# Supplementary material for: Research on differential privacy protection method based on user tendency
Source: PLoS One. 2023 Oct 26;18(10):e0288823. doi: 10.1371/journal.pone.0288823 (PMC10602288; doi:10.1371/journal.pone.0288823)
Supplement: S1 Data — (ZIP) [file pone.0288823.s001.zip › Data 5-1/000/Trajectory/20090702022530.plt]

Geolife trajectory
WGS 84
Altitude is in Feet
Reserved 3
0,2,255,My Track,0,0,2,8421376
0
39.996603,116.30824,0,71,39996.1010416667,2009-07-02,02:25:30
39.996652,116.308293,0,64,39996.101099537,2009-07-02,02:25:35
39.996691,116.308401,0,119,39996.1011574074,2009-07-02,02:25:40
39.996694,116.308532,0,179,39996.1012152778,2009-07-02,02:25:45
39.996703,116.308563,0,184,39996.1012731481,2009-07-02,02:25:50
39.996713,116.308582,0,174,39996.1013310185,2009-07-02,02:25:55
39.996684,116.308592,0,190,39996.1013888889,2009-07-02,02:26:00
39.996693,116.308621,0,193,39996.1014467593,2009-07-02,02:26:05
39.99669,116.308624,0,195,39996.1015046296,2009-07-02,02:26:10
39.99669,116.308624,0,195,39996.1015393519,2009-07-02,02:26:13
39.996693,116.308628,0,192,39996.1015625,2009-07-02,02:26:15
39.996726,116.308668,0,191,39996.1016203704,2009-07-02,02:26:20
39.996808,116.30875,0,188,39996.1016782407,2009-07-02,02:26:25
39.996828,116.308764,0,189,39996.1017361111,2009-07-02,02:26:30
39.996815,116.30877,0,189,39996.1017939815,2009-07-02,02:26:35
39.996796,116.308741,0,187,39996.1018518518,2009-07-02,02:26:40
39.996795,116.308739,0,187,39996.1019097222,2009-07-02,02:26:45
39.996795,116.308739,0,187,39996.1019444444,2009-07-02,02:26:48
39.996794,116.308743,0,185,39996.1019675926,2009-07-02,02:26:50
39.996771,116.308736,0,185,39996.102025463,2009-07-02,02:26:55
39.996767,116.308736,0,185,39996.1020833333,2009-07-02,02:27:00
39.996764,116.308743,0,185,39996.1021412037,2009-07-02,02:27:05
39.996763,116.308744,0,185,39996.1021990741,2009-07-02,02:27:10
39.996758,116.30875,0,186,39996.1022569444,2009-07-02,02:27:15
39.996755,116.308758,0,186,39996.1023148148,2009-07-02,02:27:20
39.996752,116.308757,0,186,39996.1023726852,2009-07-02,02:27:25
39.996749,116.308758,0,186,39996.1024305556,2009-07-02,02:27:30
39.996745,116.308754,0,186,39996.1024884259,2009-07-02,02:27:35
39.996744,116.308756,0,186,39996.1025462963,2009-07-02,02:27:40
39.996737,116.308762,0,186,39996.1026041667,2009-07-02,02:27:45
39.996737,116.308762,0,186,39996.1026388889,2009-07-02,02:27:48
39.996735,116.308768,0,187,39996.102662037,2009-07-02,02:27:50
39.996711,116.30876,0,189,39996.1027199074,2009-07-02,02:27:55
39.996696,116.308748,0,188,39996.1027777778,2009-07-02,02:28:00
39.996677,116.308757,0,187,39996.1028356481,2009-07-02,02:28:05
39.996663,116.308762,0,181,39996.1028935185,2009-07-02,02:28:10
39.996651,116.308789,0,176,39996.1029513889,2009-07-02,02:28:15
39.996634,116.308798,0,177,39996.1030092593,2009-07-02,02:28:20
39.996609,116.308825,0,182,39996.1030671296,2009-07-02,02:28:25
39.99659,116.308828,0,190,39996.103125,2009-07-02,02:28:30
39.996566,116.308825,0,194,39996.1031828704,2009-07-02,02:28:35
39.996595,116.308821,0,197,39996.1032407407,2009-07-02,02:28:40
39.99663,116.308825,0,202,39996.1032986111,2009-07-02,02:28:45
39.996606,116.308791,0,206,39996.1033564815,2009-07-02,02:28:50
39.996593,116.308801,0,208,39996.1034143518,2009-07-02,02:28:55
39.99658,116.308811,0,209,39996.1034722222,2009-07-02,02:29:00
39.99658,116.308811,0,209,39996.1035069444,2009-07-02,02:29:03
39.996572,116.308806,0,208,39996.1035300926,2009-07-02,02:29:05
39.996569,116.308795,0,208,39996.103587963,2009-07-02,02:29:10
39.996536,116.308796,0,208,39996.1036458333,2009-07-02,02:29:15
39.996494,116.308795,0,207,39996.1037037037,2009-07-02,02:29:20
39.996412,116.308702,0,212,39996.1037615741,2009-07-02,02:29:25
39.996309,116.308803,0,215,39996.1038194444,2009-07-02,02:29:30
39.996115,116.30894,0,211,39996.1038773148,2009-07-02,02:29:35
39.996015,116.309096,0,208,39996.1039351852,2009-07-02,02:29:40
39.995799,116.30909,0,202,39996.1039930556,2009-07-02,02:29:45
39.995544,116.309146,0,199,39996.1040509259,2009-07-02,02:29:50
39.995377,116.309194,0,198,39996.1041087963,2009-07-02,02:29:55
39.995339,116.309202,0,199,39996.1041666667,2009-07-02,02:30:00
39.995336,116.309203,0,201,39996.104224537,2009-07-02,02:30:05
39.995328,116.309207,0,199,39996.1042824074,2009-07-02,02:30:10
39.995328,116.309207,0,199,39996.1043171296,2009-07-02,02:30:13
39.995327,116.309208,0,200,39996.1043402778,2009-07-02,02:30:15
39.995289,116.309268,0,201,39996.1043981481,2009-07-02,02:30:20
39.995202,116.309247,0,204,39996.1044560185,2009-07-02,02:30:25
39.99509,116.309285,0,205,39996.1045138889,2009-07-02,02:30:30
39.994976,116.309281,0,201,39996.1045717593,2009-07-02,02:30:35
39.994974,116.309264,0,198,39996.1046296296,2009-07-02,02:30:40
39.994974,116.309264,0,198,39996.1046643518,2009-07-02,02:30:43
39.994976,116.309264,0,198,39996.1046875,2009-07-02,02:30:45
39.994903,116.309262,0,198,39996.1047453704,2009-07-02,02:30:50
39.994824,116.309264,0,194,39996.1048032407,2009-07-02,02:30:55
39.994748,116.309241,0,193,39996.1048611111,2009-07-02,02:31:00
39.994748,116.309241,0,193,39996.1048958333,2009-07-02,02:31:03
39.994745,116.309237,0,189,39996.1049189815,2009-07-02,02:31:05
39.994684,116.309263,0,187,39996.1049768519,2009-07-02,02:31:10
39.994567,116.309232,0,186,39996.1050347222,2009-07-02,02:31:15
39.994376,116.30926,0,188,39996.1050925926,2009-07-02,02:31:20
39.994181,116.309301,0,187,39996.105150463,2009-07-02,02:31:25
39.994041,116.309353,0,188,39996.1052083333,2009-07-02,02:31:30
39.994039,116.309349,0,189,39996.1052662037,2009-07-02,02:31:35
39.994039,116.309349,0,190,39996.1053240741,2009-07-02,02:31:40
39.994038,116.309349,0,191,39996.1053819444,2009-07-02,02:31:45
39.994033,116.30935,0,191,39996.1054398148,2009-07-02,02:31:50
39.994034,116.309351,0,191,39996.1054976852,2009-07-02,02:31:55
39.994034,116.309351,0,191,39996.1055555556,2009-07-02,02:32:00
39.994034,116.309351,0,191,39996.1055902778,2009-07-02,02:32:03
39.994035,116.30935,0,191,39996.1056134259,2009-07-02,02:32:05
39.993974,116.309354,0,191,39996.1056712963,2009-07-02,02:32:10
39.993974,116.309354,0,191,39996.1057060185,2009-07-02,02:32:13
39.993978,116.309355,0,190,39996.1057291667,2009-07-02,02:32:15
39.993984,116.309344,0,189,39996.105787037,2009-07-02,02:32:20
39.99393,116.309339,0,189,39996.1058449074,2009-07-02,02:32:25
39.993828,116.309347,0,188,39996.1059027778,2009-07-02,02:32:30
39.99374,116.309355,0,189,39996.1059606481,2009-07-02,02:32:35
39.993588,116.309353,0,183,39996.1060185185,2009-07-02,02:32:40
39.993427,116.309358,0,179,39996.1060763889,2009-07-02,02:32:45
39.993241,116.309364,0,171,39996.1061342593,2009-07-02,02:32:50
39.993125,116.309381,0,172,39996.1061921296,2009-07-02,02:32:55
39.993063,116.309391,0,166,39996.10625,2009-07-02,02:33:00
39.992915,116.309433,0,168,39996.1063078704,2009-07-02,02:33:05
39.992768,116.309493,0,165,39996.1063657407,2009-07-02,02:33:10
39.992572,116.309564,0,163,39996.1064236111,2009-07-02,02:33:15
39.992405,116.309553,0,156,39996.1064814815,2009-07-02,02:33:20
39.992414,116.309554,0,159,39996.1065393519,2009-07-02,02:33:25
39.992422,116.309545,0,157,39996.1065972222,2009-07-02,02:33:30
39.992422,116.309545,0,157,39996.1066319444,2009-07-02,02:33:33
39.992428,116.309549,0,160,39996.1066550926,2009-07-02,02:33:35
39.992384,116.309556,0,156,39996.106712963,2009-07-02,02:33:40
39.99235,116.309559,0,153,39996.1067708333,2009-07-02,02:33:45
39.99235,116.309559,0,153,39996.1068287037,2009-07-02,02:33:50
39.992348,116.309558,0,153,39996.1068865741,2009-07-02,02:33:55
39.992347,116.309559,0,153,39996.1069444444,2009-07-02,02:34:00
39.992344,116.30956,0,153,39996.1070023148,2009-07-02,02:34:05
39.992341,116.309562,0,153,39996.1070601852,2009-07-02,02:34:10
39.992341,116.309562,0,153,39996.1070949074,2009-07-02,02:34:13
39.992342,116.309562,0,153,39996.1071180556,2009-07-02,02:34:15
39.992332,116.309562,0,154,39996.1071759259,2009-07-02,02:34:20
39.992137,116.309552,0,153,39996.1072337963,2009-07-02,02:34:25
39.991779,116.309577,0,159,39996.1072916667,2009-07-02,02:34:30
39.991348,116.309594,0,150,39996.107349537,2009-07-02,02:34:35
39.990971,116.309739,0,154,39996.1074074074,2009-07-02,02:34:40
39.990799,116.309975,0,153,39996.1074652778,2009-07-02,02:34:45
39.990787,116.310426,0,147,39996.1075231481,2009-07-02,02:34:50
39.990831,116.310997,0,148,39996.1075810185,2009-07-02,02:34:55
39.990873,116.311645,0,143,39996.1076388889,2009-07-02,02:35:00
39.990901,116.312315,0,144,39996.1076967593,2009-07-02,02:35:05
39.99091,116.313006,0,145,39996.1077546296,2009-07-02,02:35:10
39.99094,116.313629,0,154,39996.1078125,2009-07-02,02:35:15
39.990934,116.313954,0,160,39996.1078703704,2009-07-02,02:35:20
39.990931,116.313985,0,161,39996.1079282407,2009-07-02,02:35:25
39.990944,116.314041,0,166,39996.1079861111,2009-07-02,02:35:30
39.990975,116.314024,0,160,39996.1080439815,2009-07-02,02:35:35
39.990974,116.314027,0,160,39996.1081018519,2009-07-02,02:35:40
39.990974,116.314029,0,160,39996.1081597222,2009-07-02,02:35:45
39.990974,116.314034,0,160,39996.1082175926,2009-07-02,02:35:50
39.990973,116.314036,0,160,39996.108275463,2009-07-02,02:35:55
39.990973,116.31404,0,160,39996.1083333333,2009-07-02,02:36:00
39.990973,116.31404,0,160,39996.1083680556,2009-07-02,02:36:03
39.990973,116.314041,0,160,39996.1083912037,2009-07-02,02:36:05
39.990972,116.31403,0,160,39996.1084490741,2009-07-02,02:36:10
39.990972,116.314021,0,160,39996.1085069444,2009-07-02,02:36:15
39.990972,116.314021,0,160,39996.1085416667,2009-07-02,02:36:18
39.990972,116.31402,0,160,39996.1085648148,2009-07-02,02:36:20
39.990967,116.314128,0,160,39996.1086226852,2009-07-02,02:36:25
39.990976,116.314481,0,159,39996.1086805556,2009-07-02,02:36:30
39.990988,116.314983,0,160,39996.1087384259,2009-07-02,02:36:35
39.991002,116.31551,0,156,39996.1087962963,2009-07-02,02:36:40
39.991026,116.315986,0,155,39996.1088541667,2009-07-02,02:36:45
39.991039,116.316291,0,159,39996.108912037,2009-07-02,02:36:50
39.991015,116.31664,0,169,39996.1089699074,2009-07-02,02:36:55
39.991026,116.317024,0,177,39996.1090277778,2009-07-02,02:37:00
39.991097,116.317383,0,189,39996.1090856481,2009-07-02,02:37:05
39.991102,116.317708,0,192,39996.1091435185,2009-07-02,02:37:10
39.991079,116.317721,0,192,39996.1092013889,2009-07-02,02:37:15
39.991079,116.317721,0,192,39996.1092361111,2009-07-02,02:37:18
39.991079,116.317724,0,194,39996.1092592593,2009-07-02,02:37:20
39.991056,116.317897,0,203,39996.1093171296,2009-07-02,02:37:25
39.991037,116.317897,0,194,39996.109375,2009-07-02,02:37:30
39.991079,116.318025,0,189,39996.1094328704,2009-07-02,02:37:35
39.991122,116.318414,0,184,39996.1094907407,2009-07-02,02:37:40
39.991114,116.318961,0,179,39996.1095486111,2009-07-02,02:37:45
39.991159,116.319609,0,177,39996.1096064815,2009-07-02,02:37:50
39.991173,116.320325,0,177,39996.1096643518,2009-07-02,02:37:55
39.991208,116.32103,0,173,39996.1097222222,2009-07-02,02:38:00
39.99123,116.321736,0,172,39996.1097800926,2009-07-02,02:38:05
39.991254,116.322493,0,175,39996.109837963,2009-07-02,02:38:10
39.991265,116.323266,0,181,39996.1098958333,2009-07-02,02:38:15
39.991277,116.324004,0,182,39996.1099537037,2009-07-02,02:38:20
39.991287,116.324715,0,188,39996.1100115741,2009-07-02,02:38:25
39.991308,116.325363,0,190,39996.1100694444,2009-07-02,02:38:30
39.991318,116.325818,0,193,39996.1101273148,2009-07-02,02:38:35
39.991336,116.326056,0,195,39996.1101851852,2009-07-02,02:38:40
39.991319,116.326052,0,200,39996.1102430556,2009-07-02,02:38:45
39.991319,116.326052,0,200,39996.1102777778,2009-07-02,02:38:48
39.991318,116.326047,0,201,39996.1103009259,2009-07-02,02:38:50
39.991318,116.326058,0,201,39996.1103587963,2009-07-02,02:38:55
39.99132,116.326065,0,202,39996.1104166667,2009-07-02,02:39:00
39.99132,116.326065,0,202,39996.1104513889,2009-07-02,02:39:03
39.99132,116.326066,0,202,39996.110474537,2009-07-02,02:39:05
39.991317,116.326052,0,202,39996.1105324074,2009-07-02,02:39:10
39.991329,116.326081,0,200,39996.1105902778,2009-07-02,02:39:15
39.991325,116.326363,0,195,39996.1106481481,2009-07-02,02:39:20
39.991342,116.326755,0,188,39996.1107060185,2009-07-02,02:39:25
39.991382,116.32708,0,188,39996.1107638889,2009-07-02,02:39:30
39.991346,116.327378,0,184,39996.1108217593,2009-07-02,02:39:35
39.99139,116.327903,0,189,39996.1108796296,2009-07-02,02:39:40
39.991411,116.328203,0,190,39996.1109375,2009-07-02,02:39:45
39.991352,116.328456,0,192,39996.1109953704,2009-07-02,02:39:50
39.99134,116.328886,0,192,39996.1110532407,2009-07-02,02:39:55
39.99136,116.329179,0,186,39996.1111111111,2009-07-02,02:40:00
39.991381,116.32918,0,181,39996.1111689815,2009-07-02,02:40:05
39.991381,116.329196,0,181,39996.1112268518,2009-07-02,02:40:10
39.991425,116.329381,0,188,39996.1112847222,2009-07-02,02:40:15
39.99147,116.329711,0,187,39996.1113425926,2009-07-02,02:40:20
39.991518,116.329895,0,194,39996.111400463,2009-07-02,02:40:25
39.991512,116.330134,0,196,39996.1114583333,2009-07-02,02:40:30
39.991479,116.330223,0,200,39996.1115162037,2009-07-02,02:40:35
39.991452,116.33024,0,202,39996.1115740741,2009-07-02,02:40:40
39.991553,116.330466,0,209,39996.1145833333,2009-07-02,02:45:00
39.991548,116.330724,0,205,39996.1146412037,2009-07-02,02:45:05
39.991543,116.330893,0,203,39996.1146990741,2009-07-02,02:45:10
39.991546,116.330913,0,204,39996.1147569444,2009-07-02,02:45:15
39.991553,116.331044,0,202,39996.1148148148,2009-07-02,02:45:20
39.991576,116.331412,0,201,39996.1148726852,2009-07-02,02:45:25
39.991583,116.331934,0,200,39996.1149305556,2009-07-02,02:45:30
39.991596,116.332577,0,196,39996.1149884259,2009-07-02,02:45:35
39.991531,116.333173,0,190,39996.1150462963,2009-07-02,02:45:40
39.991557,116.333538,0,186,39996.1151041667,2009-07-02,02:45:45
39.991591,116.333605,0,182,39996.115162037,2009-07-02,02:45:50
39.991601,116.333579,0,181,39996.1152199074,2009-07-02,02:45:55
39.9916,116.333569,0,181,39996.1152777778,2009-07-02,02:46:00
39.9916,116.333566,0,181,39996.1153356481,2009-07-02,02:46:05
39.9916,116.333572,0,181,39996.1153935185,2009-07-02,02:46:10
39.9916,116.333572,0,181,39996.1154282407,2009-07-02,02:46:13
39.9916,116.333577,0,181,39996.1154513889,2009-07-02,02:46:15
39.9916,116.333588,0,181,39996.1155092593,2009-07-02,02:46:20
39.991598,116.333901,0,181,39996.1155671296,2009-07-02,02:46:25
39.991586,116.334362,0,181,39996.115625,2009-07-02,02:46:30
39.991591,116.334922,0,181,39996.1156828704,2009-07-02,02:46:35
39.991625,116.335543,0,181,39996.1157407407,2009-07-02,02:46:40
39.991633,116.336185,0,181,39996.1157986111,2009-07-02,02:46:45
39.991651,116.336743,0,180,39996.1158564815,2009-07-02,02:46:50
39.99169,116.337142,0,177,39996.1159143519,2009-07-02,02:46:55
39.991616,116.337572,0,177,39996.1159722222,2009-07-02,02:47:00
39.991625,116.338058,0,179,39996.1160300926,2009-07-02,02:47:05
39.991653,116.338533,0,184,39996.116087963,2009-07-02,02:47:10
39.991663,116.338885,0,184,39996.1161458333,2009-07-02,02:47:15
39.991716,116.338962,0,185,39996.1162037037,2009-07-02,02:47:20
39.991728,116.338971,0,185,39996.1162615741,2009-07-02,02:47:25
39.991728,116.338983,0,185,39996.1163194444,2009-07-02,02:47:30
39.991734,116.339033,0,185,39996.1163773148,2009-07-02,02:47:35
39.991789,116.339294,0,185,39996.1164351852,2009-07-02,02:47:40
39.991818,116.339734,0,185,39996.1164930556,2009-07-02,02:47:45
39.991822,116.340345,0,186,39996.1165509259,2009-07-02,02:47:50
39.991811,116.341034,0,185,39996.1166087963,2009-07-02,02:47:55
39.991835,116.341541,0,183,39996.1166666667,2009-07-02,02:48:00
39.99185,116.341715,0,183,39996.116724537,2009-07-02,02:48:05
39.991814,116.341735,0,185,39996.1167824074,2009-07-02,02:48:10
39.991813,116.341747,0,185,39996.1168402778,2009-07-02,02:48:15
39.991813,116.341745,0,185,39996.1168981481,2009-07-02,02:48:20
39.991813,116.341745,0,185,39996.1169328704,2009-07-02,02:48:23
39.991813,116.341742,0,185,39996.1169560185,2009-07-02,02:48:25
39.991817,116.341772,0,185,39996.1170138889,2009-07-02,02:48:30
39.991842,116.342114,0,185,39996.1170717593,2009-07-02,02:48:35
39.991827,116.342596,0,185,39996.1171296296,2009-07-02,02:48:40
39.991822,116.343194,0,184,39996.1171875,2009-07-02,02:48:45
39.991802,116.343811,0,183,39996.1172453704,2009-07-02,02:48:50
39.991832,116.344049,0,182,39996.1173032407,2009-07-02,02:48:55
39.991866,116.344126,0,179,39996.1173611111,2009-07-02,02:49:00
39.991849,116.344321,0,182,39996.1174189815,2009-07-02,02:49:05
39.991861,116.344361,0,184,39996.1174768518,2009-07-02,02:49:10
39.991861,116.344361,0,184,39996.1175115741,2009-07-02,02:49:13
39.991861,116.344366,0,184,39996.1175347222,2009-07-02,02:49:15
39.991861,116.344376,0,184,39996.1175925926,2009-07-02,02:49:20
39.991861,116.344372,0,185,39996.117650463,2009-07-02,02:49:25
39.991861,116.34437,0,185,39996.1177083333,2009-07-02,02:49:30
39.991861,116.344375,0,185,39996.1177662037,2009-07-02,02:49:35
39.991861,116.344377,0,185,39996.1178240741,2009-07-02,02:49:40
39.991861,116.344369,0,185,39996.1178819444,2009-07-02,02:49:45
39.991861,116.344366,0,185,39996.1179398148,2009-07-02,02:49:50
39.991861,116.344364,0,185,39996.1179976852,2009-07-02,02:49:55
39.991861,116.34436,0,185,39996.1180555556,2009-07-02,02:50:00
39.991861,116.344359,0,185,39996.1181134259,2009-07-02,02:50:05
39.99186,116.344356,0,185,39996.1181712963,2009-07-02,02:50:10
39.99186,116.344356,0,185,39996.1182060185,2009-07-02,02:50:13
39.99186,116.34436,0,185,39996.1182291667,2009-07-02,02:50:15
39.99185,116.344499,0,185,39996.118287037,2009-07-02,02:50:20
39.99195,116.345016,0,181,39996.1183449074,2009-07-02,02:50:25
39.991963,116.345395,0,178,39996.1184027778,2009-07-02,02:50:30
39.991934,116.345403,0,176,39996.1184606481,2009-07-02,02:50:35
39.991938,116.345491,0,176,39996.1185185185,2009-07-02,02:50:40
39.991917,116.345558,0,173,39996.1185763889,2009-07-02,02:50:45
39.991917,116.345558,0,173,39996.1186111111,2009-07-02,02:50:48
39.991917,116.345556,0,173,39996.1186342593,2009-07-02,02:50:50
39.99193,116.345569,0,174,39996.1186921296,2009-07-02,02:50:55
39.99195,116.345677,0,173,39996.11875,2009-07-02,02:51:00
39.991941,116.345763,0,174,39996.1188078704,2009-07-02,02:51:05
39.991921,116.345869,0,168,39996.1188657407,2009-07-02,02:51:10
39.991911,116.345951,0,169,39996.1189236111,2009-07-02,02:51:15
39.991894,116.345972,0,175,39996.1189814815,2009-07-02,02:51:20
39.991893,116.345974,0,175,39996.1190393518,2009-07-02,02:51:25
39.991893,116.34598,0,175,39996.1190972222,2009-07-02,02:51:30
39.991893,116.34598,0,175,39996.1191319444,2009-07-02,02:51:33
39.991892,116.34598,0,175,39996.1191550926,2009-07-02,02:51:35
39.991898,116.345999,0,178,39996.119212963,2009-07-02,02:51:40
39.991905,116.346015,0,180,39996.1192708333,2009-07-02,02:51:45
39.991915,116.346297,0,180,39996.1193287037,2009-07-02,02:51:50
39.991944,116.34679,0,168,39996.1193865741,2009-07-02,02:51:55
39.991971,116.347384,0,158,39996.1194444444,2009-07-02,02:52:00
39.991993,116.347989,0,144,39996.1195023148,2009-07-02,02:52:05
39.992023,116.348503,0,134,39996.1195601852,2009-07-02,02:52:10
39.992027,116.348984,0,127,39996.1196180556,2009-07-02,02:52:15
39.992042,116.349496,0,135,39996.1196759259,2009-07-02,02:52:20
39.99205,116.350027,0,138,39996.1197337963,2009-07-02,02:52:25
39.992036,116.35054,0,139,39996.1197916667,2009-07-02,02:52:30
39.992069,116.351063,0,140,39996.119849537,2009-07-02,02:52:35
39.992113,116.351456,0,145,39996.1199074074,2009-07-02,02:52:40
39.992155,116.351773,0,147,39996.1199652778,2009-07-02,02:52:45
39.992135,116.352218,0,150,39996.1200231481,2009-07-02,02:52:50
39.992131,116.35267,0,148,39996.1200810185,2009-07-02,02:52:55
39.992112,116.352716,0,148,39996.1201388889,2009-07-02,02:53:00
39.992112,116.352716,0,148,39996.1201736111,2009-07-02,02:53:03
39.992105,116.352723,0,149,39996.1201967593,2009-07-02,02:53:05
39.992119,116.35295,0,154,39996.1202546296,2009-07-02,02:53:10
39.992148,116.353385,0,157,39996.1203125,2009-07-02,02:53:15
39.992175,116.353948,0,157,39996.1203703704,2009-07-02,02:53:20
39.992187,116.354571,0,156,39996.1204282407,2009-07-02,02:53:25
39.992179,116.355338,0,157,39996.1204861111,2009-07-02,02:53:30
39.992206,116.356106,0,155,39996.1205439815,2009-07-02,02:53:35
39.992241,116.356813,0,152,39996.1206018519,2009-07-02,02:53:40
39.992261,116.357535,0,145,39996.1206597222,2009-07-02,02:53:45
39.99228,116.35818,0,138,39996.1207175926,2009-07-02,02:53:50
39.992296,116.358652,0,128,39996.120775463,2009-07-02,02:53:55
39.9923,116.358654,0,121,39996.1208333333,2009-07-02,02:54:00
39.9923,116.358649,0,121,39996.1208912037,2009-07-02,02:54:05
39.9923,116.358649,0,121,39996.1209259259,2009-07-02,02:54:08
39.9923,116.358653,0,122,39996.1209490741,2009-07-02,02:54:10
39.9923,116.358674,0,123,39996.1210069444,2009-07-02,02:54:15
39.992301,116.358688,0,124,39996.1210648148,2009-07-02,02:54:20
39.992301,116.358688,0,124,39996.121099537,2009-07-02,02:54:23
39.9923,116.35868,0,124,39996.1211226852,2009-07-02,02:54:25
39.9923,116.358657,0,124,39996.1211805556,2009-07-02,02:54:30
39.992298,116.358649,0,124,39996.1212152778,2009-07-02,02:54:33
39.992298,116.358649,0,124,39996.12125,2009-07-02,02:54:36
39.992295,116.358648,0,124,39996.1212731482,2009-07-02,02:54:38
39.992292,116.358658,0,124,39996.1213310185,2009-07-02,02:54:43
39.992291,116.358665,0,124,39996.1213888889,2009-07-02,02:54:48
39.992291,116.358665,0,124,39996.1214236111,2009-07-02,02:54:51
39.992295,116.358667,0,124,39996.1214467593,2009-07-02,02:54:53
39.992299,116.358677,0,124,39996.1215046296,2009-07-02,02:54:58
39.9923,116.358941,0,126,39996.1215625,2009-07-02,02:55:03
39.992332,116.359452,0,128,39996.1216203704,2009-07-02,02:55:08
39.992343,116.360055,0,128,39996.1216782407,2009-07-02,02:55:13
39.992367,116.360709,0,128,39996.1217361111,2009-07-02,02:55:18
39.992379,116.36143,0,127,39996.1217939815,2009-07-02,02:55:23
39.99237,116.362122,0,126,39996.1218518519,2009-07-02,02:55:28
39.992388,116.362622,0,127,39996.1219097222,2009-07-02,02:55:33
39.992201,116.362819,0,127,39996.1219675926,2009-07-02,02:55:38
39.991864,116.362801,0,131,39996.122025463,2009-07-02,02:55:43
39.991627,116.362873,0,141,39996.1220833333,2009-07-02,02:55:48
39.991636,116.36286,0,142,39996.1221412037,2009-07-02,02:55:53
39.991636,116.36286,0,142,39996.1221759259,2009-07-02,02:55:56
39.991632,116.362861,0,143,39996.1221990741,2009-07-02,02:55:58
39.99153,116.362873,0,146,39996.1222569444,2009-07-02,02:56:03
39.991229,116.36292,0,151,39996.1223148148,2009-07-02,02:56:08
39.990801,116.362949,0,151,39996.1223726852,2009-07-02,02:56:13
39.990323,116.362954,0,153,39996.1224305556,2009-07-02,02:56:18
39.9898,116.362996,0,165,39996.1224884259,2009-07-02,02:56:23
39.989258,116.363048,0,185,39996.1225462963,2009-07-02,02:56:28
39.98877,116.363098,0,201,39996.1226041667,2009-07-02,02:56:33
39.988436,116.363117,0,209,39996.122662037,2009-07-02,02:56:38
39.988198,116.363148,0,217,39996.1227199074,2009-07-02,02:56:43
39.987962,116.363192,0,233,39996.1227777778,2009-07-02,02:56:48
39.987568,116.363221,0,239,39996.1228356481,2009-07-02,02:56:53
39.987195,116.363211,0,246,39996.1228935185,2009-07-02,02:56:58
39.987007,116.363206,0,250,39996.1229513889,2009-07-02,02:57:03
39.98701,116.363243,0,269,39996.1230092593,2009-07-02,02:57:08
39.986956,116.363305,0,272,39996.1230671296,2009-07-02,02:57:13
39.986749,116.363317,0,279,39996.123125,2009-07-02,02:57:18
39.98665,116.363298,0,282,39996.1231828704,2009-07-02,02:57:23
39.986612,116.363302,0,279,39996.1232407407,2009-07-02,02:57:28
39.9866,116.363304,0,279,39996.1232986111,2009-07-02,02:57:33
39.98659,116.363306,0,279,39996.1233564815,2009-07-02,02:57:38
39.986568,116.363311,0,279,39996.1234143519,2009-07-02,02:57:43
39.986565,116.363255,0,277,39996.1234722222,2009-07-02,02:57:48
39.986582,116.363211,0,275,39996.1235300926,2009-07-02,02:57:53
39.986604,116.363129,0,266,39996.123587963,2009-07-02,02:57:58
39.986616,116.363047,0,256,39996.1236458333,2009-07-02,02:58:03
39.986618,116.362995,0,243,39996.1237037037,2009-07-02,02:58:08
39.986636,116.362967,0,238,39996.1237615741,2009-07-02,02:58:13
39.986648,116.362948,0,235,39996.1238194444,2009-07-02,02:58:18
39.986667,116.362924,0,231,39996.1238773148,2009-07-02,02:58:23
39.986674,116.362922,0,230,39996.1239351852,2009-07-02,02:58:28
39.98667,116.362923,0,229,39996.1239930556,2009-07-02,02:58:33
39.986671,116.362923,0,228,39996.1240509259,2009-07-02,02:58:38
39.986673,116.362923,0,227,39996.1241087963,2009-07-02,02:58:43
39.986673,116.362923,0,227,39996.1241435185,2009-07-02,02:58:46
39.986673,116.362923,0,226,39996.1241666667,2009-07-02,02:58:48
39.986661,116.362932,0,222,39996.124224537,2009-07-02,02:58:53
39.986624,116.362935,0,218,39996.1242824074,2009-07-02,02:58:58
39.986375,116.362963,0,201,39996.1243402778,2009-07-02,02:59:03
39.986073,116.362974,0,199,39996.1243981481,2009-07-02,02:59:08
39.985606,116.362998,0,185,39996.1244560185,2009-07-02,02:59:13
39.985056,116.363035,0,170,39996.1245138889,2009-07-02,02:59:18
39.984468,116.36309,0,166,39996.1245717593,2009-07-02,02:59:23
39.98388,116.363095,0,162,39996.1246296296,2009-07-02,02:59:28
39.9833,116.363169,0,158,39996.1246875,2009-07-02,02:59:33
39.98271,116.363202,0,158,39996.1247453704,2009-07-02,02:59:38
39.982239,116.363251,0,157,39996.1248032407,2009-07-02,02:59:43
39.981857,116.363276,0,160,39996.1248611111,2009-07-02,02:59:48
39.981788,116.363306,0,165,39996.1249189815,2009-07-02,02:59:53
39.981788,116.363306,0,165,39996.1249537037,2009-07-02,02:59:56
39.981781,116.363307,0,166,39996.1249768519,2009-07-02,02:59:58
39.98175,116.363329,0,170,39996.1250347222,2009-07-02,03:00:03
39.981509,116.363374,0,173,39996.1250925926,2009-07-02,03:00:08
39.981159,116.363376,0,177,39996.125150463,2009-07-02,03:00:13
39.980731,116.36333,0,171,39996.1252083333,2009-07-02,03:00:18
39.980226,116.363371,0,166,39996.1252662037,2009-07-02,03:00:23
39.979691,116.3634,0,152,39996.1253240741,2009-07-02,03:00:28
39.979136,116.36345,0,146,39996.1253819444,2009-07-02,03:00:33
39.978604,116.363482,0,147,39996.1254398148,2009-07-02,03:00:38
39.978303,116.363484,0,153,39996.1254976852,2009-07-02,03:00:43
39.978209,116.363483,0,162,39996.1255555556,2009-07-02,03:00:48
39.977989,116.363477,0,171,39996.1256134259,2009-07-02,03:00:53
39.9777,116.363572,0,190,39996.1256712963,2009-07-02,03:00:58
39.97736,116.363542,0,173,39996.1257291667,2009-07-02,03:01:03
39.977021,116.363556,0,175,39996.125787037,2009-07-02,03:01:08
39.976566,116.363561,0,166,39996.1258449074,2009-07-02,03:01:13
39.976043,116.363558,0,169,39996.1259027778,2009-07-02,03:01:18
39.975667,116.363527,0,165,39996.1259606481,2009-07-02,03:01:23
39.975579,116.363513,0,154,39996.1260185185,2009-07-02,03:01:28
39.975574,116.363515,0,152,39996.1260763889,2009-07-02,03:01:33
39.975569,116.363516,0,151,39996.1261342593,2009-07-02,03:01:38
39.975565,116.363516,0,151,39996.1261921296,2009-07-02,03:01:43
39.975559,116.363517,0,151,39996.12625,2009-07-02,03:01:48
39.975557,116.363517,0,151,39996.1263078704,2009-07-02,03:01:53
39.975557,116.363517,0,151,39996.1263425926,2009-07-02,03:01:56
39.975558,116.363516,0,151,39996.1263657407,2009-07-02,03:01:58
39.975568,116.363514,0,151,39996.1264236111,2009-07-02,03:02:03
39.975568,116.363514,0,151,39996.1264583333,2009-07-02,03:02:06
39.975576,116.363513,0,151,39996.1264814815,2009-07-02,03:02:08
39.975552,116.363518,0,151,39996.1265393518,2009-07-02,03:02:13
39.97554,116.363531,0,150,39996.1265972222,2009-07-02,03:02:18
39.97554,116.363531,0,150,39996.1266319444,2009-07-02,03:02:21
39.975546,116.363538,0,149,39996.1266550926,2009-07-02,03:02:23
39.975572,116.363514,0,149,39996.126712963,2009-07-02,03:02:28
39.975519,116.363507,0,148,39996.1267708333,2009-07-02,03:02:33
39.975299,116.363483,0,149,39996.1268287037,2009-07-02,03:02:38
39.974979,116.36349,0,149,39996.1268865741,2009-07-02,03:02:43
39.97457,116.363529,0,143,39996.1269444444,2009-07-02,03:02:48
39.974318,116.363524,0,140,39996.1270023148,2009-07-02,03:02:53
39.974265,116.363531,0,137,39996.1270601852,2009-07-02,03:02:58
39.974256,116.363535,0,137,39996.1271180556,2009-07-02,03:03:03
39.974256,116.363535,0,137,39996.1271527778,2009-07-02,03:03:06
39.974253,116.363535,0,138,39996.1271759259,2009-07-02,03:03:08
39.974155,116.363539,0,138,39996.1272337963,2009-07-02,03:03:13
39.973793,116.363534,0,139,39996.1272916667,2009-07-02,03:03:18
39.97337,116.363579,0,139,39996.127349537,2009-07-02,03:03:23
39.972879,116.363607,0,140,39996.1274074074,2009-07-02,03:03:28
39.972336,116.363628,0,142,39996.1274652778,2009-07-02,03:03:33
39.971744,116.363612,0,143,39996.1275231481,2009-07-02,03:03:38
39.971165,116.36363,0,144,39996.1275810185,2009-07-02,03:03:43
39.970766,116.36364,0,144,39996.1276388889,2009-07-02,03:03:48
39.970679,116.36362,0,145,39996.1276967593,2009-07-02,03:03:53
39.970598,116.363672,0,147,39996.1277546296,2009-07-02,03:03:58
39.970302,116.363696,0,157,39996.1278125,2009-07-02,03:04:03
39.969881,116.363696,0,173,39996.1278703704,2009-07-02,03:04:08
39.969405,116.363716,0,167,39996.1279282407,2009-07-02,03:04:13
39.968896,116.363735,0,172,39996.1279861111,2009-07-02,03:04:18
39.96831,116.363753,0,174,39996.1280439815,2009-07-02,03:04:23
39.967693,116.363762,0,178,39996.1281018518,2009-07-02,03:04:28
39.967089,116.36376,0,169,39996.1281597222,2009-07-02,03:04:33
39.96683,116.363791,0,167,39996.1282175926,2009-07-02,03:04:38
39.966857,116.363734,0,164,39996.128275463,2009-07-02,03:04:43
39.96685,116.363734,0,163,39996.1283333333,2009-07-02,03:04:48
39.966846,116.363735,0,163,39996.1283912037,2009-07-02,03:04:53
39.966843,116.363736,0,163,39996.1284490741,2009-07-02,03:04:58
39.966838,116.363736,0,163,39996.1285069444,2009-07-02,03:05:03
39.966835,116.363736,0,163,39996.1285648148,2009-07-02,03:05:08
39.966835,116.363736,0,163,39996.128599537,2009-07-02,03:05:11
39.966833,116.363735,0,163,39996.1286226852,2009-07-02,03:05:13
39.966822,116.363734,0,164,39996.1286805556,2009-07-02,03:05:18
39.966805,116.363734,0,164,39996.1287384259,2009-07-02,03:05:23
39.9668,116.363734,0,164,39996.1287962963,2009-07-02,03:05:28
39.966797,116.363734,0,164,39996.1288541667,2009-07-02,03:05:33
39.966789,116.363734,0,164,39996.128912037,2009-07-02,03:05:38
39.966781,116.363735,0,164,39996.1289699074,2009-07-02,03:05:43
39.966776,116.363735,0,164,39996.1290277778,2009-07-02,03:05:48
39.966774,116.363735,0,164,39996.1290856482,2009-07-02,03:05:53
39.966774,116.363735,0,164,39996.1291435185,2009-07-02,03:05:58
39.966774,116.363735,0,164,39996.1291782407,2009-07-02,03:06:01
39.966778,116.363735,0,164,39996.1292013889,2009-07-02,03:06:03
39.966791,116.363735,0,164,39996.1292592593,2009-07-02,03:06:08
39.966803,116.363735,0,163,39996.1293171296,2009-07-02,03:06:13
39.966813,116.363735,0,162,39996.129375,2009-07-02,03:06:18
39.966814,116.363735,0,162,39996.1294328704,2009-07-02,03:06:23
39.966814,116.363736,0,161,39996.1294907407,2009-07-02,03:06:28
39.966814,116.363736,0,161,39996.129525463,2009-07-02,03:06:31
39.966812,116.363736,0,161,39996.1295486111,2009-07-02,03:06:33
39.966792,116.36372,0,161,39996.1296064815,2009-07-02,03:06:38
39.966565,116.363728,0,160,39996.1296643519,2009-07-02,03:06:43
39.966238,116.363727,0,162,39996.1297222222,2009-07-02,03:06:48
39.965883,116.363825,0,162,39996.1297800926,2009-07-02,03:06:53
39.965514,116.363869,0,159,39996.129837963,2009-07-02,03:06:58
39.965129,116.363884,0,155,39996.1298958333,2009-07-02,03:07:03
39.964664,116.363931,0,154,39996.1299537037,2009-07-02,03:07:08
39.964341,116.36398,0,153,39996.1300115741,2009-07-02,03:07:13
39.964382,116.363964,0,149,39996.1300694444,2009-07-02,03:07:18
39.964332,116.363966,0,150,39996.1301273148,2009-07-02,03:07:23
39.964052,116.364016,0,142,39996.1301851852,2009-07-02,03:07:28
39.963662,116.364084,0,134,39996.1302430556,2009-07-02,03:07:33
39.963215,116.364117,0,131,39996.1303009259,2009-07-02,03:07:38
39.962681,116.364155,0,136,39996.1303587963,2009-07-02,03:07:43
39.962141,116.364192,0,129,39996.1304166667,2009-07-02,03:07:48
39.961491,116.364237,0,149,39996.130474537,2009-07-02,03:07:53
39.961085,116.364304,0,158,39996.1305324074,2009-07-02,03:07:58
39.960623,116.364377,0,163,39996.1305902778,2009-07-02,03:08:03
39.960088,116.364467,0,170,39996.1306481481,2009-07-02,03:08:08
39.95949,116.364565,0,175,39996.1307060185,2009-07-02,03:08:13
39.958942,116.364632,0,189,39996.1307638889,2009-07-02,03:08:18
39.958445,116.364671,0,219,39996.1308217593,2009-07-02,03:08:23
39.958016,116.364683,0,244,39996.1308796296,2009-07-02,03:08:28
39.957925,116.364731,0,250,39996.1309375,2009-07-02,03:08:33
39.95794,116.364712,0,251,39996.1309953704,2009-07-02,03:08:38
39.957922,116.364712,0,253,39996.1310532407,2009-07-02,03:08:43
39.957897,116.364711,0,254,39996.1311111111,2009-07-02,03:08:48
39.957895,116.364639,0,261,39996.1311689815,2009-07-02,03:08:53
39.957872,116.364603,0,261,39996.1312268519,2009-07-02,03:08:58
39.957874,116.364594,0,265,39996.1312847222,2009-07-02,03:09:03
39.957838,116.364593,0,266,39996.1313425926,2009-07-02,03:09:08
39.957778,116.364541,0,274,39996.131400463,2009-07-02,03:09:13
39.957741,116.364454,0,277,39996.1314583333,2009-07-02,03:09:18
39.957714,116.364384,0,283,39996.1315162037,2009-07-02,03:09:23
39.957714,116.364307,0,278,39996.1315740741,2009-07-02,03:09:28
39.957697,116.364242,0,279,39996.1316319444,2009-07-02,03:09:33
39.957685,116.364215,0,289,39996.1316898148,2009-07-02,03:09:38
39.9577,116.364153,0,288,39996.1317476852,2009-07-02,03:09:43
39.957744,116.36407,0,278,39996.1318055556,2009-07-02,03:09:48
39.957808,116.363975,0,266,39996.1318634259,2009-07-02,03:09:53
39.957865,116.363913,0,260,39996.1319212963,2009-07-02,03:09:58
39.957881,116.363872,0,253,39996.1319791667,2009-07-02,03:10:03
39.957898,116.363815,0,248,39996.132037037,2009-07-02,03:10:08
39.957899,116.363765,0,247,39996.1320949074,2009-07-02,03:10:13
39.957897,116.363656,0,247,39996.1321527778,2009-07-02,03:10:18
39.957868,116.363585,0,247,39996.1322106481,2009-07-02,03:10:23
39.957867,116.363508,0,246,39996.1322685185,2009-07-02,03:10:28
39.957846,116.363439,0,246,39996.1323263889,2009-07-02,03:10:33
39.957814,116.363376,0,243,39996.1323842593,2009-07-02,03:10:38
39.957737,116.363292,0,229,39996.1324421296,2009-07-02,03:10:43
39.957745,116.36322,0,228,39996.1325,2009-07-02,03:10:48
39.95773,116.36315,0,224,39996.1325578704,2009-07-02,03:10:53
39.957763,116.363075,0,215,39996.1326157407,2009-07-02,03:10:58
39.957798,116.362935,0,189,39996.1326736111,2009-07-02,03:11:03
39.957855,116.362928,0,183,39996.1327314815,2009-07-02,03:11:08
39.957913,116.36292,0,180,39996.1327893519,2009-07-02,03:11:13
39.957978,116.362889,0,169,39996.1328472222,2009-07-02,03:11:18
39.958036,116.362878,0,163,39996.1329050926,2009-07-02,03:11:23
39.958079,116.362848,0,156,39996.132962963,2009-07-02,03:11:28
39.958108,116.362839,0,159,39996.1330208333,2009-07-02,03:11:33
39.958135,116.362835,0,155,39996.1330787037,2009-07-02,03:11:38
39.958158,116.362813,0,153,39996.1331365741,2009-07-02,03:11:43
39.958171,116.362804,0,149,39996.1331944444,2009-07-02,03:11:48
39.958171,116.362804,0,149,39996.1332291667,2009-07-02,03:11:51
39.958166,116.362797,0,148,39996.1332523148,2009-07-02,03:11:53
39.958241,116.362802,0,142,39996.1333101852,2009-07-02,03:11:58
39.958212,116.362803,0,138,39996.1333680556,2009-07-02,03:12:03
39.958211,116.362803,0,137,39996.1334259259,2009-07-02,03:12:08
39.958207,116.362809,0,137,39996.1334837963,2009-07-02,03:12:13
39.958207,116.362808,0,136,39996.1335416667,2009-07-02,03:12:18
39.958209,116.36281,0,136,39996.133599537,2009-07-02,03:12:23
39.958209,116.36281,0,136,39996.1336342593,2009-07-02,03:12:26
39.958204,116.362808,0,136,39996.1336574074,2009-07-02,03:12:28
39.958194,116.362783,0,131,39996.1337152778,2009-07-02,03:12:33
39.95813,116.362882,0,130,39996.1337731481,2009-07-02,03:12:38
39.958127,116.362935,0,127,39996.1338310185,2009-07-02,03:12:43
39.958127,116.362935,0,127,39996.1338657407,2009-07-02,03:12:46
39.95812,116.362936,0,124,39996.1338888889,2009-07-02,03:12:48
39.958126,116.362885,0,122,39996.1339467593,2009-07-02,03:12:53
39.958139,116.362833,0,118,39996.1340046296,2009-07-02,03:12:58
39.958211,116.362844,0,113,39996.1340625,2009-07-02,03:13:03
39.958266,116.362887,0,112,39996.1341203704,2009-07-02,03:13:08
39.958294,116.362866,0,109,39996.1341782407,2009-07-02,03:13:13
39.958306,116.362811,0,107,39996.1342361111,2009-07-02,03:13:18
39.958315,116.362798,0,114,39996.1342939815,2009-07-02,03:13:23
39.958216,116.362847,0,129,39996.1343518518,2009-07-02,03:13:28
39.958208,116.362808,0,133,39996.1344097222,2009-07-02,03:13:33
39.9582,116.362648,0,138,39996.1344675926,2009-07-02,03:13:38
39.958324,116.362331,0,163,39996.134525463,2009-07-02,03:13:43
39.95837,116.362241,0,175,39996.1345833333,2009-07-02,03:13:48
39.958357,116.362265,0,185,39996.1346412037,2009-07-02,03:13:53
39.958334,116.362283,0,194,39996.1346990741,2009-07-02,03:13:58
39.958303,116.362317,0,205,39996.1347569444,2009-07-02,03:14:03
39.958254,116.362342,0,219,39996.1348148148,2009-07-02,03:14:08
39.958181,116.362359,0,231,39996.1348726852,2009-07-02,03:14:13
39.958181,116.362359,0,231,39996.1349074074,2009-07-02,03:14:16
39.958189,116.362357,0,238,39996.1349305556,2009-07-02,03:14:18
39.958198,116.362384,0,243,39996.1349884259,2009-07-02,03:14:23
39.958186,116.362402,0,249,39996.1350462963,2009-07-02,03:14:28
39.958131,116.362401,0,255,39996.1351041667,2009-07-02,03:14:33
39.958145,116.362437,0,258,39996.135162037,2009-07-02,03:14:38
39.958176,116.362468,0,259,39996.1352199074,2009-07-02,03:14:43
39.958143,116.362561,0,258,39996.1352777778,2009-07-02,03:14:48
39.958135,116.362624,0,257,39996.1353356481,2009-07-02,03:14:53
39.958083,116.362684,0,255,39996.1353935185,2009-07-02,03:14:58
39.958067,116.362723,0,257,39996.1354513889,2009-07-02,03:15:03
39.958102,116.362772,0,264,39996.1355092593,2009-07-02,03:15:08
39.958109,116.362786,0,269,39996.1355671296,2009-07-02,03:15:13
39.958087,116.362801,0,275,39996.135625,2009-07-02,03:15:18
39.958081,116.362795,0,279,39996.1356828704,2009-07-02,03:15:23
39.958082,116.362794,0,280,39996.1357407407,2009-07-02,03:15:28
39.958082,116.362794,0,280,39996.135775463,2009-07-02,03:15:31
39.958078,116.362794,0,280,39996.1357986111,2009-07-02,03:15:33
39.958084,116.362773,0,281,39996.1358564815,2009-07-02,03:15:38
39.958074,116.362772,0,288,39996.1359143518,2009-07-02,03:15:43
39.958033,116.36275,0,285,39996.1359722222,2009-07-02,03:15:48
39.958025,116.362655,0,281,39996.1360300926,2009-07-02,03:15:53
39.958024,116.362575,0,289,39996.136087963,2009-07-02,03:15:58
39.958021,116.362464,0,287,39996.1361458333,2009-07-02,03:16:03
39.95802,116.362397,0,289,39996.1362037037,2009-07-02,03:16:08
39.957994,116.362317,0,290,39996.1362615741,2009-07-02,03:16:13
39.957982,116.36221,0,293,39996.1363194444,2009-07-02,03:16:18
39.957922,116.362104,0,296,39996.1363773148,2009-07-02,03:16:23
39.957915,116.36199,0,297,39996.1364351852,2009-07-02,03:16:28
39.957937,116.361964,0,299,39996.1364930556,2009-07-02,03:16:33
39.95797,116.361954,0,303,39996.1365509259,2009-07-02,03:16:38
39.958116,116.36184,0,317,39996.1366087963,2009-07-02,03:16:43
39.958116,116.361786,0,322,39996.1366666667,2009-07-02,03:16:48
39.958131,116.361737,0,325,39996.136724537,2009-07-02,03:16:53
39.95812,116.361688,0,327,39996.1367824074,2009-07-02,03:16:58
39.958129,116.361647,0,328,39996.1368402778,2009-07-02,03:17:03
39.95812,116.361645,0,329,39996.1368981482,2009-07-02,03:17:08
39.95812,116.361645,0,329,39996.1369328704,2009-07-02,03:17:11
39.958113,116.361644,0,329,39996.1369560185,2009-07-02,03:17:13
39.9581,116.361572,0,329,39996.1370138889,2009-07-02,03:17:18
39.9581,116.361572,0,329,39996.1370486111,2009-07-02,03:17:21
39.958104,116.361568,0,329,39996.1370717593,2009-07-02,03:17:23
39.958076,116.361554,0,328,39996.1371296296,2009-07-02,03:17:28
39.958062,116.361551,0,328,39996.1371875,2009-07-02,03:17:33
39.958062,116.361551,0,328,39996.1372222222,2009-07-02,03:17:36
39.958059,116.361552,0,328,39996.1372453704,2009-07-02,03:17:38
39.958042,116.361534,0,329,39996.1373032407,2009-07-02,03:17:43
39.95804,116.361523,0,328,39996.1373611111,2009-07-02,03:17:48
39.958034,116.361511,0,327,39996.1374189815,2009-07-02,03:17:53
39.958055,116.361418,0,327,39996.1374768519,2009-07-02,03:17:58
39.958067,116.361348,0,322,39996.1375347222,2009-07-02,03:18:03
39.958097,116.361281,0,317,39996.1375925926,2009-07-02,03:18:08
39.958108,116.361225,0,311,39996.137650463,2009-07-02,03:18:13
39.958132,116.361176,0,301,39996.1377083333,2009-07-02,03:18:18
39.958119,116.361111,0,296,39996.1377662037,2009-07-02,03:18:23
39.958128,116.361059,0,289,39996.1378240741,2009-07-02,03:18:28
39.958133,116.360959,0,283,39996.1378819444,2009-07-02,03:18:33
39.958131,116.36088,0,280,39996.1379398148,2009-07-02,03:18:38
39.958113,116.360809,0,276,39996.1379976852,2009-07-02,03:18:43
39.958076,116.360726,0,274,39996.1380555556,2009-07-02,03:18:48
39.958093,116.360648,0,266,39996.1381134259,2009-07-02,03:18:53
39.958019,116.360589,0,264,39996.1381712963,2009-07-02,03:18:58
39.957953,116.360536,0,261,39996.1382291667,2009-07-02,03:19:03
39.957976,116.360485,0,253,39996.138287037,2009-07-02,03:19:08
39.957985,116.360445,0,247,39996.1383449074,2009-07-02,03:19:13
39.95798,116.360422,0,246,39996.1384027778,2009-07-02,03:19:18
39.957955,116.360373,0,245,39996.1384606481,2009-07-02,03:19:23
39.957955,116.360306,0,244,39996.1385185185,2009-07-02,03:19:28
39.957955,116.360258,0,242,39996.1385763889,2009-07-02,03:19:33
39.957962,116.360194,0,238,39996.1386342593,2009-07-02,03:19:38
39.957983,116.360129,0,237,39996.1386921296,2009-07-02,03:19:43
39.957972,116.360066,0,235,39996.13875,2009-07-02,03:19:48
39.957968,116.359989,0,235,39996.1388078704,2009-07-02,03:19:53
39.957934,116.359915,0,235,39996.1388657407,2009-07-02,03:19:58
39.957917,116.359859,0,233,39996.1389236111,2009-07-02,03:20:03
39.957917,116.359794,0,232,39996.1389814815,2009-07-02,03:20:08
39.957901,116.359734,0,227,39996.1390393519,2009-07-02,03:20:13
39.957904,116.359681,0,225,39996.1390972222,2009-07-02,03:20:18
39.957904,116.359601,0,218,39996.1391550926,2009-07-02,03:20:23
39.957907,116.35954,0,218,39996.139212963,2009-07-02,03:20:28
39.957905,116.359467,0,217,39996.1392708333,2009-07-02,03:20:33
39.957912,116.359383,0,214,39996.1393287037,2009-07-02,03:20:38
39.957916,116.359329,0,211,39996.1393865741,2009-07-02,03:20:43
39.95792,116.359274,0,206,39996.1394444444,2009-07-02,03:20:48
39.957928,116.359203,0,204,39996.1395023148,2009-07-02,03:20:53
39.95796,116.359138,0,200,39996.1395601852,2009-07-02,03:20:58
39.957971,116.359064,0,200,39996.1396180556,2009-07-02,03:21:03
39.957975,116.35901,0,200,39996.1396759259,2009-07-02,03:21:08
39.957985,116.358942,0,199,39996.1397337963,2009-07-02,03:21:13
39.957956,116.358887,0,196,39996.1397916667,2009-07-02,03:21:18
39.957932,116.358818,0,194,39996.139849537,2009-07-02,03:21:23
39.957953,116.358756,0,192,39996.1399074074,2009-07-02,03:21:28
39.957962,116.358698,0,197,39996.1399652778,2009-07-02,03:21:33
39.957977,116.358637,0,193,39996.1400231481,2009-07-02,03:21:38
39.957975,116.358602,0,195,39996.1400810185,2009-07-02,03:21:43
39.957983,116.358573,0,197,39996.1401388889,2009-07-02,03:21:48
39.957984,116.358499,0,203,39996.1401967593,2009-07-02,03:21:53
39.95806,116.358415,0,207,39996.1402546296,2009-07-02,03:21:58
39.958042,116.358358,0,215,39996.1403125,2009-07-02,03:22:03
39.958075,116.358321,0,219,39996.1403703704,2009-07-02,03:22:08
39.958064,116.358249,0,222,39996.1404282407,2009-07-02,03:22:13
39.958084,116.358188,0,225,39996.1404861111,2009-07-02,03:22:18
39.9581,116.358083,0,228,39996.1405439815,2009-07-02,03:22:23
39.958096,116.358047,0,230,39996.1406018519,2009-07-02,03:22:28
39.958096,116.35801,0,230,39996.1406597222,2009-07-02,03:22:33
39.958087,116.357994,0,232,39996.1407175926,2009-07-02,03:22:38
39.958083,116.357952,0,233,39996.140775463,2009-07-02,03:22:43
39.958082,116.357907,0,234,39996.1408333333,2009-07-02,03:22:48
39.958143,116.357832,0,235,39996.1408912037,2009-07-02,03:22:53
39.958078,116.357809,0,243,39996.1409490741,2009-07-02,03:22:58
39.958038,116.357781,0,247,39996.1410069444,2009-07-02,03:23:03
39.958029,116.357717,0,248,39996.1410648148,2009-07-02,03:23:08
39.958022,116.357673,0,248,39996.1411226852,2009-07-02,03:23:13
39.95803,116.357589,0,247,39996.1411805556,2009-07-02,03:23:18
39.958045,116.357498,0,247,39996.1412384259,2009-07-02,03:23:23
39.958013,116.357475,0,246,39996.1412962963,2009-07-02,03:23:28
39.957964,116.35744,0,244,39996.1413541667,2009-07-02,03:23:33
39.957815,116.357293,0,244,39996.141412037,2009-07-02,03:23:38
39.957764,116.357194,0,239,39996.1414699074,2009-07-02,03:23:43
39.95779,116.357141,0,237,39996.1415277778,2009-07-02,03:23:48
39.957813,116.357133,0,236,39996.1415856481,2009-07-02,03:23:53
39.957819,116.357084,0,234,39996.1416435185,2009-07-02,03:23:58
39.957864,116.357043,0,229,39996.1417013889,2009-07-02,03:24:03
39.957915,116.356983,0,227,39996.1417592593,2009-07-02,03:24:08
39.957952,116.35691,0,225,39996.1418171296,2009-07-02,03:24:13
39.957953,116.356849,0,222,39996.141875,2009-07-02,03:24:18
39.957938,116.356812,0,220,39996.1419328704,2009-07-02,03:24:23
39.95794,116.356761,0,221,39996.1419907407,2009-07-02,03:24:28
39.957789,116.356693,0,220,39996.1420486111,2009-07-02,03:24:33
39.957788,116.356625,0,216,39996.1421064815,2009-07-02,03:24:38
39.95779,116.356616,0,215,39996.1421643518,2009-07-02,03:24:43
39.957748,116.35649,0,218,39996.1422222222,2009-07-02,03:24:48
39.957768,116.356432,0,218,39996.1422800926,2009-07-02,03:24:53
39.95778,116.356413,0,218,39996.142337963,2009-07-02,03:24:58
39.957786,116.356412,0,217,39996.1423958333,2009-07-02,03:25:03
39.95779,116.35641,0,216,39996.1424537037,2009-07-02,03:25:08
39.957792,116.356407,0,216,39996.1425115741,2009-07-02,03:25:13
39.957792,116.356407,0,216,39996.1425462963,2009-07-02,03:25:16
39.957787,116.356405,0,216,39996.1425694444,2009-07-02,03:25:18
39.957767,116.356384,0,216,39996.1426273148,2009-07-02,03:25:23
39.957731,116.356278,0,216,39996.1426851852,2009-07-02,03:25:28
39.957735,116.356246,0,216,39996.1427430556,2009-07-02,03:25:33
39.957743,116.356196,0,215,39996.1428009259,2009-07-02,03:25:38
39.957738,116.356195,0,215,39996.1428587963,2009-07-02,03:25:43
39.957737,116.356194,0,215,39996.1429166667,2009-07-02,03:25:48
39.957738,116.356191,0,215,39996.142974537,2009-07-02,03:25:53
39.957735,116.35619,0,215,39996.1430324074,2009-07-02,03:25:58
39.957735,116.35619,0,215,39996.1430671296,2009-07-02,03:26:01
39.957739,116.356188,0,215,39996.1430902778,2009-07-02,03:26:03
39.957748,116.356187,0,215,39996.1431481481,2009-07-02,03:26:08
39.957748,116.356187,0,215,39996.1431828704,2009-07-02,03:26:11
39.957756,116.356186,0,214,39996.1432060185,2009-07-02,03:26:13
39.957765,116.356184,0,214,39996.1432638889,2009-07-02,03:26:18
39.957778,116.356182,0,213,39996.1433217593,2009-07-02,03:26:23
39.957797,116.356156,0,212,39996.1433796296,2009-07-02,03:26:28
39.957816,116.356092,0,215,39996.1434375,2009-07-02,03:26:33
39.957825,116.356089,0,214,39996.1434953704,2009-07-02,03:26:38
39.95783,116.356086,0,214,39996.1435532407,2009-07-02,03:26:43
39.95783,116.356086,0,214,39996.143587963,2009-07-02,03:26:46
39.957824,116.356084,0,214,39996.1436111111,2009-07-02,03:26:48
39.957812,116.356082,0,214,39996.1436689815,2009-07-02,03:26:53
39.957807,116.356079,0,214,39996.1437268518,2009-07-02,03:26:58
39.957807,116.356079,0,214,39996.1437615741,2009-07-02,03:27:01
39.957804,116.356078,0,215,39996.1437847222,2009-07-02,03:27:03
39.957781,116.356044,0,216,39996.1438425926,2009-07-02,03:27:08
39.95775,116.355951,0,217,39996.143900463,2009-07-02,03:27:13
39.957714,116.355892,0,220,39996.1439583333,2009-07-02,03:27:18
39.957718,116.355872,0,224,39996.1440162037,2009-07-02,03:27:23
39.957718,116.355863,0,229,39996.1440740741,2009-07-02,03:27:28
39.957718,116.355863,0,229,39996.1441087963,2009-07-02,03:27:31
39.957711,116.355864,0,229,39996.1441319444,2009-07-02,03:27:33
39.957672,116.355837,0,232,39996.1441898148,2009-07-02,03:27:38
39.957649,116.355845,0,234,39996.1442476852,2009-07-02,03:27:43
39.957614,116.355842,0,237,39996.1443055556,2009-07-02,03:27:48
39.95759,116.355786,0,239,39996.1443634259,2009-07-02,03:27:53
39.957576,116.355773,0,240,39996.1444212963,2009-07-02,03:27:58
39.957561,116.355771,0,242,39996.1444791667,2009-07-02,03:28:03
39.957556,116.355754,0,244,39996.144537037,2009-07-02,03:28:08
39.957557,116.35574,0,246,39996.1445949074,2009-07-02,03:28:13
39.95757,116.355716,0,247,39996.1446527778,2009-07-02,03:28:18
39.957571,116.355709,0,246,39996.1447106482,2009-07-02,03:28:23
39.95757,116.355709,0,246,39996.1447685185,2009-07-02,03:28:28
39.95757,116.355709,0,246,39996.1448032407,2009-07-02,03:28:31
39.957563,116.35571,0,245,39996.1448263889,2009-07-02,03:28:33
39.957572,116.35571,0,245,39996.1448842593,2009-07-02,03:28:38
39.957668,116.355752,0,245,39996.1449421296,2009-07-02,03:28:43
39.957735,116.35577,0,245,39996.145,2009-07-02,03:28:48
39.957789,116.355779,0,245,39996.1450578704,2009-07-02,03:28:53
39.957807,116.355775,0,244,39996.1451157407,2009-07-02,03:28:58
39.957817,116.355772,0,244,39996.1451736111,2009-07-02,03:29:03
39.957839,116.355773,0,242,39996.1452314815,2009-07-02,03:29:08
39.957853,116.355774,0,240,39996.1452893519,2009-07-02,03:29:13
39.957847,116.355727,0,241,39996.1453472222,2009-07-02,03:29:18
39.957847,116.355727,0,241,39996.1453819444,2009-07-02,03:29:21
39.957851,116.355725,0,241,39996.1454050926,2009-07-02,03:29:23
39.957885,116.355677,0,250,39996.145462963,2009-07-02,03:29:28
39.957918,116.355678,0,275,39996.1455208333,2009-07-02,03:29:33
39.957935,116.355688,0,298,39996.1455787037,2009-07-02,03:29:38
39.957935,116.355688,0,298,39996.1456134259,2009-07-02,03:29:41
39.957938,116.355688,0,316,39996.1456365741,2009-07-02,03:29:43
39.957947,116.355704,0,353,39996.1456944444,2009-07-02,03:29:48
39.957947,116.355704,0,353,39996.1457291667,2009-07-02,03:29:51
39.957942,116.355707,0,372,39996.1457523148,2009-07-02,03:29:53
39.957923,116.355699,0,401,39996.1458101852,2009-07-02,03:29:58
39.957908,116.355697,0,421,39996.1458680556,2009-07-02,03:30:03
39.957908,116.355697,0,421,39996.1459027778,2009-07-02,03:30:06
39.957908,116.355695,0,440,39996.1459259259,2009-07-02,03:30:08
39.957895,116.355685,0,459,39996.1459837963,2009-07-02,03:30:13
39.957895,116.355685,0,471,39996.1460416667,2009-07-02,03:30:18
39.957887,116.355685,0,473,39996.146099537,2009-07-02,03:30:23
39.957882,116.355686,0,473,39996.1461574074,2009-07-02,03:30:28
39.957882,116.355686,0,473,39996.1461921296,2009-07-02,03:30:31
39.957878,116.355686,0,473,39996.1462152778,2009-07-02,03:30:33
39.957867,116.355687,0,472,39996.1462731481,2009-07-02,03:30:38
39.957861,116.355706,0,469,39996.1463310185,2009-07-02,03:30:43
39.957865,116.355707,0,469,39996.1463888889,2009-07-02,03:30:48
39.957864,116.355708,0,468,39996.1464467593,2009-07-02,03:30:53
39.957866,116.355708,0,468,39996.1465046296,2009-07-02,03:30:58
39.95787,116.355708,0,467,39996.1465625,2009-07-02,03:31:03
39.957874,116.355707,0,466,39996.1466203704,2009-07-02,03:31:08
39.957874,116.355707,0,466,39996.1466550926,2009-07-02,03:31:11
39.957881,116.355705,0,464,39996.1466782407,2009-07-02,03:31:13
39.95789,116.355705,0,461,39996.1467361111,2009-07-02,03:31:18
39.957936,116.355703,0,436,39996.1467939815,2009-07-02,03:31:23
39.957941,116.355711,0,430,39996.1468518519,2009-07-02,03:31:28
39.957941,116.355711,0,430,39996.1468865741,2009-07-02,03:31:31
39.957942,116.355713,0,429,39996.1469097222,2009-07-02,03:31:33
39.957986,116.355779,0,413,39996.1469675926,2009-07-02,03:31:38
39.958013,116.355873,0,400,39996.147025463,2009-07-02,03:31:43
39.958082,116.356,0,387,39996.1470833333,2009-07-02,03:31:48
39.958119,116.356077,0,378,39996.1471412037,2009-07-02,03:31:53
39.958103,116.356104,0,372,39996.1471990741,2009-07-02,03:31:58
39.958059,116.356092,0,373,39996.1472569444,2009-07-02,03:32:03
39.95804,116.356053,0,377,39996.1473148148,2009-07-02,03:32:08
39.958049,116.356002,0,382,39996.1473726852,2009-07-02,03:32:13
39.958051,116.355957,0,387,39996.1474305556,2009-07-02,03:32:18
39.958008,116.355936,0,387,39996.1474884259,2009-07-02,03:32:23
39.958009,116.35592,0,382,39996.1475462963,2009-07-02,03:32:28
39.957974,116.355915,0,377,39996.1476041667,2009-07-02,03:32:33
39.957933,116.35591,0,374,39996.147662037,2009-07-02,03:32:38
39.957895,116.355944,0,368,39996.1477199074,2009-07-02,03:32:43
39.957867,116.355974,0,359,39996.1477777778,2009-07-02,03:32:48
39.957842,116.356031,0,351,39996.1478356481,2009-07-02,03:32:53
39.957843,116.35605,0,351,39996.1478935185,2009-07-02,03:32:58
39.957844,116.356048,0,351,39996.1479513889,2009-07-02,03:33:03
39.957846,116.356046,0,351,39996.1480092593,2009-07-02,03:33:08
39.957851,116.356045,0,349,39996.1480671296,2009-07-02,03:33:13
39.957849,116.356043,0,347,39996.148125,2009-07-02,03:33:18
39.957849,116.356043,0,347,39996.1481828704,2009-07-02,03:33:23
39.957847,116.356042,0,346,39996.1482407407,2009-07-02,03:33:28
39.957847,116.356042,0,346,39996.148275463,2009-07-02,03:33:31
39.957847,116.356043,0,346,39996.1482986111,2009-07-02,03:33:33
39.957856,116.356041,0,345,39996.1483564815,2009-07-02,03:33:38
39.957859,116.35604,0,344,39996.1484143519,2009-07-02,03:33:43
39.957859,116.35604,0,344,39996.1484490741,2009-07-02,03:33:46
39.957855,116.356039,0,343,39996.1484722222,2009-07-02,03:33:48
39.957791,116.356045,0,345,39996.1485300926,2009-07-02,03:33:53
39.957766,116.356056,0,350,39996.148587963,2009-07-02,03:33:58
39.957766,116.356056,0,350,39996.1486226852,2009-07-02,03:34:01
39.957758,116.356057,0,350,39996.1486458333,2009-07-02,03:34:03
39.957749,116.356057,0,350,39996.1487037037,2009-07-02,03:34:08
39.957746,116.356056,0,350,39996.1487615741,2009-07-02,03:34:13
39.957754,116.356054,0,350,39996.1488194444,2009-07-02,03:34:18
39.957759,116.356051,0,349,39996.1488773148,2009-07-02,03:34:23
39.957759,116.356051,0,349,39996.148912037,2009-07-02,03:34:26
39.957764,116.35605,0,349,39996.1489351852,2009-07-02,03:34:28
39.957807,116.356019,0,353,39996.1489930556,2009-07-02,03:34:33
39.957833,116.355987,0,361,39996.1490509259,2009-07-02,03:34:38
39.957843,116.355978,0,361,39996.1491087963,2009-07-02,03:34:43
39.957852,116.355977,0,362,39996.1491666667,2009-07-02,03:34:48
39.957852,116.355976,0,362,39996.149224537,2009-07-02,03:34:53
39.957848,116.355975,0,361,39996.1492824074,2009-07-02,03:34:58
39.957848,116.355975,0,361,39996.1493171296,2009-07-02,03:35:01
39.957846,116.355975,0,361,39996.1493402778,2009-07-02,03:35:03
39.957847,116.355927,0,357,39996.1493981481,2009-07-02,03:35:08
39.957828,116.355899,0,357,39996.1494560185,2009-07-02,03:35:13
39.957806,116.35589,0,357,39996.1495138889,2009-07-02,03:35:18
39.957758,116.355856,0,357,39996.1495717593,2009-07-02,03:35:23
39.957716,116.355825,0,355,39996.1496296296,2009-07-02,03:35:28
39.957693,116.355801,0,354,39996.1496875,2009-07-02,03:35:33
39.957693,116.355801,0,354,39996.1497222222,2009-07-02,03:35:36
39.957701,116.355801,0,355,39996.1497453704,2009-07-02,03:35:38
39.95771,116.3558,0,355,39996.1498032407,2009-07-02,03:35:43
39.957832,116.355789,0,352,39996.1498611111,2009-07-02,03:35:48
39.957917,116.355786,0,351,39996.1499189815,2009-07-02,03:35:53
39.957965,116.355815,0,364,39996.1499768518,2009-07-02,03:35:58
39.957997,116.3558,0,369,39996.1500347222,2009-07-02,03:36:03
39.958048,116.355776,0,366,39996.1500925926,2009-07-02,03:36:08
39.958089,116.355761,0,362,39996.150150463,2009-07-02,03:36:13
39.958105,116.355772,0,359,39996.1502083333,2009-07-02,03:36:18
39.958103,116.355773,0,359,39996.1502662037,2009-07-02,03:36:23
39.958102,116.355772,0,358,39996.1503240741,2009-07-02,03:36:28
39.958102,116.355772,0,358,39996.1503587963,2009-07-02,03:36:31
39.958098,116.355773,0,358,39996.1503819444,2009-07-02,03:36:33
39.958087,116.355776,0,357,39996.1504398148,2009-07-02,03:36:38
39.958095,116.355824,0,355,39996.1504976852,2009-07-02,03:36:43
39.958092,116.355825,0,355,39996.1505555556,2009-07-02,03:36:48
39.958093,116.355827,0,355,39996.1506134259,2009-07-02,03:36:53
39.95809,116.355828,0,355,39996.1506712963,2009-07-02,03:36:58
39.95809,116.355828,0,355,39996.1507060185,2009-07-02,03:37:01
39.958088,116.35583,0,355,39996.1507291667,2009-07-02,03:37:03
39.958027,116.355836,0,351,39996.150787037,2009-07-02,03:37:08
39.957923,116.355829,0,343,39996.1508449074,2009-07-02,03:37:13
39.957858,116.355839,0,337,39996.1509027778,2009-07-02,03:37:18
39.957799,116.35583,0,334,39996.1509606481,2009-07-02,03:37:23
39.957741,116.355846,0,330,39996.1510185185,2009-07-02,03:37:28
39.957692,116.355884,0,329,39996.1510763889,2009-07-02,03:37:33
39.957958,116.355848,0,356,39996.1537384259,2009-07-02,03:41:23
39.957979,116.35584,0,358,39996.1537962963,2009-07-02,03:41:28
39.958025,116.355857,0,361,39996.1538541667,2009-07-02,03:41:33
39.958078,116.355863,0,358,39996.153912037,2009-07-02,03:41:38
39.958105,116.355881,0,348,39996.1539699074,2009-07-02,03:41:43
39.958088,116.355856,0,345,39996.1540277778,2009-07-02,03:41:48
39.958092,116.35585,0,342,39996.1540856481,2009-07-02,03:41:53
39.958092,116.35585,0,342,39996.1541203704,2009-07-02,03:41:56
39.958085,116.355851,0,341,39996.1541435185,2009-07-02,03:41:58
39.958069,116.355824,0,338,39996.1542013889,2009-07-02,03:42:03
39.958072,116.3558,0,335,39996.1542592593,2009-07-02,03:42:08
39.958072,116.355791,0,331,39996.1543171296,2009-07-02,03:42:13
39.958082,116.355806,0,326,39996.154375,2009-07-02,03:42:18
39.958088,116.355805,0,323,39996.1544328704,2009-07-02,03:42:23
39.958088,116.355805,0,323,39996.1544675926,2009-07-02,03:42:26
39.958087,116.355805,0,322,39996.1544907407,2009-07-02,03:42:28
39.958098,116.355803,0,321,39996.1545486111,2009-07-02,03:42:33
39.958107,116.355802,0,320,39996.1546064815,2009-07-02,03:42:38
39.958107,116.355802,0,320,39996.1546412037,2009-07-02,03:42:41
39.958106,116.355802,0,319,39996.1546643519,2009-07-02,03:42:43
39.958092,116.355768,0,315,39996.1547222222,2009-07-02,03:42:48
39.958084,116.355758,0,314,39996.1547800926,2009-07-02,03:42:53
39.95808,116.355758,0,314,39996.154837963,2009-07-02,03:42:58
39.95808,116.355758,0,314,39996.1548726852,2009-07-02,03:43:01
39.958076,116.355759,0,314,39996.1548958333,2009-07-02,03:43:03
39.958067,116.355759,0,313,39996.1549537037,2009-07-02,03:43:08
39.958062,116.35576,0,314,39996.1550115741,2009-07-02,03:43:13
39.958063,116.355759,0,314,39996.1550694444,2009-07-02,03:43:18
39.958063,116.355759,0,314,39996.1551041667,2009-07-02,03:43:21
39.958059,116.35576,0,314,39996.1551273148,2009-07-02,03:43:23
39.958049,116.35576,0,314,39996.1551851852,2009-07-02,03:43:28
39.958047,116.355749,0,313,39996.1552430556,2009-07-02,03:43:33
39.958001,116.355742,0,311,39996.1553009259,2009-07-02,03:43:38
39.958,116.355742,0,310,39996.1553587963,2009-07-02,03:43:43
39.958,116.355742,0,310,39996.1553935185,2009-07-02,03:43:46
39.958006,116.355742,0,309,39996.1554166667,2009-07-02,03:43:48
39.957997,116.355738,0,306,39996.155474537,2009-07-02,03:43:53
39.95798,116.35574,0,303,39996.1555324074,2009-07-02,03:43:58
39.957985,116.355739,0,301,39996.1555902778,2009-07-02,03:44:03
39.957988,116.355739,0,298,39996.1556481481,2009-07-02,03:44:08
39.957991,116.355738,0,295,39996.1557060185,2009-07-02,03:44:13
39.957991,116.355738,0,295,39996.1557407407,2009-07-02,03:44:16
39.957987,116.355739,0,293,39996.1557638889,2009-07-02,03:44:18
39.957976,116.355731,0,293,39996.1558217593,2009-07-02,03:44:23
39.957955,116.355712,0,298,39996.1558796296,2009-07-02,03:44:28
39.957955,116.355712,0,298,39996.1559143519,2009-07-02,03:44:31
39.957953,116.355712,0,298,39996.1559375,2009-07-02,03:44:33
39.957963,116.355711,0,298,39996.1559953704,2009-07-02,03:44:38
39.95798,116.355743,0,303,39996.1560532407,2009-07-02,03:44:43
39.95799,116.355735,0,308,39996.1561111111,2009-07-02,03:44:48
39.957991,116.355736,0,309,39996.1561689815,2009-07-02,03:44:53
39.957983,116.355737,0,310,39996.1562268519,2009-07-02,03:44:58
39.957983,116.355737,0,310,39996.1562615741,2009-07-02,03:45:01
39.958018,116.356049,0,273,39996.1688425926,2009-07-02,04:03:08
39.958017,116.356086,0,276,39996.168900463,2009-07-02,04:03:13
39.958017,116.356086,0,276,39996.1689351852,2009-07-02,04:03:16
39.958017,116.356086,0,277,39996.1689583333,2009-07-02,04:03:18
39.958026,116.356121,0,283,39996.1690162037,2009-07-02,04:03:23
39.958046,116.35614,0,292,39996.1690740741,2009-07-02,04:03:28
39.958051,116.356139,0,295,39996.1691319444,2009-07-02,04:03:33
39.958054,116.356138,0,297,39996.1691898148,2009-07-02,04:03:38
39.958053,116.356136,0,298,39996.1692476852,2009-07-02,04:03:43
39.958055,116.356135,0,299,39996.1693055556,2009-07-02,04:03:48
39.958055,116.356135,0,299,39996.1693402778,2009-07-02,04:03:51
39.95806,116.356134,0,299,39996.1693634259,2009-07-02,04:03:53
39.958037,116.35613,0,300,39996.1694212963,2009-07-02,04:03:58
39.958027,116.356097,0,297,39996.1694791667,2009-07-02,04:04:03
39.958029,116.356095,0,297,39996.169537037,2009-07-02,04:04:08
39.958026,116.356093,0,297,39996.1695949074,2009-07-02,04:04:13
39.958026,116.356092,0,297,39996.1696527778,2009-07-02,04:04:18
39.958023,116.356091,0,297,39996.1697106481,2009-07-02,04:04:23
39.958019,116.35609,0,297,39996.1697685185,2009-07-02,04:04:28
39.958019,116.356087,0,297,39996.1698263889,2009-07-02,04:04:33
39.958027,116.356083,0,297,39996.1698842593,2009-07-02,04:04:38
39.958032,116.356082,0,297,39996.1699421296,2009-07-02,04:04:43
39.958031,116.356081,0,297,39996.17,2009-07-02,04:04:48
39.958031,116.356081,0,297,39996.1700347222,2009-07-02,04:04:51
39.958026,116.356079,0,297,39996.1700578704,2009-07-02,04:04:53
39.957949,116.356074,0,303,39996.1701157407,2009-07-02,04:04:58
39.957961,116.356062,0,305,39996.1701736111,2009-07-02,04:05:03
39.957961,116.356062,0,305,39996.1702083333,2009-07-02,04:05:06
39.957958,116.356065,0,305,39996.1702314815,2009-07-02,04:05:08
39.957957,116.356115,0,305,39996.1702893519,2009-07-02,04:05:13
39.957965,116.356096,0,307,39996.1703472222,2009-07-02,04:05:18
39.957981,116.356092,0,307,39996.1704050926,2009-07-02,04:05:23
39.957986,116.356108,0,308,39996.170462963,2009-07-02,04:05:28
39.957977,116.356148,0,308,39996.1705208333,2009-07-02,04:05:33
39.958002,116.3562,0,301,39996.1705787037,2009-07-02,04:05:38
39.957884,116.356227,0,309,39996.1706365741,2009-07-02,04:05:43
39.95787,116.356229,0,320,39996.1706944444,2009-07-02,04:05:48
39.95789,116.356274,0,324,39996.1707523148,2009-07-02,04:05:53
39.957883,116.356315,0,328,39996.1708101852,2009-07-02,04:05:58
39.957855,116.356395,0,329,39996.1708680556,2009-07-02,04:06:03
39.957844,116.356433,0,327,39996.1709259259,2009-07-02,04:06:08
39.957855,116.356519,0,319,39996.1709837963,2009-07-02,04:06:13
39.957869,116.35654,0,316,39996.1710416667,2009-07-02,04:06:18
39.957917,116.356592,0,318,39996.171099537,2009-07-02,04:06:23
39.957942,116.356631,0,321,39996.1711574074,2009-07-02,04:06:28
39.957963,116.356661,0,322,39996.1712152778,2009-07-02,04:06:33
39.957962,116.356673,0,322,39996.1712731481,2009-07-02,04:06:38
39.957962,116.356673,0,322,39996.1713078704,2009-07-02,04:06:41
39.957964,116.356675,0,323,39996.1713310185,2009-07-02,04:06:43
39.957987,116.356687,0,326,39996.1713888889,2009-07-02,04:06:48
39.958036,116.356769,0,329,39996.1714467593,2009-07-02,04:06:53
39.958045,116.356805,0,327,39996.1715046296,2009-07-02,04:06:58
39.957964,116.356859,0,320,39996.1715625,2009-07-02,04:07:03
39.957961,116.356893,0,320,39996.1716203704,2009-07-02,04:07:08
39.957961,116.356921,0,322,39996.1716782407,2009-07-02,04:07:13
39.957934,116.357007,0,331,39996.1717361111,2009-07-02,04:07:18
39.957916,116.357033,0,329,39996.1717939815,2009-07-02,04:07:23
39.957891,116.357091,0,331,39996.1718518519,2009-07-02,04:07:28
39.957904,116.357156,0,336,39996.1719097222,2009-07-02,04:07:33
39.957862,116.357212,0,345,39996.1719675926,2009-07-02,04:07:38
39.957849,116.357259,0,350,39996.172025463,2009-07-02,04:07:43
39.957849,116.357259,0,350,39996.1720601852,2009-07-02,04:07:46
39.957848,116.357262,0,353,39996.1720833333,2009-07-02,04:07:48
39.957818,116.357289,0,349,39996.1721412037,2009-07-02,04:07:53
39.957813,116.357311,0,337,39996.1721990741,2009-07-02,04:07:58
39.957827,116.357352,0,336,39996.1722569444,2009-07-02,04:08:03
39.957838,116.357402,0,334,39996.1723148148,2009-07-02,04:08:08
39.957872,116.357482,0,335,39996.1723726852,2009-07-02,04:08:13
39.957896,116.357551,0,337,39996.1724305556,2009-07-02,04:08:18
39.957927,116.357607,0,340,39996.1724884259,2009-07-02,04:08:23
39.95792,116.35761,0,340,39996.1725462963,2009-07-02,04:08:28
39.95792,116.35761,0,340,39996.1725810185,2009-07-02,04:08:31
39.957921,116.357613,0,340,39996.1726041667,2009-07-02,04:08:33
39.957934,116.357686,0,340,39996.172662037,2009-07-02,04:08:38
39.957945,116.357713,0,341,39996.1727199074,2009-07-02,04:08:43
39.957944,116.357717,0,341,39996.1727777778,2009-07-02,04:08:48
39.957944,116.357717,0,341,39996.1728125,2009-07-02,04:08:51
39.957951,116.357722,0,342,39996.1728356481,2009-07-02,04:08:53
39.95796,116.357725,0,343,39996.1728935185,2009-07-02,04:08:58
39.957969,116.357728,0,345,39996.1729513889,2009-07-02,04:09:03
39.957969,116.357728,0,345,39996.1729861111,2009-07-02,04:09:06
39.957968,116.35773,0,347,39996.1730092593,2009-07-02,04:09:08
39.95798,116.357782,0,353,39996.1730671296,2009-07-02,04:09:13
39.958,116.35788,0,357,39996.173125,2009-07-02,04:09:18
39.958008,116.357893,0,361,39996.1731828704,2009-07-02,04:09:23
39.958018,116.357894,0,365,39996.1732407407,2009-07-02,04:09:28
39.957921,116.358043,0,367,39996.1732986111,2009-07-02,04:09:33
39.957921,116.358043,0,367,39996.1733333333,2009-07-02,04:09:36
39.957916,116.35805,0,370,39996.1733564815,2009-07-02,04:09:38
39.957946,116.358201,0,377,39996.1734143518,2009-07-02,04:09:43
39.957956,116.358243,0,376,39996.1734722222,2009-07-02,04:09:48
39.957954,116.358246,0,378,39996.1735300926,2009-07-02,04:09:53
39.957948,116.358253,0,385,39996.173587963,2009-07-02,04:09:58
39.957948,116.358253,0,385,39996.1736226852,2009-07-02,04:10:01
39.95795,116.358254,0,387,39996.1736458333,2009-07-02,04:10:03
39.95796,116.358295,0,396,39996.1737037037,2009-07-02,04:10:08
39.958043,116.358426,0,414,39996.1737615741,2009-07-02,04:10:13
39.958062,116.358489,0,429,39996.1738194444,2009-07-02,04:10:18
39.958148,116.358608,0,451,39996.1738773148,2009-07-02,04:10:23
39.958191,116.358667,0,471,39996.1739351852,2009-07-02,04:10:28
39.95822,116.358724,0,483,39996.1739930556,2009-07-02,04:10:33
39.958199,116.358737,0,489,39996.1740509259,2009-07-02,04:10:38
39.958179,116.358783,0,492,39996.1741087963,2009-07-02,04:10:43
39.95819,116.35882,0,501,39996.1741666667,2009-07-02,04:10:48
39.95819,116.358841,0,506,39996.174224537,2009-07-02,04:10:53
39.958135,116.358881,0,499,39996.1742824074,2009-07-02,04:10:58
39.958021,116.35889,0,480,39996.1743402778,2009-07-02,04:11:03
39.958001,116.35895,0,478,39996.1743981481,2009-07-02,04:11:08
39.958005,116.358989,0,469,39996.1744560185,2009-07-02,04:11:13
39.958012,116.359005,0,466,39996.1745138889,2009-07-02,04:11:18
39.958004,116.359035,0,457,39996.1745717593,2009-07-02,04:11:23
39.958015,116.35908,0,442,39996.1746296296,2009-07-02,04:11:28
39.957974,116.35907,0,433,39996.1746875,2009-07-02,04:11:33
39.957971,116.359097,0,425,39996.1747453704,2009-07-02,04:11:38
39.957965,116.359101,0,424,39996.1748032407,2009-07-02,04:11:43
39.957968,116.359101,0,424,39996.1748611111,2009-07-02,04:11:48
39.957976,116.359101,0,424,39996.1749189815,2009-07-02,04:11:53
39.957976,116.359101,0,424,39996.1749537037,2009-07-02,04:11:56
39.957973,116.359101,0,424,39996.1749768518,2009-07-02,04:11:58
39.957962,116.359103,0,425,39996.1750347222,2009-07-02,04:12:03
39.957953,116.359105,0,425,39996.1750925926,2009-07-02,04:12:08
39.957954,116.359105,0,425,39996.175150463,2009-07-02,04:12:13
39.957952,116.359107,0,425,39996.1752083333,2009-07-02,04:12:18
39.957952,116.359107,0,425,39996.1752430556,2009-07-02,04:12:21
39.957956,116.359108,0,425,39996.1752662037,2009-07-02,04:12:23
39.958011,116.359146,0,427,39996.1753240741,2009-07-02,04:12:28
39.958065,116.359186,0,432,39996.1753819444,2009-07-02,04:12:33
39.95809,116.359229,0,439,39996.1754398148,2009-07-02,04:12:38
39.958098,116.359248,0,444,39996.1754976852,2009-07-02,04:12:43
39.958104,116.359248,0,448,39996.1755555556,2009-07-02,04:12:48
39.958104,116.359248,0,448,39996.1755902778,2009-07-02,04:12:51
39.958101,116.359248,0,451,39996.1756134259,2009-07-02,04:12:53
39.958094,116.359277,0,457,39996.1756712963,2009-07-02,04:12:58
39.958097,116.359265,0,462,39996.1757291667,2009-07-02,04:13:03
39.958105,116.359261,0,462,39996.175787037,2009-07-02,04:13:08
39.958105,116.359261,0,462,39996.1758217593,2009-07-02,04:13:11
39.958108,116.359259,0,463,39996.1758449074,2009-07-02,04:13:13
39.95812,116.35918,0,445,39996.1759027778,2009-07-02,04:13:18
39.958072,116.359116,0,440,39996.1759606482,2009-07-02,04:13:23
39.958072,116.359116,0,440,39996.1759953704,2009-07-02,04:13:26
39.958068,116.359116,0,440,39996.1760185185,2009-07-02,04:13:28
39.958059,116.359116,0,440,39996.1760763889,2009-07-02,04:13:33
39.958034,116.359072,0,430,39996.1761342593,2009-07-02,04:13:38
39.958038,116.35906,0,429,39996.1761921296,2009-07-02,04:13:43
39.958038,116.35906,0,429,39996.1762268519,2009-07-02,04:13:46
39.958042,116.359059,0,429,39996.17625,2009-07-02,04:13:48
39.95806,116.35905,0,430,39996.1763078704,2009-07-02,04:13:53
39.958119,116.359018,0,440,39996.1763657407,2009-07-02,04:13:58
39.958153,116.358998,0,452,39996.1764236111,2009-07-02,04:14:03
39.958167,116.358991,0,461,39996.1764814815,2009-07-02,04:14:08
39.958193,116.358995,0,471,39996.1765393519,2009-07-02,04:14:13
39.958229,116.358987,0,480,39996.1765972222,2009-07-02,04:14:18
39.958278,116.358986,0,498,39996.1766550926,2009-07-02,04:14:23
39.958278,116.358986,0,498,39996.1766898148,2009-07-02,04:14:26
39.958271,116.358984,0,511,39996.176712963,2009-07-02,04:14:28
39.958303,116.358974,0,527,39996.1767708333,2009-07-02,04:14:33
39.958348,116.358966,0,538,39996.1768287037,2009-07-02,04:14:38
39.958401,116.358946,0,561,39996.1768865741,2009-07-02,04:14:43
39.958445,116.358928,0,565,39996.1769444444,2009-07-02,04:14:48
39.958514,116.358917,0,566,39996.1770023148,2009-07-02,04:14:53
39.958541,116.358915,0,562,39996.1770601852,2009-07-02,04:14:58
39.958529,116.358908,0,560,39996.1771180556,2009-07-02,04:15:03
39.958514,116.35891,0,553,39996.1771759259,2009-07-02,04:15:08
39.958516,116.35891,0,557,39996.1772337963,2009-07-02,04:15:13
39.958516,116.35891,0,557,39996.1772685185,2009-07-02,04:15:16
39.958513,116.35891,0,559,39996.1772916667,2009-07-02,04:15:18
39.957887,116.35895,0,535,39996.177349537,2009-07-02,04:15:23
39.957787,116.358956,0,519,39996.1774074074,2009-07-02,04:15:28
39.957764,116.358969,0,511,39996.1774652778,2009-07-02,04:15:33
39.957763,116.358969,0,511,39996.1775231481,2009-07-02,04:15:38
39.957767,116.358969,0,510,39996.1775810185,2009-07-02,04:15:43
39.957762,116.358971,0,509,39996.1776388889,2009-07-02,04:15:48
39.957758,116.358972,0,508,39996.1776967593,2009-07-02,04:15:53
39.957758,116.358972,0,508,39996.1777314815,2009-07-02,04:15:56
39.957758,116.358973,0,508,39996.1777546296,2009-07-02,04:15:58
39.957769,116.358972,0,509,39996.1778125,2009-07-02,04:16:03
39.957824,116.358963,0,515,39996.1778703704,2009-07-02,04:16:08
39.957945,116.358951,0,511,39996.1779282407,2009-07-02,04:16:13
39.958066,116.358943,0,510,39996.1779861111,2009-07-02,04:16:18
39.958161,116.358944,0,505,39996.1780439815,2009-07-02,04:16:23
39.958238,116.358937,0,501,39996.1781018519,2009-07-02,04:16:28
39.958317,116.358929,0,504,39996.1781597222,2009-07-02,04:16:33
39.958397,116.358927,0,520,39996.1782175926,2009-07-02,04:16:38
39.958389,116.358933,0,529,39996.178275463,2009-07-02,04:16:43
39.958389,116.358933,0,529,39996.1783101852,2009-07-02,04:16:46
39.958397,116.358932,0,536,39996.1783333333,2009-07-02,04:16:48
39.95839,116.358943,0,540,39996.1783912037,2009-07-02,04:16:53
39.958397,116.358962,0,549,39996.1784490741,2009-07-02,04:16:58
39.958387,116.358965,0,555,39996.1785069444,2009-07-02,04:17:03
39.958387,116.358966,0,557,39996.1785648148,2009-07-02,04:17:08
39.958384,116.358966,0,558,39996.1786226852,2009-07-02,04:17:13
39.958384,116.358966,0,558,39996.1786574074,2009-07-02,04:17:16
39.958381,116.358966,0,558,39996.1786805556,2009-07-02,04:17:18
39.958323,116.358966,0,551,39996.1787384259,2009-07-02,04:17:23
39.958264,116.358981,0,536,39996.1787962963,2009-07-02,04:17:28
39.958255,116.358981,0,523,39996.1788541667,2009-07-02,04:17:33
39.958248,116.358976,0,519,39996.178912037,2009-07-02,04:17:38
39.958245,116.358976,0,518,39996.1789699074,2009-07-02,04:17:43
39.958245,116.358976,0,518,39996.1790046296,2009-07-02,04:17:46
39.958243,116.358976,0,518,39996.1790277778,2009-07-02,04:17:48
39.958266,116.358973,0,517,39996.1790856481,2009-07-02,04:17:53
39.958292,116.358971,0,519,39996.1791435185,2009-07-02,04:17:58
39.95834,116.358959,0,526,39996.1792013889,2009-07-02,04:18:03
39.958384,116.35895,0,534,39996.1792592593,2009-07-02,04:18:08
39.958411,116.358943,0,541,39996.1793171296,2009-07-02,04:18:13
39.958398,116.358942,0,545,39996.179375,2009-07-02,04:18:18
39.958267,116.358989,0,527,39996.1794328704,2009-07-02,04:18:23
39.958097,116.35902,0,509,39996.1794907407,2009-07-02,04:18:28
39.95802,116.359038,0,488,39996.1795486111,2009-07-02,04:18:33
39.958014,116.359035,0,485,39996.1796064815,2009-07-02,04:18:38
39.958014,116.359035,0,485,39996.1796412037,2009-07-02,04:18:41
39.95802,116.359034,0,484,39996.1796643519,2009-07-02,04:18:43
39.95803,116.359032,0,481,39996.1797222222,2009-07-02,04:18:48
39.958047,116.359027,0,474,39996.1797800926,2009-07-02,04:18:53
39.95805,116.359022,0,464,39996.179837963,2009-07-02,04:18:58
39.95805,116.359022,0,464,39996.1798726852,2009-07-02,04:19:01
39.958056,116.359021,0,462,39996.1798958333,2009-07-02,04:19:03
39.958142,116.35905,0,459,39996.1799537037,2009-07-02,04:19:08
39.958193,116.359083,0,450,39996.1800115741,2009-07-02,04:19:13
39.958218,116.359092,0,442,39996.1800694444,2009-07-02,04:19:18
39.958223,116.359091,0,438,39996.1801273148,2009-07-02,04:19:23
39.958223,116.359091,0,438,39996.180162037,2009-07-02,04:19:26
39.958229,116.359083,0,430,39996.1801851852,2009-07-02,04:19:28
39.958223,116.359073,0,419,39996.1802430556,2009-07-02,04:19:33
39.958223,116.359072,0,413,39996.1803009259,2009-07-02,04:19:38
39.958223,116.359072,0,413,39996.1803356481,2009-07-02,04:19:41
39.95822,116.359072,0,411,39996.1803587963,2009-07-02,04:19:43
39.958211,116.359073,0,409,39996.1804166667,2009-07-02,04:19:48
39.958183,116.359075,0,407,39996.180474537,2009-07-02,04:19:53
39.958128,116.359072,0,403,39996.1805324074,2009-07-02,04:19:58
39.95812,116.359049,0,396,39996.1805902778,2009-07-02,04:20:03
39.958098,116.358981,0,388,39996.1806481481,2009-07-02,04:20:08
39.958075,116.358929,0,384,39996.1807060185,2009-07-02,04:20:13
39.958049,116.358898,0,385,39996.1807638889,2009-07-02,04:20:18
39.958029,116.358906,0,390,39996.1808217593,2009-07-02,04:20:23
39.958016,116.358918,0,394,39996.1808796296,2009-07-02,04:20:28
39.95801,116.358924,0,396,39996.1809375,2009-07-02,04:20:33
39.958006,116.358928,0,397,39996.1809953704,2009-07-02,04:20:38
39.95801,116.358927,0,397,39996.1810532407,2009-07-02,04:20:43
39.958012,116.358926,0,398,39996.1811111111,2009-07-02,04:20:48
39.958016,116.358926,0,398,39996.1811689815,2009-07-02,04:20:53
39.958019,116.358926,0,398,39996.1812268518,2009-07-02,04:20:58
39.958022,116.358926,0,398,39996.1812847222,2009-07-02,04:21:03
39.958026,116.358926,0,398,39996.1813425926,2009-07-02,04:21:08
39.958033,116.358927,0,398,39996.181400463,2009-07-02,04:21:13
39.958033,116.358927,0,398,39996.1814351852,2009-07-02,04:21:16
39.958037,116.358928,0,397,39996.1814583333,2009-07-02,04:21:18
39.958036,116.358942,0,393,39996.1815162037,2009-07-02,04:21:23
39.958041,116.358942,0,390,39996.1815740741,2009-07-02,04:21:28
39.958045,116.358942,0,387,39996.1816319444,2009-07-02,04:21:33
39.958045,116.358942,0,387,39996.1816666667,2009-07-02,04:21:36
39.958053,116.358942,0,385,39996.1816898148,2009-07-02,04:21:38
39.958063,116.358942,0,386,39996.1817476852,2009-07-02,04:21:43
39.958072,116.358941,0,391,39996.1818055556,2009-07-02,04:21:48
39.958077,116.358941,0,397,39996.1818634259,2009-07-02,04:21:53
39.958083,116.358941,0,407,39996.1819212963,2009-07-02,04:21:58
39.958079,116.358942,0,411,39996.1819791667,2009-07-02,04:22:03
39.958082,116.358942,0,412,39996.182037037,2009-07-02,04:22:08
39.958088,116.358942,0,414,39996.1820949074,2009-07-02,04:22:13
39.958085,116.358943,0,415,39996.1821527778,2009-07-02,04:22:18
39.95808,116.358944,0,416,39996.1822106481,2009-07-02,04:22:23
39.958079,116.358945,0,416,39996.1822685185,2009-07-02,04:22:28
39.958081,116.358944,0,416,39996.1823263889,2009-07-02,04:22:33
39.958081,116.358944,0,416,39996.1823611111,2009-07-02,04:22:36
39.958087,116.358944,0,415,39996.1823842593,2009-07-02,04:22:38
39.958103,116.358952,0,413,39996.1824421296,2009-07-02,04:22:43
39.958083,116.35897,0,418,39996.1825,2009-07-02,04:22:48
39.958063,116.358974,0,422,39996.1825578704,2009-07-02,04:22:53
39.958015,116.358983,0,431,39996.1826157407,2009-07-02,04:22:58
39.957981,116.358984,0,439,39996.1826736111,2009-07-02,04:23:03
39.957963,116.358977,0,443,39996.1827314815,2009-07-02,04:23:08
39.957977,116.358974,0,444,39996.1827893518,2009-07-02,04:23:13
39.957975,116.358976,0,444,39996.1828472222,2009-07-02,04:23:18
39.957975,116.358976,0,444,39996.1828819444,2009-07-02,04:23:21
39.957982,116.358982,0,445,39996.1829050926,2009-07-02,04:23:23
39.958026,116.359002,0,445,39996.182962963,2009-07-02,04:23:28
39.958076,116.359035,0,445,39996.1830208333,2009-07-02,04:23:33
39.958091,116.359023,0,444,39996.1830787037,2009-07-02,04:23:38
39.958103,116.359002,0,444,39996.1831365741,2009-07-02,04:23:43
39.958111,116.358995,0,445,39996.1831944444,2009-07-02,04:23:48
39.958112,116.358988,0,446,39996.1832523148,2009-07-02,04:23:53
39.95811,116.358982,0,448,39996.1833101852,2009-07-02,04:23:58
39.958106,116.358974,0,450,39996.1833680556,2009-07-02,04:24:03
39.958106,116.358974,0,450,39996.1834027778,2009-07-02,04:24:06
39.958106,116.358968,0,451,39996.1834259259,2009-07-02,04:24:08
39.958115,116.358962,0,453,39996.1834837963,2009-07-02,04:24:13
39.958167,116.358938,0,459,39996.1835416667,2009-07-02,04:24:18
39.958233,116.358913,0,462,39996.183599537,2009-07-02,04:24:23
39.95828,116.358897,0,458,39996.1836574074,2009-07-02,04:24:28
39.958277,116.358891,0,460,39996.1837152778,2009-07-02,04:24:33
39.958277,116.358891,0,460,39996.18375,2009-07-02,04:24:36
39.958282,116.358891,0,462,39996.1837731482,2009-07-02,04:24:38
39.958329,116.358871,0,460,39996.1838310185,2009-07-02,04:24:43
39.95843,116.358929,0,452,39996.1838888889,2009-07-02,04:24:48
39.958494,116.358989,0,443,39996.1839467593,2009-07-02,04:24:53
39.95851,116.359028,0,436,39996.1840046296,2009-07-02,04:24:58
39.958546,116.359076,0,428,39996.1840625,2009-07-02,04:25:03
39.958486,116.359115,0,417,39996.1841203704,2009-07-02,04:25:08
39.958462,116.35917,0,410,39996.1841782407,2009-07-02,04:25:13
39.95849,116.359214,0,406,39996.1842361111,2009-07-02,04:25:18
39.958554,116.359253,0,400,39996.1842939815,2009-07-02,04:25:23
39.958541,116.359288,0,394,39996.1843518519,2009-07-02,04:25:28
39.958482,116.359378,0,378,39996.1844097222,2009-07-02,04:25:33
39.958429,116.359387,0,367,39996.1844675926,2009-07-02,04:25:38
39.958401,116.359346,0,354,39996.184525463,2009-07-02,04:25:43
39.95841,116.359361,0,347,39996.1845833333,2009-07-02,04:25:48
39.958378,116.359413,0,338,39996.1846412037,2009-07-02,04:25:53
39.958403,116.359423,0,330,39996.1846990741,2009-07-02,04:25:58
39.958442,116.359386,0,321,39996.1847569444,2009-07-02,04:26:03
39.958485,116.359348,0,307,39996.1848148148,2009-07-02,04:26:08
39.958511,116.359385,0,303,39996.1848726852,2009-07-02,04:26:13
39.958541,116.359414,0,302,39996.1849305556,2009-07-02,04:26:18
39.958536,116.359433,0,302,39996.1849884259,2009-07-02,04:26:23
39.95851,116.359478,0,301,39996.1850462963,2009-07-02,04:26:28
39.958475,116.359506,0,299,39996.1851041667,2009-07-02,04:26:33
39.958476,116.359523,0,299,39996.185162037,2009-07-02,04:26:38
39.95847,116.359525,0,299,39996.1852199074,2009-07-02,04:26:43
39.958466,116.359525,0,299,39996.1852777778,2009-07-02,04:26:48
39.958466,116.359525,0,299,39996.1853125,2009-07-02,04:26:51
39.958468,116.359527,0,299,39996.1853356481,2009-07-02,04:26:53
39.958493,116.359544,0,300,39996.1853935185,2009-07-02,04:26:58
39.958589,116.359658,0,307,39996.1854513889,2009-07-02,04:27:03
39.958597,116.359675,0,310,39996.1855092593,2009-07-02,04:27:08
39.958676,116.359789,0,309,39996.1855671296,2009-07-02,04:27:13
39.958903,116.360004,0,310,39996.185625,2009-07-02,04:27:18
39.958856,116.360074,0,307,39996.1856828704,2009-07-02,04:27:23
39.958886,116.360132,0,309,39996.1857407407,2009-07-02,04:27:28
39.95889,116.360167,0,300,39996.1857986111,2009-07-02,04:27:33
39.958914,116.360193,0,294,39996.1858564815,2009-07-02,04:27:38
39.958913,116.36024,0,289,39996.1859143519,2009-07-02,04:27:43
39.958942,116.360253,0,279,39996.1859722222,2009-07-02,04:27:48
39.958978,116.36029,0,267,39996.1860300926,2009-07-02,04:27:53
39.958998,116.360334,0,249,39996.186087963,2009-07-02,04:27:58
39.959018,116.360349,0,233,39996.1861458333,2009-07-02,04:28:03
39.959073,116.360395,0,218,39996.1862037037,2009-07-02,04:28:08
39.95911,116.360436,0,205,39996.1862615741,2009-07-02,04:28:13
39.959144,116.360474,0,195,39996.1863194444,2009-07-02,04:28:18
39.959191,116.360457,0,185,39996.1863773148,2009-07-02,04:28:23
39.95925,116.360434,0,183,39996.1864351852,2009-07-02,04:28:28
39.959282,116.360439,0,183,39996.1864930556,2009-07-02,04:28:33
39.959313,116.360414,0,179,39996.1865509259,2009-07-02,04:28:38
39.959346,116.360414,0,174,39996.1866087963,2009-07-02,04:28:43
39.959397,116.360406,0,173,39996.1866666667,2009-07-02,04:28:48
39.959462,116.360424,0,170,39996.186724537,2009-07-02,04:28:53
39.959514,116.360418,0,165,39996.1867824074,2009-07-02,04:28:58
39.959556,116.360426,0,162,39996.1868402778,2009-07-02,04:29:03
39.959585,116.360417,0,164,39996.1868981481,2009-07-02,04:29:08
39.959632,116.360419,0,165,39996.1869560185,2009-07-02,04:29:13
39.959683,116.3604,0,166,39996.1870138889,2009-07-02,04:29:18
39.95973,116.360388,0,168,39996.1870717593,2009-07-02,04:29:23
39.959772,116.360354,0,170,39996.1871296296,2009-07-02,04:29:28
39.959809,116.360363,0,172,39996.1871875,2009-07-02,04:29:33
39.959856,116.360368,0,171,39996.1872453704,2009-07-02,04:29:38
39.959923,116.360374,0,169,39996.1873032407,2009-07-02,04:29:43
39.959976,116.360395,0,167,39996.1873611111,2009-07-02,04:29:48
39.960042,116.360396,0,170,39996.1874189815,2009-07-02,04:29:53
39.960079,116.360401,0,171,39996.1874768519,2009-07-02,04:29:58
39.960133,116.360413,0,172,39996.1875347222,2009-07-02,04:30:03
39.960176,116.360432,0,171,39996.1875925926,2009-07-02,04:30:08
39.960223,116.360397,0,171,39996.187650463,2009-07-02,04:30:13
39.960255,116.360408,0,171,39996.1877083333,2009-07-02,04:30:18
39.960244,116.360456,0,170,39996.1877662037,2009-07-02,04:30:23
39.960243,116.360501,0,164,39996.1878240741,2009-07-02,04:30:28
39.960251,116.360573,0,164,39996.1878819444,2009-07-02,04:30:33
39.960249,116.36064,0,159,39996.1879398148,2009-07-02,04:30:38
39.960244,116.360695,0,154,39996.1879976852,2009-07-02,04:30:43
39.960237,116.36074,0,152,39996.1880555556,2009-07-02,04:30:48
39.96023,116.360774,0,148,39996.1881134259,2009-07-02,04:30:53
39.960229,116.360834,0,144,39996.1881712963,2009-07-02,04:30:58
39.960228,116.360892,0,141,39996.1882291667,2009-07-02,04:31:03
39.960232,116.36095,0,139,39996.188287037,2009-07-02,04:31:08
39.960223,116.360988,0,139,39996.1883449074,2009-07-02,04:31:13
39.960241,116.361049,0,136,39996.1884027778,2009-07-02,04:31:18
39.960255,116.361121,0,135,39996.1884606481,2009-07-02,04:31:23
39.960278,116.361171,0,133,39996.1885185185,2009-07-02,04:31:28
39.960285,116.361235,0,133,39996.1885763889,2009-07-02,04:31:33
39.960301,116.36126,0,133,39996.1886342593,2009-07-02,04:31:38
39.960288,116.36133,0,133,39996.1886921296,2009-07-02,04:31:43
39.96026,116.361364,0,136,39996.18875,2009-07-02,04:31:48
39.960236,116.36145,0,137,39996.1888078704,2009-07-02,04:31:53
39.960245,116.361541,0,144,39996.1888657407,2009-07-02,04:31:58
39.960271,116.361642,0,148,39996.1889236111,2009-07-02,04:32:03
39.960283,116.361694,0,153,39996.1889814815,2009-07-02,04:32:08
39.960294,116.36173,0,158,39996.1890393518,2009-07-02,04:32:13
39.960339,116.361824,0,163,39996.1890972222,2009-07-02,04:32:18
39.960343,116.361887,0,169,39996.1891550926,2009-07-02,04:32:23
39.960343,116.361946,0,175,39996.189212963,2009-07-02,04:32:28
39.960375,116.362009,0,181,39996.1892708333,2009-07-02,04:32:33
39.960384,116.362061,0,186,39996.1893287037,2009-07-02,04:32:38
39.960379,116.362106,0,191,39996.1893865741,2009-07-02,04:32:43
39.960393,116.362154,0,193,39996.1894444444,2009-07-02,04:32:48
39.960409,116.362203,0,196,39996.1895023148,2009-07-02,04:32:53
39.960408,116.362265,0,202,39996.1895601852,2009-07-02,04:32:58
39.960475,116.362334,0,213,39996.1896180556,2009-07-02,04:33:03
39.960531,116.362411,0,220,39996.1896759259,2009-07-02,04:33:08
39.960555,116.362498,0,227,39996.1897337963,2009-07-02,04:33:13
39.960587,116.362568,0,234,39996.1897916667,2009-07-02,04:33:18
39.960581,116.362647,0,241,39996.189849537,2009-07-02,04:33:23
39.960571,116.36271,0,245,39996.1899074074,2009-07-02,04:33:28
39.960478,116.362796,0,234,39996.1899652778,2009-07-02,04:33:33
39.960442,116.362814,0,229,39996.1900231481,2009-07-02,04:33:38
39.960423,116.362847,0,228,39996.1900810185,2009-07-02,04:33:43
39.960425,116.362877,0,221,39996.1901388889,2009-07-02,04:33:48
39.960417,116.362956,0,219,39996.1901967593,2009-07-02,04:33:53
39.960418,116.363012,0,215,39996.1902546296,2009-07-02,04:33:58
39.960434,116.363099,0,212,39996.1903125,2009-07-02,04:34:03
39.960433,116.363176,0,208,39996.1903703704,2009-07-02,04:34:08
39.960432,116.363246,0,210,39996.1904282407,2009-07-02,04:34:13
39.960432,116.36329,0,210,39996.1904861111,2009-07-02,04:34:18
39.960442,116.363375,0,210,39996.1905439815,2009-07-02,04:34:23
39.960449,116.363453,0,211,39996.1906018518,2009-07-02,04:34:28
39.960464,116.3635,0,212,39996.1906597222,2009-07-02,04:34:33
39.960499,116.363571,0,215,39996.1907175926,2009-07-02,04:34:38
39.960492,116.363611,0,217,39996.190775463,2009-07-02,04:34:43
39.960489,116.363659,0,220,39996.1908333333,2009-07-02,04:34:48
39.960493,116.363691,0,225,39996.1908912037,2009-07-02,04:34:53
39.960491,116.36376,0,229,39996.1909490741,2009-07-02,04:34:58
39.960583,116.363875,0,235,39996.1910069444,2009-07-02,04:35:03
39.960559,116.363937,0,236,39996.1910648148,2009-07-02,04:35:08
39.960494,116.363975,0,232,39996.1911226852,2009-07-02,04:35:13
39.960446,116.364013,0,230,39996.1911805556,2009-07-02,04:35:18
39.96039,116.364017,0,226,39996.1912384259,2009-07-02,04:35:23
39.960333,116.364014,0,224,39996.1912962963,2009-07-02,04:35:28
39.960285,116.363989,0,224,39996.1913541667,2009-07-02,04:35:33
39.960244,116.363972,0,222,39996.191412037,2009-07-02,04:35:38
39.9602,116.363957,0,218,39996.1914699074,2009-07-02,04:35:43
39.960157,116.363895,0,215,39996.1915277778,2009-07-02,04:35:48
39.960121,116.363828,0,207,39996.1915856482,2009-07-02,04:35:53
39.960115,116.363759,0,202,39996.1916435185,2009-07-02,04:35:58
39.960134,116.36375,0,200,39996.1917013889,2009-07-02,04:36:03
39.960219,116.36372,0,204,39996.1917592593,2009-07-02,04:36:08
39.960222,116.363781,0,203,39996.1918171296,2009-07-02,04:36:13
39.960219,116.363783,0,203,39996.191875,2009-07-02,04:36:18
39.960219,116.363783,0,203,39996.1919097222,2009-07-02,04:36:21
39.960213,116.363785,0,203,39996.1919328704,2009-07-02,04:36:23
39.960203,116.363786,0,203,39996.1919907407,2009-07-02,04:36:28
39.960183,116.363778,0,203,39996.1920486111,2009-07-02,04:36:33
39.960184,116.363764,0,203,39996.1921064815,2009-07-02,04:36:38
39.960321,116.364062,0,219,39996.2259606481,2009-07-02,05:25:23
39.96043,116.364034,0,181,39996.2260185185,2009-07-02,05:25:28
39.960424,116.364067,0,175,39996.2260763889,2009-07-02,05:25:33
39.960425,116.364088,0,168,39996.2261342593,2009-07-02,05:25:38
39.96043,116.364089,0,160,39996.2261921296,2009-07-02,05:25:43
39.960438,116.364092,0,158,39996.22625,2009-07-02,05:25:48
39.960443,116.364087,0,153,39996.2263078704,2009-07-02,05:25:53
39.960441,116.364085,0,151,39996.2263657407,2009-07-02,05:25:58
39.960441,116.364085,0,151,39996.2264236111,2009-07-02,05:26:03
39.960441,116.364085,0,151,39996.2264583333,2009-07-02,05:26:06
39.96044,116.364084,0,151,39996.2264814815,2009-07-02,05:26:08
39.960446,116.364063,0,151,39996.2265393519,2009-07-02,05:26:13
39.960453,116.364021,0,153,39996.2265972222,2009-07-02,05:26:18
39.960473,116.364024,0,155,39996.2266550926,2009-07-02,05:26:23
39.96047,116.363973,0,155,39996.226712963,2009-07-02,05:26:28
39.960446,116.363907,0,155,39996.2267708333,2009-07-02,05:26:33
39.960444,116.363857,0,154,39996.2268287037,2009-07-02,05:26:38
39.960449,116.363844,0,155,39996.2268865741,2009-07-02,05:26:43
39.960468,116.363808,0,156,39996.2269444444,2009-07-02,05:26:48
39.960494,116.363797,0,156,39996.2270023148,2009-07-02,05:26:53
39.960498,116.363782,0,156,39996.2270601852,2009-07-02,05:26:58
39.960523,116.363719,0,157,39996.2271180556,2009-07-02,05:27:03
39.960506,116.363684,0,160,39996.2271759259,2009-07-02,05:27:08
39.960511,116.363646,0,163,39996.2272337963,2009-07-02,05:27:13
39.960506,116.363581,0,162,39996.2272916667,2009-07-02,05:27:18
39.96049,116.36347,0,164,39996.227349537,2009-07-02,05:27:23
39.960459,116.363423,0,165,39996.2274074074,2009-07-02,05:27:28
39.960453,116.363385,0,166,39996.2274652778,2009-07-02,05:27:33
39.960461,116.363321,0,168,39996.2275231481,2009-07-02,05:27:38
39.960453,116.363279,0,170,39996.2275810185,2009-07-02,05:27:43
39.960453,116.363279,0,170,39996.2276157407,2009-07-02,05:27:46
39.960446,116.363277,0,170,39996.2276388889,2009-07-02,05:27:48
39.960439,116.363252,0,170,39996.2276967593,2009-07-02,05:27:53
39.960452,116.363186,0,174,39996.2277546296,2009-07-02,05:27:58
39.960456,116.363138,0,176,39996.2278125,2009-07-02,05:28:03
39.96044,116.363065,0,172,39996.2278703704,2009-07-02,05:28:08
39.960438,116.363006,0,171,39996.2279282407,2009-07-02,05:28:13
39.960449,116.362898,0,172,39996.2279861111,2009-07-02,05:28:18
39.960467,116.362835,0,176,39996.2280439815,2009-07-02,05:28:23
39.960474,116.362765,0,177,39996.2281018518,2009-07-02,05:28:28
39.960476,116.362717,0,177,39996.2281597222,2009-07-02,05:28:33
39.960463,116.362662,0,178,39996.2282175926,2009-07-02,05:28:38
39.960454,116.362602,0,180,39996.228275463,2009-07-02,05:28:43
39.960433,116.362546,0,183,39996.2283333333,2009-07-02,05:28:48
39.960434,116.362472,0,185,39996.2283912037,2009-07-02,05:28:53
39.960428,116.362419,0,187,39996.2284490741,2009-07-02,05:28:58
39.960426,116.362349,0,188,39996.2285069444,2009-07-02,05:29:03
39.960421,116.362277,0,191,39996.2285648148,2009-07-02,05:29:08
39.960409,116.36222,0,196,39996.2286226852,2009-07-02,05:29:13
39.960414,116.362202,0,197,39996.2286805556,2009-07-02,05:29:18
39.960415,116.362147,0,199,39996.2287384259,2009-07-02,05:29:23
39.960397,116.362102,0,197,39996.2287962963,2009-07-02,05:29:28
39.960385,116.36205,0,198,39996.2288541667,2009-07-02,05:29:33
39.960394,116.362004,0,198,39996.228912037,2009-07-02,05:29:38
39.960381,116.361945,0,198,39996.2289699074,2009-07-02,05:29:43
39.960358,116.361849,0,196,39996.2290277778,2009-07-02,05:29:48
39.960366,116.361782,0,197,39996.2290856481,2009-07-02,05:29:53
39.960344,116.361747,0,194,39996.2291435185,2009-07-02,05:29:58
39.960344,116.361747,0,194,39996.2291782407,2009-07-02,05:30:01
39.960343,116.361744,0,194,39996.2292013889,2009-07-02,05:30:03
39.960338,116.361629,0,194,39996.2292592593,2009-07-02,05:30:08
39.96034,116.361551,0,195,39996.2293171296,2009-07-02,05:30:13
39.960337,116.361499,0,198,39996.229375,2009-07-02,05:30:18
39.960344,116.361379,0,197,39996.2294328704,2009-07-02,05:30:23
39.960322,116.361321,0,198,39996.2294907407,2009-07-02,05:30:28
39.960322,116.361321,0,198,39996.229525463,2009-07-02,05:30:31
39.960317,116.361318,0,198,39996.2295486111,2009-07-02,05:30:33
39.960325,116.361272,0,200,39996.2296064815,2009-07-02,05:30:38
39.960325,116.361272,0,200,39996.2296412037,2009-07-02,05:30:41
39.960324,116.361269,0,200,39996.2296643518,2009-07-02,05:30:43
39.960312,116.361228,0,200,39996.2297222222,2009-07-02,05:30:48
39.960306,116.361152,0,199,39996.2297800926,2009-07-02,05:30:53
39.960318,116.361061,0,200,39996.229837963,2009-07-02,05:30:58
39.960325,116.360957,0,199,39996.2298958333,2009-07-02,05:31:03
39.960302,116.360857,0,198,39996.2299537037,2009-07-02,05:31:08
39.960313,116.360787,0,198,39996.2300115741,2009-07-02,05:31:13
39.96033,116.360726,0,200,39996.2300694444,2009-07-02,05:31:18
39.960331,116.360646,0,200,39996.2301273148,2009-07-02,05:31:23
39.960315,116.36059,0,202,39996.2301851852,2009-07-02,05:31:28
39.960304,116.360522,0,205,39996.2302430556,2009-07-02,05:31:33
39.960261,116.360482,0,203,39996.2303009259,2009-07-02,05:31:38
39.960227,116.360441,0,205,39996.2303587963,2009-07-02,05:31:43
39.960217,116.360386,0,206,39996.2304166667,2009-07-02,05:31:48
39.960173,116.360366,0,207,39996.230474537,2009-07-02,05:31:53
39.96012,116.360331,0,207,39996.2305324074,2009-07-02,05:31:58
39.960111,116.360314,0,208,39996.2305902778,2009-07-02,05:32:03
39.960084,116.360306,0,210,39996.2306481482,2009-07-02,05:32:08
39.960058,116.360294,0,211,39996.2307060185,2009-07-02,05:32:13
39.960034,116.360288,0,212,39996.2307638889,2009-07-02,05:32:18
39.959996,116.360287,0,214,39996.2308217593,2009-07-02,05:32:23
39.95995,116.360286,0,217,39996.2308796296,2009-07-02,05:32:28
39.959902,116.360308,0,220,39996.2309375,2009-07-02,05:32:33
39.959878,116.360327,0,223,39996.2309953704,2009-07-02,05:32:38
39.959836,116.360328,0,225,39996.2310532407,2009-07-02,05:32:43
39.959775,116.360309,0,227,39996.2311111111,2009-07-02,05:32:48
39.959739,116.36031,0,229,39996.2311689815,2009-07-02,05:32:53
39.959701,116.360285,0,228,39996.2312268519,2009-07-02,05:32:58
39.959704,116.360277,0,228,39996.2312847222,2009-07-02,05:33:03
39.959704,116.360277,0,228,39996.2313194444,2009-07-02,05:33:06
39.959704,116.360276,0,229,39996.2313425926,2009-07-02,05:33:08
39.959684,116.360282,0,229,39996.231400463,2009-07-02,05:33:13
39.959661,116.360304,0,230,39996.2314583333,2009-07-02,05:33:18
39.959627,116.360312,0,228,39996.2315162037,2009-07-02,05:33:23
39.959572,116.360318,0,229,39996.2315740741,2009-07-02,05:33:28
39.959519,116.360311,0,230,39996.2316319444,2009-07-02,05:33:33
39.959477,116.360322,0,230,39996.2316898148,2009-07-02,05:33:38
39.959447,116.360332,0,230,39996.2317476852,2009-07-02,05:33:43
39.959425,116.360355,0,231,39996.2318055556,2009-07-02,05:33:48
39.959394,116.360373,0,231,39996.2318634259,2009-07-02,05:33:53
39.959342,116.36041,0,231,39996.2319212963,2009-07-02,05:33:58
39.959281,116.360424,0,233,39996.2319791667,2009-07-02,05:34:03
39.959231,116.360437,0,234,39996.232037037,2009-07-02,05:34:08
39.959181,116.360469,0,235,39996.2320949074,2009-07-02,05:34:13
39.959148,116.360476,0,236,39996.2321527778,2009-07-02,05:34:18
39.959108,116.360472,0,237,39996.2322106481,2009-07-02,05:34:23
39.959076,116.360464,0,239,39996.2322685185,2009-07-02,05:34:28
39.959021,116.360446,0,240,39996.2323263889,2009-07-02,05:34:33
39.958983,116.360437,0,241,39996.2323842593,2009-07-02,05:34:38
39.958945,116.36047,0,241,39996.2324421296,2009-07-02,05:34:43
39.958901,116.360471,0,242,39996.2325,2009-07-02,05:34:48
39.958857,116.360471,0,243,39996.2325578704,2009-07-02,05:34:53
39.958834,116.360482,0,244,39996.2326157407,2009-07-02,05:34:58
39.958808,116.360483,0,244,39996.2326736111,2009-07-02,05:35:03
39.958795,116.360457,0,246,39996.2327314815,2009-07-02,05:35:08
39.958767,116.360458,0,247,39996.2327893519,2009-07-02,05:35:13
39.958709,116.360466,0,249,39996.2328472222,2009-07-02,05:35:18
39.958637,116.36048,0,250,39996.2329050926,2009-07-02,05:35:23
39.958584,116.360479,0,252,39996.232962963,2009-07-02,05:35:28
39.958515,116.360485,0,253,39996.2330208333,2009-07-02,05:35:33
39.95847,116.360491,0,255,39996.2330787037,2009-07-02,05:35:38
39.958411,116.360452,0,257,39996.2331365741,2009-07-02,05:35:43
39.958356,116.360457,0,258,39996.2331944444,2009-07-02,05:35:48
39.958231,116.360476,0,261,39996.2332523148,2009-07-02,05:35:53
39.95818,116.36048,0,263,39996.2333101852,2009-07-02,05:35:58
39.958117,116.360485,0,265,39996.2333680556,2009-07-02,05:36:03
39.958058,116.360479,0,268,39996.2334259259,2009-07-02,05:36:08
39.957996,116.360468,0,270,39996.2334837963,2009-07-02,05:36:13
39.957973,116.360512,0,270,39996.2335416667,2009-07-02,05:36:18
39.957969,116.360524,0,270,39996.233599537,2009-07-02,05:36:23
39.957972,116.360426,0,267,39996.2336574074,2009-07-02,05:36:28
39.957953,116.360358,0,262,39996.2337152778,2009-07-02,05:36:33
39.957961,116.360299,0,261,39996.2337731481,2009-07-02,05:36:38
39.957945,116.360248,0,261,39996.2338310185,2009-07-02,05:36:43
39.957945,116.360248,0,261,39996.2338657407,2009-07-02,05:36:46
39.95795,116.36024,0,260,39996.2338888889,2009-07-02,05:36:48
39.95799,116.360163,0,245,39996.2339467593,2009-07-02,05:36:53
39.958,116.360144,0,240,39996.2340046296,2009-07-02,05:36:58
39.958003,116.360144,0,239,39996.2340625,2009-07-02,05:37:03
39.958003,116.360144,0,239,39996.2340972222,2009-07-02,05:37:06
39.958005,116.360143,0,238,39996.2341203704,2009-07-02,05:37:08
39.957995,116.360143,0,228,39996.2341782407,2009-07-02,05:37:13
39.958003,116.360142,0,209,39996.2342361111,2009-07-02,05:37:18
39.958002,116.360141,0,208,39996.2342939815,2009-07-02,05:37:23
39.958002,116.36014,0,208,39996.2343518519,2009-07-02,05:37:28
39.957996,116.36014,0,208,39996.2344097222,2009-07-02,05:37:33
39.957996,116.36014,0,208,39996.2344444444,2009-07-02,05:37:36
39.957995,116.360138,0,207,39996.2344675926,2009-07-02,05:37:38
39.95801,116.360131,0,206,39996.234525463,2009-07-02,05:37:43
39.957836,116.359869,0,179,39996.2417592593,2009-07-02,05:48:08
39.957848,116.359827,0,179,39996.2418171296,2009-07-02,05:48:13
39.957845,116.359822,0,179,39996.241875,2009-07-02,05:48:18
39.957846,116.359817,0,180,39996.2419328704,2009-07-02,05:48:23
39.957846,116.359817,0,180,39996.2419675926,2009-07-02,05:48:26
39.957842,116.359813,0,180,39996.2419907407,2009-07-02,05:48:28
39.957833,116.35981,0,181,39996.2420486111,2009-07-02,05:48:33
39.957822,116.359806,0,181,39996.2421064815,2009-07-02,05:48:38
39.957811,116.3598,0,182,39996.2421643519,2009-07-02,05:48:43
39.957802,116.359795,0,182,39996.2422222222,2009-07-02,05:48:48
39.957802,116.359795,0,182,39996.2422569444,2009-07-02,05:48:51
39.957806,116.359799,0,183,39996.2422800926,2009-07-02,05:48:53
39.957816,116.359807,0,183,39996.242337963,2009-07-02,05:48:58
39.957857,116.359864,0,183,39996.2423958333,2009-07-02,05:49:03
39.957853,116.359918,0,184,39996.2424537037,2009-07-02,05:49:08
39.957844,116.359991,0,184,39996.2425115741,2009-07-02,05:49:13
39.957833,116.360075,0,183,39996.2425694444,2009-07-02,05:49:18
39.957832,116.360135,0,181,39996.2426273148,2009-07-02,05:49:23
39.957811,116.360218,0,181,39996.2426851852,2009-07-02,05:49:28
39.95783,116.360311,0,179,39996.2427430556,2009-07-02,05:49:33
39.957808,116.360368,0,178,39996.2428009259,2009-07-02,05:49:38
39.957783,116.360368,0,178,39996.2428587963,2009-07-02,05:49:43
39.957809,116.360365,0,178,39996.2429166667,2009-07-02,05:49:48
39.957853,116.360384,0,180,39996.242974537,2009-07-02,05:49:53
39.95791,116.360427,0,181,39996.2430324074,2009-07-02,05:49:58
39.957941,116.360441,0,183,39996.2430902778,2009-07-02,05:50:03
39.957962,116.360428,0,185,39996.2431481481,2009-07-02,05:50:08
39.957997,116.360423,0,188,39996.2432060185,2009-07-02,05:50:13
39.958058,116.360444,0,192,39996.2432638889,2009-07-02,05:50:18
39.958103,116.360441,0,197,39996.2433217593,2009-07-02,05:50:23
39.958144,116.36046,0,201,39996.2433796296,2009-07-02,05:50:28
39.958169,116.360458,0,207,39996.2434375,2009-07-02,05:50:33
39.958203,116.360457,0,212,39996.2434953704,2009-07-02,05:50:38
39.958278,116.360442,0,219,39996.2435532407,2009-07-02,05:50:43
39.958397,116.360487,0,222,39996.2436111111,2009-07-02,05:50:48
39.958541,116.360546,0,221,39996.2436689815,2009-07-02,05:50:53
39.958609,116.360554,0,223,39996.2437268518,2009-07-02,05:50:58
39.958721,116.360507,0,218,39996.2437847222,2009-07-02,05:51:03
39.958772,116.360496,0,222,39996.2438425926,2009-07-02,05:51:08
39.958821,116.360442,0,214,39996.243900463,2009-07-02,05:51:13
39.958879,116.360406,0,208,39996.2439583333,2009-07-02,05:51:18
39.958892,116.360432,0,206,39996.2440162037,2009-07-02,05:51:23
39.958927,116.360449,0,205,39996.2440740741,2009-07-02,05:51:28
39.958983,116.360432,0,199,39996.2441319444,2009-07-02,05:51:33
39.959052,116.360456,0,197,39996.2441898148,2009-07-02,05:51:38
39.959107,116.360472,0,195,39996.2442476852,2009-07-02,05:51:43
39.959154,116.360491,0,196,39996.2443055556,2009-07-02,05:51:48
39.959205,116.36049,0,194,39996.2443634259,2009-07-02,05:51:53
39.95926,116.360449,0,193,39996.2444212963,2009-07-02,05:51:58
39.959295,116.36044,0,193,39996.2444791667,2009-07-02,05:52:03
39.959345,116.360418,0,192,39996.244537037,2009-07-02,05:52:08
39.959368,116.360406,0,191,39996.2445949074,2009-07-02,05:52:13
39.959412,116.360388,0,191,39996.2446527778,2009-07-02,05:52:18
39.959474,116.360399,0,191,39996.2447106481,2009-07-02,05:52:23
39.9595,116.360382,0,191,39996.2447685185,2009-07-02,05:52:28
39.959532,116.360371,0,191,39996.2448263889,2009-07-02,05:52:33
39.959547,116.360377,0,195,39996.2448842593,2009-07-02,05:52:38
39.959571,116.360348,0,196,39996.2449421296,2009-07-02,05:52:43
39.959611,116.360339,0,198,39996.245,2009-07-02,05:52:48
39.959701,116.360308,0,199,39996.2450578704,2009-07-02,05:52:53
39.959737,116.360324,0,200,39996.2451157407,2009-07-02,05:52:58
39.959818,116.360339,0,198,39996.2451736111,2009-07-02,05:53:03
39.959891,116.360353,0,196,39996.2452314815,2009-07-02,05:53:08
39.959946,116.360355,0,194,39996.2452893518,2009-07-02,05:53:13
39.959979,116.360364,0,190,39996.2453472222,2009-07-02,05:53:18
39.960023,116.360339,0,190,39996.2454050926,2009-07-02,05:53:23
39.960076,116.360334,0,190,39996.245462963,2009-07-02,05:53:28
39.960114,116.360346,0,191,39996.2455208333,2009-07-02,05:53:33
39.960161,116.360359,0,193,39996.2455787037,2009-07-02,05:53:38
39.960202,116.360323,0,198,39996.2456365741,2009-07-02,05:53:43
39.960251,116.360282,0,200,39996.2456944444,2009-07-02,05:53:48
39.960256,116.360156,0,200,39996.2457523148,2009-07-02,05:53:53
39.960244,116.360071,0,199,39996.2458101852,2009-07-02,05:53:58
39.960232,116.359999,0,201,39996.2458680556,2009-07-02,05:54:03
39.960243,116.359982,0,205,39996.2459259259,2009-07-02,05:54:08
39.960243,116.359982,0,205,39996.2459606482,2009-07-02,05:54:11
39.960237,116.359982,0,207,39996.2459837963,2009-07-02,05:54:13
39.960246,116.35998,0,207,39996.2460416667,2009-07-02,05:54:18
39.960253,116.35998,0,208,39996.246099537,2009-07-02,05:54:23
39.960253,116.35998,0,208,39996.2461342593,2009-07-02,05:54:26
39.960252,116.35998,0,209,39996.2461574074,2009-07-02,05:54:28
39.960254,116.359953,0,208,39996.2462152778,2009-07-02,05:54:33
39.960253,116.359962,0,209,39996.2462731482,2009-07-02,05:54:38
39.960253,116.359962,0,209,39996.2463078704,2009-07-02,05:54:41
39.960257,116.35996,0,208,39996.2463310185,2009-07-02,05:54:43
39.960279,116.359951,0,208,39996.2463888889,2009-07-02,05:54:48
39.960303,116.359941,0,208,39996.2464467593,2009-07-02,05:54:53
39.960345,116.359951,0,208,39996.2465046296,2009-07-02,05:54:58
39.960388,116.359971,0,209,39996.2465625,2009-07-02,05:55:03
39.960435,116.359983,0,209,39996.2466203704,2009-07-02,05:55:08
39.960508,116.359975,0,209,39996.2466782407,2009-07-02,05:55:13
39.96061,116.359988,0,209,39996.2467361111,2009-07-02,05:55:18
39.959938,116.368441,0,-180,39996.247025463,2009-07-02,05:55:43
39.95991,116.36609,0,-287,39996.2470833333,2009-07-02,05:55:48
39.959798,116.366016,0,-291,39996.2471412037,2009-07-02,05:55:53
39.960169,116.358518,0,-216,39996.2472569444,2009-07-02,05:56:03
39.960195,116.358651,0,-191,39996.2473148148,2009-07-02,05:56:08
39.959984,116.359736,0,168,39996.2473726852,2009-07-02,05:56:13
39.960319,116.360001,0,273,39996.2478935185,2009-07-02,05:56:58
39.960075,116.359905,0,214,39996.2479513889,2009-07-02,05:57:03
39.960109,116.35982,0,208,39996.2480092593,2009-07-02,05:57:08
39.960174,116.359779,0,188,39996.2480671296,2009-07-02,05:57:13
39.96018,116.359801,0,234,39996.248125,2009-07-02,05:57:18
39.96018,116.359801,0,234,39996.2481597222,2009-07-02,05:57:21
39.960178,116.359797,0,236,39996.2481828704,2009-07-02,05:57:23
39.960206,116.359838,0,227,39996.2482407407,2009-07-02,05:57:28
39.96018,116.359906,0,228,39996.2482986111,2009-07-02,05:57:33
39.960165,116.359915,0,225,39996.2483564815,2009-07-02,05:57:38
39.960164,116.359892,0,224,39996.2484143519,2009-07-02,05:57:43
39.96017,116.35996,0,224,39996.2484722222,2009-07-02,05:57:48
39.960199,116.360038,0,224,39996.2485300926,2009-07-02,05:57:53
39.960224,116.360125,0,216,39996.248587963,2009-07-02,05:57:58
39.96021,116.360178,0,210,39996.2486458333,2009-07-02,05:58:03
39.960224,116.360221,0,201,39996.2487037037,2009-07-02,05:58:08
39.960232,116.360249,0,195,39996.2487615741,2009-07-02,05:58:13
39.96021,116.360289,0,187,39996.2488194444,2009-07-02,05:58:18
39.960226,116.360329,0,181,39996.2488773148,2009-07-02,05:58:23
39.960224,116.360404,0,177,39996.2489351852,2009-07-02,05:58:28
39.960215,116.360444,0,174,39996.2489930556,2009-07-02,05:58:33
39.960207,116.36048,0,171,39996.2490509259,2009-07-02,05:58:38
39.960219,116.36055,0,166,39996.2491087963,2009-07-02,05:58:43
39.960231,116.360611,0,162,39996.2491666667,2009-07-02,05:58:48
39.960229,116.360656,0,159,39996.249224537,2009-07-02,05:58:53
39.960234,116.3607,0,157,39996.2492824074,2009-07-02,05:58:58
39.960235,116.360729,0,155,39996.2493402778,2009-07-02,05:59:03
39.960252,116.360766,0,152,39996.2493981481,2009-07-02,05:59:08
39.960247,116.36082,0,150,39996.2494560185,2009-07-02,05:59:13
39.960279,116.360883,0,147,39996.2495138889,2009-07-02,05:59:18
39.960275,116.360943,0,145,39996.2495717593,2009-07-02,05:59:23
39.960294,116.36099,0,143,39996.2496296296,2009-07-02,05:59:28
39.960313,116.361073,0,140,39996.2496875,2009-07-02,05:59:33
39.960311,116.361091,0,137,39996.2497453704,2009-07-02,05:59:38
39.960321,116.361137,0,135,39996.2498032407,2009-07-02,05:59:43
39.960362,116.361189,0,133,39996.2498611111,2009-07-02,05:59:48
39.96037,116.361243,0,132,39996.2499189815,2009-07-02,05:59:53
39.960333,116.361307,0,130,39996.2499768519,2009-07-02,05:59:58
39.960318,116.36136,0,130,39996.2500347222,2009-07-02,06:00:03
39.960251,116.361488,0,129,39996.2500925926,2009-07-02,06:00:08
39.960236,116.361572,0,126,39996.250150463,2009-07-02,06:00:13
39.96016,116.361675,0,126,39996.2502083333,2009-07-02,06:00:18
39.960161,116.361769,0,128,39996.2502662037,2009-07-02,06:00:23
39.960221,116.361828,0,128,39996.2503240741,2009-07-02,06:00:28
39.960231,116.361859,0,129,39996.2503819444,2009-07-02,06:00:33
39.960265,116.361847,0,129,39996.2504398148,2009-07-02,06:00:38
39.960279,116.361842,0,128,39996.2504976852,2009-07-02,06:00:43
39.960299,116.361904,0,128,39996.2505555556,2009-07-02,06:00:48
39.960254,116.36195,0,126,39996.2506134259,2009-07-02,06:00:53
39.960246,116.362027,0,124,39996.2506712963,2009-07-02,06:00:58
39.960225,116.362082,0,123,39996.2507291667,2009-07-02,06:01:03
39.960256,116.362165,0,120,39996.250787037,2009-07-02,06:01:08
39.960277,116.362244,0,116,39996.2508449074,2009-07-02,06:01:13
39.960257,116.362272,0,115,39996.2509027778,2009-07-02,06:01:18
39.960236,116.362299,0,113,39996.2509606481,2009-07-02,06:01:23
39.960196,116.36233,0,111,39996.2510185185,2009-07-02,06:01:28
39.960208,116.362363,0,108,39996.2510763889,2009-07-02,06:01:33
39.960243,116.362444,0,105,39996.2511342593,2009-07-02,06:01:38
39.960216,116.362535,0,102,39996.2511921296,2009-07-02,06:01:43
39.960202,116.362589,0,101,39996.25125,2009-07-02,06:01:48
39.960205,116.362663,0,99,39996.2513078704,2009-07-02,06:01:53
39.960198,116.362712,0,101,39996.2513657407,2009-07-02,06:01:58
39.960179,116.362765,0,102,39996.2514236111,2009-07-02,06:02:03
39.960129,116.362772,0,104,39996.2514814815,2009-07-02,06:02:08
39.960118,116.362781,0,103,39996.2515393518,2009-07-02,06:02:13
39.960133,116.362827,0,103,39996.2515972222,2009-07-02,06:02:18
39.960176,116.362894,0,101,39996.2516550926,2009-07-02,06:02:23
39.960208,116.362998,0,100,39996.251712963,2009-07-02,06:02:28
39.960222,116.363078,0,99,39996.2517708333,2009-07-02,06:02:33
39.960213,116.363162,0,99,39996.2518287037,2009-07-02,06:02:38
39.960246,116.36322,0,99,39996.2518865741,2009-07-02,06:02:43
39.960315,116.363318,0,104,39996.2519444444,2009-07-02,06:02:48
39.960343,116.363356,0,104,39996.2520023148,2009-07-02,06:02:53
39.960359,116.363437,0,106,39996.2520601852,2009-07-02,06:02:58
39.960345,116.363491,0,107,39996.2521180556,2009-07-02,06:03:03
39.960315,116.363551,0,109,39996.2521759259,2009-07-02,06:03:08
39.960348,116.363567,0,109,39996.2522337963,2009-07-02,06:03:13
39.960348,116.363567,0,109,39996.2522685185,2009-07-02,06:03:16
39.960344,116.36357,0,109,39996.2522916667,2009-07-02,06:03:18
39.960339,116.363597,0,108,39996.252349537,2009-07-02,06:03:23
39.960278,116.363714,0,103,39996.2524074074,2009-07-02,06:03:28
39.960318,116.363844,0,103,39996.2524652778,2009-07-02,06:03:33
39.960389,116.363949,0,103,39996.2525231481,2009-07-02,06:03:38
39.960418,116.364022,0,105,39996.2525810185,2009-07-02,06:03:43
39.960418,116.364076,0,107,39996.2526388889,2009-07-02,06:03:48
39.960446,116.364171,0,117,39996.2526967593,2009-07-02,06:03:53
39.960556,116.363894,0,268,39996.2558796296,2009-07-02,06:08:28
39.96057,116.363849,0,269,39996.2559375,2009-07-02,06:08:33
39.960586,116.363825,0,271,39996.2559953704,2009-07-02,06:08:38
39.960585,116.363832,0,273,39996.2560532407,2009-07-02,06:08:43
39.96059,116.363825,0,275,39996.2561111111,2009-07-02,06:08:48
39.96059,116.363824,0,276,39996.2561689815,2009-07-02,06:08:53
39.960587,116.363823,0,277,39996.2562268519,2009-07-02,06:08:58
39.960588,116.363826,0,277,39996.2562847222,2009-07-02,06:09:03
39.960588,116.363828,0,277,39996.2563425926,2009-07-02,06:09:08
39.960588,116.363828,0,278,39996.256400463,2009-07-02,06:09:13
39.960588,116.363829,0,278,39996.2564583333,2009-07-02,06:09:18
39.960589,116.363829,0,278,39996.2565162037,2009-07-02,06:09:23
39.960589,116.36383,0,278,39996.2565740741,2009-07-02,06:09:28
39.960589,116.363832,0,278,39996.2566319444,2009-07-02,06:09:33
39.960588,116.363832,0,278,39996.2566898148,2009-07-02,06:09:38
39.960589,116.363834,0,278,39996.2567476852,2009-07-02,06:09:43
39.960588,116.363835,0,278,39996.2568055556,2009-07-02,06:09:48
39.960587,116.363837,0,278,39996.2568634259,2009-07-02,06:09:53
39.960587,116.363838,0,278,39996.2569212963,2009-07-02,06:09:58
39.960585,116.363838,0,278,39996.2569791667,2009-07-02,06:10:03
39.960584,116.363839,0,278,39996.257037037,2009-07-02,06:10:08
39.960583,116.36384,0,278,39996.2570949074,2009-07-02,06:10:13
39.960581,116.363841,0,278,39996.2571527778,2009-07-02,06:10:18
39.96058,116.363842,0,278,39996.2572106481,2009-07-02,06:10:23
39.96058,116.363844,0,278,39996.2572685185,2009-07-02,06:10:28
39.960579,116.363844,0,277,39996.2573263889,2009-07-02,06:10:33
39.960579,116.363845,0,277,39996.2573842593,2009-07-02,06:10:38
39.960579,116.363846,0,277,39996.2574421296,2009-07-02,06:10:43
39.960578,116.363847,0,277,39996.2575,2009-07-02,06:10:48
39.960577,116.363848,0,277,39996.2575578704,2009-07-02,06:10:53
39.960577,116.363848,0,277,39996.2576157407,2009-07-02,06:10:58
39.960577,116.363849,0,277,39996.2576736111,2009-07-02,06:11:03
39.960577,116.36385,0,278,39996.2577314815,2009-07-02,06:11:08
39.960577,116.363851,0,278,39996.2577893519,2009-07-02,06:11:13
39.960577,116.363852,0,278,39996.2578472222,2009-07-02,06:11:18
39.960576,116.363854,0,278,39996.2579050926,2009-07-02,06:11:23
39.960576,116.363854,0,278,39996.2579398148,2009-07-02,06:11:26
39.960573,116.363855,0,278,39996.257962963,2009-07-02,06:11:28
39.96054,116.363893,0,292,39996.2580208333,2009-07-02,06:11:33
39.96051,116.363905,0,300,39996.2580787037,2009-07-02,06:11:38
39.960499,116.363925,0,302,39996.2581365741,2009-07-02,06:11:43
39.960499,116.363925,0,302,39996.2581712963,2009-07-02,06:11:46
39.960491,116.363925,0,302,39996.2581944444,2009-07-02,06:11:48
39.960491,116.363949,0,308,39996.2582523148,2009-07-02,06:11:53
39.960693,116.363827,0,314,39996.2583101852,2009-07-02,06:11:58
39.96107,116.363745,0,317,39996.2583680556,2009-07-02,06:12:03
39.961397,116.363667,0,316,39996.2584259259,2009-07-02,06:12:08
39.961802,116.36364,0,316,39996.2584837963,2009-07-02,06:12:13
39.962284,116.363618,0,327,39996.2585416667,2009-07-02,06:12:18
39.962855,116.363644,0,332,39996.258599537,2009-07-02,06:12:23
39.96338,116.363698,0,333,39996.2586574074,2009-07-02,06:12:28
39.963948,116.363728,0,337,39996.2587152778,2009-07-02,06:12:33
39.964486,116.36373,0,338,39996.2587731481,2009-07-02,06:12:38
39.964932,116.363714,0,349,39996.2588310185,2009-07-02,06:12:43
39.965366,116.363801,0,323,39996.2588888889,2009-07-02,06:12:48
39.965568,116.363798,0,322,39996.2589467593,2009-07-02,06:12:53
39.965648,116.363816,0,314,39996.2590046296,2009-07-02,06:12:58
39.965668,116.363844,0,309,39996.2590625,2009-07-02,06:13:03
39.965671,116.363842,0,307,39996.2591203704,2009-07-02,06:13:08
39.965671,116.363842,0,307,39996.2591550926,2009-07-02,06:13:11
39.965663,116.363841,0,307,39996.2591782407,2009-07-02,06:13:13
39.965651,116.363845,0,306,39996.2592361111,2009-07-02,06:13:18
39.965651,116.363845,0,306,39996.2592708333,2009-07-02,06:13:21
39.965652,116.363844,0,305,39996.2592939815,2009-07-02,06:13:23
39.965843,116.36392,0,280,39996.2593518518,2009-07-02,06:13:28
39.966172,116.363977,0,253,39996.2594097222,2009-07-02,06:13:33
39.966347,116.363957,0,250,39996.2594675926,2009-07-02,06:13:38
39.966329,116.363875,0,253,39996.259525463,2009-07-02,06:13:43
39.966254,116.363886,0,249,39996.2595833333,2009-07-02,06:13:48
39.966014,116.363841,0,272,39996.2596412037,2009-07-02,06:13:53
39.965626,116.363614,0,290,39996.2596990741,2009-07-02,06:13:58
39.965402,116.363261,0,314,39996.2597569444,2009-07-02,06:14:03
39.965411,116.362993,0,324,39996.2598148148,2009-07-02,06:14:08
39.965504,116.362497,0,335,39996.2598726852,2009-07-02,06:14:13
39.965645,116.362052,0,345,39996.2599305556,2009-07-02,06:14:18
39.965869,116.361806,0,353,39996.2599884259,2009-07-02,06:14:23
39.966194,116.361577,0,344,39996.2600462963,2009-07-02,06:14:28
39.96648,116.361399,0,339,39996.2601041667,2009-07-02,06:14:33
39.966587,116.361198,0,347,39996.260162037,2009-07-02,06:14:38
39.966617,116.360987,0,349,39996.2602199074,2009-07-02,06:14:43
39.966667,116.36095,0,339,39996.2602777778,2009-07-02,06:14:48
39.966699,116.360948,0,330,39996.2603356481,2009-07-02,06:14:53
39.966716,116.360943,0,331,39996.2603935185,2009-07-02,06:14:58
39.966729,116.360939,0,331,39996.2604513889,2009-07-02,06:15:03
39.96673,116.360939,0,331,39996.2605092593,2009-07-02,06:15:08
39.966734,116.360938,0,331,39996.2605671296,2009-07-02,06:15:13
39.966738,116.360934,0,330,39996.260625,2009-07-02,06:15:18
39.966738,116.360934,0,330,39996.2606597222,2009-07-02,06:15:21
39.966746,116.360931,0,329,39996.2606828704,2009-07-02,06:15:23
39.966755,116.360929,0,329,39996.2607407407,2009-07-02,06:15:28
39.966728,116.360818,0,315,39996.2607986111,2009-07-02,06:15:33
39.966708,116.360491,0,280,39996.2608564815,2009-07-02,06:15:38
39.966684,116.360149,0,258,39996.2609143518,2009-07-02,06:15:43
39.966662,116.359829,0,251,39996.2609722222,2009-07-02,06:15:48
39.966745,116.359586,0,245,39996.2610300926,2009-07-02,06:15:53
39.966953,116.359526,0,243,39996.261087963,2009-07-02,06:15:58
39.967206,116.359552,0,245,39996.2611458333,2009-07-02,06:16:03
39.967712,116.359456,0,244,39996.2612037037,2009-07-02,06:16:08
39.968135,116.359417,0,247,39996.2612615741,2009-07-02,06:16:13
39.968498,116.359415,0,252,39996.2613194444,2009-07-02,06:16:18
39.96879,116.359407,0,261,39996.2613773148,2009-07-02,06:16:23
39.969052,116.359414,0,279,39996.2614351852,2009-07-02,06:16:28
39.969341,116.359415,0,285,39996.2614930556,2009-07-02,06:16:33
39.969675,116.35942,0,298,39996.2615509259,2009-07-02,06:16:38
39.970034,116.359401,0,295,39996.2616087963,2009-07-02,06:16:43
39.970397,116.35939,0,299,39996.2616666667,2009-07-02,06:16:48
39.970696,116.359367,0,300,39996.261724537,2009-07-02,06:16:53
39.970903,116.359384,0,305,39996.2617824074,2009-07-02,06:16:58
39.971137,116.359388,0,318,39996.2618402778,2009-07-02,06:17:03
39.971449,116.359267,0,320,39996.2618981482,2009-07-02,06:17:08
39.971642,116.359254,0,329,39996.2619560185,2009-07-02,06:17:13
39.972027,116.359237,0,296,39996.2620138889,2009-07-02,06:17:18
39.972272,116.359271,0,272,39996.2620717593,2009-07-02,06:17:23
39.972523,116.359329,0,283,39996.2621296296,2009-07-02,06:17:28
39.97275,116.359343,0,280,39996.2621875,2009-07-02,06:17:33
39.972916,116.359312,0,267,39996.2622453704,2009-07-02,06:17:38
39.972997,116.359207,0,239,39996.2623032407,2009-07-02,06:17:43
39.972977,116.359183,0,228,39996.2623611111,2009-07-02,06:17:48
39.972977,116.359173,0,228,39996.2624189815,2009-07-02,06:17:53
39.973031,116.359159,0,228,39996.2624768519,2009-07-02,06:17:58
39.973128,116.359161,0,229,39996.2625347222,2009-07-02,06:18:03
39.973317,116.359201,0,238,39996.2625925926,2009-07-02,06:18:08
39.973643,116.359253,0,239,39996.262650463,2009-07-02,06:18:13
39.974006,116.359246,0,242,39996.2627083333,2009-07-02,06:18:18
39.974379,116.359298,0,231,39996.2627662037,2009-07-02,06:18:23
39.974499,116.359332,0,225,39996.2628240741,2009-07-02,06:18:28
39.974514,116.359339,0,217,39996.2628819444,2009-07-02,06:18:33
39.974515,116.359345,0,217,39996.2629398148,2009-07-02,06:18:38
39.974515,116.359345,0,217,39996.262974537,2009-07-02,06:18:41
39.974516,116.35935,0,216,39996.2629976852,2009-07-02,06:18:43
39.974574,116.359374,0,214,39996.2630555556,2009-07-02,06:18:48
39.974753,116.359396,0,207,39996.2631134259,2009-07-02,06:18:53
39.974917,116.359406,0,203,39996.2631712963,2009-07-02,06:18:58
39.975157,116.359406,0,198,39996.2632291667,2009-07-02,06:19:03
39.975389,116.359441,0,199,39996.263287037,2009-07-02,06:19:08
39.975616,116.359433,0,198,39996.2633449074,2009-07-02,06:19:13
39.975874,116.359451,0,209,39996.2634027778,2009-07-02,06:19:18
39.976123,116.359437,0,213,39996.2634606481,2009-07-02,06:19:23
39.976313,116.359474,0,226,39996.2635185185,2009-07-02,06:19:28
39.976544,116.359498,0,237,39996.2635763889,2009-07-02,06:19:33
39.976806,116.35949,0,244,39996.2636342593,2009-07-02,06:19:38
39.977055,116.359415,0,251,39996.2636921296,2009-07-02,06:19:43
39.977586,116.359317,0,244,39996.26375,2009-07-02,06:19:48
39.978057,116.359336,0,246,39996.2638078704,2009-07-02,06:19:53
39.978452,116.359374,0,252,39996.2638657407,2009-07-02,06:19:58
39.978856,116.359368,0,257,39996.2639236111,2009-07-02,06:20:03
39.979011,116.359381,0,263,39996.2639814815,2009-07-02,06:20:08
39.979085,116.359389,0,263,39996.2640393519,2009-07-02,06:20:13
39.97899,116.359451,0,271,39996.2640972222,2009-07-02,06:20:18
39.979008,116.359471,0,280,39996.2641550926,2009-07-02,06:20:23
39.979114,116.359425,0,291,39996.264212963,2009-07-02,06:20:28
39.979305,116.359363,0,300,39996.2642708333,2009-07-02,06:20:33
39.979411,116.35931,0,307,39996.2643287037,2009-07-02,06:20:38
39.979431,116.359296,0,313,39996.2643865741,2009-07-02,06:20:43
39.979431,116.359287,0,316,39996.2644444444,2009-07-02,06:20:48
39.97943,116.359268,0,317,39996.2645023148,2009-07-02,06:20:53
39.979532,116.359254,0,319,39996.2645601852,2009-07-02,06:20:58
39.979886,116.359187,0,315,39996.2646180556,2009-07-02,06:21:03
39.980183,116.359227,0,296,39996.2646759259,2009-07-02,06:21:08
39.980288,116.359252,0,281,39996.2647337963,2009-07-02,06:21:13
39.980304,116.359281,0,275,39996.2647916667,2009-07-02,06:21:18
39.980304,116.359281,0,275,39996.2648263889,2009-07-02,06:21:21
39.980302,116.359275,0,274,39996.264849537,2009-07-02,06:21:23
39.980302,116.359288,0,273,39996.2649074074,2009-07-02,06:21:28
39.980302,116.359289,0,272,39996.2649652778,2009-07-02,06:21:33
39.980302,116.359289,0,272,39996.265,2009-07-02,06:21:36
39.980301,116.359284,0,272,39996.2650231481,2009-07-02,06:21:38
39.980297,116.359271,0,272,39996.2650810185,2009-07-02,06:21:43
39.980294,116.359262,0,272,39996.2651388889,2009-07-02,06:21:48
39.980292,116.359251,0,271,39996.2651967593,2009-07-02,06:21:53
39.980292,116.359251,0,271,39996.2652314815,2009-07-02,06:21:56
39.98029,116.359244,0,271,39996.2652546296,2009-07-02,06:21:58
39.980386,116.359237,0,268,39996.2653125,2009-07-02,06:22:03
39.980487,116.359151,0,258,39996.2653703704,2009-07-02,06:22:08
39.980513,116.358886,0,255,39996.2654282407,2009-07-02,06:22:13
39.98049,116.358491,0,250,39996.2654861111,2009-07-02,06:22:18
39.98047,116.357987,0,235,39996.2655439815,2009-07-02,06:22:23
39.980451,116.357466,0,224,39996.2656018519,2009-07-02,06:22:28
39.980429,116.356898,0,216,39996.2656597222,2009-07-02,06:22:33
39.980406,116.356381,0,208,39996.2657175926,2009-07-02,06:22:38
39.9804,116.356009,0,203,39996.265775463,2009-07-02,06:22:43
39.980377,116.355824,0,198,39996.2658333333,2009-07-02,06:22:48
39.980377,116.355678,0,184,39996.2658912037,2009-07-02,06:22:53
39.980356,116.355518,0,179,39996.2659490741,2009-07-02,06:22:58
39.980341,116.355426,0,175,39996.2660069444,2009-07-02,06:23:03
39.98033,116.355305,0,171,39996.2660648148,2009-07-02,06:23:08
39.98033,116.355128,0,174,39996.2661226852,2009-07-02,06:23:13
39.980205,116.354966,0,187,39996.2661805556,2009-07-02,06:23:18
39.980142,116.354735,0,188,39996.2662384259,2009-07-02,06:23:23
39.980094,116.354536,0,189,39996.2662962963,2009-07-02,06:23:28
39.9801,116.354435,0,188,39996.2663541667,2009-07-02,06:23:33
39.980106,116.354426,0,188,39996.266412037,2009-07-02,06:23:38
39.98011,116.354425,0,188,39996.2664699074,2009-07-02,06:23:43
39.980112,116.354425,0,188,39996.2665277778,2009-07-02,06:23:48
39.980115,116.354425,0,188,39996.2665856481,2009-07-02,06:23:53
39.980118,116.35443,0,188,39996.2666435185,2009-07-02,06:23:58
39.980118,116.35443,0,188,39996.2666782407,2009-07-02,06:24:01
39.980118,116.354425,0,188,39996.2667013889,2009-07-02,06:24:03
39.980118,116.354414,0,188,39996.2667592593,2009-07-02,06:24:08
39.98012,116.354424,0,188,39996.2668171296,2009-07-02,06:24:13
39.98012,116.354424,0,188,39996.2668518518,2009-07-02,06:24:16
39.980121,116.354428,0,188,39996.266875,2009-07-02,06:24:18
39.98012,116.354396,0,188,39996.2669328704,2009-07-02,06:24:23
39.980117,116.354358,0,188,39996.2669907407,2009-07-02,06:24:28
39.980102,116.354286,0,190,39996.2670486111,2009-07-02,06:24:33
39.980068,116.354202,0,193,39996.2671064815,2009-07-02,06:24:38
39.98009,116.354058,0,200,39996.2671643518,2009-07-02,06:24:43
39.98011,116.353947,0,200,39996.2672222222,2009-07-02,06:24:48
39.980113,116.35392,0,202,39996.2672800926,2009-07-02,06:24:53
39.980164,116.353851,0,200,39996.267337963,2009-07-02,06:24:58
39.980176,116.353772,0,202,39996.2673958333,2009-07-02,06:25:03
39.980155,116.353646,0,202,39996.2674537037,2009-07-02,06:25:08
39.980171,116.353524,0,203,39996.2675115741,2009-07-02,06:25:13
39.980167,116.353415,0,203,39996.2675694444,2009-07-02,06:25:18
39.980191,116.353315,0,204,39996.2676273148,2009-07-02,06:25:23
39.980189,116.353196,0,204,39996.2676851852,2009-07-02,06:25:28
39.980202,116.353088,0,204,39996.2677430556,2009-07-02,06:25:33
39.980187,116.353029,0,207,39996.2678009259,2009-07-02,06:25:38
39.980198,116.352931,0,209,39996.2678587963,2009-07-02,06:25:43
39.980188,116.352829,0,211,39996.2679166667,2009-07-02,06:25:48
39.980169,116.35257,0,211,39996.267974537,2009-07-02,06:25:53
39.980161,116.352212,0,214,39996.2680324074,2009-07-02,06:25:58
39.98017,116.351787,0,217,39996.2680902778,2009-07-02,06:26:03
39.980183,116.351344,0,222,39996.2681481481,2009-07-02,06:26:08
39.980176,116.350847,0,224,39996.2682060185,2009-07-02,06:26:13
39.980132,116.350349,0,225,39996.2682638889,2009-07-02,06:26:18
39.980113,116.349801,0,224,39996.2683217593,2009-07-02,06:26:23
39.980072,116.349237,0,222,39996.2683796296,2009-07-02,06:26:28
39.98006,116.348688,0,217,39996.2684375,2009-07-02,06:26:33
39.980065,116.348232,0,210,39996.2684953704,2009-07-02,06:26:38
39.980206,116.347926,0,184,39996.2685532407,2009-07-02,06:26:43
39.980452,116.347804,0,163,39996.2686111111,2009-07-02,06:26:48
39.980755,116.347755,0,149,39996.2686689815,2009-07-02,06:26:53
39.981079,116.347724,0,141,39996.2687268518,2009-07-02,06:26:58
39.981366,116.347726,0,147,39996.2687847222,2009-07-02,06:27:03
39.98143,116.347691,0,156,39996.2688425926,2009-07-02,06:27:08
39.981435,116.347683,0,158,39996.268900463,2009-07-02,06:27:13
39.981435,116.347683,0,158,39996.2689351852,2009-07-02,06:27:16
39.981439,116.347683,0,161,39996.2689583333,2009-07-02,06:27:18
39.981555,116.347672,0,159,39996.2690162037,2009-07-02,06:27:23
39.98174,116.34759,0,159,39996.2690740741,2009-07-02,06:27:28
39.98202,116.347556,0,160,39996.2691319444,2009-07-02,06:27:33
39.98235,116.347527,0,159,39996.2691898148,2009-07-02,06:27:38
39.98275,116.347498,0,162,39996.2692476852,2009-07-02,06:27:43
39.98317,116.347473,0,171,39996.2693055556,2009-07-02,06:27:48
39.983578,116.347451,0,173,39996.2693634259,2009-07-02,06:27:53
39.983991,116.347454,0,175,39996.2694212963,2009-07-02,06:27:58
39.98438,116.347421,0,179,39996.2694791667,2009-07-02,06:28:03
39.984756,116.347419,0,183,39996.269537037,2009-07-02,06:28:08
39.985152,116.347387,0,193,39996.2695949074,2009-07-02,06:28:13
39.985545,116.34736,0,194,39996.2696527778,2009-07-02,06:28:18
39.985965,116.34733,0,195,39996.2697106482,2009-07-02,06:28:23
39.986409,116.347348,0,188,39996.2697685185,2009-07-02,06:28:28
39.986905,116.347352,0,195,39996.2698263889,2009-07-02,06:28:33
39.987391,116.347325,0,198,39996.2698842593,2009-07-02,06:28:38
39.987843,116.347286,0,202,39996.2699421296,2009-07-02,06:28:43
39.988296,116.347247,0,204,39996.27,2009-07-02,06:28:48
39.988673,116.347263,0,184,39996.2700578704,2009-07-02,06:28:53
39.988991,116.347263,0,156,39996.2701157407,2009-07-02,06:28:58
39.989239,116.347262,0,150,39996.2701736111,2009-07-02,06:29:03
39.989411,116.34725,0,154,39996.2702314815,2009-07-02,06:29:08
39.989436,116.347242,0,157,39996.2702893519,2009-07-02,06:29:13
39.989432,116.347242,0,159,39996.2703472222,2009-07-02,06:29:18
39.989429,116.347242,0,159,39996.2704050926,2009-07-02,06:29:23
39.989429,116.347242,0,159,39996.2704398148,2009-07-02,06:29:26
39.989427,116.347243,0,159,39996.270462963,2009-07-02,06:29:28
39.98948,116.347233,0,159,39996.2705208333,2009-07-02,06:29:33
39.989683,116.34719,0,158,39996.2705787037,2009-07-02,06:29:38
39.989969,116.347098,0,157,39996.2706365741,2009-07-02,06:29:43
39.990334,116.347062,0,156,39996.2706944444,2009-07-02,06:29:48
39.990711,116.347013,0,156,39996.2707523148,2009-07-02,06:29:53
39.991054,116.346982,0,165,39996.2708101852,2009-07-02,06:29:58
39.991363,116.346945,0,167,39996.2708680556,2009-07-02,06:30:03
39.991611,116.346914,0,171,39996.2709259259,2009-07-02,06:30:08
39.991776,116.346868,0,175,39996.2709837963,2009-07-02,06:30:13
39.991867,116.346866,0,174,39996.2710416667,2009-07-02,06:30:18
39.991886,116.346866,0,178,39996.271099537,2009-07-02,06:30:23
39.99189,116.346865,0,181,39996.2711574074,2009-07-02,06:30:28
39.991898,116.346864,0,185,39996.2712152778,2009-07-02,06:30:33
39.991905,116.346863,0,189,39996.2712731481,2009-07-02,06:30:38
39.991912,116.346862,0,193,39996.2713310185,2009-07-02,06:30:43
39.991916,116.346861,0,197,39996.2713888889,2009-07-02,06:30:48
39.991919,116.34686,0,198,39996.2714467593,2009-07-02,06:30:53
39.991922,116.346861,0,198,39996.2715046296,2009-07-02,06:30:58
39.991922,116.346861,0,198,39996.2715393519,2009-07-02,06:31:01
39.991926,116.34686,0,199,39996.2715625,2009-07-02,06:31:03
39.992007,116.346828,0,199,39996.2716203704,2009-07-02,06:31:08
39.992098,116.346654,0,184,39996.2716782407,2009-07-02,06:31:13
39.992072,116.346346,0,158,39996.2717361111,2009-07-02,06:31:18
39.992026,116.345899,0,162,39996.2717939815,2009-07-02,06:31:23
39.991952,116.34539,0,164,39996.2718518519,2009-07-02,06:31:28
39.991929,116.344843,0,170,39996.2719097222,2009-07-02,06:31:33
39.991913,116.344262,0,177,39996.2719675926,2009-07-02,06:31:38
39.991846,116.34369,0,182,39996.272025463,2009-07-02,06:31:43
39.991834,116.343008,0,179,39996.2720833333,2009-07-02,06:31:48
39.991756,116.342413,0,178,39996.2721412037,2009-07-02,06:31:53
39.99173,116.341822,0,181,39996.2721990741,2009-07-02,06:31:58
39.991733,116.34121,0,187,39996.2722569444,2009-07-02,06:32:03
39.991749,116.340619,0,192,39996.2723148148,2009-07-02,06:32:08
39.991781,116.340013,0,191,39996.2723726852,2009-07-02,06:32:13
39.991757,116.339548,0,198,39996.2724305556,2009-07-02,06:32:18
39.991721,116.339085,0,203,39996.2724884259,2009-07-02,06:32:23
39.991745,116.338814,0,207,39996.2725462963,2009-07-02,06:32:28
39.991745,116.338712,0,208,39996.2726041667,2009-07-02,06:32:33
39.991756,116.338552,0,213,39996.272662037,2009-07-02,06:32:38
39.991758,116.338496,0,219,39996.2727199074,2009-07-02,06:32:43
39.99176,116.338493,0,224,39996.2727777778,2009-07-02,06:32:48
39.99176,116.338493,0,224,39996.2728125,2009-07-02,06:32:51
39.991754,116.338493,0,226,39996.2728356481,2009-07-02,06:32:53
39.991764,116.338427,0,226,39996.2728935185,2009-07-02,06:32:58
39.99181,116.338153,0,228,39996.2729513889,2009-07-02,06:33:03
39.991729,116.337846,0,236,39996.2730092593,2009-07-02,06:33:08
39.99172,116.337458,0,240,39996.2730671296,2009-07-02,06:33:13
39.991745,116.336927,0,236,39996.273125,2009-07-02,06:33:18
39.991704,116.336417,0,223,39996.2731828704,2009-07-02,06:33:23
39.991679,116.33591,0,219,39996.2732407407,2009-07-02,06:33:28
39.991715,116.335403,0,216,39996.2732986111,2009-07-02,06:33:33
39.991715,116.334969,0,210,39996.2733564815,2009-07-02,06:33:38
39.991615,116.334754,0,207,39996.2734143519,2009-07-02,06:33:43
39.991595,116.334748,0,206,39996.2734722222,2009-07-02,06:33:48
39.991595,116.334748,0,206,39996.2735069444,2009-07-02,06:33:51
39.991597,116.334747,0,205,39996.2735300926,2009-07-02,06:33:53
39.991607,116.334747,0,204,39996.273587963,2009-07-02,06:33:58
39.991608,116.334746,0,204,39996.2736458333,2009-07-02,06:34:03
39.991608,116.334746,0,204,39996.2736805556,2009-07-02,06:34:06
39.991614,116.334745,0,203,39996.2737037037,2009-07-02,06:34:08
39.991626,116.334745,0,202,39996.2737615741,2009-07-02,06:34:13
39.991641,116.334744,0,201,39996.2738194444,2009-07-02,06:34:18
39.991641,116.334744,0,201,39996.2738541667,2009-07-02,06:34:21
39.991648,116.334743,0,201,39996.2738773148,2009-07-02,06:34:23
39.99166,116.334743,0,201,39996.2739351852,2009-07-02,06:34:28
39.991673,116.334743,0,201,39996.2739930556,2009-07-02,06:34:33
39.991687,116.334743,0,201,39996.2740509259,2009-07-02,06:34:38
39.991691,116.334743,0,201,39996.2741087963,2009-07-02,06:34:43
39.991691,116.334743,0,201,39996.2741435185,2009-07-02,06:34:46
39.991686,116.334743,0,201,39996.2741666667,2009-07-02,06:34:48
39.991662,116.334663,0,200,39996.274224537,2009-07-02,06:34:53
39.991623,116.334402,0,198,39996.2742824074,2009-07-02,06:34:58
39.991598,116.334069,0,202,39996.2743402778,2009-07-02,06:35:03
39.991531,116.333711,0,220,39996.2743981481,2009-07-02,06:35:08
39.991503,116.333198,0,221,39996.2744560185,2009-07-02,06:35:13
39.991508,116.332674,0,211,39996.2745138889,2009-07-02,06:35:18
39.99154,116.332131,0,204,39996.2745717593,2009-07-02,06:35:23
39.991542,116.331742,0,195,39996.2746296296,2009-07-02,06:35:28
39.991527,116.331394,0,192,39996.2746875,2009-07-02,06:35:33
39.991519,116.331029,0,191,39996.2747453704,2009-07-02,06:35:38
39.991446,116.330657,0,195,39996.2748032407,2009-07-02,06:35:43
39.991428,116.330203,0,187,39996.2748611111,2009-07-02,06:35:48
39.991387,116.329769,0,192,39996.2749189815,2009-07-02,06:35:53
39.991376,116.329404,0,181,39996.2749768518,2009-07-02,06:35:58
39.991364,116.329044,0,177,39996.2750347222,2009-07-02,06:36:03
39.991344,116.328796,0,175,39996.2750925926,2009-07-02,06:36:08
39.991364,116.328711,0,184,39996.275150463,2009-07-02,06:36:13
39.991353,116.328704,0,183,39996.2752083333,2009-07-02,06:36:18
39.991359,116.328701,0,183,39996.2752662037,2009-07-02,06:36:23
39.991359,116.328701,0,183,39996.2753009259,2009-07-02,06:36:26
39.991367,116.3287,0,183,39996.2753240741,2009-07-02,06:36:28
39.99129,116.328672,0,184,39996.2753819444,2009-07-02,06:36:33
39.991218,116.328656,0,185,39996.2754398148,2009-07-02,06:36:38
39.991173,116.328604,0,186,39996.2754976852,2009-07-02,06:36:43
39.991188,116.328372,0,189,39996.2755555556,2009-07-02,06:36:48
39.991208,116.328016,0,185,39996.2756134259,2009-07-02,06:36:53
39.991228,116.327712,0,180,39996.2756712963,2009-07-02,06:36:58
39.991262,116.327609,0,180,39996.2757291667,2009-07-02,06:37:03
39.99125,116.327625,0,184,39996.275787037,2009-07-02,06:37:08
39.991255,116.327624,0,184,39996.2758449074,2009-07-02,06:37:13
39.99126,116.327624,0,184,39996.2759027778,2009-07-02,06:37:18
39.991265,116.327623,0,184,39996.2759606481,2009-07-02,06:37:23
39.991265,116.327623,0,184,39996.2759953704,2009-07-02,06:37:26
39.991259,116.327617,0,183,39996.2760185185,2009-07-02,06:37:28
39.991218,116.327441,0,187,39996.2760763889,2009-07-02,06:37:33
39.99125,116.327219,0,192,39996.2761342593,2009-07-02,06:37:38
39.991308,116.327064,0,199,39996.2761921296,2009-07-02,06:37:43
39.991355,116.326927,0,199,39996.27625,2009-07-02,06:37:48
39.991338,116.326743,0,201,39996.2763078704,2009-07-02,06:37:53
39.991293,116.326518,0,209,39996.2763657407,2009-07-02,06:37:58
39.99127,116.326192,0,205,39996.2764236111,2009-07-02,06:38:03
39.991274,116.325796,0,203,39996.2764814815,2009-07-02,06:38:08
39.991308,116.325327,0,197,39996.2765393518,2009-07-02,06:38:13
39.991355,116.32477,0,192,39996.2765972222,2009-07-02,06:38:18
39.991379,116.324178,0,187,39996.2766550926,2009-07-02,06:38:23
39.991422,116.323508,0,183,39996.276712963,2009-07-02,06:38:28
39.991439,116.3229,0,183,39996.2767708333,2009-07-02,06:38:33
39.991396,116.322346,0,180,39996.2768287037,2009-07-02,06:38:38
39.991321,116.321939,0,189,39996.2768865741,2009-07-02,06:38:43
39.991353,116.321819,0,195,39996.2769444444,2009-07-02,06:38:48
39.991386,116.321815,0,202,39996.2770023148,2009-07-02,06:38:53
39.991376,116.321846,0,198,39996.2770601852,2009-07-02,06:38:58
39.991441,116.321835,0,200,39996.2771180556,2009-07-02,06:39:03
39.991481,116.321853,0,204,39996.2771759259,2009-07-02,06:39:08
39.99147,116.321858,0,201,39996.2772337963,2009-07-02,06:39:13
39.991435,116.321782,0,202,39996.2772916667,2009-07-02,06:39:18
39.99143,116.321488,0,209,39996.277349537,2009-07-02,06:39:23
39.991382,116.321096,0,228,39996.2774074074,2009-07-02,06:39:28
39.991258,116.320654,0,229,39996.2774652778,2009-07-02,06:39:33
39.991151,116.320165,0,222,39996.2775231482,2009-07-02,06:39:38
39.991117,116.319621,0,211,39996.2775810185,2009-07-02,06:39:43
39.991162,116.318954,0,206,39996.2776388889,2009-07-02,06:39:48
39.991163,116.318278,0,197,39996.2776967593,2009-07-02,06:39:53
39.991188,116.317671,0,181,39996.2777546296,2009-07-02,06:39:58
39.991136,116.317261,0,174,39996.2778125,2009-07-02,06:40:03
39.991066,116.317206,0,181,39996.2778703704,2009-07-02,06:40:08
39.991039,116.317233,0,188,39996.2779282407,2009-07-02,06:40:13
39.991049,116.317196,0,194,39996.2779861111,2009-07-02,06:40:18
39.991024,116.31691,0,197,39996.2780439815,2009-07-02,06:40:23
39.991009,116.316555,0,199,39996.2781018519,2009-07-02,06:40:28
39.991009,116.316229,0,194,39996.2781597222,2009-07-02,06:40:33
39.991015,116.316066,0,183,39996.2782175926,2009-07-02,06:40:38
39.991008,116.316048,0,185,39996.278275463,2009-07-02,06:40:43
39.991008,116.316039,0,184,39996.2783333333,2009-07-02,06:40:48
39.991007,116.316027,0,184,39996.2783912037,2009-07-02,06:40:53
39.991007,116.316015,0,184,39996.2784490741,2009-07-02,06:40:58
39.991008,116.316006,0,184,39996.2785069444,2009-07-02,06:41:03
39.991011,116.315994,0,185,39996.2785648148,2009-07-02,06:41:08
39.991012,116.315976,0,185,39996.2786226852,2009-07-02,06:41:13
39.991014,116.315953,0,185,39996.2786805556,2009-07-02,06:41:18
39.991011,116.315922,0,186,39996.2787384259,2009-07-02,06:41:23
39.99101,116.315898,0,187,39996.2787962963,2009-07-02,06:41:28
39.991011,116.315877,0,188,39996.2788541667,2009-07-02,06:41:33
39.991011,116.315864,0,189,39996.278912037,2009-07-02,06:41:38
39.990998,116.31575,0,193,39996.2789699074,2009-07-02,06:41:43
39.991065,116.315476,0,193,39996.2790277778,2009-07-02,06:41:48
39.991071,116.315045,0,191,39996.2790856481,2009-07-02,06:41:53
39.991053,116.314545,0,179,39996.2791435185,2009-07-02,06:41:58
39.991038,116.313965,0,165,39996.2792013889,2009-07-02,06:42:03
39.990989,116.313326,0,152,39996.2792592593,2009-07-02,06:42:08
39.990967,116.312685,0,146,39996.2793171296,2009-07-02,06:42:13
39.990953,116.312099,0,138,39996.279375,2009-07-02,06:42:18
39.99094,116.311561,0,130,39996.2794328704,2009-07-02,06:42:23
39.990907,116.311092,0,129,39996.2794907407,2009-07-02,06:42:28
39.990852,116.310746,0,146,39996.2795486111,2009-07-02,06:42:33
39.990773,116.310477,0,168,39996.2796064815,2009-07-02,06:42:38
39.990766,116.310343,0,198,39996.2796643519,2009-07-02,06:42:43
39.990704,116.310304,0,225,39996.2797222222,2009-07-02,06:42:48
39.99069,116.31027,0,232,39996.2797800926,2009-07-02,06:42:53
39.990676,116.31012,0,241,39996.279837963,2009-07-02,06:42:58
39.990855,116.309955,0,234,39996.2798958333,2009-07-02,06:43:03
39.991313,116.30968,0,199,39996.2799537037,2009-07-02,06:43:08
39.991744,116.309646,0,183,39996.2800115741,2009-07-02,06:43:13
39.992174,116.309649,0,163,39996.2800694444,2009-07-02,06:43:18
39.992592,116.309593,0,149,39996.2801273148,2009-07-02,06:43:23
39.993034,116.309512,0,148,39996.2801851852,2009-07-02,06:43:28
39.993446,116.309468,0,143,39996.2802430556,2009-07-02,06:43:33
39.993809,116.309434,0,139,39996.2803009259,2009-07-02,06:43:38
39.994099,116.309405,0,142,39996.2803587963,2009-07-02,06:43:43
39.994307,116.309364,0,144,39996.2804166667,2009-07-02,06:43:48
39.994479,116.309359,0,156,39996.280474537,2009-07-02,06:43:53
39.994513,116.309366,0,158,39996.2805324074,2009-07-02,06:43:58
39.994508,116.309389,0,159,39996.2805902778,2009-07-02,06:44:03
39.994528,116.309376,0,160,39996.2806481481,2009-07-02,06:44:08
39.994715,116.309412,0,155,39996.2807060185,2009-07-02,06:44:13
39.995007,116.309399,0,156,39996.2807638889,2009-07-02,06:44:18
39.995349,116.309375,0,159,39996.2808217593,2009-07-02,06:44:23
39.995588,116.309365,0,155,39996.2808796296,2009-07-02,06:44:28
39.995633,116.309349,0,156,39996.2809375,2009-07-02,06:44:33
39.99565,116.309348,0,156,39996.2809953704,2009-07-02,06:44:38
39.995664,116.309345,0,159,39996.2810532407,2009-07-02,06:44:43
39.995723,116.309333,0,152,39996.2811111111,2009-07-02,06:44:48
39.995816,116.309321,0,148,39996.2811689815,2009-07-02,06:44:53
39.99587,116.309317,0,128,39996.2812268519,2009-07-02,06:44:58
39.995933,116.309287,0,111,39996.2812847222,2009-07-02,06:45:03
39.996042,116.309273,0,100,39996.2813425926,2009-07-02,06:45:08
39.996089,116.309314,0,97,39996.281400463,2009-07-02,06:45:13
39.996089,116.309314,0,97,39996.2814351852,2009-07-02,06:45:16
39.996094,116.309318,0,96,39996.2814583333,2009-07-02,06:45:18
39.99611,116.309342,0,112,39996.2815162037,2009-07-02,06:45:23
39.996124,116.30936,0,122,39996.2815740741,2009-07-02,06:45:28
39.996124,116.30936,0,122,39996.2815972222,2009-07-02,06:45:30
39.996127,116.30936,0,122,39996.2816203704,2009-07-02,06:45:32
39.996137,116.309365,0,123,39996.2816666667,2009-07-02,06:45:36
39.996156,116.30938,0,126,39996.281712963,2009-07-02,06:45:40
39.996189,116.309377,0,130,39996.2817708333,2009-07-02,06:45:45
39.996232,116.309344,0,135,39996.2818287037,2009-07-02,06:45:50
39.996239,116.309338,0,134,39996.2818402778,2009-07-02,06:45:51
39.996279,116.30934,0,136,39996.2818981481,2009-07-02,06:45:56
39.996288,116.309339,0,132,39996.2819560185,2009-07-02,06:46:01
39.996297,116.309343,0,132,39996.2819675926,2009-07-02,06:46:02
39.996328,116.309334,0,135,39996.2820138889,2009-07-02,06:46:06
39.996362,116.30934,0,138,39996.2820601852,2009-07-02,06:46:10
39.996406,116.309361,0,143,39996.2821064815,2009-07-02,06:46:14
39.99642,116.309321,0,142,39996.2821412037,2009-07-02,06:46:17
39.996408,116.309227,0,146,39996.2821875,2009-07-02,06:46:21
39.996412,116.309157,0,148,39996.2822222222,2009-07-02,06:46:24
39.996401,116.309071,0,148,39996.2822685185,2009-07-02,06:46:28
39.99641,116.309012,0,147,39996.2823148148,2009-07-02,06:46:32
39.996408,116.308979,0,147,39996.282349537,2009-07-02,06:46:35
39.996421,116.308931,0,146,39996.2823958333,2009-07-02,06:46:39
39.996436,116.308897,0,149,39996.2824421296,2009-07-02,06:46:43
39.996451,116.308879,0,151,39996.2824768518,2009-07-02,06:46:46
39.996445,116.308831,0,151,39996.2825231481,2009-07-02,06:46:50
39.99645,116.308784,0,153,39996.2825694444,2009-07-02,06:46:54
39.996422,116.308765,0,155,39996.2826041667,2009-07-02,06:46:57
39.996437,116.308745,0,156,39996.282650463,2009-07-02,06:47:01
39.996473,116.308721,0,157,39996.2826967593,2009-07-02,06:47:05
39.996495,116.308683,0,159,39996.2827546296,2009-07-02,06:47:10
39.996503,116.308674,0,160,39996.2827777778,2009-07-02,06:47:12
39.996536,116.308643,0,161,39996.2828356481,2009-07-02,06:47:17
39.996586,116.308607,0,159,39996.2828935185,2009-07-02,06:47:22
39.996627,116.308598,0,160,39996.2829513889,2009-07-02,06:47:27
39.996662,116.308594,0,161,39996.2830092593,2009-07-02,06:47:32
39.996719,116.308592,0,164,39996.2830671296,2009-07-02,06:47:37
39.996776,116.308521,0,164,39996.283125,2009-07-02,06:47:42
39.996826,116.308432,0,160,39996.2831828704,2009-07-02,06:47:47
39.996851,116.30839,0,160,39996.2832407407,2009-07-02,06:47:52
39.996934,116.3083,0,158,39996.2832986111,2009-07-02,06:47:57
39.996953,116.308273,0,160,39996.2833564815,2009-07-02,06:48:02
39.996958,116.308271,0,160,39996.2834143518,2009-07-02,06:48:07
39.996957,116.308272,0,161,39996.2834722222,2009-07-02,06:48:12
39.99696,116.308271,0,161,39996.2835300926,2009-07-02,06:48:17
39.996961,116.308272,0,161,39996.283587963,2009-07-02,06:48:22
39.996959,116.308272,0,160,39996.2836458333,2009-07-02,06:48:27
39.996961,116.308272,0,160,39996.2837037037,2009-07-02,06:48:32
39.996963,116.308271,0,160,39996.2837615741,2009-07-02,06:48:37
39.996963,116.308271,0,160,39996.2837962963,2009-07-02,06:48:40
39.996956,116.308272,0,160,39996.2838194444,2009-07-02,06:48:42
39.996945,116.308274,0,160,39996.2838773148,2009-07-02,06:48:47
39.996944,116.308273,0,160,39996.2839351852,2009-07-02,06:48:52
39.996942,116.308273,0,160,39996.2839930556,2009-07-02,06:48:57
39.996942,116.308272,0,161,39996.2840509259,2009-07-02,06:49:02
39.996942,116.308272,0,161,39996.2840856481,2009-07-02,06:49:05
39.99695,116.30827,0,161,39996.2841087963,2009-07-02,06:49:07
39.99696,116.308269,0,161,39996.2841666667,2009-07-02,06:49:12
39.996966,116.308283,0,161,39996.284224537,2009-07-02,06:49:17
39.996958,116.308305,0,161,39996.2842824074,2009-07-02,06:49:22
39.996958,116.308314,0,161,39996.2843402778,2009-07-02,06:49:27
39.996959,116.308316,0,161,39996.2843981481,2009-07-02,06:49:32
39.996964,116.308316,0,161,39996.2845138889,2009-07-02,06:49:42
39.996964,116.308316,0,161,39996.2845486111,2009-07-02,06:49:45
39.996964,116.308312,0,161,39996.2845717593,2009-07-02,06:49:47
39.996963,116.308303,0,161,39996.2846296296,2009-07-02,06:49:52
39.996959,116.308293,0,161,39996.2846875,2009-07-02,06:49:57
39.996956,116.308282,0,161,39996.2847453704,2009-07-02,06:50:02
39.996959,116.308273,0,161,39996.2848032407,2009-07-02,06:50:07
39.996959,116.308273,0,161,39996.284837963,2009-07-02,06:50:10
39.996965,116.308268,0,161,39996.2848611111,2009-07-02,06:50:12
39.996974,116.308267,0,161,39996.2849189815,2009-07-02,06:50:17
39.996983,116.308274,0,161,39996.2849768519,2009-07-02,06:50:22
39.996983,116.308271,0,161,39996.2850347222,2009-07-02,06:50:27
39.996983,116.308271,0,161,39996.2850694444,2009-07-02,06:50:30
39.996983,116.308267,0,161,39996.2850925926,2009-07-02,06:50:32
39.996974,116.308225,0,160,39996.285150463,2009-07-02,06:50:37
39.997017,116.308233,0,156,39996.2852083333,2009-07-02,06:50:42
39.997032,116.308257,0,151,39996.2852546296,2009-07-02,06:50:46
39.997049,116.308313,0,148,39996.2853125,2009-07-02,06:50:51
39.997003,116.308349,0,146,39996.2853703704,2009-07-02,06:50:56
39.996966,116.308372,0,144,39996.2854282407,2009-07-02,06:51:01
39.996918,116.308447,0,143,39996.285462963,2009-07-02,06:51:04
39.99683,116.308508,0,145,39996.2855208333,2009-07-02,06:51:09
39.996745,116.308532,0,147,39996.2855787037,2009-07-02,06:51:14
39.996705,116.308549,0,150,39996.2856365741,2009-07-02,06:51:19
39.996655,116.308551,0,152,39996.2856944444,2009-07-02,06:51:24
39.996629,116.308504,0,155,39996.2857523148,2009-07-02,06:51:29
39.996627,116.308448,0,157,39996.2858101852,2009-07-02,06:51:34
39.996579,116.308523,0,160,39996.2858680556,2009-07-02,06:51:39
39.996567,116.308524,0,160,39996.2859259259,2009-07-02,06:51:44
39.996567,116.308524,0,160,39996.2859606481,2009-07-02,06:51:47
39.996564,116.308526,0,159,39996.2859837963,2009-07-02,06:51:49
39.996534,116.30858,0,162,39996.2860416667,2009-07-02,06:51:54
39.996525,116.308605,0,164,39996.286099537,2009-07-02,06:51:59
39.996523,116.308606,0,165,39996.2861574074,2009-07-02,06:52:04
39.996525,116.308607,0,165,39996.2862152778,2009-07-02,06:52:09
39.996525,116.308608,0,165,39996.2862731481,2009-07-02,06:52:14
39.996523,116.308609,0,165,39996.2863310185,2009-07-02,06:52:19
39.99652,116.308611,0,164,39996.2863888889,2009-07-02,06:52:24
39.99652,116.308612,0,164,39996.2864467593,2009-07-02,06:52:29
39.996519,116.30862,0,164,39996.2864699074,2009-07-02,06:52:31
39.996492,116.308711,0,162,39996.2865277778,2009-07-02,06:52:36
39.996483,116.308792,0,165,39996.2865856481,2009-07-02,06:52:41
39.996497,116.308929,0,172,39996.2866435185,2009-07-02,06:52:46
39.9965,116.309053,0,173,39996.2867013889,2009-07-02,06:52:51
39.996496,116.309066,0,173,39996.286712963,2009-07-02,06:52:52
39.996471,116.309148,0,170,39996.2867708333,2009-07-02,06:52:57
39.99645,116.309207,0,168,39996.2868287037,2009-07-02,06:53:02
39.996412,116.309235,0,164,39996.2868865741,2009-07-02,06:53:07
39.996355,116.309246,0,161,39996.2869444444,2009-07-02,06:53:12
39.996312,116.309245,0,157,39996.2870023148,2009-07-02,06:53:17
39.996278,116.309269,0,153,39996.2870601852,2009-07-02,06:53:22
39.996234,116.309303,0,151,39996.2871180556,2009-07-02,06:53:27
39.996223,116.309302,0,151,39996.2871296296,2009-07-02,06:53:28
39.996165,116.309335,0,149,39996.2871875,2009-07-02,06:53:33
39.996143,116.309334,0,147,39996.2872106481,2009-07-02,06:53:35
39.996079,116.309358,0,145,39996.2872685185,2009-07-02,06:53:40
39.996036,116.309374,0,140,39996.2873148148,2009-07-02,06:53:44
39.995981,116.309377,0,134,39996.2873611111,2009-07-02,06:53:48
39.995934,116.309377,0,130,39996.2874074074,2009-07-02,06:53:52
39.995907,116.30939,0,128,39996.2874421296,2009-07-02,06:53:55
39.995856,116.30941,0,126,39996.2875,2009-07-02,06:54:00
39.995853,116.309417,0,125,39996.2875115741,2009-07-02,06:54:01
39.995861,116.309475,0,131,39996.2875694444,2009-07-02,06:54:06
39.995863,116.309479,0,131,39996.2875810185,2009-07-02,06:54:07
39.995866,116.309505,0,132,39996.2876388889,2009-07-02,06:54:12
39.995877,116.309568,0,134,39996.2876967593,2009-07-02,06:54:17
39.995892,116.309645,0,136,39996.2877546296,2009-07-02,06:54:22
39.995916,116.309712,0,140,39996.2878125,2009-07-02,06:54:27
39.995933,116.309787,0,141,39996.2878703704,2009-07-02,06:54:32
39.995947,116.309855,0,140,39996.2879282407,2009-07-02,06:54:37
39.995944,116.309953,0,147,39996.2879861111,2009-07-02,06:54:42
39.995943,116.310015,0,147,39996.2880439815,2009-07-02,06:54:47
39.995934,116.310064,0,147,39996.2881018519,2009-07-02,06:54:52
39.995885,116.310113,0,146,39996.2881597222,2009-07-02,06:54:57
39.995813,116.310124,0,144,39996.2882175926,2009-07-02,06:55:02
39.995732,116.310035,0,159,39996.2911689815,2009-07-02,06:59:17
39.995534,116.310279,0,240,39996.2914583333,2009-07-02,06:59:42
39.995565,116.310346,0,176,39996.2915162037,2009-07-02,06:59:47
39.995575,116.310373,0,161,39996.2915740741,2009-07-02,06:59:52
39.995547,116.310393,0,160,39996.2916319444,2009-07-02,06:59:57
39.995547,116.310393,0,160,39996.2916666667,2009-07-02,07:00:00
39.995542,116.310386,0,160,39996.2916898148,2009-07-02,07:00:02
39.995522,116.310365,0,160,39996.2917476852,2009-07-02,07:00:07
39.995535,116.310343,0,159,39996.2918055556,2009-07-02,07:00:12
39.99555,116.310333,0,159,39996.2918634259,2009-07-02,07:00:17
39.995552,116.310351,0,159,39996.2919212963,2009-07-02,07:00:22
39.995564,116.310346,0,159,39996.2919791667,2009-07-02,07:00:27
39.995584,116.310321,0,159,39996.292037037,2009-07-02,07:00:32
39.995596,116.310315,0,158,39996.2920949074,2009-07-02,07:00:37
39.995602,116.310337,0,158,39996.2921527778,2009-07-02,07:00:42
39.995612,116.310343,0,158,39996.2922106481,2009-07-02,07:00:47
39.995627,116.310342,0,158,39996.2922685185,2009-07-02,07:00:52
39.995635,116.31032,0,158,39996.2923263889,2009-07-02,07:00:57
39.995625,116.310335,0,158,39996.2923842593,2009-07-02,07:01:02
39.995623,116.310358,0,158,39996.2924421296,2009-07-02,07:01:07
39.995646,116.310363,0,157,39996.2925,2009-07-02,07:01:12
39.995678,116.310347,0,157,39996.2925578704,2009-07-02,07:01:17
39.995674,116.310356,0,158,39996.2926157407,2009-07-02,07:01:22
39.995662,116.310362,0,158,39996.2926736111,2009-07-02,07:01:27
39.995672,116.310362,0,158,39996.2927314815,2009-07-02,07:01:32
39.995672,116.310362,0,158,39996.2927662037,2009-07-02,07:01:35
39.995669,116.310354,0,158,39996.2927893519,2009-07-02,07:01:37
39.995657,116.310357,0,157,39996.2928472222,2009-07-02,07:01:42
39.995658,116.310352,0,157,39996.2929050926,2009-07-02,07:01:47
39.995654,116.310347,0,157,39996.292962963,2009-07-02,07:01:52
39.995654,116.310347,0,157,39996.2929976852,2009-07-02,07:01:55
39.995646,116.310343,0,157,39996.2930208333,2009-07-02,07:01:57
39.995634,116.310344,0,157,39996.2930787037,2009-07-02,07:02:02
39.995609,116.310353,0,157,39996.2931365741,2009-07-02,07:02:07
39.995598,116.310354,0,157,39996.2931944444,2009-07-02,07:02:12
39.99554,116.310372,0,157,39996.2932523148,2009-07-02,07:02:17
39.995478,116.310387,0,157,39996.2933101852,2009-07-02,07:02:22
39.995447,116.310398,0,157,39996.2933680556,2009-07-02,07:02:27
39.995429,116.310431,0,158,39996.2934259259,2009-07-02,07:02:32
39.995398,116.310445,0,158,39996.2934837963,2009-07-02,07:02:37
39.995374,116.310434,0,158,39996.2935416667,2009-07-02,07:02:42
39.995335,116.310444,0,158,39996.293599537,2009-07-02,07:02:47
39.995325,116.310449,0,159,39996.2936574074,2009-07-02,07:02:52
39.995318,116.310463,0,159,39996.2937152778,2009-07-02,07:02:57
39.995352,116.310447,0,160,39996.2937731481,2009-07-02,07:03:02
39.995352,116.310447,0,160,39996.2938078704,2009-07-02,07:03:05
39.995359,116.31044,0,160,39996.2938310185,2009-07-02,07:03:07
39.995394,116.310423,0,161,39996.2938888889,2009-07-02,07:03:12
39.995412,116.310386,0,161,39996.2939467593,2009-07-02,07:03:17
39.995414,116.310371,0,161,39996.2940046296,2009-07-02,07:03:22
39.995403,116.310368,0,161,39996.2940625,2009-07-02,07:03:27
39.995401,116.310359,0,161,39996.2941203704,2009-07-02,07:03:32
39.995401,116.310359,0,161,39996.2941550926,2009-07-02,07:03:35
39.995393,116.310355,0,161,39996.2941782407,2009-07-02,07:03:37
39.995386,116.310344,0,161,39996.2942361111,2009-07-02,07:03:42
39.995392,116.310316,0,160,39996.2942939815,2009-07-02,07:03:47
39.995408,116.310292,0,160,39996.2943518519,2009-07-02,07:03:52
39.995421,116.310258,0,160,39996.2944097222,2009-07-02,07:03:57
39.995437,116.310222,0,159,39996.2944675926,2009-07-02,07:04:02
39.995417,116.310242,0,159,39996.294525463,2009-07-02,07:04:07
39.995394,116.310297,0,159,39996.2945833333,2009-07-02,07:04:12
39.995327,116.310369,0,159,39996.2946412037,2009-07-02,07:04:17
39.995281,116.310413,0,159,39996.2946990741,2009-07-02,07:04:22
39.995245,116.310434,0,159,39996.2947569444,2009-07-02,07:04:27
39.99523,116.31046,0,159,39996.2948148148,2009-07-02,07:04:32
39.995271,116.310486,0,159,39996.2948726852,2009-07-02,07:04:37
39.995287,116.310486,0,158,39996.2949305556,2009-07-02,07:04:42
39.995312,116.310507,0,158,39996.2949884259,2009-07-02,07:04:47
39.995339,116.310524,0,157,39996.2950462963,2009-07-02,07:04:52
39.995349,116.310513,0,157,39996.2951041667,2009-07-02,07:04:57
39.995839,116.310367,0,159,39996.2955092593,2009-07-02,07:05:32
39.995773,116.31032,0,159,39996.2955671296,2009-07-02,07:05:37
39.995769,116.310316,0,159,39996.295625,2009-07-02,07:05:42
39.995767,116.310313,0,159,39996.2956828704,2009-07-02,07:05:47
39.995765,116.310315,0,159,39996.2957407407,2009-07-02,07:05:52
39.995765,116.310321,0,159,39996.2957986111,2009-07-02,07:05:57
39.995767,116.310319,0,159,39996.2958564815,2009-07-02,07:06:02
39.995773,116.310315,0,158,39996.2959143519,2009-07-02,07:06:07
39.995773,116.310315,0,158,39996.2959490741,2009-07-02,07:06:10
39.995776,116.31031,0,158,39996.2959722222,2009-07-02,07:06:12
39.995678,116.310325,0,158,39996.2960300926,2009-07-02,07:06:17
39.995499,116.310335,0,157,39996.296087963,2009-07-02,07:06:22
39.995429,116.310322,0,157,39996.2961458333,2009-07-02,07:06:27
39.995376,116.310303,0,157,39996.2962037037,2009-07-02,07:06:32
39.995314,116.310277,0,157,39996.2962615741,2009-07-02,07:06:37
39.99523,116.310254,0,157,39996.2963194444,2009-07-02,07:06:42
39.995117,116.310224,0,157,39996.2963773148,2009-07-02,07:06:47
39.995029,116.310176,0,157,39996.2964351852,2009-07-02,07:06:52
39.995,116.310086,0,157,39996.2964930556,2009-07-02,07:06:57
39.995429,116.310304,0,221,39996.2974189815,2009-07-02,07:08:17
39.995379,116.310272,0,235,39996.2974768518,2009-07-02,07:08:22
39.995379,116.310272,0,235,39996.2975115741,2009-07-02,07:08:25
39.995371,116.310274,0,237,39996.2975347222,2009-07-02,07:08:27
39.995299,116.310323,0,223,39996.2975925926,2009-07-02,07:08:32
39.995285,116.310341,0,222,39996.297650463,2009-07-02,07:08:37
39.995151,116.310413,0,227,39996.2977083333,2009-07-02,07:08:42
39.995094,116.310463,0,226,39996.2977662037,2009-07-02,07:08:47
39.995134,116.310457,0,224,39996.2978240741,2009-07-02,07:08:52
39.995174,116.31045,0,223,39996.2978819444,2009-07-02,07:08:57
39.995156,116.310427,0,229,39996.2979398148,2009-07-02,07:09:02
39.995137,116.310405,0,235,39996.2979976852,2009-07-02,07:09:07
39.995137,116.310405,0,235,39996.2980324074,2009-07-02,07:09:10
39.995143,116.310404,0,236,39996.2980555556,2009-07-02,07:09:12
39.99516,116.310384,0,233,39996.2981134259,2009-07-02,07:09:17
39.995184,116.310398,0,222,39996.2981712963,2009-07-02,07:09:22
39.995214,116.310378,0,216,39996.2982291667,2009-07-02,07:09:27
39.99524,116.310348,0,212,39996.298287037,2009-07-02,07:09:32
39.995309,116.310329,0,206,39996.2983449074,2009-07-02,07:09:37
39.995366,116.31032,0,206,39996.2984027778,2009-07-02,07:09:42
39.995409,116.310317,0,211,39996.2984606481,2009-07-02,07:09:47
39.995466,116.310296,0,218,39996.2985185185,2009-07-02,07:09:52
39.995473,116.310308,0,228,39996.2985763889,2009-07-02,07:09:57
39.995487,116.310285,0,238,39996.2986342593,2009-07-02,07:10:02
39.995503,116.310238,0,248,39996.2986921296,2009-07-02,07:10:07
39.99551,116.310194,0,248,39996.29875,2009-07-02,07:10:12
39.995501,116.310196,0,241,39996.2988078704,2009-07-02,07:10:17
39.995481,116.310189,0,235,39996.2988657407,2009-07-02,07:10:22
39.995541,116.310158,0,232,39996.2989236111,2009-07-02,07:10:27
39.995606,116.310115,0,226,39996.2989814815,2009-07-02,07:10:32
39.995657,116.310084,0,221,39996.2990393518,2009-07-02,07:10:37
39.995697,116.310049,0,215,39996.2990972222,2009-07-02,07:10:42
39.995725,116.310062,0,205,39996.2991550926,2009-07-02,07:10:47
39.995754,116.310071,0,195,39996.299212963,2009-07-02,07:10:52
39.995754,116.310071,0,195,39996.2992476852,2009-07-02,07:10:55
39.995751,116.310074,0,189,39996.2992708333,2009-07-02,07:10:57
39.99578,116.310066,0,186,39996.2993287037,2009-07-02,07:11:02
39.995777,116.310086,0,183,39996.2993865741,2009-07-02,07:11:07
39.99576,116.310114,0,176,39996.2994444444,2009-07-02,07:11:12
39.99576,116.310114,0,176,39996.2994791667,2009-07-02,07:11:15
39.995755,116.310121,0,175,39996.2995023148,2009-07-02,07:11:17
39.995793,116.310117,0,174,39996.2995601852,2009-07-02,07:11:22
39.995845,116.310092,0,171,39996.2996180556,2009-07-02,07:11:27
39.995837,116.310101,0,168,39996.2996759259,2009-07-02,07:11:32
39.995797,116.310082,0,168,39996.2997337963,2009-07-02,07:11:37
39.99573,116.310132,0,170,39996.2997916667,2009-07-02,07:11:42
39.995689,116.310169,0,177,39996.299849537,2009-07-02,07:11:47
39.995668,116.31017,0,185,39996.2999074074,2009-07-02,07:11:52
39.995647,116.310213,0,190,39996.2999652778,2009-07-02,07:11:57
39.995605,116.310251,0,196,39996.3000231481,2009-07-02,07:12:02
39.995557,116.310254,0,202,39996.3000810185,2009-07-02,07:12:07
39.995529,116.310239,0,210,39996.3001388889,2009-07-02,07:12:12
39.995491,116.310249,0,214,39996.3001967593,2009-07-02,07:12:17
39.995435,116.310291,0,215,39996.3002546296,2009-07-02,07:12:22
39.995417,116.310298,0,215,39996.3003125,2009-07-02,07:12:27
39.995413,116.310278,0,211,39996.3003703704,2009-07-02,07:12:32
39.995445,116.310276,0,207,39996.3004282407,2009-07-02,07:12:37
39.995498,116.310278,0,206,39996.3004861111,2009-07-02,07:12:42
39.99553,116.310288,0,209,39996.3005439815,2009-07-02,07:12:47
39.99554,116.310274,0,211,39996.3006018519,2009-07-02,07:12:52
39.995535,116.310254,0,208,39996.3006597222,2009-07-02,07:12:57
39.995534,116.310244,0,208,39996.3007175926,2009-07-02,07:13:02
39.995553,116.310228,0,208,39996.300775463,2009-07-02,07:13:07
39.995566,116.310231,0,210,39996.3008333333,2009-07-02,07:13:12
39.995609,116.310248,0,212,39996.3008912037,2009-07-02,07:13:17
39.995648,116.31026,0,213,39996.3009490741,2009-07-02,07:13:22
39.995663,116.310264,0,216,39996.3010069444,2009-07-02,07:13:27
39.995618,116.310244,0,218,39996.3010648148,2009-07-02,07:13:32
39.995556,116.310249,0,221,39996.3011226852,2009-07-02,07:13:37
39.995545,116.310246,0,222,39996.3011805556,2009-07-02,07:13:42
39.995532,116.310243,0,226,39996.3012384259,2009-07-02,07:13:47
39.995516,116.310248,0,229,39996.3012962963,2009-07-02,07:13:52
39.995559,116.310212,0,230,39996.3013541667,2009-07-02,07:13:57
39.995568,116.310226,0,227,39996.301412037,2009-07-02,07:14:02
39.995511,116.310257,0,225,39996.3014699074,2009-07-02,07:14:07
39.995378,116.310314,0,222,39996.3015277778,2009-07-02,07:14:12
39.995239,116.310363,0,219,39996.3015856481,2009-07-02,07:14:17
39.995098,116.310449,0,218,39996.3016435185,2009-07-02,07:14:22
39.994945,116.310508,0,220,39996.3017013889,2009-07-02,07:14:27
39.994858,116.310518,0,223,39996.3017592593,2009-07-02,07:14:32
39.994837,116.310473,0,229,39996.3018171296,2009-07-02,07:14:37
39.994761,116.310473,0,236,39996.301875,2009-07-02,07:14:42
39.994709,116.310485,0,240,39996.3019328704,2009-07-02,07:14:47
39.994694,116.310481,0,243,39996.3019907407,2009-07-02,07:14:52
39.994632,116.310501,0,247,39996.3020486111,2009-07-02,07:14:57
39.994911,116.310425,0,249,39996.3021064815,2009-07-02,07:15:02
39.995071,116.31037,0,251,39996.3021643519,2009-07-02,07:15:07
39.995171,116.310347,0,254,39996.3022222222,2009-07-02,07:15:12
39.995159,116.310328,0,256,39996.3022800926,2009-07-02,07:15:17
39.995148,116.310302,0,259,39996.302337963,2009-07-02,07:15:22
39.995221,116.310282,0,263,39996.3023958333,2009-07-02,07:15:27
39.995243,116.310242,0,270,39996.3024537037,2009-07-02,07:15:32
39.995301,116.310257,0,276,39996.3025115741,2009-07-02,07:15:37
39.99532,116.310193,0,282,39996.3025694444,2009-07-02,07:15:42
39.995352,116.310169,0,290,39996.3026273148,2009-07-02,07:15:47
39.995409,116.310169,0,298,39996.3026851852,2009-07-02,07:15:52
39.995464,116.310146,0,305,39996.3027430556,2009-07-02,07:15:57
39.995553,116.310082,0,312,39996.3028009259,2009-07-02,07:16:02
39.995562,116.310077,0,319,39996.3028587963,2009-07-02,07:16:07
39.995545,116.310047,0,322,39996.3029166667,2009-07-02,07:16:12
39.995526,116.310055,0,324,39996.302974537,2009-07-02,07:16:17
39.995515,116.310054,0,326,39996.3030324074,2009-07-02,07:16:22
39.995515,116.310054,0,326,39996.3030671296,2009-07-02,07:16:25
39.995513,116.31005,0,326,39996.3030902778,2009-07-02,07:16:27
39.995543,116.310027,0,326,39996.3031481481,2009-07-02,07:16:32
39.995555,116.310011,0,327,39996.3032060185,2009-07-02,07:16:37
39.995529,116.310009,0,327,39996.3032638889,2009-07-02,07:16:42
39.995494,116.310012,0,327,39996.3033217593,2009-07-02,07:16:47
39.995512,116.309988,0,328,39996.3033796296,2009-07-02,07:16:52
39.995529,116.309931,0,329,39996.3034375,2009-07-02,07:16:57
39.995549,116.30985,0,330,39996.3034953704,2009-07-02,07:17:02
39.995579,116.309782,0,332,39996.3035532407,2009-07-02,07:17:07
39.995587,116.309735,0,332,39996.3036111111,2009-07-02,07:17:12
39.995565,116.309736,0,332,39996.3036689815,2009-07-02,07:17:17
39.995528,116.309743,0,332,39996.3037268519,2009-07-02,07:17:22
39.995479,116.309757,0,332,39996.3037847222,2009-07-02,07:17:27
39.995443,116.309761,0,330,39996.3038425926,2009-07-02,07:17:32
39.995429,116.309784,0,328,39996.303900463,2009-07-02,07:17:37
39.995429,116.309784,0,328,39996.3039351852,2009-07-02,07:17:40
39.995432,116.30978,0,325,39996.3039583333,2009-07-02,07:17:42
39.995423,116.309778,0,322,39996.3040162037,2009-07-02,07:17:47
39.995304,116.309841,0,321,39996.3040740741,2009-07-02,07:17:52
39.99496,116.309983,0,319,39996.3041319444,2009-07-02,07:17:57
39.994407,116.310193,0,316,39996.3041898148,2009-07-02,07:18:02
39.993883,116.310401,0,315,39996.3042476852,2009-07-02,07:18:07
39.993552,116.310516,0,314,39996.3043055556,2009-07-02,07:18:12
39.993421,116.310582,0,313,39996.3043634259,2009-07-02,07:18:17
39.993654,116.310572,0,314,39996.3044212963,2009-07-02,07:18:22
39.993879,116.310509,0,316,39996.3044791667,2009-07-02,07:18:27
39.994,116.310489,0,319,39996.304537037,2009-07-02,07:18:32
39.994087,116.310472,0,321,39996.3045949074,2009-07-02,07:18:37
39.995112,116.310256,0,318,39996.3046527778,2009-07-02,07:18:42
39.995089,116.310282,0,320,39996.3047106481,2009-07-02,07:18:47
39.99511,116.310249,0,321,39996.3047685185,2009-07-02,07:18:52
39.995191,116.310217,0,315,39996.3048263889,2009-07-02,07:18:57
39.995217,116.310196,0,309,39996.3048842593,2009-07-02,07:19:02
39.995212,116.310166,0,306,39996.3049421296,2009-07-02,07:19:07
39.995244,116.310133,0,303,39996.305,2009-07-02,07:19:12
39.995283,116.310157,0,301,39996.3050578704,2009-07-02,07:19:17
39.995283,116.310157,0,301,39996.3050925926,2009-07-02,07:19:20
39.995282,116.310158,0,304,39996.3051157407,2009-07-02,07:19:22
39.995303,116.310149,0,305,39996.3051736111,2009-07-02,07:19:27
39.995355,116.310119,0,303,39996.3052314815,2009-07-02,07:19:32
39.995402,116.310059,0,304,39996.3052893518,2009-07-02,07:19:37
39.995443,116.310047,0,306,39996.3053472222,2009-07-02,07:19:42
39.995458,116.31007,0,307,39996.3054050926,2009-07-02,07:19:47
39.995457,116.310087,0,309,39996.305462963,2009-07-02,07:19:52
39.995452,116.310096,0,308,39996.3055208333,2009-07-02,07:19:57
39.995456,116.310137,0,306,39996.3055787037,2009-07-02,07:20:02
39.995441,116.31018,0,303,39996.3056365741,2009-07-02,07:20:07
39.995441,116.310189,0,302,39996.3056944444,2009-07-02,07:20:12
39.995422,116.310198,0,298,39996.3057523148,2009-07-02,07:20:17
39.995425,116.310216,0,296,39996.3058101852,2009-07-02,07:20:22
39.995425,116.310216,0,296,39996.3058449074,2009-07-02,07:20:25
39.995429,116.31022,0,296,39996.3058680556,2009-07-02,07:20:27
39.995448,116.31026,0,291,39996.3059259259,2009-07-02,07:20:32
39.995446,116.310247,0,291,39996.3059837963,2009-07-02,07:20:37
39.995438,116.310286,0,291,39996.3060416667,2009-07-02,07:20:42
39.995409,116.310295,0,292,39996.306099537,2009-07-02,07:20:47
39.995386,116.310299,0,293,39996.3061574074,2009-07-02,07:20:52
39.995358,116.310313,0,293,39996.3062152778,2009-07-02,07:20:57
39.995358,116.310329,0,293,39996.3062731481,2009-07-02,07:21:02
39.995402,116.310316,0,292,39996.3063310185,2009-07-02,07:21:07
39.995411,116.310291,0,291,39996.3063888889,2009-07-02,07:21:12
39.995396,116.310287,0,289,39996.3064467593,2009-07-02,07:21:17
39.995382,116.310303,0,288,39996.3065046296,2009-07-02,07:21:22
39.995371,116.310288,0,288,39996.3065625,2009-07-02,07:21:27
39.995315,116.31027,0,288,39996.3066203704,2009-07-02,07:21:32
39.995293,116.310277,0,287,39996.3066782407,2009-07-02,07:21:37
39.99539,116.310276,0,287,39996.3067361111,2009-07-02,07:21:42
39.995408,116.310265,0,286,39996.3067939815,2009-07-02,07:21:47
39.99547,116.31028,0,285,39996.3068518518,2009-07-02,07:21:52
39.995448,116.310275,0,286,39996.3069097222,2009-07-02,07:21:57
39.995448,116.310275,0,286,39996.3069444444,2009-07-02,07:22:00
39.995442,116.310271,0,287,39996.3069675926,2009-07-02,07:22:02
39.995476,116.31026,0,287,39996.307025463,2009-07-02,07:22:07
39.995538,116.310246,0,288,39996.3070833333,2009-07-02,07:22:12
39.995612,116.310221,0,286,39996.3071412037,2009-07-02,07:22:17
39.995667,116.310209,0,284,39996.3071990741,2009-07-02,07:22:22
39.995907,116.310324,0,195,39996.3119444444,2009-07-02,07:29:12
39.995985,116.310335,0,193,39996.3120023148,2009-07-02,07:29:17
39.99605,116.310331,0,191,39996.3120601852,2009-07-02,07:29:22
39.996038,116.310343,0,195,39996.3121180556,2009-07-02,07:29:27
39.996003,116.310397,0,197,39996.3121759259,2009-07-02,07:29:32
39.996037,116.310411,0,198,39996.3122337963,2009-07-02,07:29:37
39.996023,116.310415,0,199,39996.3122916667,2009-07-02,07:29:42
39.99602,116.310414,0,200,39996.312349537,2009-07-02,07:29:47
39.99602,116.310414,0,200,39996.3123842593,2009-07-02,07:29:50
39.996018,116.310414,0,200,39996.3124074074,2009-07-02,07:29:52
39.995969,116.310428,0,202,39996.3124652778,2009-07-02,07:29:57
39.995879,116.310389,0,212,39996.3125231481,2009-07-02,07:30:02
39.995806,116.310386,0,222,39996.3125810185,2009-07-02,07:30:07
39.995789,116.310379,0,224,39996.3126388889,2009-07-02,07:30:12
39.99575,116.310367,0,227,39996.3126967593,2009-07-02,07:30:17
39.995715,116.310335,0,232,39996.3127546296,2009-07-02,07:30:22
39.995596,116.310316,0,229,39996.3128125,2009-07-02,07:30:27
39.99555,116.310331,0,228,39996.3128703704,2009-07-02,07:30:32
39.995512,116.310309,0,227,39996.3129282407,2009-07-02,07:30:37
39.995448,116.310303,0,225,39996.3129861111,2009-07-02,07:30:42
39.995423,116.310283,0,225,39996.3130439815,2009-07-02,07:30:47
39.995409,116.310295,0,225,39996.3131018518,2009-07-02,07:30:52
39.995409,116.310295,0,225,39996.3131365741,2009-07-02,07:30:55
39.995413,116.31029,0,225,39996.3131597222,2009-07-02,07:30:57
39.995384,116.310293,0,226,39996.3132175926,2009-07-02,07:31:02
39.995343,116.310342,0,228,39996.313275463,2009-07-02,07:31:07
39.995331,116.310327,0,228,39996.3133333333,2009-07-02,07:31:12
39.995331,116.310327,0,228,39996.3133680556,2009-07-02,07:31:15
39.995338,116.310323,0,230,39996.3133912037,2009-07-02,07:31:17
39.995328,116.31033,0,234,39996.3134490741,2009-07-02,07:31:22
39.995317,116.310348,0,240,39996.3135069444,2009-07-02,07:31:27
39.995329,116.310368,0,242,39996.3135648148,2009-07-02,07:31:32
39.995339,116.310421,0,248,39996.3136226852,2009-07-02,07:31:37
39.995338,116.310434,0,250,39996.3136805556,2009-07-02,07:31:42
39.995338,116.310434,0,250,39996.3137152778,2009-07-02,07:31:45
39.995346,116.310434,0,250,39996.3137384259,2009-07-02,07:31:47
39.995364,116.310442,0,253,39996.3137962963,2009-07-02,07:31:52
39.99537,116.310462,0,258,39996.3138541667,2009-07-02,07:31:57
39.995349,116.31047,0,263,39996.313912037,2009-07-02,07:32:02
39.995338,116.310466,0,266,39996.3139699074,2009-07-02,07:32:07
39.995337,116.310426,0,270,39996.3140277778,2009-07-02,07:32:12
39.995347,116.310412,0,272,39996.3140856481,2009-07-02,07:32:17
39.995348,116.310441,0,273,39996.3141435185,2009-07-02,07:32:22
39.995327,116.310456,0,274,39996.3142013889,2009-07-02,07:32:27
39.995308,116.310456,0,272,39996.3142592593,2009-07-02,07:32:32
39.995333,116.310455,0,272,39996.3143171296,2009-07-02,07:32:37
39.995333,116.310522,0,271,39996.314375,2009-07-02,07:32:42
39.995348,116.310567,0,269,39996.3144328704,2009-07-02,07:32:47
39.995361,116.310578,0,266,39996.3144907407,2009-07-02,07:32:52
39.995373,116.310586,0,263,39996.3145486111,2009-07-02,07:32:57
39.995371,116.310601,0,258,39996.3146064815,2009-07-02,07:33:02
39.995379,116.310596,0,255,39996.3146643518,2009-07-02,07:33:07
39.995379,116.310596,0,255,39996.3146990741,2009-07-02,07:33:10
39.995378,116.310598,0,254,39996.3147222222,2009-07-02,07:33:12
39.995396,116.310688,0,255,39996.3147800926,2009-07-02,07:33:17
39.995428,116.310728,0,254,39996.314837963,2009-07-02,07:33:22
39.995439,116.310683,0,252,39996.3148958333,2009-07-02,07:33:27
39.995425,116.310643,0,249,39996.3149537037,2009-07-02,07:33:32
39.995413,116.310627,0,247,39996.3150115741,2009-07-02,07:33:37
39.995397,116.31063,0,245,39996.3150694444,2009-07-02,07:33:42
39.995399,116.310697,0,244,39996.3151273148,2009-07-02,07:33:47
39.995401,116.310773,0,244,39996.3151851852,2009-07-02,07:33:52
39.995372,116.310734,0,244,39996.3152430556,2009-07-02,07:33:57
39.995364,116.310564,0,245,39996.3153009259,2009-07-02,07:34:02
39.995335,116.31042,0,245,39996.3153587963,2009-07-02,07:34:07
39.99534,116.310345,0,243,39996.3154166667,2009-07-02,07:34:12
39.995327,116.310359,0,241,39996.315474537,2009-07-02,07:34:17
39.995327,116.310359,0,241,39996.3155092593,2009-07-02,07:34:20
39.995331,116.310353,0,240,39996.3155324074,2009-07-02,07:34:22
39.995316,116.310332,0,239,39996.3155902778,2009-07-02,07:34:27
39.9953,116.310313,0,236,39996.3156481481,2009-07-02,07:34:32
39.995263,116.310283,0,235,39996.3157060185,2009-07-02,07:34:37
39.995274,116.310233,0,232,39996.3157638889,2009-07-02,07:34:42
39.995309,116.310242,0,229,39996.3158217593,2009-07-02,07:34:47
39.995346,116.310265,0,228,39996.3158796296,2009-07-02,07:34:52
39.995401,116.310255,0,226,39996.3159375,2009-07-02,07:34:57
39.995464,116.310253,0,224,39996.3159953704,2009-07-02,07:35:02
39.995505,116.3103,0,221,39996.3160532407,2009-07-02,07:35:07
39.995541,116.310357,0,217,39996.3161111111,2009-07-02,07:35:12
39.995556,116.310357,0,214,39996.3161689815,2009-07-02,07:35:17
39.995521,116.310322,0,210,39996.3162268519,2009-07-02,07:35:22
39.995443,116.310275,0,204,39996.3162847222,2009-07-02,07:35:27
39.995404,116.31023,0,199,39996.3163425926,2009-07-02,07:35:32
39.995406,116.310198,0,197,39996.316400463,2009-07-02,07:35:37
39.995431,116.310179,0,197,39996.3164583333,2009-07-02,07:35:42
39.995543,116.310188,0,198,39996.3165162037,2009-07-02,07:35:47
39.995743,116.310257,0,197,39996.3165740741,2009-07-02,07:35:52
39.996016,116.310355,0,194,39996.3166319444,2009-07-02,07:35:57
39.996342,116.310442,0,192,39996.3166898148,2009-07-02,07:36:02
39.996012,116.31035,0,187,39996.3167476852,2009-07-02,07:36:07
39.995963,116.310323,0,179,39996.3168055556,2009-07-02,07:36:12
39.99599,116.310338,0,172,39996.3168634259,2009-07-02,07:36:17
39.99599,116.310338,0,172,39996.3168981481,2009-07-02,07:36:20
39.995986,116.310337,0,169,39996.3169212963,2009-07-02,07:36:22
39.99597,116.310339,0,166,39996.3169791667,2009-07-02,07:36:27
39.99598,116.310336,0,163,39996.317037037,2009-07-02,07:36:32
39.995984,116.310333,0,158,39996.3170949074,2009-07-02,07:36:37
39.995984,116.310333,0,158,39996.3171296296,2009-07-02,07:36:40
39.995976,116.310334,0,157,39996.3171527778,2009-07-02,07:36:42
39.995956,116.310335,0,155,39996.3172106481,2009-07-02,07:36:47
39.995932,116.310334,0,154,39996.3172685185,2009-07-02,07:36:52
39.995932,116.310334,0,154,39996.3173032407,2009-07-02,07:36:55
39.995928,116.310337,0,152,39996.3173263889,2009-07-02,07:36:57
39.995918,116.310332,0,151,39996.3173842593,2009-07-02,07:37:02
39.995935,116.31033,0,150,39996.3174421296,2009-07-02,07:37:07
39.995967,116.310335,0,149,39996.3175,2009-07-02,07:37:12
39.995971,116.310334,0,146,39996.3175578704,2009-07-02,07:37:17
39.995971,116.310334,0,146,39996.3175925926,2009-07-02,07:37:20
39.995967,116.310328,0,146,39996.3176157407,2009-07-02,07:37:22
39.995968,116.310281,0,147,39996.3176736111,2009-07-02,07:37:27
39.995941,116.310239,0,147,39996.3177314815,2009-07-02,07:37:32
39.995945,116.310258,0,149,39996.3177893519,2009-07-02,07:37:37
39.995944,116.310257,0,148,39996.3178472222,2009-07-02,07:37:42
39.995944,116.310257,0,148,39996.3178819444,2009-07-02,07:37:45
39.995947,116.310256,0,147,39996.3179050926,2009-07-02,07:37:47
39.995939,116.310267,0,146,39996.317962963,2009-07-02,07:37:52
39.995893,116.310292,0,146,39996.3180208333,2009-07-02,07:37:57
39.99584,116.310281,0,142,39996.3180787037,2009-07-02,07:38:02
39.995613,116.310189,0,137,39996.3181365741,2009-07-02,07:38:07
39.995495,116.310185,0,134,39996.3181944444,2009-07-02,07:38:12
39.995342,116.310197,0,131,39996.3182523148,2009-07-02,07:38:17
39.995172,116.310185,0,128,39996.3183101852,2009-07-02,07:38:22
39.995009,116.310159,0,126,39996.3183680556,2009-07-02,07:38:27
39.994865,116.310139,0,121,39996.3184259259,2009-07-02,07:38:32
39.994697,116.310128,0,117,39996.3184837963,2009-07-02,07:38:37
39.994615,116.310103,0,113,39996.3185416667,2009-07-02,07:38:42
39.99468,116.31014,0,106,39996.318599537,2009-07-02,07:38:47
39.994629,116.310135,0,103,39996.3186574074,2009-07-02,07:38:52
39.994663,116.310118,0,101,39996.3187152778,2009-07-02,07:38:57
39.994655,116.31006,0,102,39996.3187731481,2009-07-02,07:39:02
39.994681,116.310053,0,101,39996.3188310185,2009-07-02,07:39:07
39.994554,116.310004,0,103,39996.3188888889,2009-07-02,07:39:12
39.994433,116.309951,0,102,39996.3189467593,2009-07-02,07:39:17
39.996044,116.310468,0,109,39996.3190046296,2009-07-02,07:39:22
39.996412,116.310547,0,111,39996.3190625,2009-07-02,07:39:27
39.996543,116.310593,0,108,39996.3191203704,2009-07-02,07:39:32
39.996618,116.310616,0,107,39996.3191782407,2009-07-02,07:39:37
39.996672,116.310609,0,108,39996.3192361111,2009-07-02,07:39:42
39.996762,116.310641,0,108,39996.3192939815,2009-07-02,07:39:47
39.996927,116.3107,0,111,39996.3193518519,2009-07-02,07:39:52
39.997088,116.310757,0,112,39996.3194097222,2009-07-02,07:39:57
39.997224,116.310834,0,111,39996.3194675926,2009-07-02,07:40:02
39.997211,116.310842,0,111,39996.319525463,2009-07-02,07:40:07
39.997057,116.310791,0,111,39996.3195833333,2009-07-02,07:40:12
39.996347,116.310649,0,108,39996.3196412037,2009-07-02,07:40:17
39.996228,116.310622,0,103,39996.3196990741,2009-07-02,07:40:22
39.996155,116.310587,0,99,39996.3197569444,2009-07-02,07:40:27
39.996085,116.310541,0,97,39996.3198148148,2009-07-02,07:40:32
39.99606,116.310534,0,94,39996.3198726852,2009-07-02,07:40:37
39.996047,116.310518,0,94,39996.3199305556,2009-07-02,07:40:42
39.99607,116.310521,0,90,39996.3199884259,2009-07-02,07:40:47
39.99607,116.310521,0,90,39996.3200231481,2009-07-02,07:40:50
39.996071,116.310515,0,85,39996.3200462963,2009-07-02,07:40:52
39.996086,116.310517,0,81,39996.3201041667,2009-07-02,07:40:57
39.99607,116.310509,0,84,39996.320162037,2009-07-02,07:41:02
39.995872,116.310413,0,86,39996.3202199074,2009-07-02,07:41:07
39.995796,116.31037,0,84,39996.3202777778,2009-07-02,07:41:12
39.995748,116.31031,0,84,39996.3203356481,2009-07-02,07:41:17
39.99562,116.310268,0,85,39996.3203935185,2009-07-02,07:41:22
39.995452,116.310233,0,86,39996.3204513889,2009-07-02,07:41:27
39.995242,116.31006,0,85,39996.3228240741,2009-07-02,07:44:52
39.995218,116.31005,0,85,39996.3228819444,2009-07-02,07:44:57
39.994976,116.310005,0,86,39996.3229398148,2009-07-02,07:45:02
39.994486,116.309899,0,83,39996.3231134259,2009-07-02,07:45:17
39.99471,116.309967,0,83,39996.3231712963,2009-07-02,07:45:22
39.99579,116.310239,0,85,39996.3240972222,2009-07-02,07:46:42
39.995962,116.310331,0,83,39996.3241550926,2009-07-02,07:46:47
39.995585,116.310233,0,84,39996.324212963,2009-07-02,07:46:52
39.995074,116.310102,0,83,39996.3242708333,2009-07-02,07:46:57
39.994719,116.309996,0,83,39996.3243287037,2009-07-02,07:47:02
39.994738,116.310034,0,81,39996.3243865741,2009-07-02,07:47:07
39.994979,116.31009,0,79,39996.3244444444,2009-07-02,07:47:12
39.995074,116.310113,0,78,39996.3245023148,2009-07-02,07:47:17
39.99533,116.310212,0,77,39996.3245601852,2009-07-02,07:47:22
39.99533,116.310212,0,77,39996.3245949074,2009-07-02,07:47:25
39.995335,116.310214,0,77,39996.3246180556,2009-07-02,07:47:27
39.995378,116.310134,0,76,39996.3246759259,2009-07-02,07:47:32
39.995252,116.310052,0,77,39996.3247337963,2009-07-02,07:47:37
39.995098,116.309987,0,77,39996.3247916667,2009-07-02,07:47:42
39.994957,116.309931,0,78,39996.324849537,2009-07-02,07:47:47
39.99483,116.309909,0,77,39996.3249074074,2009-07-02,07:47:52
39.995119,116.310053,0,76,39996.3249652778,2009-07-02,07:47:57
39.995585,116.310272,0,76,39996.3250231481,2009-07-02,07:48:02
39.995673,116.310311,0,75,39996.3250810185,2009-07-02,07:48:07
39.995737,116.310315,0,74,39996.3251388889,2009-07-02,07:48:12
39.995573,116.310256,0,75,39996.3251967593,2009-07-02,07:48:17
39.995589,116.310242,0,77,39996.3252546296,2009-07-02,07:48:22
39.99567,116.310252,0,80,39996.3253125,2009-07-02,07:48:27
39.995528,116.310226,0,85,39996.3253703704,2009-07-02,07:48:32
39.995568,116.310277,0,87,39996.3254282407,2009-07-02,07:48:37
39.99579,116.310377,0,89,39996.3254861111,2009-07-02,07:48:42
39.995836,116.310398,0,90,39996.3255439815,2009-07-02,07:48:47
39.995966,116.310459,0,91,39996.3256018519,2009-07-02,07:48:52
39.997103,116.310921,0,85,39996.3257175926,2009-07-02,07:49:02
39.996907,116.310858,0,86,39996.325775463,2009-07-02,07:49:07
39.996841,116.310858,0,87,39996.3258333333,2009-07-02,07:49:12
39.996725,116.310791,0,87,39996.3258912037,2009-07-02,07:49:17
39.996502,116.310698,0,88,39996.3259490741,2009-07-02,07:49:22
39.996221,116.310597,0,88,39996.3260069444,2009-07-02,07:49:27
39.995746,116.310433,0,88,39996.3260648148,2009-07-02,07:49:32
39.995546,116.310347,0,87,39996.3261226852,2009-07-02,07:49:37
39.995675,116.310367,0,87,39996.3261805556,2009-07-02,07:49:42
39.995814,116.31038,0,87,39996.3262384259,2009-07-02,07:49:47
39.995862,116.310393,0,85,39996.3262962963,2009-07-02,07:49:52
39.995849,116.310389,0,84,39996.3263541667,2009-07-02,07:49:57
39.995866,116.310378,0,84,39996.326412037,2009-07-02,07:50:02
39.995888,116.310379,0,82,39996.3264699074,2009-07-02,07:50:07
39.995901,116.310376,0,79,39996.3265277778,2009-07-02,07:50:12
39.995915,116.310377,0,73,39996.3265856481,2009-07-02,07:50:17
39.995916,116.310375,0,68,39996.3266435185,2009-07-02,07:50:22
39.995916,116.310375,0,68,39996.3266782407,2009-07-02,07:50:25
39.995908,116.310371,0,66,39996.3267013889,2009-07-02,07:50:27
39.995924,116.310359,0,66,39996.3267592593,2009-07-02,07:50:32
39.995943,116.310353,0,67,39996.3268171296,2009-07-02,07:50:37
39.995943,116.310353,0,67,39996.3268518519,2009-07-02,07:50:40
39.995951,116.310352,0,68,39996.326875,2009-07-02,07:50:42
39.995964,116.31032,0,69,39996.3269328704,2009-07-02,07:50:47
39.995981,116.310303,0,69,39996.3269907407,2009-07-02,07:50:52
39.99601,116.310287,0,69,39996.3270486111,2009-07-02,07:50:57
39.996024,116.310268,0,69,39996.3271064815,2009-07-02,07:51:02
39.996062,116.310244,0,62,39996.3271643519,2009-07-02,07:51:07
39.996127,116.310224,0,53,39996.3272222222,2009-07-02,07:51:12
39.996205,116.310217,0,45,39996.3272800926,2009-07-02,07:51:17
39.996236,116.310252,0,38,39996.327337963,2009-07-02,07:51:22
39.996236,116.310252,0,38,39996.3273726852,2009-07-02,07:51:25
39.996232,116.310251,0,32,39996.3273958333,2009-07-02,07:51:27
39.996159,116.310176,0,27,39996.3274537037,2009-07-02,07:51:32
39.995985,116.310106,0,27,39996.3275115741,2009-07-02,07:51:37
39.995807,116.310023,0,29,39996.3275694444,2009-07-02,07:51:42
39.995568,116.309927,0,32,39996.3276273148,2009-07-02,07:51:47
39.995523,116.309898,0,33,39996.3276851852,2009-07-02,07:51:52
39.995568,116.309887,0,32,39996.3277430556,2009-07-02,07:51:57
39.995623,116.309863,0,30,39996.3278009259,2009-07-02,07:52:02
39.995703,116.309837,0,29,39996.3278587963,2009-07-02,07:52:07
39.995775,116.309771,0,30,39996.3279166667,2009-07-02,07:52:12
39.995822,116.309755,0,31,39996.327974537,2009-07-02,07:52:17
39.995878,116.309691,0,32,39996.3280324074,2009-07-02,07:52:22
39.995889,116.309605,0,32,39996.3280902778,2009-07-02,07:52:27
39.995908,116.309601,0,32,39996.3281481481,2009-07-02,07:52:32
39.995908,116.309601,0,32,39996.3281828704,2009-07-02,07:52:35
39.995915,116.309593,0,32,39996.3282060185,2009-07-02,07:52:37
39.99594,116.309586,0,32,39996.3282638889,2009-07-02,07:52:42
39.99596,116.30959,0,33,39996.3283217593,2009-07-02,07:52:47
39.995973,116.309652,0,32,39996.3283796296,2009-07-02,07:52:52
39.996005,116.309656,0,32,39996.3284375,2009-07-02,07:52:57
39.996041,116.309638,0,31,39996.3284953704,2009-07-02,07:53:02
39.996023,116.309631,0,30,39996.3285532407,2009-07-02,07:53:07
39.996037,116.30967,0,29,39996.3286111111,2009-07-02,07:53:12
39.996035,116.309756,0,27,39996.3286689815,2009-07-02,07:53:17
39.996035,116.309779,0,24,39996.3287268518,2009-07-02,07:53:22
39.996055,116.309746,0,20,39996.3287847222,2009-07-02,07:53:27
39.996078,116.309651,0,16,39996.3288425926,2009-07-02,07:53:32
39.996103,116.309548,0,13,39996.328900463,2009-07-02,07:53:37
39.996113,116.309499,0,11,39996.3289583333,2009-07-02,07:53:42
39.996116,116.309395,0,11,39996.3290162037,2009-07-02,07:53:47
39.996027,116.309409,0,10,39996.3290740741,2009-07-02,07:53:52
39.996029,116.309396,0,10,39996.3291319444,2009-07-02,07:53:57
39.996032,116.309385,0,10,39996.3291898148,2009-07-02,07:54:02
39.996031,116.309403,0,10,39996.3292476852,2009-07-02,07:54:07
39.99605,116.309356,0,10,39996.3293055556,2009-07-02,07:54:12
39.996059,116.30933,0,10,39996.3293634259,2009-07-02,07:54:17
39.996058,116.309321,0,10,39996.3294212963,2009-07-02,07:54:22
39.996041,116.309308,0,11,39996.3294791667,2009-07-02,07:54:27
39.995986,116.309277,0,11,39996.329537037,2009-07-02,07:54:32
39.995974,116.309241,0,10,39996.3295949074,2009-07-02,07:54:37
39.995988,116.309211,0,11,39996.3296527778,2009-07-02,07:54:42
39.995973,116.309192,0,11,39996.3297106481,2009-07-02,07:54:47
39.995932,116.309242,0,11,39996.3297685185,2009-07-02,07:54:52
39.995808,116.309435,0,11,39996.3298263889,2009-07-02,07:54:57
39.995745,116.309541,0,12,39996.3298842593,2009-07-02,07:55:02
39.995745,116.309541,0,12,39996.3299189815,2009-07-02,07:55:05
39.995748,116.309541,0,12,39996.3299421296,2009-07-02,07:55:07
39.995707,116.309579,0,12,39996.33,2009-07-02,07:55:12
39.995665,116.30963,0,12,39996.3300578704,2009-07-02,07:55:17
39.99562,116.309658,0,10,39996.3301157407,2009-07-02,07:55:22
39.995561,116.309693,0,9,39996.3301736111,2009-07-02,07:55:27
39.99551,116.309725,0,7,39996.3302314815,2009-07-02,07:55:32
39.995434,116.309776,0,6,39996.3302893518,2009-07-02,07:55:37
39.995262,116.309777,0,5,39996.3303472222,2009-07-02,07:55:42
39.995157,116.309785,0,3,39996.3304050926,2009-07-02,07:55:47
39.995141,116.309732,0,0,39996.330462963,2009-07-02,07:55:52
39.995127,116.30972,0,-3,39996.3305208333,2009-07-02,07:55:57
39.995147,116.309773,0,-3,39996.3305787037,2009-07-02,07:56:02
39.995168,116.309831,0,-1,39996.3306365741,2009-07-02,07:56:07
39.995175,116.30983,0,-1,39996.3306944444,2009-07-02,07:56:12
39.995175,116.30983,0,-1,39996.3307291667,2009-07-02,07:56:15
39.995168,116.30983,0,0,39996.3307523148,2009-07-02,07:56:17
39.99516,116.309874,0,0,39996.3308101852,2009-07-02,07:56:22
39.995154,116.309898,0,3,39996.3308680556,2009-07-02,07:56:27
39.995144,116.309879,0,6,39996.3309259259,2009-07-02,07:56:32
39.995114,116.309869,0,9,39996.3309837963,2009-07-02,07:56:37
39.995081,116.309918,0,10,39996.3310416667,2009-07-02,07:56:42
39.995033,116.30995,0,12,39996.331099537,2009-07-02,07:56:47
39.995044,116.310005,0,12,39996.3311574074,2009-07-02,07:56:52
39.995088,116.310023,0,12,39996.3312152778,2009-07-02,07:56:57
39.995192,116.310068,0,13,39996.3312731481,2009-07-02,07:57:02
39.995239,116.31006,0,18,39996.3313310185,2009-07-02,07:57:07
39.99521,116.310061,0,25,39996.3313888889,2009-07-02,07:57:12
39.99516,116.310021,0,35,39996.3314467593,2009-07-02,07:57:17
39.995104,116.310017,0,46,39996.3315046296,2009-07-02,07:57:22
39.995005,116.310002,0,60,39996.3315625,2009-07-02,07:57:27
39.994928,116.310018,0,79,39996.3316203704,2009-07-02,07:57:32
39.995031,116.310053,0,95,39996.3316782407,2009-07-02,07:57:37
39.995076,116.310084,0,102,39996.3317361111,2009-07-02,07:57:42
39.995092,116.310087,0,108,39996.3317939815,2009-07-02,07:57:47
39.995083,116.310076,0,106,39996.3318518519,2009-07-02,07:57:52
39.995055,116.310078,0,104,39996.3319097222,2009-07-02,07:57:57
39.99508,116.310071,0,103,39996.3319675926,2009-07-02,07:58:02
39.995158,116.310063,0,105,39996.332025463,2009-07-02,07:58:07
39.995279,116.310078,0,108,39996.3320833333,2009-07-02,07:58:12
39.995334,116.31009,0,111,39996.3321412037,2009-07-02,07:58:17
39.995337,116.31008,0,111,39996.3321990741,2009-07-02,07:58:22
39.995348,116.310096,0,109,39996.3322569444,2009-07-02,07:58:27
39.995376,116.310089,0,108,39996.3323148148,2009-07-02,07:58:32
39.995406,116.310076,0,104,39996.3323726852,2009-07-02,07:58:37
39.995438,116.310081,0,100,39996.3324305556,2009-07-02,07:58:42
39.995452,116.310077,0,98,39996.3324884259,2009-07-02,07:58:47
39.995498,116.31008,0,99,39996.3325462963,2009-07-02,07:58:52
39.995546,116.310075,0,100,39996.3326041667,2009-07-02,07:58:57
39.995558,116.310047,0,100,39996.332662037,2009-07-02,07:59:02
39.995561,116.310096,0,101,39996.3327199074,2009-07-02,07:59:07
39.99556,116.310134,0,100,39996.3327777778,2009-07-02,07:59:12
39.995568,116.310162,0,99,39996.3328356481,2009-07-02,07:59:17
39.995581,116.310187,0,97,39996.3328935185,2009-07-02,07:59:22
39.99559,116.310179,0,97,39996.3329513889,2009-07-02,07:59:27
39.995761,116.310262,0,99,39996.3330092593,2009-07-02,07:59:32
39.995813,116.310305,0,100,39996.3330671296,2009-07-02,07:59:37
39.995839,116.310315,0,102,39996.333125,2009-07-02,07:59:42
39.995839,116.310315,0,102,39996.3331597222,2009-07-02,07:59:45
39.995833,116.310315,0,102,39996.3331828704,2009-07-02,07:59:47
39.995808,116.310313,0,103,39996.3332407407,2009-07-02,07:59:52
39.995797,116.31031,0,102,39996.3332986111,2009-07-02,07:59:57
39.995789,116.310272,0,105,39996.3333564815,2009-07-02,08:00:02
39.995754,116.31026,0,107,39996.3334143519,2009-07-02,08:00:07
39.995762,116.310247,0,108,39996.3334722222,2009-07-02,08:00:12
39.995788,116.310269,0,108,39996.3335300926,2009-07-02,08:00:17
39.995797,116.310273,0,108,39996.333587963,2009-07-02,08:00:22
39.995791,116.310263,0,108,39996.3336458333,2009-07-02,08:00:27
39.995772,116.310248,0,109,39996.3337037037,2009-07-02,08:00:32
39.995752,116.310247,0,109,39996.3337615741,2009-07-02,08:00:37
39.995692,116.310252,0,116,39996.3338194444,2009-07-02,08:00:42
39.995593,116.310277,0,130,39996.3338773148,2009-07-02,08:00:47
39.995523,116.310282,0,142,39996.3339351852,2009-07-02,08:00:52
39.995329,116.3101,0,159,39996.3392013889,2009-07-02,08:08:27
39.99524,116.310071,0,159,39996.3392592593,2009-07-02,08:08:32
39.99524,116.310071,0,159,39996.3392939815,2009-07-02,08:08:35
39.99524,116.310069,0,158,39996.3393171296,2009-07-02,08:08:37
39.995286,116.310081,0,152,39996.339375,2009-07-02,08:08:42
39.995356,116.310105,0,144,39996.3394328704,2009-07-02,08:08:47
39.995356,116.310105,0,144,39996.3394675926,2009-07-02,08:08:50
39.995354,116.310106,0,143,39996.3394907407,2009-07-02,08:08:52
39.995448,116.310171,0,133,39996.3395486111,2009-07-02,08:08:57
39.995552,116.310229,0,123,39996.3396064815,2009-07-02,08:09:02
39.99559,116.310221,0,113,39996.3396643519,2009-07-02,08:09:07
39.995615,116.310224,0,110,39996.3397222222,2009-07-02,08:09:12
39.995621,116.310207,0,104,39996.3397800926,2009-07-02,08:09:17
39.995555,116.310203,0,107,39996.339837963,2009-07-02,08:09:22
39.995517,116.310225,0,102,39996.3398958333,2009-07-02,08:09:27
39.995507,116.310211,0,101,39996.3399537037,2009-07-02,08:09:32
39.995515,116.310221,0,100,39996.3400115741,2009-07-02,08:09:37
39.995525,116.310237,0,98,39996.3400694444,2009-07-02,08:09:42
39.995515,116.310233,0,98,39996.3401273148,2009-07-02,08:09:47
39.995506,116.310208,0,100,39996.3401851852,2009-07-02,08:09:52
39.995515,116.310192,0,102,39996.3402430556,2009-07-02,08:09:57
39.995545,116.310199,0,105,39996.3403009259,2009-07-02,08:10:02
39.995583,116.310214,0,110,39996.3403587963,2009-07-02,08:10:07
39.995592,116.310237,0,124,39996.3404166667,2009-07-02,08:10:12
39.995598,116.310258,0,133,39996.340474537,2009-07-02,08:10:17
39.99558,116.310256,0,135,39996.3405324074,2009-07-02,08:10:22
39.995554,116.310259,0,133,39996.3405902778,2009-07-02,08:10:27
39.995548,116.310258,0,133,39996.3406481481,2009-07-02,08:10:32
39.995548,116.310258,0,133,39996.3406828704,2009-07-02,08:10:35
39.995552,116.310257,0,134,39996.3407060185,2009-07-02,08:10:37
39.995457,116.310229,0,133,39996.3407638889,2009-07-02,08:10:42
39.995457,116.310229,0,133,39996.3407986111,2009-07-02,08:10:45
39.995463,116.310227,0,134,39996.3408217593,2009-07-02,08:10:47
39.995515,116.31023,0,135,39996.3408796296,2009-07-02,08:10:52
39.995509,116.310247,0,135,39996.3409375,2009-07-02,08:10:57
39.995523,116.310233,0,137,39996.3409953704,2009-07-02,08:11:02
39.99552,116.310221,0,140,39996.3410532407,2009-07-02,08:11:07
39.995469,116.31019,0,137,39996.3411111111,2009-07-02,08:11:12
39.995475,116.31018,0,133,39996.3411689815,2009-07-02,08:11:17
39.995488,116.31018,0,132,39996.3412268519,2009-07-02,08:11:22
39.995501,116.310155,0,128,39996.3412847222,2009-07-02,08:11:27
39.995501,116.310155,0,128,39996.3413194444,2009-07-02,08:11:30
39.995493,116.310161,0,125,39996.3413425926,2009-07-02,08:11:32
39.995477,116.310177,0,124,39996.341400463,2009-07-02,08:11:37
39.995451,116.310173,0,122,39996.3414583333,2009-07-02,08:11:42
39.995436,116.310171,0,121,39996.3415162037,2009-07-02,08:11:47
39.995439,116.310182,0,123,39996.3415740741,2009-07-02,08:11:52
39.995439,116.310182,0,123,39996.3416087963,2009-07-02,08:11:55
39.995433,116.31019,0,122,39996.3416319444,2009-07-02,08:11:57
39.995446,116.310208,0,123,39996.3416898148,2009-07-02,08:12:02
39.995446,116.310208,0,130,39996.3417476852,2009-07-02,08:12:07
39.99544,116.310206,0,133,39996.3418055556,2009-07-02,08:12:12
39.995443,116.310205,0,134,39996.3418634259,2009-07-02,08:12:17
39.995443,116.310205,0,134,39996.3418981481,2009-07-02,08:12:20
39.995451,116.310213,0,135,39996.3419212963,2009-07-02,08:12:22
39.995448,116.310228,0,132,39996.3419791667,2009-07-02,08:12:27
39.995454,116.310227,0,132,39996.342037037,2009-07-02,08:12:32
39.995451,116.310227,0,133,39996.3420949074,2009-07-02,08:12:37
39.995454,116.310227,0,134,39996.3421527778,2009-07-02,08:12:42
39.995454,116.310227,0,134,39996.3421875,2009-07-02,08:12:45
39.995457,116.310226,0,133,39996.3422106481,2009-07-02,08:12:47
39.995442,116.310216,0,129,39996.3422685185,2009-07-02,08:12:52
39.995451,116.310206,0,128,39996.3423263889,2009-07-02,08:12:57
39.995425,116.310187,0,126,39996.3423842593,2009-07-02,08:13:02
39.995394,116.310151,0,121,39996.3424421296,2009-07-02,08:13:07
39.995374,116.310143,0,117,39996.3425,2009-07-02,08:13:12
39.995362,116.310136,0,113,39996.3425578704,2009-07-02,08:13:17
39.995199,116.309897,0,113,39996.3522800926,2009-07-02,08:27:17
39.995193,116.309825,0,113,39996.3525115741,2009-07-02,08:27:37
39.995193,116.309825,0,113,39996.3525462963,2009-07-02,08:27:40
39.995192,116.309819,0,113,39996.3525694444,2009-07-02,08:27:42
39.995141,116.309765,0,113,39996.3526273148,2009-07-02,08:27:47
39.995074,116.309676,0,113,39996.3526851852,2009-07-02,08:27:52
39.994979,116.309576,0,114,39996.3527430556,2009-07-02,08:27:57
39.994928,116.309485,0,116,39996.3528009259,2009-07-02,08:28:02
39.994899,116.30941,0,117,39996.3528587963,2009-07-02,08:28:07
39.994975,116.30953,0,118,39996.3529166667,2009-07-02,08:28:12
39.99498,116.309572,0,117,39996.3530324074,2009-07-02,08:28:22
40.000343,116.318466,0,138,39996.3536689815,2009-07-02,08:29:17
39.995383,116.310185,0,127,39996.3537268518,2009-07-02,08:29:22
39.99535,116.31017,0,122,39996.3537847222,2009-07-02,08:29:27
39.995389,116.310224,0,120,39996.3538425926,2009-07-02,08:29:32
39.995398,116.31024,0,119,39996.353900463,2009-07-02,08:29:37
39.995386,116.31023,0,117,39996.3539583333,2009-07-02,08:29:42
39.995386,116.31023,0,117,39996.3539930556,2009-07-02,08:29:45
39.995385,116.31023,0,117,39996.3540162037,2009-07-02,08:29:47
39.995394,116.310211,0,117,39996.3540740741,2009-07-02,08:29:52
39.995392,116.310213,0,117,39996.3541319444,2009-07-02,08:29:57
39.995392,116.310213,0,117,39996.3541666667,2009-07-02,08:30:00
39.995395,116.310214,0,116,39996.3541898148,2009-07-02,08:30:02
39.995389,116.310224,0,114,39996.3542476852,2009-07-02,08:30:07
39.995372,116.310203,0,114,39996.3543055556,2009-07-02,08:30:12
39.995366,116.31019,0,114,39996.3543634259,2009-07-02,08:30:17
39.995379,116.31018,0,114,39996.3544212963,2009-07-02,08:30:22
39.995358,116.310166,0,113,39996.3544791667,2009-07-02,08:30:27
39.995313,116.310134,0,111,39996.354537037,2009-07-02,08:30:32
39.99528,116.310151,0,111,39996.3545949074,2009-07-02,08:30:37
39.995255,116.310171,0,110,39996.3546527778,2009-07-02,08:30:42
39.995232,116.310179,0,108,39996.3547106481,2009-07-02,08:30:47
39.995241,116.310186,0,107,39996.3547685185,2009-07-02,08:30:52
39.995265,116.310152,0,105,39996.3548263889,2009-07-02,08:30:57
39.995261,116.310135,0,104,39996.3548842593,2009-07-02,08:31:02
39.99528,116.310108,0,102,39996.3549421296,2009-07-02,08:31:07
39.995311,116.310094,0,101,39996.355,2009-07-02,08:31:12
39.995357,116.310137,0,98,39996.3550578704,2009-07-02,08:31:17
39.995339,116.310171,0,97,39996.3551157407,2009-07-02,08:31:22
39.995324,116.31017,0,98,39996.3551736111,2009-07-02,08:31:27
39.995335,116.310164,0,99,39996.3552314815,2009-07-02,08:31:32
39.995337,116.310141,0,100,39996.3552893519,2009-07-02,08:31:37
39.995382,116.31015,0,101,39996.3553472222,2009-07-02,08:31:42
39.995382,116.31015,0,101,39996.3553819444,2009-07-02,08:31:45
39.995375,116.310147,0,102,39996.3554050926,2009-07-02,08:31:47
39.995387,116.310162,0,103,39996.355462963,2009-07-02,08:31:52
39.995387,116.310162,0,103,39996.3554976852,2009-07-02,08:31:55
39.995383,116.310165,0,102,39996.3555208333,2009-07-02,08:31:57
39.9954,116.310173,0,101,39996.3555787037,2009-07-02,08:32:02
39.995411,116.310175,0,101,39996.3556365741,2009-07-02,08:32:07
39.995411,116.310175,0,101,39996.3556712963,2009-07-02,08:32:10
39.995413,116.310175,0,100,39996.3556944444,2009-07-02,08:32:12
39.995401,116.310155,0,100,39996.3557523148,2009-07-02,08:32:17
39.995379,116.310137,0,99,39996.3558101852,2009-07-02,08:32:22
39.995368,116.310134,0,96,39996.3558680556,2009-07-02,08:32:27
39.995368,116.310134,0,96,39996.3559027778,2009-07-02,08:32:30
39.995365,116.310136,0,94,39996.3559259259,2009-07-02,08:32:32
39.995371,116.310158,0,94,39996.3559837963,2009-07-02,08:32:37
39.995376,116.310173,0,95,39996.3560416667,2009-07-02,08:32:42
39.995392,116.31018,0,96,39996.356099537,2009-07-02,08:32:47
39.995377,116.310165,0,96,39996.3561574074,2009-07-02,08:32:52
39.995389,116.310146,0,96,39996.3562152778,2009-07-02,08:32:57
39.995369,116.31014,0,95,39996.3562731481,2009-07-02,08:33:02
39.995377,116.310126,0,95,39996.3563310185,2009-07-02,08:33:07
39.995355,116.310102,0,94,39996.3563888889,2009-07-02,08:33:12
39.995306,116.310033,0,97,39996.3564467593,2009-07-02,08:33:17
39.995283,116.309978,0,99,39996.3565046296,2009-07-02,08:33:22
39.995296,116.309936,0,100,39996.3565625,2009-07-02,08:33:27
39.995324,116.309894,0,99,39996.3566203704,2009-07-02,08:33:32
39.995301,116.309879,0,98,39996.3566782407,2009-07-02,08:33:37
39.995281,116.309912,0,97,39996.3567361111,2009-07-02,08:33:42
39.995262,116.309933,0,96,39996.3567939815,2009-07-02,08:33:47
39.9953,116.309993,0,97,39996.3568518519,2009-07-02,08:33:52
39.995306,116.310058,0,99,39996.3569097222,2009-07-02,08:33:57
39.995326,116.310095,0,98,39996.3569675926,2009-07-02,08:34:02
39.995329,116.310074,0,95,39996.357025463,2009-07-02,08:34:07
39.995329,116.310074,0,95,39996.3570601852,2009-07-02,08:34:10
39.995334,116.310079,0,92,39996.3570833333,2009-07-02,08:34:12
39.995373,116.310117,0,92,39996.3571412037,2009-07-02,08:34:17
39.995392,116.310123,0,94,39996.3571990741,2009-07-02,08:34:22
39.995396,116.310139,0,96,39996.3572569444,2009-07-02,08:34:27
39.995396,116.310139,0,96,39996.3572916667,2009-07-02,08:34:30
39.995391,116.310132,0,94,39996.3573148148,2009-07-02,08:34:32
39.995378,116.310113,0,94,39996.3573726852,2009-07-02,08:34:37
39.995391,116.310127,0,96,39996.3574305556,2009-07-02,08:34:42
39.995403,116.310146,0,96,39996.3574884259,2009-07-02,08:34:47
39.995403,116.310146,0,96,39996.3575231481,2009-07-02,08:34:50
39.995405,116.310146,0,96,39996.3575462963,2009-07-02,08:34:52
39.995427,116.310147,0,100,39996.3576041667,2009-07-02,08:34:57
39.995444,116.310153,0,100,39996.357662037,2009-07-02,08:35:02
39.995444,116.31017,0,99,39996.3577199074,2009-07-02,08:35:07
39.995413,116.310188,0,96,39996.3577777778,2009-07-02,08:35:12
39.995428,116.31018,0,96,39996.3578356481,2009-07-02,08:35:17
39.99543,116.310153,0,99,39996.3578935185,2009-07-02,08:35:22
39.99545,116.310132,0,101,39996.3579513889,2009-07-02,08:35:27
39.995412,116.3101,0,102,39996.3580092593,2009-07-02,08:35:32
39.995388,116.31009,0,102,39996.3580671296,2009-07-02,08:35:37
39.99537,116.310093,0,102,39996.358125,2009-07-02,08:35:42
39.995354,116.310103,0,104,39996.3581828704,2009-07-02,08:35:47
39.995375,116.31011,0,108,39996.3582407407,2009-07-02,08:35:52
39.995375,116.3101,0,107,39996.3582986111,2009-07-02,08:35:57
39.995357,116.310115,0,106,39996.3583564815,2009-07-02,08:36:02
39.995361,116.310127,0,105,39996.3584143519,2009-07-02,08:36:07
39.995361,116.310127,0,105,39996.3584490741,2009-07-02,08:36:10
39.995365,116.310128,0,105,39996.3584722222,2009-07-02,08:36:12
39.995388,116.310155,0,104,39996.3585300926,2009-07-02,08:36:17
39.995384,116.310107,0,105,39996.358587963,2009-07-02,08:36:22
39.99539,116.31009,0,105,39996.3586458333,2009-07-02,08:36:27
39.995388,116.31006,0,105,39996.3587037037,2009-07-02,08:36:32
39.995388,116.310047,0,104,39996.3587615741,2009-07-02,08:36:37
39.995404,116.310043,0,104,39996.3588194444,2009-07-02,08:36:42
39.995421,116.309998,0,104,39996.3588773148,2009-07-02,08:36:47
39.995435,116.309922,0,104,39996.3589351852,2009-07-02,08:36:52
39.995433,116.309889,0,105,39996.3589930556,2009-07-02,08:36:57
39.995408,116.309906,0,104,39996.3590509259,2009-07-02,08:37:02
39.995369,116.309919,0,103,39996.3591087963,2009-07-02,08:37:07
39.995333,116.309976,0,102,39996.3591666667,2009-07-02,08:37:12
39.995321,116.310004,0,101,39996.359224537,2009-07-02,08:37:17
39.995324,116.310026,0,101,39996.3592824074,2009-07-02,08:37:22
39.995328,116.309993,0,102,39996.3593402778,2009-07-02,08:37:27
39.995336,116.30997,0,103,39996.3593981481,2009-07-02,08:37:32
39.995339,116.309985,0,103,39996.3594560185,2009-07-02,08:37:37
39.995359,116.310042,0,103,39996.3595138889,2009-07-02,08:37:42
39.995363,116.310069,0,104,39996.3595717593,2009-07-02,08:37:47
39.995343,116.310059,0,104,39996.3596296296,2009-07-02,08:37:52
39.995318,116.310028,0,105,39996.3596875,2009-07-02,08:37:57
39.995335,116.310012,0,106,39996.3597453704,2009-07-02,08:38:02
39.995352,116.309981,0,107,39996.3598032407,2009-07-02,08:38:07
39.99536,116.309916,0,109,39996.3598611111,2009-07-02,08:38:12
39.995336,116.309916,0,110,39996.3599189815,2009-07-02,08:38:17
39.995317,116.309938,0,109,39996.3599768518,2009-07-02,08:38:22
39.995335,116.309953,0,108,39996.3600347222,2009-07-02,08:38:27
39.99538,116.309964,0,107,39996.360150463,2009-07-02,08:38:37
39.995396,116.310037,0,107,39996.3602083333,2009-07-02,08:38:42
39.9954,116.310085,0,108,39996.3602662037,2009-07-02,08:38:47
39.995375,116.310134,0,109,39996.3603240741,2009-07-02,08:38:52
39.995356,116.310155,0,111,39996.3603819444,2009-07-02,08:38:57
39.995367,116.310124,0,112,39996.3604398148,2009-07-02,08:39:02
39.995367,116.310124,0,112,39996.360474537,2009-07-02,08:39:05
39.995369,116.310119,0,111,39996.3604976852,2009-07-02,08:39:07
39.995359,116.310079,0,109,39996.3605555556,2009-07-02,08:39:12
39.995364,116.310015,0,107,39996.3606134259,2009-07-02,08:39:17
39.995385,116.309982,0,106,39996.3606712963,2009-07-02,08:39:22
39.995375,116.309972,0,106,39996.3607291667,2009-07-02,08:39:27
39.995374,116.309987,0,105,39996.360787037,2009-07-02,08:39:32
39.995351,116.309984,0,105,39996.3608449074,2009-07-02,08:39:37
39.995354,116.309999,0,105,39996.3609027778,2009-07-02,08:39:42
39.99533,116.310017,0,105,39996.3609606481,2009-07-02,08:39:47
39.995334,116.310006,0,105,39996.3610185185,2009-07-02,08:39:52
39.99534,116.30999,0,105,39996.3610763889,2009-07-02,08:39:57
39.995353,116.310004,0,104,39996.3611342593,2009-07-02,08:40:02
39.995372,116.310022,0,104,39996.3611921296,2009-07-02,08:40:07
39.995378,116.310079,0,104,39996.36125,2009-07-02,08:40:12
39.995393,116.310098,0,104,39996.3613078704,2009-07-02,08:40:17
39.995427,116.310171,0,105,39996.3613657407,2009-07-02,08:40:22
39.995499,116.31028,0,105,39996.3614236111,2009-07-02,08:40:27
39.995537,116.310323,0,106,39996.3614814815,2009-07-02,08:40:32
39.995522,116.310346,0,105,39996.3615393518,2009-07-02,08:40:37
39.995473,116.310366,0,102,39996.3615972222,2009-07-02,08:40:42
39.995415,116.310351,0,99,39996.3616550926,2009-07-02,08:40:47
39.995363,116.310329,0,94,39996.361712963,2009-07-02,08:40:52
39.995353,116.310337,0,92,39996.3617708333,2009-07-02,08:40:57
39.995354,116.31033,0,90,39996.3618287037,2009-07-02,08:41:02
39.995354,116.31033,0,90,39996.3618634259,2009-07-02,08:41:05
39.995346,116.310328,0,89,39996.3618865741,2009-07-02,08:41:07
39.995323,116.310322,0,86,39996.3619444444,2009-07-02,08:41:12
39.995329,116.310275,0,83,39996.3620023148,2009-07-02,08:41:17
39.995354,116.310209,0,84,39996.3620601852,2009-07-02,08:41:22
39.995355,116.310217,0,83,39996.3621180556,2009-07-02,08:41:27
39.995355,116.310217,0,83,39996.3621527778,2009-07-02,08:41:30
39.995358,116.310215,0,83,39996.3621759259,2009-07-02,08:41:32
39.995314,116.310201,0,84,39996.3622337963,2009-07-02,08:41:37
39.995289,116.310151,0,87,39996.3622916667,2009-07-02,08:41:42
39.995252,116.310098,0,92,39996.362349537,2009-07-02,08:41:47
39.995253,116.310047,0,96,39996.3624074074,2009-07-02,08:41:52
39.995236,116.309987,0,99,39996.3624652778,2009-07-02,08:41:57
39.995245,116.309903,0,102,39996.3625231481,2009-07-02,08:42:02
39.995231,116.309816,0,104,39996.3625810185,2009-07-02,08:42:07
39.995193,116.309717,0,107,39996.3626388889,2009-07-02,08:42:12
39.995178,116.309714,0,108,39996.3626967593,2009-07-02,08:42:17
39.9952,116.309754,0,108,39996.3627546296,2009-07-02,08:42:22
39.9952,116.309754,0,108,39996.3627893519,2009-07-02,08:42:25
39.995198,116.309752,0,108,39996.3628125,2009-07-02,08:42:27
39.995232,116.309801,0,107,39996.3628703704,2009-07-02,08:42:32
39.995234,116.309826,0,106,39996.3629282407,2009-07-02,08:42:37
39.995227,116.309844,0,105,39996.3629861111,2009-07-02,08:42:42
39.995254,116.309894,0,106,39996.3630439815,2009-07-02,08:42:47
39.995251,116.309931,0,106,39996.3631018519,2009-07-02,08:42:52
39.995268,116.309921,0,105,39996.3631597222,2009-07-02,08:42:57
39.995282,116.309893,0,105,39996.3632175926,2009-07-02,08:43:02
39.99533,116.309954,0,106,39996.363275463,2009-07-02,08:43:07
39.995349,116.309976,0,108,39996.3633333333,2009-07-02,08:43:12
39.995352,116.309986,0,108,39996.3633912037,2009-07-02,08:43:17
39.995319,116.309937,0,110,39996.3634490741,2009-07-02,08:43:22
39.995142,116.309794,0,97,39996.3674421296,2009-07-02,08:49:07
39.995066,116.309711,0,94,39996.3676157407,2009-07-02,08:49:22
39.995006,116.309624,0,94,39996.3676736111,2009-07-02,08:49:27
39.994958,116.309544,0,94,39996.3677314815,2009-07-02,08:49:32
39.994957,116.309482,0,94,39996.3678472222,2009-07-02,08:49:42
39.994956,116.309458,0,94,39996.367962963,2009-07-02,08:49:52
39.994959,116.309443,0,94,39996.3680787037,2009-07-02,08:50:02
39.994959,116.309443,0,94,39996.3681134259,2009-07-02,08:50:05
39.994959,116.309437,0,94,39996.3681365741,2009-07-02,08:50:07
39.994961,116.309425,0,94,39996.3682523148,2009-07-02,08:50:17
39.994961,116.309425,0,94,39996.368287037,2009-07-02,08:50:20
39.994961,116.30942,0,94,39996.3683101852,2009-07-02,08:50:22
39.994942,116.309328,0,94,39996.3683680556,2009-07-02,08:50:27
39.994919,116.308987,0,94,39996.3684837963,2009-07-02,08:50:37
39.994875,116.308881,0,93,39996.368599537,2009-07-02,08:50:47
39.994861,116.308833,0,93,39996.3686574074,2009-07-02,08:50:52
39.994855,116.308751,0,93,39996.3687152778,2009-07-02,08:50:57
39.99485,116.308688,0,93,39996.3687731481,2009-07-02,08:51:02
39.994811,116.30859,0,93,39996.3688310185,2009-07-02,08:51:07
39.994745,116.308515,0,93,39996.3688888889,2009-07-02,08:51:12
39.994734,116.308436,0,94,39996.3689467593,2009-07-02,08:51:17
39.994734,116.308391,0,95,39996.3690046296,2009-07-02,08:51:22
39.994719,116.308331,0,97,39996.3690625,2009-07-02,08:51:27
39.994687,116.308288,0,98,39996.3691203704,2009-07-02,08:51:32
39.994684,116.308266,0,98,39996.3691782407,2009-07-02,08:51:37
39.994694,116.308262,0,97,39996.3692361111,2009-07-02,08:51:42
39.994696,116.308239,0,97,39996.3692939815,2009-07-02,08:51:47
39.994681,116.308199,0,97,39996.3693518518,2009-07-02,08:51:52
39.994649,116.308161,0,96,39996.3694097222,2009-07-02,08:51:57
39.994656,116.30809,0,94,39996.3694675926,2009-07-02,08:52:02
39.994654,116.308017,0,91,39996.369525463,2009-07-02,08:52:07
39.994653,116.307948,0,87,39996.3695833333,2009-07-02,08:52:12
39.994663,116.307897,0,82,39996.3696412037,2009-07-02,08:52:17
39.994676,116.307824,0,78,39996.3696990741,2009-07-02,08:52:22
39.994676,116.307712,0,73,39996.3697569444,2009-07-02,08:52:27
39.995045,116.309005,0,69,39996.3698148148,2009-07-02,08:52:32
39.995012,116.308989,0,68,39996.3698726852,2009-07-02,08:52:37
39.995013,116.308931,0,65,39996.3699305556,2009-07-02,08:52:42
39.995008,116.308849,0,61,39996.3699884259,2009-07-02,08:52:47
39.995028,116.308872,0,52,39996.3702199074,2009-07-02,08:53:07
39.995056,116.308884,0,48,39996.3702777778,2009-07-02,08:53:12
39.995081,116.308883,0,42,39996.3703356481,2009-07-02,08:53:17
39.995087,116.308854,0,41,39996.3703935185,2009-07-02,08:53:22
39.995092,116.309018,0,43,39996.3704513889,2009-07-02,08:53:27
39.995099,116.309063,0,45,39996.3705092593,2009-07-02,08:53:32
39.995082,116.309061,0,48,39996.3705671296,2009-07-02,08:53:37
39.995101,116.309067,0,50,39996.370625,2009-07-02,08:53:42
39.995059,116.309084,0,51,39996.3706828704,2009-07-02,08:53:47
39.995023,116.30907,0,52,39996.3707407407,2009-07-02,08:53:52
39.995014,116.309031,0,52,39996.3707986111,2009-07-02,08:53:57
39.995078,116.309112,0,52,39996.3708564815,2009-07-02,08:54:02
39.995137,116.309189,0,53,39996.3709143519,2009-07-02,08:54:07
39.995167,116.309187,0,55,39996.3709722222,2009-07-02,08:54:12
39.995144,116.30915,0,56,39996.3710300926,2009-07-02,08:54:17
39.99513,116.30915,0,57,39996.371087963,2009-07-02,08:54:22
39.995148,116.30914,0,57,39996.3711458333,2009-07-02,08:54:27
39.995158,116.309127,0,57,39996.3712037037,2009-07-02,08:54:32
39.995157,116.309127,0,56,39996.3712615741,2009-07-02,08:54:37
39.995157,116.309127,0,56,39996.3712962963,2009-07-02,08:54:40
39.995158,116.309125,0,56,39996.3713194444,2009-07-02,08:54:42
39.995148,116.309132,0,55,39996.3713773148,2009-07-02,08:54:47
39.995157,116.309121,0,56,39996.3714351852,2009-07-02,08:54:52
39.995166,116.309099,0,55,39996.3714930556,2009-07-02,08:54:57
39.995148,116.30906,0,54,39996.3715509259,2009-07-02,08:55:02
39.995148,116.30906,0,54,39996.3715856481,2009-07-02,08:55:05
39.99514,116.309058,0,54,39996.3716087963,2009-07-02,08:55:07
39.995172,116.309062,0,53,39996.3716666667,2009-07-02,08:55:12
39.995157,116.309046,0,51,39996.371724537,2009-07-02,08:55:17
39.995136,116.309026,0,51,39996.3717824074,2009-07-02,08:55:22
39.995143,116.309001,0,51,39996.3718402778,2009-07-02,08:55:27
39.995137,116.308971,0,52,39996.3718981481,2009-07-02,08:55:32
39.995149,116.308952,0,53,39996.3719560185,2009-07-02,08:55:37
39.995166,116.308951,0,51,39996.3720138889,2009-07-02,08:55:42
39.995146,116.308973,0,51,39996.3720717593,2009-07-02,08:55:47
39.995146,116.308981,0,50,39996.3721296296,2009-07-02,08:55:52
39.995146,116.308981,0,50,39996.3721643519,2009-07-02,08:55:55
39.995154,116.308988,0,50,39996.3721875,2009-07-02,08:55:57
39.995165,116.309035,0,51,39996.3722453704,2009-07-02,08:56:02
39.995128,116.309099,0,51,39996.3723032407,2009-07-02,08:56:07
39.995119,116.309137,0,51,39996.3723611111,2009-07-02,08:56:12
39.995101,116.309159,0,50,39996.3724189815,2009-07-02,08:56:17
39.995103,116.309171,0,49,39996.3724768519,2009-07-02,08:56:22
39.995076,116.309229,0,49,39996.3725347222,2009-07-02,08:56:27
39.995045,116.309277,0,49,39996.3725925926,2009-07-02,08:56:32
39.99502,116.309251,0,50,39996.372650463,2009-07-02,08:56:37
39.995038,116.309215,0,51,39996.3727083333,2009-07-02,08:56:42
39.995048,116.309214,0,51,39996.3727662037,2009-07-02,08:56:47
39.995019,116.309208,0,51,39996.3728240741,2009-07-02,08:56:52
39.995042,116.309203,0,51,39996.3728819444,2009-07-02,08:56:57
39.995034,116.30919,0,52,39996.3729398148,2009-07-02,08:57:02
39.995002,116.309171,0,52,39996.3729976852,2009-07-02,08:57:07
39.994971,116.309149,0,53,39996.3730555556,2009-07-02,08:57:12
39.994936,116.309093,0,53,39996.3731134259,2009-07-02,08:57:17
39.994965,116.309015,0,53,39996.3731712963,2009-07-02,08:57:22
39.994957,116.308977,0,54,39996.3732291667,2009-07-02,08:57:27
39.994942,116.308948,0,53,39996.373287037,2009-07-02,08:57:32
39.994977,116.30897,0,52,39996.3736921296,2009-07-02,08:58:07
39.994977,116.30897,0,52,39996.3737268519,2009-07-02,08:58:10
39.994984,116.30897,0,52,39996.37375,2009-07-02,08:58:12
39.995028,116.309097,0,52,39996.3738078704,2009-07-02,08:58:17
39.995063,116.309206,0,51,39996.3738657407,2009-07-02,08:58:22
39.995126,116.309332,0,50,39996.3739236111,2009-07-02,08:58:27
39.995126,116.309332,0,50,39996.3739583333,2009-07-02,08:58:30
39.995126,116.30933,0,52,39996.3739814815,2009-07-02,08:58:32
39.995201,116.309433,0,53,39996.3740393519,2009-07-02,08:58:37
39.995213,116.30947,0,54,39996.3740972222,2009-07-02,08:58:42
39.995223,116.309537,0,55,39996.3741550926,2009-07-02,08:58:47
39.995207,116.309585,0,56,39996.374212963,2009-07-02,08:58:52
39.995229,116.309673,0,54,39996.3742708333,2009-07-02,08:58:57
39.995282,116.309724,0,53,39996.3743287037,2009-07-02,08:59:02
39.995318,116.309736,0,51,39996.3743865741,2009-07-02,08:59:07
39.995337,116.309731,0,51,39996.3744444444,2009-07-02,08:59:12
39.995349,116.309752,0,51,39996.3745023148,2009-07-02,08:59:17
39.995382,116.309774,0,49,39996.3745601852,2009-07-02,08:59:22
39.995382,116.309774,0,49,39996.3745949074,2009-07-02,08:59:25
39.995378,116.309781,0,47,39996.3746180556,2009-07-02,08:59:27
39.995418,116.309892,0,47,39996.3746759259,2009-07-02,08:59:32
39.995402,116.31,0,49,39996.3747337963,2009-07-02,08:59:37
39.995436,116.310056,0,51,39996.3747916667,2009-07-02,08:59:42
39.995446,116.310067,0,53,39996.374849537,2009-07-02,08:59:47
39.995446,116.310067,0,53,39996.3748842593,2009-07-02,08:59:50
39.995443,116.310063,0,55,39996.3749074074,2009-07-02,08:59:52
39.995429,116.310019,0,56,39996.3749652778,2009-07-02,08:59:57
39.995422,116.309986,0,56,39996.3750231481,2009-07-02,09:00:02
39.995448,116.309979,0,57,39996.3750810185,2009-07-02,09:00:07
39.995498,116.310012,0,63,39996.3751388889,2009-07-02,09:00:12
39.995532,116.310049,0,68,39996.3751967593,2009-07-02,09:00:17
39.995524,116.310058,0,71,39996.3752546296,2009-07-02,09:00:22
39.995536,116.310059,0,75,39996.3753125,2009-07-02,09:00:27
39.995479,116.30999,0,79,39996.3753703704,2009-07-02,09:00:32
39.995421,116.309929,0,84,39996.3754282407,2009-07-02,09:00:37
39.995342,116.309854,0,88,39996.3754861111,2009-07-02,09:00:42
39.995276,116.309797,0,93,39996.3755439815,2009-07-02,09:00:47
39.995207,116.309717,0,97,39996.3756018518,2009-07-02,09:00:52
39.995182,116.309647,0,100,39996.3756597222,2009-07-02,09:00:57
39.995168,116.309579,0,102,39996.3757175926,2009-07-02,09:01:02
39.995227,116.309555,0,103,39996.375775463,2009-07-02,09:01:07
39.995237,116.309516,0,104,39996.3758333333,2009-07-02,09:01:12
39.995265,116.309504,0,104,39996.3758912037,2009-07-02,09:01:17
39.995263,116.309487,0,106,39996.3759490741,2009-07-02,09:01:22
39.995268,116.309462,0,109,39996.3760069444,2009-07-02,09:01:27
39.995253,116.309451,0,109,39996.3760648148,2009-07-02,09:01:32
39.995277,116.309462,0,107,39996.3761226852,2009-07-02,09:01:37
39.99533,116.309509,0,104,39996.3761805556,2009-07-02,09:01:42
39.995324,116.309533,0,100,39996.3762384259,2009-07-02,09:01:47
39.995354,116.30956,0,94,39996.3762962963,2009-07-02,09:01:52
39.995415,116.30957,0,89,39996.3763541667,2009-07-02,09:01:57
39.99544,116.309548,0,87,39996.376412037,2009-07-02,09:02:02
39.995441,116.309567,0,85,39996.3764699074,2009-07-02,09:02:07
39.995439,116.30959,0,83,39996.3765277778,2009-07-02,09:02:12
39.995427,116.309655,0,80,39996.3765856481,2009-07-02,09:02:17
39.995421,116.309734,0,78,39996.3766435185,2009-07-02,09:02:22
39.995399,116.309773,0,76,39996.3767013889,2009-07-02,09:02:27
39.995398,116.309802,0,73,39996.3767592593,2009-07-02,09:02:32
39.995421,116.309776,0,72,39996.3768171296,2009-07-02,09:02:37
39.995458,116.309718,0,71,39996.376875,2009-07-02,09:02:42
39.99548,116.30972,0,70,39996.3769328704,2009-07-02,09:02:47
39.995486,116.309707,0,69,39996.3769907407,2009-07-02,09:02:52
39.995478,116.30983,0,70,39996.3770486111,2009-07-02,09:02:57
39.995452,116.309928,0,71,39996.3771064815,2009-07-02,09:03:02
39.995466,116.309935,0,73,39996.3771643518,2009-07-02,09:03:07
39.995436,116.309954,0,74,39996.3772222222,2009-07-02,09:03:12
39.995409,116.309945,0,75,39996.3772800926,2009-07-02,09:03:17
39.99543,116.309864,0,75,39996.377337963,2009-07-02,09:03:22
39.995495,116.309722,0,76,39996.3773958333,2009-07-02,09:03:27
39.995585,116.309591,0,78,39996.3774537037,2009-07-02,09:03:32
39.995627,116.3095,0,79,39996.3775115741,2009-07-02,09:03:37
39.995607,116.30951,0,79,39996.3775694444,2009-07-02,09:03:42
39.995485,116.309702,0,77,39996.3776273148,2009-07-02,09:03:47
39.995469,116.309709,0,75,39996.3776851852,2009-07-02,09:03:52
39.995469,116.309752,0,73,39996.3777430556,2009-07-02,09:03:57
39.995467,116.309828,0,72,39996.3778009259,2009-07-02,09:04:02
39.995463,116.309819,0,71,39996.3778587963,2009-07-02,09:04:07
39.995488,116.309813,0,71,39996.3779166667,2009-07-02,09:04:12
39.995516,116.309816,0,70,39996.377974537,2009-07-02,09:04:17
39.995541,116.309855,0,69,39996.3780324074,2009-07-02,09:04:22
39.995576,116.309899,0,71,39996.3780902778,2009-07-02,09:04:27
39.995577,116.309947,0,70,39996.3781481481,2009-07-02,09:04:32
39.995559,116.309952,0,71,39996.3782060185,2009-07-02,09:04:37
39.99553,116.309927,0,73,39996.3782638889,2009-07-02,09:04:42
39.995513,116.309914,0,74,39996.3783217593,2009-07-02,09:04:47
39.995467,116.309902,0,76,39996.3783796296,2009-07-02,09:04:52
39.99545,116.309912,0,75,39996.3784375,2009-07-02,09:04:57
39.995403,116.309888,0,74,39996.3784953704,2009-07-02,09:05:02
39.995389,116.309862,0,73,39996.3785532407,2009-07-02,09:05:07
39.995381,116.30985,0,73,39996.3786111111,2009-07-02,09:05:12
39.995381,116.30985,0,73,39996.3786458333,2009-07-02,09:05:15
39.995378,116.309842,0,74,39996.3786689815,2009-07-02,09:05:17
39.995385,116.309854,0,74,39996.3787268519,2009-07-02,09:05:22
39.995385,116.309858,0,73,39996.3787847222,2009-07-02,09:05:27
39.995385,116.309858,0,73,39996.3788194444,2009-07-02,09:05:30
39.995379,116.30986,0,73,39996.3788425926,2009-07-02,09:05:32
39.995362,116.309854,0,74,39996.378900463,2009-07-02,09:05:37
39.995348,116.309861,0,74,39996.3789583333,2009-07-02,09:05:42
39.995361,116.309878,0,73,39996.3790162037,2009-07-02,09:05:47
39.995396,116.30986,0,73,39996.3790740741,2009-07-02,09:05:52
39.995421,116.309817,0,74,39996.3791319444,2009-07-02,09:05:57
39.99544,116.309768,0,76,39996.3791898148,2009-07-02,09:06:02
39.995428,116.309719,0,77,39996.3792476852,2009-07-02,09:06:07
39.995404,116.309722,0,73,39996.3796527778,2009-07-02,09:06:42
39.995428,116.30977,0,73,39996.3797106481,2009-07-02,09:06:47
39.995412,116.309818,0,74,39996.3797685185,2009-07-02,09:06:52
39.995393,116.309928,0,76,39996.3798263889,2009-07-02,09:06:57
39.995421,116.310002,0,77,39996.3798842593,2009-07-02,09:07:02
39.995459,116.310053,0,77,39996.3799421296,2009-07-02,09:07:07
39.995473,116.310063,0,78,39996.38,2009-07-02,09:07:12
39.995493,116.310105,0,80,39996.3800578704,2009-07-02,09:07:17
39.995472,116.310133,0,83,39996.3801157407,2009-07-02,09:07:22
39.995468,116.310208,0,87,39996.3801736111,2009-07-02,09:07:27
39.995481,116.310216,0,90,39996.3802314815,2009-07-02,09:07:32
39.995469,116.310229,0,92,39996.3802893519,2009-07-02,09:07:37
39.995482,116.310242,0,96,39996.3803472222,2009-07-02,09:07:42
39.995471,116.310245,0,97,39996.3804050926,2009-07-02,09:07:47
39.995462,116.31025,0,100,39996.380462963,2009-07-02,09:07:52
39.995434,116.310287,0,105,39996.3805208333,2009-07-02,09:07:57
39.995512,116.310054,0,115,39996.3850925926,2009-07-02,09:14:32
39.995538,116.30993,0,116,39996.385150463,2009-07-02,09:14:37
39.995652,116.309738,0,117,39996.3852083333,2009-07-02,09:14:42
39.99568,116.30973,0,118,39996.3852662037,2009-07-02,09:14:47
39.995739,116.309663,0,119,39996.3853240741,2009-07-02,09:14:52
39.995666,116.309793,0,120,39996.3853819444,2009-07-02,09:14:57
39.995501,116.310013,0,121,39996.3854398148,2009-07-02,09:15:02
39.995538,116.310023,0,122,39996.3854976852,2009-07-02,09:15:07
39.995387,116.310257,0,122,39996.3855555556,2009-07-02,09:15:12
39.995361,116.310266,0,122,39996.3856134259,2009-07-02,09:15:17
39.995353,116.310293,0,122,39996.3856712963,2009-07-02,09:15:22
39.995424,116.310194,0,121,39996.3857291667,2009-07-02,09:15:27
39.995471,116.310197,0,120,39996.385787037,2009-07-02,09:15:32
39.995643,116.309969,0,119,39996.3858449074,2009-07-02,09:15:37
39.995574,116.31007,0,118,39996.3859027778,2009-07-02,09:15:42
39.995591,116.31006,0,117,39996.3859606481,2009-07-02,09:15:47
39.995556,116.310092,0,116,39996.3860185185,2009-07-02,09:15:52
39.995607,116.31,0,114,39996.3860763889,2009-07-02,09:15:57
39.995606,116.310042,0,113,39996.3861342593,2009-07-02,09:16:02
39.995424,116.310226,0,113,39996.3861921296,2009-07-02,09:16:07
39.995374,116.310322,0,112,39996.38625,2009-07-02,09:16:12
39.995309,116.310455,0,113,39996.3863078704,2009-07-02,09:16:17
39.995195,116.310624,0,113,39996.3863657407,2009-07-02,09:16:22
39.995094,116.310779,0,113,39996.3864236111,2009-07-02,09:16:27
39.995006,116.310904,0,114,39996.3864814815,2009-07-02,09:16:32
39.994918,116.311,0,114,39996.3865393519,2009-07-02,09:16:37
39.994865,116.311129,0,114,39996.3865972222,2009-07-02,09:16:42
39.994834,116.311146,0,114,39996.3866550926,2009-07-02,09:16:47
39.994898,116.311021,0,115,39996.386712963,2009-07-02,09:16:52
39.99504,116.310871,0,115,39996.3867708333,2009-07-02,09:16:57
39.995016,116.310896,0,116,39996.3868287037,2009-07-02,09:17:02
39.995012,116.31086,0,116,39996.3868865741,2009-07-02,09:17:07
39.995015,116.310822,0,116,39996.3869444444,2009-07-02,09:17:12
39.995177,116.310582,0,115,39996.3870023148,2009-07-02,09:17:17
39.995429,116.310207,0,115,39996.3870601852,2009-07-02,09:17:22
39.995685,116.309818,0,115,39996.3871180556,2009-07-02,09:17:27
39.993502,116.313092,0,112,39996.3883333333,2009-07-02,09:19:12
39.99375,116.312751,0,108,39996.3883912037,2009-07-02,09:19:17
39.993976,116.312405,0,105,39996.3884490741,2009-07-02,09:19:22
39.994095,116.312168,0,105,39996.3885069444,2009-07-02,09:19:27
39.99405,116.312204,0,105,39996.3885648148,2009-07-02,09:19:32
39.99401,116.312242,0,105,39996.3886226852,2009-07-02,09:19:37
39.993989,116.312261,0,106,39996.3886805556,2009-07-02,09:19:42
39.993917,116.312334,0,106,39996.3887384259,2009-07-02,09:19:47
39.993972,116.312309,0,106,39996.3887962963,2009-07-02,09:19:52
39.993964,116.312319,0,106,39996.3888541667,2009-07-02,09:19:57
39.993984,116.312273,0,106,39996.388912037,2009-07-02,09:20:02
39.99402,116.312229,0,106,39996.3889699074,2009-07-02,09:20:07
39.993984,116.312264,0,107,39996.3890277778,2009-07-02,09:20:12
39.994108,116.312122,0,107,39996.3890856481,2009-07-02,09:20:17
39.994118,116.312066,0,109,39996.3891435185,2009-07-02,09:20:22
39.99415,116.311999,0,109,39996.3892013889,2009-07-02,09:20:27
39.994208,116.311873,0,108,39996.3892592593,2009-07-02,09:20:32
39.994166,116.311897,0,108,39996.3893171296,2009-07-02,09:20:37
39.994262,116.311779,0,108,39996.389375,2009-07-02,09:20:42
39.994295,116.311739,0,107,39996.3894328704,2009-07-02,09:20:47
39.994341,116.311709,0,106,39996.3894907407,2009-07-02,09:20:52
39.994345,116.311725,0,106,39996.3895486111,2009-07-02,09:20:57
39.994381,116.311708,0,106,39996.3896064815,2009-07-02,09:21:02
39.994334,116.311682,0,107,39996.3896643519,2009-07-02,09:21:07
39.994366,116.311584,0,108,39996.3897222222,2009-07-02,09:21:12
39.994312,116.311587,0,110,39996.3897800926,2009-07-02,09:21:17
39.994301,116.311621,0,111,39996.389837963,2009-07-02,09:21:22
39.994316,116.311615,0,111,39996.3898958333,2009-07-02,09:21:27
39.994354,116.31155,0,110,39996.3899537037,2009-07-02,09:21:32
39.994394,116.311551,0,111,39996.3900115741,2009-07-02,09:21:37
39.994356,116.311524,0,113,39996.3900694444,2009-07-02,09:21:42
39.994383,116.311507,0,114,39996.3901273148,2009-07-02,09:21:47
39.994394,116.311487,0,113,39996.3901851852,2009-07-02,09:21:52
39.994413,116.311477,0,113,39996.3902430556,2009-07-02,09:21:57
39.994413,116.311477,0,113,39996.3902777778,2009-07-02,09:22:00
39.994409,116.311476,0,112,39996.3903009259,2009-07-02,09:22:02
39.994462,116.311396,0,110,39996.3903587963,2009-07-02,09:22:07
39.994519,116.311299,0,109,39996.3904166667,2009-07-02,09:22:12
39.994516,116.311269,0,109,39996.390474537,2009-07-02,09:22:17
39.994562,116.311215,0,109,39996.3905324074,2009-07-02,09:22:22
39.994596,116.311181,0,108,39996.3905902778,2009-07-02,09:22:27
39.994604,116.31115,0,108,39996.3906481481,2009-07-02,09:22:32
39.994638,116.311099,0,109,39996.3907060185,2009-07-02,09:22:37
39.994653,116.311093,0,109,39996.3907638889,2009-07-02,09:22:42
39.994606,116.311084,0,110,39996.3908217593,2009-07-02,09:22:47
39.994571,116.311084,0,110,39996.3908796296,2009-07-02,09:22:52
39.994525,116.311129,0,114,39996.3909375,2009-07-02,09:22:57
39.994562,116.311087,0,115,39996.3909953704,2009-07-02,09:23:02
39.994579,116.311056,0,115,39996.3910532407,2009-07-02,09:23:07
39.994586,116.311025,0,115,39996.3911111111,2009-07-02,09:23:12
39.994626,116.310975,0,111,39996.3911689815,2009-07-02,09:23:17
39.994643,116.310971,0,108,39996.3912268518,2009-07-02,09:23:22
39.994614,116.310966,0,105,39996.3912847222,2009-07-02,09:23:27
39.994644,116.31093,0,101,39996.3913425926,2009-07-02,09:23:32
39.994708,116.310879,0,97,39996.391400463,2009-07-02,09:23:37
39.994741,116.31085,0,94,39996.3914583333,2009-07-02,09:23:42
39.994779,116.310876,0,94,39996.3915162037,2009-07-02,09:23:47
39.994789,116.310865,0,96,39996.3915740741,2009-07-02,09:23:52
39.994833,116.310859,0,96,39996.3916319444,2009-07-02,09:23:57
39.99485,116.310862,0,95,39996.3916898148,2009-07-02,09:24:02
39.994864,116.310872,0,95,39996.3917476852,2009-07-02,09:24:07
39.994881,116.310846,0,94,39996.3918055556,2009-07-02,09:24:12
39.994868,116.310834,0,95,39996.3918634259,2009-07-02,09:24:17
39.994868,116.310834,0,95,39996.3918981481,2009-07-02,09:24:20
39.994861,116.310842,0,96,39996.3919212963,2009-07-02,09:24:22
39.994853,116.310858,0,98,39996.3919791667,2009-07-02,09:24:27
39.994809,116.31085,0,99,39996.392037037,2009-07-02,09:24:32
39.994812,116.310858,0,99,39996.3920949074,2009-07-02,09:24:37
39.994812,116.310858,0,99,39996.3921296296,2009-07-02,09:24:40
39.994804,116.310862,0,99,39996.3921527778,2009-07-02,09:24:42
39.994806,116.310892,0,102,39996.3922106481,2009-07-02,09:24:47
39.994808,116.310905,0,107,39996.3922685185,2009-07-02,09:24:52
39.994808,116.310905,0,107,39996.3923032407,2009-07-02,09:24:55
39.994813,116.310913,0,112,39996.3923263889,2009-07-02,09:24:57
39.994815,116.310896,0,119,39996.3923842593,2009-07-02,09:25:02
39.994832,116.310901,0,125,39996.3924421296,2009-07-02,09:25:07
39.994874,116.31093,0,130,39996.3925,2009-07-02,09:25:12
39.994905,116.31093,0,136,39996.3925578704,2009-07-02,09:25:17
39.994906,116.310945,0,146,39996.3926157407,2009-07-02,09:25:22
39.994868,116.310984,0,155,39996.3926736111,2009-07-02,09:25:27
39.994859,116.311013,0,161,39996.3927314815,2009-07-02,09:25:32
39.99486,116.31099,0,168,39996.3927893518,2009-07-02,09:25:37
39.994889,116.310935,0,175,39996.3928472222,2009-07-02,09:25:42
39.994922,116.310846,0,182,39996.3929050926,2009-07-02,09:25:47
39.994828,116.310864,0,177,39996.392962963,2009-07-02,09:25:52
39.994778,116.310856,0,167,39996.3930208333,2009-07-02,09:25:57
39.994713,116.310886,0,160,39996.3930787037,2009-07-02,09:26:02
39.994773,116.310837,0,157,39996.3931365741,2009-07-02,09:26:07
39.994712,116.310876,0,154,39996.3931944444,2009-07-02,09:26:12
39.994736,116.310832,0,153,39996.3932523148,2009-07-02,09:26:17
39.994807,116.310783,0,152,39996.3933101852,2009-07-02,09:26:22
39.994807,116.310783,0,152,39996.3933449074,2009-07-02,09:26:25
39.994807,116.31079,0,152,39996.3933680556,2009-07-02,09:26:27
39.994674,116.310844,0,152,39996.3934259259,2009-07-02,09:26:32
39.994692,116.310742,0,153,39996.3934837963,2009-07-02,09:26:37
39.994629,116.310733,0,153,39996.3935416667,2009-07-02,09:26:42
39.994711,116.310639,0,153,39996.393599537,2009-07-02,09:26:47
39.991663,116.31434,0,348,39996.3971875,2009-07-02,09:31:57
39.996255,116.309526,0,119,39996.3980555556,2009-07-02,09:33:12
39.996327,116.309486,0,117,39996.3981134259,2009-07-02,09:33:17
39.996819,116.308969,0,107,39996.3981712963,2009-07-02,09:33:22
39.996962,116.308819,0,102,39996.3982291667,2009-07-02,09:33:27
39.996724,116.30899,0,103,39996.398287037,2009-07-02,09:33:32
39.99667,116.30902,0,104,39996.3983449074,2009-07-02,09:33:37
39.996945,116.308685,0,99,39996.3984027778,2009-07-02,09:33:42
39.996968,116.308599,0,99,39996.3984606481,2009-07-02,09:33:47
39.997353,116.308195,0,84,39996.3985185185,2009-07-02,09:33:52
39.997693,116.307851,0,69,39996.3985763889,2009-07-02,09:33:57
39.997641,116.307893,0,72,39996.3986342593,2009-07-02,09:34:02
39.997563,116.307988,0,69,39996.3986921296,2009-07-02,09:34:07
39.996899,116.308673,0,77,39996.39875,2009-07-02,09:34:12
39.996422,116.309114,0,84,39996.3988078704,2009-07-02,09:34:17
39.996166,116.309356,0,86,39996.3988657407,2009-07-02,09:34:22
39.996058,116.309445,0,85,39996.3989236111,2009-07-02,09:34:27
39.995875,116.309648,0,84,39996.3989814815,2009-07-02,09:34:32
39.995759,116.309791,0,83,39996.3990393518,2009-07-02,09:34:37
39.995622,116.309923,0,84,39996.3990972222,2009-07-02,09:34:42
39.995511,116.310078,0,83,39996.3991550926,2009-07-02,09:34:47
39.995375,116.31021,0,83,39996.399212963,2009-07-02,09:34:52
39.994859,116.310646,0,86,39996.4011805556,2009-07-02,09:37:42
39.994859,116.310646,0,86,39996.4012152778,2009-07-02,09:37:45
39.994863,116.310645,0,87,39996.4012384259,2009-07-02,09:37:47
39.995034,116.310629,0,92,39996.4012962963,2009-07-02,09:37:52
39.99511,116.310648,0,96,39996.4013541667,2009-07-02,09:37:57
39.995159,116.310641,0,97,39996.401412037,2009-07-02,09:38:02
39.995171,116.31062,0,98,39996.4014699074,2009-07-02,09:38:07
39.995072,116.310685,0,100,39996.4015277778,2009-07-02,09:38:12
39.995027,116.310743,0,102,39996.4015856481,2009-07-02,09:38:17
39.995048,116.31073,0,102,39996.4016435185,2009-07-02,09:38:22
39.995145,116.310532,0,105,39996.4017013889,2009-07-02,09:38:27
39.995325,116.310274,0,108,39996.4017592593,2009-07-02,09:38:32
39.995508,116.310013,0,113,39996.4018171296,2009-07-02,09:38:37
39.995595,116.309962,0,115,39996.401875,2009-07-02,09:38:42
39.995745,116.309827,0,120,39996.4019328704,2009-07-02,09:38:47
39.995924,116.309626,0,124,39996.4019907407,2009-07-02,09:38:52
39.995969,116.309538,0,120,39996.4020486111,2009-07-02,09:38:57
39.995969,116.309538,0,120,39996.4020833333,2009-07-02,09:39:00
39.995965,116.30953,0,117,39996.4021064815,2009-07-02,09:39:02
39.995938,116.309523,0,113,39996.4021643519,2009-07-02,09:39:07
39.995499,116.309855,0,107,39996.4035532407,2009-07-02,09:41:07
39.995314,116.309947,0,106,39996.4036111111,2009-07-02,09:41:12
39.99525,116.310039,0,106,39996.4036689815,2009-07-02,09:41:17
39.995217,116.310081,0,105,39996.4037268519,2009-07-02,09:41:22
39.995146,116.310075,0,104,39996.4037847222,2009-07-02,09:41:27
39.995165,116.310093,0,101,39996.4038425926,2009-07-02,09:41:32
39.995123,116.310122,0,97,39996.403900463,2009-07-02,09:41:37
39.995132,116.310121,0,96,39996.4039583333,2009-07-02,09:41:42
39.995142,116.310116,0,96,39996.4040162037,2009-07-02,09:41:47
39.995188,116.310087,0,100,39996.4040740741,2009-07-02,09:41:52
39.995188,116.310087,0,100,39996.4041087963,2009-07-02,09:41:55
39.995194,116.310085,0,101,39996.4041319444,2009-07-02,09:41:57
39.995219,116.310082,0,101,39996.4041898148,2009-07-02,09:42:02
39.995257,116.310091,0,101,39996.4042476852,2009-07-02,09:42:07
39.995273,116.31011,0,101,39996.4043055556,2009-07-02,09:42:12
39.995381,116.310157,0,96,39996.4043634259,2009-07-02,09:42:17
39.995403,116.310208,0,96,39996.4044212963,2009-07-02,09:42:22
39.995319,116.310171,0,96,39996.4044791667,2009-07-02,09:42:27
39.995258,116.310114,0,94,39996.404537037,2009-07-02,09:42:32
39.995229,116.310085,0,91,39996.4045949074,2009-07-02,09:42:37
39.995253,116.310104,0,91,39996.4046527778,2009-07-02,09:42:42
39.995272,116.310107,0,93,39996.4047106481,2009-07-02,09:42:47
39.995272,116.310107,0,93,39996.4047453704,2009-07-02,09:42:50
39.995278,116.310108,0,91,39996.4047685185,2009-07-02,09:42:52
39.995343,116.310139,0,95,39996.4048263889,2009-07-02,09:42:57
39.995423,116.310167,0,96,39996.4048842593,2009-07-02,09:43:02
39.995435,116.310229,0,96,39996.4049421296,2009-07-02,09:43:07
39.995438,116.310296,0,95,39996.405,2009-07-02,09:43:12
39.995285,116.310086,0,122,39996.4074884259,2009-07-02,09:46:47
39.995177,116.309976,0,122,39996.4075462963,2009-07-02,09:46:52
39.995236,116.309928,0,122,39996.4076041667,2009-07-02,09:46:57
39.995249,116.309974,0,123,39996.407662037,2009-07-02,09:47:02
39.995249,116.309993,0,123,39996.4077199074,2009-07-02,09:47:07
39.995249,116.309993,0,123,39996.4077546296,2009-07-02,09:47:10
39.995245,116.310001,0,122,39996.4077777778,2009-07-02,09:47:12
39.995188,116.310008,0,122,39996.4078356481,2009-07-02,09:47:17
39.995145,116.310033,0,123,39996.4078935185,2009-07-02,09:47:22
39.995099,116.309993,0,123,39996.4079513889,2009-07-02,09:47:27
39.99505,116.309933,0,122,39996.4080092593,2009-07-02,09:47:32
39.995032,116.309905,0,121,39996.4080671296,2009-07-02,09:47:37
39.995042,116.309933,0,121,39996.408125,2009-07-02,09:47:42
39.995097,116.309952,0,120,39996.4081828704,2009-07-02,09:47:47
39.995151,116.309931,0,120,39996.4082407407,2009-07-02,09:47:52
39.995142,116.309945,0,122,39996.4082986111,2009-07-02,09:47:57
39.995151,116.309944,0,123,39996.4083564815,2009-07-02,09:48:02
39.995114,116.309969,0,122,39996.4084143518,2009-07-02,09:48:07
39.995094,116.309981,0,120,39996.4084722222,2009-07-02,09:48:12
39.995133,116.30998,0,118,39996.4085300926,2009-07-02,09:48:17
39.99515,116.310021,0,117,39996.408587963,2009-07-02,09:48:22
39.995183,116.310084,0,118,39996.4086458333,2009-07-02,09:48:27
39.995203,116.310116,0,119,39996.4087037037,2009-07-02,09:48:32
39.995231,116.310149,0,119,39996.4087615741,2009-07-02,09:48:37
39.995243,116.310152,0,119,39996.4088194444,2009-07-02,09:48:42
39.995187,116.310144,0,121,39996.4088773148,2009-07-02,09:48:47
39.99519,116.310177,0,122,39996.4089351852,2009-07-02,09:48:52
39.995237,116.310179,0,122,39996.4089930556,2009-07-02,09:48:57
39.995191,116.310159,0,124,39996.4090509259,2009-07-02,09:49:02
39.995191,116.310159,0,124,39996.4090856481,2009-07-02,09:49:05
39.995192,116.310153,0,124,39996.4091087963,2009-07-02,09:49:07
39.995183,116.310128,0,123,39996.4091666667,2009-07-02,09:49:12
39.995179,116.310105,0,122,39996.409224537,2009-07-02,09:49:17
39.995162,116.3101,0,123,39996.4092824074,2009-07-02,09:49:22
39.995151,116.310115,0,124,39996.4093402778,2009-07-02,09:49:27
39.9951,116.310138,0,126,39996.4093981481,2009-07-02,09:49:32
39.995112,116.310174,0,127,39996.4094560185,2009-07-02,09:49:37
39.995152,116.310165,0,129,39996.4095138889,2009-07-02,09:49:42
39.995169,116.310158,0,130,39996.4095717593,2009-07-02,09:49:47
39.995093,116.310189,0,130,39996.4096296296,2009-07-02,09:49:52
39.995054,116.310221,0,130,39996.4096875,2009-07-02,09:49:57
39.995036,116.310249,0,131,39996.4097453704,2009-07-02,09:50:02
39.995021,116.310246,0,132,39996.4098032407,2009-07-02,09:50:07
39.995091,116.310199,0,130,39996.4098611111,2009-07-02,09:50:12
39.995182,116.310167,0,127,39996.4099189815,2009-07-02,09:50:17
39.995297,116.310111,0,123,39996.4099768519,2009-07-02,09:50:22
39.995359,116.310069,0,121,39996.4100347222,2009-07-02,09:50:27
39.995108,116.310023,0,204,39996.4131018519,2009-07-02,09:54:52
39.995067,116.310016,0,205,39996.4131597222,2009-07-02,09:54:57
39.99506,116.31005,0,207,39996.4132175926,2009-07-02,09:55:02
39.995022,116.310089,0,207,39996.413275463,2009-07-02,09:55:07
39.995045,116.310074,0,209,39996.4133333333,2009-07-02,09:55:12
39.995088,116.310106,0,211,39996.4133912037,2009-07-02,09:55:17
39.995148,116.310124,0,210,39996.4134490741,2009-07-02,09:55:22
39.995178,116.310177,0,212,39996.4135069444,2009-07-02,09:55:27
39.995175,116.310181,0,213,39996.4135648148,2009-07-02,09:55:32
39.995175,116.310181,0,213,39996.413599537,2009-07-02,09:55:35
39.995179,116.310178,0,213,39996.4136226852,2009-07-02,09:55:37
39.995205,116.31017,0,213,39996.4136805556,2009-07-02,09:55:42
39.995245,116.31015,0,216,39996.4137384259,2009-07-02,09:55:47
39.995277,116.31013,0,219,39996.4137962963,2009-07-02,09:55:52
39.995301,116.310137,0,220,39996.4138541667,2009-07-02,09:55:57
39.995318,116.310168,0,222,39996.413912037,2009-07-02,09:56:02
39.995306,116.310233,0,223,39996.4139699074,2009-07-02,09:56:07
39.995305,116.310236,0,224,39996.4140277778,2009-07-02,09:56:12
39.995305,116.310236,0,224,39996.4140625,2009-07-02,09:56:15
39.995312,116.310231,0,226,39996.4140856481,2009-07-02,09:56:17
39.995316,116.310219,0,227,39996.4141435185,2009-07-02,09:56:22
39.995336,116.310192,0,230,39996.4142013889,2009-07-02,09:56:27
39.995337,116.310175,0,233,39996.4142592593,2009-07-02,09:56:32
39.995322,116.310172,0,235,39996.4143171296,2009-07-02,09:56:37
39.995297,116.31019,0,237,39996.414375,2009-07-02,09:56:42
39.995276,116.310174,0,240,39996.4144328704,2009-07-02,09:56:47
39.995226,116.310166,0,238,39996.4144907407,2009-07-02,09:56:52
39.995141,116.310186,0,234,39996.4145486111,2009-07-02,09:56:57
39.99505,116.310242,0,232,39996.4146064815,2009-07-02,09:57:02
39.994976,116.310326,0,229,39996.4146643518,2009-07-02,09:57:07
39.994909,116.310359,0,230,39996.4147222222,2009-07-02,09:57:12
39.994852,116.310362,0,230,39996.4147800926,2009-07-02,09:57:17
39.994736,116.310414,0,228,39996.414837963,2009-07-02,09:57:22
39.994648,116.310472,0,227,39996.4148958333,2009-07-02,09:57:27
39.994572,116.310465,0,226,39996.4149537037,2009-07-02,09:57:32
39.99463,116.310404,0,225,39996.4150115741,2009-07-02,09:57:37
39.994754,116.31034,0,224,39996.4150694444,2009-07-02,09:57:42
39.99487,116.310315,0,223,39996.4151273148,2009-07-02,09:57:47
39.994986,116.31031,0,221,39996.4151851852,2009-07-02,09:57:52
39.995099,116.310308,0,222,39996.4152430556,2009-07-02,09:57:57
39.995266,116.310257,0,223,39996.4153009259,2009-07-02,09:58:02
39.995342,116.310267,0,224,39996.4153587963,2009-07-02,09:58:07
39.995343,116.310293,0,226,39996.4154166667,2009-07-02,09:58:12
39.995312,116.310354,0,227,39996.415474537,2009-07-02,09:58:17
39.995244,116.310452,0,227,39996.4155324074,2009-07-02,09:58:22
39.995523,116.310087,0,230,39996.4162847222,2009-07-02,09:59:27
39.995438,116.310255,0,229,39996.4163425926,2009-07-02,09:59:32
39.99546,116.31031,0,228,39996.416400463,2009-07-02,09:59:37
39.995439,116.310306,0,226,39996.4164583333,2009-07-02,09:59:42
39.995357,116.310344,0,225,39996.4165162037,2009-07-02,09:59:47
39.995271,116.31036,0,224,39996.4165740741,2009-07-02,09:59:52
39.995247,116.310264,0,224,39996.4166319444,2009-07-02,09:59:57
39.99527,116.310103,0,227,39996.4166898148,2009-07-02,10:00:02
39.995279,116.309959,0,231,39996.4167476852,2009-07-02,10:00:07
39.995309,116.309803,0,237,39996.4168055556,2009-07-02,10:00:12
39.99533,116.309653,0,242,39996.4168634259,2009-07-02,10:00:17
39.995303,116.309591,0,247,39996.4169212963,2009-07-02,10:00:22
39.995213,116.309564,0,251,39996.4169791667,2009-07-02,10:00:27
39.995097,116.309516,0,255,39996.417037037,2009-07-02,10:00:32
39.994992,116.309458,0,259,39996.4170949074,2009-07-02,10:00:37
39.994892,116.309437,0,263,39996.4171527778,2009-07-02,10:00:42
39.99467,116.310408,0,243,39996.4183101852,2009-07-02,10:02:22
39.995273,116.310315,0,227,39996.4183680556,2009-07-02,10:02:27
39.995413,116.310315,0,193,39996.4184259259,2009-07-02,10:02:32
39.99545,116.310268,0,181,39996.4184837963,2009-07-02,10:02:37
39.995474,116.310281,0,175,39996.4185416667,2009-07-02,10:02:42
39.995509,116.310303,0,171,39996.418599537,2009-07-02,10:02:47
39.995543,116.310324,0,168,39996.4186574074,2009-07-02,10:02:52
39.995603,116.310302,0,158,39996.4187152778,2009-07-02,10:02:57
39.995649,116.310301,0,151,39996.4187731481,2009-07-02,10:03:02
39.995702,116.310281,0,143,39996.4188310185,2009-07-02,10:03:07
39.995768,116.310257,0,136,39996.4188888889,2009-07-02,10:03:12
39.995814,116.31028,0,133,39996.4189467593,2009-07-02,10:03:17
39.995849,116.310324,0,132,39996.4190046296,2009-07-02,10:03:22
39.995886,116.310365,0,131,39996.4190625,2009-07-02,10:03:27
39.995918,116.310408,0,130,39996.4191203704,2009-07-02,10:03:32
39.99597,116.310417,0,128,39996.4191782407,2009-07-02,10:03:37
39.996005,116.310435,0,127,39996.4192361111,2009-07-02,10:03:42
39.996056,116.310441,0,124,39996.4192939815,2009-07-02,10:03:47
39.996113,116.310454,0,121,39996.4193518519,2009-07-02,10:03:52
39.996153,116.310463,0,118,39996.4194097222,2009-07-02,10:03:57
39.9962,116.310471,0,114,39996.4194675926,2009-07-02,10:04:02
39.996239,116.310469,0,113,39996.419525463,2009-07-02,10:04:07
39.996275,116.310467,0,112,39996.4195833333,2009-07-02,10:04:12
39.996316,116.310419,0,113,39996.4196412037,2009-07-02,10:04:17
39.996351,116.310396,0,113,39996.4196990741,2009-07-02,10:04:22
39.996385,116.310368,0,113,39996.4197569444,2009-07-02,10:04:27
39.996442,116.310308,0,115,39996.4198148148,2009-07-02,10:04:32
39.996492,116.310278,0,116,39996.4198726852,2009-07-02,10:04:37
39.996519,116.310256,0,116,39996.4199305556,2009-07-02,10:04:42
39.996548,116.31024,0,117,39996.4199884259,2009-07-02,10:04:47
39.996592,116.310195,0,117,39996.4200462963,2009-07-02,10:04:52
39.99662,116.310178,0,118,39996.4201041667,2009-07-02,10:04:57
39.996643,116.310179,0,117,39996.420162037,2009-07-02,10:05:02
39.996681,116.310176,0,116,39996.4202199074,2009-07-02,10:05:07
39.996745,116.310113,0,117,39996.4202777778,2009-07-02,10:05:12
39.996794,116.310071,0,117,39996.4203356481,2009-07-02,10:05:17
39.996831,116.310053,0,117,39996.4203935185,2009-07-02,10:05:22
39.996844,116.310046,0,118,39996.4204513889,2009-07-02,10:05:27
39.996874,116.310034,0,118,39996.4205092593,2009-07-02,10:05:32
39.996916,116.310014,0,119,39996.4205671296,2009-07-02,10:05:37
39.996966,116.309975,0,119,39996.420625,2009-07-02,10:05:42
39.997023,116.309919,0,119,39996.4206828704,2009-07-02,10:05:47
39.997062,116.309884,0,119,39996.4207407407,2009-07-02,10:05:52
39.997091,116.309864,0,120,39996.4207986111,2009-07-02,10:05:57
39.99713,116.309823,0,122,39996.4208564815,2009-07-02,10:06:02
39.997193,116.309758,0,123,39996.4209143519,2009-07-02,10:06:07
39.997228,116.309714,0,123,39996.4209722222,2009-07-02,10:06:12
39.997264,116.309687,0,126,39996.4210300926,2009-07-02,10:06:17
39.997309,116.309648,0,127,39996.421087963,2009-07-02,10:06:22
39.997359,116.309598,0,129,39996.4211458333,2009-07-02,10:06:27
39.997395,116.309566,0,132,39996.4212037037,2009-07-02,10:06:32
39.997441,116.309539,0,133,39996.4212615741,2009-07-02,10:06:37
39.997473,116.30951,0,133,39996.4213194444,2009-07-02,10:06:42
39.997518,116.309468,0,135,39996.4213773148,2009-07-02,10:06:47
39.997549,116.309452,0,137,39996.4214351852,2009-07-02,10:06:52
39.997586,116.309434,0,139,39996.4214930556,2009-07-02,10:06:57
39.997624,116.309423,0,141,39996.4215509259,2009-07-02,10:07:02
39.997652,116.309422,0,143,39996.4216087963,2009-07-02,10:07:07
39.99769,116.309391,0,144,39996.4216666667,2009-07-02,10:07:12
39.997732,116.309348,0,147,39996.421724537,2009-07-02,10:07:17
39.997777,116.30932,0,149,39996.4217824074,2009-07-02,10:07:22
39.997826,116.309292,0,149,39996.4218402778,2009-07-02,10:07:27
39.997863,116.309283,0,152,39996.4218981481,2009-07-02,10:07:32
39.997913,116.30926,0,153,39996.4219560185,2009-07-02,10:07:37
39.99797,116.309246,0,153,39996.4220138889,2009-07-02,10:07:42
39.998008,116.309252,0,153,39996.4220717593,2009-07-02,10:07:47
39.998048,116.309259,0,153,39996.4221296296,2009-07-02,10:07:52
39.998084,116.309259,0,155,39996.4221875,2009-07-02,10:07:57
39.998137,116.309265,0,155,39996.4222453704,2009-07-02,10:08:02
39.998198,116.30926,0,155,39996.4223032407,2009-07-02,10:08:07
39.998238,116.309275,0,153,39996.4223611111,2009-07-02,10:08:12
39.998291,116.309276,0,154,39996.4224189815,2009-07-02,10:08:17
39.998346,116.309254,0,158,39996.4224768518,2009-07-02,10:08:22
39.998392,116.309257,0,158,39996.4225347222,2009-07-02,10:08:27
39.998443,116.309264,0,157,39996.4225925926,2009-07-02,10:08:32
39.998453,116.309332,0,150,39996.422650463,2009-07-02,10:08:37
39.998457,116.30939,0,146,39996.4227083333,2009-07-02,10:08:42
39.99849,116.309391,0,146,39996.4227662037,2009-07-02,10:08:47
39.998483,116.309392,0,147,39996.4228240741,2009-07-02,10:08:52
39.998483,116.309392,0,147,39996.4228587963,2009-07-02,10:08:55
39.998477,116.309396,0,147,39996.4228819444,2009-07-02,10:08:57
39.998447,116.30939,0,147,39996.4229398148,2009-07-02,10:09:02
39.998411,116.309466,0,144,39996.4229976852,2009-07-02,10:09:07
39.998393,116.30954,0,141,39996.4230555556,2009-07-02,10:09:12
39.998393,116.309609,0,138,39996.4231134259,2009-07-02,10:09:17
39.9984,116.309646,0,135,39996.4231712963,2009-07-02,10:09:22
39.99839,116.309687,0,131,39996.4232291667,2009-07-02,10:09:27
39.998385,116.309688,0,131,39996.423287037,2009-07-02,10:09:32
39.998388,116.309688,0,131,39996.4233449074,2009-07-02,10:09:37
39.998389,116.309688,0,131,39996.4234027778,2009-07-02,10:09:42
39.998389,116.309688,0,131,39996.4234375,2009-07-02,10:09:45
39.998388,116.309688,0,131,39996.4234606481,2009-07-02,10:09:47
39.998392,116.309702,0,130,39996.4235185185,2009-07-02,10:09:52
39.998392,116.309702,0,130,39996.4235532407,2009-07-02,10:09:55
39.998395,116.309701,0,130,39996.4235763889,2009-07-02,10:09:57
39.998412,116.309666,0,127,39996.4236342593,2009-07-02,10:10:02
39.998413,116.309557,0,124,39996.4236921296,2009-07-02,10:10:07
39.99842,116.309473,0,125,39996.42375,2009-07-02,10:10:12
39.998435,116.309459,0,129,39996.4238078704,2009-07-02,10:10:17
39.998444,116.309452,0,135,39996.4238657407,2009-07-02,10:10:22
39.998481,116.309451,0,132,39996.4239236111,2009-07-02,10:10:27
39.998507,116.309459,0,129,39996.4239814815,2009-07-02,10:10:32
39.998517,116.309495,0,129,39996.4240393518,2009-07-02,10:10:37
39.99852,116.309593,0,127,39996.4240972222,2009-07-02,10:10:42
39.998513,116.309741,0,124,39996.4241550926,2009-07-02,10:10:47
39.998503,116.309899,0,122,39996.424212963,2009-07-02,10:10:52
39.998573,116.309986,0,125,39996.4242708333,2009-07-02,10:10:57
39.99862,116.309983,0,128,39996.4243287037,2009-07-02,10:11:02
39.998642,116.309958,0,131,39996.4243865741,2009-07-02,10:11:07
39.998642,116.309958,0,131,39996.4244212963,2009-07-02,10:11:10
39.998644,116.309954,0,131,39996.4244444444,2009-07-02,10:11:12
39.998679,116.309995,0,132,39996.4245023148,2009-07-02,10:11:17
39.998703,116.310082,0,132,39996.4245601852,2009-07-02,10:11:22
39.998716,116.310134,0,132,39996.4246180556,2009-07-02,10:11:27
39.998735,116.31014,0,133,39996.4246759259,2009-07-02,10:11:32
39.998735,116.310139,0,134,39996.4247337963,2009-07-02,10:11:37
39.998735,116.310139,0,134,39996.4247685185,2009-07-02,10:11:40
39.998736,116.310145,0,134,39996.4247916667,2009-07-02,10:11:42
39.998728,116.310113,0,134,39996.424849537,2009-07-02,10:11:47
39.998724,116.310033,0,133,39996.4249074074,2009-07-02,10:11:52
39.99867,116.31001,0,135,39996.4249652778,2009-07-02,10:11:57
39.998662,116.309994,0,131,39996.4250231481,2009-07-02,10:12:02
39.998649,116.30997,0,129,39996.4250810185,2009-07-02,10:12:07
39.998608,116.309949,0,127,39996.4251388889,2009-07-02,10:12:12
39.998583,116.309931,0,126,39996.4251967593,2009-07-02,10:12:17
39.998583,116.309931,0,126,39996.4252314815,2009-07-02,10:12:20
39.99858,116.309929,0,126,39996.4252546296,2009-07-02,10:12:22
39.998567,116.309956,0,125,39996.4253125,2009-07-02,10:12:27
39.998538,116.310024,0,120,39996.4253703704,2009-07-02,10:12:32
39.998529,116.310094,0,116,39996.4254282407,2009-07-02,10:12:37
39.998523,116.310152,0,116,39996.4254861111,2009-07-02,10:12:42
39.998517,116.310225,0,114,39996.4255439815,2009-07-02,10:12:47
39.998515,116.310292,0,112,39996.4256018519,2009-07-02,10:12:52
39.998519,116.310349,0,112,39996.4256597222,2009-07-02,10:12:57
39.998518,116.310431,0,110,39996.4257175926,2009-07-02,10:13:02
39.998515,116.310495,0,111,39996.425775463,2009-07-02,10:13:07
39.998515,116.310567,0,114,39996.4258333333,2009-07-02,10:13:12
39.998524,116.310632,0,114,39996.4258912037,2009-07-02,10:13:17
39.998531,116.310686,0,112,39996.4259490741,2009-07-02,10:13:22
39.99853,116.310745,0,110,39996.4260069444,2009-07-02,10:13:27
39.998534,116.31082,0,108,39996.4260648148,2009-07-02,10:13:32
39.998532,116.310878,0,109,39996.4261226852,2009-07-02,10:13:37
39.998541,116.310955,0,107,39996.4261805556,2009-07-02,10:13:42
39.998547,116.311021,0,106,39996.4262384259,2009-07-02,10:13:47
39.998543,116.311087,0,106,39996.4262962963,2009-07-02,10:13:52
39.998547,116.31116,0,106,39996.4263541667,2009-07-02,10:13:57
39.998552,116.311231,0,105,39996.426412037,2009-07-02,10:14:02
39.998553,116.311301,0,106,39996.4264699074,2009-07-02,10:14:07
39.998551,116.31138,0,105,39996.4265277778,2009-07-02,10:14:12
39.998558,116.311429,0,107,39996.4265856481,2009-07-02,10:14:17
39.998559,116.311507,0,104,39996.4266435185,2009-07-02,10:14:22
39.998563,116.311595,0,104,39996.4267013889,2009-07-02,10:14:27
39.998571,116.311657,0,106,39996.4267592593,2009-07-02,10:14:32
39.998569,116.311716,0,108,39996.4268171296,2009-07-02,10:14:37
39.998581,116.311775,0,110,39996.426875,2009-07-02,10:14:42
39.998577,116.311838,0,113,39996.4269328704,2009-07-02,10:14:47
39.99857,116.311924,0,115,39996.4269907407,2009-07-02,10:14:52
39.998566,116.311999,0,117,39996.4270486111,2009-07-02,10:14:57
39.998562,116.312055,0,121,39996.4271064815,2009-07-02,10:15:02
39.998571,116.312078,0,117,39996.4271643519,2009-07-02,10:15:07
39.998576,116.31216,0,118,39996.4272222222,2009-07-02,10:15:12
39.998579,116.312298,0,120,39996.4272800926,2009-07-02,10:15:17
39.998582,116.312459,0,122,39996.427337963,2009-07-02,10:15:22
39.998584,116.312617,0,120,39996.4273958333,2009-07-02,10:15:27
39.998527,116.312709,0,120,39996.4274537037,2009-07-02,10:15:32
39.998459,116.312741,0,121,39996.4275115741,2009-07-02,10:15:37
39.998388,116.312759,0,120,39996.4275694444,2009-07-02,10:15:42
39.998644,116.312849,0,127,39996.4302314815,2009-07-02,10:19:32
39.998657,116.312852,0,128,39996.4302893518,2009-07-02,10:19:37
39.998676,116.312846,0,128,39996.4303472222,2009-07-02,10:19:42
39.998732,116.312844,0,130,39996.4304050926,2009-07-02,10:19:47
39.998826,116.31283,0,133,39996.430462963,2009-07-02,10:19:52
39.998944,116.312783,0,136,39996.4305208333,2009-07-02,10:19:57
39.999066,116.312708,0,140,39996.4305787037,2009-07-02,10:20:02
39.999179,116.31265,0,145,39996.4306365741,2009-07-02,10:20:07
39.999309,116.312544,0,150,39996.4306944444,2009-07-02,10:20:12
39.999457,116.312516,0,156,39996.4307523148,2009-07-02,10:20:17
39.99962,116.312501,0,158,39996.4308101852,2009-07-02,10:20:22
39.999766,116.312519,0,163,39996.4308680556,2009-07-02,10:20:27
39.999911,116.312544,0,167,39996.4309259259,2009-07-02,10:20:32
40.000039,116.312579,0,170,39996.4309837963,2009-07-02,10:20:37
40.00018,116.312611,0,174,39996.4310416667,2009-07-02,10:20:42
40.000318,116.312638,0,183,39996.431099537,2009-07-02,10:20:47
40.000478,116.31267,0,182,39996.4311574074,2009-07-02,10:20:52
40.000634,116.312682,0,187,39996.4312152778,2009-07-02,10:20:57
40.000785,116.312701,0,187,39996.4312731481,2009-07-02,10:21:02
40.000924,116.312711,0,185,39996.4313310185,2009-07-02,10:21:07
40.001109,116.312676,0,182,39996.4313888889,2009-07-02,10:21:12
40.001285,116.312656,0,173,39996.4314467593,2009-07-02,10:21:17
40.001452,116.312623,0,172,39996.4315046296,2009-07-02,10:21:22
40.001618,116.312611,0,172,39996.4315625,2009-07-02,10:21:27
40.001795,116.312597,0,183,39996.4316203704,2009-07-02,10:21:32
40.001943,116.312622,0,179,39996.4316782407,2009-07-02,10:21:37
40.002104,116.312584,0,179,39996.4317361111,2009-07-02,10:21:42
40.002261,116.312565,0,177,39996.4317939815,2009-07-02,10:21:47
40.002442,116.31255,0,168,39996.4318518518,2009-07-02,10:21:52
40.002631,116.31251,0,171,39996.4319097222,2009-07-02,10:21:57
40.002793,116.312485,0,180,39996.4319675926,2009-07-02,10:22:02
40.002976,116.312469,0,179,39996.432025463,2009-07-02,10:22:07
40.003165,116.312463,0,168,39996.4320833333,2009-07-02,10:22:12
40.003321,116.312467,0,173,39996.4321412037,2009-07-02,10:22:17
40.003472,116.312446,0,189,39996.4321990741,2009-07-02,10:22:22
40.00363,116.312449,0,178,39996.4322569444,2009-07-02,10:22:27
40.003792,116.312432,0,180,39996.4323148148,2009-07-02,10:22:32
40.003935,116.312442,0,184,39996.4323726852,2009-07-02,10:22:37
40.00408,116.312442,0,185,39996.4324305556,2009-07-02,10:22:42
40.004197,116.312479,0,186,39996.4324884259,2009-07-02,10:22:47
40.004267,116.312583,0,182,39996.4325462963,2009-07-02,10:22:52
40.004282,116.312688,0,185,39996.4326041667,2009-07-02,10:22:57
40.004318,116.312882,0,180,39996.432662037,2009-07-02,10:23:02
40.004338,116.313042,0,177,39996.4327199074,2009-07-02,10:23:07
40.00436,116.313245,0,171,39996.4327777778,2009-07-02,10:23:12
40.004363,116.313418,0,167,39996.4328356481,2009-07-02,10:23:17
40.004373,116.313613,0,164,39996.4328935185,2009-07-02,10:23:22
40.004391,116.313826,0,160,39996.4329513889,2009-07-02,10:23:27
40.004446,116.314,0,153,39996.4330092593,2009-07-02,10:23:32
40.004563,116.314165,0,141,39996.4330671296,2009-07-02,10:23:37
40.004592,116.314358,0,137,39996.433125,2009-07-02,10:23:42
40.004576,116.314566,0,132,39996.4331828704,2009-07-02,10:23:47
40.004554,116.314759,0,127,39996.4332407407,2009-07-02,10:23:52
40.00456,116.314955,0,124,39996.4332986111,2009-07-02,10:23:57
40.004586,116.315126,0,120,39996.4333564815,2009-07-02,10:24:02
40.00458,116.315281,0,117,39996.4334143519,2009-07-02,10:24:07
40.004615,116.31544,0,115,39996.4334722222,2009-07-02,10:24:12
40.004635,116.315623,0,112,39996.4335300926,2009-07-02,10:24:17
40.00463,116.315816,0,110,39996.433587963,2009-07-02,10:24:22
40.004662,116.316026,0,106,39996.4336458333,2009-07-02,10:24:27
40.00469,116.316199,0,102,39996.4337037037,2009-07-02,10:24:32
40.004727,116.31635,0,94,39996.4337615741,2009-07-02,10:24:37
40.004725,116.316494,0,94,39996.4338194444,2009-07-02,10:24:42
40.004749,116.316602,0,94,39996.4338773148,2009-07-02,10:24:47
40.00476,116.316727,0,98,39996.4339351852,2009-07-02,10:24:52
40.004838,116.316748,0,98,39996.4339930556,2009-07-02,10:24:57
40.004929,116.316786,0,100,39996.4340509259,2009-07-02,10:25:02
40.005028,116.316771,0,110,39996.4341087963,2009-07-02,10:25:07
40.00513,116.316756,0,116,39996.4341666667,2009-07-02,10:25:12
40.005188,116.316783,0,114,39996.434224537,2009-07-02,10:25:17
40.005195,116.316786,0,114,39996.4342824074,2009-07-02,10:25:22
40.005194,116.31678,0,114,39996.4343402778,2009-07-02,10:25:27
40.005195,116.316784,0,114,39996.4343981481,2009-07-02,10:25:32
40.005194,116.316777,0,115,39996.4344560185,2009-07-02,10:25:37
40.005195,116.316779,0,115,39996.4345138889,2009-07-02,10:25:42
40.005195,116.316779,0,115,39996.4345486111,2009-07-02,10:25:45
40.005195,116.316782,0,115,39996.4345717593,2009-07-02,10:25:47
40.005194,116.316772,0,115,39996.4346296296,2009-07-02,10:25:52
40.005194,116.316772,0,115,39996.4346643519,2009-07-02,10:25:55
40.005193,116.316767,0,115,39996.4346875,2009-07-02,10:25:57
40.005201,116.316779,0,115,39996.4347453704,2009-07-02,10:26:02
40.005236,116.316789,0,115,39996.4348032407,2009-07-02,10:26:07
40.005297,116.316788,0,116,39996.4348611111,2009-07-02,10:26:12
40.005349,116.316776,0,120,39996.4349189815,2009-07-02,10:26:17
40.005395,116.316778,0,122,39996.4349768519,2009-07-02,10:26:22
40.005478,116.316726,0,123,39996.4350347222,2009-07-02,10:26:27
40.005492,116.316683,0,122,39996.4350925926,2009-07-02,10:26:32
40.005503,116.316624,0,124,39996.435150463,2009-07-02,10:26:37
40.005519,116.316601,0,123,39996.4352083333,2009-07-02,10:26:42
40.005519,116.316601,0,123,39996.4352430556,2009-07-02,10:26:45
40.005526,116.316594,0,125,39996.4352662037,2009-07-02,10:26:47
40.005537,116.31658,0,125,39996.4353240741,2009-07-02,10:26:52
40.005558,116.316606,0,126,39996.4353819444,2009-07-02,10:26:57
40.005598,116.316659,0,127,39996.4354398148,2009-07-02,10:27:02
40.005627,116.316699,0,127,39996.4354976852,2009-07-02,10:27:07
40.005636,116.316708,0,127,39996.4355555556,2009-07-02,10:27:12
40.00564,116.316732,0,128,39996.4356134259,2009-07-02,10:27:17
40.005614,116.316774,0,128,39996.4356712963,2009-07-02,10:27:22
40.005605,116.316783,0,128,39996.4357291667,2009-07-02,10:27:27
40.005607,116.316792,0,128,39996.435787037,2009-07-02,10:27:32
40.005611,116.316804,0,128,39996.4358449074,2009-07-02,10:27:37
40.005613,116.316809,0,128,39996.4359027778,2009-07-02,10:27:42
40.005614,116.316809,0,128,39996.4359606481,2009-07-02,10:27:47
40.005614,116.316809,0,128,39996.4359953704,2009-07-02,10:27:50
40.005613,116.316803,0,128,39996.4360185185,2009-07-02,10:27:52
40.005611,116.316789,0,128,39996.4360763889,2009-07-02,10:27:57
40.005616,116.316712,0,129,39996.4361342593,2009-07-02,10:28:02
40.005613,116.316617,0,129,39996.4361921296,2009-07-02,10:28:07
40.00559,116.3165,0,129,39996.43625,2009-07-02,10:28:12
40.005492,116.316372,0,130,39996.4363078704,2009-07-02,10:28:17
40.005383,116.316334,0,130,39996.4363657407,2009-07-02,10:28:22
40.005392,116.316361,0,130,39996.4364236111,2009-07-02,10:28:27
40.005401,116.316266,0,130,39996.4364814815,2009-07-02,10:28:32
40.005435,116.316175,0,131,39996.4365393519,2009-07-02,10:28:37
40.005472,116.316095,0,131,39996.4365972222,2009-07-02,10:28:42
40.005521,116.316066,0,131,39996.4366550926,2009-07-02,10:28:47
40.005593,116.316046,0,132,39996.436712963,2009-07-02,10:28:52
40.005683,116.316021,0,132,39996.4367708333,2009-07-02,10:28:57
40.005773,116.315987,0,133,39996.4368287037,2009-07-02,10:29:02
40.00585,116.315955,0,133,39996.4368865741,2009-07-02,10:29:07
40.005928,116.31591,0,134,39996.4369444444,2009-07-02,10:29:12
40.006008,116.315874,0,134,39996.4370023148,2009-07-02,10:29:17
40.006082,116.31587,0,134,39996.4370601852,2009-07-02,10:29:22
40.006195,116.315866,0,135,39996.4371180556,2009-07-02,10:29:27
40.006333,116.31586,0,136,39996.4371759259,2009-07-02,10:29:32
40.00649,116.31586,0,136,39996.4372337963,2009-07-02,10:29:37
40.006667,116.31587,0,137,39996.4372916667,2009-07-02,10:29:42
40.006749,116.315835,0,137,39996.437349537,2009-07-02,10:29:47
40.006884,116.315774,0,136,39996.4374074074,2009-07-02,10:29:52
40.007028,116.31573,0,135,39996.4374652778,2009-07-02,10:29:57
40.007141,116.315709,0,134,39996.4375231481,2009-07-02,10:30:02
40.007244,116.315743,0,133,39996.4375810185,2009-07-02,10:30:07
40.007373,116.315782,0,132,39996.4376388889,2009-07-02,10:30:12
40.007362,116.315802,0,131,39996.4376967593,2009-07-02,10:30:17
40.006912,116.316007,0,132,39996.4377546296,2009-07-02,10:30:22
40.00684,116.316103,0,131,39996.4378125,2009-07-02,10:30:27
40.006816,116.316145,0,131,39996.4378703704,2009-07-02,10:30:32
40.006801,116.316191,0,130,39996.4379282407,2009-07-02,10:30:37
40.006788,116.316231,0,130,39996.4379861111,2009-07-02,10:30:42
40.006741,116.316264,0,129,39996.4380439815,2009-07-02,10:30:47
40.00621,116.316238,0,128,39996.4381018518,2009-07-02,10:30:52
40.005978,116.316223,0,128,39996.4381597222,2009-07-02,10:30:57
40.005816,116.31621,0,129,39996.4382175926,2009-07-02,10:31:02
40.005686,116.316206,0,129,39996.438275463,2009-07-02,10:31:07
40.005627,116.316184,0,129,39996.4383333333,2009-07-02,10:31:12
40.005598,116.316132,0,129,39996.4383912037,2009-07-02,10:31:17
40.005605,116.316052,0,129,39996.4384490741,2009-07-02,10:31:22
40.005623,116.31597,0,130,39996.4385069444,2009-07-02,10:31:27
40.005664,116.315889,0,131,39996.4385648148,2009-07-02,10:31:32
40.005715,116.315796,0,132,39996.4386226852,2009-07-02,10:31:37
40.005737,116.315749,0,134,39996.4386805556,2009-07-02,10:31:42
40.005761,116.315723,0,134,39996.4387384259,2009-07-02,10:31:47
40.005828,116.315707,0,135,39996.4387962963,2009-07-02,10:31:52
40.005909,116.315656,0,137,39996.4388541667,2009-07-02,10:31:57
40.005988,116.315603,0,139,39996.438912037,2009-07-02,10:32:02
40.006028,116.315589,0,141,39996.4389699074,2009-07-02,10:32:07
40.006011,116.315621,0,144,39996.4390277778,2009-07-02,10:32:12
40.006011,116.315621,0,144,39996.4390625,2009-07-02,10:32:15
40.006005,116.315617,0,145,39996.4390856481,2009-07-02,10:32:17
40.005944,116.315615,0,146,39996.4391435185,2009-07-02,10:32:22
40.005831,116.315568,0,148,39996.4392013889,2009-07-02,10:32:27
40.005686,116.315509,0,150,39996.4392592593,2009-07-02,10:32:32
40.005528,116.315481,0,154,39996.4393171296,2009-07-02,10:32:37
40.005407,116.315454,0,158,39996.439375,2009-07-02,10:32:42
40.005282,116.315481,0,162,39996.4394328704,2009-07-02,10:32:47
40.005168,116.315625,0,166,39996.4394907407,2009-07-02,10:32:52
40.005012,116.315671,0,171,39996.4395486111,2009-07-02,10:32:57
40.004813,116.315686,0,175,39996.4396064815,2009-07-02,10:33:02
40.004732,116.315761,0,179,39996.4396643518,2009-07-02,10:33:07
40.004661,116.315774,0,182,39996.4397222222,2009-07-02,10:33:12
40.004596,116.315742,0,185,39996.4397800926,2009-07-02,10:33:17
40.004542,116.315696,0,187,39996.439837963,2009-07-02,10:33:22
40.004844,116.315718,0,188,39996.4398958333,2009-07-02,10:33:27
40.00511,116.315817,0,189,39996.4399537037,2009-07-02,10:33:32
40.005217,116.315952,0,189,39996.4400115741,2009-07-02,10:33:37
40.00522,116.316027,0,189,39996.4400694444,2009-07-02,10:33:42
40.005173,116.316079,0,189,39996.4401273148,2009-07-02,10:33:47
40.00509,116.316136,0,189,39996.4401851852,2009-07-02,10:33:52
40.005029,116.316149,0,190,39996.4402430556,2009-07-02,10:33:57
40.005006,116.316156,0,191,39996.4403009259,2009-07-02,10:34:02
40.005,116.31619,0,191,39996.4403587963,2009-07-02,10:34:07
40.00498,116.316185,0,191,39996.4404166667,2009-07-02,10:34:12
40.004991,116.316189,0,188,39996.440474537,2009-07-02,10:34:17
40.005019,116.31624,0,188,39996.4405324074,2009-07-02,10:34:22
40.005268,116.316283,0,186,39996.4405902778,2009-07-02,10:34:27
40.0057,116.316201,0,185,39996.4406481481,2009-07-02,10:34:32
40.005967,116.316098,0,184,39996.4407060185,2009-07-02,10:34:37
40.006027,116.316053,0,184,39996.4407638889,2009-07-02,10:34:42
40.006096,116.316019,0,184,39996.4408217593,2009-07-02,10:34:47
40.006175,116.315999,0,186,39996.4408796296,2009-07-02,10:34:52
40.006198,116.315982,0,191,39996.4409375,2009-07-02,10:34:57
40.006198,116.315982,0,191,39996.4409722222,2009-07-02,10:35:00
40.00619,116.315984,0,194,39996.4409953704,2009-07-02,10:35:02
40.006199,116.315942,0,195,39996.4410532407,2009-07-02,10:35:07
40.006182,116.315933,0,198,39996.4411111111,2009-07-02,10:35:12
40.006211,116.315927,0,202,39996.4411689815,2009-07-02,10:35:17
40.006286,116.315879,0,205,39996.4412268519,2009-07-02,10:35:22
40.006377,116.31585,0,211,39996.4412847222,2009-07-02,10:35:27
40.006364,116.315732,0,214,39996.4413425926,2009-07-02,10:35:32
40.006187,116.315701,0,215,39996.441400463,2009-07-02,10:35:37
40.006059,116.315825,0,214,39996.4414583333,2009-07-02,10:35:42
40.005989,116.315884,0,213,39996.4415162037,2009-07-02,10:35:47
40.005907,116.315932,0,212,39996.4415740741,2009-07-02,10:35:52
40.005873,116.315928,0,209,39996.4416319444,2009-07-02,10:35:57
40.005908,116.31591,0,203,39996.4416898148,2009-07-02,10:36:02
40.005988,116.315883,0,197,39996.4417476852,2009-07-02,10:36:07
40.006043,116.315894,0,192,39996.4418055556,2009-07-02,10:36:12
40.006061,116.315908,0,191,39996.4418634259,2009-07-02,10:36:17
40.006071,116.315928,0,191,39996.4419212963,2009-07-02,10:36:22
40.006101,116.315963,0,191,39996.4419791667,2009-07-02,10:36:27
40.006129,116.315962,0,193,39996.442037037,2009-07-02,10:36:32
40.006126,116.315976,0,196,39996.4420949074,2009-07-02,10:36:37
40.006085,116.315978,0,196,39996.4421527778,2009-07-02,10:36:42
40.006085,116.315978,0,196,39996.4421875,2009-07-02,10:36:45
40.006083,116.315972,0,198,39996.4422106481,2009-07-02,10:36:47
40.006139,116.315868,0,199,39996.4422685185,2009-07-02,10:36:52
40.006149,116.315826,0,201,39996.4423263889,2009-07-02,10:36:57
40.00609,116.315846,0,203,39996.4423842593,2009-07-02,10:37:02
40.005933,116.315891,0,204,39996.4424421296,2009-07-02,10:37:07
40.005785,116.315956,0,206,39996.4425,2009-07-02,10:37:12
40.005743,116.315927,0,206,39996.4425578704,2009-07-02,10:37:17
40.005671,116.315898,0,207,39996.4426157407,2009-07-02,10:37:22
40.005604,116.315954,0,208,39996.4426736111,2009-07-02,10:37:27
40.005411,116.316048,0,208,39996.4427314815,2009-07-02,10:37:32
40.005326,116.316137,0,208,39996.4427893519,2009-07-02,10:37:37
40.005125,116.316245,0,208,39996.4428472222,2009-07-02,10:37:42
40.004986,116.316316,0,208,39996.4429050926,2009-07-02,10:37:47
40.004901,116.316388,0,208,39996.442962963,2009-07-02,10:37:52
40.004955,116.31641,0,208,39996.4430208333,2009-07-02,10:37:57
40.005097,116.316429,0,208,39996.4430787037,2009-07-02,10:38:02
40.00523,116.316341,0,208,39996.4431365741,2009-07-02,10:38:07
40.00539,116.316272,0,207,39996.4431944444,2009-07-02,10:38:12
40.005413,116.316254,0,206,39996.4432523148,2009-07-02,10:38:17
40.005419,116.316241,0,206,39996.4433101852,2009-07-02,10:38:22
40.005502,116.316219,0,205,39996.4433680556,2009-07-02,10:38:27
40.005502,116.316219,0,205,39996.4434027778,2009-07-02,10:38:30
40.005501,116.316214,0,205,39996.4434259259,2009-07-02,10:38:32
40.005658,116.316252,0,205,39996.4434837963,2009-07-02,10:38:37
40.005904,116.316225,0,205,39996.4435416667,2009-07-02,10:38:42
40.005998,116.31626,0,207,39996.443599537,2009-07-02,10:38:47
40.006056,116.316274,0,208,39996.4436574074,2009-07-02,10:38:52
40.006056,116.316274,0,208,39996.4436921296,2009-07-02,10:38:55
40.00606,116.31627,0,208,39996.4437152778,2009-07-02,10:38:57
40.006058,116.316258,0,209,39996.4437731481,2009-07-02,10:39:02
40.006058,116.316258,0,209,39996.4438078704,2009-07-02,10:39:05
40.006058,116.316257,0,209,39996.4438310185,2009-07-02,10:39:07
40.00609,116.316253,0,208,39996.4438888889,2009-07-02,10:39:12
40.006091,116.316263,0,208,39996.4439467593,2009-07-02,10:39:17
40.006089,116.316266,0,208,39996.4440046296,2009-07-02,10:39:22
40.006089,116.316266,0,208,39996.4440393519,2009-07-02,10:39:25
40.006088,116.316262,0,208,39996.4440625,2009-07-02,10:39:27
40.006108,116.316284,0,208,39996.4441203704,2009-07-02,10:39:32
40.006123,116.316302,0,208,39996.4441782407,2009-07-02,10:39:37
40.006096,116.316298,0,208,39996.4442361111,2009-07-02,10:39:42
40.006078,116.316267,0,209,39996.4442939815,2009-07-02,10:39:47
40.00603,116.316193,0,210,39996.4443518519,2009-07-02,10:39:52
40.005975,116.316123,0,212,39996.4444097222,2009-07-02,10:39:57
40.005978,116.316154,0,213,39996.4444675926,2009-07-02,10:40:02
40.006082,116.316226,0,211,39996.444525463,2009-07-02,10:40:07
40.006118,116.316239,0,210,39996.4445833333,2009-07-02,10:40:12
40.006118,116.316239,0,210,39996.4446180556,2009-07-02,10:40:15
40.006119,116.316244,0,210,39996.4446412037,2009-07-02,10:40:17
40.00614,116.316242,0,210,39996.4446990741,2009-07-02,10:40:22
40.00614,116.316242,0,210,39996.4447337963,2009-07-02,10:40:25
40.006139,116.31624,0,210,39996.4447569444,2009-07-02,10:40:27
40.006027,116.316305,0,210,39996.4448148148,2009-07-02,10:40:32
40.005923,116.316339,0,210,39996.4448726852,2009-07-02,10:40:37
40.005979,116.316252,0,210,39996.4449305556,2009-07-02,10:40:42
40.006041,116.316199,0,210,39996.4449884259,2009-07-02,10:40:47
40.006073,116.316173,0,210,39996.4450462963,2009-07-02,10:40:52
40.005967,116.31614,0,211,39996.4451041667,2009-07-02,10:40:57
40.006127,116.316034,0,211,39996.445162037,2009-07-02,10:41:02
40.006163,116.31603,0,211,39996.4452199074,2009-07-02,10:41:07
40.006174,116.316052,0,211,39996.4452777778,2009-07-02,10:41:12
40.006449,116.315969,0,210,39996.4453356481,2009-07-02,10:41:17
40.006816,116.315879,0,209,39996.4453935185,2009-07-02,10:41:22
40.007232,116.315792,0,208,39996.4454513889,2009-07-02,10:41:27
40.007323,116.315768,0,207,39996.4455092593,2009-07-02,10:41:32
40.007394,116.315754,0,207,39996.4455671296,2009-07-02,10:41:37
40.007495,116.315748,0,207,39996.445625,2009-07-02,10:41:42
40.007619,116.315728,0,207,39996.4456828704,2009-07-02,10:41:47
40.007718,116.315742,0,209,39996.4457407407,2009-07-02,10:41:52
40.007875,116.315735,0,210,39996.4457986111,2009-07-02,10:41:57
40.00794,116.315765,0,212,39996.4458564815,2009-07-02,10:42:02
40.007834,116.315802,0,212,39996.4459143518,2009-07-02,10:42:07
40.007772,116.315798,0,212,39996.4459722222,2009-07-02,10:42:12
40.007728,116.31579,0,212,39996.4460300926,2009-07-02,10:42:17
40.007587,116.3158,0,212,39996.446087963,2009-07-02,10:42:22
40.007487,116.315827,0,212,39996.4461458333,2009-07-02,10:42:27
40.007487,116.315827,0,212,39996.4461805556,2009-07-02,10:42:30
40.007482,116.315827,0,212,39996.4462037037,2009-07-02,10:42:32
40.007443,116.31585,0,212,39996.4462615741,2009-07-02,10:42:37
40.007427,116.315847,0,212,39996.4463194444,2009-07-02,10:42:42
40.007427,116.315847,0,212,39996.4463541667,2009-07-02,10:42:45
40.007427,116.315847,0,212,39996.4463773148,2009-07-02,10:42:47
40.007415,116.315856,0,212,39996.4464351852,2009-07-02,10:42:52
40.006775,116.315947,0,207,39996.4464930556,2009-07-02,10:42:57
40.006566,116.315955,0,206,39996.4465509259,2009-07-02,10:43:02
40.006146,116.31592,0,204,39996.4466087963,2009-07-02,10:43:07
40.005991,116.315955,0,201,39996.4466666667,2009-07-02,10:43:12
40.005912,116.31601,0,196,39996.446724537,2009-07-02,10:43:17
40.005856,116.316023,0,193,39996.4467824074,2009-07-02,10:43:22
40.005839,116.316032,0,190,39996.4468402778,2009-07-02,10:43:27
40.005848,116.316016,0,188,39996.4468981481,2009-07-02,10:43:32
40.005848,116.316016,0,188,39996.4469328704,2009-07-02,10:43:35
40.005851,116.316017,0,186,39996.4469560185,2009-07-02,10:43:37
40.005959,116.315996,0,183,39996.4470138889,2009-07-02,10:43:42
40.005964,116.316005,0,182,39996.4470717593,2009-07-02,10:43:47
40.006003,116.316013,0,183,39996.4471296296,2009-07-02,10:43:52
40.006047,116.315986,0,183,39996.4471875,2009-07-02,10:43:57
40.006088,116.315981,0,184,39996.4472453704,2009-07-02,10:44:02
40.006075,116.315968,0,185,39996.4473032407,2009-07-02,10:44:07
40.006062,116.315955,0,188,39996.4473611111,2009-07-02,10:44:12
40.006017,116.315915,0,192,39996.4474189815,2009-07-02,10:44:17
40.00597,116.315918,0,196,39996.4474768518,2009-07-02,10:44:22
40.005912,116.315874,0,198,39996.4475347222,2009-07-02,10:44:27
40.005876,116.315856,0,200,39996.4475925926,2009-07-02,10:44:32
40.00588,116.315871,0,199,39996.447650463,2009-07-02,10:44:37
40.00585,116.315834,0,197,39996.4479398148,2009-07-02,10:45:02
40.005956,116.315869,0,198,39996.4479976852,2009-07-02,10:45:07
40.006015,116.315939,0,198,39996.4480555556,2009-07-02,10:45:12
40.006055,116.316009,0,198,39996.4481134259,2009-07-02,10:45:17
40.006146,116.31607,0,198,39996.4481712963,2009-07-02,10:45:22
40.006149,116.316076,0,198,39996.4482291667,2009-07-02,10:45:27
40.006149,116.316081,0,198,39996.448287037,2009-07-02,10:45:32
40.006149,116.316081,0,198,39996.4483217593,2009-07-02,10:45:35
40.006149,116.316088,0,199,39996.4483449074,2009-07-02,10:45:37
40.006185,116.316104,0,199,39996.4484027778,2009-07-02,10:45:42
40.006195,116.316123,0,200,39996.4484606481,2009-07-02,10:45:47
40.006209,116.31618,0,202,39996.4485185185,2009-07-02,10:45:52
40.006187,116.316215,0,203,39996.4485763889,2009-07-02,10:45:57
40.006134,116.316214,0,204,39996.4486342593,2009-07-02,10:46:02
40.00607,116.316157,0,208,39996.4486921296,2009-07-02,10:46:07
40.006064,116.316127,0,212,39996.44875,2009-07-02,10:46:12
40.006093,116.316124,0,212,39996.4488078704,2009-07-02,10:46:17
40.006093,116.316124,0,212,39996.4488425926,2009-07-02,10:46:20
40.006093,116.316127,0,211,39996.4488657407,2009-07-02,10:46:22
40.006142,116.316137,0,210,39996.4489236111,2009-07-02,10:46:27
40.006142,116.316137,0,210,39996.4489583333,2009-07-02,10:46:30
40.006144,116.31614,0,209,39996.4489814815,2009-07-02,10:46:32
40.006172,116.316138,0,210,39996.4490393519,2009-07-02,10:46:37
40.006181,116.316142,0,210,39996.4490972222,2009-07-02,10:46:42
40.006206,116.316174,0,211,39996.4491550926,2009-07-02,10:46:47
40.006216,116.316172,0,211,39996.449212963,2009-07-02,10:46:52
40.006188,116.316155,0,212,39996.4492708333,2009-07-02,10:46:57
40.006166,116.316142,0,212,39996.4493287037,2009-07-02,10:47:02
40.006174,116.316118,0,211,39996.4493865741,2009-07-02,10:47:07
40.006147,116.316095,0,211,39996.4494444444,2009-07-02,10:47:12
40.006081,116.31609,0,212,39996.4495023148,2009-07-02,10:47:17
40.00602,116.316068,0,211,39996.4495601852,2009-07-02,10:47:22
40.005974,116.316063,0,211,39996.4496180556,2009-07-02,10:47:27
40.005983,116.316093,0,210,39996.4496759259,2009-07-02,10:47:32
40.005995,116.316149,0,210,39996.4497337963,2009-07-02,10:47:37
40.005984,116.316155,0,210,39996.4497916667,2009-07-02,10:47:42
40.005947,116.316141,0,209,39996.449849537,2009-07-02,10:47:47
40.00588,116.316151,0,209,39996.4499074074,2009-07-02,10:47:52
40.005859,116.316147,0,209,39996.4499652778,2009-07-02,10:47:57
40.005969,116.316124,0,209,39996.4500231481,2009-07-02,10:48:02
40.006026,116.316103,0,209,39996.4500810185,2009-07-02,10:48:07
40.005987,116.316094,0,211,39996.4501388889,2009-07-02,10:48:12
40.00596,116.316045,0,213,39996.4501967593,2009-07-02,10:48:17
40.005906,116.316016,0,216,39996.4502546296,2009-07-02,10:48:22
40.005884,116.316019,0,219,39996.4503125,2009-07-02,10:48:27
40.005899,116.316054,0,221,39996.4503703704,2009-07-02,10:48:32
40.005876,116.316041,0,222,39996.4504282407,2009-07-02,10:48:37
40.005915,116.316036,0,224,39996.4504861111,2009-07-02,10:48:42
40.00599,116.31606,0,227,39996.4505439815,2009-07-02,10:48:47
40.005967,116.316059,0,227,39996.4506018519,2009-07-02,10:48:52
40.005971,116.316073,0,228,39996.4506597222,2009-07-02,10:48:57
40.006029,116.31612,0,229,39996.4507175926,2009-07-02,10:49:02
40.00605,116.316132,0,230,39996.450775463,2009-07-02,10:49:07
40.006043,116.316172,0,232,39996.4508333333,2009-07-02,10:49:12
40.00601,116.316209,0,234,39996.4508912037,2009-07-02,10:49:17
40.00597,116.316238,0,235,39996.4509490741,2009-07-02,10:49:22
40.005966,116.316244,0,234,39996.4510069444,2009-07-02,10:49:27
40.005966,116.316244,0,234,39996.4510416667,2009-07-02,10:49:30
40.005968,116.316249,0,235,39996.4510648148,2009-07-02,10:49:32
40.006005,116.316259,0,234,39996.4511226852,2009-07-02,10:49:37
40.006001,116.316241,0,233,39996.4511805556,2009-07-02,10:49:42
40.005935,116.316186,0,233,39996.4512384259,2009-07-02,10:49:47
40.005901,116.31619,0,233,39996.4512962963,2009-07-02,10:49:52
40.005875,116.316136,0,233,39996.4513541667,2009-07-02,10:49:57
40.005903,116.316133,0,234,39996.451412037,2009-07-02,10:50:02
40.005972,116.316154,0,235,39996.4514699074,2009-07-02,10:50:07
40.006029,116.316221,0,237,39996.4515277778,2009-07-02,10:50:12
40.00604,116.316252,0,238,39996.4515856481,2009-07-02,10:50:17
40.005999,116.316255,0,240,39996.4516435185,2009-07-02,10:50:22
40.005935,116.31625,0,242,39996.4517013889,2009-07-02,10:50:27
40.005869,116.316226,0,246,39996.4517592593,2009-07-02,10:50:32
40.00589,116.31618,0,252,39996.4518171296,2009-07-02,10:50:37
40.005982,116.316133,0,256,39996.451875,2009-07-02,10:50:42
40.006006,116.316113,0,254,39996.4519328704,2009-07-02,10:50:47
40.006053,116.3161,0,252,39996.4519907407,2009-07-02,10:50:52
40.006103,116.316122,0,251,39996.4520486111,2009-07-02,10:50:57
40.006123,116.316126,0,247,39996.4521064815,2009-07-02,10:51:02
40.006154,116.31613,0,245,39996.4521643519,2009-07-02,10:51:07
40.006301,116.316174,0,245,39996.4546527778,2009-07-02,10:54:42
40.006423,116.316154,0,245,39996.4547106481,2009-07-02,10:54:47
40.006403,116.316121,0,245,39996.4547685185,2009-07-02,10:54:52
40.006401,116.316114,0,245,39996.4548263889,2009-07-02,10:54:57
40.0064,116.316117,0,245,39996.4548842593,2009-07-02,10:55:02
40.0064,116.316117,0,245,39996.4549189815,2009-07-02,10:55:05
40.006397,116.316115,0,245,39996.4549421296,2009-07-02,10:55:07
40.006394,116.316105,0,245,39996.455,2009-07-02,10:55:12
40.006386,116.316094,0,245,39996.4550578704,2009-07-02,10:55:17
40.006401,116.316084,0,245,39996.4551157407,2009-07-02,10:55:22
40.006432,116.316074,0,244,39996.4551736111,2009-07-02,10:55:27
40.006432,116.316074,0,244,39996.4552083333,2009-07-02,10:55:30
40.006431,116.31607,0,244,39996.4552314815,2009-07-02,10:55:32
40.006428,116.316058,0,244,39996.4552893518,2009-07-02,10:55:37
40.006362,116.316042,0,244,39996.4553472222,2009-07-02,10:55:42
40.006264,116.316042,0,243,39996.4554050926,2009-07-02,10:55:47
40.006183,116.31603,0,243,39996.455462963,2009-07-02,10:55:52
40.006161,116.316014,0,244,39996.4555208333,2009-07-02,10:55:57
40.006139,116.315982,0,244,39996.4555787037,2009-07-02,10:56:02
40.00612,116.315983,0,244,39996.4556365741,2009-07-02,10:56:07
40.00612,116.315983,0,244,39996.4556712963,2009-07-02,10:56:10
40.006126,116.315982,0,244,39996.4556944444,2009-07-02,10:56:12
40.006161,116.315981,0,244,39996.4557523148,2009-07-02,10:56:17
40.006199,116.315999,0,243,39996.4558101852,2009-07-02,10:56:22
40.006199,116.315996,0,243,39996.4558680556,2009-07-02,10:56:27
40.006198,116.315988,0,243,39996.4559259259,2009-07-02,10:56:32
40.006199,116.315984,0,243,39996.4559837963,2009-07-02,10:56:37
40.006199,116.315984,0,243,39996.4560185185,2009-07-02,10:56:40
40.006202,116.315992,0,243,39996.4560416667,2009-07-02,10:56:42
40.006254,116.316054,0,242,39996.456099537,2009-07-02,10:56:47
40.006235,116.316101,0,240,39996.4561574074,2009-07-02,10:56:52
40.006207,116.316139,0,240,39996.4562152778,2009-07-02,10:56:57
40.006208,116.316149,0,240,39996.4562731481,2009-07-02,10:57:02
40.006214,116.316167,0,239,39996.4563310185,2009-07-02,10:57:07
40.006214,116.316167,0,239,39996.4563657407,2009-07-02,10:57:10
40.006215,116.316165,0,239,39996.4563888889,2009-07-02,10:57:12
40.006217,116.316174,0,239,39996.4564467593,2009-07-02,10:57:17
40.006217,116.316179,0,238,39996.4565046296,2009-07-02,10:57:22
40.006216,116.316171,0,238,39996.4565625,2009-07-02,10:57:27
40.006215,116.316168,0,238,39996.4566203704,2009-07-02,10:57:32
40.006213,116.316161,0,238,39996.4566782407,2009-07-02,10:57:37
40.006213,116.316161,0,238,39996.456712963,2009-07-02,10:57:40
40.00621,116.31616,0,238,39996.4567361111,2009-07-02,10:57:42
40.006203,116.316108,0,238,39996.4567939815,2009-07-02,10:57:47
40.006179,116.316104,0,237,39996.4568518519,2009-07-02,10:57:52
40.00617,116.316087,0,237,39996.4569097222,2009-07-02,10:57:57
40.006169,116.316079,0,237,39996.4569675926,2009-07-02,10:58:02
40.006168,116.316074,0,237,39996.457025463,2009-07-02,10:58:07
40.006168,116.316066,0,237,39996.4570833333,2009-07-02,10:58:12
40.006155,116.316234,0,224,39996.4603240741,2009-07-02,11:02:52
40.005902,116.316294,0,208,39996.4603819444,2009-07-02,11:02:57
40.005732,116.31637,0,190,39996.4604398148,2009-07-02,11:03:02
40.005659,116.316479,0,173,39996.4604976852,2009-07-02,11:03:07
40.005654,116.316512,0,169,39996.4605555556,2009-07-02,11:03:12
40.005641,116.316534,0,167,39996.4606134259,2009-07-02,11:03:17
40.005618,116.316615,0,162,39996.4606712963,2009-07-02,11:03:22
40.005578,116.316656,0,160,39996.4607291667,2009-07-02,11:03:27
40.005603,116.316726,0,164,39996.460787037,2009-07-02,11:03:32
40.005643,116.316812,0,169,39996.4608449074,2009-07-02,11:03:37
40.005632,116.316822,0,184,39996.4609027778,2009-07-02,11:03:42
40.005485,116.316706,0,189,39996.4609606481,2009-07-02,11:03:47
40.005431,116.316633,0,158,39996.4610185185,2009-07-02,11:03:52
40.005419,116.316657,0,143,39996.4610763889,2009-07-02,11:03:57
40.00543,116.316717,0,137,39996.4611342593,2009-07-02,11:04:02
40.005417,116.316743,0,134,39996.4611921296,2009-07-02,11:04:07
40.005417,116.316743,0,134,39996.4612268518,2009-07-02,11:04:10
40.005411,116.316744,0,132,39996.46125,2009-07-02,11:04:12
40.005361,116.316731,0,133,39996.4613078704,2009-07-02,11:04:17
40.005302,116.316745,0,134,39996.4613657407,2009-07-02,11:04:22
40.005247,116.316759,0,133,39996.4614236111,2009-07-02,11:04:27
40.005239,116.316758,0,133,39996.4614814815,2009-07-02,11:04:32
40.005238,116.316763,0,134,39996.4615393518,2009-07-02,11:04:37
40.005238,116.316765,0,134,39996.4615972222,2009-07-02,11:04:42
40.005237,116.316761,0,134,39996.4616550926,2009-07-02,11:04:47
40.005236,116.316756,0,134,39996.461712963,2009-07-02,11:04:52
40.005236,116.316758,0,134,39996.4617708333,2009-07-02,11:04:57
40.005236,116.316758,0,134,39996.4618055556,2009-07-02,11:05:00
40.005236,116.316764,0,134,39996.4618287037,2009-07-02,11:05:02
40.005232,116.316795,0,134,39996.4618865741,2009-07-02,11:05:07
40.005226,116.316801,0,135,39996.4619444444,2009-07-02,11:05:12
40.005225,116.316795,0,135,39996.4620023148,2009-07-02,11:05:17
40.005224,116.316794,0,135,39996.4620601852,2009-07-02,11:05:22
40.005224,116.316791,0,135,39996.4621180556,2009-07-02,11:05:27
40.005224,116.316791,0,135,39996.4621527778,2009-07-02,11:05:30
40.005225,116.316794,0,135,39996.4621759259,2009-07-02,11:05:32
40.005276,116.316843,0,135,39996.4622337963,2009-07-02,11:05:37
40.005302,116.316859,0,135,39996.4622916667,2009-07-02,11:05:42
40.00532,116.316868,0,135,39996.462349537,2009-07-02,11:05:47
40.005327,116.316939,0,133,39996.4624074074,2009-07-02,11:05:52
40.005331,116.317053,0,132,39996.4624652778,2009-07-02,11:05:57
40.005397,116.31718,0,134,39996.4625231481,2009-07-02,11:06:02
40.005422,116.317318,0,139,39996.4625810185,2009-07-02,11:06:07
40.005389,116.317475,0,145,39996.4626388889,2009-07-02,11:06:12
40.005387,116.317603,0,151,39996.4626967593,2009-07-02,11:06:17
40.005514,116.317719,0,160,39996.4627546296,2009-07-02,11:06:22
40.005609,116.317715,0,167,39996.4628125,2009-07-02,11:06:27
40.005731,116.317755,0,167,39996.4628703704,2009-07-02,11:06:32
40.005857,116.31778,0,158,39996.4629282407,2009-07-02,11:06:37
40.005944,116.317777,0,162,39996.4629861111,2009-07-02,11:06:42
40.006083,116.31773,0,159,39996.4630439815,2009-07-02,11:06:47
40.006195,116.317708,0,159,39996.4631018518,2009-07-02,11:06:52
40.006306,116.317749,0,142,39996.4631597222,2009-07-02,11:06:57
40.006389,116.317788,0,138,39996.4632175926,2009-07-02,11:07:02
40.00641,116.317923,0,137,39996.463275463,2009-07-02,11:07:07
40.006429,116.318044,0,137,39996.4633333333,2009-07-02,11:07:12
40.006452,116.318172,0,138,39996.4633912037,2009-07-02,11:07:17
40.006485,116.318338,0,137,39996.4634490741,2009-07-02,11:07:22
40.006494,116.318592,0,134,39996.4635069444,2009-07-02,11:07:27
40.006482,116.318827,0,134,39996.4635648148,2009-07-02,11:07:32
40.006491,116.31897,0,130,39996.4636226852,2009-07-02,11:07:37
40.006505,116.318991,0,124,39996.4636805556,2009-07-02,11:07:42
40.006516,116.319044,0,123,39996.4637384259,2009-07-02,11:07:47
40.006536,116.319096,0,125,39996.4637962963,2009-07-02,11:07:52
40.006569,116.319155,0,130,39996.4638541667,2009-07-02,11:07:57
40.006569,116.319174,0,130,39996.463912037,2009-07-02,11:08:02
40.006573,116.319224,0,131,39996.4639699074,2009-07-02,11:08:07
40.006597,116.319297,0,134,39996.4640277778,2009-07-02,11:08:12
40.00667,116.319354,0,135,39996.4640856481,2009-07-02,11:08:17
40.006821,116.319341,0,132,39996.4641435185,2009-07-02,11:08:22
40.006968,116.319389,0,130,39996.4642013889,2009-07-02,11:08:27
40.007093,116.319436,0,128,39996.4642592593,2009-07-02,11:08:32
40.007217,116.319485,0,128,39996.4643171296,2009-07-02,11:08:37
40.007348,116.319533,0,130,39996.464375,2009-07-02,11:08:42
40.007466,116.319615,0,125,39996.4644328704,2009-07-02,11:08:47
40.007576,116.319733,0,143,39996.4644907407,2009-07-02,11:08:52
40.007612,116.319754,0,152,39996.4645486111,2009-07-02,11:08:57
40.007616,116.319757,0,152,39996.4646064815,2009-07-02,11:09:02
40.007616,116.319757,0,152,39996.4646412037,2009-07-02,11:09:05
40.007614,116.319757,0,153,39996.4646643519,2009-07-02,11:09:07
40.007638,116.319776,0,153,39996.4647222222,2009-07-02,11:09:12
40.00766,116.31978,0,154,39996.4647800926,2009-07-02,11:09:17
40.007687,116.31981,0,154,39996.464837963,2009-07-02,11:09:22
40.00768,116.319824,0,154,39996.4648958333,2009-07-02,11:09:27
40.007684,116.319835,0,154,39996.4649537037,2009-07-02,11:09:32
40.007746,116.319836,0,153,39996.4650115741,2009-07-02,11:09:37
40.007869,116.319757,0,152,39996.4650694444,2009-07-02,11:09:42
40.007886,116.31976,0,153,39996.4651273148,2009-07-02,11:09:47
40.00767,116.318291,0,-257,39996.466712963,2009-07-02,11:12:04
40.007915,116.319431,0,-37,39996.4667708333,2009-07-02,11:12:09
40.007863,116.319642,0,2,39996.4668287037,2009-07-02,11:12:14
40.007831,116.319665,0,-2,39996.4668865741,2009-07-02,11:12:19
40.007796,116.319689,0,-2,39996.4670023148,2009-07-02,11:12:29
40.007874,116.319871,0,212,39996.4677546296,2009-07-02,11:13:34
40.007858,116.319691,0,232,39996.4678125,2009-07-02,11:13:39
40.007916,116.3197,0,161,39996.4678703704,2009-07-02,11:13:44
40.007894,116.319756,0,169,39996.4679282407,2009-07-02,11:13:49
40.00792,116.319747,0,174,39996.4679861111,2009-07-02,11:13:54
40.00793,116.31976,0,168,39996.4680439815,2009-07-02,11:13:59
40.007935,116.319785,0,177,39996.4681018519,2009-07-02,11:14:04
40.007971,116.319827,0,197,39996.4681597222,2009-07-02,11:14:09
40.008006,116.31988,0,229,39996.4682175926,2009-07-02,11:14:14
40.008067,116.319961,0,243,39996.468275463,2009-07-02,11:14:19
40.008097,116.319993,0,263,39996.4683333333,2009-07-02,11:14:24
40.008112,116.32002,0,301,39996.4683912037,2009-07-02,11:14:29
40.008143,116.320094,0,321,39996.4684490741,2009-07-02,11:14:34
40.008029,116.32013,0,349,39996.4685069444,2009-07-02,11:14:39
40.007823,116.319939,0,363,39996.4685763889,2009-07-02,11:14:45
40.007714,116.319906,0,284,39996.4686458333,2009-07-02,11:14:51
40.007627,116.31981,0,267,39996.4687037037,2009-07-02,11:14:56
40.007627,116.31981,0,267,39996.4687384259,2009-07-02,11:14:59
40.007632,116.319816,0,261,39996.4687615741,2009-07-02,11:15:01
40.007629,116.31979,0,260,39996.4688194444,2009-07-02,11:15:06
40.007595,116.319771,0,257,39996.4688773148,2009-07-02,11:15:11
40.007569,116.319732,0,250,39996.4689351852,2009-07-02,11:15:16
40.007567,116.319728,0,247,39996.4689930556,2009-07-02,11:15:21
40.007569,116.319727,0,247,39996.4690509259,2009-07-02,11:15:26
40.00757,116.319732,0,246,39996.4691087963,2009-07-02,11:15:31
40.007574,116.319733,0,246,39996.4691666667,2009-07-02,11:15:36
40.007578,116.319736,0,246,39996.469224537,2009-07-02,11:15:41
40.007577,116.319733,0,245,39996.4692824074,2009-07-02,11:15:46
40.00758,116.319733,0,245,39996.4693402778,2009-07-02,11:15:51
40.00758,116.319733,0,245,39996.469375,2009-07-02,11:15:54
40.007581,116.319728,0,245,39996.4693981481,2009-07-02,11:15:56
40.007582,116.319669,0,245,39996.4694560185,2009-07-02,11:16:01
40.007581,116.319636,0,241,39996.4695138889,2009-07-02,11:16:06
40.007584,116.319613,0,238,39996.4695717593,2009-07-02,11:16:11
40.007567,116.319564,0,234,39996.4696296296,2009-07-02,11:16:16
40.007585,116.319579,0,233,39996.4696875,2009-07-02,11:16:21
40.00756,116.319557,0,228,39996.4697453704,2009-07-02,11:16:26
40.007542,116.31956,0,229,39996.4698032407,2009-07-02,11:16:31
40.007515,116.319551,0,229,39996.4698611111,2009-07-02,11:16:36
40.007389,116.319523,0,229,39996.4699189815,2009-07-02,11:16:41
40.00726,116.319489,0,226,39996.4699768518,2009-07-02,11:16:46
40.007046,116.319398,0,207,39996.4700347222,2009-07-02,11:16:51
40.006938,116.319323,0,195,39996.4700925926,2009-07-02,11:16:56
40.006819,116.319351,0,193,39996.470150463,2009-07-02,11:17:01
40.006717,116.319465,0,199,39996.4702083333,2009-07-02,11:17:06
40.00672,116.319441,0,212,39996.4702662037,2009-07-02,11:17:11
40.006706,116.319343,0,212,39996.4703240741,2009-07-02,11:17:16
40.006674,116.319179,0,216,39996.4703819444,2009-07-02,11:17:21
40.00666,116.318983,0,218,39996.4704398148,2009-07-02,11:17:26
40.006639,116.318717,0,212,39996.4704976852,2009-07-02,11:17:31
40.006608,116.318504,0,211,39996.4705555556,2009-07-02,11:17:36
40.00659,116.318359,0,213,39996.4706134259,2009-07-02,11:17:41
40.006613,116.318099,0,213,39996.4706712963,2009-07-02,11:17:46
40.006621,116.317883,0,213,39996.4707291667,2009-07-02,11:17:51
40.006513,116.317816,0,224,39996.470787037,2009-07-02,11:17:56
40.006349,116.317778,0,227,39996.4708449074,2009-07-02,11:18:01
40.006178,116.317762,0,230,39996.4709027778,2009-07-02,11:18:06
40.006017,116.317738,0,234,39996.4709606481,2009-07-02,11:18:11
40.005846,116.317762,0,235,39996.4710185185,2009-07-02,11:18:16
40.005608,116.317764,0,228,39996.4710763889,2009-07-02,11:18:21
40.005463,116.317806,0,220,39996.4711342593,2009-07-02,11:18:26
40.005326,116.317803,0,207,39996.4711921296,2009-07-02,11:18:31
40.005188,116.31778,0,204,39996.47125,2009-07-02,11:18:36
40.005056,116.31781,0,196,39996.4713078704,2009-07-02,11:18:41
40.004927,116.317824,0,192,39996.4713657407,2009-07-02,11:18:46
40.004772,116.31774,0,181,39996.4714236111,2009-07-02,11:18:51
40.004727,116.317685,0,185,39996.4714814815,2009-07-02,11:18:56
40.004738,116.317521,0,188,39996.4715393518,2009-07-02,11:19:01
40.00471,116.317372,0,183,39996.4715972222,2009-07-02,11:19:06
40.004716,116.317219,0,182,39996.4716550926,2009-07-02,11:19:11
40.004734,116.317041,0,178,39996.471712963,2009-07-02,11:19:16
40.004741,116.316848,0,171,39996.4717708333,2009-07-02,11:19:21
40.004698,116.316659,0,164,39996.4718287037,2009-07-02,11:19:26
40.004689,116.316516,0,153,39996.4718865741,2009-07-02,11:19:31
40.00468,116.316378,0,145,39996.4719444444,2009-07-02,11:19:36
40.004685,116.316227,0,143,39996.4720023148,2009-07-02,11:19:41
40.004689,116.316068,0,138,39996.4720601852,2009-07-02,11:19:46
40.004684,116.315918,0,138,39996.4721180556,2009-07-02,11:19:51
40.004673,116.315722,0,143,39996.4721759259,2009-07-02,11:19:56
40.004656,116.315553,0,146,39996.4722337963,2009-07-02,11:20:01
40.004616,116.315433,0,149,39996.4722916667,2009-07-02,11:20:06
40.004616,116.31531,0,150,39996.472349537,2009-07-02,11:20:11
40.004597,116.315173,0,149,39996.4724074074,2009-07-02,11:20:16
40.004587,116.315015,0,150,39996.4724652778,2009-07-02,11:20:21
40.004573,116.314846,0,148,39996.4725231482,2009-07-02,11:20:26
40.004596,116.31464,0,148,39996.4725810185,2009-07-02,11:20:31
40.00459,116.31444,0,148,39996.4726388889,2009-07-02,11:20:36
40.004601,116.314261,0,147,39996.4726967593,2009-07-02,11:20:41
40.004623,116.314072,0,147,39996.4727546296,2009-07-02,11:20:46
40.004611,116.313906,0,148,39996.4728125,2009-07-02,11:20:51
40.004595,116.313782,0,160,39996.4728703704,2009-07-02,11:20:56
40.004502,116.313669,0,165,39996.4729282407,2009-07-02,11:21:01
40.004461,116.313546,0,179,39996.4729861111,2009-07-02,11:21:06
40.00441,116.313413,0,199,39996.4730439815,2009-07-02,11:21:11
40.004451,116.313092,0,213,39996.4731018519,2009-07-02,11:21:16
40.004483,116.312887,0,218,39996.4731597222,2009-07-02,11:21:21
40.004464,116.312722,0,229,39996.4732175926,2009-07-02,11:21:26
40.004421,116.312582,0,241,39996.473275463,2009-07-02,11:21:31
40.004393,116.312506,0,235,39996.4733333333,2009-07-02,11:21:36
40.004307,116.312445,0,238,39996.4733912037,2009-07-02,11:21:41
40.004248,116.312407,0,245,39996.4734490741,2009-07-02,11:21:46
40.004135,116.312386,0,248,39996.4735069444,2009-07-02,11:21:51
40.004034,116.312412,0,259,39996.4735648148,2009-07-02,11:21:56
40.003912,116.312373,0,272,39996.4736226852,2009-07-02,11:22:01
40.003755,116.312362,0,277,39996.4736805556,2009-07-02,11:22:06
40.003606,116.312359,0,280,39996.4737384259,2009-07-02,11:22:11
40.003496,116.31237,0,279,39996.4737962963,2009-07-02,11:22:16
40.003344,116.312386,0,276,39996.4738541667,2009-07-02,11:22:21
40.003226,116.312407,0,274,39996.473912037,2009-07-02,11:22:26
40.003106,116.312397,0,275,39996.4739699074,2009-07-02,11:22:31
40.002924,116.312366,0,271,39996.4740277778,2009-07-02,11:22:36
40.002762,116.31237,0,257,39996.4740856481,2009-07-02,11:22:41
40.002626,116.31238,0,236,39996.4741435185,2009-07-02,11:22:46
40.002482,116.312387,0,191,39996.4742013889,2009-07-02,11:22:51
40.002359,116.312406,0,173,39996.4742592593,2009-07-02,11:22:56
40.002231,116.31244,0,160,39996.4743171296,2009-07-02,11:23:01
40.002124,116.312465,0,154,39996.474375,2009-07-02,11:23:06
40.002004,116.312485,0,147,39996.4744328704,2009-07-02,11:23:11
40.001892,116.312493,0,143,39996.4744907407,2009-07-02,11:23:16
40.001758,116.312501,0,140,39996.4745486111,2009-07-02,11:23:21
40.001622,116.312505,0,143,39996.4746064815,2009-07-02,11:23:26
40.001508,116.312499,0,148,39996.4746643519,2009-07-02,11:23:31
40.001391,116.3125,0,153,39996.4747222222,2009-07-02,11:23:36
40.001321,116.312505,0,167,39996.4747800926,2009-07-02,11:23:41
40.00115,116.312496,0,165,39996.474837963,2009-07-02,11:23:46
40.000992,116.312482,0,161,39996.4748958333,2009-07-02,11:23:51
40.000867,116.31249,0,157,39996.4749537037,2009-07-02,11:23:56
40.000749,116.312511,0,156,39996.4750115741,2009-07-02,11:24:01
40.000634,116.3125,0,160,39996.4750694444,2009-07-02,11:24:06
40.000523,116.312499,0,161,39996.4751273148,2009-07-02,11:24:11
40.000383,116.312454,0,156,39996.4751851852,2009-07-02,11:24:16
40.000263,116.312421,0,145,39996.4752430556,2009-07-02,11:24:21
40.000135,116.312393,0,140,39996.4753009259,2009-07-02,11:24:26
40.000024,116.312359,0,136,39996.4753587963,2009-07-02,11:24:31
39.999905,116.312348,0,133,39996.4754166667,2009-07-02,11:24:36
39.999799,116.312342,0,133,39996.475474537,2009-07-02,11:24:41
39.999688,116.312349,0,135,39996.4755324074,2009-07-02,11:24:46
39.999588,116.312364,0,135,39996.4755902778,2009-07-02,11:24:51
39.999492,116.312406,0,137,39996.4756481481,2009-07-02,11:24:56
39.999397,116.312445,0,138,39996.4757060185,2009-07-02,11:25:01
39.999274,116.312502,0,140,39996.4757638889,2009-07-02,11:25:06
39.999164,116.312563,0,143,39996.4758217593,2009-07-02,11:25:11
39.999061,116.312615,0,140,39996.4758796296,2009-07-02,11:25:16
39.998967,116.312647,0,136,39996.4759375,2009-07-02,11:25:21
39.998831,116.312694,0,140,39996.4759953704,2009-07-02,11:25:26
39.998736,116.312709,0,145,39996.4760532407,2009-07-02,11:25:31
39.998696,116.312636,0,150,39996.4761111111,2009-07-02,11:25:36
39.998695,116.312517,0,158,39996.4761689815,2009-07-02,11:25:41
39.998682,116.312381,0,159,39996.4762268519,2009-07-02,11:25:46
39.998695,116.312252,0,162,39996.4762847222,2009-07-02,11:25:51
39.998677,116.312062,0,166,39996.4763425926,2009-07-02,11:25:56
39.99868,116.311916,0,170,39996.476400463,2009-07-02,11:26:01
39.998654,116.311768,0,176,39996.4764583333,2009-07-02,11:26:06
39.998649,116.311572,0,183,39996.4765162037,2009-07-02,11:26:11
39.998645,116.311435,0,188,39996.4765740741,2009-07-02,11:26:16
39.998621,116.311272,0,199,39996.4766319444,2009-07-02,11:26:21
39.998619,116.311134,0,206,39996.4766898148,2009-07-02,11:26:26
39.99861,116.311002,0,212,39996.4767476852,2009-07-02,11:26:31
39.9986,116.310866,0,220,39996.4768055556,2009-07-02,11:26:36
39.9986,116.310715,0,226,39996.4768634259,2009-07-02,11:26:41
39.998551,116.310567,0,219,39996.4769212963,2009-07-02,11:26:46
39.998553,116.310424,0,218,39996.4769791667,2009-07-02,11:26:51
39.998558,116.310287,0,220,39996.477037037,2009-07-02,11:26:56
39.998601,116.310139,0,224,39996.4770949074,2009-07-02,11:27:01
39.998646,116.309985,0,227,39996.4771527778,2009-07-02,11:27:06
39.998679,116.309871,0,232,39996.4772106481,2009-07-02,11:27:11
39.998689,116.309756,0,243,39996.4772685185,2009-07-02,11:27:16
39.998679,116.309631,0,242,39996.4773263889,2009-07-02,11:27:21
39.998658,116.309568,0,243,39996.4773842593,2009-07-02,11:27:26
39.998662,116.309549,0,241,39996.4774421296,2009-07-02,11:27:31
39.998569,116.309484,0,232,39996.4775,2009-07-02,11:27:36
39.998505,116.309454,0,220,39996.4775578704,2009-07-02,11:27:41
39.998438,116.309428,0,198,39996.4776157407,2009-07-02,11:27:46
39.998422,116.309436,0,190,39996.4776736111,2009-07-02,11:27:51
39.998424,116.309432,0,189,39996.4777314815,2009-07-02,11:27:56
39.998424,116.309432,0,189,39996.4777662037,2009-07-02,11:27:59
39.998423,116.309437,0,189,39996.4777893518,2009-07-02,11:28:01
39.998424,116.309419,0,183,39996.4778472222,2009-07-02,11:28:06
39.998424,116.309419,0,183,39996.4778819444,2009-07-02,11:28:09
39.998432,116.309413,0,179,39996.4779050926,2009-07-02,11:28:11
39.998437,116.309433,0,176,39996.477962963,2009-07-02,11:28:16
39.998438,116.309461,0,171,39996.4780208333,2009-07-02,11:28:21
39.998518,116.309435,0,168,39996.4780787037,2009-07-02,11:28:26
39.998552,116.309415,0,168,39996.4781365741,2009-07-02,11:28:31
39.998563,116.3094,0,168,39996.4781944444,2009-07-02,11:28:36
39.998577,116.309296,0,165,39996.4782523148,2009-07-02,11:28:41
39.998576,116.309239,0,163,39996.4783101852,2009-07-02,11:28:46
39.998536,116.309203,0,159,39996.4783680556,2009-07-02,11:28:51
39.998519,116.309199,0,156,39996.4784259259,2009-07-02,11:28:56
39.998512,116.309183,0,157,39996.4784837963,2009-07-02,11:29:01
39.998512,116.309183,0,157,39996.4785185185,2009-07-02,11:29:04
39.998513,116.309182,0,157,39996.4785416667,2009-07-02,11:29:06
39.998502,116.309192,0,152,39996.478599537,2009-07-02,11:29:11
39.998501,116.309194,0,151,39996.4786574074,2009-07-02,11:29:16
39.9985,116.309195,0,151,39996.4787152778,2009-07-02,11:29:21
39.998502,116.309189,0,151,39996.4787731481,2009-07-02,11:29:26
39.998502,116.309189,0,151,39996.4788078704,2009-07-02,11:29:29
39.998501,116.309193,0,151,39996.4788310185,2009-07-02,11:29:31
39.998493,116.309166,0,151,39996.4788888889,2009-07-02,11:29:36
39.998504,116.3092,0,150,39996.4789467593,2009-07-02,11:29:41
39.998509,116.309199,0,151,39996.4790046296,2009-07-02,11:29:46
39.998511,116.309195,0,152,39996.4790625,2009-07-02,11:29:51
39.998511,116.309195,0,151,39996.4791203704,2009-07-02,11:29:56
39.998511,116.309195,0,151,39996.4791550926,2009-07-02,11:29:59
39.998509,116.309196,0,150,39996.4791782407,2009-07-02,11:30:01
39.998521,116.309155,0,147,39996.4792361111,2009-07-02,11:30:06
39.998539,116.309106,0,142,39996.4792939815,2009-07-02,11:30:11
39.998526,116.309035,0,135,39996.4793518518,2009-07-02,11:30:16
39.998498,116.308965,0,127,39996.4794097222,2009-07-02,11:30:21
39.998469,116.30891,0,127,39996.4794675926,2009-07-02,11:30:26
39.998449,116.308857,0,130,39996.479525463,2009-07-02,11:30:31
39.99841,116.30884,0,134,39996.4795833333,2009-07-02,11:30:36
39.998379,116.308812,0,140,39996.4796412037,2009-07-02,11:30:41
39.998332,116.308797,0,142,39996.4796990741,2009-07-02,11:30:46
39.998288,116.308787,0,146,39996.4797569444,2009-07-02,11:30:51
39.998246,116.308787,0,153,39996.4798148148,2009-07-02,11:30:56
39.998205,116.308784,0,158,39996.4798726852,2009-07-02,11:31:01
39.998175,116.30877,0,163,39996.4799305556,2009-07-02,11:31:06
39.998134,116.308773,0,167,39996.4799884259,2009-07-02,11:31:11
39.998088,116.308785,0,172,39996.4800462963,2009-07-02,11:31:16
39.998037,116.308796,0,177,39996.4801041667,2009-07-02,11:31:21
39.99799,116.308812,0,181,39996.480162037,2009-07-02,11:31:26
39.99796,116.308784,0,178,39996.4802199074,2009-07-02,11:31:31
39.997935,116.308777,0,175,39996.4802777778,2009-07-02,11:31:36
39.9979,116.308789,0,177,39996.4803356482,2009-07-02,11:31:41
39.997816,116.308783,0,170,39996.4803935185,2009-07-02,11:31:46
39.997794,116.308761,0,170,39996.4804513889,2009-07-02,11:31:51
39.997788,116.308756,0,165,39996.4805092593,2009-07-02,11:31:56
39.997788,116.308756,0,165,39996.4805439815,2009-07-02,11:31:59
39.997785,116.308762,0,165,39996.4805671296,2009-07-02,11:32:01
39.997744,116.308795,0,167,39996.480625,2009-07-02,11:32:06
39.997716,116.308814,0,171,39996.4806828704,2009-07-02,11:32:11
39.997683,116.30884,0,172,39996.4807407407,2009-07-02,11:32:16
39.997609,116.308855,0,175,39996.4807986111,2009-07-02,11:32:21
39.997569,116.30885,0,176,39996.4808564815,2009-07-02,11:32:26
39.997544,116.308801,0,173,39996.4809143519,2009-07-02,11:32:31
39.997519,116.308787,0,169,39996.4809722222,2009-07-02,11:32:36
39.997528,116.308805,0,169,39996.4810300926,2009-07-02,11:32:41
39.997599,116.308804,0,172,39996.481087963,2009-07-02,11:32:46
39.997596,116.308809,0,173,39996.4811458333,2009-07-02,11:32:51
39.997596,116.308808,0,173,39996.4812037037,2009-07-02,11:32:56
39.997596,116.308808,0,173,39996.4812384259,2009-07-02,11:32:59
39.997595,116.308808,0,173,39996.4812615741,2009-07-02,11:33:01
39.997551,116.30881,0,171,39996.4813194444,2009-07-02,11:33:06
39.997536,116.308813,0,168,39996.4813773148,2009-07-02,11:33:11
39.997512,116.308826,0,168,39996.4814351852,2009-07-02,11:33:16
39.997455,116.308822,0,172,39996.4814930556,2009-07-02,11:33:21
39.997425,116.308823,0,176,39996.4815509259,2009-07-02,11:33:26
39.997344,116.308793,0,184,39996.4816087963,2009-07-02,11:33:31
39.99728,116.308793,0,189,39996.4816666667,2009-07-02,11:33:36
39.997264,116.308816,0,193,39996.481724537,2009-07-02,11:33:41
39.997246,116.308851,0,196,39996.4817824074,2009-07-02,11:33:46
39.997234,116.30886,0,197,39996.4818402778,2009-07-02,11:33:51
39.997234,116.30886,0,197,39996.481875,2009-07-02,11:33:54
39.99723,116.308862,0,197,39996.4818981481,2009-07-02,11:33:56
39.997241,116.308802,0,199,39996.4819560185,2009-07-02,11:34:01
39.997181,116.30875,0,202,39996.4820138889,2009-07-02,11:34:06
39.997183,116.30874,0,202,39996.4820717593,2009-07-02,11:34:11
39.997184,116.308736,0,202,39996.4821296296,2009-07-02,11:34:16
39.99718,116.308743,0,202,39996.4821875,2009-07-02,11:34:21
39.997177,116.308746,0,202,39996.4822453704,2009-07-02,11:34:26
39.997173,116.308754,0,202,39996.4823032407,2009-07-02,11:34:31
39.997171,116.308758,0,202,39996.4823611111,2009-07-02,11:34:36
39.997166,116.308759,0,203,39996.4824189815,2009-07-02,11:34:41
39.997162,116.308758,0,203,39996.4824768519,2009-07-02,11:34:46
39.99716,116.308756,0,203,39996.4825347222,2009-07-02,11:34:51
39.996905,116.308818,0,222,39996.4858912037,2009-07-02,11:39:41
39.996845,116.308786,0,227,39996.4859490741,2009-07-02,11:39:46
39.996845,116.308784,0,228,39996.4860069444,2009-07-02,11:39:51
39.996846,116.308776,0,228,39996.4860648148,2009-07-02,11:39:56
39.996846,116.308774,0,228,39996.4861226852,2009-07-02,11:40:01
39.996847,116.308772,0,228,39996.4861805556,2009-07-02,11:40:06
39.996847,116.308772,0,228,39996.4862152778,2009-07-02,11:40:09
39.996848,116.308767,0,228,39996.4862384259,2009-07-02,11:40:11
39.996758,116.308789,0,237,39996.4862962963,2009-07-02,11:40:16
39.996722,116.308816,0,239,39996.4863541667,2009-07-02,11:40:21
39.996747,116.308901,0,240,39996.486412037,2009-07-02,11:40:26
39.996641,116.308936,0,241,39996.4864699074,2009-07-02,11:40:31
39.996271,116.309013,0,242,39996.4865277778,2009-07-02,11:40:36
39.995742,116.309045,0,241,39996.4865856481,2009-07-02,11:40:41
39.995181,116.309149,0,243,39996.4866435185,2009-07-02,11:40:46
39.994704,116.309188,0,244,39996.4867013889,2009-07-02,11:40:51
39.994417,116.309216,0,244,39996.4867592593,2009-07-02,11:40:56
39.994297,116.309263,0,244,39996.4868171296,2009-07-02,11:41:01
39.994059,116.309325,0,247,39996.486875,2009-07-02,11:41:06
39.993703,116.309404,0,246,39996.4869328704,2009-07-02,11:41:11
39.993317,116.309411,0,239,39996.4869907407,2009-07-02,11:41:16
39.992946,116.309478,0,234,39996.4870486111,2009-07-02,11:41:21
39.992575,116.309503,0,224,39996.4871064815,2009-07-02,11:41:26
39.992109,116.309581,0,208,39996.4871643518,2009-07-02,11:41:31
39.991701,116.309615,0,203,39996.4872222222,2009-07-02,11:41:36
39.991407,116.309678,0,198,39996.4872800926,2009-07-02,11:41:41
39.991308,116.309712,0,201,39996.487337963,2009-07-02,11:41:46
39.991285,116.309687,0,192,39996.4873958333,2009-07-02,11:41:51
39.991285,116.309687,0,192,39996.4874305556,2009-07-02,11:41:54
39.991291,116.309685,0,193,39996.4874537037,2009-07-02,11:41:56
39.991302,116.309683,0,194,39996.4875115741,2009-07-02,11:42:01
39.991308,116.309682,0,194,39996.4875694444,2009-07-02,11:42:06
39.991315,116.30968,0,194,39996.4876273148,2009-07-02,11:42:11
39.991318,116.30968,0,194,39996.4876851852,2009-07-02,11:42:16
39.991321,116.30968,0,193,39996.4877430556,2009-07-02,11:42:21
39.991321,116.30968,0,193,39996.4877777778,2009-07-02,11:42:24
39.991316,116.30968,0,193,39996.4878009259,2009-07-02,11:42:26
39.991305,116.309683,0,192,39996.4878587963,2009-07-02,11:42:31
39.991296,116.309684,0,192,39996.4879166667,2009-07-02,11:42:36
39.991293,116.309684,0,192,39996.487974537,2009-07-02,11:42:41
39.991293,116.309684,0,191,39996.4880324074,2009-07-02,11:42:46
39.991291,116.309684,0,191,39996.4880902778,2009-07-02,11:42:51
39.991289,116.309684,0,191,39996.4881481482,2009-07-02,11:42:56
39.991297,116.309682,0,190,39996.4882060185,2009-07-02,11:43:01
39.991303,116.309681,0,190,39996.4882638889,2009-07-02,11:43:06
39.991307,116.30968,0,190,39996.4883217593,2009-07-02,11:43:11
39.991307,116.30968,0,189,39996.4883796296,2009-07-02,11:43:16
39.991305,116.30968,0,189,39996.4884375,2009-07-02,11:43:21
39.991298,116.309682,0,188,39996.4884953704,2009-07-02,11:43:26
39.991298,116.309682,0,188,39996.4885300926,2009-07-02,11:43:29
39.991296,116.309684,0,189,39996.4885532407,2009-07-02,11:43:31
39.991233,116.309689,0,189,39996.4886111111,2009-07-02,11:43:36
39.990996,116.309725,0,180,39996.4886689815,2009-07-02,11:43:41
39.99083,116.30994,0,173,39996.4887268519,2009-07-02,11:43:46
39.990849,116.310299,0,168,39996.4887847222,2009-07-02,11:43:51
39.990891,116.310895,0,171,39996.4888425926,2009-07-02,11:43:56
39.990954,116.311572,0,163,39996.488900463,2009-07-02,11:44:01
39.990969,116.312327,0,156,39996.4889583333,2009-07-02,11:44:06
39.990992,116.313133,0,155,39996.4890162037,2009-07-02,11:44:11
39.991023,116.313914,0,148,39996.4890740741,2009-07-02,11:44:16
39.991038,116.314504,0,133,39996.4891319444,2009-07-02,11:44:21
39.991053,116.314814,0,122,39996.4891898148,2009-07-02,11:44:26
39.991045,116.31494,0,124,39996.4892476852,2009-07-02,11:44:31
39.991041,116.314949,0,126,39996.4893055556,2009-07-02,11:44:36
39.991041,116.314946,0,125,39996.4893634259,2009-07-02,11:44:41
39.991041,116.314946,0,125,39996.4893981481,2009-07-02,11:44:44
39.991041,116.314948,0,125,39996.4894212963,2009-07-02,11:44:46
39.99104,116.314937,0,125,39996.4894791667,2009-07-02,11:44:51
39.991039,116.314927,0,125,39996.489537037,2009-07-02,11:44:56
39.991039,116.314926,0,126,39996.4895949074,2009-07-02,11:45:01
39.991039,116.31493,0,126,39996.4896527778,2009-07-02,11:45:06
39.991039,116.314935,0,126,39996.4897106481,2009-07-02,11:45:11
39.991039,116.314934,0,126,39996.4897685185,2009-07-02,11:45:16
39.991039,116.314934,0,126,39996.4898032407,2009-07-02,11:45:19
39.991038,116.314928,0,126,39996.4898263889,2009-07-02,11:45:21
39.99104,116.315087,0,129,39996.4898842593,2009-07-02,11:45:26
39.991056,116.315476,0,134,39996.4899421296,2009-07-02,11:45:31
39.991082,116.316027,0,138,39996.49,2009-07-02,11:45:36
39.991098,116.316674,0,144,39996.4900578704,2009-07-02,11:45:41
39.991116,116.317296,0,144,39996.4901157407,2009-07-02,11:45:46
39.991101,116.317718,0,135,39996.4901736111,2009-07-02,11:45:51
39.991106,116.317737,0,130,39996.4902314815,2009-07-02,11:45:56
39.991106,116.317737,0,130,39996.4902662037,2009-07-02,11:45:59
39.991105,116.317733,0,129,39996.4902893519,2009-07-02,11:46:01
39.991102,116.317855,0,126,39996.4903472222,2009-07-02,11:46:06
39.991128,116.31829,0,130,39996.4904050926,2009-07-02,11:46:11
39.991134,116.318924,0,137,39996.490462963,2009-07-02,11:46:16
39.991138,116.319616,0,146,39996.4905208333,2009-07-02,11:46:21
39.991158,116.320277,0,158,39996.4905787037,2009-07-02,11:46:26
39.991184,116.320895,0,169,39996.4906365741,2009-07-02,11:46:31
39.99121,116.321521,0,182,39996.4906944444,2009-07-02,11:46:36
39.991199,116.321931,0,184,39996.4907523148,2009-07-02,11:46:41
39.99121,116.321953,0,173,39996.4908101852,2009-07-02,11:46:46
39.991213,116.321932,0,170,39996.4908680556,2009-07-02,11:46:51
39.991213,116.321932,0,170,39996.4909027778,2009-07-02,11:46:54
39.991213,116.321925,0,170,39996.4909259259,2009-07-02,11:46:56
39.991212,116.321935,0,170,39996.4909837963,2009-07-02,11:47:01
39.991213,116.32197,0,177,39996.4910416667,2009-07-02,11:47:06
39.991259,116.32207,0,179,39996.491099537,2009-07-02,11:47:11
39.991272,116.322443,0,176,39996.4911574074,2009-07-02,11:47:16
39.991269,116.322981,0,180,39996.4912152778,2009-07-02,11:47:21
39.991269,116.323647,0,183,39996.4912731481,2009-07-02,11:47:26
39.991277,116.32435,0,190,39996.4913310185,2009-07-02,11:47:31
39.991301,116.324977,0,191,39996.4913888889,2009-07-02,11:47:36
39.991327,116.325578,0,185,39996.4914467593,2009-07-02,11:47:41
39.991302,116.326128,0,185,39996.4915046296,2009-07-02,11:47:46
39.991292,116.326547,0,190,39996.4915625,2009-07-02,11:47:51
39.991307,116.326863,0,196,39996.4916203704,2009-07-02,11:47:56
39.991299,116.327001,0,213,39996.4916782407,2009-07-02,11:48:01
39.991298,116.327117,0,221,39996.4917361111,2009-07-02,11:48:06
39.99132,116.327384,0,231,39996.4917939815,2009-07-02,11:48:11
39.991331,116.327704,0,245,39996.4918518519,2009-07-02,11:48:16
39.991383,116.327967,0,249,39996.4919097222,2009-07-02,11:48:21
39.991436,116.328186,0,239,39996.4919675926,2009-07-02,11:48:26
39.991466,116.328467,0,212,39996.492025463,2009-07-02,11:48:31
39.991465,116.328729,0,184,39996.4920833333,2009-07-02,11:48:36
39.991495,116.32891,0,155,39996.4921412037,2009-07-02,11:48:41
39.991488,116.328901,0,147,39996.4921990741,2009-07-02,11:48:46
39.991489,116.328904,0,147,39996.4922569444,2009-07-02,11:48:51
39.991489,116.328904,0,147,39996.4922916667,2009-07-02,11:48:54
39.99149,116.32891,0,146,39996.4923148148,2009-07-02,11:48:56
39.991487,116.328895,0,146,39996.4923726852,2009-07-02,11:49:01
39.991485,116.328892,0,147,39996.4924305556,2009-07-02,11:49:06
39.991485,116.328892,0,147,39996.4924652778,2009-07-02,11:49:09
39.991483,116.328884,0,147,39996.4924884259,2009-07-02,11:49:11
39.991488,116.328907,0,147,39996.4925462963,2009-07-02,11:49:16
39.991509,116.328918,0,146,39996.4926041667,2009-07-02,11:49:21
39.991532,116.328936,0,145,39996.492662037,2009-07-02,11:49:26
39.991642,116.328977,0,142,39996.4927199074,2009-07-02,11:49:31
39.99181,116.328993,0,137,39996.4927777778,2009-07-02,11:49:36
39.991764,116.329026,0,147,39996.4928356481,2009-07-02,11:49:41
39.991821,116.329064,0,158,39996.4928935185,2009-07-02,11:49:46
39.991867,116.32908,0,168,39996.4929513889,2009-07-02,11:49:51
39.991879,116.329082,0,176,39996.4930092593,2009-07-02,11:49:56
39.991892,116.329108,0,177,39996.4930671296,2009-07-02,11:50:01
39.991892,116.329108,0,177,39996.4931018518,2009-07-02,11:50:04
39.991897,116.329111,0,178,39996.493125,2009-07-02,11:50:06
39.991901,116.329098,0,178,39996.4931828704,2009-07-02,11:50:11
39.991903,116.329125,0,184,39996.4932407407,2009-07-02,11:50:16
39.991892,116.329143,0,187,39996.4932986111,2009-07-02,11:50:21
39.991892,116.329143,0,187,39996.4933333333,2009-07-02,11:50:24
39.991892,116.329143,0,188,39996.4933564815,2009-07-02,11:50:26
39.991907,116.329145,0,188,39996.4934143518,2009-07-02,11:50:31
39.991927,116.329182,0,191,39996.4934722222,2009-07-02,11:50:36
39.991919,116.329244,0,193,39996.4935300926,2009-07-02,11:50:41
39.991887,116.329295,0,197,39996.493587963,2009-07-02,11:50:46
39.991851,116.329336,0,198,39996.4936458333,2009-07-02,11:50:51
39.991841,116.329357,0,199,39996.4937037037,2009-07-02,11:50:56
39.991844,116.329359,0,200,39996.4937615741,2009-07-02,11:51:01
39.991845,116.32936,0,200,39996.4938194444,2009-07-02,11:51:06
39.991845,116.329361,0,201,39996.4938773148,2009-07-02,11:51:11
39.991845,116.329361,0,201,39996.493912037,2009-07-02,11:51:14
39.991845,116.329362,0,201,39996.4939351852,2009-07-02,11:51:16
39.991779,116.329392,0,200,39996.4939930556,2009-07-02,11:51:21
39.991701,116.32945,0,198,39996.4940509259,2009-07-02,11:51:26
39.991665,116.329468,0,193,39996.4941087963,2009-07-02,11:51:31
39.99163,116.329533,0,191,39996.4941666667,2009-07-02,11:51:36
39.991589,116.329578,0,188,39996.494224537,2009-07-02,11:51:41
39.991521,116.329597,0,187,39996.4942824074,2009-07-02,11:51:46
39.991509,116.329603,0,183,39996.4943402778,2009-07-02,11:51:51
39.991509,116.329602,0,183,39996.4943981481,2009-07-02,11:51:56
39.991503,116.329602,0,183,39996.4944560185,2009-07-02,11:52:01
39.991503,116.329602,0,183,39996.4944907407,2009-07-02,11:52:04
39.991497,116.329603,0,183,39996.4945138889,2009-07-02,11:52:06
39.991465,116.329632,0,179,39996.4945717593,2009-07-02,11:52:11
39.991474,116.329634,0,177,39996.4946296296,2009-07-02,11:52:16
39.991483,116.329642,0,178,39996.4946875,2009-07-02,11:52:21
39.991476,116.329674,0,178,39996.4947453704,2009-07-02,11:52:26
39.991476,116.329674,0,178,39996.4947800926,2009-07-02,11:52:29
39.991468,116.329677,0,178,39996.4948032407,2009-07-02,11:52:31
39.991455,116.329685,0,180,39996.4948611111,2009-07-02,11:52:36
39.991455,116.329685,0,180,39996.4948958333,2009-07-02,11:52:39
39.991462,116.329686,0,181,39996.4949189815,2009-07-02,11:52:41
39.991519,116.329699,0,180,39996.4949768518,2009-07-02,11:52:46
39.991469,116.329705,0,183,39996.4950347222,2009-07-02,11:52:51
39.9915,116.329749,0,183,39996.4950925926,2009-07-02,11:52:56
39.991535,116.329769,0,183,39996.495150463,2009-07-02,11:53:01
39.99158,116.329799,0,182,39996.4952083333,2009-07-02,11:53:06
39.99156,116.329847,0,184,39996.4952662037,2009-07-02,11:53:11
39.991665,116.329873,0,183,39996.4953240741,2009-07-02,11:53:16
39.991694,116.329911,0,182,39996.4953819444,2009-07-02,11:53:21
39.991781,116.329927,0,182,39996.4954398148,2009-07-02,11:53:26
39.991781,116.329927,0,182,39996.495474537,2009-07-02,11:53:29
39.991778,116.329933,0,184,39996.4954976852,2009-07-02,11:53:31
39.991816,116.329938,0,186,39996.4955555556,2009-07-02,11:53:36
39.99172,116.329965,0,187,39996.4956134259,2009-07-02,11:53:41
39.99164,116.329994,0,187,39996.4956712963,2009-07-02,11:53:46
39.991614,116.330008,0,187,39996.4957291667,2009-07-02,11:53:51
39.991619,116.330027,0,187,39996.495787037,2009-07-02,11:53:56
39.991619,116.330027,0,187,39996.4958217593,2009-07-02,11:53:59
39.991616,116.330023,0,187,39996.4958449074,2009-07-02,11:54:01
39.991578,116.330045,0,188,39996.4959027778,2009-07-02,11:54:06
39.99153,116.330064,0,190,39996.4959606482,2009-07-02,11:54:11
39.991599,116.330153,0,188,39996.4960185185,2009-07-02,11:54:16
39.9916,116.330162,0,189,39996.4960763889,2009-07-02,11:54:21
39.991601,116.33018,0,190,39996.4961342593,2009-07-02,11:54:26
39.991665,116.330204,0,194,39996.4961921296,2009-07-02,11:54:31
39.99171,116.330255,0,197,39996.49625,2009-07-02,11:54:36
39.991763,116.330246,0,199,39996.4963078704,2009-07-02,11:54:41
39.991846,116.330287,0,201,39996.4963657407,2009-07-02,11:54:46
39.991894,116.330351,0,205,39996.4964236111,2009-07-02,11:54:51
39.991952,116.330371,0,209,39996.4964814815,2009-07-02,11:54:56
39.991985,116.330398,0,211,39996.4965393519,2009-07-02,11:55:01
39.991986,116.330418,0,212,39996.4965972222,2009-07-02,11:55:06
39.991976,116.330457,0,214,39996.4966550926,2009-07-02,11:55:11
39.991901,116.330489,0,210,39996.496712963,2009-07-02,11:55:16
39.991901,116.330489,0,210,39996.4967476852,2009-07-02,11:55:19
39.991906,116.330489,0,212,39996.4967708333,2009-07-02,11:55:21
39.991891,116.330497,0,215,39996.4968287037,2009-07-02,11:55:26
39.991862,116.330532,0,216,39996.4968865741,2009-07-02,11:55:31
39.991796,116.3306,0,216,39996.4969444444,2009-07-02,11:55:36
39.991761,116.330612,0,216,39996.4970023148,2009-07-02,11:55:41
39.991684,116.330662,0,219,39996.4970601852,2009-07-02,11:55:46
39.991752,116.33035,0,231,39996.501400463,2009-07-02,12:02:01
39.991776,116.330321,0,228,39996.5014583333,2009-07-02,12:02:06
39.991812,116.330278,0,221,39996.5015162037,2009-07-02,12:02:11
39.991844,116.330249,0,213,39996.5015740741,2009-07-02,12:02:16
39.991844,116.330249,0,213,39996.5016087963,2009-07-02,12:02:19
39.991846,116.330244,0,212,39996.5016319444,2009-07-02,12:02:21
39.991838,116.33019,0,210,39996.5016898148,2009-07-02,12:02:26
39.991836,116.330142,0,210,39996.5017476852,2009-07-02,12:02:31
39.991833,116.330102,0,207,39996.5018055556,2009-07-02,12:02:36
39.991824,116.330063,0,206,39996.5018634259,2009-07-02,12:02:41
39.991769,116.330061,0,204,39996.5019212963,2009-07-02,12:02:46
39.991717,116.330042,0,206,39996.5019791667,2009-07-02,12:02:51
39.991726,116.330022,0,209,39996.502037037,2009-07-02,12:02:56
39.991721,116.330021,0,210,39996.5020949074,2009-07-02,12:03:01
39.991721,116.330021,0,210,39996.5021296296,2009-07-02,12:03:04
39.991729,116.330024,0,210,39996.5021527778,2009-07-02,12:03:06
39.991704,116.330005,0,209,39996.5022106481,2009-07-02,12:03:11
39.991736,116.329968,0,210,39996.5022685185,2009-07-02,12:03:16
39.991706,116.329949,0,211,39996.5023263889,2009-07-02,12:03:21
39.99173,116.329925,0,210,39996.5023842593,2009-07-02,12:03:26
39.991721,116.3299,0,211,39996.5024421296,2009-07-02,12:03:31
39.991723,116.329886,0,213,39996.5025,2009-07-02,12:03:36
39.991697,116.329895,0,214,39996.5025578704,2009-07-02,12:03:41
39.991667,116.329923,0,215,39996.5026157407,2009-07-02,12:03:46
39.991645,116.32994,0,214,39996.5026736111,2009-07-02,12:03:51
39.991624,116.329983,0,213,39996.5027314815,2009-07-02,12:03:56
39.991603,116.330011,0,213,39996.5027893518,2009-07-02,12:04:01
39.991587,116.330024,0,213,39996.5028472222,2009-07-02,12:04:06
39.9916,116.330039,0,214,39996.5029050926,2009-07-02,12:04:11
39.991637,116.330067,0,214,39996.502962963,2009-07-02,12:04:16
39.991614,116.330162,0,215,39996.5030208333,2009-07-02,12:04:21
39.991626,116.33026,0,215,39996.5030787037,2009-07-02,12:04:26
39.991589,116.3303,0,216,39996.5031365741,2009-07-02,12:04:31
39.99159,116.330353,0,215,39996.5031944444,2009-07-02,12:04:36
39.991591,116.330378,0,216,39996.5032523148,2009-07-02,12:04:41
39.991632,116.330399,0,218,39996.5033101852,2009-07-02,12:04:46
39.991632,116.330399,0,218,39996.5033449074,2009-07-02,12:04:49
39.991635,116.3304,0,218,39996.5033680556,2009-07-02,12:04:51
39.991668,116.330418,0,219,39996.5034259259,2009-07-02,12:04:56
39.991649,116.33046,0,229,39996.5034837963,2009-07-02,12:05:01
39.991718,116.330472,0,232,39996.5035416667,2009-07-02,12:05:06
39.991752,116.330484,0,231,39996.503599537,2009-07-02,12:05:11
39.991739,116.330501,0,228,39996.5036574074,2009-07-02,12:05:16
39.991727,116.330508,0,228,39996.5037152778,2009-07-02,12:05:21
39.991727,116.330508,0,228,39996.50375,2009-07-02,12:05:24
39.991719,116.330509,0,228,39996.5037731482,2009-07-02,12:05:26
39.991662,116.330543,0,229,39996.5038310185,2009-07-02,12:05:31
39.991623,116.330561,0,233,39996.5038888889,2009-07-02,12:05:36
39.991586,116.330558,0,238,39996.5039467593,2009-07-02,12:05:41
39.99156,116.33058,0,237,39996.5040046296,2009-07-02,12:05:46
39.991544,116.330586,0,235,39996.5040625,2009-07-02,12:05:51
39.991543,116.330582,0,235,39996.5041203704,2009-07-02,12:05:56
39.991543,116.330582,0,235,39996.5041550926,2009-07-02,12:05:59
39.991545,116.33058,0,235,39996.5041782407,2009-07-02,12:06:01
39.991516,116.330554,0,234,39996.5042361111,2009-07-02,12:06:06
39.991448,116.330511,0,231,39996.5042939815,2009-07-02,12:06:11
39.991443,116.330491,0,229,39996.5043518519,2009-07-02,12:06:16
39.991443,116.330491,0,229,39996.5043865741,2009-07-02,12:06:19
39.991441,116.330489,0,229,39996.5044097222,2009-07-02,12:06:21
39.991536,116.330453,0,226,39996.5044675926,2009-07-02,12:06:26
39.991639,116.330367,0,220,39996.504525463,2009-07-02,12:06:31
39.991683,116.330322,0,215,39996.5045833333,2009-07-02,12:06:36
39.991714,116.330251,0,211,39996.5046412037,2009-07-02,12:06:41
39.991805,116.330206,0,208,39996.5046990741,2009-07-02,12:06:46
39.991805,116.330165,0,207,39996.5047569444,2009-07-02,12:06:51
39.991763,116.330107,0,207,39996.5048148148,2009-07-02,12:06:56
39.991746,116.330088,0,205,39996.5048726852,2009-07-02,12:07:01
39.991693,116.330077,0,205,39996.5049305556,2009-07-02,12:07:06
39.991693,116.330077,0,205,39996.5049652778,2009-07-02,12:07:09
39.991691,116.330076,0,205,39996.5049884259,2009-07-02,12:07:11
39.991652,116.330054,0,206,39996.5050462963,2009-07-02,12:07:16
39.991696,116.33002,0,206,39996.5051041667,2009-07-02,12:07:21
39.991721,116.330045,0,207,39996.505162037,2009-07-02,12:07:26
39.991702,116.33007,0,210,39996.5052199074,2009-07-02,12:07:31
39.991705,116.33007,0,210,39996.5052777778,2009-07-02,12:07:36
39.991705,116.33007,0,210,39996.5053125,2009-07-02,12:07:39
39.991711,116.33007,0,210,39996.5053356481,2009-07-02,12:07:41
39.99172,116.33007,0,210,39996.5053935185,2009-07-02,12:07:46
39.991693,116.330074,0,212,39996.5054513889,2009-07-02,12:07:51
39.991718,116.330054,0,213,39996.5055092593,2009-07-02,12:07:56
39.991723,116.330046,0,214,39996.5055671296,2009-07-02,12:08:01
39.991723,116.330046,0,214,39996.5056018519,2009-07-02,12:08:04
39.991723,116.330045,0,214,39996.505625,2009-07-02,12:08:06
39.991697,116.330036,0,217,39996.5056828704,2009-07-02,12:08:11
39.991672,116.330031,0,217,39996.5057407407,2009-07-02,12:08:16
39.991672,116.330031,0,217,39996.505775463,2009-07-02,12:08:19
39.991673,116.33003,0,217,39996.5057986111,2009-07-02,12:08:21
39.991664,116.329986,0,218,39996.5058564815,2009-07-02,12:08:26
39.99165,116.329958,0,217,39996.5059143519,2009-07-02,12:08:31
39.991635,116.329939,0,218,39996.5059722222,2009-07-02,12:08:36
39.991625,116.329903,0,217,39996.5060300926,2009-07-02,12:08:41
39.991618,116.329884,0,213,39996.506087963,2009-07-02,12:08:46
39.991586,116.329865,0,210,39996.5061458333,2009-07-02,12:08:51
39.991545,116.329817,0,206,39996.5062037037,2009-07-02,12:08:56
39.991533,116.329797,0,203,39996.5062615741,2009-07-02,12:09:01
39.991491,116.329745,0,201,39996.5063194444,2009-07-02,12:09:06
39.991462,116.329694,0,200,39996.5063773148,2009-07-02,12:09:11
39.991469,116.329657,0,198,39996.5064351852,2009-07-02,12:09:16
39.99149,116.329621,0,198,39996.5064930556,2009-07-02,12:09:21
39.991505,116.329571,0,197,39996.5065509259,2009-07-02,12:09:26
39.991482,116.32952,0,194,39996.5066087963,2009-07-02,12:09:31
39.991458,116.32946,0,189,39996.5066666667,2009-07-02,12:09:36
39.991449,116.329417,0,185,39996.506724537,2009-07-02,12:09:41
39.991458,116.329364,0,181,39996.5067824074,2009-07-02,12:09:46
39.991448,116.329324,0,177,39996.5068402778,2009-07-02,12:09:51
39.991465,116.329312,0,175,39996.5068981481,2009-07-02,12:09:56
39.991476,116.329257,0,176,39996.5069560185,2009-07-02,12:10:01
39.991498,116.329211,0,174,39996.5070138889,2009-07-02,12:10:06
39.991488,116.329159,0,174,39996.5070717593,2009-07-02,12:10:11
39.991511,116.32912,0,172,39996.5071296296,2009-07-02,12:10:16
39.991497,116.329075,0,169,39996.5071875,2009-07-02,12:10:21
39.99149,116.329039,0,168,39996.5072453704,2009-07-02,12:10:26
39.991504,116.329,0,166,39996.5073032407,2009-07-02,12:10:31
39.991507,116.328987,0,165,39996.5073611111,2009-07-02,12:10:36
39.991633,116.328962,0,164,39996.5074189815,2009-07-02,12:10:41
39.991654,116.328915,0,163,39996.5074768519,2009-07-02,12:10:46
39.99167,116.328888,0,163,39996.5075347222,2009-07-02,12:10:51
39.991681,116.328846,0,161,39996.5075925926,2009-07-02,12:10:56
39.991733,116.328794,0,158,39996.507650463,2009-07-02,12:11:01
39.991733,116.328747,0,156,39996.5077083333,2009-07-02,12:11:06
39.991765,116.328709,0,155,39996.5077662037,2009-07-02,12:11:11
39.991767,116.32867,0,154,39996.5078240741,2009-07-02,12:11:16
39.991712,116.328619,0,154,39996.5078819444,2009-07-02,12:11:21
39.991737,116.328588,0,154,39996.5079398148,2009-07-02,12:11:26
39.991749,116.328528,0,157,39996.5079976852,2009-07-02,12:11:31
39.991734,116.328481,0,157,39996.5080555556,2009-07-02,12:11:36
39.991738,116.328444,0,158,39996.5081134259,2009-07-02,12:11:41
39.991772,116.328387,0,156,39996.5081712963,2009-07-02,12:11:46
39.99177,116.328353,0,156,39996.5082291667,2009-07-02,12:11:51
39.99172,116.328344,0,157,39996.508287037,2009-07-02,12:11:56
39.991668,116.32833,0,158,39996.5083449074,2009-07-02,12:12:01
39.991626,116.3283,0,161,39996.5084027778,2009-07-02,12:12:06
39.991626,116.3283,0,161,39996.5084375,2009-07-02,12:12:09
39.991627,116.328302,0,161,39996.5084606481,2009-07-02,12:12:11
39.991612,116.328326,0,168,39996.5085185185,2009-07-02,12:12:16
39.991641,116.328388,0,176,39996.5085763889,2009-07-02,12:12:21
39.99157,116.328412,0,182,39996.5086342593,2009-07-02,12:12:26
39.99157,116.328412,0,182,39996.5086689815,2009-07-02,12:12:29
39.991564,116.328417,0,187,39996.5086921296,2009-07-02,12:12:31
39.991576,116.32843,0,190,39996.50875,2009-07-02,12:12:36
39.991605,116.328463,0,198,39996.5088078704,2009-07-02,12:12:41
39.991601,116.328503,0,204,39996.5088657407,2009-07-02,12:12:46
39.991592,116.328503,0,204,39996.5089236111,2009-07-02,12:12:51
39.991594,116.328503,0,203,39996.5089814815,2009-07-02,12:12:56
39.991593,116.328503,0,204,39996.5090393518,2009-07-02,12:13:01
39.991588,116.328503,0,204,39996.5090972222,2009-07-02,12:13:06
39.991588,116.328503,0,204,39996.5091319444,2009-07-02,12:13:09
39.99158,116.328504,0,204,39996.5091550926,2009-07-02,12:13:11
39.991559,116.328502,0,204,39996.509212963,2009-07-02,12:13:16
39.991503,116.328498,0,204,39996.5092708333,2009-07-02,12:13:21
39.991552,116.32852,0,204,39996.5093287037,2009-07-02,12:13:26
39.991686,116.328555,0,202,39996.5093865741,2009-07-02,12:13:31
39.991686,116.328555,0,202,39996.5094212963,2009-07-02,12:13:34
39.991689,116.328558,0,201,39996.5094444444,2009-07-02,12:13:36
39.991705,116.328505,0,205,39996.5095023148,2009-07-02,12:13:41
39.991657,116.328485,0,204,39996.5095601852,2009-07-02,12:13:46
39.991654,116.328438,0,201,39996.5096180556,2009-07-02,12:13:51
39.991674,116.328414,0,196,39996.5096759259,2009-07-02,12:13:56
39.991692,116.328385,0,197,39996.5097337963,2009-07-02,12:14:01
39.991672,116.328342,0,197,39996.5097916667,2009-07-02,12:14:06
39.991741,116.328259,0,196,39996.509849537,2009-07-02,12:14:11
39.991742,116.328183,0,201,39996.5099074074,2009-07-02,12:14:16
39.991734,116.328123,0,203,39996.5099652778,2009-07-02,12:14:21
39.991772,116.328059,0,202,39996.5100231481,2009-07-02,12:14:26
39.991787,116.328007,0,202,39996.5100810185,2009-07-02,12:14:31
39.991808,116.327967,0,200,39996.5101388889,2009-07-02,12:14:36
39.99178,116.327924,0,196,39996.5101967593,2009-07-02,12:14:41
39.991787,116.3279,0,194,39996.5102546296,2009-07-02,12:14:46
39.991811,116.32784,0,188,39996.5103125,2009-07-02,12:14:51
39.991771,116.327788,0,197,39996.5103703704,2009-07-02,12:14:56
39.991779,116.327742,0,199,39996.5104282407,2009-07-02,12:15:01
39.99178,116.327693,0,203,39996.5104861111,2009-07-02,12:15:06
39.991827,116.327654,0,208,39996.5105439815,2009-07-02,12:15:11
39.991884,116.327626,0,207,39996.5106018518,2009-07-02,12:15:16
39.991903,116.327598,0,205,39996.5106597222,2009-07-02,12:15:21
39.991882,116.327545,0,207,39996.5107175926,2009-07-02,12:15:26
39.991881,116.327503,0,207,39996.510775463,2009-07-02,12:15:31
39.991891,116.327482,0,207,39996.5108333333,2009-07-02,12:15:36
39.991898,116.327466,0,205,39996.5108912037,2009-07-02,12:15:41
39.99188,116.327459,0,201,39996.5109490741,2009-07-02,12:15:46
39.991887,116.32744,0,199,39996.5110069444,2009-07-02,12:15:51
39.991719,116.327412,0,202,39996.5110648148,2009-07-02,12:15:56
39.991688,116.327387,0,201,39996.5111226852,2009-07-02,12:16:01
39.991675,116.327385,0,201,39996.5111805556,2009-07-02,12:16:06
39.991672,116.327356,0,201,39996.5112384259,2009-07-02,12:16:11
39.991636,116.327312,0,201,39996.5112962963,2009-07-02,12:16:16
39.991503,116.32728,0,200,39996.5113541667,2009-07-02,12:16:21
39.991483,116.327246,0,199,39996.511412037,2009-07-02,12:16:26
39.991474,116.327246,0,199,39996.5114699074,2009-07-02,12:16:31
39.991356,116.327193,0,197,39996.5115277778,2009-07-02,12:16:36
39.991294,116.327172,0,197,39996.5115856482,2009-07-02,12:16:41
39.991294,116.327172,0,197,39996.5116203704,2009-07-02,12:16:44
39.991296,116.327176,0,197,39996.5116435185,2009-07-02,12:16:46
39.991287,116.327144,0,199,39996.5117013889,2009-07-02,12:16:51
39.991266,116.327167,0,201,39996.5117592593,2009-07-02,12:16:56
39.991241,116.327183,0,200,39996.5118171296,2009-07-02,12:17:01
39.991226,116.327207,0,202,39996.511875,2009-07-02,12:17:06
39.991225,116.327207,0,202,39996.5119328704,2009-07-02,12:17:11
39.991225,116.327207,0,202,39996.5119675926,2009-07-02,12:17:14
39.991231,116.327209,0,203,39996.5119907407,2009-07-02,12:17:16
39.991213,116.327283,0,211,39996.5120486111,2009-07-02,12:17:21
39.991191,116.32731,0,216,39996.5121064815,2009-07-02,12:17:26
39.991191,116.32731,0,216,39996.5121412037,2009-07-02,12:17:29
39.991193,116.327313,0,218,39996.5121643519,2009-07-02,12:17:31
39.991187,116.327361,0,226,39996.5122222222,2009-07-02,12:17:36
39.991188,116.327381,0,237,39996.5122800926,2009-07-02,12:17:41
39.991185,116.327363,0,238,39996.512337963,2009-07-02,12:17:46
39.9912,116.327377,0,242,39996.5123958333,2009-07-02,12:17:51
39.991244,116.327382,0,246,39996.5124537037,2009-07-02,12:17:56
39.991289,116.327373,0,246,39996.5125115741,2009-07-02,12:18:01
39.991345,116.327329,0,239,39996.5125694444,2009-07-02,12:18:06
39.991436,116.327188,0,230,39996.5126273148,2009-07-02,12:18:11
39.991504,116.327093,0,220,39996.5126851852,2009-07-02,12:18:16
39.991541,116.327023,0,219,39996.5127430556,2009-07-02,12:18:21
39.991575,116.327013,0,207,39996.5128009259,2009-07-02,12:18:26
39.9916,116.327036,0,206,39996.5128587963,2009-07-02,12:18:31
39.991601,116.327065,0,203,39996.5129166667,2009-07-02,12:18:36
39.991596,116.327129,0,198,39996.512974537,2009-07-02,12:18:41
39.991599,116.327158,0,196,39996.5130324074,2009-07-02,12:18:46
39.991598,116.327218,0,193,39996.5130902778,2009-07-02,12:18:51
39.991626,116.327315,0,194,39996.5131481481,2009-07-02,12:18:56
39.991634,116.327401,0,192,39996.5132060185,2009-07-02,12:19:01
39.991635,116.327438,0,193,39996.5132638889,2009-07-02,12:19:06
39.991637,116.32748,0,191,39996.5133217593,2009-07-02,12:19:11
39.991661,116.327533,0,191,39996.5133796296,2009-07-02,12:19:16
39.991678,116.327596,0,194,39996.5134375,2009-07-02,12:19:21
39.991679,116.327643,0,198,39996.5134953704,2009-07-02,12:19:26
39.991659,116.327696,0,200,39996.5135532407,2009-07-02,12:19:31
39.991648,116.327748,0,193,39996.5136111111,2009-07-02,12:19:36
39.991649,116.327815,0,188,39996.5136689815,2009-07-02,12:19:41
39.991641,116.327866,0,183,39996.5137268519,2009-07-02,12:19:46
39.991636,116.327887,0,183,39996.5137847222,2009-07-02,12:19:51
39.991625,116.327929,0,179,39996.5138425926,2009-07-02,12:19:56
39.991624,116.32799,0,178,39996.513900463,2009-07-02,12:20:01
39.991652,116.328031,0,179,39996.5139583333,2009-07-02,12:20:06
39.991643,116.328096,0,180,39996.5140162037,2009-07-02,12:20:11
39.991647,116.328159,0,180,39996.5140740741,2009-07-02,12:20:16
39.991652,116.328181,0,181,39996.5141319444,2009-07-02,12:20:21
39.991652,116.328181,0,181,39996.5141666667,2009-07-02,12:20:24
39.991649,116.328183,0,181,39996.5141898148,2009-07-02,12:20:26
39.991653,116.328223,0,182,39996.5142476852,2009-07-02,12:20:31
39.991661,116.328251,0,184,39996.5143055556,2009-07-02,12:20:36
39.991659,116.328271,0,186,39996.5143634259,2009-07-02,12:20:41
39.991659,116.328271,0,186,39996.5143981481,2009-07-02,12:20:44
39.991651,116.328272,0,186,39996.5144212963,2009-07-02,12:20:46
39.991603,116.328306,0,188,39996.5144791667,2009-07-02,12:20:51
39.991601,116.328294,0,189,39996.514537037,2009-07-02,12:20:56
39.991598,116.328295,0,189,39996.5145949074,2009-07-02,12:21:01
39.991598,116.328295,0,189,39996.5146296296,2009-07-02,12:21:04
39.991593,116.328295,0,189,39996.5146527778,2009-07-02,12:21:06
39.991579,116.328307,0,190,39996.5147106481,2009-07-02,12:21:11
39.991574,116.328319,0,190,39996.5147685185,2009-07-02,12:21:16
39.991579,116.328327,0,193,39996.5148263889,2009-07-02,12:21:21
39.991573,116.328319,0,192,39996.5148842593,2009-07-02,12:21:26
39.991565,116.328318,0,192,39996.5149421296,2009-07-02,12:21:31
39.991559,116.328319,0,192,39996.515,2009-07-02,12:21:36
39.991559,116.328319,0,192,39996.5150347222,2009-07-02,12:21:39
39.991551,116.32832,0,192,39996.5150578704,2009-07-02,12:21:41
39.991533,116.32832,0,196,39996.5151157407,2009-07-02,12:21:46
39.991511,116.328344,0,199,39996.5151736111,2009-07-02,12:21:51
39.991511,116.328344,0,199,39996.5152083333,2009-07-02,12:21:54
39.991505,116.32835,0,199,39996.5152314815,2009-07-02,12:21:56
39.991542,116.328398,0,201,39996.5152893519,2009-07-02,12:22:01
39.991538,116.32846,0,204,39996.5153472222,2009-07-02,12:22:06
39.991606,116.328481,0,205,39996.5154050926,2009-07-02,12:22:11
39.991704,116.328683,0,201,39996.515462963,2009-07-02,12:22:16
39.991712,116.328482,0,198,39996.5174884259,2009-07-02,12:25:11
39.991555,116.328289,0,199,39996.5175462963,2009-07-02,12:25:16
39.991576,116.327867,0,198,39996.5176041667,2009-07-02,12:25:21
39.991598,116.327539,0,190,39996.517662037,2009-07-02,12:25:26
39.991563,116.327542,0,184,39996.5177199074,2009-07-02,12:25:31
39.991563,116.327542,0,184,39996.5177777778,2009-07-02,12:25:36
39.991564,116.327541,0,184,39996.5178356481,2009-07-02,12:25:41
39.991565,116.32754,0,184,39996.5178935185,2009-07-02,12:25:46
39.991564,116.327533,0,184,39996.5179513889,2009-07-02,12:25:51
39.991563,116.32753,0,183,39996.5180092593,2009-07-02,12:25:56
39.991564,116.327533,0,183,39996.5180671296,2009-07-02,12:26:01
39.991564,116.327533,0,183,39996.5181018518,2009-07-02,12:26:04
39.991563,116.327535,0,183,39996.518125,2009-07-02,12:26:06
39.991558,116.327519,0,183,39996.5181828704,2009-07-02,12:26:11
39.991578,116.32735,0,183,39996.5182407407,2009-07-02,12:26:16
39.991516,116.327087,0,189,39996.5182986111,2009-07-02,12:26:21
39.991459,116.326615,0,193,39996.5183564815,2009-07-02,12:26:26
39.991388,116.326083,0,196,39996.5184143518,2009-07-02,12:26:31
39.991398,116.325372,0,188,39996.5184722222,2009-07-02,12:26:36
39.991381,116.324558,0,188,39996.5185300926,2009-07-02,12:26:41
39.991405,116.323709,0,176,39996.518587963,2009-07-02,12:26:46
39.991415,116.322891,0,164,39996.5186458333,2009-07-02,12:26:51
39.991439,116.32211,0,153,39996.5187037037,2009-07-02,12:26:56
39.991431,116.321675,0,156,39996.5187615741,2009-07-02,12:27:01
39.99141,116.321698,0,168,39996.5188194444,2009-07-02,12:27:06
39.9914,116.321661,0,169,39996.5188773148,2009-07-02,12:27:11
39.991389,116.321343,0,170,39996.5189351852,2009-07-02,12:27:16
39.991383,116.320794,0,165,39996.5189930556,2009-07-02,12:27:21
39.991378,116.320156,0,166,39996.5190509259,2009-07-02,12:27:26
39.99137,116.319393,0,168,39996.5191087963,2009-07-02,12:27:31
39.991346,116.31862,0,164,39996.5191666667,2009-07-02,12:27:36
39.99131,116.317921,0,162,39996.519224537,2009-07-02,12:27:41
39.991306,116.317306,0,160,39996.5192824074,2009-07-02,12:27:46
39.991331,116.316983,0,161,39996.5193402778,2009-07-02,12:27:51
39.991297,116.316961,0,160,39996.5193981482,2009-07-02,12:27:56
39.991303,116.316818,0,160,39996.5194560185,2009-07-02,12:28:01
39.991284,116.31637,0,161,39996.5195138889,2009-07-02,12:28:06
39.991246,116.315807,0,160,39996.5195717593,2009-07-02,12:28:11
39.991171,116.315152,0,159,39996.5196296296,2009-07-02,12:28:16
39.991116,116.314436,0,158,39996.5196875,2009-07-02,12:28:21
39.991067,116.313679,0,159,39996.5197453704,2009-07-02,12:28:26
39.991033,116.312952,0,155,39996.5198032407,2009-07-02,12:28:31
39.991008,116.312272,0,150,39996.5198611111,2009-07-02,12:28:36
39.990984,116.311662,0,150,39996.5199189815,2009-07-02,12:28:41
39.990963,116.311079,0,152,39996.5199768519,2009-07-02,12:28:46
39.990971,116.31058,0,147,39996.5200347222,2009-07-02,12:28:51
39.990955,116.310313,0,150,39996.5200925926,2009-07-02,12:28:56
39.99095,116.31023,0,147,39996.520150463,2009-07-02,12:29:01
39.990961,116.310022,0,151,39996.5202083333,2009-07-02,12:29:06
39.991094,116.309808,0,153,39996.5202662037,2009-07-02,12:29:11
39.991437,116.309717,0,159,39996.5203240741,2009-07-02,12:29:16
39.991898,116.309666,0,168,39996.5203819444,2009-07-02,12:29:21
39.992422,116.309562,0,167,39996.5204398148,2009-07-02,12:29:26
39.992996,116.309534,0,165,39996.5204976852,2009-07-02,12:29:31
39.993612,116.309504,0,174,39996.5205555556,2009-07-02,12:29:36
39.994162,116.30941,0,177,39996.5206134259,2009-07-02,12:29:41
39.994513,116.309394,0,187,39996.5206712963,2009-07-02,12:29:46
39.994552,116.309435,0,181,39996.5207291667,2009-07-02,12:29:51
39.994541,116.309444,0,181,39996.520787037,2009-07-02,12:29:56
39.994541,116.309444,0,181,39996.5208217593,2009-07-02,12:29:59
39.994548,116.309443,0,181,39996.5208449074,2009-07-02,12:30:01
39.994763,116.30943,0,170,39996.5209027778,2009-07-02,12:30:06
39.995126,116.309377,0,176,39996.5209606481,2009-07-02,12:30:11
39.995574,116.309281,0,184,39996.5210185185,2009-07-02,12:30:16
39.995943,116.309191,0,178,39996.5210763889,2009-07-02,12:30:21
39.996189,116.309184,0,174,39996.5211342593,2009-07-02,12:30:26
39.996296,116.30917,0,166,39996.5211921296,2009-07-02,12:30:31
39.996321,116.30921,0,170,39996.52125,2009-07-02,12:30:36
39.996321,116.30921,0,170,39996.5212847222,2009-07-02,12:30:39
39.996319,116.309212,0,171,39996.5213078704,2009-07-02,12:30:41
39.996289,116.309219,0,172,39996.5213657407,2009-07-02,12:30:46
39.996272,116.309226,0,172,39996.5214236111,2009-07-02,12:30:51
39.996276,116.309228,0,173,39996.5214814815,2009-07-02,12:30:56
39.996278,116.309229,0,174,39996.5215393519,2009-07-02,12:31:01
39.996279,116.309231,0,173,39996.5215972222,2009-07-02,12:31:06
39.996278,116.309231,0,173,39996.5216550926,2009-07-02,12:31:11
39.996277,116.309231,0,173,39996.521712963,2009-07-02,12:31:16
39.996281,116.30923,0,173,39996.5217708333,2009-07-02,12:31:21
39.996284,116.30923,0,173,39996.5218287037,2009-07-02,12:31:26
39.996282,116.30923,0,173,39996.5218865741,2009-07-02,12:31:31
39.996283,116.309231,0,173,39996.5219444444,2009-07-02,12:31:36
39.996286,116.309235,0,172,39996.5220023148,2009-07-02,12:31:41
39.996285,116.309239,0,172,39996.5220601852,2009-07-02,12:31:46
39.996282,116.309234,0,171,39996.5221180556,2009-07-02,12:31:51
39.996279,116.30923,0,169,39996.5221759259,2009-07-02,12:31:56
39.996275,116.309227,0,168,39996.5222337963,2009-07-02,12:32:01
39.996273,116.309226,0,166,39996.5222916667,2009-07-02,12:32:06
39.996273,116.309225,0,163,39996.522349537,2009-07-02,12:32:11
39.996273,116.309229,0,161,39996.5224074074,2009-07-02,12:32:16
39.996273,116.309229,0,161,39996.5224421296,2009-07-02,12:32:19
39.996273,116.309234,0,159,39996.5224652778,2009-07-02,12:32:21
39.996262,116.309238,0,158,39996.5225231481,2009-07-02,12:32:26
39.996252,116.309242,0,156,39996.5225810185,2009-07-02,12:32:31
39.996232,116.30925,0,155,39996.5226388889,2009-07-02,12:32:36
39.996211,116.309259,0,154,39996.5226967593,2009-07-02,12:32:41
39.996187,116.309266,0,153,39996.5227546296,2009-07-02,12:32:46
39.996156,116.309267,0,152,39996.5228125,2009-07-02,12:32:51
39.996118,116.309268,0,150,39996.5228703704,2009-07-02,12:32:56
39.996069,116.309302,0,142,39996.5229282407,2009-07-02,12:33:01
39.996011,116.309322,0,139,39996.5229861111,2009-07-02,12:33:06
39.995969,116.309336,0,130,39996.5230439815,2009-07-02,12:33:11
39.99592,116.309356,0,128,39996.5231018519,2009-07-02,12:33:16
39.995866,116.309367,0,125,39996.5231597222,2009-07-02,12:33:21
39.995816,116.309377,0,128,39996.5232175926,2009-07-02,12:33:26
39.995789,116.30941,0,131,39996.523275463,2009-07-02,12:33:31
39.995795,116.309442,0,130,39996.5233333333,2009-07-02,12:33:36
39.995791,116.309494,0,129,39996.5233912037,2009-07-02,12:33:41
39.995811,116.30956,0,127,39996.5234490741,2009-07-02,12:33:46
39.995822,116.309616,0,127,39996.5235069444,2009-07-02,12:33:51
39.995827,116.309673,0,127,39996.5235648148,2009-07-02,12:33:56
39.995836,116.309734,0,129,39996.5236226852,2009-07-02,12:34:01
39.99584,116.309785,0,130,39996.5236805556,2009-07-02,12:34:06
39.995843,116.309835,0,133,39996.5237384259,2009-07-02,12:34:11
39.995865,116.309909,0,133,39996.5237962963,2009-07-02,12:34:16
39.995867,116.309966,0,134,39996.5238541667,2009-07-02,12:34:21
39.995863,116.310028,0,131,39996.523912037,2009-07-02,12:34:26
39.995857,116.310086,0,131,39996.5239699074,2009-07-02,12:34:31
39.995816,116.310107,0,130,39996.5240277778,2009-07-02,12:34:36
39.995785,116.31011,0,131,39996.5240856481,2009-07-02,12:34:41
39.995747,116.310113,0,132,39996.5241435185,2009-07-02,12:34:46
39.995714,116.310122,0,133,39996.5242013889,2009-07-02,12:34:51
39.995683,116.310125,0,133,39996.5242592593,2009-07-02,12:34:56
39.995648,116.31011,0,133,39996.5243171296,2009-07-02,12:35:01
39.995611,116.310118,0,136,39996.524375,2009-07-02,12:35:06
39.995561,116.310105,0,138,39996.5244328704,2009-07-02,12:35:11
39.995522,116.310091,0,141,39996.5244907407,2009-07-02,12:35:16
39.995491,116.310106,0,141,39996.5245486111,2009-07-02,12:35:21
39.995487,116.310101,0,143,39996.5246064815,2009-07-02,12:35:26
39.995486,116.3101,0,144,39996.5246643518,2009-07-02,12:35:31
39.995481,116.310101,0,144,39996.5247222222,2009-07-02,12:35:36
39.995481,116.310101,0,144,39996.5247569444,2009-07-02,12:35:39
39.995481,116.310101,0,144,39996.5247800926,2009-07-02,12:35:41
39.995556,116.310137,0,144,39996.524837963,2009-07-02,12:35:46
39.995597,116.310113,0,144,39996.5248958333,2009-07-02,12:35:51
39.995637,116.310084,0,145,39996.5249537037,2009-07-02,12:35:56
39.995663,116.310065,0,145,39996.5250115741,2009-07-02,12:36:01
39.995852,116.31026,0,121,39996.5253009259,2009-07-02,12:36:26
39.995699,116.310282,0,120,39996.5253587963,2009-07-02,12:36:31
39.995429,116.310436,0,120,39996.5254166667,2009-07-02,12:36:36
39.995343,116.310761,0,147,39996.529525463,2009-07-02,12:42:31
39.995279,116.310775,0,148,39996.5295833333,2009-07-02,12:42:36
39.995242,116.310851,0,149,39996.5296412037,2009-07-02,12:42:41
39.995222,116.310909,0,149,39996.5296990741,2009-07-02,12:42:46
39.99523,116.310928,0,149,39996.5297569444,2009-07-02,12:42:51
39.995218,116.310922,0,149,39996.5298148148,2009-07-02,12:42:56
39.995147,116.310924,0,148,39996.5298726852,2009-07-02,12:43:01
39.995192,116.310767,0,149,39996.5299305556,2009-07-02,12:43:06
39.995165,116.3108,0,149,39996.5299884259,2009-07-02,12:43:11
39.995194,116.310818,0,148,39996.5300462963,2009-07-02,12:43:16
39.995252,116.310668,0,149,39996.5301041667,2009-07-02,12:43:21
39.99525,116.310657,0,149,39996.530162037,2009-07-02,12:43:26
39.995282,116.310655,0,148,39996.5302199074,2009-07-02,12:43:31
39.995408,116.310595,0,150,39996.5302777778,2009-07-02,12:43:36
39.995467,116.31051,0,151,39996.5303356481,2009-07-02,12:43:41
39.995476,116.31043,0,151,39996.5303935185,2009-07-02,12:43:46
39.995487,116.310348,0,151,39996.5304513889,2009-07-02,12:43:51
39.995493,116.310309,0,152,39996.5305092593,2009-07-02,12:43:56
39.995493,116.310309,0,152,39996.5305439815,2009-07-02,12:43:59
39.995493,116.310307,0,152,39996.5305671296,2009-07-02,12:44:01
39.995456,116.310339,0,153,39996.530625,2009-07-02,12:44:06
39.995431,116.310346,0,154,39996.5306828704,2009-07-02,12:44:11
39.995423,116.310304,0,152,39996.5307407407,2009-07-02,12:44:16
39.995423,116.310304,0,152,39996.530775463,2009-07-02,12:44:19
39.995419,116.310299,0,150,39996.5307986111,2009-07-02,12:44:21
39.995431,116.310346,0,148,39996.5308564815,2009-07-02,12:44:26
39.995459,116.310422,0,147,39996.5309143519,2009-07-02,12:44:31
39.995492,116.310476,0,147,39996.5309722222,2009-07-02,12:44:36
39.995544,116.31055,0,146,39996.5310300926,2009-07-02,12:44:41
39.995581,116.310607,0,147,39996.531087963,2009-07-02,12:44:46
39.99557,116.310603,0,147,39996.5311458333,2009-07-02,12:44:51
39.995588,116.310666,0,163,39996.5320717593,2009-07-02,12:46:11
39.995503,116.3105,0,166,39996.5321296296,2009-07-02,12:46:16
39.995408,116.310295,0,188,39996.5321875,2009-07-02,12:46:21
39.995388,116.31031,0,182,39996.5322453704,2009-07-02,12:46:26
39.99537,116.310362,0,154,39996.5323032407,2009-07-02,12:46:31
39.995354,116.310379,0,151,39996.5323611111,2009-07-02,12:46:36
39.99538,116.310417,0,152,39996.5324189815,2009-07-02,12:46:41
39.995418,116.310397,0,153,39996.5324768518,2009-07-02,12:46:46
39.995473,116.310361,0,155,39996.5325347222,2009-07-02,12:46:51
39.99553,116.310362,0,154,39996.5325925926,2009-07-02,12:46:56
39.995576,116.310411,0,148,39996.532650463,2009-07-02,12:47:01
39.995569,116.310474,0,145,39996.5327083333,2009-07-02,12:47:06
39.99556,116.310584,0,146,39996.5327662037,2009-07-02,12:47:11
39.99556,116.310584,0,146,39996.5328009259,2009-07-02,12:47:14
39.995557,116.310585,0,147,39996.5328240741,2009-07-02,12:47:16
39.995623,116.310353,0,95,39996.5330555556,2009-07-02,12:47:36
39.995469,116.310321,0,114,39996.5331134259,2009-07-02,12:47:41
39.995352,116.310209,0,144,39996.5331712963,2009-07-02,12:47:46
39.995237,116.310085,0,145,39996.5332291667,2009-07-02,12:47:51
39.995133,116.310006,0,144,39996.533287037,2009-07-02,12:47:56
39.995156,116.31003,0,141,39996.5333449074,2009-07-02,12:48:01
39.995168,116.310047,0,141,39996.5334027778,2009-07-02,12:48:06
39.99517,116.310104,0,141,39996.5334606481,2009-07-02,12:48:11
39.995212,116.310164,0,144,39996.5335185185,2009-07-02,12:48:16
39.995217,116.31022,0,147,39996.5335763889,2009-07-02,12:48:21
39.995322,116.310286,0,148,39996.5336342593,2009-07-02,12:48:26
39.995413,116.310374,0,151,39996.5336921296,2009-07-02,12:48:31
39.995423,116.310384,0,151,39996.53375,2009-07-02,12:48:36
39.995439,116.310416,0,149,39996.5338078704,2009-07-02,12:48:41
39.995439,116.310416,0,149,39996.5338425926,2009-07-02,12:48:44
39.995436,116.310415,0,145,39996.5338657407,2009-07-02,12:48:46
39.995417,116.310381,0,142,39996.5339236111,2009-07-02,12:48:51
39.995458,116.310386,0,139,39996.5339814815,2009-07-02,12:48:56
39.995497,116.31042,0,138,39996.5340393518,2009-07-02,12:49:01
39.995534,116.310416,0,144,39996.5340972222,2009-07-02,12:49:06
39.99555,116.310385,0,154,39996.5341550926,2009-07-02,12:49:11
39.995529,116.31035,0,164,39996.534212963,2009-07-02,12:49:16
39.995513,116.310344,0,175,39996.5342708333,2009-07-02,12:49:21
39.995448,116.31033,0,189,39996.5343287037,2009-07-02,12:49:26
39.995379,116.310328,0,200,39996.5343865741,2009-07-02,12:49:31
39.995321,116.310325,0,211,39996.5344444444,2009-07-02,12:49:36
39.995281,116.310323,0,222,39996.5345023148,2009-07-02,12:49:41
39.995244,116.310302,0,232,39996.5345601852,2009-07-02,12:49:46
39.995207,116.310314,0,242,39996.5346180556,2009-07-02,12:49:51
39.995187,116.310337,0,251,39996.5346759259,2009-07-02,12:49:56
39.995127,116.310308,0,255,39996.5347337963,2009-07-02,12:50:01
39.995062,116.310273,0,256,39996.5347916667,2009-07-02,12:50:06
39.99501,116.310305,0,261,39996.534849537,2009-07-02,12:50:11
39.995006,116.310319,0,269,39996.5349074074,2009-07-02,12:50:16
39.995034,116.310321,0,274,39996.5349652778,2009-07-02,12:50:21
39.995061,116.310296,0,275,39996.5350231482,2009-07-02,12:50:26
39.995089,116.310294,0,277,39996.5350810185,2009-07-02,12:50:31
39.995161,116.310303,0,280,39996.5351388889,2009-07-02,12:50:36
39.995224,116.310322,0,282,39996.5351967593,2009-07-02,12:50:41
39.995275,116.310328,0,290,39996.5352546296,2009-07-02,12:50:46
39.995272,116.310278,0,294,39996.5353125,2009-07-02,12:50:51
39.995262,116.310282,0,294,39996.5353703704,2009-07-02,12:50:56
39.995237,116.310302,0,292,39996.5354282407,2009-07-02,12:51:01
39.995219,116.310337,0,287,39996.5354861111,2009-07-02,12:51:06
39.995181,116.310348,0,288,39996.5355439815,2009-07-02,12:51:11
39.995181,116.310284,0,291,39996.5356018519,2009-07-02,12:51:16
39.995172,116.310242,0,292,39996.5356597222,2009-07-02,12:51:21
39.995188,116.310184,0,290,39996.5357175926,2009-07-02,12:51:26
39.995213,116.310151,0,286,39996.535775463,2009-07-02,12:51:31
39.995219,116.310079,0,281,39996.5358333333,2009-07-02,12:51:36
39.995206,116.310034,0,277,39996.5358912037,2009-07-02,12:51:41
39.995206,116.310034,0,277,39996.5359259259,2009-07-02,12:51:44
39.99521,116.310032,0,276,39996.5359490741,2009-07-02,12:51:46
39.995238,116.310064,0,280,39996.5360069444,2009-07-02,12:51:51
39.995238,116.310064,0,280,39996.5360416667,2009-07-02,12:51:54
39.995231,116.31007,0,281,39996.5360648148,2009-07-02,12:51:56
39.995265,116.310132,0,280,39996.5361226852,2009-07-02,12:52:01
39.995296,116.310175,0,279,39996.5361805556,2009-07-02,12:52:06
39.99531,116.310182,0,281,39996.5362384259,2009-07-02,12:52:11
39.995311,116.310195,0,279,39996.5362962963,2009-07-02,12:52:16
39.995308,116.310222,0,278,39996.5363541667,2009-07-02,12:52:21
39.995324,116.310248,0,277,39996.536412037,2009-07-02,12:52:26
39.995339,116.310251,0,278,39996.5364699074,2009-07-02,12:52:31
39.995342,116.31021,0,275,39996.5365277778,2009-07-02,12:52:36
39.995351,116.310185,0,268,39996.5365856481,2009-07-02,12:52:41
39.995361,116.310187,0,267,39996.5366435185,2009-07-02,12:52:46
39.995361,116.310187,0,267,39996.5366782407,2009-07-02,12:52:49
39.995366,116.310187,0,269,39996.5367013889,2009-07-02,12:52:51
39.995399,116.310212,0,267,39996.5367592593,2009-07-02,12:52:56
39.995412,116.31026,0,264,39996.5368171296,2009-07-02,12:53:01
39.995404,116.310268,0,264,39996.536875,2009-07-02,12:53:06
39.995408,116.310269,0,264,39996.5369328704,2009-07-02,12:53:11
39.995408,116.310269,0,264,39996.5369675926,2009-07-02,12:53:14
39.99541,116.31027,0,264,39996.5369907407,2009-07-02,12:53:16
39.995444,116.310259,0,265,39996.5370486111,2009-07-02,12:53:21
39.99544,116.310299,0,265,39996.5371064815,2009-07-02,12:53:26
39.99527,116.310141,0,210,39996.5395949074,2009-07-02,12:57:01
39.995184,116.310023,0,209,39996.5396527778,2009-07-02,12:57:06
39.995171,116.309982,0,208,39996.5397106481,2009-07-02,12:57:11
39.995108,116.309897,0,207,39996.5397685185,2009-07-02,12:57:16
39.995721,116.310303,0,212,39996.5401157407,2009-07-02,12:57:46
39.995654,116.310407,0,212,39996.5401736111,2009-07-02,12:57:51
39.995687,116.310449,0,211,39996.5402314815,2009-07-02,12:57:56
39.995749,116.310491,0,210,39996.5402893518,2009-07-02,12:58:01
39.995749,116.310491,0,210,39996.5403240741,2009-07-02,12:58:04
39.995751,116.310491,0,208,39996.5403472222,2009-07-02,12:58:06
39.995703,116.310473,0,207,39996.5404050926,2009-07-02,12:58:11
39.99554,116.310378,0,205,39996.540462963,2009-07-02,12:58:16
39.995453,116.310276,0,203,39996.5405208333,2009-07-02,12:58:21
39.995448,116.310227,0,204,39996.5405787037,2009-07-02,12:58:26
39.995457,116.310228,0,206,39996.5406365741,2009-07-02,12:58:31
39.995489,116.310259,0,205,39996.5406944444,2009-07-02,12:58:36
39.995527,116.310328,0,204,39996.5407523148,2009-07-02,12:58:41
39.995527,116.310328,0,204,39996.540787037,2009-07-02,12:58:44
39.995523,116.310323,0,202,39996.5408101852,2009-07-02,12:58:46
39.995511,116.310326,0,200,39996.5408680556,2009-07-02,12:58:51
39.995511,116.310326,0,200,39996.5409027778,2009-07-02,12:58:54
39.995516,116.31032,0,198,39996.5409259259,2009-07-02,12:58:56
39.995536,116.310319,0,197,39996.5409837963,2009-07-02,12:59:01
39.995616,116.310338,0,193,39996.5410416667,2009-07-02,12:59:06
39.995681,116.310326,0,187,39996.541099537,2009-07-02,12:59:11
39.995681,116.310326,0,187,39996.5411342593,2009-07-02,12:59:14
39.995679,116.310332,0,184,39996.5411574074,2009-07-02,12:59:16
39.995645,116.310325,0,185,39996.5412152778,2009-07-02,12:59:21
39.995591,116.31033,0,186,39996.5412731481,2009-07-02,12:59:26
39.995575,116.310335,0,185,39996.5413310185,2009-07-02,12:59:31
39.995549,116.31034,0,185,39996.5413888889,2009-07-02,12:59:36
39.995518,116.310326,0,184,39996.5414467593,2009-07-02,12:59:41
39.995542,116.310306,0,184,39996.5415046296,2009-07-02,12:59:46
39.995567,116.310306,0,184,39996.5415625,2009-07-02,12:59:51
39.995567,116.310306,0,184,39996.5415972222,2009-07-02,12:59:54
39.995572,116.310309,0,185,39996.5416203704,2009-07-02,12:59:56
39.995475,116.310352,0,186,39996.542025463,2009-07-02,13:00:31
39.995476,116.310406,0,187,39996.5420833333,2009-07-02,13:00:36
39.995424,116.310399,0,186,39996.5421412037,2009-07-02,13:00:41
39.995452,116.310393,0,186,39996.5421990741,2009-07-02,13:00:46
39.995504,116.310419,0,185,39996.5422569444,2009-07-02,13:00:51
39.995488,116.310426,0,184,39996.5423148148,2009-07-02,13:00:56
39.995464,116.31041,0,183,39996.5423726852,2009-07-02,13:01:01
39.995446,116.310405,0,183,39996.5424305556,2009-07-02,13:01:06
39.995392,116.310407,0,183,39996.5424884259,2009-07-02,13:01:11
39.995339,116.310356,0,183,39996.5425462963,2009-07-02,13:01:16
39.995313,116.310341,0,184,39996.5426041667,2009-07-02,13:01:21
39.995258,116.310342,0,187,39996.542662037,2009-07-02,13:01:26
39.995228,116.310303,0,189,39996.5427199074,2009-07-02,13:01:31
39.995464,116.31015,0,277,39996.5449189815,2009-07-02,13:04:41
39.995494,116.310162,0,272,39996.5449768519,2009-07-02,13:04:46
39.995494,116.310162,0,272,39996.5450115741,2009-07-02,13:04:49
39.995501,116.310165,0,266,39996.5450347222,2009-07-02,13:04:51
39.995483,116.310186,0,262,39996.5450925926,2009-07-02,13:04:56
39.995437,116.310195,0,254,39996.545150463,2009-07-02,13:05:01
39.995425,116.310191,0,252,39996.5452083333,2009-07-02,13:05:06
39.995424,116.31022,0,245,39996.5452662037,2009-07-02,13:05:11
39.995388,116.310214,0,243,39996.5453240741,2009-07-02,13:05:16
39.995362,116.31022,0,239,39996.5453819444,2009-07-02,13:05:21
39.99535,116.310224,0,235,39996.5454398148,2009-07-02,13:05:26
39.995307,116.310229,0,232,39996.5454976852,2009-07-02,13:05:31
39.995281,116.310249,0,226,39996.5455555556,2009-07-02,13:05:36
39.995268,116.310283,0,222,39996.5456134259,2009-07-02,13:05:41
39.995318,116.310323,0,217,39996.5456712963,2009-07-02,13:05:46
39.995351,116.310324,0,215,39996.5457291667,2009-07-02,13:05:51
39.995354,116.310323,0,214,39996.545787037,2009-07-02,13:05:56
39.995354,116.310323,0,214,39996.5458217593,2009-07-02,13:05:59
39.995353,116.310323,0,213,39996.5458449074,2009-07-02,13:06:01
39.995323,116.310352,0,212,39996.5459027778,2009-07-02,13:06:06
39.995347,116.310387,0,210,39996.5459606481,2009-07-02,13:06:11
39.995367,116.310377,0,207,39996.5460185185,2009-07-02,13:06:16
39.99536,116.310364,0,206,39996.5460763889,2009-07-02,13:06:21
39.995373,116.310356,0,204,39996.5461342593,2009-07-02,13:06:26
39.995404,116.310329,0,203,39996.5461921296,2009-07-02,13:06:31
39.995401,116.310306,0,202,39996.54625,2009-07-02,13:06:36
39.995435,116.310279,0,199,39996.5463078704,2009-07-02,13:06:41
39.995478,116.310266,0,198,39996.5463657407,2009-07-02,13:06:46
39.995485,116.310254,0,196,39996.5464236111,2009-07-02,13:06:51
39.995485,116.310254,0,196,39996.5464583333,2009-07-02,13:06:54
39.995477,116.310256,0,194,39996.5464814815,2009-07-02,13:06:56
39.995484,116.310268,0,192,39996.5465393519,2009-07-02,13:07:01
39.995493,116.31025,0,189,39996.5465972222,2009-07-02,13:07:06
39.995487,116.310229,0,189,39996.5466550926,2009-07-02,13:07:11
39.995437,116.310199,0,188,39996.546712963,2009-07-02,13:07:16
39.995383,116.310167,0,189,39996.5467708333,2009-07-02,13:07:21
39.995318,116.310166,0,191,39996.5468287037,2009-07-02,13:07:26
39.995318,116.310166,0,191,39996.5468634259,2009-07-02,13:07:29
39.995311,116.310174,0,191,39996.5468865741,2009-07-02,13:07:31
39.99533,116.310196,0,188,39996.5469444444,2009-07-02,13:07:36
39.995364,116.31023,0,187,39996.5470023148,2009-07-02,13:07:41
39.995595,116.310235,0,100,39996.5492592593,2009-07-02,13:10:56
39.995726,116.310244,0,100,39996.5493171296,2009-07-02,13:11:01
39.995753,116.310267,0,102,39996.549375,2009-07-02,13:11:06
39.995613,116.3103,0,100,39996.5494328704,2009-07-02,13:11:11
39.995468,116.310314,0,96,39996.5494907407,2009-07-02,13:11:16
39.995345,116.310352,0,94,39996.5495486111,2009-07-02,13:11:21
39.995301,116.310346,0,91,39996.5496064815,2009-07-02,13:11:26
39.99523,116.310345,0,87,39996.5496643518,2009-07-02,13:11:31
39.995271,116.310353,0,85,39996.5497222222,2009-07-02,13:11:36
39.995354,116.310358,0,81,39996.5497800926,2009-07-02,13:11:41
39.995383,116.310357,0,78,39996.549837963,2009-07-02,13:11:46
39.995371,116.310362,0,74,39996.5498958333,2009-07-02,13:11:51
39.995371,116.310362,0,74,39996.5499305556,2009-07-02,13:11:54
39.995365,116.310362,0,70,39996.5499537037,2009-07-02,13:11:56
39.995348,116.310355,0,68,39996.5500115741,2009-07-02,13:12:01
39.995347,116.310348,0,68,39996.5500694444,2009-07-02,13:12:06
39.995347,116.310348,0,68,39996.5501041667,2009-07-02,13:12:09
39.99534,116.310343,0,69,39996.5501273148,2009-07-02,13:12:11
39.99532,116.310333,0,71,39996.5501851852,2009-07-02,13:12:16
39.995322,116.310333,0,71,39996.5502430556,2009-07-02,13:12:21
39.995322,116.310333,0,71,39996.5502777778,2009-07-02,13:12:24
39.99532,116.310334,0,71,39996.5503009259,2009-07-02,13:12:26
39.995354,116.310345,0,72,39996.5503587963,2009-07-02,13:12:31
39.995443,116.31036,0,77,39996.5504166667,2009-07-02,13:12:36
39.995475,116.310331,0,80,39996.550474537,2009-07-02,13:12:41
39.995539,116.310328,0,82,39996.5505324074,2009-07-02,13:12:46
39.995578,116.310351,0,88,39996.5505902778,2009-07-02,13:12:51
39.995545,116.310328,0,92,39996.5506481482,2009-07-02,13:12:56
39.995599,116.310343,0,97,39996.5507060185,2009-07-02,13:13:01
39.995599,116.310343,0,97,39996.5507407407,2009-07-02,13:13:04
39.9956,116.310344,0,100,39996.5507638889,2009-07-02,13:13:06
39.995555,116.310324,0,108,39996.5508217593,2009-07-02,13:13:11
39.995513,116.310298,0,115,39996.5508796296,2009-07-02,13:13:16
39.99546,116.310289,0,121,39996.5509375,2009-07-02,13:13:21
39.995356,116.310258,0,131,39996.5509953704,2009-07-02,13:13:26
39.995356,116.310258,0,131,39996.5510300926,2009-07-02,13:13:29
39.995348,116.310253,0,137,39996.5510532407,2009-07-02,13:13:31
39.995332,116.310239,0,145,39996.5511111111,2009-07-02,13:13:36
39.995282,116.310212,0,151,39996.5511689815,2009-07-02,13:13:41
39.995265,116.310205,0,157,39996.5512268519,2009-07-02,13:13:46
39.995249,116.310189,0,163,39996.5512847222,2009-07-02,13:13:51
39.995203,116.31017,0,164,39996.5513425926,2009-07-02,13:13:56
39.995173,116.310148,0,166,39996.551400463,2009-07-02,13:14:01
39.995162,116.310149,0,168,39996.5514583333,2009-07-02,13:14:06
39.995162,116.310149,0,168,39996.5514930556,2009-07-02,13:14:09
39.995161,116.310147,0,169,39996.5515162037,2009-07-02,13:14:11
39.995213,116.310144,0,166,39996.5515740741,2009-07-02,13:14:16
39.995264,116.310119,0,164,39996.5516319444,2009-07-02,13:14:21
39.995269,116.310119,0,162,39996.5516898148,2009-07-02,13:14:26
39.995269,116.310119,0,162,39996.551724537,2009-07-02,13:14:29
39.99527,116.310111,0,159,39996.5517476852,2009-07-02,13:14:31
39.995301,116.310128,0,158,39996.5518055556,2009-07-02,13:14:36
39.995357,116.310125,0,155,39996.5518634259,2009-07-02,13:14:41
39.995357,116.310125,0,155,39996.5518981481,2009-07-02,13:14:44
39.995351,116.310119,0,156,39996.5519212963,2009-07-02,13:14:46
39.995395,116.310166,0,155,39996.5519791667,2009-07-02,13:14:51
39.995395,116.310166,0,155,39996.5520138889,2009-07-02,13:14:54
39.9954,116.310167,0,153,39996.552037037,2009-07-02,13:14:56
39.995416,116.310176,0,155,39996.5520949074,2009-07-02,13:15:01
39.995473,116.310201,0,154,39996.5521527778,2009-07-02,13:15:06
39.995696,116.310346,0,120,39996.5610648148,2009-07-02,13:27:56
39.995726,116.310356,0,118,39996.5611226852,2009-07-02,13:28:01
39.995739,116.310371,0,115,39996.5611805556,2009-07-02,13:28:06
39.995698,116.310367,0,114,39996.5612384259,2009-07-02,13:28:11
39.995724,116.310378,0,111,39996.5612962963,2009-07-02,13:28:16
39.99573,116.310376,0,109,39996.5613541667,2009-07-02,13:28:21
39.995722,116.310376,0,108,39996.561412037,2009-07-02,13:28:26
39.99572,116.310377,0,108,39996.5614699074,2009-07-02,13:28:31
39.99572,116.310377,0,108,39996.5615046296,2009-07-02,13:28:34
39.995715,116.310377,0,108,39996.5615277778,2009-07-02,13:28:36
39.995626,116.310351,0,115,39996.5615856481,2009-07-02,13:28:41
39.995569,116.310311,0,120,39996.5616435185,2009-07-02,13:28:46
39.995567,116.310309,0,123,39996.5617013889,2009-07-02,13:28:51
39.995567,116.31031,0,123,39996.5617592593,2009-07-02,13:28:56
39.995567,116.31031,0,123,39996.5617939815,2009-07-02,13:28:59
39.995564,116.31031,0,123,39996.5618171296,2009-07-02,13:29:01
39.995537,116.310305,0,124,39996.561875,2009-07-02,13:29:06
39.995491,116.310258,0,125,39996.5619328704,2009-07-02,13:29:11
39.99549,116.310246,0,125,39996.5619907407,2009-07-02,13:29:16
39.995496,116.310247,0,125,39996.5620486111,2009-07-02,13:29:21
39.995496,116.310247,0,125,39996.5620833333,2009-07-02,13:29:24
39.995502,116.310248,0,125,39996.5621064815,2009-07-02,13:29:26
39.995482,116.31025,0,126,39996.5621643519,2009-07-02,13:29:31
39.995428,116.310254,0,131,39996.5622222222,2009-07-02,13:29:36
39.995391,116.310246,0,135,39996.5622800926,2009-07-02,13:29:41
39.995377,116.310247,0,138,39996.562337963,2009-07-02,13:29:46
39.995407,116.310286,0,142,39996.5623958333,2009-07-02,13:29:51
39.995407,116.310286,0,142,39996.5624305556,2009-07-02,13:29:54
39.995408,116.310291,0,143,39996.5624537037,2009-07-02,13:29:56
39.995448,116.310285,0,144,39996.5625115741,2009-07-02,13:30:01
39.995451,116.310285,0,144,39996.5625694444,2009-07-02,13:30:06
39.995451,116.310285,0,144,39996.5626273148,2009-07-02,13:30:11
39.995456,116.310284,0,145,39996.5626851852,2009-07-02,13:30:16
39.995456,116.310284,0,145,39996.5627430556,2009-07-02,13:30:21
39.995451,116.310284,0,145,39996.5628009259,2009-07-02,13:30:26
39.995447,116.310285,0,145,39996.5628587963,2009-07-02,13:30:31
39.995442,116.310286,0,145,39996.5629166667,2009-07-02,13:30:36
39.995439,116.310286,0,145,39996.562974537,2009-07-02,13:30:41
39.995436,116.310287,0,145,39996.5630324074,2009-07-02,13:30:46
39.995431,116.310287,0,146,39996.5630902778,2009-07-02,13:30:51
39.995434,116.310288,0,146,39996.5631481481,2009-07-02,13:30:56
39.995434,116.310288,0,146,39996.5631828704,2009-07-02,13:30:59
39.995439,116.310287,0,145,39996.5632060185,2009-07-02,13:31:01
39.995439,116.310307,0,148,39996.5632638889,2009-07-02,13:31:06
39.995466,116.31032,0,155,39996.5633217593,2009-07-02,13:31:11
39.995456,116.310321,0,155,39996.5633796296,2009-07-02,13:31:16
39.995447,116.310321,0,155,39996.5634375,2009-07-02,13:31:21
39.995436,116.310321,0,156,39996.5634953704,2009-07-02,13:31:26
39.995432,116.310331,0,158,39996.5635532407,2009-07-02,13:31:31
39.995491,116.310355,0,160,39996.5636111111,2009-07-02,13:31:36
39.99549,116.310338,0,160,39996.5636689815,2009-07-02,13:31:41
39.995494,116.310353,0,160,39996.5637268518,2009-07-02,13:31:46
39.995508,116.310347,0,161,39996.5637847222,2009-07-02,13:31:51
39.995529,116.310335,0,162,39996.5638425926,2009-07-02,13:31:56
39.995525,116.310335,0,162,39996.563900463,2009-07-02,13:32:01
39.995521,116.310335,0,162,39996.5639583333,2009-07-02,13:32:06
39.995516,116.310336,0,162,39996.5640162037,2009-07-02,13:32:11
39.995516,116.310336,0,162,39996.5640509259,2009-07-02,13:32:14
39.995514,116.310339,0,162,39996.5640740741,2009-07-02,13:32:16
39.995529,116.310335,0,162,39996.5641319444,2009-07-02,13:32:21
39.995529,116.310335,0,162,39996.5641898148,2009-07-02,13:32:26
39.995529,116.310335,0,161,39996.5642476852,2009-07-02,13:32:31
39.995529,116.310335,0,161,39996.5642824074,2009-07-02,13:32:34
39.995529,116.310335,0,161,39996.5643055556,2009-07-02,13:32:36
39.995561,116.310366,0,160,39996.5643634259,2009-07-02,13:32:41
39.995574,116.310357,0,160,39996.5644212963,2009-07-02,13:32:46
39.995598,116.310371,0,160,39996.5644791667,2009-07-02,13:32:51
39.9956,116.31037,0,160,39996.564537037,2009-07-02,13:32:56
39.995599,116.31037,0,160,39996.5645949074,2009-07-02,13:33:01
39.995598,116.310369,0,160,39996.5646527778,2009-07-02,13:33:06
39.9956,116.310368,0,160,39996.5647106481,2009-07-02,13:33:11
39.995604,116.310366,0,160,39996.5647685185,2009-07-02,13:33:16
39.995611,116.310365,0,160,39996.5648263889,2009-07-02,13:33:21
39.995608,116.310365,0,161,39996.5648842593,2009-07-02,13:33:26
39.995608,116.310365,0,161,39996.5649189815,2009-07-02,13:33:29
39.9956,116.310365,0,161,39996.5649421296,2009-07-02,13:33:31
39.995511,116.31033,0,165,39996.565,2009-07-02,13:33:36
39.995476,116.310315,0,170,39996.5650578704,2009-07-02,13:33:41
39.995458,116.310315,0,175,39996.5651157407,2009-07-02,13:33:46
39.995458,116.310315,0,175,39996.565150463,2009-07-02,13:33:49
39.995454,116.310314,0,175,39996.5651736111,2009-07-02,13:33:51
39.995465,116.310316,0,175,39996.5652314815,2009-07-02,13:33:56
39.995487,116.31032,0,175,39996.5652893518,2009-07-02,13:34:01
39.995525,116.310321,0,177,39996.5653472222,2009-07-02,13:34:06
39.995525,116.310321,0,177,39996.5653819444,2009-07-02,13:34:09
39.995523,116.31032,0,179,39996.5654050926,2009-07-02,13:34:11
39.99549,116.310315,0,181,39996.565462963,2009-07-02,13:34:16
39.995444,116.310303,0,184,39996.5655208333,2009-07-02,13:34:21
39.995441,116.310303,0,186,39996.5655787037,2009-07-02,13:34:26
39.995441,116.310303,0,186,39996.5656134259,2009-07-02,13:34:29
39.995448,116.310303,0,187,39996.5656365741,2009-07-02,13:34:31
39.995424,116.310306,0,188,39996.5656944444,2009-07-02,13:34:36
39.995393,116.310321,0,191,39996.5657523148,2009-07-02,13:34:41
39.995382,116.310327,0,194,39996.5658101852,2009-07-02,13:34:46
39.995374,116.310328,0,194,39996.5658680556,2009-07-02,13:34:51
39.995374,116.310328,0,194,39996.5659027778,2009-07-02,13:34:54
39.99538,116.310327,0,194,39996.5659259259,2009-07-02,13:34:56
39.995389,116.310326,0,194,39996.5659837963,2009-07-02,13:35:01
39.995389,116.310326,0,194,39996.5660185185,2009-07-02,13:35:04
39.99539,116.310326,0,194,39996.5660416667,2009-07-02,13:35:06
39.995381,116.310326,0,194,39996.566099537,2009-07-02,13:35:11
39.995381,116.310326,0,194,39996.5661342593,2009-07-02,13:35:14
39.995378,116.310325,0,197,39996.5661574074,2009-07-02,13:35:16
39.995369,116.310319,0,196,39996.5662152778,2009-07-02,13:35:21
39.995368,116.310318,0,196,39996.5662731482,2009-07-02,13:35:26
39.995368,116.310318,0,197,39996.5663310185,2009-07-02,13:35:31
39.995368,116.310318,0,197,39996.5663888889,2009-07-02,13:35:36
39.995362,116.310317,0,197,39996.5664467593,2009-07-02,13:35:41
39.995362,116.310317,0,197,39996.5664814815,2009-07-02,13:35:44
39.995356,116.310317,0,197,39996.5665046296,2009-07-02,13:35:46
39.995342,116.310311,0,196,39996.5665625,2009-07-02,13:35:51
39.995333,116.310304,0,196,39996.5666203704,2009-07-02,13:35:56
39.995344,116.310303,0,197,39996.5666782407,2009-07-02,13:36:01
39.995345,116.310303,0,197,39996.5667361111,2009-07-02,13:36:06
39.995345,116.310303,0,197,39996.5667708333,2009-07-02,13:36:09
39.995346,116.310303,0,197,39996.5667939815,2009-07-02,13:36:11
39.995328,116.310322,0,199,39996.5668518519,2009-07-02,13:36:16
39.995302,116.310339,0,203,39996.5669097222,2009-07-02,13:36:21
39.99527,116.310347,0,207,39996.5669675926,2009-07-02,13:36:26
39.995263,116.310358,0,210,39996.567025463,2009-07-02,13:36:31
39.995263,116.310358,0,210,39996.5670601852,2009-07-02,13:36:34
39.995258,116.310365,0,212,39996.5670833333,2009-07-02,13:36:36
39.995218,116.310387,0,214,39996.5671412037,2009-07-02,13:36:41
39.995212,116.31037,0,215,39996.5671990741,2009-07-02,13:36:46
39.995212,116.31037,0,215,39996.5672337963,2009-07-02,13:36:49
39.995207,116.310369,0,216,39996.5672569444,2009-07-02,13:36:51
39.995213,116.310329,0,216,39996.5673148148,2009-07-02,13:36:56
39.995201,116.310292,0,216,39996.5673726852,2009-07-02,13:37:01
39.995192,116.31028,0,217,39996.5674305556,2009-07-02,13:37:06
39.995208,116.310267,0,217,39996.5674884259,2009-07-02,13:37:11
39.995202,116.310271,0,216,39996.5675462963,2009-07-02,13:37:16
39.995195,116.310272,0,217,39996.5676041667,2009-07-02,13:37:21
39.995189,116.310273,0,217,39996.567662037,2009-07-02,13:37:26
39.995184,116.310274,0,217,39996.5677199074,2009-07-02,13:37:31
39.995186,116.310275,0,217,39996.5677777778,2009-07-02,13:37:36
39.995189,116.310275,0,216,39996.5678356481,2009-07-02,13:37:41
39.995189,116.310275,0,216,39996.5678703704,2009-07-02,13:37:44
39.995187,116.310276,0,216,39996.5678935185,2009-07-02,13:37:46
39.995182,116.310288,0,215,39996.5679513889,2009-07-02,13:37:51
39.995211,116.310292,0,217,39996.5680092593,2009-07-02,13:37:56
39.995211,116.310292,0,217,39996.5680439815,2009-07-02,13:37:59
39.995206,116.310294,0,217,39996.5680671296,2009-07-02,13:38:01
39.995226,116.310302,0,216,39996.568125,2009-07-02,13:38:06
39.995226,116.310302,0,216,39996.5681597222,2009-07-02,13:38:09
39.995222,116.310303,0,216,39996.5681828704,2009-07-02,13:38:11
39.995219,116.310316,0,217,39996.5682407407,2009-07-02,13:38:16
39.995235,116.310312,0,218,39996.5682986111,2009-07-02,13:38:21
39.995254,116.310327,0,219,39996.5683564815,2009-07-02,13:38:26
39.995254,116.310327,0,219,39996.5683912037,2009-07-02,13:38:29
39.995254,116.310321,0,219,39996.5684143519,2009-07-02,13:38:31
39.995269,116.310314,0,219,39996.5684722222,2009-07-02,13:38:36
39.995268,116.310315,0,219,39996.5685300926,2009-07-02,13:38:41
39.995268,116.310315,0,219,39996.5685648148,2009-07-02,13:38:44
39.995272,116.310315,0,219,39996.568587963,2009-07-02,13:38:46
39.995281,116.310314,0,219,39996.5686458333,2009-07-02,13:38:51
39.995318,116.310297,0,217,39996.5687037037,2009-07-02,13:38:56
39.995314,116.310298,0,217,39996.5687615741,2009-07-02,13:39:01
39.995308,116.310299,0,217,39996.5688194444,2009-07-02,13:39:06
39.995305,116.310298,0,217,39996.5688773148,2009-07-02,13:39:11
39.995302,116.310298,0,216,39996.5689351852,2009-07-02,13:39:16
39.995302,116.310298,0,216,39996.5689930556,2009-07-02,13:39:21
39.995301,116.310298,0,216,39996.5690509259,2009-07-02,13:39:26
39.995302,116.310298,0,216,39996.5691087963,2009-07-02,13:39:31
39.995302,116.310298,0,216,39996.5691435185,2009-07-02,13:39:34
39.9953,116.310299,0,216,39996.5691666667,2009-07-02,13:39:36
39.995291,116.3103,0,216,39996.569224537,2009-07-02,13:39:41
39.995286,116.3103,0,216,39996.5692824074,2009-07-02,13:39:46
39.995286,116.3103,0,216,39996.5693171296,2009-07-02,13:39:49
39.99528,116.310302,0,216,39996.5693402778,2009-07-02,13:39:51
39.9953,116.31031,0,218,39996.5693981481,2009-07-02,13:39:56
39.995306,116.310297,0,218,39996.5694560185,2009-07-02,13:40:01
39.995325,116.310307,0,221,39996.5695138889,2009-07-02,13:40:06
39.995353,116.310314,0,225,39996.5695717593,2009-07-02,13:40:11
39.995378,116.310332,0,227,39996.5696296296,2009-07-02,13:40:16
39.995399,116.310343,0,228,39996.5696875,2009-07-02,13:40:21
39.995411,116.310329,0,223,39996.5697453704,2009-07-02,13:40:26
39.995428,116.310342,0,218,39996.5698032407,2009-07-02,13:40:31
39.995415,116.310332,0,215,39996.5698611111,2009-07-02,13:40:36
39.99542,116.31033,0,215,39996.5699189815,2009-07-02,13:40:41
39.995413,116.31033,0,215,39996.5699768519,2009-07-02,13:40:46
39.995376,116.310294,0,188,39996.5956481481,2009-07-02,14:17:44
39.995379,116.310291,0,188,39996.5956712963,2009-07-02,14:17:46
