# Supplementary material for: Research on differential privacy protection method based on user tendency
Source: PLoS One. 2023 Oct 26;18(10):e0288823. doi: 10.1371/journal.pone.0288823 (PMC10602288; doi:10.1371/journal.pone.0288823)
Supplement: S1 Data — (ZIP) [file pone.0288823.s001.zip › Data 5-1/000/Trajectory/20090703002800.plt]

Geolife trajectory
WGS 84
Altitude is in Feet
Reserved 3
0,2,255,My Track,0,0,2,8421376
0
39.99609,116.309392,0,155,39997.0194444444,2009-07-03,00:28:00
39.9961,116.30935,0,142,39997.0195023148,2009-07-03,00:28:05
39.99609,116.309361,0,142,39997.0195601852,2009-07-03,00:28:10
39.996076,116.309356,0,148,39997.0196180556,2009-07-03,00:28:15
39.99609,116.309352,0,145,39997.0196759259,2009-07-03,00:28:20
39.996107,116.309344,0,143,39997.0197337963,2009-07-03,00:28:25
39.996147,116.309341,0,143,39997.0197916667,2009-07-03,00:28:30
39.996176,116.309356,0,144,39997.019849537,2009-07-03,00:28:35
39.996191,116.309351,0,147,39997.0199074074,2009-07-03,00:28:40
39.996216,116.309329,0,144,39997.0199652778,2009-07-03,00:28:45
39.99623,116.309333,0,144,39997.0200231481,2009-07-03,00:28:50
39.996284,116.309336,0,142,39997.0200810185,2009-07-03,00:28:55
39.996327,116.30933,0,142,39997.0201388889,2009-07-03,00:29:00
39.99634,116.309367,0,140,39997.0201967593,2009-07-03,00:29:05
39.996378,116.309347,0,138,39997.0202546296,2009-07-03,00:29:10
39.996419,116.309313,0,141,39997.0203125,2009-07-03,00:29:15
39.996428,116.309313,0,142,39997.0203703704,2009-07-03,00:29:20
39.996439,116.309309,0,144,39997.0204282407,2009-07-03,00:29:25
39.996498,116.309352,0,137,39997.0204861111,2009-07-03,00:29:30
39.996513,116.309348,0,139,39997.0205439815,2009-07-03,00:29:35
39.996463,116.309328,0,139,39997.0206018519,2009-07-03,00:29:40
39.996463,116.309328,0,139,39997.0206365741,2009-07-03,00:29:43
39.996463,116.309326,0,138,39997.0206597222,2009-07-03,00:29:45
39.996454,116.309322,0,138,39997.0207175926,2009-07-03,00:29:50
39.996456,116.309313,0,134,39997.020775463,2009-07-03,00:29:55
39.996459,116.309307,0,132,39997.0208333333,2009-07-03,00:30:00
39.996465,116.309309,0,132,39997.0208912037,2009-07-03,00:30:05
39.996465,116.309309,0,132,39997.0209490741,2009-07-03,00:30:10
39.996465,116.309309,0,132,39997.0209837963,2009-07-03,00:30:13
39.996471,116.309314,0,129,39997.0210069444,2009-07-03,00:30:15
39.996521,116.309305,0,120,39997.0210648148,2009-07-03,00:30:20
39.996575,116.309286,0,117,39997.0211226852,2009-07-03,00:30:25
39.996627,116.309284,0,113,39997.0211805556,2009-07-03,00:30:30
39.996669,116.309277,0,112,39997.0212384259,2009-07-03,00:30:35
39.996732,116.309277,0,103,39997.0212962963,2009-07-03,00:30:40
39.9968,116.309285,0,100,39997.0213541667,2009-07-03,00:30:45
39.99684,116.309267,0,104,39997.021412037,2009-07-03,00:30:50
39.996888,116.309259,0,109,39997.0214699074,2009-07-03,00:30:55
39.99694,116.309259,0,110,39997.0215277778,2009-07-03,00:31:00
39.996998,116.309226,0,106,39997.0215856481,2009-07-03,00:31:05
39.997068,116.309216,0,104,39997.0216435185,2009-07-03,00:31:10
39.997115,116.309217,0,106,39997.0217013889,2009-07-03,00:31:15
39.997174,116.309213,0,108,39997.0217592593,2009-07-03,00:31:20
39.997232,116.309202,0,108,39997.0218171296,2009-07-03,00:31:25
39.997288,116.309196,0,105,39997.021875,2009-07-03,00:31:30
39.997342,116.309205,0,106,39997.0219328704,2009-07-03,00:31:35
39.997407,116.309205,0,109,39997.0219907407,2009-07-03,00:31:40
39.997469,116.309218,0,110,39997.0220486111,2009-07-03,00:31:45
39.997512,116.309224,0,113,39997.0221064815,2009-07-03,00:31:50
39.997564,116.309244,0,114,39997.0221643519,2009-07-03,00:31:55
39.997629,116.309234,0,107,39997.0222222222,2009-07-03,00:32:00
39.997686,116.309203,0,107,39997.0222800926,2009-07-03,00:32:05
39.997748,116.309201,0,104,39997.022337963,2009-07-03,00:32:10
39.997797,116.309226,0,103,39997.0223958333,2009-07-03,00:32:15
39.997846,116.309254,0,102,39997.0224537037,2009-07-03,00:32:20
39.997898,116.309243,0,109,39997.0225115741,2009-07-03,00:32:25
39.997955,116.309211,0,111,39997.0225694444,2009-07-03,00:32:30
39.998007,116.309196,0,117,39997.0226273148,2009-07-03,00:32:35
39.998053,116.309208,0,120,39997.0226851852,2009-07-03,00:32:40
39.998121,116.309192,0,122,39997.0227430556,2009-07-03,00:32:45
39.99818,116.30917,0,120,39997.0228009259,2009-07-03,00:32:50
39.998208,116.309158,0,123,39997.0228587963,2009-07-03,00:32:55
39.998272,116.309168,0,128,39997.0229166667,2009-07-03,00:33:00
39.998343,116.309169,0,128,39997.022974537,2009-07-03,00:33:05
39.998406,116.30918,0,124,39997.0230324074,2009-07-03,00:33:10
39.998469,116.30917,0,125,39997.0230902778,2009-07-03,00:33:15
39.998516,116.309157,0,131,39997.0231481481,2009-07-03,00:33:20
39.998559,116.309164,0,121,39997.0232060185,2009-07-03,00:33:25
39.998574,116.309197,0,125,39997.0232638889,2009-07-03,00:33:30
39.998637,116.309236,0,127,39997.0233217593,2009-07-03,00:33:35
39.99864,116.309273,0,129,39997.0233796296,2009-07-03,00:33:40
39.998632,116.309315,0,130,39997.0234375,2009-07-03,00:33:45
39.998539,116.309302,0,130,39997.0234953704,2009-07-03,00:33:50
39.99852,116.309319,0,128,39997.0235532407,2009-07-03,00:33:55
39.998517,116.309313,0,128,39997.0236111111,2009-07-03,00:34:00
39.998521,116.309313,0,129,39997.0236689815,2009-07-03,00:34:05
39.998527,116.309314,0,130,39997.0237268518,2009-07-03,00:34:10
39.998526,116.309315,0,131,39997.0237847222,2009-07-03,00:34:15
39.998528,116.309315,0,131,39997.0238425926,2009-07-03,00:34:20
39.998529,116.309315,0,131,39997.023900463,2009-07-03,00:34:25
39.998529,116.309315,0,131,39997.0239351852,2009-07-03,00:34:28
39.998529,116.309316,0,131,39997.0239583333,2009-07-03,00:34:30
39.998542,116.309333,0,131,39997.0240162037,2009-07-03,00:34:35
39.998594,116.309405,0,129,39997.0240740741,2009-07-03,00:34:40
39.998608,116.309569,0,126,39997.0241319444,2009-07-03,00:34:45
39.998579,116.309744,0,125,39997.0241898148,2009-07-03,00:34:50
39.998529,116.309906,0,130,39997.0242476852,2009-07-03,00:34:55
39.998477,116.3101,0,136,39997.0243055556,2009-07-03,00:35:00
39.998461,116.310284,0,144,39997.0243634259,2009-07-03,00:35:05
39.998451,116.310487,0,152,39997.0244212963,2009-07-03,00:35:10
39.998444,116.3107,0,161,39997.0244791667,2009-07-03,00:35:15
39.998432,116.310892,0,166,39997.024537037,2009-07-03,00:35:20
39.998469,116.311159,0,175,39997.0245949074,2009-07-03,00:35:25
39.998495,116.311463,0,170,39997.0246527778,2009-07-03,00:35:30
39.998504,116.311712,0,172,39997.0247106481,2009-07-03,00:35:35
39.998473,116.311896,0,177,39997.0247685185,2009-07-03,00:35:40
39.998445,116.312033,0,184,39997.0248263889,2009-07-03,00:35:45
39.998437,116.312237,0,183,39997.0248842593,2009-07-03,00:35:50
39.998453,116.312464,0,191,39997.0249421296,2009-07-03,00:35:55
39.99847,116.312728,0,193,39997.025,2009-07-03,00:36:00
39.998476,116.312934,0,190,39997.0250578704,2009-07-03,00:36:05
39.998511,116.313156,0,179,39997.0251157407,2009-07-03,00:36:10
39.998498,116.313379,0,179,39997.0251736111,2009-07-03,00:36:15
39.998499,116.313578,0,178,39997.0252314815,2009-07-03,00:36:20
39.998536,116.313862,0,176,39997.0252893518,2009-07-03,00:36:25
39.998546,116.314081,0,173,39997.0253472222,2009-07-03,00:36:30
39.998545,116.31432,0,183,39997.0254050926,2009-07-03,00:36:35
39.998539,116.314523,0,182,39997.025462963,2009-07-03,00:36:40
39.998561,116.314771,0,183,39997.0255208333,2009-07-03,00:36:45
39.998567,116.315008,0,189,39997.0255787037,2009-07-03,00:36:50
39.998551,116.315173,0,200,39997.0256365741,2009-07-03,00:36:55
39.998569,116.315443,0,207,39997.0256944444,2009-07-03,00:37:00
39.998626,116.315751,0,208,39997.0257523148,2009-07-03,00:37:05
39.998672,116.315995,0,218,39997.0258101852,2009-07-03,00:37:10
39.998773,116.316302,0,207,39997.0258680556,2009-07-03,00:37:15
39.998875,116.316549,0,206,39997.0259259259,2009-07-03,00:37:20
39.998977,116.316742,0,199,39997.0259837963,2009-07-03,00:37:25
39.999074,116.316933,0,195,39997.0260416667,2009-07-03,00:37:30
39.999185,116.317101,0,190,39997.026099537,2009-07-03,00:37:35
39.99929,116.317246,0,196,39997.0261574074,2009-07-03,00:37:40
39.999381,116.317407,0,202,39997.0262152778,2009-07-03,00:37:45
39.999434,116.317572,0,197,39997.0262731481,2009-07-03,00:37:50
39.999481,116.317772,0,199,39997.0263310185,2009-07-03,00:37:55
39.999529,116.317985,0,199,39997.0263888889,2009-07-03,00:38:00
39.999545,116.318254,0,189,39997.0264467593,2009-07-03,00:38:05
39.999593,116.318569,0,167,39997.0265046296,2009-07-03,00:38:10
39.999615,116.318769,0,159,39997.0265625,2009-07-03,00:38:15
39.999623,116.318929,0,154,39997.0266203704,2009-07-03,00:38:20
39.99963,116.319096,0,153,39997.0266782407,2009-07-03,00:38:25
39.999663,116.319308,0,151,39997.0267361111,2009-07-03,00:38:30
39.999666,116.319576,0,148,39997.0267939815,2009-07-03,00:38:35
39.999707,116.319868,0,140,39997.0268518519,2009-07-03,00:38:40
39.999694,116.320078,0,141,39997.0269097222,2009-07-03,00:38:45
39.999669,116.320258,0,143,39997.0269675926,2009-07-03,00:38:50
39.999638,116.320409,0,146,39997.027025463,2009-07-03,00:38:55
39.999634,116.320584,0,139,39997.0270833333,2009-07-03,00:39:00
39.999626,116.320758,0,140,39997.0271412037,2009-07-03,00:39:05
39.999634,116.320943,0,133,39997.0271990741,2009-07-03,00:39:10
39.999622,116.32116,0,128,39997.0272569444,2009-07-03,00:39:15
39.999624,116.321369,0,133,39997.0273148148,2009-07-03,00:39:20
39.999624,116.321613,0,146,39997.0273726852,2009-07-03,00:39:25
39.999625,116.321833,0,141,39997.0274305556,2009-07-03,00:39:30
39.999634,116.32205,0,149,39997.0274884259,2009-07-03,00:39:35
39.999639,116.322269,0,150,39997.0275462963,2009-07-03,00:39:40
39.999641,116.322464,0,154,39997.0276041667,2009-07-03,00:39:45
39.999641,116.322645,0,158,39997.027662037,2009-07-03,00:39:50
39.999633,116.322807,0,161,39997.0277199074,2009-07-03,00:39:55
39.999644,116.323022,0,162,39997.0277777778,2009-07-03,00:40:00
39.999655,116.323227,0,160,39997.0278356481,2009-07-03,00:40:05
39.999663,116.323401,0,152,39997.0278935185,2009-07-03,00:40:10
39.999647,116.323583,0,153,39997.0279513889,2009-07-03,00:40:15
39.999623,116.323745,0,148,39997.0280092593,2009-07-03,00:40:20
39.99964,116.323951,0,154,39997.0280671296,2009-07-03,00:40:25
39.999681,116.324208,0,167,39997.028125,2009-07-03,00:40:30
39.999719,116.324398,0,175,39997.0281828704,2009-07-03,00:40:35
39.999726,116.324709,0,181,39997.0282407407,2009-07-03,00:40:40
39.999726,116.324982,0,180,39997.0282986111,2009-07-03,00:40:45
39.99971,116.325208,0,181,39997.0283564815,2009-07-03,00:40:50
39.999699,116.32552,0,180,39997.0284143519,2009-07-03,00:40:55
39.999725,116.325768,0,173,39997.0284722222,2009-07-03,00:41:00
39.999748,116.326021,0,170,39997.0285300926,2009-07-03,00:41:05
39.999818,116.326281,0,162,39997.028587963,2009-07-03,00:41:10
39.99991,116.32645,0,156,39997.0286458333,2009-07-03,00:41:15
39.999979,116.326662,0,154,39997.0287037037,2009-07-03,00:41:20
40.000057,116.326873,0,157,39997.0287615741,2009-07-03,00:41:25
40.000123,116.327018,0,154,39997.0288194444,2009-07-03,00:41:30
40.000236,116.327071,0,158,39997.0288773148,2009-07-03,00:41:35
40.000272,116.327095,0,161,39997.0289351852,2009-07-03,00:41:40
40.000286,116.327066,0,164,39997.0289930556,2009-07-03,00:41:45
40.000277,116.32705,0,165,39997.0290509259,2009-07-03,00:41:50
40.000264,116.32704,0,165,39997.0291087963,2009-07-03,00:41:55
40.000253,116.327033,0,166,39997.0291666667,2009-07-03,00:42:00
40.000253,116.327033,0,166,39997.0292013889,2009-07-03,00:42:03
40.000248,116.327028,0,166,39997.029224537,2009-07-03,00:42:05
40.000256,116.32704,0,167,39997.0292824074,2009-07-03,00:42:10
40.000228,116.327095,0,168,39997.0293402778,2009-07-03,00:42:15
40.000155,116.327065,0,174,39997.0293981481,2009-07-03,00:42:20
40.000105,116.327091,0,172,39997.0294560185,2009-07-03,00:42:25
40.000067,116.327095,0,176,39997.0295138889,2009-07-03,00:42:30
40.000057,116.327147,0,178,39997.0295717593,2009-07-03,00:42:35
40.000015,116.327174,0,176,39997.0296296296,2009-07-03,00:42:40
39.999963,116.327181,0,173,39997.0296875,2009-07-03,00:42:45
39.999944,116.327238,0,169,39997.0297453704,2009-07-03,00:42:50
39.999954,116.32728,0,166,39997.0298032407,2009-07-03,00:42:55
39.999954,116.32728,0,166,39997.029837963,2009-07-03,00:42:58
39.999952,116.327277,0,166,39997.0298611111,2009-07-03,00:43:00
39.999956,116.327286,0,166,39997.0299189815,2009-07-03,00:43:05
39.999966,116.327278,0,166,39997.0299768519,2009-07-03,00:43:10
39.999943,116.32727,0,165,39997.0300347222,2009-07-03,00:43:15
39.999882,116.32727,0,165,39997.0300925926,2009-07-03,00:43:20
39.999909,116.327315,0,165,39997.030150463,2009-07-03,00:43:25
39.999909,116.327315,0,165,39997.0301851852,2009-07-03,00:43:28
39.999912,116.327317,0,165,39997.0302083333,2009-07-03,00:43:30
39.999872,116.327271,0,165,39997.0302662037,2009-07-03,00:43:35
39.999852,116.327333,0,166,39997.0303240741,2009-07-03,00:43:40
39.999904,116.327402,0,166,39997.0303819444,2009-07-03,00:43:45
39.99993,116.327437,0,167,39997.0304398148,2009-07-03,00:43:50
39.999926,116.327481,0,167,39997.0304976852,2009-07-03,00:43:55
39.999954,116.327597,0,167,39997.0305555556,2009-07-03,00:44:00
39.99994,116.327726,0,167,39997.0306134259,2009-07-03,00:44:05
40.000176,116.327819,0,168,39997.0306712963,2009-07-03,00:44:10
40.000261,116.327771,0,167,39997.0307291667,2009-07-03,00:44:15
40.000241,116.327721,0,167,39997.030787037,2009-07-03,00:44:20
40.00024,116.327673,0,165,39997.0308449074,2009-07-03,00:44:25
40.00024,116.327673,0,165,39997.0308796296,2009-07-03,00:44:28
40.00024,116.327673,0,166,39997.0309027778,2009-07-03,00:44:30
40.000276,116.32765,0,163,39997.0309606481,2009-07-03,00:44:35
40.000282,116.327636,0,159,39997.0310185185,2009-07-03,00:44:40
40.000303,116.32765,0,157,39997.0310763889,2009-07-03,00:44:45
40.000365,116.327661,0,154,39997.0311342593,2009-07-03,00:44:50
40.000402,116.327704,0,151,39997.0311921296,2009-07-03,00:44:55
40.00044,116.327734,0,149,39997.03125,2009-07-03,00:45:00
40.000183,116.327807,0,174,39997.0345486111,2009-07-03,00:49:45
40.000172,116.327808,0,174,39997.0346064815,2009-07-03,00:49:50
40.000187,116.327793,0,176,39997.0346643519,2009-07-03,00:49:55
40.000205,116.327819,0,184,39997.0347222222,2009-07-03,00:50:00
40.000235,116.327838,0,187,39997.0347800926,2009-07-03,00:50:05
40.000297,116.327862,0,190,39997.034837963,2009-07-03,00:50:10
40.000304,116.327867,0,191,39997.0348958333,2009-07-03,00:50:15
40.000303,116.327866,0,191,39997.0349537037,2009-07-03,00:50:20
40.000303,116.327866,0,191,39997.0349884259,2009-07-03,00:50:23
40.00031,116.32787,0,191,39997.0350115741,2009-07-03,00:50:25
40.000458,116.327898,0,198,39997.0350694444,2009-07-03,00:50:30
40.000506,116.327938,0,196,39997.0351273148,2009-07-03,00:50:35
40.000567,116.327943,0,197,39997.0351851852,2009-07-03,00:50:40
40.000619,116.327926,0,200,39997.0352430556,2009-07-03,00:50:45
40.000615,116.327922,0,201,39997.0353009259,2009-07-03,00:50:50
40.000615,116.327922,0,201,39997.0353356482,2009-07-03,00:50:53
40.00061,116.327918,0,201,39997.0353587963,2009-07-03,00:50:55
40.000591,116.327856,0,207,39997.0354166667,2009-07-03,00:51:00
40.00058,116.327847,0,208,39997.035474537,2009-07-03,00:51:05
40.000546,116.327843,0,204,39997.0355324074,2009-07-03,00:51:10
40.000525,116.327854,0,203,39997.0355902778,2009-07-03,00:51:15
40.000513,116.327847,0,203,39997.0356481481,2009-07-03,00:51:20
40.000424,116.327868,0,198,39997.0357060185,2009-07-03,00:51:25
40.000397,116.327862,0,195,39997.0357638889,2009-07-03,00:51:30
40.000385,116.327864,0,195,39997.0358217593,2009-07-03,00:51:35
40.000388,116.327868,0,195,39997.0358796296,2009-07-03,00:51:40
40.00039,116.327869,0,195,39997.0359375,2009-07-03,00:51:45
40.00039,116.327869,0,195,39997.0359722222,2009-07-03,00:51:48
40.000395,116.32787,0,195,39997.0359953704,2009-07-03,00:51:50
40.000489,116.327887,0,198,39997.0360532407,2009-07-03,00:51:55
40.000519,116.327881,0,199,39997.0361111111,2009-07-03,00:52:00
40.000517,116.327877,0,199,39997.0361689815,2009-07-03,00:52:05
40.000517,116.327877,0,199,39997.0362037037,2009-07-03,00:52:08
40.000525,116.327878,0,199,39997.0362268519,2009-07-03,00:52:10
40.000534,116.327881,0,200,39997.0362847222,2009-07-03,00:52:15
40.000652,116.327861,0,205,39997.0363425926,2009-07-03,00:52:20
40.000738,116.327861,0,206,39997.036400463,2009-07-03,00:52:25
40.000738,116.327861,0,206,39997.0364351852,2009-07-03,00:52:28
40.000745,116.327864,0,207,39997.0364583333,2009-07-03,00:52:30
40.000839,116.327872,0,212,39997.0365162037,2009-07-03,00:52:35
40.000872,116.32789,0,213,39997.0365740741,2009-07-03,00:52:40
40.000883,116.327898,0,213,39997.0366319444,2009-07-03,00:52:45
40.000889,116.327904,0,213,39997.0366898148,2009-07-03,00:52:50
40.000889,116.327904,0,213,39997.036724537,2009-07-03,00:52:53
40.000889,116.327903,0,214,39997.0367476852,2009-07-03,00:52:55
40.000862,116.327885,0,214,39997.0368055556,2009-07-03,00:53:00
40.000845,116.327865,0,213,39997.0368634259,2009-07-03,00:53:05
40.000828,116.327867,0,213,39997.0369212963,2009-07-03,00:53:10
40.000818,116.327843,0,215,39997.0369791667,2009-07-03,00:53:15
40.000821,116.32783,0,215,39997.037037037,2009-07-03,00:53:20
40.000826,116.327833,0,215,39997.0370949074,2009-07-03,00:53:25
40.00083,116.327836,0,215,39997.0371527778,2009-07-03,00:53:30
40.00083,116.327836,0,215,39997.0371875,2009-07-03,00:53:33
40.000828,116.327835,0,215,39997.0372106481,2009-07-03,00:53:35
40.000799,116.327832,0,215,39997.0372685185,2009-07-03,00:53:40
40.000707,116.327811,0,212,39997.0373263889,2009-07-03,00:53:45
40.000596,116.327836,0,208,39997.0373842593,2009-07-03,00:53:50
40.000499,116.32785,0,204,39997.0374421296,2009-07-03,00:53:55
40.000437,116.327865,0,202,39997.0375,2009-07-03,00:54:00
40.000412,116.327865,0,201,39997.0375578704,2009-07-03,00:54:05
40.000411,116.327873,0,201,39997.0376157407,2009-07-03,00:54:10
40.000409,116.32787,0,200,39997.0376736111,2009-07-03,00:54:15
40.000409,116.32787,0,200,39997.0377083333,2009-07-03,00:54:18
40.000417,116.327876,0,200,39997.0377314815,2009-07-03,00:54:20
40.00043,116.327852,0,202,39997.0377893519,2009-07-03,00:54:25
40.000435,116.32783,0,204,39997.0378472222,2009-07-03,00:54:30
40.000435,116.32783,0,204,39997.0378819444,2009-07-03,00:54:33
40.00043,116.327832,0,205,39997.0379050926,2009-07-03,00:54:35
40.000425,116.327859,0,205,39997.037962963,2009-07-03,00:54:40
40.000445,116.327873,0,204,39997.0380208333,2009-07-03,00:54:45
40.000454,116.327879,0,204,39997.0380787037,2009-07-03,00:54:50
40.000456,116.327881,0,204,39997.0381365741,2009-07-03,00:54:55
40.000464,116.327887,0,204,39997.0381944444,2009-07-03,00:55:00
40.000471,116.327892,0,204,39997.0382523148,2009-07-03,00:55:05
40.000466,116.327888,0,204,39997.0383101852,2009-07-03,00:55:10
40.000461,116.327884,0,204,39997.0383680556,2009-07-03,00:55:15
40.000461,116.327883,0,204,39997.0384259259,2009-07-03,00:55:20
40.000466,116.327887,0,205,39997.0384837963,2009-07-03,00:55:25
40.000469,116.327888,0,205,39997.0385416667,2009-07-03,00:55:30
40.000475,116.327896,0,205,39997.038599537,2009-07-03,00:55:35
40.000479,116.327898,0,205,39997.0386574074,2009-07-03,00:55:40
40.000478,116.327897,0,205,39997.0387152778,2009-07-03,00:55:45
40.000478,116.327897,0,205,39997.03875,2009-07-03,00:55:48
40.000483,116.327899,0,205,39997.0387731481,2009-07-03,00:55:50
40.000492,116.327905,0,205,39997.0388310185,2009-07-03,00:55:55
40.000508,116.327907,0,205,39997.0388888889,2009-07-03,00:56:00
40.000572,116.327936,0,205,39997.0389467593,2009-07-03,00:56:05
40.000551,116.327913,0,206,39997.0390046296,2009-07-03,00:56:10
40.00052,116.327872,0,207,39997.0390625,2009-07-03,00:56:15
40.000554,116.327871,0,206,39997.0391203704,2009-07-03,00:56:20
40.00061,116.327873,0,205,39997.0391782407,2009-07-03,00:56:25
40.000577,116.327844,0,205,39997.0392361111,2009-07-03,00:56:30
40.000586,116.327815,0,207,39997.0392939815,2009-07-03,00:56:35
40.000649,116.327815,0,207,39997.0393518518,2009-07-03,00:56:40
40.000721,116.327836,0,208,39997.0394097222,2009-07-03,00:56:45
40.000806,116.327855,0,206,39997.0394675926,2009-07-03,00:56:50
40.000914,116.327905,0,203,39997.039525463,2009-07-03,00:56:55
40.000963,116.327928,0,202,39997.0395833333,2009-07-03,00:57:00
40.001028,116.327953,0,199,39997.0396412037,2009-07-03,00:57:05
40.001034,116.327968,0,198,39997.0396990741,2009-07-03,00:57:10
40.000964,116.327939,0,196,39997.0397569444,2009-07-03,00:57:15
40.000936,116.327928,0,197,39997.0398148148,2009-07-03,00:57:20
40.00093,116.327924,0,197,39997.0398726852,2009-07-03,00:57:25
40.00093,116.327924,0,197,39997.0399074074,2009-07-03,00:57:28
40.000925,116.327921,0,197,39997.0399305556,2009-07-03,00:57:30
40.000875,116.327884,0,196,39997.0399884259,2009-07-03,00:57:35
40.000844,116.327876,0,196,39997.0400462963,2009-07-03,00:57:40
40.000877,116.32785,0,199,39997.0401041667,2009-07-03,00:57:45
40.000879,116.32785,0,199,39997.040162037,2009-07-03,00:57:50
40.000885,116.327854,0,200,39997.0402199074,2009-07-03,00:57:55
40.000885,116.327855,0,200,39997.0402777778,2009-07-03,00:58:00
40.000882,116.327853,0,200,39997.0403356481,2009-07-03,00:58:05
40.000876,116.327848,0,200,39997.0403935185,2009-07-03,00:58:10
40.000876,116.327848,0,200,39997.0404282407,2009-07-03,00:58:13
40.000869,116.327856,0,202,39997.0404513889,2009-07-03,00:58:15
40.000876,116.327867,0,202,39997.0405092593,2009-07-03,00:58:20
40.000875,116.327866,0,202,39997.0405671296,2009-07-03,00:58:25
40.000874,116.327865,0,202,39997.040625,2009-07-03,00:58:30
40.000871,116.327864,0,202,39997.0406828704,2009-07-03,00:58:35
40.000871,116.327864,0,202,39997.0407175926,2009-07-03,00:58:38
40.000867,116.327863,0,202,39997.0407407407,2009-07-03,00:58:40
40.000843,116.327855,0,202,39997.0407986111,2009-07-03,00:58:45
40.000721,116.327838,0,202,39997.0408564815,2009-07-03,00:58:50
40.000644,116.327815,0,201,39997.0409143518,2009-07-03,00:58:55
40.000595,116.3278,0,200,39997.0409722222,2009-07-03,00:59:00
40.000577,116.327787,0,200,39997.0410300926,2009-07-03,00:59:05
40.000592,116.327797,0,200,39997.041087963,2009-07-03,00:59:10
40.000613,116.327804,0,200,39997.0411458333,2009-07-03,00:59:15
40.000593,116.327799,0,198,39997.0412037037,2009-07-03,00:59:20
40.000562,116.327814,0,196,39997.0412615741,2009-07-03,00:59:25
40.000532,116.327827,0,194,39997.0413194444,2009-07-03,00:59:30
40.000537,116.327831,0,194,39997.0413773148,2009-07-03,00:59:35
40.000537,116.327831,0,194,39997.041412037,2009-07-03,00:59:38
40.000534,116.32783,0,193,39997.0414351852,2009-07-03,00:59:40
40.000529,116.327854,0,192,39997.0414930556,2009-07-03,00:59:45
40.000501,116.327886,0,191,39997.0415509259,2009-07-03,00:59:50
40.000501,116.327886,0,191,39997.0415856481,2009-07-03,00:59:53
40.000505,116.327881,0,192,39997.0416087963,2009-07-03,00:59:55
40.000469,116.327854,0,192,39997.0416666667,2009-07-03,01:00:00
40.000484,116.327853,0,190,39997.041724537,2009-07-03,01:00:05
40.000484,116.327852,0,190,39997.0417824074,2009-07-03,01:00:10
40.000484,116.327852,0,190,39997.0418171296,2009-07-03,01:00:13
40.000487,116.327854,0,190,39997.0418402778,2009-07-03,01:00:15
40.000487,116.327867,0,188,39997.0418981481,2009-07-03,01:00:20
40.000478,116.32786,0,188,39997.0419560185,2009-07-03,01:00:25
40.000478,116.32786,0,188,39997.0419907407,2009-07-03,01:00:28
40.000485,116.327862,0,188,39997.0420138889,2009-07-03,01:00:30
40.000531,116.327876,0,187,39997.0420717593,2009-07-03,01:00:35
40.000549,116.327867,0,184,39997.0421296296,2009-07-03,01:00:40
40.000434,116.32785,0,181,39997.0421875,2009-07-03,01:00:45
40.000397,116.327842,0,179,39997.0422453704,2009-07-03,01:00:50
40.000403,116.327838,0,175,39997.0423032407,2009-07-03,01:00:55
40.000403,116.327838,0,175,39997.042337963,2009-07-03,01:00:58
40.000411,116.327844,0,174,39997.0423611111,2009-07-03,01:01:00
40.000478,116.327814,0,176,39997.0424189815,2009-07-03,01:01:05
40.000589,116.327821,0,182,39997.0424768519,2009-07-03,01:01:10
40.000676,116.327846,0,186,39997.0425347222,2009-07-03,01:01:15
40.000676,116.327846,0,186,39997.0425694444,2009-07-03,01:01:18
40.000673,116.327847,0,187,39997.0425925926,2009-07-03,01:01:20
40.000651,116.327853,0,190,39997.042650463,2009-07-03,01:01:25
40.000664,116.327848,0,189,39997.0427083333,2009-07-03,01:01:30
40.000671,116.32787,0,191,39997.0427662037,2009-07-03,01:01:35
40.00082,116.327897,0,199,39997.0428240741,2009-07-03,01:01:40
40.00091,116.327919,0,202,39997.0428819444,2009-07-03,01:01:45
40.000928,116.327947,0,204,39997.0429398148,2009-07-03,01:01:50
40.000964,116.327954,0,210,39997.0429976852,2009-07-03,01:01:55
40.000974,116.327968,0,213,39997.0430555556,2009-07-03,01:02:00
40.000938,116.327962,0,214,39997.0431134259,2009-07-03,01:02:05
40.000879,116.32794,0,212,39997.0431712963,2009-07-03,01:02:10
40.000919,116.327918,0,209,39997.0432291667,2009-07-03,01:02:15
40.000974,116.327915,0,206,39997.043287037,2009-07-03,01:02:20
40.000975,116.327916,0,206,39997.0433449074,2009-07-03,01:02:25
40.000974,116.327914,0,206,39997.0434027778,2009-07-03,01:02:30
40.000974,116.327914,0,206,39997.0434375,2009-07-03,01:02:33
40.000976,116.327915,0,206,39997.0434606481,2009-07-03,01:02:35
40.00105,116.327915,0,208,39997.0435185185,2009-07-03,01:02:40
40.001096,116.327925,0,208,39997.0435763889,2009-07-03,01:02:45
40.001144,116.327946,0,210,39997.0436342593,2009-07-03,01:02:50
40.001163,116.327932,0,212,39997.0436921296,2009-07-03,01:02:55
40.001102,116.327899,0,214,39997.04375,2009-07-03,01:03:00
40.001051,116.327902,0,217,39997.0438078704,2009-07-03,01:03:05
40.001032,116.327907,0,217,39997.0438657407,2009-07-03,01:03:10
40.000937,116.32791,0,217,39997.0439236111,2009-07-03,01:03:15
40.000773,116.327886,0,218,39997.0439814815,2009-07-03,01:03:20
40.000774,116.327902,0,218,39997.0440393519,2009-07-03,01:03:25
40.000805,116.327935,0,221,39997.0440972222,2009-07-03,01:03:30
40.000869,116.327963,0,222,39997.0441550926,2009-07-03,01:03:35
40.000873,116.327965,0,222,39997.044212963,2009-07-03,01:03:40
40.000873,116.327965,0,222,39997.0442476852,2009-07-03,01:03:43
40.000879,116.327969,0,222,39997.0442708333,2009-07-03,01:03:45
40.000937,116.327996,0,227,39997.0443287037,2009-07-03,01:03:50
40.000952,116.328004,0,228,39997.0443865741,2009-07-03,01:03:55
40.000961,116.32801,0,229,39997.0444444444,2009-07-03,01:04:00
40.00097,116.328017,0,229,39997.0445023148,2009-07-03,01:04:05
40.000979,116.328023,0,229,39997.0445601852,2009-07-03,01:04:10
40.000979,116.328023,0,229,39997.0445949074,2009-07-03,01:04:13
40.000987,116.328028,0,229,39997.0446180556,2009-07-03,01:04:15
40.001032,116.328024,0,230,39997.0446759259,2009-07-03,01:04:20
40.001101,116.327999,0,233,39997.0447337963,2009-07-03,01:04:25
40.001161,116.328002,0,234,39997.0447916667,2009-07-03,01:04:30
40.001195,116.328016,0,233,39997.044849537,2009-07-03,01:04:35
40.001197,116.328025,0,233,39997.0449074074,2009-07-03,01:04:40
40.001209,116.328032,0,234,39997.0449652778,2009-07-03,01:04:45
40.001216,116.328037,0,234,39997.0450231481,2009-07-03,01:04:50
40.001216,116.328037,0,234,39997.0450578704,2009-07-03,01:04:53
40.001217,116.328037,0,234,39997.0450810185,2009-07-03,01:04:55
40.001182,116.328003,0,233,39997.0451388889,2009-07-03,01:05:00
40.001171,116.327983,0,234,39997.0451967593,2009-07-03,01:05:05
40.001159,116.327983,0,236,39997.0452546296,2009-07-03,01:05:10
40.001096,116.32798,0,241,39997.0453125,2009-07-03,01:05:15
40.001053,116.327995,0,244,39997.0453703704,2009-07-03,01:05:20
40.001041,116.327994,0,244,39997.0454282407,2009-07-03,01:05:25
40.001034,116.327989,0,244,39997.0454861111,2009-07-03,01:05:30
40.001027,116.327985,0,244,39997.0455439815,2009-07-03,01:05:35
40.001024,116.327982,0,244,39997.0456018519,2009-07-03,01:05:40
40.001024,116.327982,0,244,39997.0456365741,2009-07-03,01:05:43
40.001026,116.327983,0,244,39997.0456597222,2009-07-03,01:05:45
40.001035,116.327988,0,244,39997.0457175926,2009-07-03,01:05:50
40.001126,116.328005,0,245,39997.045775463,2009-07-03,01:05:55
40.001188,116.328004,0,245,39997.0458333333,2009-07-03,01:06:00
40.00121,116.32802,0,244,39997.0458912037,2009-07-03,01:06:05
40.001191,116.328041,0,243,39997.0459490741,2009-07-03,01:06:10
40.001195,116.328046,0,244,39997.0460069444,2009-07-03,01:06:15
40.001196,116.328048,0,244,39997.0460648148,2009-07-03,01:06:20
40.001194,116.328048,0,244,39997.0461226852,2009-07-03,01:06:25
40.001187,116.328043,0,244,39997.0461805556,2009-07-03,01:06:30
40.001183,116.328039,0,243,39997.0462384259,2009-07-03,01:06:35
40.001184,116.328041,0,243,39997.0462962963,2009-07-03,01:06:40
40.001184,116.328041,0,243,39997.0463310185,2009-07-03,01:06:43
40.001187,116.328043,0,242,39997.0463541667,2009-07-03,01:06:45
40.001197,116.32805,0,242,39997.046412037,2009-07-03,01:06:50
40.001225,116.328007,0,238,39997.0464699074,2009-07-03,01:06:55
40.001262,116.32798,0,237,39997.0465277778,2009-07-03,01:07:00
40.001263,116.32796,0,239,39997.0465856481,2009-07-03,01:07:05
40.001263,116.32796,0,239,39997.0466203704,2009-07-03,01:07:08
40.001264,116.327957,0,239,39997.0466435185,2009-07-03,01:07:10
40.001274,116.327958,0,240,39997.0467013889,2009-07-03,01:07:15
40.001303,116.327984,0,236,39997.0467592593,2009-07-03,01:07:20
40.001103,116.327839,0,92,39997.0552662037,2009-07-03,01:19:35
40.000945,116.32785,0,92,39997.0553240741,2009-07-03,01:19:40
40.0008,116.327869,0,90,39997.0553819444,2009-07-03,01:19:45
40.000644,116.327837,0,88,39997.0554398148,2009-07-03,01:19:50
40.000577,116.327805,0,86,39997.0554976852,2009-07-03,01:19:55
40.000471,116.327807,0,80,39997.0555555556,2009-07-03,01:20:00
40.000434,116.327804,0,73,39997.0556134259,2009-07-03,01:20:05
40.000462,116.327774,0,72,39997.0556712963,2009-07-03,01:20:10
40.000465,116.327729,0,76,39997.0557291667,2009-07-03,01:20:15
40.000476,116.327717,0,73,39997.055787037,2009-07-03,01:20:20
40.000422,116.327716,0,70,39997.0558449074,2009-07-03,01:20:25
40.000402,116.327706,0,71,39997.0559027778,2009-07-03,01:20:30
40.000488,116.327692,0,71,39997.0559606481,2009-07-03,01:20:35
40.000561,116.327663,0,72,39997.0560185185,2009-07-03,01:20:40
40.000602,116.327626,0,75,39997.0560763889,2009-07-03,01:20:45
40.000602,116.327626,0,75,39997.0561111111,2009-07-03,01:20:48
40.000594,116.327626,0,75,39997.0561342593,2009-07-03,01:20:50
40.000571,116.327652,0,77,39997.0561921296,2009-07-03,01:20:55
40.00053,116.327719,0,78,39997.05625,2009-07-03,01:21:00
39.999317,116.329253,0,598,39997.0979166667,2009-07-03,02:21:00
39.998933,116.330124,0,81,39997.097974537,2009-07-03,02:21:05
40.000316,116.32711,0,120,39997.0993287037,2009-07-03,02:23:02
40.000337,116.327101,0,87,39997.0993865741,2009-07-03,02:23:07
40.00029,116.327138,0,98,39997.0994444444,2009-07-03,02:23:12
40.000437,116.327039,0,96,39997.0995023148,2009-07-03,02:23:17
40.000484,116.327042,0,100,39997.0995601852,2009-07-03,02:23:22
40.000692,116.327127,0,106,39997.0996180556,2009-07-03,02:23:27
40.000793,116.327161,0,115,39997.0996759259,2009-07-03,02:23:32
40.000889,116.32712,0,117,39997.0997337963,2009-07-03,02:23:37
40.000997,116.326937,0,122,39997.0997916667,2009-07-03,02:23:42
40.001112,116.326841,0,128,39997.099849537,2009-07-03,02:23:47
40.001215,116.32678,0,136,39997.0999074074,2009-07-03,02:23:52
40.001361,116.326732,0,137,39997.0999652778,2009-07-03,02:23:57
40.00151,116.326684,0,139,39997.1000231481,2009-07-03,02:24:02
40.001687,116.326662,0,142,39997.1000810185,2009-07-03,02:24:07
40.001919,116.326612,0,105,39997.1001388889,2009-07-03,02:24:12
40.002062,116.326404,0,101,39997.1001967593,2009-07-03,02:24:17
40.00213,116.326115,0,96,39997.1002546296,2009-07-03,02:24:22
40.002185,116.325828,0,94,39997.1003125,2009-07-03,02:24:27
40.002298,116.325554,0,97,39997.1003703704,2009-07-03,02:24:32
40.002334,116.325319,0,98,39997.1004282407,2009-07-03,02:24:37
40.002417,116.325161,0,100,39997.1004861111,2009-07-03,02:24:42
40.002535,116.325157,0,95,39997.1005439815,2009-07-03,02:24:47
40.002666,116.325159,0,93,39997.1006018519,2009-07-03,02:24:52
40.002771,116.325141,0,68,39997.1006597222,2009-07-03,02:24:57
40.002941,116.325127,0,47,39997.1007175926,2009-07-03,02:25:02
40.003046,116.325026,0,24,39997.100775463,2009-07-03,02:25:07
40.003074,116.324855,0,11,39997.1008333333,2009-07-03,02:25:12
40.003137,116.324672,0,2,39997.1008912037,2009-07-03,02:25:17
40.0031,116.324488,0,-3,39997.1009490741,2009-07-03,02:25:22
40.003191,116.324432,0,-12,39997.1010069444,2009-07-03,02:25:27
40.003276,116.324406,0,-15,39997.1010648148,2009-07-03,02:25:32
40.003409,116.324422,0,-18,39997.1011226852,2009-07-03,02:25:37
40.003601,116.324396,0,-44,39997.1011805556,2009-07-03,02:25:42
40.003724,116.324406,0,-49,39997.1012384259,2009-07-03,02:25:47
40.003897,116.324382,0,-57,39997.1012962963,2009-07-03,02:25:52
40.004063,116.324328,0,-70,39997.1013541667,2009-07-03,02:25:57
40.004114,116.324348,0,-79,39997.101412037,2009-07-03,02:26:02
40.004241,116.324372,0,-90,39997.1014699074,2009-07-03,02:26:07
40.004524,116.324343,0,-118,39997.1015277778,2009-07-03,02:26:12
40.00473,116.324356,0,-140,39997.1015856481,2009-07-03,02:26:17
40.004757,116.324284,0,-155,39997.1016435185,2009-07-03,02:26:22
40.004867,116.324246,0,-163,39997.1017013889,2009-07-03,02:26:27
40.005011,116.324225,0,-169,39997.1017592593,2009-07-03,02:26:32
40.005195,116.324249,0,-185,39997.1018171296,2009-07-03,02:26:37
40.005335,116.324123,0,-197,39997.101875,2009-07-03,02:26:42
40.005469,116.323891,0,-209,39997.1019328704,2009-07-03,02:26:47
40.005541,116.323664,0,-220,39997.1019907407,2009-07-03,02:26:52
40.005621,116.323443,0,-232,39997.1020486111,2009-07-03,02:26:57
40.00574,116.323218,0,-241,39997.1021064815,2009-07-03,02:27:02
40.005875,116.322938,0,-247,39997.1021643518,2009-07-03,02:27:07
40.005923,116.322732,0,-253,39997.1022222222,2009-07-03,02:27:12
40.005942,116.322511,0,-255,39997.1022800926,2009-07-03,02:27:17
40.005923,116.322234,0,-253,39997.102337963,2009-07-03,02:27:22
40.006001,116.321958,0,-251,39997.1023958333,2009-07-03,02:27:27
40.006008,116.321786,0,-247,39997.1024537037,2009-07-03,02:27:32
40.005924,116.321463,0,-254,39997.1025115741,2009-07-03,02:27:37
40.006067,116.32131,0,-251,39997.1025694444,2009-07-03,02:27:42
40.006135,116.32128,0,-254,39997.1026273148,2009-07-03,02:27:47
40.006256,116.321179,0,-256,39997.1026851852,2009-07-03,02:27:52
40.006313,116.32098,0,-253,39997.1027430556,2009-07-03,02:27:57
40.006301,116.320778,0,-244,39997.1028009259,2009-07-03,02:28:02
40.006389,116.320623,0,-236,39997.1028587963,2009-07-03,02:28:07
40.006434,116.320423,0,-236,39997.1029166667,2009-07-03,02:28:12
40.006497,116.320224,0,-239,39997.102974537,2009-07-03,02:28:17
40.006556,116.320081,0,-247,39997.1030324074,2009-07-03,02:28:22
40.006554,116.320033,0,-249,39997.1030902778,2009-07-03,02:28:27
40.006553,116.320008,0,-247,39997.1031481481,2009-07-03,02:28:32
40.006575,116.319969,0,-246,39997.1032060185,2009-07-03,02:28:37
40.007203,116.319357,0,-237,39997.1032638889,2009-07-03,02:28:42
40.007387,116.319081,0,-236,39997.1033217593,2009-07-03,02:28:47
40.007397,116.319059,0,-235,39997.1033796296,2009-07-03,02:28:52
40.007396,116.319049,0,-234,39997.1034375,2009-07-03,02:28:57
40.007385,116.319034,0,-233,39997.1034953704,2009-07-03,02:29:02
40.007383,116.319028,0,-233,39997.1035532407,2009-07-03,02:29:07
40.007383,116.319028,0,-233,39997.103587963,2009-07-03,02:29:10
40.00738,116.319032,0,-233,39997.1036111111,2009-07-03,02:29:12
40.007384,116.319063,0,-232,39997.1036689815,2009-07-03,02:29:17
40.007465,116.319104,0,-228,39997.1037268518,2009-07-03,02:29:22
40.007471,116.319161,0,-225,39997.1037847222,2009-07-03,02:29:27
40.007484,116.319197,0,-220,39997.1038425926,2009-07-03,02:29:32
40.008059,116.318886,0,51,39997.1045138889,2009-07-03,02:30:30
40.00773,116.319193,0,-25,39997.1045717593,2009-07-03,02:30:35
40.007699,116.31928,0,-55,39997.1046296296,2009-07-03,02:30:40
40.007629,116.319347,0,-39,39997.1046875,2009-07-03,02:30:45
40.007626,116.319391,0,-25,39997.1047453704,2009-07-03,02:30:50
40.00762,116.319434,0,-18,39997.1048032407,2009-07-03,02:30:55
40.00761,116.319443,0,-18,39997.1048611111,2009-07-03,02:31:00
40.007625,116.319461,0,-15,39997.1049189815,2009-07-03,02:31:05
40.007578,116.319513,0,-11,39997.1049768519,2009-07-03,02:31:10
40.007577,116.319544,0,-10,39997.1050347222,2009-07-03,02:31:15
40.007603,116.319536,0,-9,39997.1050925926,2009-07-03,02:31:20
40.007613,116.319519,0,-9,39997.105150463,2009-07-03,02:31:25
40.007609,116.319508,0,-8,39997.1052083333,2009-07-03,02:31:30
40.007609,116.319508,0,-8,39997.1052430556,2009-07-03,02:31:33
40.007605,116.3195,0,-8,39997.1052662037,2009-07-03,02:31:35
40.007618,116.319491,0,-8,39997.1053240741,2009-07-03,02:31:40
40.008,116.319373,0,57,39997.1077546296,2009-07-03,02:35:10
40.007676,116.319422,0,-50,39997.1078125,2009-07-03,02:35:15
40.007566,116.319524,0,-48,39997.1078703704,2009-07-03,02:35:20
40.00752,116.31952,0,-35,39997.1079282407,2009-07-03,02:35:25
40.007502,116.319518,0,-30,39997.1079861111,2009-07-03,02:35:30
40.00757,116.31932,0,-23,39997.1080439815,2009-07-03,02:35:35
40.00757,116.31932,0,-23,39997.1080787037,2009-07-03,02:35:38
40.007566,116.319319,0,-23,39997.1081018519,2009-07-03,02:35:40
40.007549,116.31932,0,-21,39997.1081597222,2009-07-03,02:35:45
40.007511,116.319313,0,-18,39997.1082175926,2009-07-03,02:35:50
40.007508,116.319289,0,-15,39997.108275463,2009-07-03,02:35:55
40.007512,116.319292,0,-15,39997.1083333333,2009-07-03,02:36:00
40.007512,116.319292,0,-15,39997.1083680556,2009-07-03,02:36:03
40.007518,116.319295,0,-14,39997.1083912037,2009-07-03,02:36:05
40.007509,116.319306,0,-13,39997.1084490741,2009-07-03,02:36:10
40.007516,116.319339,0,-9,39997.1085069444,2009-07-03,02:36:15
40.007512,116.319366,0,-7,39997.1085648148,2009-07-03,02:36:20
40.007512,116.319346,0,-11,39997.1086226852,2009-07-03,02:36:25
40.007515,116.319341,0,-11,39997.1086805556,2009-07-03,02:36:30
40.007515,116.319341,0,-11,39997.1087152778,2009-07-03,02:36:33
40.007516,116.319338,0,-11,39997.1087384259,2009-07-03,02:36:35
40.007514,116.319608,0,16,39997.1087962963,2009-07-03,02:36:40
40.007499,116.319614,0,19,39997.1088541667,2009-07-03,02:36:45
40.007518,116.319591,0,23,39997.108912037,2009-07-03,02:36:50
40.007518,116.319583,0,24,39997.1089699074,2009-07-03,02:36:55
40.007518,116.319582,0,24,39997.1090277778,2009-07-03,02:37:00
40.007518,116.319582,0,24,39997.1090625,2009-07-03,02:37:03
40.007523,116.319575,0,24,39997.1090856481,2009-07-03,02:37:05
40.007483,116.319601,0,25,39997.1091435185,2009-07-03,02:37:10
40.00741,116.319619,0,28,39997.1092013889,2009-07-03,02:37:15
40.007376,116.319794,0,45,39997.1092592593,2009-07-03,02:37:20
40.007368,116.319966,0,53,39997.1093171296,2009-07-03,02:37:25
40.007355,116.320122,0,60,39997.109375,2009-07-03,02:37:30
40.007323,116.320291,0,71,39997.1094328704,2009-07-03,02:37:35
40.007337,116.320515,0,86,39997.1094907407,2009-07-03,02:37:40
40.007339,116.320654,0,84,39997.1095486111,2009-07-03,02:37:45
40.007357,116.320805,0,83,39997.1096064815,2009-07-03,02:37:50
40.007363,116.320953,0,82,39997.1096643518,2009-07-03,02:37:55
40.007368,116.321137,0,95,39997.1097222222,2009-07-03,02:38:00
40.0073,116.321185,0,99,39997.1097800926,2009-07-03,02:38:05
40.007188,116.321185,0,102,39997.109837963,2009-07-03,02:38:10
40.007037,116.321202,0,102,39997.1098958333,2009-07-03,02:38:15
40.006937,116.321195,0,104,39997.1099537037,2009-07-03,02:38:20
40.006822,116.321194,0,110,39997.1100115741,2009-07-03,02:38:25
40.006712,116.321207,0,118,39997.1100694444,2009-07-03,02:38:30
40.006596,116.321201,0,121,39997.1101273148,2009-07-03,02:38:35
40.006495,116.321216,0,124,39997.1101851852,2009-07-03,02:38:40
40.006364,116.321233,0,125,39997.1102430556,2009-07-03,02:38:45
40.006259,116.321268,0,130,39997.1103009259,2009-07-03,02:38:50
40.00612,116.321235,0,131,39997.1103587963,2009-07-03,02:38:55
40.00599,116.321233,0,136,39997.1104166667,2009-07-03,02:39:00
40.005867,116.321251,0,145,39997.110474537,2009-07-03,02:39:05
40.005764,116.321263,0,151,39997.1105324074,2009-07-03,02:39:10
40.00565,116.321267,0,158,39997.1105902778,2009-07-03,02:39:15
40.005523,116.321302,0,162,39997.1106481481,2009-07-03,02:39:20
40.005389,116.321362,0,161,39997.1107060185,2009-07-03,02:39:25
40.005286,116.321389,0,164,39997.1107638889,2009-07-03,02:39:30
40.005185,116.321325,0,152,39997.1108217593,2009-07-03,02:39:35
40.00507,116.321335,0,146,39997.1108796296,2009-07-03,02:39:40
40.00491,116.321322,0,153,39997.1109375,2009-07-03,02:39:45
40.004803,116.321308,0,156,39997.1109953704,2009-07-03,02:39:50
40.00468,116.321313,0,153,39997.1110532407,2009-07-03,02:39:55
40.004572,116.321324,0,158,39997.1111111111,2009-07-03,02:40:00
40.004497,116.321307,0,159,39997.1111689815,2009-07-03,02:40:05
40.004367,116.321314,0,161,39997.1112268518,2009-07-03,02:40:10
40.00424,116.321323,0,164,39997.1112847222,2009-07-03,02:40:15
40.00406,116.321333,0,166,39997.1113425926,2009-07-03,02:40:20
40.003969,116.321365,0,169,39997.111400463,2009-07-03,02:40:25
40.003876,116.321371,0,169,39997.1114583333,2009-07-03,02:40:30
40.003787,116.321355,0,176,39997.1115162037,2009-07-03,02:40:35
40.003732,116.321345,0,176,39997.1115740741,2009-07-03,02:40:40
40.003722,116.321351,0,173,39997.1116319444,2009-07-03,02:40:45
40.00371,116.321353,0,174,39997.1116898148,2009-07-03,02:40:50
40.003696,116.321362,0,172,39997.1117476852,2009-07-03,02:40:55
40.003617,116.321392,0,169,39997.1118055556,2009-07-03,02:41:00
40.003536,116.321396,0,169,39997.1118634259,2009-07-03,02:41:05
40.003441,116.321481,0,171,39997.1119212963,2009-07-03,02:41:10
40.00341,116.321617,0,169,39997.1119791667,2009-07-03,02:41:15
40.003407,116.321738,0,163,39997.112037037,2009-07-03,02:41:20
40.003402,116.321891,0,161,39997.1120949074,2009-07-03,02:41:25
40.003409,116.322034,0,163,39997.1121527778,2009-07-03,02:41:30
40.003417,116.322197,0,166,39997.1122106481,2009-07-03,02:41:35
40.003429,116.322337,0,174,39997.1122685185,2009-07-03,02:41:40
40.003422,116.322495,0,181,39997.1123263889,2009-07-03,02:41:45
40.003427,116.322621,0,186,39997.1123842593,2009-07-03,02:41:50
40.003453,116.322746,0,194,39997.1124421296,2009-07-03,02:41:55
40.003465,116.32287,0,202,39997.1125,2009-07-03,02:42:00
40.003461,116.322995,0,205,39997.1125578704,2009-07-03,02:42:05
40.003486,116.323087,0,214,39997.1126157407,2009-07-03,02:42:10
40.003511,116.32322,0,223,39997.1126736111,2009-07-03,02:42:15
40.003543,116.323325,0,230,39997.1127314815,2009-07-03,02:42:20
40.003593,116.323431,0,238,39997.1127893519,2009-07-03,02:42:25
40.003592,116.323614,0,232,39997.1128472222,2009-07-03,02:42:30
40.003513,116.323836,0,212,39997.1129050926,2009-07-03,02:42:35
40.003377,116.324017,0,211,39997.112962963,2009-07-03,02:42:40
40.003214,116.324164,0,212,39997.1130208333,2009-07-03,02:42:45
40.003069,116.324226,0,207,39997.1130787037,2009-07-03,02:42:50
40.002907,116.324338,0,195,39997.1131365741,2009-07-03,02:42:55
40.002783,116.324386,0,190,39997.1131944444,2009-07-03,02:43:00
40.002654,116.324422,0,194,39997.1132523148,2009-07-03,02:43:05
40.002551,116.324451,0,195,39997.1133101852,2009-07-03,02:43:10
40.0024,116.324425,0,189,39997.1133680556,2009-07-03,02:43:15
40.002267,116.324443,0,191,39997.1134259259,2009-07-03,02:43:20
40.002131,116.324456,0,194,39997.1134837963,2009-07-03,02:43:25
40.002002,116.324399,0,199,39997.1135416667,2009-07-03,02:43:30
40.001844,116.324428,0,205,39997.113599537,2009-07-03,02:43:35
40.001722,116.324464,0,212,39997.1136574074,2009-07-03,02:43:40
40.001578,116.324421,0,216,39997.1137152778,2009-07-03,02:43:45
40.001453,116.324442,0,230,39997.1137731481,2009-07-03,02:43:50
40.001376,116.324396,0,223,39997.1138310185,2009-07-03,02:43:55
40.001294,116.324503,0,224,39997.1138888889,2009-07-03,02:44:00
40.001311,116.324645,0,219,39997.1139467593,2009-07-03,02:44:05
40.001314,116.324807,0,223,39997.1140046296,2009-07-03,02:44:10
40.001315,116.324982,0,223,39997.1140625,2009-07-03,02:44:15
40.001306,116.325177,0,228,39997.1141203704,2009-07-03,02:44:20
40.001317,116.325387,0,220,39997.1141782407,2009-07-03,02:44:25
40.001326,116.325531,0,219,39997.1142361111,2009-07-03,02:44:30
40.001337,116.32571,0,219,39997.1142939815,2009-07-03,02:44:35
40.001356,116.325893,0,218,39997.1143518519,2009-07-03,02:44:40
40.001371,116.326074,0,219,39997.1144097222,2009-07-03,02:44:45
40.001379,116.326246,0,225,39997.1144675926,2009-07-03,02:44:50
40.001381,116.326448,0,229,39997.114525463,2009-07-03,02:44:55
40.001371,116.326648,0,234,39997.1145833333,2009-07-03,02:45:00
40.001354,116.326846,0,245,39997.1146412037,2009-07-03,02:45:05
40.001275,116.327002,0,253,39997.1146990741,2009-07-03,02:45:10
40.001206,116.32693,0,253,39997.1147569444,2009-07-03,02:45:15
40.001109,116.326909,0,253,39997.1148148148,2009-07-03,02:45:20
40.000994,116.326928,0,258,39997.1148726852,2009-07-03,02:45:25
40.000926,116.327047,0,264,39997.1149305556,2009-07-03,02:45:30
40.000871,116.327136,0,272,39997.1149884259,2009-07-03,02:45:35
40.000825,116.327173,0,279,39997.1150462963,2009-07-03,02:45:40
40.000725,116.327057,0,282,39997.1151041667,2009-07-03,02:45:45
40.000648,116.327091,0,285,39997.115162037,2009-07-03,02:45:50
40.000554,116.327122,0,290,39997.1152199074,2009-07-03,02:45:55
40.000507,116.327146,0,294,39997.1152777778,2009-07-03,02:46:00
40.00047,116.32715,0,297,39997.1153356481,2009-07-03,02:46:05
40.000443,116.327173,0,299,39997.1153935185,2009-07-03,02:46:10
40.00046,116.327177,0,304,39997.1154513889,2009-07-03,02:46:15
40.000491,116.327176,0,308,39997.1155092593,2009-07-03,02:46:20
40.000506,116.327162,0,312,39997.1155671296,2009-07-03,02:46:25
40.000358,116.327207,0,311,39997.115625,2009-07-03,02:46:30
40.000282,116.327091,0,309,39997.1156828704,2009-07-03,02:46:35
40.000234,116.326953,0,305,39997.1157407407,2009-07-03,02:46:40
40.000231,116.326908,0,303,39997.1157986111,2009-07-03,02:46:45
40.000254,116.326859,0,302,39997.1158564815,2009-07-03,02:46:50
40.000306,116.32687,0,294,39997.1159143519,2009-07-03,02:46:55
40.000307,116.326877,0,292,39997.1159722222,2009-07-03,02:47:00
40.0003,116.326869,0,289,39997.1160300926,2009-07-03,02:47:05
40.0003,116.326869,0,289,39997.1160648148,2009-07-03,02:47:08
40.0003,116.326866,0,290,39997.116087963,2009-07-03,02:47:10
40.000265,116.32692,0,285,39997.1161458333,2009-07-03,02:47:15
40.000222,116.326948,0,280,39997.1162037037,2009-07-03,02:47:20
40.000135,116.326982,0,273,39997.1162615741,2009-07-03,02:47:25
40.000067,116.327038,0,266,39997.1163194444,2009-07-03,02:47:30
40.000032,116.327063,0,266,39997.1163773148,2009-07-03,02:47:35
39.999944,116.327085,0,265,39997.1164351852,2009-07-03,02:47:40
39.999862,116.327116,0,266,39997.1164930556,2009-07-03,02:47:45
39.999862,116.32716,0,265,39997.1165509259,2009-07-03,02:47:50
39.999852,116.327176,0,265,39997.1166087963,2009-07-03,02:47:55
39.999852,116.327214,0,265,39997.1166666667,2009-07-03,02:48:00
39.999876,116.327264,0,263,39997.116724537,2009-07-03,02:48:05
39.999931,116.327294,0,262,39997.1167824074,2009-07-03,02:48:10
40.000014,116.327296,0,260,39997.1168402778,2009-07-03,02:48:15
40.000112,116.327281,0,258,39997.1168981481,2009-07-03,02:48:20
40.000115,116.32727,0,258,39997.1169560185,2009-07-03,02:48:25
40.000117,116.327257,0,258,39997.1170138889,2009-07-03,02:48:30
40.000119,116.327241,0,258,39997.1170717593,2009-07-03,02:48:35
40.000119,116.327241,0,258,39997.1171064815,2009-07-03,02:48:38
40.000122,116.327238,0,258,39997.1171296296,2009-07-03,02:48:40
40.000224,116.327231,0,258,39997.1171875,2009-07-03,02:48:45
40.000321,116.327243,0,258,39997.1172453704,2009-07-03,02:48:50
40.000379,116.327283,0,257,39997.1173032407,2009-07-03,02:48:55
40.000405,116.327283,0,256,39997.1173611111,2009-07-03,02:49:00
40.000425,116.327239,0,256,39997.1174189815,2009-07-03,02:49:05
40.000433,116.327214,0,257,39997.1174768518,2009-07-03,02:49:10
40.000433,116.327214,0,257,39997.1175115741,2009-07-03,02:49:13
40.000434,116.327212,0,257,39997.1175347222,2009-07-03,02:49:15
40.000435,116.327222,0,257,39997.1175925926,2009-07-03,02:49:20
40.000436,116.327225,0,257,39997.117650463,2009-07-03,02:49:25
40.000436,116.327225,0,257,39997.1176851852,2009-07-03,02:49:28
40.000437,116.327229,0,257,39997.1177083333,2009-07-03,02:49:30
40.000438,116.327239,0,257,39997.1177662037,2009-07-03,02:49:35
40.000496,116.327254,0,257,39997.1178240741,2009-07-03,02:49:40
40.000543,116.327248,0,257,39997.1178819444,2009-07-03,02:49:45
40.000572,116.327232,0,257,39997.1179398148,2009-07-03,02:49:50
40.000593,116.327243,0,257,39997.1179976852,2009-07-03,02:49:55
40.00062,116.327224,0,258,39997.1180555556,2009-07-03,02:50:00
40.000686,116.327215,0,259,39997.1181134259,2009-07-03,02:50:05
40.000724,116.327174,0,261,39997.1181712963,2009-07-03,02:50:10
40.000725,116.327183,0,261,39997.1182291667,2009-07-03,02:50:15
40.000741,116.327227,0,261,39997.118287037,2009-07-03,02:50:20
40.000716,116.327264,0,261,39997.1183449074,2009-07-03,02:50:25
40.000734,116.327254,0,260,39997.1184027778,2009-07-03,02:50:30
40.000733,116.327276,0,260,39997.1184606481,2009-07-03,02:50:35
40.000799,116.327314,0,260,39997.1185185185,2009-07-03,02:50:40
40.00085,116.327234,0,261,39997.1185763889,2009-07-03,02:50:45
40.000777,116.32706,0,259,39997.1186342593,2009-07-03,02:50:50
40.00074,116.327007,0,257,39997.1186921296,2009-07-03,02:50:55
40.000708,116.326964,0,254,39997.11875,2009-07-03,02:51:00
40.000601,116.327025,0,252,39997.1188078704,2009-07-03,02:51:05
40.000546,116.327017,0,251,39997.1188657407,2009-07-03,02:51:10
40.000546,116.327017,0,251,39997.118900463,2009-07-03,02:51:13
40.000545,116.327023,0,251,39997.1189236111,2009-07-03,02:51:15
40.000528,116.327046,0,251,39997.1189814815,2009-07-03,02:51:20
40.000523,116.327025,0,251,39997.1190393518,2009-07-03,02:51:25
40.000523,116.327025,0,251,39997.1190740741,2009-07-03,02:51:28
40.000522,116.327028,0,251,39997.1190972222,2009-07-03,02:51:30
40.000521,116.327038,0,251,39997.1191550926,2009-07-03,02:51:35
40.00052,116.327045,0,251,39997.119212963,2009-07-03,02:51:40
40.000518,116.327049,0,251,39997.1192708333,2009-07-03,02:51:45
40.000518,116.327049,0,251,39997.1193055556,2009-07-03,02:51:48
40.000517,116.327048,0,251,39997.1193287037,2009-07-03,02:51:50
40.000514,116.327059,0,251,39997.1193865741,2009-07-03,02:51:55
40.000341,116.327106,0,253,39997.1194444444,2009-07-03,02:52:00
40.000337,116.327131,0,253,39997.1195023148,2009-07-03,02:52:05
40.000346,116.327127,0,254,39997.1195601852,2009-07-03,02:52:10
40.000347,116.327134,0,254,39997.1196180556,2009-07-03,02:52:15
40.000347,116.327134,0,254,39997.1196527778,2009-07-03,02:52:18
40.000348,116.327138,0,254,39997.1196759259,2009-07-03,02:52:20
40.000419,116.327162,0,253,39997.1197337963,2009-07-03,02:52:25
40.000466,116.327155,0,253,39997.1197916667,2009-07-03,02:52:30
40.000477,116.327146,0,253,39997.119849537,2009-07-03,02:52:35
40.000478,116.327154,0,253,39997.1199074074,2009-07-03,02:52:40
40.000479,116.327151,0,253,39997.1199652778,2009-07-03,02:52:45
40.00048,116.327156,0,253,39997.1200231481,2009-07-03,02:52:50
40.00048,116.327156,0,253,39997.1200578704,2009-07-03,02:52:53
40.000481,116.327157,0,253,39997.1200810185,2009-07-03,02:52:55
40.000482,116.327147,0,253,39997.1201388889,2009-07-03,02:53:00
40.000526,116.327034,0,253,39997.1201967593,2009-07-03,02:53:05
40.000539,116.326955,0,253,39997.1202546296,2009-07-03,02:53:10
40.000555,116.326916,0,253,39997.1203125,2009-07-03,02:53:15
40.000563,116.326859,0,253,39997.1203703704,2009-07-03,02:53:20
40.000551,116.326795,0,253,39997.1204282407,2009-07-03,02:53:25
40.000534,116.326665,0,253,39997.1204861111,2009-07-03,02:53:30
40.000578,116.326524,0,254,39997.1205439815,2009-07-03,02:53:35
40.000601,116.326428,0,254,39997.1206018519,2009-07-03,02:53:40
40.000607,116.326369,0,254,39997.1206597222,2009-07-03,02:53:45
40.000611,116.326314,0,254,39997.1207175926,2009-07-03,02:53:50
40.000589,116.326332,0,254,39997.120775463,2009-07-03,02:53:55
40.000594,116.326291,0,255,39997.1208333333,2009-07-03,02:54:00
40.000638,116.326389,0,255,39997.1208912037,2009-07-03,02:54:05
40.000671,116.326527,0,255,39997.1209490741,2009-07-03,02:54:10
40.000698,116.326576,0,254,39997.1210069444,2009-07-03,02:54:15
40.000713,116.326618,0,252,39997.1210648148,2009-07-03,02:54:20
40.000693,116.326777,0,252,39997.1211226852,2009-07-03,02:54:25
40.000671,116.326802,0,252,39997.1211805556,2009-07-03,02:54:30
40.000642,116.326828,0,253,39997.1212384259,2009-07-03,02:54:35
40.000619,116.326849,0,253,39997.1212962963,2009-07-03,02:54:40
40.000594,116.326876,0,253,39997.1213541667,2009-07-03,02:54:45
40.00059,116.326896,0,254,39997.121412037,2009-07-03,02:54:50
40.00059,116.326896,0,254,39997.1214467593,2009-07-03,02:54:53
40.000583,116.326895,0,254,39997.1214699074,2009-07-03,02:54:55
40.000582,116.326904,0,254,39997.1215277778,2009-07-03,02:55:00
40.000582,116.326904,0,254,39997.1215625,2009-07-03,02:55:03
40.000583,116.32691,0,254,39997.1215856481,2009-07-03,02:55:05
40.000769,116.326772,0,253,39997.1217592593,2009-07-03,02:55:20
40.000711,116.327155,0,248,39997.1218171296,2009-07-03,02:55:25
40.000687,116.327224,0,236,39997.121875,2009-07-03,02:55:30
40.000681,116.327253,0,212,39997.1219328704,2009-07-03,02:55:35
40.000673,116.327236,0,189,39997.1219907407,2009-07-03,02:55:40
40.000665,116.327226,0,178,39997.1220486111,2009-07-03,02:55:45
40.000664,116.327224,0,178,39997.1221064815,2009-07-03,02:55:50
40.000664,116.327222,0,178,39997.1221643519,2009-07-03,02:55:55
40.000664,116.327222,0,178,39997.1221990741,2009-07-03,02:55:58
40.000659,116.327223,0,187,39997.1222222222,2009-07-03,02:56:00
40.000664,116.327254,0,193,39997.1222800926,2009-07-03,02:56:05
40.000663,116.327269,0,193,39997.122337963,2009-07-03,02:56:10
40.000637,116.327381,0,201,39997.1223958333,2009-07-03,02:56:15
40.000656,116.327426,0,206,39997.1224537037,2009-07-03,02:56:20
40.000735,116.327418,0,213,39997.1225115741,2009-07-03,02:56:25
40.000796,116.327401,0,222,39997.1225694444,2009-07-03,02:56:30
40.000821,116.32735,0,228,39997.1226273148,2009-07-03,02:56:35
39.999754,116.335832,0,368,39997.1228009259,2009-07-03,02:56:50
40.000931,116.335107,0,255,39997.1228587963,2009-07-03,02:56:55
40.001487,116.334856,0,262,39997.1229166667,2009-07-03,02:57:00
40.0015,116.334752,0,266,39997.122974537,2009-07-03,02:57:05
39.999395,116.327856,0,226,39997.1582523148,2009-07-03,03:47:53
39.999666,116.327368,0,172,39997.1583333333,2009-07-03,03:48:00
39.999676,116.327309,0,158,39997.1583912037,2009-07-03,03:48:05
39.999751,116.327206,0,151,39997.1584490741,2009-07-03,03:48:10
39.999823,116.32704,0,147,39997.1585069444,2009-07-03,03:48:15
39.999848,116.326994,0,149,39997.1585648148,2009-07-03,03:48:20
39.999867,116.327013,0,149,39997.1586226852,2009-07-03,03:48:25
39.999884,116.327044,0,148,39997.1586805556,2009-07-03,03:48:30
39.999882,116.327064,0,146,39997.1587384259,2009-07-03,03:48:35
39.999894,116.327058,0,145,39997.1587962963,2009-07-03,03:48:40
39.999952,116.327085,0,142,39997.1588541667,2009-07-03,03:48:45
39.999986,116.327114,0,136,39997.158912037,2009-07-03,03:48:50
40.000164,116.327042,0,135,39997.1589699074,2009-07-03,03:48:55
40.000282,116.326984,0,138,39997.1590277778,2009-07-03,03:49:00
40.00031,116.326972,0,138,39997.1590856481,2009-07-03,03:49:05
40.00031,116.326972,0,138,39997.1591203704,2009-07-03,03:49:08
40.00031,116.32697,0,138,39997.1591435185,2009-07-03,03:49:10
40.000317,116.326955,0,138,39997.1592013889,2009-07-03,03:49:15
40.000329,116.326952,0,138,39997.1592592593,2009-07-03,03:49:20
40.000335,116.326958,0,138,39997.1593171296,2009-07-03,03:49:25
40.000338,116.326959,0,138,39997.159375,2009-07-03,03:49:30
40.000342,116.326961,0,138,39997.1594328704,2009-07-03,03:49:35
40.000348,116.326963,0,138,39997.1594907407,2009-07-03,03:49:40
40.000348,116.326963,0,138,39997.159525463,2009-07-03,03:49:43
40.000351,116.326955,0,138,39997.1595486111,2009-07-03,03:49:45
40.00035,116.326942,0,137,39997.1596064815,2009-07-03,03:49:50
40.00035,116.326942,0,137,39997.1596412037,2009-07-03,03:49:53
40.000352,116.326935,0,137,39997.1596643519,2009-07-03,03:49:55
40.000341,116.326929,0,137,39997.1597222222,2009-07-03,03:50:00
40.000399,116.326856,0,139,39997.1597800926,2009-07-03,03:50:05
40.000462,116.326856,0,139,39997.159837963,2009-07-03,03:50:10
40.000567,116.327012,0,159,39997.1598958333,2009-07-03,03:50:15
40.000703,116.327009,0,159,39997.1599537037,2009-07-03,03:50:20
40.000907,116.327096,0,130,39997.1600115741,2009-07-03,03:50:25
40.001056,116.327103,0,118,39997.1600694444,2009-07-03,03:50:30
40.001165,116.327109,0,106,39997.1601273148,2009-07-03,03:50:35
40.001294,116.327022,0,110,39997.1601851852,2009-07-03,03:50:40
40.001324,116.326876,0,119,39997.1602430556,2009-07-03,03:50:45
40.001358,116.326759,0,118,39997.1603009259,2009-07-03,03:50:50
40.001437,116.326743,0,111,39997.1603587963,2009-07-03,03:50:55
40.001535,116.326715,0,103,39997.1604166667,2009-07-03,03:51:00
40.00166,116.326709,0,102,39997.160474537,2009-07-03,03:51:05
40.001805,116.326683,0,98,39997.1605324074,2009-07-03,03:51:10
40.001929,116.326667,0,97,39997.1605902778,2009-07-03,03:51:15
40.002079,116.326626,0,87,39997.1606481481,2009-07-03,03:51:20
40.002194,116.326579,0,95,39997.1607060185,2009-07-03,03:51:25
40.002332,116.326551,0,99,39997.1607638889,2009-07-03,03:51:30
40.002413,116.326436,0,98,39997.1608217593,2009-07-03,03:51:35
40.002437,116.326242,0,103,39997.1608796296,2009-07-03,03:51:40
40.002434,116.326087,0,104,39997.1609375,2009-07-03,03:51:45
40.002416,116.325909,0,108,39997.1609953704,2009-07-03,03:51:50
40.002401,116.325735,0,106,39997.1610532407,2009-07-03,03:51:55
40.002384,116.32556,0,108,39997.1611111111,2009-07-03,03:52:00
40.002366,116.325394,0,115,39997.1611689815,2009-07-03,03:52:05
40.002353,116.325229,0,119,39997.1612268519,2009-07-03,03:52:10
40.002354,116.32504,0,125,39997.1612847222,2009-07-03,03:52:15
40.002341,116.324845,0,130,39997.1613425926,2009-07-03,03:52:20
40.002343,116.32467,0,139,39997.161400463,2009-07-03,03:52:25
40.002357,116.324526,0,142,39997.1614583333,2009-07-03,03:52:30
40.002479,116.324449,0,150,39997.1615162037,2009-07-03,03:52:35
40.002602,116.324425,0,156,39997.1615740741,2009-07-03,03:52:40
40.002747,116.324436,0,165,39997.1616319444,2009-07-03,03:52:45
40.002966,116.324421,0,156,39997.1616898148,2009-07-03,03:52:50
40.003126,116.324409,0,157,39997.1617476852,2009-07-03,03:52:55
40.003265,116.324413,0,149,39997.1618055556,2009-07-03,03:53:00
40.003383,116.324427,0,150,39997.1618634259,2009-07-03,03:53:05
40.003473,116.324428,0,158,39997.1619212963,2009-07-03,03:53:10
40.003625,116.324437,0,162,39997.1619791667,2009-07-03,03:53:15
40.003781,116.324431,0,166,39997.162037037,2009-07-03,03:53:20
40.00404,116.324353,0,165,39997.1620949074,2009-07-03,03:53:25
40.004278,116.324368,0,146,39997.1621527778,2009-07-03,03:53:30
40.004477,116.324385,0,145,39997.1622106481,2009-07-03,03:53:35
40.004688,116.324374,0,151,39997.1622685185,2009-07-03,03:53:40
40.004815,116.324368,0,158,39997.1623263889,2009-07-03,03:53:45
40.004971,116.324381,0,159,39997.1623842593,2009-07-03,03:53:50
40.005104,116.324385,0,164,39997.1624421296,2009-07-03,03:53:55
40.005272,116.32437,0,154,39997.1625,2009-07-03,03:54:00
40.005512,116.324317,0,160,39997.1625578704,2009-07-03,03:54:05
40.005716,116.324273,0,138,39997.1626157407,2009-07-03,03:54:10
40.005871,116.32426,0,137,39997.1626736111,2009-07-03,03:54:15
40.006004,116.324276,0,142,39997.1627314815,2009-07-03,03:54:20
40.00614,116.324279,0,145,39997.1627893519,2009-07-03,03:54:25
40.00631,116.324253,0,127,39997.1628472222,2009-07-03,03:54:30
40.006465,116.324284,0,109,39997.1629050926,2009-07-03,03:54:35
40.00661,116.324308,0,113,39997.162962963,2009-07-03,03:54:40
40.006787,116.324308,0,125,39997.1630208333,2009-07-03,03:54:45
40.006944,116.324305,0,127,39997.1630787037,2009-07-03,03:54:50
40.007122,116.32427,0,119,39997.1631365741,2009-07-03,03:54:55
40.007303,116.324227,0,105,39997.1631944444,2009-07-03,03:55:00
40.007478,116.324233,0,100,39997.1632523148,2009-07-03,03:55:05
40.007635,116.324226,0,99,39997.1633101852,2009-07-03,03:55:10
40.007798,116.324217,0,106,39997.1633680556,2009-07-03,03:55:15
40.007975,116.324188,0,114,39997.1634259259,2009-07-03,03:55:20
40.008116,116.324185,0,112,39997.1634837963,2009-07-03,03:55:25
40.008269,116.324201,0,109,39997.1635416667,2009-07-03,03:55:30
40.008448,116.324203,0,102,39997.163599537,2009-07-03,03:55:35
40.008619,116.324196,0,104,39997.1636574074,2009-07-03,03:55:40
40.008794,116.324177,0,93,39997.1637152778,2009-07-03,03:55:45
40.008948,116.324169,0,90,39997.1637731481,2009-07-03,03:55:50
40.00908,116.324153,0,74,39997.1638310185,2009-07-03,03:55:55
40.009219,116.324135,0,73,39997.1638888889,2009-07-03,03:56:00
40.009345,116.324111,0,66,39997.1639467593,2009-07-03,03:56:05
40.009461,116.324052,0,57,39997.1640046296,2009-07-03,03:56:10
40.00961,116.323864,0,53,39997.1640625,2009-07-03,03:56:15
40.009712,116.323643,0,62,39997.1641203704,2009-07-03,03:56:20
40.009689,116.323391,0,73,39997.1641782407,2009-07-03,03:56:25
40.00968,116.323179,0,76,39997.1642361111,2009-07-03,03:56:30
40.009667,116.322983,0,76,39997.1642939815,2009-07-03,03:56:35
40.00965,116.32278,0,76,39997.1643518518,2009-07-03,03:56:40
40.009667,116.322596,0,85,39997.1644097222,2009-07-03,03:56:45
40.00974,116.322532,0,86,39997.1644675926,2009-07-03,03:56:50
40.009852,116.32258,0,96,39997.164525463,2009-07-03,03:56:55
40.009934,116.322553,0,76,39997.1645833333,2009-07-03,03:57:00
40.009966,116.322418,0,70,39997.1646412037,2009-07-03,03:57:05
40.010045,116.322465,0,86,39997.1646990741,2009-07-03,03:57:10
40.010048,116.322466,0,93,39997.1647569444,2009-07-03,03:57:15
40.010052,116.322471,0,93,39997.1648148148,2009-07-03,03:57:20
40.010052,116.322471,0,93,39997.164849537,2009-07-03,03:57:23
40.010053,116.322465,0,93,39997.1648726852,2009-07-03,03:57:25
40.010053,116.322455,0,93,39997.1649305556,2009-07-03,03:57:30
40.010064,116.32247,0,93,39997.1649884259,2009-07-03,03:57:35
40.010072,116.322498,0,93,39997.1650462963,2009-07-03,03:57:40
40.010079,116.322518,0,94,39997.1651041667,2009-07-03,03:57:45
40.010079,116.322518,0,94,39997.1651388889,2009-07-03,03:57:48
40.010084,116.322524,0,94,39997.165162037,2009-07-03,03:57:50
40.010094,116.322544,0,94,39997.1652199074,2009-07-03,03:57:55
40.010105,116.32256,0,93,39997.1652777778,2009-07-03,03:58:00
40.010121,116.32258,0,93,39997.1653356481,2009-07-03,03:58:05
40.008877,116.323662,0,491,39997.1799768518,2009-07-03,04:19:10
40.008745,116.323716,0,491,39997.1800347222,2009-07-03,04:19:15
40.009278,116.323708,0,457,39997.1802662037,2009-07-03,04:19:35
40.010072,116.322413,0,125,39997.1803240741,2009-07-03,04:19:40
40.010069,116.322408,0,115,39997.1803819444,2009-07-03,04:19:45
40.010068,116.322405,0,114,39997.1804398148,2009-07-03,04:19:50
40.010068,116.322405,0,114,39997.180474537,2009-07-03,04:19:53
40.010065,116.322403,0,114,39997.1804976852,2009-07-03,04:19:55
40.010031,116.322374,0,105,39997.1805555556,2009-07-03,04:20:00
40.010031,116.322374,0,105,39997.1805902778,2009-07-03,04:20:03
40.010031,116.322378,0,102,39997.1806134259,2009-07-03,04:20:05
40.010033,116.322389,0,103,39997.1806712963,2009-07-03,04:20:10
40.010043,116.322387,0,103,39997.1807291667,2009-07-03,04:20:15
40.010043,116.322387,0,103,39997.1807638889,2009-07-03,04:20:18
40.010037,116.322392,0,107,39997.180787037,2009-07-03,04:20:20
40.010024,116.322413,0,110,39997.1808449074,2009-07-03,04:20:25
40.009985,116.322401,0,110,39997.1809027778,2009-07-03,04:20:30
40.009932,116.32243,0,106,39997.1809606481,2009-07-03,04:20:35
40.009899,116.322401,0,108,39997.1810185185,2009-07-03,04:20:40
40.009887,116.322414,0,106,39997.1810763889,2009-07-03,04:20:45
40.009841,116.322445,0,104,39997.1811342593,2009-07-03,04:20:50
40.009767,116.322466,0,103,39997.1811921296,2009-07-03,04:20:55
40.009695,116.322447,0,105,39997.18125,2009-07-03,04:21:00
40.009662,116.322421,0,111,39997.1813078704,2009-07-03,04:21:05
40.009661,116.322415,0,117,39997.1813657407,2009-07-03,04:21:10
40.009661,116.322417,0,117,39997.1814236111,2009-07-03,04:21:15
40.00966,116.322417,0,118,39997.1814814815,2009-07-03,04:21:20
40.009659,116.322418,0,118,39997.1815393518,2009-07-03,04:21:25
40.009658,116.322419,0,119,39997.1815972222,2009-07-03,04:21:30
40.009657,116.322419,0,119,39997.1816550926,2009-07-03,04:21:35
40.009659,116.322425,0,119,39997.181712963,2009-07-03,04:21:40
40.009659,116.322425,0,119,39997.1817476852,2009-07-03,04:21:43
40.009656,116.322422,0,119,39997.1817708333,2009-07-03,04:21:45
40.009632,116.322409,0,120,39997.1818287037,2009-07-03,04:21:50
40.009564,116.322454,0,121,39997.1818865741,2009-07-03,04:21:55
40.009473,116.322494,0,123,39997.1819444444,2009-07-03,04:22:00
40.009355,116.322513,0,124,39997.1820023148,2009-07-03,04:22:05
40.009223,116.322572,0,125,39997.1820601852,2009-07-03,04:22:10
40.009069,116.322607,0,126,39997.1821180556,2009-07-03,04:22:15
40.008929,116.322637,0,124,39997.1821759259,2009-07-03,04:22:20
40.008787,116.322664,0,124,39997.1822337963,2009-07-03,04:22:25
40.008627,116.322669,0,123,39997.1822916667,2009-07-03,04:22:30
40.008477,116.322677,0,122,39997.182349537,2009-07-03,04:22:35
40.008314,116.322686,0,122,39997.1824074074,2009-07-03,04:22:40
40.00817,116.322664,0,119,39997.1824652778,2009-07-03,04:22:45
40.008015,116.32264,0,118,39997.1825231481,2009-07-03,04:22:50
40.007867,116.322648,0,113,39997.1825810185,2009-07-03,04:22:55
40.007752,116.322724,0,108,39997.1826388889,2009-07-03,04:23:00
40.007733,116.322846,0,103,39997.1826967593,2009-07-03,04:23:05
40.007704,116.323183,0,109,39997.1827546296,2009-07-03,04:23:10
40.007717,116.323394,0,104,39997.1828125,2009-07-03,04:23:15
40.007725,116.323592,0,101,39997.1828703704,2009-07-03,04:23:20
40.007747,116.323813,0,101,39997.1829282407,2009-07-03,04:23:25
40.007779,116.324033,0,98,39997.1829861111,2009-07-03,04:23:30
40.007681,116.324129,0,92,39997.1830439815,2009-07-03,04:23:35
40.007522,116.3241,0,86,39997.1831018519,2009-07-03,04:23:40
40.00739,116.324055,0,82,39997.1831597222,2009-07-03,04:23:45
40.007216,116.324018,0,78,39997.1832175926,2009-07-03,04:23:50
40.007047,116.323981,0,72,39997.183275463,2009-07-03,04:23:55
40.006919,116.323906,0,70,39997.1833333333,2009-07-03,04:24:00
40.006783,116.32383,0,72,39997.1833912037,2009-07-03,04:24:05
40.006638,116.323757,0,76,39997.1834490741,2009-07-03,04:24:10
40.006488,116.323735,0,77,39997.1835069444,2009-07-03,04:24:15
40.006346,116.323705,0,75,39997.1835648148,2009-07-03,04:24:20
40.006134,116.323863,0,62,39997.1836226852,2009-07-03,04:24:25
40.005969,116.323826,0,64,39997.1836805556,2009-07-03,04:24:30
40.005774,116.32385,0,68,39997.1837384259,2009-07-03,04:24:35
40.005554,116.323856,0,73,39997.1837962963,2009-07-03,04:24:40
40.005349,116.323902,0,74,39997.1838541667,2009-07-03,04:24:45
40.005153,116.324046,0,72,39997.183912037,2009-07-03,04:24:50
40.004968,116.324032,0,75,39997.1839699074,2009-07-03,04:24:55
40.004804,116.32403,0,81,39997.1840277778,2009-07-03,04:25:00
40.004615,116.324081,0,87,39997.1840856481,2009-07-03,04:25:05
40.00444,116.324077,0,94,39997.1841435185,2009-07-03,04:25:10
40.004229,116.32411,0,97,39997.1842013889,2009-07-03,04:25:15
40.004075,116.324143,0,102,39997.1842592593,2009-07-03,04:25:20
40.003936,116.324179,0,105,39997.1843171296,2009-07-03,04:25:25
40.003822,116.324199,0,109,39997.184375,2009-07-03,04:25:30
40.003705,116.324196,0,112,39997.1844328704,2009-07-03,04:25:35
40.003556,116.324215,0,117,39997.1844907407,2009-07-03,04:25:40
40.0034,116.324225,0,123,39997.1845486111,2009-07-03,04:25:45
40.003241,116.324246,0,128,39997.1846064815,2009-07-03,04:25:50
40.003078,116.324255,0,133,39997.1846643519,2009-07-03,04:25:55
40.002914,116.324254,0,136,39997.1847222222,2009-07-03,04:26:00
40.002734,116.324283,0,134,39997.1847800926,2009-07-03,04:26:05
40.002557,116.324296,0,131,39997.184837963,2009-07-03,04:26:10
40.002379,116.324294,0,128,39997.1848958333,2009-07-03,04:26:15
40.002216,116.324274,0,116,39997.1849537037,2009-07-03,04:26:20
40.002045,116.324266,0,119,39997.1850115741,2009-07-03,04:26:25
40.001866,116.324295,0,119,39997.1850694444,2009-07-03,04:26:30
40.001693,116.324273,0,116,39997.1851273148,2009-07-03,04:26:35
40.001557,116.324233,0,114,39997.1851851852,2009-07-03,04:26:40
40.001397,116.32414,0,121,39997.1852430556,2009-07-03,04:26:45
40.00123,116.32412,0,126,39997.1853009259,2009-07-03,04:26:50
40.001,116.324133,0,135,39997.1853587963,2009-07-03,04:26:55
40.000791,116.324234,0,142,39997.1854166667,2009-07-03,04:27:00
40.000598,116.324247,0,148,39997.185474537,2009-07-03,04:27:05
40.000436,116.324235,0,150,39997.1855324074,2009-07-03,04:27:10
40.000239,116.324235,0,158,39997.1855902778,2009-07-03,04:27:15
40.000024,116.324329,0,156,39997.1856481481,2009-07-03,04:27:20
39.999888,116.32453,0,123,39997.1857060185,2009-07-03,04:27:25
39.999861,116.324739,0,132,39997.1857638889,2009-07-03,04:27:30
39.999885,116.325006,0,129,39997.1858217593,2009-07-03,04:27:35
39.99988,116.325253,0,129,39997.1858796296,2009-07-03,04:27:40
39.999808,116.32547,0,129,39997.1859375,2009-07-03,04:27:45
39.999596,116.325585,0,131,39997.1859953704,2009-07-03,04:27:50
39.999409,116.325737,0,133,39997.1860532407,2009-07-03,04:27:55
39.999268,116.32595,0,132,39997.1861111111,2009-07-03,04:28:00
39.99914,116.326122,0,126,39997.1861689815,2009-07-03,04:28:05
39.998977,116.32614,0,126,39997.1862268519,2009-07-03,04:28:10
39.998827,116.32606,0,127,39997.1862847222,2009-07-03,04:28:15
39.998676,116.325995,0,130,39997.1863425926,2009-07-03,04:28:20
39.998506,116.325987,0,132,39997.186400463,2009-07-03,04:28:25
39.998327,116.325958,0,134,39997.1864583333,2009-07-03,04:28:30
39.998101,116.326106,0,129,39997.1865162037,2009-07-03,04:28:35
39.99791,116.326119,0,126,39997.1865740741,2009-07-03,04:28:40
39.997702,116.326111,0,127,39997.1866319444,2009-07-03,04:28:45
39.997526,116.326056,0,129,39997.1866898148,2009-07-03,04:28:50
39.997351,116.325999,0,133,39997.1867476852,2009-07-03,04:28:55
39.997168,116.325973,0,135,39997.1868055556,2009-07-03,04:29:00
39.996973,116.325936,0,132,39997.1868634259,2009-07-03,04:29:05
39.99677,116.325997,0,130,39997.1869212963,2009-07-03,04:29:10
39.996547,116.326008,0,132,39997.1869791667,2009-07-03,04:29:15
39.996397,116.325985,0,135,39997.187037037,2009-07-03,04:29:20
39.996242,116.325911,0,143,39997.1870949074,2009-07-03,04:29:25
39.996135,116.325709,0,150,39997.1871527778,2009-07-03,04:29:30
39.995985,116.325761,0,153,39997.1872106481,2009-07-03,04:29:35
39.995805,116.32594,0,151,39997.1872685185,2009-07-03,04:29:40
39.995622,116.326223,0,143,39997.1873263889,2009-07-03,04:29:45
39.995461,116.326267,0,138,39997.1873842593,2009-07-03,04:29:50
39.995329,116.326305,0,131,39997.1874421296,2009-07-03,04:29:55
39.995235,116.32634,0,124,39997.1875,2009-07-03,04:30:00
39.995092,116.326337,0,120,39997.1875578704,2009-07-03,04:30:05
39.994923,116.326314,0,117,39997.1876157407,2009-07-03,04:30:10
39.994755,116.326288,0,117,39997.1876736111,2009-07-03,04:30:15
39.994623,116.326224,0,101,39997.1877314815,2009-07-03,04:30:20
39.994492,116.326122,0,98,39997.1877893518,2009-07-03,04:30:25
39.9944,116.326119,0,81,39997.1878472222,2009-07-03,04:30:30
39.994265,116.326073,0,67,39997.1879050926,2009-07-03,04:30:35
39.994193,116.326068,0,62,39997.187962963,2009-07-03,04:30:40
39.994187,116.326016,0,55,39997.1880208333,2009-07-03,04:30:45
39.994167,116.325876,0,48,39997.1880787037,2009-07-03,04:30:50
39.994086,116.325807,0,33,39997.1881365741,2009-07-03,04:30:55
39.993982,116.32573,0,27,39997.1881944444,2009-07-03,04:31:00
39.993937,116.325691,0,18,39997.1882523148,2009-07-03,04:31:05
39.993902,116.325693,0,11,39997.1883101852,2009-07-03,04:31:10
39.993898,116.325671,0,6,39997.1883680556,2009-07-03,04:31:15
39.993889,116.325652,0,2,39997.1884259259,2009-07-03,04:31:20
39.993889,116.325652,0,2,39997.1884606481,2009-07-03,04:31:23
39.993882,116.325647,0,0,39997.1884837963,2009-07-03,04:31:25
39.993946,116.325753,0,5,39997.1885416667,2009-07-03,04:31:30
39.993971,116.325791,0,8,39997.188599537,2009-07-03,04:31:35
39.99398,116.325766,0,9,39997.1886574074,2009-07-03,04:31:40
39.99398,116.325766,0,9,39997.1886921296,2009-07-03,04:31:43
39.993978,116.325769,0,10,39997.1887152778,2009-07-03,04:31:45
39.993956,116.325765,0,11,39997.1887731481,2009-07-03,04:31:50
39.993932,116.325742,0,13,39997.1888310185,2009-07-03,04:31:55
39.993912,116.325743,0,15,39997.1888888889,2009-07-03,04:32:00
39.993912,116.325743,0,15,39997.1889236111,2009-07-03,04:32:03
39.993908,116.325743,0,17,39997.1889467593,2009-07-03,04:32:05
39.993912,116.32577,0,18,39997.1890046296,2009-07-03,04:32:10
39.99392,116.325754,0,19,39997.1890625,2009-07-03,04:32:15
39.99397,116.325908,0,21,39997.1891203704,2009-07-03,04:32:20
39.993916,116.325861,0,26,39997.1891782407,2009-07-03,04:32:25
39.993886,116.325818,0,27,39997.1892361111,2009-07-03,04:32:30
39.993883,116.325783,0,29,39997.1892939815,2009-07-03,04:32:35
39.993869,116.325625,0,33,39997.1893518518,2009-07-03,04:32:40
39.993813,116.325447,0,35,39997.1894097222,2009-07-03,04:32:45
39.993807,116.325438,0,36,39997.1894675926,2009-07-03,04:32:50
39.993768,116.32532,0,36,39997.189525463,2009-07-03,04:32:55
39.99383,116.325571,0,43,39997.1895833333,2009-07-03,04:33:00
39.993834,116.325623,0,46,39997.1896412037,2009-07-03,04:33:05
39.993816,116.325793,0,56,39997.1896990741,2009-07-03,04:33:10
39.993807,116.325855,0,62,39997.1897569444,2009-07-03,04:33:15
39.993807,116.325855,0,62,39997.1897916667,2009-07-03,04:33:18
39.9938,116.32586,0,66,39997.1898148148,2009-07-03,04:33:20
39.993785,116.325849,0,67,39997.1898726852,2009-07-03,04:33:25
39.993786,116.325804,0,70,39997.1899305556,2009-07-03,04:33:30
39.993774,116.325767,0,72,39997.1899884259,2009-07-03,04:33:35
39.993758,116.325729,0,73,39997.1900462963,2009-07-03,04:33:40
39.993758,116.325729,0,73,39997.1900810185,2009-07-03,04:33:43
39.993766,116.325731,0,72,39997.1901041667,2009-07-03,04:33:45
39.993776,116.325723,0,73,39997.190162037,2009-07-03,04:33:50
39.993727,116.325621,0,74,39997.1902199074,2009-07-03,04:33:55
39.993729,116.325621,0,74,39997.1902777778,2009-07-03,04:34:00
39.993732,116.325624,0,74,39997.1903356481,2009-07-03,04:34:05
39.993734,116.325626,0,74,39997.1903935185,2009-07-03,04:34:10
39.993734,116.325626,0,74,39997.1904282407,2009-07-03,04:34:13
39.993739,116.325629,0,74,39997.1904513889,2009-07-03,04:34:15
39.993735,116.325599,0,75,39997.1905092593,2009-07-03,04:34:20
39.99374,116.325546,0,77,39997.1905671296,2009-07-03,04:34:25
39.993735,116.325498,0,79,39997.190625,2009-07-03,04:34:30
39.993742,116.325514,0,80,39997.1906828704,2009-07-03,04:34:35
39.993735,116.325501,0,82,39997.1907407407,2009-07-03,04:34:40
39.993787,116.325697,0,88,39997.1907986111,2009-07-03,04:34:45
39.993809,116.325773,0,91,39997.1908564815,2009-07-03,04:34:50
39.993868,116.325832,0,91,39997.1909143519,2009-07-03,04:34:55
39.993886,116.325867,0,91,39997.1909722222,2009-07-03,04:35:00
39.993879,116.325899,0,92,39997.1910300926,2009-07-03,04:35:05
39.993822,116.325876,0,94,39997.191087963,2009-07-03,04:35:10
39.99382,116.32593,0,94,39997.1911458333,2009-07-03,04:35:15
39.993833,116.325964,0,94,39997.1912037037,2009-07-03,04:35:20
39.993865,116.325949,0,95,39997.1912615741,2009-07-03,04:35:25
39.993881,116.325942,0,95,39997.1913194444,2009-07-03,04:35:30
39.993866,116.325953,0,95,39997.1913773148,2009-07-03,04:35:35
39.993866,116.325953,0,95,39997.191412037,2009-07-03,04:35:38
39.993871,116.325959,0,95,39997.1914351852,2009-07-03,04:35:40
39.99389,116.326019,0,94,39997.1914930556,2009-07-03,04:35:45
39.993832,116.32594,0,103,39997.1915509259,2009-07-03,04:35:50
39.993832,116.32594,0,103,39997.1915856482,2009-07-03,04:35:53
39.99384,116.325945,0,111,39997.1916087963,2009-07-03,04:35:55
39.993812,116.325994,0,114,39997.1916666667,2009-07-03,04:36:00
39.993852,116.326451,0,124,39997.191724537,2009-07-03,04:36:05
39.993852,116.3265,0,136,39997.1917824074,2009-07-03,04:36:10
39.993858,116.326575,0,155,39997.1918402778,2009-07-03,04:36:15
39.99384,116.326709,0,174,39997.1918981481,2009-07-03,04:36:20
39.993807,116.326664,0,190,39997.1919560185,2009-07-03,04:36:25
39.993813,116.32671,0,202,39997.1920138889,2009-07-03,04:36:30
39.993872,116.326704,0,208,39997.1920717593,2009-07-03,04:36:35
39.993939,116.326694,0,209,39997.1921296296,2009-07-03,04:36:40
39.994013,116.326673,0,210,39997.1921875,2009-07-03,04:36:45
39.994071,116.326713,0,207,39997.1922453704,2009-07-03,04:36:50
39.994128,116.326736,0,206,39997.1923032407,2009-07-03,04:36:55
39.994235,116.326654,0,205,39997.1923611111,2009-07-03,04:37:00
39.994362,116.326628,0,204,39997.1924189815,2009-07-03,04:37:05
39.994525,116.326605,0,200,39997.1924768519,2009-07-03,04:37:10
39.994725,116.326559,0,193,39997.1925347222,2009-07-03,04:37:15
39.994933,116.326515,0,181,39997.1925925926,2009-07-03,04:37:20
39.995097,116.326512,0,172,39997.192650463,2009-07-03,04:37:25
39.995172,116.32647,0,161,39997.1927083333,2009-07-03,04:37:30
39.99525,116.326445,0,157,39997.1927662037,2009-07-03,04:37:35
39.995353,116.326369,0,167,39997.1928240741,2009-07-03,04:37:40
39.995468,116.32634,0,166,39997.1928819444,2009-07-03,04:37:45
39.995686,116.3264,0,162,39997.1929398148,2009-07-03,04:37:50
39.995861,116.326433,0,167,39997.1929976852,2009-07-03,04:37:55
39.99609,116.326438,0,159,39997.1930555556,2009-07-03,04:38:00
39.996266,116.326595,0,164,39997.1931134259,2009-07-03,04:38:05
39.996346,116.326751,0,179,39997.1931712963,2009-07-03,04:38:10
39.996482,116.326742,0,186,39997.1932291667,2009-07-03,04:38:15
39.996599,116.32671,0,188,39997.193287037,2009-07-03,04:38:20
39.996769,116.326665,0,185,39997.1933449074,2009-07-03,04:38:25
39.99696,116.326615,0,186,39997.1934027778,2009-07-03,04:38:30
39.997272,116.326787,0,182,39997.1934606481,2009-07-03,04:38:35
39.997507,116.326889,0,171,39997.1935185185,2009-07-03,04:38:40
39.997729,116.326886,0,171,39997.1935763889,2009-07-03,04:38:45
39.997839,116.326791,0,162,39997.1936342593,2009-07-03,04:38:50
39.997988,116.326751,0,162,39997.1936921296,2009-07-03,04:38:55
39.998196,116.326716,0,157,39997.19375,2009-07-03,04:39:00
39.998405,116.326673,0,148,39997.1938078704,2009-07-03,04:39:05
39.998698,116.32678,0,119,39997.1938657407,2009-07-03,04:39:10
39.998919,116.326773,0,110,39997.1939236111,2009-07-03,04:39:15
39.999148,116.326876,0,119,39997.1939814815,2009-07-03,04:39:20
39.999335,116.327056,0,118,39997.1940393519,2009-07-03,04:39:25
39.999536,116.327126,0,117,39997.1940972222,2009-07-03,04:39:30
39.999714,116.327148,0,110,39997.1941550926,2009-07-03,04:39:35
39.999829,116.327133,0,108,39997.194212963,2009-07-03,04:39:40
39.999885,116.327084,0,101,39997.1942708333,2009-07-03,04:39:45
39.999933,116.327064,0,90,39997.1943287037,2009-07-03,04:39:50
39.999966,116.327062,0,80,39997.1943865741,2009-07-03,04:39:55
39.999988,116.327062,0,70,39997.1944444444,2009-07-03,04:40:00
40.000036,116.327053,0,77,39997.1945023148,2009-07-03,04:40:05
40.000062,116.327015,0,84,39997.1945601852,2009-07-03,04:40:10
40.00004,116.327075,0,85,39997.1946180556,2009-07-03,04:40:15
40.000021,116.327148,0,83,39997.1946759259,2009-07-03,04:40:20
39.999996,116.327199,0,86,39997.1947337963,2009-07-03,04:40:25
39.99997,116.327238,0,88,39997.1947916667,2009-07-03,04:40:30
39.999968,116.327268,0,88,39997.194849537,2009-07-03,04:40:35
39.999973,116.327294,0,88,39997.1949074074,2009-07-03,04:40:40
39.999987,116.327302,0,87,39997.1949652778,2009-07-03,04:40:45
39.999998,116.327299,0,86,39997.1950231481,2009-07-03,04:40:50
40.000018,116.327282,0,86,39997.1950810185,2009-07-03,04:40:55
39.999992,116.327291,0,85,39997.1951388889,2009-07-03,04:41:00
39.999992,116.327291,0,85,39997.1951736111,2009-07-03,04:41:03
39.99999,116.327287,0,85,39997.1951967593,2009-07-03,04:41:05
40.000011,116.327251,0,84,39997.1952546296,2009-07-03,04:41:10
40.000051,116.327231,0,84,39997.1953125,2009-07-03,04:41:15
40.000147,116.327194,0,84,39997.1954282407,2009-07-03,04:41:25
39.999914,116.326765,0,251,39997.3073032407,2009-07-03,07:22:31
39.999905,116.326774,0,200,39997.3073611111,2009-07-03,07:22:36
39.999936,116.326697,0,164,39997.3074189815,2009-07-03,07:22:41
39.999935,116.326542,0,157,39997.3074768518,2009-07-03,07:22:46
39.999929,116.326363,0,152,39997.3075347222,2009-07-03,07:22:51
39.999934,116.326159,0,140,39997.3075925926,2009-07-03,07:22:56
39.999916,116.325973,0,133,39997.307650463,2009-07-03,07:23:01
39.999903,116.325748,0,130,39997.3077083333,2009-07-03,07:23:06
39.99986,116.325573,0,120,39997.3077662037,2009-07-03,07:23:11
39.999878,116.325368,0,119,39997.3078240741,2009-07-03,07:23:16
39.999883,116.32516,0,112,39997.3078819444,2009-07-03,07:23:21
39.999881,116.324956,0,110,39997.3079398148,2009-07-03,07:23:26
39.999909,116.32482,0,105,39997.3079976852,2009-07-03,07:23:31
39.99988,116.324572,0,100,39997.3080555556,2009-07-03,07:23:36
39.999842,116.324247,0,104,39997.3081134259,2009-07-03,07:23:41
39.999834,116.324016,0,104,39997.3081712963,2009-07-03,07:23:46
39.999835,116.323787,0,102,39997.3082291667,2009-07-03,07:23:51
39.999821,116.323526,0,99,39997.308287037,2009-07-03,07:23:56
39.999754,116.323104,0,133,39997.3083449074,2009-07-03,07:24:01
39.999756,116.322851,0,136,39997.3084027778,2009-07-03,07:24:06
39.999759,116.322553,0,127,39997.3084606482,2009-07-03,07:24:11
39.999717,116.322263,0,131,39997.3085185185,2009-07-03,07:24:16
39.999653,116.322034,0,123,39997.3085763889,2009-07-03,07:24:21
39.999501,116.321908,0,112,39997.3086342593,2009-07-03,07:24:26
39.999323,116.321881,0,115,39997.3086921296,2009-07-03,07:24:31
39.999149,116.321916,0,113,39997.30875,2009-07-03,07:24:36
39.998946,116.321918,0,112,39997.3088078704,2009-07-03,07:24:41
39.998789,116.321919,0,108,39997.3088657407,2009-07-03,07:24:46
39.998606,116.321947,0,109,39997.3089236111,2009-07-03,07:24:51
39.998396,116.321907,0,119,39997.3089814815,2009-07-03,07:24:56
39.998367,116.321846,0,120,39997.3090393519,2009-07-03,07:25:01
39.998344,116.321855,0,116,39997.3090972222,2009-07-03,07:25:06
39.998211,116.321915,0,129,39997.3091550926,2009-07-03,07:25:11
39.998092,116.321952,0,140,39997.309212963,2009-07-03,07:25:16
39.998006,116.321941,0,147,39997.3092708333,2009-07-03,07:25:21
39.997938,116.321985,0,151,39997.3093287037,2009-07-03,07:25:26
39.997794,116.322004,0,157,39997.3093865741,2009-07-03,07:25:31
39.997656,116.321967,0,160,39997.3094444444,2009-07-03,07:25:36
39.997506,116.321926,0,163,39997.3095023148,2009-07-03,07:25:41
39.997292,116.321911,0,180,39997.3095601852,2009-07-03,07:25:46
39.997117,116.322026,0,184,39997.3096180556,2009-07-03,07:25:51
39.996987,116.322032,0,184,39997.3096759259,2009-07-03,07:25:56
39.996921,116.321911,0,164,39997.3097337963,2009-07-03,07:26:01
39.996925,116.32175,0,167,39997.3097916667,2009-07-03,07:26:06
39.996906,116.321538,0,166,39997.309849537,2009-07-03,07:26:11
39.996864,116.32136,0,165,39997.3099074074,2009-07-03,07:26:16
39.996749,116.321333,0,163,39997.3099652778,2009-07-03,07:26:21
39.99655,116.321194,0,161,39997.3100231481,2009-07-03,07:26:26
39.996378,116.321183,0,163,39997.3100810185,2009-07-03,07:26:31
39.996213,116.321124,0,159,39997.3101388889,2009-07-03,07:26:36
39.996043,116.321155,0,167,39997.3101967593,2009-07-03,07:26:41
39.995835,116.321179,0,169,39997.3102546296,2009-07-03,07:26:46
39.995629,116.321189,0,176,39997.3103125,2009-07-03,07:26:51
39.99542,116.321195,0,181,39997.3103703704,2009-07-03,07:26:56
39.995224,116.321203,0,183,39997.3104282407,2009-07-03,07:27:01
39.995034,116.32117,0,179,39997.3104861111,2009-07-03,07:27:06
39.994925,116.321001,0,184,39997.3105439815,2009-07-03,07:27:11
39.99485,116.320857,0,160,39997.3106018519,2009-07-03,07:27:16
39.99473,116.320543,0,144,39997.3138425926,2009-07-03,07:31:56
39.994728,116.320535,0,143,39997.313900463,2009-07-03,07:32:01
39.994729,116.320534,0,143,39997.3139583333,2009-07-03,07:32:06
39.994728,116.320535,0,143,39997.3140162037,2009-07-03,07:32:11
39.994728,116.320535,0,143,39997.3140509259,2009-07-03,07:32:14
39.994728,116.320537,0,143,39997.3140740741,2009-07-03,07:32:16
39.994716,116.320538,0,143,39997.3141319444,2009-07-03,07:32:21
39.994697,116.32055,0,143,39997.3141898148,2009-07-03,07:32:26
39.994689,116.320575,0,142,39997.3142476852,2009-07-03,07:32:31
39.994692,116.320585,0,142,39997.3143055556,2009-07-03,07:32:36
39.994686,116.32061,0,142,39997.3143634259,2009-07-03,07:32:41
39.994691,116.320623,0,142,39997.3144212963,2009-07-03,07:32:46
39.994696,116.320636,0,142,39997.3144791667,2009-07-03,07:32:51
39.99469,116.320678,0,142,39997.314537037,2009-07-03,07:32:56
39.994671,116.320693,0,142,39997.3145949074,2009-07-03,07:33:01
39.994671,116.320682,0,143,39997.3146527778,2009-07-03,07:33:06
39.994668,116.320656,0,143,39997.3147106481,2009-07-03,07:33:11
39.994657,116.320648,0,143,39997.3147685185,2009-07-03,07:33:16
39.994657,116.320648,0,143,39997.3148032407,2009-07-03,07:33:19
39.994659,116.320651,0,143,39997.3148263889,2009-07-03,07:33:21
39.994649,116.32066,0,144,39997.3148842593,2009-07-03,07:33:26
39.994649,116.320659,0,144,39997.3149421296,2009-07-03,07:33:31
39.994648,116.320657,0,144,39997.315,2009-07-03,07:33:36
39.994647,116.320655,0,144,39997.3150578704,2009-07-03,07:33:41
39.994646,116.320653,0,144,39997.3151157407,2009-07-03,07:33:46
39.994647,116.320654,0,144,39997.3151736111,2009-07-03,07:33:51
39.994647,116.320653,0,144,39997.3152314815,2009-07-03,07:33:56
39.994647,116.320653,0,144,39997.3152662037,2009-07-03,07:33:59
39.994649,116.320659,0,144,39997.3152893518,2009-07-03,07:34:01
39.994653,116.320668,0,144,39997.3153472222,2009-07-03,07:34:06
39.994655,116.320675,0,144,39997.3154050926,2009-07-03,07:34:11
39.994654,116.320673,0,144,39997.315462963,2009-07-03,07:34:16
39.994653,116.320669,0,144,39997.3155208333,2009-07-03,07:34:21
39.994654,116.320671,0,144,39997.3155787037,2009-07-03,07:34:26
39.994654,116.320669,0,144,39997.3156365741,2009-07-03,07:34:31
39.994654,116.320669,0,144,39997.3156712963,2009-07-03,07:34:34
39.994658,116.320675,0,144,39997.3156944444,2009-07-03,07:34:36
39.994663,116.32069,0,145,39997.3157523148,2009-07-03,07:34:41
39.994669,116.320672,0,146,39997.3158101852,2009-07-03,07:34:46
39.994669,116.320672,0,146,39997.3158449074,2009-07-03,07:34:49
39.994675,116.320677,0,147,39997.3158680556,2009-07-03,07:34:51
39.994665,116.32069,0,147,39997.3159259259,2009-07-03,07:34:56
39.994662,116.320683,0,148,39997.3159837963,2009-07-03,07:35:01
39.994662,116.320686,0,148,39997.3160416667,2009-07-03,07:35:06
39.994662,116.320686,0,148,39997.3160763889,2009-07-03,07:35:09
39.994662,116.320688,0,148,39997.316099537,2009-07-03,07:35:11
39.994659,116.320679,0,148,39997.3161574074,2009-07-03,07:35:16
39.994655,116.320666,0,148,39997.3162152778,2009-07-03,07:35:21
39.994651,116.320655,0,148,39997.3162731482,2009-07-03,07:35:26
39.994648,116.320643,0,148,39997.3163310185,2009-07-03,07:35:31
39.994649,116.320645,0,148,39997.3163888889,2009-07-03,07:35:36
39.994652,116.320652,0,148,39997.3164467593,2009-07-03,07:35:41
39.994653,116.320653,0,148,39997.3165046296,2009-07-03,07:35:46
39.994653,116.320653,0,148,39997.3165393519,2009-07-03,07:35:49
39.994654,116.320652,0,148,39997.3165625,2009-07-03,07:35:51
39.994657,116.320628,0,148,39997.3166203704,2009-07-03,07:35:56
39.994661,116.320601,0,150,39997.3166782407,2009-07-03,07:36:01
39.994658,116.320588,0,150,39997.3167361111,2009-07-03,07:36:06
39.994657,116.320584,0,150,39997.3167939815,2009-07-03,07:36:11
39.994657,116.320584,0,150,39997.3168287037,2009-07-03,07:36:14
39.99466,116.320587,0,150,39997.3168518519,2009-07-03,07:36:16
39.994664,116.320596,0,150,39997.3169097222,2009-07-03,07:36:21
39.994667,116.320602,0,150,39997.3169675926,2009-07-03,07:36:26
39.994666,116.320596,0,150,39997.317025463,2009-07-03,07:36:31
39.994668,116.320597,0,149,39997.3170833333,2009-07-03,07:36:36
39.994803,116.320882,0,171,39997.3214814815,2009-07-03,07:42:56
39.994826,116.320981,0,167,39997.3215393518,2009-07-03,07:43:01
39.994869,116.321135,0,165,39997.3215972222,2009-07-03,07:43:06
39.994943,116.321187,0,161,39997.3216550926,2009-07-03,07:43:11
39.995059,116.321226,0,160,39997.321712963,2009-07-03,07:43:16
39.995227,116.321234,0,168,39997.3217708333,2009-07-03,07:43:21
39.995368,116.321193,0,176,39997.3218287037,2009-07-03,07:43:26
39.995503,116.321179,0,184,39997.3218865741,2009-07-03,07:43:31
39.995669,116.321154,0,198,39997.3219444444,2009-07-03,07:43:36
39.995812,116.321088,0,206,39997.3220023148,2009-07-03,07:43:41
39.995942,116.321086,0,207,39997.3220601852,2009-07-03,07:43:46
39.996091,116.321062,0,214,39997.3221180556,2009-07-03,07:43:51
39.99623,116.321032,0,215,39997.3221759259,2009-07-03,07:43:56
39.996383,116.321019,0,216,39997.3222337963,2009-07-03,07:44:01
39.996483,116.321001,0,228,39997.3222916667,2009-07-03,07:44:06
39.996487,116.32113,0,238,39997.322349537,2009-07-03,07:44:11
39.996552,116.321264,0,249,39997.3224074074,2009-07-03,07:44:16
39.996653,116.321363,0,253,39997.3224652778,2009-07-03,07:44:21
39.996946,116.321504,0,246,39997.3225231481,2009-07-03,07:44:26
39.997053,116.321694,0,257,39997.3225810185,2009-07-03,07:44:31
39.997141,116.321824,0,259,39997.3226388889,2009-07-03,07:44:36
39.997218,116.321848,0,243,39997.3226967593,2009-07-03,07:44:41
39.997345,116.321929,0,223,39997.3227546296,2009-07-03,07:44:46
39.997466,116.32203,0,172,39997.3228125,2009-07-03,07:44:51
39.997636,116.322019,0,161,39997.3228703704,2009-07-03,07:44:56
39.997807,116.322001,0,145,39997.3229282407,2009-07-03,07:45:01
39.997977,116.322002,0,139,39997.3229861111,2009-07-03,07:45:06
39.99814,116.322019,0,119,39997.3230439815,2009-07-03,07:45:11
39.99834,116.321997,0,112,39997.3231018518,2009-07-03,07:45:16
39.998542,116.32198,0,108,39997.3231597222,2009-07-03,07:45:21
39.998755,116.321997,0,125,39997.3232175926,2009-07-03,07:45:26
39.998962,116.322005,0,138,39997.323275463,2009-07-03,07:45:31
39.999143,116.321975,0,141,39997.3233333333,2009-07-03,07:45:36
39.999348,116.32195,0,143,39997.3233912037,2009-07-03,07:45:41
39.99957,116.321967,0,133,39997.3234490741,2009-07-03,07:45:46
39.999722,116.321919,0,129,39997.3235069444,2009-07-03,07:45:51
39.999887,116.321887,0,120,39997.3235648148,2009-07-03,07:45:56
40.000083,116.321866,0,110,39997.3236226852,2009-07-03,07:46:01
40.000254,116.321832,0,103,39997.3236805556,2009-07-03,07:46:06
40.000475,116.321825,0,121,39997.3237384259,2009-07-03,07:46:11
40.00069,116.32179,0,123,39997.3237962963,2009-07-03,07:46:16
40.000847,116.321763,0,117,39997.3238541667,2009-07-03,07:46:21
40.001059,116.321767,0,128,39997.323912037,2009-07-03,07:46:26
40.001258,116.321747,0,130,39997.3239699074,2009-07-03,07:46:31
40.001454,116.32173,0,131,39997.3240277778,2009-07-03,07:46:36
40.00169,116.32174,0,121,39997.3240856482,2009-07-03,07:46:41
40.001896,116.32173,0,119,39997.3241435185,2009-07-03,07:46:46
40.002084,116.321653,0,115,39997.3242013889,2009-07-03,07:46:51
40.002318,116.321628,0,106,39997.3242592593,2009-07-03,07:46:56
40.002553,116.321577,0,98,39997.3243171296,2009-07-03,07:47:01
40.002765,116.321553,0,88,39997.324375,2009-07-03,07:47:06
40.002998,116.321517,0,82,39997.3244328704,2009-07-03,07:47:11
40.003256,116.3215,0,83,39997.3244907407,2009-07-03,07:47:16
40.003524,116.321516,0,116,39997.3245486111,2009-07-03,07:47:21
40.00375,116.321472,0,106,39997.3246064815,2009-07-03,07:47:26
40.003999,116.321467,0,114,39997.3246643519,2009-07-03,07:47:31
40.004278,116.32147,0,128,39997.3247222222,2009-07-03,07:47:36
40.004518,116.321441,0,121,39997.3247800926,2009-07-03,07:47:41
40.004727,116.321435,0,120,39997.324837963,2009-07-03,07:47:46
40.004888,116.321372,0,114,39997.3248958333,2009-07-03,07:47:51
40.005116,116.321375,0,122,39997.3249537037,2009-07-03,07:47:56
40.005404,116.32139,0,119,39997.3250115741,2009-07-03,07:48:01
40.005627,116.321386,0,122,39997.3250694444,2009-07-03,07:48:06
40.005823,116.321354,0,118,39997.3251273148,2009-07-03,07:48:11
40.006006,116.321267,0,115,39997.3251851852,2009-07-03,07:48:16
40.006255,116.321244,0,108,39997.3252430556,2009-07-03,07:48:21
40.006472,116.321226,0,104,39997.3253009259,2009-07-03,07:48:26
40.006635,116.321169,0,104,39997.3253587963,2009-07-03,07:48:31
40.006828,116.321144,0,107,39997.3254166667,2009-07-03,07:48:36
40.007031,116.321132,0,111,39997.325474537,2009-07-03,07:48:41
40.007316,116.321103,0,115,39997.3255324074,2009-07-03,07:48:46
40.007402,116.320911,0,123,39997.3255902778,2009-07-03,07:48:51
40.007398,116.320631,0,136,39997.3256481481,2009-07-03,07:48:56
40.007459,116.320496,0,146,39997.3257060185,2009-07-03,07:49:01
40.007549,116.32041,0,152,39997.3257638889,2009-07-03,07:49:06
40.007647,116.320249,0,160,39997.3258217593,2009-07-03,07:49:11
40.007673,116.320051,0,171,39997.3258796296,2009-07-03,07:49:16
40.007745,116.319842,0,177,39997.3259375,2009-07-03,07:49:21
40.00774,116.319773,0,181,39997.3259953704,2009-07-03,07:49:26
40.00774,116.319773,0,181,39997.3260300926,2009-07-03,07:49:29
40.007735,116.319767,0,181,39997.3260532407,2009-07-03,07:49:31
40.007728,116.319797,0,183,39997.3261111111,2009-07-03,07:49:36
40.007702,116.319856,0,189,39997.3261689815,2009-07-03,07:49:41
40.007696,116.319869,0,191,39997.3262268519,2009-07-03,07:49:46
40.007699,116.319853,0,192,39997.3262847222,2009-07-03,07:49:51
40.007705,116.319811,0,192,39997.3263425926,2009-07-03,07:49:56
40.007681,116.319762,0,192,39997.326400463,2009-07-03,07:50:01
40.00764,116.319708,0,193,39997.3264583333,2009-07-03,07:50:06
40.00761,116.319662,0,193,39997.3265162037,2009-07-03,07:50:11
40.007598,116.319661,0,194,39997.3265740741,2009-07-03,07:50:16
40.007598,116.319661,0,194,39997.3266087963,2009-07-03,07:50:19
40.007592,116.319662,0,194,39997.3266319444,2009-07-03,07:50:21
40.007603,116.319668,0,194,39997.3266898148,2009-07-03,07:50:26
40.007603,116.319655,0,195,39997.3267476852,2009-07-03,07:50:31
40.007602,116.319645,0,195,39997.3268055556,2009-07-03,07:50:36
40.007602,116.31964,0,195,39997.3268634259,2009-07-03,07:50:41
40.007602,116.319637,0,195,39997.3269212963,2009-07-03,07:50:46
40.007602,116.319637,0,195,39997.3269560185,2009-07-03,07:50:49
40.007604,116.319641,0,195,39997.3269791667,2009-07-03,07:50:51
40.00762,116.31965,0,195,39997.327037037,2009-07-03,07:50:56
40.007663,116.319628,0,196,39997.3270949074,2009-07-03,07:51:01
40.007664,116.319636,0,196,39997.3271527778,2009-07-03,07:51:06
40.007664,116.319636,0,196,39997.3271875,2009-07-03,07:51:09
40.007665,116.319636,0,196,39997.3272106481,2009-07-03,07:51:11
40.007665,116.319624,0,196,39997.3272685185,2009-07-03,07:51:16
40.007665,116.319545,0,196,39997.3273263889,2009-07-03,07:51:21
40.007704,116.319479,0,196,39997.3273842593,2009-07-03,07:51:26
40.007741,116.319466,0,196,39997.3274421296,2009-07-03,07:51:31
40.007739,116.319451,0,196,39997.3275,2009-07-03,07:51:36
40.007728,116.319432,0,196,39997.3275578704,2009-07-03,07:51:41
40.007728,116.319432,0,196,39997.3275925926,2009-07-03,07:51:44
40.00772,116.319425,0,196,39997.3276157407,2009-07-03,07:51:46
40.00772,116.319414,0,196,39997.3276736111,2009-07-03,07:51:51
40.007736,116.319375,0,196,39997.3277314815,2009-07-03,07:51:56
40.00777,116.31935,0,196,39997.3277893519,2009-07-03,07:52:01
40.007813,116.319353,0,196,39997.3278472222,2009-07-03,07:52:06
40.007832,116.319349,0,196,39997.3279050926,2009-07-03,07:52:11
40.007843,116.319319,0,196,39997.3281944444,2009-07-03,07:52:36
40.007843,116.319324,0,196,39997.3282523148,2009-07-03,07:52:41
40.007843,116.319323,0,196,39997.3283101852,2009-07-03,07:52:46
40.007844,116.319327,0,196,39997.3283680556,2009-07-03,07:52:51
40.007844,116.319327,0,196,39997.3284606481,2009-07-03,07:52:59
40.007842,116.319324,0,196,39997.3284837963,2009-07-03,07:53:01
40.007647,116.319203,0,196,39997.3285416667,2009-07-03,07:53:06
40.007622,116.319171,0,196,39997.328599537,2009-07-03,07:53:11
40.007721,116.319225,0,196,39997.3286574074,2009-07-03,07:53:16
40.00778,116.319265,0,197,39997.3287152778,2009-07-03,07:53:21
40.00778,116.319263,0,197,39997.3287731481,2009-07-03,07:53:26
40.00778,116.319263,0,197,39997.3288078704,2009-07-03,07:53:29
40.00778,116.319256,0,197,39997.3288310185,2009-07-03,07:53:31
40.007779,116.319242,0,197,39997.3288888889,2009-07-03,07:53:36
40.007788,116.319227,0,197,39997.3289467593,2009-07-03,07:53:41
40.007786,116.319193,0,197,39997.3290046296,2009-07-03,07:53:46
40.007767,116.319131,0,197,39997.3290625,2009-07-03,07:53:51
40.007759,116.319065,0,197,39997.3291203704,2009-07-03,07:53:56
40.007748,116.319034,0,197,39997.3291782407,2009-07-03,07:54:01
40.007779,116.31902,0,197,39997.3292361111,2009-07-03,07:54:06
40.007791,116.319023,0,197,39997.3292939815,2009-07-03,07:54:11
40.007792,116.319018,0,197,39997.3293518518,2009-07-03,07:54:16
40.007792,116.319018,0,197,39997.3293865741,2009-07-03,07:54:19
40.007793,116.319014,0,197,39997.3294097222,2009-07-03,07:54:21
40.007809,116.319008,0,197,39997.3294675926,2009-07-03,07:54:26
40.007851,116.318993,0,197,39997.329525463,2009-07-03,07:54:31
40.007843,116.318877,0,197,39997.3295833333,2009-07-03,07:54:36
40.007844,116.318745,0,198,39997.3296412037,2009-07-03,07:54:41
40.007849,116.318666,0,198,39997.3296990741,2009-07-03,07:54:46
40.007824,116.31858,0,198,39997.3297569444,2009-07-03,07:54:51
40.00786,116.318601,0,199,39997.3298148148,2009-07-03,07:54:56
40.007929,116.31867,0,199,39997.3298726852,2009-07-03,07:55:01
40.007956,116.318703,0,199,39997.3299305556,2009-07-03,07:55:06
40.00797,116.318754,0,200,39997.3299884259,2009-07-03,07:55:11
40.007946,116.318796,0,200,39997.3300462963,2009-07-03,07:55:16
40.007881,116.318743,0,201,39997.3301041667,2009-07-03,07:55:21
40.007803,116.318667,0,201,39997.330162037,2009-07-03,07:55:26
40.007803,116.318667,0,201,39997.3301967593,2009-07-03,07:55:29
40.007802,116.318674,0,202,39997.3302199074,2009-07-03,07:55:31
40.007806,116.318712,0,202,39997.3302777778,2009-07-03,07:55:36
40.007785,116.318702,0,202,39997.3303356481,2009-07-03,07:55:41
40.007786,116.318749,0,201,39997.3303935185,2009-07-03,07:55:46
40.007788,116.318758,0,201,39997.3304513889,2009-07-03,07:55:51
40.007787,116.318761,0,201,39997.3305092593,2009-07-03,07:55:56
40.007787,116.318757,0,201,39997.3305671296,2009-07-03,07:56:01
40.007788,116.318764,0,201,39997.330625,2009-07-03,07:56:06
40.007788,116.318764,0,201,39997.3306597222,2009-07-03,07:56:09
40.007787,116.318765,0,201,39997.3306828704,2009-07-03,07:56:11
40.00778,116.318798,0,201,39997.3307407407,2009-07-03,07:56:16
40.007779,116.318931,0,201,39997.3307986111,2009-07-03,07:56:21
40.007824,116.31909,0,201,39997.3308564815,2009-07-03,07:56:26
40.007853,116.319252,0,201,39997.3309143518,2009-07-03,07:56:31
40.008001,116.319483,0,190,39997.3328819444,2009-07-03,07:59:21
40.008039,116.319517,0,190,39997.3329398148,2009-07-03,07:59:26
40.008081,116.319536,0,189,39997.3329976852,2009-07-03,07:59:31
40.008071,116.319539,0,188,39997.3330555556,2009-07-03,07:59:36
40.008038,116.31953,0,188,39997.3331134259,2009-07-03,07:59:41
40.008002,116.319479,0,187,39997.3331712963,2009-07-03,07:59:46
40.007979,116.319447,0,186,39997.3332291667,2009-07-03,07:59:51
40.00797,116.319406,0,186,39997.333287037,2009-07-03,07:59:56
40.007928,116.31926,0,186,39997.3333449074,2009-07-03,08:00:01
40.007894,116.31921,0,186,39997.3334027778,2009-07-03,08:00:06
40.007853,116.319225,0,186,39997.3334606481,2009-07-03,08:00:11
40.007819,116.319245,0,186,39997.3335185185,2009-07-03,08:00:16
40.007836,116.319299,0,186,39997.3335763889,2009-07-03,08:00:21
40.007837,116.319313,0,186,39997.3336342593,2009-07-03,08:00:26
40.007838,116.319335,0,186,39997.33375,2009-07-03,08:00:36
40.00784,116.319341,0,186,39997.3338078704,2009-07-03,08:00:41
40.007843,116.319343,0,186,39997.3338657407,2009-07-03,08:00:46
40.007843,116.319343,0,186,39997.333900463,2009-07-03,08:00:49
40.007845,116.319351,0,186,39997.3339236111,2009-07-03,08:00:51
40.007891,116.319474,0,186,39997.3339814815,2009-07-03,08:00:56
40.007937,116.319308,0,105,39997.3345601852,2009-07-03,08:01:46
40.007956,116.319319,0,111,39997.3346180556,2009-07-03,08:01:51
40.007956,116.319319,0,111,39997.3346527778,2009-07-03,08:01:54
40.007958,116.319316,0,112,39997.3346759259,2009-07-03,08:01:56
40.00794,116.319288,0,117,39997.3347337963,2009-07-03,08:02:01
40.00791,116.319257,0,130,39997.3347916667,2009-07-03,08:02:06
40.00791,116.319254,0,130,39997.334849537,2009-07-03,08:02:11
40.00791,116.319254,0,130,39997.3348842593,2009-07-03,08:02:14
40.007909,116.319254,0,130,39997.3349074074,2009-07-03,08:02:16
40.00791,116.319266,0,130,39997.3349652778,2009-07-03,08:02:21
40.007926,116.319307,0,135,39997.3350231481,2009-07-03,08:02:26
40.007919,116.319367,0,140,39997.3350810185,2009-07-03,08:02:31
40.007934,116.319452,0,143,39997.3351388889,2009-07-03,08:02:36
40.007926,116.319484,0,145,39997.3351967593,2009-07-03,08:02:41
40.007937,116.319492,0,145,39997.3352546296,2009-07-03,08:02:46
40.007952,116.319412,0,148,39997.3353125,2009-07-03,08:02:51
40.007921,116.319296,0,149,39997.3353703704,2009-07-03,08:02:56
40.007914,116.31927,0,149,39997.3354282407,2009-07-03,08:03:01
40.007911,116.319256,0,150,39997.3354861111,2009-07-03,08:03:06
40.00783,116.319177,0,151,39997.3355439815,2009-07-03,08:03:11
40.007772,116.319122,0,152,39997.3356018519,2009-07-03,08:03:16
40.007732,116.319096,0,151,39997.3356597222,2009-07-03,08:03:21
40.0077,116.319097,0,150,39997.3357175926,2009-07-03,08:03:26
40.007686,116.31909,0,148,39997.335775463,2009-07-03,08:03:31
40.007661,116.319094,0,147,39997.3358333333,2009-07-03,08:03:36
40.007619,116.319091,0,146,39997.3358912037,2009-07-03,08:03:41
40.007608,116.319092,0,146,39997.3361226852,2009-07-03,08:04:01
40.007789,116.319072,0,148,39997.3361805556,2009-07-03,08:04:06
40.007951,116.319054,0,145,39997.336412037,2009-07-03,08:04:26
40.007951,116.319054,0,145,39997.3364467593,2009-07-03,08:04:29
40.007953,116.319057,0,145,39997.3364699074,2009-07-03,08:04:31
40.008055,116.319277,0,145,39997.3365277778,2009-07-03,08:04:36
40.007824,116.319233,0,159,39997.338900463,2009-07-03,08:08:01
40.007759,116.31917,0,158,39997.3389583333,2009-07-03,08:08:06
40.007738,116.319126,0,158,39997.3390162037,2009-07-03,08:08:11
40.007753,116.319123,0,157,39997.3390740741,2009-07-03,08:08:16
40.007754,116.319127,0,157,39997.3391319444,2009-07-03,08:08:21
40.007754,116.319127,0,157,39997.3391666667,2009-07-03,08:08:24
40.007755,116.319133,0,157,39997.3391898148,2009-07-03,08:08:26
40.007756,116.319144,0,157,39997.3392476852,2009-07-03,08:08:31
40.007758,116.31915,0,157,39997.3393055556,2009-07-03,08:08:36
40.007759,116.319156,0,157,39997.3393634259,2009-07-03,08:08:41
40.007759,116.319156,0,157,39997.3393981481,2009-07-03,08:08:44
40.007758,116.319164,0,157,39997.3394212963,2009-07-03,08:08:46
40.00776,116.319177,0,157,39997.3394791667,2009-07-03,08:08:51
40.007765,116.319197,0,156,39997.339537037,2009-07-03,08:08:56
40.00777,116.319234,0,153,39997.3395949074,2009-07-03,08:09:01
40.007778,116.319245,0,152,39997.3396527778,2009-07-03,08:09:06
40.007779,116.319245,0,152,39997.3397106482,2009-07-03,08:09:11
40.007778,116.319238,0,152,39997.3397685185,2009-07-03,08:09:16
40.007784,116.319237,0,152,39997.3398263889,2009-07-03,08:09:21
40.007784,116.319237,0,152,39997.3398611111,2009-07-03,08:09:24
40.007784,116.319243,0,152,39997.3398842593,2009-07-03,08:09:26
40.007788,116.319267,0,152,39997.3399421296,2009-07-03,08:09:31
40.007796,116.319272,0,152,39997.34,2009-07-03,08:09:36
40.007796,116.319272,0,152,39997.3400347222,2009-07-03,08:09:39
40.007797,116.319275,0,152,39997.3400578704,2009-07-03,08:09:41
40.007801,116.319262,0,152,39997.3401157407,2009-07-03,08:09:46
40.007801,116.319231,0,155,39997.3401736111,2009-07-03,08:09:51
40.007781,116.319215,0,157,39997.3402314815,2009-07-03,08:09:56
40.007768,116.319226,0,158,39997.3402893519,2009-07-03,08:10:01
40.007771,116.319255,0,157,39997.3403472222,2009-07-03,08:10:06
40.007805,116.319347,0,156,39997.3404050926,2009-07-03,08:10:11
40.007849,116.319459,0,156,39997.340462963,2009-07-03,08:10:16
40.007915,116.319542,0,157,39997.3405208333,2009-07-03,08:10:21
40.007962,116.319587,0,157,39997.3405787037,2009-07-03,08:10:26
40.007956,116.319616,0,158,39997.3406365741,2009-07-03,08:10:31
40.007918,116.319566,0,158,39997.3406944444,2009-07-03,08:10:36
40.007901,116.31958,0,158,39997.3407523148,2009-07-03,08:10:41
40.007872,116.319521,0,159,39997.3408101852,2009-07-03,08:10:46
40.00832,116.319604,0,189,39997.3411574074,2009-07-03,08:11:16
40.00806,116.319455,0,193,39997.3412152778,2009-07-03,08:11:21
40.008091,116.319535,0,183,39997.3412731481,2009-07-03,08:11:26
40.008174,116.319749,0,183,39997.3413310185,2009-07-03,08:11:31
40.008163,116.319791,0,193,39997.3413888889,2009-07-03,08:11:36
40.008129,116.319797,0,186,39997.3414467593,2009-07-03,08:11:41
40.008095,116.319786,0,182,39997.3415046296,2009-07-03,08:11:46
40.008101,116.319762,0,177,39997.3415625,2009-07-03,08:11:51
40.00813,116.319726,0,171,39997.3416203704,2009-07-03,08:11:56
40.00813,116.319726,0,171,39997.3416550926,2009-07-03,08:11:59
40.008123,116.319726,0,163,39997.3416782407,2009-07-03,08:12:01
40.008095,116.319687,0,155,39997.3417361111,2009-07-03,08:12:06
40.008103,116.319648,0,150,39997.3417939815,2009-07-03,08:12:11
40.008097,116.319612,0,146,39997.3418518519,2009-07-03,08:12:16
40.008072,116.319544,0,141,39997.3419097222,2009-07-03,08:12:21
40.008056,116.319509,0,139,39997.3419675926,2009-07-03,08:12:26
40.008056,116.319509,0,139,39997.3420023148,2009-07-03,08:12:29
40.008052,116.319507,0,140,39997.342025463,2009-07-03,08:12:31
40.008062,116.319551,0,141,39997.3420833333,2009-07-03,08:12:36
40.008081,116.319648,0,141,39997.3421412037,2009-07-03,08:12:41
40.008092,116.31974,0,142,39997.3421990741,2009-07-03,08:12:46
40.008067,116.319712,0,143,39997.3422569444,2009-07-03,08:12:51
40.008019,116.319663,0,141,39997.3423148148,2009-07-03,08:12:56
40.008001,116.319633,0,141,39997.3423726852,2009-07-03,08:13:01
40.008001,116.319633,0,141,39997.3424074074,2009-07-03,08:13:04
40.008001,116.31964,0,141,39997.3424305556,2009-07-03,08:13:06
40.008008,116.319666,0,140,39997.3424884259,2009-07-03,08:13:11
40.008007,116.319639,0,141,39997.3425462963,2009-07-03,08:13:16
40.007992,116.319633,0,141,39997.3426041667,2009-07-03,08:13:21
40.007966,116.31961,0,141,39997.342662037,2009-07-03,08:13:26
40.007902,116.319561,0,143,39997.3427199074,2009-07-03,08:13:31
40.007863,116.319522,0,145,39997.3427777778,2009-07-03,08:13:36
40.007867,116.31948,0,142,39997.3428356481,2009-07-03,08:13:41
40.007859,116.319458,0,141,39997.3428935185,2009-07-03,08:13:46
40.007868,116.319414,0,134,39997.3429513889,2009-07-03,08:13:51
40.007909,116.319411,0,129,39997.3430092593,2009-07-03,08:13:56
40.007909,116.319411,0,129,39997.3430439815,2009-07-03,08:13:59
40.00791,116.319407,0,127,39997.3430671296,2009-07-03,08:14:01
40.007893,116.319371,0,129,39997.343125,2009-07-03,08:14:06
40.007868,116.319362,0,132,39997.3431828704,2009-07-03,08:14:11
40.007815,116.319344,0,137,39997.3432407407,2009-07-03,08:14:16
40.007802,116.319356,0,142,39997.3432986111,2009-07-03,08:14:21
40.00781,116.319381,0,145,39997.3433564815,2009-07-03,08:14:26
40.00781,116.319389,0,147,39997.3434143519,2009-07-03,08:14:31
40.00781,116.319389,0,147,39997.3434490741,2009-07-03,08:14:34
40.007807,116.319389,0,150,39997.3434722222,2009-07-03,08:14:36
40.007818,116.319383,0,151,39997.3435300926,2009-07-03,08:14:41
40.007847,116.319382,0,151,39997.343587963,2009-07-03,08:14:46
40.007847,116.319382,0,151,39997.3436226852,2009-07-03,08:14:49
40.007841,116.319383,0,153,39997.3436458333,2009-07-03,08:14:51
40.007897,116.319405,0,157,39997.3437037037,2009-07-03,08:14:56
40.007945,116.319417,0,158,39997.3437615741,2009-07-03,08:15:01
40.007974,116.319388,0,158,39997.3438194444,2009-07-03,08:15:06
40.007981,116.319364,0,158,39997.3438773148,2009-07-03,08:15:11
40.007961,116.319347,0,158,39997.3439351852,2009-07-03,08:15:16
40.007944,116.319359,0,159,39997.3439930556,2009-07-03,08:15:21
40.007932,116.319363,0,160,39997.3440509259,2009-07-03,08:15:26
40.007929,116.319372,0,160,39997.3441087963,2009-07-03,08:15:31
40.007916,116.319382,0,162,39997.3441666667,2009-07-03,08:15:36
40.007919,116.31937,0,163,39997.344224537,2009-07-03,08:15:41
40.007919,116.31937,0,163,39997.3442592593,2009-07-03,08:15:44
40.007919,116.319364,0,163,39997.3442824074,2009-07-03,08:15:46
40.007923,116.319386,0,163,39997.3443402778,2009-07-03,08:15:51
40.007919,116.319424,0,162,39997.3443981481,2009-07-03,08:15:56
40.007909,116.319488,0,161,39997.3444560185,2009-07-03,08:16:01
40.007904,116.319586,0,160,39997.3445138889,2009-07-03,08:16:06
40.007928,116.319674,0,159,39997.3445717593,2009-07-03,08:16:11
40.007978,116.319756,0,158,39997.3446296296,2009-07-03,08:16:16
40.008023,116.319826,0,157,39997.3446875,2009-07-03,08:16:21
40.007956,116.319922,0,162,39997.3475231482,2009-07-03,08:20:26
40.007308,116.319794,0,112,39997.3533217593,2009-07-03,08:28:47
40.007363,116.319897,0,105,39997.3533796296,2009-07-03,08:28:52
40.007368,116.319929,0,119,39997.3534490741,2009-07-03,08:28:58
40.007366,116.320021,0,121,39997.3535069444,2009-07-03,08:29:03
40.007346,116.32021,0,104,39997.3535648148,2009-07-03,08:29:08
40.007345,116.320352,0,103,39997.3536226852,2009-07-03,08:29:13
40.007356,116.320503,0,100,39997.3536805556,2009-07-03,08:29:18
40.007388,116.320655,0,99,39997.3537384259,2009-07-03,08:29:23
40.007382,116.32083,0,100,39997.3537962963,2009-07-03,08:29:28
40.007352,116.320996,0,101,39997.3538541667,2009-07-03,08:29:33
40.007317,116.321128,0,96,39997.353912037,2009-07-03,08:29:38
40.007227,116.321178,0,95,39997.3539699074,2009-07-03,08:29:43
40.007109,116.321212,0,96,39997.3540277778,2009-07-03,08:29:48
40.007001,116.321228,0,98,39997.3540856481,2009-07-03,08:29:53
40.006844,116.321243,0,100,39997.3541435185,2009-07-03,08:29:58
40.006699,116.321247,0,108,39997.3542013889,2009-07-03,08:30:03
40.006552,116.321272,0,114,39997.3542592593,2009-07-03,08:30:08
40.006422,116.321294,0,117,39997.3543171296,2009-07-03,08:30:13
40.006254,116.321313,0,122,39997.354375,2009-07-03,08:30:18
40.006128,116.321319,0,124,39997.3544328704,2009-07-03,08:30:23
40.006026,116.321323,0,132,39997.3544907407,2009-07-03,08:30:28
40.005907,116.321331,0,139,39997.3545486111,2009-07-03,08:30:33
40.005769,116.321318,0,144,39997.3546064815,2009-07-03,08:30:38
40.005518,116.321372,0,154,39997.3546643518,2009-07-03,08:30:43
40.00537,116.321416,0,159,39997.3547222222,2009-07-03,08:30:48
40.005254,116.321444,0,161,39997.3547800926,2009-07-03,08:30:53
40.005121,116.321431,0,164,39997.354837963,2009-07-03,08:30:58
40.00498,116.321421,0,167,39997.3548958333,2009-07-03,08:31:03
40.004834,116.321455,0,169,39997.3549537037,2009-07-03,08:31:08
40.004702,116.321472,0,168,39997.3550115741,2009-07-03,08:31:13
40.004542,116.321497,0,170,39997.3550694444,2009-07-03,08:31:18
40.004406,116.321519,0,174,39997.3551273148,2009-07-03,08:31:23
40.004296,116.321562,0,180,39997.3551851852,2009-07-03,08:31:28
40.004162,116.321585,0,187,39997.3552430556,2009-07-03,08:31:33
40.004008,116.321567,0,190,39997.3553009259,2009-07-03,08:31:38
40.00387,116.321604,0,202,39997.3553587963,2009-07-03,08:31:43
40.00368,116.321642,0,211,39997.3554166667,2009-07-03,08:31:48
40.003504,116.321671,0,207,39997.355474537,2009-07-03,08:31:53
40.003414,116.321665,0,209,39997.3555324074,2009-07-03,08:31:58
40.003345,116.321656,0,205,39997.3555902778,2009-07-03,08:32:03
40.003266,116.321673,0,205,39997.3556481482,2009-07-03,08:32:08
40.00319,116.321691,0,206,39997.3557060185,2009-07-03,08:32:13
40.003143,116.32172,0,211,39997.3557638889,2009-07-03,08:32:18
40.003092,116.321758,0,216,39997.3558217593,2009-07-03,08:32:23
40.003018,116.321746,0,220,39997.3558796296,2009-07-03,08:32:28
40.002938,116.321714,0,224,39997.3559375,2009-07-03,08:32:33
40.002878,116.321715,0,224,39997.3559953704,2009-07-03,08:32:38
40.00283,116.321772,0,219,39997.3560532407,2009-07-03,08:32:43
40.002792,116.321814,0,218,39997.3561111111,2009-07-03,08:32:48
40.002721,116.321782,0,219,39997.3561689815,2009-07-03,08:32:53
40.002566,116.321739,0,220,39997.3562268519,2009-07-03,08:32:58
40.002496,116.321709,0,215,39997.3562847222,2009-07-03,08:33:03
40.002477,116.321689,0,216,39997.3563425926,2009-07-03,08:33:08
40.002382,116.321706,0,216,39997.356400463,2009-07-03,08:33:13
40.002256,116.32173,0,212,39997.3564583333,2009-07-03,08:33:18
40.002224,116.321837,0,208,39997.3565162037,2009-07-03,08:33:23
40.002155,116.322009,0,174,39997.3565740741,2009-07-03,08:33:28
40.002266,116.322165,0,170,39997.3566319444,2009-07-03,08:33:33
40.002393,116.322324,0,169,39997.3566898148,2009-07-03,08:33:38
40.002485,116.322489,0,164,39997.3567476852,2009-07-03,08:33:43
40.002527,116.322624,0,160,39997.3568055556,2009-07-03,08:33:48
40.002563,116.322805,0,145,39997.3568634259,2009-07-03,08:33:53
40.002692,116.322951,0,139,39997.3569212963,2009-07-03,08:33:58
40.002775,116.323141,0,132,39997.3569791667,2009-07-03,08:34:03
40.002828,116.323331,0,126,39997.357037037,2009-07-03,08:34:08
40.002904,116.323515,0,116,39997.3570949074,2009-07-03,08:34:13
40.002775,116.323916,0,101,39997.3571527778,2009-07-03,08:34:18
40.002806,116.324298,0,90,39997.3572106481,2009-07-03,08:34:23
40.002905,116.324556,0,77,39997.3572685185,2009-07-03,08:34:28
40.000597,116.32445,0,35,39997.3573263889,2009-07-03,08:34:33
40.000667,116.325076,0,23,39997.3573842593,2009-07-03,08:34:38
40.000452,116.325506,0,17,39997.3574421296,2009-07-03,08:34:43
40.000297,116.325866,0,21,39997.3575,2009-07-03,08:34:48
40.000115,116.326247,0,33,39997.3575578704,2009-07-03,08:34:53
40.000029,116.326611,0,43,39997.3576157407,2009-07-03,08:34:58
39.999926,116.326952,0,75,39997.3576736111,2009-07-03,08:35:03
39.999938,116.327124,0,85,39997.3577314815,2009-07-03,08:35:08
39.999945,116.32717,0,93,39997.3577893519,2009-07-03,08:35:13
39.999955,116.327176,0,92,39997.3578472222,2009-07-03,08:35:18
39.999945,116.327169,0,91,39997.3579050926,2009-07-03,08:35:23
39.999945,116.327169,0,91,39997.3579398148,2009-07-03,08:35:26
39.999947,116.327166,0,91,39997.357962963,2009-07-03,08:35:28
39.999949,116.327187,0,91,39997.3580208333,2009-07-03,08:35:33
39.999945,116.327226,0,91,39997.3580787037,2009-07-03,08:35:38
39.999939,116.327273,0,91,39997.3581365741,2009-07-03,08:35:43
39.999948,116.327316,0,92,39997.3581944444,2009-07-03,08:35:48
40.002909,116.328198,0,148,39997.3592361111,2009-07-03,08:37:18
40.002857,116.328279,0,137,39997.3592939815,2009-07-03,08:37:23
