# Supplementary material for: Research on differential privacy protection method based on user tendency
Source: PLoS One. 2023 Oct 26;18(10):e0288823. doi: 10.1371/journal.pone.0288823 (PMC10602288; doi:10.1371/journal.pone.0288823)
Supplement: S1 Data — (ZIP) [file pone.0288823.s001.zip › Data 5-1/000/Trajectory/20090704042634.plt]

Geolife trajectory
WGS 84
Altitude is in Feet
Reserved 3
0,2,255,My Track,0,0,2,8421376
0
39.999129,116.326273,0,492,39998.1851157407,2009-07-04,04:26:34
39.99931,116.326275,0,492,39998.1851851852,2009-07-04,04:26:40
39.999195,116.326325,0,492,39998.1852430556,2009-07-04,04:26:45
39.999171,116.326306,0,492,39998.1853009259,2009-07-04,04:26:50
39.999281,116.326332,0,492,39998.1853587963,2009-07-04,04:26:55
39.999524,116.326328,0,492,39998.1854166667,2009-07-04,04:27:00
39.999637,116.326425,0,493,39998.185474537,2009-07-04,04:27:05
39.999771,116.326534,0,495,39998.1855324074,2009-07-04,04:27:10
40.000007,116.326406,0,499,39998.1855902778,2009-07-04,04:27:15
40.000214,116.32634,0,502,39998.1856481481,2009-07-04,04:27:20
40.000478,116.326278,0,500,39998.1857060185,2009-07-04,04:27:25
40.000619,116.326251,0,501,39998.1857638889,2009-07-04,04:27:30
40.000892,116.326256,0,503,39998.1858217593,2009-07-04,04:27:35
40.00111,116.326279,0,504,39998.1858796296,2009-07-04,04:27:40
40.001392,116.326256,0,505,39998.1859375,2009-07-04,04:27:45
40.001658,116.326271,0,501,39998.1859953704,2009-07-04,04:27:50
40.001868,116.32605,0,466,39998.1860532407,2009-07-04,04:27:55
40.002111,116.325983,0,360,39998.1861111111,2009-07-04,04:28:00
40.002105,116.325726,0,365,39998.1861689815,2009-07-04,04:28:05
40.002098,116.325468,0,366,39998.1862268519,2009-07-04,04:28:10
40.002094,116.325238,0,367,39998.1862847222,2009-07-04,04:28:15
40.002174,116.325043,0,361,39998.1863425926,2009-07-04,04:28:20
40.002285,116.324986,0,344,39998.186400463,2009-07-04,04:28:25
40.002421,116.324913,0,325,39998.1864583333,2009-07-04,04:28:30
40.002685,116.324902,0,308,39998.1865162037,2009-07-04,04:28:35
40.002954,116.324905,0,289,39998.1865740741,2009-07-04,04:28:40
40.00324,116.324654,0,266,39998.1866319444,2009-07-04,04:28:45
40.003256,116.324455,0,253,39998.1866898148,2009-07-04,04:28:50
40.003308,116.324275,0,240,39998.1867476852,2009-07-04,04:28:55
40.003465,116.324225,0,227,39998.1868055556,2009-07-04,04:29:00
40.003582,116.324209,0,214,39998.1868634259,2009-07-04,04:29:05
40.003714,116.324183,0,202,39998.1869212963,2009-07-04,04:29:10
40.004046,116.324187,0,189,39998.1869791667,2009-07-04,04:29:15
40.004383,116.324196,0,177,39998.187037037,2009-07-04,04:29:20
40.004685,116.324158,0,165,39998.1870949074,2009-07-04,04:29:25
40.004818,116.32413,0,149,39998.1871527778,2009-07-04,04:29:30
40.005136,116.324183,0,134,39998.1872106481,2009-07-04,04:29:35
40.005291,116.324224,0,120,39998.1872685185,2009-07-04,04:29:40
40.005708,116.324267,0,106,39998.1873263889,2009-07-04,04:29:45
40.006185,116.324286,0,90,39998.1873842593,2009-07-04,04:29:50
40.006445,116.32425,0,73,39998.1874421296,2009-07-04,04:29:55
40.006657,116.324199,0,58,39998.1875,2009-07-04,04:30:00
40.006792,116.323991,0,47,39998.1875578704,2009-07-04,04:30:05
40.006831,116.323779,0,48,39998.1876157407,2009-07-04,04:30:10
40.006837,116.323548,0,44,39998.1876736111,2009-07-04,04:30:15
40.006875,116.323291,0,37,39998.1877314815,2009-07-04,04:30:20
40.006879,116.323031,0,33,39998.1877893518,2009-07-04,04:30:25
40.006871,116.32272,0,29,39998.1878472222,2009-07-04,04:30:30
40.006874,116.322458,0,31,39998.1879050926,2009-07-04,04:30:35
40.006883,116.3222,0,31,39998.187962963,2009-07-04,04:30:40
40.00697,116.322093,0,38,39998.1880208333,2009-07-04,04:30:45
40.007003,116.322006,0,45,39998.1880787037,2009-07-04,04:30:50
40.007164,116.321997,0,49,39998.1881365741,2009-07-04,04:30:55
40.007367,116.32199,0,45,39998.1881944444,2009-07-04,04:31:00
40.007538,116.321828,0,39,39998.1882523148,2009-07-04,04:31:05
40.007689,116.321508,0,29,39998.1883101852,2009-07-04,04:31:10
40.007654,116.321172,0,24,39998.1883680556,2009-07-04,04:31:15
40.007634,116.320971,0,18,39998.1884259259,2009-07-04,04:31:20
40.007611,116.320675,0,14,39998.1884837963,2009-07-04,04:31:25
40.007635,116.320376,0,14,39998.1885416667,2009-07-04,04:31:30
40.007719,116.320176,0,15,39998.188599537,2009-07-04,04:31:35
40.007864,116.320109,0,25,39998.1886574074,2009-07-04,04:31:40
40.007895,116.319982,0,30,39998.1887152778,2009-07-04,04:31:45
40.007856,116.320002,0,29,39998.1887731481,2009-07-04,04:31:50
40.007847,116.320028,0,24,39998.1888310185,2009-07-04,04:31:55
40.007847,116.320039,0,21,39998.1888888889,2009-07-04,04:32:00
40.007848,116.320031,0,20,39998.1889467593,2009-07-04,04:32:05
40.007848,116.320031,0,20,39998.1889814815,2009-07-04,04:32:08
40.007849,116.320038,0,19,39998.1890046296,2009-07-04,04:32:10
40.007859,116.320056,0,19,39998.1890625,2009-07-04,04:32:15
40.007871,116.320078,0,19,39998.1891203704,2009-07-04,04:32:20
40.007884,116.320092,0,19,39998.1891782407,2009-07-04,04:32:25
40.007896,116.320108,0,20,39998.1892361111,2009-07-04,04:32:30
40.0079,116.32022,0,19,39998.1892939815,2009-07-04,04:32:35
40.007865,116.320292,0,19,39998.1893518518,2009-07-04,04:32:40
40.007826,116.320278,0,18,39998.1894097222,2009-07-04,04:32:45
40.007769,116.320283,0,17,39998.1894675926,2009-07-04,04:32:50
40.007749,116.320215,0,16,39998.189525463,2009-07-04,04:32:55
40.007727,116.320278,0,15,39998.1895833333,2009-07-04,04:33:00
40.007712,116.320298,0,13,39998.1896412037,2009-07-04,04:33:05
40.007658,116.320395,0,12,39998.1896990741,2009-07-04,04:33:10
40.007649,116.320474,0,11,39998.1897569444,2009-07-04,04:33:15
40.007636,116.320489,0,11,39998.1898148148,2009-07-04,04:33:20
40.00685,116.320796,0,1,39998.1899884259,2009-07-04,04:33:35
40.007378,116.320357,0,-21,39998.1900462963,2009-07-04,04:33:40
40.007476,116.3204,0,-13,39998.1901041667,2009-07-04,04:33:45
40.0075,116.320543,0,-10,39998.190162037,2009-07-04,04:33:50
40.007549,116.320516,0,19,39998.1902199074,2009-07-04,04:33:55
40.007578,116.320542,0,22,39998.1902777778,2009-07-04,04:34:00
40.007582,116.320513,0,22,39998.1903356481,2009-07-04,04:34:05
40.007589,116.320553,0,19,39998.1903935185,2009-07-04,04:34:10
40.007613,116.320656,0,20,39998.1904513889,2009-07-04,04:34:15
40.007657,116.320606,0,20,39998.1905092593,2009-07-04,04:34:20
40.00768,116.320519,0,18,39998.1905671296,2009-07-04,04:34:25
40.007693,116.320397,0,13,39998.190625,2009-07-04,04:34:30
40.007673,116.320394,0,11,39998.1906828704,2009-07-04,04:34:35
40.007643,116.320363,0,12,39998.1907407407,2009-07-04,04:34:40
40.007631,116.320401,0,19,39998.1907986111,2009-07-04,04:34:45
40.007637,116.320406,0,19,39998.1908564815,2009-07-04,04:34:50
40.007637,116.320406,0,19,39998.1908912037,2009-07-04,04:34:53
40.007633,116.320414,0,19,39998.1909143519,2009-07-04,04:34:55
40.007574,116.320411,0,23,39998.1909722222,2009-07-04,04:35:00
40.007476,116.320457,0,32,39998.1910300926,2009-07-04,04:35:05
40.00748,116.320386,0,38,39998.191087963,2009-07-04,04:35:10
40.00748,116.320224,0,45,39998.1911458333,2009-07-04,04:35:15
40.007481,116.320133,0,51,39998.1912037037,2009-07-04,04:35:20
40.007491,116.320057,0,61,39998.1912615741,2009-07-04,04:35:25
40.0075,116.320036,0,98,39998.1913194444,2009-07-04,04:35:30
40.007524,116.319985,0,104,39998.1913773148,2009-07-04,04:35:35
40.007555,116.319916,0,113,39998.1914351852,2009-07-04,04:35:40
40.00756,116.319879,0,113,39998.1914930556,2009-07-04,04:35:45
40.00756,116.319879,0,113,39998.1915277778,2009-07-04,04:35:48
40.007565,116.31988,0,113,39998.1915509259,2009-07-04,04:35:50
40.007606,116.319963,0,113,39998.1916087963,2009-07-04,04:35:55
40.007606,116.320066,0,113,39998.1916666667,2009-07-04,04:36:00
40.007598,116.320189,0,113,39998.191724537,2009-07-04,04:36:05
40.008138,116.319489,0,115,39998.1929398148,2009-07-04,04:37:50
40.007874,116.319746,0,114,39998.1929976852,2009-07-04,04:37:55
40.007844,116.319792,0,108,39998.1930555556,2009-07-04,04:38:00
40.007813,116.319863,0,136,39998.1931134259,2009-07-04,04:38:05
40.00784,116.319934,0,146,39998.1931712963,2009-07-04,04:38:10
40.007836,116.319963,0,150,39998.1932291667,2009-07-04,04:38:15
40.007831,116.319974,0,150,39998.193287037,2009-07-04,04:38:20
40.007831,116.319974,0,150,39998.1933217593,2009-07-04,04:38:23
40.007823,116.319977,0,150,39998.1933449074,2009-07-04,04:38:25
40.008958,116.31857,0,48,39998.194212963,2009-07-04,04:39:40
40.008377,116.319297,0,242,39998.1942708333,2009-07-04,04:39:45
40.008427,116.319163,0,176,39998.1943287037,2009-07-04,04:39:50
40.008441,116.319143,0,160,39998.1943865741,2009-07-04,04:39:55
40.008441,116.319143,0,160,39998.1944212963,2009-07-04,04:39:58
40.008444,116.319141,0,160,39998.1944444444,2009-07-04,04:40:00
40.008435,116.319137,0,160,39998.1945023148,2009-07-04,04:40:05
40.008425,116.319141,0,160,39998.1945601852,2009-07-04,04:40:10
40.008416,116.319148,0,160,39998.1946180556,2009-07-04,04:40:15
40.0084,116.319166,0,160,39998.1946759259,2009-07-04,04:40:20
40.008369,116.319169,0,158,39998.1947337963,2009-07-04,04:40:25
40.008034,116.319258,0,-129,39998.1953125,2009-07-04,04:41:15
40.007996,116.319285,0,-119,39998.1953703704,2009-07-04,04:41:20
40.007703,116.319838,0,39,39998.1954282407,2009-07-04,04:41:25
40.007612,116.319998,0,130,39998.1954861111,2009-07-04,04:41:30
40.007492,116.320082,0,175,39998.1955439815,2009-07-04,04:41:35
40.007516,116.320035,0,177,39998.1956018518,2009-07-04,04:41:40
40.007524,116.320022,0,176,39998.1956597222,2009-07-04,04:41:45
40.007516,116.319993,0,180,39998.1957175926,2009-07-04,04:41:50
40.007559,116.319852,0,189,39998.195775463,2009-07-04,04:41:55
40.00748,116.31991,0,188,39998.1958333333,2009-07-04,04:42:00
40.007367,116.319899,0,190,39998.1958912037,2009-07-04,04:42:05
40.007334,116.31984,0,170,39998.1959490741,2009-07-04,04:42:10
40.007347,116.319915,0,154,39998.1960069444,2009-07-04,04:42:15
40.007407,116.320086,0,139,39998.1960648148,2009-07-04,04:42:20
40.007445,116.320227,0,128,39998.1961226852,2009-07-04,04:42:25
40.007445,116.320434,0,123,39998.1961805556,2009-07-04,04:42:30
40.007515,116.320429,0,109,39998.1962384259,2009-07-04,04:42:35
40.007513,116.320463,0,103,39998.1962962963,2009-07-04,04:42:40
40.007466,116.320485,0,101,39998.1963541667,2009-07-04,04:42:45
40.00739,116.320457,0,95,39998.196412037,2009-07-04,04:42:50
40.007285,116.320429,0,85,39998.1964699074,2009-07-04,04:42:55
40.00707,116.320377,0,78,39998.1965277778,2009-07-04,04:43:00
40.006859,116.320249,0,69,39998.1965856481,2009-07-04,04:43:05
40.006706,116.320086,0,63,39998.1966435185,2009-07-04,04:43:10
40.006614,116.320044,0,56,39998.1967013889,2009-07-04,04:43:15
40.006554,116.320064,0,45,39998.1967592593,2009-07-04,04:43:20
40.006478,116.320072,0,36,39998.1968171296,2009-07-04,04:43:25
40.006406,116.320044,0,25,39998.196875,2009-07-04,04:43:30
40.006286,116.320107,0,15,39998.1969328704,2009-07-04,04:43:35
40.006183,116.320083,0,2,39998.1969907407,2009-07-04,04:43:40
40.005757,116.320874,0,-16,39998.1970486111,2009-07-04,04:43:45
40.005477,116.321058,0,-21,39998.1971064815,2009-07-04,04:43:50
40.005311,116.321173,0,-26,39998.1971643518,2009-07-04,04:43:55
40.005174,116.321299,0,-34,39998.1972222222,2009-07-04,04:44:00
40.00505,116.321429,0,-42,39998.1972800926,2009-07-04,04:44:05
40.004907,116.321385,0,-50,39998.197337963,2009-07-04,04:44:10
40.004732,116.321308,0,-54,39998.1973958333,2009-07-04,04:44:15
40.004542,116.321271,0,-54,39998.1974537037,2009-07-04,04:44:20
40.004314,116.321158,0,-46,39998.1975115741,2009-07-04,04:44:25
40.004135,116.321208,0,-43,39998.1975694444,2009-07-04,04:44:30
40.003919,116.321292,0,-31,39998.1976273148,2009-07-04,04:44:35
40.003727,116.321329,0,-26,39998.1976851852,2009-07-04,04:44:40
40.003535,116.321424,0,-18,39998.1977430556,2009-07-04,04:44:45
40.003436,116.321537,0,5,39998.1978009259,2009-07-04,04:44:50
40.003412,116.321715,0,15,39998.1978587963,2009-07-04,04:44:55
40.003415,116.32184,0,26,39998.1979166667,2009-07-04,04:45:00
40.003415,116.322105,0,61,39998.197974537,2009-07-04,04:45:05
40.003416,116.322279,0,66,39998.1980324074,2009-07-04,04:45:10
40.003481,116.322416,0,74,39998.1980902778,2009-07-04,04:45:15
40.003485,116.322597,0,82,39998.1981481481,2009-07-04,04:45:20
40.003514,116.322845,0,91,39998.1982060185,2009-07-04,04:45:25
40.003567,116.323032,0,103,39998.1982638889,2009-07-04,04:45:30
40.003572,116.323229,0,117,39998.1983217593,2009-07-04,04:45:35
40.003573,116.323428,0,128,39998.1983796296,2009-07-04,04:45:40
40.00361,116.323652,0,136,39998.1984375,2009-07-04,04:45:45
40.003643,116.323959,0,141,39998.1984953704,2009-07-04,04:45:50
40.003667,116.324199,0,148,39998.1985532407,2009-07-04,04:45:55
40.003661,116.324364,0,140,39998.1986111111,2009-07-04,04:46:00
40.003519,116.324581,0,130,39998.1986689815,2009-07-04,04:46:05
40.003268,116.324883,0,116,39998.1987268519,2009-07-04,04:46:10
40.003076,116.32497,0,112,39998.1987847222,2009-07-04,04:46:15
40.002905,116.32502,0,113,39998.1988425926,2009-07-04,04:46:20
40.002739,116.325066,0,113,39998.198900463,2009-07-04,04:46:25
40.002554,116.325107,0,114,39998.1989583333,2009-07-04,04:46:30
40.002391,116.325251,0,107,39998.1990162037,2009-07-04,04:46:35
40.00236,116.325491,0,105,39998.1990740741,2009-07-04,04:46:40
40.002354,116.32574,0,104,39998.1991319444,2009-07-04,04:46:45
40.002349,116.326013,0,101,39998.1991898148,2009-07-04,04:46:50
40.002371,116.326268,0,100,39998.1992476852,2009-07-04,04:46:55
40.002308,116.326508,0,105,39998.1993055556,2009-07-04,04:47:00
40.002129,116.326581,0,109,39998.1993634259,2009-07-04,04:47:05
40.00195,116.326613,0,112,39998.1994212963,2009-07-04,04:47:10
40.001787,116.326636,0,113,39998.1994791667,2009-07-04,04:47:15
40.001634,116.326638,0,113,39998.199537037,2009-07-04,04:47:20
40.001575,116.32665,0,116,39998.1995949074,2009-07-04,04:47:25
40.001509,116.326846,0,103,39998.1996527778,2009-07-04,04:47:30
40.001231,116.326866,0,107,39998.1997106481,2009-07-04,04:47:35
40.001069,116.326783,0,102,39998.1997685185,2009-07-04,04:47:40
40.000943,116.326675,0,103,39998.1998263889,2009-07-04,04:47:45
40.000818,116.326708,0,97,39998.1998842593,2009-07-04,04:47:50
40.000599,116.326925,0,88,39998.1999421296,2009-07-04,04:47:55
40.000384,116.327018,0,73,39998.2,2009-07-04,04:48:00
40.000191,116.327104,0,57,39998.2000578704,2009-07-04,04:48:05
40.000061,116.327132,0,71,39998.2001157407,2009-07-04,04:48:10
40.000032,116.327162,0,81,39998.2001736111,2009-07-04,04:48:15
40.000032,116.327162,0,81,39998.2002083333,2009-07-04,04:48:18
40.00003,116.327163,0,80,39998.2002314815,2009-07-04,04:48:20
40.000016,116.327177,0,79,39998.2002893519,2009-07-04,04:48:25
40.000002,116.327198,0,79,39998.2003472222,2009-07-04,04:48:30
40.000006,116.327242,0,79,39998.2004050926,2009-07-04,04:48:35
39.999984,116.327329,0,81,39998.200462963,2009-07-04,04:48:40
39.999997,116.327386,0,81,39998.2005208333,2009-07-04,04:48:45
40.000026,116.327427,0,81,39998.2005787037,2009-07-04,04:48:50
40.000026,116.327443,0,83,39998.2006365741,2009-07-04,04:48:55
40.000052,116.327521,0,83,39998.2006944444,2009-07-04,04:49:00
40.000082,116.327617,0,83,39998.2007523148,2009-07-04,04:49:05
40.000135,116.327663,0,83,39998.2008101852,2009-07-04,04:49:10
40.000206,116.327698,0,83,39998.2008680556,2009-07-04,04:49:15
40.000281,116.327702,0,83,39998.2009259259,2009-07-04,04:49:20
40.000778,116.327653,0,84,39998.2013888889,2009-07-04,04:50:00
40.000826,116.327659,0,88,39998.2014467593,2009-07-04,04:50:05
40.000876,116.327665,0,95,39998.2016203704,2009-07-04,04:50:20
39.999497,116.326784,0,492,39998.3799537037,2009-07-04,09:07:08
39.999467,116.326736,0,491,39998.3800115741,2009-07-04,09:07:13
39.999447,116.326718,0,491,39998.3800694444,2009-07-04,09:07:18
40.000119,116.327175,0,54,39998.3801273148,2009-07-04,09:07:23
40.000089,116.327133,0,63,39998.3801851852,2009-07-04,09:07:28
40.000059,116.327153,0,63,39998.3802430556,2009-07-04,09:07:33
40.00003,116.327126,0,61,39998.3803009259,2009-07-04,09:07:38
39.999989,116.327106,0,61,39998.3803587963,2009-07-04,09:07:43
39.999975,116.327103,0,61,39998.3804166667,2009-07-04,09:07:48
39.999965,116.327104,0,62,39998.380474537,2009-07-04,09:07:53
39.999883,116.327105,0,64,39998.3805324074,2009-07-04,09:07:58
39.999784,116.327097,0,69,39998.3805902778,2009-07-04,09:08:03
39.999647,116.327075,0,76,39998.3806481481,2009-07-04,09:08:08
39.999516,116.326996,0,86,39998.3807060185,2009-07-04,09:08:13
39.999378,116.326901,0,96,39998.3807638889,2009-07-04,09:08:18
39.99926,116.326759,0,108,39998.3808217593,2009-07-04,09:08:23
39.999126,116.326613,0,120,39998.3808796296,2009-07-04,09:08:28
39.998972,116.326595,0,132,39998.3809375,2009-07-04,09:08:33
39.998808,116.326583,0,144,39998.3809953704,2009-07-04,09:08:38
39.998641,116.326583,0,156,39998.3810532407,2009-07-04,09:08:43
39.998467,116.326589,0,169,39998.3811111111,2009-07-04,09:08:48
39.998281,116.326591,0,184,39998.3811689815,2009-07-04,09:08:53
39.998094,116.326573,0,197,39998.3812268519,2009-07-04,09:08:58
39.997925,116.326598,0,206,39998.3812847222,2009-07-04,09:09:03
39.997743,116.326626,0,216,39998.3813425926,2009-07-04,09:09:08
39.997547,116.326641,0,221,39998.381400463,2009-07-04,09:09:13
39.997381,116.326625,0,230,39998.3814583333,2009-07-04,09:09:18
39.997201,116.326622,0,227,39998.3815162037,2009-07-04,09:09:23
39.997017,116.326586,0,238,39998.3815740741,2009-07-04,09:09:28
39.996829,116.326582,0,250,39998.3816319444,2009-07-04,09:09:33
39.996646,116.326563,0,263,39998.3816898148,2009-07-04,09:09:38
39.996489,116.326592,0,275,39998.3817476852,2009-07-04,09:09:43
39.996349,116.32662,0,281,39998.3818055556,2009-07-04,09:09:48
39.996205,116.326556,0,291,39998.3818634259,2009-07-04,09:09:53
39.996052,116.326517,0,301,39998.3819212963,2009-07-04,09:09:58
39.995883,116.326502,0,311,39998.3819791667,2009-07-04,09:10:03
39.995712,116.326496,0,321,39998.382037037,2009-07-04,09:10:08
39.995544,116.326492,0,331,39998.3820949074,2009-07-04,09:10:13
39.995371,116.326493,0,343,39998.3821527778,2009-07-04,09:10:18
39.995223,116.326459,0,351,39998.3822106481,2009-07-04,09:10:23
39.995094,116.326492,0,361,39998.3822685185,2009-07-04,09:10:28
39.994986,116.326555,0,374,39998.3823263889,2009-07-04,09:10:33
39.994822,116.326577,0,381,39998.3823842593,2009-07-04,09:10:38
39.994656,116.326567,0,392,39998.3824421296,2009-07-04,09:10:43
39.994486,116.326569,0,403,39998.3825,2009-07-04,09:10:48
39.994326,116.326562,0,416,39998.3825578704,2009-07-04,09:10:53
39.994175,116.326534,0,419,39998.3826157407,2009-07-04,09:10:58
39.994012,116.326505,0,426,39998.3826736111,2009-07-04,09:11:03
39.993889,116.326477,0,415,39998.3827314815,2009-07-04,09:11:08
39.993712,116.326442,0,410,39998.3827893519,2009-07-04,09:11:13
39.993561,116.326453,0,405,39998.3828472222,2009-07-04,09:11:18
39.993409,116.326461,0,403,39998.3829050926,2009-07-04,09:11:23
39.993305,116.326494,0,402,39998.382962963,2009-07-04,09:11:28
39.993306,116.32652,0,405,39998.3830208333,2009-07-04,09:11:33
39.993275,116.32651,0,407,39998.3830787037,2009-07-04,09:11:38
39.993208,116.32659,0,371,39998.3831365741,2009-07-04,09:11:43
39.993118,116.326654,0,335,39998.3831944444,2009-07-04,09:11:48
39.993036,116.326813,0,291,39998.3832523148,2009-07-04,09:11:53
39.993015,116.326804,0,288,39998.3833101852,2009-07-04,09:11:58
39.992983,116.326814,0,284,39998.3833680556,2009-07-04,09:12:03
39.99296,116.326814,0,283,39998.3834259259,2009-07-04,09:12:08
39.992959,116.326814,0,283,39998.3834837963,2009-07-04,09:12:13
39.992954,116.326813,0,283,39998.3835416667,2009-07-04,09:12:18
39.992948,116.326813,0,282,39998.383599537,2009-07-04,09:12:23
39.992948,116.326813,0,282,39998.3836342593,2009-07-04,09:12:26
39.992953,116.326815,0,277,39998.3836574074,2009-07-04,09:12:28
39.992914,116.326805,0,273,39998.3837152778,2009-07-04,09:12:33
39.992868,116.326838,0,264,39998.3837731481,2009-07-04,09:12:38
39.992847,116.326863,0,259,39998.3838310185,2009-07-04,09:12:43
39.99279,116.326862,0,251,39998.3838888889,2009-07-04,09:12:48
39.992747,116.326857,0,244,39998.3839467593,2009-07-04,09:12:53
39.992705,116.326827,0,232,39998.3840046296,2009-07-04,09:12:58
39.992633,116.32683,0,229,39998.3840625,2009-07-04,09:13:03
39.992594,116.326851,0,228,39998.3841203704,2009-07-04,09:13:08
39.992582,116.326884,0,228,39998.3841782407,2009-07-04,09:13:13
39.992463,116.327012,0,225,39998.3842361111,2009-07-04,09:13:18
39.992434,116.32702,0,226,39998.3842939815,2009-07-04,09:13:23
39.992401,116.327022,0,226,39998.3843518518,2009-07-04,09:13:28
39.992373,116.327001,0,229,39998.3844097222,2009-07-04,09:13:33
39.992343,116.32699,0,232,39998.3844675926,2009-07-04,09:13:38
39.992327,116.326974,0,233,39998.384525463,2009-07-04,09:13:43
39.992315,116.326974,0,234,39998.3845833333,2009-07-04,09:13:48
39.992297,116.326952,0,234,39998.3846412037,2009-07-04,09:13:53
39.992273,116.326927,0,234,39998.3846990741,2009-07-04,09:13:58
39.992229,116.326897,0,234,39998.3847569444,2009-07-04,09:14:03
39.992187,116.326904,0,234,39998.3848148148,2009-07-04,09:14:08
39.991859,116.326711,0,-80,39998.4022685185,2009-07-04,09:39:16
39.99158,116.325932,0,649,39998.402337963,2009-07-04,09:39:22
39.991801,116.326471,0,623,39998.4024074074,2009-07-04,09:39:28
39.991907,116.326444,0,628,39998.4024652778,2009-07-04,09:39:33
39.991896,116.326444,0,638,39998.4025231482,2009-07-04,09:39:38
39.991916,116.326468,0,643,39998.4025810185,2009-07-04,09:39:43
39.991959,116.326472,0,642,39998.4026388889,2009-07-04,09:39:48
39.991995,116.326449,0,630,39998.4026967593,2009-07-04,09:39:53
39.992013,116.3264,0,628,39998.4027546296,2009-07-04,09:39:58
39.992047,116.326434,0,631,39998.4028125,2009-07-04,09:40:03
39.99209,116.326452,0,632,39998.4028703704,2009-07-04,09:40:08
39.992117,116.326448,0,630,39998.4029282407,2009-07-04,09:40:13
39.992158,116.326468,0,631,39998.4029861111,2009-07-04,09:40:18
39.99223,116.326489,0,635,39998.4030439815,2009-07-04,09:40:23
39.992291,116.326506,0,633,39998.4031018519,2009-07-04,09:40:28
39.992325,116.326578,0,630,39998.4031597222,2009-07-04,09:40:33
39.992369,116.326611,0,627,39998.4032175926,2009-07-04,09:40:38
39.992418,116.326698,0,625,39998.403275463,2009-07-04,09:40:43
39.992468,116.326699,0,619,39998.4033333333,2009-07-04,09:40:48
39.992513,116.326694,0,612,39998.4033912037,2009-07-04,09:40:53
39.992525,116.326706,0,609,39998.4034490741,2009-07-04,09:40:58
39.992525,116.326706,0,609,39998.4034837963,2009-07-04,09:41:01
39.992531,116.326704,0,599,39998.4035069444,2009-07-04,09:41:03
39.992517,116.326731,0,592,39998.4035648148,2009-07-04,09:41:08
39.992514,116.326752,0,583,39998.4036226852,2009-07-04,09:41:13
39.992518,116.326788,0,574,39998.4036805556,2009-07-04,09:41:18
39.992542,116.326814,0,564,39998.4037384259,2009-07-04,09:41:23
39.992564,116.326837,0,554,39998.4037962963,2009-07-04,09:41:28
39.992643,116.326868,0,537,39998.4038541667,2009-07-04,09:41:33
39.992723,116.326873,0,526,39998.403912037,2009-07-04,09:41:38
39.992825,116.32683,0,516,39998.4039699074,2009-07-04,09:41:43
39.992904,116.32685,0,503,39998.4040277778,2009-07-04,09:41:48
39.992997,116.326877,0,478,39998.4040856481,2009-07-04,09:41:53
39.993114,116.326903,0,452,39998.4041435185,2009-07-04,09:41:58
39.993219,116.326885,0,434,39998.4042013889,2009-07-04,09:42:03
39.99337,116.326879,0,408,39998.4042592593,2009-07-04,09:42:08
39.993626,116.326827,0,347,39998.4043171296,2009-07-04,09:42:13
39.993818,116.32677,0,317,39998.404375,2009-07-04,09:42:18
39.993964,116.326784,0,274,39998.4044328704,2009-07-04,09:42:23
39.994011,116.32686,0,235,39998.4044907407,2009-07-04,09:42:28
39.994062,116.326863,0,226,39998.4045486111,2009-07-04,09:42:33
39.994171,116.326848,0,214,39998.4046064815,2009-07-04,09:42:38
39.994304,116.326806,0,202,39998.4046643519,2009-07-04,09:42:43
39.994424,116.326825,0,201,39998.4047222222,2009-07-04,09:42:48
39.99455,116.326799,0,202,39998.4047800926,2009-07-04,09:42:53
39.994688,116.326789,0,203,39998.404837963,2009-07-04,09:42:58
39.994838,116.326782,0,199,39998.4048958333,2009-07-04,09:43:03
39.994974,116.32679,0,191,39998.4049537037,2009-07-04,09:43:08
39.99515,116.326795,0,162,39998.4050115741,2009-07-04,09:43:13
39.995255,116.326754,0,159,39998.4050694444,2009-07-04,09:43:18
39.995378,116.326696,0,158,39998.4051273148,2009-07-04,09:43:23
39.99552,116.326679,0,152,39998.4051851852,2009-07-04,09:43:28
39.995676,116.326653,0,147,39998.4052430556,2009-07-04,09:43:33
39.995884,116.326638,0,154,39998.4053009259,2009-07-04,09:43:38
39.996042,116.326634,0,150,39998.4053587963,2009-07-04,09:43:43
39.996173,116.326705,0,149,39998.4054166667,2009-07-04,09:43:48
39.996341,116.326755,0,160,39998.405474537,2009-07-04,09:43:53
39.99646,116.326755,0,165,39998.4055324074,2009-07-04,09:43:58
39.996597,116.326731,0,169,39998.4055902778,2009-07-04,09:44:03
39.996704,116.32668,0,175,39998.4056481481,2009-07-04,09:44:08
39.996891,116.326631,0,186,39998.4057060185,2009-07-04,09:44:13
39.99703,116.326604,0,194,39998.4057638889,2009-07-04,09:44:18
39.997199,116.326605,0,201,39998.4058217593,2009-07-04,09:44:23
39.997351,116.326715,0,202,39998.4058796296,2009-07-04,09:44:28
39.99751,116.326729,0,203,39998.4059375,2009-07-04,09:44:33
39.997675,116.326724,0,206,39998.4059953704,2009-07-04,09:44:38
39.997827,116.326693,0,210,39998.4060532407,2009-07-04,09:44:43
39.998001,116.326697,0,207,39998.4061111111,2009-07-04,09:44:48
39.998171,116.326671,0,213,39998.4061689815,2009-07-04,09:44:53
39.998327,116.326648,0,214,39998.4062268519,2009-07-04,09:44:58
39.998503,116.326645,0,211,39998.4062847222,2009-07-04,09:45:03
39.998688,116.32666,0,199,39998.4063425926,2009-07-04,09:45:08
39.998858,116.326658,0,187,39998.406400463,2009-07-04,09:45:13
39.999018,116.326646,0,195,39998.4064583333,2009-07-04,09:45:18
39.999132,116.326754,0,182,39998.4065162037,2009-07-04,09:45:23
39.999246,116.326948,0,156,39998.4065740741,2009-07-04,09:45:28
39.999391,116.327064,0,159,39998.4066319444,2009-07-04,09:45:33
39.99956,116.327119,0,165,39998.4066898148,2009-07-04,09:45:38
39.9997,116.32717,0,169,39998.4067476852,2009-07-04,09:45:43
39.999716,116.327276,0,159,39998.4068055556,2009-07-04,09:45:48
39.999741,116.327298,0,154,39998.4068634259,2009-07-04,09:45:53
39.999745,116.3273,0,155,39998.4069212963,2009-07-04,09:45:58
39.999741,116.3273,0,155,39998.4069791667,2009-07-04,09:46:03
39.999746,116.327301,0,155,39998.407037037,2009-07-04,09:46:08
39.999753,116.327302,0,156,39998.4070949074,2009-07-04,09:46:13
39.999761,116.327302,0,156,39998.4071527778,2009-07-04,09:46:18
39.99976,116.327301,0,156,39998.4072106481,2009-07-04,09:46:23
39.999766,116.327303,0,156,39998.4072685185,2009-07-04,09:46:28
39.99977,116.327303,0,156,39998.4073263889,2009-07-04,09:46:33
39.99977,116.327303,0,156,39998.4073611111,2009-07-04,09:46:36
39.999771,116.327304,0,156,39998.4073842593,2009-07-04,09:46:38
39.999779,116.327315,0,156,39998.4074421296,2009-07-04,09:46:43
39.999792,116.327334,0,155,39998.4075,2009-07-04,09:46:48
39.999792,116.327334,0,155,39998.4075347222,2009-07-04,09:46:51
39.999794,116.327335,0,155,39998.4075578704,2009-07-04,09:46:53
39.999783,116.327335,0,155,39998.4076157407,2009-07-04,09:46:58
39.999767,116.327354,0,155,39998.4076736111,2009-07-04,09:47:03
39.999767,116.327354,0,155,39998.4077083333,2009-07-04,09:47:06
39.999761,116.327352,0,155,39998.4077314815,2009-07-04,09:47:08
39.999737,116.327342,0,155,39998.4077893518,2009-07-04,09:47:13
39.999687,116.327288,0,155,39998.4078472222,2009-07-04,09:47:18
39.999616,116.327177,0,156,39998.4079050926,2009-07-04,09:47:23
40.000276,116.327292,0,165,39998.4084259259,2009-07-04,09:48:08
40.000269,116.327262,0,167,39998.4084837963,2009-07-04,09:48:13
40.00023,116.327239,0,168,39998.4085416667,2009-07-04,09:48:18
40.000194,116.327227,0,169,39998.408599537,2009-07-04,09:48:23
40.00014,116.327269,0,169,39998.4086574074,2009-07-04,09:48:28
40.000061,116.327373,0,169,39998.4087152778,2009-07-04,09:48:33
40.000739,116.32734,0,212,39998.4090625,2009-07-04,09:49:03
40.000863,116.327319,0,238,39998.4091203704,2009-07-04,09:49:08
40.000925,116.327346,0,249,39998.4091782407,2009-07-04,09:49:13
40.000955,116.327382,0,248,39998.4092361111,2009-07-04,09:49:18
