# Supplementary material for: Research on differential privacy protection method based on user tendency
Source: PLoS One. 2023 Oct 26;18(10):e0288823. doi: 10.1371/journal.pone.0288823 (PMC10602288; doi:10.1371/journal.pone.0288823)
Supplement: S1 Data — (ZIP) [file pone.0288823.s001.zip › Data 5-1/000/Trajectory/20090705025307.plt]

Geolife trajectory
WGS 84
Altitude is in Feet
Reserved 3
0,2,255,My Track,0,0,2,8421376
0
39.99984,116.325001,0,487,39999.1202199074,2009-07-05,02:53:07
39.999899,116.324809,0,477,39999.1202777778,2009-07-05,02:53:12
40.000017,116.324672,0,468,39999.1203356481,2009-07-05,02:53:17
40.000234,116.324729,0,460,39999.1203935185,2009-07-05,02:53:22
40.000363,116.32467,0,450,39999.1204513889,2009-07-05,02:53:27
40.000565,116.324806,0,439,39999.1205092593,2009-07-05,02:53:32
40.000766,116.324777,0,459,39999.1205671296,2009-07-05,02:53:37
40.000923,116.3246,0,447,39999.120625,2009-07-05,02:53:42
40.001124,116.324619,0,434,39999.1206828704,2009-07-05,02:53:47
40.00119,116.324427,0,424,39999.1207407407,2009-07-05,02:53:52
40.001199,116.324249,0,416,39999.1207986111,2009-07-05,02:53:57
40.001195,116.323988,0,409,39999.1208564815,2009-07-05,02:54:02
40.001232,116.323772,0,403,39999.1209143519,2009-07-05,02:54:07
40.001358,116.323635,0,396,39999.1209722222,2009-07-05,02:54:12
40.001519,116.323392,0,390,39999.1210300926,2009-07-05,02:54:17
40.001737,116.323428,0,383,39999.121087963,2009-07-05,02:54:22
40.001983,116.323305,0,376,39999.1211458333,2009-07-05,02:54:27
40.002171,116.323232,0,368,39999.1212037037,2009-07-05,02:54:32
40.002393,116.323238,0,361,39999.1212615741,2009-07-05,02:54:37
40.002642,116.323369,0,354,39999.1213194444,2009-07-05,02:54:42
40.002879,116.323395,0,346,39999.1213773148,2009-07-05,02:54:47
40.003133,116.323618,0,338,39999.1214351852,2009-07-05,02:54:52
40.003386,116.323941,0,331,39999.1214930556,2009-07-05,02:54:57
40.003577,116.323783,0,326,39999.1215509259,2009-07-05,02:55:02
40.003754,116.323532,0,320,39999.1216087963,2009-07-05,02:55:07
40.003975,116.323401,0,314,39999.1216666667,2009-07-05,02:55:12
40.00428,116.323353,0,310,39999.121724537,2009-07-05,02:55:17
40.004529,116.323244,0,305,39999.1217824074,2009-07-05,02:55:22
40.004779,116.32327,0,302,39999.1218402778,2009-07-05,02:55:27
40.005093,116.323469,0,299,39999.1218981481,2009-07-05,02:55:32
40.00522,116.323228,0,294,39999.1219560185,2009-07-05,02:55:37
40.005448,116.323347,0,292,39999.1220138889,2009-07-05,02:55:42
40.005688,116.323457,0,290,39999.1220717593,2009-07-05,02:55:47
40.006009,116.323977,0,289,39999.1221296296,2009-07-05,02:55:52
40.006204,116.323801,0,286,39999.1221875,2009-07-05,02:55:57
40.006387,116.323563,0,283,39999.1222453704,2009-07-05,02:56:02
40.006605,116.323646,0,280,39999.1223032407,2009-07-05,02:56:07
40.0066,116.323427,0,279,39999.1223611111,2009-07-05,02:56:12
40.006589,116.323133,0,282,39999.1224189815,2009-07-05,02:56:17
40.006572,116.322813,0,286,39999.1224768519,2009-07-05,02:56:22
40.006582,116.322499,0,290,39999.1225347222,2009-07-05,02:56:27
40.006594,116.322162,0,296,39999.1225925926,2009-07-05,02:56:32
40.00658,116.321865,0,304,39999.122650463,2009-07-05,02:56:37
40.006594,116.321565,0,311,39999.1227083333,2009-07-05,02:56:42
40.006596,116.321269,0,321,39999.1227662037,2009-07-05,02:56:47
40.006586,116.320961,0,331,39999.1228240741,2009-07-05,02:56:52
40.006584,116.320711,0,342,39999.1228819444,2009-07-05,02:56:57
40.006722,116.320518,0,352,39999.1229398148,2009-07-05,02:57:02
40.006937,116.320438,0,362,39999.1229976852,2009-07-05,02:57:07
40.007133,116.320332,0,373,39999.1230555556,2009-07-05,02:57:12
40.007309,116.320325,0,384,39999.1231134259,2009-07-05,02:57:17
40.007311,116.320051,0,398,39999.1231712963,2009-07-05,02:57:22
40.007282,116.319753,0,410,39999.1232291667,2009-07-05,02:57:27
40.007268,116.319483,0,422,39999.123287037,2009-07-05,02:57:32
40.007254,116.319179,0,436,39999.1233449074,2009-07-05,02:57:37
40.007369,116.318924,0,450,39999.1234027778,2009-07-05,02:57:42
40.007521,116.318824,0,466,39999.1234606481,2009-07-05,02:57:47
40.007647,116.318739,0,481,39999.1235185185,2009-07-05,02:57:52
40.007696,116.318639,0,497,39999.1235763889,2009-07-05,02:57:57
40.007696,116.318561,0,513,39999.1236342593,2009-07-05,02:58:02
40.007665,116.318511,0,529,39999.1236921296,2009-07-05,02:58:07
40.007734,116.31834,0,546,39999.12375,2009-07-05,02:58:12
40.00781,116.318173,0,563,39999.1238078704,2009-07-05,02:58:17
40.007822,116.318049,0,580,39999.1238657407,2009-07-05,02:58:22
40.007277,116.320735,0,163,39999.1278009259,2009-07-05,03:04:02
40.007399,116.321081,0,117,39999.1278587963,2009-07-05,03:04:07
40.007318,116.321205,0,116,39999.1279166667,2009-07-05,03:04:12
40.007161,116.321198,0,111,39999.127974537,2009-07-05,03:04:17
40.006994,116.321216,0,119,39999.1280324074,2009-07-05,03:04:22
40.006809,116.321203,0,115,39999.1280902778,2009-07-05,03:04:27
40.006523,116.321232,0,104,39999.1281481481,2009-07-05,03:04:32
40.006289,116.321251,0,107,39999.1282060185,2009-07-05,03:04:37
40.006092,116.321257,0,102,39999.1282638889,2009-07-05,03:04:42
40.005911,116.32128,0,93,39999.1283217593,2009-07-05,03:04:47
40.00575,116.321319,0,90,39999.1283796296,2009-07-05,03:04:52
40.005577,116.321347,0,85,39999.1284375,2009-07-05,03:04:57
40.005364,116.321353,0,84,39999.1284953704,2009-07-05,03:05:02
40.005171,116.321376,0,83,39999.1285532407,2009-07-05,03:05:07
40.005004,116.321397,0,91,39999.1286111111,2009-07-05,03:05:12
40.004888,116.321368,0,97,39999.1286689815,2009-07-05,03:05:17
40.004748,116.321378,0,96,39999.1287268519,2009-07-05,03:05:22
40.004578,116.321401,0,98,39999.1287847222,2009-07-05,03:05:27
40.004412,116.321425,0,98,39999.1288425926,2009-07-05,03:05:32
40.004249,116.321414,0,100,39999.128900463,2009-07-05,03:05:37
40.004046,116.321453,0,95,39999.1289583333,2009-07-05,03:05:42
40.00384,116.321456,0,92,39999.1290162037,2009-07-05,03:05:47
40.003644,116.321499,0,95,39999.1290740741,2009-07-05,03:05:52
40.003439,116.321562,0,100,39999.1291319444,2009-07-05,03:05:57
40.003432,116.321784,0,98,39999.1291898148,2009-07-05,03:06:02
40.003451,116.322034,0,90,39999.1292476852,2009-07-05,03:06:07
40.003483,116.322295,0,86,39999.1293055556,2009-07-05,03:06:12
40.003493,116.322546,0,90,39999.1293634259,2009-07-05,03:06:17
40.003517,116.322814,0,93,39999.1294212963,2009-07-05,03:06:22
40.003528,116.32307,0,98,39999.1294791667,2009-07-05,03:06:27
40.003516,116.323376,0,102,39999.129537037,2009-07-05,03:06:32
40.003504,116.323649,0,104,39999.1295949074,2009-07-05,03:06:37
40.003505,116.323946,0,109,39999.1296527778,2009-07-05,03:06:42
40.003436,116.32423,0,110,39999.1297106481,2009-07-05,03:06:47
40.003457,116.32453,0,115,39999.1297685185,2009-07-05,03:06:52
40.003494,116.324792,0,117,39999.1298263889,2009-07-05,03:06:57
40.003429,116.325084,0,135,39999.1298842593,2009-07-05,03:07:02
40.003257,116.325116,0,143,39999.1299421296,2009-07-05,03:07:07
40.003083,116.32511,0,143,39999.13,2009-07-05,03:07:12
40.002886,116.32513,0,138,39999.1300578704,2009-07-05,03:07:17
40.002687,116.325139,0,138,39999.1301157407,2009-07-05,03:07:22
40.002484,116.325168,0,137,39999.1301736111,2009-07-05,03:07:27
40.002382,116.325346,0,133,39999.1302314815,2009-07-05,03:07:32
40.00235,116.32561,0,123,39999.1302893519,2009-07-05,03:07:37
40.00235,116.325895,0,117,39999.1303472222,2009-07-05,03:07:42
40.00237,116.326162,0,117,39999.1304050926,2009-07-05,03:07:47
40.002395,116.326444,0,125,39999.130462963,2009-07-05,03:07:52
40.002249,116.326586,0,130,39999.1305208333,2009-07-05,03:07:57
40.002101,116.326605,0,126,39999.1305787037,2009-07-05,03:08:02
40.001913,116.326669,0,120,39999.1306365741,2009-07-05,03:08:07
40.001769,116.326733,0,114,39999.1306944444,2009-07-05,03:08:12
40.001551,116.326772,0,108,39999.1307523148,2009-07-05,03:08:17
40.001396,116.326885,0,113,39999.1308101852,2009-07-05,03:08:22
40.001193,116.327006,0,110,39999.1308680556,2009-07-05,03:08:27
40.000973,116.327059,0,101,39999.1309259259,2009-07-05,03:08:32
40.000785,116.327062,0,96,39999.1309837963,2009-07-05,03:08:37
40.000599,116.327062,0,87,39999.1310416667,2009-07-05,03:08:42
40.000374,116.327033,0,76,39999.131099537,2009-07-05,03:08:47
40.000172,116.32714,0,74,39999.1311574074,2009-07-05,03:08:52
39.999989,116.327193,0,98,39999.1312152778,2009-07-05,03:08:57
39.999967,116.327206,0,104,39999.1312731481,2009-07-05,03:09:02
39.999963,116.327214,0,106,39999.1313310185,2009-07-05,03:09:07
39.999963,116.327214,0,106,39999.1313657407,2009-07-05,03:09:10
39.99996,116.32722,0,107,39999.1313888889,2009-07-05,03:09:12
39.999961,116.327269,0,108,39999.1314467593,2009-07-05,03:09:17
39.999996,116.327319,0,109,39999.1315046296,2009-07-05,03:09:22
40.000007,116.327349,0,110,39999.1315625,2009-07-05,03:09:27
40.000018,116.327375,0,111,39999.1316203704,2009-07-05,03:09:32
40.000026,116.327398,0,112,39999.1316782407,2009-07-05,03:09:37
39.999981,116.327382,0,113,39999.1317361111,2009-07-05,03:09:42
39.9999,116.327371,0,114,39999.1317939815,2009-07-05,03:09:47
39.999813,116.327394,0,114,39999.1318518519,2009-07-05,03:09:52
39.999761,116.32742,0,115,39999.1319097222,2009-07-05,03:09:57
39.999759,116.327485,0,116,39999.1319675926,2009-07-05,03:10:02
39.999752,116.327531,0,117,39999.132025463,2009-07-05,03:10:07
39.999705,116.327558,0,118,39999.1320833333,2009-07-05,03:10:12
39.999671,116.327553,0,120,39999.1321412037,2009-07-05,03:10:17
39.99968,116.327565,0,121,39999.1321990741,2009-07-05,03:10:22
39.999702,116.327628,0,122,39999.1322569444,2009-07-05,03:10:27
39.999774,116.327654,0,124,39999.1323148148,2009-07-05,03:10:32
39.999912,116.327688,0,125,39999.1323726852,2009-07-05,03:10:37
40.000077,116.327749,0,126,39999.1324305556,2009-07-05,03:10:42
40.000332,116.327771,0,128,39999.1324884259,2009-07-05,03:10:47
40.00064,116.32771,0,129,39999.1325462963,2009-07-05,03:10:52
40.000713,116.327762,0,131,39999.1326041667,2009-07-05,03:10:57
40.000728,116.327746,0,132,39999.132662037,2009-07-05,03:11:02
40.000729,116.327783,0,134,39999.1327199074,2009-07-05,03:11:07
40.000759,116.327833,0,135,39999.1327777778,2009-07-05,03:11:12
40.000848,116.327432,0,150,39999.1363078704,2009-07-05,03:16:17
40.000848,116.327414,0,146,39999.1363657407,2009-07-05,03:16:22
40.000839,116.327442,0,150,39999.1364236111,2009-07-05,03:16:27
40.000847,116.327357,0,152,39999.1364814815,2009-07-05,03:16:32
40.000846,116.327369,0,153,39999.1365393519,2009-07-05,03:16:37
40.000865,116.327325,0,155,39999.1365972222,2009-07-05,03:16:42
40.000863,116.327335,0,156,39999.1366550926,2009-07-05,03:16:47
40.000861,116.327342,0,156,39999.136712963,2009-07-05,03:16:52
40.000861,116.327342,0,156,39999.1367476852,2009-07-05,03:16:55
40.000859,116.327346,0,156,39999.1367708333,2009-07-05,03:16:57
40.000853,116.327363,0,156,39999.1368287037,2009-07-05,03:17:02
40.000829,116.327397,0,156,39999.1368865741,2009-07-05,03:17:07
40.000805,116.327437,0,156,39999.1369444444,2009-07-05,03:17:12
40.001505,116.32788,0,-1046,39999.1412847222,2009-07-05,03:23:27
39.999966,116.327235,0,105,39999.141400463,2009-07-05,03:23:37
39.999945,116.327192,0,109,39999.1414583333,2009-07-05,03:23:42
39.999966,116.327145,0,89,39999.1415162037,2009-07-05,03:23:47
40.000006,116.327145,0,94,39999.1415740741,2009-07-05,03:23:52
39.999939,116.327193,0,106,39999.1416319444,2009-07-05,03:23:57
39.999896,116.327117,0,104,39999.1416898148,2009-07-05,03:24:02
39.999791,116.3271,0,114,39999.1417476852,2009-07-05,03:24:07
39.999677,116.327104,0,125,39999.1418055556,2009-07-05,03:24:12
39.999589,116.32705,0,128,39999.1418634259,2009-07-05,03:24:17
39.999494,116.327001,0,127,39999.1419212963,2009-07-05,03:24:22
39.999412,116.326945,0,126,39999.1419791667,2009-07-05,03:24:27
39.999351,116.326849,0,122,39999.142037037,2009-07-05,03:24:32
39.999313,116.326729,0,117,39999.1420949074,2009-07-05,03:24:37
39.999247,116.32673,0,114,39999.1421527778,2009-07-05,03:24:42
39.999235,116.326736,0,114,39999.1422106481,2009-07-05,03:24:47
39.999237,116.326729,0,113,39999.1422685185,2009-07-05,03:24:52
39.999236,116.32673,0,113,39999.1423263889,2009-07-05,03:24:57
39.999234,116.326734,0,114,39999.1423842593,2009-07-05,03:25:02
39.999234,116.326733,0,114,39999.1424421296,2009-07-05,03:25:07
39.999233,116.326732,0,114,39999.1425,2009-07-05,03:25:12
39.999234,116.326729,0,114,39999.1425578704,2009-07-05,03:25:17
39.999235,116.326727,0,114,39999.1426157407,2009-07-05,03:25:22
39.999234,116.326727,0,114,39999.1426736111,2009-07-05,03:25:27
39.999235,116.326722,0,114,39999.1427314815,2009-07-05,03:25:32
39.999234,116.326723,0,114,39999.1427893518,2009-07-05,03:25:37
39.999234,116.326722,0,114,39999.1428472222,2009-07-05,03:25:42
39.999234,116.326722,0,115,39999.1429050926,2009-07-05,03:25:47
39.999234,116.326722,0,115,39999.1429398148,2009-07-05,03:25:50
39.999234,116.326722,0,115,39999.142962963,2009-07-05,03:25:52
39.999174,116.326722,0,117,39999.1430208333,2009-07-05,03:25:57
39.999048,116.326728,0,115,39999.1430787037,2009-07-05,03:26:02
39.998901,116.326721,0,119,39999.1431365741,2009-07-05,03:26:07
39.99877,116.326726,0,122,39999.1431944444,2009-07-05,03:26:12
39.998645,116.326735,0,122,39999.1432523148,2009-07-05,03:26:17
39.99852,116.326755,0,128,39999.1433101852,2009-07-05,03:26:22
39.998389,116.326761,0,131,39999.1433680556,2009-07-05,03:26:27
39.998283,116.326788,0,137,39999.1434259259,2009-07-05,03:26:32
39.998073,116.326763,0,138,39999.1434837963,2009-07-05,03:26:37
39.997934,116.326788,0,137,39999.1435416667,2009-07-05,03:26:42
39.997753,116.32677,0,142,39999.143599537,2009-07-05,03:26:47
39.997593,116.326766,0,143,39999.1436574074,2009-07-05,03:26:52
39.997451,116.326772,0,146,39999.1437152778,2009-07-05,03:26:57
39.997337,116.326767,0,151,39999.1437731481,2009-07-05,03:27:02
39.99722,116.326792,0,158,39999.1438310185,2009-07-05,03:27:07
39.997102,116.326823,0,168,39999.1438888889,2009-07-05,03:27:12
39.996906,116.326755,0,163,39999.1439467593,2009-07-05,03:27:17
39.996748,116.326772,0,157,39999.1440046296,2009-07-05,03:27:22
39.996596,116.326769,0,166,39999.1440625,2009-07-05,03:27:27
39.996441,116.326749,0,168,39999.1441203704,2009-07-05,03:27:32
39.996253,116.326689,0,164,39999.1441782407,2009-07-05,03:27:37
39.996085,116.326592,0,163,39999.1442361111,2009-07-05,03:27:42
39.995905,116.326575,0,154,39999.1442939815,2009-07-05,03:27:47
39.995742,116.326602,0,157,39999.1443518519,2009-07-05,03:27:52
39.995579,116.326596,0,160,39999.1444097222,2009-07-05,03:27:57
39.995428,116.326613,0,150,39999.1444675926,2009-07-05,03:28:02
39.995274,116.326571,0,146,39999.144525463,2009-07-05,03:28:07
39.995137,116.326477,0,142,39999.1445833333,2009-07-05,03:28:12
39.994985,116.326415,0,137,39999.1446412037,2009-07-05,03:28:17
39.994822,116.326411,0,134,39999.1446990741,2009-07-05,03:28:22
39.994667,116.326413,0,128,39999.1447569444,2009-07-05,03:28:27
39.994513,116.326389,0,125,39999.1448148148,2009-07-05,03:28:32
39.994369,116.326382,0,122,39999.1448726852,2009-07-05,03:28:37
39.994209,116.326394,0,115,39999.1449305556,2009-07-05,03:28:42
39.99405,116.326416,0,110,39999.1449884259,2009-07-05,03:28:47
39.993879,116.326393,0,112,39999.1450462963,2009-07-05,03:28:52
39.993707,116.326378,0,105,39999.1451041667,2009-07-05,03:28:57
39.993549,116.326378,0,109,39999.145162037,2009-07-05,03:29:02
39.993378,116.326395,0,113,39999.1452199074,2009-07-05,03:29:07
39.993229,116.326411,0,111,39999.1452777778,2009-07-05,03:29:12
39.993069,116.326375,0,107,39999.1453356481,2009-07-05,03:29:17
39.992952,116.326335,0,99,39999.1453935185,2009-07-05,03:29:22
39.992825,116.326344,0,87,39999.1454513889,2009-07-05,03:29:27
39.992655,116.326309,0,80,39999.1455092593,2009-07-05,03:29:32
39.992459,116.326187,0,81,39999.1455671296,2009-07-05,03:29:37
39.992305,116.326219,0,73,39999.145625,2009-07-05,03:29:42
39.992079,116.326411,0,91,39999.1456828704,2009-07-05,03:29:47
39.991882,116.326436,0,95,39999.1457407407,2009-07-05,03:29:52
39.991732,116.32645,0,100,39999.1457986111,2009-07-05,03:29:57
39.991611,116.326432,0,108,39999.1458564815,2009-07-05,03:30:02
39.991473,116.326459,0,114,39999.1459143519,2009-07-05,03:30:07
39.991332,116.326481,0,122,39999.1459722222,2009-07-05,03:30:12
39.991179,116.326507,0,130,39999.1460300926,2009-07-05,03:30:17
39.991,116.326532,0,134,39999.146087963,2009-07-05,03:30:22
39.99082,116.326524,0,144,39999.1461458333,2009-07-05,03:30:27
39.990676,116.32653,0,144,39999.1462037037,2009-07-05,03:30:32
39.990534,116.32653,0,145,39999.1462615741,2009-07-05,03:30:37
39.99041,116.326511,0,149,39999.1463194444,2009-07-05,03:30:42
39.990279,116.32654,0,152,39999.1463773148,2009-07-05,03:30:47
39.990158,116.326574,0,155,39999.1464351852,2009-07-05,03:30:52
39.990038,116.326601,0,157,39999.1464930556,2009-07-05,03:30:57
39.989959,116.326575,0,156,39999.1465509259,2009-07-05,03:31:02
39.989856,116.326565,0,163,39999.1466087963,2009-07-05,03:31:07
39.989733,116.326574,0,169,39999.1466666667,2009-07-05,03:31:12
39.989605,116.326572,0,172,39999.146724537,2009-07-05,03:31:17
39.989461,116.326578,0,172,39999.1467824074,2009-07-05,03:31:22
39.989306,116.326616,0,170,39999.1468402778,2009-07-05,03:31:27
39.989177,116.326593,0,162,39999.1468981481,2009-07-05,03:31:32
39.989047,116.326602,0,160,39999.1469560185,2009-07-05,03:31:37
39.988923,116.326596,0,157,39999.1470138889,2009-07-05,03:31:42
39.98872,116.326785,0,151,39999.149537037,2009-07-05,03:35:20
39.988339,116.326811,0,148,39999.1495949074,2009-07-05,03:35:25
39.987847,116.326833,0,146,39999.1496527778,2009-07-05,03:35:30
39.987331,116.326862,0,146,39999.1497106481,2009-07-05,03:35:35
39.986826,116.326914,0,146,39999.1497685185,2009-07-05,03:35:40
39.986351,116.326912,0,146,39999.1498263889,2009-07-05,03:35:45
39.985879,116.326953,0,146,39999.1498842593,2009-07-05,03:35:50
39.985607,116.326988,0,144,39999.1499421296,2009-07-05,03:35:55
39.985542,116.326973,0,143,39999.15,2009-07-05,03:36:00
39.985545,116.326956,0,142,39999.1500578704,2009-07-05,03:36:05
39.985454,116.32694,0,143,39999.1501157407,2009-07-05,03:36:10
39.985307,116.326941,0,147,39999.1501736111,2009-07-05,03:36:15
39.98526,116.326935,0,152,39999.1502314815,2009-07-05,03:36:20
39.985278,116.326939,0,153,39999.1502893518,2009-07-05,03:36:25
39.985283,116.326955,0,154,39999.1503240741,2009-07-05,03:36:28
39.985257,116.326953,0,154,39999.1503703704,2009-07-05,03:36:32
39.985261,116.326952,0,154,39999.1504166667,2009-07-05,03:36:36
39.985264,116.326952,0,155,39999.1504513889,2009-07-05,03:36:39
39.985264,116.326944,0,155,39999.1504976852,2009-07-05,03:36:43
39.985264,116.326944,0,155,39999.1505092593,2009-07-05,03:36:44
39.985265,116.326943,0,156,39999.1505324074,2009-07-05,03:36:46
39.985145,116.326926,0,160,39999.1505787037,2009-07-05,03:36:50
39.98504,116.32693,0,164,39999.1506134259,2009-07-05,03:36:53
39.984953,116.326931,0,167,39999.1506597222,2009-07-05,03:36:57
39.984953,116.326931,0,167,39999.1506712963,2009-07-05,03:36:58
39.984948,116.326929,0,167,39999.1506944444,2009-07-05,03:37:00
39.984919,116.326929,0,169,39999.1507407407,2009-07-05,03:37:04
39.984887,116.326914,0,171,39999.150775463,2009-07-05,03:37:07
39.984867,116.326906,0,173,39999.1508217593,2009-07-05,03:37:11
39.984843,116.326909,0,176,39999.1508564815,2009-07-05,03:37:14
39.984812,116.326878,0,181,39999.1509027778,2009-07-05,03:37:18
39.984787,116.326852,0,185,39999.1509375,2009-07-05,03:37:21
39.984767,116.326841,0,192,39999.1509837963,2009-07-05,03:37:25
39.984768,116.326867,0,197,39999.1510185185,2009-07-05,03:37:28
39.984823,116.326878,0,206,39999.1510648148,2009-07-05,03:37:32
39.984871,116.326876,0,210,39999.151099537,2009-07-05,03:37:35
39.984961,116.326879,0,216,39999.1511458333,2009-07-05,03:37:39
39.984994,116.326886,0,219,39999.1511805556,2009-07-05,03:37:42
39.985098,116.32689,0,227,39999.1512268518,2009-07-05,03:37:46
39.985128,116.326885,0,231,39999.1512615741,2009-07-05,03:37:49
39.985154,116.326861,0,239,39999.1513078704,2009-07-05,03:37:53
39.9852,116.326833,0,248,39999.1513541667,2009-07-05,03:37:57
39.985211,116.326825,0,255,39999.1513888889,2009-07-05,03:38:00
39.985187,116.326903,0,263,39999.1514351852,2009-07-05,03:38:04
39.985065,116.326906,0,268,39999.1514699074,2009-07-05,03:38:07
39.984816,116.326896,0,277,39999.1515162037,2009-07-05,03:38:11
39.984567,116.326905,0,281,39999.1515509259,2009-07-05,03:38:14
39.984166,116.326928,0,283,39999.1515972222,2009-07-05,03:38:18
39.983707,116.326994,0,254,39999.1516319444,2009-07-05,03:38:21
39.983234,116.32708,0,236,39999.1516782407,2009-07-05,03:38:25
39.982889,116.327109,0,224,39999.151712963,2009-07-05,03:38:28
39.982424,116.327161,0,209,39999.1517592593,2009-07-05,03:38:32
39.981929,116.327143,0,198,39999.1518171296,2009-07-05,03:38:37
39.981711,116.327135,0,190,39999.151875,2009-07-05,03:38:42
39.981749,116.327152,0,169,39999.1519328704,2009-07-05,03:38:47
39.981749,116.327152,0,169,39999.1519675926,2009-07-05,03:38:50
39.981747,116.327152,0,168,39999.1519907407,2009-07-05,03:38:52
39.981735,116.327151,0,167,39999.1520486111,2009-07-05,03:38:57
39.981503,116.327155,0,167,39999.1521064815,2009-07-05,03:39:02
39.981125,116.327169,0,161,39999.1521643519,2009-07-05,03:39:07
39.980663,116.327206,0,157,39999.1522222222,2009-07-05,03:39:12
39.98018,116.327241,0,155,39999.1522800926,2009-07-05,03:39:17
39.979764,116.327272,0,150,39999.152337963,2009-07-05,03:39:22
39.97926,116.327237,0,159,39999.1523958333,2009-07-05,03:39:27
39.978663,116.327248,0,164,39999.1524537037,2009-07-05,03:39:32
39.978126,116.327301,0,164,39999.1525115741,2009-07-05,03:39:37
39.977608,116.327227,0,167,39999.1525694444,2009-07-05,03:39:42
39.977448,116.327307,0,165,39999.1526273148,2009-07-05,03:39:47
39.977449,116.327331,0,166,39999.1526851852,2009-07-05,03:39:52
39.977373,116.32737,0,182,39999.1527430556,2009-07-05,03:39:57
39.977095,116.327374,0,195,39999.1528009259,2009-07-05,03:40:02
39.97692,116.327376,0,193,39999.1528587963,2009-07-05,03:40:07
39.976695,116.327379,0,187,39999.1529166667,2009-07-05,03:40:12
39.976478,116.327378,0,176,39999.152974537,2009-07-05,03:40:17
39.97634,116.327375,0,167,39999.1530324074,2009-07-05,03:40:22
39.976214,116.327317,0,162,39999.1530902778,2009-07-05,03:40:27
39.976212,116.327291,0,163,39999.1531481481,2009-07-05,03:40:32
39.976216,116.327287,0,162,39999.1532060185,2009-07-05,03:40:37
39.976216,116.327285,0,162,39999.1532638889,2009-07-05,03:40:42
39.976224,116.327277,0,162,39999.1533217593,2009-07-05,03:40:47
39.976231,116.327273,0,162,39999.1533796296,2009-07-05,03:40:52
39.976235,116.32727,0,162,39999.1534375,2009-07-05,03:40:57
39.97624,116.327266,0,162,39999.1534953704,2009-07-05,03:41:02
39.97624,116.327266,0,162,39999.1535300926,2009-07-05,03:41:05
39.976238,116.327263,0,162,39999.1535532407,2009-07-05,03:41:07
39.976205,116.327256,0,162,39999.1536111111,2009-07-05,03:41:12
39.975903,116.327302,0,168,39999.1536689815,2009-07-05,03:41:17
39.975562,116.327334,0,164,39999.1537268519,2009-07-05,03:41:22
39.975173,116.327396,0,172,39999.1537847222,2009-07-05,03:41:27
39.974767,116.327432,0,158,39999.1538425926,2009-07-05,03:41:32
39.97441,116.327442,0,162,39999.153900463,2009-07-05,03:41:37
39.974309,116.327439,0,168,39999.1539583333,2009-07-05,03:41:42
39.974318,116.327452,0,174,39999.1540162037,2009-07-05,03:41:47
39.974316,116.327452,0,174,39999.1540740741,2009-07-05,03:41:52
39.974313,116.327453,0,175,39999.1541319444,2009-07-05,03:41:57
39.974313,116.327453,0,175,39999.1541666667,2009-07-05,03:42:00
39.974308,116.327453,0,175,39999.1541898148,2009-07-05,03:42:02
39.974199,116.327487,0,178,39999.1542476852,2009-07-05,03:42:07
39.973888,116.327533,0,181,39999.1543055556,2009-07-05,03:42:12
39.973417,116.327562,0,180,39999.1543634259,2009-07-05,03:42:17
39.972874,116.327546,0,184,39999.1544212963,2009-07-05,03:42:22
39.972308,116.327603,0,183,39999.1544791667,2009-07-05,03:42:27
39.971791,116.327595,0,179,39999.154537037,2009-07-05,03:42:32
39.97138,116.327617,0,174,39999.1545949074,2009-07-05,03:42:37
39.971046,116.327606,0,160,39999.1546527778,2009-07-05,03:42:42
39.970972,116.327621,0,157,39999.1547106481,2009-07-05,03:42:47
39.970976,116.32762,0,161,39999.1547685185,2009-07-05,03:42:52
39.970976,116.32762,0,161,39999.1548032407,2009-07-05,03:42:55
39.970968,116.327622,0,161,39999.1548263889,2009-07-05,03:42:57
39.97093,116.327627,0,161,39999.1548842593,2009-07-05,03:43:02
39.970699,116.327686,0,155,39999.1549421296,2009-07-05,03:43:07
39.970293,116.327716,0,146,39999.155,2009-07-05,03:43:12
39.969808,116.327742,0,143,39999.1550578704,2009-07-05,03:43:17
39.969287,116.327748,0,132,39999.1551157407,2009-07-05,03:43:22
39.968745,116.327774,0,127,39999.1551736111,2009-07-05,03:43:27
39.968161,116.327804,0,128,39999.1552314815,2009-07-05,03:43:32
39.967571,116.327837,0,130,39999.1552893519,2009-07-05,03:43:37
39.966984,116.327853,0,131,39999.1553472222,2009-07-05,03:43:42
39.966484,116.327929,0,139,39999.1554050926,2009-07-05,03:43:47
39.966061,116.327997,0,141,39999.155462963,2009-07-05,03:43:52
39.965626,116.328034,0,142,39999.1555208333,2009-07-05,03:43:57
39.965295,116.328013,0,144,39999.1555787037,2009-07-05,03:44:02
39.965255,116.327995,0,141,39999.1556365741,2009-07-05,03:44:07
39.965268,116.327994,0,142,39999.1556944444,2009-07-05,03:44:12
39.96512,116.328023,0,141,39999.1557523148,2009-07-05,03:44:17
39.964832,116.328068,0,139,39999.1558101852,2009-07-05,03:44:22
39.96443,116.328086,0,137,39999.1558680556,2009-07-05,03:44:27
39.963935,116.328169,0,139,39999.1559259259,2009-07-05,03:44:32
39.963362,116.32824,0,136,39999.1559837963,2009-07-05,03:44:37
39.962804,116.328294,0,141,39999.1560416667,2009-07-05,03:44:42
39.962372,116.32835,0,141,39999.156099537,2009-07-05,03:44:47
39.96212,116.328415,0,138,39999.1561574074,2009-07-05,03:44:52
39.96206,116.328445,0,138,39999.1562152778,2009-07-05,03:44:57
39.961999,116.328458,0,138,39999.1562731481,2009-07-05,03:45:02
39.961829,116.328458,0,148,39999.1563310185,2009-07-05,03:45:07
39.961601,116.32849,0,151,39999.1563888889,2009-07-05,03:45:12
39.961336,116.328494,0,157,39999.1564467593,2009-07-05,03:45:17
39.960926,116.328528,0,161,39999.1565046296,2009-07-05,03:45:22
39.96051,116.328571,0,162,39999.1565625,2009-07-05,03:45:27
39.960083,116.328625,0,155,39999.1566203704,2009-07-05,03:45:32
39.959729,116.328612,0,152,39999.1566782407,2009-07-05,03:45:37
39.959662,116.328609,0,159,39999.1567361111,2009-07-05,03:45:42
39.959672,116.328607,0,162,39999.1567939815,2009-07-05,03:45:47
39.959672,116.328607,0,162,39999.1568287037,2009-07-05,03:45:50
39.959673,116.328607,0,163,39999.1568518518,2009-07-05,03:45:52
39.959648,116.328615,0,163,39999.1569097222,2009-07-05,03:45:57
39.95943,116.328658,0,164,39999.1569675926,2009-07-05,03:46:02
39.959051,116.328744,0,168,39999.157025463,2009-07-05,03:46:07
39.958564,116.328796,0,170,39999.1570833333,2009-07-05,03:46:12
39.958044,116.328851,0,171,39999.1571412037,2009-07-05,03:46:17
39.95755,116.328918,0,175,39999.1571990741,2009-07-05,03:46:22
39.957144,116.328931,0,179,39999.1572569444,2009-07-05,03:46:27
39.956798,116.328904,0,181,39999.1573148148,2009-07-05,03:46:32
39.956663,116.328887,0,182,39999.1573726852,2009-07-05,03:46:37
39.956665,116.328882,0,184,39999.1574305556,2009-07-05,03:46:42
39.956665,116.328882,0,184,39999.1574652778,2009-07-05,03:46:45
39.956669,116.328879,0,185,39999.1574884259,2009-07-05,03:46:47
39.956681,116.328875,0,186,39999.1575462963,2009-07-05,03:46:52
39.956686,116.328873,0,187,39999.1576041667,2009-07-05,03:46:57
39.956689,116.328872,0,188,39999.157662037,2009-07-05,03:47:02
39.956691,116.328871,0,187,39999.1577199074,2009-07-05,03:47:07
39.956692,116.32887,0,187,39999.1577777778,2009-07-05,03:47:12
39.956689,116.328872,0,187,39999.1578356481,2009-07-05,03:47:17
39.956687,116.328872,0,187,39999.1578935185,2009-07-05,03:47:22
39.956687,116.328872,0,187,39999.1579282407,2009-07-05,03:47:25
39.956687,116.328872,0,187,39999.1579513889,2009-07-05,03:47:27
39.956696,116.32887,0,187,39999.1580092593,2009-07-05,03:47:32
39.956696,116.32887,0,187,39999.1580439815,2009-07-05,03:47:35
39.956704,116.328868,0,186,39999.1580671296,2009-07-05,03:47:37
39.956653,116.328859,0,186,39999.158125,2009-07-05,03:47:42
39.95641,116.328891,0,182,39999.1581828704,2009-07-05,03:47:47
39.956046,116.328917,0,178,39999.1582407407,2009-07-05,03:47:52
39.955578,116.328991,0,173,39999.1582986111,2009-07-05,03:47:57
39.955057,116.32908,0,172,39999.1583564815,2009-07-05,03:48:02
39.954602,116.329139,0,170,39999.1584143518,2009-07-05,03:48:07
39.954286,116.329137,0,164,39999.1584722222,2009-07-05,03:48:12
39.954238,116.329137,0,160,39999.1585300926,2009-07-05,03:48:17
39.95424,116.329134,0,160,39999.158587963,2009-07-05,03:48:22
39.95424,116.329134,0,160,39999.1586226852,2009-07-05,03:48:25
39.954246,116.329133,0,160,39999.1586458333,2009-07-05,03:48:27
39.954192,116.329148,0,157,39999.1587037037,2009-07-05,03:48:32
39.954052,116.329181,0,150,39999.1587615741,2009-07-05,03:48:37
39.953824,116.329231,0,141,39999.1588194444,2009-07-05,03:48:42
39.953448,116.329312,0,134,39999.1588773148,2009-07-05,03:48:47
39.953016,116.329362,0,139,39999.1589351852,2009-07-05,03:48:52
39.952599,116.329395,0,151,39999.1589930556,2009-07-05,03:48:57
39.952154,116.329453,0,157,39999.1590509259,2009-07-05,03:49:02
39.951754,116.329522,0,160,39999.1591087963,2009-07-05,03:49:07
39.951422,116.329618,0,165,39999.1591666667,2009-07-05,03:49:12
39.951083,116.329692,0,169,39999.159224537,2009-07-05,03:49:17
39.95091,116.32963,0,171,39999.1592824074,2009-07-05,03:49:22
39.950859,116.329411,0,175,39999.1593402778,2009-07-05,03:49:27
39.950839,116.329013,0,177,39999.1593981481,2009-07-05,03:49:32
39.950828,116.328549,0,178,39999.1594560185,2009-07-05,03:49:37
39.950825,116.328181,0,181,39999.1595138889,2009-07-05,03:49:42
39.950873,116.328079,0,184,39999.1595717593,2009-07-05,03:49:47
39.950892,116.32808,0,187,39999.1596296296,2009-07-05,03:49:52
39.950921,116.328021,0,190,39999.1596875,2009-07-05,03:49:57
39.950919,116.327989,0,193,39999.1597453704,2009-07-05,03:50:02
39.950936,116.327966,0,194,39999.1598032407,2009-07-05,03:50:07
39.950936,116.327966,0,194,39999.159837963,2009-07-05,03:50:10
39.950933,116.327966,0,195,39999.1598611111,2009-07-05,03:50:12
39.950841,116.327965,0,194,39999.1599189815,2009-07-05,03:50:17
39.950796,116.32795,0,198,39999.1599768519,2009-07-05,03:50:22
39.950796,116.32795,0,198,39999.1600115741,2009-07-05,03:50:25
39.950795,116.327946,0,199,39999.1600347222,2009-07-05,03:50:27
39.950791,116.327925,0,203,39999.1600925926,2009-07-05,03:50:32
39.950722,116.327903,0,203,39999.160150463,2009-07-05,03:50:37
39.9507,116.327932,0,200,39999.1602083333,2009-07-05,03:50:42
39.950678,116.327948,0,199,39999.1602662037,2009-07-05,03:50:47
39.950678,116.327954,0,199,39999.1603240741,2009-07-05,03:50:52
39.950679,116.327955,0,199,39999.1603819444,2009-07-05,03:50:57
39.950679,116.327955,0,199,39999.1604166667,2009-07-05,03:51:00
39.950686,116.327954,0,199,39999.1604398148,2009-07-05,03:51:02
39.950621,116.328069,0,148,39999.1613657407,2009-07-05,03:52:22
39.95046,116.328088,0,171,39999.1614236111,2009-07-05,03:52:27
39.950378,116.328138,0,198,39999.1614814815,2009-07-05,03:52:32
39.958961,116.328063,0,987,39999.1975115741,2009-07-05,04:44:25
39.955832,116.329224,0,115,39999.1975810185,2009-07-05,04:44:31
39.955502,116.329263,0,7,39999.1976388889,2009-07-05,04:44:36
39.954962,116.32934,0,-106,39999.1976967593,2009-07-05,04:44:41
39.955319,116.329308,0,8,39999.1977546296,2009-07-05,04:44:46
39.955656,116.329296,0,107,39999.1978125,2009-07-05,04:44:51
39.955932,116.32928,0,183,39999.1978703704,2009-07-05,04:44:56
39.956065,116.329274,0,193,39999.1979282407,2009-07-05,04:45:01
39.956321,116.329235,0,189,39999.1979861111,2009-07-05,04:45:06
39.956705,116.329156,0,192,39999.1980439815,2009-07-05,04:45:11
39.957184,116.329101,0,193,39999.1981018518,2009-07-05,04:45:16
39.957674,116.329028,0,193,39999.1981597222,2009-07-05,04:45:21
39.958167,116.328993,0,191,39999.1982175926,2009-07-05,04:45:26
39.958552,116.328938,0,196,39999.198275463,2009-07-05,04:45:31
39.958771,116.328925,0,206,39999.1983333333,2009-07-05,04:45:36
39.958757,116.328917,0,208,39999.1983912037,2009-07-05,04:45:41
39.958752,116.3289,0,209,39999.1984490741,2009-07-05,04:45:46
39.958745,116.328873,0,210,39999.1985069444,2009-07-05,04:45:51
39.958738,116.328844,0,211,39999.1985648148,2009-07-05,04:45:56
39.958839,116.328829,0,212,39999.1986226852,2009-07-05,04:46:01
39.959178,116.328857,0,214,39999.1986805556,2009-07-05,04:46:06
39.959536,116.328845,0,210,39999.1987384259,2009-07-05,04:46:11
39.959751,116.328818,0,208,39999.1987962963,2009-07-05,04:46:16
39.959809,116.328819,0,217,39999.1988541667,2009-07-05,04:46:21
39.959834,116.328808,0,217,39999.198912037,2009-07-05,04:46:26
39.959834,116.328808,0,217,39999.1989467593,2009-07-05,04:46:29
39.95984,116.328801,0,218,39999.1989699074,2009-07-05,04:46:31
39.959849,116.328797,0,219,39999.1990277778,2009-07-05,04:46:36
39.959851,116.328789,0,220,39999.1990856482,2009-07-05,04:46:41
39.959852,116.32879,0,220,39999.1991435185,2009-07-05,04:46:46
39.959853,116.328795,0,220,39999.1992013889,2009-07-05,04:46:51
39.959853,116.328795,0,220,39999.1992361111,2009-07-05,04:46:54
39.959861,116.328799,0,221,39999.1992592593,2009-07-05,04:46:56
39.959883,116.328799,0,221,39999.1993171296,2009-07-05,04:47:01
39.959915,116.3288,0,222,39999.199375,2009-07-05,04:47:06
39.960033,116.328792,0,224,39999.1994328704,2009-07-05,04:47:11
39.960329,116.328764,0,231,39999.1994907407,2009-07-05,04:47:16
39.960676,116.328745,0,233,39999.1995486111,2009-07-05,04:47:21
39.961018,116.328661,0,239,39999.1996064815,2009-07-05,04:47:26
39.961451,116.328592,0,235,39999.1996643519,2009-07-05,04:47:31
39.961926,116.328548,0,234,39999.1997222222,2009-07-05,04:47:36
39.962405,116.328469,0,240,39999.1997800926,2009-07-05,04:47:41
39.963011,116.328567,0,204,39999.199837963,2009-07-05,04:47:46
39.963482,116.328519,0,191,39999.1998958333,2009-07-05,04:47:51
39.963636,116.32849,0,185,39999.1999537037,2009-07-05,04:47:56
39.963621,116.328461,0,179,39999.2000115741,2009-07-05,04:48:01
39.963641,116.328455,0,179,39999.2000694444,2009-07-05,04:48:06
39.963875,116.328413,0,171,39999.2001273148,2009-07-05,04:48:11
39.964306,116.328372,0,167,39999.2001851852,2009-07-05,04:48:16
39.964781,116.328342,0,165,39999.2002430556,2009-07-05,04:48:21
39.965169,116.328313,0,175,39999.2003009259,2009-07-05,04:48:26
39.965479,116.328312,0,185,39999.2003587963,2009-07-05,04:48:31
39.965687,116.328275,0,184,39999.2004166667,2009-07-05,04:48:36
39.965774,116.328287,0,181,39999.200474537,2009-07-05,04:48:41
39.965785,116.328296,0,180,39999.2005324074,2009-07-05,04:48:46
39.965785,116.328296,0,180,39999.2005671296,2009-07-05,04:48:49
39.96579,116.328295,0,182,39999.2005902778,2009-07-05,04:48:51
39.965799,116.328293,0,184,39999.2006481481,2009-07-05,04:48:56
39.965801,116.328293,0,186,39999.2007060185,2009-07-05,04:49:01
39.965803,116.328293,0,187,39999.2007638889,2009-07-05,04:49:06
39.965809,116.328294,0,188,39999.2008217593,2009-07-05,04:49:11
39.965811,116.328294,0,189,39999.2008796296,2009-07-05,04:49:16
39.965812,116.328294,0,190,39999.2009375,2009-07-05,04:49:21
39.965809,116.328295,0,191,39999.2009953704,2009-07-05,04:49:26
39.965806,116.328295,0,191,39999.2010532407,2009-07-05,04:49:31
39.965807,116.328295,0,190,39999.2011111111,2009-07-05,04:49:36
39.96581,116.328295,0,190,39999.2011689815,2009-07-05,04:49:41
39.965812,116.328295,0,190,39999.2012268519,2009-07-05,04:49:46
39.965817,116.328295,0,189,39999.2012847222,2009-07-05,04:49:51
39.965825,116.328295,0,187,39999.2013425926,2009-07-05,04:49:56
39.965825,116.328295,0,187,39999.2013773148,2009-07-05,04:49:59
39.965832,116.328294,0,185,39999.201400463,2009-07-05,04:50:01
39.965884,116.328288,0,182,39999.2014583333,2009-07-05,04:50:06
39.966019,116.328257,0,179,39999.2015162037,2009-07-05,04:50:11
39.966195,116.328203,0,174,39999.2015740741,2009-07-05,04:50:16
39.966469,116.328199,0,169,39999.2016319444,2009-07-05,04:50:21
39.966811,116.328133,0,173,39999.2016898148,2009-07-05,04:50:26
39.967232,116.328077,0,171,39999.2017476852,2009-07-05,04:50:31
39.967744,116.328018,0,153,39999.2018055556,2009-07-05,04:50:36
39.968228,116.327951,0,141,39999.2018634259,2009-07-05,04:50:41
39.968733,116.327912,0,145,39999.2019212963,2009-07-05,04:50:46
39.969239,116.32791,0,148,39999.2019791667,2009-07-05,04:50:51
39.969746,116.327889,0,144,39999.202037037,2009-07-05,04:50:56
39.970228,116.327873,0,150,39999.2020949074,2009-07-05,04:51:01
39.970623,116.32785,0,147,39999.2021527778,2009-07-05,04:51:06
39.970741,116.327871,0,154,39999.2022106481,2009-07-05,04:51:11
39.970741,116.327871,0,154,39999.2022453704,2009-07-05,04:51:14
39.970739,116.327878,0,154,39999.2022685185,2009-07-05,04:51:16
39.970734,116.327901,0,155,39999.2023263889,2009-07-05,04:51:21
39.970734,116.327901,0,155,39999.2023611111,2009-07-05,04:51:24
39.970739,116.327908,0,155,39999.2023842593,2009-07-05,04:51:26
39.970952,116.327901,0,156,39999.2024421296,2009-07-05,04:51:31
39.971364,116.32785,0,160,39999.2025,2009-07-05,04:51:36
39.971889,116.327817,0,168,39999.2025578704,2009-07-05,04:51:41
39.972556,116.327853,0,183,39999.2026157407,2009-07-05,04:51:46
39.973195,116.327813,0,187,39999.2026736111,2009-07-05,04:51:51
39.97375,116.327813,0,194,39999.2027314815,2009-07-05,04:51:56
39.97415,116.327812,0,201,39999.2027893519,2009-07-05,04:52:01
39.974232,116.327769,0,230,39999.2028472222,2009-07-05,04:52:06
39.974285,116.32774,0,234,39999.2029050926,2009-07-05,04:52:11
39.974327,116.327767,0,238,39999.202962963,2009-07-05,04:52:16
39.974567,116.327824,0,228,39999.2030208333,2009-07-05,04:52:21
39.974749,116.327772,0,192,39999.2030787037,2009-07-05,04:52:26
39.974879,116.327773,0,165,39999.2031365741,2009-07-05,04:52:31
39.97489,116.32777,0,149,39999.2031944444,2009-07-05,04:52:36
39.974894,116.327771,0,139,39999.2032523148,2009-07-05,04:52:41
39.974897,116.327771,0,129,39999.2033101852,2009-07-05,04:52:46
39.974897,116.327771,0,129,39999.2033449074,2009-07-05,04:52:49
39.974903,116.32777,0,120,39999.2033680556,2009-07-05,04:52:51
39.974914,116.32777,0,113,39999.2034259259,2009-07-05,04:52:56
39.974923,116.327768,0,107,39999.2034837963,2009-07-05,04:53:01
39.974925,116.327767,0,104,39999.2035416667,2009-07-05,04:53:06
39.974929,116.327767,0,103,39999.203599537,2009-07-05,04:53:11
39.974926,116.327767,0,103,39999.2036574074,2009-07-05,04:53:16
39.974922,116.327766,0,103,39999.2037152778,2009-07-05,04:53:21
39.974923,116.327761,0,103,39999.2037731481,2009-07-05,04:53:26
39.974919,116.327759,0,103,39999.2038310185,2009-07-05,04:53:31
39.97492,116.327757,0,103,39999.2038888889,2009-07-05,04:53:36
39.974924,116.327757,0,103,39999.2039467593,2009-07-05,04:53:41
39.974926,116.327758,0,104,39999.2040046296,2009-07-05,04:53:46
39.974925,116.327758,0,104,39999.2040625,2009-07-05,04:53:51
39.974918,116.327756,0,104,39999.2041203704,2009-07-05,04:53:56
39.974917,116.327756,0,104,39999.2041782407,2009-07-05,04:54:01
39.974912,116.327755,0,104,39999.2042361111,2009-07-05,04:54:06
39.974919,116.327754,0,105,39999.2042939815,2009-07-05,04:54:11
39.974922,116.327754,0,105,39999.2043518518,2009-07-05,04:54:16
39.974925,116.327754,0,107,39999.2044097222,2009-07-05,04:54:21
39.974928,116.327753,0,108,39999.2044675926,2009-07-05,04:54:26
39.974928,116.327753,0,108,39999.2045023148,2009-07-05,04:54:29
39.974933,116.327754,0,109,39999.204525463,2009-07-05,04:54:31
39.974942,116.327754,0,110,39999.2045833333,2009-07-05,04:54:36
39.974952,116.327754,0,112,39999.2046412037,2009-07-05,04:54:41
39.974953,116.327753,0,114,39999.2046990741,2009-07-05,04:54:46
39.974948,116.327753,0,114,39999.2047569444,2009-07-05,04:54:51
39.974948,116.327753,0,114,39999.2047916667,2009-07-05,04:54:54
39.974949,116.327752,0,115,39999.2048148148,2009-07-05,04:54:56
39.975089,116.327694,0,118,39999.2048726852,2009-07-05,04:55:01
39.975423,116.327629,0,131,39999.2049305556,2009-07-05,04:55:06
39.975809,116.327594,0,149,39999.2049884259,2009-07-05,04:55:11
39.976367,116.327569,0,164,39999.2050462963,2009-07-05,04:55:16
39.976863,116.327528,0,174,39999.2051041667,2009-07-05,04:55:21
39.977357,116.327496,0,181,39999.205162037,2009-07-05,04:55:26
39.977646,116.327508,0,191,39999.2052199074,2009-07-05,04:55:31
39.977664,116.327526,0,189,39999.2052777778,2009-07-05,04:55:36
39.977689,116.327479,0,193,39999.2053356481,2009-07-05,04:55:41
39.978,116.327336,0,215,39999.2053935185,2009-07-05,04:55:46
39.978438,116.327287,0,223,39999.2054513889,2009-07-05,04:55:51
39.978783,116.327266,0,236,39999.2055092593,2009-07-05,04:55:56
39.978952,116.32725,0,245,39999.2055671296,2009-07-05,04:56:01
39.978999,116.327207,0,255,39999.205625,2009-07-05,04:56:06
39.978994,116.327193,0,255,39999.2056828704,2009-07-05,04:56:11
39.978994,116.327193,0,255,39999.2057175926,2009-07-05,04:56:14
39.978995,116.327195,0,257,39999.2057407407,2009-07-05,04:56:16
39.979007,116.327198,0,258,39999.2057986111,2009-07-05,04:56:21
39.979007,116.327198,0,258,39999.2058333333,2009-07-05,04:56:24
39.979012,116.3272,0,260,39999.2058564815,2009-07-05,04:56:26
39.979209,116.327277,0,265,39999.2059143518,2009-07-05,04:56:31
39.97951,116.327268,0,271,39999.2059722222,2009-07-05,04:56:36
39.979877,116.327223,0,286,39999.2060300926,2009-07-05,04:56:41
39.980319,116.327135,0,277,39999.206087963,2009-07-05,04:56:46
39.980894,116.327151,0,278,39999.2061458333,2009-07-05,04:56:51
39.98137,116.327178,0,273,39999.2062037037,2009-07-05,04:56:56
39.981696,116.327203,0,264,39999.2062615741,2009-07-05,04:57:01
39.981751,116.327247,0,235,39999.2063194444,2009-07-05,04:57:06
39.981759,116.327263,0,224,39999.2063773148,2009-07-05,04:57:11
39.981835,116.327295,0,222,39999.2064351852,2009-07-05,04:57:16
39.982183,116.3273,0,209,39999.2064930556,2009-07-05,04:57:21
39.982595,116.327295,0,198,39999.2065509259,2009-07-05,04:57:26
39.983042,116.327291,0,194,39999.2066087963,2009-07-05,04:57:31
39.983413,116.327355,0,207,39999.2066666667,2009-07-05,04:57:36
39.983738,116.327425,0,198,39999.206724537,2009-07-05,04:57:41
39.983818,116.327416,0,201,39999.2067824074,2009-07-05,04:57:46
39.983819,116.327415,0,202,39999.2068402778,2009-07-05,04:57:51
39.983823,116.327415,0,204,39999.2068981482,2009-07-05,04:57:56
39.983826,116.327414,0,206,39999.2069560185,2009-07-05,04:58:01
39.983826,116.327414,0,206,39999.2069907407,2009-07-05,04:58:04
39.983821,116.327414,0,207,39999.2070138889,2009-07-05,04:58:06
39.98381,116.327413,0,207,39999.2070717593,2009-07-05,04:58:11
39.983819,116.327416,0,208,39999.2071296296,2009-07-05,04:58:16
39.983995,116.327373,0,206,39999.2071875,2009-07-05,04:58:21
39.984338,116.327338,0,189,39999.2072453704,2009-07-05,04:58:26
39.98482,116.327284,0,175,39999.2073032407,2009-07-05,04:58:31
39.985293,116.327238,0,166,39999.2073611111,2009-07-05,04:58:36
39.985654,116.327238,0,163,39999.2074189815,2009-07-05,04:58:41
39.985761,116.327259,0,160,39999.2074768519,2009-07-05,04:58:46
39.985791,116.327234,0,157,39999.2075347222,2009-07-05,04:58:51
39.98594,116.327164,0,155,39999.2075925926,2009-07-05,04:58:56
39.986278,116.327054,0,155,39999.207650463,2009-07-05,04:59:01
39.986648,116.326921,0,162,39999.2077083333,2009-07-05,04:59:06
39.987067,116.326826,0,157,39999.2077662037,2009-07-05,04:59:11
39.987431,116.326862,0,180,39999.2078240741,2009-07-05,04:59:16
39.98754,116.32693,0,218,39999.2078819444,2009-07-05,04:59:21
39.98757,116.32695,0,231,39999.2079398148,2009-07-05,04:59:26
39.987574,116.32695,0,239,39999.2079976852,2009-07-05,04:59:31
39.987574,116.32695,0,239,39999.2080324074,2009-07-05,04:59:34
39.987578,116.326949,0,240,39999.2080555556,2009-07-05,04:59:36
39.987683,116.326916,0,216,39999.2081134259,2009-07-05,04:59:41
39.987924,116.326865,0,203,39999.2081712963,2009-07-05,04:59:46
39.988317,116.32687,0,181,39999.2082291667,2009-07-05,04:59:51
39.988692,116.326842,0,166,39999.208287037,2009-07-05,04:59:56
39.988974,116.326856,0,151,39999.2083449074,2009-07-05,05:00:01
39.989036,116.326876,0,152,39999.2084027778,2009-07-05,05:00:06
39.98899,116.326914,0,141,39999.2084606481,2009-07-05,05:00:11
39.988819,116.326842,0,131,39999.2085185185,2009-07-05,05:00:16
39.988603,116.32682,0,119,39999.2085763889,2009-07-05,05:00:21
39.988383,116.326841,0,118,39999.2086342593,2009-07-05,05:00:26
39.988383,116.326841,0,118,39999.2086689815,2009-07-05,05:00:29
39.988382,116.326844,0,120,39999.2086921296,2009-07-05,05:00:31
39.988547,116.326743,0,129,39999.20875,2009-07-05,05:00:36
39.9887,116.326707,0,125,39999.2088078704,2009-07-05,05:00:41
39.988762,116.326671,0,129,39999.2088657407,2009-07-05,05:00:46
39.988762,116.326671,0,129,39999.208900463,2009-07-05,05:00:49
39.988759,116.326677,0,129,39999.2089236111,2009-07-05,05:00:51
39.988953,116.326669,0,122,39999.2089814815,2009-07-05,05:00:56
39.989227,116.326677,0,121,39999.2090393519,2009-07-05,05:01:01
39.989509,116.326672,0,121,39999.2090972222,2009-07-05,05:01:06
39.989902,116.326651,0,132,39999.2091550926,2009-07-05,05:01:11
39.9902,116.326617,0,145,39999.209212963,2009-07-05,05:01:16
39.990471,116.326664,0,170,39999.2092708333,2009-07-05,05:01:21
39.990767,116.326666,0,166,39999.2093287037,2009-07-05,05:01:26
39.991053,116.326688,0,175,39999.2093865741,2009-07-05,05:01:31
39.991232,116.326645,0,180,39999.2094444444,2009-07-05,05:01:36
39.991371,116.326594,0,191,39999.2095023148,2009-07-05,05:01:41
39.991476,116.326601,0,204,39999.2095601852,2009-07-05,05:01:46
39.991581,116.32658,0,213,39999.2096180556,2009-07-05,05:01:51
39.991584,116.326582,0,213,39999.2096759259,2009-07-05,05:01:56
39.991584,116.326582,0,213,39999.2097106481,2009-07-05,05:01:59
39.991583,116.326582,0,214,39999.2097337963,2009-07-05,05:02:01
39.991619,116.32657,0,213,39999.2097916667,2009-07-05,05:02:06
39.991795,116.326583,0,218,39999.209849537,2009-07-05,05:02:11
39.992079,116.326623,0,212,39999.2099074074,2009-07-05,05:02:16
39.992388,116.326712,0,191,39999.2099652778,2009-07-05,05:02:21
39.99279,116.326552,0,167,39999.2100231481,2009-07-05,05:02:26
39.993123,116.326517,0,159,39999.2100810185,2009-07-05,05:02:31
39.993452,116.326541,0,153,39999.2101388889,2009-07-05,05:02:36
39.993701,116.326634,0,147,39999.2101967593,2009-07-05,05:02:41
39.993959,116.326724,0,138,39999.2102546296,2009-07-05,05:02:46
39.993991,116.326668,0,135,39999.2103125,2009-07-05,05:02:51
39.993909,116.326696,0,131,39999.2103703704,2009-07-05,05:02:56
39.994001,116.326718,0,132,39999.2104282407,2009-07-05,05:03:01
39.994199,116.326804,0,132,39999.2104861111,2009-07-05,05:03:06
39.994379,116.326829,0,140,39999.2105439815,2009-07-05,05:03:11
39.994609,116.326803,0,141,39999.2106018519,2009-07-05,05:03:16
39.994917,116.326778,0,140,39999.2106597222,2009-07-05,05:03:21
39.995175,116.326751,0,143,39999.2107175926,2009-07-05,05:03:26
39.995399,116.326707,0,151,39999.210775463,2009-07-05,05:03:31
39.995681,116.326672,0,167,39999.2108333333,2009-07-05,05:03:36
39.996017,116.326662,0,167,39999.2108912037,2009-07-05,05:03:41
39.996353,116.326779,0,183,39999.2109490741,2009-07-05,05:03:46
39.996704,116.326775,0,174,39999.2110069444,2009-07-05,05:03:51
39.997011,116.326754,0,159,39999.2110648148,2009-07-05,05:03:56
39.997307,116.326723,0,157,39999.2111226852,2009-07-05,05:04:01
39.997636,116.326717,0,151,39999.2111805556,2009-07-05,05:04:06
39.997993,116.326698,0,140,39999.2112384259,2009-07-05,05:04:11
39.998323,116.326675,0,127,39999.2112962963,2009-07-05,05:04:16
39.998585,116.32668,0,130,39999.2113541667,2009-07-05,05:04:21
39.998883,116.32666,0,129,39999.211412037,2009-07-05,05:04:26
39.999185,116.326673,0,128,39999.2114699074,2009-07-05,05:04:31
39.999392,116.326965,0,130,39999.2115277778,2009-07-05,05:04:36
39.99964,116.327141,0,129,39999.2115856481,2009-07-05,05:04:41
39.999877,116.327266,0,132,39999.2116435185,2009-07-05,05:04:46
39.999911,116.32738,0,135,39999.2117013889,2009-07-05,05:04:51
39.999879,116.327402,0,139,39999.2117592593,2009-07-05,05:04:56
39.999879,116.327402,0,139,39999.2117939815,2009-07-05,05:04:59
39.999886,116.327395,0,141,39999.2118171296,2009-07-05,05:05:01
39.999897,116.327358,0,143,39999.211875,2009-07-05,05:05:06
39.99987,116.327369,0,145,39999.2119328704,2009-07-05,05:05:11
39.99993,116.32743,0,147,39999.2119907407,2009-07-05,05:05:16
39.999945,116.327576,0,149,39999.2120486111,2009-07-05,05:05:21
39.999967,116.327597,0,152,39999.2121064815,2009-07-05,05:05:26
40.00011,116.327331,0,152,39999.2121643518,2009-07-05,05:05:31
40.000316,116.327071,0,153,39999.2122222222,2009-07-05,05:05:36
40.000389,116.326989,0,153,39999.2122800926,2009-07-05,05:05:41
40.000559,116.327088,0,153,39999.212337963,2009-07-05,05:05:46
40.000629,116.327139,0,154,39999.2123958333,2009-07-05,05:05:51
40.000697,116.327203,0,155,39999.2124537037,2009-07-05,05:05:56
40.000726,116.327254,0,154,39999.2125115741,2009-07-05,05:06:01
40.000701,116.327278,0,155,39999.2125694444,2009-07-05,05:06:06
40.000632,116.327234,0,156,39999.2126273148,2009-07-05,05:06:11
40.000577,116.327205,0,157,39999.2126851852,2009-07-05,05:06:16
40.000566,116.32722,0,159,39999.2127430556,2009-07-05,05:06:21
40.000562,116.32723,0,162,39999.2128009259,2009-07-05,05:06:26
40.000534,116.327197,0,161,39999.2128587963,2009-07-05,05:06:31
40.000534,116.327197,0,161,39999.2128935185,2009-07-05,05:06:34
40.000529,116.327189,0,162,39999.2129166667,2009-07-05,05:06:36
40.00046,116.327159,0,161,39999.212974537,2009-07-05,05:06:41
40.000444,116.327145,0,161,39999.2130324074,2009-07-05,05:06:46
40.000443,116.327062,0,159,39999.2130902778,2009-07-05,05:06:51
40.000441,116.327133,0,159,39999.2131481481,2009-07-05,05:06:56
40.000458,116.327222,0,159,39999.2132060185,2009-07-05,05:07:01
40.000389,116.327272,0,159,39999.2132638889,2009-07-05,05:07:06
40.000324,116.327344,0,159,39999.2133217593,2009-07-05,05:07:11
40.000252,116.327389,0,159,39999.2133796296,2009-07-05,05:07:16
40.000191,116.32736,0,159,39999.2134375,2009-07-05,05:07:21
40.000109,116.327338,0,159,39999.2134953704,2009-07-05,05:07:26
40.000085,116.327347,0,159,39999.2135532407,2009-07-05,05:07:31
40.000073,116.327349,0,160,39999.2136111111,2009-07-05,05:07:36
40.000028,116.327415,0,161,39999.2136689815,2009-07-05,05:07:41
40.000049,116.32738,0,161,39999.2137268518,2009-07-05,05:07:46
40.000031,116.327413,0,161,39999.2137847222,2009-07-05,05:07:51
40.000024,116.327549,0,160,39999.2138425926,2009-07-05,05:07:56
39.999961,116.327489,0,156,39999.213900463,2009-07-05,05:08:01
39.999974,116.327499,0,155,39999.2139583333,2009-07-05,05:08:06
39.999985,116.327493,0,155,39999.2140162037,2009-07-05,05:08:11
39.999957,116.327506,0,152,39999.2140740741,2009-07-05,05:08:16
39.999957,116.327508,0,152,39999.2141319444,2009-07-05,05:08:21
39.999958,116.32751,0,152,39999.2141898148,2009-07-05,05:08:26
39.999958,116.32751,0,152,39999.214224537,2009-07-05,05:08:29
39.999955,116.327509,0,152,39999.2142476852,2009-07-05,05:08:31
39.999928,116.327495,0,152,39999.2143055556,2009-07-05,05:08:36
39.999896,116.327497,0,153,39999.2143634259,2009-07-05,05:08:41
39.999896,116.327497,0,153,39999.2143981481,2009-07-05,05:08:44
39.99989,116.327494,0,153,39999.2144212963,2009-07-05,05:08:46
39.999876,116.327387,0,153,39999.2144791667,2009-07-05,05:08:51
39.999929,116.327292,0,145,39999.214537037,2009-07-05,05:08:56
39.999923,116.327194,0,153,39999.2145949074,2009-07-05,05:09:01
39.999883,116.327148,0,151,39999.2146527778,2009-07-05,05:09:06
39.999896,116.327155,0,147,39999.2147106482,2009-07-05,05:09:11
39.999906,116.327196,0,147,39999.2147685185,2009-07-05,05:09:16
39.99994,116.327514,0,148,39999.2148263889,2009-07-05,05:09:21
39.999967,116.327869,0,147,39999.2148842593,2009-07-05,05:09:26
40.000031,116.328157,0,144,39999.2149421296,2009-07-05,05:09:31
40.000073,116.328435,0,145,39999.215,2009-07-05,05:09:36
40.000064,116.328766,0,147,39999.2150578704,2009-07-05,05:09:41
40.000051,116.329034,0,147,39999.2151157407,2009-07-05,05:09:46
40.000084,116.329084,0,147,39999.2151736111,2009-07-05,05:09:51
40.000074,116.329076,0,146,39999.2152314815,2009-07-05,05:09:56
40.000034,116.328808,0,146,39999.2152893519,2009-07-05,05:10:01
40.000056,116.328368,0,140,39999.2153472222,2009-07-05,05:10:06
40.000281,116.328215,0,138,39999.2154050926,2009-07-05,05:10:11
40.000766,116.328177,0,135,39999.215462963,2009-07-05,05:10:16
40.001439,116.328228,0,136,39999.2155208333,2009-07-05,05:10:21
40.002036,116.3282,0,134,39999.2155787037,2009-07-05,05:10:26
40.002593,116.328165,0,135,39999.2156365741,2009-07-05,05:10:31
40.003193,116.328135,0,139,39999.2156944444,2009-07-05,05:10:36
40.003703,116.328133,0,139,39999.2157523148,2009-07-05,05:10:41
40.004181,116.328098,0,146,39999.2158101852,2009-07-05,05:10:46
40.004746,116.328081,0,159,39999.2158680556,2009-07-05,05:10:51
40.005241,116.32807,0,143,39999.2159259259,2009-07-05,05:10:56
40.005601,116.328054,0,141,39999.2159837963,2009-07-05,05:11:01
40.006062,116.32804,0,142,39999.2160416667,2009-07-05,05:11:06
40.006516,116.327925,0,145,39999.216099537,2009-07-05,05:11:11
40.006923,116.327782,0,142,39999.2161574074,2009-07-05,05:11:16
40.007449,116.327739,0,135,39999.2162152778,2009-07-05,05:11:21
40.007861,116.327718,0,121,39999.2162731481,2009-07-05,05:11:26
40.007998,116.327996,0,118,39999.2163310185,2009-07-05,05:11:31
40.008052,116.328569,0,116,39999.2163888889,2009-07-05,05:11:36
40.008095,116.329117,0,113,39999.2164467593,2009-07-05,05:11:41
40.008061,116.32934,0,110,39999.2165046296,2009-07-05,05:11:46
40.008051,116.329352,0,107,39999.2165625,2009-07-05,05:11:51
40.008052,116.329358,0,106,39999.2166203704,2009-07-05,05:11:56
40.008052,116.329358,0,106,39999.2166550926,2009-07-05,05:11:59
40.008052,116.329363,0,106,39999.2166782407,2009-07-05,05:12:01
40.008054,116.329374,0,106,39999.2167361111,2009-07-05,05:12:06
40.008163,116.329397,0,111,39999.2167939815,2009-07-05,05:12:11
40.008479,116.329172,0,111,39999.2168518519,2009-07-05,05:12:16
40.00896,116.32863,0,119,39999.2169097222,2009-07-05,05:12:21
40.009548,116.32798,0,119,39999.2169675926,2009-07-05,05:12:26
40.010218,116.327253,0,117,39999.217025463,2009-07-05,05:12:31
40.010912,116.326455,0,113,39999.2170833333,2009-07-05,05:12:36
40.011613,116.325678,0,115,39999.2171412037,2009-07-05,05:12:41
40.012241,116.324964,0,109,39999.2171990741,2009-07-05,05:12:46
40.012773,116.324291,0,109,39999.2172569444,2009-07-05,05:12:51
40.013003,116.32355,0,102,39999.2173148148,2009-07-05,05:12:56
40.012658,116.322811,0,83,39999.2173726852,2009-07-05,05:13:01
40.012243,116.322123,0,77,39999.2174305556,2009-07-05,05:13:06
40.01211,116.3214,0,86,39999.2174884259,2009-07-05,05:13:11
40.012072,116.320602,0,100,39999.2175462963,2009-07-05,05:13:16
40.012064,116.319659,0,108,39999.2176041667,2009-07-05,05:13:21
40.012028,116.318675,0,123,39999.217662037,2009-07-05,05:13:26
40.011972,116.317622,0,139,39999.2177199074,2009-07-05,05:13:31
40.011947,116.316585,0,144,39999.2177777778,2009-07-05,05:13:36
40.011886,116.315467,0,143,39999.2178356481,2009-07-05,05:13:41
40.011767,116.314381,0,147,39999.2178935185,2009-07-05,05:13:46
40.011645,116.313489,0,153,39999.2179513889,2009-07-05,05:13:51
40.011525,116.312702,0,161,39999.2180092593,2009-07-05,05:13:56
40.011528,116.31235,0,167,39999.2180671296,2009-07-05,05:14:01
40.011767,116.312289,0,170,39999.218125,2009-07-05,05:14:06
40.012241,116.312259,0,158,39999.2181828704,2009-07-05,05:14:11
40.012858,116.312194,0,146,39999.2182407407,2009-07-05,05:14:16
40.013494,116.31213,0,135,39999.2182986111,2009-07-05,05:14:21
40.014146,116.312015,0,126,39999.2183564815,2009-07-05,05:14:26
40.014741,116.31182,0,123,39999.2184143519,2009-07-05,05:14:31
40.01525,116.311678,0,119,39999.2184722222,2009-07-05,05:14:36
40.015814,116.311621,0,115,39999.2185300926,2009-07-05,05:14:41
40.016406,116.311539,0,113,39999.218587963,2009-07-05,05:14:46
40.016834,116.311509,0,113,39999.2186458333,2009-07-05,05:14:51
40.017061,116.311482,0,119,39999.2187037037,2009-07-05,05:14:56
40.017217,116.311462,0,120,39999.2187615741,2009-07-05,05:15:01
40.017305,116.311273,0,119,39999.2188194444,2009-07-05,05:15:06
40.017175,116.31079,0,126,39999.2188773148,2009-07-05,05:15:11
40.017165,116.31025,0,128,39999.2189351852,2009-07-05,05:15:16
40.017129,116.309764,0,132,39999.2189930556,2009-07-05,05:15:21
40.017093,116.309331,0,133,39999.2190509259,2009-07-05,05:15:26
40.01704,116.308948,0,132,39999.2191087963,2009-07-05,05:15:31
40.01689,116.308597,0,130,39999.2191666667,2009-07-05,05:15:36
40.0168,116.308032,0,131,39999.219224537,2009-07-05,05:15:41
40.01668,116.307252,0,133,39999.2192824074,2009-07-05,05:15:46
40.016526,116.306264,0,139,39999.2193402778,2009-07-05,05:15:51
40.01636,116.305134,0,142,39999.2193981481,2009-07-05,05:15:56
40.01627,116.304272,0,143,39999.2194560185,2009-07-05,05:16:01
40.016226,116.303875,0,142,39999.2195138889,2009-07-05,05:16:06
40.01616,116.303429,0,143,39999.2195717593,2009-07-05,05:16:11
40.016057,116.302879,0,146,39999.2196296296,2009-07-05,05:16:16
40.015945,116.302167,0,141,39999.2196875,2009-07-05,05:16:21
40.015826,116.301384,0,134,39999.2197453704,2009-07-05,05:16:26
40.015752,116.300934,0,129,39999.2198032407,2009-07-05,05:16:31
40.015639,116.300427,0,122,39999.2198611111,2009-07-05,05:16:36
40.015521,116.299742,0,117,39999.2199189815,2009-07-05,05:16:41
40.015425,116.298937,0,117,39999.2199768518,2009-07-05,05:16:46
40.015342,116.298285,0,118,39999.2200347222,2009-07-05,05:16:51
40.015289,116.297959,0,132,39999.2200925926,2009-07-05,05:16:56
40.015455,116.297802,0,123,39999.220150463,2009-07-05,05:17:01
40.015805,116.297703,0,120,39999.2202083333,2009-07-05,05:17:06
40.016061,116.297612,0,121,39999.2202662037,2009-07-05,05:17:11
40.015991,116.297356,0,122,39999.2203240741,2009-07-05,05:17:16
40.015892,116.296934,0,125,39999.2203819444,2009-07-05,05:17:21
40.015798,116.296553,0,126,39999.2204398148,2009-07-05,05:17:26
40.015687,116.296036,0,128,39999.2204976852,2009-07-05,05:17:31
40.01552,116.295443,0,130,39999.2205555556,2009-07-05,05:17:36
40.015282,116.294705,0,127,39999.2206134259,2009-07-05,05:17:41
40.015084,116.294092,0,124,39999.2206712963,2009-07-05,05:17:46
40.014972,116.293754,0,123,39999.2207291667,2009-07-05,05:17:51
40.014876,116.293471,0,120,39999.220787037,2009-07-05,05:17:56
40.014737,116.293079,0,122,39999.2208449074,2009-07-05,05:18:01
40.014557,116.292429,0,126,39999.2209027778,2009-07-05,05:18:06
40.014399,116.29168,0,132,39999.2209606481,2009-07-05,05:18:11
40.014273,116.290832,0,136,39999.2210185185,2009-07-05,05:18:16
40.014207,116.290074,0,133,39999.2210763889,2009-07-05,05:18:21
40.014138,116.289283,0,132,39999.2211342593,2009-07-05,05:18:26
40.014075,116.288432,0,122,39999.2211921296,2009-07-05,05:18:31
40.014057,116.287846,0,112,39999.22125,2009-07-05,05:18:36
40.014033,116.287548,0,109,39999.2213078704,2009-07-05,05:18:41
40.013978,116.28707,0,118,39999.2213657407,2009-07-05,05:18:46
40.013937,116.286484,0,116,39999.2214236111,2009-07-05,05:18:51
40.013885,116.285853,0,115,39999.2214814815,2009-07-05,05:18:56
40.01382,116.285215,0,116,39999.2215393518,2009-07-05,05:19:01
40.013814,116.284725,0,119,39999.2215972222,2009-07-05,05:19:06
40.014017,116.284292,0,125,39999.2216550926,2009-07-05,05:19:11
40.014106,116.283747,0,127,39999.221712963,2009-07-05,05:19:16
40.014146,116.283112,0,128,39999.2217708333,2009-07-05,05:19:21
40.014094,116.282403,0,130,39999.2218287037,2009-07-05,05:19:26
40.014044,116.281828,0,135,39999.2218865741,2009-07-05,05:19:31
40.014043,116.281465,0,133,39999.2219444444,2009-07-05,05:19:36
40.014201,116.281314,0,128,39999.2220023148,2009-07-05,05:19:41
40.014404,116.281183,0,126,39999.2220601852,2009-07-05,05:19:46
40.014616,116.281054,0,127,39999.2221180556,2009-07-05,05:19:51
40.014781,116.280968,0,130,39999.2221759259,2009-07-05,05:19:56
40.015024,116.280843,0,134,39999.2222337963,2009-07-05,05:20:01
40.015359,116.280664,0,140,39999.2222916667,2009-07-05,05:20:06
40.015713,116.280438,0,141,39999.222349537,2009-07-05,05:20:11
40.016033,116.280205,0,145,39999.2224074074,2009-07-05,05:20:16
40.016331,116.279963,0,151,39999.2224652778,2009-07-05,05:20:21
40.016592,116.279739,0,146,39999.2225231482,2009-07-05,05:20:26
40.01687,116.279477,0,137,39999.2225810185,2009-07-05,05:20:31
40.01716,116.279152,0,125,39999.2226388889,2009-07-05,05:20:36
40.01752,116.278787,0,125,39999.2226967593,2009-07-05,05:20:41
40.017913,116.278373,0,124,39999.2227546296,2009-07-05,05:20:46
40.018376,116.277913,0,124,39999.2228125,2009-07-05,05:20:51
40.018852,116.277513,0,128,39999.2228703704,2009-07-05,05:20:56
40.019242,116.277183,0,127,39999.2229282407,2009-07-05,05:21:01
40.019495,116.276983,0,132,39999.2229861111,2009-07-05,05:21:06
40.01955,116.276913,0,126,39999.2230439815,2009-07-05,05:21:11
40.019547,116.276922,0,127,39999.2231018519,2009-07-05,05:21:16
40.019543,116.276924,0,126,39999.2231597222,2009-07-05,05:21:21
40.019539,116.276928,0,126,39999.2232175926,2009-07-05,05:21:26
40.019533,116.276932,0,126,39999.223275463,2009-07-05,05:21:31
40.019533,116.276932,0,126,39999.2233101852,2009-07-05,05:21:34
40.019531,116.276934,0,126,39999.2233333333,2009-07-05,05:21:36
40.019522,116.27694,0,126,39999.2233912037,2009-07-05,05:21:41
40.019519,116.276941,0,126,39999.2234490741,2009-07-05,05:21:46
40.019517,116.276942,0,126,39999.2235069444,2009-07-05,05:21:51
40.019518,116.276941,0,126,39999.2235648148,2009-07-05,05:21:56
40.019518,116.276941,0,126,39999.223599537,2009-07-05,05:21:59
40.019523,116.276937,0,126,39999.2236226852,2009-07-05,05:22:01
40.019652,116.27682,0,128,39999.2236805556,2009-07-05,05:22:06
40.019953,116.276541,0,130,39999.2237384259,2009-07-05,05:22:11
40.020354,116.276199,0,136,39999.2237962963,2009-07-05,05:22:16
40.020735,116.27589,0,144,39999.2238541667,2009-07-05,05:22:21
40.021109,116.275548,0,142,39999.223912037,2009-07-05,05:22:26
40.021518,116.275216,0,133,39999.2239699074,2009-07-05,05:22:31
40.021922,116.274864,0,139,39999.2240277778,2009-07-05,05:22:36
40.022404,116.274428,0,144,39999.2240856481,2009-07-05,05:22:41
40.022976,116.273963,0,150,39999.2241435185,2009-07-05,05:22:46
40.023673,116.273388,0,153,39999.2242013889,2009-07-05,05:22:51
40.024391,116.272748,0,137,39999.2242592593,2009-07-05,05:22:56
40.025106,116.272125,0,130,39999.2243171296,2009-07-05,05:23:01
40.025651,116.271625,0,124,39999.224375,2009-07-05,05:23:06
40.026101,116.271215,0,130,39999.2244328704,2009-07-05,05:23:11
40.026619,116.270781,0,136,39999.2244907407,2009-07-05,05:23:16
40.027206,116.270298,0,138,39999.2245486111,2009-07-05,05:23:21
40.027881,116.269759,0,146,39999.2246064815,2009-07-05,05:23:26
40.028524,116.269193,0,153,39999.2246643519,2009-07-05,05:23:31
40.029082,116.268662,0,159,39999.2247222222,2009-07-05,05:23:36
40.029626,116.268186,0,170,39999.2247800926,2009-07-05,05:23:41
40.030174,116.26771,0,174,39999.224837963,2009-07-05,05:23:46
40.030693,116.267243,0,173,39999.2248958333,2009-07-05,05:23:51
40.030913,116.266987,0,167,39999.2249537037,2009-07-05,05:23:56
40.03116,116.266795,0,158,39999.2250115741,2009-07-05,05:24:01
40.031537,116.266507,0,150,39999.2250694444,2009-07-05,05:24:06
40.032025,116.266168,0,152,39999.2251273148,2009-07-05,05:24:11
40.032632,116.265745,0,150,39999.2251851852,2009-07-05,05:24:16
40.033256,116.265198,0,150,39999.2252430556,2009-07-05,05:24:21
40.033697,116.264774,0,146,39999.2253009259,2009-07-05,05:24:26
40.033902,116.264573,0,150,39999.2253587963,2009-07-05,05:24:31
40.033954,116.264515,0,146,39999.2254166667,2009-07-05,05:24:36
40.033956,116.26451,0,146,39999.225474537,2009-07-05,05:24:41
40.033956,116.26451,0,146,39999.2255324074,2009-07-05,05:24:46
40.033956,116.26451,0,146,39999.2255671296,2009-07-05,05:24:49
40.033962,116.264506,0,146,39999.2255902778,2009-07-05,05:24:51
40.034022,116.264431,0,147,39999.2256481481,2009-07-05,05:24:56
40.034262,116.264167,0,146,39999.2257060185,2009-07-05,05:25:01
40.034675,116.263756,0,146,39999.2257638889,2009-07-05,05:25:06
40.035165,116.263238,0,149,39999.2258217593,2009-07-05,05:25:11
40.035762,116.262625,0,147,39999.2258796296,2009-07-05,05:25:16
40.036398,116.261992,0,139,39999.2259375,2009-07-05,05:25:21
40.036969,116.261409,0,138,39999.2259953704,2009-07-05,05:25:26
40.037567,116.260731,0,146,39999.2260532407,2009-07-05,05:25:31
40.03818,116.25996,0,149,39999.2261111111,2009-07-05,05:25:36
40.038803,116.259129,0,153,39999.2261689815,2009-07-05,05:25:41
40.039392,116.258327,0,152,39999.2262268519,2009-07-05,05:25:46
40.039915,116.257608,0,149,39999.2262847222,2009-07-05,05:25:51
40.04036,116.256983,0,144,39999.2263425926,2009-07-05,05:25:56
40.040766,116.256486,0,141,39999.226400463,2009-07-05,05:26:01
40.041235,116.25588,0,139,39999.2264583333,2009-07-05,05:26:06
40.04181,116.255165,0,137,39999.2265162037,2009-07-05,05:26:11
40.04241,116.254386,0,139,39999.2265740741,2009-07-05,05:26:16
40.042938,116.253677,0,136,39999.2266319444,2009-07-05,05:26:21
40.043307,116.253148,0,138,39999.2266898148,2009-07-05,05:26:26
40.043394,116.253071,0,139,39999.2267476852,2009-07-05,05:26:31
40.0435,116.25299,0,144,39999.2268055556,2009-07-05,05:26:36
40.043886,116.252731,0,149,39999.2268634259,2009-07-05,05:26:41
40.044493,116.25247,0,142,39999.2269212963,2009-07-05,05:26:46
40.045186,116.252352,0,134,39999.2269791667,2009-07-05,05:26:51
40.045772,116.252302,0,132,39999.227037037,2009-07-05,05:26:56
40.046241,116.252241,0,118,39999.2270949074,2009-07-05,05:27:01
40.04688,116.252099,0,111,39999.2271527778,2009-07-05,05:27:06
40.047702,116.251973,0,107,39999.2272106481,2009-07-05,05:27:11
40.048624,116.251778,0,103,39999.2272685185,2009-07-05,05:27:16
40.049556,116.251393,0,132,39999.2273263889,2009-07-05,05:27:21
40.050411,116.250824,0,132,39999.2273842593,2009-07-05,05:27:26
40.051108,116.250149,0,123,39999.2274421296,2009-07-05,05:27:31
40.051771,116.249481,0,118,39999.2275,2009-07-05,05:27:36
40.052454,116.248754,0,119,39999.2275578704,2009-07-05,05:27:41
40.05313,116.248144,0,119,39999.2276157407,2009-07-05,05:27:46
40.053623,116.247677,0,122,39999.2276736111,2009-07-05,05:27:51
40.054099,116.247235,0,124,39999.2277314815,2009-07-05,05:27:56
40.054522,116.246828,0,124,39999.2277893518,2009-07-05,05:28:01
40.055009,116.246428,0,124,39999.2278472222,2009-07-05,05:28:06
40.055642,116.246012,0,123,39999.2279050926,2009-07-05,05:28:11
40.05629,116.245729,0,120,39999.227962963,2009-07-05,05:28:16
40.057007,116.245442,0,120,39999.2280208333,2009-07-05,05:28:21
40.057823,116.245172,0,122,39999.2280787037,2009-07-05,05:28:26
40.058595,116.244919,0,124,39999.2281365741,2009-07-05,05:28:31
40.05932,116.244678,0,128,39999.2281944444,2009-07-05,05:28:36
40.060103,116.24439,0,136,39999.2282523148,2009-07-05,05:28:41
40.060954,116.244087,0,141,39999.2283101852,2009-07-05,05:28:46
40.061812,116.243778,0,142,39999.2283680556,2009-07-05,05:28:51
40.062733,116.24347,0,136,39999.2284259259,2009-07-05,05:28:56
40.063554,116.243061,0,138,39999.2284837963,2009-07-05,05:29:01
40.064277,116.242646,0,136,39999.2285416667,2009-07-05,05:29:06
40.064928,116.242276,0,133,39999.228599537,2009-07-05,05:29:11
40.065665,116.24188,0,140,39999.2286574074,2009-07-05,05:29:16
40.066413,116.241479,0,136,39999.2287152778,2009-07-05,05:29:21
40.067158,116.241152,0,136,39999.2287731481,2009-07-05,05:29:26
40.067752,116.24082,0,135,39999.2288310185,2009-07-05,05:29:31
40.068258,116.240516,0,132,39999.2288888889,2009-07-05,05:29:36
40.068838,116.240185,0,143,39999.2289467593,2009-07-05,05:29:41
40.069435,116.239834,0,156,39999.2290046296,2009-07-05,05:29:46
40.070011,116.239467,0,163,39999.2290625,2009-07-05,05:29:51
40.070482,116.239204,0,167,39999.2291203704,2009-07-05,05:29:56
40.07096,116.238931,0,173,39999.2291782407,2009-07-05,05:30:01
40.071524,116.238613,0,172,39999.2292361111,2009-07-05,05:30:06
40.071869,116.23843,0,166,39999.2292939815,2009-07-05,05:30:11
40.071941,116.238391,0,159,39999.2293518518,2009-07-05,05:30:16
40.071962,116.238379,0,154,39999.2294097222,2009-07-05,05:30:21
40.071962,116.238379,0,154,39999.2294444444,2009-07-05,05:30:24
40.071967,116.238376,0,151,39999.2294675926,2009-07-05,05:30:26
40.071998,116.23836,0,150,39999.229525463,2009-07-05,05:30:31
40.071991,116.238363,0,149,39999.2295833333,2009-07-05,05:30:36
40.071988,116.238365,0,149,39999.2296412037,2009-07-05,05:30:41
40.071988,116.238365,0,149,39999.2296759259,2009-07-05,05:30:44
40.071981,116.238369,0,149,39999.2296990741,2009-07-05,05:30:46
40.071972,116.238374,0,149,39999.2297569444,2009-07-05,05:30:51
40.071969,116.238375,0,149,39999.2298148148,2009-07-05,05:30:56
40.071974,116.238372,0,148,39999.2298726852,2009-07-05,05:31:01
40.071978,116.238373,0,146,39999.2299305556,2009-07-05,05:31:06
40.071978,116.238374,0,145,39999.2299884259,2009-07-05,05:31:11
40.071977,116.238375,0,145,39999.2300462963,2009-07-05,05:31:16
40.071985,116.23837,0,145,39999.2301041667,2009-07-05,05:31:21
40.071989,116.238368,0,145,39999.230162037,2009-07-05,05:31:26
40.071992,116.238366,0,145,39999.2302199074,2009-07-05,05:31:31
40.071992,116.238366,0,145,39999.2302546296,2009-07-05,05:31:34
40.07199,116.238367,0,145,39999.2302777778,2009-07-05,05:31:36
40.072034,116.238335,0,144,39999.2303356482,2009-07-05,05:31:41
40.072312,116.238147,0,145,39999.2303935185,2009-07-05,05:31:46
40.072731,116.237938,0,143,39999.2304513889,2009-07-05,05:31:51
40.073333,116.237662,0,143,39999.2305092593,2009-07-05,05:31:56
40.074084,116.237332,0,141,39999.2305671296,2009-07-05,05:32:01
40.074913,116.236916,0,146,39999.230625,2009-07-05,05:32:06
40.075804,116.236467,0,144,39999.2306828704,2009-07-05,05:32:11
40.076655,116.236035,0,140,39999.2307407407,2009-07-05,05:32:16
40.077433,116.235642,0,141,39999.2307986111,2009-07-05,05:32:21
40.077987,116.235379,0,143,39999.2308564815,2009-07-05,05:32:26
40.078316,116.235228,0,145,39999.2309143519,2009-07-05,05:32:31
40.078779,116.235,0,147,39999.2309722222,2009-07-05,05:32:36
40.079386,116.234698,0,153,39999.2310300926,2009-07-05,05:32:41
40.079868,116.234491,0,147,39999.231087963,2009-07-05,05:32:46
40.080027,116.234742,0,116,39999.2311458333,2009-07-05,05:32:51
40.080128,116.23532,0,107,39999.2312037037,2009-07-05,05:32:56
40.080224,116.235908,0,99,39999.2312615741,2009-07-05,05:33:01
40.080307,116.236161,0,93,39999.2313194444,2009-07-05,05:33:06
40.080389,116.236169,0,87,39999.2313773148,2009-07-05,05:33:11
40.080424,116.236181,0,88,39999.2314351852,2009-07-05,05:33:16
40.080221,116.236337,0,103,39999.2426041667,2009-07-05,05:49:21
40.080159,116.23638,0,105,39999.242662037,2009-07-05,05:49:26
40.080133,116.236395,0,107,39999.2427199074,2009-07-05,05:49:31
40.080129,116.236394,0,107,39999.2427777778,2009-07-05,05:49:36
40.080127,116.236394,0,107,39999.2428356481,2009-07-05,05:49:41
40.080119,116.236388,0,107,39999.2428935185,2009-07-05,05:49:46
40.080115,116.236384,0,107,39999.2429513889,2009-07-05,05:49:51
40.080121,116.236389,0,107,39999.2430092593,2009-07-05,05:49:56
40.080126,116.236392,0,107,39999.2430671296,2009-07-05,05:50:01
40.080126,116.236392,0,107,39999.2431018518,2009-07-05,05:50:04
40.080131,116.236396,0,107,39999.243125,2009-07-05,05:50:06
40.080146,116.236396,0,107,39999.2431828704,2009-07-05,05:50:11
40.080173,116.2364,0,106,39999.2432407407,2009-07-05,05:50:16
40.080237,116.236386,0,103,39999.2432986111,2009-07-05,05:50:21
40.080275,116.236364,0,102,39999.2433564815,2009-07-05,05:50:26
40.080277,116.236366,0,102,39999.2434143518,2009-07-05,05:50:31
40.080279,116.236366,0,102,39999.2434722222,2009-07-05,05:50:36
40.080278,116.236364,0,101,39999.2435300926,2009-07-05,05:50:41
40.080278,116.236364,0,101,39999.2435648148,2009-07-05,05:50:44
40.080272,116.236357,0,101,39999.243587963,2009-07-05,05:50:46
40.080224,116.236332,0,101,39999.2436458333,2009-07-05,05:50:51
40.080219,116.236279,0,101,39999.2437037037,2009-07-05,05:50:56
40.080221,116.23628,0,101,39999.2437615741,2009-07-05,05:51:01
40.080225,116.236283,0,101,39999.2438194444,2009-07-05,05:51:06
40.080226,116.236284,0,101,39999.2438773148,2009-07-05,05:51:11
40.080226,116.236284,0,101,39999.243912037,2009-07-05,05:51:14
40.080227,116.236284,0,101,39999.2439351852,2009-07-05,05:51:16
40.08024,116.236285,0,102,39999.2439930556,2009-07-05,05:51:21
40.080275,116.236315,0,103,39999.2440509259,2009-07-05,05:51:26
40.080278,116.236319,0,103,39999.2441087963,2009-07-05,05:51:31
40.080278,116.236319,0,103,39999.2441435185,2009-07-05,05:51:34
40.080274,116.236314,0,103,39999.2441666667,2009-07-05,05:51:36
40.080265,116.236301,0,103,39999.244224537,2009-07-05,05:51:41
40.080263,116.236261,0,105,39999.2442824074,2009-07-05,05:51:46
40.080274,116.2362,0,106,39999.2443402778,2009-07-05,05:51:51
40.080268,116.236176,0,107,39999.2443981481,2009-07-05,05:51:56
40.0803,116.236178,0,107,39999.2444560185,2009-07-05,05:52:01
40.080342,116.236225,0,108,39999.2445138889,2009-07-05,05:52:06
40.080334,116.236259,0,108,39999.2445717593,2009-07-05,05:52:11
40.08035,116.236271,0,109,39999.2446296296,2009-07-05,05:52:16
40.080357,116.236279,0,109,39999.2446875,2009-07-05,05:52:21
40.080362,116.236285,0,109,39999.2447453704,2009-07-05,05:52:26
40.080362,116.236285,0,109,39999.2447800926,2009-07-05,05:52:29
40.080369,116.236293,0,109,39999.2448032407,2009-07-05,05:52:31
40.080377,116.236303,0,109,39999.2448611111,2009-07-05,05:52:36
40.080363,116.236303,0,108,39999.2449189815,2009-07-05,05:52:41
40.080351,116.236309,0,108,39999.2449768518,2009-07-05,05:52:46
40.080346,116.236306,0,108,39999.2450347222,2009-07-05,05:52:51
40.080346,116.236306,0,108,39999.2450694444,2009-07-05,05:52:54
40.080344,116.236304,0,108,39999.2450925926,2009-07-05,05:52:56
40.080356,116.23633,0,107,39999.245150463,2009-07-05,05:53:01
40.080347,116.236314,0,107,39999.2452083333,2009-07-05,05:53:06
40.080347,116.236314,0,107,39999.2452430556,2009-07-05,05:53:09
40.080353,116.236314,0,106,39999.2452662037,2009-07-05,05:53:11
40.080323,116.23628,0,104,39999.2453240741,2009-07-05,05:53:16
40.080325,116.23628,0,104,39999.2453819444,2009-07-05,05:53:21
40.080325,116.23628,0,104,39999.2454166667,2009-07-05,05:53:24
40.080332,116.236286,0,104,39999.2454398148,2009-07-05,05:53:26
40.08034,116.236251,0,105,39999.2454976852,2009-07-05,05:53:31
40.080337,116.236246,0,105,39999.2455555556,2009-07-05,05:53:36
40.080337,116.236246,0,105,39999.2455902778,2009-07-05,05:53:39
40.080338,116.236246,0,105,39999.2456134259,2009-07-05,05:53:41
40.080348,116.236255,0,105,39999.2456712963,2009-07-05,05:53:46
40.08038,116.236264,0,105,39999.2457291667,2009-07-05,05:53:51
40.080423,116.236291,0,103,39999.245787037,2009-07-05,05:53:56
40.080468,116.236359,0,99,39999.2458449074,2009-07-05,05:54:01
40.080522,116.23643,0,98,39999.2459027778,2009-07-05,05:54:06
40.080557,116.236506,0,96,39999.2459606482,2009-07-05,05:54:11
40.080565,116.236528,0,94,39999.2460185185,2009-07-05,05:54:16
40.080567,116.236547,0,92,39999.2460763889,2009-07-05,05:54:21
40.080534,116.236558,0,92,39999.2461342593,2009-07-05,05:54:26
40.080476,116.236564,0,90,39999.2461921296,2009-07-05,05:54:31
40.080467,116.236567,0,89,39999.24625,2009-07-05,05:54:36
40.08047,116.236557,0,88,39999.2463078704,2009-07-05,05:54:41
40.0805,116.236552,0,88,39999.2463657407,2009-07-05,05:54:46
40.080532,116.236527,0,87,39999.2464236111,2009-07-05,05:54:51
40.080547,116.236511,0,84,39999.2464814815,2009-07-05,05:54:56
40.08055,116.236487,0,83,39999.2465393519,2009-07-05,05:55:01
40.08055,116.236487,0,82,39999.2465972222,2009-07-05,05:55:06
40.08055,116.236487,0,82,39999.2466319444,2009-07-05,05:55:09
40.080547,116.236483,0,82,39999.2466550926,2009-07-05,05:55:11
40.080535,116.236467,0,82,39999.246712963,2009-07-05,05:55:16
40.080496,116.236417,0,82,39999.2467708333,2009-07-05,05:55:21
40.080491,116.236419,0,81,39999.2468287037,2009-07-05,05:55:26
40.080491,116.236419,0,81,39999.2468634259,2009-07-05,05:55:29
40.080494,116.236421,0,81,39999.2468865741,2009-07-05,05:55:31
40.080481,116.236409,0,81,39999.2469444444,2009-07-05,05:55:36
40.080449,116.236388,0,81,39999.2470023148,2009-07-05,05:55:41
40.080436,116.236372,0,81,39999.2470601852,2009-07-05,05:55:46
40.080426,116.236356,0,81,39999.2471180556,2009-07-05,05:55:51
40.08042,116.236349,0,81,39999.2471759259,2009-07-05,05:55:56
40.08042,116.236349,0,81,39999.2472106481,2009-07-05,05:55:59
40.080415,116.236344,0,81,39999.2472337963,2009-07-05,05:56:01
40.080406,116.236334,0,81,39999.2472916667,2009-07-05,05:56:06
40.080377,116.23629,0,80,39999.247349537,2009-07-05,05:56:11
40.080375,116.236289,0,80,39999.2474074074,2009-07-05,05:56:16
40.080373,116.236287,0,80,39999.2474652778,2009-07-05,05:56:21
40.080374,116.236288,0,80,39999.2475231481,2009-07-05,05:56:26
40.080374,116.236288,0,80,39999.2475578704,2009-07-05,05:56:29
40.08037,116.236284,0,80,39999.2475810185,2009-07-05,05:56:31
40.080368,116.236273,0,79,39999.2476388889,2009-07-05,05:56:36
40.080369,116.236273,0,78,39999.2476967593,2009-07-05,05:56:41
40.080369,116.236273,0,78,39999.2477314815,2009-07-05,05:56:44
40.080375,116.236279,0,78,39999.2477546296,2009-07-05,05:56:46
40.08039,116.236295,0,79,39999.2478125,2009-07-05,05:56:51
40.080401,116.236303,0,81,39999.2478703704,2009-07-05,05:56:56
40.080407,116.236306,0,81,39999.2479282407,2009-07-05,05:57:01
40.080409,116.236307,0,81,39999.2479861111,2009-07-05,05:57:06
40.080407,116.236305,0,81,39999.2480439815,2009-07-05,05:57:11
40.080408,116.236306,0,81,39999.2481018519,2009-07-05,05:57:16
40.080403,116.2363,0,81,39999.2481597222,2009-07-05,05:57:21
40.080401,116.236296,0,81,39999.2482175926,2009-07-05,05:57:26
40.080404,116.2363,0,81,39999.248275463,2009-07-05,05:57:31
40.080403,116.236298,0,81,39999.2483333333,2009-07-05,05:57:36
40.080403,116.236298,0,81,39999.2483680556,2009-07-05,05:57:39
40.080398,116.236292,0,81,39999.2483912037,2009-07-05,05:57:41
40.080369,116.236264,0,81,39999.2484490741,2009-07-05,05:57:46
40.080342,116.236228,0,83,39999.2485069444,2009-07-05,05:57:51
40.080333,116.236216,0,82,39999.2485648148,2009-07-05,05:57:56
40.08033,116.236229,0,81,39999.2486226852,2009-07-05,05:58:01
40.080351,116.236255,0,81,39999.2486805556,2009-07-05,05:58:06
40.080388,116.236272,0,81,39999.2487384259,2009-07-05,05:58:11
40.080395,116.236254,0,82,39999.2487962963,2009-07-05,05:58:16
40.080383,116.236231,0,82,39999.2488541667,2009-07-05,05:58:21
40.080361,116.236203,0,83,39999.248912037,2009-07-05,05:58:26
40.080314,116.236143,0,86,39999.2489699074,2009-07-05,05:58:31
40.080301,116.23611,0,86,39999.2490277778,2009-07-05,05:58:36
40.080294,116.236073,0,87,39999.2490856481,2009-07-05,05:58:41
40.080306,116.236082,0,87,39999.2491435185,2009-07-05,05:58:46
40.08032,116.236102,0,86,39999.2492013889,2009-07-05,05:58:51
40.080347,116.236137,0,86,39999.2492592593,2009-07-05,05:58:56
40.080377,116.236191,0,86,39999.2493171296,2009-07-05,05:59:01
40.080375,116.236214,0,88,39999.249375,2009-07-05,05:59:06
40.08036,116.236221,0,91,39999.2494328704,2009-07-05,05:59:11
40.080326,116.236204,0,92,39999.2494907407,2009-07-05,05:59:16
40.080306,116.236187,0,94,39999.2495486111,2009-07-05,05:59:21
40.080306,116.236187,0,94,39999.2495833333,2009-07-05,05:59:24
40.080302,116.23618,0,94,39999.2496064815,2009-07-05,05:59:26
40.08032,116.236173,0,93,39999.2496643519,2009-07-05,05:59:31
40.080317,116.236174,0,94,39999.2497222222,2009-07-05,05:59:36
40.080314,116.236172,0,94,39999.2497800926,2009-07-05,05:59:41
40.080314,116.236171,0,94,39999.249837963,2009-07-05,05:59:46
40.080314,116.236171,0,94,39999.2498726852,2009-07-05,05:59:49
40.080314,116.236171,0,94,39999.2498958333,2009-07-05,05:59:51
40.080319,116.23616,0,93,39999.2499537037,2009-07-05,05:59:56
40.080352,116.236202,0,92,39999.2500115741,2009-07-05,06:00:01
40.080367,116.236236,0,90,39999.2500694444,2009-07-05,06:00:06
40.080372,116.236258,0,89,39999.2501273148,2009-07-05,06:00:11
40.080369,116.236256,0,88,39999.2501851852,2009-07-05,06:00:16
40.080369,116.236256,0,88,39999.2502199074,2009-07-05,06:00:19
40.080373,116.23626,0,88,39999.2502430556,2009-07-05,06:00:21
40.080413,116.236321,0,88,39999.2503009259,2009-07-05,06:00:26
40.080433,116.236369,0,87,39999.2503587963,2009-07-05,06:00:31
40.080407,116.236371,0,87,39999.2504166667,2009-07-05,06:00:36
40.080411,116.236375,0,87,39999.250474537,2009-07-05,06:00:41
40.080407,116.236371,0,87,39999.2505324074,2009-07-05,06:00:46
40.080405,116.236369,0,87,39999.2505902778,2009-07-05,06:00:51
40.080405,116.236367,0,87,39999.2506481481,2009-07-05,06:00:56
40.080405,116.236366,0,87,39999.2507060185,2009-07-05,06:01:01
40.080405,116.236366,0,87,39999.2507407407,2009-07-05,06:01:04
40.080411,116.23637,0,87,39999.2507638889,2009-07-05,06:01:06
40.080403,116.236353,0,86,39999.2508217593,2009-07-05,06:01:11
40.080405,116.236354,0,86,39999.2508796296,2009-07-05,06:01:16
40.080401,116.236351,0,85,39999.2509375,2009-07-05,06:01:21
40.080401,116.236349,0,85,39999.2509953704,2009-07-05,06:01:26
40.080404,116.236352,0,85,39999.2510532407,2009-07-05,06:01:31
40.080406,116.236354,0,85,39999.2511111111,2009-07-05,06:01:36
40.080406,116.236353,0,85,39999.2511689815,2009-07-05,06:01:41
40.080402,116.236349,0,85,39999.2512268518,2009-07-05,06:01:46
40.080401,116.236348,0,85,39999.2512847222,2009-07-05,06:01:51
40.080401,116.236348,0,85,39999.2513194444,2009-07-05,06:01:54
40.080399,116.236346,0,85,39999.2513425926,2009-07-05,06:01:56
40.080383,116.236293,0,86,39999.251400463,2009-07-05,06:02:01
40.080387,116.236251,0,85,39999.2514583333,2009-07-05,06:02:06
40.080361,116.236202,0,85,39999.2515162037,2009-07-05,06:02:11
40.08035,116.236185,0,85,39999.2515740741,2009-07-05,06:02:16
40.080354,116.236201,0,85,39999.2516319444,2009-07-05,06:02:21
40.080357,116.236212,0,85,39999.2516898148,2009-07-05,06:02:26
40.080355,116.236209,0,85,39999.2517476852,2009-07-05,06:02:31
40.080351,116.236207,0,85,39999.2518055556,2009-07-05,06:02:36
40.080351,116.236207,0,85,39999.2518402778,2009-07-05,06:02:39
40.080353,116.23621,0,85,39999.2518634259,2009-07-05,06:02:41
40.080362,116.23622,0,85,39999.2519212963,2009-07-05,06:02:46
40.080371,116.236229,0,85,39999.2519791667,2009-07-05,06:02:51
40.080381,116.236242,0,85,39999.252037037,2009-07-05,06:02:56
40.080386,116.236247,0,85,39999.2520949074,2009-07-05,06:03:01
40.080393,116.236254,0,85,39999.2521527778,2009-07-05,06:03:06
40.080397,116.236259,0,85,39999.2522106481,2009-07-05,06:03:11
40.080394,116.236256,0,85,39999.2522685185,2009-07-05,06:03:16
40.080394,116.236257,0,85,39999.2523263889,2009-07-05,06:03:21
40.0804,116.236262,0,85,39999.2523842593,2009-07-05,06:03:26
40.080406,116.236269,0,85,39999.2524421296,2009-07-05,06:03:31
40.080414,116.236277,0,85,39999.2525,2009-07-05,06:03:36
40.080421,116.236283,0,85,39999.2525578704,2009-07-05,06:03:41
40.080417,116.23628,0,85,39999.2526157407,2009-07-05,06:03:46
40.080409,116.236272,0,85,39999.2526736111,2009-07-05,06:03:51
40.080405,116.236267,0,85,39999.2527314815,2009-07-05,06:03:56
40.080402,116.236264,0,84,39999.2527893518,2009-07-05,06:04:01
40.080402,116.236264,0,84,39999.2528240741,2009-07-05,06:04:04
40.080405,116.236267,0,84,39999.2528472222,2009-07-05,06:04:06
40.080419,116.23631,0,85,39999.2529050926,2009-07-05,06:04:11
40.080394,116.236332,0,86,39999.252962963,2009-07-05,06:04:16
40.080385,116.236325,0,86,39999.2530208333,2009-07-05,06:04:21
40.080347,116.236336,0,85,39999.2530787037,2009-07-05,06:04:26
40.08036,116.236355,0,86,39999.2531365741,2009-07-05,06:04:31
40.080395,116.236381,0,86,39999.2531944444,2009-07-05,06:04:36
40.080437,116.236399,0,85,39999.2532523148,2009-07-05,06:04:41
40.0805,116.236429,0,84,39999.2533101852,2009-07-05,06:04:46
40.080482,116.236454,0,83,39999.2533680556,2009-07-05,06:04:51
40.080493,116.236465,0,83,39999.2534259259,2009-07-05,06:04:56
40.080439,116.236428,0,81,39999.2534837963,2009-07-05,06:05:01
40.080436,116.236425,0,81,39999.2535416667,2009-07-05,06:05:06
40.080431,116.23642,0,81,39999.253599537,2009-07-05,06:05:11
40.080431,116.23642,0,81,39999.2536342593,2009-07-05,06:05:14
40.080424,116.236413,0,81,39999.2536574074,2009-07-05,06:05:16
40.08042,116.236385,0,80,39999.2537152778,2009-07-05,06:05:21
40.08042,116.236385,0,80,39999.25375,2009-07-05,06:05:24
40.080422,116.236387,0,80,39999.2537731482,2009-07-05,06:05:26
40.080537,116.236648,0,190,39999.2668518518,2009-07-05,06:24:16
40.080621,116.236753,0,190,39999.2669097222,2009-07-05,06:24:21
40.080696,116.236836,0,192,39999.2669675926,2009-07-05,06:24:26
40.080727,116.236851,0,192,39999.267025463,2009-07-05,06:24:31
40.080731,116.236883,0,191,39999.2670833333,2009-07-05,06:24:36
40.080737,116.236906,0,190,39999.2671412037,2009-07-05,06:24:41
40.080736,116.236882,0,190,39999.2671990741,2009-07-05,06:24:46
40.080758,116.236848,0,191,39999.2672569444,2009-07-05,06:24:51
40.080749,116.236809,0,191,39999.2673148148,2009-07-05,06:24:56
40.080739,116.236792,0,189,39999.2673726852,2009-07-05,06:25:01
40.080716,116.236754,0,186,39999.2674305556,2009-07-05,06:25:06
40.080694,116.23672,0,185,39999.2674884259,2009-07-05,06:25:11
40.080682,116.236721,0,185,39999.2675462963,2009-07-05,06:25:16
40.080654,116.236689,0,185,39999.2676041667,2009-07-05,06:25:21
40.080597,116.236644,0,186,39999.267662037,2009-07-05,06:25:26
40.080577,116.236656,0,187,39999.2677199074,2009-07-05,06:25:31
40.080574,116.236661,0,187,39999.2677777778,2009-07-05,06:25:36
40.080575,116.236663,0,187,39999.2678356481,2009-07-05,06:25:41
40.080575,116.236663,0,187,39999.2678703704,2009-07-05,06:25:44
40.080569,116.236658,0,187,39999.2678935185,2009-07-05,06:25:46
40.080561,116.236649,0,187,39999.2679513889,2009-07-05,06:25:51
40.080561,116.236649,0,187,39999.2679861111,2009-07-05,06:25:54
40.080555,116.236644,0,187,39999.2680092593,2009-07-05,06:25:56
40.0805,116.236598,0,186,39999.2680671296,2009-07-05,06:26:01
40.080475,116.236621,0,183,39999.268125,2009-07-05,06:26:06
40.080474,116.236627,0,183,39999.2681828704,2009-07-05,06:26:11
40.080479,116.236631,0,183,39999.2682407407,2009-07-05,06:26:16
40.080484,116.236635,0,183,39999.2682986111,2009-07-05,06:26:21
40.080484,116.236635,0,183,39999.2683333333,2009-07-05,06:26:24
40.080487,116.236638,0,183,39999.2683564815,2009-07-05,06:26:26
40.080506,116.236649,0,183,39999.2684143518,2009-07-05,06:26:31
40.080544,116.236647,0,182,39999.2684722222,2009-07-05,06:26:36
40.080585,116.236671,0,183,39999.2685300926,2009-07-05,06:26:41
40.080546,116.236665,0,186,39999.268587963,2009-07-05,06:26:46
40.080546,116.236665,0,186,39999.2686226852,2009-07-05,06:26:49
40.080542,116.236663,0,186,39999.2686458333,2009-07-05,06:26:51
40.0804,116.236684,0,187,39999.2687037037,2009-07-05,06:26:56
40.080348,116.236596,0,186,39999.2687615741,2009-07-05,06:27:01
40.08032,116.236548,0,185,39999.2688194444,2009-07-05,06:27:06
40.080317,116.236523,0,185,39999.2688773148,2009-07-05,06:27:11
40.080317,116.236523,0,185,39999.268912037,2009-07-05,06:27:14
40.080315,116.236521,0,185,39999.2689351852,2009-07-05,06:27:16
40.080308,116.236511,0,185,39999.2689930556,2009-07-05,06:27:21
40.080313,116.236517,0,185,39999.2690509259,2009-07-05,06:27:26
40.080317,116.236521,0,185,39999.2691087963,2009-07-05,06:27:31
40.080324,116.236527,0,185,39999.2691666667,2009-07-05,06:27:36
40.080324,116.236527,0,185,39999.2692013889,2009-07-05,06:27:39
40.08033,116.236531,0,185,39999.269224537,2009-07-05,06:27:41
40.080392,116.236552,0,185,39999.2692824074,2009-07-05,06:27:46
40.08048,116.236579,0,184,39999.2693402778,2009-07-05,06:27:51
40.080522,116.236604,0,185,39999.2693981482,2009-07-05,06:27:56
40.080535,116.236605,0,186,39999.2694560185,2009-07-05,06:28:01
40.080535,116.236605,0,186,39999.2694907407,2009-07-05,06:28:04
40.08054,116.236612,0,186,39999.2695138889,2009-07-05,06:28:06
40.080591,116.23667,0,186,39999.2695717593,2009-07-05,06:28:11
40.080591,116.23667,0,186,39999.2696064815,2009-07-05,06:28:14
40.080593,116.236664,0,184,39999.2696296296,2009-07-05,06:28:16
40.080573,116.236643,0,181,39999.2696875,2009-07-05,06:28:21
40.080568,116.236635,0,180,39999.2697453704,2009-07-05,06:28:26
40.080568,116.236635,0,180,39999.2697800926,2009-07-05,06:28:29
40.080572,116.236638,0,180,39999.2698032407,2009-07-05,06:28:31
40.080568,116.236651,0,180,39999.2698611111,2009-07-05,06:28:36
40.080558,116.236663,0,180,39999.2699189815,2009-07-05,06:28:41
40.080507,116.236673,0,180,39999.2699768519,2009-07-05,06:28:46
40.080507,116.236673,0,180,39999.2700115741,2009-07-05,06:28:49
40.080507,116.236676,0,180,39999.2700347222,2009-07-05,06:28:51
40.080487,116.236674,0,180,39999.2700925926,2009-07-05,06:28:56
40.080441,116.23667,0,181,39999.270150463,2009-07-05,06:29:01
40.080426,116.236701,0,181,39999.2702083333,2009-07-05,06:29:06
40.080428,116.236704,0,181,39999.2702662037,2009-07-05,06:29:11
40.080426,116.236702,0,181,39999.2703240741,2009-07-05,06:29:16
40.080422,116.236699,0,181,39999.2703819444,2009-07-05,06:29:21
40.080422,116.236698,0,181,39999.2704398148,2009-07-05,06:29:26
40.080422,116.236698,0,181,39999.270474537,2009-07-05,06:29:29
40.080428,116.236702,0,181,39999.2704976852,2009-07-05,06:29:31
40.080466,116.23668,0,181,39999.2705555556,2009-07-05,06:29:36
40.08051,116.236687,0,179,39999.2706134259,2009-07-05,06:29:41
40.080501,116.236665,0,177,39999.2706712963,2009-07-05,06:29:46
40.080501,116.236665,0,177,39999.2707060185,2009-07-05,06:29:49
40.080497,116.236657,0,176,39999.2707291667,2009-07-05,06:29:51
40.080486,116.236677,0,175,39999.270787037,2009-07-05,06:29:56
40.080478,116.236703,0,173,39999.2708449074,2009-07-05,06:30:01
40.080465,116.23672,0,173,39999.2709027778,2009-07-05,06:30:06
40.08047,116.236725,0,173,39999.2709606481,2009-07-05,06:30:11
40.08047,116.236722,0,173,39999.2710185185,2009-07-05,06:30:16
40.08047,116.236722,0,173,39999.2710532407,2009-07-05,06:30:19
40.080465,116.236716,0,173,39999.2710763889,2009-07-05,06:30:21
40.080456,116.236602,0,172,39999.2711342593,2009-07-05,06:30:26
40.080463,116.236577,0,172,39999.2711921296,2009-07-05,06:30:31
40.080461,116.236576,0,172,39999.27125,2009-07-05,06:30:36
40.080457,116.236572,0,172,39999.2713078704,2009-07-05,06:30:41
40.080461,116.236577,0,172,39999.2713657407,2009-07-05,06:30:46
40.080465,116.236582,0,172,39999.2714236111,2009-07-05,06:30:51
40.080464,116.236582,0,172,39999.2714814815,2009-07-05,06:30:56
40.080461,116.23658,0,172,39999.2715393519,2009-07-05,06:31:01
40.08046,116.236581,0,172,39999.2715972222,2009-07-05,06:31:06
40.080462,116.236582,0,172,39999.2716550926,2009-07-05,06:31:11
40.080462,116.236582,0,172,39999.2716898148,2009-07-05,06:31:14
40.080458,116.236577,0,173,39999.271712963,2009-07-05,06:31:16
40.08045,116.236568,0,173,39999.2717708333,2009-07-05,06:31:21
40.080449,116.236566,0,173,39999.2718287037,2009-07-05,06:31:26
40.080453,116.236567,0,173,39999.2718865741,2009-07-05,06:31:31
40.080456,116.236567,0,173,39999.2719444444,2009-07-05,06:31:36
40.080453,116.236562,0,173,39999.2720023148,2009-07-05,06:31:41
40.080452,116.236559,0,173,39999.2720601852,2009-07-05,06:31:46
40.080456,116.23656,0,173,39999.2721180556,2009-07-05,06:31:51
40.08045,116.236554,0,173,39999.2721759259,2009-07-05,06:31:56
40.080449,116.236549,0,173,39999.2722337963,2009-07-05,06:32:01
40.080444,116.236542,0,173,39999.2722916667,2009-07-05,06:32:06
40.080442,116.236536,0,173,39999.272349537,2009-07-05,06:32:11
40.080442,116.236536,0,173,39999.2723842593,2009-07-05,06:32:14
40.080437,116.236529,0,173,39999.2724074074,2009-07-05,06:32:16
40.08043,116.23652,0,173,39999.2724652778,2009-07-05,06:32:21
40.080426,116.236514,0,173,39999.2725231481,2009-07-05,06:32:26
40.080426,116.236514,0,173,39999.2725810185,2009-07-05,06:32:31
40.080426,116.236514,0,173,39999.2726157407,2009-07-05,06:32:34
40.080421,116.236507,0,173,39999.2726388889,2009-07-05,06:32:36
40.080412,116.236498,0,173,39999.2726967593,2009-07-05,06:32:41
40.080387,116.236466,0,172,39999.2727546296,2009-07-05,06:32:46
40.080387,116.236466,0,172,39999.2727893519,2009-07-05,06:32:49
40.080383,116.23646,0,172,39999.2728125,2009-07-05,06:32:51
40.08039,116.236373,0,170,39999.2728703704,2009-07-05,06:32:56
40.080384,116.236365,0,169,39999.2729282407,2009-07-05,06:33:01
40.080385,116.236365,0,169,39999.2729861111,2009-07-05,06:33:06
40.080385,116.236364,0,169,39999.2730439815,2009-07-05,06:33:11
40.080383,116.23636,0,169,39999.2731018519,2009-07-05,06:33:16
40.080382,116.236358,0,169,39999.2731597222,2009-07-05,06:33:21
40.080382,116.236355,0,169,39999.2732175926,2009-07-05,06:33:26
40.080376,116.236347,0,169,39999.273275463,2009-07-05,06:33:31
40.080373,116.236344,0,169,39999.2733333333,2009-07-05,06:33:36
40.080373,116.236344,0,169,39999.2733680556,2009-07-05,06:33:39
40.080374,116.236345,0,169,39999.2733912037,2009-07-05,06:33:41
40.080388,116.236341,0,168,39999.2734490741,2009-07-05,06:33:46
40.080396,116.23632,0,165,39999.2735069444,2009-07-05,06:33:51
40.080397,116.236319,0,165,39999.2735648148,2009-07-05,06:33:56
40.080397,116.236319,0,165,39999.273599537,2009-07-05,06:33:59
40.080394,116.236314,0,165,39999.2736226852,2009-07-05,06:34:01
40.080374,116.236264,0,163,39999.2736805556,2009-07-05,06:34:06
40.080374,116.236264,0,163,39999.2737152778,2009-07-05,06:34:09
40.080369,116.236259,0,162,39999.2737384259,2009-07-05,06:34:11
40.080378,116.236275,0,160,39999.2737962963,2009-07-05,06:34:16
40.080387,116.236286,0,154,39999.2738541667,2009-07-05,06:34:21
40.080407,116.236284,0,150,39999.273912037,2009-07-05,06:34:26
40.080428,116.236307,0,145,39999.2739699074,2009-07-05,06:34:31
40.080426,116.236282,0,141,39999.2740277778,2009-07-05,06:34:36
40.080427,116.236276,0,140,39999.2740856481,2009-07-05,06:34:41
40.080431,116.23628,0,140,39999.2741435185,2009-07-05,06:34:46
40.080433,116.236283,0,140,39999.2742013889,2009-07-05,06:34:51
40.080439,116.236288,0,140,39999.2742592593,2009-07-05,06:34:56
40.080439,116.236288,0,140,39999.2742939815,2009-07-05,06:34:59
40.080443,116.236291,0,140,39999.2743171296,2009-07-05,06:35:01
40.080452,116.236295,0,140,39999.274375,2009-07-05,06:35:06
40.080462,116.236314,0,139,39999.2744328704,2009-07-05,06:35:11
40.080466,116.236275,0,137,39999.2744907407,2009-07-05,06:35:16
40.080464,116.236273,0,136,39999.2745486111,2009-07-05,06:35:21
40.080459,116.236268,0,136,39999.2746064815,2009-07-05,06:35:26
40.080459,116.236268,0,136,39999.2746412037,2009-07-05,06:35:29
40.080459,116.236266,0,136,39999.2746643518,2009-07-05,06:35:31
40.080472,116.236279,0,136,39999.2747222222,2009-07-05,06:35:36
40.08048,116.236275,0,135,39999.2747800926,2009-07-05,06:35:41
40.08048,116.236275,0,135,39999.2748148148,2009-07-05,06:35:44
40.080482,116.236279,0,136,39999.274837963,2009-07-05,06:35:46
40.080473,116.236285,0,136,39999.2748958333,2009-07-05,06:35:51
40.080477,116.236288,0,136,39999.2749537037,2009-07-05,06:35:56
40.08048,116.23629,0,136,39999.2750115741,2009-07-05,06:36:01
40.080484,116.236295,0,136,39999.2750694444,2009-07-05,06:36:06
40.080491,116.236303,0,136,39999.2751273148,2009-07-05,06:36:11
40.080491,116.236303,0,136,39999.275162037,2009-07-05,06:36:14
40.080498,116.23631,0,136,39999.2751851852,2009-07-05,06:36:16
40.080475,116.23635,0,137,39999.2752430556,2009-07-05,06:36:21
40.080475,116.23635,0,137,39999.2752777778,2009-07-05,06:36:24
40.080481,116.236357,0,137,39999.2753009259,2009-07-05,06:36:26
40.080488,116.236366,0,137,39999.2753587963,2009-07-05,06:36:31
40.080491,116.236371,0,138,39999.2754166667,2009-07-05,06:36:36
40.080494,116.236375,0,138,39999.275474537,2009-07-05,06:36:41
40.08049,116.236373,0,138,39999.2755324074,2009-07-05,06:36:46
40.080492,116.236377,0,138,39999.2755902778,2009-07-05,06:36:51
40.080495,116.236384,0,138,39999.2756481481,2009-07-05,06:36:56
40.0805,116.236392,0,138,39999.2757060185,2009-07-05,06:37:01
40.0805,116.236392,0,138,39999.2757407407,2009-07-05,06:37:04
40.0805,116.236392,0,139,39999.2757638889,2009-07-05,06:37:06
40.080491,116.236385,0,139,39999.2758217593,2009-07-05,06:37:11
40.080425,116.236367,0,141,39999.2758796296,2009-07-05,06:37:16
40.080396,116.236329,0,143,39999.2759375,2009-07-05,06:37:21
40.080397,116.23633,0,144,39999.2759953704,2009-07-05,06:37:26
40.0804,116.236333,0,144,39999.2760532407,2009-07-05,06:37:31
40.080398,116.236335,0,144,39999.2761111111,2009-07-05,06:37:36
40.080399,116.236335,0,144,39999.2761689815,2009-07-05,06:37:41
40.080399,116.236335,0,144,39999.2762037037,2009-07-05,06:37:44
40.080402,116.236337,0,144,39999.2762268518,2009-07-05,06:37:46
40.08041,116.236353,0,144,39999.2762847222,2009-07-05,06:37:51
40.080412,116.236367,0,143,39999.2763425926,2009-07-05,06:37:56
40.080424,116.236355,0,141,39999.276400463,2009-07-05,06:38:01
40.080445,116.236344,0,138,39999.2764583333,2009-07-05,06:38:06
40.080485,116.236326,0,135,39999.2765162037,2009-07-05,06:38:11
40.080502,116.236261,0,134,39999.2765740741,2009-07-05,06:38:16
40.080498,116.236235,0,134,39999.2766319444,2009-07-05,06:38:21
40.080502,116.236239,0,134,39999.2766898148,2009-07-05,06:38:26
40.080504,116.236242,0,134,39999.2767476852,2009-07-05,06:38:31
40.080506,116.236244,0,134,39999.2768055556,2009-07-05,06:38:36
40.080503,116.236243,0,134,39999.2768634259,2009-07-05,06:38:41
40.080503,116.236243,0,134,39999.2768981481,2009-07-05,06:38:44
40.080498,116.23624,0,134,39999.2769212963,2009-07-05,06:38:46
40.080489,116.236232,0,134,39999.2769791667,2009-07-05,06:38:51
40.080489,116.236232,0,134,39999.2770138889,2009-07-05,06:38:54
40.080493,116.236238,0,134,39999.277037037,2009-07-05,06:38:56
40.080465,116.236314,0,140,39999.2770949074,2009-07-05,06:39:01
40.080462,116.236386,0,143,39999.2771527778,2009-07-05,06:39:06
40.080471,116.236435,0,145,39999.2772106482,2009-07-05,06:39:11
40.080472,116.23645,0,146,39999.2772685185,2009-07-05,06:39:16
40.080474,116.236458,0,147,39999.2773263889,2009-07-05,06:39:21
40.080482,116.236466,0,147,39999.2773842593,2009-07-05,06:39:26
40.080482,116.236466,0,147,39999.2774189815,2009-07-05,06:39:29
40.080486,116.236467,0,147,39999.2774421296,2009-07-05,06:39:31
40.080514,116.236476,0,147,39999.2775,2009-07-05,06:39:36
40.080503,116.236478,0,146,39999.2775578704,2009-07-05,06:39:41
40.080479,116.236466,0,146,39999.2776157407,2009-07-05,06:39:46
40.08048,116.236469,0,146,39999.2776736111,2009-07-05,06:39:51
40.080483,116.236475,0,146,39999.2777314815,2009-07-05,06:39:56
40.080484,116.236477,0,146,39999.2777893519,2009-07-05,06:40:01
40.080486,116.236481,0,146,39999.2778472222,2009-07-05,06:40:06
40.080486,116.236481,0,146,39999.2778819444,2009-07-05,06:40:09
40.080493,116.236489,0,146,39999.2779050926,2009-07-05,06:40:11
40.080512,116.236558,0,147,39999.277962963,2009-07-05,06:40:16
40.08051,116.236573,0,147,39999.2780208333,2009-07-05,06:40:21
40.080515,116.236603,0,149,39999.2780787037,2009-07-05,06:40:26
40.080522,116.236611,0,149,39999.2781365741,2009-07-05,06:40:31
40.080521,116.236611,0,149,39999.2781944444,2009-07-05,06:40:36
40.080519,116.236609,0,149,39999.2782523148,2009-07-05,06:40:41
40.080521,116.236611,0,150,39999.2783101852,2009-07-05,06:40:46
40.080521,116.236611,0,150,39999.2783449074,2009-07-05,06:40:49
40.080519,116.236609,0,150,39999.2783680556,2009-07-05,06:40:51
40.08048,116.236587,0,150,39999.2784259259,2009-07-05,06:40:56
40.080403,116.236545,0,152,39999.2784837963,2009-07-05,06:41:01
40.08034,116.236502,0,152,39999.2785416667,2009-07-05,06:41:06
40.080292,116.236482,0,153,39999.278599537,2009-07-05,06:41:11
40.080272,116.236463,0,154,39999.2786574074,2009-07-05,06:41:16
40.080267,116.236458,0,154,39999.2787152778,2009-07-05,06:41:21
40.080264,116.236456,0,154,39999.2787731481,2009-07-05,06:41:26
40.080257,116.236452,0,154,39999.2788310185,2009-07-05,06:41:31
40.080251,116.236445,0,154,39999.2788888889,2009-07-05,06:41:36
40.08025,116.236446,0,154,39999.2789467593,2009-07-05,06:41:41
40.08025,116.236447,0,154,39999.2790046296,2009-07-05,06:41:46
40.080256,116.236453,0,154,39999.2790625,2009-07-05,06:41:51
40.080256,116.236453,0,154,39999.2790972222,2009-07-05,06:41:54
40.080262,116.23646,0,154,39999.2791203704,2009-07-05,06:41:56
40.080258,116.236484,0,155,39999.2791782407,2009-07-05,06:42:01
40.080256,116.2365,0,154,39999.2792361111,2009-07-05,06:42:06
40.080256,116.2365,0,154,39999.2792708333,2009-07-05,06:42:09
40.080258,116.236502,0,154,39999.2792939815,2009-07-05,06:42:11
40.080284,116.236513,0,153,39999.2793518519,2009-07-05,06:42:16
40.080308,116.236505,0,152,39999.2794097222,2009-07-05,06:42:21
40.080309,116.236503,0,152,39999.2794675926,2009-07-05,06:42:26
40.080307,116.2365,0,152,39999.279525463,2009-07-05,06:42:31
40.080305,116.236499,0,152,39999.2795833333,2009-07-05,06:42:36
40.080533,116.236359,0,136,39999.2862384259,2009-07-05,06:52:11
40.080581,116.236373,0,135,39999.2862962963,2009-07-05,06:52:16
40.080615,116.236403,0,133,39999.2863541667,2009-07-05,06:52:21
40.080616,116.23643,0,132,39999.286412037,2009-07-05,06:52:26
40.080588,116.236453,0,133,39999.2864699074,2009-07-05,06:52:31
40.080588,116.236453,0,133,39999.2865046296,2009-07-05,06:52:34
40.080584,116.236451,0,133,39999.2865277778,2009-07-05,06:52:36
40.080586,116.236472,0,132,39999.2865856481,2009-07-05,06:52:41
40.080586,116.2365,0,130,39999.2866435185,2009-07-05,06:52:46
40.080604,116.236504,0,127,39999.2867013889,2009-07-05,06:52:51
40.080627,116.236483,0,124,39999.2867592593,2009-07-05,06:52:56
40.080627,116.236441,0,123,39999.2868171296,2009-07-05,06:53:01
40.0806,116.236421,0,125,39999.286875,2009-07-05,06:53:06
40.080597,116.236421,0,125,39999.2869328704,2009-07-05,06:53:11
40.080597,116.236421,0,125,39999.2869675926,2009-07-05,06:53:14
40.080594,116.236419,0,125,39999.2869907407,2009-07-05,06:53:16
40.080551,116.236438,0,124,39999.2870486111,2009-07-05,06:53:21
40.080541,116.236443,0,123,39999.2871064815,2009-07-05,06:53:26
40.080546,116.236449,0,123,39999.2871643519,2009-07-05,06:53:31
40.080551,116.236454,0,123,39999.2872222222,2009-07-05,06:53:36
40.08055,116.236452,0,122,39999.2872800926,2009-07-05,06:53:41
40.080544,116.236444,0,122,39999.287337963,2009-07-05,06:53:46
40.080542,116.23644,0,123,39999.2873958333,2009-07-05,06:53:51
40.08054,116.236437,0,123,39999.2874537037,2009-07-05,06:53:56
40.080539,116.236434,0,123,39999.2875115741,2009-07-05,06:54:01
40.080541,116.236435,0,123,39999.2875694444,2009-07-05,06:54:06
40.08054,116.236432,0,123,39999.2876273148,2009-07-05,06:54:11
40.080542,116.236433,0,123,39999.2876851852,2009-07-05,06:54:16
40.080545,116.236435,0,123,39999.2877430556,2009-07-05,06:54:21
40.080549,116.236438,0,122,39999.2878009259,2009-07-05,06:54:26
40.080551,116.23644,0,122,39999.2878587963,2009-07-05,06:54:31
40.080554,116.236444,0,123,39999.2879166667,2009-07-05,06:54:36
40.080551,116.236445,0,123,39999.287974537,2009-07-05,06:54:41
40.080555,116.236448,0,123,39999.2880324074,2009-07-05,06:54:46
40.080561,116.236453,0,123,39999.2880902778,2009-07-05,06:54:51
40.080567,116.236459,0,123,39999.2881481481,2009-07-05,06:54:56
40.080574,116.236465,0,123,39999.2882060185,2009-07-05,06:55:01
40.080582,116.236472,0,122,39999.2882638889,2009-07-05,06:55:06
40.080579,116.236467,0,122,39999.2883217593,2009-07-05,06:55:11
40.080573,116.236461,0,122,39999.2883796296,2009-07-05,06:55:16
40.080573,116.236459,0,122,39999.2884375,2009-07-05,06:55:21
40.080566,116.236453,0,122,39999.2884953704,2009-07-05,06:55:26
40.080566,116.236453,0,122,39999.2885300926,2009-07-05,06:55:29
40.080558,116.236445,0,121,39999.2885532407,2009-07-05,06:55:31
40.080501,116.236432,0,123,39999.2886111111,2009-07-05,06:55:36
40.080434,116.236436,0,125,39999.2886689815,2009-07-05,06:55:41
40.080418,116.236434,0,125,39999.2887268519,2009-07-05,06:55:46
40.08042,116.236435,0,125,39999.2887847222,2009-07-05,06:55:51
40.080423,116.236438,0,125,39999.2888425926,2009-07-05,06:55:56
40.080418,116.236433,0,125,39999.288900463,2009-07-05,06:56:01
40.080415,116.236429,0,124,39999.2889583333,2009-07-05,06:56:06
40.080415,116.236429,0,124,39999.2889930556,2009-07-05,06:56:09
40.080415,116.236428,0,124,39999.2890162037,2009-07-05,06:56:11
40.080424,116.236436,0,124,39999.2890740741,2009-07-05,06:56:16
40.080429,116.236438,0,124,39999.2891319444,2009-07-05,06:56:21
40.080427,116.236435,0,123,39999.2891898148,2009-07-05,06:56:26
40.080425,116.236431,0,123,39999.2892476852,2009-07-05,06:56:31
40.080425,116.23643,0,123,39999.2893055556,2009-07-05,06:56:36
40.080429,116.236434,0,123,39999.2893634259,2009-07-05,06:56:41
40.080435,116.23644,0,123,39999.2894212963,2009-07-05,06:56:46
40.080438,116.236444,0,123,39999.2894791667,2009-07-05,06:56:51
40.080438,116.236444,0,123,39999.2895138889,2009-07-05,06:56:54
40.080438,116.236443,0,123,39999.289537037,2009-07-05,06:56:56
40.080421,116.236451,0,122,39999.2895949074,2009-07-05,06:57:01
40.080408,116.236458,0,121,39999.2896527778,2009-07-05,06:57:06
40.080413,116.236434,0,119,39999.2897106481,2009-07-05,06:57:11
40.080428,116.236424,0,115,39999.2897685185,2009-07-05,06:57:16
40.080435,116.236419,0,114,39999.2898263889,2009-07-05,06:57:21
40.080435,116.236417,0,114,39999.2898842593,2009-07-05,06:57:26
40.080433,116.236415,0,114,39999.2899421296,2009-07-05,06:57:31
40.080426,116.236411,0,114,39999.29,2009-07-05,06:57:36
40.080421,116.236406,0,114,39999.2900578704,2009-07-05,06:57:41
40.080418,116.236403,0,114,39999.2901157407,2009-07-05,06:57:46
40.080417,116.236401,0,114,39999.2901736111,2009-07-05,06:57:51
40.080422,116.236405,0,114,39999.2902314815,2009-07-05,06:57:56
40.080426,116.236408,0,113,39999.2902893518,2009-07-05,06:58:01
40.08043,116.23641,0,113,39999.2903472222,2009-07-05,06:58:06
40.080432,116.236411,0,113,39999.2904050926,2009-07-05,06:58:11
40.080426,116.236404,0,113,39999.290462963,2009-07-05,06:58:16
40.080425,116.236402,0,113,39999.2905208333,2009-07-05,06:58:21
40.080421,116.236396,0,113,39999.2905787037,2009-07-05,06:58:26
40.080418,116.236392,0,113,39999.2906365741,2009-07-05,06:58:31
40.080415,116.236387,0,113,39999.2906944444,2009-07-05,06:58:36
40.080415,116.236386,0,113,39999.2907523148,2009-07-05,06:58:41
40.080409,116.236378,0,113,39999.2908101852,2009-07-05,06:58:46
40.080401,116.236371,0,113,39999.2908680556,2009-07-05,06:58:51
40.080401,116.236371,0,113,39999.2909027778,2009-07-05,06:58:54
40.080405,116.236375,0,112,39999.2909259259,2009-07-05,06:58:56
40.080395,116.236394,0,108,39999.2909837963,2009-07-05,06:59:01
40.080395,116.236394,0,108,39999.2910185185,2009-07-05,06:59:04
40.080394,116.236398,0,103,39999.2910416667,2009-07-05,06:59:06
40.080405,116.236394,0,99,39999.291099537,2009-07-05,06:59:11
40.080415,116.236402,0,97,39999.2911574074,2009-07-05,06:59:16
40.080415,116.236419,0,92,39999.2912152778,2009-07-05,06:59:21
40.080417,116.23642,0,92,39999.2912731481,2009-07-05,06:59:26
40.080422,116.236423,0,92,39999.2913310185,2009-07-05,06:59:31
40.080422,116.236423,0,92,39999.2913657407,2009-07-05,06:59:34
40.080423,116.236423,0,91,39999.2913888889,2009-07-05,06:59:36
40.080405,116.236406,0,91,39999.2914467593,2009-07-05,06:59:41
40.080399,116.236366,0,88,39999.2915046296,2009-07-05,06:59:46
40.080399,116.236366,0,88,39999.2915393518,2009-07-05,06:59:49
40.080398,116.236358,0,89,39999.2915625,2009-07-05,06:59:51
40.080401,116.236336,0,86,39999.2916203704,2009-07-05,06:59:56
40.080404,116.236312,0,86,39999.2916782407,2009-07-05,07:00:01
40.080402,116.236309,0,86,39999.2917361111,2009-07-05,07:00:06
40.080401,116.236308,0,86,39999.2917939815,2009-07-05,07:00:11
40.080403,116.236309,0,86,39999.2918518518,2009-07-05,07:00:16
40.080406,116.236312,0,86,39999.2919097222,2009-07-05,07:00:21
40.080412,116.236315,0,86,39999.2919675926,2009-07-05,07:00:26
40.080412,116.236315,0,86,39999.2920023148,2009-07-05,07:00:29
40.080418,116.236321,0,85,39999.292025463,2009-07-05,07:00:31
40.080427,116.236328,0,85,39999.2920833333,2009-07-05,07:00:36
40.080428,116.236328,0,85,39999.2921412037,2009-07-05,07:00:41
40.080428,116.236328,0,85,39999.2921759259,2009-07-05,07:00:44
40.080428,116.236326,0,85,39999.2921990741,2009-07-05,07:00:46
40.080444,116.236326,0,84,39999.2922569444,2009-07-05,07:00:51
40.080456,116.236305,0,79,39999.2923148148,2009-07-05,07:00:56
40.080457,116.236291,0,74,39999.2923726852,2009-07-05,07:01:01
40.080457,116.23628,0,71,39999.2924305556,2009-07-05,07:01:06
40.080457,116.236281,0,71,39999.2924884259,2009-07-05,07:01:11
40.080461,116.236285,0,71,39999.2925462963,2009-07-05,07:01:16
40.080467,116.23629,0,71,39999.2926041667,2009-07-05,07:01:21
40.080472,116.236295,0,71,39999.292662037,2009-07-05,07:01:26
40.080473,116.236296,0,72,39999.2927199074,2009-07-05,07:01:31
40.080465,116.236289,0,72,39999.2927777778,2009-07-05,07:01:36
40.080472,116.236296,0,72,39999.2928356482,2009-07-05,07:01:41
40.080477,116.236301,0,72,39999.2928935185,2009-07-05,07:01:46
40.080394,116.236116,0,116,39999.2975231481,2009-07-05,07:08:26
40.080294,116.235943,0,116,39999.2975578704,2009-07-05,07:08:29
40.080211,116.2357,0,117,39999.2975925926,2009-07-05,07:08:32
40.080057,116.235225,0,118,39999.2976388889,2009-07-05,07:08:36
40.079837,116.234719,0,121,39999.2976967593,2009-07-05,07:08:41
40.079997,116.234326,0,125,39999.2977546296,2009-07-05,07:08:46
40.080432,116.234005,0,129,39999.2978125,2009-07-05,07:08:51
40.08099,116.233666,0,132,39999.2978703704,2009-07-05,07:08:56
40.08137,116.233396,0,133,39999.2979282407,2009-07-05,07:09:01
40.081442,116.232997,0,135,39999.2979861111,2009-07-05,07:09:06
40.081266,116.232694,0,136,39999.2980439815,2009-07-05,07:09:11
40.080921,116.232679,0,137,39999.2981018518,2009-07-05,07:09:16
40.080479,116.232865,0,139,39999.2981597222,2009-07-05,07:09:21
40.079958,116.233138,0,140,39999.2982175926,2009-07-05,07:09:26
40.079339,116.233438,0,140,39999.298275463,2009-07-05,07:09:31
40.0787,116.233786,0,140,39999.2983333333,2009-07-05,07:09:36
40.078202,116.234085,0,141,39999.2983912037,2009-07-05,07:09:41
40.077932,116.234278,0,143,39999.2984490741,2009-07-05,07:09:46
40.077932,116.234278,0,143,39999.2984837963,2009-07-05,07:09:49
40.077932,116.234284,0,145,39999.2985069444,2009-07-05,07:09:51
40.07795,116.23428,0,146,39999.2985648148,2009-07-05,07:09:56
40.077947,116.234274,0,146,39999.2986226852,2009-07-05,07:10:01
40.077947,116.234274,0,146,39999.2986574074,2009-07-05,07:10:04
40.077944,116.234272,0,146,39999.2986805556,2009-07-05,07:10:06
40.077934,116.234269,0,147,39999.2987384259,2009-07-05,07:10:11
40.077883,116.234356,0,146,39999.2987962963,2009-07-05,07:10:16
40.077653,116.234507,0,146,39999.2988541667,2009-07-05,07:10:21
40.07734,116.234661,0,146,39999.298900463,2009-07-05,07:10:25
40.076809,116.234946,0,146,39999.2989583333,2009-07-05,07:10:30
40.076124,116.2353,0,147,39999.2990162037,2009-07-05,07:10:35
40.075332,116.235713,0,149,39999.2990740741,2009-07-05,07:10:40
40.074403,116.236146,0,153,39999.2991319444,2009-07-05,07:10:45
40.073482,116.236546,0,157,39999.2991898148,2009-07-05,07:10:50
40.072621,116.236933,0,159,39999.2992476852,2009-07-05,07:10:55
40.071879,116.237206,0,161,39999.2993055556,2009-07-05,07:11:00
40.071386,116.237375,0,163,39999.2993634259,2009-07-05,07:11:05
40.07149,116.237362,0,166,39999.2994212963,2009-07-05,07:11:10
40.071496,116.237344,0,169,39999.2994791667,2009-07-05,07:11:15
40.071496,116.237344,0,169,39999.2995138889,2009-07-05,07:11:18
40.071497,116.237341,0,171,39999.299537037,2009-07-05,07:11:20
40.071493,116.237331,0,173,39999.2995949074,2009-07-05,07:11:25
40.0715,116.237323,0,176,39999.2996527778,2009-07-05,07:11:30
40.071501,116.237321,0,177,39999.2997106481,2009-07-05,07:11:35
40.071501,116.237321,0,177,39999.2997453704,2009-07-05,07:11:38
40.071505,116.237324,0,178,39999.2997685185,2009-07-05,07:11:40
40.071522,116.237334,0,177,39999.2998263889,2009-07-05,07:11:45
40.071562,116.237325,0,178,39999.2998842593,2009-07-05,07:11:50
40.071602,116.23732,0,180,39999.2999421296,2009-07-05,07:11:55
40.071637,116.23731,0,182,39999.3,2009-07-05,07:12:00
40.071649,116.237321,0,184,39999.3000578704,2009-07-05,07:12:05
40.071666,116.237336,0,185,39999.3000810185,2009-07-05,07:12:07
40.07178,116.237368,0,185,39999.3001388889,2009-07-05,07:12:12
40.071615,116.237429,0,189,39999.3001967593,2009-07-05,07:12:17
40.071453,116.237509,0,191,39999.3002314815,2009-07-05,07:12:20
40.071253,116.23765,0,190,39999.3002662037,2009-07-05,07:12:23
40.070887,116.237876,0,190,39999.3003125,2009-07-05,07:12:27
40.070608,116.238018,0,189,39999.3003472222,2009-07-05,07:12:30
40.070176,116.238254,0,188,39999.3003935185,2009-07-05,07:12:34
40.069836,116.238436,0,187,39999.3004282407,2009-07-05,07:12:37
40.069379,116.238692,0,183,39999.300474537,2009-07-05,07:12:41
40.069013,116.238917,0,180,39999.3005092593,2009-07-05,07:12:44
40.068524,116.239219,0,176,39999.3005555556,2009-07-05,07:12:48
40.068146,116.239443,0,173,39999.3005902778,2009-07-05,07:12:51
40.067655,116.239703,0,172,39999.3006365741,2009-07-05,07:12:55
40.067317,116.239904,0,171,39999.3006712963,2009-07-05,07:12:58
40.066869,116.240191,0,171,39999.3007175926,2009-07-05,07:13:02
40.066475,116.24043,0,170,39999.3007638889,2009-07-05,07:13:06
40.066225,116.24064,0,168,39999.3007986111,2009-07-05,07:13:09
40.065826,116.240913,0,169,39999.3008449074,2009-07-05,07:13:13
40.065476,116.241111,0,171,39999.3008796296,2009-07-05,07:13:16
40.065022,116.241355,0,171,39999.3009259259,2009-07-05,07:13:20
40.064725,116.241531,0,172,39999.3009606482,2009-07-05,07:13:23
40.064353,116.241755,0,171,39999.3010069444,2009-07-05,07:13:27
40.064069,116.24192,0,171,39999.3010416667,2009-07-05,07:13:30
40.063702,116.242156,0,173,39999.301087963,2009-07-05,07:13:34
40.06343,116.242349,0,173,39999.3011226852,2009-07-05,07:13:37
40.063041,116.242588,0,178,39999.3011689815,2009-07-05,07:13:41
40.062738,116.242728,0,179,39999.3012037037,2009-07-05,07:13:44
40.062322,116.242909,0,180,39999.30125,2009-07-05,07:13:48
40.061986,116.243047,0,182,39999.3012847222,2009-07-05,07:13:51
40.061527,116.243211,0,186,39999.3013310185,2009-07-05,07:13:55
40.061196,116.243319,0,191,39999.3013657407,2009-07-05,07:13:58
40.060796,116.243425,0,201,39999.301412037,2009-07-05,07:14:02
40.060557,116.24348,0,212,39999.3014467593,2009-07-05,07:14:05
40.060369,116.243502,0,225,39999.3014930556,2009-07-05,07:14:09
40.060317,116.243488,0,235,39999.3015277778,2009-07-05,07:14:12
40.060335,116.243441,0,254,39999.3015740741,2009-07-05,07:14:16
40.060352,116.243425,0,265,39999.3016087963,2009-07-05,07:14:19
40.060345,116.243417,0,271,39999.3016550926,2009-07-05,07:14:23
40.060345,116.243417,0,271,39999.3016782407,2009-07-05,07:14:25
40.060344,116.243415,0,274,39999.3017013889,2009-07-05,07:14:27
40.060325,116.243421,0,276,39999.3017361111,2009-07-05,07:14:30
40.060179,116.243508,0,276,39999.3017824074,2009-07-05,07:14:34
40.059971,116.243627,0,277,39999.3018171296,2009-07-05,07:14:37
40.059534,116.243851,0,280,39999.3018634259,2009-07-05,07:14:41
40.059173,116.24402,0,279,39999.3018981481,2009-07-05,07:14:44
40.058638,116.24424,0,274,39999.3019444444,2009-07-05,07:14:48
40.058196,116.244433,0,269,39999.3019791667,2009-07-05,07:14:51
40.057606,116.244642,0,259,39999.302025463,2009-07-05,07:14:55
40.057187,116.244779,0,252,39999.3020601852,2009-07-05,07:14:58
40.056664,116.244986,0,241,39999.3021064815,2009-07-05,07:15:02
40.056293,116.245126,0,229,39999.3021412037,2009-07-05,07:15:05
40.055783,116.245378,0,215,39999.3021875,2009-07-05,07:15:09
40.055361,116.245662,0,205,39999.3022222222,2009-07-05,07:15:12
40.05481,116.246107,0,200,39999.3022685185,2009-07-05,07:15:16
40.054403,116.246466,0,195,39999.3023032407,2009-07-05,07:15:19
40.053872,116.24695,0,189,39999.302349537,2009-07-05,07:15:23
40.053473,116.247371,0,180,39999.3023842593,2009-07-05,07:15:26
40.052894,116.247988,0,164,39999.3024305556,2009-07-05,07:15:30
40.052462,116.248435,0,159,39999.3024652778,2009-07-05,07:15:33
40.051937,116.248933,0,154,39999.3025115741,2009-07-05,07:15:37
40.051616,116.249193,0,147,39999.3025462963,2009-07-05,07:15:40
40.051292,116.249385,0,136,39999.3025925926,2009-07-05,07:15:44
40.05112,116.249483,0,122,39999.3026388889,2009-07-05,07:15:48
40.051115,116.249462,0,120,39999.3026736111,2009-07-05,07:15:51
40.051148,116.24944,0,112,39999.3027199074,2009-07-05,07:15:55
40.051154,116.249426,0,111,39999.3027546296,2009-07-05,07:15:58
40.051156,116.249427,0,110,39999.3028009259,2009-07-05,07:16:02
40.051161,116.24943,0,110,39999.3028356481,2009-07-05,07:16:05
40.051161,116.249426,0,110,39999.3028819444,2009-07-05,07:16:09
40.051163,116.249425,0,110,39999.3029166667,2009-07-05,07:16:12
40.051165,116.249425,0,110,39999.302962963,2009-07-05,07:16:16
40.051165,116.249425,0,110,39999.302974537,2009-07-05,07:16:17
40.05117,116.249429,0,110,39999.3029976852,2009-07-05,07:16:19
40.05113,116.249512,0,116,39999.3030439815,2009-07-05,07:16:23
40.050997,116.249686,0,117,39999.3030787037,2009-07-05,07:16:26
40.050708,116.250021,0,117,39999.303125,2009-07-05,07:16:30
40.05041,116.250342,0,123,39999.3031597222,2009-07-05,07:16:33
40.049936,116.250771,0,135,39999.3032060185,2009-07-05,07:16:37
40.049549,116.251076,0,142,39999.3032407407,2009-07-05,07:16:40
40.048933,116.251425,0,146,39999.303287037,2009-07-05,07:16:44
40.048457,116.251638,0,148,39999.3033217593,2009-07-05,07:16:47
40.047807,116.251873,0,151,39999.3033680556,2009-07-05,07:16:51
40.047316,116.251992,0,151,39999.3034027778,2009-07-05,07:16:54
40.046716,116.252056,0,157,39999.3034490741,2009-07-05,07:16:58
40.046293,116.252071,0,161,39999.3034837963,2009-07-05,07:17:01
40.045752,116.252097,0,167,39999.3035300926,2009-07-05,07:17:05
40.045371,116.252108,0,172,39999.3035648148,2009-07-05,07:17:08
40.044916,116.252115,0,180,39999.3036111111,2009-07-05,07:17:12
40.044525,116.252143,0,187,39999.3036574074,2009-07-05,07:17:16
40.044282,116.252157,0,190,39999.3036921296,2009-07-05,07:17:19
40.044119,116.252122,0,198,39999.3037384259,2009-07-05,07:17:23
40.044088,116.252079,0,205,39999.3037731481,2009-07-05,07:17:26
40.044094,116.252066,0,215,39999.3038194444,2009-07-05,07:17:30
40.044103,116.252068,0,217,39999.3038541667,2009-07-05,07:17:33
40.044104,116.252068,0,219,39999.303900463,2009-07-05,07:17:37
40.044104,116.252068,0,219,39999.303912037,2009-07-05,07:17:38
40.044108,116.252072,0,220,39999.3039351852,2009-07-05,07:17:40
40.044127,116.252079,0,220,39999.3039814815,2009-07-05,07:17:44
40.044136,116.252084,0,221,39999.3040162037,2009-07-05,07:17:47
40.04414,116.252087,0,221,39999.3040625,2009-07-05,07:17:51
40.04414,116.252087,0,221,39999.3040740741,2009-07-05,07:17:52
40.044146,116.252092,0,221,39999.3040972222,2009-07-05,07:17:54
40.044157,116.252101,0,221,39999.3041435185,2009-07-05,07:17:58
40.044157,116.252101,0,221,39999.3041550926,2009-07-05,07:17:59
40.044165,116.252109,0,221,39999.3041782407,2009-07-05,07:18:01
40.044174,116.252116,0,221,39999.304224537,2009-07-05,07:18:05
40.044175,116.252116,0,221,39999.3042592593,2009-07-05,07:18:08
40.04418,116.252121,0,221,39999.3043055556,2009-07-05,07:18:12
40.04418,116.252121,0,221,39999.3043171296,2009-07-05,07:18:13
40.044186,116.252127,0,221,39999.3043402778,2009-07-05,07:18:15
40.044195,116.252136,0,221,39999.3043865741,2009-07-05,07:18:19
40.044185,116.252132,0,221,39999.3044212963,2009-07-05,07:18:22
40.044083,116.252171,0,218,39999.3044675926,2009-07-05,07:18:26
40.043961,116.252196,0,217,39999.3045023148,2009-07-05,07:18:29
40.043736,116.252223,0,216,39999.3045486111,2009-07-05,07:18:33
40.043533,116.252257,0,218,39999.3045833333,2009-07-05,07:18:36
40.043231,116.252444,0,209,39999.3046296296,2009-07-05,07:18:40
40.043031,116.25268,0,210,39999.3046643519,2009-07-05,07:18:43
40.04276,116.253121,0,203,39999.3047106481,2009-07-05,07:18:47
40.042501,116.253611,0,190,39999.3047569444,2009-07-05,07:18:51
40.042262,116.254017,0,178,39999.3047916667,2009-07-05,07:18:54
40.041848,116.2546,0,162,39999.304837963,2009-07-05,07:18:58
40.041513,116.255061,0,154,39999.3048726852,2009-07-05,07:19:01
40.04105,116.255691,0,150,39999.3049189815,2009-07-05,07:19:05
40.040736,116.256101,0,151,39999.3049537037,2009-07-05,07:19:08
40.040356,116.256623,0,152,39999.305,2009-07-05,07:19:12
40.040072,116.257008,0,153,39999.3050347222,2009-07-05,07:19:15
40.039742,116.25746,0,148,39999.3050810185,2009-07-05,07:19:19
40.039517,116.257764,0,149,39999.3051157407,2009-07-05,07:19:22
40.039208,116.258179,0,148,39999.305162037,2009-07-05,07:19:26
40.038985,116.258473,0,148,39999.3051967593,2009-07-05,07:19:29
40.038681,116.258902,0,149,39999.3052430556,2009-07-05,07:19:33
40.038431,116.259252,0,151,39999.3052777778,2009-07-05,07:19:36
40.038073,116.259738,0,155,39999.3053240741,2009-07-05,07:19:40
40.037818,116.260077,0,156,39999.3053587963,2009-07-05,07:19:43
40.037507,116.260515,0,164,39999.3054050926,2009-07-05,07:19:47
40.037319,116.260741,0,168,39999.3054398148,2009-07-05,07:19:50
40.037171,116.260894,0,171,39999.3054861111,2009-07-05,07:19:54
40.037122,116.260942,0,171,39999.3055208333,2009-07-05,07:19:57
40.037001,116.261103,0,171,39999.3055671296,2009-07-05,07:20:01
40.036856,116.261282,0,175,39999.3056018518,2009-07-05,07:20:04
40.036616,116.261541,0,178,39999.3056481481,2009-07-05,07:20:08
40.036403,116.261743,0,180,39999.3056828704,2009-07-05,07:20:11
40.036091,116.262065,0,179,39999.3057291667,2009-07-05,07:20:15
40.035771,116.262389,0,179,39999.305775463,2009-07-05,07:20:19
40.035528,116.262649,0,180,39999.3058101852,2009-07-05,07:20:22
40.035216,116.263,0,176,39999.3058564815,2009-07-05,07:20:26
40.034958,116.263257,0,180,39999.3058912037,2009-07-05,07:20:29
40.034613,116.263599,0,184,39999.3059375,2009-07-05,07:20:33
40.034347,116.263862,0,195,39999.3059722222,2009-07-05,07:20:36
40.033976,116.264291,0,208,39999.3060185185,2009-07-05,07:20:40
40.033656,116.264623,0,213,39999.3060532407,2009-07-05,07:20:43
40.03323,116.26501,0,218,39999.306099537,2009-07-05,07:20:47
40.032926,116.26524,0,222,39999.3061342593,2009-07-05,07:20:50
40.0325,116.265561,0,226,39999.3061805556,2009-07-05,07:20:54
40.032204,116.265787,0,231,39999.3062152778,2009-07-05,07:20:57
40.031949,116.265991,0,242,39999.3062615741,2009-07-05,07:21:01
40.031871,116.266026,0,250,39999.3062962963,2009-07-05,07:21:04
40.03185,116.266026,0,260,39999.3063425926,2009-07-05,07:21:08
40.031861,116.266034,0,268,39999.3063773148,2009-07-05,07:21:11
40.031881,116.266041,0,279,39999.3064236111,2009-07-05,07:21:15
40.031889,116.26605,0,284,39999.3064583333,2009-07-05,07:21:18
40.0319,116.266062,0,290,39999.3065046296,2009-07-05,07:21:22
40.031903,116.266065,0,292,39999.3065393518,2009-07-05,07:21:25
40.031902,116.266061,0,294,39999.3065856481,2009-07-05,07:21:29
40.031896,116.266055,0,294,39999.3066203704,2009-07-05,07:21:32
40.03189,116.266048,0,295,39999.3066666667,2009-07-05,07:21:36
40.031887,116.266045,0,295,39999.306712963,2009-07-05,07:21:40
40.031884,116.266041,0,295,39999.3067476852,2009-07-05,07:21:43
40.031881,116.266037,0,295,39999.3067939815,2009-07-05,07:21:47
40.031873,116.266029,0,295,39999.3068287037,2009-07-05,07:21:50
40.031869,116.266025,0,295,39999.306875,2009-07-05,07:21:54
40.031869,116.266023,0,295,39999.3069097222,2009-07-05,07:21:57
40.031869,116.266023,0,295,39999.3069328704,2009-07-05,07:21:59
40.031867,116.266021,0,295,39999.3069560185,2009-07-05,07:22:01
40.031856,116.266019,0,295,39999.3069907407,2009-07-05,07:22:04
40.03173,116.266101,0,286,39999.307037037,2009-07-05,07:22:08
40.031619,116.266163,0,282,39999.3070717593,2009-07-05,07:22:11
40.031484,116.266265,0,266,39999.3071180556,2009-07-05,07:22:15
40.031319,116.266389,0,251,39999.3071527778,2009-07-05,07:22:18
40.031083,116.266573,0,228,39999.3071990741,2009-07-05,07:22:22
40.030883,116.266737,0,217,39999.3072337963,2009-07-05,07:22:25
40.030568,116.267013,0,209,39999.3072800926,2009-07-05,07:22:29
40.030282,116.267281,0,208,39999.3073148148,2009-07-05,07:22:32
40.029842,116.267681,0,205,39999.3073611111,2009-07-05,07:22:36
40.029473,116.26799,0,210,39999.3073958333,2009-07-05,07:22:39
40.029027,116.268401,0,217,39999.3074421296,2009-07-05,07:22:43
40.028725,116.268657,0,223,39999.3074768518,2009-07-05,07:22:46
40.028384,116.268927,0,232,39999.3075231481,2009-07-05,07:22:50
40.028198,116.269093,0,240,39999.3075578704,2009-07-05,07:22:53
40.027938,116.269318,0,252,39999.3076041667,2009-07-05,07:22:57
40.027742,116.269483,0,265,39999.3076388889,2009-07-05,07:23:00
40.027657,116.269566,0,285,39999.3076851852,2009-07-05,07:23:04
40.027689,116.269575,0,286,39999.3077314815,2009-07-05,07:23:08
40.027691,116.269577,0,288,39999.3077662037,2009-07-05,07:23:11
40.027688,116.269574,0,289,39999.3078125,2009-07-05,07:23:15
40.027688,116.269574,0,289,39999.3078240741,2009-07-05,07:23:16
40.027685,116.269571,0,290,39999.3078472222,2009-07-05,07:23:18
40.027651,116.26962,0,290,39999.3078935185,2009-07-05,07:23:22
40.027554,116.269729,0,294,39999.3079282407,2009-07-05,07:23:25
40.027374,116.269898,0,302,39999.307974537,2009-07-05,07:23:29
40.027217,116.270057,0,310,39999.3080092593,2009-07-05,07:23:32
40.027005,116.270241,0,324,39999.3080555556,2009-07-05,07:23:36
40.026839,116.270377,0,333,39999.3080902778,2009-07-05,07:23:39
40.026639,116.270554,0,348,39999.3081365741,2009-07-05,07:23:43
40.02647,116.270688,0,357,39999.3081712963,2009-07-05,07:23:46
40.026271,116.270889,0,356,39999.3082175926,2009-07-05,07:23:50
40.026083,116.271066,0,358,39999.3082523148,2009-07-05,07:23:53
40.025762,116.271332,0,355,39999.3082986111,2009-07-05,07:23:57
40.025535,116.271522,0,354,39999.3083333333,2009-07-05,07:24:00
40.025283,116.271713,0,353,39999.3083796296,2009-07-05,07:24:04
40.025095,116.271879,0,349,39999.3084143519,2009-07-05,07:24:07
40.024829,116.272119,0,345,39999.3084606482,2009-07-05,07:24:11
40.024569,116.27233,0,339,39999.3084953704,2009-07-05,07:24:14
40.024214,116.272616,0,329,39999.3085416667,2009-07-05,07:24:18
40.023962,116.272847,0,329,39999.3085763889,2009-07-05,07:24:21
40.023639,116.27313,0,323,39999.3086226852,2009-07-05,07:24:25
40.023382,116.273346,0,315,39999.3086574074,2009-07-05,07:24:28
40.023091,116.273587,0,300,39999.3087037037,2009-07-05,07:24:32
40.022794,116.273832,0,294,39999.30875,2009-07-05,07:24:36
40.022575,116.274013,0,288,39999.3087847222,2009-07-05,07:24:39
40.022271,116.274274,0,276,39999.3088310185,2009-07-05,07:24:43
40.022049,116.274478,0,272,39999.3088657407,2009-07-05,07:24:46
40.021779,116.274727,0,261,39999.308912037,2009-07-05,07:24:50
40.021571,116.274922,0,253,39999.3089467593,2009-07-05,07:24:53
40.021301,116.275154,0,246,39999.3089930556,2009-07-05,07:24:57
40.021151,116.275254,0,237,39999.3090277778,2009-07-05,07:25:00
40.020997,116.27539,0,229,39999.3090740741,2009-07-05,07:25:04
40.020864,116.275507,0,219,39999.3091087963,2009-07-05,07:25:07
40.020575,116.275736,0,208,39999.3091550926,2009-07-05,07:25:11
40.02036,116.275922,0,206,39999.3091898148,2009-07-05,07:25:14
40.020185,116.276069,0,202,39999.3092361111,2009-07-05,07:25:18
40.020181,116.276058,0,207,39999.3092708333,2009-07-05,07:25:21
40.020197,116.27605,0,210,39999.3093171296,2009-07-05,07:25:25
40.020199,116.276052,0,210,39999.3093518519,2009-07-05,07:25:28
40.020199,116.276051,0,210,39999.3093981481,2009-07-05,07:25:32
40.020198,116.27605,0,210,39999.3094328704,2009-07-05,07:25:35
40.020193,116.276044,0,210,39999.3094791667,2009-07-05,07:25:39
40.020189,116.276039,0,210,39999.3095138889,2009-07-05,07:25:42
40.020182,116.276031,0,210,39999.3095601852,2009-07-05,07:25:46
40.020181,116.276029,0,210,39999.3095949074,2009-07-05,07:25:49
40.020175,116.276023,0,210,39999.3096412037,2009-07-05,07:25:53
40.020172,116.276019,0,210,39999.3096875,2009-07-05,07:25:57
40.02017,116.276017,0,210,39999.3097222222,2009-07-05,07:26:00
40.020167,116.276015,0,210,39999.3097685185,2009-07-05,07:26:04
40.020167,116.276013,0,210,39999.3098032407,2009-07-05,07:26:07
40.02017,116.276014,0,210,39999.309849537,2009-07-05,07:26:11
40.020172,116.276015,0,210,39999.3098842593,2009-07-05,07:26:14
40.020178,116.276021,0,210,39999.3099305556,2009-07-05,07:26:18
40.020181,116.276023,0,210,39999.3099652778,2009-07-05,07:26:21
40.020184,116.276025,0,210,39999.3100115741,2009-07-05,07:26:25
40.020185,116.276026,0,210,39999.3100462963,2009-07-05,07:26:28
40.020179,116.27602,0,210,39999.3100925926,2009-07-05,07:26:32
40.020174,116.276015,0,210,39999.3101273148,2009-07-05,07:26:35
40.020174,116.276015,0,210,39999.310150463,2009-07-05,07:26:37
40.020177,116.276019,0,211,39999.3101736111,2009-07-05,07:26:39
40.020117,116.276074,0,212,39999.3102083333,2009-07-05,07:26:42
40.019918,116.276238,0,219,39999.3102546296,2009-07-05,07:26:46
40.019682,116.276453,0,220,39999.3102893519,2009-07-05,07:26:49
40.019343,116.276733,0,220,39999.3103356481,2009-07-05,07:26:53
40.019071,116.276957,0,219,39999.3103703704,2009-07-05,07:26:56
40.018663,116.277355,0,218,39999.3104166667,2009-07-05,07:27:00
40.018312,116.277688,0,219,39999.3104513889,2009-07-05,07:27:03
40.017797,116.27814,0,220,39999.3104976852,2009-07-05,07:27:07
40.017391,116.278519,0,219,39999.3105324074,2009-07-05,07:27:10
40.016838,116.279045,0,219,39999.3105787037,2009-07-05,07:27:14
40.016377,116.279441,0,213,39999.3106134259,2009-07-05,07:27:17
40.015709,116.279989,0,202,39999.3106597222,2009-07-05,07:27:21
40.015023,116.280441,0,192,39999.3107060185,2009-07-05,07:27:25
40.01452,116.2807,0,193,39999.3107407407,2009-07-05,07:27:28
40.013874,116.280944,0,196,39999.310787037,2009-07-05,07:27:32
40.013369,116.281069,0,194,39999.3108217593,2009-07-05,07:27:35
40.012701,116.281188,0,190,39999.3108680556,2009-07-05,07:27:39
40.012216,116.28126,0,178,39999.3109027778,2009-07-05,07:27:42
40.011598,116.281368,0,162,39999.3109490741,2009-07-05,07:27:46
40.011111,116.281454,0,147,39999.3109837963,2009-07-05,07:27:49
40.010472,116.281531,0,139,39999.3110300926,2009-07-05,07:27:53
40.009998,116.281603,0,131,39999.3110648148,2009-07-05,07:27:56
40.009387,116.28168,0,127,39999.3111111111,2009-07-05,07:28:00
40.008936,116.281736,0,122,39999.3111458333,2009-07-05,07:28:03
40.008353,116.281801,0,112,39999.3111921296,2009-07-05,07:28:07
40.007899,116.281863,0,105,39999.3112268519,2009-07-05,07:28:10
40.007275,116.281948,0,99,39999.3112731481,2009-07-05,07:28:14
40.006798,116.282034,0,94,39999.3113078704,2009-07-05,07:28:17
40.006174,116.282119,0,88,39999.3113541667,2009-07-05,07:28:21
40.005707,116.282178,0,81,39999.3113888889,2009-07-05,07:28:24
40.005067,116.282294,0,75,39999.3114351852,2009-07-05,07:28:28
40.004573,116.282372,0,73,39999.3114699074,2009-07-05,07:28:31
40.003914,116.282485,0,74,39999.3115162037,2009-07-05,07:28:35
40.003417,116.282578,0,77,39999.3115509259,2009-07-05,07:28:38
40.002766,116.282691,0,84,39999.3115972222,2009-07-05,07:28:42
40.002292,116.282761,0,94,39999.3116319444,2009-07-05,07:28:45
40.001666,116.282846,0,112,39999.3116782407,2009-07-05,07:28:49
40.001053,116.282941,0,127,39999.311724537,2009-07-05,07:28:53
40.000605,116.283068,0,134,39999.3117592593,2009-07-05,07:28:56
40.000055,116.283425,0,138,39999.3118055556,2009-07-05,07:29:00
39.999681,116.283791,0,140,39999.3118402778,2009-07-05,07:29:03
39.999242,116.284444,0,151,39999.3118865741,2009-07-05,07:29:07
39.998889,116.284966,0,159,39999.3119212963,2009-07-05,07:29:10
39.998409,116.285624,0,162,39999.3119675926,2009-07-05,07:29:14
39.998049,116.286138,0,166,39999.3120023148,2009-07-05,07:29:17
39.997551,116.286841,0,172,39999.3120486111,2009-07-05,07:29:21
39.997186,116.287363,0,172,39999.3120833333,2009-07-05,07:29:24
39.996715,116.288043,0,173,39999.3121296296,2009-07-05,07:29:28
39.996338,116.288494,0,172,39999.3121643519,2009-07-05,07:29:31
39.99575,116.288936,0,173,39999.3122106481,2009-07-05,07:29:35
39.99528,116.289115,0,176,39999.3122453704,2009-07-05,07:29:38
39.994619,116.289231,0,179,39999.3122916667,2009-07-05,07:29:42
39.994105,116.289296,0,174,39999.3123263889,2009-07-05,07:29:45
39.993403,116.289393,0,175,39999.3123726852,2009-07-05,07:29:49
39.99288,116.289495,0,176,39999.3124074074,2009-07-05,07:29:52
39.992269,116.289717,0,182,39999.3124537037,2009-07-05,07:29:56
39.9919,116.290011,0,184,39999.3124884259,2009-07-05,07:29:59
39.991494,116.290491,0,183,39999.3125347222,2009-07-05,07:30:03
39.991197,116.290863,0,178,39999.3125694444,2009-07-05,07:30:06
39.990788,116.291407,0,180,39999.3126157407,2009-07-05,07:30:10
39.990479,116.291801,0,181,39999.312650463,2009-07-05,07:30:13
39.990052,116.292299,0,183,39999.3126967593,2009-07-05,07:30:17
39.989591,116.29275,0,186,39999.3127430556,2009-07-05,07:30:21
39.98922,116.293022,0,185,39999.3127777778,2009-07-05,07:30:24
39.988713,116.293238,0,175,39999.3128240741,2009-07-05,07:30:28
39.988374,116.293316,0,174,39999.3128587963,2009-07-05,07:30:31
39.987938,116.293374,0,178,39999.3129050926,2009-07-05,07:30:35
39.987589,116.293399,0,180,39999.3129398148,2009-07-05,07:30:38
39.987045,116.293454,0,178,39999.3129861111,2009-07-05,07:30:42
39.986599,116.293477,0,179,39999.3130208333,2009-07-05,07:30:45
39.985969,116.293544,0,175,39999.3130671296,2009-07-05,07:30:49
39.985497,116.293631,0,180,39999.3131018518,2009-07-05,07:30:52
39.984843,116.293708,0,192,39999.3131481481,2009-07-05,07:30:56
39.984333,116.293767,0,198,39999.3131828704,2009-07-05,07:30:59
39.983684,116.293836,0,198,39999.3132291667,2009-07-05,07:31:03
39.983234,116.293876,0,192,39999.3132638889,2009-07-05,07:31:06
39.982729,116.293909,0,190,39999.3133101852,2009-07-05,07:31:10
39.982416,116.293854,0,192,39999.3133449074,2009-07-05,07:31:13
39.98221,116.293487,0,206,39999.3133912037,2009-07-05,07:31:17
39.982198,116.293019,0,218,39999.3134259259,2009-07-05,07:31:20
39.982367,116.292486,0,238,39999.3134722222,2009-07-05,07:31:24
39.982607,116.292387,0,252,39999.3135069444,2009-07-05,07:31:27
39.983068,116.292619,0,244,39999.3135648148,2009-07-05,07:31:32
39.98338,116.293402,0,227,39999.3136226852,2009-07-05,07:31:37
39.983482,116.294359,0,223,39999.3136805556,2009-07-05,07:31:42
39.983556,116.294829,0,214,39999.3137037037,2009-07-05,07:31:44
39.983606,116.295452,0,216,39999.3137384259,2009-07-05,07:31:47
39.983633,116.296256,0,225,39999.3137847222,2009-07-05,07:31:51
39.983672,116.296862,0,233,39999.3138194444,2009-07-05,07:31:54
39.983706,116.297611,0,244,39999.3138657407,2009-07-05,07:31:58
39.983737,116.298133,0,253,39999.313900463,2009-07-05,07:32:01
39.983773,116.298751,0,264,39999.3139467593,2009-07-05,07:32:05
39.983814,116.299303,0,273,39999.3139930556,2009-07-05,07:32:09
39.983841,116.299722,0,279,39999.3140277778,2009-07-05,07:32:12
39.983865,116.300277,0,285,39999.3140740741,2009-07-05,07:32:16
39.983883,116.30071,0,289,39999.3141087963,2009-07-05,07:32:19
39.983899,116.301282,0,297,39999.3141550926,2009-07-05,07:32:23
39.983929,116.301713,0,303,39999.3141898148,2009-07-05,07:32:26
39.983961,116.302258,0,313,39999.3142361111,2009-07-05,07:32:30
39.983963,116.302643,0,320,39999.3142708333,2009-07-05,07:32:33
39.983986,116.303139,0,331,39999.3143171296,2009-07-05,07:32:37
39.984001,116.303446,0,339,39999.3143518518,2009-07-05,07:32:40
39.983993,116.303815,0,348,39999.3143981481,2009-07-05,07:32:44
39.983991,116.304076,0,355,39999.3144328704,2009-07-05,07:32:47
39.983976,116.304459,0,362,39999.3144791667,2009-07-05,07:32:51
39.984025,116.304834,0,367,39999.3145138889,2009-07-05,07:32:54
39.984023,116.305292,0,376,39999.3145601852,2009-07-05,07:32:58
39.984007,116.305596,0,382,39999.3145949074,2009-07-05,07:33:01
39.984006,116.30593,0,391,39999.3146412037,2009-07-05,07:33:05
39.984015,116.306222,0,398,39999.3146759259,2009-07-05,07:33:08
39.984004,116.306603,0,408,39999.3147222222,2009-07-05,07:33:12
39.984025,116.306875,0,415,39999.3147569444,2009-07-05,07:33:15
39.984028,116.307211,0,424,39999.3148032407,2009-07-05,07:33:19
39.984034,116.307403,0,431,39999.314837963,2009-07-05,07:33:22
39.984046,116.307549,0,440,39999.3148842593,2009-07-05,07:33:26
39.9841,116.307655,0,449,39999.3149305556,2009-07-05,07:33:30
39.984137,116.307772,0,450,39999.3150462963,2009-07-05,07:33:40
39.984137,116.307772,0,450,39999.3150694444,2009-07-05,07:33:42
39.98414,116.307775,0,447,39999.3150925926,2009-07-05,07:33:44
39.984064,116.307692,0,445,39999.3151273148,2009-07-05,07:33:47
39.983982,116.307635,0,441,39999.3151736111,2009-07-05,07:33:51
39.983946,116.307574,0,439,39999.3152083333,2009-07-05,07:33:54
39.983828,116.30748,0,436,39999.3152546296,2009-07-05,07:33:58
39.983796,116.30745,0,435,39999.3152893518,2009-07-05,07:34:01
39.98378,116.307438,0,432,39999.3153356481,2009-07-05,07:34:05
39.983769,116.307435,0,432,39999.3153703704,2009-07-05,07:34:08
39.983761,116.307449,0,431,39999.3154166667,2009-07-05,07:34:12
39.983755,116.307527,0,431,39999.3154513889,2009-07-05,07:34:15
39.98387,116.307686,0,430,39999.3154976852,2009-07-05,07:34:19
39.984027,116.307843,0,430,39999.3155324074,2009-07-05,07:34:22
39.984152,116.308263,0,429,39999.3155787037,2009-07-05,07:34:26
39.984182,116.308526,0,430,39999.3156134259,2009-07-05,07:34:29
39.984199,116.308835,0,433,39999.3156597222,2009-07-05,07:34:33
39.984257,116.309043,0,435,39999.3156944444,2009-07-05,07:34:36
39.984301,116.309276,0,433,39999.3157407407,2009-07-05,07:34:40
39.984263,116.30947,0,432,39999.315775463,2009-07-05,07:34:43
39.984245,116.309786,0,427,39999.3158217593,2009-07-05,07:34:47
39.984226,116.310024,0,413,39999.3158564815,2009-07-05,07:34:50
39.984335,116.310228,0,390,39999.3159027778,2009-07-05,07:34:54
39.984521,116.310328,0,385,39999.3159375,2009-07-05,07:34:57
39.984825,116.310369,0,372,39999.3159837963,2009-07-05,07:35:01
39.985206,116.310322,0,362,39999.3160300926,2009-07-05,07:35:05
39.985539,116.310265,0,350,39999.3160648148,2009-07-05,07:35:08
39.986013,116.310205,0,334,39999.3161111111,2009-07-05,07:35:12
39.986375,116.310173,0,319,39999.3161458333,2009-07-05,07:35:15
39.986853,116.310119,0,303,39999.3161921296,2009-07-05,07:35:19
39.987217,116.310084,0,299,39999.3162268519,2009-07-05,07:35:22
39.987702,116.310024,0,292,39999.3162731482,2009-07-05,07:35:26
39.988071,116.309988,0,286,39999.3163078704,2009-07-05,07:35:29
39.988576,116.309954,0,284,39999.3163541667,2009-07-05,07:35:33
39.988941,116.309947,0,285,39999.3163888889,2009-07-05,07:35:36
39.989377,116.310028,0,278,39999.3164351852,2009-07-05,07:35:40
39.989598,116.309992,0,268,39999.3164699074,2009-07-05,07:35:43
39.989921,116.309922,0,260,39999.3165162037,2009-07-05,07:35:47
39.990204,116.309855,0,254,39999.3165509259,2009-07-05,07:35:50
39.99064,116.309838,0,213,39999.3165972222,2009-07-05,07:35:54
39.990852,116.309887,0,202,39999.3166319444,2009-07-05,07:35:57
39.990961,116.310017,0,187,39999.3166782407,2009-07-05,07:36:01
39.990957,116.310206,0,180,39999.316712963,2009-07-05,07:36:04
39.990975,116.310568,0,174,39999.3167592593,2009-07-05,07:36:08
39.990985,116.310919,0,165,39999.3167939815,2009-07-05,07:36:11
39.991016,116.311504,0,152,39999.3168402778,2009-07-05,07:36:15
39.991035,116.312017,0,142,39999.316875,2009-07-05,07:36:18
39.991049,116.31281,0,126,39999.3169212963,2009-07-05,07:36:22
39.991063,116.313418,0,117,39999.3169560185,2009-07-05,07:36:25
39.991086,116.314177,0,108,39999.3170023148,2009-07-05,07:36:29
39.991091,116.314831,0,104,39999.3170486111,2009-07-05,07:36:33
39.991132,116.315125,0,102,39999.3170833333,2009-07-05,07:36:36
39.99116,116.31521,0,105,39999.3171296296,2009-07-05,07:36:40
39.991132,116.315112,0,110,39999.3171643519,2009-07-05,07:36:43
39.991123,116.315077,0,112,39999.3172106481,2009-07-05,07:36:47
39.991123,116.315077,0,112,39999.3172222222,2009-07-05,07:36:48
39.991119,116.315072,0,112,39999.3172453704,2009-07-05,07:36:50
39.991112,116.315063,0,112,39999.3172916667,2009-07-05,07:36:54
39.991112,116.315063,0,112,39999.3173032407,2009-07-05,07:36:55
39.991116,116.315066,0,112,39999.3173263889,2009-07-05,07:36:57
39.991121,116.315145,0,113,39999.3173726852,2009-07-05,07:37:01
39.99112,116.315265,0,115,39999.3174074074,2009-07-05,07:37:04
39.991131,116.315533,0,115,39999.3174537037,2009-07-05,07:37:08
39.991143,116.31586,0,114,39999.3174884259,2009-07-05,07:37:11
39.991146,116.316345,0,113,39999.3175347222,2009-07-05,07:37:15
39.991159,116.316784,0,109,39999.3175694444,2009-07-05,07:37:18
39.991158,116.317422,0,106,39999.3176157407,2009-07-05,07:37:22
39.991168,116.31789,0,107,39999.317650463,2009-07-05,07:37:25
39.991197,116.318525,0,111,39999.3176967593,2009-07-05,07:37:29
39.99123,116.319015,0,118,39999.3177314815,2009-07-05,07:37:32
39.991254,116.319734,0,131,39999.3177777778,2009-07-05,07:37:36
39.991291,116.320284,0,140,39999.3178125,2009-07-05,07:37:39
39.991341,116.321035,0,150,39999.3178587963,2009-07-05,07:37:43
39.991379,116.321828,0,162,39999.3179050926,2009-07-05,07:37:47
39.991396,116.322414,0,171,39999.3179398148,2009-07-05,07:37:50
39.991416,116.323173,0,181,39999.3179861111,2009-07-05,07:37:54
39.991446,116.323739,0,189,39999.3180208333,2009-07-05,07:37:57
39.991489,116.324478,0,202,39999.3180671296,2009-07-05,07:38:01
39.991539,116.324983,0,211,39999.3181018519,2009-07-05,07:38:04
39.991558,116.325604,0,222,39999.3181481481,2009-07-05,07:38:08
39.991552,116.326025,0,228,39999.3181828704,2009-07-05,07:38:11
39.991575,116.326423,0,237,39999.3182291667,2009-07-05,07:38:15
39.991685,116.326547,0,257,39999.3182638889,2009-07-05,07:38:18
39.991707,116.326504,0,251,39999.3183101852,2009-07-05,07:38:22
39.991717,116.326457,0,245,39999.3183449074,2009-07-05,07:38:25
39.99172,116.326428,0,243,39999.3183912037,2009-07-05,07:38:29
39.991716,116.326424,0,246,39999.3184259259,2009-07-05,07:38:32
39.991723,116.326429,0,247,39999.3184722222,2009-07-05,07:38:36
39.991726,116.32643,0,248,39999.3185069444,2009-07-05,07:38:39
39.991726,116.32643,0,248,39999.3185300926,2009-07-05,07:38:41
39.991722,116.326425,0,248,39999.3185532407,2009-07-05,07:38:43
39.99172,116.326447,0,247,39999.318587963,2009-07-05,07:38:46
39.991668,116.326541,0,245,39999.3186342593,2009-07-05,07:38:50
39.991588,116.326588,0,246,39999.3186689815,2009-07-05,07:38:53
39.991506,116.326574,0,246,39999.3187152778,2009-07-05,07:38:57
39.991461,116.326512,0,245,39999.31875,2009-07-05,07:39:00
39.991458,116.326507,0,244,39999.3187962963,2009-07-05,07:39:04
39.99146,116.326508,0,244,39999.3188310185,2009-07-05,07:39:07
39.991465,116.326514,0,245,39999.3188773148,2009-07-05,07:39:11
39.991465,116.326514,0,245,39999.318900463,2009-07-05,07:39:13
39.991467,116.326518,0,245,39999.3189236111,2009-07-05,07:39:15
39.991458,116.326547,0,243,39999.3189583333,2009-07-05,07:39:18
39.991447,116.326683,0,244,39999.3190046296,2009-07-05,07:39:22
39.991525,116.326807,0,248,39999.3190393519,2009-07-05,07:39:25
39.991742,116.326776,0,256,39999.3190856481,2009-07-05,07:39:29
39.991971,116.326672,0,267,39999.3191203704,2009-07-05,07:39:32
39.992334,116.326509,0,284,39999.3191666667,2009-07-05,07:39:36
39.992645,116.326445,0,288,39999.3192013889,2009-07-05,07:39:39
39.993109,116.326492,0,239,39999.3192476852,2009-07-05,07:39:43
39.993338,116.326538,0,206,39999.3192824074,2009-07-05,07:39:46
39.993434,116.326591,0,212,39999.3193287037,2009-07-05,07:39:50
39.993469,116.326592,0,205,39999.3193634259,2009-07-05,07:39:53
39.993506,116.326563,0,194,39999.3194097222,2009-07-05,07:39:57
39.993569,116.326522,0,191,39999.3194444444,2009-07-05,07:40:00
39.993713,116.32654,0,188,39999.3194907407,2009-07-05,07:40:04
39.993797,116.326559,0,195,39999.319525463,2009-07-05,07:40:07
39.99387,116.326534,0,196,39999.3195717593,2009-07-05,07:40:11
39.99399,116.326569,0,201,39999.3196064815,2009-07-05,07:40:14
39.994094,116.32662,0,201,39999.3196527778,2009-07-05,07:40:18
39.994166,116.326657,0,198,39999.3196875,2009-07-05,07:40:21
39.994251,116.326721,0,196,39999.3197337963,2009-07-05,07:40:25
39.99429,116.326733,0,187,39999.3197685185,2009-07-05,07:40:28
39.994374,116.326705,0,180,39999.3198148148,2009-07-05,07:40:32
39.994456,116.32671,0,180,39999.319849537,2009-07-05,07:40:35
39.994613,116.326651,0,182,39999.3198958333,2009-07-05,07:40:39
39.994847,116.326575,0,178,39999.3199421296,2009-07-05,07:40:43
39.995075,116.326524,0,174,39999.3199768519,2009-07-05,07:40:46
39.995359,116.326503,0,175,39999.3200231481,2009-07-05,07:40:50
39.995581,116.326555,0,178,39999.3200578704,2009-07-05,07:40:53
39.995919,116.326543,0,171,39999.3201041667,2009-07-05,07:40:57
39.99623,116.326576,0,169,39999.320162037,2009-07-05,07:41:02
39.996317,116.326784,0,165,39999.3202199074,2009-07-05,07:41:07
39.996393,116.327182,0,160,39999.3202777778,2009-07-05,07:41:12
39.996463,116.327768,0,154,39999.3203356481,2009-07-05,07:41:17
39.996488,116.32847,0,151,39999.3203935185,2009-07-05,07:41:22
39.996488,116.328608,0,150,39999.3204050926,2009-07-05,07:41:23
39.996502,116.328972,0,142,39999.3204398148,2009-07-05,07:41:26
39.996702,116.329266,0,131,39999.3204861111,2009-07-05,07:41:30
39.996933,116.329212,0,134,39999.3205208333,2009-07-05,07:41:33
39.997289,116.32909,0,138,39999.3205671296,2009-07-05,07:41:37
39.997533,116.329042,0,145,39999.3206018518,2009-07-05,07:41:40
39.997868,116.329016,0,158,39999.3206481481,2009-07-05,07:41:44
39.998278,116.328889,0,161,39999.3207060185,2009-07-05,07:41:49
39.998498,116.32884,0,163,39999.3207407407,2009-07-05,07:41:52
39.998836,116.32884,0,165,39999.3207986111,2009-07-05,07:41:57
39.999069,116.328971,0,164,39999.3208449074,2009-07-05,07:42:01
39.999266,116.329011,0,161,39999.3208796296,2009-07-05,07:42:04
39.999483,116.328997,0,160,39999.3209259259,2009-07-05,07:42:08
39.999709,116.328987,0,158,39999.3209606481,2009-07-05,07:42:11
39.999957,116.32896,0,149,39999.3210069444,2009-07-05,07:42:15
40.000089,116.328896,0,148,39999.3210416667,2009-07-05,07:42:18
40.000132,116.328612,0,145,39999.321087963,2009-07-05,07:42:22
40.000097,116.32835,0,148,39999.3211226852,2009-07-05,07:42:25
39.999991,116.327964,0,140,39999.3211805556,2009-07-05,07:42:30
39.999982,116.327702,0,144,39999.3212268518,2009-07-05,07:42:34
39.999985,116.327424,0,148,39999.3212731481,2009-07-05,07:42:38
39.999958,116.327362,0,146,39999.3213310185,2009-07-05,07:42:43
39.999974,116.327364,0,144,39999.3213541667,2009-07-05,07:42:45
39.999974,116.327365,0,145,39999.321412037,2009-07-05,07:42:50
39.999977,116.327369,0,145,39999.3214699074,2009-07-05,07:42:55
39.999975,116.327367,0,145,39999.3215277778,2009-07-05,07:43:00
39.99998,116.327372,0,145,39999.3215856481,2009-07-05,07:43:05
39.99998,116.327372,0,145,39999.3216203704,2009-07-05,07:43:08
39.99998,116.327373,0,145,39999.3216435185,2009-07-05,07:43:10
40.000006,116.32739,0,145,39999.3217013889,2009-07-05,07:43:15
40.00003,116.327397,0,145,39999.3217592593,2009-07-05,07:43:20
40.00003,116.327397,0,145,39999.3217939815,2009-07-05,07:43:23
40.000027,116.327396,0,145,39999.3218171296,2009-07-05,07:43:25
40.000013,116.327383,0,145,39999.321875,2009-07-05,07:43:30
40.000002,116.327353,0,145,39999.3219328704,2009-07-05,07:43:35
39.999978,116.327318,0,145,39999.3219907407,2009-07-05,07:43:40
39.999958,116.327304,0,146,39999.3220486111,2009-07-05,07:43:45
39.999958,116.327304,0,146,39999.3220833333,2009-07-05,07:43:48
39.99996,116.327308,0,146,39999.3221064815,2009-07-05,07:43:50
39.999968,116.327318,0,146,39999.3221643518,2009-07-05,07:43:55
39.999974,116.327326,0,146,39999.3222222222,2009-07-05,07:44:00
39.999974,116.327325,0,146,39999.3222800926,2009-07-05,07:44:05
39.999974,116.327325,0,146,39999.3223148148,2009-07-05,07:44:08
39.99998,116.327331,0,146,39999.322337963,2009-07-05,07:44:10
39.99999,116.327344,0,146,39999.3223958333,2009-07-05,07:44:15
40.000001,116.327354,0,146,39999.3224537037,2009-07-05,07:44:20
40.000012,116.327365,0,146,39999.3225115741,2009-07-05,07:44:25
40.000012,116.327365,0,146,39999.3225462963,2009-07-05,07:44:28
40.000016,116.327371,0,146,39999.3225694444,2009-07-05,07:44:30
40.000026,116.327379,0,147,39999.3226273148,2009-07-05,07:44:35
40.000108,116.327387,0,147,39999.3226851852,2009-07-05,07:44:40
40.000224,116.327373,0,147,39999.3227430556,2009-07-05,07:44:45
40.00032,116.327315,0,148,39999.3228009259,2009-07-05,07:44:50
40.000403,116.327255,0,149,39999.3228587963,2009-07-05,07:44:55
40.000433,116.327209,0,150,39999.3229166667,2009-07-05,07:45:00
40.000443,116.327186,0,150,39999.322974537,2009-07-05,07:45:05
40.000522,116.327132,0,149,39999.3230324074,2009-07-05,07:45:10
40.000543,116.327148,0,150,39999.3230902778,2009-07-05,07:45:15
