# Supplementary material for: Research on differential privacy protection method based on user tendency
Source: PLoS One. 2023 Oct 26;18(10):e0288823. doi: 10.1371/journal.pone.0288823 (PMC10602288; doi:10.1371/journal.pone.0288823)
Supplement: S1 Data — (ZIP) [file pone.0288823.s001.zip › Data 5-1/001/Trajectory/20081023055305.plt]

Geolife trajectory
WGS 84
Altitude is in Feet
Reserved 3
0,2,255,My Track,0,0,2,8421376
0
39.984094,116.319236,0,492,39744.2451967593,2008-10-23,05:53:05
39.984198,116.319322,0,492,39744.2452083333,2008-10-23,05:53:06
39.984224,116.319402,0,492,39744.2452662037,2008-10-23,05:53:11
39.984211,116.319389,0,492,39744.2453240741,2008-10-23,05:53:16
39.984217,116.319422,0,491,39744.2453819444,2008-10-23,05:53:21
39.98471,116.319865,0,320,39744.2454050926,2008-10-23,05:53:23
39.984674,116.31981,0,325,39744.245462963,2008-10-23,05:53:28
39.984623,116.319773,0,326,39744.2455208333,2008-10-23,05:53:33
39.984606,116.319732,0,327,39744.2455787037,2008-10-23,05:53:38
39.984555,116.319728,0,324,39744.2456365741,2008-10-23,05:53:43
39.984579,116.319769,0,309,39744.2456944444,2008-10-23,05:53:48
39.984579,116.319769,0,309,39744.2457291667,2008-10-23,05:53:51
39.984577,116.319766,0,309,39744.2457523148,2008-10-23,05:53:53
39.984611,116.319822,0,304,39744.2458101852,2008-10-23,05:53:58
39.984959,116.319969,0,304,39744.2458680556,2008-10-23,05:54:03
39.985036,116.320056,0,304,39744.2458796296,2008-10-23,05:54:04
39.984741,116.320037,0,304,39744.2458912037,2008-10-23,05:54:05
39.98462,116.32012,0,302,39744.2459143519,2008-10-23,05:54:07
39.98453,116.320242,0,297,39744.2459606482,2008-10-23,05:54:11
39.984508,116.320331,0,287,39744.2460185185,2008-10-23,05:54:16
39.984537,116.320443,0,280,39744.2460763889,2008-10-23,05:54:21
39.984529,116.320573,0,267,39744.2461342593,2008-10-23,05:54:26
39.984466,116.320683,0,257,39744.2461805556,2008-10-23,05:54:30
39.984409,116.320778,0,248,39744.2462268519,2008-10-23,05:54:34
39.98432,116.320808,0,240,39744.2462731482,2008-10-23,05:54:38
39.984252,116.320826,0,227,39744.2463310185,2008-10-23,05:54:43
39.984238,116.320844,0,213,39744.2463888889,2008-10-23,05:54:48
39.984232,116.320853,0,216,39744.2464467593,2008-10-23,05:54:53
39.984246,116.32087,0,211,39744.2465046296,2008-10-23,05:54:58
39.984266,116.320876,0,204,39744.2465625,2008-10-23,05:55:03
39.984284,116.320922,0,207,39744.2466203704,2008-10-23,05:55:08
39.984349,116.320935,0,194,39744.2466782407,2008-10-23,05:55:13
39.98436,116.320924,0,190,39744.2467361111,2008-10-23,05:55:18
39.984334,116.320914,0,190,39744.2467939815,2008-10-23,05:55:23
39.984225,116.320923,0,182,39744.2468518519,2008-10-23,05:55:28
39.984119,116.320926,0,180,39744.2468981481,2008-10-23,05:55:32
39.984007,116.320958,0,179,39744.2469444444,2008-10-23,05:55:36
39.983916,116.32098,0,180,39744.2469791667,2008-10-23,05:55:39
39.98382,116.321003,0,176,39744.2470138889,2008-10-23,05:55:42
39.983724,116.321005,0,176,39744.2470486111,2008-10-23,05:55:45
39.98363,116.321032,0,174,39744.2470833333,2008-10-23,05:55:48
39.983535,116.321053,0,175,39744.2471180556,2008-10-23,05:55:51
39.983434,116.321077,0,176,39744.2471527778,2008-10-23,05:55:54
39.983329,116.321087,0,178,39744.2471875,2008-10-23,05:55:57
39.983212,116.321099,0,175,39744.2472222222,2008-10-23,05:56:00
39.983088,116.321126,0,172,39744.2472569444,2008-10-23,05:56:03
39.982974,116.321144,0,166,39744.2472916667,2008-10-23,05:56:06
39.982878,116.321185,0,160,39744.2473263889,2008-10-23,05:56:09
39.982782,116.3212,0,157,39744.2473611111,2008-10-23,05:56:12
39.982688,116.321225,0,154,39744.2474189815,2008-10-23,05:56:17
39.982586,116.321225,0,152,39744.2474421296,2008-10-23,05:56:19
39.982478,116.321214,0,142,39744.2474768519,2008-10-23,05:56:22
39.982366,116.321192,0,137,39744.2475231481,2008-10-23,05:56:26
39.982254,116.321191,0,133,39744.2475694444,2008-10-23,05:56:30
39.98216,116.321188,0,129,39744.2476157407,2008-10-23,05:56:34
39.982069,116.321219,0,123,39744.247662037,2008-10-23,05:56:38
39.98198,116.321244,0,112,39744.2477083333,2008-10-23,05:56:42
39.981885,116.321277,0,107,39744.2477430556,2008-10-23,05:56:45
39.981777,116.321291,0,101,39744.2477777778,2008-10-23,05:56:48
39.981674,116.321294,0,97,39744.2478009259,2008-10-23,05:56:50
39.981561,116.321297,0,96,39744.2478356481,2008-10-23,05:56:53
39.981441,116.321305,0,97,39744.2478587963,2008-10-23,05:56:55
39.981346,116.321293,0,94,39744.2478819444,2008-10-23,05:56:57
39.981252,116.321314,0,94,39744.2479166667,2008-10-23,05:57:00
39.981158,116.321307,0,89,39744.2479513889,2008-10-23,05:57:03
39.98106,116.321323,0,89,39744.2479861111,2008-10-23,05:57:06
39.980961,116.321333,0,89,39744.2480208333,2008-10-23,05:57:09
39.98086,116.321351,0,87,39744.2480671296,2008-10-23,05:57:13
39.980773,116.321312,0,92,39744.2481018519,2008-10-23,05:57:16
39.980678,116.321324,0,96,39744.2481365741,2008-10-23,05:57:19
39.980584,116.321342,0,101,39744.2481712963,2008-10-23,05:57:22
39.980495,116.321382,0,97,39744.2482060185,2008-10-23,05:57:25
39.980395,116.321411,0,89,39744.2482407407,2008-10-23,05:57:28
39.980291,116.32143,0,81,39744.248287037,2008-10-23,05:57:32
39.980198,116.321412,0,78,39744.2483217593,2008-10-23,05:57:35
39.980071,116.321434,0,89,39744.2483564815,2008-10-23,05:57:38
39.979976,116.321439,0,90,39744.2483912037,2008-10-23,05:57:41
39.979886,116.321473,0,84,39744.2484375,2008-10-23,05:57:45
39.979776,116.321522,0,88,39744.2484837963,2008-10-23,05:57:49
39.979702,116.321564,0,93,39744.2485416667,2008-10-23,05:57:54
39.979713,116.321616,0,95,39744.248599537,2008-10-23,05:57:59
39.979713,116.321616,0,95,39744.2486342593,2008-10-23,05:58:02
39.979707,116.321617,0,104,39744.2486574074,2008-10-23,05:58:04
39.979719,116.321639,0,104,39744.2487152778,2008-10-23,05:58:09
39.979717,116.321691,0,102,39744.2487731481,2008-10-23,05:58:14
39.979675,116.321805,0,100,39744.2488194444,2008-10-23,05:58:18
39.979699,116.321901,0,102,39744.2488773148,2008-10-23,05:58:23
39.979715,116.321938,0,104,39744.2489351852,2008-10-23,05:58:28
39.979737,116.322021,0,107,39744.2489930556,2008-10-23,05:58:33
39.979683,116.322207,0,111,39744.2490509259,2008-10-23,05:58:38
39.979642,116.322218,0,112,39744.2491087963,2008-10-23,05:58:43
39.979657,116.322241,0,112,39744.2491666667,2008-10-23,05:58:48
39.97964,116.322298,0,113,39744.249224537,2008-10-23,05:58:53
39.979642,116.322392,0,113,39744.2492824074,2008-10-23,05:58:58
39.979637,116.322538,0,114,39744.2493287037,2008-10-23,05:59:02
39.979622,116.322669,0,115,39744.2493634259,2008-10-23,05:59:05
39.97957,116.322801,0,116,39744.2493981481,2008-10-23,05:59:08
39.979546,116.322926,0,115,39744.2494328704,2008-10-23,05:59:11
39.97955,116.323046,0,112,39744.2494675926,2008-10-23,05:59:14
39.979565,116.323193,0,112,39744.2494907407,2008-10-23,05:59:16
39.979571,116.323331,0,111,39744.249525463,2008-10-23,05:59:19
39.979639,116.323447,0,110,39744.2495717593,2008-10-23,05:59:23
39.979682,116.323556,0,108,39744.2496064815,2008-10-23,05:59:26
39.979661,116.3237,0,103,39744.2496527778,2008-10-23,05:59:30
39.97964,116.323856,0,97,39744.2496990741,2008-10-23,05:59:34
39.979701,116.323967,0,95,39744.2497222222,2008-10-23,05:59:36
39.979754,116.324116,0,95,39744.2497569444,2008-10-23,05:59:39
39.979767,116.324245,0,97,39744.2497916667,2008-10-23,05:59:42
39.979764,116.324395,0,97,39744.2498263889,2008-10-23,05:59:45
39.979758,116.324513,0,98,39744.249849537,2008-10-23,05:59:47
39.979743,116.324668,0,99,39744.2498842593,2008-10-23,05:59:50
39.979725,116.324794,0,103,39744.2499074074,2008-10-23,05:59:52
39.979691,116.324938,0,106,39744.2499305556,2008-10-23,05:59:54
39.979672,116.325033,0,100,39744.2499884259,2008-10-23,05:59:59
39.979625,116.325142,0,97,39744.2500347222,2008-10-23,06:00:03
39.979609,116.325282,0,99,39744.2500694444,2008-10-23,06:00:06
39.979658,116.325396,0,104,39744.2501041667,2008-10-23,06:00:09
39.979687,116.325512,0,105,39744.2501388889,2008-10-23,06:00:12
39.979689,116.325673,0,107,39744.2501736111,2008-10-23,06:00:15
39.979678,116.325816,0,106,39744.2502083333,2008-10-23,06:00:18
39.979673,116.325961,0,104,39744.2502546296,2008-10-23,06:00:22
39.979674,116.326093,0,104,39744.2502893518,2008-10-23,06:00:25
39.979671,116.326222,0,106,39744.2503125,2008-10-23,06:00:27
39.979655,116.326375,0,109,39744.2503472222,2008-10-23,06:00:30
39.979638,116.326537,0,113,39744.2503819444,2008-10-23,06:00:33
39.979627,116.326658,0,116,39744.2504166667,2008-10-23,06:00:36
39.979641,116.326802,0,121,39744.250462963,2008-10-23,06:00:40
39.979626,116.326941,0,112,39744.2504976852,2008-10-23,06:00:43
39.979536,116.326989,0,114,39744.2505324074,2008-10-23,06:00:46
39.979432,116.327019,0,115,39744.2505671296,2008-10-23,06:00:49
39.979315,116.327054,0,112,39744.2506134259,2008-10-23,06:00:53
39.979229,116.327109,0,109,39744.2506481481,2008-10-23,06:00:56
39.979127,116.327228,0,111,39744.2506828704,2008-10-23,06:00:59
39.979034,116.32722,0,113,39744.2507175926,2008-10-23,06:01:02
39.978928,116.327229,0,118,39744.2507523148,2008-10-23,06:01:05
39.978826,116.327245,0,118,39744.250787037,2008-10-23,06:01:08
39.978721,116.327246,0,117,39744.2508217593,2008-10-23,06:01:11
39.978624,116.327267,0,111,39744.2508564815,2008-10-23,06:01:14
39.978532,116.327277,0,110,39744.2508912037,2008-10-23,06:01:17
39.978429,116.327274,0,111,39744.2509259259,2008-10-23,06:01:20
39.978311,116.327259,0,112,39744.2509722222,2008-10-23,06:01:24
39.978195,116.327274,0,115,39744.2510185185,2008-10-23,06:01:28
39.978104,116.32731,0,117,39744.2510648148,2008-10-23,06:01:32
39.978027,116.327367,0,116,39744.2511226852,2008-10-23,06:01:37
39.978014,116.327423,0,119,39744.2511805556,2008-10-23,06:01:42
39.97803,116.327481,0,117,39744.2512384259,2008-10-23,06:01:47
39.978051,116.327538,0,119,39744.2512962963,2008-10-23,06:01:52
39.978068,116.327554,0,120,39744.2513541667,2008-10-23,06:01:57
39.970511,116.341455,0,492,39744.4395023148,2008-10-23,10:32:53
39.977648,116.326925,0,277,39744.4395833333,2008-10-23,10:33:00
39.977586,116.326918,0,296,39744.4396412037,2008-10-23,10:33:05
39.977596,116.326894,0,299,39744.4396990741,2008-10-23,10:33:10
39.977661,116.326947,0,280,39744.4397453704,2008-10-23,10:33:14
39.977647,116.326951,0,277,39744.4398032407,2008-10-23,10:33:19
39.977653,116.326857,0,261,39744.4398611111,2008-10-23,10:33:24
39.977688,116.326887,0,259,39744.4399189815,2008-10-23,10:33:29
39.977748,116.326978,0,241,39744.4399652778,2008-10-23,10:33:33
39.97781,116.326995,0,240,39744.4400231481,2008-10-23,10:33:38
39.977909,116.327128,0,237,39744.4400810185,2008-10-23,10:33:43
39.977979,116.327218,0,239,39744.4401273148,2008-10-23,10:33:47
39.978093,116.327214,0,241,39744.440162037,2008-10-23,10:33:50
39.978198,116.32719,0,241,39744.4401967593,2008-10-23,10:33:53
39.978254,116.327165,0,238,39744.4402546296,2008-10-23,10:33:58
39.978273,116.327255,0,230,39744.4403125,2008-10-23,10:34:03
39.978385,116.327279,0,227,39744.4403240741,2008-10-23,10:34:04
39.978487,116.327293,0,223,39744.4403472222,2008-10-23,10:34:06
39.978611,116.327292,0,217,39744.4403703704,2008-10-23,10:34:08
39.97872,116.327293,0,204,39744.4404050926,2008-10-23,10:34:11
39.978803,116.327292,0,188,39744.440462963,2008-10-23,10:34:16
39.978883,116.327259,0,174,39744.4405208333,2008-10-23,10:34:21
39.978971,116.327242,0,163,39744.4405555556,2008-10-23,10:34:24
39.979016,116.327244,0,155,39744.4406134259,2008-10-23,10:34:29
39.979017,116.327211,0,154,39744.4406712963,2008-10-23,10:34:34
39.979013,116.327154,0,150,39744.4407291667,2008-10-23,10:34:39
39.979088,116.327131,0,148,39744.440787037,2008-10-23,10:34:44
39.979104,116.327143,0,143,39744.4408449074,2008-10-23,10:34:49
39.979195,116.327168,0,137,39744.4408796296,2008-10-23,10:34:52
39.979293,116.327209,0,134,39744.4409143519,2008-10-23,10:34:55
39.979394,116.327208,0,132,39744.4409490741,2008-10-23,10:34:58
39.979497,116.327198,0,131,39744.4409722222,2008-10-23,10:35:00
39.979629,116.327197,0,131,39744.4409953704,2008-10-23,10:35:02
39.979719,116.327182,0,128,39744.4410300926,2008-10-23,10:35:05
39.979831,116.327185,0,132,39744.4410532407,2008-10-23,10:35:07
39.979919,116.327151,0,124,39744.4411111111,2008-10-23,10:35:12
39.979973,116.327109,0,109,39744.4411689815,2008-10-23,10:35:17
39.980092,116.327084,0,96,39744.4412152778,2008-10-23,10:35:21
39.980126,116.327037,0,83,39744.4412731482,2008-10-23,10:35:26
39.980188,116.326994,0,69,39744.4413310185,2008-10-23,10:35:31
39.98028,116.326988,0,66,39744.4413888889,2008-10-23,10:35:36
39.980404,116.326978,0,63,39744.4414236111,2008-10-23,10:35:39
39.980522,116.326976,0,58,39744.4414699074,2008-10-23,10:35:43
39.980658,116.326933,0,49,39744.4414930556,2008-10-23,10:35:45
39.980765,116.326905,0,45,39744.4415277778,2008-10-23,10:35:48
39.98087,116.326873,0,40,39744.4415625,2008-10-23,10:35:51
39.980956,116.32682,0,34,39744.4416087963,2008-10-23,10:35:55
39.981364,116.326798,0,16,39744.4416782407,2008-10-23,10:36:01
39.981473,116.326765,0,11,39744.4417013889,2008-10-23,10:36:03
39.981748,116.326759,0,19,39744.4417361111,2008-10-23,10:36:06
39.981959,116.326767,0,26,39744.4417476852,2008-10-23,10:36:07
39.982049,116.326757,0,26,39744.4417592593,2008-10-23,10:36:08
39.982175,116.326752,0,29,39744.4417708333,2008-10-23,10:36:09
39.98228,116.326754,0,31,39744.4417824074,2008-10-23,10:36:10
39.982387,116.326752,0,31,39744.4418055556,2008-10-23,10:36:12
39.982508,116.326766,0,31,39744.4418402778,2008-10-23,10:36:15
39.982601,116.32673,0,29,39744.4418981481,2008-10-23,10:36:20
39.982675,116.326684,0,22,39744.4419560185,2008-10-23,10:36:25
39.982808,116.32671,0,16,39744.4420023148,2008-10-23,10:36:29
39.982922,116.326697,0,13,39744.442037037,2008-10-23,10:36:32
39.983115,116.326693,0,8,39744.4420717593,2008-10-23,10:36:35
39.983215,116.326708,0,10,39744.4421064815,2008-10-23,10:36:38
39.98336,116.326707,0,17,39744.4421527778,2008-10-23,10:36:42
39.983434,116.326665,0,3,39744.4422106481,2008-10-23,10:36:47
39.983559,116.326665,0,0,39744.4422453704,2008-10-23,10:36:50
39.983719,116.326661,0,-1,39744.4422685185,2008-10-23,10:36:52
39.983839,116.326694,0,11,39744.4422916667,2008-10-23,10:36:54
39.983933,116.326715,0,18,39744.4423148148,2008-10-23,10:36:56
39.984062,116.326728,0,29,39744.4423611111,2008-10-23,10:37:00
39.984142,116.326753,0,35,39744.4424189815,2008-10-23,10:37:05
39.984164,116.326724,0,31,39744.4424768519,2008-10-23,10:37:10
39.984262,116.326723,0,28,39744.4425347222,2008-10-23,10:37:15
39.984354,116.326715,0,27,39744.4425694444,2008-10-23,10:37:18
39.984457,116.326711,0,29,39744.4426041667,2008-10-23,10:37:21
39.984559,116.326696,0,27,39744.442662037,2008-10-23,10:37:26
39.984669,116.326711,0,29,39744.4427083333,2008-10-23,10:37:30
39.984783,116.326683,0,25,39744.4427662037,2008-10-23,10:37:35
39.984889,116.326672,0,18,39744.4428125,2008-10-23,10:37:39
39.985019,116.326677,0,20,39744.4428472222,2008-10-23,10:37:42
39.985106,116.326694,0,28,39744.4428587963,2008-10-23,10:37:43
39.985197,116.326686,0,31,39744.4428819444,2008-10-23,10:37:45
39.985304,116.326664,0,29,39744.4429166667,2008-10-23,10:37:48
39.985454,116.32661,0,31,39744.442962963,2008-10-23,10:37:52
39.985546,116.326565,0,28,39744.4430208333,2008-10-23,10:37:57
39.985645,116.326589,0,29,39744.4430555556,2008-10-23,10:38:00
39.985752,116.326618,0,28,39744.4430902778,2008-10-23,10:38:03
39.98585,116.326633,0,33,39744.443125,2008-10-23,10:38:06
39.985948,116.326605,0,36,39744.4431712963,2008-10-23,10:38:10
39.986049,116.326554,0,38,39744.4432175926,2008-10-23,10:38:14
39.986141,116.326524,0,39,39744.4432523148,2008-10-23,10:38:17
39.986234,116.326502,0,43,39744.443287037,2008-10-23,10:38:20
39.98631,116.326464,0,48,39744.4433449074,2008-10-23,10:38:25
39.986409,116.326442,0,57,39744.4433912037,2008-10-23,10:38:29
39.986534,116.326476,0,51,39744.4434375,2008-10-23,10:38:33
39.986654,116.326505,0,44,39744.4434722222,2008-10-23,10:38:36
39.986744,116.326486,0,41,39744.4435185185,2008-10-23,10:38:40
39.98685,116.3265,0,40,39744.4435763889,2008-10-23,10:38:45
39.986948,116.326512,0,40,39744.4436226852,2008-10-23,10:38:49
39.987047,116.326512,0,37,39744.4436689815,2008-10-23,10:38:53
39.987142,116.326512,0,34,39744.4437152778,2008-10-23,10:38:57
39.987248,116.326502,0,33,39744.4437384259,2008-10-23,10:38:59
39.987344,116.326511,0,45,39744.4437615741,2008-10-23,10:39:01
39.987398,116.326519,0,45,39744.4438194444,2008-10-23,10:39:06
39.987456,116.326508,0,44,39744.4438773148,2008-10-23,10:39:11
39.987562,116.326498,0,46,39744.443912037,2008-10-23,10:39:14
39.987671,116.3265,0,47,39744.4439583333,2008-10-23,10:39:18
39.987888,116.326508,0,56,39744.4439930556,2008-10-23,10:39:21
39.98803,116.326502,0,47,39744.4440393519,2008-10-23,10:39:25
39.98813,116.326492,0,45,39744.4440740741,2008-10-23,10:39:28
39.988222,116.326499,0,53,39744.4440856481,2008-10-23,10:39:29
39.988316,116.326498,0,54,39744.4441087963,2008-10-23,10:39:31
39.988416,116.326486,0,49,39744.4441319444,2008-10-23,10:39:33
39.988512,116.326463,0,41,39744.4441550926,2008-10-23,10:39:35
39.988603,116.326457,0,38,39744.4442013889,2008-10-23,10:39:39
39.988756,116.326488,0,51,39744.4442361111,2008-10-23,10:39:42
39.988863,116.326523,0,51,39744.4442824074,2008-10-23,10:39:46
39.988955,116.326536,0,51,39744.4443287037,2008-10-23,10:39:50
39.989061,116.326564,0,54,39744.444375,2008-10-23,10:39:54
39.989152,116.326546,0,51,39744.4444212963,2008-10-23,10:39:58
39.989228,116.326508,0,46,39744.4444791667,2008-10-23,10:40:03
39.989329,116.326511,0,52,39744.4445023148,2008-10-23,10:40:05
39.989436,116.326531,0,60,39744.444525463,2008-10-23,10:40:07
39.989539,116.326552,0,71,39744.4445486111,2008-10-23,10:40:09
39.989655,116.326553,0,78,39744.4445949074,2008-10-23,10:40:13
39.989754,116.326547,0,80,39744.4446296296,2008-10-23,10:40:16
39.989851,116.326565,0,83,39744.4446527778,2008-10-23,10:40:18
39.989959,116.326584,0,89,39744.4446759259,2008-10-23,10:40:20
39.990055,116.326581,0,91,39744.4447106481,2008-10-23,10:40:23
39.990163,116.326564,0,91,39744.4447569444,2008-10-23,10:40:27
39.990239,116.326496,0,104,39744.4448032407,2008-10-23,10:40:31
39.990333,116.326549,0,99,39744.444849537,2008-10-23,10:40:35
39.990438,116.326557,0,99,39744.4448958333,2008-10-23,10:40:39
39.990497,116.32642,0,107,39744.4449421296,2008-10-23,10:40:43
39.990585,116.326398,0,100,39744.445,2008-10-23,10:40:48
39.990695,116.326407,0,89,39744.4450462963,2008-10-23,10:40:52
39.990827,116.326407,0,84,39744.4450925926,2008-10-23,10:40:56
39.990935,116.32636,0,60,39744.4451041667,2008-10-23,10:40:57
39.991013,116.326384,0,61,39744.445162037,2008-10-23,10:41:02
39.991085,116.326372,0,70,39744.4452199074,2008-10-23,10:41:07
39.991125,116.326344,0,69,39744.4452777778,2008-10-23,10:41:12
39.991145,116.326347,0,64,39744.4453356481,2008-10-23,10:41:17
39.991145,116.326347,0,64,39744.4453703704,2008-10-23,10:41:20
39.991152,116.326348,0,61,39744.4453935185,2008-10-23,10:41:22
39.991162,116.326348,0,60,39744.4454513889,2008-10-23,10:41:27
39.991185,116.326337,0,61,39744.4455092593,2008-10-23,10:41:32
39.991202,116.326333,0,61,39744.4455671296,2008-10-23,10:41:37
39.99129,116.326351,0,71,39744.445625,2008-10-23,10:41:42
39.991404,116.326377,0,81,39744.4456712963,2008-10-23,10:41:46
39.991491,116.326426,0,87,39744.4456944444,2008-10-23,10:41:48
39.991524,116.326407,0,88,39744.4457523148,2008-10-23,10:41:53
39.991524,116.326407,0,88,39744.445787037,2008-10-23,10:41:56
39.991529,116.326411,0,89,39744.4458101852,2008-10-23,10:41:58
39.991574,116.326394,0,90,39744.4458680556,2008-10-23,10:42:03
39.991652,116.326414,0,92,39744.4459259259,2008-10-23,10:42:08
39.991752,116.326444,0,89,39744.4459722222,2008-10-23,10:42:12
39.991822,116.326412,0,96,39744.4460300926,2008-10-23,10:42:17
39.991873,116.32641,0,102,39744.446087963,2008-10-23,10:42:22
39.991962,116.326315,0,107,39744.4461342593,2008-10-23,10:42:26
39.992068,116.326353,0,109,39744.4461805556,2008-10-23,10:42:30
39.992164,116.326382,0,108,39744.4462268518,2008-10-23,10:42:34
39.992345,116.326371,0,103,39744.44625,2008-10-23,10:42:36
39.992429,116.326376,0,96,39744.4463078704,2008-10-23,10:42:41
39.992483,116.32635,0,85,39744.4463657407,2008-10-23,10:42:46
39.99256,116.326412,0,81,39744.4464236111,2008-10-23,10:42:51
39.992606,116.326408,0,84,39744.4464814815,2008-10-23,10:42:56
39.992705,116.32639,0,90,39744.4465277778,2008-10-23,10:43:00
39.992811,116.3264,0,92,39744.4465625,2008-10-23,10:43:03
39.992898,116.326384,0,104,39744.4466203704,2008-10-23,10:43:08
39.993013,116.326371,0,112,39744.4466550926,2008-10-23,10:43:11
39.993135,116.326407,0,117,39744.4467013889,2008-10-23,10:43:15
39.993176,116.326443,0,123,39744.4467592593,2008-10-23,10:43:20
39.993278,116.326446,0,128,39744.4468055556,2008-10-23,10:43:24
39.993332,116.326481,0,133,39744.4468634259,2008-10-23,10:43:29
39.993433,116.326457,0,143,39744.4469097222,2008-10-23,10:43:33
39.993555,116.326506,0,145,39744.4469328704,2008-10-23,10:43:35
39.993658,116.326521,0,153,39744.4469675926,2008-10-23,10:43:38
39.993742,116.326543,0,167,39744.447025463,2008-10-23,10:43:43
39.993839,116.326525,0,173,39744.4470601852,2008-10-23,10:43:46
39.99393,116.32655,0,176,39744.4470833333,2008-10-23,10:43:48
39.994054,116.326577,0,182,39744.4471296296,2008-10-23,10:43:52
39.994174,116.326612,0,189,39744.4471759259,2008-10-23,10:43:56
39.994266,116.326611,0,193,39744.4471990741,2008-10-23,10:43:58
39.994398,116.326473,0,169,39744.4472222222,2008-10-23,10:44:00
39.994501,116.326438,0,152,39744.4472453704,2008-10-23,10:44:02
39.994625,116.326408,0,138,39744.4472800926,2008-10-23,10:44:05
39.99472,116.326429,0,133,39744.4473032407,2008-10-23,10:44:07
39.994825,116.326445,0,134,39744.4473148148,2008-10-23,10:44:08
39.99492,116.326483,0,132,39744.447337963,2008-10-23,10:44:10
39.99498,116.32653,0,123,39744.4473958333,2008-10-23,10:44:15
39.995123,116.326535,0,130,39744.4474421296,2008-10-23,10:44:19
39.995042,116.326465,0,154,39744.4475,2008-10-23,10:44:24
39.995125,116.326518,0,157,39744.4475347222,2008-10-23,10:44:27
39.995183,116.32649,0,165,39744.4475925926,2008-10-23,10:44:32
39.995268,116.32648,0,172,39744.447650463,2008-10-23,10:44:37
39.995384,116.326484,0,174,39744.4476967593,2008-10-23,10:44:41
39.995343,116.326377,0,201,39744.4477199074,2008-10-23,10:44:43
39.995436,116.32634,0,209,39744.4477662037,2008-10-23,10:44:47
39.995529,116.326325,0,215,39744.4478125,2008-10-23,10:44:51
39.99564,116.326413,0,192,39744.4478240741,2008-10-23,10:44:52
39.995749,116.326488,0,176,39744.4478356481,2008-10-23,10:44:53
39.995853,116.326562,0,161,39744.4478587963,2008-10-23,10:44:55
39.995894,116.326665,0,145,39744.4479050926,2008-10-23,10:44:59
39.995959,116.326688,0,139,39744.447962963,2008-10-23,10:45:04
39.996067,116.326669,0,134,39744.4480208333,2008-10-23,10:45:09
39.996175,116.326658,0,131,39744.4480787037,2008-10-23,10:45:14
39.996276,116.326627,0,130,39744.4481365741,2008-10-23,10:45:19
39.99638,116.326567,0,138,39744.4481944444,2008-10-23,10:45:24
39.99649,116.32652,0,149,39744.4482407407,2008-10-23,10:45:28
39.996583,116.326516,0,153,39744.448275463,2008-10-23,10:45:31
39.996716,116.326529,0,149,39744.4483101852,2008-10-23,10:45:34
39.996811,116.326558,0,142,39744.4483333333,2008-10-23,10:45:36
39.996921,116.32659,0,120,39744.4483680556,2008-10-23,10:45:39
39.997015,116.326629,0,102,39744.4483912037,2008-10-23,10:45:41
39.997121,116.326636,0,96,39744.4484143518,2008-10-23,10:45:43
39.997212,116.326645,0,94,39744.4484490741,2008-10-23,10:45:46
39.99732,116.32664,0,100,39744.4484953704,2008-10-23,10:45:50
39.997412,116.326632,0,104,39744.4485185185,2008-10-23,10:45:52
39.997507,116.326609,0,119,39744.4485648148,2008-10-23,10:45:56
39.997611,116.326565,0,130,39744.4486111111,2008-10-23,10:46:00
39.997701,116.326538,0,138,39744.4486458333,2008-10-23,10:46:03
39.997818,116.326508,0,148,39744.4486921296,2008-10-23,10:46:07
39.997938,116.326572,0,131,39744.4487268519,2008-10-23,10:46:10
39.998039,116.326615,0,116,39744.44875,2008-10-23,10:46:12
39.998146,116.326622,0,113,39744.4487847222,2008-10-23,10:46:15
39.998263,116.326635,0,106,39744.4488194444,2008-10-23,10:46:18
39.998381,116.326644,0,98,39744.4488541667,2008-10-23,10:46:21
39.998493,116.326642,0,92,39744.448900463,2008-10-23,10:46:25
39.998617,116.326622,0,87,39744.4489351852,2008-10-23,10:46:28
39.998924,116.326603,0,101,39744.4489467593,2008-10-23,10:46:29
39.999019,116.326574,0,105,39744.4489583333,2008-10-23,10:46:30
39.999113,116.32655,0,107,39744.4489699074,2008-10-23,10:46:31
39.999232,116.326531,0,102,39744.4490046296,2008-10-23,10:46:34
39.999337,116.326513,0,103,39744.4490393519,2008-10-23,10:46:37
39.999471,116.326494,0,106,39744.4490740741,2008-10-23,10:46:40
39.999594,116.326449,0,108,39744.4491087963,2008-10-23,10:46:43
39.999672,116.326343,0,113,39744.4491550926,2008-10-23,10:46:47
39.999765,116.326273,0,115,39744.4491898148,2008-10-23,10:46:50
39.999828,116.326187,0,119,39744.449224537,2008-10-23,10:46:53
39.99984,116.326064,0,123,39744.4492592593,2008-10-23,10:46:56
39.999848,116.325937,0,126,39744.4492939815,2008-10-23,10:46:59
39.99985,116.325819,0,130,39744.4493287037,2008-10-23,10:47:02
39.999842,116.325696,0,136,39744.4493634259,2008-10-23,10:47:05
39.999808,116.325582,0,141,39744.4493981482,2008-10-23,10:47:08
39.999811,116.325444,0,148,39744.4494444444,2008-10-23,10:47:12
39.999826,116.32531,0,156,39744.4495023148,2008-10-23,10:47:17
39.999787,116.325204,0,158,39744.449537037,2008-10-23,10:47:20
39.99986,116.325099,0,165,39744.4495949074,2008-10-23,10:47:25
39.999898,116.324969,0,170,39744.4496180556,2008-10-23,10:47:27
39.999878,116.324815,0,178,39744.4496643519,2008-10-23,10:47:31
39.999828,116.324654,0,182,39744.4496990741,2008-10-23,10:47:34
39.999794,116.324512,0,184,39744.4497337963,2008-10-23,10:47:37
39.999816,116.324392,0,192,39744.4497800926,2008-10-23,10:47:41
39.999815,116.324254,0,199,39744.4498263889,2008-10-23,10:47:45
39.999814,116.324124,0,204,39744.4498611111,2008-10-23,10:47:48
39.999814,116.323955,0,207,39744.4498958333,2008-10-23,10:47:51
39.99983,116.323827,0,214,39744.4499305556,2008-10-23,10:47:54
39.999821,116.323704,0,221,39744.4499652778,2008-10-23,10:47:57
39.999827,116.323554,0,230,39744.4500115741,2008-10-23,10:48:01
39.999809,116.323382,0,232,39744.4500462963,2008-10-23,10:48:04
39.999796,116.323232,0,239,39744.4500810185,2008-10-23,10:48:07
39.999773,116.323095,0,244,39744.4501041667,2008-10-23,10:48:09
39.999787,116.322956,0,250,39744.4501388889,2008-10-23,10:48:12
39.999799,116.322821,0,259,39744.4501736111,2008-10-23,10:48:15
39.999838,116.322701,0,267,39744.4502083333,2008-10-23,10:48:18
39.999831,116.322563,0,268,39744.4502430556,2008-10-23,10:48:21
39.999838,116.322406,0,275,39744.4502893519,2008-10-23,10:48:25
39.999942,116.322319,0,277,39744.4503240741,2008-10-23,10:48:28
40.000026,116.322214,0,280,39744.4503587963,2008-10-23,10:48:31
40.000082,116.322072,0,285,39744.4503819444,2008-10-23,10:48:33
40.000164,116.321996,0,283,39744.4504282407,2008-10-23,10:48:37
40.000245,116.321964,0,269,39744.450462963,2008-10-23,10:48:40
40.000312,116.321921,0,263,39744.4505208333,2008-10-23,10:48:45
40.000379,116.321901,0,249,39744.4505787037,2008-10-23,10:48:50
40.000461,116.321869,0,241,39744.4506365741,2008-10-23,10:48:55
40.000546,116.321826,0,226,39744.4506944444,2008-10-23,10:49:00
40.000661,116.321799,0,216,39744.4507407407,2008-10-23,10:49:04
40.000767,116.321822,0,197,39744.450775463,2008-10-23,10:49:07
40.000856,116.321806,0,197,39744.4508101852,2008-10-23,10:49:10
40.00099,116.32177,0,197,39744.4508449074,2008-10-23,10:49:13
40.001131,116.321749,0,193,39744.4508680556,2008-10-23,10:49:15
40.001233,116.32174,0,185,39744.4509027778,2008-10-23,10:49:18
40.001323,116.321728,0,176,39744.4509490741,2008-10-23,10:49:22
40.001418,116.321696,0,176,39744.4509837963,2008-10-23,10:49:25
40.001511,116.321658,0,170,39744.4510416667,2008-10-23,10:49:30
40.001626,116.32167,0,163,39744.451087963,2008-10-23,10:49:34
40.001769,116.321652,0,152,39744.4511342593,2008-10-23,10:49:38
40.001886,116.321642,0,149,39744.4511574074,2008-10-23,10:49:40
40.001972,116.32163,0,127,39744.4512037037,2008-10-23,10:49:44
40.002056,116.3216,0,116,39744.45125,2008-10-23,10:49:48
40.002144,116.3216,0,91,39744.4512962963,2008-10-23,10:49:52
40.002258,116.321592,0,79,39744.4513425926,2008-10-23,10:49:56
40.002411,116.321576,0,77,39744.4513773148,2008-10-23,10:49:59
40.002515,116.321562,0,79,39744.451400463,2008-10-23,10:50:01
40.002609,116.321564,0,78,39744.4514351852,2008-10-23,10:50:04
40.002711,116.321569,0,74,39744.4514930556,2008-10-23,10:50:09
40.0028,116.32155,0,75,39744.4515277778,2008-10-23,10:50:12
40.002899,116.32152,0,68,39744.4515740741,2008-10-23,10:50:16
40.002995,116.321505,0,68,39744.4516087963,2008-10-23,10:50:19
40.003098,116.321496,0,75,39744.4516435185,2008-10-23,10:50:22
40.003213,116.321495,0,77,39744.4516898148,2008-10-23,10:50:26
40.003314,116.3215,0,76,39744.4517361111,2008-10-23,10:50:30
40.003458,116.321485,0,79,39744.4517824074,2008-10-23,10:50:34
40.003572,116.321455,0,75,39744.4518287037,2008-10-23,10:50:38
40.0037,116.321452,0,78,39744.4518634259,2008-10-23,10:50:41
40.003801,116.321465,0,80,39744.4519097222,2008-10-23,10:50:45
40.003903,116.321465,0,87,39744.4519560185,2008-10-23,10:50:49
40.00403,116.321456,0,89,39744.4520138889,2008-10-23,10:50:54
40.004141,116.321424,0,87,39744.4520601852,2008-10-23,10:50:58
40.004239,116.321404,0,91,39744.4520949074,2008-10-23,10:51:01
40.004335,116.321401,0,94,39744.4521296296,2008-10-23,10:51:04
40.0044,116.321379,0,107,39744.4521875,2008-10-23,10:51:09
40.004449,116.321361,0,113,39744.4522453704,2008-10-23,10:51:14
40.004571,116.32134,0,102,39744.4522916667,2008-10-23,10:51:18
40.004674,116.32129,0,91,39744.452337963,2008-10-23,10:51:22
40.004713,116.321176,0,86,39744.4523842593,2008-10-23,10:51:26
40.004781,116.321069,0,87,39744.4524305556,2008-10-23,10:51:30
40.004812,116.320936,0,89,39744.4524652778,2008-10-23,10:51:33
40.004815,116.320788,0,89,39744.4525115741,2008-10-23,10:51:37
40.004824,116.320635,0,93,39744.4525462963,2008-10-23,10:51:40
40.004816,116.320488,0,96,39744.4525810185,2008-10-23,10:51:43
40.004814,116.32034,0,101,39744.4526273148,2008-10-23,10:51:47
40.004809,116.320218,0,105,39744.452662037,2008-10-23,10:51:50
40.004827,116.320101,0,111,39744.4526967593,2008-10-23,10:51:53
40.004847,116.319976,0,116,39744.4527314815,2008-10-23,10:51:56
40.004861,116.31985,0,122,39744.4527662037,2008-10-23,10:51:59
40.004866,116.319727,0,125,39744.4528009259,2008-10-23,10:52:02
40.004863,116.319604,0,132,39744.4528356481,2008-10-23,10:52:05
40.004878,116.319471,0,139,39744.4528703704,2008-10-23,10:52:08
40.004887,116.319338,0,144,39744.4529050926,2008-10-23,10:52:11
40.004896,116.319216,0,149,39744.4529398148,2008-10-23,10:52:14
40.004919,116.319096,0,158,39744.4529861111,2008-10-23,10:52:18
40.004932,116.318935,0,166,39744.4530324074,2008-10-23,10:52:22
40.004936,116.318786,0,172,39744.4530671296,2008-10-23,10:52:25
40.00492,116.318667,0,175,39744.4530902778,2008-10-23,10:52:27
40.004894,116.318484,0,183,39744.453125,2008-10-23,10:52:30
40.004906,116.318344,0,186,39744.4531597222,2008-10-23,10:52:33
40.004925,116.318207,0,189,39744.4531944444,2008-10-23,10:52:36
40.004976,116.318109,0,191,39744.4532175926,2008-10-23,10:52:38
40.005008,116.317982,0,189,39744.4532523148,2008-10-23,10:52:41
40.005021,116.317868,0,192,39744.4533101852,2008-10-23,10:52:46
40.005093,116.317838,0,168,39744.4533449074,2008-10-23,10:52:49
40.005206,116.317806,0,158,39744.4533912037,2008-10-23,10:52:53
40.005336,116.317808,0,153,39744.4534259259,2008-10-23,10:52:56
40.005435,116.317756,0,148,39744.4534837963,2008-10-23,10:53:01
40.005527,116.317748,0,142,39744.4535185185,2008-10-23,10:53:04
40.005632,116.317759,0,138,39744.4535416667,2008-10-23,10:53:06
40.005764,116.317728,0,133,39744.4535648148,2008-10-23,10:53:08
40.005866,116.317691,0,136,39744.4536111111,2008-10-23,10:53:12
40.005988,116.317684,0,139,39744.4536574074,2008-10-23,10:53:16
40.006115,116.317683,0,126,39744.4537037037,2008-10-23,10:53:20
40.006241,116.317674,0,122,39744.4537384259,2008-10-23,10:53:23
40.006316,116.317656,0,126,39744.4537962963,2008-10-23,10:53:28
40.006436,116.317701,0,111,39744.4538310185,2008-10-23,10:53:31
40.006536,116.317685,0,115,39744.4538657407,2008-10-23,10:53:34
40.006625,116.317682,0,122,39744.453912037,2008-10-23,10:53:38
40.006728,116.317704,0,119,39744.4539351852,2008-10-23,10:53:40
40.006818,116.317729,0,120,39744.4539583333,2008-10-23,10:53:42
40.006918,116.317674,0,123,39744.4539930556,2008-10-23,10:53:45
40.007033,116.317661,0,128,39744.4540393518,2008-10-23,10:53:49
40.007099,116.317649,0,134,39744.4540972222,2008-10-23,10:53:54
40.00718,116.31763,0,141,39744.4541550926,2008-10-23,10:53:59
40.007296,116.317644,0,142,39744.4542013889,2008-10-23,10:54:03
40.00742,116.317659,0,137,39744.454224537,2008-10-23,10:54:05
40.007522,116.317656,0,133,39744.4542361111,2008-10-23,10:54:06
40.007649,116.31766,0,128,39744.4542592593,2008-10-23,10:54:08
40.007787,116.317668,0,118,39744.4542824074,2008-10-23,10:54:10
40.007878,116.317681,0,113,39744.4543055556,2008-10-23,10:54:12
40.008004,116.317669,0,102,39744.4543402778,2008-10-23,10:54:15
40.008125,116.317645,0,97,39744.4543865741,2008-10-23,10:54:19
40.008238,116.317676,0,92,39744.4544212963,2008-10-23,10:54:22
40.008353,116.31769,0,86,39744.4544560185,2008-10-23,10:54:25
40.008443,116.317693,0,84,39744.4544791667,2008-10-23,10:54:27
40.008565,116.317695,0,84,39744.4545138889,2008-10-23,10:54:30
40.008682,116.317717,0,81,39744.4545486111,2008-10-23,10:54:33
40.008753,116.317693,0,70,39744.4546064815,2008-10-23,10:54:38
40.008792,116.317564,0,63,39744.4546643518,2008-10-23,10:54:43
40.008817,116.317442,0,63,39744.4546990741,2008-10-23,10:54:46
40.008833,116.317319,0,62,39744.4547337963,2008-10-23,10:54:49
40.008838,116.317191,0,60,39744.4547685185,2008-10-23,10:54:52
40.00884,116.317058,0,61,39744.4548032407,2008-10-23,10:54:55
40.008831,116.316931,0,60,39744.454837963,2008-10-23,10:54:58
40.008818,116.316801,0,62,39744.4548726852,2008-10-23,10:55:01
40.008804,116.316652,0,66,39744.4549074074,2008-10-23,10:55:04
40.008792,116.316519,0,70,39744.4549421296,2008-10-23,10:55:07
40.008829,116.316359,0,73,39744.4549884259,2008-10-23,10:55:11
40.008916,116.316263,0,81,39744.4550347222,2008-10-23,10:55:15
40.009034,116.316211,0,82,39744.4550694444,2008-10-23,10:55:18
40.009173,116.316198,0,82,39744.4551041667,2008-10-23,10:55:21
40.009265,116.316192,0,83,39744.4551273148,2008-10-23,10:55:23
40.009392,116.316167,0,83,39744.455162037,2008-10-23,10:55:26
40.009478,116.316133,0,79,39744.4551967593,2008-10-23,10:55:29
40.00954,116.316026,0,84,39744.4552430556,2008-10-23,10:55:33
40.009559,116.31591,0,88,39744.4552893518,2008-10-23,10:55:37
40.009601,116.315804,0,94,39744.4553472222,2008-10-23,10:55:42
40.009632,116.315685,0,103,39744.4554050926,2008-10-23,10:55:47
40.009635,116.315572,0,113,39744.4554513889,2008-10-23,10:55:51
40.009626,116.315432,0,123,39744.4554976852,2008-10-23,10:55:55
40.009677,116.315333,0,125,39744.4555208333,2008-10-23,10:55:57
40.009729,116.315188,0,133,39744.4555671296,2008-10-23,10:56:01
40.0098,116.315107,0,139,39744.4556134259,2008-10-23,10:56:05
40.009843,116.314993,0,151,39744.4556712963,2008-10-23,10:56:10
40.009928,116.314928,0,156,39744.4557175926,2008-10-23,10:56:14
40.009983,116.314836,0,164,39744.455775463,2008-10-23,10:56:19
40.010069,116.314758,0,171,39744.4558217593,2008-10-23,10:56:23
40.01015,116.314706,0,177,39744.4558564815,2008-10-23,10:56:26
40.010196,116.31464,0,184,39744.4559143518,2008-10-23,10:56:31
40.010282,116.314561,0,184,39744.4559722222,2008-10-23,10:56:36
40.010332,116.314464,0,185,39744.4560300926,2008-10-23,10:56:41
40.010535,116.314258,0,187,39744.4560532407,2008-10-23,10:56:43
40.010625,116.314208,0,187,39744.4560763889,2008-10-23,10:56:45
40.01072,116.31406,0,196,39744.4561342593,2008-10-23,10:56:50
40.010166,116.313528,0,192,39744.4561689815,2008-10-23,10:56:53
40.009802,116.313247,0,194,39744.4561805556,2008-10-23,10:56:54
40.009262,116.312948,0,191,39744.4561921296,2008-10-23,10:56:55
40.008987,116.312734,0,179,39744.4562152778,2008-10-23,10:56:57
40.009086,116.312738,0,177,39744.4562268518,2008-10-23,10:56:58
40.009178,116.312728,0,174,39744.4562384259,2008-10-23,10:56:59
40.009293,116.312687,0,171,39744.4562615741,2008-10-23,10:57:01
40.009391,116.312686,0,157,39744.4562847222,2008-10-23,10:57:03
40.009511,116.312661,0,148,39744.4563194444,2008-10-23,10:57:06
40.009645,116.312623,0,150,39744.4563541667,2008-10-23,10:57:09
40.009813,116.312616,0,142,39744.4563773148,2008-10-23,10:57:11
40.009904,116.312617,0,139,39744.456400463,2008-10-23,10:57:13
40.01,116.312615,0,140,39744.4564351852,2008-10-23,10:57:16
40.010108,116.312617,0,137,39744.4564699074,2008-10-23,10:57:19
40.010213,116.312599,0,138,39744.4565162037,2008-10-23,10:57:23
40.010315,116.312595,0,134,39744.4565625,2008-10-23,10:57:27
40.010408,116.312592,0,133,39744.4566203704,2008-10-23,10:57:32
40.010498,116.312573,0,107,39744.4566666667,2008-10-23,10:57:36
40.010596,116.312575,0,104,39744.4567013889,2008-10-23,10:57:39
40.010692,116.312586,0,97,39744.4567361111,2008-10-23,10:57:42
40.010786,116.312587,0,96,39744.4567708333,2008-10-23,10:57:45
40.010882,116.312587,0,93,39744.4568171296,2008-10-23,10:57:49
40.010983,116.312584,0,84,39744.4568634259,2008-10-23,10:57:53
40.011085,116.312558,0,88,39744.4569212963,2008-10-23,10:57:58
40.011178,116.312571,0,89,39744.4569791667,2008-10-23,10:58:03
40.011273,116.312532,0,94,39744.4570138889,2008-10-23,10:58:06
40.011325,116.312457,0,96,39744.4570717593,2008-10-23,10:58:11
40.011326,116.312445,0,90,39744.4571296296,2008-10-23,10:58:16
40.011318,116.312444,0,89,39744.4571875,2008-10-23,10:58:21
40.011315,116.312443,0,89,39744.4572453704,2008-10-23,10:58:26
40.011315,116.312443,0,89,39744.4572800926,2008-10-23,10:58:29
40.011313,116.312443,0,89,39744.4573032407,2008-10-23,10:58:31
40.0113,116.312442,0,88,39744.4573611111,2008-10-23,10:58:36
40.0113,116.312442,0,88,39744.4573958333,2008-10-23,10:58:39
40.011307,116.312438,0,88,39744.4574189815,2008-10-23,10:58:41
40.011317,116.312368,0,91,39744.4574768519,2008-10-23,10:58:46
40.011297,116.312265,0,95,39744.4575347222,2008-10-23,10:58:51
40.011326,116.312153,0,95,39744.4575925926,2008-10-23,10:58:56
40.01138,116.312039,0,101,39744.457650463,2008-10-23,10:59:01
40.011489,116.311988,0,106,39744.4576967593,2008-10-23,10:59:05
40.011604,116.311964,0,113,39744.4577430556,2008-10-23,10:59:09
40.011729,116.311952,0,115,39744.4577893519,2008-10-23,10:59:13
40.011828,116.31195,0,117,39744.4578240741,2008-10-23,10:59:16
40.011918,116.311947,0,121,39744.4578587963,2008-10-23,10:59:19
40.012014,116.311962,0,129,39744.4579050926,2008-10-23,10:59:23
40.012111,116.311976,0,135,39744.4579513889,2008-10-23,10:59:27
40.012225,116.311964,0,142,39744.4579976852,2008-10-23,10:59:31
40.012331,116.311941,0,153,39744.4580324074,2008-10-23,10:59:34
40.012426,116.311931,0,154,39744.4580671296,2008-10-23,10:59:37
40.012523,116.311921,0,151,39744.4581134259,2008-10-23,10:59:41
40.012627,116.311908,0,134,39744.4581597222,2008-10-23,10:59:45
40.012736,116.311887,0,127,39744.4582060185,2008-10-23,10:59:49
40.012844,116.311867,0,124,39744.4582407407,2008-10-23,10:59:52
40.01296,116.311856,0,121,39744.458275463,2008-10-23,10:59:55
40.013071,116.31185,0,119,39744.4583101852,2008-10-23,10:59:58
40.01317,116.311828,0,96,39744.4583564815,2008-10-23,11:00:02
40.01326,116.31181,0,91,39744.4583912037,2008-10-23,11:00:05
40.01338,116.311797,0,91,39744.4584375,2008-10-23,11:00:09
40.013491,116.311793,0,86,39744.4584837963,2008-10-23,11:00:13
40.013588,116.31178,0,79,39744.4585185185,2008-10-23,11:00:16
40.013722,116.311766,0,86,39744.4585532407,2008-10-23,11:00:19
40.013827,116.311729,0,81,39744.458599537,2008-10-23,11:00:23
40.013936,116.311709,0,82,39744.4586342593,2008-10-23,11:00:26
40.014045,116.31165,0,79,39744.4586805556,2008-10-23,11:00:30
40.01415,116.311627,0,79,39744.4587152778,2008-10-23,11:00:33
40.014246,116.311597,0,76,39744.45875,2008-10-23,11:00:36
40.014354,116.311551,0,76,39744.4587962963,2008-10-23,11:00:40
40.014461,116.311518,0,77,39744.4588310185,2008-10-23,11:00:43
40.014549,116.311483,0,77,39744.4588657407,2008-10-23,11:00:46
40.014632,116.311425,0,74,39744.458900463,2008-10-23,11:00:49
40.014721,116.31137,0,73,39744.4589351852,2008-10-23,11:00:52
40.014826,116.311333,0,82,39744.4589699074,2008-10-23,11:00:55
40.014923,116.311265,0,74,39744.4590277778,2008-10-23,11:01:00
40.015047,116.311197,0,78,39744.4590625,2008-10-23,11:01:03
40.015151,116.311146,0,83,39744.4590972222,2008-10-23,11:01:06
40.015243,116.311068,0,79,39744.4591435185,2008-10-23,11:01:10
40.015322,116.311013,0,79,39744.4591782407,2008-10-23,11:01:13
40.015429,116.310961,0,93,39744.459212963,2008-10-23,11:01:16
40.015495,116.310925,0,98,39744.4592708333,2008-10-23,11:01:21
40.015579,116.310879,0,99,39744.4593171296,2008-10-23,11:01:25
40.015672,116.310828,0,107,39744.4593518519,2008-10-23,11:01:28
40.015778,116.310762,0,113,39744.4593981481,2008-10-23,11:01:32
40.015865,116.31071,0,117,39744.4594328704,2008-10-23,11:01:35
40.015955,116.310622,0,116,39744.4594791667,2008-10-23,11:01:39
40.016024,116.310517,0,112,39744.459525463,2008-10-23,11:01:43
40.016107,116.31044,0,111,39744.4595717593,2008-10-23,11:01:47
40.016171,116.310345,0,109,39744.4596180556,2008-10-23,11:01:51
40.016267,116.31026,0,111,39744.4596643519,2008-10-23,11:01:55
40.016352,116.310196,0,113,39744.4597106481,2008-10-23,11:01:59
40.016448,116.310135,0,125,39744.4597569444,2008-10-23,11:02:03
40.016521,116.310047,0,132,39744.4598148148,2008-10-23,11:02:08
40.016569,116.309919,0,132,39744.4598726852,2008-10-23,11:02:13
40.016593,116.309786,0,126,39744.4599189815,2008-10-23,11:02:17
40.016576,116.30963,0,123,39744.4599537037,2008-10-23,11:02:20
40.016551,116.309473,0,122,39744.4599884259,2008-10-23,11:02:23
40.016523,116.309312,0,119,39744.4600231481,2008-10-23,11:02:26
40.016479,116.309175,0,118,39744.4600578704,2008-10-23,11:02:29
40.016447,116.309038,0,117,39744.4600925926,2008-10-23,11:02:32
40.016425,116.308891,0,118,39744.4601273148,2008-10-23,11:02:35
40.016426,116.308741,0,123,39744.460162037,2008-10-23,11:02:38
40.0164,116.308606,0,128,39744.4601967593,2008-10-23,11:02:41
40.016383,116.308486,0,132,39744.4602314815,2008-10-23,11:02:44
40.016359,116.308345,0,139,39744.4602777778,2008-10-23,11:02:48
40.016336,116.308211,0,143,39744.4603240741,2008-10-23,11:02:52
40.016307,116.308087,0,139,39744.4603703704,2008-10-23,11:02:56
40.016273,116.307952,0,138,39744.4604166667,2008-10-23,11:03:00
40.016274,116.307818,0,141,39744.4604513889,2008-10-23,11:03:03
40.016238,116.307691,0,139,39744.4604861111,2008-10-23,11:03:06
40.016211,116.307567,0,142,39744.4605208333,2008-10-23,11:03:09
40.016173,116.307415,0,130,39744.4605671296,2008-10-23,11:03:13
40.01615,116.307288,0,122,39744.4606018519,2008-10-23,11:03:16
40.016123,116.307134,0,115,39744.4606481481,2008-10-23,11:03:20
40.016096,116.30699,0,114,39744.4606944444,2008-10-23,11:03:24
40.016068,116.306876,0,113,39744.4607407407,2008-10-23,11:03:28
40.016044,116.30676,0,121,39744.460787037,2008-10-23,11:03:32
40.016016,116.306654,0,132,39744.4608333333,2008-10-23,11:03:36
40.016009,116.30653,0,147,39744.4608912037,2008-10-23,11:03:41
40.015975,116.306384,0,131,39744.4609490741,2008-10-23,11:03:46
40.015959,116.306252,0,137,39744.4610069444,2008-10-23,11:03:51
40.01596,116.306165,0,132,39744.4610648148,2008-10-23,11:03:56
40.015947,116.306116,0,133,39744.4611226852,2008-10-23,11:04:01
40.015948,116.306097,0,137,39744.4611805556,2008-10-23,11:04:06
40.015954,116.306098,0,136,39744.4612384259,2008-10-23,11:04:11
40.015954,116.306098,0,136,39744.4612731481,2008-10-23,11:04:14
40.015954,116.306098,0,136,39744.4612962963,2008-10-23,11:04:16
40.015959,116.306114,0,136,39744.4613541667,2008-10-23,11:04:21
40.015963,116.306128,0,136,39744.461412037,2008-10-23,11:04:26
40.015963,116.30613,0,136,39744.4614699074,2008-10-23,11:04:31
40.015961,116.306123,0,136,39744.4615277778,2008-10-23,11:04:36
40.01596,116.306118,0,136,39744.4615856481,2008-10-23,11:04:41
40.015961,116.306119,0,135,39744.4616435185,2008-10-23,11:04:46
40.01596,116.30612,0,135,39744.4617013889,2008-10-23,11:04:51
40.015961,116.30612,0,135,39744.4617592593,2008-10-23,11:04:56
40.015961,116.306119,0,135,39744.4618171296,2008-10-23,11:05:01
40.015961,116.306119,0,135,39744.4618518518,2008-10-23,11:05:04
40.015959,116.306113,0,135,39744.461875,2008-10-23,11:05:06
40.015961,116.306087,0,135,39744.4619328704,2008-10-23,11:05:11
40.015887,116.306009,0,134,39744.4619675926,2008-10-23,11:05:14
40.01589,116.305929,0,131,39744.462025463,2008-10-23,11:05:19
40.015868,116.305824,0,126,39744.4620833333,2008-10-23,11:05:24
40.015883,116.305749,0,127,39744.4621412037,2008-10-23,11:05:29
40.015881,116.305646,0,126,39744.4621990741,2008-10-23,11:05:34
40.015846,116.305621,0,122,39744.4622569444,2008-10-23,11:05:39
40.015866,116.305688,0,121,39744.4623148148,2008-10-23,11:05:44
40.015893,116.305809,0,122,39744.4623726852,2008-10-23,11:05:49
40.015923,116.305934,0,121,39744.4624189815,2008-10-23,11:05:53
40.015955,116.30605,0,124,39744.4624652778,2008-10-23,11:05:57
40.015971,116.306173,0,122,39744.4625231481,2008-10-23,11:06:02
40.015983,116.30629,0,122,39744.4625810185,2008-10-23,11:06:07
40.015989,116.306416,0,116,39744.4626388889,2008-10-23,11:06:12
40.015994,116.306461,0,119,39744.4626967593,2008-10-23,11:06:17
40.015984,116.306517,0,109,39744.4627546296,2008-10-23,11:06:22
40.015979,116.306551,0,108,39744.4628125,2008-10-23,11:06:27
40.015995,116.306565,0,108,39744.4628703704,2008-10-23,11:06:32
40.015998,116.306576,0,108,39744.4629282407,2008-10-23,11:06:37
40.016002,116.306592,0,110,39744.4629861111,2008-10-23,11:06:42
40.015998,116.306597,0,111,39744.4630439815,2008-10-23,11:06:47
40.015996,116.306593,0,111,39744.4631018518,2008-10-23,11:06:52
40.015995,116.30659,0,111,39744.4631597222,2008-10-23,11:06:57
40.015994,116.306588,0,111,39744.4632175926,2008-10-23,11:07:02
40.015995,116.306589,0,111,39744.463275463,2008-10-23,11:07:07
40.015993,116.306583,0,111,39744.4633333333,2008-10-23,11:07:12
40.015992,116.306578,0,111,39744.4633912037,2008-10-23,11:07:17
40.015992,116.306579,0,111,39744.4634490741,2008-10-23,11:07:22
40.015992,116.306579,0,111,39744.4635069444,2008-10-23,11:07:27
40.015992,116.306579,0,111,39744.4635416667,2008-10-23,11:07:30
40.015994,116.306585,0,111,39744.4635648148,2008-10-23,11:07:32
40.015996,116.306595,0,111,39744.4636226852,2008-10-23,11:07:37
40.015996,116.306596,0,111,39744.4636805556,2008-10-23,11:07:42
40.015996,116.306591,0,111,39744.4637384259,2008-10-23,11:07:47
40.015996,116.306592,0,111,39744.4637962963,2008-10-23,11:07:52
40.015996,116.306591,0,111,39744.4638541667,2008-10-23,11:07:57
40.015996,116.306591,0,111,39744.4638888889,2008-10-23,11:08:00
40.015994,116.306587,0,113,39744.463912037,2008-10-23,11:08:02
40.016006,116.306578,0,112,39744.4639699074,2008-10-23,11:08:07
40.016006,116.306566,0,115,39744.4640277778,2008-10-23,11:08:12
40.016013,116.306556,0,118,39744.4640856481,2008-10-23,11:08:17
40.01602,116.306529,0,119,39744.4641435185,2008-10-23,11:08:22
40.016012,116.306444,0,123,39744.4642013889,2008-10-23,11:08:27
40.015985,116.306327,0,121,39744.4642476852,2008-10-23,11:08:31
40.015959,116.306207,0,125,39744.4642939815,2008-10-23,11:08:35
40.015943,116.30607,0,129,39744.4643402778,2008-10-23,11:08:39
40.01593,116.305942,0,128,39744.464375,2008-10-23,11:08:42
40.015915,116.305816,0,129,39744.4644097222,2008-10-23,11:08:45
40.015901,116.305698,0,127,39744.4644444444,2008-10-23,11:08:48
40.01585,116.305589,0,125,39744.4644907407,2008-10-23,11:08:52
40.015745,116.305567,0,121,39744.4645486111,2008-10-23,11:08:57
40.015657,116.305528,0,118,39744.4645949074,2008-10-23,11:09:01
40.015552,116.305494,0,108,39744.4646412037,2008-10-23,11:09:05
40.015432,116.305485,0,109,39744.4646990741,2008-10-23,11:09:10
40.015322,116.305468,0,108,39744.4647453704,2008-10-23,11:09:14
40.015234,116.305487,0,104,39744.4647800926,2008-10-23,11:09:17
40.015123,116.305514,0,99,39744.4648148148,2008-10-23,11:09:20
40.015013,116.305539,0,94,39744.464849537,2008-10-23,11:09:23
40.01489,116.305547,0,91,39744.4648842593,2008-10-23,11:09:26
40.01478,116.305571,0,86,39744.4649189815,2008-10-23,11:09:29
40.014683,116.305599,0,83,39744.4649421296,2008-10-23,11:09:31
40.014572,116.305591,0,78,39744.4649884259,2008-10-23,11:09:35
40.014459,116.305603,0,73,39744.4650347222,2008-10-23,11:09:39
40.014363,116.305603,0,75,39744.4650694444,2008-10-23,11:09:42
40.014253,116.305638,0,74,39744.4651157407,2008-10-23,11:09:46
40.014175,116.305708,0,73,39744.465150463,2008-10-23,11:09:49
40.014184,116.305833,0,70,39744.4651967593,2008-10-23,11:09:53
40.014179,116.305952,0,70,39744.4652430556,2008-10-23,11:09:57
40.014154,116.3061,0,69,39744.4652893519,2008-10-23,11:10:01
40.014155,116.306224,0,64,39744.4653356481,2008-10-23,11:10:05
40.014067,116.306305,0,68,39744.4653819444,2008-10-23,11:10:09
40.013972,116.306322,0,77,39744.4654398148,2008-10-23,11:10:14
40.013876,116.306365,0,81,39744.4654976852,2008-10-23,11:10:19
40.013812,116.306403,0,90,39744.4655555556,2008-10-23,11:10:24
40.013792,116.306424,0,90,39744.4656134259,2008-10-23,11:10:29
40.01354,116.306489,0,79,39744.4924537037,2008-10-23,11:49:08
40.013513,116.306449,0,78,39744.4925115741,2008-10-23,11:49:13
40.013553,116.306455,0,78,39744.4925694444,2008-10-23,11:49:18
40.013601,116.306493,0,78,39744.4926273148,2008-10-23,11:49:23
40.013668,116.306482,0,80,39744.4926851852,2008-10-23,11:49:28
40.013694,116.306474,0,80,39744.4927430556,2008-10-23,11:49:33
40.013713,116.306484,0,81,39744.4928009259,2008-10-23,11:49:38
40.013712,116.306517,0,81,39744.4928587963,2008-10-23,11:49:43
40.013731,116.306525,0,81,39744.4929166667,2008-10-23,11:49:48
40.013767,116.3065,0,82,39744.492974537,2008-10-23,11:49:53
40.013785,116.306478,0,82,39744.4930324074,2008-10-23,11:49:58
40.013805,116.306507,0,82,39744.4930902778,2008-10-23,11:50:03
40.013841,116.30651,0,82,39744.4931481481,2008-10-23,11:50:08
40.013865,116.306516,0,83,39744.4932060185,2008-10-23,11:50:13
40.013878,116.306531,0,83,39744.4932638889,2008-10-23,11:50:18
40.013864,116.30655,0,85,39744.4933217593,2008-10-23,11:50:23
40.013835,116.306544,0,84,39744.4933796296,2008-10-23,11:50:28
40.013835,116.306544,0,84,39744.4934143518,2008-10-23,11:50:31
40.01383,116.306545,0,84,39744.4934375,2008-10-23,11:50:33
40.013839,116.306541,0,84,39744.4934953704,2008-10-23,11:50:38
40.013845,116.306538,0,84,39744.4935532407,2008-10-23,11:50:43
40.013849,116.306537,0,84,39744.4936111111,2008-10-23,11:50:48
40.013852,116.306536,0,85,39744.4936689815,2008-10-23,11:50:53
40.013852,116.306536,0,85,39744.4937037037,2008-10-23,11:50:56
40.013857,116.306534,0,85,39744.4937268518,2008-10-23,11:50:58
40.013866,116.30653,0,85,39744.4937847222,2008-10-23,11:51:03
40.013864,116.306531,0,85,39744.4938425926,2008-10-23,11:51:08
40.013856,116.306534,0,85,39744.493900463,2008-10-23,11:51:13
40.013853,116.306535,0,85,39744.4939583333,2008-10-23,11:51:18
40.013853,116.306535,0,85,39744.4939930556,2008-10-23,11:51:21
40.013857,116.306533,0,85,39744.4940162037,2008-10-23,11:51:23
40.013874,116.306532,0,86,39744.4940740741,2008-10-23,11:51:28
40.01389,116.306539,0,87,39744.4941319444,2008-10-23,11:51:33
40.013882,116.306543,0,86,39744.4941898148,2008-10-23,11:51:38
40.013876,116.306547,0,86,39744.4942476852,2008-10-23,11:51:43
40.013869,116.306549,0,86,39744.4943055556,2008-10-23,11:51:48
40.013869,116.306549,0,86,39744.4943402778,2008-10-23,11:51:51
40.013862,116.306552,0,87,39744.4943634259,2008-10-23,11:51:53
40.013841,116.306552,0,86,39744.4944212963,2008-10-23,11:51:58
40.01383,116.306547,0,85,39744.4944791667,2008-10-23,11:52:03
40.013833,116.306546,0,85,39744.494537037,2008-10-23,11:52:08
40.013831,116.306546,0,85,39744.4945949074,2008-10-23,11:52:13
40.013832,116.306545,0,85,39744.4946527778,2008-10-23,11:52:18
40.013829,116.306546,0,85,39744.4947106481,2008-10-23,11:52:23
40.013833,116.306544,0,85,39744.4947685185,2008-10-23,11:52:28
40.013834,116.306542,0,85,39744.4948263889,2008-10-23,11:52:33
40.013828,116.306545,0,85,39744.4948842593,2008-10-23,11:52:38
40.013827,116.306545,0,85,39744.4949421296,2008-10-23,11:52:43
40.013829,116.306543,0,85,39744.495,2008-10-23,11:52:48
40.013833,116.306541,0,85,39744.4950578704,2008-10-23,11:52:53
40.013839,116.306537,0,85,39744.4951157407,2008-10-23,11:52:58
40.013834,116.30654,0,85,39744.4951736111,2008-10-23,11:53:03
40.013834,116.30654,0,85,39744.4952083333,2008-10-23,11:53:06
40.013831,116.306541,0,85,39744.4952314815,2008-10-23,11:53:08
40.013815,116.30654,0,85,39744.4952893518,2008-10-23,11:53:13
40.013822,116.306533,0,85,39744.4953472222,2008-10-23,11:53:18
40.013825,116.306536,0,84,39744.4954050926,2008-10-23,11:53:23
40.013826,116.306535,0,84,39744.495462963,2008-10-23,11:53:28
40.013826,116.306535,0,84,39744.4955208333,2008-10-23,11:53:33
40.013826,116.306535,0,84,39744.4955787037,2008-10-23,11:53:38
40.013826,116.306536,0,84,39744.4956365741,2008-10-23,11:53:43
40.013826,116.306536,0,84,39744.4956944444,2008-10-23,11:53:48
40.013825,116.306536,0,84,39744.4957523148,2008-10-23,11:53:53
40.013824,116.306536,0,84,39744.4958101852,2008-10-23,11:53:58
40.013824,116.306536,0,84,39744.4958680556,2008-10-23,11:54:03
40.013824,116.306535,0,84,39744.4959259259,2008-10-23,11:54:08
40.013824,116.306535,0,84,39744.4959837963,2008-10-23,11:54:13
40.013824,116.306535,0,85,39744.4960416667,2008-10-23,11:54:18
40.013824,116.306535,0,84,39744.496099537,2008-10-23,11:54:23
40.013823,116.306535,0,84,39744.4961574074,2008-10-23,11:54:28
40.013823,116.306535,0,84,39744.4962152778,2008-10-23,11:54:33
40.013823,116.306535,0,84,39744.4962731482,2008-10-23,11:54:38
40.013823,116.306535,0,84,39744.4963310185,2008-10-23,11:54:43
40.013823,116.306535,0,84,39744.4963888889,2008-10-23,11:54:48
40.013824,116.306535,0,84,39744.4964467593,2008-10-23,11:54:53
40.013824,116.306535,0,84,39744.4965046296,2008-10-23,11:54:58
40.013824,116.306535,0,85,39744.4965625,2008-10-23,11:55:03
40.013824,116.306535,0,85,39744.4966203704,2008-10-23,11:55:08
40.013823,116.306534,0,85,39744.4966782407,2008-10-23,11:55:13
40.013823,116.306533,0,85,39744.4967361111,2008-10-23,11:55:18
40.013823,116.306533,0,85,39744.4967939815,2008-10-23,11:55:23
40.013823,116.306532,0,85,39744.4968518519,2008-10-23,11:55:28
40.013823,116.306532,0,85,39744.4969097222,2008-10-23,11:55:33
40.013823,116.306532,0,85,39744.4969675926,2008-10-23,11:55:38
40.013822,116.306532,0,85,39744.497025463,2008-10-23,11:55:43
40.013822,116.306532,0,85,39744.4970833333,2008-10-23,11:55:48
40.013821,116.306532,0,85,39744.4971412037,2008-10-23,11:55:53
40.013821,116.306531,0,85,39744.4971990741,2008-10-23,11:55:58
40.013821,116.30653,0,85,39744.4972569444,2008-10-23,11:56:03
40.01382,116.306529,0,85,39744.4973148148,2008-10-23,11:56:08
40.013819,116.306529,0,85,39744.4973726852,2008-10-23,11:56:13
40.013819,116.306529,0,85,39744.4974305556,2008-10-23,11:56:18
40.013819,116.306529,0,85,39744.4974884259,2008-10-23,11:56:23
40.01382,116.306529,0,85,39744.4975462963,2008-10-23,11:56:28
40.01382,116.306529,0,85,39744.4976041667,2008-10-23,11:56:33
40.013821,116.306529,0,85,39744.497662037,2008-10-23,11:56:38
40.013821,116.30653,0,85,39744.4977199074,2008-10-23,11:56:43
40.013822,116.306529,0,85,39744.4977777778,2008-10-23,11:56:48
40.013821,116.306529,0,86,39744.4978356481,2008-10-23,11:56:53
40.013821,116.306529,0,86,39744.4978935185,2008-10-23,11:56:58
40.01382,116.306528,0,86,39744.4979513889,2008-10-23,11:57:03
40.01382,116.306528,0,86,39744.4980092593,2008-10-23,11:57:08
40.01382,116.306527,0,86,39744.4980671296,2008-10-23,11:57:13
40.01382,116.306527,0,86,39744.498125,2008-10-23,11:57:18
40.013819,116.306526,0,86,39744.4981828704,2008-10-23,11:57:23
40.013818,116.306526,0,86,39744.4982407407,2008-10-23,11:57:28
40.013819,116.306525,0,86,39744.4982986111,2008-10-23,11:57:33
40.013818,116.306525,0,86,39744.4983564815,2008-10-23,11:57:38
40.013818,116.306525,0,86,39744.4984143519,2008-10-23,11:57:43
40.013818,116.306525,0,86,39744.4984722222,2008-10-23,11:57:48
40.013817,116.306524,0,86,39744.4985300926,2008-10-23,11:57:53
40.013817,116.306525,0,86,39744.498587963,2008-10-23,11:57:58
40.013817,116.306525,0,87,39744.4986458333,2008-10-23,11:58:03
40.013815,116.306524,0,87,39744.4987037037,2008-10-23,11:58:08
40.013815,116.306524,0,87,39744.4987615741,2008-10-23,11:58:13
40.013814,116.306524,0,87,39744.4988194444,2008-10-23,11:58:18
40.013814,116.306524,0,87,39744.4988773148,2008-10-23,11:58:23
40.013814,116.306525,0,87,39744.4989351852,2008-10-23,11:58:28
40.013814,116.306525,0,87,39744.4989930556,2008-10-23,11:58:33
40.013813,116.306525,0,87,39744.4990509259,2008-10-23,11:58:38
40.013814,116.306526,0,87,39744.4991087963,2008-10-23,11:58:43
40.013814,116.306527,0,87,39744.4991666667,2008-10-23,11:58:48
40.013814,116.306528,0,87,39744.499224537,2008-10-23,11:58:53
40.013814,116.306528,0,87,39744.4992824074,2008-10-23,11:58:58
40.013814,116.306529,0,87,39744.4993402778,2008-10-23,11:59:03
40.013814,116.30653,0,87,39744.4993981481,2008-10-23,11:59:08
40.013815,116.30653,0,86,39744.4994560185,2008-10-23,11:59:13
40.013815,116.306531,0,86,39744.4995138889,2008-10-23,11:59:18
40.013815,116.306531,0,86,39744.4995717593,2008-10-23,11:59:23
40.013815,116.306531,0,86,39744.4996296296,2008-10-23,11:59:28
40.013816,116.306531,0,86,39744.4996875,2008-10-23,11:59:33
40.013815,116.306532,0,86,39744.4997453704,2008-10-23,11:59:38
40.013815,116.306532,0,86,39744.4998032407,2008-10-23,11:59:43
40.013815,116.306532,0,86,39744.4998611111,2008-10-23,11:59:48
40.013815,116.306532,0,85,39744.4999189815,2008-10-23,11:59:53
40.013814,116.306531,0,85,39744.4999768519,2008-10-23,11:59:58
40.013814,116.306531,0,85,39744.5000347222,2008-10-23,12:00:03
40.013814,116.306531,0,85,39744.5000925926,2008-10-23,12:00:08
40.013814,116.306531,0,85,39744.500150463,2008-10-23,12:00:13
40.013813,116.306531,0,85,39744.5002083333,2008-10-23,12:00:18
40.013813,116.306531,0,85,39744.5002662037,2008-10-23,12:00:23
40.013812,116.306531,0,85,39744.5003240741,2008-10-23,12:00:28
40.013812,116.306531,0,86,39744.5003819444,2008-10-23,12:00:33
40.013812,116.30653,0,86,39744.5004398148,2008-10-23,12:00:38
40.013811,116.306531,0,86,39744.5004976852,2008-10-23,12:00:43
40.013811,116.30653,0,86,39744.5005555556,2008-10-23,12:00:48
40.01381,116.306531,0,86,39744.5006134259,2008-10-23,12:00:53
40.01381,116.306531,0,86,39744.5006712963,2008-10-23,12:00:58
40.013809,116.306531,0,86,39744.5007291667,2008-10-23,12:01:03
40.013809,116.306532,0,86,39744.500787037,2008-10-23,12:01:08
40.013809,116.306532,0,87,39744.5008449074,2008-10-23,12:01:13
40.013809,116.306533,0,87,39744.5009027778,2008-10-23,12:01:18
40.013808,116.306533,0,87,39744.5009606481,2008-10-23,12:01:23
40.013808,116.306533,0,87,39744.5010185185,2008-10-23,12:01:28
40.013808,116.306533,0,87,39744.5010763889,2008-10-23,12:01:33
40.013807,116.306533,0,87,39744.5011342593,2008-10-23,12:01:38
40.013807,116.306533,0,87,39744.5011921296,2008-10-23,12:01:43
40.013807,116.306533,0,88,39744.50125,2008-10-23,12:01:48
40.013806,116.306533,0,88,39744.5013078704,2008-10-23,12:01:53
40.013806,116.306533,0,88,39744.5013657407,2008-10-23,12:01:58
40.013806,116.306533,0,88,39744.5014236111,2008-10-23,12:02:03
40.013806,116.306533,0,88,39744.5014814815,2008-10-23,12:02:08
40.013805,116.306533,0,88,39744.5015393518,2008-10-23,12:02:13
40.013805,116.306533,0,88,39744.5015972222,2008-10-23,12:02:18
40.013804,116.306532,0,88,39744.5016550926,2008-10-23,12:02:23
40.013804,116.306532,0,88,39744.501712963,2008-10-23,12:02:28
40.013804,116.306532,0,88,39744.5017708333,2008-10-23,12:02:33
40.013804,116.306533,0,89,39744.5018287037,2008-10-23,12:02:38
40.013804,116.306533,0,89,39744.5018865741,2008-10-23,12:02:43
40.013804,116.306533,0,89,39744.5019444444,2008-10-23,12:02:48
40.013804,116.306533,0,89,39744.5020023148,2008-10-23,12:02:53
40.013805,116.306533,0,89,39744.5020601852,2008-10-23,12:02:58
40.013806,116.306532,0,89,39744.5021180556,2008-10-23,12:03:03
40.013806,116.306532,0,89,39744.5021759259,2008-10-23,12:03:08
40.013806,116.306532,0,89,39744.5022337963,2008-10-23,12:03:13
40.013806,116.306532,0,89,39744.5022916667,2008-10-23,12:03:18
40.013807,116.306532,0,89,39744.502349537,2008-10-23,12:03:23
40.013806,116.306532,0,90,39744.5024074074,2008-10-23,12:03:28
40.013806,116.306532,0,90,39744.5024652778,2008-10-23,12:03:33
40.013806,116.306532,0,90,39744.5025231481,2008-10-23,12:03:38
40.013806,116.306532,0,90,39744.5025810185,2008-10-23,12:03:43
40.013805,116.306532,0,90,39744.5026388889,2008-10-23,12:03:48
40.013805,116.306532,0,90,39744.5026967593,2008-10-23,12:03:53
40.013805,116.306532,0,90,39744.5027546296,2008-10-23,12:03:58
40.013804,116.306532,0,90,39744.5028125,2008-10-23,12:04:03
40.013804,116.306532,0,90,39744.5028703704,2008-10-23,12:04:08
40.013804,116.306532,0,90,39744.5029282407,2008-10-23,12:04:13
40.013803,116.306532,0,90,39744.5029861111,2008-10-23,12:04:18
40.013803,116.306532,0,90,39744.5030439815,2008-10-23,12:04:23
40.013803,116.306532,0,90,39744.5030787037,2008-10-23,12:04:26
40.013803,116.306531,0,90,39744.5031018518,2008-10-23,12:04:28
