# Supplementary material for: Research on differential privacy protection method based on user tendency
Source: PLoS One. 2023 Oct 26;18(10):e0288823. doi: 10.1371/journal.pone.0288823 (PMC10602288; doi:10.1371/journal.pone.0288823)
Supplement: S1 Data — (ZIP) [file pone.0288823.s001.zip › Data 5-1/001/Trajectory/20081023234104.plt]

Geolife trajectory
WGS 84
Altitude is in Feet
Reserved 3
0,2,255,My Track,0,0,2,8421376
0
40.013867,116.306473,0,226,39744.9868518518,2008-10-23,23:41:04
40.013907,116.306488,0,168,39744.986875,2008-10-23,23:41:06
40.013874,116.306478,0,181,39744.9869328704,2008-10-23,23:41:11
40.013887,116.30649,0,191,39744.9869907407,2008-10-23,23:41:16
40.013902,116.306504,0,192,39744.9870486111,2008-10-23,23:41:21
40.013887,116.306512,0,179,39744.9871064815,2008-10-23,23:41:26
40.013864,116.306525,0,164,39744.9871643518,2008-10-23,23:41:31
40.013872,116.306527,0,162,39744.9872222222,2008-10-23,23:41:36
40.013871,116.306533,0,162,39744.9872800926,2008-10-23,23:41:41
40.013864,116.306526,0,162,39744.987337963,2008-10-23,23:41:46
40.013864,116.306526,0,162,39744.9873726852,2008-10-23,23:41:49
40.013859,116.306526,0,162,39744.9873958333,2008-10-23,23:41:51
40.013865,116.306538,0,161,39744.9874537037,2008-10-23,23:41:56
40.013853,116.306535,0,157,39744.9875115741,2008-10-23,23:42:01
40.013837,116.30655,0,155,39744.9875694444,2008-10-23,23:42:06
40.013846,116.306565,0,151,39744.9876273148,2008-10-23,23:42:11
40.013855,116.306561,0,147,39744.9876851852,2008-10-23,23:42:16
40.013847,116.306543,0,143,39744.9877430556,2008-10-23,23:42:21
40.013843,116.306544,0,142,39744.9878009259,2008-10-23,23:42:26
40.013838,116.306549,0,142,39744.9878587963,2008-10-23,23:42:31
40.013838,116.306549,0,142,39744.9878935185,2008-10-23,23:42:34
40.013833,116.306551,0,142,39744.9879166667,2008-10-23,23:42:36
40.013824,116.306546,0,141,39744.987974537,2008-10-23,23:42:41
40.013824,116.306546,0,141,39744.9880092593,2008-10-23,23:42:44
40.01382,116.306541,0,141,39744.9880324074,2008-10-23,23:42:46
40.013825,116.306557,0,141,39744.9880902778,2008-10-23,23:42:51
40.013825,116.306541,0,137,39744.9881481482,2008-10-23,23:42:56
40.013815,116.306551,0,134,39744.9882060185,2008-10-23,23:43:01
40.013814,116.306555,0,135,39744.9882638889,2008-10-23,23:43:06
40.013814,116.306555,0,135,39744.9882986111,2008-10-23,23:43:09
40.013818,116.306563,0,134,39744.9883217593,2008-10-23,23:43:11
40.013809,116.306561,0,129,39744.9883796296,2008-10-23,23:43:16
40.01377,116.306554,0,129,39744.9884375,2008-10-23,23:43:21
40.013766,116.306537,0,125,39744.9884953704,2008-10-23,23:43:26
40.013765,116.306468,0,126,39744.9885532407,2008-10-23,23:43:31
40.013828,116.306413,0,127,39744.9886111111,2008-10-23,23:43:36
40.013905,116.306365,0,125,39744.9886689815,2008-10-23,23:43:41
40.013992,116.306323,0,125,39744.9887268519,2008-10-23,23:43:46
40.014089,116.306264,0,125,39744.9887847222,2008-10-23,23:43:51
40.014125,116.306159,0,125,39744.9888425926,2008-10-23,23:43:56
40.014119,116.306048,0,128,39744.988900463,2008-10-23,23:44:01
40.01412,116.305903,0,134,39744.9889583333,2008-10-23,23:44:06
40.014095,116.305789,0,140,39744.9890046296,2008-10-23,23:44:10
40.014016,116.305706,0,129,39744.9890625,2008-10-23,23:44:15
40.013913,116.305695,0,126,39744.9891203704,2008-10-23,23:44:20
40.013822,116.305743,0,123,39744.9891782407,2008-10-23,23:44:25
40.013823,116.30589,0,129,39744.9892361111,2008-10-23,23:44:30
40.013859,116.306019,0,140,39744.9892824074,2008-10-23,23:44:34
40.013847,116.306156,0,149,39744.9893287037,2008-10-23,23:44:38
40.013796,116.306278,0,141,39744.9893634259,2008-10-23,23:44:41
40.013712,116.306345,0,139,39744.9894097222,2008-10-23,23:44:45
40.01364,116.306418,0,139,39744.9894560185,2008-10-23,23:44:49
40.013634,116.306524,0,145,39744.9895138889,2008-10-23,23:44:54
40.013618,116.306542,0,144,39744.9895717593,2008-10-23,23:44:59
40.013596,116.306599,0,145,39744.9896296296,2008-10-23,23:45:04
40.013521,116.306683,0,140,39744.9896875,2008-10-23,23:45:09
40.013444,116.306767,0,136,39744.9897222222,2008-10-23,23:45:12
40.013373,116.306852,0,131,39744.9897569444,2008-10-23,23:45:15
40.013291,116.306962,0,132,39744.9898032407,2008-10-23,23:45:19
40.013216,116.307055,0,130,39744.989849537,2008-10-23,23:45:23
40.013144,116.30717,0,130,39744.9898958333,2008-10-23,23:45:27
40.013098,116.307313,0,127,39744.9899421296,2008-10-23,23:45:31
40.013086,116.30746,0,125,39744.9899884259,2008-10-23,23:45:35
40.013085,116.307611,0,119,39744.9900347222,2008-10-23,23:45:39
40.013096,116.307767,0,115,39744.9900810185,2008-10-23,23:45:43
40.013105,116.307909,0,116,39744.9901273148,2008-10-23,23:45:47
40.013095,116.308027,0,118,39744.990162037,2008-10-23,23:45:50
40.01311,116.308164,0,119,39744.9902083333,2008-10-23,23:45:54
40.013127,116.308303,0,120,39744.9902546296,2008-10-23,23:45:58
40.01313,116.308433,0,121,39744.9903009259,2008-10-23,23:46:02
40.013139,116.308563,0,124,39744.9903472222,2008-10-23,23:46:06
40.013149,116.308693,0,127,39744.9903935185,2008-10-23,23:46:10
40.013181,116.308829,0,134,39744.9904398148,2008-10-23,23:46:14
40.013186,116.308975,0,142,39744.9904861111,2008-10-23,23:46:18
40.013207,116.309113,0,150,39744.9905324074,2008-10-23,23:46:22
40.013255,116.309241,0,159,39744.9905787037,2008-10-23,23:46:26
40.013249,116.309374,0,167,39744.990625,2008-10-23,23:46:30
40.013272,116.309496,0,175,39744.9906712963,2008-10-23,23:46:34
40.013295,116.309622,0,181,39744.9907175926,2008-10-23,23:46:38
40.013302,116.309756,0,186,39744.9907638889,2008-10-23,23:46:42
40.013321,116.309889,0,191,39744.9908101852,2008-10-23,23:46:46
40.013313,116.31003,0,197,39744.9908564815,2008-10-23,23:46:50
40.013293,116.31015,0,200,39744.9908912037,2008-10-23,23:46:53
40.013294,116.310301,0,200,39744.9909375,2008-10-23,23:46:57
40.013292,116.310448,0,203,39744.9909837963,2008-10-23,23:47:01
40.013325,116.31059,0,202,39744.9910300926,2008-10-23,23:47:05
40.013313,116.310742,0,202,39744.9910763889,2008-10-23,23:47:09
40.013311,116.310863,0,205,39744.9911226852,2008-10-23,23:47:13
40.013298,116.310984,0,201,39744.9911689815,2008-10-23,23:47:17
40.013316,116.3111,0,198,39744.9912152778,2008-10-23,23:47:21
40.01333,116.31122,0,197,39744.99125,2008-10-23,23:47:24
40.013337,116.311345,0,190,39744.9912962963,2008-10-23,23:47:28
40.01334,116.311475,0,187,39744.9913425926,2008-10-23,23:47:32
40.01332,116.31162,0,181,39744.991400463,2008-10-23,23:47:37
40.013292,116.311733,0,172,39744.9914351852,2008-10-23,23:47:40
40.013199,116.311788,0,170,39744.9914814815,2008-10-23,23:47:44
40.013086,116.311818,0,170,39744.9915277778,2008-10-23,23:47:48
40.012969,116.311828,0,174,39744.9915740741,2008-10-23,23:47:52
40.012876,116.311843,0,171,39744.9916203704,2008-10-23,23:47:56
40.012756,116.311862,0,171,39744.9916666667,2008-10-23,23:48:00
40.012632,116.31188,0,170,39744.9917013889,2008-10-23,23:48:03
40.012533,116.311893,0,170,39744.9917361111,2008-10-23,23:48:06
40.012424,116.311894,0,172,39744.9917708333,2008-10-23,23:48:09
40.012326,116.311908,0,171,39744.9918055556,2008-10-23,23:48:12
40.012229,116.311925,0,173,39744.9918402778,2008-10-23,23:48:15
40.01214,116.311935,0,182,39744.991875,2008-10-23,23:48:18
40.01203,116.311941,0,182,39744.9919212963,2008-10-23,23:48:22
40.011912,116.311946,0,178,39744.9919560185,2008-10-23,23:48:25
40.011808,116.311958,0,172,39744.9919907407,2008-10-23,23:48:28
40.011712,116.311995,0,161,39744.992025463,2008-10-23,23:48:31
40.011629,116.312063,0,161,39744.9920601852,2008-10-23,23:48:34
40.01157,116.31216,0,163,39744.9920949074,2008-10-23,23:48:37
40.011501,116.31227,0,165,39744.9921412037,2008-10-23,23:48:41
40.011437,116.312397,0,161,39744.9921875,2008-10-23,23:48:45
40.011375,116.312485,0,164,39744.9922222222,2008-10-23,23:48:48
40.011285,116.312551,0,143,39744.9922569444,2008-10-23,23:48:51
40.01117,116.312584,0,145,39744.9923032407,2008-10-23,23:48:55
40.011071,116.312584,0,145,39744.992337963,2008-10-23,23:48:58
40.010981,116.312572,0,148,39744.9923726852,2008-10-23,23:49:01
40.010884,116.31256,0,150,39744.9924074074,2008-10-23,23:49:04
40.010783,116.312561,0,153,39744.9924421296,2008-10-23,23:49:07
40.010677,116.312567,0,155,39744.9924768518,2008-10-23,23:49:10
40.010573,116.312563,0,159,39744.9925115741,2008-10-23,23:49:13
40.010449,116.312565,0,152,39744.9925462963,2008-10-23,23:49:16
40.010348,116.312591,0,151,39744.9925810185,2008-10-23,23:49:19
40.010247,116.312616,0,154,39744.9926157407,2008-10-23,23:49:22
40.010148,116.312621,0,159,39744.992650463,2008-10-23,23:49:25
40.01005,116.312653,0,165,39744.9926851852,2008-10-23,23:49:28
40.00994,116.312666,0,168,39744.9927199074,2008-10-23,23:49:31
40.009839,116.312674,0,170,39744.9927546296,2008-10-23,23:49:34
40.009747,116.312684,0,175,39744.9927893518,2008-10-23,23:49:37
40.009647,116.312697,0,174,39744.9928240741,2008-10-23,23:49:40
40.009563,116.31274,0,177,39744.9928587963,2008-10-23,23:49:43
40.00953,116.312863,0,169,39744.9929050926,2008-10-23,23:49:47
40.009546,116.31301,0,175,39744.9929513889,2008-10-23,23:49:51
40.009566,116.313151,0,181,39744.9929976852,2008-10-23,23:49:55
40.009557,116.313287,0,187,39744.9930439815,2008-10-23,23:49:59
40.009561,116.313417,0,195,39744.9930902778,2008-10-23,23:50:03
40.009555,116.313531,0,203,39744.9931365741,2008-10-23,23:50:07
40.009537,116.313683,0,209,39744.9931828704,2008-10-23,23:50:11
40.00954,116.313827,0,213,39744.9932175926,2008-10-23,23:50:14
40.009548,116.313955,0,219,39744.9932523148,2008-10-23,23:50:17
40.00959,116.314067,0,225,39744.993287037,2008-10-23,23:50:20
40.00964,116.314175,0,231,39744.9933217593,2008-10-23,23:50:23
40.00966,116.314325,0,242,39744.9933680556,2008-10-23,23:50:27
40.009675,116.314446,0,251,39744.9934027778,2008-10-23,23:50:30
40.009667,116.314568,0,262,39744.9934375,2008-10-23,23:50:33
40.009664,116.314689,0,271,39744.9934722222,2008-10-23,23:50:36
40.009672,116.314836,0,283,39744.9935185185,2008-10-23,23:50:40
40.009655,116.314988,0,291,39744.9935532407,2008-10-23,23:50:43
40.009735,116.315069,0,299,39744.9935763889,2008-10-23,23:50:45
40.009741,116.315209,0,310,39744.9936111111,2008-10-23,23:50:48
40.009719,116.315361,0,316,39744.9936458333,2008-10-23,23:50:51
40.009635,116.315613,0,313,39744.9936805556,2008-10-23,23:50:54
40.009639,116.315754,0,324,39744.9937268518,2008-10-23,23:50:58
40.009628,116.315839,0,326,39744.9937847222,2008-10-23,23:51:03
40.009566,116.315935,0,315,39744.9938078704,2008-10-23,23:51:05
40.009481,116.316067,0,309,39744.9938425926,2008-10-23,23:51:08
40.009405,116.316165,0,293,39744.9938773148,2008-10-23,23:51:11
40.009292,116.316198,0,294,39744.993912037,2008-10-23,23:51:14
40.009201,116.316236,0,283,39744.9939351852,2008-10-23,23:51:16
40.009156,116.316345,0,282,39744.9939699074,2008-10-23,23:51:19
40.009167,116.316463,0,283,39744.9940046296,2008-10-23,23:51:22
40.009185,116.316589,0,285,39744.9940393518,2008-10-23,23:51:25
40.009201,116.316708,0,287,39744.9940740741,2008-10-23,23:51:28
40.009217,116.316866,0,286,39744.9941203704,2008-10-23,23:51:32
40.009216,116.316988,0,290,39744.9941550926,2008-10-23,23:51:35
40.009209,116.317108,0,295,39744.9941898148,2008-10-23,23:51:38
40.009218,116.317289,0,280,39744.994224537,2008-10-23,23:51:41
40.009207,116.317467,0,270,39744.9942592593,2008-10-23,23:51:44
40.00917,116.317587,0,266,39744.9942939815,2008-10-23,23:51:47
40.009108,116.317648,0,242,39744.9943287037,2008-10-23,23:51:50
40.009018,116.317674,0,232,39744.9943865741,2008-10-23,23:51:55
40.008929,116.317677,0,224,39744.9944328704,2008-10-23,23:51:59
40.008838,116.317683,0,220,39744.9944675926,2008-10-23,23:52:02
40.008726,116.317664,0,212,39744.9945023148,2008-10-23,23:52:05
40.008634,116.317651,0,215,39744.9945486111,2008-10-23,23:52:09
40.008546,116.317672,0,210,39744.9945717593,2008-10-23,23:52:11
40.008423,116.317687,0,205,39744.9946064815,2008-10-23,23:52:14
40.008325,116.317682,0,200,39744.9946412037,2008-10-23,23:52:17
40.008215,116.317697,0,197,39744.9946759259,2008-10-23,23:52:20
40.008099,116.317711,0,197,39744.9947106481,2008-10-23,23:52:23
40.007977,116.317689,0,202,39744.9947569444,2008-10-23,23:52:27
40.007857,116.31771,0,210,39744.9947916667,2008-10-23,23:52:30
40.007774,116.317724,0,223,39744.9948263889,2008-10-23,23:52:33
40.00766,116.317655,0,216,39744.9948611111,2008-10-23,23:52:36
40.007576,116.317608,0,215,39744.9948842593,2008-10-23,23:52:38
40.007471,116.31761,0,224,39744.9949189815,2008-10-23,23:52:41
40.007369,116.317597,0,233,39744.9949537037,2008-10-23,23:52:44
40.007265,116.317603,0,231,39744.9949884259,2008-10-23,23:52:47
40.007136,116.317617,0,227,39744.9950347222,2008-10-23,23:52:51
40.007024,116.317612,0,222,39744.9950578704,2008-10-23,23:52:53
40.006928,116.317603,0,219,39744.9950810185,2008-10-23,23:52:55
40.00684,116.317633,0,214,39744.9951041667,2008-10-23,23:52:57
40.006714,116.317635,0,209,39744.9951388889,2008-10-23,23:53:00
40.006588,116.317638,0,203,39744.9951736111,2008-10-23,23:53:03
40.006471,116.317656,0,196,39744.9952083333,2008-10-23,23:53:06
40.006357,116.317662,0,193,39744.9952430556,2008-10-23,23:53:09
40.006232,116.317653,0,191,39744.9952777778,2008-10-23,23:53:12
40.006097,116.317633,0,189,39744.9953125,2008-10-23,23:53:15
40.005986,116.317634,0,191,39744.9953472222,2008-10-23,23:53:18
40.005877,116.317699,0,190,39744.9953819444,2008-10-23,23:53:21
40.00577,116.317683,0,191,39744.9954166667,2008-10-23,23:53:24
40.005672,116.317681,0,197,39744.9954513889,2008-10-23,23:53:27
40.005572,116.317685,0,199,39744.9954861111,2008-10-23,23:53:30
40.00547,116.317659,0,202,39744.9955208333,2008-10-23,23:53:33
40.005369,116.317634,0,209,39744.9955555556,2008-10-23,23:53:36
40.005301,116.317705,0,200,39744.9955787037,2008-10-23,23:53:38
40.005206,116.31773,0,202,39744.9956134259,2008-10-23,23:53:41
40.005101,116.317739,0,203,39744.9956481481,2008-10-23,23:53:44
40.004982,116.31777,0,206,39744.9956944444,2008-10-23,23:53:48
40.004884,116.317804,0,203,39744.9957291667,2008-10-23,23:53:51
40.004839,116.317951,0,206,39744.995775463,2008-10-23,23:53:55
40.004818,116.31809,0,205,39744.9958101852,2008-10-23,23:53:58
40.004821,116.318256,0,205,39744.9958449074,2008-10-23,23:54:01
40.004821,116.318412,0,207,39744.9958796296,2008-10-23,23:54:04
40.004828,116.318567,0,212,39744.9959143519,2008-10-23,23:54:07
40.004832,116.318711,0,218,39744.9959490741,2008-10-23,23:54:10
40.004838,116.318872,0,223,39744.9959837963,2008-10-23,23:54:13
40.004851,116.319026,0,227,39744.9960185185,2008-10-23,23:54:16
40.00486,116.319144,0,225,39744.9960416667,2008-10-23,23:54:18
40.004871,116.319261,0,224,39744.9960648148,2008-10-23,23:54:20
40.004882,116.319419,0,226,39744.996099537,2008-10-23,23:54:23
40.004888,116.319536,0,224,39744.9961226852,2008-10-23,23:54:25
40.004898,116.319678,0,228,39744.9961574074,2008-10-23,23:54:28
40.004901,116.319834,0,229,39744.9961921296,2008-10-23,23:54:31
40.004916,116.31998,0,232,39744.9962268519,2008-10-23,23:54:34
40.004924,116.320113,0,233,39744.9962615741,2008-10-23,23:54:37
40.004948,116.320238,0,227,39744.9962962963,2008-10-23,23:54:40
40.004969,116.320388,0,223,39744.9963310185,2008-10-23,23:54:43
40.00497,116.320511,0,214,39744.9963541667,2008-10-23,23:54:45
40.004966,116.320678,0,201,39744.9963888889,2008-10-23,23:54:48
40.004974,116.320817,0,198,39744.9964236111,2008-10-23,23:54:51
40.004985,116.320945,0,197,39744.9964583333,2008-10-23,23:54:54
40.005001,116.321059,0,205,39744.9964930556,2008-10-23,23:54:57
40.004981,116.321196,0,205,39744.9965393519,2008-10-23,23:55:01
40.004946,116.321288,0,187,39744.9965625,2008-10-23,23:55:03
40.004859,116.321346,0,173,39744.9966087963,2008-10-23,23:55:07
40.004739,116.321358,0,171,39744.9966550926,2008-10-23,23:55:11
40.004635,116.321358,0,172,39744.9967013889,2008-10-23,23:55:15
40.004491,116.321369,0,165,39744.9967476852,2008-10-23,23:55:19
40.004401,116.321385,0,162,39744.9967824074,2008-10-23,23:55:22
40.004297,116.321394,0,164,39744.9968287037,2008-10-23,23:55:26
40.004184,116.3214,0,165,39744.996875,2008-10-23,23:55:30
40.004088,116.321409,0,167,39744.9969097222,2008-10-23,23:55:33
40.003998,116.321419,0,174,39744.9969560185,2008-10-23,23:55:37
40.003904,116.32142,0,183,39744.9970023148,2008-10-23,23:55:41
40.003794,116.321418,0,186,39744.9970486111,2008-10-23,23:55:45
40.003671,116.32144,0,188,39744.9970949074,2008-10-23,23:55:49
40.003572,116.321459,0,191,39744.9971412037,2008-10-23,23:55:53
40.003478,116.321472,0,192,39744.9971875,2008-10-23,23:55:57
40.00337,116.321502,0,187,39744.9972453704,2008-10-23,23:56:02
40.003259,116.321493,0,186,39744.9973032407,2008-10-23,23:56:07
40.003158,116.321509,0,186,39744.997349537,2008-10-23,23:56:11
40.00305,116.3215,0,191,39744.9973958333,2008-10-23,23:56:15
40.002938,116.321513,0,193,39744.9974421296,2008-10-23,23:56:19
40.002847,116.321522,0,194,39744.9974768519,2008-10-23,23:56:22
40.002755,116.321519,0,196,39744.9975115741,2008-10-23,23:56:25
40.002653,116.321554,0,197,39744.9975578704,2008-10-23,23:56:29
40.002558,116.32156,0,196,39744.9976041667,2008-10-23,23:56:33
40.002441,116.321581,0,195,39744.997650463,2008-10-23,23:56:37
40.002349,116.321606,0,194,39744.9976851852,2008-10-23,23:56:40
40.002246,116.32161,0,191,39744.9977199074,2008-10-23,23:56:43
40.002144,116.321623,0,186,39744.9977546296,2008-10-23,23:56:46
40.002055,116.321659,0,189,39744.9978009259,2008-10-23,23:56:50
40.001929,116.32166,0,194,39744.9978472222,2008-10-23,23:56:54
40.001817,116.32167,0,196,39744.9978819444,2008-10-23,23:56:57
40.001674,116.321654,0,197,39744.9979166667,2008-10-23,23:57:00
40.001562,116.32169,0,205,39744.9979513889,2008-10-23,23:57:03
40.001468,116.321719,0,217,39744.9979861111,2008-10-23,23:57:06
40.001344,116.321727,0,219,39744.9980208333,2008-10-23,23:57:09
40.001244,116.321727,0,209,39744.9980439815,2008-10-23,23:57:11
40.001132,116.321706,0,206,39744.9980787037,2008-10-23,23:57:14
40.001009,116.321708,0,203,39744.998125,2008-10-23,23:57:18
40.000906,116.321726,0,204,39744.9981597222,2008-10-23,23:57:21
40.000792,116.321739,0,206,39744.9981944444,2008-10-23,23:57:24
40.000662,116.321745,0,211,39744.9982407407,2008-10-23,23:57:28
40.000573,116.321763,0,214,39744.9982638889,2008-10-23,23:57:30
40.000481,116.32177,0,211,39744.998287037,2008-10-23,23:57:32
40.00036,116.321799,0,214,39744.9983217593,2008-10-23,23:57:35
40.000237,116.321804,0,215,39744.9983564815,2008-10-23,23:57:38
40.000116,116.321828,0,213,39744.9983912037,2008-10-23,23:57:41
40.000026,116.321847,0,206,39744.9984143519,2008-10-23,23:57:43
39.999936,116.321894,0,207,39744.9984490741,2008-10-23,23:57:46
39.999851,116.321954,0,211,39744.9984837963,2008-10-23,23:57:49
39.999804,116.322052,0,217,39744.9985185185,2008-10-23,23:57:52
39.999799,116.322179,0,223,39744.9985532407,2008-10-23,23:57:55
39.999789,116.322327,0,228,39744.998587963,2008-10-23,23:57:58
39.999776,116.322434,0,214,39744.9986111111,2008-10-23,23:58:00
39.999756,116.322556,0,206,39744.9986342593,2008-10-23,23:58:02
39.999765,116.322682,0,211,39744.9986689815,2008-10-23,23:58:05
39.999776,116.322809,0,217,39744.9987037037,2008-10-23,23:58:08
39.999786,116.322926,0,224,39744.9987384259,2008-10-23,23:58:11
39.999801,116.323059,0,228,39744.9987731481,2008-10-23,23:58:14
39.999801,116.323212,0,226,39744.9988078704,2008-10-23,23:58:17
39.999789,116.32336,0,228,39744.9988425926,2008-10-23,23:58:20
39.999785,116.3235,0,232,39744.9988773148,2008-10-23,23:58:23
39.999798,116.323647,0,232,39744.998912037,2008-10-23,23:58:26
39.999802,116.323789,0,236,39744.9989467593,2008-10-23,23:58:29
39.999814,116.323905,0,238,39744.9989814815,2008-10-23,23:58:32
39.999822,116.324026,0,248,39744.9990162037,2008-10-23,23:58:35
39.999829,116.324129,0,263,39744.9990393519,2008-10-23,23:58:37
39.999839,116.324256,0,275,39744.9990740741,2008-10-23,23:58:40
39.999848,116.324421,0,280,39744.9991203704,2008-10-23,23:58:44
39.99989,116.324533,0,278,39744.9991666667,2008-10-23,23:58:48
39.999868,116.324652,0,269,39744.9992013889,2008-10-23,23:58:51
39.999868,116.32479,0,276,39744.9992361111,2008-10-23,23:58:54
39.999852,116.324982,0,261,39744.9992708333,2008-10-23,23:58:57
39.99983,116.325147,0,246,39744.9993055556,2008-10-23,23:59:00
39.999803,116.325251,0,234,39744.9993287037,2008-10-23,23:59:02
39.999805,116.325385,0,225,39744.9993634259,2008-10-23,23:59:05
39.999849,116.32552,0,226,39744.9994097222,2008-10-23,23:59:09
39.999755,116.325591,0,215,39744.9994560185,2008-10-23,23:59:13
39.999657,116.325638,0,214,39744.9994907407,2008-10-23,23:59:16
39.999565,116.325712,0,214,39744.999525463,2008-10-23,23:59:19
39.999478,116.325808,0,214,39744.9995601852,2008-10-23,23:59:22
39.999403,116.325918,0,214,39744.9995949074,2008-10-23,23:59:25
39.999328,116.326031,0,214,39744.9996296296,2008-10-23,23:59:28
39.999236,116.32612,0,211,39744.9996643519,2008-10-23,23:59:31
39.999124,116.326169,0,193,39744.9996990741,2008-10-23,23:59:34
39.999012,116.326183,0,184,39744.9997337963,2008-10-23,23:59:37
39.998903,116.326194,0,180,39744.9997685185,2008-10-23,23:59:40
39.99879,116.326202,0,178,39744.9998032407,2008-10-23,23:59:43
39.998664,116.326224,0,170,39744.999837963,2008-10-23,23:59:46
39.99854,116.32624,0,168,39744.9998726852,2008-10-23,23:59:49
39.998428,116.326248,0,168,39744.9999074074,2008-10-23,23:59:52
39.998313,116.32621,0,171,39744.9999537037,2008-10-23,23:59:56
39.998205,116.326188,0,177,39745,2008-10-24,00:00:00
39.998112,116.326173,0,181,39745.0000347222,2008-10-24,00:00:03
39.997994,116.326164,0,184,39745.0000694444,2008-10-24,00:00:06
39.997869,116.326203,0,184,39745.0000925926,2008-10-24,00:00:08
39.997778,116.326218,0,186,39745.0001157407,2008-10-24,00:00:10
39.997687,116.326226,0,186,39745.0001388889,2008-10-24,00:00:12
39.997569,116.326232,0,190,39745.0001736111,2008-10-24,00:00:15
39.997466,116.326247,0,196,39745.0002083333,2008-10-24,00:00:18
39.997362,116.32627,0,201,39745.0002430556,2008-10-24,00:00:21
39.997267,116.326283,0,209,39745.0002777778,2008-10-24,00:00:24
39.997158,116.326287,0,217,39745.0003240741,2008-10-24,00:00:28
39.99705,116.326251,0,224,39745.0003703704,2008-10-24,00:00:32
39.996949,116.326247,0,228,39745.0004050926,2008-10-24,00:00:35
39.996843,116.326238,0,237,39745.0004513889,2008-10-24,00:00:39
39.996741,116.326167,0,225,39745.0004861111,2008-10-24,00:00:42
39.996619,116.326168,0,221,39745.0005208333,2008-10-24,00:00:45
39.996505,116.326244,0,217,39745.0005324074,2008-10-24,00:00:46
39.996398,116.326304,0,215,39745.0005555556,2008-10-24,00:00:48
39.996302,116.326354,0,213,39745.0005787037,2008-10-24,00:00:50
39.996185,116.326429,0,212,39745.0006134259,2008-10-24,00:00:53
39.996097,116.326471,0,216,39745.0006481481,2008-10-24,00:00:56
39.995998,116.326479,0,219,39745.0006828704,2008-10-24,00:00:59
39.995872,116.326488,0,219,39745.0007291667,2008-10-24,00:01:03
39.995778,116.326488,0,225,39745.0007638889,2008-10-24,00:01:06
39.99567,116.326484,0,230,39745.0007986111,2008-10-24,00:01:09
39.995557,116.326479,0,231,39745.0008217593,2008-10-24,00:01:11
39.995453,116.326474,0,235,39745.0008564815,2008-10-24,00:01:14
39.995351,116.326492,0,233,39745.0008912037,2008-10-24,00:01:17
39.995233,116.326488,0,224,39745.0009259259,2008-10-24,00:01:20
39.995143,116.326478,0,213,39745.0009490741,2008-10-24,00:01:22
39.995049,116.326455,0,212,39745.0009837963,2008-10-24,00:01:25
39.994958,116.326463,0,210,39745.0010185185,2008-10-24,00:01:28
39.994864,116.32647,0,209,39745.0010532407,2008-10-24,00:01:31
39.994762,116.326473,0,203,39745.001087963,2008-10-24,00:01:34
39.994651,116.326485,0,193,39745.0011226852,2008-10-24,00:01:37
39.994531,116.326484,0,187,39745.0011689815,2008-10-24,00:01:41
39.99444,116.326494,0,183,39745.0012037037,2008-10-24,00:01:44
39.994346,116.326485,0,180,39745.00125,2008-10-24,00:01:48
39.994252,116.326466,0,180,39745.0012962963,2008-10-24,00:01:52
39.994167,116.326439,0,180,39745.0013541667,2008-10-24,00:01:57
39.994066,116.32647,0,177,39745.0013773148,2008-10-24,00:01:59
39.993946,116.326462,0,173,39745.001412037,2008-10-24,00:02:02
39.993829,116.326428,0,167,39745.0014467593,2008-10-24,00:02:05
39.993721,116.326443,0,162,39745.0014814815,2008-10-24,00:02:08
39.993625,116.326474,0,162,39745.0015162037,2008-10-24,00:02:11
39.993527,116.326483,0,163,39745.0015509259,2008-10-24,00:02:14
39.99342,116.326487,0,163,39745.0015856481,2008-10-24,00:02:17
39.993325,116.326492,0,163,39745.0016203704,2008-10-24,00:02:20
39.993213,116.326483,0,166,39745.0016666667,2008-10-24,00:02:24
39.993084,116.326486,0,167,39745.0017013889,2008-10-24,00:02:27
39.992993,116.326504,0,164,39745.001724537,2008-10-24,00:02:29
39.992882,116.326509,0,165,39745.0017592593,2008-10-24,00:02:32
39.99278,116.326509,0,165,39745.0017939815,2008-10-24,00:02:35
39.992674,116.326492,0,161,39745.0018287037,2008-10-24,00:02:38
39.992555,116.326486,0,159,39745.001875,2008-10-24,00:02:42
39.992453,116.326476,0,165,39745.0019212963,2008-10-24,00:02:46
39.992356,116.326424,0,163,39745.0019791667,2008-10-24,00:02:51
39.992261,116.326403,0,165,39745.002025463,2008-10-24,00:02:55
39.992183,116.326343,0,165,39745.0020717593,2008-10-24,00:02:59
39.992092,116.326278,0,172,39745.0021296296,2008-10-24,00:03:04
39.992071,116.326276,0,178,39745.0021875,2008-10-24,00:03:09
39.992071,116.326276,0,181,39745.0022453704,2008-10-24,00:03:14
39.992067,116.326277,0,182,39745.0023032407,2008-10-24,00:03:19
39.992067,116.326277,0,182,39745.002337963,2008-10-24,00:03:22
39.992067,116.326278,0,182,39745.0023611111,2008-10-24,00:03:24
39.992056,116.326278,0,183,39745.0024189815,2008-10-24,00:03:29
39.992043,116.326266,0,184,39745.0024768518,2008-10-24,00:03:34
39.992012,116.326224,0,184,39745.0025347222,2008-10-24,00:03:39
39.991907,116.326203,0,187,39745.0025925926,2008-10-24,00:03:44
39.991873,116.3263,0,198,39745.002650463,2008-10-24,00:03:49
39.991783,116.326296,0,204,39745.0026967593,2008-10-24,00:03:53
39.991731,116.326289,0,211,39745.0027546296,2008-10-24,00:03:58
39.991669,116.326268,0,219,39745.0028125,2008-10-24,00:04:03
39.991616,116.326206,0,229,39745.0028703704,2008-10-24,00:04:08
39.991599,116.326078,0,244,39745.0029282407,2008-10-24,00:04:13
39.991488,116.326032,0,254,39745.002962963,2008-10-24,00:04:16
39.991412,116.326136,0,257,39745.002974537,2008-10-24,00:04:17
39.991395,116.325954,0,266,39745.0030208333,2008-10-24,00:04:21
39.991246,116.326004,0,271,39745.0030439815,2008-10-24,00:04:23
39.99111,116.326034,0,279,39745.0030787037,2008-10-24,00:04:26
39.990973,116.326094,0,283,39745.0031018518,2008-10-24,00:04:28
39.990659,116.326345,0,282,39745.0031134259,2008-10-24,00:04:29
39.990309,116.326532,0,283,39745.0031365741,2008-10-24,00:04:31
39.990217,116.326542,0,285,39745.0031597222,2008-10-24,00:04:33
39.990128,116.326496,0,286,39745.0031828704,2008-10-24,00:04:35
39.990065,116.326547,0,287,39745.0032407407,2008-10-24,00:04:40
39.989954,116.326565,0,281,39745.0032638889,2008-10-24,00:04:42
39.989861,116.32657,0,278,39745.003287037,2008-10-24,00:04:44
39.989746,116.326581,0,277,39745.0033333333,2008-10-24,00:04:48
39.989641,116.326607,0,274,39745.0033564815,2008-10-24,00:04:50
39.989531,116.326596,0,267,39745.0033796296,2008-10-24,00:04:52
39.989413,116.326576,0,257,39745.0034027778,2008-10-24,00:04:54
39.989284,116.326594,0,252,39745.0034375,2008-10-24,00:04:57
39.989189,116.32659,0,246,39745.0034606481,2008-10-24,00:04:59
39.989072,116.326594,0,243,39745.0034953704,2008-10-24,00:05:02
39.988924,116.326608,0,235,39745.0035300926,2008-10-24,00:05:05
39.988825,116.326638,0,236,39745.0035648148,2008-10-24,00:05:08
39.98871,116.326642,0,239,39745.0036111111,2008-10-24,00:05:12
39.988615,116.326637,0,236,39745.0036342593,2008-10-24,00:05:14
39.988506,116.326656,0,236,39745.0036689815,2008-10-24,00:05:17
39.988401,116.326677,0,242,39745.0037037037,2008-10-24,00:05:20
39.988301,116.326677,0,247,39745.0037384259,2008-10-24,00:05:23
39.988192,116.326669,0,243,39745.0037731482,2008-10-24,00:05:26
39.988103,116.326682,0,250,39745.0038078704,2008-10-24,00:05:29
39.988004,116.326682,0,255,39745.0038425926,2008-10-24,00:05:32
39.987908,116.326705,0,258,39745.0038657407,2008-10-24,00:05:34
39.987778,116.326695,0,254,39745.003900463,2008-10-24,00:05:37
39.987667,116.326708,0,260,39745.0039351852,2008-10-24,00:05:40
39.987553,116.326699,0,260,39745.0039699074,2008-10-24,00:05:43
39.987449,116.326699,0,261,39745.0040046296,2008-10-24,00:05:46
39.987342,116.326715,0,264,39745.0040393519,2008-10-24,00:05:49
39.987231,116.326711,0,264,39745.0040740741,2008-10-24,00:05:52
39.987131,116.326714,0,271,39745.0041087963,2008-10-24,00:05:55
39.987039,116.326737,0,276,39745.0041435185,2008-10-24,00:05:58
39.986936,116.326718,0,279,39745.0041898148,2008-10-24,00:06:02
39.986837,116.326781,0,278,39745.004224537,2008-10-24,00:06:05
39.98674,116.326817,0,275,39745.0042592593,2008-10-24,00:06:08
39.986647,116.326855,0,280,39745.0042939815,2008-10-24,00:06:11
39.986562,116.326893,0,291,39745.0043402778,2008-10-24,00:06:15
39.986479,116.326919,0,304,39745.0043865741,2008-10-24,00:06:19
39.98655,116.327029,0,312,39745.0043981481,2008-10-24,00:06:20
39.986475,116.327134,0,328,39745.0044560185,2008-10-24,00:06:25
39.986365,116.327125,0,335,39745.0044907407,2008-10-24,00:06:28
39.986285,116.327003,0,346,39745.0045023148,2008-10-24,00:06:29
39.986207,116.326956,0,356,39745.004525463,2008-10-24,00:06:31
39.986088,116.326984,0,365,39745.0045601852,2008-10-24,00:06:34
39.985973,116.326988,0,378,39745.0045949074,2008-10-24,00:06:37
39.985885,116.326976,0,390,39745.0046296296,2008-10-24,00:06:40
39.985824,116.326892,0,394,39745.0046759259,2008-10-24,00:06:44
39.985718,116.326894,0,396,39745.0047106481,2008-10-24,00:06:47
39.985717,116.326894,0,400,39745.0047685185,2008-10-24,00:06:52
39.985717,116.326894,0,400,39745.0048032407,2008-10-24,00:06:55
39.985715,116.326893,0,404,39745.0048263889,2008-10-24,00:06:57
39.985706,116.326892,0,406,39745.0048842593,2008-10-24,00:07:02
39.985701,116.326891,0,406,39745.0049421296,2008-10-24,00:07:07
39.985695,116.326889,0,406,39745.005,2008-10-24,00:07:12
39.985695,116.326886,0,406,39745.0050578704,2008-10-24,00:07:17
39.985698,116.326884,0,406,39745.0051157407,2008-10-24,00:07:22
39.9857,116.326882,0,407,39745.0051736111,2008-10-24,00:07:27
39.985704,116.32688,0,408,39745.0052314815,2008-10-24,00:07:32
39.985704,116.326877,0,408,39745.0052893519,2008-10-24,00:07:37
39.985703,116.326875,0,409,39745.0053472222,2008-10-24,00:07:42
39.985699,116.326874,0,408,39745.0054050926,2008-10-24,00:07:47
39.985696,116.326873,0,408,39745.005462963,2008-10-24,00:07:52
39.985693,116.326871,0,408,39745.0055208333,2008-10-24,00:07:57
39.985689,116.326865,0,408,39745.0055787037,2008-10-24,00:08:02
39.985688,116.326865,0,409,39745.0056365741,2008-10-24,00:08:07
39.985682,116.326865,0,409,39745.0056944444,2008-10-24,00:08:12
39.985682,116.326864,0,408,39745.0057523148,2008-10-24,00:08:17
39.985682,116.326864,0,408,39745.005787037,2008-10-24,00:08:20
39.98568,116.326865,0,409,39745.0058101852,2008-10-24,00:08:22
39.985663,116.326865,0,408,39745.0058680556,2008-10-24,00:08:27
39.985442,116.326713,0,407,39745.0059259259,2008-10-24,00:08:32
39.985319,116.326648,0,407,39745.0059375,2008-10-24,00:08:33
39.985166,116.326575,0,409,39745.0059606481,2008-10-24,00:08:35
39.98506,116.326572,0,407,39745.0059837963,2008-10-24,00:08:37
39.984953,116.326567,0,404,39745.0060185185,2008-10-24,00:08:40
39.984848,116.326592,0,393,39745.0060532407,2008-10-24,00:08:43
39.984781,116.326703,0,361,39745.006087963,2008-10-24,00:08:46
39.984697,116.326782,0,335,39745.0061226852,2008-10-24,00:08:49
39.984598,116.326808,0,320,39745.0061574074,2008-10-24,00:08:52
39.98448,116.326836,0,310,39745.0061921296,2008-10-24,00:08:55
39.984366,116.326841,0,291,39745.0062268519,2008-10-24,00:08:58
39.984255,116.326856,0,281,39745.0062615741,2008-10-24,00:09:01
39.984135,116.32686,0,272,39745.0062962963,2008-10-24,00:09:04
39.984032,116.326873,0,269,39745.0063310185,2008-10-24,00:09:07
39.983907,116.326876,0,264,39745.0063657407,2008-10-24,00:09:10
39.983789,116.326859,0,259,39745.006400463,2008-10-24,00:09:13
39.983671,116.326861,0,248,39745.0064351852,2008-10-24,00:09:16
39.983556,116.326911,0,249,39745.0064699074,2008-10-24,00:09:19
39.983467,116.326921,0,242,39745.0064930556,2008-10-24,00:09:21
39.983372,116.326929,0,240,39745.0065162037,2008-10-24,00:09:23
39.98327,116.32695,0,228,39745.0065393519,2008-10-24,00:09:25
39.983181,116.326945,0,222,39745.0065625,2008-10-24,00:09:27
39.983046,116.326941,0,221,39745.0065972222,2008-10-24,00:09:30
39.982924,116.326947,0,217,39745.0066319444,2008-10-24,00:09:33
39.9828,116.326954,0,211,39745.0066666667,2008-10-24,00:09:36
39.982706,116.326958,0,204,39745.0066898148,2008-10-24,00:09:38
39.982604,116.326973,0,195,39745.006712963,2008-10-24,00:09:40
39.982503,116.326987,0,189,39745.0067361111,2008-10-24,00:09:42
39.98238,116.327003,0,181,39745.0067708333,2008-10-24,00:09:45
39.982264,116.327015,0,176,39745.0068055556,2008-10-24,00:09:48
39.982161,116.327033,0,174,39745.0068402778,2008-10-24,00:09:51
39.982067,116.327038,0,173,39745.0068865741,2008-10-24,00:09:55
39.981962,116.327055,0,172,39745.0069444444,2008-10-24,00:10:00
39.981837,116.327051,0,171,39745.0069907407,2008-10-24,00:10:04
39.981727,116.327064,0,173,39745.007025463,2008-10-24,00:10:07
39.981611,116.327087,0,172,39745.0070601852,2008-10-24,00:10:10
39.981483,116.327071,0,174,39745.0070949074,2008-10-24,00:10:13
39.981359,116.327079,0,174,39745.0071296296,2008-10-24,00:10:16
39.981239,116.327098,0,174,39745.0071643519,2008-10-24,00:10:19
39.981117,116.327101,0,174,39745.0071990741,2008-10-24,00:10:22
39.981024,116.327107,0,173,39745.0072222222,2008-10-24,00:10:24
39.980894,116.327102,0,170,39745.0072569444,2008-10-24,00:10:27
39.98077,116.327106,0,170,39745.0072916667,2008-10-24,00:10:30
39.980644,116.327105,0,169,39745.0073263889,2008-10-24,00:10:33
39.980525,116.327099,0,171,39745.0073611111,2008-10-24,00:10:36
39.980404,116.327103,0,173,39745.0073958333,2008-10-24,00:10:39
39.980287,116.327104,0,175,39745.0074305556,2008-10-24,00:10:42
39.98018,116.327114,0,178,39745.0074652778,2008-10-24,00:10:45
39.980063,116.327125,0,176,39745.0075,2008-10-24,00:10:48
39.979949,116.327127,0,173,39745.0075347222,2008-10-24,00:10:51
39.979848,116.327144,0,173,39745.0075694444,2008-10-24,00:10:54
39.97974,116.327159,0,174,39745.0076041667,2008-10-24,00:10:57
39.979628,116.327147,0,171,39745.0076388889,2008-10-24,00:11:00
39.979533,116.327149,0,169,39745.0076736111,2008-10-24,00:11:03
39.979443,116.327156,0,170,39745.0077083333,2008-10-24,00:11:06
39.979336,116.327147,0,171,39745.0077546296,2008-10-24,00:11:10
39.979224,116.32716,0,168,39745.0077893519,2008-10-24,00:11:13
39.979112,116.327165,0,167,39745.0078240741,2008-10-24,00:11:16
39.979025,116.327082,0,165,39745.0078703704,2008-10-24,00:11:20
39.978998,116.326994,0,164,39745.0079282407,2008-10-24,00:11:25
39.979009,116.326873,0,163,39745.007974537,2008-10-24,00:11:29
39.979006,116.326717,0,160,39745.0080092593,2008-10-24,00:11:32
39.978992,116.326557,0,158,39745.0080439815,2008-10-24,00:11:35
39.978981,116.326421,0,159,39745.0080787037,2008-10-24,00:11:38
39.979001,116.326307,0,166,39745.008125,2008-10-24,00:11:42
39.978963,116.326279,0,164,39745.0081828704,2008-10-24,00:11:47
39.978988,116.326122,0,163,39745.0082407407,2008-10-24,00:11:52
39.979023,116.326011,0,168,39745.008275463,2008-10-24,00:11:55
39.979028,116.325889,0,172,39745.0083333333,2008-10-24,00:12:00
39.97901,116.325783,0,183,39745.0083912037,2008-10-24,00:12:05
39.978985,116.325763,0,191,39745.0084490741,2008-10-24,00:12:10
39.978983,116.325772,0,193,39745.0085069444,2008-10-24,00:12:15
39.978983,116.325772,0,193,39745.0085416667,2008-10-24,00:12:18
39.978984,116.325775,0,193,39745.0085648148,2008-10-24,00:12:20
39.978962,116.325742,0,195,39745.0086226852,2008-10-24,00:12:25
39.978944,116.325692,0,196,39745.0086805556,2008-10-24,00:12:30
39.978967,116.325717,0,198,39745.0087384259,2008-10-24,00:12:35
39.979003,116.325732,0,199,39745.0087962963,2008-10-24,00:12:40
39.979043,116.325746,0,200,39745.0088541667,2008-10-24,00:12:45
39.979069,116.325751,0,201,39745.008912037,2008-10-24,00:12:50
39.979111,116.325749,0,202,39745.0089699074,2008-10-24,00:12:55
39.979228,116.325797,0,203,39745.0090162037,2008-10-24,00:12:59
39.979339,116.325846,0,204,39745.0090509259,2008-10-24,00:13:02
39.979421,116.325936,0,205,39745.0090972222,2008-10-24,00:13:06
39.979477,116.325918,0,206,39745.0091550926,2008-10-24,00:13:11
39.979556,116.325866,0,206,39745.009212963,2008-10-24,00:13:16
39.979643,116.325797,0,206,39745.0092592593,2008-10-24,00:13:20
39.978481,116.324709,0,304,39745.0101851852,2008-10-24,00:14:40
39.978581,116.324629,0,294,39745.0101967593,2008-10-24,00:14:41
39.978701,116.324616,0,302,39745.0102199074,2008-10-24,00:14:43
39.978753,116.324746,0,254,39745.0102430556,2008-10-24,00:14:45
39.978782,116.324841,0,218,39745.0102662037,2008-10-24,00:14:47
39.978813,116.324875,0,207,39745.0103240741,2008-10-24,00:14:52
39.978826,116.325005,0,206,39745.0103819444,2008-10-24,00:14:57
39.978897,116.325174,0,206,39745.0104166667,2008-10-24,00:15:00
39.97896,116.325483,0,201,39745.0143402778,2008-10-24,00:20:39
39.979008,116.325549,0,201,39745.0143981481,2008-10-24,00:20:44
39.979019,116.325562,0,201,39745.0144560185,2008-10-24,00:20:49
39.979043,116.32557,0,202,39745.0145138889,2008-10-24,00:20:54
39.979092,116.325568,0,203,39745.0145717593,2008-10-24,00:20:59
39.979102,116.325561,0,202,39745.0146296296,2008-10-24,00:21:04
39.979111,116.325603,0,203,39745.0146875,2008-10-24,00:21:09
39.979049,116.325712,0,205,39745.0147222222,2008-10-24,00:21:12
39.978983,116.325802,0,207,39745.0147569444,2008-10-24,00:21:15
39.978961,116.325924,0,207,39745.0148148148,2008-10-24,00:21:20
39.978864,116.326045,0,206,39745.0148726852,2008-10-24,00:21:25
39.978779,116.326141,0,204,39745.0148958333,2008-10-24,00:21:27
39.978776,116.326283,0,203,39745.0149305556,2008-10-24,00:21:30
39.978859,116.326369,0,203,39745.0149884259,2008-10-24,00:21:35
39.978889,116.326472,0,202,39745.0150462963,2008-10-24,00:21:40
39.978913,116.326577,0,208,39745.0151041667,2008-10-24,00:21:45
39.978929,116.32669,0,193,39745.0151273148,2008-10-24,00:21:47
39.978876,116.326741,0,192,39745.0151851852,2008-10-24,00:21:52
39.97878,116.326785,0,200,39745.0152314815,2008-10-24,00:21:56
39.978667,116.326879,0,199,39745.0152662037,2008-10-24,00:21:59
39.978575,116.326975,0,198,39745.0152893519,2008-10-24,00:22:01
39.978494,116.327068,0,200,39745.0153125,2008-10-24,00:22:03
39.978415,116.327157,0,199,39745.0153356481,2008-10-24,00:22:05
39.978363,116.32705,0,203,39745.0153935185,2008-10-24,00:22:10
39.978328,116.327012,0,206,39745.0154513889,2008-10-24,00:22:15
39.978317,116.327024,0,209,39745.0155092593,2008-10-24,00:22:20
39.978317,116.327024,0,209,39745.0155439815,2008-10-24,00:22:23
39.978315,116.327025,0,211,39745.0155671296,2008-10-24,00:22:25
39.978316,116.327041,0,212,39745.015625,2008-10-24,00:22:30
39.978316,116.326979,0,211,39745.0156828704,2008-10-24,00:22:35
39.978296,116.326863,0,207,39745.0157291667,2008-10-24,00:22:39
39.978272,116.326744,0,202,39745.015787037,2008-10-24,00:22:44
39.97826,116.326671,0,203,39745.0158449074,2008-10-24,00:22:49
39.978213,116.326629,0,202,39745.0159027778,2008-10-24,00:22:54
39.978136,116.326541,0,198,39745.0159606481,2008-10-24,00:22:59
39.978048,116.326597,0,197,39745.0160069444,2008-10-24,00:23:03
39.978003,116.326636,0,198,39745.0160648148,2008-10-24,00:23:08
39.977992,116.326637,0,198,39745.0161226852,2008-10-24,00:23:13
39.977992,116.326637,0,198,39745.0161574074,2008-10-24,00:23:16
39.97799,116.326637,0,199,39745.0161805556,2008-10-24,00:23:18
39.978484,116.326845,0,164,39745.0733912037,2008-10-24,01:45:41
39.978441,116.326686,0,131,39745.0734143518,2008-10-24,01:45:43
39.978468,116.326632,0,93,39745.0734606481,2008-10-24,01:45:47
39.978424,116.326646,0,110,39745.0735185185,2008-10-24,01:45:52
39.978363,116.326693,0,123,39745.0735763889,2008-10-24,01:45:57
39.978329,116.326708,0,132,39745.0736342593,2008-10-24,01:46:02
39.978338,116.32677,0,145,39745.0736921296,2008-10-24,01:46:07
39.978285,116.326819,0,173,39745.07375,2008-10-24,01:46:12
39.97831,116.326811,0,181,39745.0738078704,2008-10-24,01:46:17
39.978319,116.326783,0,182,39745.0738657407,2008-10-24,01:46:22
39.978334,116.326848,0,187,39745.0739236111,2008-10-24,01:46:27
39.978423,116.326918,0,186,39745.0739699074,2008-10-24,01:46:31
39.978509,116.326898,0,167,39745.0740046296,2008-10-24,01:46:34
39.978609,116.326887,0,146,39745.0740509259,2008-10-24,01:46:38
39.978673,116.326887,0,136,39745.0741087963,2008-10-24,01:46:43
39.978711,116.326845,0,130,39745.0741666667,2008-10-24,01:46:48
39.978697,116.326834,0,125,39745.074224537,2008-10-24,01:46:53
39.978782,116.326877,0,121,39745.0742708333,2008-10-24,01:46:57
39.978956,116.326988,0,119,39745.0743055556,2008-10-24,01:47:00
39.979055,116.327072,0,121,39745.0743287037,2008-10-24,01:47:02
39.979155,116.327083,0,128,39745.0743518519,2008-10-24,01:47:04
39.979264,116.327088,0,139,39745.0743981482,2008-10-24,01:47:08
39.979375,116.327066,0,151,39745.0744328704,2008-10-24,01:47:11
39.979456,116.327121,0,159,39745.0744791667,2008-10-24,01:47:15
39.979558,116.327124,0,168,39745.0745138889,2008-10-24,01:47:18
39.979649,116.32711,0,165,39745.0745601852,2008-10-24,01:47:22
39.979736,116.327025,0,169,39745.0746064815,2008-10-24,01:47:26
39.979778,116.326925,0,181,39745.0746527778,2008-10-24,01:47:30
39.979777,116.326786,0,195,39745.0746990741,2008-10-24,01:47:34
39.979787,116.326663,0,208,39745.0747337963,2008-10-24,01:47:37
39.979801,116.326545,0,220,39745.0747800926,2008-10-24,01:47:41
39.979809,116.326406,0,233,39745.0748263889,2008-10-24,01:47:45
39.979802,116.326291,0,240,39745.074849537,2008-10-24,01:47:47
39.979797,116.326163,0,250,39745.0748842593,2008-10-24,01:47:50
39.979764,116.32601,0,255,39745.0749189815,2008-10-24,01:47:53
39.97974,116.325892,0,264,39745.0749537037,2008-10-24,01:47:56
39.979686,116.3258,0,274,39745.075,2008-10-24,01:48:00
39.979667,116.325687,0,280,39745.0750578704,2008-10-24,01:48:05
39.97964,116.325567,0,280,39745.0751041667,2008-10-24,01:48:09
39.979593,116.325424,0,275,39745.075150463,2008-10-24,01:48:13
39.979536,116.325317,0,275,39745.0751967593,2008-10-24,01:48:17
39.979502,116.325224,0,280,39745.0752546296,2008-10-24,01:48:22
39.979495,116.325084,0,283,39745.0752893519,2008-10-24,01:48:25
39.979532,116.324898,0,299,39745.0753125,2008-10-24,01:48:27
39.979568,116.324765,0,304,39745.0753240741,2008-10-24,01:48:28
39.979582,116.324616,0,310,39745.0753472222,2008-10-24,01:48:30
39.979607,116.324474,0,313,39745.0753703704,2008-10-24,01:48:32
39.979601,116.324352,0,322,39745.0754050926,2008-10-24,01:48:35
39.979603,116.324208,0,331,39745.0754398148,2008-10-24,01:48:38
39.979588,116.324081,0,335,39745.075474537,2008-10-24,01:48:41
39.979565,116.323973,0,345,39745.0755092593,2008-10-24,01:48:44
39.979565,116.323837,0,347,39745.0755439815,2008-10-24,01:48:47
39.979572,116.323686,0,354,39745.0755902778,2008-10-24,01:48:51
39.979571,116.323555,0,358,39745.075625,2008-10-24,01:48:54
39.979573,116.323428,0,360,39745.0756597222,2008-10-24,01:48:57
39.979571,116.323307,0,363,39745.0756944444,2008-10-24,01:49:00
39.979588,116.323187,0,363,39745.0757291667,2008-10-24,01:49:03
39.979578,116.323054,0,365,39745.0757638889,2008-10-24,01:49:06
39.979574,116.32289,0,365,39745.0757986111,2008-10-24,01:49:09
39.979565,116.322765,0,367,39745.0758333333,2008-10-24,01:49:12
39.97957,116.32264,0,365,39745.0758680556,2008-10-24,01:49:15
39.979569,116.322503,0,366,39745.0759143519,2008-10-24,01:49:19
39.97956,116.322361,0,361,39745.0759606481,2008-10-24,01:49:23
39.979574,116.322227,0,358,39745.0760069444,2008-10-24,01:49:27
39.979598,116.322069,0,348,39745.0760416667,2008-10-24,01:49:30
39.979602,116.321948,0,342,39745.0760648148,2008-10-24,01:49:32
39.979597,116.321803,0,337,39745.0761111111,2008-10-24,01:49:36
39.979576,116.321678,0,332,39745.0761458333,2008-10-24,01:49:39
39.979574,116.32152,0,328,39745.0761921296,2008-10-24,01:49:43
39.979566,116.321375,0,327,39745.0762268519,2008-10-24,01:49:46
39.979598,116.321187,0,321,39745.0762615741,2008-10-24,01:49:49
39.97961,116.321058,0,316,39745.0762847222,2008-10-24,01:49:51
39.979621,116.320887,0,306,39745.0763194444,2008-10-24,01:49:54
39.979653,116.320736,0,300,39745.0763425926,2008-10-24,01:49:56
39.979683,116.320574,0,301,39745.0763657407,2008-10-24,01:49:58
39.979704,116.320428,0,300,39745.0763888889,2008-10-24,01:50:00
39.97972,116.320288,0,298,39745.0764236111,2008-10-24,01:50:03
39.979721,116.320134,0,297,39745.0764699074,2008-10-24,01:50:07
39.979678,116.32002,0,295,39745.0765046296,2008-10-24,01:50:10
39.979634,116.319887,0,290,39745.0765509259,2008-10-24,01:50:14
39.979599,116.319767,0,292,39745.0765856481,2008-10-24,01:50:17
39.979575,116.319631,0,290,39745.0766435185,2008-10-24,01:50:22
39.979528,116.319496,0,295,39745.0766898148,2008-10-24,01:50:26
39.979528,116.319374,0,296,39745.076724537,2008-10-24,01:50:29
39.979508,116.319246,0,297,39745.0767592593,2008-10-24,01:50:32
39.979628,116.319128,0,305,39745.0767939815,2008-10-24,01:50:35
39.979679,116.319003,0,311,39745.0768402778,2008-10-24,01:50:39
39.979685,116.318859,0,319,39745.0768865741,2008-10-24,01:50:43
39.979657,116.31872,0,325,39745.0769328704,2008-10-24,01:50:47
39.979644,116.318595,0,328,39745.0769675926,2008-10-24,01:50:50
39.979645,116.318459,0,329,39745.0770023148,2008-10-24,01:50:53
39.979635,116.318305,0,334,39745.077037037,2008-10-24,01:50:56
39.979623,116.318169,0,335,39745.0770601852,2008-10-24,01:50:58
39.979605,116.318014,0,341,39745.0771064815,2008-10-24,01:51:02
39.979582,116.317876,0,351,39745.0771412037,2008-10-24,01:51:05
39.979551,116.317742,0,358,39745.0771759259,2008-10-24,01:51:08
39.97952,116.317619,0,363,39745.0772106481,2008-10-24,01:51:11
39.979541,116.317494,0,370,39745.0772453704,2008-10-24,01:51:14
39.979536,116.317352,0,371,39745.0772916667,2008-10-24,01:51:18
39.979523,116.317232,0,377,39745.0773263889,2008-10-24,01:51:21
39.979497,116.317094,0,381,39745.0773611111,2008-10-24,01:51:24
39.979481,116.316921,0,385,39745.0773958333,2008-10-24,01:51:27
39.979471,116.316789,0,382,39745.0774189815,2008-10-24,01:51:29
39.979482,116.316654,0,385,39745.0774537037,2008-10-24,01:51:32
39.979509,116.316529,0,383,39745.0774884259,2008-10-24,01:51:35
39.979486,116.316414,0,387,39745.0775231481,2008-10-24,01:51:38
39.979497,116.316284,0,382,39745.0775462963,2008-10-24,01:51:40
39.979499,116.316139,0,387,39745.0775810185,2008-10-24,01:51:43
39.979471,116.316001,0,393,39745.0776157407,2008-10-24,01:51:46
39.979458,116.31586,0,397,39745.077650463,2008-10-24,01:51:49
39.979462,116.315729,0,399,39745.0776851852,2008-10-24,01:51:52
39.979474,116.315572,0,405,39745.0777314815,2008-10-24,01:51:56
39.979424,116.31547,0,418,39745.0777893519,2008-10-24,01:52:01
39.979433,116.315341,0,426,39745.0778240741,2008-10-24,01:52:04
39.979432,116.315199,0,433,39745.0778587963,2008-10-24,01:52:07
39.979423,116.315017,0,431,39745.0779050926,2008-10-24,01:52:11
39.979446,116.314871,0,430,39745.0779398148,2008-10-24,01:52:14
39.97943,116.314753,0,438,39745.077974537,2008-10-24,01:52:17
39.979431,116.314629,0,438,39745.0780092593,2008-10-24,01:52:20
39.97943,116.314487,0,444,39745.0780439815,2008-10-24,01:52:23
39.97943,116.314368,0,450,39745.0780902778,2008-10-24,01:52:27
39.979442,116.31423,0,457,39745.0781365741,2008-10-24,01:52:31
39.979432,116.314061,0,451,39745.0781944444,2008-10-24,01:52:36
39.979437,116.313927,0,441,39745.0782291667,2008-10-24,01:52:39
39.979414,116.313789,0,431,39745.078275463,2008-10-24,01:52:43
39.979426,116.313681,0,434,39745.0783333333,2008-10-24,01:52:48
39.979424,116.313549,0,443,39745.0783912037,2008-10-24,01:52:53
39.979422,116.313414,0,445,39745.0784375,2008-10-24,01:52:57
39.979414,116.313279,0,453,39745.0784837963,2008-10-24,01:53:01
39.979409,116.313149,0,458,39745.0785300926,2008-10-24,01:53:05
39.979402,116.313023,0,466,39745.0785763889,2008-10-24,01:53:09
39.979398,116.312925,0,477,39745.0786342593,2008-10-24,01:53:14
39.979377,116.312816,0,489,39745.0786921296,2008-10-24,01:53:19
39.979363,116.312685,0,499,39745.0787384259,2008-10-24,01:53:23
39.979358,116.312566,0,506,39745.0787731481,2008-10-24,01:53:26
39.979358,116.312428,0,512,39745.0788078704,2008-10-24,01:53:29
39.979372,116.312287,0,521,39745.0788541667,2008-10-24,01:53:33
39.979391,116.31216,0,528,39745.078900463,2008-10-24,01:53:37
39.979392,116.312041,0,533,39745.0789467593,2008-10-24,01:53:41
39.979393,116.3119,0,537,39745.0789930556,2008-10-24,01:53:45
39.979415,116.311768,0,537,39745.0790393518,2008-10-24,01:53:49
39.979454,116.311621,0,524,39745.0790740741,2008-10-24,01:53:52
39.979512,116.311318,0,489,39745.0790856481,2008-10-24,01:53:53
39.979478,116.311483,0,478,39745.0790972222,2008-10-24,01:53:54
39.97958,116.311335,0,428,39745.0791319444,2008-10-24,01:53:57
39.979682,116.311308,0,419,39745.0791435185,2008-10-24,01:53:58
39.979717,116.311202,0,407,39745.0791550926,2008-10-24,01:53:59
39.979804,116.311083,0,392,39745.0791782407,2008-10-24,01:54:01
39.979873,116.311008,0,379,39745.079212963,2008-10-24,01:54:04
39.979955,116.310945,0,368,39745.0792592593,2008-10-24,01:54:08
39.980039,116.310889,0,360,39745.0793055556,2008-10-24,01:54:12
39.980082,116.310839,0,352,39745.0793634259,2008-10-24,01:54:17
39.980075,116.310814,0,348,39745.0794212963,2008-10-24,01:54:22
39.980075,116.310814,0,348,39745.0794560185,2008-10-24,01:54:25
39.980077,116.310817,0,346,39745.0794791667,2008-10-24,01:54:27
39.980083,116.310835,0,343,39745.079537037,2008-10-24,01:54:32
39.980106,116.310839,0,341,39745.0795949074,2008-10-24,01:54:37
39.980133,116.310849,0,339,39745.0796527778,2008-10-24,01:54:42
39.980132,116.31084,0,338,39745.0797106481,2008-10-24,01:54:47
39.980125,116.310803,0,338,39745.0797685185,2008-10-24,01:54:52
39.980125,116.310778,0,338,39745.0798263889,2008-10-24,01:54:57
39.980124,116.310766,0,338,39745.0798842593,2008-10-24,01:55:02
39.980124,116.310756,0,338,39745.0799421296,2008-10-24,01:55:07
39.980124,116.310749,0,338,39745.08,2008-10-24,01:55:12
39.980124,116.310749,0,338,39745.0800347222,2008-10-24,01:55:15
39.980126,116.310752,0,338,39745.0800578704,2008-10-24,01:55:17
39.980127,116.310739,0,338,39745.0801157407,2008-10-24,01:55:22
39.980132,116.310738,0,338,39745.0801736111,2008-10-24,01:55:27
39.980132,116.310738,0,338,39745.0802083333,2008-10-24,01:55:30
39.980134,116.310744,0,339,39745.0802314815,2008-10-24,01:55:32
39.980147,116.310745,0,339,39745.0802893518,2008-10-24,01:55:37
39.980163,116.310759,0,340,39745.0803472222,2008-10-24,01:55:42
39.980173,116.310776,0,340,39745.0804050926,2008-10-24,01:55:47
39.980196,116.310778,0,341,39745.080462963,2008-10-24,01:55:52
39.980309,116.310793,0,344,39745.080474537,2008-10-24,01:55:53
39.980421,116.310761,0,343,39745.0805208333,2008-10-24,01:55:57
39.980543,116.310719,0,346,39745.0805439815,2008-10-24,01:55:59
39.980643,116.310682,0,344,39745.0805787037,2008-10-24,01:56:02
39.980753,116.310646,0,338,39745.0806365741,2008-10-24,01:56:07
39.980838,116.310671,0,335,39745.0806944444,2008-10-24,01:56:12
39.98092,116.310662,0,336,39745.0807523148,2008-10-24,01:56:17
39.98096,116.310644,0,333,39745.0808101852,2008-10-24,01:56:22
39.980996,116.310649,0,332,39745.0808680556,2008-10-24,01:56:27
39.981061,116.310636,0,335,39745.0809259259,2008-10-24,01:56:32
39.981142,116.310615,0,338,39745.0809837963,2008-10-24,01:56:37
39.981214,116.310575,0,344,39745.0810416667,2008-10-24,01:56:42
39.981277,116.310604,0,345,39745.081099537,2008-10-24,01:56:47
39.981354,116.310654,0,335,39745.0811574074,2008-10-24,01:56:52
39.981381,116.310651,0,336,39745.0812152778,2008-10-24,01:56:57
39.98152,116.310686,0,336,39745.08125,2008-10-24,01:57:00
39.981588,116.310793,0,333,39745.0813078704,2008-10-24,01:57:05
39.981563,116.310838,0,327,39745.0813657407,2008-10-24,01:57:10
39.981517,116.310871,0,324,39745.0814236111,2008-10-24,01:57:15
39.981569,116.310978,0,318,39745.0814814815,2008-10-24,01:57:20
39.981567,116.310964,0,317,39745.0815393519,2008-10-24,01:57:25
39.981567,116.310964,0,317,39745.0815740741,2008-10-24,01:57:28
39.981567,116.310965,0,316,39745.0815972222,2008-10-24,01:57:30
39.981623,116.310946,0,315,39745.0816550926,2008-10-24,01:57:35
39.981651,116.31093,0,313,39745.081712963,2008-10-24,01:57:40
39.981619,116.31089,0,311,39745.0817708333,2008-10-24,01:57:45
39.981667,116.310783,0,313,39745.0817939815,2008-10-24,01:57:47
39.981669,116.310763,0,313,39745.0818518519,2008-10-24,01:57:52
39.981668,116.310769,0,313,39745.0819097222,2008-10-24,01:57:57
39.98167,116.310774,0,313,39745.0819675926,2008-10-24,01:58:02
39.98167,116.310774,0,313,39745.0820023148,2008-10-24,01:58:05
39.981673,116.310766,0,314,39745.082025463,2008-10-24,01:58:07
39.98165,116.310754,0,316,39745.0820833333,2008-10-24,01:58:12
39.981555,116.310797,0,317,39745.0821296296,2008-10-24,01:58:16
39.981435,116.310835,0,317,39745.0821643519,2008-10-24,01:58:19
39.981411,116.310816,0,318,39745.0822222222,2008-10-24,01:58:24
39.981384,116.31078,0,317,39745.0822800926,2008-10-24,01:58:29
39.981332,116.310736,0,314,39745.082337963,2008-10-24,01:58:34
39.981306,116.310643,0,315,39745.0823958333,2008-10-24,01:58:39
39.981356,116.310454,0,318,39745.0824305556,2008-10-24,01:58:42
39.981353,116.310336,0,318,39745.0824884259,2008-10-24,01:58:47
39.981365,116.310267,0,318,39745.0825462963,2008-10-24,01:58:52
39.98135,116.310253,0,318,39745.0826041667,2008-10-24,01:58:57
39.981348,116.310241,0,319,39745.082662037,2008-10-24,01:59:02
39.981358,116.310243,0,317,39745.0827199074,2008-10-24,01:59:07
39.981363,116.310253,0,317,39745.0827777778,2008-10-24,01:59:12
39.981363,116.310249,0,317,39745.0828356481,2008-10-24,01:59:17
39.981362,116.31025,0,317,39745.0828935185,2008-10-24,01:59:22
39.981363,116.310247,0,317,39745.0829513889,2008-10-24,01:59:27
39.981363,116.310247,0,317,39745.0829861111,2008-10-24,01:59:30
39.981362,116.310245,0,317,39745.0830092593,2008-10-24,01:59:32
39.981369,116.310227,0,317,39745.0830671296,2008-10-24,01:59:37
39.981334,116.310258,0,306,39745.083125,2008-10-24,01:59:42
39.981313,116.310234,0,292,39745.0831828704,2008-10-24,01:59:47
39.981327,116.310212,0,285,39745.0832407407,2008-10-24,01:59:52
39.981321,116.310151,0,274,39745.0832986111,2008-10-24,01:59:57
39.981319,116.310104,0,274,39745.0833564815,2008-10-24,02:00:02
39.981319,116.310034,0,272,39745.0834143519,2008-10-24,02:00:07
39.981292,116.309968,0,267,39745.0834722222,2008-10-24,02:00:12
39.981252,116.30991,0,266,39745.0835300926,2008-10-24,02:00:17
39.981217,116.309847,0,268,39745.083587963,2008-10-24,02:00:22
39.981191,116.309808,0,269,39745.0836458333,2008-10-24,02:00:27
39.981188,116.309765,0,271,39745.0837037037,2008-10-24,02:00:32
39.981153,116.309696,0,273,39745.0837615741,2008-10-24,02:00:37
39.981099,116.309615,0,276,39745.0838194444,2008-10-24,02:00:42
39.981195,116.309497,0,273,39745.0838657407,2008-10-24,02:00:46
39.981213,116.30934,0,267,39745.083900463,2008-10-24,02:00:49
39.9811,116.309309,0,269,39745.0839351852,2008-10-24,02:00:52
39.981062,116.309268,0,270,39745.0839930556,2008-10-24,02:00:57
39.981058,116.309261,0,271,39745.0840509259,2008-10-24,02:01:02
39.981058,116.309261,0,271,39745.0840856481,2008-10-24,02:01:05
39.981057,116.309262,0,272,39745.0841087963,2008-10-24,02:01:07
39.981112,116.309218,0,266,39745.0841666667,2008-10-24,02:01:12
39.981073,116.309092,0,264,39745.084212963,2008-10-24,02:01:16
39.981059,116.309041,0,261,39745.0842708333,2008-10-24,02:01:21
39.98106,116.309016,0,261,39745.0843287037,2008-10-24,02:01:26
39.981086,116.309025,0,260,39745.0843865741,2008-10-24,02:01:31
39.981088,116.309025,0,260,39745.0844444444,2008-10-24,02:01:36
39.981088,116.309025,0,260,39745.0844791667,2008-10-24,02:01:39
39.981087,116.309018,0,260,39745.0845023148,2008-10-24,02:01:41
39.981086,116.309008,0,260,39745.0845601852,2008-10-24,02:01:46
39.981084,116.308995,0,260,39745.0846180556,2008-10-24,02:01:51
39.981119,116.308988,0,260,39745.0846759259,2008-10-24,02:01:56
39.981124,116.308979,0,260,39745.0847337963,2008-10-24,02:02:01
39.981124,116.308969,0,260,39745.0847916667,2008-10-24,02:02:06
39.981123,116.308945,0,260,39745.084849537,2008-10-24,02:02:11
39.981124,116.308894,0,260,39745.0849074074,2008-10-24,02:02:16
39.981103,116.308814,0,260,39745.0849652778,2008-10-24,02:02:21
39.981107,116.308755,0,260,39745.0850231481,2008-10-24,02:02:26
39.981124,116.308672,0,260,39745.0850810185,2008-10-24,02:02:31
39.981114,116.308601,0,260,39745.0851388889,2008-10-24,02:02:36
39.981091,116.308529,0,260,39745.0851967593,2008-10-24,02:02:41
39.981062,116.308476,0,260,39745.0852546296,2008-10-24,02:02:46
39.981043,116.308428,0,260,39745.0853125,2008-10-24,02:02:51
39.981041,116.308415,0,260,39745.0853703704,2008-10-24,02:02:56
39.981039,116.308403,0,260,39745.0854282407,2008-10-24,02:03:01
39.981037,116.308393,0,259,39745.0854861111,2008-10-24,02:03:06
39.981036,116.308367,0,259,39745.0855439815,2008-10-24,02:03:11
39.980909,116.308171,0,997,39745.1029976852,2008-10-24,02:28:19
39.981298,116.307839,0,785,39745.1030092593,2008-10-24,02:28:20
39.981352,116.30782,0,777,39745.1030671296,2008-10-24,02:28:25
39.98144,116.307794,0,775,39745.1031828704,2008-10-24,02:28:35
39.981436,116.307789,0,776,39745.1032407407,2008-10-24,02:28:40
39.981436,116.307789,0,776,39745.103275463,2008-10-24,02:28:43
39.981432,116.307791,0,776,39745.1032986111,2008-10-24,02:28:45
39.981433,116.307804,0,776,39745.1033564815,2008-10-24,02:28:50
39.981427,116.307833,0,776,39745.1034143518,2008-10-24,02:28:55
39.981402,116.307855,0,776,39745.1034722222,2008-10-24,02:29:00
39.981368,116.307912,0,773,39745.1035300926,2008-10-24,02:29:05
39.981343,116.308112,0,771,39745.103587963,2008-10-24,02:29:10
39.981224,116.308202,0,770,39745.1036111111,2008-10-24,02:29:12
39.981163,116.308297,0,769,39745.1036574074,2008-10-24,02:29:16
39.981086,116.308394,0,769,39745.1036921296,2008-10-24,02:29:19
39.981065,116.308406,0,769,39745.10375,2008-10-24,02:29:24
39.98105,116.308474,0,769,39745.1038078704,2008-10-24,02:29:29
39.980971,116.308643,0,767,39745.1038425926,2008-10-24,02:29:32
39.980892,116.308722,0,766,39745.1038541667,2008-10-24,02:29:33
39.980818,116.308827,0,766,39745.103900463,2008-10-24,02:29:37
39.98079,116.308857,0,765,39745.1039583333,2008-10-24,02:29:42
39.980879,116.308884,0,763,39745.1039930556,2008-10-24,02:29:45
39.980933,116.308913,0,759,39745.1040509259,2008-10-24,02:29:50
39.980905,116.30897,0,757,39745.1041087963,2008-10-24,02:29:55
39.980901,116.309019,0,755,39745.1041666667,2008-10-24,02:30:00
39.981168,116.309269,0,791,39745.1042013889,2008-10-24,02:30:03
39.981347,116.309382,0,779,39745.104212963,2008-10-24,02:30:04
39.981331,116.309473,0,750,39745.104224537,2008-10-24,02:30:05
39.98146,116.309529,0,719,39745.1042361111,2008-10-24,02:30:06
39.981442,116.309523,0,676,39745.1042592593,2008-10-24,02:30:08
39.981467,116.309538,0,669,39745.1043171296,2008-10-24,02:30:13
39.981467,116.309538,0,669,39745.1043518518,2008-10-24,02:30:16
39.98147,116.309541,0,668,39745.104375,2008-10-24,02:30:18
39.98148,116.309549,0,669,39745.1044328704,2008-10-24,02:30:23
39.981526,116.309608,0,603,39745.1044675926,2008-10-24,02:30:26
39.981568,116.309709,0,513,39745.1045023148,2008-10-24,02:30:29
39.981576,116.309737,0,501,39745.1045601852,2008-10-24,02:30:34
39.981658,116.309711,0,476,39745.1045717593,2008-10-24,02:30:35
39.981726,116.309757,0,450,39745.1045949074,2008-10-24,02:30:37
39.981706,116.309835,0,424,39745.1046180556,2008-10-24,02:30:39
39.981725,116.309826,0,393,39745.1046759259,2008-10-24,02:30:44
39.981653,116.309745,0,394,39745.1047106481,2008-10-24,02:30:47
39.98159,116.309692,0,394,39745.1047685185,2008-10-24,02:30:52
39.98162,116.30974,0,396,39745.1048263889,2008-10-24,02:30:57
39.981619,116.309749,0,396,39745.1048842593,2008-10-24,02:31:02
39.981619,116.309749,0,396,39745.1049189815,2008-10-24,02:31:05
39.981612,116.309752,0,400,39745.1049421296,2008-10-24,02:31:07
39.981602,116.309794,0,410,39745.105,2008-10-24,02:31:12
39.981524,116.309808,0,424,39745.1050578704,2008-10-24,02:31:17
39.981461,116.309836,0,436,39745.1051157407,2008-10-24,02:31:22
39.981433,116.309873,0,441,39745.1051736111,2008-10-24,02:31:27
39.981428,116.309931,0,451,39745.1052314815,2008-10-24,02:31:32
39.98143,116.309967,0,458,39745.1052893519,2008-10-24,02:31:37
39.981428,116.310023,0,467,39745.1053472222,2008-10-24,02:31:42
39.981426,116.31008,0,474,39745.1054050926,2008-10-24,02:31:47
39.981404,116.310111,0,480,39745.105462963,2008-10-24,02:31:52
39.981378,116.310159,0,491,39745.1055208333,2008-10-24,02:31:57
39.981371,116.310173,0,493,39745.1055787037,2008-10-24,02:32:02
39.981372,116.310186,0,494,39745.1056365741,2008-10-24,02:32:07
39.981373,116.310189,0,494,39745.1056944444,2008-10-24,02:32:12
39.981373,116.310192,0,495,39745.1057523148,2008-10-24,02:32:17
39.981373,116.310195,0,495,39745.1058101852,2008-10-24,02:32:22
39.981373,116.310195,0,495,39745.1058449074,2008-10-24,02:32:25
39.981373,116.310198,0,495,39745.1058680556,2008-10-24,02:32:27
39.981374,116.310207,0,496,39745.1059259259,2008-10-24,02:32:32
39.981374,116.310207,0,496,39745.1059606481,2008-10-24,02:32:35
39.981374,116.310215,0,496,39745.1059837963,2008-10-24,02:32:37
39.982334,116.308818,0,508,39745.1365162037,2008-10-24,03:16:35
39.982238,116.308928,0,512,39745.1365740741,2008-10-24,03:16:40
39.98222,116.309027,0,536,39745.1366319444,2008-10-24,03:16:45
39.982173,116.309054,0,525,39745.1366898148,2008-10-24,03:16:50
39.982117,116.309066,0,510,39745.1367476852,2008-10-24,03:16:55
39.982056,116.309059,0,499,39745.1368055556,2008-10-24,03:17:00
39.981992,116.309085,0,504,39745.1368634259,2008-10-24,03:17:05
39.981937,116.309089,0,491,39745.1369212963,2008-10-24,03:17:10
39.981901,116.309205,0,478,39745.1369560185,2008-10-24,03:17:13
39.981851,116.309293,0,465,39745.1370023148,2008-10-24,03:17:17
39.981813,116.309337,0,462,39745.1370601852,2008-10-24,03:17:22
39.98179,116.309348,0,459,39745.1371180556,2008-10-24,03:17:27
39.981733,116.309371,0,463,39745.1371759259,2008-10-24,03:17:32
39.981681,116.309404,0,463,39745.1372337963,2008-10-24,03:17:37
39.98169,116.309444,0,463,39745.1372916667,2008-10-24,03:17:42
39.981631,116.309471,0,465,39745.137349537,2008-10-24,03:17:47
39.981607,116.309481,0,469,39745.1374074074,2008-10-24,03:17:52
39.981606,116.3095,0,475,39745.1374652778,2008-10-24,03:17:57
39.981602,116.30951,0,473,39745.1375231481,2008-10-24,03:18:02
39.9816,116.30951,0,475,39745.1375810185,2008-10-24,03:18:07
39.9816,116.30951,0,475,39745.1376157407,2008-10-24,03:18:10
39.981599,116.309515,0,476,39745.1376388889,2008-10-24,03:18:12
39.981559,116.309654,0,476,39745.137662037,2008-10-24,03:18:14
39.981542,116.309799,0,476,39745.1377083333,2008-10-24,03:18:18
39.9817,116.310196,0,464,39745.1377546296,2008-10-24,03:18:22
39.981781,116.310414,0,457,39745.1377662037,2008-10-24,03:18:23
39.981779,116.310559,0,446,39745.1377777778,2008-10-24,03:18:24
39.981773,116.310673,0,433,39745.1378009259,2008-10-24,03:18:26
39.981697,116.310701,0,407,39745.1378240741,2008-10-24,03:18:28
39.981641,116.310729,0,376,39745.1378587963,2008-10-24,03:18:31
39.981595,116.310729,0,348,39745.1378819444,2008-10-24,03:18:33
39.981522,116.310737,0,328,39745.1379166667,2008-10-24,03:18:36
39.981425,116.310729,0,314,39745.137974537,2008-10-24,03:18:41
39.98134,116.310748,0,292,39745.1380208333,2008-10-24,03:18:45
39.981246,116.310829,0,283,39745.1380324074,2008-10-24,03:18:46
39.981233,116.310795,0,271,39745.1380902778,2008-10-24,03:18:51
39.981165,116.31076,0,269,39745.1381481481,2008-10-24,03:18:56
39.981103,116.310766,0,276,39745.1382060185,2008-10-24,03:19:01
39.981054,116.310755,0,271,39745.1382638889,2008-10-24,03:19:06
39.981004,116.310769,0,265,39745.1383217593,2008-10-24,03:19:11
39.98095,116.310797,0,262,39745.1383796296,2008-10-24,03:19:16
39.980917,116.310834,0,267,39745.1384375,2008-10-24,03:19:21
39.980872,116.310839,0,270,39745.1384953704,2008-10-24,03:19:26
39.980817,116.310855,0,269,39745.1385532407,2008-10-24,03:19:31
39.980755,116.310855,0,274,39745.1386111111,2008-10-24,03:19:36
39.980715,116.310879,0,282,39745.1386689815,2008-10-24,03:19:41
39.980672,116.310856,0,287,39745.1387268519,2008-10-24,03:19:46
39.980588,116.310897,0,291,39745.1387847222,2008-10-24,03:19:51
39.980534,116.310884,0,297,39745.1388425926,2008-10-24,03:19:56
39.980459,116.310882,0,297,39745.138900463,2008-10-24,03:20:01
39.980443,116.310862,0,293,39745.1389583333,2008-10-24,03:20:06
39.980422,116.31087,0,296,39745.1390162037,2008-10-24,03:20:11
39.980421,116.310885,0,299,39745.1390740741,2008-10-24,03:20:16
39.980418,116.310869,0,301,39745.1391319444,2008-10-24,03:20:21
39.980417,116.310863,0,302,39745.1391898148,2008-10-24,03:20:26
39.980417,116.310863,0,302,39745.139224537,2008-10-24,03:20:29
39.980418,116.310871,0,302,39745.1392476852,2008-10-24,03:20:31
39.980337,116.310918,0,298,39745.1393055556,2008-10-24,03:20:36
39.980265,116.310853,0,295,39745.1393634259,2008-10-24,03:20:41
39.980248,116.310823,0,292,39745.1394212963,2008-10-24,03:20:46
39.980198,116.310759,0,284,39745.1394791667,2008-10-24,03:20:51
39.980177,116.310721,0,282,39745.139537037,2008-10-24,03:20:56
39.980111,116.31064,0,275,39745.1395833333,2008-10-24,03:21:00
39.980019,116.310617,0,272,39745.1396296296,2008-10-24,03:21:04
39.979911,116.310644,0,275,39745.1396875,2008-10-24,03:21:09
39.979824,116.310609,0,272,39745.1397337963,2008-10-24,03:21:13
39.979747,116.310585,0,268,39745.1397916667,2008-10-24,03:21:18
39.979747,116.310585,0,268,39745.1398263889,2008-10-24,03:21:21
39.97975,116.310589,0,273,39745.139849537,2008-10-24,03:21:23
39.979644,116.310573,0,271,39745.1399074074,2008-10-24,03:21:28
39.979557,116.310667,0,263,39745.1399652778,2008-10-24,03:21:33
39.97956,116.310823,0,248,39745.1399768519,2008-10-24,03:21:34
39.979555,116.310971,0,237,39745.1400115741,2008-10-24,03:21:37
39.979583,116.311114,0,234,39745.1400578704,2008-10-24,03:21:41
39.979589,116.31125,0,231,39745.1401041667,2008-10-24,03:21:45
39.9796,116.31138,0,228,39745.140150463,2008-10-24,03:21:49
39.979584,116.311516,0,228,39745.1401967593,2008-10-24,03:21:53
39.979483,116.311583,0,229,39745.1402199074,2008-10-24,03:21:55
39.979482,116.311713,0,231,39745.1402777778,2008-10-24,03:22:00
39.979485,116.311816,0,234,39745.1403356481,2008-10-24,03:22:05
39.979468,116.311934,0,236,39745.1403935185,2008-10-24,03:22:10
39.979447,116.312068,0,238,39745.1404513889,2008-10-24,03:22:15
39.979493,116.312151,0,239,39745.1405092593,2008-10-24,03:22:20
39.979511,116.312199,0,240,39745.1405671296,2008-10-24,03:22:25
39.979547,116.312238,0,241,39745.140625,2008-10-24,03:22:30
39.979564,116.312329,0,241,39745.1406828704,2008-10-24,03:22:35
39.979558,116.312653,0,201,39745.1431712963,2008-10-24,03:26:10
39.979553,116.312698,0,201,39745.1432291667,2008-10-24,03:26:15
39.979555,116.312785,0,189,39745.143287037,2008-10-24,03:26:20
39.979579,116.312846,0,186,39745.1433449074,2008-10-24,03:26:25
39.979584,116.312907,0,180,39745.1434027778,2008-10-24,03:26:30
39.979578,116.312951,0,177,39745.1434606481,2008-10-24,03:26:35
39.979564,116.312985,0,175,39745.1435185185,2008-10-24,03:26:40
39.979572,116.313002,0,172,39745.1435763889,2008-10-24,03:26:45
39.979586,116.313061,0,170,39745.1436342593,2008-10-24,03:26:50
39.979586,116.313061,0,170,39745.1436689815,2008-10-24,03:26:53
39.97959,116.313065,0,170,39745.1436921296,2008-10-24,03:26:55
39.979627,116.313098,0,161,39745.14375,2008-10-24,03:27:00
39.97962,116.313102,0,162,39745.1438078704,2008-10-24,03:27:05
39.97962,116.313109,0,162,39745.1438657407,2008-10-24,03:27:10
39.97962,116.313111,0,162,39745.1439236111,2008-10-24,03:27:15
39.97962,116.313112,0,162,39745.1439814815,2008-10-24,03:27:20
39.97962,116.313112,0,162,39745.1440162037,2008-10-24,03:27:23
39.979619,116.313105,0,162,39745.1440393519,2008-10-24,03:27:25
39.979616,116.313092,0,162,39745.1440972222,2008-10-24,03:27:30
39.979616,116.313092,0,162,39745.1441319444,2008-10-24,03:27:33
39.979616,116.313086,0,162,39745.1441550926,2008-10-24,03:27:35
39.979591,116.313097,0,163,39745.144212963,2008-10-24,03:27:40
39.979583,116.313098,0,164,39745.1442708333,2008-10-24,03:27:45
39.979585,116.313106,0,164,39745.1443287037,2008-10-24,03:27:50
39.979585,116.313106,0,164,39745.1443634259,2008-10-24,03:27:53
39.979585,116.313105,0,164,39745.1443865741,2008-10-24,03:27:55
39.979583,116.313095,0,164,39745.1444444444,2008-10-24,03:28:00
39.979583,116.313095,0,164,39745.1444791667,2008-10-24,03:28:03
39.979581,116.313088,0,164,39745.1445023148,2008-10-24,03:28:05
39.979567,116.313066,0,166,39745.1445601852,2008-10-24,03:28:10
39.979539,116.313059,0,170,39745.1446180556,2008-10-24,03:28:15
39.979551,116.313051,0,174,39745.1446759259,2008-10-24,03:28:20
39.979563,116.313108,0,175,39745.1447337963,2008-10-24,03:28:25
39.979548,116.313137,0,179,39745.1447916667,2008-10-24,03:28:30
39.97956,116.31315,0,179,39745.144849537,2008-10-24,03:28:35
39.979572,116.313168,0,180,39745.1449074074,2008-10-24,03:28:40
39.979572,116.313168,0,180,39745.1449652778,2008-10-24,03:28:45
39.979572,116.313171,0,180,39745.1450231481,2008-10-24,03:28:50
39.979572,116.313171,0,180,39745.1450578704,2008-10-24,03:28:53
39.979573,116.313178,0,180,39745.1450810185,2008-10-24,03:28:55
39.979572,116.313187,0,180,39745.1451388889,2008-10-24,03:29:00
39.979572,116.313194,0,180,39745.1451967593,2008-10-24,03:29:05
39.979572,116.313202,0,180,39745.1452546296,2008-10-24,03:29:10
39.979571,116.313205,0,180,39745.1453125,2008-10-24,03:29:15
39.979571,116.313207,0,180,39745.1453703704,2008-10-24,03:29:20
39.979571,116.313207,0,180,39745.1454050926,2008-10-24,03:29:23
39.979572,116.313202,0,180,39745.1454282407,2008-10-24,03:29:25
39.979582,116.313215,0,180,39745.1454861111,2008-10-24,03:29:30
39.979631,116.313221,0,177,39745.1455439815,2008-10-24,03:29:35
39.979633,116.313231,0,177,39745.1456018519,2008-10-24,03:29:40
39.979547,116.313528,0,144,39745.1480902778,2008-10-24,03:33:15
39.979538,116.313562,0,147,39745.1481481481,2008-10-24,03:33:20
39.979542,116.313583,0,147,39745.1482060185,2008-10-24,03:33:25
39.979579,116.313612,0,147,39745.1482638889,2008-10-24,03:33:30
39.979619,116.313645,0,147,39745.1483217593,2008-10-24,03:33:35
39.979649,116.313657,0,149,39745.1483796296,2008-10-24,03:33:40
39.979655,116.313661,0,149,39745.1484375,2008-10-24,03:33:45
39.979656,116.313656,0,149,39745.1484953704,2008-10-24,03:33:50
39.979657,116.313658,0,149,39745.1485532407,2008-10-24,03:33:55
39.979657,116.313658,0,149,39745.148587963,2008-10-24,03:33:58
39.979657,116.313661,0,149,39745.1486111111,2008-10-24,03:34:00
39.979657,116.313671,0,149,39745.1486689815,2008-10-24,03:34:05
39.979658,116.313681,0,149,39745.1487268518,2008-10-24,03:34:10
39.979659,116.313686,0,149,39745.1487847222,2008-10-24,03:34:15
39.979658,116.313683,0,150,39745.1488425926,2008-10-24,03:34:20
39.979657,116.313688,0,150,39745.148900463,2008-10-24,03:34:25
39.979657,116.313688,0,150,39745.1489351852,2008-10-24,03:34:28
39.979655,116.313695,0,150,39745.1489583333,2008-10-24,03:34:30
39.979655,116.31371,0,150,39745.1490162037,2008-10-24,03:34:35
39.979644,116.313733,0,150,39745.1490740741,2008-10-24,03:34:40
39.979597,116.313788,0,151,39745.1491319444,2008-10-24,03:34:45
39.97958,116.313787,0,152,39745.1491898148,2008-10-24,03:34:50
39.979579,116.313774,0,152,39745.1492476852,2008-10-24,03:34:55
39.979578,116.313764,0,152,39745.1493055556,2008-10-24,03:35:00
39.979577,116.31376,0,152,39745.1493634259,2008-10-24,03:35:05
39.979578,116.313756,0,152,39745.1494212963,2008-10-24,03:35:10
39.979578,116.313756,0,152,39745.1494560185,2008-10-24,03:35:13
39.979578,116.313751,0,152,39745.1494791667,2008-10-24,03:35:15
39.979577,116.313742,0,152,39745.149537037,2008-10-24,03:35:20
39.979577,116.313736,0,152,39745.1495949074,2008-10-24,03:35:25
39.979577,116.313732,0,152,39745.1496527778,2008-10-24,03:35:30
39.979577,116.313732,0,152,39745.1497106481,2008-10-24,03:35:35
39.979579,116.313738,0,152,39745.1497685185,2008-10-24,03:35:40
39.97958,116.313743,0,152,39745.1498263889,2008-10-24,03:35:45
39.979585,116.313745,0,152,39745.1498842593,2008-10-24,03:35:50
39.97959,116.313747,0,152,39745.1499421296,2008-10-24,03:35:55
39.979594,116.31375,0,152,39745.15,2008-10-24,03:36:00
39.979594,116.31375,0,152,39745.1500347222,2008-10-24,03:36:03
39.979596,116.31375,0,152,39745.1500578704,2008-10-24,03:36:05
39.979608,116.313726,0,152,39745.1501157407,2008-10-24,03:36:10
39.979628,116.313702,0,152,39745.1501736111,2008-10-24,03:36:15
39.979676,116.313686,0,152,39745.1502314815,2008-10-24,03:36:20
39.979724,116.313641,0,152,39745.1502893518,2008-10-24,03:36:25
39.979741,116.313633,0,152,39745.1503472222,2008-10-24,03:36:30
39.979742,116.31362,0,152,39745.1504050926,2008-10-24,03:36:35
39.979741,116.313612,0,152,39745.150462963,2008-10-24,03:36:40
39.979741,116.313612,0,152,39745.1504976852,2008-10-24,03:36:43
39.97974,116.313616,0,152,39745.1505208333,2008-10-24,03:36:45
39.979733,116.313646,0,152,39745.1505787037,2008-10-24,03:36:50
39.979701,116.313699,0,152,39745.1506365741,2008-10-24,03:36:55
39.979675,116.313725,0,153,39745.1506944444,2008-10-24,03:37:00
39.979676,116.313732,0,153,39745.1507523148,2008-10-24,03:37:05
39.979423,116.313643,0,160,39745.1541666667,2008-10-24,03:42:00
39.979408,116.313531,0,159,39745.154224537,2008-10-24,03:42:05
39.979392,116.313545,0,159,39745.1542824074,2008-10-24,03:42:10
39.979413,116.313619,0,159,39745.1543402778,2008-10-24,03:42:15
39.979435,116.313678,0,159,39745.1543981481,2008-10-24,03:42:20
39.979439,116.313692,0,159,39745.1544560185,2008-10-24,03:42:25
39.979439,116.313682,0,159,39745.1545138889,2008-10-24,03:42:30
39.979496,116.313631,0,160,39745.1545717593,2008-10-24,03:42:35
39.979517,116.313602,0,160,39745.1546296296,2008-10-24,03:42:40
39.979516,116.31359,0,160,39745.1546875,2008-10-24,03:42:45
39.979515,116.313581,0,160,39745.1547453704,2008-10-24,03:42:50
39.979514,116.313577,0,160,39745.1548032407,2008-10-24,03:42:55
39.979514,116.313577,0,160,39745.154837963,2008-10-24,03:42:58
39.979513,116.313575,0,160,39745.1548611111,2008-10-24,03:43:00
39.979513,116.313584,0,160,39745.1549189815,2008-10-24,03:43:05
39.979514,116.313595,0,161,39745.1549768519,2008-10-24,03:43:10
39.979514,116.313595,0,161,39745.1550115741,2008-10-24,03:43:13
39.979514,116.313593,0,161,39745.1550347222,2008-10-24,03:43:15
39.979524,116.313623,0,162,39745.1550925926,2008-10-24,03:43:20
39.979545,116.313667,0,163,39745.155150463,2008-10-24,03:43:25
39.979564,116.313692,0,164,39745.1552083333,2008-10-24,03:43:30
39.979565,116.313697,0,164,39745.1552662037,2008-10-24,03:43:35
39.979565,116.313697,0,164,39745.1553009259,2008-10-24,03:43:38
39.979566,116.313705,0,164,39745.1553240741,2008-10-24,03:43:40
39.979535,116.313743,0,165,39745.1553819444,2008-10-24,03:43:45
39.979517,116.313778,0,167,39745.1554398148,2008-10-24,03:43:50
39.979517,116.313778,0,167,39745.155474537,2008-10-24,03:43:53
39.979517,116.313776,0,168,39745.1554976852,2008-10-24,03:43:55
39.979537,116.313748,0,171,39745.1555555556,2008-10-24,03:44:00
39.979551,116.31368,0,175,39745.1556134259,2008-10-24,03:44:05
39.97957,116.313652,0,178,39745.1556712963,2008-10-24,03:44:10
39.979592,116.313623,0,182,39745.1557291667,2008-10-24,03:44:15
39.979602,116.313622,0,184,39745.155787037,2008-10-24,03:44:20
39.979602,116.313622,0,184,39745.1558217593,2008-10-24,03:44:23
39.979602,116.313621,0,185,39745.1558449074,2008-10-24,03:44:25
39.979599,116.313631,0,186,39745.1559027778,2008-10-24,03:44:30
39.9796,116.313634,0,186,39745.1559606481,2008-10-24,03:44:35
39.979601,116.313641,0,186,39745.1560185185,2008-10-24,03:44:40
39.979602,116.313647,0,186,39745.1560763889,2008-10-24,03:44:45
39.979602,116.313649,0,186,39745.1561342593,2008-10-24,03:44:50
39.979603,116.313655,0,186,39745.1561921296,2008-10-24,03:44:55
39.979603,116.313655,0,186,39745.1562268519,2008-10-24,03:44:58
39.979602,116.313649,0,186,39745.15625,2008-10-24,03:45:00
39.979604,116.313626,0,186,39745.1563078704,2008-10-24,03:45:05
39.979625,116.313614,0,185,39745.1563657407,2008-10-24,03:45:10
39.97964,116.313595,0,184,39745.1564236111,2008-10-24,03:45:15
39.979635,116.313606,0,183,39745.1564814815,2008-10-24,03:45:20
39.979633,116.313597,0,183,39745.1565393518,2008-10-24,03:45:25
39.979632,116.313614,0,183,39745.1565972222,2008-10-24,03:45:30
39.979595,116.313687,0,184,39745.1566550926,2008-10-24,03:45:35
39.979571,116.313719,0,184,39745.156712963,2008-10-24,03:45:40
39.979571,116.313719,0,184,39745.1567476852,2008-10-24,03:45:43
39.979569,116.313722,0,185,39745.1567708333,2008-10-24,03:45:45
39.979555,116.313735,0,185,39745.1568287037,2008-10-24,03:45:50
39.979555,116.313738,0,185,39745.1568865741,2008-10-24,03:45:55
39.979555,116.313738,0,185,39745.1569212963,2008-10-24,03:45:58
39.979555,116.313732,0,185,39745.1569444444,2008-10-24,03:46:00
39.979553,116.313722,0,185,39745.1570023148,2008-10-24,03:46:05
39.979553,116.313722,0,185,39745.157037037,2008-10-24,03:46:08
39.979554,116.313723,0,185,39745.1570601852,2008-10-24,03:46:10
39.979578,116.31378,0,185,39745.1571180556,2008-10-24,03:46:15
39.979588,116.313812,0,184,39745.1571759259,2008-10-24,03:46:20
39.9796,116.31382,0,184,39745.1572337963,2008-10-24,03:46:25
39.979602,116.313834,0,184,39745.1572916667,2008-10-24,03:46:30
39.979602,116.313834,0,184,39745.1573263889,2008-10-24,03:46:33
39.9796,116.313826,0,184,39745.157349537,2008-10-24,03:46:35
39.979602,116.313837,0,184,39745.1574074074,2008-10-24,03:46:40
39.979605,116.313848,0,185,39745.1574652778,2008-10-24,03:46:45
39.979605,116.31384,0,185,39745.1575231481,2008-10-24,03:46:50
39.979605,116.31384,0,185,39745.1575578704,2008-10-24,03:46:53
39.979604,116.313834,0,185,39745.1575810185,2008-10-24,03:46:55
39.979563,116.3141,0,192,39745.1597800926,2008-10-24,03:50:05
39.979573,116.314237,0,194,39745.159837963,2008-10-24,03:50:10
39.979574,116.314386,0,189,39745.1598958333,2008-10-24,03:50:15
39.979531,116.314508,0,182,39745.1599305556,2008-10-24,03:50:18
39.979508,116.314653,0,186,39745.1599652778,2008-10-24,03:50:21
39.979533,116.314781,0,180,39745.16,2008-10-24,03:50:24
39.979536,116.314899,0,181,39745.1600347222,2008-10-24,03:50:27
39.979564,116.315026,0,180,39745.1600694444,2008-10-24,03:50:30
39.979543,116.315178,0,182,39745.1601041667,2008-10-24,03:50:33
39.979546,116.315323,0,178,39745.1601388889,2008-10-24,03:50:36
39.979565,116.315467,0,178,39745.1601736111,2008-10-24,03:50:39
39.979593,116.3156,0,178,39745.1602083333,2008-10-24,03:50:42
39.979589,116.315741,0,188,39745.1602430556,2008-10-24,03:50:45
39.979593,116.315881,0,192,39745.1602777778,2008-10-24,03:50:48
39.979582,116.31603,0,191,39745.1603125,2008-10-24,03:50:51
39.979595,116.316175,0,187,39745.1603472222,2008-10-24,03:50:54
39.979616,116.316326,0,181,39745.1603819444,2008-10-24,03:50:57
39.979655,116.316462,0,178,39745.1604166667,2008-10-24,03:51:00
39.979696,116.316586,0,180,39745.1604513889,2008-10-24,03:51:03
39.979697,116.316731,0,178,39745.1604861111,2008-10-24,03:51:06
39.979677,116.316871,0,183,39745.1605208333,2008-10-24,03:51:09
39.979719,116.317024,0,181,39745.1605671296,2008-10-24,03:51:13
39.979696,116.317173,0,177,39745.1606018519,2008-10-24,03:51:16
39.979692,116.317327,0,179,39745.1606365741,2008-10-24,03:51:19
39.979701,116.317488,0,169,39745.1606712963,2008-10-24,03:51:22
39.979689,116.317655,0,179,39745.1607060185,2008-10-24,03:51:25
39.979687,116.317799,0,179,39745.1607407407,2008-10-24,03:51:28
39.979667,116.317947,0,192,39745.160775463,2008-10-24,03:51:31
39.979672,116.31807,0,197,39745.1608101852,2008-10-24,03:51:34
39.979709,116.318212,0,202,39745.1608449074,2008-10-24,03:51:37
39.979717,116.318347,0,204,39745.1608796296,2008-10-24,03:51:40
39.979718,116.318472,0,201,39745.1609143519,2008-10-24,03:51:43
39.979727,116.3186,0,200,39745.1609490741,2008-10-24,03:51:46
39.979734,116.318733,0,195,39745.1609837963,2008-10-24,03:51:49
39.979735,116.318878,0,185,39745.1610185185,2008-10-24,03:51:52
39.979746,116.319003,0,193,39745.1610532407,2008-10-24,03:51:55
39.979763,116.319117,0,184,39745.161087963,2008-10-24,03:51:58
39.979729,116.319244,0,202,39745.1611226852,2008-10-24,03:52:01
39.979699,116.319382,0,202,39745.1611689815,2008-10-24,03:52:05
39.979677,116.319501,0,198,39745.1612037037,2008-10-24,03:52:08
39.979659,116.319651,0,183,39745.16125,2008-10-24,03:52:12
39.979667,116.319794,0,177,39745.1612962963,2008-10-24,03:52:16
39.979667,116.319938,0,178,39745.1613541667,2008-10-24,03:52:21
39.979694,116.320073,0,182,39745.161412037,2008-10-24,03:52:26
39.979691,116.320212,0,180,39745.1614699074,2008-10-24,03:52:31
39.979764,116.320287,0,185,39745.1614930556,2008-10-24,03:52:33
39.979829,116.320396,0,196,39745.1615393519,2008-10-24,03:52:37
39.979851,116.320517,0,207,39745.1615740741,2008-10-24,03:52:40
39.979855,116.320653,0,217,39745.1616087963,2008-10-24,03:52:43
39.979872,116.320787,0,226,39745.1616435185,2008-10-24,03:52:46
39.979869,116.320949,0,231,39745.1616782407,2008-10-24,03:52:49
39.979822,116.32113,0,229,39745.161712963,2008-10-24,03:52:52
39.979808,116.321274,0,233,39745.1617476852,2008-10-24,03:52:55
39.979786,116.321405,0,222,39745.1617824074,2008-10-24,03:52:58
39.979733,116.321501,0,216,39745.1618171296,2008-10-24,03:53:01
39.979709,116.321642,0,218,39745.161875,2008-10-24,03:53:06
39.979742,116.321775,0,221,39745.1619097222,2008-10-24,03:53:09
39.97972,116.321921,0,233,39745.1619444444,2008-10-24,03:53:12
39.979727,116.322065,0,236,39745.1619791667,2008-10-24,03:53:15
39.979751,116.322191,0,236,39745.1620138889,2008-10-24,03:53:18
39.979787,116.322339,0,231,39745.1620486111,2008-10-24,03:53:21
39.979809,116.322477,0,232,39745.1620833333,2008-10-24,03:53:24
39.979802,116.322611,0,228,39745.1621180556,2008-10-24,03:53:27
39.979777,116.322742,0,223,39745.1621527778,2008-10-24,03:53:30
39.97977,116.322884,0,221,39745.1621875,2008-10-24,03:53:33
39.979766,116.323031,0,223,39745.1622222222,2008-10-24,03:53:36
39.979793,116.323181,0,227,39745.1622685185,2008-10-24,03:53:40
39.979775,116.323341,0,231,39745.1623032407,2008-10-24,03:53:43
39.979744,116.323451,0,224,39745.1623263889,2008-10-24,03:53:45
39.979728,116.323567,0,217,39745.162349537,2008-10-24,03:53:47
39.979729,116.323717,0,214,39745.1623842593,2008-10-24,03:53:50
39.979718,116.32387,0,216,39745.1624189815,2008-10-24,03:53:53
39.979654,116.324019,0,201,39745.1624537037,2008-10-24,03:53:56
39.979653,116.324149,0,191,39745.1624884259,2008-10-24,03:53:59
39.979642,116.324291,0,192,39745.1625231481,2008-10-24,03:54:02
39.979638,116.324428,0,182,39745.1625578704,2008-10-24,03:54:05
39.979638,116.32455,0,182,39745.1625810185,2008-10-24,03:54:07
39.979675,116.324674,0,182,39745.1626157407,2008-10-24,03:54:10
39.979725,116.324771,0,180,39745.162650463,2008-10-24,03:54:13
39.979695,116.324886,0,185,39745.1626736111,2008-10-24,03:54:15
39.979697,116.325061,0,187,39745.1627199074,2008-10-24,03:54:19
39.979688,116.325179,0,193,39745.1627430556,2008-10-24,03:54:21
39.97974,116.325324,0,191,39745.1627893519,2008-10-24,03:54:25
39.979768,116.325452,0,196,39745.1628240741,2008-10-24,03:54:28
39.979745,116.325588,0,200,39745.1628472222,2008-10-24,03:54:30
39.979771,116.325716,0,198,39745.1628819444,2008-10-24,03:54:33
39.97979,116.325844,0,204,39745.1629166667,2008-10-24,03:54:36
39.979726,116.325974,0,203,39745.162962963,2008-10-24,03:54:40
39.979724,116.326107,0,200,39745.1629976852,2008-10-24,03:54:43
39.979736,116.326242,0,199,39745.1630324074,2008-10-24,03:54:46
39.97975,116.326381,0,200,39745.1630671296,2008-10-24,03:54:49
39.979784,116.326518,0,204,39745.1631018519,2008-10-24,03:54:52
39.979813,116.326641,0,212,39745.1631365741,2008-10-24,03:54:55
39.97987,116.32677,0,212,39745.1631712963,2008-10-24,03:54:58
39.979861,116.326903,0,210,39745.1632060185,2008-10-24,03:55:01
39.979859,116.327028,0,217,39745.1632523148,2008-10-24,03:55:05
39.97979,116.327079,0,236,39745.1633101852,2008-10-24,03:55:10
39.97969,116.327103,0,246,39745.1633564815,2008-10-24,03:55:14
39.979584,116.327142,0,237,39745.1633912037,2008-10-24,03:55:17
39.979484,116.327168,0,231,39745.1634259259,2008-10-24,03:55:20
39.979401,116.32713,0,240,39745.1634606481,2008-10-24,03:55:23
39.979242,116.327059,0,241,39745.1634953704,2008-10-24,03:55:26
39.979135,116.327078,0,238,39745.1635185185,2008-10-24,03:55:28
39.978985,116.327148,0,231,39745.1635532407,2008-10-24,03:55:31
39.978887,116.327185,0,232,39745.1635763889,2008-10-24,03:55:33
39.978807,116.327191,0,233,39745.1636342593,2008-10-24,03:55:38
39.978805,116.32712,0,236,39745.1636921296,2008-10-24,03:55:43
39.978828,116.327001,0,240,39745.1637384259,2008-10-24,03:55:47
39.978831,116.326877,0,244,39745.1637731481,2008-10-24,03:55:50
39.978832,116.326756,0,248,39745.1638078704,2008-10-24,03:55:53
39.978892,116.326637,0,249,39745.1638425926,2008-10-24,03:55:56
39.978944,116.326616,0,254,39745.163900463,2008-10-24,03:56:01
39.979002,116.326495,0,246,39745.1639236111,2008-10-24,03:56:03
39.979071,116.326417,0,246,39745.1639583333,2008-10-24,03:56:06
39.979129,116.326301,0,257,39745.1640046296,2008-10-24,03:56:10
39.979113,116.326156,0,258,39745.1640393519,2008-10-24,03:56:13
39.979088,116.326028,0,265,39745.1640856481,2008-10-24,03:56:17
39.979045,116.325919,0,270,39745.1641319444,2008-10-24,03:56:21
39.978958,116.325827,0,260,39745.1641666667,2008-10-24,03:56:24
39.978933,116.325806,0,258,39745.164224537,2008-10-24,03:56:29
39.978933,116.325806,0,258,39745.1642592593,2008-10-24,03:56:32
39.978926,116.325809,0,260,39745.1642824074,2008-10-24,03:56:34
39.978908,116.325827,0,261,39745.1643402778,2008-10-24,03:56:39
39.978883,116.325843,0,261,39745.1643981481,2008-10-24,03:56:44
39.978857,116.325879,0,262,39745.1644560185,2008-10-24,03:56:49
39.978808,116.325919,0,263,39745.1645138889,2008-10-24,03:56:54
39.978767,116.326007,0,263,39745.1645717593,2008-10-24,03:56:59
39.978753,116.326064,0,263,39745.1646296296,2008-10-24,03:57:04
39.978761,116.326109,0,264,39745.1646875,2008-10-24,03:57:09
39.978774,116.326153,0,264,39745.1647453704,2008-10-24,03:57:14
39.97878,116.326191,0,265,39745.1648032407,2008-10-24,03:57:19
39.978771,116.32621,0,265,39745.1648611111,2008-10-24,03:57:24
39.978759,116.326214,0,265,39745.1649189815,2008-10-24,03:57:29
39.978729,116.326194,0,265,39745.1649768518,2008-10-24,03:57:34
39.978686,116.326192,0,265,39745.1650347222,2008-10-24,03:57:39
39.978582,116.326201,0,266,39745.1650694444,2008-10-24,03:57:42
39.978477,116.326188,0,266,39745.1650810185,2008-10-24,03:57:43
39.978379,116.326141,0,266,39745.1651157407,2008-10-24,03:57:46
39.978274,116.326155,0,266,39745.1651736111,2008-10-24,03:57:51
39.978256,116.326127,0,266,39745.1652314815,2008-10-24,03:57:56
39.978205,116.32616,0,266,39745.1652893518,2008-10-24,03:58:01
39.97819,116.326176,0,266,39745.1653472222,2008-10-24,03:58:06
39.97819,116.326138,0,266,39745.1654050926,2008-10-24,03:58:11
39.978235,116.326071,0,266,39745.165462963,2008-10-24,03:58:16
39.978326,116.32601,0,264,39745.1655208333,2008-10-24,03:58:21
39.978343,116.326003,0,263,39745.1655787037,2008-10-24,03:58:26
39.97837,116.325993,0,263,39745.1656365741,2008-10-24,03:58:31
39.978421,116.325984,0,263,39745.1656944444,2008-10-24,03:58:36
39.978522,116.325937,0,263,39745.1657523148,2008-10-24,03:58:41
39.978579,116.32588,0,263,39745.1658101852,2008-10-24,03:58:46
39.978613,116.325788,0,263,39745.1658680556,2008-10-24,03:58:51
39.978642,116.32572,0,262,39745.1659259259,2008-10-24,03:58:56
39.978711,116.325657,0,262,39745.1659837963,2008-10-24,03:59:01
39.97879,116.325532,0,260,39745.1660069444,2008-10-24,03:59:03
39.978811,116.325472,0,257,39745.1660648148,2008-10-24,03:59:08
39.978797,116.325467,0,256,39745.1661226852,2008-10-24,03:59:13
39.978794,116.325467,0,256,39745.1661805556,2008-10-24,03:59:18
39.978794,116.32547,0,256,39745.1662384259,2008-10-24,03:59:23
39.978797,116.325469,0,255,39745.1662962963,2008-10-24,03:59:28
39.978797,116.325469,0,255,39745.1663310185,2008-10-24,03:59:31
39.978791,116.325469,0,255,39745.1663541667,2008-10-24,03:59:33
39.978782,116.325468,0,254,39745.166412037,2008-10-24,03:59:38
39.978781,116.325451,0,249,39745.1664699074,2008-10-24,03:59:43
39.97878,116.325451,0,248,39745.1665277778,2008-10-24,03:59:48
39.978787,116.325449,0,248,39745.1665856481,2008-10-24,03:59:53
39.978791,116.325447,0,247,39745.1666435185,2008-10-24,03:59:58
39.978797,116.325444,0,247,39745.1667013889,2008-10-24,04:00:03
39.978797,116.325444,0,247,39745.1667361111,2008-10-24,04:00:06
39.978804,116.325441,0,247,39745.1667592593,2008-10-24,04:00:08
39.978833,116.325426,0,245,39745.1668171296,2008-10-24,04:00:13
39.978855,116.325416,0,243,39745.166875,2008-10-24,04:00:18
39.978855,116.325416,0,243,39745.1669097222,2008-10-24,04:00:21
39.978862,116.325408,0,241,39745.1669328704,2008-10-24,04:00:23
39.978841,116.325409,0,240,39745.1669907407,2008-10-24,04:00:28
39.97882,116.325427,0,239,39745.1670486111,2008-10-24,04:00:33
39.978822,116.325428,0,237,39745.1671064815,2008-10-24,04:00:38
39.978822,116.325428,0,237,39745.1671412037,2008-10-24,04:00:41
39.978826,116.325426,0,236,39745.1671643518,2008-10-24,04:00:43
39.978834,116.325416,0,236,39745.1672222222,2008-10-24,04:00:48
39.978834,116.325416,0,236,39745.1672569444,2008-10-24,04:00:51
39.978839,116.325417,0,236,39745.1672800926,2008-10-24,04:00:53
39.97885,116.325411,0,236,39745.167337963,2008-10-24,04:00:58
39.978854,116.325426,0,238,39745.1673958333,2008-10-24,04:01:03
39.978858,116.325449,0,240,39745.1674537037,2008-10-24,04:01:08
39.978853,116.325451,0,240,39745.1675115741,2008-10-24,04:01:13
39.978857,116.32545,0,240,39745.1675694444,2008-10-24,04:01:18
39.978857,116.32545,0,240,39745.1676041667,2008-10-24,04:01:21
39.978858,116.32545,0,239,39745.1676273148,2008-10-24,04:01:23
39.978848,116.325453,0,239,39745.1676851852,2008-10-24,04:01:28
39.978819,116.325459,0,240,39745.1677430556,2008-10-24,04:01:33
39.978837,116.325457,0,239,39745.1678009259,2008-10-24,04:01:38
39.978857,116.325437,0,238,39745.1678587963,2008-10-24,04:01:43
39.978909,116.32537,0,234,39745.1679166667,2008-10-24,04:01:48
39.978824,116.325602,0,171,39745.1721180556,2008-10-24,04:07:51
39.978686,116.32564,0,168,39745.1721759259,2008-10-24,04:07:56
39.978676,116.325678,0,182,39745.1722337963,2008-10-24,04:08:01
39.978675,116.325677,0,183,39745.1722916667,2008-10-24,04:08:06
39.978675,116.325677,0,183,39745.1723263889,2008-10-24,04:08:09
39.978672,116.325678,0,184,39745.172349537,2008-10-24,04:08:11
39.978671,116.325696,0,187,39745.1724074074,2008-10-24,04:08:16
39.978718,116.325759,0,190,39745.1724652778,2008-10-24,04:08:21
39.978744,116.325902,0,188,39745.1725115741,2008-10-24,04:08:25
39.978791,116.326032,0,183,39745.1725694444,2008-10-24,04:08:30
39.978777,116.326168,0,182,39745.1726157407,2008-10-24,04:08:34
39.978763,116.326318,0,182,39745.172662037,2008-10-24,04:08:38
39.978706,116.326426,0,183,39745.1727083333,2008-10-24,04:08:42
39.978602,116.32642,0,182,39745.1727546296,2008-10-24,04:08:46
39.978484,116.326395,0,175,39745.1727893518,2008-10-24,04:08:49
39.978373,116.326392,0,170,39745.1728240741,2008-10-24,04:08:52
39.978261,116.326383,0,166,39745.1728587963,2008-10-24,04:08:55
39.97817,116.326437,0,171,39745.1729050926,2008-10-24,04:08:59
39.978188,116.326559,0,162,39745.1729398148,2008-10-24,04:09:02
39.978216,116.326675,0,155,39745.1729861111,2008-10-24,04:09:06
39.978256,116.326777,0,155,39745.1730439815,2008-10-24,04:09:11
39.978255,116.326734,0,157,39745.1731018518,2008-10-24,04:09:16
39.978259,116.326721,0,161,39745.1731597222,2008-10-24,04:09:21
39.978256,116.326727,0,162,39745.1732175926,2008-10-24,04:09:26
39.97826,116.326725,0,163,39745.173275463,2008-10-24,04:09:31
39.97826,116.326725,0,163,39745.1733101852,2008-10-24,04:09:34
39.978259,116.326723,0,164,39745.1733333333,2008-10-24,04:09:36
39.978246,116.326677,0,164,39745.1733912037,2008-10-24,04:09:41
39.978199,116.32665,0,161,39745.1734490741,2008-10-24,04:09:46
39.978108,116.326664,0,156,39745.1735069444,2008-10-24,04:09:51
39.978037,116.326672,0,148,39745.1735648148,2008-10-24,04:09:56
39.97799,116.326712,0,139,39745.1736226852,2008-10-24,04:10:01
39.977965,116.326762,0,135,39745.1736805556,2008-10-24,04:10:06
39.977977,116.326773,0,127,39745.1737384259,2008-10-24,04:10:11
39.977997,116.32672,0,125,39745.1737962963,2008-10-24,04:10:16
39.977993,116.326697,0,121,39745.1738541667,2008-10-24,04:10:21
39.977994,116.32665,0,120,39745.173912037,2008-10-24,04:10:26
39.977984,116.326653,0,121,39745.1739699074,2008-10-24,04:10:31
39.977984,116.326653,0,121,39745.1740046296,2008-10-24,04:10:34
39.977982,116.326655,0,121,39745.1740277778,2008-10-24,04:10:36
39.977973,116.326634,0,123,39745.1740856481,2008-10-24,04:10:41
39.977961,116.326605,0,124,39745.1741435185,2008-10-24,04:10:46
39.977921,116.326477,0,129,39745.1742013889,2008-10-24,04:10:51
39.977885,116.326371,0,132,39745.1742592593,2008-10-24,04:10:56
39.977881,116.326271,0,135,39745.1743171296,2008-10-24,04:11:01
39.977769,116.326216,0,132,39745.1743634259,2008-10-24,04:11:05
39.977741,116.326215,0,132,39745.1744212963,2008-10-24,04:11:10
39.977759,116.326254,0,132,39745.1744791667,2008-10-24,04:11:15
39.977744,116.326225,0,135,39745.174537037,2008-10-24,04:11:20
39.97777,116.326171,0,137,39745.1745949074,2008-10-24,04:11:25
39.977784,116.326168,0,137,39745.1746527778,2008-10-24,04:11:30
39.977815,116.326154,0,137,39745.1747106481,2008-10-24,04:11:35
39.977855,116.326172,0,137,39745.1747685185,2008-10-24,04:11:40
39.977812,116.326186,0,138,39745.1748263889,2008-10-24,04:11:45
39.97778,116.32621,0,140,39745.1748842593,2008-10-24,04:11:50
39.977763,116.326242,0,142,39745.1749421296,2008-10-24,04:11:55
39.977793,116.326287,0,143,39745.175,2008-10-24,04:12:00
39.977794,116.326316,0,144,39745.1750578704,2008-10-24,04:12:05
39.977808,116.32638,0,145,39745.1751157407,2008-10-24,04:12:10
39.977821,116.326408,0,145,39745.1751736111,2008-10-24,04:12:15
39.977866,116.326482,0,144,39745.1752314815,2008-10-24,04:12:20
39.977884,116.326524,0,146,39745.1752893519,2008-10-24,04:12:25
39.977908,116.326569,0,143,39745.1753472222,2008-10-24,04:12:30
39.977901,116.326583,0,144,39745.1754050926,2008-10-24,04:12:35
39.9779,116.326579,0,145,39745.175462963,2008-10-24,04:12:40
39.9779,116.326579,0,145,39745.1754976852,2008-10-24,04:12:43
39.977894,116.326587,0,145,39745.1755208333,2008-10-24,04:12:45
39.97788,116.326623,0,145,39745.1755787037,2008-10-24,04:12:50
39.977854,116.326674,0,145,39745.1756365741,2008-10-24,04:12:55
39.97788,116.326752,0,145,39745.1756944444,2008-10-24,04:13:00
39.977895,116.32676,0,145,39745.1757523148,2008-10-24,04:13:05
39.977916,116.326763,0,145,39745.1758101852,2008-10-24,04:13:10
39.977933,116.326762,0,145,39745.1758680556,2008-10-24,04:13:15
39.977954,116.326774,0,145,39745.1759259259,2008-10-24,04:13:20
39.977973,116.326779,0,145,39745.1759837963,2008-10-24,04:13:25
39.977985,116.326772,0,145,39745.1760416667,2008-10-24,04:13:30
39.97798,116.32674,0,145,39745.176099537,2008-10-24,04:13:35
39.978139,116.326698,0,208,39745.2278356481,2008-10-24,05:28:05
39.978036,116.326806,0,108,39745.2278587963,2008-10-24,05:28:07
39.978108,116.326779,0,136,39745.2278819444,2008-10-24,05:28:09
39.97819,116.326695,0,120,39745.2279398148,2008-10-24,05:28:14
39.978249,116.326669,0,128,39745.2279976852,2008-10-24,05:28:19
39.978275,116.326711,0,122,39745.2280555556,2008-10-24,05:28:24
39.978275,116.326711,0,122,39745.2280902778,2008-10-24,05:28:27
39.978281,116.326719,0,129,39745.2281134259,2008-10-24,05:28:29
39.978286,116.326761,0,136,39745.2281712963,2008-10-24,05:28:34
39.978276,116.326762,0,144,39745.2282291667,2008-10-24,05:28:39
39.978276,116.326762,0,144,39745.2282638889,2008-10-24,05:28:42
39.978279,116.326757,0,149,39745.228287037,2008-10-24,05:28:44
39.978283,116.326769,0,150,39745.2283449074,2008-10-24,05:28:49
39.978344,116.326696,0,160,39745.2284027778,2008-10-24,05:28:54
39.978451,116.326664,0,166,39745.2284490741,2008-10-24,05:28:58
39.978562,116.3267,0,160,39745.2284953704,2008-10-24,05:29:02
39.978658,116.326768,0,160,39745.2285416667,2008-10-24,05:29:06
39.978753,116.326759,0,156,39745.2285763889,2008-10-24,05:29:09
39.978861,116.326751,0,150,39745.2286111111,2008-10-24,05:29:12
39.978955,116.326778,0,145,39745.2286458333,2008-10-24,05:29:15
39.97899,116.326886,0,148,39745.2286921296,2008-10-24,05:29:19
39.97898,116.327002,0,156,39745.2287268518,2008-10-24,05:29:22
39.979047,116.327045,0,172,39745.2287847222,2008-10-24,05:29:27
39.979151,116.327079,0,179,39745.2288078704,2008-10-24,05:29:29
39.979248,116.327075,0,185,39745.2288425926,2008-10-24,05:29:32
39.979367,116.327085,0,193,39745.2288773148,2008-10-24,05:29:35
39.97948,116.3271,0,201,39745.228912037,2008-10-24,05:29:38
39.979581,116.327092,0,207,39745.2289467593,2008-10-24,05:29:41
39.979686,116.327066,0,195,39745.2289930556,2008-10-24,05:29:45
39.979796,116.32704,0,186,39745.2290393518,2008-10-24,05:29:49
39.979845,116.326923,0,187,39745.2290856481,2008-10-24,05:29:53
39.979827,116.32678,0,177,39745.2291319444,2008-10-24,05:29:57
39.979821,116.326633,0,177,39745.2291782407,2008-10-24,05:30:01
39.979809,116.326515,0,177,39745.229224537,2008-10-24,05:30:05
39.9798,116.326382,0,178,39745.2292824074,2008-10-24,05:30:10
39.979808,116.326247,0,175,39745.2293171296,2008-10-24,05:30:13
39.979808,116.326107,0,174,39745.2293518518,2008-10-24,05:30:16
39.979794,116.325961,0,178,39745.2293865741,2008-10-24,05:30:19
39.979749,116.325817,0,172,39745.2294212963,2008-10-24,05:30:22
39.979731,116.325681,0,165,39745.2294560185,2008-10-24,05:30:25
39.979711,116.325543,0,168,39745.2294907407,2008-10-24,05:30:28
39.979729,116.325387,0,169,39745.229525463,2008-10-24,05:30:31
39.979733,116.325234,0,168,39745.2295601852,2008-10-24,05:30:34
39.979718,116.325105,0,164,39745.2295949074,2008-10-24,05:30:37
39.979701,116.324974,0,159,39745.2296296296,2008-10-24,05:30:40
39.979674,116.324837,0,156,39745.2296643518,2008-10-24,05:30:43
39.979682,116.324681,0,155,39745.2296990741,2008-10-24,05:30:46
39.979674,116.324535,0,157,39745.2297337963,2008-10-24,05:30:49
39.979693,116.324393,0,155,39745.2297569444,2008-10-24,05:30:51
39.979689,116.324255,0,153,39745.2297916667,2008-10-24,05:30:54
39.979698,116.324092,0,148,39745.2298263889,2008-10-24,05:30:57
39.979689,116.323932,0,147,39745.2298611111,2008-10-24,05:31:00
39.979667,116.323789,0,143,39745.2298958333,2008-10-24,05:31:03
39.979636,116.32366,0,145,39745.2299421296,2008-10-24,05:31:07
39.979581,116.323546,0,147,39745.2299884259,2008-10-24,05:31:11
39.979532,116.323429,0,145,39745.2300347222,2008-10-24,05:31:15
39.97955,116.323285,0,147,39745.2300578704,2008-10-24,05:31:17
39.979533,116.323162,0,148,39745.2300810185,2008-10-24,05:31:19
39.979543,116.323046,0,148,39745.2301041667,2008-10-24,05:31:21
39.979552,116.3229,0,152,39745.2301273148,2008-10-24,05:31:23
39.979566,116.322769,0,154,39745.230150463,2008-10-24,05:31:25
39.979596,116.322622,0,155,39745.2301736111,2008-10-24,05:31:27
39.97962,116.322479,0,151,39745.2301967593,2008-10-24,05:31:29
39.97962,116.322308,0,142,39745.2302314815,2008-10-24,05:31:32
39.979609,116.322149,0,135,39745.2302662037,2008-10-24,05:31:35
39.979608,116.321986,0,128,39745.2303009259,2008-10-24,05:31:38
39.979603,116.321827,0,123,39745.2303356482,2008-10-24,05:31:41
39.9796,116.321671,0,124,39745.2303703704,2008-10-24,05:31:44
39.979607,116.321519,0,120,39745.2304050926,2008-10-24,05:31:47
39.979604,116.321375,0,121,39745.2304398148,2008-10-24,05:31:50
39.979608,116.32123,0,116,39745.230474537,2008-10-24,05:31:53
39.979626,116.321053,0,114,39745.2305092593,2008-10-24,05:31:56
39.97964,116.320892,0,111,39745.2305439815,2008-10-24,05:31:59
39.979661,116.320722,0,109,39745.2305787037,2008-10-24,05:32:02
39.979675,116.320557,0,109,39745.2306134259,2008-10-24,05:32:05
39.979679,116.320398,0,109,39745.2306481482,2008-10-24,05:32:08
39.979677,116.320269,0,108,39745.2306828704,2008-10-24,05:32:11
39.979676,116.320123,0,111,39745.2307175926,2008-10-24,05:32:14
39.979676,116.319969,0,110,39745.2307523148,2008-10-24,05:32:17
39.979683,116.319814,0,109,39745.230787037,2008-10-24,05:32:20
39.979696,116.31969,0,108,39745.2308217593,2008-10-24,05:32:23
39.979704,116.319551,0,111,39745.2308449074,2008-10-24,05:32:25
39.979694,116.319409,0,109,39745.2308796296,2008-10-24,05:32:28
39.979649,116.319289,0,113,39745.2309027778,2008-10-24,05:32:30
39.979637,116.319171,0,115,39745.2309375,2008-10-24,05:32:33
39.979723,116.319068,0,119,39745.2309606481,2008-10-24,05:32:35
39.979737,116.318955,0,127,39745.2309953704,2008-10-24,05:32:38
39.979748,116.318806,0,131,39745.2310416667,2008-10-24,05:32:42
39.979728,116.318645,0,132,39745.231087963,2008-10-24,05:32:46
39.979709,116.318521,0,134,39745.2311226852,2008-10-24,05:32:49
39.979753,116.318385,0,129,39745.2311689815,2008-10-24,05:32:53
39.979758,116.318254,0,130,39745.2312037037,2008-10-24,05:32:56
39.979775,116.318106,0,132,39745.2312384259,2008-10-24,05:32:59
39.979769,116.317951,0,138,39745.2312731481,2008-10-24,05:33:02
39.979753,116.31779,0,136,39745.2313078704,2008-10-24,05:33:05
39.97976,116.317636,0,149,39745.2313425926,2008-10-24,05:33:08
39.979762,116.317478,0,151,39745.2313773148,2008-10-24,05:33:11
39.97976,116.317338,0,151,39745.231412037,2008-10-24,05:33:14
39.979756,116.317187,0,148,39745.2314467593,2008-10-24,05:33:17
39.979751,116.317046,0,151,39745.2314814815,2008-10-24,05:33:20
39.979738,116.316895,0,151,39745.2315162037,2008-10-24,05:33:23
39.979749,116.316733,0,154,39745.2315509259,2008-10-24,05:33:26
39.979734,116.31658,0,158,39745.2315856481,2008-10-24,05:33:29
39.979742,116.316436,0,165,39745.2316203704,2008-10-24,05:33:32
39.979735,116.316272,0,167,39745.2316550926,2008-10-24,05:33:35
39.979745,116.316153,0,170,39745.2316782407,2008-10-24,05:33:37
39.979731,116.316034,0,169,39745.2317013889,2008-10-24,05:33:39
39.979713,116.315919,0,173,39745.231724537,2008-10-24,05:33:41
39.979702,116.31576,0,180,39745.2317592593,2008-10-24,05:33:44
39.979689,116.315628,0,183,39745.2317939815,2008-10-24,05:33:47
39.979684,116.315482,0,189,39745.2318287037,2008-10-24,05:33:50
39.97968,116.31535,0,196,39745.2318634259,2008-10-24,05:33:53
39.979685,116.315218,0,200,39745.2318981481,2008-10-24,05:33:56
39.979684,116.315088,0,209,39745.2319444444,2008-10-24,05:34:00
39.979698,116.314973,0,217,39745.2319675926,2008-10-24,05:34:02
39.979682,116.314858,0,222,39745.2319907407,2008-10-24,05:34:04
39.979681,116.314711,0,236,39745.232025463,2008-10-24,05:34:07
39.979669,116.314548,0,245,39745.2320601852,2008-10-24,05:34:10
39.979654,116.314398,0,242,39745.2320949074,2008-10-24,05:34:13
39.979637,116.314247,0,240,39745.2321296296,2008-10-24,05:34:16
39.979625,116.314091,0,230,39745.2321643519,2008-10-24,05:34:19
39.979614,116.313938,0,224,39745.2321990741,2008-10-24,05:34:22
39.979605,116.313787,0,211,39745.2322337963,2008-10-24,05:34:25
39.979592,116.313653,0,191,39745.2322685185,2008-10-24,05:34:28
39.979587,116.313526,0,190,39745.2323032407,2008-10-24,05:34:31
39.979578,116.313381,0,179,39745.232337963,2008-10-24,05:34:34
39.979578,116.31324,0,172,39745.2323726852,2008-10-24,05:34:37
39.979581,116.313081,0,181,39745.2324074074,2008-10-24,05:34:40
39.979577,116.312948,0,184,39745.2324421296,2008-10-24,05:34:43
39.979567,116.312816,0,178,39745.2324768519,2008-10-24,05:34:46
39.97955,116.312682,0,173,39745.2325115741,2008-10-24,05:34:49
39.979545,116.312547,0,171,39745.2325462963,2008-10-24,05:34:52
39.979543,116.312411,0,170,39745.2325810185,2008-10-24,05:34:55
39.979533,116.312281,0,170,39745.2326157407,2008-10-24,05:34:58
39.979533,116.312162,0,169,39745.232650463,2008-10-24,05:35:01
39.979534,116.312037,0,168,39745.2326851852,2008-10-24,05:35:04
39.979511,116.311904,0,167,39745.2327199074,2008-10-24,05:35:07
39.979513,116.311756,0,169,39745.2327662037,2008-10-24,05:35:11
39.979531,116.31161,0,169,39745.2328125,2008-10-24,05:35:15
39.979594,116.311497,0,168,39745.2328472222,2008-10-24,05:35:18
39.979675,116.311438,0,165,39745.2328819444,2008-10-24,05:35:21
39.979709,116.311353,0,147,39745.2329398148,2008-10-24,05:35:26
39.979614,116.31127,0,142,39745.232962963,2008-10-24,05:35:28
39.979618,116.311127,0,135,39745.2330208333,2008-10-24,05:35:33
39.979691,116.311028,0,132,39745.2330787037,2008-10-24,05:35:38
39.979807,116.310985,0,130,39745.233125,2008-10-24,05:35:42
39.979899,116.310951,0,126,39745.2331712963,2008-10-24,05:35:46
39.979997,116.310932,0,125,39745.2332291667,2008-10-24,05:35:51
39.980088,116.310938,0,131,39745.233287037,2008-10-24,05:35:56
39.980088,116.310938,0,131,39745.2333217593,2008-10-24,05:35:59
39.980091,116.310941,0,134,39745.2333449074,2008-10-24,05:36:01
39.980072,116.310937,0,136,39745.2334027778,2008-10-24,05:36:06
39.980098,116.310944,0,142,39745.2334606481,2008-10-24,05:36:11
39.980146,116.310941,0,145,39745.2335185185,2008-10-24,05:36:16
39.980194,116.310923,0,148,39745.2335763889,2008-10-24,05:36:21
39.98024,116.310901,0,149,39745.2336342593,2008-10-24,05:36:26
39.980299,116.310893,0,151,39745.2336921296,2008-10-24,05:36:31
39.980342,116.310877,0,150,39745.23375,2008-10-24,05:36:36
39.980395,116.310863,0,157,39745.2338078704,2008-10-24,05:36:41
39.980466,116.310882,0,159,39745.2338657407,2008-10-24,05:36:46
39.980507,116.310867,0,159,39745.2339236111,2008-10-24,05:36:51
39.980577,116.310842,0,155,39745.2339814815,2008-10-24,05:36:56
39.980664,116.310847,0,145,39745.2340393519,2008-10-24,05:37:01
39.980736,116.310846,0,142,39745.2340972222,2008-10-24,05:37:06
39.98078,116.31082,0,153,39745.2341550926,2008-10-24,05:37:11
39.980846,116.310785,0,158,39745.234212963,2008-10-24,05:37:16
39.980895,116.310789,0,163,39745.2342708333,2008-10-24,05:37:21
39.980966,116.310797,0,164,39745.2343287037,2008-10-24,05:37:26
39.981023,116.310784,0,165,39745.2343865741,2008-10-24,05:37:31
39.981091,116.31078,0,167,39745.2344444444,2008-10-24,05:37:36
39.981143,116.310768,0,167,39745.2345023148,2008-10-24,05:37:41
39.981194,116.310755,0,166,39745.2345601852,2008-10-24,05:37:46
39.981267,116.310767,0,172,39745.2346180556,2008-10-24,05:37:51
39.981325,116.310784,0,173,39745.2346759259,2008-10-24,05:37:56
39.981367,116.310761,0,180,39745.2347337963,2008-10-24,05:38:01
39.98142,116.310777,0,184,39745.2347916667,2008-10-24,05:38:06
39.98149,116.310774,0,179,39745.234849537,2008-10-24,05:38:11
39.98155,116.310781,0,183,39745.2349074074,2008-10-24,05:38:16
39.981589,116.310747,0,190,39745.2349652778,2008-10-24,05:38:21
39.98165,116.310745,0,188,39745.2350231481,2008-10-24,05:38:26
39.981727,116.310759,0,181,39745.2350810185,2008-10-24,05:38:31
39.98178,116.310764,0,176,39745.2351388889,2008-10-24,05:38:36
39.981846,116.310785,0,169,39745.2351967593,2008-10-24,05:38:41
39.981877,116.310769,0,169,39745.2352546296,2008-10-24,05:38:46
39.981938,116.310763,0,171,39745.2353125,2008-10-24,05:38:51
39.982026,116.310835,0,171,39745.2353587963,2008-10-24,05:38:55
39.982081,116.310869,0,180,39745.2354166667,2008-10-24,05:39:00
39.982171,116.310918,0,183,39745.235474537,2008-10-24,05:39:05
39.982239,116.310949,0,196,39745.2355324074,2008-10-24,05:39:10
39.982304,116.310994,0,206,39745.2355902778,2008-10-24,05:39:15
39.982337,116.311004,0,219,39745.2356481481,2008-10-24,05:39:20
39.982412,116.311043,0,227,39745.2357060185,2008-10-24,05:39:25
39.982485,116.311053,0,229,39745.2357638889,2008-10-24,05:39:30
39.98256,116.311112,0,230,39745.2358217593,2008-10-24,05:39:35
39.982549,116.311085,0,235,39745.2358796296,2008-10-24,05:39:40
39.982557,116.311043,0,237,39745.2359375,2008-10-24,05:39:45
39.982579,116.311058,0,238,39745.2359953704,2008-10-24,05:39:50
39.982654,116.311218,0,241,39745.2360300926,2008-10-24,05:39:53
39.982671,116.311261,0,237,39745.236087963,2008-10-24,05:39:58
39.982712,116.311274,0,233,39745.2361458333,2008-10-24,05:40:03
39.982753,116.311289,0,228,39745.2362037037,2008-10-24,05:40:08
39.982744,116.311288,0,221,39745.2362615741,2008-10-24,05:40:13
39.982722,116.311254,0,214,39745.2363194444,2008-10-24,05:40:18
39.982684,116.311197,0,208,39745.2363773148,2008-10-24,05:40:23
39.982277,116.311883,0,498,39745.2560416667,2008-10-24,06:08:42
39.982363,116.31203,0,526,39745.2560532407,2008-10-24,06:08:43
39.982695,116.311455,0,162,39745.2560648148,2008-10-24,06:08:44
39.982564,116.311239,0,190,39745.2560763889,2008-10-24,06:08:45
39.982535,116.311215,0,194,39745.2561342593,2008-10-24,06:08:50
39.982555,116.311715,0,255,39745.2561574074,2008-10-24,06:08:52
39.982465,116.311497,0,256,39745.2561921296,2008-10-24,06:08:55
39.982392,116.311339,0,241,39745.2562152778,2008-10-24,06:08:57
39.982349,116.311119,0,230,39745.2562384259,2008-10-24,06:08:59
39.982368,116.311285,0,237,39745.25625,2008-10-24,06:09:00
39.982279,116.311163,0,234,39745.2562731481,2008-10-24,06:09:02
39.982247,116.311049,0,217,39745.2562847222,2008-10-24,06:09:03
39.982237,116.310842,0,184,39745.2563078704,2008-10-24,06:09:05
39.982117,116.310683,0,194,39745.2563310185,2008-10-24,06:09:07
39.982068,116.310737,0,209,39745.2563888889,2008-10-24,06:09:12
39.982027,116.310733,0,206,39745.2564467593,2008-10-24,06:09:17
39.982004,116.310657,0,197,39745.2565046296,2008-10-24,06:09:22
39.982002,116.310501,0,193,39745.2565509259,2008-10-24,06:09:26
39.981994,116.310442,0,196,39745.2566087963,2008-10-24,06:09:31
39.981992,116.310306,0,201,39745.2566319444,2008-10-24,06:09:33
39.981691,116.310004,0,201,39745.2566435185,2008-10-24,06:09:34
39.981754,116.309789,0,200,39745.2566550926,2008-10-24,06:09:35
39.981714,116.309808,0,216,39745.256712963,2008-10-24,06:09:40
39.98169,116.309805,0,220,39745.2567708333,2008-10-24,06:09:45
39.981672,116.309804,0,221,39745.2568287037,2008-10-24,06:09:50
39.981673,116.309813,0,221,39745.2568865741,2008-10-24,06:09:55
39.981581,116.30992,0,224,39745.2569097222,2008-10-24,06:09:57
39.981528,116.31003,0,229,39745.2569212963,2008-10-24,06:09:58
39.981465,116.310036,0,237,39745.2569791667,2008-10-24,06:10:03
39.981427,116.309953,0,242,39745.257037037,2008-10-24,06:10:08
39.981403,116.310031,0,266,39745.2570717593,2008-10-24,06:10:11
39.981396,116.310076,0,271,39745.2571296296,2008-10-24,06:10:16
39.981397,116.310105,0,284,39745.2571875,2008-10-24,06:10:21
39.981374,116.310185,0,303,39745.2572453704,2008-10-24,06:10:26
39.981336,116.310276,0,323,39745.2572916667,2008-10-24,06:10:30
39.981309,116.310346,0,341,39745.257349537,2008-10-24,06:10:35
39.981301,116.310362,0,343,39745.2574074074,2008-10-24,06:10:40
39.981294,116.310426,0,345,39745.2574652778,2008-10-24,06:10:45
39.981281,116.310512,0,366,39745.2575231481,2008-10-24,06:10:50
39.981283,116.310482,0,369,39745.2575810185,2008-10-24,06:10:55
39.981278,116.310499,0,373,39745.2576388889,2008-10-24,06:11:00
39.981319,116.310467,0,372,39745.2576967593,2008-10-24,06:11:05
39.981251,116.310326,0,418,39745.2577199074,2008-10-24,06:11:07
39.981217,116.31032,0,423,39745.2577777778,2008-10-24,06:11:12
39.981217,116.31032,0,423,39745.2578125,2008-10-24,06:11:15
39.981222,116.310322,0,423,39745.2578356481,2008-10-24,06:11:17
39.981235,116.310339,0,425,39745.2578935185,2008-10-24,06:11:22
39.98123,116.310339,0,425,39745.2579513889,2008-10-24,06:11:27
39.981231,116.310339,0,425,39745.2580092593,2008-10-24,06:11:32
39.981235,116.310339,0,425,39745.2580671296,2008-10-24,06:11:37
39.981235,116.310339,0,425,39745.2581018518,2008-10-24,06:11:40
39.98124,116.310336,0,425,39745.258125,2008-10-24,06:11:42
39.981328,116.3105,0,421,39745.2581597222,2008-10-24,06:11:45
39.981422,116.310485,0,414,39745.2582175926,2008-10-24,06:11:50
39.981484,116.310472,0,407,39745.258275463,2008-10-24,06:11:55
39.981503,116.310368,0,425,39745.2583217593,2008-10-24,06:11:59
39.981584,116.310285,0,424,39745.2583449074,2008-10-24,06:12:01
39.981725,116.310224,0,416,39745.2583680556,2008-10-24,06:12:03
39.981722,116.31019,0,415,39745.2583796296,2008-10-24,06:12:04
39.981807,116.310144,0,408,39745.2584143518,2008-10-24,06:12:07
39.981797,116.310057,0,400,39745.2584722222,2008-10-24,06:12:12
39.981786,116.309886,0,401,39745.2585185185,2008-10-24,06:12:16
39.981734,116.309763,0,393,39745.2585648148,2008-10-24,06:12:20
39.981718,116.309676,0,385,39745.2586226852,2008-10-24,06:12:25
39.981722,116.309663,0,385,39745.2586805556,2008-10-24,06:12:30
39.981718,116.309663,0,385,39745.2587384259,2008-10-24,06:12:35
39.981718,116.309663,0,385,39745.2587731481,2008-10-24,06:12:38
39.981713,116.309667,0,383,39745.2587962963,2008-10-24,06:12:40
39.981736,116.309689,0,385,39745.2588541667,2008-10-24,06:12:45
39.981752,116.309706,0,387,39745.258912037,2008-10-24,06:12:50
39.981751,116.309705,0,387,39745.2589699074,2008-10-24,06:12:55
39.981748,116.309708,0,387,39745.2590277778,2008-10-24,06:13:00
39.981747,116.309714,0,388,39745.2590856481,2008-10-24,06:13:05
39.981748,116.309722,0,388,39745.2591435185,2008-10-24,06:13:10
39.98175,116.309725,0,388,39745.2592013889,2008-10-24,06:13:15
39.981748,116.309728,0,388,39745.2592592593,2008-10-24,06:13:20
39.981748,116.309728,0,388,39745.2592939815,2008-10-24,06:13:23
39.981744,116.309732,0,388,39745.2593171296,2008-10-24,06:13:25
39.981745,116.309853,0,384,39745.2593518518,2008-10-24,06:13:28
39.98174,116.309913,0,385,39745.2594097222,2008-10-24,06:13:33
39.98174,116.309913,0,385,39745.2594444444,2008-10-24,06:13:36
39.981745,116.309914,0,384,39745.2594675926,2008-10-24,06:13:38
39.981739,116.309746,0,384,39745.2595138889,2008-10-24,06:13:42
39.981757,116.309653,0,383,39745.2595717593,2008-10-24,06:13:47
39.981719,116.309637,0,392,39745.2596296296,2008-10-24,06:13:52
39.981698,116.309658,0,396,39745.2596875,2008-10-24,06:13:57
39.981749,116.309606,0,400,39745.2597453704,2008-10-24,06:14:02
39.981736,116.309607,0,401,39745.2598032407,2008-10-24,06:14:07
39.981721,116.30963,0,400,39745.2598611111,2008-10-24,06:14:12
39.981689,116.309685,0,440,39745.2598726852,2008-10-24,06:14:13
39.981634,116.309797,0,439,39745.2598958333,2008-10-24,06:14:15
39.981576,116.309914,0,434,39745.2599189815,2008-10-24,06:14:17
39.981527,116.310045,0,447,39745.2599652778,2008-10-24,06:14:21
39.981532,116.310104,0,443,39745.2600231481,2008-10-24,06:14:26
39.981535,116.310105,0,443,39745.2600810185,2008-10-24,06:14:31
39.981541,116.310107,0,444,39745.2601388889,2008-10-24,06:14:36
39.981541,116.310107,0,444,39745.2601967593,2008-10-24,06:14:41
39.981541,116.310107,0,444,39745.2602314815,2008-10-24,06:14:44
39.981538,116.310108,0,444,39745.2602546296,2008-10-24,06:14:46
39.981546,116.310122,0,444,39745.2603125,2008-10-24,06:14:51
39.981546,116.310124,0,443,39745.2603703704,2008-10-24,06:14:56
39.981546,116.310124,0,443,39745.2604050926,2008-10-24,06:14:59
39.981552,116.31013,0,443,39745.2604282407,2008-10-24,06:15:01
39.981541,116.310423,0,440,39745.2604513889,2008-10-24,06:15:03
39.981466,116.310548,0,437,39745.260462963,2008-10-24,06:15:04
39.981441,116.310685,0,423,39745.260474537,2008-10-24,06:15:05
39.981398,116.310801,0,410,39745.2605092593,2008-10-24,06:15:08
39.981419,116.310817,0,404,39745.2605671296,2008-10-24,06:15:13
39.981419,116.310817,0,404,39745.2606018518,2008-10-24,06:15:16
39.981413,116.310817,0,403,39745.260625,2008-10-24,06:15:18
39.981438,116.310809,0,399,39745.2606828704,2008-10-24,06:15:23
39.981453,116.310812,0,394,39745.2607407407,2008-10-24,06:15:28
39.981496,116.310814,0,387,39745.2607986111,2008-10-24,06:15:33
39.981528,116.310837,0,382,39745.2608564815,2008-10-24,06:15:38
39.981528,116.310837,0,382,39745.2608912037,2008-10-24,06:15:41
39.98153,116.310838,0,381,39745.2609143518,2008-10-24,06:15:43
39.981529,116.310824,0,368,39745.2609722222,2008-10-24,06:15:48
39.981535,116.310815,0,359,39745.2610300926,2008-10-24,06:15:53
39.981548,116.310815,0,358,39745.261087963,2008-10-24,06:15:58
39.981545,116.310814,0,358,39745.2611458333,2008-10-24,06:16:03
39.981546,116.310813,0,358,39745.2612037037,2008-10-24,06:16:08
39.981546,116.310813,0,358,39745.2612384259,2008-10-24,06:16:11
39.981548,116.310812,0,358,39745.2612615741,2008-10-24,06:16:13
39.981658,116.310841,0,349,39745.2613194444,2008-10-24,06:16:18
39.981694,116.310856,0,341,39745.2613773148,2008-10-24,06:16:23
39.981687,116.310857,0,341,39745.2614351852,2008-10-24,06:16:28
39.98169,116.310859,0,341,39745.2614930556,2008-10-24,06:16:33
39.98169,116.310859,0,341,39745.2615277778,2008-10-24,06:16:36
39.981688,116.310858,0,341,39745.2615509259,2008-10-24,06:16:38
39.981735,116.310908,0,339,39745.2616087963,2008-10-24,06:16:43
39.981792,116.310921,0,338,39745.2616666667,2008-10-24,06:16:48
39.981792,116.310921,0,338,39745.2617013889,2008-10-24,06:16:51
39.981799,116.31092,0,338,39745.261724537,2008-10-24,06:16:53
39.981888,116.31096,0,335,39745.2617476852,2008-10-24,06:16:55
39.981935,116.311013,0,331,39745.2618055556,2008-10-24,06:17:00
39.981935,116.311013,0,331,39745.2618402778,2008-10-24,06:17:03
39.981934,116.311014,0,331,39745.2618634259,2008-10-24,06:17:05
39.981924,116.311005,0,330,39745.2619212963,2008-10-24,06:17:10
39.981918,116.311004,0,330,39745.2619791667,2008-10-24,06:17:15
39.981916,116.311002,0,330,39745.262037037,2008-10-24,06:17:20
39.981917,116.310999,0,330,39745.2620949074,2008-10-24,06:17:25
39.981918,116.310999,0,329,39745.2621527778,2008-10-24,06:17:30
39.981923,116.311002,0,329,39745.2622106481,2008-10-24,06:17:35
39.981921,116.311,0,328,39745.2622685185,2008-10-24,06:17:40
39.98192,116.311002,0,328,39745.2623263889,2008-10-24,06:17:45
39.981912,116.311003,0,328,39745.2623842593,2008-10-24,06:17:50
39.981914,116.311003,0,328,39745.2624421296,2008-10-24,06:17:55
39.981908,116.310997,0,328,39745.2625,2008-10-24,06:18:00
39.981908,116.310997,0,328,39745.2625347222,2008-10-24,06:18:03
39.981905,116.310996,0,328,39745.2625578704,2008-10-24,06:18:05
39.981935,116.31095,0,322,39745.2626157407,2008-10-24,06:18:10
39.981913,116.310933,0,322,39745.2626736111,2008-10-24,06:18:15
39.9819,116.310919,0,322,39745.2627314815,2008-10-24,06:18:20
39.981895,116.310915,0,322,39745.2627893519,2008-10-24,06:18:25
39.981897,116.310919,0,322,39745.2628472222,2008-10-24,06:18:30
39.981897,116.310919,0,322,39745.2628819444,2008-10-24,06:18:33
39.981897,116.310922,0,321,39745.2629050926,2008-10-24,06:18:35
39.981893,116.310912,0,320,39745.262962963,2008-10-24,06:18:40
39.981893,116.310912,0,320,39745.2629976852,2008-10-24,06:18:43
39.981895,116.310906,0,320,39745.2630208333,2008-10-24,06:18:45
39.981979,116.310924,0,293,39745.2630787037,2008-10-24,06:18:50
39.981931,116.310913,0,265,39745.2631365741,2008-10-24,06:18:55
39.981934,116.310911,0,265,39745.2631944444,2008-10-24,06:19:00
39.981931,116.310913,0,265,39745.2632523148,2008-10-24,06:19:05
39.981927,116.310909,0,265,39745.2633101852,2008-10-24,06:19:10
39.981922,116.310904,0,265,39745.2633680556,2008-10-24,06:19:15
39.981922,116.310904,0,265,39745.2634027778,2008-10-24,06:19:18
39.981916,116.310901,0,265,39745.2634259259,2008-10-24,06:19:20
39.981904,116.310902,0,266,39745.2634837963,2008-10-24,06:19:25
39.981896,116.310904,0,267,39745.2635416667,2008-10-24,06:19:30
39.981896,116.310906,0,268,39745.263599537,2008-10-24,06:19:35
39.981897,116.310909,0,269,39745.2636574074,2008-10-24,06:19:40
39.981893,116.310912,0,271,39745.2637152778,2008-10-24,06:19:45
39.981889,116.310914,0,272,39745.2637731481,2008-10-24,06:19:50
39.981886,116.310915,0,274,39745.2638310185,2008-10-24,06:19:55
39.981886,116.310915,0,274,39745.2638657407,2008-10-24,06:19:58
39.981887,116.310914,0,276,39745.2638888889,2008-10-24,06:20:00
39.981814,116.310723,0,288,39745.263900463,2008-10-24,06:20:01
39.981844,116.310597,0,287,39745.263912037,2008-10-24,06:20:02
39.981819,116.310634,0,306,39745.2639699074,2008-10-24,06:20:07
39.981851,116.310756,0,309,39745.2640046296,2008-10-24,06:20:10
39.981852,116.310803,0,316,39745.2640625,2008-10-24,06:20:15
39.981825,116.310874,0,332,39745.2641203704,2008-10-24,06:20:20
39.981813,116.31092,0,329,39745.2641782407,2008-10-24,06:20:25
39.981819,116.310939,0,328,39745.2642361111,2008-10-24,06:20:30
39.981831,116.310948,0,328,39745.2642939815,2008-10-24,06:20:35
39.981887,116.310937,0,305,39745.2643518519,2008-10-24,06:20:40
39.981881,116.310924,0,307,39745.2644097222,2008-10-24,06:20:45
39.981872,116.310922,0,308,39745.2644675926,2008-10-24,06:20:50
39.98166,116.310791,0,312,39745.2645138889,2008-10-24,06:20:54
39.981573,116.310763,0,317,39745.264525463,2008-10-24,06:20:55
39.98151,116.310782,0,328,39745.2645833333,2008-10-24,06:21:00
39.981463,116.310746,0,345,39745.2646412037,2008-10-24,06:21:05
39.981463,116.310746,0,345,39745.2646759259,2008-10-24,06:21:08
39.981458,116.310747,0,342,39745.2646990741,2008-10-24,06:21:10
39.981424,116.310691,0,333,39745.2647569444,2008-10-24,06:21:15
39.981399,116.310675,0,335,39745.2648148148,2008-10-24,06:21:20
39.981331,116.310658,0,345,39745.2648726852,2008-10-24,06:21:25
39.981275,116.310637,0,349,39745.2649305556,2008-10-24,06:21:30
39.981274,116.310654,0,340,39745.2649884259,2008-10-24,06:21:35
39.981259,116.310661,0,330,39745.2650462963,2008-10-24,06:21:40
39.981255,116.310651,0,331,39745.2651041667,2008-10-24,06:21:45
39.981255,116.310651,0,331,39745.2651388889,2008-10-24,06:21:48
39.981256,116.310653,0,332,39745.265162037,2008-10-24,06:21:50
39.981255,116.310664,0,335,39745.2652199074,2008-10-24,06:21:55
39.98124,116.310696,0,334,39745.2652777778,2008-10-24,06:22:00
39.981231,116.310698,0,334,39745.2653356481,2008-10-24,06:22:05
39.981156,116.310702,0,331,39745.2653935185,2008-10-24,06:22:10
39.981066,116.310758,0,327,39745.2654513889,2008-10-24,06:22:15
39.981008,116.310815,0,328,39745.2655092593,2008-10-24,06:22:20
39.980988,116.310839,0,323,39745.2655671296,2008-10-24,06:22:25
39.980958,116.310851,0,322,39745.265625,2008-10-24,06:22:30
39.980933,116.310822,0,320,39745.2656828704,2008-10-24,06:22:35
39.980922,116.310818,0,319,39745.2657407407,2008-10-24,06:22:40
39.980822,116.310812,0,327,39745.2657986111,2008-10-24,06:22:45
39.980782,116.310816,0,336,39745.2658564815,2008-10-24,06:22:50
39.980782,116.310817,0,337,39745.2659143518,2008-10-24,06:22:55
39.980782,116.310817,0,337,39745.2659490741,2008-10-24,06:22:58
39.980777,116.310817,0,338,39745.2659722222,2008-10-24,06:23:00
39.980647,116.310804,0,342,39745.2659953704,2008-10-24,06:23:02
39.980554,116.310764,0,347,39745.2660069444,2008-10-24,06:23:03
39.980449,116.310797,0,344,39745.2660532407,2008-10-24,06:23:07
39.980399,116.310795,0,342,39745.2661111111,2008-10-24,06:23:12
39.980308,116.310775,0,338,39745.2661458333,2008-10-24,06:23:15
39.980268,116.310822,0,320,39745.2662037037,2008-10-24,06:23:20
39.980233,116.310844,0,306,39745.2662615741,2008-10-24,06:23:25
39.980195,116.310899,0,280,39745.2662962963,2008-10-24,06:23:28
39.980195,116.310899,0,280,39745.2663310185,2008-10-24,06:23:31
39.980191,116.310899,0,280,39745.2663541667,2008-10-24,06:23:33
39.980138,116.310917,0,284,39745.266412037,2008-10-24,06:23:38
39.98013,116.3109,0,289,39745.2664699074,2008-10-24,06:23:43
39.980126,116.310899,0,290,39745.2665277778,2008-10-24,06:23:48
39.980132,116.3109,0,290,39745.2665856481,2008-10-24,06:23:53
39.980132,116.3109,0,290,39745.2666203704,2008-10-24,06:23:56
39.980134,116.310899,0,290,39745.2666435185,2008-10-24,06:23:58
39.980127,116.310873,0,283,39745.2667013889,2008-10-24,06:24:03
39.980127,116.310873,0,283,39745.2667361111,2008-10-24,06:24:06
39.980132,116.310873,0,283,39745.2667592593,2008-10-24,06:24:08
39.980144,116.310904,0,292,39745.2668171296,2008-10-24,06:24:13
39.980106,116.310804,0,306,39745.266875,2008-10-24,06:24:18
39.98009,116.310777,0,308,39745.2669328704,2008-10-24,06:24:23
39.98002,116.310731,0,337,39745.2669444444,2008-10-24,06:24:24
39.979867,116.310681,0,334,39745.2669791667,2008-10-24,06:24:27
39.979841,116.310698,0,332,39745.267037037,2008-10-24,06:24:32
39.979841,116.310698,0,332,39745.2670717593,2008-10-24,06:24:35
39.979837,116.310702,0,333,39745.2670949074,2008-10-24,06:24:37
39.979793,116.310794,0,321,39745.2671527778,2008-10-24,06:24:42
39.979803,116.310807,0,322,39745.2672106481,2008-10-24,06:24:47
39.979782,116.31086,0,326,39745.2672685185,2008-10-24,06:24:52
39.97974,116.310859,0,337,39745.2673263889,2008-10-24,06:24:57
39.979709,116.310844,0,343,39745.2673842593,2008-10-24,06:25:02
39.979698,116.310883,0,347,39745.2674421296,2008-10-24,06:25:07
39.979668,116.310825,0,351,39745.2675,2008-10-24,06:25:12
39.979581,116.310832,0,350,39745.2675578704,2008-10-24,06:25:17
39.979512,116.310865,0,351,39745.2676157407,2008-10-24,06:25:22
39.979509,116.310921,0,352,39745.2676736111,2008-10-24,06:25:27
39.979529,116.310971,0,354,39745.2677314815,2008-10-24,06:25:32
39.979527,116.31098,0,356,39745.2677893518,2008-10-24,06:25:37
39.979548,116.311059,0,359,39745.2678472222,2008-10-24,06:25:42
39.979423,116.311188,0,364,39745.2679050926,2008-10-24,06:25:47
39.979339,116.311287,0,366,39745.2679166667,2008-10-24,06:25:48
39.979267,116.311453,0,366,39745.2679398148,2008-10-24,06:25:50
39.979276,116.31157,0,365,39745.2679513889,2008-10-24,06:25:51
39.9793,116.311704,0,364,39745.267974537,2008-10-24,06:25:53
39.979356,116.311863,0,362,39745.2679976852,2008-10-24,06:25:55
39.979377,116.31199,0,364,39745.2680324074,2008-10-24,06:25:58
39.979495,116.312128,0,361,39745.2680555556,2008-10-24,06:26:00
39.979474,116.312259,0,366,39745.2680902778,2008-10-24,06:26:03
39.979484,116.312406,0,361,39745.2681134259,2008-10-24,06:26:05
39.979568,116.312635,0,351,39745.2681365741,2008-10-24,06:26:07
39.979582,116.312791,0,352,39745.2681828704,2008-10-24,06:26:11
39.979618,116.312911,0,346,39745.2682175926,2008-10-24,06:26:14
39.979636,116.313026,0,336,39745.2682407407,2008-10-24,06:26:16
39.979678,116.313164,0,332,39745.2682638889,2008-10-24,06:26:18
39.979688,116.313292,0,329,39745.2683101852,2008-10-24,06:26:22
39.979682,116.313443,0,338,39745.2683449074,2008-10-24,06:26:25
39.979614,116.313525,0,333,39745.2683796296,2008-10-24,06:26:28
39.979624,116.313682,0,332,39745.2684375,2008-10-24,06:26:33
39.979666,116.313803,0,339,39745.2684837963,2008-10-24,06:26:37
39.979677,116.313939,0,352,39745.2685300926,2008-10-24,06:26:41
39.979685,116.314057,0,360,39745.2685648148,2008-10-24,06:26:44
39.979694,116.314194,0,372,39745.268599537,2008-10-24,06:26:47
39.979706,116.314311,0,382,39745.2686226852,2008-10-24,06:26:49
39.979686,116.314437,0,387,39745.2686689815,2008-10-24,06:26:53
39.979698,116.314584,0,386,39745.2687037037,2008-10-24,06:26:56
39.979694,116.31473,0,398,39745.26875,2008-10-24,06:27:00
39.97969,116.314886,0,412,39745.2687962963,2008-10-24,06:27:04
39.979676,116.315014,0,405,39745.2688310185,2008-10-24,06:27:07
39.979695,116.315128,0,409,39745.2688657407,2008-10-24,06:27:10
39.979636,116.315263,0,400,39745.268900463,2008-10-24,06:27:13
39.979587,116.315389,0,388,39745.2689351852,2008-10-24,06:27:16
39.979619,116.315518,0,395,39745.2689699074,2008-10-24,06:27:19
39.979631,116.315647,0,399,39745.2690162037,2008-10-24,06:27:23
39.979643,116.315781,0,403,39745.2690625,2008-10-24,06:27:27
39.979646,116.315922,0,412,39745.2691203704,2008-10-24,06:27:32
39.979593,116.316059,0,426,39745.2691666667,2008-10-24,06:27:36
39.979515,116.316131,0,428,39745.2691898148,2008-10-24,06:27:38
39.97951,116.316266,0,433,39745.269224537,2008-10-24,06:27:41
39.979537,116.316398,0,439,39745.2692592593,2008-10-24,06:27:44
39.979564,116.316509,0,456,39745.2692939815,2008-10-24,06:27:47
39.979636,116.316634,0,453,39745.2693287037,2008-10-24,06:27:50
39.979656,116.31676,0,471,39745.269375,2008-10-24,06:27:54
39.979687,116.3169,0,476,39745.2694212963,2008-10-24,06:27:58
39.979723,116.317018,0,478,39745.2694560185,2008-10-24,06:28:01
39.97975,116.317129,0,473,39745.2694907407,2008-10-24,06:28:04
39.979781,116.317271,0,470,39745.269525463,2008-10-24,06:28:07
39.979788,116.317408,0,463,39745.2695717593,2008-10-24,06:28:11
39.979813,116.31754,0,466,39745.2696180556,2008-10-24,06:28:15
39.979837,116.317651,0,475,39745.2696643519,2008-10-24,06:28:19
39.979865,116.317702,0,459,39745.2697222222,2008-10-24,06:28:24
39.979863,116.317681,0,463,39745.2697800926,2008-10-24,06:28:29
39.979861,116.317671,0,467,39745.269837963,2008-10-24,06:28:34
39.979859,116.31766,0,468,39745.2698958333,2008-10-24,06:28:39
39.979857,116.317649,0,469,39745.2699537037,2008-10-24,06:28:44
39.979857,116.317649,0,469,39745.2699884259,2008-10-24,06:28:47
39.979856,116.317645,0,469,39745.2700115741,2008-10-24,06:28:49
39.979933,116.317687,0,482,39745.2700694444,2008-10-24,06:28:54
39.979933,116.317687,0,482,39745.2701041667,2008-10-24,06:28:57
39.979934,116.317689,0,482,39745.2701273148,2008-10-24,06:28:59
39.97994,116.317701,0,481,39745.2701851852,2008-10-24,06:29:04
39.979896,116.317713,0,499,39745.2702430556,2008-10-24,06:29:09
39.979802,116.317725,0,513,39745.2702777778,2008-10-24,06:29:12
39.979706,116.317748,0,528,39745.2703009259,2008-10-24,06:29:14
39.979602,116.317782,0,550,39745.2703356481,2008-10-24,06:29:17
39.979499,116.317825,0,569,39745.2703819444,2008-10-24,06:29:21
39.979433,116.31787,0,565,39745.2704398148,2008-10-24,06:29:26
39.97941,116.317872,0,556,39745.2704976852,2008-10-24,06:29:31
39.97941,116.317872,0,556,39745.2705324074,2008-10-24,06:29:34
39.979403,116.317879,0,562,39745.2705555556,2008-10-24,06:29:36
39.979415,116.317873,0,568,39745.2706134259,2008-10-24,06:29:41
39.979442,116.317971,0,590,39745.2706712963,2008-10-24,06:29:46
39.979461,116.318082,0,610,39745.2707175926,2008-10-24,06:29:50
39.979476,116.318208,0,618,39745.270775463,2008-10-24,06:29:55
39.979486,116.318331,0,631,39745.2708217593,2008-10-24,06:29:59
39.979502,116.318438,0,643,39745.2708564815,2008-10-24,06:30:02
39.979519,116.31857,0,654,39745.2709027778,2008-10-24,06:30:06
39.979512,116.318699,0,665,39745.2709490741,2008-10-24,06:30:10
39.979322,116.318881,0,697,39745.2709606481,2008-10-24,06:30:11
39.979358,116.318984,0,707,39745.2709722222,2008-10-24,06:30:12
39.979364,116.319119,0,720,39745.2709837963,2008-10-24,06:30:13
39.979349,116.319227,0,735,39745.2710069444,2008-10-24,06:30:15
39.979368,116.319405,0,751,39745.2710300926,2008-10-24,06:30:17
39.979419,116.319503,0,743,39745.2710648148,2008-10-24,06:30:20
39.979446,116.319608,0,731,39745.271099537,2008-10-24,06:30:23
39.979482,116.319713,0,722,39745.2711574074,2008-10-24,06:30:28
39.979541,116.319815,0,712,39745.2712152778,2008-10-24,06:30:33
39.979578,116.319923,0,707,39745.2712731481,2008-10-24,06:30:38
39.979546,116.32004,0,714,39745.2713310185,2008-10-24,06:30:43
39.979531,116.320191,0,718,39745.2713888889,2008-10-24,06:30:48
39.979507,116.320306,0,729,39745.2714467593,2008-10-24,06:30:53
39.979524,116.320408,0,744,39745.2714930556,2008-10-24,06:30:57
39.979551,116.320515,0,756,39745.2715393519,2008-10-24,06:31:01
39.979471,116.320582,0,770,39745.2715509259,2008-10-24,06:31:02
39.97937,116.320649,0,788,39745.2715740741,2008-10-24,06:31:04
39.979389,116.320777,0,799,39745.2716203704,2008-10-24,06:31:08
39.979379,116.320885,0,815,39745.2716550926,2008-10-24,06:31:11
39.979405,116.321005,0,808,39745.2716898148,2008-10-24,06:31:14
39.979401,116.321142,0,817,39745.2717361111,2008-10-24,06:31:18
39.979381,116.321266,0,823,39745.2717708333,2008-10-24,06:31:21
39.979388,116.321401,0,837,39745.2718171296,2008-10-24,06:31:25
39.979432,116.321535,0,850,39745.2718634259,2008-10-24,06:31:29
39.979472,116.321653,0,844,39745.2718981481,2008-10-24,06:31:32
39.979484,116.321805,0,851,39745.2719444444,2008-10-24,06:31:36
39.979488,116.321944,0,847,39745.2719791667,2008-10-24,06:31:39
39.979486,116.322068,0,853,39745.2720138889,2008-10-24,06:31:42
39.979456,116.322208,0,851,39745.2720486111,2008-10-24,06:31:45
39.979503,116.322328,0,845,39745.2720833333,2008-10-24,06:31:48
39.979512,116.322473,0,853,39745.2721296296,2008-10-24,06:31:52
39.97947,116.322598,0,849,39745.2721527778,2008-10-24,06:31:54
39.979462,116.322784,0,824,39745.2721875,2008-10-24,06:31:57
39.979445,116.322949,0,803,39745.2722106481,2008-10-24,06:31:59
39.979452,116.323091,0,781,39745.2722337963,2008-10-24,06:32:01
39.979457,116.323219,0,758,39745.2722569444,2008-10-24,06:32:03
39.979455,116.323348,0,743,39745.2722800926,2008-10-24,06:32:05
39.979462,116.32348,0,735,39745.2723148148,2008-10-24,06:32:08
39.979479,116.323602,0,731,39745.272349537,2008-10-24,06:32:11
39.979502,116.323716,0,733,39745.2723842593,2008-10-24,06:32:14
39.979524,116.323849,0,731,39745.2724189815,2008-10-24,06:32:17
39.979544,116.323975,0,729,39745.2724537037,2008-10-24,06:32:20
39.979573,116.324087,0,733,39745.2724884259,2008-10-24,06:32:23
39.979524,116.324277,0,734,39745.2725347222,2008-10-24,06:32:27
39.979456,116.324416,0,729,39745.2725578704,2008-10-24,06:32:29
39.979398,116.324546,0,724,39745.2725810185,2008-10-24,06:32:31
39.979418,116.324656,0,710,39745.2726041667,2008-10-24,06:32:33
39.979451,116.324792,0,698,39745.2726388889,2008-10-24,06:32:36
39.979474,116.324916,0,697,39745.2726851852,2008-10-24,06:32:40
39.979501,116.325059,0,687,39745.2727199074,2008-10-24,06:32:43
39.979527,116.325183,0,682,39745.2727546296,2008-10-24,06:32:46
39.979538,116.325308,0,683,39745.2728125,2008-10-24,06:32:51
39.979529,116.325463,0,671,39745.2728472222,2008-10-24,06:32:54
39.979506,116.325616,0,660,39745.2728819444,2008-10-24,06:32:57
39.979487,116.32575,0,649,39745.2729166667,2008-10-24,06:33:00
39.979459,116.325806,0,640,39745.272974537,2008-10-24,06:33:05
39.978852,116.326271,0,658,39745.2730092593,2008-10-24,06:33:08
39.97892,116.326399,0,650,39745.2730208333,2008-10-24,06:33:09
39.978961,116.326542,0,634,39745.2730555556,2008-10-24,06:33:12
39.978972,116.326623,0,609,39745.2730902778,2008-10-24,06:33:15
39.979023,116.326724,0,578,39745.2731134259,2008-10-24,06:33:17
39.979099,116.326794,0,544,39745.2731365741,2008-10-24,06:33:19
39.979222,116.326878,0,503,39745.2731597222,2008-10-24,06:33:21
39.979281,116.326931,0,479,39745.2731712963,2008-10-24,06:33:22
39.979349,116.326993,0,450,39745.2731828704,2008-10-24,06:33:23
39.979415,116.327065,0,413,39745.2732060185,2008-10-24,06:33:25
39.979397,116.327114,0,394,39745.2732638889,2008-10-24,06:33:30
39.979451,116.327134,0,362,39745.2732986111,2008-10-24,06:33:33
39.979401,116.327031,0,339,39745.2733333333,2008-10-24,06:33:36
39.979311,116.326984,0,327,39745.2733796296,2008-10-24,06:33:40
39.979372,116.326967,0,289,39745.2734375,2008-10-24,06:33:45
39.979378,116.32694,0,265,39745.2734953704,2008-10-24,06:33:50
39.979406,116.326815,0,253,39745.2735300926,2008-10-24,06:33:53
39.979515,116.326781,0,244,39745.2735763889,2008-10-24,06:33:57
39.979605,116.326795,0,220,39745.2736226852,2008-10-24,06:34:01
39.979596,116.326892,0,193,39745.2736689815,2008-10-24,06:34:05
39.979573,116.326964,0,189,39745.2737268518,2008-10-24,06:34:10
39.979573,116.326964,0,189,39745.2737615741,2008-10-24,06:34:13
39.97957,116.326967,0,190,39745.2737847222,2008-10-24,06:34:15
39.979443,116.327059,0,232,39745.2738425926,2008-10-24,06:34:20
39.97938,116.327128,0,258,39745.2738541667,2008-10-24,06:34:21
39.979254,116.327183,0,275,39745.2738888889,2008-10-24,06:34:24
39.97916,116.327219,0,292,39745.2739236111,2008-10-24,06:34:27
39.97904,116.327293,0,261,39745.2739583333,2008-10-24,06:34:30
39.979009,116.32738,0,235,39745.2739814815,2008-10-24,06:34:32
39.978911,116.327421,0,222,39745.2740162037,2008-10-24,06:34:35
39.978818,116.327444,0,232,39745.2740509259,2008-10-24,06:34:38
39.978694,116.32744,0,248,39745.2740972222,2008-10-24,06:34:42
39.978594,116.327413,0,261,39745.2741435185,2008-10-24,06:34:46
39.978509,116.327384,0,271,39745.2741782407,2008-10-24,06:34:49
39.97839,116.327363,0,283,39745.274224537,2008-10-24,06:34:53
39.978294,116.327339,0,293,39745.2742592593,2008-10-24,06:34:56
39.978193,116.327312,0,303,39745.2743171296,2008-10-24,06:35:01
39.978149,116.327247,0,313,39745.274375,2008-10-24,06:35:06
39.97816,116.327238,0,315,39745.2744328704,2008-10-24,06:35:11
39.97816,116.327238,0,315,39745.2744675926,2008-10-24,06:35:14
39.978162,116.327233,0,317,39745.2744907407,2008-10-24,06:35:16
39.978125,116.327152,0,320,39745.2745486111,2008-10-24,06:35:21
39.978049,116.32707,0,324,39745.2745949074,2008-10-24,06:35:25
39.977966,116.327037,0,327,39745.2746527778,2008-10-24,06:35:30
39.977904,116.327067,0,328,39745.2747106481,2008-10-24,06:35:35
39.977907,116.327066,0,328,39745.2747685185,2008-10-24,06:35:40
39.9779,116.327064,0,328,39745.2748263889,2008-10-24,06:35:45
39.9779,116.327064,0,328,39745.2748611111,2008-10-24,06:35:48
39.977899,116.327063,0,328,39745.2748842593,2008-10-24,06:35:50
