# Supplementary material for: Research on differential privacy protection method based on user tendency
Source: PLoS One. 2023 Oct 26;18(10):e0288823. doi: 10.1371/journal.pone.0288823 (PMC10602288; doi:10.1371/journal.pone.0288823)
Supplement: S1 Data — (ZIP) [file pone.0288823.s001.zip › Data 5-1/001/Trajectory/20081024234405.plt]

Geolife trajectory
WGS 84
Altitude is in Feet
Reserved 3
0,2,255,My Track,0,0,2,8421376
0
40.013812,116.306483,0,156,39745.9889467593,2008-10-24,23:44:05
40.013763,116.306421,0,189,39745.9889583333,2008-10-24,23:44:06
40.013984,116.306307,0,127,39745.9921759259,2008-10-24,23:48:44
40.014058,116.306319,0,126,39745.9922337963,2008-10-24,23:48:49
40.014114,116.306285,0,129,39745.9922916667,2008-10-24,23:48:54
40.014119,116.306181,0,124,39745.992349537,2008-10-24,23:48:59
40.014127,116.306131,0,130,39745.9924074074,2008-10-24,23:49:04
40.014117,116.306071,0,137,39745.9924652778,2008-10-24,23:49:09
40.01411,116.305989,0,148,39745.9925231481,2008-10-24,23:49:14
40.014099,116.305902,0,153,39745.9925810185,2008-10-24,23:49:19
40.014129,116.305791,0,149,39745.9926157407,2008-10-24,23:49:22
40.014149,116.305721,0,144,39745.9926736111,2008-10-24,23:49:27
40.014183,116.305685,0,143,39745.9927314815,2008-10-24,23:49:32
40.014233,116.305673,0,141,39745.9927893518,2008-10-24,23:49:37
40.01427,116.305668,0,139,39745.9928472222,2008-10-24,23:49:42
40.014312,116.30565,0,132,39745.9929050926,2008-10-24,23:49:47
40.014352,116.30564,0,130,39745.992962963,2008-10-24,23:49:52
40.014415,116.305624,0,127,39745.9930208333,2008-10-24,23:49:57
40.014472,116.305624,0,124,39745.9930787037,2008-10-24,23:50:02
40.014517,116.305632,0,125,39745.9931365741,2008-10-24,23:50:07
40.014561,116.305612,0,130,39745.9931944444,2008-10-24,23:50:12
40.014635,116.305601,0,125,39745.9932523148,2008-10-24,23:50:17
40.014687,116.305599,0,129,39745.9933101852,2008-10-24,23:50:22
40.014734,116.305585,0,131,39745.9933680556,2008-10-24,23:50:27
40.014791,116.305576,0,134,39745.9934259259,2008-10-24,23:50:32
40.014857,116.305579,0,141,39745.9934837963,2008-10-24,23:50:37
40.014953,116.305558,0,130,39745.9935416667,2008-10-24,23:50:42
40.015026,116.305551,0,127,39745.993599537,2008-10-24,23:50:47
40.015037,116.305528,0,132,39745.9936574074,2008-10-24,23:50:52
40.015078,116.30552,0,139,39745.9937152778,2008-10-24,23:50:57
40.015135,116.305502,0,141,39745.9937731481,2008-10-24,23:51:02
40.015184,116.305502,0,146,39745.9938310185,2008-10-24,23:51:07
40.01528,116.305505,0,145,39745.9938888889,2008-10-24,23:51:12
40.015387,116.305513,0,138,39745.9939467593,2008-10-24,23:51:17
40.015455,116.305483,0,134,39745.9940046296,2008-10-24,23:51:22
40.015506,116.305497,0,136,39745.9940625,2008-10-24,23:51:27
40.015572,116.305495,0,136,39745.9941203704,2008-10-24,23:51:32
40.015641,116.305511,0,137,39745.9941782407,2008-10-24,23:51:37
40.0157,116.305537,0,139,39745.9942361111,2008-10-24,23:51:42
40.015747,116.305558,0,141,39745.9942939815,2008-10-24,23:51:47
40.015812,116.305591,0,131,39745.9943518518,2008-10-24,23:51:52
40.015863,116.305659,0,130,39745.9944097222,2008-10-24,23:51:57
40.015899,116.30573,0,130,39745.9944675926,2008-10-24,23:52:02
40.015904,116.30576,0,133,39745.994525463,2008-10-24,23:52:07
40.015926,116.305794,0,135,39745.9945833333,2008-10-24,23:52:12
40.015941,116.305855,0,138,39745.9946412037,2008-10-24,23:52:17
40.015957,116.305919,0,140,39745.9946990741,2008-10-24,23:52:22
40.015983,116.305989,0,141,39745.9947569444,2008-10-24,23:52:27
40.015982,116.306011,0,142,39745.9948148148,2008-10-24,23:52:32
40.015985,116.306041,0,142,39745.9948726852,2008-10-24,23:52:37
40.015986,116.306043,0,143,39745.9949305556,2008-10-24,23:52:42
40.015981,116.306045,0,143,39745.9949884259,2008-10-24,23:52:47
40.015981,116.306045,0,143,39745.9950231481,2008-10-24,23:52:50
40.015975,116.306042,0,142,39745.9950462963,2008-10-24,23:52:52
40.015982,116.306052,0,142,39745.9951041667,2008-10-24,23:52:57
40.015986,116.306048,0,142,39745.995162037,2008-10-24,23:53:02
40.015986,116.306048,0,142,39745.9952199074,2008-10-24,23:53:07
40.015986,116.306048,0,142,39745.9952777778,2008-10-24,23:53:12
40.015987,116.306049,0,142,39745.9953356481,2008-10-24,23:53:17
40.015987,116.306049,0,142,39745.9953935185,2008-10-24,23:53:22
40.015988,116.306049,0,142,39745.9954513889,2008-10-24,23:53:27
40.015989,116.306049,0,142,39745.9955092593,2008-10-24,23:53:32
40.015989,116.306049,0,141,39745.9955671296,2008-10-24,23:53:37
40.01599,116.306049,0,142,39745.995625,2008-10-24,23:53:42
40.015991,116.306049,0,142,39745.9956828704,2008-10-24,23:53:47
40.016026,116.306329,0,139,39745.9988657407,2008-10-24,23:58:22
40.016039,116.306423,0,145,39745.9989236111,2008-10-24,23:58:27
40.016054,116.306522,0,150,39745.9989814815,2008-10-24,23:58:32
40.016064,116.306605,0,154,39745.9990393519,2008-10-24,23:58:37
40.016077,116.306688,0,157,39745.9990972222,2008-10-24,23:58:42
40.01608,116.306751,0,158,39745.9991550926,2008-10-24,23:58:47
40.01608,116.306751,0,158,39745.9991898148,2008-10-24,23:58:50
40.016078,116.306753,0,155,39745.999212963,2008-10-24,23:58:52
40.016102,116.306778,0,146,39745.9992708333,2008-10-24,23:58:57
40.016102,116.306778,0,146,39745.9993055556,2008-10-24,23:59:00
40.016098,116.30677,0,147,39745.9993287037,2008-10-24,23:59:02
40.016048,116.306765,0,148,39745.9993865741,2008-10-24,23:59:07
40.016003,116.306795,0,148,39745.9994444444,2008-10-24,23:59:12
40.016003,116.306795,0,148,39745.9994791667,2008-10-24,23:59:15
40.016001,116.306801,0,149,39745.9995023148,2008-10-24,23:59:17
40.015917,116.306787,0,146,39745.9995601852,2008-10-24,23:59:22
40.015911,116.306811,0,143,39745.9996180556,2008-10-24,23:59:27
40.01593,116.3068,0,142,39745.9996759259,2008-10-24,23:59:32
40.015958,116.306805,0,139,39745.9997337963,2008-10-24,23:59:37
40.016014,116.306845,0,133,39745.9997916667,2008-10-24,23:59:42
40.016061,116.306918,0,132,39745.999849537,2008-10-24,23:59:47
40.016106,116.306998,0,132,39745.9999074074,2008-10-24,23:59:52
40.016134,116.307081,0,131,39745.9999652778,2008-10-24,23:59:57
40.016156,116.307181,0,130,39746.0000231481,2008-10-25,00:00:02
40.016177,116.307268,0,130,39746.0000810185,2008-10-25,00:00:07
40.016189,116.307349,0,128,39746.0001388889,2008-10-25,00:00:12
40.01622,116.307453,0,128,39746.0001967593,2008-10-25,00:00:17
40.016232,116.307536,0,130,39746.0002546296,2008-10-25,00:00:22
40.016254,116.307628,0,128,39746.0003125,2008-10-25,00:00:27
40.016261,116.307713,0,122,39746.0003703704,2008-10-25,00:00:32
40.016267,116.30778,0,125,39746.0004282407,2008-10-25,00:00:37
40.016283,116.307855,0,124,39746.0004861111,2008-10-25,00:00:42
40.0163,116.307936,0,125,39746.0005439815,2008-10-25,00:00:47
40.016317,116.308015,0,129,39746.0006018518,2008-10-25,00:00:52
40.016325,116.308098,0,130,39746.0006597222,2008-10-25,00:00:57
40.016357,116.308175,0,132,39746.0007175926,2008-10-25,00:01:02
40.016379,116.308243,0,137,39746.000775463,2008-10-25,00:01:07
40.016395,116.308352,0,138,39746.0008333333,2008-10-25,00:01:12
40.01641,116.308437,0,143,39746.0008912037,2008-10-25,00:01:17
40.016424,116.308512,0,145,39746.0009490741,2008-10-25,00:01:22
40.016445,116.308594,0,148,39746.0010069444,2008-10-25,00:01:27
40.016464,116.308677,0,150,39746.0010648148,2008-10-25,00:01:32
40.016473,116.308771,0,147,39746.0011226852,2008-10-25,00:01:37
40.016487,116.308862,0,145,39746.0011805556,2008-10-25,00:01:42
40.0165,116.308933,0,144,39746.0012384259,2008-10-25,00:01:47
40.016525,116.309015,0,141,39746.0012962963,2008-10-25,00:01:52
40.016521,116.309118,0,142,39746.0013541667,2008-10-25,00:01:57
40.016527,116.309186,0,141,39746.001412037,2008-10-25,00:02:02
40.016548,116.309264,0,143,39746.0014699074,2008-10-25,00:02:07
40.016576,116.30932,0,143,39746.0015277778,2008-10-25,00:02:12
40.016594,116.309414,0,142,39746.0015856481,2008-10-25,00:02:17
40.016612,116.309495,0,138,39746.0016435185,2008-10-25,00:02:22
40.016633,116.309576,0,138,39746.0017013889,2008-10-25,00:02:27
40.016659,116.309682,0,137,39746.0017592593,2008-10-25,00:02:32
40.016671,116.309727,0,144,39746.0018171296,2008-10-25,00:02:37
40.016673,116.309816,0,145,39746.001875,2008-10-25,00:02:42
40.016703,116.309869,0,152,39746.0019328704,2008-10-25,00:02:47
40.016673,116.309902,0,153,39746.0019907407,2008-10-25,00:02:52
40.016579,116.30996,0,157,39746.002037037,2008-10-25,00:02:56
40.016495,116.310033,0,162,39746.0020949074,2008-10-25,00:03:01
40.016448,116.31014,0,167,39746.0021527778,2008-10-25,00:03:06
40.016378,116.310222,0,164,39746.0022106481,2008-10-25,00:03:11
40.016327,116.310298,0,161,39746.0022685185,2008-10-25,00:03:16
40.016238,116.310352,0,160,39746.0023263889,2008-10-25,00:03:21
40.016171,116.3104,0,155,39746.0023842593,2008-10-25,00:03:26
40.016103,116.310464,0,153,39746.0024421296,2008-10-25,00:03:31
40.016032,116.310524,0,154,39746.0025,2008-10-25,00:03:36
40.015958,116.310599,0,151,39746.0025578704,2008-10-25,00:03:41
40.015866,116.310656,0,147,39746.0026157407,2008-10-25,00:03:46
40.015788,116.310711,0,142,39746.0026736111,2008-10-25,00:03:51
40.015731,116.310759,0,143,39746.0027314815,2008-10-25,00:03:56
40.015679,116.310801,0,145,39746.0027893518,2008-10-25,00:04:01
40.015622,116.310856,0,147,39746.0028472222,2008-10-25,00:04:06
40.015559,116.310925,0,152,39746.0029050926,2008-10-25,00:04:11
40.015505,116.310977,0,149,39746.002962963,2008-10-25,00:04:16
40.015431,116.311005,0,137,39746.0030208333,2008-10-25,00:04:21
40.01542,116.310994,0,133,39746.0030787037,2008-10-25,00:04:26
40.015412,116.310969,0,130,39746.0031365741,2008-10-25,00:04:31
40.015407,116.310949,0,130,39746.0031944444,2008-10-25,00:04:36
40.01542,116.310918,0,129,39746.0032523148,2008-10-25,00:04:41
40.01543,116.310878,0,132,39746.0033101852,2008-10-25,00:04:46
40.015438,116.310761,0,132,39746.0033680556,2008-10-25,00:04:51
40.015424,116.310746,0,132,39746.0034259259,2008-10-25,00:04:56
40.015391,116.31071,0,132,39746.0034837963,2008-10-25,00:05:01
40.015357,116.310709,0,131,39746.0035416667,2008-10-25,00:05:06
40.015354,116.310686,0,131,39746.003599537,2008-10-25,00:05:11
40.015327,116.310613,0,130,39746.0036574074,2008-10-25,00:05:16
40.015345,116.310525,0,130,39746.0037152778,2008-10-25,00:05:21
40.015374,116.310481,0,131,39746.0037731482,2008-10-25,00:05:26
40.015363,116.310482,0,131,39746.0038310185,2008-10-25,00:05:31
40.015363,116.31047,0,131,39746.0038888889,2008-10-25,00:05:36
40.015363,116.31047,0,131,39746.0039236111,2008-10-25,00:05:39
40.015358,116.310472,0,130,39746.0039467593,2008-10-25,00:05:41
40.015345,116.310469,0,130,39746.0040046296,2008-10-25,00:05:46
40.015343,116.310469,0,135,39746.0040625,2008-10-25,00:05:51
40.015342,116.310462,0,135,39746.0041203704,2008-10-25,00:05:56
40.015342,116.310462,0,135,39746.0041550926,2008-10-25,00:05:59
40.015345,116.31046,0,135,39746.0041782407,2008-10-25,00:06:01
40.015354,116.310453,0,135,39746.0042361111,2008-10-25,00:06:06
40.015357,116.31045,0,135,39746.0042939815,2008-10-25,00:06:11
40.015361,116.310448,0,135,39746.0043518519,2008-10-25,00:06:16
40.015364,116.310445,0,136,39746.0044097222,2008-10-25,00:06:21
40.015367,116.310443,0,136,39746.0044675926,2008-10-25,00:06:26
40.015372,116.310439,0,136,39746.004525463,2008-10-25,00:06:31
40.015377,116.310436,0,136,39746.0045833333,2008-10-25,00:06:36
40.015378,116.310436,0,136,39746.0046412037,2008-10-25,00:06:41
40.015379,116.310435,0,136,39746.0046990741,2008-10-25,00:06:46
40.015383,116.310432,0,136,39746.0047569444,2008-10-25,00:06:51
40.015386,116.310431,0,136,39746.0048148148,2008-10-25,00:06:56
40.015389,116.31043,0,136,39746.0048726852,2008-10-25,00:07:01
40.015389,116.31043,0,136,39746.0049305556,2008-10-25,00:07:06
40.015392,116.310428,0,137,39746.0049884259,2008-10-25,00:07:11
40.015392,116.310428,0,137,39746.0050231481,2008-10-25,00:07:14
40.015392,116.310428,0,137,39746.0050462963,2008-10-25,00:07:16
40.015405,116.310485,0,137,39746.0051041667,2008-10-25,00:07:21
40.015414,116.310547,0,136,39746.005162037,2008-10-25,00:07:26
40.015386,116.310573,0,136,39746.0052199074,2008-10-25,00:07:31
40.015377,116.310595,0,137,39746.0052777778,2008-10-25,00:07:36
40.015337,116.31065,0,141,39746.0053356481,2008-10-25,00:07:41
40.015285,116.310684,0,140,39746.0053935185,2008-10-25,00:07:46
40.015219,116.310723,0,139,39746.0054513889,2008-10-25,00:07:51
40.015142,116.31075,0,136,39746.0055092593,2008-10-25,00:07:56
40.015078,116.310779,0,135,39746.0055671296,2008-10-25,00:08:01
40.015011,116.310798,0,139,39746.005625,2008-10-25,00:08:06
40.014929,116.310771,0,138,39746.0056828704,2008-10-25,00:08:11
40.014902,116.310763,0,137,39746.0057407407,2008-10-25,00:08:16
40.014889,116.310794,0,137,39746.0057986111,2008-10-25,00:08:21
40.014878,116.310862,0,134,39746.0058564815,2008-10-25,00:08:26
40.01488,116.310904,0,133,39746.0059143519,2008-10-25,00:08:31
40.014879,116.310936,0,135,39746.0059722222,2008-10-25,00:08:36
40.014894,116.311047,0,132,39746.0060300926,2008-10-25,00:08:41
40.014889,116.311125,0,132,39746.006087963,2008-10-25,00:08:46
40.014862,116.311239,0,131,39746.0061458333,2008-10-25,00:08:51
40.014845,116.311282,0,130,39746.0062037037,2008-10-25,00:08:56
40.014821,116.311314,0,127,39746.0062615741,2008-10-25,00:09:01
40.014769,116.311359,0,134,39746.0063194444,2008-10-25,00:09:06
40.014721,116.311388,0,137,39746.0063773148,2008-10-25,00:09:11
40.014674,116.311433,0,137,39746.0064351852,2008-10-25,00:09:16
40.014589,116.311454,0,141,39746.0064930556,2008-10-25,00:09:21
40.01456,116.31149,0,148,39746.0065509259,2008-10-25,00:09:26
40.014465,116.311513,0,145,39746.0065972222,2008-10-25,00:09:30
40.014425,116.311498,0,142,39746.0066550926,2008-10-25,00:09:35
40.014367,116.311516,0,142,39746.006712963,2008-10-25,00:09:40
40.014304,116.311501,0,137,39746.0067708333,2008-10-25,00:09:45
40.014326,116.311424,0,140,39746.0068287037,2008-10-25,00:09:50
40.014405,116.31138,0,154,39746.0068865741,2008-10-25,00:09:55
40.014444,116.311405,0,161,39746.0069444444,2008-10-25,00:10:00
40.014479,116.311446,0,170,39746.0070023148,2008-10-25,00:10:05
40.014504,116.311504,0,174,39746.0070601852,2008-10-25,00:10:10
40.014523,116.311553,0,176,39746.0071180556,2008-10-25,00:10:15
40.014555,116.311595,0,170,39746.0071759259,2008-10-25,00:10:20
40.0146,116.311607,0,158,39746.0072337963,2008-10-25,00:10:25
40.014641,116.311589,0,155,39746.0072916667,2008-10-25,00:10:30
40.014677,116.311538,0,153,39746.007349537,2008-10-25,00:10:35
40.014725,116.311516,0,153,39746.0074074074,2008-10-25,00:10:40
40.014781,116.3115,0,151,39746.0074652778,2008-10-25,00:10:45
40.014822,116.311496,0,149,39746.0075231481,2008-10-25,00:10:50
40.014858,116.311497,0,145,39746.0075810185,2008-10-25,00:10:55
40.014858,116.311497,0,145,39746.0076157407,2008-10-25,00:10:58
40.014859,116.311497,0,146,39746.0076388889,2008-10-25,00:11:00
40.01488,116.311496,0,145,39746.0076967593,2008-10-25,00:11:05
40.014879,116.311494,0,146,39746.0077546296,2008-10-25,00:11:10
40.014878,116.311493,0,146,39746.0078125,2008-10-25,00:11:15
40.014878,116.311493,0,146,39746.0078472222,2008-10-25,00:11:18
40.014874,116.311491,0,146,39746.0078703704,2008-10-25,00:11:20
40.014891,116.311477,0,146,39746.0079282407,2008-10-25,00:11:25
40.014927,116.311439,0,145,39746.0079861111,2008-10-25,00:11:30
40.014971,116.311417,0,143,39746.0080439815,2008-10-25,00:11:35
40.014998,116.311413,0,144,39746.0081018518,2008-10-25,00:11:40
40.015087,116.311367,0,138,39746.0081597222,2008-10-25,00:11:45
40.015125,116.311326,0,135,39746.0082175926,2008-10-25,00:11:50
40.015134,116.311319,0,134,39746.008275463,2008-10-25,00:11:55
40.015161,116.311314,0,133,39746.0083333333,2008-10-25,00:12:00
40.015209,116.311371,0,130,39746.0083912037,2008-10-25,00:12:05
40.015209,116.311364,0,130,39746.0084490741,2008-10-25,00:12:10
40.01521,116.311363,0,130,39746.0085069444,2008-10-25,00:12:15
40.01521,116.311363,0,130,39746.0085416667,2008-10-25,00:12:18
40.015208,116.311365,0,130,39746.0085648148,2008-10-25,00:12:20
40.015089,116.311416,0,130,39746.0086226852,2008-10-25,00:12:25
40.014992,116.311466,0,129,39746.0086689815,2008-10-25,00:12:29
40.014996,116.31146,0,129,39746.0087268518,2008-10-25,00:12:34
40.014996,116.31146,0,129,39746.0087615741,2008-10-25,00:12:37
40.014993,116.311461,0,129,39746.0087847222,2008-10-25,00:12:39
40.014874,116.311506,0,130,39746.0088310185,2008-10-25,00:12:43
40.014755,116.311543,0,130,39746.0088541667,2008-10-25,00:12:45
40.014659,116.311578,0,129,39746.0088657407,2008-10-25,00:12:46
40.014488,116.311664,0,128,39746.0088888889,2008-10-25,00:12:48
40.014317,116.311717,0,127,39746.008912037,2008-10-25,00:12:50
40.014229,116.311745,0,127,39746.0089236111,2008-10-25,00:12:51
40.014134,116.311775,0,127,39746.0089351852,2008-10-25,00:12:52
40.01404,116.311802,0,126,39746.0089467593,2008-10-25,00:12:53
40.013942,116.311833,0,126,39746.0089583333,2008-10-25,00:12:54
40.013843,116.311853,0,127,39746.0089699074,2008-10-25,00:12:55
40.013741,116.311875,0,127,39746.0089814815,2008-10-25,00:12:56
40.013635,116.311899,0,127,39746.0089930556,2008-10-25,00:12:57
40.013526,116.311922,0,127,39746.0090046296,2008-10-25,00:12:58
40.013414,116.311937,0,127,39746.0090162037,2008-10-25,00:12:59
40.013299,116.31195,0,127,39746.0090277778,2008-10-25,00:13:00
40.013183,116.311958,0,127,39746.0090393518,2008-10-25,00:13:01
40.013067,116.311972,0,128,39746.0090509259,2008-10-25,00:13:02
40.012948,116.311981,0,128,39746.0090625,2008-10-25,00:13:03
40.012829,116.311998,0,128,39746.0090740741,2008-10-25,00:13:04
40.012708,116.312018,0,128,39746.0090856481,2008-10-25,00:13:05
40.012582,116.312037,0,128,39746.0090972222,2008-10-25,00:13:06
40.012461,116.312051,0,128,39746.0091087963,2008-10-25,00:13:07
40.012343,116.312068,0,129,39746.0091203704,2008-10-25,00:13:08
40.012227,116.312081,0,129,39746.0091319444,2008-10-25,00:13:09
40.012117,116.312094,0,130,39746.0091435185,2008-10-25,00:13:10
40.012002,116.312105,0,131,39746.0091550926,2008-10-25,00:13:11
40.011909,116.312109,0,133,39746.0091666667,2008-10-25,00:13:12
40.011742,116.312129,0,136,39746.0091898148,2008-10-25,00:13:14
40.011561,116.312154,0,136,39746.009212963,2008-10-25,00:13:16
40.011469,116.312156,0,136,39746.009224537,2008-10-25,00:13:17
40.011373,116.312168,0,136,39746.0092361111,2008-10-25,00:13:18
40.011277,116.312185,0,137,39746.0092476852,2008-10-25,00:13:19
40.011166,116.312203,0,138,39746.0092592593,2008-10-25,00:13:20
40.011064,116.312212,0,139,39746.0092708333,2008-10-25,00:13:21
40.010961,116.312221,0,139,39746.0092824074,2008-10-25,00:13:22
40.010853,116.312231,0,139,39746.0092939815,2008-10-25,00:13:23
40.010739,116.312246,0,138,39746.0093055556,2008-10-25,00:13:24
40.010625,116.31226,0,139,39746.0093171296,2008-10-25,00:13:25
40.010504,116.312274,0,137,39746.0093287037,2008-10-25,00:13:26
40.010387,116.312284,0,138,39746.0093402778,2008-10-25,00:13:27
40.010265,116.312297,0,138,39746.0093518518,2008-10-25,00:13:28
40.010139,116.312315,0,139,39746.0093634259,2008-10-25,00:13:29
40.010016,116.31233,0,139,39746.009375,2008-10-25,00:13:30
40.009893,116.312343,0,139,39746.0093865741,2008-10-25,00:13:31
40.009772,116.312353,0,139,39746.0093981481,2008-10-25,00:13:32
40.009649,116.312372,0,139,39746.0094097222,2008-10-25,00:13:33
40.00953,116.312384,0,139,39746.0094212963,2008-10-25,00:13:34
40.009413,116.312398,0,140,39746.0094328704,2008-10-25,00:13:35
40.009297,116.312409,0,142,39746.0094444444,2008-10-25,00:13:36
40.009188,116.312427,0,143,39746.0094560185,2008-10-25,00:13:37
40.009084,116.312438,0,144,39746.0094675926,2008-10-25,00:13:38
40.008977,116.312449,0,145,39746.0094791667,2008-10-25,00:13:39
40.008862,116.312496,0,143,39746.0094907407,2008-10-25,00:13:40
40.008752,116.312505,0,143,39746.0095023148,2008-10-25,00:13:41
40.008652,116.312509,0,145,39746.0095138889,2008-10-25,00:13:42
40.008557,116.312524,0,145,39746.009525463,2008-10-25,00:13:43
40.008395,116.312562,0,145,39746.0095486111,2008-10-25,00:13:45
40.008262,116.312587,0,145,39746.0095717593,2008-10-25,00:13:47
40.008188,116.312619,0,142,39746.0096296296,2008-10-25,00:13:52
40.008206,116.312613,0,140,39746.0096875,2008-10-25,00:13:57
40.008206,116.312613,0,140,39746.0097222222,2008-10-25,00:14:00
40.008207,116.312612,0,140,39746.0097453704,2008-10-25,00:14:02
40.008118,116.312609,0,144,39746.0097916667,2008-10-25,00:14:06
40.008007,116.312613,0,142,39746.0098148148,2008-10-25,00:14:08
40.0079,116.312611,0,140,39746.009837963,2008-10-25,00:14:10
40.007781,116.312615,0,138,39746.0098611111,2008-10-25,00:14:12
40.007602,116.31264,0,136,39746.0098842593,2008-10-25,00:14:14
40.007509,116.312657,0,135,39746.0098958333,2008-10-25,00:14:15
40.007419,116.312671,0,134,39746.0099074074,2008-10-25,00:14:16
40.007247,116.312697,0,136,39746.0099305556,2008-10-25,00:14:18
40.007068,116.312717,0,135,39746.0099537037,2008-10-25,00:14:20
40.006888,116.31274,0,135,39746.0099768518,2008-10-25,00:14:22
40.006789,116.31275,0,135,39746.0099884259,2008-10-25,00:14:23
40.006697,116.31276,0,133,39746.01,2008-10-25,00:14:24
40.006601,116.312776,0,133,39746.0100115741,2008-10-25,00:14:25
40.006501,116.312791,0,132,39746.0100231481,2008-10-25,00:14:26
40.006401,116.312811,0,133,39746.0100347222,2008-10-25,00:14:27
40.006304,116.312822,0,133,39746.0100462963,2008-10-25,00:14:28
40.006205,116.312835,0,133,39746.0100578704,2008-10-25,00:14:29
40.006097,116.312854,0,133,39746.0100694444,2008-10-25,00:14:30
40.005989,116.312867,0,128,39746.0100810185,2008-10-25,00:14:31
40.005889,116.312873,0,125,39746.0100925926,2008-10-25,00:14:32
40.005784,116.312874,0,125,39746.0101041667,2008-10-25,00:14:33
40.005681,116.312861,0,125,39746.0101157407,2008-10-25,00:14:34
40.005576,116.31284,0,125,39746.0101273148,2008-10-25,00:14:35
40.00548,116.312798,0,124,39746.0101388889,2008-10-25,00:14:36
40.005391,116.312746,0,124,39746.010150463,2008-10-25,00:14:37
40.005304,116.312681,0,124,39746.010162037,2008-10-25,00:14:38
40.005224,116.312608,0,123,39746.0101736111,2008-10-25,00:14:39
40.005152,116.312518,0,121,39746.0101851852,2008-10-25,00:14:40
40.005088,116.31241,0,122,39746.0101967593,2008-10-25,00:14:41
40.00504,116.3123,0,121,39746.0102083333,2008-10-25,00:14:42
40.004997,116.312186,0,120,39746.0102199074,2008-10-25,00:14:43
40.004964,116.312063,0,121,39746.0102314815,2008-10-25,00:14:44
40.004939,116.31193,0,119,39746.0102430556,2008-10-25,00:14:45
40.004929,116.311783,0,120,39746.0102546296,2008-10-25,00:14:46
40.004925,116.311632,0,120,39746.0102662037,2008-10-25,00:14:47
40.004912,116.311489,0,119,39746.0102777778,2008-10-25,00:14:48
40.0049,116.31134,0,120,39746.0102893518,2008-10-25,00:14:49
40.004888,116.311198,0,119,39746.0103009259,2008-10-25,00:14:50
40.004876,116.311054,0,119,39746.0103125,2008-10-25,00:14:51
40.004863,116.310913,0,119,39746.0103240741,2008-10-25,00:14:52
40.004843,116.310774,0,122,39746.0103356481,2008-10-25,00:14:53
40.004814,116.310641,0,122,39746.0103472222,2008-10-25,00:14:54
40.004793,116.310502,0,124,39746.0103587963,2008-10-25,00:14:55
40.004765,116.310369,0,124,39746.0103703704,2008-10-25,00:14:56
40.004726,116.310249,0,124,39746.0103819444,2008-10-25,00:14:57
40.004684,116.310126,0,127,39746.0103935185,2008-10-25,00:14:58
40.004636,116.310012,0,128,39746.0104050926,2008-10-25,00:14:59
40.004584,116.309911,0,128,39746.0104166667,2008-10-25,00:15:00
40.004495,116.309733,0,133,39746.0104398148,2008-10-25,00:15:02
40.004409,116.309625,0,133,39746.010462963,2008-10-25,00:15:04
40.004357,116.309528,0,130,39746.0104861111,2008-10-25,00:15:06
40.00428,116.309419,0,134,39746.0105208333,2008-10-25,00:15:09
40.004207,116.309345,0,137,39746.0105439815,2008-10-25,00:15:11
40.00413,116.309274,0,138,39746.0105671296,2008-10-25,00:15:13
40.004038,116.309207,0,138,39746.0105902778,2008-10-25,00:15:15
40.003949,116.309144,0,138,39746.0106134259,2008-10-25,00:15:17
40.003855,116.309074,0,136,39746.0106365741,2008-10-25,00:15:19
40.003765,116.309028,0,133,39746.0106597222,2008-10-25,00:15:21
40.003671,116.308993,0,134,39746.0106828704,2008-10-25,00:15:23
40.003567,116.308965,0,134,39746.0107060185,2008-10-25,00:15:25
40.003475,116.308947,0,135,39746.0107291667,2008-10-25,00:15:27
40.003363,116.308927,0,131,39746.0107638889,2008-10-25,00:15:30
40.003265,116.308911,0,131,39746.0107986111,2008-10-25,00:15:33
40.003173,116.30889,0,134,39746.0108449074,2008-10-25,00:15:37
40.003141,116.308895,0,133,39746.0109027778,2008-10-25,00:15:42
40.003069,116.308894,0,133,39746.0109606481,2008-10-25,00:15:47
40.002957,116.308907,0,128,39746.0110185185,2008-10-25,00:15:52
40.002891,116.308904,0,126,39746.0110763889,2008-10-25,00:15:57
40.002877,116.308905,0,129,39746.0111342593,2008-10-25,00:16:02
40.002809,116.308892,0,123,39746.0111921296,2008-10-25,00:16:07
40.002717,116.308903,0,121,39746.01125,2008-10-25,00:16:12
40.002682,116.308892,0,122,39746.0113078704,2008-10-25,00:16:17
40.002567,116.308911,0,121,39746.0113657407,2008-10-25,00:16:22
40.002466,116.308923,0,121,39746.011400463,2008-10-25,00:16:25
40.002361,116.308929,0,120,39746.0114351852,2008-10-25,00:16:28
40.002326,116.308929,0,121,39746.0114930556,2008-10-25,00:16:33
40.002235,116.308943,0,122,39746.0115393519,2008-10-25,00:16:37
40.002128,116.308952,0,121,39746.0115625,2008-10-25,00:16:39
40.002,116.308958,0,118,39746.0115856482,2008-10-25,00:16:41
40.00185,116.308956,0,118,39746.0116087963,2008-10-25,00:16:43
40.001676,116.308951,0,119,39746.0116319444,2008-10-25,00:16:45
40.001505,116.308959,0,120,39746.0116550926,2008-10-25,00:16:47
40.001317,116.308968,0,120,39746.0116782407,2008-10-25,00:16:49
40.001215,116.30898,0,120,39746.0116898148,2008-10-25,00:16:50
40.001119,116.308987,0,120,39746.0117013889,2008-10-25,00:16:51
40.001026,116.308994,0,120,39746.011712963,2008-10-25,00:16:52
40.000859,116.308995,0,117,39746.0117361111,2008-10-25,00:16:54
40.000687,116.308996,0,113,39746.0117592593,2008-10-25,00:16:56
40.000527,116.308996,0,112,39746.0117824074,2008-10-25,00:16:58
40.000387,116.308988,0,111,39746.0118055556,2008-10-25,00:17:00
40.000241,116.308976,0,106,39746.0118287037,2008-10-25,00:17:02
40.00008,116.308966,0,103,39746.0118518519,2008-10-25,00:17:04
39.999914,116.308961,0,103,39746.011875,2008-10-25,00:17:06
39.999756,116.308961,0,99,39746.0118981482,2008-10-25,00:17:08
39.999603,116.308955,0,93,39746.0119212963,2008-10-25,00:17:10
39.999455,116.308947,0,91,39746.0119444444,2008-10-25,00:17:12
39.99932,116.308951,0,90,39746.0119675926,2008-10-25,00:17:14
39.999204,116.308954,0,104,39746.0119907407,2008-10-25,00:17:16
39.999116,116.308934,0,112,39746.012025463,2008-10-25,00:17:19
39.999112,116.308926,0,117,39746.0120833333,2008-10-25,00:17:24
39.999117,116.308927,0,117,39746.0121412037,2008-10-25,00:17:29
39.999119,116.308927,0,118,39746.0121990741,2008-10-25,00:17:34
39.999116,116.308926,0,118,39746.0122569444,2008-10-25,00:17:39
39.999116,116.308925,0,118,39746.0123148148,2008-10-25,00:17:44
39.99912,116.308924,0,119,39746.0123726852,2008-10-25,00:17:49
39.999125,116.308924,0,119,39746.0124305556,2008-10-25,00:17:54
39.99913,116.308923,0,120,39746.0124884259,2008-10-25,00:17:59
39.999133,116.308923,0,120,39746.0125462963,2008-10-25,00:18:04
39.999135,116.308922,0,121,39746.0126041667,2008-10-25,00:18:09
39.999134,116.308922,0,122,39746.012662037,2008-10-25,00:18:14
39.999133,116.308921,0,122,39746.0127199074,2008-10-25,00:18:19
39.999133,116.30892,0,122,39746.0127777778,2008-10-25,00:18:24
39.999133,116.30892,0,122,39746.0128125,2008-10-25,00:18:27
39.999132,116.30892,0,123,39746.0128356481,2008-10-25,00:18:29
39.999024,116.308909,0,123,39746.0128819444,2008-10-25,00:18:33
39.998921,116.308903,0,122,39746.0129050926,2008-10-25,00:18:35
39.998811,116.308896,0,121,39746.0129282407,2008-10-25,00:18:37
39.998689,116.308891,0,124,39746.0129513889,2008-10-25,00:18:39
39.998556,116.308878,0,129,39746.012974537,2008-10-25,00:18:41
39.998413,116.308861,0,132,39746.0129976852,2008-10-25,00:18:43
39.998248,116.308856,0,130,39746.0130208333,2008-10-25,00:18:45
39.998089,116.308839,0,135,39746.0130439815,2008-10-25,00:18:47
39.99793,116.308827,0,134,39746.0130671296,2008-10-25,00:18:49
39.997765,116.308836,0,137,39746.0130902778,2008-10-25,00:18:51
39.997608,116.308843,0,137,39746.0131134259,2008-10-25,00:18:53
39.997453,116.308837,0,138,39746.0131365741,2008-10-25,00:18:55
39.997322,116.308839,0,139,39746.0131597222,2008-10-25,00:18:57
39.997224,116.308828,0,142,39746.0131828704,2008-10-25,00:18:59
39.997158,116.308806,0,149,39746.0132407407,2008-10-25,00:19:04
39.997145,116.3088,0,153,39746.0132986111,2008-10-25,00:19:09
39.99707,116.308825,0,149,39746.0133564815,2008-10-25,00:19:14
39.997047,116.308823,0,148,39746.0134143519,2008-10-25,00:19:19
39.997046,116.308822,0,147,39746.0134722222,2008-10-25,00:19:24
39.997038,116.308815,0,152,39746.0135300926,2008-10-25,00:19:29
39.997038,116.308815,0,152,39746.0135648148,2008-10-25,00:19:32
39.997031,116.308812,0,152,39746.013587963,2008-10-25,00:19:34
39.996989,116.308822,0,154,39746.0136458333,2008-10-25,00:19:39
39.996955,116.308797,0,163,39746.0137037037,2008-10-25,00:19:44
39.996941,116.308796,0,175,39746.0137615741,2008-10-25,00:19:49
39.996895,116.3088,0,184,39746.0138194444,2008-10-25,00:19:54
39.99682,116.308789,0,184,39746.0138773148,2008-10-25,00:19:59
39.99681,116.308803,0,189,39746.0139351852,2008-10-25,00:20:04
39.996768,116.308812,0,193,39746.0139930556,2008-10-25,00:20:09
39.996716,116.308828,0,192,39746.0140509259,2008-10-25,00:20:14
39.996687,116.308878,0,196,39746.0141087963,2008-10-25,00:20:19
39.996627,116.308885,0,200,39746.0141666667,2008-10-25,00:20:24
39.996546,116.308856,0,198,39746.014224537,2008-10-25,00:20:29
39.99647,116.308844,0,191,39746.0142824074,2008-10-25,00:20:34
39.99644,116.308936,0,187,39746.0143402778,2008-10-25,00:20:39
39.996433,116.309012,0,190,39746.0143981481,2008-10-25,00:20:44
39.996431,116.309106,0,184,39746.0144560185,2008-10-25,00:20:49
39.996401,116.309181,0,179,39746.0145138889,2008-10-25,00:20:54
39.996597,116.309386,0,201,39746.0203472222,2008-10-25,00:29:18
39.996716,116.309366,0,200,39746.0203703704,2008-10-25,00:29:20
39.996858,116.309327,0,198,39746.0203935185,2008-10-25,00:29:22
39.996965,116.309258,0,187,39746.0204050926,2008-10-25,00:29:23
39.997116,116.309208,0,185,39746.0204282407,2008-10-25,00:29:25
39.997252,116.309172,0,184,39746.0204513889,2008-10-25,00:29:27
39.997369,116.309151,0,181,39746.020474537,2008-10-25,00:29:29
39.997471,116.309137,0,177,39746.0204976852,2008-10-25,00:29:31
39.997591,116.309128,0,174,39746.0205324074,2008-10-25,00:29:34
39.997695,116.309123,0,169,39746.0205787037,2008-10-25,00:29:38
39.997797,116.309116,0,159,39746.0206365741,2008-10-25,00:29:43
39.997887,116.309095,0,142,39746.0206944444,2008-10-25,00:29:48
39.997962,116.309055,0,139,39746.0207523148,2008-10-25,00:29:53
39.998026,116.309026,0,135,39746.0208101852,2008-10-25,00:29:58
39.998037,116.309022,0,128,39746.0208680556,2008-10-25,00:30:03
39.998049,116.309023,0,122,39746.0209259259,2008-10-25,00:30:08
39.998049,116.309023,0,122,39746.0209606481,2008-10-25,00:30:11
39.998055,116.309024,0,116,39746.0209837963,2008-10-25,00:30:13
39.998064,116.309024,0,112,39746.0210416667,2008-10-25,00:30:18
39.998064,116.309024,0,112,39746.0210763889,2008-10-25,00:30:21
39.998067,116.309024,0,108,39746.021099537,2008-10-25,00:30:23
39.998053,116.309022,0,105,39746.0211574074,2008-10-25,00:30:28
39.998035,116.309019,0,103,39746.0212152778,2008-10-25,00:30:33
39.998034,116.309019,0,102,39746.0212731481,2008-10-25,00:30:38
39.998029,116.309019,0,101,39746.0213310185,2008-10-25,00:30:43
39.998029,116.309019,0,101,39746.0213888889,2008-10-25,00:30:48
39.998028,116.309019,0,101,39746.0214467593,2008-10-25,00:30:53
39.998026,116.309018,0,101,39746.0215046296,2008-10-25,00:30:58
39.998027,116.309018,0,102,39746.0215625,2008-10-25,00:31:03
39.998031,116.309018,0,102,39746.0216203704,2008-10-25,00:31:08
39.998037,116.309019,0,103,39746.0216782407,2008-10-25,00:31:13
39.998041,116.309019,0,105,39746.0217361111,2008-10-25,00:31:18
39.998045,116.30902,0,107,39746.0217939815,2008-10-25,00:31:23
39.998045,116.30902,0,107,39746.0218287037,2008-10-25,00:31:26
39.998045,116.30902,0,107,39746.0218518519,2008-10-25,00:31:28
39.998154,116.309012,0,110,39746.0219097222,2008-10-25,00:31:33
39.998273,116.309036,0,112,39746.0219444444,2008-10-25,00:31:36
39.998384,116.309038,0,114,39746.0219907407,2008-10-25,00:31:40
39.998486,116.309022,0,118,39746.022025463,2008-10-25,00:31:43
39.998587,116.309003,0,122,39746.0220601852,2008-10-25,00:31:46
39.99865,116.308913,0,121,39746.0221064815,2008-10-25,00:31:50
39.998708,116.30879,0,124,39746.0221412037,2008-10-25,00:31:53
39.998731,116.308625,0,127,39746.0221759259,2008-10-25,00:31:56
39.998729,116.308489,0,130,39746.0221990741,2008-10-25,00:31:58
39.998726,116.308324,0,130,39746.0222222222,2008-10-25,00:32:00
39.998736,116.308151,0,134,39746.0222453704,2008-10-25,00:32:02
39.998734,116.307968,0,138,39746.0222685185,2008-10-25,00:32:04
39.998729,116.307764,0,140,39746.0222916667,2008-10-25,00:32:06
39.998719,116.307553,0,144,39746.0223148148,2008-10-25,00:32:08
39.998715,116.307348,0,146,39746.022337963,2008-10-25,00:32:10
39.998716,116.307151,0,146,39746.0223611111,2008-10-25,00:32:12
39.998719,116.306994,0,146,39746.0223842593,2008-10-25,00:32:14
39.998717,116.306867,0,143,39746.0224189815,2008-10-25,00:32:17
39.998708,116.306816,0,143,39746.0224768519,2008-10-25,00:32:22
39.998708,116.306816,0,143,39746.0225115741,2008-10-25,00:32:25
39.998709,116.306809,0,144,39746.0225347222,2008-10-25,00:32:27
39.998724,116.306693,0,144,39746.0225925926,2008-10-25,00:32:32
39.998727,116.306539,0,144,39746.0226273148,2008-10-25,00:32:35
39.998721,116.306411,0,143,39746.022662037,2008-10-25,00:32:38
39.998716,116.306371,0,143,39746.0227199074,2008-10-25,00:32:43
39.998716,116.306376,0,143,39746.0227777778,2008-10-25,00:32:48
39.998715,116.306381,0,143,39746.0228356481,2008-10-25,00:32:53
39.998715,116.30638,0,143,39746.0228935185,2008-10-25,00:32:58
39.998715,116.306378,0,142,39746.0229513889,2008-10-25,00:33:03
39.998715,116.306378,0,142,39746.0229861111,2008-10-25,00:33:06
39.998715,116.306379,0,142,39746.0230092593,2008-10-25,00:33:08
39.998722,116.30624,0,144,39746.0230671296,2008-10-25,00:33:13
39.998722,116.306068,0,146,39746.0231018519,2008-10-25,00:33:16
39.998718,116.305941,0,149,39746.023125,2008-10-25,00:33:18
39.99871,116.305806,0,151,39746.0231481481,2008-10-25,00:33:20
39.998701,116.30565,0,154,39746.0231712963,2008-10-25,00:33:22
39.998699,116.305493,0,155,39746.0231944444,2008-10-25,00:33:24
39.998704,116.305307,0,157,39746.0232175926,2008-10-25,00:33:26
39.998695,116.305113,0,155,39746.0232407407,2008-10-25,00:33:28
39.998699,116.304925,0,152,39746.0232638889,2008-10-25,00:33:30
39.998679,116.304749,0,151,39746.023287037,2008-10-25,00:33:32
39.998629,116.304552,0,152,39746.0233101852,2008-10-25,00:33:34
39.998581,116.304351,0,153,39746.0233333333,2008-10-25,00:33:36
39.998527,116.304131,0,149,39746.0233564815,2008-10-25,00:33:38
39.998472,116.303916,0,151,39746.0233796296,2008-10-25,00:33:40
39.998432,116.303702,0,148,39746.0234027778,2008-10-25,00:33:42
39.998385,116.303509,0,148,39746.0234259259,2008-10-25,00:33:44
39.998333,116.303327,0,146,39746.0234490741,2008-10-25,00:33:46
39.998292,116.303158,0,144,39746.0234722222,2008-10-25,00:33:48
39.998253,116.302982,0,144,39746.0234953704,2008-10-25,00:33:50
39.998213,116.30282,0,143,39746.0235185185,2008-10-25,00:33:52
39.998166,116.302659,0,145,39746.0235416667,2008-10-25,00:33:54
39.998102,116.302515,0,145,39746.0235648148,2008-10-25,00:33:56
39.998003,116.302404,0,143,39746.023587963,2008-10-25,00:33:58
39.997877,116.302301,0,138,39746.0236111111,2008-10-25,00:34:00
39.99775,116.302215,0,139,39746.0236342593,2008-10-25,00:34:02
39.997623,116.302112,0,136,39746.0236574074,2008-10-25,00:34:04
39.997497,116.302007,0,135,39746.0236805556,2008-10-25,00:34:06
39.997379,116.301906,0,135,39746.0237037037,2008-10-25,00:34:08
39.997262,116.301805,0,134,39746.0237268518,2008-10-25,00:34:10
39.997149,116.301706,0,134,39746.02375,2008-10-25,00:34:12
39.99704,116.301599,0,136,39746.0237731481,2008-10-25,00:34:14
39.996927,116.301493,0,136,39746.0237962963,2008-10-25,00:34:16
39.9968,116.301353,0,135,39746.0238194444,2008-10-25,00:34:18
39.996694,116.301224,0,136,39746.0238425926,2008-10-25,00:34:20
39.996618,116.301088,0,136,39746.0238657407,2008-10-25,00:34:22
39.99656,116.300955,0,137,39746.0238888889,2008-10-25,00:34:24
39.996518,116.300817,0,137,39746.023912037,2008-10-25,00:34:26
39.996487,116.300682,0,133,39746.0239467593,2008-10-25,00:34:29
39.996486,116.300629,0,131,39746.0240046296,2008-10-25,00:34:34
39.996483,116.30059,0,128,39746.0240625,2008-10-25,00:34:39
39.996479,116.300571,0,126,39746.0241203704,2008-10-25,00:34:44
39.996479,116.30057,0,125,39746.0241782407,2008-10-25,00:34:49
39.996479,116.30057,0,125,39746.024212963,2008-10-25,00:34:52
39.996478,116.30057,0,125,39746.0242361111,2008-10-25,00:34:54
39.996479,116.300434,0,127,39746.0242939815,2008-10-25,00:34:59
39.996471,116.300324,0,134,39746.0243518518,2008-10-25,00:35:04
39.996469,116.3003,0,136,39746.0244097222,2008-10-25,00:35:09
39.996466,116.300295,0,136,39746.0244675926,2008-10-25,00:35:14
39.996466,116.300295,0,136,39746.0245023148,2008-10-25,00:35:17
39.996466,116.30029,0,136,39746.024525463,2008-10-25,00:35:19
39.99647,116.300183,0,138,39746.0245833333,2008-10-25,00:35:24
39.996476,116.300122,0,135,39746.0246412037,2008-10-25,00:35:29
39.996491,116.300122,0,136,39746.0246990741,2008-10-25,00:35:34
39.996491,116.300119,0,136,39746.0247569444,2008-10-25,00:35:39
39.996491,116.300118,0,136,39746.0248148148,2008-10-25,00:35:44
39.996491,116.300121,0,136,39746.0248726852,2008-10-25,00:35:49
39.99649,116.300126,0,136,39746.0249305556,2008-10-25,00:35:54
39.99649,116.300124,0,136,39746.0249884259,2008-10-25,00:35:59
39.99649,116.300125,0,136,39746.0250462963,2008-10-25,00:36:04
39.99649,116.300125,0,136,39746.0251041667,2008-10-25,00:36:09
39.99649,116.300125,0,136,39746.0251388889,2008-10-25,00:36:12
39.99649,116.300125,0,136,39746.025162037,2008-10-25,00:36:14
39.996489,116.300058,0,136,39746.0252199074,2008-10-25,00:36:19
39.996472,116.299915,0,137,39746.0252546296,2008-10-25,00:36:22
39.996463,116.299781,0,138,39746.0252893518,2008-10-25,00:36:25
39.996451,116.299653,0,141,39746.0253356481,2008-10-25,00:36:29
39.99644,116.299519,0,144,39746.0253935185,2008-10-25,00:36:34
39.996413,116.29938,0,147,39746.0254513889,2008-10-25,00:36:39
39.996388,116.299286,0,149,39746.0255092593,2008-10-25,00:36:44
39.996381,116.299266,0,150,39746.0255671296,2008-10-25,00:36:49
39.996381,116.299266,0,151,39746.025625,2008-10-25,00:36:54
39.996381,116.299269,0,151,39746.0256828704,2008-10-25,00:36:59
39.996381,116.299268,0,151,39746.0257407407,2008-10-25,00:37:04
39.996381,116.299268,0,151,39746.0257986111,2008-10-25,00:37:09
39.996381,116.299268,0,151,39746.0258564815,2008-10-25,00:37:14
39.996381,116.299268,0,151,39746.0259143518,2008-10-25,00:37:19
39.996381,116.299268,0,151,39746.0259490741,2008-10-25,00:37:22
39.996381,116.299267,0,151,39746.0259722222,2008-10-25,00:37:24
39.996406,116.299134,0,150,39746.0260300926,2008-10-25,00:37:29
39.996408,116.298974,0,150,39746.0260532407,2008-10-25,00:37:31
39.99641,116.298825,0,149,39746.0260763889,2008-10-25,00:37:33
39.996406,116.29866,0,149,39746.026099537,2008-10-25,00:37:35
39.996401,116.298524,0,149,39746.0261226852,2008-10-25,00:37:37
39.996393,116.298379,0,153,39746.0261458333,2008-10-25,00:37:39
39.996378,116.298255,0,155,39746.0261689815,2008-10-25,00:37:41
39.99637,116.298133,0,156,39746.0262037037,2008-10-25,00:37:44
39.996351,116.298005,0,162,39746.02625,2008-10-25,00:37:48
39.996347,116.297917,0,170,39746.0263078704,2008-10-25,00:37:53
39.996342,116.297778,0,179,39746.0263657407,2008-10-25,00:37:58
39.996332,116.297659,0,182,39746.026400463,2008-10-25,00:38:01
39.99633,116.297529,0,186,39746.0264467593,2008-10-25,00:38:05
39.99633,116.297389,0,188,39746.0264930556,2008-10-25,00:38:09
39.996313,116.297203,0,190,39746.0265277778,2008-10-25,00:38:12
39.996306,116.297073,0,192,39746.0265509259,2008-10-25,00:38:14
39.996295,116.296932,0,191,39746.0265740741,2008-10-25,00:38:16
39.996273,116.296783,0,187,39746.0266087963,2008-10-25,00:38:19
39.996254,116.296661,0,193,39746.0266435185,2008-10-25,00:38:22
39.99624,116.296544,0,199,39746.0266782407,2008-10-25,00:38:25
39.996243,116.29639,0,201,39746.026712963,2008-10-25,00:38:28
39.996239,116.29623,0,206,39746.0267476852,2008-10-25,00:38:31
39.996235,116.296109,0,206,39746.0267824074,2008-10-25,00:38:34
39.996219,116.295982,0,201,39746.0268402778,2008-10-25,00:38:39
39.996218,116.29595,0,202,39746.0268981481,2008-10-25,00:38:44
39.996217,116.295946,0,204,39746.0269560185,2008-10-25,00:38:49
39.996217,116.295946,0,204,39746.0269907407,2008-10-25,00:38:52
39.996216,116.295942,0,204,39746.0270138889,2008-10-25,00:38:54
39.996211,116.295883,0,202,39746.0270717593,2008-10-25,00:38:59
39.996206,116.295812,0,192,39746.0271296296,2008-10-25,00:39:04
39.996206,116.295812,0,192,39746.0271643519,2008-10-25,00:39:07
39.996207,116.295806,0,186,39746.0271875,2008-10-25,00:39:09
39.996166,116.295748,0,181,39746.0272453704,2008-10-25,00:39:14
39.996152,116.295622,0,175,39746.0273032407,2008-10-25,00:39:19
39.996161,116.295521,0,175,39746.0273611111,2008-10-25,00:39:24
39.996163,116.295419,0,175,39746.0274189815,2008-10-25,00:39:29
39.99617,116.295361,0,176,39746.0274768519,2008-10-25,00:39:34
39.996188,116.2953,0,176,39746.0275347222,2008-10-25,00:39:39
39.996179,116.295232,0,173,39746.0275925926,2008-10-25,00:39:44
39.996179,116.295232,0,173,39746.0276273148,2008-10-25,00:39:47
39.996175,116.295234,0,172,39746.027650463,2008-10-25,00:39:49
39.99617,116.295121,0,171,39746.0277083333,2008-10-25,00:39:54
39.996157,116.294999,0,171,39746.0277314815,2008-10-25,00:39:56
39.996156,116.294879,0,171,39746.0277662037,2008-10-25,00:39:59
39.996143,116.294758,0,168,39746.0278009259,2008-10-25,00:40:02
39.996142,116.294623,0,165,39746.0278472222,2008-10-25,00:40:06
39.996134,116.29454,0,158,39746.0279050926,2008-10-25,00:40:11
39.996123,116.29444,0,156,39746.027962963,2008-10-25,00:40:16
39.996137,116.294358,0,165,39746.0280208333,2008-10-25,00:40:21
39.996171,116.294354,0,173,39746.0280787037,2008-10-25,00:40:26
39.996182,116.294331,0,179,39746.0281365741,2008-10-25,00:40:31
39.996191,116.294255,0,182,39746.0281944444,2008-10-25,00:40:36
39.996187,116.294157,0,185,39746.0282523148,2008-10-25,00:40:41
39.996182,116.294054,0,186,39746.0283101852,2008-10-25,00:40:46
39.996216,116.293938,0,184,39746.0283680556,2008-10-25,00:40:51
39.996251,116.293837,0,186,39746.0284259259,2008-10-25,00:40:56
39.996259,116.293753,0,191,39746.0284837963,2008-10-25,00:41:01
39.996254,116.293699,0,192,39746.0285416667,2008-10-25,00:41:06
39.996257,116.293649,0,193,39746.028599537,2008-10-25,00:41:11
39.996269,116.29353,0,191,39746.0286458333,2008-10-25,00:41:15
39.996231,116.293421,0,193,39746.0287037037,2008-10-25,00:41:20
39.996195,116.293297,0,195,39746.0287615741,2008-10-25,00:41:25
39.996164,116.293252,0,194,39746.0288194444,2008-10-25,00:41:30
39.996164,116.293171,0,194,39746.0288773148,2008-10-25,00:41:35
39.996158,116.293073,0,191,39746.0289351852,2008-10-25,00:41:40
39.996138,116.292972,0,193,39746.0289930556,2008-10-25,00:41:45
39.996124,116.292856,0,189,39746.0290393519,2008-10-25,00:41:49
39.996113,116.292729,0,185,39746.0290972222,2008-10-25,00:41:54
39.99609,116.292607,0,185,39746.0291435185,2008-10-25,00:41:58
39.996073,116.292505,0,185,39746.0292013889,2008-10-25,00:42:03
39.99607,116.292479,0,182,39746.0292592593,2008-10-25,00:42:08
39.996063,116.292352,0,180,39746.0293171296,2008-10-25,00:42:13
39.996055,116.292224,0,183,39746.0293634259,2008-10-25,00:42:17
39.996053,116.292101,0,189,39746.0294097222,2008-10-25,00:42:21
39.996022,116.291981,0,185,39746.0294444444,2008-10-25,00:42:24
39.996014,116.29184,0,190,39746.0295023148,2008-10-25,00:42:29
39.996019,116.291703,0,194,39746.0295486111,2008-10-25,00:42:33
39.996027,116.291582,0,199,39746.0295949074,2008-10-25,00:42:37
39.996036,116.291445,0,205,39746.0296527778,2008-10-25,00:42:42
39.996025,116.291332,0,207,39746.0297106481,2008-10-25,00:42:47
39.996008,116.291283,0,208,39746.0297685185,2008-10-25,00:42:52
39.996008,116.291283,0,208,39746.0298032407,2008-10-25,00:42:55
39.996008,116.291281,0,210,39746.0298263889,2008-10-25,00:42:57
39.996007,116.291272,0,210,39746.0298842593,2008-10-25,00:43:02
39.996006,116.291248,0,209,39746.0299421296,2008-10-25,00:43:07
39.99598,116.291189,0,205,39746.03,2008-10-25,00:43:12
39.995979,116.291171,0,204,39746.0300578704,2008-10-25,00:43:17
39.995979,116.291171,0,204,39746.0300925926,2008-10-25,00:43:20
39.995979,116.291175,0,204,39746.0301157407,2008-10-25,00:43:22
39.99598,116.291054,0,203,39746.030162037,2008-10-25,00:43:26
39.995974,116.290937,0,201,39746.0301967593,2008-10-25,00:43:29
39.995968,116.29079,0,204,39746.0302314815,2008-10-25,00:43:32
39.995959,116.290662,0,206,39746.0302662037,2008-10-25,00:43:35
39.995942,116.290505,0,207,39746.0303125,2008-10-25,00:43:39
39.99592,116.29033,0,208,39746.0303472222,2008-10-25,00:43:42
39.995912,116.29017,0,213,39746.0303819444,2008-10-25,00:43:45
39.995921,116.290022,0,214,39746.0304166667,2008-10-25,00:43:48
39.99592,116.289845,0,214,39746.0304513889,2008-10-25,00:43:51
39.995923,116.289711,0,218,39746.030474537,2008-10-25,00:43:53
39.995936,116.289569,0,219,39746.0304976852,2008-10-25,00:43:55
39.995943,116.289437,0,222,39746.0305208333,2008-10-25,00:43:57
39.995952,116.289281,0,224,39746.0305555556,2008-10-25,00:44:00
39.995953,116.289128,0,229,39746.0305902778,2008-10-25,00:44:03
39.995942,116.288972,0,232,39746.030625,2008-10-25,00:44:06
39.995946,116.288834,0,236,39746.0306597222,2008-10-25,00:44:09
39.995981,116.288667,0,241,39746.0306828704,2008-10-25,00:44:11
39.996062,116.288578,0,243,39746.0307060185,2008-10-25,00:44:13
39.996129,116.28848,0,248,39746.0307291667,2008-10-25,00:44:15
39.9962,116.288348,0,252,39746.0307523148,2008-10-25,00:44:17
39.996268,116.288204,0,256,39746.030775463,2008-10-25,00:44:19
39.996336,116.288024,0,259,39746.0307986111,2008-10-25,00:44:21
39.996409,116.287818,0,262,39746.0308217593,2008-10-25,00:44:23
39.996461,116.287584,0,265,39746.0308449074,2008-10-25,00:44:25
39.996488,116.287465,0,267,39746.0308564815,2008-10-25,00:44:26
39.996514,116.287353,0,268,39746.0308680556,2008-10-25,00:44:27
39.996494,116.28721,0,267,39746.0308796296,2008-10-25,00:44:28
39.996486,116.286984,0,265,39746.0309027778,2008-10-25,00:44:30
39.996503,116.286827,0,265,39746.0309259259,2008-10-25,00:44:32
39.996527,116.286694,0,267,39746.0309490741,2008-10-25,00:44:34
39.996584,116.286533,0,265,39746.0309837963,2008-10-25,00:44:37
39.996658,116.28641,0,259,39746.0310185185,2008-10-25,00:44:40
39.996711,116.286315,0,251,39746.0310532407,2008-10-25,00:44:43
39.996729,116.286273,0,239,39746.0311111111,2008-10-25,00:44:48
39.996782,116.286179,0,236,39746.0311689815,2008-10-25,00:44:53
39.996817,116.286128,0,231,39746.0312268519,2008-10-25,00:44:58
39.996818,116.286127,0,230,39746.0312847222,2008-10-25,00:45:03
39.996817,116.286128,0,229,39746.0313425926,2008-10-25,00:45:08
39.996818,116.286124,0,229,39746.031400463,2008-10-25,00:45:13
39.99682,116.28612,0,229,39746.0314583333,2008-10-25,00:45:18
39.99682,116.28612,0,229,39746.0314930556,2008-10-25,00:45:21
39.996819,116.28612,0,229,39746.0315162037,2008-10-25,00:45:23
39.996814,116.286133,0,229,39746.0315740741,2008-10-25,00:45:28
39.99681,116.286144,0,228,39746.0316319444,2008-10-25,00:45:33
39.996807,116.286149,0,228,39746.0316898148,2008-10-25,00:45:38
39.996807,116.28615,0,228,39746.0317476852,2008-10-25,00:45:43
39.996807,116.28615,0,228,39746.0317824074,2008-10-25,00:45:46
39.996807,116.286149,0,228,39746.0318055556,2008-10-25,00:45:48
39.996792,116.286146,0,227,39746.0318634259,2008-10-25,00:45:53
39.996792,116.286146,0,227,39746.0318981481,2008-10-25,00:45:56
39.996795,116.286142,0,226,39746.0319212963,2008-10-25,00:45:58
39.996843,116.286043,0,225,39746.0319675926,2008-10-25,00:46:02
39.996896,116.285923,0,225,39746.0319907407,2008-10-25,00:46:04
39.996942,116.285792,0,225,39746.0320138889,2008-10-25,00:46:06
39.997003,116.285636,0,225,39746.032037037,2008-10-25,00:46:08
39.997049,116.285535,0,226,39746.0320486111,2008-10-25,00:46:09
39.997119,116.285343,0,226,39746.0320717593,2008-10-25,00:46:11
39.997208,116.285119,0,226,39746.0320949074,2008-10-25,00:46:13
39.997285,116.284908,0,227,39746.0321180556,2008-10-25,00:46:15
39.997363,116.284698,0,227,39746.0321412037,2008-10-25,00:46:17
39.997403,116.284589,0,227,39746.0321527778,2008-10-25,00:46:18
39.997442,116.284482,0,227,39746.0321643518,2008-10-25,00:46:19
39.997504,116.28429,0,227,39746.0321875,2008-10-25,00:46:21
39.997567,116.284118,0,226,39746.0322106481,2008-10-25,00:46:23
39.997617,116.283967,0,227,39746.0322337963,2008-10-25,00:46:25
39.997656,116.283828,0,226,39746.0322685185,2008-10-25,00:46:28
39.997677,116.283763,0,224,39746.0323263889,2008-10-25,00:46:33
39.997674,116.283771,0,223,39746.0323842593,2008-10-25,00:46:38
39.997671,116.283776,0,222,39746.0324421296,2008-10-25,00:46:43
39.997671,116.283776,0,222,39746.0324768518,2008-10-25,00:46:46
39.99767,116.283777,0,222,39746.0325,2008-10-25,00:46:48
39.997666,116.283786,0,222,39746.0325578704,2008-10-25,00:46:53
39.997663,116.283795,0,222,39746.0326157407,2008-10-25,00:46:58
39.997663,116.283795,0,222,39746.032650463,2008-10-25,00:47:01
39.997661,116.283803,0,222,39746.0326736111,2008-10-25,00:47:03
39.997653,116.283822,0,222,39746.0327314815,2008-10-25,00:47:08
39.997638,116.283859,0,221,39746.0327893518,2008-10-25,00:47:13
39.997634,116.283869,0,221,39746.0328472222,2008-10-25,00:47:18
39.997634,116.283869,0,221,39746.0328819444,2008-10-25,00:47:21
39.997635,116.283866,0,221,39746.0329050926,2008-10-25,00:47:23
39.997657,116.283737,0,221,39746.0329398148,2008-10-25,00:47:26
39.997662,116.28357,0,221,39746.032974537,2008-10-25,00:47:29
39.997654,116.283417,0,222,39746.0329976852,2008-10-25,00:47:31
39.99763,116.28328,0,221,39746.0330208333,2008-10-25,00:47:33
39.997606,116.283119,0,222,39746.0330439815,2008-10-25,00:47:35
39.997591,116.28292,0,223,39746.0330671296,2008-10-25,00:47:37
39.997575,116.282722,0,224,39746.0330902778,2008-10-25,00:47:39
39.997567,116.28249,0,227,39746.0331134259,2008-10-25,00:47:41
39.99755,116.282357,0,228,39746.033125,2008-10-25,00:47:42
39.997535,116.282235,0,230,39746.0331365741,2008-10-25,00:47:43
39.997508,116.282117,0,230,39746.0331481481,2008-10-25,00:47:44
39.997479,116.281997,0,231,39746.0331597222,2008-10-25,00:47:45
39.997453,116.281867,0,232,39746.0331712963,2008-10-25,00:47:46
39.997438,116.281726,0,233,39746.0331828704,2008-10-25,00:47:47
39.997429,116.281566,0,234,39746.0331944444,2008-10-25,00:47:48
39.997412,116.281423,0,235,39746.0332060185,2008-10-25,00:47:49
39.997394,116.281278,0,236,39746.0332175926,2008-10-25,00:47:50
39.997375,116.281135,0,237,39746.0332291667,2008-10-25,00:47:51
39.997351,116.281007,0,238,39746.0332407407,2008-10-25,00:47:52
39.997334,116.280875,0,239,39746.0332523148,2008-10-25,00:47:53
39.997305,116.280758,0,239,39746.0332638889,2008-10-25,00:47:54
39.997273,116.280642,0,239,39746.033275463,2008-10-25,00:47:55
39.997245,116.28052,0,239,39746.033287037,2008-10-25,00:47:56
39.997217,116.280299,0,240,39746.0333101852,2008-10-25,00:47:58
39.997194,116.280083,0,242,39746.0333333333,2008-10-25,00:48:00
39.997197,116.279843,0,243,39746.0333564815,2008-10-25,00:48:02
39.997167,116.27967,0,244,39746.0333796296,2008-10-25,00:48:04
39.997137,116.279542,0,245,39746.0334027778,2008-10-25,00:48:06
39.997119,116.279477,0,246,39746.0334606481,2008-10-25,00:48:11
39.997132,116.279487,0,245,39746.0335185185,2008-10-25,00:48:16
39.997132,116.279487,0,245,39746.0335532407,2008-10-25,00:48:19
39.997131,116.279489,0,246,39746.0335763889,2008-10-25,00:48:21
39.997091,116.279489,0,245,39746.0336342593,2008-10-25,00:48:26
39.997077,116.279474,0,242,39746.0336921296,2008-10-25,00:48:31
39.997076,116.279509,0,237,39746.03375,2008-10-25,00:48:36
39.997086,116.2795,0,233,39746.0338078704,2008-10-25,00:48:41
39.997074,116.279477,0,231,39746.0338657407,2008-10-25,00:48:46
39.997068,116.279468,0,228,39746.0339236111,2008-10-25,00:48:51
39.997067,116.279432,0,224,39746.0339814815,2008-10-25,00:48:56
39.997078,116.27942,0,221,39746.0340393518,2008-10-25,00:49:01
39.99711,116.279357,0,219,39746.0340972222,2008-10-25,00:49:06
39.997136,116.279223,0,218,39746.0341319444,2008-10-25,00:49:09
39.997143,116.279102,0,218,39746.0341550926,2008-10-25,00:49:11
39.997144,116.278979,0,218,39746.0341782407,2008-10-25,00:49:13
39.997146,116.278834,0,218,39746.0342013889,2008-10-25,00:49:15
39.997142,116.278708,0,218,39746.034224537,2008-10-25,00:49:17
39.99715,116.27859,0,218,39746.0342476852,2008-10-25,00:49:19
39.997163,116.278458,0,218,39746.0342708333,2008-10-25,00:49:21
39.997183,116.278325,0,218,39746.0342939815,2008-10-25,00:49:23
39.99719,116.278153,0,218,39746.0343171296,2008-10-25,00:49:25
39.997208,116.277997,0,218,39746.0343402778,2008-10-25,00:49:27
39.997233,116.277879,0,217,39746.0343634259,2008-10-25,00:49:29
39.997255,116.277661,0,217,39746.0343981481,2008-10-25,00:49:32
39.997259,116.277477,0,216,39746.0344212963,2008-10-25,00:49:34
39.99729,116.277354,0,216,39746.0344444444,2008-10-25,00:49:36
39.997328,116.277235,0,216,39746.0344675926,2008-10-25,00:49:38
39.997421,116.277155,0,215,39746.0345138889,2008-10-25,00:49:42
39.997526,116.277108,0,215,39746.0345486111,2008-10-25,00:49:45
39.997637,116.277056,0,215,39746.0345833333,2008-10-25,00:49:48
39.997715,116.276904,0,214,39746.0346180556,2008-10-25,00:49:51
39.997757,116.276764,0,214,39746.0346412037,2008-10-25,00:49:53
40.00061,116.276216,0,89,39746.0356134259,2008-10-25,00:51:17
40.000713,116.276214,0,114,39746.035625,2008-10-25,00:51:18
40.000744,116.276061,0,102,39746.0356481481,2008-10-25,00:51:20
40.00083,116.275893,0,164,39746.0356712963,2008-10-25,00:51:22
40.000908,116.275832,0,203,39746.0356828704,2008-10-25,00:51:23
40.000932,116.275658,0,205,39746.0357060185,2008-10-25,00:51:25
40.000962,116.275479,0,205,39746.0357291667,2008-10-25,00:51:27
40.000972,116.275282,0,205,39746.0357523148,2008-10-25,00:51:29
40.000988,116.27508,0,205,39746.035775463,2008-10-25,00:51:31
40.001003,116.274876,0,205,39746.0357986111,2008-10-25,00:51:33
40.001008,116.27468,0,206,39746.0358217593,2008-10-25,00:51:35
40.001012,116.274498,0,206,39746.0358449074,2008-10-25,00:51:37
40.001019,116.274351,0,207,39746.0358680556,2008-10-25,00:51:39
40.001034,116.274231,0,207,39746.0358912037,2008-10-25,00:51:41
40.001056,116.27408,0,208,39746.0359259259,2008-10-25,00:51:44
40.001064,116.273929,0,208,39746.0359490741,2008-10-25,00:51:46
40.001003,116.273544,0,209,39746.0359722222,2008-10-25,00:51:48
40.00098,116.273356,0,210,39746.0359837963,2008-10-25,00:51:49
40.000952,116.273138,0,210,39746.0359953704,2008-10-25,00:51:50
40.000991,116.273001,0,211,39746.0360185185,2008-10-25,00:51:52
40.001039,116.272848,0,212,39746.0360416667,2008-10-25,00:51:54
40.001108,116.272664,0,213,39746.0360648148,2008-10-25,00:51:56
40.00111,116.272459,0,213,39746.0360763889,2008-10-25,00:51:57
40.001124,116.27228,0,214,39746.036087963,2008-10-25,00:51:58
40.00115,116.272131,0,214,39746.036099537,2008-10-25,00:51:59
40.001175,116.271998,0,214,39746.0361111111,2008-10-25,00:52:00
40.001199,116.271884,0,214,39746.0361226852,2008-10-25,00:52:01
40.001253,116.271695,0,214,39746.0361458333,2008-10-25,00:52:03
40.001284,116.271543,0,214,39746.0361689815,2008-10-25,00:52:05
40.001322,116.271413,0,214,39746.0361921296,2008-10-25,00:52:07
40.00137,116.271288,0,213,39746.0362268519,2008-10-25,00:52:10
40.001409,116.271146,0,212,39746.0362731481,2008-10-25,00:52:14
40.001412,116.271012,0,210,39746.0363194444,2008-10-25,00:52:18
40.001438,116.270878,0,206,39746.0363657407,2008-10-25,00:52:22
40.001408,116.27074,0,205,39746.036412037,2008-10-25,00:52:26
40.001394,116.270605,0,203,39746.0364467593,2008-10-25,00:52:29
40.00139,116.270484,0,204,39746.0364699074,2008-10-25,00:52:31
40.0014,116.270334,0,204,39746.0364930556,2008-10-25,00:52:33
40.001432,116.270178,0,204,39746.0365162037,2008-10-25,00:52:35
40.001479,116.270023,0,204,39746.0365393519,2008-10-25,00:52:37
40.001492,116.269902,0,205,39746.0365509259,2008-10-25,00:52:38
40.001498,116.269682,0,209,39746.0365740741,2008-10-25,00:52:40
40.001505,116.269504,0,213,39746.0365972222,2008-10-25,00:52:42
40.001527,116.269343,0,217,39746.0366203704,2008-10-25,00:52:44
40.001555,116.269205,0,221,39746.0366435185,2008-10-25,00:52:46
40.001587,116.269086,0,224,39746.0366666667,2008-10-25,00:52:48
40.001646,116.268952,0,227,39746.0367013889,2008-10-25,00:52:51
40.001709,116.268864,0,227,39746.036724537,2008-10-25,00:52:53
40.001801,116.2688,0,227,39746.0367476852,2008-10-25,00:52:55
40.001897,116.268708,0,225,39746.0367708333,2008-10-25,00:52:57
40.00198,116.268633,0,225,39746.0367939815,2008-10-25,00:52:59
40.002083,116.268569,0,227,39746.0368287037,2008-10-25,00:53:02
40.002178,116.268537,0,233,39746.0368865741,2008-10-25,00:53:07
40.002224,116.268568,0,239,39746.0369444444,2008-10-25,00:53:12
40.002256,116.268593,0,249,39746.0370023148,2008-10-25,00:53:17
40.002271,116.268598,0,260,39746.0370601852,2008-10-25,00:53:22
40.002271,116.268598,0,260,39746.0370949074,2008-10-25,00:53:25
40.002267,116.268604,0,263,39746.0371180556,2008-10-25,00:53:27
40.00227,116.268593,0,264,39746.0371759259,2008-10-25,00:53:32
40.002273,116.268515,0,261,39746.0372337963,2008-10-25,00:53:37
40.002264,116.268476,0,260,39746.0372916667,2008-10-25,00:53:42
40.002261,116.268423,0,259,39746.037349537,2008-10-25,00:53:47
40.002279,116.268355,0,259,39746.0374074074,2008-10-25,00:53:52
40.002308,116.268355,0,259,39746.0374652778,2008-10-25,00:53:57
40.002332,116.268376,0,258,39746.0375231481,2008-10-25,00:54:02
40.00233,116.268388,0,258,39746.0375810185,2008-10-25,00:54:07
40.002291,116.268346,0,258,39746.0376388889,2008-10-25,00:54:12
40.002319,116.268216,0,259,39746.0376967593,2008-10-25,00:54:17
40.002379,116.268083,0,259,39746.0377314815,2008-10-25,00:54:20
40.002453,116.267978,0,259,39746.0377546296,2008-10-25,00:54:22
40.002564,116.267889,0,258,39746.0377777778,2008-10-25,00:54:24
40.002691,116.267794,0,258,39746.0378009259,2008-10-25,00:54:26
40.002845,116.267694,0,258,39746.0378240741,2008-10-25,00:54:28
40.003003,116.267615,0,258,39746.0378472222,2008-10-25,00:54:30
40.003149,116.267549,0,258,39746.0378703704,2008-10-25,00:54:32
40.003274,116.267484,0,258,39746.0378935185,2008-10-25,00:54:34
40.003386,116.267434,0,258,39746.0379166667,2008-10-25,00:54:36
40.003478,116.2674,0,257,39746.0379398148,2008-10-25,00:54:38
40.003591,116.267336,0,256,39746.037974537,2008-10-25,00:54:41
40.00367,116.267272,0,255,39746.0380092593,2008-10-25,00:54:44
40.003761,116.267238,0,253,39746.0380439815,2008-10-25,00:54:47
40.00384,116.267173,0,251,39746.0380902778,2008-10-25,00:54:51
40.003884,116.267115,0,248,39746.0381481481,2008-10-25,00:54:56
40.003878,116.267104,0,246,39746.0382060185,2008-10-25,00:55:01
40.003882,116.26708,0,243,39746.0382638889,2008-10-25,00:55:06
40.003883,116.26707,0,243,39746.0383217593,2008-10-25,00:55:11
40.003868,116.267064,0,242,39746.0383796296,2008-10-25,00:55:16
40.003863,116.267051,0,242,39746.0384375,2008-10-25,00:55:21
40.003841,116.267052,0,243,39746.0384953704,2008-10-25,00:55:26
40.003766,116.267132,0,244,39746.0385532407,2008-10-25,00:55:31
40.003679,116.267167,0,245,39746.038599537,2008-10-25,00:55:35
40.003584,116.267195,0,247,39746.0386458333,2008-10-25,00:55:39
40.004559,116.265698,0,346,39746.0391898148,2008-10-25,00:56:26
40.004487,116.265564,0,262,39746.039224537,2008-10-25,00:56:29
40.004503,116.26558,0,260,39746.0392824074,2008-10-25,00:56:34
40.004486,116.265551,0,260,39746.0393402778,2008-10-25,00:56:39
40.004476,116.265391,0,259,39746.0393865741,2008-10-25,00:56:43
40.004335,116.264969,0,254,39746.0393981481,2008-10-25,00:56:44
40.004283,116.264804,0,252,39746.0394097222,2008-10-25,00:56:45
40.004267,116.264659,0,251,39746.0394328704,2008-10-25,00:56:47
40.004259,116.26449,0,249,39746.0394560185,2008-10-25,00:56:49
40.004248,116.264304,0,248,39746.0394791667,2008-10-25,00:56:51
40.004246,116.264144,0,247,39746.0395023148,2008-10-25,00:56:53
40.004248,116.264016,0,246,39746.039525463,2008-10-25,00:56:55
40.004254,116.263895,0,245,39746.0395486111,2008-10-25,00:56:57
40.004239,116.263743,0,243,39746.0395717593,2008-10-25,00:56:59
40.004231,116.263616,0,242,39746.0395949074,2008-10-25,00:57:01
40.004224,116.263444,0,242,39746.0396296296,2008-10-25,00:57:04
40.004549,116.260581,0,150,39746.0400462963,2008-10-25,00:57:40
40.004516,116.260234,0,117,39746.0400578704,2008-10-25,00:57:41
40.004457,116.259773,0,72,39746.0400694444,2008-10-25,00:57:42
40.00451,116.259668,0,64,39746.0400810185,2008-10-25,00:57:43
40.004559,116.259555,0,58,39746.0400925926,2008-10-25,00:57:44
40.004665,116.259365,0,54,39746.0401157407,2008-10-25,00:57:46
40.004708,116.259253,0,51,39746.0401273148,2008-10-25,00:57:47
40.004736,116.259106,0,46,39746.0401388889,2008-10-25,00:57:48
40.004807,116.258877,0,44,39746.040162037,2008-10-25,00:57:50
40.004834,116.258733,0,43,39746.0401736111,2008-10-25,00:57:51
40.004858,116.258587,0,42,39746.0401851852,2008-10-25,00:57:52
40.004882,116.258448,0,40,39746.0401967593,2008-10-25,00:57:53
40.004904,116.258305,0,38,39746.0402083333,2008-10-25,00:57:54
40.004929,116.25817,0,37,39746.0402199074,2008-10-25,00:57:55
40.004949,116.258052,0,37,39746.0402314815,2008-10-25,00:57:56
40.004966,116.25784,0,33,39746.0402546296,2008-10-25,00:57:58
40.004974,116.257657,0,31,39746.0402777778,2008-10-25,00:58:00
40.004971,116.257481,0,33,39746.0403009259,2008-10-25,00:58:02
40.00495,116.257294,0,44,39746.0403240741,2008-10-25,00:58:04
40.004938,116.257101,0,49,39746.0403472222,2008-10-25,00:58:06
40.004897,116.256986,0,78,39746.0403587963,2008-10-25,00:58:07
40.004916,116.256872,0,84,39746.0403819444,2008-10-25,00:58:09
40.00493,116.256762,0,96,39746.0404050926,2008-10-25,00:58:11
40.004942,116.256647,0,108,39746.040462963,2008-10-25,00:58:16
40.004931,116.256648,0,106,39746.0405208333,2008-10-25,00:58:21
40.004928,116.256544,0,102,39746.0405787037,2008-10-25,00:58:26
40.004918,116.25642,0,110,39746.0406134259,2008-10-25,00:58:29
40.004904,116.256331,0,118,39746.0406712963,2008-10-25,00:58:34
40.004878,116.25628,0,130,39746.0407291667,2008-10-25,00:58:39
40.004848,116.256288,0,132,39746.040787037,2008-10-25,00:58:44
40.004815,116.256219,0,133,39746.0408449074,2008-10-25,00:58:49
40.004801,116.256195,0,134,39746.0409027778,2008-10-25,00:58:54
40.004772,116.256169,0,134,39746.0409606481,2008-10-25,00:58:59
40.004695,116.256062,0,134,39746.0410069444,2008-10-25,00:59:03
40.004661,116.255912,0,133,39746.0410532407,2008-10-25,00:59:07
40.004647,116.255756,0,133,39746.041087963,2008-10-25,00:59:10
40.004687,116.25563,0,135,39746.0411226852,2008-10-25,00:59:13
40.004739,116.255484,0,138,39746.0411574074,2008-10-25,00:59:16
40.004775,116.255367,0,141,39746.0411805556,2008-10-25,00:59:18
40.004818,116.25524,0,143,39746.0412037037,2008-10-25,00:59:20
40.004857,116.255095,0,146,39746.0412268518,2008-10-25,00:59:22
40.004893,116.254929,0,148,39746.04125,2008-10-25,00:59:24
40.004925,116.254746,0,150,39746.0412731481,2008-10-25,00:59:26
40.00494,116.254528,0,152,39746.0412962963,2008-10-25,00:59:28
40.004947,116.254407,0,153,39746.0413078704,2008-10-25,00:59:29
40.004953,116.254289,0,154,39746.0413194444,2008-10-25,00:59:30
40.004959,116.254166,0,156,39746.0413310185,2008-10-25,00:59:31
40.004959,116.254038,0,157,39746.0413425926,2008-10-25,00:59:32
40.004957,116.253914,0,159,39746.0413541667,2008-10-25,00:59:33
40.004955,116.253788,0,160,39746.0413657407,2008-10-25,00:59:34
40.004954,116.253664,0,162,39746.0413773148,2008-10-25,00:59:35
40.00495,116.253534,0,164,39746.0413888889,2008-10-25,00:59:36
40.004948,116.253408,0,165,39746.041400463,2008-10-25,00:59:37
40.004942,116.253276,0,167,39746.041412037,2008-10-25,00:59:38
40.004938,116.25315,0,168,39746.0414236111,2008-10-25,00:59:39
40.004937,116.252927,0,172,39746.0414467593,2008-10-25,00:59:41
40.004938,116.252717,0,175,39746.0414699074,2008-10-25,00:59:43
40.004936,116.252533,0,177,39746.0414930556,2008-10-25,00:59:45
40.004932,116.252352,0,179,39746.0415162037,2008-10-25,00:59:47
40.004937,116.252191,0,180,39746.0415393518,2008-10-25,00:59:49
40.004938,116.252019,0,183,39746.0415625,2008-10-25,00:59:51
40.004948,116.251885,0,185,39746.0415856481,2008-10-25,00:59:53
40.004965,116.251726,0,189,39746.0416203704,2008-10-25,00:59:56
40.004957,116.251578,0,191,39746.0416435185,2008-10-25,00:59:58
40.004963,116.251446,0,193,39746.0416666667,2008-10-25,01:00:00
40.004975,116.25131,0,195,39746.0416898148,2008-10-25,01:00:02
40.004978,116.251156,0,197,39746.041712963,2008-10-25,01:00:04
40.00496,116.250963,0,199,39746.0417361111,2008-10-25,01:00:06
40.004933,116.250751,0,200,39746.0417592593,2008-10-25,01:00:08
40.004907,116.250533,0,202,39746.0417824074,2008-10-25,01:00:10
40.004877,116.250383,0,202,39746.0417939815,2008-10-25,01:00:11
40.004855,116.250253,0,202,39746.0418055556,2008-10-25,01:00:12
40.004831,116.250115,0,203,39746.0418171296,2008-10-25,01:00:13
40.004809,116.249989,0,204,39746.0418287037,2008-10-25,01:00:14
40.004765,116.249801,0,203,39746.0418402778,2008-10-25,01:00:15
40.004729,116.249621,0,202,39746.0418518518,2008-10-25,01:00:16
40.004706,116.249469,0,202,39746.0418634259,2008-10-25,01:00:17
40.004683,116.249315,0,202,39746.041875,2008-10-25,01:00:18
40.004662,116.249167,0,202,39746.0418865741,2008-10-25,01:00:19
40.004643,116.249027,0,203,39746.0418981481,2008-10-25,01:00:20
40.004628,116.248901,0,204,39746.0419097222,2008-10-25,01:00:21
40.004615,116.24878,0,206,39746.0419212963,2008-10-25,01:00:22
40.004596,116.248571,0,210,39746.0419444444,2008-10-25,01:00:24
40.004586,116.248392,0,213,39746.0419675926,2008-10-25,01:00:26
40.004566,116.248239,0,217,39746.0419907407,2008-10-25,01:00:28
40.004536,116.24811,0,221,39746.0420138889,2008-10-25,01:00:30
40.004502,116.247992,0,225,39746.042037037,2008-10-25,01:00:32
40.004457,116.247874,0,230,39746.0420717593,2008-10-25,01:00:35
40.004409,116.24777,0,234,39746.0421064815,2008-10-25,01:00:38
40.004368,116.247656,0,234,39746.0421180556,2008-10-25,01:00:39
40.004297,116.247461,0,236,39746.0421412037,2008-10-25,01:00:41
40.004235,116.247292,0,238,39746.0421643518,2008-10-25,01:00:43
40.004181,116.247151,0,240,39746.0421875,2008-10-25,01:00:45
40.004134,116.247012,0,241,39746.0422106481,2008-10-25,01:00:47
40.004085,116.24687,0,244,39746.0422337963,2008-10-25,01:00:49
40.004038,116.246723,0,247,39746.0422569444,2008-10-25,01:00:51
40.003985,116.246561,0,250,39746.0422800926,2008-10-25,01:00:53
40.003923,116.246373,0,255,39746.0423032407,2008-10-25,01:00:55
40.003864,116.246178,0,258,39746.0423263889,2008-10-25,01:00:57
40.0038,116.245975,0,260,39746.042349537,2008-10-25,01:00:59
40.003762,116.245864,0,262,39746.0423611111,2008-10-25,01:01:00
40.003721,116.245753,0,263,39746.0423726852,2008-10-25,01:01:01
40.00368,116.245643,0,263,39746.0423842593,2008-10-25,01:01:02
40.00364,116.245532,0,264,39746.0423958333,2008-10-25,01:01:03
40.003599,116.24541,0,266,39746.0424074074,2008-10-25,01:01:04
40.003555,116.245284,0,267,39746.0424189815,2008-10-25,01:01:05
40.003507,116.245158,0,268,39746.0424305556,2008-10-25,01:01:06
40.003457,116.245034,0,270,39746.0424421296,2008-10-25,01:01:07
40.003407,116.244913,0,271,39746.0424537037,2008-10-25,01:01:08
40.003358,116.244785,0,272,39746.0424652778,2008-10-25,01:01:09
40.003318,116.244663,0,273,39746.0424768519,2008-10-25,01:01:10
40.003282,116.244546,0,274,39746.0424884259,2008-10-25,01:01:11
40.00324,116.244427,0,275,39746.0425,2008-10-25,01:01:12
40.003202,116.244318,0,276,39746.0425115741,2008-10-25,01:01:13
40.003164,116.244209,0,276,39746.0425231481,2008-10-25,01:01:14
40.003104,116.244012,0,276,39746.0425462963,2008-10-25,01:01:16
40.003041,116.243829,0,277,39746.0425694444,2008-10-25,01:01:18
40.002982,116.243661,0,278,39746.0425925926,2008-10-25,01:01:20
40.002931,116.243502,0,278,39746.0426157407,2008-10-25,01:01:22
40.002859,116.243343,0,279,39746.0426388889,2008-10-25,01:01:24
40.00278,116.243193,0,280,39746.042662037,2008-10-25,01:01:26
40.002669,116.243063,0,281,39746.0426851852,2008-10-25,01:01:28
40.002592,116.242993,0,283,39746.0427083333,2008-10-25,01:01:30
40.002546,116.243022,0,289,39746.0427662037,2008-10-25,01:01:35
40.002546,116.243022,0,289,39746.0428009259,2008-10-25,01:01:38
40.002543,116.243025,0,294,39746.0428240741,2008-10-25,01:01:40
40.002463,116.242906,0,295,39746.0428587963,2008-10-25,01:01:43
40.002401,116.242802,0,296,39746.0428819444,2008-10-25,01:01:45
40.002342,116.242685,0,297,39746.0429050926,2008-10-25,01:01:47
40.002269,116.242555,0,298,39746.0429282407,2008-10-25,01:01:49
40.002196,116.242414,0,298,39746.0429513889,2008-10-25,01:01:51
40.002112,116.242241,0,300,39746.042974537,2008-10-25,01:01:53
40.002028,116.242049,0,301,39746.0429976852,2008-10-25,01:01:55
40.00195,116.241851,0,302,39746.0430208333,2008-10-25,01:01:57
40.001908,116.241747,0,302,39746.0430324074,2008-10-25,01:01:58
40.001861,116.241639,0,302,39746.0430439815,2008-10-25,01:01:59
40.001815,116.241531,0,303,39746.0430555556,2008-10-25,01:02:00
40.00177,116.241423,0,303,39746.0430671296,2008-10-25,01:02:01
40.00172,116.241306,0,303,39746.0430787037,2008-10-25,01:02:02
40.00167,116.241187,0,304,39746.0430902778,2008-10-25,01:02:03
40.001623,116.241063,0,304,39746.0431018519,2008-10-25,01:02:04
40.001573,116.240933,0,304,39746.0431134259,2008-10-25,01:02:05
40.001522,116.240799,0,305,39746.043125,2008-10-25,01:02:06
40.001467,116.240661,0,305,39746.0431365741,2008-10-25,01:02:07
40.001407,116.240521,0,304,39746.0431481482,2008-10-25,01:02:08
40.001346,116.240381,0,304,39746.0431597222,2008-10-25,01:02:09
40.001285,116.240245,0,304,39746.0431712963,2008-10-25,01:02:10
40.001223,116.240114,0,304,39746.0431828704,2008-10-25,01:02:11
40.00116,116.239986,0,304,39746.0431944444,2008-10-25,01:02:12
40.001096,116.239858,0,304,39746.0432060185,2008-10-25,01:02:13
40.001033,116.239731,0,304,39746.0432175926,2008-10-25,01:02:14
40.000964,116.239603,0,305,39746.0432291667,2008-10-25,01:02:15
40.0009,116.239485,0,306,39746.0432407407,2008-10-25,01:02:16
40.000831,116.239367,0,307,39746.0432523148,2008-10-25,01:02:17
40.000755,116.239249,0,309,39746.0432638889,2008-10-25,01:02:18
40.000676,116.239132,0,310,39746.043275463,2008-10-25,01:02:19
40.000595,116.239018,0,310,39746.043287037,2008-10-25,01:02:20
40.000518,116.238909,0,311,39746.0432986111,2008-10-25,01:02:21
40.000445,116.238803,0,313,39746.0433101852,2008-10-25,01:02:22
40.000372,116.2387,0,313,39746.0433217593,2008-10-25,01:02:23
40.000306,116.238605,0,312,39746.0433333333,2008-10-25,01:02:24
40.000246,116.238504,0,313,39746.0433449074,2008-10-25,01:02:25
40.000187,116.238403,0,314,39746.0433564815,2008-10-25,01:02:26
40.000132,116.238294,0,315,39746.0433680556,2008-10-25,01:02:27
40.00008,116.238185,0,317,39746.0433796296,2008-10-25,01:02:28
40.00003,116.238071,0,319,39746.0433912037,2008-10-25,01:02:29
39.99998,116.237954,0,321,39746.0434027778,2008-10-25,01:02:30
39.999928,116.237825,0,323,39746.0434143519,2008-10-25,01:02:31
39.999877,116.237692,0,324,39746.0434259259,2008-10-25,01:02:32
39.99983,116.237562,0,326,39746.0434375,2008-10-25,01:02:33
39.999785,116.237429,0,327,39746.0434490741,2008-10-25,01:02:34
39.999744,116.237295,0,327,39746.0434606481,2008-10-25,01:02:35
39.9997,116.237165,0,328,39746.0434722222,2008-10-25,01:02:36
39.999651,116.237034,0,328,39746.0434837963,2008-10-25,01:02:37
39.9996,116.236903,0,329,39746.0434953704,2008-10-25,01:02:38
39.999551,116.236772,0,329,39746.0435069444,2008-10-25,01:02:39
39.9995,116.236649,0,329,39746.0435185185,2008-10-25,01:02:40
39.999449,116.236539,0,329,39746.0435300926,2008-10-25,01:02:41
39.999397,116.236424,0,329,39746.0435416667,2008-10-25,01:02:42
39.999345,116.236305,0,329,39746.0435532407,2008-10-25,01:02:43
39.999295,116.236184,0,328,39746.0435648148,2008-10-25,01:02:44
39.999249,116.236066,0,328,39746.0435763889,2008-10-25,01:02:45
39.9992,116.235946,0,328,39746.043587963,2008-10-25,01:02:46
39.999152,116.235823,0,329,39746.043599537,2008-10-25,01:02:47
39.999105,116.235699,0,329,39746.0436111111,2008-10-25,01:02:48
39.999064,116.235581,0,329,39746.0436226852,2008-10-25,01:02:49
39.999021,116.235455,0,329,39746.0436342593,2008-10-25,01:02:50
39.998977,116.235326,0,328,39746.0436458333,2008-10-25,01:02:51
39.998933,116.235199,0,327,39746.0436574074,2008-10-25,01:02:52
39.998888,116.235068,0,325,39746.0436689815,2008-10-25,01:02:53
39.998849,116.234937,0,322,39746.0436805556,2008-10-25,01:02:54
39.998808,116.234801,0,320,39746.0436921296,2008-10-25,01:02:55
39.998774,116.234656,0,318,39746.0437037037,2008-10-25,01:02:56
39.998747,116.234511,0,319,39746.0437152778,2008-10-25,01:02:57
39.998725,116.234364,0,320,39746.0437268519,2008-10-25,01:02:58
39.998708,116.234214,0,321,39746.0437384259,2008-10-25,01:02:59
39.998693,116.234064,0,322,39746.04375,2008-10-25,01:03:00
39.998679,116.233913,0,322,39746.0437615741,2008-10-25,01:03:01
39.998667,116.233765,0,322,39746.0437731481,2008-10-25,01:03:02
39.998656,116.233616,0,322,39746.0437847222,2008-10-25,01:03:03
39.998649,116.233472,0,323,39746.0437962963,2008-10-25,01:03:04
39.998647,116.233337,0,323,39746.0438078704,2008-10-25,01:03:05
39.998646,116.233203,0,323,39746.0438194444,2008-10-25,01:03:06
39.998643,116.233078,0,323,39746.0438310185,2008-10-25,01:03:07
39.998637,116.232855,0,326,39746.0438541667,2008-10-25,01:03:09
39.99863,116.232672,0,329,39746.0438773148,2008-10-25,01:03:11
39.998625,116.232526,0,333,39746.043900463,2008-10-25,01:03:13
39.99862,116.232378,0,335,39746.0439236111,2008-10-25,01:03:15
39.998614,116.232226,0,334,39746.0439467593,2008-10-25,01:03:17
39.998606,116.232054,0,333,39746.0439699074,2008-10-25,01:03:19
39.998584,116.231885,0,334,39746.0439930556,2008-10-25,01:03:21
39.99855,116.23173,0,336,39746.0440162037,2008-10-25,01:03:23
39.9985,116.231568,0,338,39746.0440393519,2008-10-25,01:03:25
39.998446,116.231417,0,339,39746.0440625,2008-10-25,01:03:27
39.998388,116.231252,0,339,39746.0440856481,2008-10-25,01:03:29
39.998309,116.23105,0,338,39746.0441087963,2008-10-25,01:03:31
39.998269,116.230942,0,337,39746.0441203704,2008-10-25,01:03:32
39.998221,116.23083,0,338,39746.0441319444,2008-10-25,01:03:33
39.998145,116.230634,0,338,39746.0441550926,2008-10-25,01:03:35
39.998076,116.230447,0,337,39746.0441782407,2008-10-25,01:03:37
39.997996,116.230253,0,336,39746.0442013889,2008-10-25,01:03:39
39.997913,116.23008,0,333,39746.044224537,2008-10-25,01:03:41
39.997826,116.229911,0,330,39746.0442476852,2008-10-25,01:03:43
39.99775,116.229727,0,327,39746.0442708333,2008-10-25,01:03:45
39.997694,116.229548,0,320,39746.0442939815,2008-10-25,01:03:47
39.997615,116.22935,0,320,39746.0443171296,2008-10-25,01:03:49
39.997546,116.22916,0,316,39746.0443402778,2008-10-25,01:03:51
39.997472,116.228947,0,317,39746.0443634259,2008-10-25,01:03:53
39.997435,116.228839,0,317,39746.044375,2008-10-25,01:03:54
39.997401,116.228726,0,318,39746.0443865741,2008-10-25,01:03:55
39.997371,116.228614,0,318,39746.0443981481,2008-10-25,01:03:56
39.997322,116.228386,0,319,39746.0444212963,2008-10-25,01:03:58
39.997288,116.228167,0,320,39746.0444444444,2008-10-25,01:04:00
39.997254,116.227944,0,322,39746.0444675926,2008-10-25,01:04:02
39.997223,116.227791,0,324,39746.0444791667,2008-10-25,01:04:03
39.997194,116.227642,0,326,39746.0444907407,2008-10-25,01:04:04
39.997165,116.227506,0,328,39746.0445023148,2008-10-25,01:04:05
39.997136,116.227372,0,329,39746.0445138889,2008-10-25,01:04:06
39.997106,116.22724,0,330,39746.044525463,2008-10-25,01:04:07
39.997075,116.2271,0,331,39746.044537037,2008-10-25,01:04:08
39.997042,116.226962,0,333,39746.0445486111,2008-10-25,01:04:09
39.99701,116.226826,0,334,39746.0445601852,2008-10-25,01:04:10
39.99698,116.226688,0,335,39746.0445717593,2008-10-25,01:04:11
39.996951,116.226547,0,337,39746.0445833333,2008-10-25,01:04:12
39.996918,116.226405,0,338,39746.0445949074,2008-10-25,01:04:13
39.996887,116.226268,0,340,39746.0446064815,2008-10-25,01:04:14
39.996857,116.226131,0,341,39746.0446180556,2008-10-25,01:04:15
39.99683,116.22599,0,342,39746.0446296296,2008-10-25,01:04:16
39.996806,116.225847,0,343,39746.0446412037,2008-10-25,01:04:17
39.996786,116.225704,0,344,39746.0446527778,2008-10-25,01:04:18
39.996766,116.225561,0,345,39746.0446643519,2008-10-25,01:04:19
39.996745,116.225416,0,346,39746.0446759259,2008-10-25,01:04:20
39.996721,116.22527,0,347,39746.0446875,2008-10-25,01:04:21
39.996697,116.225124,0,348,39746.0446990741,2008-10-25,01:04:22
39.996672,116.224975,0,350,39746.0447106481,2008-10-25,01:04:23
39.996648,116.224827,0,351,39746.0447222222,2008-10-25,01:04:24
39.996629,116.224682,0,352,39746.0447337963,2008-10-25,01:04:25
39.996607,116.224534,0,354,39746.0447453704,2008-10-25,01:04:26
39.996582,116.224383,0,355,39746.0447569444,2008-10-25,01:04:27
39.996555,116.224235,0,357,39746.0447685185,2008-10-25,01:04:28
39.996526,116.224086,0,358,39746.0447800926,2008-10-25,01:04:29
39.996493,116.223938,0,359,39746.0447916667,2008-10-25,01:04:30
39.996456,116.223788,0,359,39746.0448032407,2008-10-25,01:04:31
39.996417,116.223637,0,360,39746.0448148148,2008-10-25,01:04:32
39.996374,116.223486,0,360,39746.0448263889,2008-10-25,01:04:33
39.99633,116.223337,0,361,39746.044837963,2008-10-25,01:04:34
39.996287,116.22319,0,361,39746.044849537,2008-10-25,01:04:35
39.996247,116.223045,0,362,39746.0448611111,2008-10-25,01:04:36
39.996206,116.222899,0,363,39746.0448726852,2008-10-25,01:04:37
39.996165,116.222754,0,364,39746.0448842593,2008-10-25,01:04:38
39.996121,116.222612,0,365,39746.0448958333,2008-10-25,01:04:39
39.996076,116.22247,0,366,39746.0449074074,2008-10-25,01:04:40
39.99603,116.222327,0,367,39746.0449189815,2008-10-25,01:04:41
39.995983,116.222184,0,367,39746.0449305556,2008-10-25,01:04:42
39.995935,116.222042,0,368,39746.0449421296,2008-10-25,01:04:43
39.995888,116.221893,0,369,39746.0449537037,2008-10-25,01:04:44
39.995846,116.221756,0,369,39746.0449652778,2008-10-25,01:04:45
39.995803,116.221622,0,369,39746.0449768519,2008-10-25,01:04:46
39.995762,116.221491,0,370,39746.0449884259,2008-10-25,01:04:47
39.995724,116.221362,0,371,39746.045,2008-10-25,01:04:48
39.995688,116.221237,0,371,39746.0450115741,2008-10-25,01:04:49
39.995654,116.221113,0,372,39746.0450231481,2008-10-25,01:04:50
39.995621,116.220991,0,373,39746.0450347222,2008-10-25,01:04:51
39.995586,116.220872,0,373,39746.0450462963,2008-10-25,01:04:52
39.995548,116.220754,0,374,39746.0450578704,2008-10-25,01:04:53
39.995506,116.220633,0,375,39746.0450694444,2008-10-25,01:04:54
39.995462,116.22051,0,376,39746.0450810185,2008-10-25,01:04:55
39.995421,116.220385,0,377,39746.0450925926,2008-10-25,01:04:56
39.995379,116.220258,0,377,39746.0451041667,2008-10-25,01:04:57
39.995338,116.220129,0,378,39746.0451157407,2008-10-25,01:04:58
39.995297,116.219992,0,378,39746.0451273148,2008-10-25,01:04:59
39.995255,116.219858,0,379,39746.0451388889,2008-10-25,01:05:00
39.995213,116.219725,0,380,39746.045150463,2008-10-25,01:05:01
39.995166,116.219595,0,381,39746.045162037,2008-10-25,01:05:02
39.995119,116.21947,0,382,39746.0451736111,2008-10-25,01:05:03
39.995071,116.219351,0,383,39746.0451851852,2008-10-25,01:05:04
39.995022,116.219236,0,384,39746.0451967593,2008-10-25,01:05:05
39.994973,116.219128,0,386,39746.0452083333,2008-10-25,01:05:06
39.994926,116.219023,0,387,39746.0452199074,2008-10-25,01:05:07
39.994874,116.218912,0,388,39746.0452314815,2008-10-25,01:05:08
39.994823,116.218809,0,389,39746.0452430556,2008-10-25,01:05:09
39.99473,116.218622,0,390,39746.0452662037,2008-10-25,01:05:11
39.99465,116.218464,0,388,39746.0452893519,2008-10-25,01:05:13
39.994578,116.218343,0,388,39746.0453125,2008-10-25,01:05:15
39.994516,116.218254,0,387,39746.0453356481,2008-10-25,01:05:17
39.994444,116.21817,0,383,39746.0453819444,2008-10-25,01:05:21
39.994213,116.217999,0,328,39746.0485648148,2008-10-25,01:09:56
39.994159,116.217966,0,328,39746.0486226852,2008-10-25,01:10:01
39.994162,116.217954,0,328,39746.0486805556,2008-10-25,01:10:06
39.994162,116.217954,0,328,39746.0487152778,2008-10-25,01:10:09
39.994159,116.217958,0,328,39746.0487384259,2008-10-25,01:10:11
39.994054,116.217898,0,328,39746.0487962963,2008-10-25,01:10:16
39.993947,116.217874,0,327,39746.0488425926,2008-10-25,01:10:20
39.993853,116.217879,0,326,39746.048900463,2008-10-25,01:10:25
39.99383,116.217862,0,325,39746.0489583333,2008-10-25,01:10:30
39.993788,116.217845,0,325,39746.0490162037,2008-10-25,01:10:35
39.993761,116.217805,0,324,39746.0490740741,2008-10-25,01:10:40
39.993745,116.21776,0,323,39746.0491319444,2008-10-25,01:10:45
39.993749,116.217712,0,323,39746.0491898148,2008-10-25,01:10:50
39.993732,116.217662,0,323,39746.0492476852,2008-10-25,01:10:55
39.993675,116.217605,0,322,39746.0493055556,2008-10-25,01:11:00
39.993661,116.21758,0,321,39746.0493634259,2008-10-25,01:11:05
39.993672,116.217548,0,321,39746.0494212963,2008-10-25,01:11:10
39.993736,116.217565,0,317,39746.0494791667,2008-10-25,01:11:15
39.993786,116.217596,0,314,39746.049537037,2008-10-25,01:11:20
39.993751,116.217529,0,307,39746.0495949074,2008-10-25,01:11:25
39.993685,116.21746,0,292,39746.0496296296,2008-10-25,01:11:28
39.9936,116.217401,0,276,39746.0496643518,2008-10-25,01:11:31
39.993531,116.21736,0,268,39746.0497222222,2008-10-25,01:11:36
39.993496,116.217287,0,257,39746.0497800926,2008-10-25,01:11:41
39.993461,116.217303,0,248,39746.049837963,2008-10-25,01:11:46
39.993447,116.21732,0,242,39746.0498958333,2008-10-25,01:11:51
39.993414,116.217282,0,236,39746.0499537037,2008-10-25,01:11:56
39.993361,116.217244,0,231,39746.0500115741,2008-10-25,01:12:01
39.993303,116.217192,0,221,39746.0500694444,2008-10-25,01:12:06
39.993248,116.217128,0,217,39746.0501273148,2008-10-25,01:12:11
39.993203,116.217094,0,216,39746.0501851852,2008-10-25,01:12:16
39.99319,116.217084,0,214,39746.0502430556,2008-10-25,01:12:21
39.993155,116.217036,0,213,39746.0503009259,2008-10-25,01:12:26
39.993115,116.216969,0,214,39746.0503587963,2008-10-25,01:12:31
39.993073,116.216943,0,211,39746.0504166667,2008-10-25,01:12:36
39.993028,116.21689,0,207,39746.050474537,2008-10-25,01:12:41
39.992981,116.216851,0,205,39746.0505324074,2008-10-25,01:12:46
39.992935,116.216806,0,202,39746.0505902778,2008-10-25,01:12:51
39.992857,116.216737,0,201,39746.0506481482,2008-10-25,01:12:56
39.992788,116.216658,0,203,39746.0507060185,2008-10-25,01:13:01
39.992747,116.216619,0,199,39746.0507638889,2008-10-25,01:13:06
39.992727,116.216594,0,196,39746.0508217593,2008-10-25,01:13:11
39.99268,116.216556,0,190,39746.0508796296,2008-10-25,01:13:16
39.992611,116.216484,0,187,39746.0509375,2008-10-25,01:13:21
39.992516,116.216413,0,190,39746.0509953704,2008-10-25,01:13:26
39.992479,116.216361,0,189,39746.0510532407,2008-10-25,01:13:31
39.99246,116.216324,0,189,39746.0511111111,2008-10-25,01:13:36
39.992415,116.216267,0,188,39746.0511689815,2008-10-25,01:13:41
39.992369,116.216224,0,187,39746.0512268519,2008-10-25,01:13:46
39.992316,116.216173,0,187,39746.0512847222,2008-10-25,01:13:51
39.992249,116.216109,0,185,39746.0513425926,2008-10-25,01:13:56
39.992193,116.216026,0,185,39746.051400463,2008-10-25,01:14:01
39.992167,116.215988,0,184,39746.0514583333,2008-10-25,01:14:06
39.992133,116.21593,0,184,39746.0515162037,2008-10-25,01:14:11
39.992106,116.215854,0,184,39746.0515740741,2008-10-25,01:14:16
39.992093,116.215811,0,184,39746.0516319444,2008-10-25,01:14:21
39.992068,116.215744,0,187,39746.0516898148,2008-10-25,01:14:26
39.992036,116.215664,0,187,39746.0517476852,2008-10-25,01:14:31
39.992011,116.215593,0,190,39746.0518055556,2008-10-25,01:14:36
39.991989,116.215531,0,192,39746.0518634259,2008-10-25,01:14:41
39.991961,116.215477,0,194,39746.0519212963,2008-10-25,01:14:46
39.991912,116.215414,0,197,39746.0519791667,2008-10-25,01:14:51
39.991875,116.215344,0,199,39746.052037037,2008-10-25,01:14:56
39.99184,116.215278,0,200,39746.0520949074,2008-10-25,01:15:01
39.991824,116.215195,0,197,39746.0521527778,2008-10-25,01:15:06
39.991851,116.215098,0,195,39746.0522106481,2008-10-25,01:15:11
39.991855,116.215018,0,196,39746.0522685185,2008-10-25,01:15:16
39.99187,116.214939,0,195,39746.0523263889,2008-10-25,01:15:21
39.991871,116.214864,0,198,39746.0523842593,2008-10-25,01:15:26
39.991884,116.214799,0,196,39746.0524421296,2008-10-25,01:15:31
39.991916,116.214715,0,202,39746.0525,2008-10-25,01:15:36
39.991919,116.214655,0,199,39746.0525578704,2008-10-25,01:15:41
39.991938,116.214579,0,199,39746.0526157407,2008-10-25,01:15:46
39.992016,116.214485,0,196,39746.0526273148,2008-10-25,01:15:47
39.992049,116.214377,0,191,39746.0526851852,2008-10-25,01:15:52
39.992041,116.214306,0,191,39746.0527430556,2008-10-25,01:15:57
39.992055,116.214254,0,191,39746.0528009259,2008-10-25,01:16:02
39.992068,116.214205,0,190,39746.0528587963,2008-10-25,01:16:07
39.992075,116.214144,0,189,39746.0529166667,2008-10-25,01:16:12
39.992104,116.214052,0,187,39746.052974537,2008-10-25,01:16:17
39.992116,116.213971,0,187,39746.0530324074,2008-10-25,01:16:22
39.992123,116.213907,0,184,39746.0530902778,2008-10-25,01:16:27
39.992138,116.213858,0,187,39746.0531481481,2008-10-25,01:16:32
39.992149,116.213804,0,192,39746.0532060185,2008-10-25,01:16:37
39.992169,116.213729,0,197,39746.0532638889,2008-10-25,01:16:42
39.992194,116.213649,0,201,39746.0533217593,2008-10-25,01:16:47
39.992197,116.213585,0,203,39746.0533796296,2008-10-25,01:16:52
39.992204,116.213518,0,206,39746.0534375,2008-10-25,01:16:57
39.992209,116.213451,0,209,39746.0534953704,2008-10-25,01:17:02
39.992248,116.213343,0,212,39746.0535416667,2008-10-25,01:17:06
39.99227,116.21326,0,216,39746.053599537,2008-10-25,01:17:11
39.992266,116.21316,0,219,39746.0536574074,2008-10-25,01:17:16
39.992252,116.213033,0,218,39746.0537152778,2008-10-25,01:17:21
39.992261,116.212889,0,218,39746.0537615741,2008-10-25,01:17:25
39.992271,116.212762,0,222,39746.0538078704,2008-10-25,01:17:29
39.992282,116.212671,0,221,39746.0538657407,2008-10-25,01:17:34
39.992293,116.212638,0,220,39746.0539236111,2008-10-25,01:17:39
39.992293,116.212561,0,222,39746.0539814815,2008-10-25,01:17:44
39.992308,116.212419,0,220,39746.0540393519,2008-10-25,01:17:49
39.992319,116.212298,0,224,39746.0540856481,2008-10-25,01:17:53
39.992328,116.212209,0,225,39746.0541435185,2008-10-25,01:17:58
39.99233,116.212132,0,224,39746.0542013889,2008-10-25,01:18:03
39.99236,116.212037,0,225,39746.0542592593,2008-10-25,01:18:08
39.992372,116.211948,0,226,39746.0543171296,2008-10-25,01:18:13
39.992391,116.211861,0,223,39746.054375,2008-10-25,01:18:18
39.992415,116.211766,0,222,39746.0544328704,2008-10-25,01:18:23
39.992416,116.211678,0,221,39746.0544907407,2008-10-25,01:18:28
39.992421,116.211592,0,221,39746.0545486111,2008-10-25,01:18:33
39.992411,116.211519,0,221,39746.0546064815,2008-10-25,01:18:38
39.992408,116.21145,0,217,39746.0546643519,2008-10-25,01:18:43
39.992406,116.211378,0,215,39746.0547222222,2008-10-25,01:18:48
39.992405,116.211303,0,215,39746.0547800926,2008-10-25,01:18:53
39.992422,116.211207,0,210,39746.054837963,2008-10-25,01:18:58
39.992435,116.21113,0,210,39746.0548958333,2008-10-25,01:19:03
39.992445,116.211031,0,208,39746.0549537037,2008-10-25,01:19:08
39.992443,116.21094,0,207,39746.0550115741,2008-10-25,01:19:13
39.99244,116.210869,0,205,39746.0550694444,2008-10-25,01:19:18
39.992436,116.210779,0,205,39746.0551273148,2008-10-25,01:19:23
39.99245,116.210684,0,210,39746.0551851852,2008-10-25,01:19:28
39.992434,116.210595,0,215,39746.0552430556,2008-10-25,01:19:33
39.992435,116.210516,0,217,39746.0553009259,2008-10-25,01:19:38
39.99242,116.210434,0,217,39746.0553587963,2008-10-25,01:19:43
39.992416,116.210347,0,216,39746.0554166667,2008-10-25,01:19:48
39.99241,116.210258,0,219,39746.055474537,2008-10-25,01:19:53
39.992404,116.210164,0,218,39746.0555324074,2008-10-25,01:19:58
39.992402,116.210079,0,220,39746.0555902778,2008-10-25,01:20:03
39.992397,116.210002,0,219,39746.0556481481,2008-10-25,01:20:08
39.992396,116.209924,0,220,39746.0557060185,2008-10-25,01:20:13
39.992383,116.209846,0,219,39746.0557638889,2008-10-25,01:20:18
39.992374,116.209757,0,218,39746.0558217593,2008-10-25,01:20:23
39.992383,116.209672,0,219,39746.0558796296,2008-10-25,01:20:28
39.992414,116.209564,0,219,39746.0559375,2008-10-25,01:20:33
39.992419,116.209504,0,221,39746.0559953704,2008-10-25,01:20:38
39.992435,116.209468,0,220,39746.0560532407,2008-10-25,01:20:43
39.992443,116.209466,0,219,39746.0561111111,2008-10-25,01:20:48
39.992443,116.209461,0,219,39746.0561689815,2008-10-25,01:20:53
39.992444,116.209465,0,219,39746.0562268518,2008-10-25,01:20:58
39.992445,116.209462,0,219,39746.0562847222,2008-10-25,01:21:03
39.992443,116.209459,0,219,39746.0563425926,2008-10-25,01:21:08
39.992445,116.20946,0,219,39746.056400463,2008-10-25,01:21:13
39.992447,116.209461,0,219,39746.0564583333,2008-10-25,01:21:18
39.992449,116.20946,0,219,39746.0565162037,2008-10-25,01:21:23
39.99245,116.209459,0,218,39746.0565740741,2008-10-25,01:21:28
39.99245,116.209459,0,218,39746.0566319444,2008-10-25,01:21:33
39.992449,116.209458,0,218,39746.0566898148,2008-10-25,01:21:38
39.992449,116.209457,0,218,39746.0567476852,2008-10-25,01:21:43
39.992449,116.209456,0,218,39746.0568055556,2008-10-25,01:21:48
39.99245,116.209456,0,218,39746.0568634259,2008-10-25,01:21:53
39.992451,116.209456,0,218,39746.0569212963,2008-10-25,01:21:58
39.992452,116.209456,0,218,39746.0569791667,2008-10-25,01:22:03
39.992457,116.209451,0,218,39746.057037037,2008-10-25,01:22:08
39.992457,116.209451,0,218,39746.0570717593,2008-10-25,01:22:11
39.992465,116.20945,0,217,39746.0570949074,2008-10-25,01:22:13
39.992477,116.20945,0,215,39746.0571527778,2008-10-25,01:22:18
39.992488,116.209449,0,214,39746.0572106481,2008-10-25,01:22:23
39.992496,116.209447,0,213,39746.0572685185,2008-10-25,01:22:28
39.992502,116.209443,0,211,39746.0573263889,2008-10-25,01:22:33
39.992507,116.209442,0,210,39746.0573842593,2008-10-25,01:22:38
39.992515,116.209438,0,208,39746.0574421296,2008-10-25,01:22:43
39.99252,116.209436,0,205,39746.0575,2008-10-25,01:22:48
39.992526,116.209436,0,202,39746.0575578704,2008-10-25,01:22:53
39.992533,116.209435,0,199,39746.0576157407,2008-10-25,01:22:58
39.992533,116.209435,0,199,39746.057650463,2008-10-25,01:23:01
39.992538,116.209431,0,196,39746.0576736111,2008-10-25,01:23:03
39.992541,116.209412,0,194,39746.0577314815,2008-10-25,01:23:08
39.992541,116.209371,0,191,39746.0577893518,2008-10-25,01:23:13
39.992534,116.209297,0,190,39746.0578472222,2008-10-25,01:23:18
39.99252,116.209219,0,190,39746.0579050926,2008-10-25,01:23:23
39.992503,116.209136,0,191,39746.057962963,2008-10-25,01:23:28
39.99249,116.209093,0,193,39746.0580092593,2008-10-25,01:23:32
39.992473,116.20904,0,195,39746.0580671296,2008-10-25,01:23:37
39.992455,116.208949,0,197,39746.058125,2008-10-25,01:23:42
39.992425,116.208895,0,201,39746.0581828704,2008-10-25,01:23:47
39.992424,116.208829,0,206,39746.0582407407,2008-10-25,01:23:52
39.992416,116.208772,0,207,39746.0582986111,2008-10-25,01:23:57
39.992411,116.208703,0,214,39746.0583564815,2008-10-25,01:24:02
39.992402,116.208626,0,221,39746.0584143519,2008-10-25,01:24:07
39.992396,116.208555,0,230,39746.0584722222,2008-10-25,01:24:12
39.992402,116.208471,0,236,39746.0585300926,2008-10-25,01:24:17
39.992406,116.208386,0,237,39746.058587963,2008-10-25,01:24:22
39.992416,116.208315,0,237,39746.0586458333,2008-10-25,01:24:27
39.99243,116.208257,0,236,39746.0587037037,2008-10-25,01:24:32
39.99243,116.20819,0,237,39746.0587615741,2008-10-25,01:24:37
39.992422,116.208134,0,242,39746.0588194444,2008-10-25,01:24:42
39.992421,116.208062,0,243,39746.0588773148,2008-10-25,01:24:47
39.992429,116.207989,0,248,39746.0589351852,2008-10-25,01:24:52
39.992436,116.207922,0,251,39746.0589930556,2008-10-25,01:24:57
39.992447,116.207882,0,248,39746.0590509259,2008-10-25,01:25:02
39.992442,116.207839,0,243,39746.0591087963,2008-10-25,01:25:07
39.992461,116.207786,0,240,39746.0591666667,2008-10-25,01:25:12
39.992469,116.207701,0,239,39746.059224537,2008-10-25,01:25:17
39.992469,116.207594,0,241,39746.0592824074,2008-10-25,01:25:22
39.992469,116.207506,0,239,39746.0593402778,2008-10-25,01:25:27
39.992487,116.207402,0,235,39746.0593981481,2008-10-25,01:25:32
39.992485,116.207315,0,234,39746.0594560185,2008-10-25,01:25:37
39.992476,116.207247,0,237,39746.0595138889,2008-10-25,01:25:42
39.992484,116.207188,0,238,39746.0595717593,2008-10-25,01:25:47
39.992479,116.207124,0,237,39746.0596296296,2008-10-25,01:25:52
39.992484,116.207067,0,237,39746.0596875,2008-10-25,01:25:57
39.992493,116.207015,0,238,39746.0597453704,2008-10-25,01:26:02
39.992499,116.206937,0,238,39746.0598032407,2008-10-25,01:26:07
39.992512,116.206867,0,239,39746.0598611111,2008-10-25,01:26:12
39.992504,116.206824,0,238,39746.0599189815,2008-10-25,01:26:17
39.992499,116.206752,0,238,39746.0599768519,2008-10-25,01:26:22
39.992494,116.206682,0,240,39746.0600347222,2008-10-25,01:26:27
39.992497,116.206618,0,241,39746.0600925926,2008-10-25,01:26:32
39.992505,116.206552,0,242,39746.060150463,2008-10-25,01:26:37
39.992506,116.206483,0,242,39746.0602083333,2008-10-25,01:26:42
39.992511,116.206424,0,240,39746.0602662037,2008-10-25,01:26:47
39.992508,116.20637,0,240,39746.0603240741,2008-10-25,01:26:52
39.992515,116.206294,0,240,39746.0603819444,2008-10-25,01:26:57
39.99251,116.206236,0,241,39746.0604398148,2008-10-25,01:27:02
39.992512,116.206177,0,242,39746.0604976852,2008-10-25,01:27:07
39.992516,116.206115,0,240,39746.0605555556,2008-10-25,01:27:12
39.992525,116.206057,0,238,39746.0606134259,2008-10-25,01:27:17
39.992528,116.205979,0,237,39746.0606712963,2008-10-25,01:27:22
39.992526,116.205914,0,237,39746.0607291667,2008-10-25,01:27:27
39.992507,116.20584,0,232,39746.060787037,2008-10-25,01:27:32
39.992517,116.205793,0,231,39746.0608449074,2008-10-25,01:27:37
39.992515,116.205726,0,231,39746.0609027778,2008-10-25,01:27:42
39.992526,116.205651,0,231,39746.0609606481,2008-10-25,01:27:47
39.992533,116.205573,0,230,39746.0610185185,2008-10-25,01:27:52
39.992532,116.205507,0,227,39746.0610763889,2008-10-25,01:27:57
39.992537,116.205437,0,224,39746.0611342593,2008-10-25,01:28:02
39.992558,116.20537,0,222,39746.0611921296,2008-10-25,01:28:07
39.992564,116.205295,0,219,39746.06125,2008-10-25,01:28:12
39.992568,116.205205,0,223,39746.0613078704,2008-10-25,01:28:17
39.992562,116.205138,0,221,39746.0613657407,2008-10-25,01:28:22
39.992566,116.205064,0,224,39746.0614236111,2008-10-25,01:28:27
39.992585,116.204997,0,229,39746.0614814815,2008-10-25,01:28:32
39.992592,116.204939,0,232,39746.0615393519,2008-10-25,01:28:37
39.992597,116.204868,0,233,39746.0615972222,2008-10-25,01:28:42
39.992623,116.204793,0,231,39746.0616550926,2008-10-25,01:28:47
39.992628,116.204746,0,232,39746.061712963,2008-10-25,01:28:52
39.992639,116.204689,0,232,39746.0617708333,2008-10-25,01:28:57
39.992655,116.204611,0,227,39746.0618287037,2008-10-25,01:29:02
39.992667,116.204574,0,227,39746.0618865741,2008-10-25,01:29:07
39.992674,116.204512,0,225,39746.0619444444,2008-10-25,01:29:12
39.99269,116.204453,0,227,39746.0620023148,2008-10-25,01:29:17
39.992701,116.204371,0,227,39746.0620601852,2008-10-25,01:29:22
39.992706,116.204323,0,227,39746.0621180556,2008-10-25,01:29:27
39.992708,116.20427,0,229,39746.0621759259,2008-10-25,01:29:32
39.992711,116.204217,0,231,39746.0622337963,2008-10-25,01:29:37
39.992719,116.204172,0,235,39746.0622916667,2008-10-25,01:29:42
39.992739,116.204104,0,237,39746.062349537,2008-10-25,01:29:47
39.992742,116.204058,0,238,39746.0624074074,2008-10-25,01:29:52
39.992747,116.204006,0,238,39746.0624652778,2008-10-25,01:29:57
39.992751,116.203954,0,240,39746.0625231481,2008-10-25,01:30:02
39.99276,116.203877,0,242,39746.0625810185,2008-10-25,01:30:07
39.992784,116.203797,0,241,39746.0626388889,2008-10-25,01:30:12
39.992797,116.203728,0,242,39746.0626967593,2008-10-25,01:30:17
39.992798,116.20367,0,241,39746.0627546296,2008-10-25,01:30:22
39.992787,116.203611,0,243,39746.0628125,2008-10-25,01:30:27
39.99279,116.20356,0,245,39746.0628703704,2008-10-25,01:30:32
39.992798,116.203545,0,248,39746.0629282407,2008-10-25,01:30:37
39.992798,116.20354,0,248,39746.0629861111,2008-10-25,01:30:42
39.992798,116.20354,0,248,39746.0630208333,2008-10-25,01:30:45
39.992798,116.203536,0,248,39746.0630439815,2008-10-25,01:30:47
39.992799,116.20351,0,247,39746.0631018518,2008-10-25,01:30:52
39.992795,116.203499,0,246,39746.0631597222,2008-10-25,01:30:57
39.992788,116.20344,0,246,39746.0632175926,2008-10-25,01:31:02
39.992784,116.203378,0,248,39746.063275463,2008-10-25,01:31:07
39.992773,116.203321,0,251,39746.0633333333,2008-10-25,01:31:12
39.992777,116.203264,0,251,39746.0633912037,2008-10-25,01:31:17
39.992782,116.203205,0,250,39746.0634490741,2008-10-25,01:31:22
39.992772,116.203148,0,251,39746.0635069444,2008-10-25,01:31:27
39.992766,116.203091,0,251,39746.0635648148,2008-10-25,01:31:32
39.992776,116.202997,0,252,39746.0636226852,2008-10-25,01:31:37
39.992786,116.202909,0,254,39746.0636805556,2008-10-25,01:31:42
39.992802,116.202809,0,257,39746.0637384259,2008-10-25,01:31:47
39.992817,116.202719,0,259,39746.0637962963,2008-10-25,01:31:52
39.992812,116.20264,0,257,39746.0638541667,2008-10-25,01:31:57
39.992821,116.202571,0,255,39746.063912037,2008-10-25,01:32:02
39.992819,116.202519,0,257,39746.0639699074,2008-10-25,01:32:07
39.992833,116.202446,0,262,39746.0640277778,2008-10-25,01:32:12
39.992834,116.202367,0,263,39746.0640856481,2008-10-25,01:32:17
39.99289,116.202268,0,268,39746.0641435185,2008-10-25,01:32:22
39.992906,116.202178,0,269,39746.0642013889,2008-10-25,01:32:27
39.992924,116.20208,0,270,39746.0642592593,2008-10-25,01:32:32
39.992938,116.201999,0,274,39746.0643171296,2008-10-25,01:32:37
39.992951,116.201927,0,280,39746.064375,2008-10-25,01:32:42
39.992953,116.201826,0,281,39746.0644328704,2008-10-25,01:32:47
39.992976,116.20173,0,288,39746.0644907407,2008-10-25,01:32:52
39.99299,116.201636,0,294,39746.0645486111,2008-10-25,01:32:57
39.992977,116.201563,0,296,39746.0646064815,2008-10-25,01:33:02
39.993004,116.201496,0,298,39746.0646643518,2008-10-25,01:33:07
39.993007,116.201451,0,299,39746.0647222222,2008-10-25,01:33:12
39.993008,116.201423,0,295,39746.0647800926,2008-10-25,01:33:17
39.993017,116.201413,0,293,39746.064837963,2008-10-25,01:33:22
39.993041,116.201403,0,289,39746.0648958333,2008-10-25,01:33:27
39.993052,116.201426,0,288,39746.0649537037,2008-10-25,01:33:32
39.99306,116.201416,0,287,39746.0650115741,2008-10-25,01:33:37
39.993074,116.201335,0,280,39746.0650694444,2008-10-25,01:33:42
39.993104,116.201268,0,278,39746.0651273148,2008-10-25,01:33:47
39.993147,116.201221,0,276,39746.0651851852,2008-10-25,01:33:52
39.993197,116.201213,0,275,39746.0652430556,2008-10-25,01:33:57
39.993259,116.201172,0,276,39746.0653009259,2008-10-25,01:34:02
39.993289,116.201143,0,279,39746.0653587963,2008-10-25,01:34:07
39.993317,116.201197,0,277,39746.0654166667,2008-10-25,01:34:12
39.993372,116.201205,0,276,39746.065474537,2008-10-25,01:34:17
39.993418,116.201202,0,275,39746.0655324074,2008-10-25,01:34:22
39.993479,116.201209,0,274,39746.0655902778,2008-10-25,01:34:27
39.993557,116.201186,0,274,39746.0656481481,2008-10-25,01:34:32
39.993624,116.201185,0,275,39746.0657060185,2008-10-25,01:34:37
39.993688,116.201179,0,274,39746.0657638889,2008-10-25,01:34:42
39.993741,116.201177,0,275,39746.0658217593,2008-10-25,01:34:47
39.993805,116.201184,0,268,39746.0658796296,2008-10-25,01:34:52
39.993811,116.201116,0,271,39746.0659375,2008-10-25,01:34:57
39.993811,116.201048,0,275,39746.0659953704,2008-10-25,01:35:02
39.993806,116.200982,0,278,39746.0660532407,2008-10-25,01:35:07
39.9938,116.200901,0,284,39746.0661111111,2008-10-25,01:35:12
39.993805,116.200833,0,290,39746.0661689815,2008-10-25,01:35:17
39.993802,116.200759,0,290,39746.0662268519,2008-10-25,01:35:22
39.993794,116.200709,0,296,39746.0662847222,2008-10-25,01:35:27
39.993799,116.200636,0,299,39746.0663425926,2008-10-25,01:35:32
39.993787,116.200571,0,302,39746.066400463,2008-10-25,01:35:37
39.993774,116.200503,0,303,39746.0664583333,2008-10-25,01:35:42
39.993767,116.200414,0,303,39746.0665162037,2008-10-25,01:35:47
39.99376,116.200348,0,305,39746.0665740741,2008-10-25,01:35:52
39.993752,116.200267,0,305,39746.0666319444,2008-10-25,01:35:57
39.993751,116.200195,0,304,39746.0666898148,2008-10-25,01:36:02
39.993751,116.200111,0,305,39746.0667476852,2008-10-25,01:36:07
39.993742,116.200038,0,308,39746.0668055556,2008-10-25,01:36:12
39.993736,116.199953,0,314,39746.0668634259,2008-10-25,01:36:17
39.993716,116.199865,0,317,39746.0669212963,2008-10-25,01:36:22
39.993693,116.199797,0,317,39746.0669791667,2008-10-25,01:36:27
39.993687,116.199708,0,318,39746.067037037,2008-10-25,01:36:32
39.993701,116.199611,0,316,39746.0670949074,2008-10-25,01:36:37
39.993729,116.199264,0,294,39746.072650463,2008-10-25,01:44:37
39.993756,116.199265,0,294,39746.0727083333,2008-10-25,01:44:42
39.993816,116.199266,0,297,39746.0727662037,2008-10-25,01:44:47
39.993864,116.199247,0,302,39746.0728240741,2008-10-25,01:44:52
39.993907,116.19928,0,303,39746.0728819444,2008-10-25,01:44:57
39.99395,116.199277,0,305,39746.0729398148,2008-10-25,01:45:02
39.994001,116.199281,0,308,39746.0729976852,2008-10-25,01:45:07
39.994039,116.199277,0,314,39746.0730555556,2008-10-25,01:45:12
39.994096,116.199266,0,319,39746.0731134259,2008-10-25,01:45:17
39.994122,116.199253,0,325,39746.0731712963,2008-10-25,01:45:22
39.994188,116.199206,0,313,39746.0732291667,2008-10-25,01:45:27
39.994234,116.199167,0,312,39746.073287037,2008-10-25,01:45:32
39.994302,116.199135,0,312,39746.0733449074,2008-10-25,01:45:37
39.994375,116.199119,0,307,39746.0734027778,2008-10-25,01:45:42
39.99442,116.199092,0,302,39746.0734606481,2008-10-25,01:45:47
39.994421,116.199084,0,301,39746.0735185185,2008-10-25,01:45:52
39.994421,116.199084,0,302,39746.0735763889,2008-10-25,01:45:57
39.994421,116.199077,0,302,39746.0736342593,2008-10-25,01:46:02
39.994422,116.199076,0,302,39746.0736921296,2008-10-25,01:46:07
39.994424,116.199078,0,302,39746.07375,2008-10-25,01:46:12
39.994425,116.199083,0,302,39746.0738078704,2008-10-25,01:46:17
39.994425,116.199082,0,302,39746.0738657407,2008-10-25,01:46:22
39.994427,116.199079,0,302,39746.0739236111,2008-10-25,01:46:27
39.994427,116.199078,0,303,39746.0739814815,2008-10-25,01:46:32
39.994428,116.199078,0,303,39746.0740393519,2008-10-25,01:46:37
39.994428,116.199078,0,303,39746.0740972222,2008-10-25,01:46:42
39.994429,116.199078,0,302,39746.0741550926,2008-10-25,01:46:47
39.994429,116.199078,0,302,39746.074212963,2008-10-25,01:46:52
39.99443,116.199078,0,302,39746.0742708333,2008-10-25,01:46:57
39.99443,116.199078,0,302,39746.0743287037,2008-10-25,01:47:02
39.99443,116.199078,0,303,39746.0743865741,2008-10-25,01:47:07
39.994431,116.199077,0,302,39746.0744444444,2008-10-25,01:47:12
39.994431,116.199078,0,302,39746.0745023148,2008-10-25,01:47:17
39.994431,116.199078,0,302,39746.074537037,2008-10-25,01:47:20
39.994432,116.199074,0,302,39746.0745601852,2008-10-25,01:47:22
39.994478,116.199031,0,303,39746.0746180556,2008-10-25,01:47:27
39.994519,116.199025,0,306,39746.0746759259,2008-10-25,01:47:32
39.994579,116.19902,0,306,39746.0747337963,2008-10-25,01:47:37
39.994662,116.199022,0,303,39746.0747916667,2008-10-25,01:47:42
39.99477,116.199044,0,296,39746.074849537,2008-10-25,01:47:47
39.994834,116.199053,0,291,39746.0749074074,2008-10-25,01:47:52
39.994868,116.199061,0,292,39746.0749652778,2008-10-25,01:47:57
39.994875,116.199063,0,292,39746.0750231481,2008-10-25,01:48:02
39.994875,116.199063,0,292,39746.0750578704,2008-10-25,01:48:05
39.994876,116.199058,0,292,39746.0750810185,2008-10-25,01:48:07
39.994887,116.199058,0,291,39746.0751388889,2008-10-25,01:48:12
39.994891,116.199065,0,291,39746.0751736111,2008-10-25,01:48:15
39.994891,116.199065,0,290,39746.0752314815,2008-10-25,01:48:20
39.994891,116.199065,0,290,39746.0752430556,2008-10-25,01:48:21
39.994891,116.199064,0,290,39746.0752662037,2008-10-25,01:48:23
39.994919,116.199066,0,290,39746.0753240741,2008-10-25,01:48:28
39.994969,116.199065,0,287,39746.0753703704,2008-10-25,01:48:32
39.99501,116.199058,0,286,39746.0754050926,2008-10-25,01:48:35
39.995064,116.19906,0,282,39746.075462963,2008-10-25,01:48:40
39.995127,116.199032,0,281,39746.0755208333,2008-10-25,01:48:45
39.995189,116.199029,0,279,39746.0755787037,2008-10-25,01:48:50
39.99523,116.199011,0,275,39746.0756134259,2008-10-25,01:48:53
39.995288,116.199004,0,272,39746.0756712963,2008-10-25,01:48:58
39.995354,116.198994,0,269,39746.0757291667,2008-10-25,01:49:03
39.995405,116.198993,0,270,39746.075787037,2008-10-25,01:49:08
39.995473,116.199026,0,259,39746.0758449074,2008-10-25,01:49:13
39.995534,116.199016,0,256,39746.0759027778,2008-10-25,01:49:18
39.995596,116.198986,0,255,39746.0759606481,2008-10-25,01:49:23
39.99566,116.198994,0,254,39746.0760185185,2008-10-25,01:49:28
39.995726,116.199005,0,253,39746.0760763889,2008-10-25,01:49:33
39.995791,116.198988,0,248,39746.0761342593,2008-10-25,01:49:38
39.995873,116.198994,0,247,39746.0761921296,2008-10-25,01:49:43
39.995944,116.198979,0,243,39746.07625,2008-10-25,01:49:48
39.996008,116.198985,0,246,39746.0763078704,2008-10-25,01:49:53
39.996081,116.19899,0,248,39746.0763657407,2008-10-25,01:49:58
39.996151,116.198966,0,250,39746.0764236111,2008-10-25,01:50:03
39.996238,116.198953,0,247,39746.0764814815,2008-10-25,01:50:08
39.996297,116.198939,0,247,39746.0765393519,2008-10-25,01:50:13
39.996352,116.19895,0,249,39746.0765972222,2008-10-25,01:50:18
39.996415,116.198949,0,252,39746.0766550926,2008-10-25,01:50:23
39.99647,116.198947,0,250,39746.076712963,2008-10-25,01:50:28
39.996517,116.198951,0,248,39746.0767708333,2008-10-25,01:50:33
39.996573,116.198943,0,248,39746.0768287037,2008-10-25,01:50:38
39.996625,116.198928,0,251,39746.0768865741,2008-10-25,01:50:43
39.996639,116.198934,0,249,39746.0769444444,2008-10-25,01:50:48
39.996697,116.198935,0,249,39746.0770023148,2008-10-25,01:50:53
39.996783,116.198927,0,252,39746.0770601852,2008-10-25,01:50:58
39.996835,116.198922,0,255,39746.0771180556,2008-10-25,01:51:03
39.9969,116.198909,0,256,39746.0771759259,2008-10-25,01:51:08
39.996971,116.198934,0,255,39746.0772337963,2008-10-25,01:51:13
39.997028,116.198934,0,260,39746.0772916667,2008-10-25,01:51:18
39.997084,116.198918,0,264,39746.077349537,2008-10-25,01:51:23
39.997129,116.198926,0,263,39746.0774074074,2008-10-25,01:51:28
39.997139,116.198925,0,265,39746.0774652778,2008-10-25,01:51:33
39.997156,116.198927,0,264,39746.0775231481,2008-10-25,01:51:38
39.997224,116.198938,0,261,39746.0775810185,2008-10-25,01:51:43
39.997282,116.198922,0,261,39746.0776388889,2008-10-25,01:51:48
39.997321,116.198912,0,264,39746.0776967593,2008-10-25,01:51:53
39.997349,116.198902,0,264,39746.0777546296,2008-10-25,01:51:58
39.997427,116.198921,0,265,39746.0778125,2008-10-25,01:52:03
39.99749,116.198943,0,272,39746.0778703704,2008-10-25,01:52:08
39.997551,116.198942,0,274,39746.0779282407,2008-10-25,01:52:13
39.9976,116.198938,0,275,39746.0779861111,2008-10-25,01:52:18
39.997655,116.198933,0,273,39746.0780439815,2008-10-25,01:52:23
39.997699,116.19894,0,277,39746.0781018519,2008-10-25,01:52:28
39.997762,116.198948,0,279,39746.0781597222,2008-10-25,01:52:33
39.997812,116.198953,0,273,39746.0782175926,2008-10-25,01:52:38
39.997866,116.198968,0,272,39746.078275463,2008-10-25,01:52:43
39.997939,116.198981,0,274,39746.0783333333,2008-10-25,01:52:48
39.997949,116.198984,0,275,39746.0783912037,2008-10-25,01:52:53
39.997959,116.198986,0,275,39746.0784490741,2008-10-25,01:52:58
39.997988,116.198988,0,276,39746.0785069444,2008-10-25,01:53:03
39.997988,116.198988,0,276,39746.0785416667,2008-10-25,01:53:06
39.99799,116.198981,0,276,39746.0785648148,2008-10-25,01:53:08
39.998008,116.19897,0,278,39746.0786226852,2008-10-25,01:53:13
39.99803,116.198976,0,279,39746.0786805556,2008-10-25,01:53:18
39.998031,116.198971,0,279,39746.0787384259,2008-10-25,01:53:23
39.998031,116.198971,0,279,39746.0787731481,2008-10-25,01:53:26
39.998026,116.198967,0,278,39746.0787962963,2008-10-25,01:53:28
39.998019,116.198954,0,278,39746.0788541667,2008-10-25,01:53:33
39.997985,116.19893,0,279,39746.078912037,2008-10-25,01:53:38
39.997956,116.198915,0,280,39746.0789699074,2008-10-25,01:53:43
39.99793,116.198903,0,281,39746.0790277778,2008-10-25,01:53:48
39.997903,116.198896,0,282,39746.0790856481,2008-10-25,01:53:53
39.997874,116.198889,0,284,39746.0791435185,2008-10-25,01:53:58
39.997812,116.198894,0,284,39746.0792013889,2008-10-25,01:54:03
39.997762,116.198875,0,286,39746.0792592593,2008-10-25,01:54:08
39.997716,116.198879,0,287,39746.0793171296,2008-10-25,01:54:13
39.997673,116.198863,0,288,39746.079375,2008-10-25,01:54:18
39.997623,116.198867,0,290,39746.0794328704,2008-10-25,01:54:23
39.997558,116.198875,0,293,39746.0794907407,2008-10-25,01:54:28
39.997484,116.198876,0,294,39746.0795486111,2008-10-25,01:54:33
39.997445,116.198891,0,294,39746.0796064815,2008-10-25,01:54:38
39.997394,116.19888,0,295,39746.0796643518,2008-10-25,01:54:43
39.99733,116.198887,0,293,39746.0797222222,2008-10-25,01:54:48
39.997286,116.198883,0,291,39746.0797800926,2008-10-25,01:54:53
39.997243,116.198901,0,290,39746.079837963,2008-10-25,01:54:58
39.997179,116.198909,0,291,39746.0798958333,2008-10-25,01:55:03
39.99712,116.198905,0,294,39746.0799537037,2008-10-25,01:55:08
39.997068,116.198895,0,297,39746.0800115741,2008-10-25,01:55:13
39.99701,116.198888,0,299,39746.0800694444,2008-10-25,01:55:18
39.996967,116.198881,0,299,39746.0801273148,2008-10-25,01:55:23
39.996931,116.19889,0,300,39746.0801851852,2008-10-25,01:55:28
39.996868,116.19888,0,299,39746.0802430556,2008-10-25,01:55:33
39.99683,116.198891,0,297,39746.0802546296,2008-10-25,01:55:34
39.996764,116.198894,0,296,39746.0803125,2008-10-25,01:55:39
39.996708,116.198919,0,297,39746.0803703704,2008-10-25,01:55:44
39.996672,116.198917,0,293,39746.0804282407,2008-10-25,01:55:49
39.996659,116.198918,0,285,39746.0804861111,2008-10-25,01:55:54
39.996666,116.198887,0,281,39746.0805439815,2008-10-25,01:55:59
39.996658,116.198848,0,279,39746.0806018518,2008-10-25,01:56:04
39.996658,116.198782,0,279,39746.0806597222,2008-10-25,01:56:09
39.996661,116.198772,0,278,39746.0806712963,2008-10-25,01:56:10
39.996676,116.198716,0,278,39746.0807291667,2008-10-25,01:56:15
39.996677,116.198652,0,279,39746.080787037,2008-10-25,01:56:20
39.996689,116.198574,0,281,39746.0808449074,2008-10-25,01:56:25
39.99669,116.198518,0,283,39746.0809027778,2008-10-25,01:56:30
39.996695,116.198455,0,286,39746.0809606481,2008-10-25,01:56:35
39.996696,116.19838,0,286,39746.0810185185,2008-10-25,01:56:40
39.996702,116.198312,0,283,39746.0810763889,2008-10-25,01:56:45
39.996697,116.198267,0,280,39746.0811342593,2008-10-25,01:56:50
39.996697,116.198262,0,279,39746.0811921296,2008-10-25,01:56:55
39.996697,116.198263,0,278,39746.08125,2008-10-25,01:57:00
39.996698,116.198262,0,278,39746.0813078704,2008-10-25,01:57:05
39.996698,116.198262,0,278,39746.0813425926,2008-10-25,01:57:08
39.996697,116.198263,0,278,39746.0813657407,2008-10-25,01:57:10
39.996694,116.198251,0,277,39746.0814236111,2008-10-25,01:57:15
39.996693,116.198245,0,277,39746.0814814815,2008-10-25,01:57:20
39.996688,116.198241,0,277,39746.0815393519,2008-10-25,01:57:25
39.996688,116.198241,0,277,39746.0815740741,2008-10-25,01:57:28
39.996688,116.19824,0,277,39746.0815972222,2008-10-25,01:57:30
39.99669,116.198227,0,276,39746.0816550926,2008-10-25,01:57:35
39.996693,116.198172,0,274,39746.081712963,2008-10-25,01:57:40
39.996686,116.198107,0,275,39746.0817708333,2008-10-25,01:57:45
39.996673,116.198033,0,276,39746.0818287037,2008-10-25,01:57:50
39.996669,116.197979,0,277,39746.0818865741,2008-10-25,01:57:55
39.996668,116.197907,0,279,39746.0819444444,2008-10-25,01:58:00
39.99667,116.197846,0,278,39746.0820023148,2008-10-25,01:58:05
39.996691,116.197795,0,279,39746.0820601852,2008-10-25,01:58:10
39.996717,116.197746,0,281,39746.0821180556,2008-10-25,01:58:15
39.99675,116.197701,0,282,39746.0821759259,2008-10-25,01:58:20
39.99675,116.197701,0,282,39746.0822106482,2008-10-25,01:58:23
39.996754,116.197695,0,282,39746.0822337963,2008-10-25,01:58:25
39.996751,116.197655,0,282,39746.0822916667,2008-10-25,01:58:30
39.996744,116.197599,0,284,39746.082337963,2008-10-25,01:58:34
39.996716,116.197528,0,286,39746.0823958333,2008-10-25,01:58:39
39.996704,116.197447,0,287,39746.0824537037,2008-10-25,01:58:44
39.996685,116.197379,0,288,39746.0825115741,2008-10-25,01:58:49
39.996711,116.197081,0,296,39746.0875810185,2008-10-25,02:06:07
39.996694,116.197013,0,296,39746.0876388889,2008-10-25,02:06:12
39.996709,116.19697,0,300,39746.0876967593,2008-10-25,02:06:17
39.996701,116.196938,0,303,39746.0877546296,2008-10-25,02:06:22
39.996698,116.19694,0,303,39746.0878125,2008-10-25,02:06:27
39.996698,116.19694,0,303,39746.0878472222,2008-10-25,02:06:30
39.996701,116.196934,0,303,39746.0878703704,2008-10-25,02:06:32
39.996712,116.196918,0,304,39746.0879282407,2008-10-25,02:06:37
39.996756,116.196893,0,307,39746.0879861111,2008-10-25,02:06:42
39.996811,116.196844,0,308,39746.0880439815,2008-10-25,02:06:47
39.996838,116.196825,0,311,39746.0881018518,2008-10-25,02:06:52
39.99684,116.196795,0,310,39746.0881597222,2008-10-25,02:06:57
39.99684,116.1968,0,311,39746.0882175926,2008-10-25,02:07:02
39.99684,116.196803,0,311,39746.088275463,2008-10-25,02:07:07
39.99684,116.196803,0,311,39746.0883101852,2008-10-25,02:07:10
39.99684,116.196807,0,311,39746.0883333333,2008-10-25,02:07:12
39.996854,116.19682,0,312,39746.0883912037,2008-10-25,02:07:17
39.996857,116.196826,0,313,39746.0884490741,2008-10-25,02:07:22
39.996857,116.196834,0,313,39746.0885069444,2008-10-25,02:07:27
39.996857,116.196834,0,313,39746.0885416667,2008-10-25,02:07:30
39.996858,116.196832,0,313,39746.0885648148,2008-10-25,02:07:32
39.99687,116.196842,0,311,39746.0886226852,2008-10-25,02:07:37
39.996897,116.196825,0,310,39746.0886805556,2008-10-25,02:07:42
39.996898,116.196828,0,310,39746.0887384259,2008-10-25,02:07:47
39.996898,116.196827,0,310,39746.0887962963,2008-10-25,02:07:52
39.996899,116.19683,0,310,39746.0888541667,2008-10-25,02:07:57
39.996899,116.196831,0,310,39746.088912037,2008-10-25,02:08:02
39.9969,116.196829,0,310,39746.0889699074,2008-10-25,02:08:07
39.9969,116.196829,0,310,39746.0890046296,2008-10-25,02:08:10
39.996901,116.196829,0,310,39746.0890277778,2008-10-25,02:08:12
39.996888,116.196818,0,310,39746.0890856481,2008-10-25,02:08:17
39.996864,116.196783,0,310,39746.0891435185,2008-10-25,02:08:22
39.996867,116.196742,0,314,39746.0892013889,2008-10-25,02:08:27
39.996867,116.196742,0,314,39746.0892361111,2008-10-25,02:08:30
39.996865,116.196736,0,314,39746.0892592593,2008-10-25,02:08:32
39.996865,116.196727,0,315,39746.0893171296,2008-10-25,02:08:37
39.996865,116.196724,0,315,39746.089375,2008-10-25,02:08:42
39.996865,116.196724,0,315,39746.0894097222,2008-10-25,02:08:45
39.996865,116.19673,0,315,39746.0894328704,2008-10-25,02:08:47
39.996869,116.196703,0,316,39746.0894907407,2008-10-25,02:08:52
39.996904,116.196661,0,316,39746.0895486111,2008-10-25,02:08:57
39.996903,116.196653,0,316,39746.0896064815,2008-10-25,02:09:02
39.996904,116.196652,0,316,39746.0896643519,2008-10-25,02:09:07
39.996903,116.196644,0,316,39746.0897222222,2008-10-25,02:09:12
39.996903,116.196644,0,316,39746.0897569444,2008-10-25,02:09:15
39.996901,116.196636,0,316,39746.0897800926,2008-10-25,02:09:17
39.996899,116.196622,0,317,39746.089837963,2008-10-25,02:09:22
39.9969,116.196587,0,317,39746.0898958333,2008-10-25,02:09:27
39.9969,116.19658,0,317,39746.0899537037,2008-10-25,02:09:32
39.9969,116.196581,0,317,39746.0900115741,2008-10-25,02:09:37
39.9969,116.196581,0,317,39746.0900462963,2008-10-25,02:09:40
39.9969,116.196586,0,317,39746.0900694444,2008-10-25,02:09:42
39.996884,116.196559,0,318,39746.0901273148,2008-10-25,02:09:47
39.996885,116.196556,0,318,39746.0901851852,2008-10-25,02:09:52
39.996886,116.196562,0,319,39746.0902430556,2008-10-25,02:09:57
39.996886,116.196568,0,319,39746.0903009259,2008-10-25,02:10:02
39.996886,116.196572,0,319,39746.0903587963,2008-10-25,02:10:07
39.996886,116.196578,0,319,39746.0904166667,2008-10-25,02:10:12
39.996886,116.196578,0,319,39746.0904513889,2008-10-25,02:10:15
39.996886,116.19658,0,319,39746.090474537,2008-10-25,02:10:17
39.996888,116.196594,0,319,39746.0905324074,2008-10-25,02:10:22
39.996896,116.196599,0,319,39746.0905555556,2008-10-25,02:10:24
39.996896,116.196599,0,319,39746.0905902778,2008-10-25,02:10:27
39.996898,116.196596,0,319,39746.0906134259,2008-10-25,02:10:29
39.996878,116.196597,0,319,39746.0906712963,2008-10-25,02:10:34
39.996877,116.196593,0,319,39746.0907291667,2008-10-25,02:10:39
39.996875,116.196595,0,319,39746.090787037,2008-10-25,02:10:44
39.996875,116.196596,0,319,39746.0908449074,2008-10-25,02:10:49
39.996875,116.196593,0,320,39746.0909027778,2008-10-25,02:10:54
39.996875,116.196601,0,320,39746.0909606481,2008-10-25,02:10:59
39.996875,116.196606,0,320,39746.0910185185,2008-10-25,02:11:04
39.996876,116.196612,0,320,39746.0910763889,2008-10-25,02:11:09
39.996876,116.196612,0,320,39746.0911111111,2008-10-25,02:11:12
39.996876,116.196611,0,320,39746.0911342593,2008-10-25,02:11:14
39.99687,116.196623,0,320,39746.0911921296,2008-10-25,02:11:19
39.996872,116.196643,0,320,39746.09125,2008-10-25,02:11:24
39.996872,116.196648,0,320,39746.0913078704,2008-10-25,02:11:29
39.996872,116.196654,0,320,39746.0913657407,2008-10-25,02:11:34
39.996873,116.196656,0,320,39746.0914236111,2008-10-25,02:11:39
39.996873,116.196663,0,320,39746.0914814815,2008-10-25,02:11:44
39.996873,116.196663,0,320,39746.0915393519,2008-10-25,02:11:49
39.996874,116.196667,0,320,39746.0915972222,2008-10-25,02:11:54
39.996874,116.196667,0,320,39746.0916319444,2008-10-25,02:11:57
39.996874,116.196669,0,320,39746.0916550926,2008-10-25,02:11:59
39.996881,116.19665,0,320,39746.091712963,2008-10-25,02:12:04
39.996881,116.196645,0,320,39746.0917708333,2008-10-25,02:12:09
39.996882,116.196648,0,321,39746.0918287037,2008-10-25,02:12:14
39.996881,116.196651,0,321,39746.0918865741,2008-10-25,02:12:19
39.99688,116.196652,0,320,39746.0919444444,2008-10-25,02:12:24
39.99688,116.19665,0,320,39746.0920023148,2008-10-25,02:12:29
39.99688,116.19665,0,320,39746.092037037,2008-10-25,02:12:32
39.99688,116.196645,0,321,39746.0920601852,2008-10-25,02:12:34
39.996876,116.196654,0,321,39746.0921180556,2008-10-25,02:12:39
39.996876,116.196654,0,321,39746.0921527778,2008-10-25,02:12:42
39.996872,116.196661,0,321,39746.0921759259,2008-10-25,02:12:44
39.996877,116.196671,0,321,39746.0922337963,2008-10-25,02:12:49
39.996886,116.196683,0,321,39746.0922916667,2008-10-25,02:12:54
39.996885,116.196687,0,321,39746.092349537,2008-10-25,02:12:59
39.996885,116.196687,0,321,39746.0923842593,2008-10-25,02:13:02
39.996885,116.196685,0,321,39746.0924074074,2008-10-25,02:13:04
39.996894,116.196671,0,320,39746.0924652778,2008-10-25,02:13:09
39.996894,116.196671,0,320,39746.0925,2008-10-25,02:13:12
39.996893,116.196667,0,321,39746.0925231481,2008-10-25,02:13:14
39.996893,116.196689,0,321,39746.0925810185,2008-10-25,02:13:19
39.996861,116.196734,0,321,39746.0926388889,2008-10-25,02:13:24
39.996883,116.196779,0,319,39746.0926967593,2008-10-25,02:13:29
39.996914,116.196793,0,317,39746.0927546296,2008-10-25,02:13:34
39.99694,116.196795,0,317,39746.0928125,2008-10-25,02:13:39
39.996958,116.196784,0,317,39746.0928703704,2008-10-25,02:13:44
39.996971,116.196782,0,317,39746.0929282407,2008-10-25,02:13:49
39.996971,116.196782,0,317,39746.092962963,2008-10-25,02:13:52
39.996973,116.196784,0,317,39746.0929861111,2008-10-25,02:13:54
39.997013,116.196793,0,319,39746.0930439815,2008-10-25,02:13:59
39.997064,116.196781,0,318,39746.0931018519,2008-10-25,02:14:04
39.997094,116.196764,0,318,39746.0931597222,2008-10-25,02:14:09
39.997115,116.196734,0,319,39746.0932175926,2008-10-25,02:14:14
39.997126,116.196709,0,320,39746.093275463,2008-10-25,02:14:19
39.997148,116.196693,0,322,39746.0933333333,2008-10-25,02:14:24
39.997212,116.196669,0,328,39746.0933912037,2008-10-25,02:14:29
39.997224,116.196643,0,330,39746.0934490741,2008-10-25,02:14:34
39.997245,116.196615,0,334,39746.0935069444,2008-10-25,02:14:39
39.997232,116.196578,0,338,39746.0935648148,2008-10-25,02:14:44
39.997226,116.196533,0,341,39746.0936226852,2008-10-25,02:14:49
39.997228,116.196519,0,344,39746.0936805556,2008-10-25,02:14:54
39.997224,116.196454,0,348,39746.0937384259,2008-10-25,02:14:59
39.997216,116.196418,0,350,39746.0937962963,2008-10-25,02:15:04
39.997234,116.196412,0,351,39746.0938541667,2008-10-25,02:15:09
39.997258,116.196375,0,354,39746.093912037,2008-10-25,02:15:14
39.997274,116.196335,0,359,39746.0939699074,2008-10-25,02:15:19
39.99731,116.19631,0,365,39746.0940277778,2008-10-25,02:15:24
39.997314,116.1963,0,365,39746.0940856481,2008-10-25,02:15:29
39.997314,116.1963,0,365,39746.0941203704,2008-10-25,02:15:32
39.997314,116.196306,0,366,39746.0941435185,2008-10-25,02:15:34
39.997325,116.196304,0,366,39746.0942013889,2008-10-25,02:15:39
39.997324,116.196292,0,365,39746.0942592593,2008-10-25,02:15:44
39.997354,116.196303,0,368,39746.0943171296,2008-10-25,02:15:49
39.997387,116.196313,0,372,39746.094375,2008-10-25,02:15:54
39.997411,116.196301,0,377,39746.0944328704,2008-10-25,02:15:59
39.997411,116.196301,0,377,39746.0944675926,2008-10-25,02:16:02
39.997419,116.196294,0,378,39746.0944907407,2008-10-25,02:16:04
39.99742,116.196304,0,379,39746.0945486111,2008-10-25,02:16:09
39.99742,116.196304,0,379,39746.0945833333,2008-10-25,02:16:12
39.997424,116.196303,0,380,39746.0946064815,2008-10-25,02:16:14
39.997454,116.196327,0,381,39746.0946643518,2008-10-25,02:16:19
39.997501,116.196333,0,385,39746.0947222222,2008-10-25,02:16:24
39.997528,116.196335,0,385,39746.0947800926,2008-10-25,02:16:29
39.997535,116.196343,0,385,39746.094837963,2008-10-25,02:16:34
39.997535,116.196344,0,385,39746.0948958333,2008-10-25,02:16:39
39.997535,116.196346,0,385,39746.0949537037,2008-10-25,02:16:44
39.997535,116.196345,0,385,39746.0950115741,2008-10-25,02:16:49
39.997535,116.196345,0,385,39746.0950694444,2008-10-25,02:16:54
39.997535,116.196345,0,385,39746.0951273148,2008-10-25,02:16:59
39.997535,116.196345,0,385,39746.0951851852,2008-10-25,02:17:04
39.997535,116.196345,0,385,39746.0952199074,2008-10-25,02:17:07
39.997535,116.196346,0,385,39746.0952430556,2008-10-25,02:17:09
39.997574,116.19634,0,393,39746.0953009259,2008-10-25,02:17:14
39.997619,116.196314,0,399,39746.0953587963,2008-10-25,02:17:19
39.997619,116.196314,0,399,39746.0953935185,2008-10-25,02:17:22
39.997626,116.196306,0,400,39746.0954166667,2008-10-25,02:17:24
39.997657,116.196284,0,400,39746.095474537,2008-10-25,02:17:29
39.997704,116.196273,0,400,39746.0955324074,2008-10-25,02:17:34
39.997714,116.196264,0,399,39746.0955902778,2008-10-25,02:17:39
39.997716,116.196256,0,399,39746.0956481481,2008-10-25,02:17:44
39.997718,116.19626,0,399,39746.0957060185,2008-10-25,02:17:49
39.997718,116.19626,0,399,39746.0957407407,2008-10-25,02:17:52
39.99772,116.196265,0,399,39746.0957638889,2008-10-25,02:17:54
39.997793,116.19621,0,397,39746.0958217593,2008-10-25,02:17:59
39.997882,116.196169,0,398,39746.0958796296,2008-10-25,02:18:04
39.997943,116.196146,0,399,39746.0959375,2008-10-25,02:18:09
39.998012,116.196084,0,403,39746.0959953704,2008-10-25,02:18:14
39.998059,116.196061,0,405,39746.0960532407,2008-10-25,02:18:19
39.998076,116.196046,0,406,39746.0961111111,2008-10-25,02:18:24
39.998076,116.196041,0,406,39746.0961689815,2008-10-25,02:18:29
39.998076,116.196041,0,406,39746.0962268518,2008-10-25,02:18:34
39.998077,116.196043,0,406,39746.0962847222,2008-10-25,02:18:39
39.998077,116.196043,0,406,39746.0963425926,2008-10-25,02:18:44
39.998078,116.196043,0,406,39746.096400463,2008-10-25,02:18:49
39.998079,116.196044,0,406,39746.0964583333,2008-10-25,02:18:54
39.998079,116.196043,0,406,39746.0965162037,2008-10-25,02:18:59
39.998079,116.196043,0,406,39746.0965740741,2008-10-25,02:19:04
39.99808,116.196043,0,406,39746.0966319444,2008-10-25,02:19:09
39.99808,116.196043,0,406,39746.0966898148,2008-10-25,02:19:14
39.99808,116.196043,0,406,39746.0967476852,2008-10-25,02:19:19
39.99808,116.196043,0,406,39746.0968055556,2008-10-25,02:19:24
39.99808,116.196042,0,406,39746.0968634259,2008-10-25,02:19:29
39.99808,116.196042,0,406,39746.0969212963,2008-10-25,02:19:34
39.99808,116.196042,0,406,39746.0969560185,2008-10-25,02:19:37
39.998081,116.196042,0,406,39746.0969791667,2008-10-25,02:19:39
39.998109,116.196027,0,406,39746.097037037,2008-10-25,02:19:44
39.998159,116.19598,0,407,39746.0970949074,2008-10-25,02:19:49
39.998192,116.195945,0,406,39746.0971527778,2008-10-25,02:19:54
39.998228,116.195912,0,401,39746.0972106481,2008-10-25,02:19:59
39.998261,116.195872,0,401,39746.0972685185,2008-10-25,02:20:04
39.998298,116.195861,0,400,39746.0973263889,2008-10-25,02:20:09
39.998307,116.195855,0,400,39746.0973842593,2008-10-25,02:20:14
39.998332,116.19584,0,401,39746.0974421296,2008-10-25,02:20:19
39.998393,116.195801,0,403,39746.0975,2008-10-25,02:20:24
39.998441,116.195769,0,408,39746.0975578704,2008-10-25,02:20:29
39.998493,116.195724,0,415,39746.0976157407,2008-10-25,02:20:34
39.998518,116.195728,0,415,39746.0976736111,2008-10-25,02:20:39
39.998559,116.195693,0,419,39746.0977314815,2008-10-25,02:20:44
39.998602,116.195668,0,427,39746.0977893519,2008-10-25,02:20:49
39.998634,116.195676,0,432,39746.0978472222,2008-10-25,02:20:54
39.998644,116.195658,0,436,39746.0979050926,2008-10-25,02:20:59
39.998895,116.195689,0,462,39746.1003356481,2008-10-25,02:24:29
39.998943,116.195701,0,466,39746.1003935185,2008-10-25,02:24:34
39.999001,116.195716,0,473,39746.1004513889,2008-10-25,02:24:39
39.999058,116.195727,0,479,39746.1005092593,2008-10-25,02:24:44
39.999123,116.195767,0,486,39746.1005671296,2008-10-25,02:24:49
39.999181,116.195784,0,490,39746.100625,2008-10-25,02:24:54
39.999236,116.195788,0,490,39746.1006828704,2008-10-25,02:24:59
39.999272,116.19578,0,492,39746.1007407407,2008-10-25,02:25:04
39.999307,116.19578,0,498,39746.1007986111,2008-10-25,02:25:09
39.999354,116.195754,0,503,39746.1008564815,2008-10-25,02:25:14
39.999402,116.195739,0,509,39746.1009143519,2008-10-25,02:25:19
39.999426,116.195737,0,513,39746.1009722222,2008-10-25,02:25:24
39.999481,116.195723,0,517,39746.1010300926,2008-10-25,02:25:29
39.999531,116.195697,0,522,39746.101087963,2008-10-25,02:25:34
39.999582,116.195678,0,526,39746.1011458333,2008-10-25,02:25:39
39.9996,116.195665,0,528,39746.1012037037,2008-10-25,02:25:44
39.999623,116.195656,0,528,39746.1012615741,2008-10-25,02:25:49
39.999695,116.195649,0,528,39746.1013194444,2008-10-25,02:25:54
39.999744,116.195662,0,530,39746.1013773148,2008-10-25,02:25:59
39.999802,116.195695,0,531,39746.1014351852,2008-10-25,02:26:04
39.999848,116.195708,0,532,39746.1014930556,2008-10-25,02:26:09
39.999893,116.195715,0,534,39746.1015509259,2008-10-25,02:26:14
39.999913,116.195698,0,535,39746.1016087963,2008-10-25,02:26:19
39.999959,116.195643,0,543,39746.1016666667,2008-10-25,02:26:24
40.000012,116.19558,0,552,39746.101724537,2008-10-25,02:26:29
40.000036,116.195515,0,555,39746.1017824074,2008-10-25,02:26:34
40.000052,116.195448,0,558,39746.1018402778,2008-10-25,02:26:39
40.000101,116.195396,0,564,39746.1018981481,2008-10-25,02:26:44
40.000141,116.195352,0,568,39746.1019560185,2008-10-25,02:26:49
40.000167,116.195295,0,571,39746.1020138889,2008-10-25,02:26:54
40.000196,116.195257,0,576,39746.1020717593,2008-10-25,02:26:59
40.00024,116.19522,0,582,39746.1021296296,2008-10-25,02:27:04
40.000279,116.195198,0,587,39746.1021875,2008-10-25,02:27:09
40.000326,116.195192,0,592,39746.1022453704,2008-10-25,02:27:14
40.000369,116.19519,0,597,39746.1023032407,2008-10-25,02:27:19
40.000409,116.19517,0,600,39746.1023611111,2008-10-25,02:27:24
40.000453,116.195138,0,601,39746.1024189815,2008-10-25,02:27:29
40.000496,116.195103,0,606,39746.1024768518,2008-10-25,02:27:34
40.000524,116.195072,0,609,39746.1025347222,2008-10-25,02:27:39
40.000568,116.195021,0,611,39746.1025925926,2008-10-25,02:27:44
40.0006,116.194992,0,615,39746.102650463,2008-10-25,02:27:49
40.000639,116.194976,0,618,39746.1027083333,2008-10-25,02:27:54
40.000679,116.194946,0,621,39746.1027662037,2008-10-25,02:27:59
40.000716,116.194902,0,623,39746.1028240741,2008-10-25,02:28:04
40.000755,116.194871,0,626,39746.1028819444,2008-10-25,02:28:09
40.000799,116.194846,0,631,39746.1029398148,2008-10-25,02:28:14
40.00084,116.194811,0,635,39746.1029976852,2008-10-25,02:28:19
40.000849,116.194779,0,639,39746.1030555556,2008-10-25,02:28:24
40.000866,116.19472,0,643,39746.1031134259,2008-10-25,02:28:29
40.000874,116.194663,0,645,39746.1031712963,2008-10-25,02:28:34
40.000876,116.19462,0,649,39746.1032291667,2008-10-25,02:28:39
40.000857,116.194589,0,653,39746.103287037,2008-10-25,02:28:44
40.000866,116.194571,0,656,39746.1033449074,2008-10-25,02:28:49
40.000887,116.194554,0,656,39746.1034027778,2008-10-25,02:28:54
40.000903,116.194509,0,655,39746.1034606481,2008-10-25,02:28:59
40.000924,116.194476,0,654,39746.1035185185,2008-10-25,02:29:04
40.000938,116.194465,0,653,39746.1035763889,2008-10-25,02:29:09
40.000938,116.194465,0,653,39746.1036111111,2008-10-25,02:29:12
40.000939,116.194458,0,653,39746.1036342593,2008-10-25,02:29:14
40.000968,116.194417,0,654,39746.1036921296,2008-10-25,02:29:19
40.00099,116.194385,0,654,39746.10375,2008-10-25,02:29:24
40.000994,116.194339,0,654,39746.1038078704,2008-10-25,02:29:29
40.001007,116.194304,0,656,39746.1038657407,2008-10-25,02:29:34
40.00103,116.194272,0,657,39746.1039236111,2008-10-25,02:29:39
40.001034,116.194237,0,661,39746.1039814815,2008-10-25,02:29:44
40.001037,116.194202,0,662,39746.1040393518,2008-10-25,02:29:49
40.001063,116.194177,0,665,39746.1040972222,2008-10-25,02:29:54
40.001089,116.194151,0,668,39746.1041550926,2008-10-25,02:29:59
40.0011,116.194118,0,671,39746.104212963,2008-10-25,02:30:04
40.001123,116.194102,0,676,39746.1042708333,2008-10-25,02:30:09
40.001145,116.194054,0,679,39746.1043287037,2008-10-25,02:30:14
40.001158,116.194027,0,683,39746.1043865741,2008-10-25,02:30:19
40.001156,116.193972,0,687,39746.1044444444,2008-10-25,02:30:24
40.001159,116.193933,0,690,39746.1045023148,2008-10-25,02:30:29
40.001145,116.193922,0,692,39746.1045601852,2008-10-25,02:30:34
40.001127,116.193883,0,696,39746.1046180556,2008-10-25,02:30:39
40.001113,116.19384,0,702,39746.1046759259,2008-10-25,02:30:44
40.001109,116.193816,0,706,39746.1047337963,2008-10-25,02:30:49
40.001099,116.19379,0,710,39746.1047916667,2008-10-25,02:30:54
40.00109,116.19379,0,712,39746.104849537,2008-10-25,02:30:59
40.001103,116.193774,0,714,39746.1049074074,2008-10-25,02:31:04
40.001125,116.193778,0,716,39746.1049652778,2008-10-25,02:31:09
40.001115,116.19379,0,717,39746.1050231481,2008-10-25,02:31:14
40.001109,116.193786,0,717,39746.1050810185,2008-10-25,02:31:19
40.001108,116.193782,0,717,39746.1051388889,2008-10-25,02:31:24
40.001108,116.19378,0,718,39746.1051967593,2008-10-25,02:31:29
40.001108,116.19378,0,718,39746.1052546296,2008-10-25,02:31:34
40.001108,116.19378,0,718,39746.1053125,2008-10-25,02:31:39
40.001108,116.193779,0,718,39746.1053703704,2008-10-25,02:31:44
40.001108,116.193779,0,718,39746.1054050926,2008-10-25,02:31:47
40.001108,116.193778,0,717,39746.1054282407,2008-10-25,02:31:49
40.001142,116.19371,0,723,39746.1054861111,2008-10-25,02:31:54
40.001166,116.19363,0,729,39746.1055439815,2008-10-25,02:31:59
40.001203,116.193583,0,730,39746.1056018519,2008-10-25,02:32:04
40.001226,116.193514,0,733,39746.1056597222,2008-10-25,02:32:09
40.001266,116.193431,0,739,39746.1057175926,2008-10-25,02:32:14
40.001312,116.193358,0,737,39746.105775463,2008-10-25,02:32:19
40.001351,116.193269,0,744,39746.1058333333,2008-10-25,02:32:24
40.001392,116.193194,0,745,39746.1058912037,2008-10-25,02:32:29
40.001428,116.193143,0,744,39746.1059490741,2008-10-25,02:32:34
40.001477,116.193096,0,744,39746.1060069444,2008-10-25,02:32:39
40.001495,116.193031,0,751,39746.1060648148,2008-10-25,02:32:44
40.001519,116.192988,0,752,39746.1061226852,2008-10-25,02:32:49
40.001554,116.192942,0,754,39746.1061805556,2008-10-25,02:32:54
40.001582,116.192896,0,760,39746.1062384259,2008-10-25,02:32:59
40.001592,116.192858,0,763,39746.1062962963,2008-10-25,02:33:04
40.00162,116.192824,0,765,39746.1063541667,2008-10-25,02:33:09
40.001636,116.192802,0,768,39746.106412037,2008-10-25,02:33:14
40.001648,116.192767,0,771,39746.1064699074,2008-10-25,02:33:19
40.001672,116.192727,0,773,39746.1065277778,2008-10-25,02:33:24
40.001691,116.192688,0,776,39746.1065856481,2008-10-25,02:33:29
40.001709,116.192632,0,779,39746.1066435185,2008-10-25,02:33:34
40.001723,116.192578,0,782,39746.1067013889,2008-10-25,02:33:39
40.001744,116.192544,0,783,39746.1067592593,2008-10-25,02:33:44
40.00177,116.192542,0,788,39746.1068171296,2008-10-25,02:33:49
40.001809,116.192556,0,791,39746.106875,2008-10-25,02:33:54
40.001838,116.192557,0,794,39746.1069328704,2008-10-25,02:33:59
40.001843,116.192518,0,795,39746.1069907407,2008-10-25,02:34:04
40.001866,116.192483,0,797,39746.1070486111,2008-10-25,02:34:09
40.001887,116.192444,0,799,39746.1071064815,2008-10-25,02:34:14
40.0019,116.1924,0,803,39746.1071643519,2008-10-25,02:34:19
40.00192,116.192374,0,807,39746.1072222222,2008-10-25,02:34:24
40.001933,116.192336,0,811,39746.1072800926,2008-10-25,02:34:29
40.001955,116.192337,0,817,39746.107337963,2008-10-25,02:34:34
40.001975,116.19233,0,821,39746.1073958333,2008-10-25,02:34:39
40.001991,116.192302,0,822,39746.1074537037,2008-10-25,02:34:44
40.002017,116.192307,0,824,39746.1075115741,2008-10-25,02:34:49
40.002031,116.192289,0,826,39746.1075694444,2008-10-25,02:34:54
40.002067,116.192262,0,828,39746.1076273148,2008-10-25,02:34:59
40.002103,116.192232,0,830,39746.1076851852,2008-10-25,02:35:04
40.002138,116.192199,0,833,39746.1077430556,2008-10-25,02:35:09
40.002167,116.192172,0,835,39746.1078009259,2008-10-25,02:35:14
40.002181,116.192132,0,841,39746.1078587963,2008-10-25,02:35:19
40.002179,116.192129,0,846,39746.1079166667,2008-10-25,02:35:24
40.002179,116.192133,0,847,39746.107974537,2008-10-25,02:35:29
40.002179,116.192128,0,847,39746.1080324074,2008-10-25,02:35:34
40.002179,116.192131,0,848,39746.1080902778,2008-10-25,02:35:39
40.002179,116.192132,0,848,39746.1081481481,2008-10-25,02:35:44
40.002178,116.192132,0,848,39746.1082060185,2008-10-25,02:35:49
40.002177,116.192132,0,848,39746.1082638889,2008-10-25,02:35:54
40.002177,116.192132,0,848,39746.1083217593,2008-10-25,02:35:59
40.002176,116.192132,0,848,39746.1083796296,2008-10-25,02:36:04
40.002176,116.192132,0,848,39746.1084375,2008-10-25,02:36:09
40.002176,116.192132,0,848,39746.1084953704,2008-10-25,02:36:14
40.002176,116.192132,0,848,39746.1085532407,2008-10-25,02:36:19
40.002176,116.192132,0,848,39746.1086111111,2008-10-25,02:36:24
40.002176,116.192132,0,848,39746.1086689815,2008-10-25,02:36:29
40.002177,116.192133,0,848,39746.1087268519,2008-10-25,02:36:34
40.002177,116.192133,0,848,39746.1087615741,2008-10-25,02:36:37
40.002177,116.192131,0,849,39746.1087847222,2008-10-25,02:36:39
40.002201,116.19212,0,851,39746.1088425926,2008-10-25,02:36:44
40.002246,116.192095,0,857,39746.108900463,2008-10-25,02:36:49
40.002291,116.192042,0,860,39746.1089583333,2008-10-25,02:36:54
40.00233,116.19199,0,863,39746.1090162037,2008-10-25,02:36:59
40.002366,116.191965,0,868,39746.1090740741,2008-10-25,02:37:04
40.002386,116.191912,0,874,39746.1091319444,2008-10-25,02:37:09
40.00241,116.191863,0,879,39746.1091898148,2008-10-25,02:37:14
40.002423,116.191847,0,880,39746.1092476852,2008-10-25,02:37:19
40.002438,116.191817,0,882,39746.1093055556,2008-10-25,02:37:24
40.002446,116.191795,0,883,39746.1093634259,2008-10-25,02:37:29
40.002485,116.191779,0,881,39746.1094212963,2008-10-25,02:37:34
40.00253,116.191739,0,883,39746.1094791667,2008-10-25,02:37:39
40.002574,116.191696,0,887,39746.109537037,2008-10-25,02:37:44
40.002611,116.191661,0,886,39746.1095949074,2008-10-25,02:37:49
40.002636,116.191637,0,888,39746.1096527778,2008-10-25,02:37:54
40.002639,116.191628,0,888,39746.1097106481,2008-10-25,02:37:59
40.002644,116.191601,0,889,39746.1097685185,2008-10-25,02:38:04
40.002695,116.191526,0,891,39746.1098263889,2008-10-25,02:38:09
40.002702,116.191443,0,893,39746.1098842593,2008-10-25,02:38:14
40.002721,116.191376,0,894,39746.1099421296,2008-10-25,02:38:19
40.002742,116.191341,0,893,39746.11,2008-10-25,02:38:24
40.002791,116.191288,0,895,39746.1100578704,2008-10-25,02:38:29
40.002816,116.191262,0,895,39746.1101157407,2008-10-25,02:38:34
40.002847,116.191214,0,898,39746.1101736111,2008-10-25,02:38:39
40.002876,116.191173,0,900,39746.1102314815,2008-10-25,02:38:44
40.002907,116.191152,0,902,39746.1102893518,2008-10-25,02:38:49
40.002945,116.191109,0,901,39746.1103472222,2008-10-25,02:38:54
40.002987,116.191074,0,899,39746.1104050926,2008-10-25,02:38:59
40.003028,116.191052,0,898,39746.110462963,2008-10-25,02:39:04
40.003057,116.191023,0,900,39746.1105208333,2008-10-25,02:39:09
40.003069,116.19101,0,901,39746.1105787037,2008-10-25,02:39:14
40.00312,116.191,0,905,39746.1106365741,2008-10-25,02:39:19
40.003168,116.190958,0,904,39746.1106944444,2008-10-25,02:39:24
40.003179,116.190924,0,906,39746.1107523148,2008-10-25,02:39:29
40.003204,116.190899,0,910,39746.1108101852,2008-10-25,02:39:34
40.003233,116.190871,0,912,39746.1108680556,2008-10-25,02:39:39
40.003284,116.190834,0,915,39746.1109259259,2008-10-25,02:39:44
40.003332,116.190808,0,917,39746.1109837963,2008-10-25,02:39:49
40.00338,116.190808,0,918,39746.1110416667,2008-10-25,02:39:54
40.003418,116.190793,0,921,39746.111099537,2008-10-25,02:39:59
40.003478,116.190748,0,923,39746.1111574074,2008-10-25,02:40:04
40.003538,116.190745,0,923,39746.1112152778,2008-10-25,02:40:09
40.003573,116.190725,0,927,39746.1112731481,2008-10-25,02:40:14
40.003626,116.190686,0,929,39746.1113310185,2008-10-25,02:40:19
40.003681,116.190667,0,930,39746.1113888889,2008-10-25,02:40:24
40.003733,116.190641,0,930,39746.1114467593,2008-10-25,02:40:29
40.003772,116.19064,0,933,39746.1115046296,2008-10-25,02:40:34
40.00379,116.190642,0,933,39746.1115625,2008-10-25,02:40:39
40.003789,116.190642,0,933,39746.1116203704,2008-10-25,02:40:44
40.003788,116.190638,0,933,39746.1116782407,2008-10-25,02:40:49
40.003788,116.190638,0,933,39746.111712963,2008-10-25,02:40:52
40.003789,116.190632,0,933,39746.1117361111,2008-10-25,02:40:54
40.003821,116.190603,0,932,39746.1117939815,2008-10-25,02:40:59
40.003862,116.190565,0,931,39746.1118518518,2008-10-25,02:41:04
40.003897,116.190494,0,930,39746.1119097222,2008-10-25,02:41:09
40.003916,116.19043,0,929,39746.1119675926,2008-10-25,02:41:14
40.003965,116.190376,0,928,39746.112025463,2008-10-25,02:41:19
40.004025,116.190329,0,927,39746.1120833333,2008-10-25,02:41:24
40.004086,116.190279,0,928,39746.1121412037,2008-10-25,02:41:29
40.004162,116.190245,0,926,39746.1121990741,2008-10-25,02:41:34
40.004217,116.19021,0,927,39746.1122569444,2008-10-25,02:41:39
40.004263,116.190186,0,919,39746.1123148148,2008-10-25,02:41:44
40.00429,116.190167,0,916,39746.1123726852,2008-10-25,02:41:49
40.004326,116.190154,0,917,39746.1124305556,2008-10-25,02:41:54
40.004372,116.190154,0,913,39746.1124884259,2008-10-25,02:41:59
40.00445,116.190132,0,915,39746.1125462963,2008-10-25,02:42:04
40.004526,116.190111,0,913,39746.1126041667,2008-10-25,02:42:09
40.004592,116.190096,0,912,39746.112662037,2008-10-25,02:42:14
40.004632,116.190093,0,920,39746.1127199074,2008-10-25,02:42:19
40.004676,116.190084,0,924,39746.1127777778,2008-10-25,02:42:24
40.004712,116.190079,0,927,39746.1128356481,2008-10-25,02:42:29
40.004754,116.190061,0,930,39746.1128935185,2008-10-25,02:42:34
40.0048,116.190055,0,932,39746.1129513889,2008-10-25,02:42:39
40.004849,116.190052,0,935,39746.1130092593,2008-10-25,02:42:44
40.004896,116.190044,0,936,39746.1130671296,2008-10-25,02:42:49
40.004947,116.190041,0,935,39746.113125,2008-10-25,02:42:54
40.004992,116.19005,0,933,39746.1131828704,2008-10-25,02:42:59
40.005034,116.190046,0,932,39746.1132407407,2008-10-25,02:43:04
40.005068,116.19004,0,935,39746.1132986111,2008-10-25,02:43:09
40.005122,116.190039,0,942,39746.1133564815,2008-10-25,02:43:14
40.005153,116.190022,0,943,39746.1134143519,2008-10-25,02:43:19
40.005178,116.190024,0,942,39746.1134722222,2008-10-25,02:43:24
40.005187,116.190021,0,942,39746.1135300926,2008-10-25,02:43:29
40.005187,116.190021,0,942,39746.1135648148,2008-10-25,02:43:32
40.005189,116.190021,0,942,39746.113587963,2008-10-25,02:43:34
40.005206,116.189994,0,943,39746.1136458333,2008-10-25,02:43:39
40.00524,116.189954,0,943,39746.1137037037,2008-10-25,02:43:44
40.005264,116.189923,0,943,39746.1137615741,2008-10-25,02:43:49
40.005311,116.189877,0,942,39746.1138194444,2008-10-25,02:43:54
40.005356,116.189837,0,942,39746.1138773148,2008-10-25,02:43:59
40.005379,116.189832,0,943,39746.1139351852,2008-10-25,02:44:04
40.005411,116.189804,0,944,39746.1139930556,2008-10-25,02:44:09
40.005434,116.189767,0,945,39746.1140509259,2008-10-25,02:44:14
40.005462,116.189729,0,947,39746.1141087963,2008-10-25,02:44:19
40.005467,116.189693,0,948,39746.1141666667,2008-10-25,02:44:24
40.005483,116.189624,0,952,39746.114224537,2008-10-25,02:44:29
40.005503,116.189573,0,955,39746.1142824074,2008-10-25,02:44:34
40.005515,116.189534,0,956,39746.1143402778,2008-10-25,02:44:39
40.005549,116.189499,0,960,39746.1143981481,2008-10-25,02:44:44
40.005549,116.189491,0,962,39746.1144560185,2008-10-25,02:44:49
40.005549,116.18949,0,962,39746.1145138889,2008-10-25,02:44:54
40.005549,116.18949,0,962,39746.1145486111,2008-10-25,02:44:57
40.005549,116.189489,0,962,39746.1145717593,2008-10-25,02:44:59
40.005545,116.189467,0,963,39746.1146296296,2008-10-25,02:45:04
40.005573,116.189426,0,968,39746.1146875,2008-10-25,02:45:09
40.00558,116.189413,0,969,39746.1147453704,2008-10-25,02:45:14
40.00558,116.189413,0,969,39746.1147800926,2008-10-25,02:45:17
40.005581,116.189421,0,969,39746.1148032407,2008-10-25,02:45:19
40.005597,116.189442,0,971,39746.1148611111,2008-10-25,02:45:24
40.005624,116.189506,0,974,39746.1149189815,2008-10-25,02:45:29
40.005657,116.189519,0,979,39746.1149768519,2008-10-25,02:45:34
40.005688,116.189526,0,984,39746.1150347222,2008-10-25,02:45:39
40.005717,116.189536,0,986,39746.1150925926,2008-10-25,02:45:44
40.005723,116.189537,0,991,39746.115150463,2008-10-25,02:45:49
40.005723,116.189537,0,991,39746.1151851852,2008-10-25,02:45:52
40.00573,116.189537,0,992,39746.1152083333,2008-10-25,02:45:54
40.00576,116.189497,0,995,39746.1152662037,2008-10-25,02:45:59
40.005765,116.189461,0,999,39746.1153240741,2008-10-25,02:46:04
40.005972,116.189243,0,1044,39746.117349537,2008-10-25,02:48:59
40.005983,116.189197,0,1048,39746.1174074074,2008-10-25,02:49:04
40.006001,116.18913,0,1054,39746.1174652778,2008-10-25,02:49:09
40.005982,116.189085,0,1056,39746.1175231481,2008-10-25,02:49:14
40.005956,116.189042,0,1058,39746.1175810185,2008-10-25,02:49:19
40.005942,116.189004,0,1059,39746.1176388889,2008-10-25,02:49:24
40.005942,116.189004,0,1059,39746.1176736111,2008-10-25,02:49:27
40.005946,116.189001,0,1061,39746.1176967593,2008-10-25,02:49:29
40.005935,116.188989,0,1060,39746.1177546296,2008-10-25,02:49:34
40.005919,116.188977,0,1061,39746.1178125,2008-10-25,02:49:39
40.005874,116.188937,0,1061,39746.1178703704,2008-10-25,02:49:44
40.005812,116.188898,0,1060,39746.1179282407,2008-10-25,02:49:49
40.005773,116.188859,0,1060,39746.1179861111,2008-10-25,02:49:54
40.005724,116.188798,0,1059,39746.1180439815,2008-10-25,02:49:59
40.00569,116.188736,0,1058,39746.1181018518,2008-10-25,02:50:04
40.005647,116.188658,0,1060,39746.1181597222,2008-10-25,02:50:09
40.005635,116.188578,0,1063,39746.1182175926,2008-10-25,02:50:14
40.00564,116.188478,0,1066,39746.118275463,2008-10-25,02:50:19
40.005636,116.188397,0,1067,39746.1183333333,2008-10-25,02:50:24
40.005609,116.188313,0,1069,39746.1183912037,2008-10-25,02:50:29
40.005554,116.188262,0,1063,39746.1184490741,2008-10-25,02:50:34
40.005545,116.188191,0,1061,39746.1185069444,2008-10-25,02:50:39
40.005507,116.188127,0,1059,39746.1185648148,2008-10-25,02:50:44
40.005473,116.188047,0,1062,39746.1186226852,2008-10-25,02:50:49
40.005426,116.187991,0,1062,39746.1186805556,2008-10-25,02:50:54
40.005417,116.187911,0,1063,39746.1187384259,2008-10-25,02:50:59
40.005392,116.187838,0,1065,39746.1187962963,2008-10-25,02:51:04
40.005385,116.187759,0,1066,39746.1188541667,2008-10-25,02:51:09
40.005383,116.187701,0,1067,39746.118912037,2008-10-25,02:51:14
40.005407,116.187607,0,1068,39746.1189699074,2008-10-25,02:51:19
40.005442,116.18755,0,1069,39746.1190277778,2008-10-25,02:51:24
40.005489,116.187481,0,1067,39746.1190856481,2008-10-25,02:51:29
40.005529,116.187433,0,1061,39746.1191435185,2008-10-25,02:51:34
40.005578,116.187385,0,1056,39746.1192013889,2008-10-25,02:51:39
40.005624,116.187312,0,1054,39746.1192592593,2008-10-25,02:51:44
40.005625,116.187233,0,1054,39746.1193171296,2008-10-25,02:51:49
40.005589,116.187158,0,1051,39746.119375,2008-10-25,02:51:54
40.005555,116.187096,0,1053,39746.1194328704,2008-10-25,02:51:59
40.005523,116.18702,0,1053,39746.1194907407,2008-10-25,02:52:04
40.0055,116.186922,0,1054,39746.1195486111,2008-10-25,02:52:09
40.00548,116.186833,0,1056,39746.1196064815,2008-10-25,02:52:14
40.005437,116.186792,0,1054,39746.1196643518,2008-10-25,02:52:19
40.005387,116.186775,0,1060,39746.1197222222,2008-10-25,02:52:24
40.005373,116.186774,0,1060,39746.1197800926,2008-10-25,02:52:29
40.005303,116.186732,0,1061,39746.119837963,2008-10-25,02:52:34
40.005232,116.186685,0,1062,39746.1198958333,2008-10-25,02:52:39
40.005185,116.186617,0,1063,39746.1199537037,2008-10-25,02:52:44
40.005184,116.186585,0,1061,39746.1200115741,2008-10-25,02:52:49
40.005182,116.186545,0,1061,39746.1200694444,2008-10-25,02:52:54
40.005188,116.186403,0,1061,39746.1201157407,2008-10-25,02:52:58
40.005179,116.18633,0,1063,39746.1201736111,2008-10-25,02:53:03
40.005202,116.186288,0,1066,39746.1202314815,2008-10-25,02:53:08
40.005204,116.186253,0,1067,39746.1202893518,2008-10-25,02:53:13
40.005199,116.18621,0,1067,39746.1203472222,2008-10-25,02:53:18
40.005207,116.186135,0,1070,39746.1204050926,2008-10-25,02:53:23
40.005172,116.186091,0,1072,39746.120462963,2008-10-25,02:53:28
40.005137,116.186047,0,1072,39746.1205208333,2008-10-25,02:53:33
40.005073,116.186072,0,1076,39746.1205787037,2008-10-25,02:53:38
40.005011,116.186091,0,1082,39746.1206365741,2008-10-25,02:53:43
40.004951,116.186105,0,1086,39746.1206944444,2008-10-25,02:53:48
40.00487,116.186091,0,1089,39746.1207523148,2008-10-25,02:53:53
40.004817,116.186065,0,1090,39746.1208101852,2008-10-25,02:53:58
40.004765,116.186018,0,1088,39746.1208680556,2008-10-25,02:54:03
40.004734,116.185972,0,1078,39746.1209259259,2008-10-25,02:54:08
40.004702,116.185917,0,1069,39746.1209837963,2008-10-25,02:54:13
40.004669,116.185817,0,1059,39746.1210416667,2008-10-25,02:54:18
40.004634,116.185741,0,1054,39746.121099537,2008-10-25,02:54:23
40.004592,116.185662,0,1051,39746.1211574074,2008-10-25,02:54:28
40.004543,116.185607,0,1046,39746.1212152778,2008-10-25,02:54:33
40.00453,116.185547,0,1043,39746.1212731482,2008-10-25,02:54:38
40.0045,116.185518,0,1042,39746.1213310185,2008-10-25,02:54:43
40.004482,116.185476,0,1040,39746.1213888889,2008-10-25,02:54:48
40.004488,116.185396,0,1042,39746.1214467593,2008-10-25,02:54:53
40.004491,116.185317,0,1045,39746.1215046296,2008-10-25,02:54:58
40.004488,116.185255,0,1051,39746.1215625,2008-10-25,02:55:03
40.004474,116.185192,0,1053,39746.1216203704,2008-10-25,02:55:08
40.004449,116.185148,0,1056,39746.1216782407,2008-10-25,02:55:13
40.004438,116.18508,0,1059,39746.1217361111,2008-10-25,02:55:18
40.004414,116.185017,0,1060,39746.1217939815,2008-10-25,02:55:23
40.004404,116.18495,0,1062,39746.1218518519,2008-10-25,02:55:28
40.004391,116.184915,0,1067,39746.1219097222,2008-10-25,02:55:33
40.004377,116.184865,0,1068,39746.1219675926,2008-10-25,02:55:38
40.004348,116.184817,0,1070,39746.122025463,2008-10-25,02:55:43
40.004334,116.184757,0,1073,39746.1220833333,2008-10-25,02:55:48
40.004308,116.184742,0,1073,39746.1221412037,2008-10-25,02:55:53
40.004302,116.184689,0,1074,39746.1221990741,2008-10-25,02:55:58
40.004341,116.184628,0,1076,39746.1222569444,2008-10-25,02:56:03
40.004354,116.184583,0,1078,39746.1223148148,2008-10-25,02:56:08
40.004358,116.18452,0,1079,39746.1223726852,2008-10-25,02:56:13
40.004376,116.184461,0,1080,39746.1224305556,2008-10-25,02:56:18
40.004381,116.18443,0,1080,39746.1224884259,2008-10-25,02:56:23
40.004401,116.184387,0,1081,39746.1225462963,2008-10-25,02:56:28
40.004401,116.184387,0,1081,39746.1225810185,2008-10-25,02:56:31
40.004401,116.184386,0,1081,39746.1226041667,2008-10-25,02:56:33
40.004399,116.18435,0,1082,39746.122662037,2008-10-25,02:56:38
40.004417,116.184284,0,1082,39746.1227199074,2008-10-25,02:56:43
40.004413,116.184234,0,1083,39746.1227777778,2008-10-25,02:56:48
40.004396,116.18414,0,1083,39746.1228356481,2008-10-25,02:56:53
40.004377,116.18405,0,1082,39746.1228935185,2008-10-25,02:56:58
40.004377,116.183957,0,1081,39746.1229513889,2008-10-25,02:57:03
40.004351,116.183863,0,1083,39746.1230092593,2008-10-25,02:57:08
40.004357,116.183795,0,1083,39746.1230671296,2008-10-25,02:57:13
40.004358,116.18373,0,1087,39746.123125,2008-10-25,02:57:18
40.004358,116.183643,0,1087,39746.1231828704,2008-10-25,02:57:23
40.004343,116.183548,0,1084,39746.1232407407,2008-10-25,02:57:28
40.004332,116.183455,0,1080,39746.1232986111,2008-10-25,02:57:33
40.004306,116.183381,0,1074,39746.1233564815,2008-10-25,02:57:38
40.004289,116.183311,0,1072,39746.1234143519,2008-10-25,02:57:43
40.004252,116.183254,0,1068,39746.1234722222,2008-10-25,02:57:48
40.004257,116.183164,0,1066,39746.1235300926,2008-10-25,02:57:53
40.004225,116.18309,0,1063,39746.123587963,2008-10-25,02:57:58
40.004193,116.183024,0,1060,39746.1236458333,2008-10-25,02:58:03
40.004175,116.182935,0,1060,39746.1237037037,2008-10-25,02:58:08
40.004167,116.18285,0,1062,39746.1237615741,2008-10-25,02:58:13
40.004155,116.182779,0,1060,39746.1238194444,2008-10-25,02:58:18
40.004142,116.182716,0,1059,39746.1238773148,2008-10-25,02:58:23
40.004113,116.182664,0,1057,39746.1239351852,2008-10-25,02:58:28
40.004063,116.182608,0,1059,39746.1239930556,2008-10-25,02:58:33
40.004015,116.182582,0,1061,39746.1240509259,2008-10-25,02:58:38
40.003971,116.182546,0,1064,39746.1241087963,2008-10-25,02:58:43
40.003956,116.182496,0,1060,39746.1241666667,2008-10-25,02:58:48
40.003935,116.182438,0,1061,39746.124224537,2008-10-25,02:58:53
40.003923,116.182373,0,1060,39746.1242824074,2008-10-25,02:58:58
40.003898,116.182295,0,1057,39746.1243402778,2008-10-25,02:59:03
40.003894,116.182201,0,1060,39746.1243981481,2008-10-25,02:59:08
40.003881,116.18213,0,1062,39746.1244560185,2008-10-25,02:59:13
40.003861,116.182048,0,1060,39746.1245138889,2008-10-25,02:59:18
40.00382,116.181981,0,1060,39746.1245717593,2008-10-25,02:59:23
40.003791,116.181903,0,1060,39746.1246296296,2008-10-25,02:59:28
40.003776,116.181841,0,1058,39746.1246875,2008-10-25,02:59:33
40.003754,116.181762,0,1062,39746.1247453704,2008-10-25,02:59:38
40.003743,116.181694,0,1064,39746.1248032407,2008-10-25,02:59:43
40.003732,116.181644,0,1067,39746.1248611111,2008-10-25,02:59:48
40.003714,116.181604,0,1068,39746.1249189815,2008-10-25,02:59:53
40.003724,116.181503,0,1068,39746.1249768519,2008-10-25,02:59:58
40.003743,116.181424,0,1074,39746.1250347222,2008-10-25,03:00:03
40.003766,116.181365,0,1079,39746.1250925926,2008-10-25,03:00:08
40.003777,116.181318,0,1081,39746.125150463,2008-10-25,03:00:13
40.003817,116.181249,0,1082,39746.1252083333,2008-10-25,03:00:18
40.003852,116.181186,0,1086,39746.1252662037,2008-10-25,03:00:23
40.003851,116.181143,0,1086,39746.1253240741,2008-10-25,03:00:28
40.003873,116.181096,0,1087,39746.1253819444,2008-10-25,03:00:33
40.00388,116.181043,0,1089,39746.1254398148,2008-10-25,03:00:38
40.003879,116.180988,0,1087,39746.1254976852,2008-10-25,03:00:43
40.003846,116.180948,0,1085,39746.1255555556,2008-10-25,03:00:48
40.003803,116.180947,0,1085,39746.1256134259,2008-10-25,03:00:53
40.003757,116.180969,0,1085,39746.1256712963,2008-10-25,03:00:58
40.003701,116.180957,0,1085,39746.1257291667,2008-10-25,03:01:03
40.00366,116.180934,0,1089,39746.125787037,2008-10-25,03:01:08
40.003648,116.180873,0,1091,39746.1258449074,2008-10-25,03:01:13
40.00362,116.180821,0,1098,39746.1259027778,2008-10-25,03:01:18
40.00362,116.180771,0,1106,39746.1259606481,2008-10-25,03:01:23
40.003577,116.180744,0,1110,39746.1260185185,2008-10-25,03:01:28
40.003576,116.180671,0,1115,39746.1260763889,2008-10-25,03:01:33
40.003578,116.180593,0,1122,39746.1261342593,2008-10-25,03:01:38
40.003577,116.180514,0,1126,39746.1261921296,2008-10-25,03:01:43
40.003562,116.180441,0,1132,39746.12625,2008-10-25,03:01:48
40.003551,116.180383,0,1135,39746.1263078704,2008-10-25,03:01:53
40.003558,116.180305,0,1139,39746.1263657407,2008-10-25,03:01:58
40.003543,116.180258,0,1145,39746.1264236111,2008-10-25,03:02:03
40.003556,116.180191,0,1149,39746.1264814815,2008-10-25,03:02:08
40.003562,116.18012,0,1149,39746.1265393518,2008-10-25,03:02:13
40.003599,116.180022,0,1148,39746.1265972222,2008-10-25,03:02:18
40.00359,116.179991,0,1148,39746.1266550926,2008-10-25,03:02:23
40.003574,116.180018,0,1146,39746.126712963,2008-10-25,03:02:28
40.003532,116.180027,0,1150,39746.1267708333,2008-10-25,03:02:33
40.003495,116.180054,0,1152,39746.1268287037,2008-10-25,03:02:38
40.003451,116.180072,0,1156,39746.1268865741,2008-10-25,03:02:43
40.003388,116.180108,0,1159,39746.1269444444,2008-10-25,03:02:48
40.003332,116.180131,0,1163,39746.1270023148,2008-10-25,03:02:53
40.0033,116.180164,0,1165,39746.1270601852,2008-10-25,03:02:58
40.00326,116.180212,0,1169,39746.1271180556,2008-10-25,03:03:03
40.003236,116.180275,0,1173,39746.1271759259,2008-10-25,03:03:08
40.003214,116.180325,0,1178,39746.1272337963,2008-10-25,03:03:13
40.003175,116.180382,0,1182,39746.1272916667,2008-10-25,03:03:18
40.003129,116.180438,0,1185,39746.127349537,2008-10-25,03:03:23
40.00309,116.180517,0,1187,39746.1274074074,2008-10-25,03:03:28
40.003059,116.180571,0,1188,39746.1274652778,2008-10-25,03:03:33
40.003026,116.180629,0,1186,39746.1275231481,2008-10-25,03:03:38
40.003002,116.180671,0,1188,39746.1275810185,2008-10-25,03:03:43
40.002963,116.180705,0,1185,39746.1276388889,2008-10-25,03:03:48
40.002933,116.180762,0,1183,39746.1276967593,2008-10-25,03:03:53
40.002898,116.18083,0,1174,39746.1277546296,2008-10-25,03:03:58
40.002883,116.180895,0,1167,39746.1278125,2008-10-25,03:04:03
40.002845,116.180949,0,1165,39746.1278703704,2008-10-25,03:04:08
40.002809,116.181007,0,1159,39746.1279282407,2008-10-25,03:04:13
40.002771,116.18101,0,1154,39746.1279861111,2008-10-25,03:04:18
40.002726,116.181014,0,1153,39746.1280439815,2008-10-25,03:04:23
40.002706,116.181023,0,1152,39746.1281018518,2008-10-25,03:04:28
40.002694,116.180979,0,1146,39746.1281597222,2008-10-25,03:04:33
40.002656,116.180956,0,1144,39746.1282175926,2008-10-25,03:04:38
40.002619,116.180954,0,1143,39746.128275463,2008-10-25,03:04:43
40.002816,116.180751,0,1153,39746.1319791667,2008-10-25,03:10:03
40.002861,116.180704,0,1154,39746.132037037,2008-10-25,03:10:08
40.002905,116.180669,0,1153,39746.1320949074,2008-10-25,03:10:13
40.002938,116.180621,0,1153,39746.1321527778,2008-10-25,03:10:18
40.002973,116.180562,0,1151,39746.1322106481,2008-10-25,03:10:23
40.003007,116.180512,0,1151,39746.1322685185,2008-10-25,03:10:28
40.003027,116.180461,0,1153,39746.1323263889,2008-10-25,03:10:33
40.003042,116.180414,0,1155,39746.1323842593,2008-10-25,03:10:38
40.003058,116.180348,0,1157,39746.1324421296,2008-10-25,03:10:43
40.003064,116.180305,0,1156,39746.1325,2008-10-25,03:10:48
40.003072,116.180257,0,1159,39746.1325578704,2008-10-25,03:10:53
40.003079,116.180198,0,1161,39746.1326157407,2008-10-25,03:10:58
40.003068,116.180151,0,1162,39746.1326736111,2008-10-25,03:11:03
40.00309,116.180081,0,1163,39746.1327314815,2008-10-25,03:11:08
40.003092,116.180026,0,1164,39746.1327893519,2008-10-25,03:11:13
40.003104,116.179963,0,1167,39746.1328472222,2008-10-25,03:11:18
40.003118,116.179913,0,1168,39746.1329050926,2008-10-25,03:11:23
40.003145,116.179858,0,1171,39746.132962963,2008-10-25,03:11:28
40.003172,116.179811,0,1173,39746.1330208333,2008-10-25,03:11:33
40.003197,116.179756,0,1175,39746.1330787037,2008-10-25,03:11:38
40.003221,116.179705,0,1176,39746.1331365741,2008-10-25,03:11:43
40.00324,116.179652,0,1179,39746.1331944444,2008-10-25,03:11:48
40.003249,116.179602,0,1182,39746.1332523148,2008-10-25,03:11:53
40.003236,116.179552,0,1185,39746.1333101852,2008-10-25,03:11:58
40.003211,116.17949,0,1189,39746.1333680556,2008-10-25,03:12:03
40.003206,116.179407,0,1192,39746.1334259259,2008-10-25,03:12:08
40.003204,116.179327,0,1195,39746.1334837963,2008-10-25,03:12:13
40.003198,116.17925,0,1195,39746.1335416667,2008-10-25,03:12:18
40.003213,116.17917,0,1199,39746.133599537,2008-10-25,03:12:23
40.003211,116.179115,0,1201,39746.1336574074,2008-10-25,03:12:28
40.003236,116.179042,0,1204,39746.1337152778,2008-10-25,03:12:33
40.003258,116.178975,0,1206,39746.1337731481,2008-10-25,03:12:38
40.003273,116.178921,0,1209,39746.1338310185,2008-10-25,03:12:43
40.003284,116.178857,0,1211,39746.1338888889,2008-10-25,03:12:48
40.003279,116.178814,0,1215,39746.1339467593,2008-10-25,03:12:53
40.003289,116.17875,0,1220,39746.1340046296,2008-10-25,03:12:58
40.00331,116.178681,0,1222,39746.1340625,2008-10-25,03:13:03
40.003327,116.178619,0,1221,39746.1341203704,2008-10-25,03:13:08
40.003341,116.178578,0,1220,39746.1341782407,2008-10-25,03:13:13
40.003353,116.178525,0,1219,39746.1342361111,2008-10-25,03:13:18
40.00337,116.17849,0,1219,39746.1342939815,2008-10-25,03:13:23
40.00339,116.178467,0,1220,39746.1343518518,2008-10-25,03:13:28
40.00341,116.178455,0,1223,39746.1344097222,2008-10-25,03:13:33
40.003434,116.178425,0,1223,39746.1344675926,2008-10-25,03:13:38
40.003458,116.178376,0,1224,39746.134525463,2008-10-25,03:13:43
40.003497,116.17831,0,1225,39746.1345833333,2008-10-25,03:13:48
40.003506,116.17827,0,1227,39746.1346412037,2008-10-25,03:13:53
40.003514,116.178238,0,1230,39746.1346990741,2008-10-25,03:13:58
40.003528,116.178186,0,1233,39746.1347569444,2008-10-25,03:14:03
40.003536,116.178142,0,1234,39746.1348148148,2008-10-25,03:14:08
40.00355,116.178096,0,1235,39746.1348726852,2008-10-25,03:14:13
40.003588,116.178049,0,1235,39746.1349305556,2008-10-25,03:14:18
40.003627,116.178013,0,1236,39746.1349884259,2008-10-25,03:14:23
40.003651,116.177993,0,1237,39746.1350462963,2008-10-25,03:14:28
40.003658,116.177972,0,1238,39746.1351041667,2008-10-25,03:14:33
40.003658,116.177972,0,1238,39746.1351388889,2008-10-25,03:14:36
40.003659,116.17797,0,1238,39746.135162037,2008-10-25,03:14:38
40.003652,116.177924,0,1239,39746.1352199074,2008-10-25,03:14:43
40.003647,116.177869,0,1240,39746.1352777778,2008-10-25,03:14:48
40.00365,116.177803,0,1241,39746.1353356481,2008-10-25,03:14:53
40.003657,116.177723,0,1242,39746.1353935185,2008-10-25,03:14:58
40.00361,116.177672,0,1241,39746.1354513889,2008-10-25,03:15:03
40.003565,116.177643,0,1241,39746.1355092593,2008-10-25,03:15:08
40.003511,116.177619,0,1239,39746.1355671296,2008-10-25,03:15:13
40.003473,116.17756,0,1238,39746.135625,2008-10-25,03:15:18
40.003434,116.177493,0,1237,39746.1356828704,2008-10-25,03:15:23
40.003392,116.177441,0,1236,39746.1357407407,2008-10-25,03:15:28
40.00337,116.177384,0,1233,39746.1357986111,2008-10-25,03:15:33
40.003376,116.177331,0,1232,39746.1358564815,2008-10-25,03:15:38
40.003351,116.177293,0,1230,39746.1359143518,2008-10-25,03:15:43
40.003362,116.177262,0,1229,39746.1359722222,2008-10-25,03:15:48
40.003362,116.177248,0,1228,39746.1360300926,2008-10-25,03:15:53
40.003123,116.177182,0,1252,39746.1437037037,2008-10-25,03:26:56
40.003097,116.177128,0,1253,39746.1437615741,2008-10-25,03:27:01
40.003079,116.177085,0,1256,39746.1438194444,2008-10-25,03:27:06
40.003061,116.177042,0,1258,39746.1438773148,2008-10-25,03:27:11
40.003048,116.176991,0,1262,39746.1439351852,2008-10-25,03:27:16
40.003051,116.176944,0,1264,39746.1439930556,2008-10-25,03:27:21
40.003048,116.176892,0,1268,39746.1440509259,2008-10-25,03:27:26
40.003033,116.176833,0,1270,39746.1441087963,2008-10-25,03:27:31
40.003019,116.176774,0,1274,39746.1441666667,2008-10-25,03:27:36
40.003003,116.176727,0,1278,39746.144224537,2008-10-25,03:27:41
40.002996,116.176661,0,1281,39746.1442824074,2008-10-25,03:27:46
40.002987,116.176614,0,1284,39746.1443402778,2008-10-25,03:27:51
40.002992,116.176556,0,1287,39746.1443981482,2008-10-25,03:27:56
40.003011,116.176507,0,1291,39746.1444560185,2008-10-25,03:28:01
40.003045,116.176475,0,1292,39746.1445138889,2008-10-25,03:28:06
40.003062,116.176454,0,1296,39746.1445717593,2008-10-25,03:28:11
40.003085,116.176409,0,1296,39746.1446296296,2008-10-25,03:28:16
40.003109,116.176335,0,1298,39746.1446875,2008-10-25,03:28:21
40.003116,116.176263,0,1301,39746.1447453704,2008-10-25,03:28:26
40.003123,116.176199,0,1305,39746.1448032407,2008-10-25,03:28:31
40.003098,116.176146,0,1307,39746.1448611111,2008-10-25,03:28:36
40.003048,116.176113,0,1308,39746.1449189815,2008-10-25,03:28:41
40.003024,116.176083,0,1310,39746.1449768519,2008-10-25,03:28:46
40.003037,116.176062,0,1310,39746.1450347222,2008-10-25,03:28:51
40.002983,116.176045,0,1306,39746.1450925926,2008-10-25,03:28:56
40.002931,116.176028,0,1304,39746.145150463,2008-10-25,03:29:01
40.002884,116.176008,0,1301,39746.1452083333,2008-10-25,03:29:06
40.002833,116.175962,0,1296,39746.1452662037,2008-10-25,03:29:11
40.002808,116.175903,0,1294,39746.1453240741,2008-10-25,03:29:16
40.002781,116.175852,0,1291,39746.1453819444,2008-10-25,03:29:21
40.002766,116.175774,0,1291,39746.1454398148,2008-10-25,03:29:26
40.002755,116.175715,0,1289,39746.1454976852,2008-10-25,03:29:31
40.002746,116.175686,0,1287,39746.1455555556,2008-10-25,03:29:36
40.002757,116.175653,0,1281,39746.1456134259,2008-10-25,03:29:41
40.002722,116.175705,0,1280,39746.1456712963,2008-10-25,03:29:46
40.002736,116.175746,0,1278,39746.1457291667,2008-10-25,03:29:51
40.002755,116.175751,0,1278,39746.145787037,2008-10-25,03:29:56
40.002755,116.175751,0,1278,39746.1458217593,2008-10-25,03:29:59
40.002747,116.175751,0,1278,39746.1458449074,2008-10-25,03:30:01
40.002725,116.175754,0,1277,39746.1459027778,2008-10-25,03:30:06
40.002697,116.175754,0,1274,39746.1459606481,2008-10-25,03:30:11
40.002697,116.175754,0,1274,39746.1459953704,2008-10-25,03:30:14
40.002694,116.175753,0,1274,39746.1460185185,2008-10-25,03:30:16
40.002674,116.175744,0,1274,39746.1460763889,2008-10-25,03:30:21
40.002569,116.175747,0,1270,39746.1461226852,2008-10-25,03:30:25
40.002472,116.175732,0,1267,39746.1461805556,2008-10-25,03:30:30
40.002365,116.175733,0,1266,39746.1462268519,2008-10-25,03:30:34
40.00228,116.175732,0,1267,39746.1462847222,2008-10-25,03:30:39
40.002167,116.175746,0,1268,39746.1463425926,2008-10-25,03:30:44
40.002052,116.175785,0,1271,39746.146400463,2008-10-25,03:30:49
40.002001,116.175849,0,1271,39746.1464583333,2008-10-25,03:30:54
40.001959,116.175926,0,1270,39746.1465162037,2008-10-25,03:30:59
40.001922,116.175966,0,1270,39746.1465740741,2008-10-25,03:31:04
40.001861,116.176031,0,1268,39746.1466319444,2008-10-25,03:31:09
40.001818,116.176063,0,1266,39746.1466898148,2008-10-25,03:31:14
40.001772,116.176108,0,1267,39746.1467476852,2008-10-25,03:31:19
40.001712,116.176141,0,1264,39746.1468055556,2008-10-25,03:31:24
40.00166,116.176177,0,1260,39746.1468634259,2008-10-25,03:31:29
40.001613,116.17621,0,1257,39746.1469212963,2008-10-25,03:31:34
40.001556,116.176234,0,1255,39746.1469791667,2008-10-25,03:31:39
40.001528,116.176256,0,1251,39746.147037037,2008-10-25,03:31:44
40.001499,116.176281,0,1250,39746.1470949074,2008-10-25,03:31:49
40.001452,116.176296,0,1249,39746.1471527778,2008-10-25,03:31:54
40.001419,116.176326,0,1249,39746.1472106481,2008-10-25,03:31:59
40.001382,116.176357,0,1249,39746.1472685185,2008-10-25,03:32:04
40.001338,116.176387,0,1247,39746.1473263889,2008-10-25,03:32:09
40.001263,116.176444,0,1242,39746.1473842593,2008-10-25,03:32:14
40.001187,116.176488,0,1239,39746.1474421296,2008-10-25,03:32:19
40.001087,116.17653,0,1237,39746.1475,2008-10-25,03:32:24
40.000999,116.176556,0,1232,39746.1475578704,2008-10-25,03:32:29
40.000939,116.176564,0,1229,39746.1476157407,2008-10-25,03:32:34
40.000884,116.176562,0,1222,39746.1476736111,2008-10-25,03:32:39
40.000817,116.176558,0,1217,39746.1477314815,2008-10-25,03:32:44
40.000774,116.176545,0,1214,39746.1477893519,2008-10-25,03:32:49
40.000742,116.176523,0,1208,39746.1478472222,2008-10-25,03:32:54
40.000689,116.176491,0,1202,39746.1479050926,2008-10-25,03:32:59
40.000628,116.176447,0,1201,39746.147962963,2008-10-25,03:33:04
40.000545,116.176401,0,1200,39746.1480208333,2008-10-25,03:33:09
40.000512,116.176347,0,1196,39746.1480787037,2008-10-25,03:33:14
40.000453,116.176281,0,1197,39746.1481365741,2008-10-25,03:33:19
40.000394,116.176225,0,1196,39746.1481944444,2008-10-25,03:33:24
40.000377,116.176139,0,1191,39746.1482523148,2008-10-25,03:33:29
40.00036,116.176049,0,1185,39746.1483101852,2008-10-25,03:33:34
40.000331,116.175971,0,1187,39746.1483680556,2008-10-25,03:33:39
40.00031,116.175896,0,1185,39746.1484259259,2008-10-25,03:33:44
40.000297,116.17582,0,1187,39746.1484837963,2008-10-25,03:33:49
40.00031,116.175761,0,1190,39746.1485416667,2008-10-25,03:33:54
40.000325,116.1757,0,1190,39746.148599537,2008-10-25,03:33:59
40.000328,116.175617,0,1194,39746.1486574074,2008-10-25,03:34:04
40.000332,116.175561,0,1199,39746.1487152778,2008-10-25,03:34:09
40.000338,116.175507,0,1203,39746.1487731481,2008-10-25,03:34:14
40.00036,116.175439,0,1208,39746.1488310185,2008-10-25,03:34:19
40.000376,116.175373,0,1212,39746.1488888889,2008-10-25,03:34:24
40.000378,116.175295,0,1218,39746.1489467593,2008-10-25,03:34:29
40.00038,116.175218,0,1223,39746.1490046296,2008-10-25,03:34:34
40.000369,116.175163,0,1227,39746.1490625,2008-10-25,03:34:39
40.000376,116.175105,0,1233,39746.1491203704,2008-10-25,03:34:44
40.000396,116.175002,0,1238,39746.1491782407,2008-10-25,03:34:49
40.000398,116.174944,0,1241,39746.1492361111,2008-10-25,03:34:54
40.000397,116.174898,0,1240,39746.1492939815,2008-10-25,03:34:59
40.0004,116.17486,0,1236,39746.1493518518,2008-10-25,03:35:04
40.00041,116.174856,0,1236,39746.1494097222,2008-10-25,03:35:09
40.000412,116.174788,0,1235,39746.1494675926,2008-10-25,03:35:14
40.00042,116.174707,0,1236,39746.149525463,2008-10-25,03:35:19
40.000442,116.174622,0,1237,39746.1495833333,2008-10-25,03:35:24
40.000432,116.17458,0,1239,39746.1496412037,2008-10-25,03:35:29
40.000428,116.174519,0,1242,39746.1496990741,2008-10-25,03:35:34
40.000436,116.174453,0,1246,39746.1497569444,2008-10-25,03:35:39
40.000455,116.174359,0,1245,39746.1498148148,2008-10-25,03:35:44
40.00048,116.174278,0,1245,39746.1498726852,2008-10-25,03:35:49
40.000514,116.174197,0,1250,39746.1499305556,2008-10-25,03:35:54
40.000513,116.174124,0,1252,39746.1499884259,2008-10-25,03:35:59
40.000505,116.174072,0,1252,39746.1500462963,2008-10-25,03:36:04
40.000501,116.173991,0,1250,39746.1501041667,2008-10-25,03:36:09
40.000492,116.173922,0,1253,39746.150162037,2008-10-25,03:36:14
40.000508,116.17384,0,1255,39746.1502199074,2008-10-25,03:36:19
40.000514,116.173766,0,1258,39746.1502777778,2008-10-25,03:36:24
40.000523,116.173707,0,1260,39746.1503356481,2008-10-25,03:36:29
40.000541,116.173657,0,1266,39746.1503935185,2008-10-25,03:36:34
40.000561,116.173621,0,1271,39746.1504513889,2008-10-25,03:36:39
40.000585,116.17354,0,1277,39746.1505092593,2008-10-25,03:36:44
40.000617,116.173473,0,1281,39746.1505671296,2008-10-25,03:36:49
40.000603,116.173443,0,1284,39746.150625,2008-10-25,03:36:54
40.000604,116.173387,0,1284,39746.1506828704,2008-10-25,03:36:59
40.000648,116.173324,0,1283,39746.1507407407,2008-10-25,03:37:04
40.000651,116.173231,0,1285,39746.1507986111,2008-10-25,03:37:09
40.000655,116.173147,0,1280,39746.1508564815,2008-10-25,03:37:14
40.000631,116.173082,0,1279,39746.1509143518,2008-10-25,03:37:19
40.000622,116.17299,0,1273,39746.1509722222,2008-10-25,03:37:24
40.000634,116.172927,0,1269,39746.1510300926,2008-10-25,03:37:29
40.000655,116.172908,0,1268,39746.151087963,2008-10-25,03:37:34
40.000659,116.172908,0,1269,39746.1511458333,2008-10-25,03:37:39
40.000659,116.172908,0,1269,39746.1511805556,2008-10-25,03:37:42
40.000656,116.1729,0,1270,39746.1512037037,2008-10-25,03:37:44
40.000633,116.172883,0,1264,39746.1512615741,2008-10-25,03:37:49
40.00065,116.172829,0,1261,39746.1513078704,2008-10-25,03:37:53
40.000666,116.172761,0,1261,39746.1513541667,2008-10-25,03:37:57
40.000672,116.17273,0,1263,39746.1513888889,2008-10-25,03:38:00
40.000699,116.172672,0,1266,39746.1514351852,2008-10-25,03:38:04
40.000693,116.172642,0,1267,39746.1514699074,2008-10-25,03:38:07
40.000687,116.172608,0,1271,39746.1515162037,2008-10-25,03:38:11
40.00071,116.172597,0,1273,39746.1515509259,2008-10-25,03:38:14
40.000733,116.172566,0,1275,39746.1515972222,2008-10-25,03:38:18
40.000733,116.172566,0,1275,39746.1516087963,2008-10-25,03:38:19
40.000739,116.172561,0,1276,39746.1516319444,2008-10-25,03:38:21
40.00074,116.172533,0,1276,39746.1516782407,2008-10-25,03:38:25
40.000748,116.172513,0,1277,39746.151712963,2008-10-25,03:38:28
40.000775,116.172498,0,1280,39746.1517592593,2008-10-25,03:38:32
40.000791,116.172457,0,1284,39746.1517939815,2008-10-25,03:38:35
40.000814,116.172439,0,1288,39746.1518402778,2008-10-25,03:38:39
40.000834,116.172414,0,1291,39746.151875,2008-10-25,03:38:42
40.000833,116.172389,0,1295,39746.1519212963,2008-10-25,03:38:46
40.000834,116.172351,0,1297,39746.1519560185,2008-10-25,03:38:49
40.000815,116.172347,0,1301,39746.1520023148,2008-10-25,03:38:53
40.000805,116.17234,0,1303,39746.152037037,2008-10-25,03:38:56
40.000846,116.172321,0,1305,39746.1520833333,2008-10-25,03:39:00
40.000846,116.172309,0,1306,39746.1521180556,2008-10-25,03:39:03
40.000847,116.172308,0,1308,39746.1521643519,2008-10-25,03:39:07
40.000847,116.172308,0,1308,39746.1521875,2008-10-25,03:39:09
40.000854,116.172309,0,1309,39746.1522106482,2008-10-25,03:39:11
40.000859,116.17229,0,1309,39746.1522453704,2008-10-25,03:39:14
40.00083,116.172262,0,1310,39746.1522916667,2008-10-25,03:39:18
40.000864,116.172232,0,1311,39746.1523263889,2008-10-25,03:39:21
40.000909,116.172191,0,1313,39746.1523726852,2008-10-25,03:39:25
40.000926,116.172171,0,1311,39746.1524074074,2008-10-25,03:39:28
40.00091,116.172141,0,1312,39746.1524537037,2008-10-25,03:39:32
40.000918,116.172123,0,1313,39746.1524884259,2008-10-25,03:39:35
40.000932,116.172122,0,1313,39746.1525347222,2008-10-25,03:39:39
40.000932,116.172122,0,1313,39746.1525462963,2008-10-25,03:39:40
40.000934,116.172121,0,1314,39746.1525694444,2008-10-25,03:39:42
40.000942,116.172067,0,1317,39746.1526157407,2008-10-25,03:39:46
40.000961,116.172034,0,1319,39746.152650463,2008-10-25,03:39:49
40.000994,116.172017,0,1320,39746.1526967593,2008-10-25,03:39:53
40.000994,116.172017,0,1320,39746.1527083333,2008-10-25,03:39:54
40.000991,116.172009,0,1321,39746.1527314815,2008-10-25,03:39:56
40.000993,116.171977,0,1322,39746.1527777778,2008-10-25,03:40:00
40.000984,116.171923,0,1322,39746.1528125,2008-10-25,03:40:03
40.000988,116.171902,0,1321,39746.1528587963,2008-10-25,03:40:07
40.001123,116.171607,0,1333,39746.1551967593,2008-10-25,03:43:29
40.001139,116.171582,0,1333,39746.1552430556,2008-10-25,03:43:33
40.00114,116.171583,0,1333,39746.1553009259,2008-10-25,03:43:38
40.001144,116.171584,0,1333,39746.1553587963,2008-10-25,03:43:43
40.001143,116.171584,0,1333,39746.1554166667,2008-10-25,03:43:48
40.001143,116.171584,0,1333,39746.1554513889,2008-10-25,03:43:51
40.001138,116.171583,0,1333,39746.155474537,2008-10-25,03:43:53
40.001148,116.171585,0,1333,39746.1555324074,2008-10-25,03:43:58
40.001159,116.171549,0,1336,39746.1555902778,2008-10-25,03:44:03
40.001103,116.171566,0,1341,39746.155625,2008-10-25,03:44:06
40.001173,116.171607,0,1350,39746.1556712963,2008-10-25,03:44:10
40.00117,116.171606,0,1351,39746.1557060185,2008-10-25,03:44:13
40.001162,116.171604,0,1351,39746.1557638889,2008-10-25,03:44:18
40.001162,116.171603,0,1351,39746.1558217593,2008-10-25,03:44:23
40.001162,116.171603,0,1352,39746.1558680556,2008-10-25,03:44:27
40.001163,116.171604,0,1352,39746.1559027778,2008-10-25,03:44:30
40.001158,116.171604,0,1352,39746.1559490741,2008-10-25,03:44:34
40.001158,116.171604,0,1352,39746.1559606481,2008-10-25,03:44:35
40.001163,116.171604,0,1352,39746.1559837963,2008-10-25,03:44:37
40.001223,116.171571,0,1353,39746.1560300926,2008-10-25,03:44:41
40.001244,116.171525,0,1356,39746.1560648148,2008-10-25,03:44:44
40.001276,116.171512,0,1361,39746.1561111111,2008-10-25,03:44:48
40.001275,116.171524,0,1363,39746.1561458333,2008-10-25,03:44:51
40.001266,116.171524,0,1363,39746.1561921296,2008-10-25,03:44:55
40.001266,116.171524,0,1363,39746.1562037037,2008-10-25,03:44:56
40.001259,116.171523,0,1364,39746.1562268519,2008-10-25,03:44:58
40.001285,116.171526,0,1363,39746.1562731481,2008-10-25,03:45:02
40.001291,116.171519,0,1363,39746.1563078704,2008-10-25,03:45:05
40.001299,116.171519,0,1363,39746.1563541667,2008-10-25,03:45:09
40.001299,116.171519,0,1364,39746.1563888889,2008-10-25,03:45:12
40.001297,116.171518,0,1364,39746.1564351852,2008-10-25,03:45:16
40.001294,116.171516,0,1364,39746.1564699074,2008-10-25,03:45:19
40.001297,116.171515,0,1364,39746.1565162037,2008-10-25,03:45:23
40.001297,116.171514,0,1364,39746.1565509259,2008-10-25,03:45:26
40.001297,116.171514,0,1364,39746.1565740741,2008-10-25,03:45:28
40.001297,116.171513,0,1364,39746.1565972222,2008-10-25,03:45:30
40.001304,116.171497,0,1364,39746.1566319444,2008-10-25,03:45:33
40.001325,116.17146,0,1365,39746.1566782407,2008-10-25,03:45:37
40.001323,116.171457,0,1365,39746.156712963,2008-10-25,03:45:40
40.001323,116.171457,0,1365,39746.1567361111,2008-10-25,03:45:42
40.001319,116.171455,0,1366,39746.1567592593,2008-10-25,03:45:44
40.00131,116.171452,0,1366,39746.1568055556,2008-10-25,03:45:48
40.001315,116.171423,0,1368,39746.1568402778,2008-10-25,03:45:51
40.001316,116.171414,0,1370,39746.1568865741,2008-10-25,03:45:55
40.001332,116.171419,0,1371,39746.1569212963,2008-10-25,03:45:58
40.001333,116.171418,0,1371,39746.1569675926,2008-10-25,03:46:02
40.001335,116.171419,0,1371,39746.1570023148,2008-10-25,03:46:05
40.001331,116.171417,0,1371,39746.1570486111,2008-10-25,03:46:09
40.001333,116.171416,0,1371,39746.1570833333,2008-10-25,03:46:12
40.001331,116.171415,0,1371,39746.1571296296,2008-10-25,03:46:16
40.001325,116.171413,0,1371,39746.1571759259,2008-10-25,03:46:20
40.001323,116.171411,0,1371,39746.1572106481,2008-10-25,03:46:23
40.001323,116.171411,0,1371,39746.1572337963,2008-10-25,03:46:25
40.001322,116.17141,0,1371,39746.1572569444,2008-10-25,03:46:27
40.001332,116.171411,0,1371,39746.1573148148,2008-10-25,03:46:32
40.001334,116.17141,0,1372,39746.157349537,2008-10-25,03:46:35
40.001334,116.17141,0,1372,39746.1573726852,2008-10-25,03:46:37
40.001339,116.17141,0,1372,39746.1573958333,2008-10-25,03:46:39
40.001399,116.17137,0,1382,39746.1574421296,2008-10-25,03:46:43
40.001419,116.171362,0,1385,39746.1574768518,2008-10-25,03:46:46
40.001445,116.171351,0,1389,39746.1575231481,2008-10-25,03:46:50
40.001474,116.171334,0,1394,39746.1575578704,2008-10-25,03:46:53
40.00147,116.171336,0,1396,39746.1576041667,2008-10-25,03:46:57
40.001673,116.171165,0,1479,39746.1612847222,2008-10-25,03:52:15
40.001694,116.171137,0,1484,39746.1613310185,2008-10-25,03:52:19
40.001706,116.17113,0,1489,39746.1613657407,2008-10-25,03:52:22
40.00171,116.171119,0,1490,39746.161412037,2008-10-25,03:52:26
40.001713,116.171119,0,1491,39746.1614467593,2008-10-25,03:52:29
40.001718,116.171119,0,1492,39746.1614930556,2008-10-25,03:52:33
40.001723,116.171119,0,1494,39746.1615277778,2008-10-25,03:52:36
40.001726,116.17112,0,1496,39746.1615740741,2008-10-25,03:52:40
40.001728,116.171119,0,1497,39746.1616087963,2008-10-25,03:52:43
40.001733,116.171119,0,1499,39746.1616550926,2008-10-25,03:52:47
40.001733,116.171119,0,1499,39746.1616666667,2008-10-25,03:52:48
40.001733,116.171118,0,1500,39746.1616898148,2008-10-25,03:52:50
40.001731,116.171095,0,1503,39746.1617361111,2008-10-25,03:52:54
40.001748,116.171078,0,1503,39746.1617708333,2008-10-25,03:52:57
40.001765,116.171052,0,1503,39746.1618171296,2008-10-25,03:53:01
40.001771,116.17104,0,1504,39746.1618518519,2008-10-25,03:53:04
40.001783,116.171006,0,1506,39746.1618981481,2008-10-25,03:53:08
40.001806,116.170997,0,1507,39746.1619328704,2008-10-25,03:53:11
40.001843,116.170976,0,1508,39746.1619791667,2008-10-25,03:53:15
40.001866,116.170967,0,1508,39746.1620138889,2008-10-25,03:53:18
40.001869,116.170959,0,1509,39746.1620601852,2008-10-25,03:53:22
40.001868,116.170958,0,1509,39746.1621064815,2008-10-25,03:53:26
40.001868,116.170958,0,1509,39746.1621180556,2008-10-25,03:53:27
40.001873,116.170951,0,1513,39746.1621412037,2008-10-25,03:53:29
40.00189,116.170956,0,1514,39746.1621875,2008-10-25,03:53:33
40.001894,116.170956,0,1515,39746.1622222222,2008-10-25,03:53:36
40.001897,116.170956,0,1515,39746.1622685185,2008-10-25,03:53:40
40.001895,116.170955,0,1515,39746.1623032407,2008-10-25,03:53:43
40.001895,116.170955,0,1515,39746.1623263889,2008-10-25,03:53:45
40.001896,116.170955,0,1515,39746.162349537,2008-10-25,03:53:47
40.001905,116.170942,0,1516,39746.1623842593,2008-10-25,03:53:50
40.001927,116.170925,0,1517,39746.1624305556,2008-10-25,03:53:54
40.001938,116.170909,0,1521,39746.1624652778,2008-10-25,03:53:57
40.001951,116.170905,0,1521,39746.1625115741,2008-10-25,03:54:01
40.001954,116.170904,0,1523,39746.1625462963,2008-10-25,03:54:04
40.001959,116.170904,0,1523,39746.1625925926,2008-10-25,03:54:08
40.001959,116.170904,0,1523,39746.1626041667,2008-10-25,03:54:09
40.001964,116.170905,0,1523,39746.1626273148,2008-10-25,03:54:11
40.001979,116.170869,0,1524,39746.1626736111,2008-10-25,03:54:15
40.001993,116.170843,0,1526,39746.1627083333,2008-10-25,03:54:18
40.002008,116.170853,0,1539,39746.1627546296,2008-10-25,03:54:22
40.002003,116.170862,0,1544,39746.1627893519,2008-10-25,03:54:25
40.002004,116.170863,0,1545,39746.1628356481,2008-10-25,03:54:29
40.002006,116.170863,0,1545,39746.1628703704,2008-10-25,03:54:32
40.002008,116.170861,0,1546,39746.1629166667,2008-10-25,03:54:36
40.002005,116.170863,0,1547,39746.1629513889,2008-10-25,03:54:39
40.002006,116.170862,0,1548,39746.1629976852,2008-10-25,03:54:43
40.002009,116.17086,0,1549,39746.1630324074,2008-10-25,03:54:46
40.002013,116.170859,0,1550,39746.1630787037,2008-10-25,03:54:50
40.002013,116.170859,0,1550,39746.1630902778,2008-10-25,03:54:51
40.002014,116.170855,0,1551,39746.1631134259,2008-10-25,03:54:53
40.002014,116.170846,0,1553,39746.1631597222,2008-10-25,03:54:57
40.002013,116.170838,0,1554,39746.1632060185,2008-10-25,03:55:01
40.002013,116.170838,0,1554,39746.1632175926,2008-10-25,03:55:02
40.002014,116.170832,0,1555,39746.1632407407,2008-10-25,03:55:04
40.002019,116.170822,0,1556,39746.163287037,2008-10-25,03:55:08
40.002019,116.170822,0,1556,39746.1632986111,2008-10-25,03:55:09
40.002021,116.170819,0,1557,39746.1633217593,2008-10-25,03:55:11
40.002022,116.170809,0,1559,39746.1633680556,2008-10-25,03:55:15
40.002024,116.170803,0,1560,39746.1634027778,2008-10-25,03:55:18
40.002027,116.170798,0,1561,39746.1634490741,2008-10-25,03:55:22
40.002032,116.170795,0,1562,39746.1634837963,2008-10-25,03:55:25
40.002036,116.170794,0,1563,39746.1635300926,2008-10-25,03:55:29
40.002036,116.170794,0,1563,39746.1635416667,2008-10-25,03:55:30
40.002041,116.170795,0,1564,39746.1635648148,2008-10-25,03:55:32
40.002051,116.170795,0,1565,39746.1636111111,2008-10-25,03:55:36
40.002071,116.170791,0,1567,39746.1636458333,2008-10-25,03:55:39
40.002087,116.170798,0,1569,39746.1636921296,2008-10-25,03:55:43
40.002101,116.170803,0,1571,39746.1637268519,2008-10-25,03:55:46
40.00213,116.170804,0,1573,39746.1637731481,2008-10-25,03:55:50
40.002144,116.170812,0,1575,39746.1638078704,2008-10-25,03:55:53
40.002163,116.170797,0,1577,39746.1638541667,2008-10-25,03:55:57
40.002163,116.170797,0,1577,39746.1638657407,2008-10-25,03:55:58
40.002169,116.170805,0,1581,39746.1638888889,2008-10-25,03:56:00
40.002184,116.170821,0,1585,39746.1639351852,2008-10-25,03:56:04
40.00219,116.17082,0,1586,39746.1639699074,2008-10-25,03:56:07
40.00219,116.17082,0,1586,39746.1639930556,2008-10-25,03:56:09
40.00219,116.170819,0,1587,39746.1640162037,2008-10-25,03:56:11
40.002208,116.170783,0,1596,39746.1640509259,2008-10-25,03:56:14
40.002204,116.170775,0,1602,39746.1640972222,2008-10-25,03:56:18
40.002203,116.170775,0,1602,39746.1641319444,2008-10-25,03:56:21
40.00221,116.170776,0,1602,39746.1641782407,2008-10-25,03:56:25
40.002211,116.170776,0,1603,39746.164224537,2008-10-25,03:56:29
40.002212,116.170776,0,1603,39746.1642592593,2008-10-25,03:56:32
40.002215,116.170776,0,1603,39746.1643055556,2008-10-25,03:56:36
40.002218,116.170777,0,1603,39746.1643402778,2008-10-25,03:56:39
40.002216,116.170777,0,1603,39746.1643865741,2008-10-25,03:56:43
40.002216,116.170777,0,1603,39746.1643981481,2008-10-25,03:56:44
40.002217,116.170777,0,1603,39746.1644212963,2008-10-25,03:56:46
40.002234,116.170782,0,1604,39746.1644675926,2008-10-25,03:56:50
40.00224,116.170777,0,1606,39746.1645023148,2008-10-25,03:56:53
40.00224,116.170777,0,1606,39746.164525463,2008-10-25,03:56:55
40.002247,116.170771,0,1607,39746.1645486111,2008-10-25,03:56:57
40.002257,116.170774,0,1607,39746.1645833333,2008-10-25,03:57:00
40.002265,116.170777,0,1608,39746.1646296296,2008-10-25,03:57:04
40.002265,116.170777,0,1608,39746.1646643518,2008-10-25,03:57:07
40.00227,116.17078,0,1609,39746.1647106481,2008-10-25,03:57:11
40.002273,116.170786,0,1610,39746.1647453704,2008-10-25,03:57:14
40.002272,116.170793,0,1610,39746.1647916667,2008-10-25,03:57:18
40.002272,116.170793,0,1610,39746.1648032407,2008-10-25,03:57:19
40.002273,116.170798,0,1611,39746.1648263889,2008-10-25,03:57:21
40.002277,116.170811,0,1612,39746.1648726852,2008-10-25,03:57:25
40.002281,116.170822,0,1612,39746.1649074074,2008-10-25,03:57:28
40.002281,116.170828,0,1613,39746.1649537037,2008-10-25,03:57:32
40.002279,116.170829,0,1614,39746.1649884259,2008-10-25,03:57:35
40.002272,116.170828,0,1615,39746.1650347222,2008-10-25,03:57:39
40.002529,116.170773,0,1691,39746.1677199074,2008-10-25,04:01:31
40.002549,116.170766,0,1695,39746.1677662037,2008-10-25,04:01:35
40.002562,116.170756,0,1697,39746.1678009259,2008-10-25,04:01:38
40.002569,116.170755,0,1698,39746.1678472222,2008-10-25,04:01:42
40.002572,116.170755,0,1699,39746.1678819444,2008-10-25,04:01:45
40.002575,116.170752,0,1699,39746.1679282407,2008-10-25,04:01:49
40.002575,116.170751,0,1699,39746.167962963,2008-10-25,04:01:52
40.002577,116.170751,0,1699,39746.1680092593,2008-10-25,04:01:56
40.002577,116.170751,0,1699,39746.1680208333,2008-10-25,04:01:57
40.002579,116.17075,0,1699,39746.1680439815,2008-10-25,04:01:59
40.002591,116.170734,0,1699,39746.1680902778,2008-10-25,04:02:03
40.0026,116.170723,0,1699,39746.168125,2008-10-25,04:02:06
40.002609,116.170717,0,1698,39746.1681712963,2008-10-25,04:02:10
40.002609,116.170717,0,1698,39746.1681828704,2008-10-25,04:02:11
40.002613,116.170717,0,1699,39746.1682060185,2008-10-25,04:02:13
40.002632,116.170711,0,1700,39746.1682523148,2008-10-25,04:02:17
40.002642,116.170704,0,1701,39746.168287037,2008-10-25,04:02:20
40.002656,116.170686,0,1705,39746.1683333333,2008-10-25,04:02:24
40.002666,116.170688,0,1709,39746.1683680556,2008-10-25,04:02:27
40.002667,116.170682,0,1710,39746.1684143519,2008-10-25,04:02:31
40.002668,116.170683,0,1711,39746.1684606481,2008-10-25,04:02:35
40.00267,116.170682,0,1711,39746.1684953704,2008-10-25,04:02:38
40.002669,116.170681,0,1711,39746.1685416667,2008-10-25,04:02:42
40.002669,116.170681,0,1711,39746.1685532407,2008-10-25,04:02:43
40.002673,116.170675,0,1710,39746.1685763889,2008-10-25,04:02:45
40.002677,116.170663,0,1712,39746.1686226852,2008-10-25,04:02:49
40.002683,116.170657,0,1712,39746.1686574074,2008-10-25,04:02:52
40.002689,116.170656,0,1712,39746.1687037037,2008-10-25,04:02:56
40.002689,116.170656,0,1712,39746.1687152778,2008-10-25,04:02:57
40.00269,116.170661,0,1713,39746.1687384259,2008-10-25,04:02:59
40.002688,116.170651,0,1714,39746.1687847222,2008-10-25,04:03:03
40.002691,116.170652,0,1714,39746.1688194444,2008-10-25,04:03:06
40.002686,116.170651,0,1714,39746.1688657407,2008-10-25,04:03:10
40.00269,116.170651,0,1714,39746.168900463,2008-10-25,04:03:13
40.002685,116.17065,0,1714,39746.1689467593,2008-10-25,04:03:17
40.002688,116.170651,0,1714,39746.1689814815,2008-10-25,04:03:20
40.002695,116.170652,0,1714,39746.1690277778,2008-10-25,04:03:24
40.002698,116.170653,0,1714,39746.1690625,2008-10-25,04:03:27
40.002693,116.170653,0,1716,39746.1691087963,2008-10-25,04:03:31
40.002698,116.170655,0,1717,39746.1691435185,2008-10-25,04:03:34
40.002699,116.170655,0,1718,39746.1691898148,2008-10-25,04:03:38
40.0027,116.170655,0,1719,39746.169224537,2008-10-25,04:03:41
40.002702,116.170656,0,1719,39746.1692708333,2008-10-25,04:03:45
40.002702,116.170656,0,1719,39746.1693055556,2008-10-25,04:03:48
40.002702,116.170656,0,1719,39746.1693518519,2008-10-25,04:03:52
40.002702,116.170656,0,1719,39746.1693865741,2008-10-25,04:03:55
40.002702,116.170656,0,1719,39746.1694328704,2008-10-25,04:03:59
40.002703,116.170655,0,1720,39746.1694791667,2008-10-25,04:04:03
40.002703,116.170655,0,1720,39746.1695138889,2008-10-25,04:04:06
40.002703,116.170655,0,1720,39746.1695601852,2008-10-25,04:04:10
40.002704,116.170654,0,1720,39746.1695949074,2008-10-25,04:04:13
40.002704,116.170654,0,1720,39746.1696412037,2008-10-25,04:04:17
40.002704,116.170654,0,1720,39746.1696759259,2008-10-25,04:04:20
40.002704,116.170653,0,1720,39746.1697222222,2008-10-25,04:04:24
40.002702,116.17065,0,1720,39746.1697569444,2008-10-25,04:04:27
40.002698,116.170647,0,1720,39746.1698032407,2008-10-25,04:04:31
40.002698,116.170647,0,1720,39746.1698148148,2008-10-25,04:04:32
40.002696,116.170639,0,1720,39746.169837963,2008-10-25,04:04:34
40.002696,116.170627,0,1720,39746.1698842593,2008-10-25,04:04:38
40.002696,116.170627,0,1720,39746.1698958333,2008-10-25,04:04:39
40.002696,116.170619,0,1721,39746.1699189815,2008-10-25,04:04:41
40.002693,116.170602,0,1725,39746.1699652778,2008-10-25,04:04:45
40.002693,116.170602,0,1725,39746.1699768519,2008-10-25,04:04:46
40.002698,116.170599,0,1730,39746.17,2008-10-25,04:04:48
40.002693,116.170579,0,1731,39746.1700462963,2008-10-25,04:04:52
40.002693,116.170579,0,1731,39746.1700578704,2008-10-25,04:04:53
40.002691,116.170572,0,1732,39746.1700810185,2008-10-25,04:04:55
40.002671,116.170549,0,1735,39746.1701273148,2008-10-25,04:04:59
40.002659,116.170527,0,1734,39746.170162037,2008-10-25,04:05:02
40.002636,116.170508,0,1735,39746.1702083333,2008-10-25,04:05:06
40.002624,116.170488,0,1736,39746.1702430556,2008-10-25,04:05:09
40.002622,116.170478,0,1736,39746.1702893519,2008-10-25,04:05:13
40.002622,116.170478,0,1736,39746.1703009259,2008-10-25,04:05:14
40.002622,116.170477,0,1737,39746.1703240741,2008-10-25,04:05:16
40.002631,116.170461,0,1738,39746.1703703704,2008-10-25,04:05:20
40.002624,116.170439,0,1740,39746.1704050926,2008-10-25,04:05:23
40.002627,116.170408,0,1739,39746.1704513889,2008-10-25,04:05:27
40.002627,116.170378,0,1743,39746.1704976852,2008-10-25,04:05:31
40.002623,116.170344,0,1744,39746.1705324074,2008-10-25,04:05:34
40.002626,116.170312,0,1747,39746.1705787037,2008-10-25,04:05:38
40.002625,116.17029,0,1747,39746.1706134259,2008-10-25,04:05:41
40.002625,116.170267,0,1750,39746.1706597222,2008-10-25,04:05:45
40.002633,116.170238,0,1750,39746.1706944444,2008-10-25,04:05:48
40.002633,116.170238,0,1750,39746.1707175926,2008-10-25,04:05:50
40.002641,116.170233,0,1750,39746.1707407407,2008-10-25,04:05:52
40.00264,116.170224,0,1750,39746.170775463,2008-10-25,04:05:55
40.002636,116.17018,0,1751,39746.1708217593,2008-10-25,04:05:59
40.002627,116.170156,0,1751,39746.1708564815,2008-10-25,04:06:02
40.002631,116.170128,0,1752,39746.1709027778,2008-10-25,04:06:06
40.002642,116.170107,0,1751,39746.1709375,2008-10-25,04:06:09
40.002637,116.170065,0,1750,39746.1709837963,2008-10-25,04:06:13
40.002621,116.169717,0,1782,39746.1741550926,2008-10-25,04:10:47
40.002609,116.169693,0,1782,39746.1742013889,2008-10-25,04:10:51
40.002602,116.169674,0,1783,39746.1742361111,2008-10-25,04:10:54
40.002577,116.169663,0,1784,39746.1742824074,2008-10-25,04:10:58
40.002567,116.169655,0,1785,39746.1743171296,2008-10-25,04:11:01
40.002561,116.169645,0,1785,39746.1743634259,2008-10-25,04:11:05
40.002554,116.169635,0,1786,39746.1743981481,2008-10-25,04:11:08
40.002534,116.169627,0,1788,39746.1744444444,2008-10-25,04:11:12
40.002528,116.169616,0,1789,39746.1744791667,2008-10-25,04:11:15
40.002519,116.169611,0,1791,39746.174525463,2008-10-25,04:11:19
40.002518,116.169609,0,1791,39746.1745601852,2008-10-25,04:11:22
40.002518,116.169609,0,1791,39746.1745833333,2008-10-25,04:11:24
40.002516,116.169607,0,1791,39746.1746064815,2008-10-25,04:11:26
40.002502,116.169593,0,1793,39746.1746527778,2008-10-25,04:11:30
40.002483,116.16956,0,1794,39746.1746875,2008-10-25,04:11:33
40.002468,116.169533,0,1795,39746.1747337963,2008-10-25,04:11:37
40.002468,116.169518,0,1796,39746.1747685185,2008-10-25,04:11:40
40.002457,116.169519,0,1798,39746.1748148148,2008-10-25,04:11:44
40.002456,116.169506,0,1800,39746.174849537,2008-10-25,04:11:47
40.00245,116.169504,0,1800,39746.1748958333,2008-10-25,04:11:51
40.00245,116.169504,0,1800,39746.1749074074,2008-10-25,04:11:52
40.002449,116.169503,0,1800,39746.1749305556,2008-10-25,04:11:54
40.002433,116.169484,0,1804,39746.1749768518,2008-10-25,04:11:58
40.002427,116.169458,0,1807,39746.1750115741,2008-10-25,04:12:01
40.002429,116.169433,0,1809,39746.1750578704,2008-10-25,04:12:05
40.002429,116.169433,0,1809,39746.1750694444,2008-10-25,04:12:06
40.002435,116.169434,0,1810,39746.1750925926,2008-10-25,04:12:08
40.002446,116.169406,0,1811,39746.1751388889,2008-10-25,04:12:12
40.00246,116.169382,0,1810,39746.1751736111,2008-10-25,04:12:15
40.002459,116.169361,0,1813,39746.1752199074,2008-10-25,04:12:19
40.00246,116.169361,0,1814,39746.1752546296,2008-10-25,04:12:22
40.002464,116.169362,0,1815,39746.1753009259,2008-10-25,04:12:26
40.002464,116.169362,0,1815,39746.1753125,2008-10-25,04:12:27
40.002467,116.169361,0,1816,39746.1753356481,2008-10-25,04:12:29
40.002458,116.16935,0,1818,39746.1753819444,2008-10-25,04:12:33
40.002458,116.16935,0,1818,39746.1753935185,2008-10-25,04:12:34
40.002458,116.16935,0,1819,39746.1754166667,2008-10-25,04:12:36
40.002479,116.16931,0,1821,39746.175462963,2008-10-25,04:12:40
40.002487,116.169287,0,1822,39746.1754976852,2008-10-25,04:12:43
40.002487,116.169287,0,1822,39746.1755208333,2008-10-25,04:12:45
40.002489,116.169286,0,1823,39746.1755439815,2008-10-25,04:12:47
40.002499,116.169248,0,1822,39746.1755787037,2008-10-25,04:12:50
40.002494,116.16924,0,1823,39746.175625,2008-10-25,04:12:54
40.002494,116.16924,0,1823,39746.1756712963,2008-10-25,04:12:58
40.002492,116.169239,0,1823,39746.1757060185,2008-10-25,04:13:01
40.002489,116.169238,0,1823,39746.1757523148,2008-10-25,04:13:05
40.002489,116.169238,0,1823,39746.1757638889,2008-10-25,04:13:06
40.002491,116.169237,0,1823,39746.175787037,2008-10-25,04:13:08
40.002504,116.169219,0,1825,39746.1758333333,2008-10-25,04:13:12
40.002526,116.169177,0,1832,39746.1758680556,2008-10-25,04:13:15
40.002526,116.169177,0,1832,39746.1758912037,2008-10-25,04:13:17
40.002527,116.169178,0,1837,39746.1759143519,2008-10-25,04:13:19
40.002535,116.169167,0,1841,39746.1759490741,2008-10-25,04:13:22
40.002531,116.169163,0,1845,39746.1759953704,2008-10-25,04:13:26
40.002529,116.169162,0,1846,39746.1760300926,2008-10-25,04:13:29
40.002529,116.169162,0,1846,39746.1760532407,2008-10-25,04:13:31
40.002526,116.169159,0,1847,39746.1760763889,2008-10-25,04:13:33
40.002523,116.169138,0,1849,39746.1761111111,2008-10-25,04:13:36
40.002531,116.169104,0,1850,39746.1761574074,2008-10-25,04:13:40
40.002525,116.169106,0,1852,39746.1761921296,2008-10-25,04:13:43
40.002524,116.169105,0,1852,39746.1762384259,2008-10-25,04:13:47
40.002524,116.169104,0,1853,39746.1762731481,2008-10-25,04:13:50
40.002523,116.169104,0,1853,39746.1763194444,2008-10-25,04:13:54
40.002523,116.169104,0,1853,39746.1763541667,2008-10-25,04:13:57
40.00252,116.169103,0,1853,39746.176400463,2008-10-25,04:14:01
40.002517,116.169102,0,1853,39746.1764351852,2008-10-25,04:14:04
40.002525,116.169103,0,1853,39746.1764814815,2008-10-25,04:14:08
40.002525,116.169103,0,1853,39746.1764930556,2008-10-25,04:14:09
40.002528,116.169103,0,1854,39746.1765162037,2008-10-25,04:14:11
40.00253,116.169062,0,1855,39746.1765625,2008-10-25,04:14:15
40.00253,116.169063,0,1855,39746.1765972222,2008-10-25,04:14:18
40.002531,116.169063,0,1855,39746.1766435185,2008-10-25,04:14:22
40.002531,116.169063,0,1855,39746.1766666667,2008-10-25,04:14:24
40.002533,116.169063,0,1855,39746.1766898148,2008-10-25,04:14:26
40.002544,116.169053,0,1859,39746.176724537,2008-10-25,04:14:29
40.002544,116.169053,0,1859,39746.1767476852,2008-10-25,04:14:31
40.002543,116.169053,0,1861,39746.1767708333,2008-10-25,04:14:33
40.002539,116.169044,0,1861,39746.1768055556,2008-10-25,04:14:36
40.002544,116.169006,0,1860,39746.1768518519,2008-10-25,04:14:40
40.002553,116.16899,0,1864,39746.1768865741,2008-10-25,04:14:43
40.002548,116.168963,0,1869,39746.1769328704,2008-10-25,04:14:47
40.002574,116.168933,0,1874,39746.1769675926,2008-10-25,04:14:50
40.002594,116.168926,0,1879,39746.1770138889,2008-10-25,04:14:54
40.002622,116.168901,0,1883,39746.1770486111,2008-10-25,04:14:57
40.002648,116.168853,0,1892,39746.1770949074,2008-10-25,04:15:01
40.002672,116.168545,0,1972,39746.1788888889,2008-10-25,04:17:36
40.00267,116.168497,0,1979,39746.1789236111,2008-10-25,04:17:39
40.002664,116.168454,0,1983,39746.1789699074,2008-10-25,04:17:43
40.002671,116.168427,0,1986,39746.1790046296,2008-10-25,04:17:46
40.002666,116.168386,0,1993,39746.1790509259,2008-10-25,04:17:50
40.002649,116.168358,0,1997,39746.1790856481,2008-10-25,04:17:53
40.002644,116.168336,0,1996,39746.1791319444,2008-10-25,04:17:57
40.002643,116.168321,0,1996,39746.1791666667,2008-10-25,04:18:00
40.002619,116.168299,0,2000,39746.179212963,2008-10-25,04:18:04
40.002609,116.168298,0,2002,39746.1792476852,2008-10-25,04:18:07
40.002604,116.168285,0,2006,39746.1792939815,2008-10-25,04:18:11
40.002589,116.168287,0,2006,39746.1793287037,2008-10-25,04:18:14
40.002578,116.168281,0,2006,39746.179375,2008-10-25,04:18:18
40.00256,116.168288,0,2006,39746.1794097222,2008-10-25,04:18:21
40.002532,116.168292,0,2007,39746.1794560185,2008-10-25,04:18:25
40.002515,116.16829,0,2008,39746.1794907407,2008-10-25,04:18:28
40.002484,116.168298,0,2010,39746.179537037,2008-10-25,04:18:32
40.002466,116.168304,0,2009,39746.1795717593,2008-10-25,04:18:35
40.002425,116.168277,0,2013,39746.1796180556,2008-10-25,04:18:39
40.002394,116.168238,0,2015,39746.1796527778,2008-10-25,04:18:42
40.002381,116.168161,0,2016,39746.1796990741,2008-10-25,04:18:46
40.002381,116.168161,0,2016,39746.1797106481,2008-10-25,04:18:47
40.002376,116.168161,0,2019,39746.1797337963,2008-10-25,04:18:49
40.002365,116.168155,0,2018,39746.1797800926,2008-10-25,04:18:53
40.00236,116.168142,0,2018,39746.1798148148,2008-10-25,04:18:56
40.002338,116.168117,0,2018,39746.1798611111,2008-10-25,04:19:00
40.002316,116.168096,0,2020,39746.1799074074,2008-10-25,04:19:04
40.002301,116.168079,0,2020,39746.1799421296,2008-10-25,04:19:07
40.002285,116.168047,0,2022,39746.1799884259,2008-10-25,04:19:11
40.002269,116.168017,0,2023,39746.1800231481,2008-10-25,04:19:14
40.002255,116.167974,0,2024,39746.1800694444,2008-10-25,04:19:18
40.00224,116.167962,0,2027,39746.1801041667,2008-10-25,04:19:21
40.002234,116.167902,0,2026,39746.180150463,2008-10-25,04:19:25
40.002224,116.167875,0,2027,39746.1801851852,2008-10-25,04:19:28
40.002223,116.167839,0,2025,39746.1802314815,2008-10-25,04:19:32
40.002217,116.167812,0,2025,39746.1802662037,2008-10-25,04:19:35
40.002212,116.167783,0,2026,39746.1803125,2008-10-25,04:19:39
40.002195,116.167757,0,2026,39746.1803472222,2008-10-25,04:19:42
40.002187,116.167714,0,2029,39746.1803935185,2008-10-25,04:19:46
40.00218,116.167701,0,2029,39746.1804282407,2008-10-25,04:19:49
40.002181,116.16768,0,2030,39746.180474537,2008-10-25,04:19:53
40.002181,116.16768,0,2030,39746.1804861111,2008-10-25,04:19:54
40.002179,116.167675,0,2030,39746.1805092593,2008-10-25,04:19:56
40.002178,116.167663,0,2031,39746.1805555556,2008-10-25,04:20:00
40.002193,116.167629,0,2030,39746.1805902778,2008-10-25,04:20:03
40.002202,116.167614,0,2032,39746.1806365741,2008-10-25,04:20:07
40.002208,116.167602,0,2033,39746.1806712963,2008-10-25,04:20:10
40.002232,116.167575,0,2037,39746.1807175926,2008-10-25,04:20:14
40.002244,116.167554,0,2040,39746.1807523148,2008-10-25,04:20:17
40.002134,116.167262,0,2094,39746.1887847222,2008-10-25,04:31:51
40.002116,116.167233,0,2094,39746.1888194444,2008-10-25,04:31:54
40.002071,116.167212,0,2097,39746.1888657407,2008-10-25,04:31:58
40.002029,116.167212,0,2100,39746.188900463,2008-10-25,04:32:01
40.002004,116.167184,0,2102,39746.1889467593,2008-10-25,04:32:05
40.002,116.167165,0,2102,39746.1889814815,2008-10-25,04:32:08
40.001997,116.167142,0,2105,39746.1890277778,2008-10-25,04:32:12
40.001997,116.167142,0,2105,39746.1890393518,2008-10-25,04:32:13
40.001995,116.16714,0,2105,39746.1890625,2008-10-25,04:32:15
40.001946,116.167139,0,2100,39746.1891087963,2008-10-25,04:32:19
40.001946,116.167139,0,2100,39746.1891319444,2008-10-25,04:32:21
40.001942,116.167138,0,2100,39746.1891550926,2008-10-25,04:32:23
40.001928,116.167105,0,2099,39746.1891898148,2008-10-25,04:32:26
40.0019,116.167082,0,2099,39746.1892361111,2008-10-25,04:32:30
40.00188,116.16706,0,2099,39746.1892708333,2008-10-25,04:32:33
40.001871,116.16702,0,2098,39746.1893171296,2008-10-25,04:32:37
40.001883,116.167003,0,2099,39746.1893518518,2008-10-25,04:32:40
40.001882,116.166997,0,2099,39746.1893981481,2008-10-25,04:32:44
40.001882,116.166997,0,2099,39746.1894328704,2008-10-25,04:32:47
40.001881,116.166994,0,2099,39746.1894791667,2008-10-25,04:32:51
40.001881,116.166994,0,2099,39746.1894907407,2008-10-25,04:32:52
40.001879,116.166993,0,2099,39746.1895138889,2008-10-25,04:32:54
40.001871,116.166984,0,2098,39746.1895601852,2008-10-25,04:32:58
40.001867,116.166968,0,2094,39746.1895949074,2008-10-25,04:33:01
40.001868,116.166961,0,2093,39746.1896412037,2008-10-25,04:33:05
40.001868,116.166961,0,2093,39746.1896759259,2008-10-25,04:33:08
40.001868,116.166961,0,2093,39746.1897222222,2008-10-25,04:33:12
40.001867,116.16696,0,2092,39746.1897569444,2008-10-25,04:33:15
40.001867,116.16696,0,2092,39746.1898032407,2008-10-25,04:33:19
40.001867,116.16696,0,2092,39746.189837963,2008-10-25,04:33:22
40.001868,116.16696,0,2092,39746.1898842593,2008-10-25,04:33:26
40.001868,116.16696,0,2092,39746.1899189815,2008-10-25,04:33:29
40.001868,116.16696,0,2092,39746.1899652778,2008-10-25,04:33:33
40.001869,116.16696,0,2092,39746.19,2008-10-25,04:33:36
40.001869,116.16696,0,2092,39746.1900462963,2008-10-25,04:33:40
40.001869,116.16696,0,2092,39746.1900810185,2008-10-25,04:33:43
40.001869,116.16696,0,2092,39746.1901273148,2008-10-25,04:33:47
40.001869,116.16696,0,2092,39746.190162037,2008-10-25,04:33:50
40.001869,116.16696,0,2092,39746.1902083333,2008-10-25,04:33:54
40.00187,116.16696,0,2092,39746.1902546296,2008-10-25,04:33:58
40.00187,116.16696,0,2092,39746.1902893518,2008-10-25,04:34:01
40.00187,116.16696,0,2092,39746.1903356481,2008-10-25,04:34:05
40.00187,116.16696,0,2092,39746.1903703704,2008-10-25,04:34:08
40.00187,116.166959,0,2092,39746.1904166667,2008-10-25,04:34:12
40.00187,116.166959,0,2092,39746.1904513889,2008-10-25,04:34:15
40.00187,116.166959,0,2092,39746.1904976852,2008-10-25,04:34:19
40.00187,116.166959,0,2092,39746.1905324074,2008-10-25,04:34:22
40.00187,116.166959,0,2092,39746.1905787037,2008-10-25,04:34:26
40.00187,116.166959,0,2092,39746.1906134259,2008-10-25,04:34:29
40.00187,116.166959,0,2092,39746.1906597222,2008-10-25,04:34:33
40.00187,116.166959,0,2092,39746.1906944444,2008-10-25,04:34:36
40.001869,116.166959,0,2092,39746.1907523148,2008-10-25,04:34:41
40.001869,116.166959,0,2092,39746.1908101852,2008-10-25,04:34:46
40.001869,116.166959,0,2092,39746.1908333333,2008-10-25,04:34:48
40.001869,116.166958,0,2092,39746.1908912037,2008-10-25,04:34:53
40.001868,116.166958,0,2092,39746.1909490741,2008-10-25,04:34:58
40.001868,116.166958,0,2092,39746.1910069444,2008-10-25,04:35:03
40.001867,116.166957,0,2092,39746.1910648148,2008-10-25,04:35:08
40.001867,116.166957,0,2092,39746.1911226852,2008-10-25,04:35:13
40.001867,116.166957,0,2092,39746.1911574074,2008-10-25,04:35:16
40.001865,116.166952,0,2092,39746.1911805556,2008-10-25,04:35:18
40.001862,116.166943,0,2092,39746.1912384259,2008-10-25,04:35:23
40.001857,116.166931,0,2091,39746.1912962963,2008-10-25,04:35:28
40.001852,116.166916,0,2090,39746.1913541667,2008-10-25,04:35:33
40.001845,116.166905,0,2088,39746.191412037,2008-10-25,04:35:38
40.001842,116.166898,0,2086,39746.1914699074,2008-10-25,04:35:43
40.001839,116.166893,0,2084,39746.1915277778,2008-10-25,04:35:48
40.001837,116.166891,0,2082,39746.1915856482,2008-10-25,04:35:53
40.001835,116.16689,0,2081,39746.1916435185,2008-10-25,04:35:58
40.001834,116.166884,0,2080,39746.1917013889,2008-10-25,04:36:03
40.001833,116.166876,0,2079,39746.1917592593,2008-10-25,04:36:08
40.001829,116.166871,0,2079,39746.1918171296,2008-10-25,04:36:13
40.001828,116.166867,0,2079,39746.191875,2008-10-25,04:36:18
40.00183,116.166866,0,2079,39746.1919328704,2008-10-25,04:36:23
40.001829,116.166866,0,2078,39746.1919907407,2008-10-25,04:36:28
40.001829,116.166866,0,2078,39746.1920486111,2008-10-25,04:36:33
40.001829,116.166866,0,2079,39746.1921064815,2008-10-25,04:36:38
40.001828,116.166867,0,2079,39746.1921643519,2008-10-25,04:36:43
40.001828,116.166867,0,2078,39746.1922222222,2008-10-25,04:36:48
40.001827,116.166868,0,2078,39746.1922800926,2008-10-25,04:36:53
40.001827,116.166868,0,2078,39746.192337963,2008-10-25,04:36:58
40.001826,116.166868,0,2078,39746.1923958333,2008-10-25,04:37:03
40.001826,116.166869,0,2078,39746.1924537037,2008-10-25,04:37:08
40.001826,116.166869,0,2078,39746.1925115741,2008-10-25,04:37:13
40.001826,116.166869,0,2079,39746.1925694444,2008-10-25,04:37:18
40.001825,116.166869,0,2079,39746.1926273148,2008-10-25,04:37:23
40.001825,116.166869,0,2079,39746.1926851852,2008-10-25,04:37:28
40.001825,116.166869,0,2079,39746.1927430556,2008-10-25,04:37:33
40.001825,116.166869,0,2079,39746.1928009259,2008-10-25,04:37:38
40.001825,116.166869,0,2079,39746.1928587963,2008-10-25,04:37:43
40.001825,116.166869,0,2079,39746.1929166667,2008-10-25,04:37:48
40.001824,116.166869,0,2079,39746.192974537,2008-10-25,04:37:53
40.001824,116.166869,0,2079,39746.1930324074,2008-10-25,04:37:58
40.001824,116.166868,0,2079,39746.1930902778,2008-10-25,04:38:03
40.001824,116.166868,0,2079,39746.1931481481,2008-10-25,04:38:08
40.001824,116.166868,0,2079,39746.1932060185,2008-10-25,04:38:13
40.001824,116.166868,0,2079,39746.1932638889,2008-10-25,04:38:18
40.001824,116.166868,0,2079,39746.1933217593,2008-10-25,04:38:23
40.001823,116.166868,0,2079,39746.1933796296,2008-10-25,04:38:28
40.001823,116.166867,0,2079,39746.1934375,2008-10-25,04:38:33
40.001818,116.166859,0,2079,39746.1934953704,2008-10-25,04:38:38
40.001813,116.166851,0,2080,39746.1935532407,2008-10-25,04:38:43
40.001813,116.166851,0,2080,39746.193587963,2008-10-25,04:38:46
40.001811,116.166849,0,2080,39746.1936111111,2008-10-25,04:38:48
40.001788,116.16682,0,2086,39746.1936689815,2008-10-25,04:38:53
40.001774,116.166768,0,2094,39746.1937268519,2008-10-25,04:38:58
40.00174,116.166736,0,2100,39746.1937847222,2008-10-25,04:39:03
40.001682,116.166725,0,2108,39746.1938425926,2008-10-25,04:39:08
40.001664,116.166707,0,2109,39746.193900463,2008-10-25,04:39:13
40.001684,116.166725,0,2111,39746.1939583333,2008-10-25,04:39:18
40.001692,116.166747,0,2112,39746.1940162037,2008-10-25,04:39:23
40.001694,116.166747,0,2113,39746.1940740741,2008-10-25,04:39:28
40.001691,116.166747,0,2114,39746.1941319444,2008-10-25,04:39:33
40.001691,116.166748,0,2114,39746.1941898148,2008-10-25,04:39:38
40.00169,116.166748,0,2114,39746.1942476852,2008-10-25,04:39:43
40.001689,116.166749,0,2115,39746.1943055556,2008-10-25,04:39:48
40.001687,116.166749,0,2115,39746.1943634259,2008-10-25,04:39:53
40.001689,116.16675,0,2115,39746.1944212963,2008-10-25,04:39:58
40.001688,116.16675,0,2115,39746.1944791667,2008-10-25,04:40:03
40.001688,116.16675,0,2114,39746.194537037,2008-10-25,04:40:08
40.001688,116.16675,0,2114,39746.1945949074,2008-10-25,04:40:13
40.001688,116.16675,0,2114,39746.1946527778,2008-10-25,04:40:18
40.001688,116.166751,0,2114,39746.1947106481,2008-10-25,04:40:23
40.001688,116.166752,0,2114,39746.1947685185,2008-10-25,04:40:28
40.001688,116.166752,0,2115,39746.1948263889,2008-10-25,04:40:33
40.001688,116.166753,0,2115,39746.1948842593,2008-10-25,04:40:38
40.001688,116.166753,0,2115,39746.1949189815,2008-10-25,04:40:41
40.001688,116.166752,0,2115,39746.1949421296,2008-10-25,04:40:43
40.001684,116.16674,0,2115,39746.195,2008-10-25,04:40:48
40.001626,116.166726,0,2117,39746.1950578704,2008-10-25,04:40:53
40.001575,116.166687,0,2123,39746.1951157407,2008-10-25,04:40:58
40.001508,116.166658,0,2128,39746.1951736111,2008-10-25,04:41:03
40.001456,116.166614,0,2135,39746.1952314815,2008-10-25,04:41:08
40.00142,116.166578,0,2141,39746.1952893519,2008-10-25,04:41:13
40.001366,116.166547,0,2147,39746.1953472222,2008-10-25,04:41:18
40.001318,116.16654,0,2148,39746.1954050926,2008-10-25,04:41:23
40.001231,116.166576,0,2143,39746.1954513889,2008-10-25,04:41:27
40.001129,116.166587,0,2145,39746.1955092593,2008-10-25,04:41:32
40.001032,116.166529,0,2150,39746.1955555556,2008-10-25,04:41:36
40.000943,116.1665,0,2155,39746.1956018518,2008-10-25,04:41:40
40.000898,116.166492,0,2154,39746.1956597222,2008-10-25,04:41:45
40.000898,116.166493,0,2155,39746.1957175926,2008-10-25,04:41:50
40.000898,116.166493,0,2155,39746.1957523148,2008-10-25,04:41:53
40.000898,116.166494,0,2155,39746.195775463,2008-10-25,04:41:55
40.00087,116.166459,0,2157,39746.1958333333,2008-10-25,04:42:00
40.000846,116.166426,0,2157,39746.1958912037,2008-10-25,04:42:05
40.000773,116.166387,0,2158,39746.1959490741,2008-10-25,04:42:10
40.000717,116.166374,0,2156,39746.1960069444,2008-10-25,04:42:15
40.000644,116.166351,0,2154,39746.1960648148,2008-10-25,04:42:20
40.00057,116.166327,0,2155,39746.1961226852,2008-10-25,04:42:25
40.000482,116.166288,0,2157,39746.1961805556,2008-10-25,04:42:30
40.000389,116.166231,0,2157,39746.1962268518,2008-10-25,04:42:34
40.000299,116.16612,0,2159,39746.1962731481,2008-10-25,04:42:38
40.000238,116.166033,0,2158,39746.1963078704,2008-10-25,04:42:41
40.000205,116.166008,0,2159,39746.1963657407,2008-10-25,04:42:46
40.000189,116.165974,0,2161,39746.1964236111,2008-10-25,04:42:51
40.000178,116.165944,0,2155,39746.1964814815,2008-10-25,04:42:56
40.000153,116.165918,0,2147,39746.1965393518,2008-10-25,04:43:01
40.000138,116.165908,0,2141,39746.1965972222,2008-10-25,04:43:06
40.000138,116.165908,0,2142,39746.1966550926,2008-10-25,04:43:11
40.000138,116.165908,0,2142,39746.1966898148,2008-10-25,04:43:14
40.000139,116.165913,0,2142,39746.196712963,2008-10-25,04:43:16
40.000153,116.165913,0,2142,39746.1967708333,2008-10-25,04:43:21
40.000166,116.165907,0,2140,39746.1968287037,2008-10-25,04:43:26
40.000163,116.165896,0,2140,39746.1968865741,2008-10-25,04:43:31
40.000157,116.165883,0,2141,39746.1969444444,2008-10-25,04:43:36
40.000153,116.165868,0,2140,39746.1970023148,2008-10-25,04:43:41
40.000157,116.165858,0,2140,39746.1970601852,2008-10-25,04:43:46
40.000153,116.165848,0,2140,39746.1971180556,2008-10-25,04:43:51
40.000143,116.165852,0,2138,39746.1971759259,2008-10-25,04:43:56
40.000143,116.165852,0,2138,39746.1972106481,2008-10-25,04:43:59
40.000142,116.165847,0,2139,39746.1972337963,2008-10-25,04:44:01
40.000144,116.165856,0,2139,39746.1972916667,2008-10-25,04:44:06
40.000144,116.165856,0,2139,39746.1973263889,2008-10-25,04:44:09
40.000143,116.165852,0,2139,39746.197349537,2008-10-25,04:44:11
40.000154,116.165886,0,2138,39746.1974074074,2008-10-25,04:44:16
40.000158,116.16591,0,2135,39746.1974652778,2008-10-25,04:44:21
40.000159,116.165913,0,2135,39746.1975231481,2008-10-25,04:44:26
40.000159,116.165913,0,2135,39746.1975810185,2008-10-25,04:44:31
40.000159,116.165918,0,2135,39746.1976388889,2008-10-25,04:44:36
40.000159,116.165922,0,2134,39746.1976967593,2008-10-25,04:44:41
40.00016,116.165926,0,2134,39746.1977546296,2008-10-25,04:44:46
40.00016,116.165926,0,2134,39746.1977893518,2008-10-25,04:44:49
40.00016,116.16593,0,2134,39746.1978125,2008-10-25,04:44:51
40.000155,116.165939,0,2133,39746.1978703704,2008-10-25,04:44:56
40.000155,116.165943,0,2134,39746.1979282407,2008-10-25,04:45:01
40.000155,116.16594,0,2134,39746.1979861111,2008-10-25,04:45:06
40.000155,116.165939,0,2134,39746.1980439815,2008-10-25,04:45:11
40.000155,116.165939,0,2134,39746.1981018518,2008-10-25,04:45:16
40.000155,116.165939,0,2134,39746.1981597222,2008-10-25,04:45:21
40.000154,116.16594,0,2134,39746.1982175926,2008-10-25,04:45:26
40.000154,116.165939,0,2133,39746.198275463,2008-10-25,04:45:31
40.000154,116.165939,0,2133,39746.1983333333,2008-10-25,04:45:36
40.000154,116.16594,0,2133,39746.1983912037,2008-10-25,04:45:41
40.000153,116.16594,0,2133,39746.1984490741,2008-10-25,04:45:46
40.000153,116.16594,0,2133,39746.1985069444,2008-10-25,04:45:51
40.000154,116.16594,0,2133,39746.1985648148,2008-10-25,04:45:56
40.000154,116.165939,0,2133,39746.1986226852,2008-10-25,04:46:01
40.000154,116.165939,0,2133,39746.1986805556,2008-10-25,04:46:06
40.000154,116.165938,0,2133,39746.1987384259,2008-10-25,04:46:11
40.000154,116.165938,0,2133,39746.1987962963,2008-10-25,04:46:16
40.000154,116.165938,0,2133,39746.1988541667,2008-10-25,04:46:21
40.000154,116.165938,0,2133,39746.198912037,2008-10-25,04:46:26
40.000154,116.165938,0,2133,39746.1989699074,2008-10-25,04:46:31
40.000154,116.165938,0,2133,39746.1990277778,2008-10-25,04:46:36
40.000154,116.165938,0,2133,39746.1990856482,2008-10-25,04:46:41
40.000154,116.165938,0,2133,39746.1991435185,2008-10-25,04:46:46
40.000154,116.165938,0,2133,39746.1992013889,2008-10-25,04:46:51
40.000154,116.165938,0,2133,39746.1992592593,2008-10-25,04:46:56
40.000154,116.165938,0,2133,39746.1992939815,2008-10-25,04:46:59
40.000154,116.165938,0,2133,39746.1993171296,2008-10-25,04:47:01
40.000153,116.165927,0,2133,39746.199375,2008-10-25,04:47:06
40.000154,116.165925,0,2133,39746.1994328704,2008-10-25,04:47:11
40.000154,116.165924,0,2133,39746.1994907407,2008-10-25,04:47:16
40.000155,116.165926,0,2133,39746.1995486111,2008-10-25,04:47:21
40.000156,116.165927,0,2133,39746.1996064815,2008-10-25,04:47:26
40.000156,116.165926,0,2134,39746.1996643519,2008-10-25,04:47:31
40.000157,116.165926,0,2134,39746.1997222222,2008-10-25,04:47:36
40.000159,116.165929,0,2134,39746.1997800926,2008-10-25,04:47:41
40.000161,116.165929,0,2134,39746.199837963,2008-10-25,04:47:46
40.000162,116.165928,0,2134,39746.1998958333,2008-10-25,04:47:51
40.000165,116.165927,0,2134,39746.1999537037,2008-10-25,04:47:56
40.000165,116.165927,0,2134,39746.1999884259,2008-10-25,04:47:59
40.000168,116.165924,0,2134,39746.2000115741,2008-10-25,04:48:01
40.000151,116.165912,0,2134,39746.2000694444,2008-10-25,04:48:06
40.000143,116.165936,0,2137,39746.2001273148,2008-10-25,04:48:11
40.000129,116.165911,0,2138,39746.2001851852,2008-10-25,04:48:16
40.000101,116.165863,0,2140,39746.2002430556,2008-10-25,04:48:21
40.000047,116.165801,0,2141,39746.2003009259,2008-10-25,04:48:26
39.999976,116.16573,0,2141,39746.2003587963,2008-10-25,04:48:31
39.999904,116.165646,0,2138,39746.2004050926,2008-10-25,04:48:35
39.999822,116.165546,0,2142,39746.200462963,2008-10-25,04:48:40
39.999746,116.165439,0,2145,39746.2005092593,2008-10-25,04:48:44
39.999715,116.165333,0,2149,39746.2005671296,2008-10-25,04:48:49
39.9997,116.165182,0,2151,39746.200625,2008-10-25,04:48:54
39.999682,116.16506,0,2157,39746.2006828704,2008-10-25,04:48:59
39.999611,116.16493,0,2161,39746.2007291667,2008-10-25,04:49:03
39.999503,116.164857,0,2158,39746.2007638889,2008-10-25,04:49:06
39.9994,116.164819,0,2158,39746.2007986111,2008-10-25,04:49:09
39.999304,116.164731,0,2155,39746.2008333333,2008-10-25,04:49:12
39.999232,116.164637,0,2153,39746.2008564815,2008-10-25,04:49:14
39.999156,116.164533,0,2150,39746.2008912037,2008-10-25,04:49:17
39.999072,116.164485,0,2152,39746.2009259259,2008-10-25,04:49:20
39.99897,116.164415,0,2155,39746.2009606481,2008-10-25,04:49:23
39.998916,116.164323,0,2161,39746.2009953704,2008-10-25,04:49:26
39.998875,116.164213,0,2166,39746.2010300926,2008-10-25,04:49:29
39.998827,116.164104,0,2170,39746.2010763889,2008-10-25,04:49:33
39.998836,116.16398,0,2169,39746.2011226852,2008-10-25,04:49:37
39.998857,116.163819,0,2162,39746.2011574074,2008-10-25,04:49:40
39.998894,116.163669,0,2163,39746.2011921296,2008-10-25,04:49:43
39.998985,116.16359,0,2171,39746.2012268519,2008-10-25,04:49:46
39.99909,116.163535,0,2185,39746.2012731481,2008-10-25,04:49:50
39.999169,116.163473,0,2191,39746.2013078704,2008-10-25,04:49:53
39.999222,116.163378,0,2174,39746.2013310185,2008-10-25,04:49:55
39.999228,116.163246,0,2174,39746.2013888889,2008-10-25,04:50:00
39.999211,116.163148,0,2176,39746.2014467593,2008-10-25,04:50:05
39.999211,116.163021,0,2170,39746.2014814815,2008-10-25,04:50:08
39.999227,116.162882,0,2159,39746.2015046296,2008-10-25,04:50:10
39.999216,116.162754,0,2153,39746.2015393519,2008-10-25,04:50:13
39.999177,116.162642,0,2151,39746.2015856481,2008-10-25,04:50:17
39.99914,116.162535,0,2154,39746.2016319444,2008-10-25,04:50:21
39.99918,116.162371,0,2152,39746.2016782407,2008-10-25,04:50:25
39.999217,116.162318,0,2153,39746.2017361111,2008-10-25,04:50:30
39.999231,116.162456,0,2146,39746.2017708333,2008-10-25,04:50:33
39.999246,116.162572,0,2143,39746.2017939815,2008-10-25,04:50:35
39.999263,116.162697,0,2142,39746.2018171296,2008-10-25,04:50:37
39.999281,116.162818,0,2142,39746.2018402778,2008-10-25,04:50:39
39.999286,116.162987,0,2142,39746.201875,2008-10-25,04:50:42
39.999293,116.163106,0,2141,39746.2018981481,2008-10-25,04:50:44
39.999268,116.163268,0,2137,39746.2019328704,2008-10-25,04:50:47
39.999198,116.163357,0,2139,39746.2019675926,2008-10-25,04:50:50
39.999122,116.16342,0,2141,39746.2020023148,2008-10-25,04:50:53
39.999048,116.163504,0,2141,39746.202037037,2008-10-25,04:50:56
39.998965,116.163611,0,2144,39746.2020717593,2008-10-25,04:50:59
39.998901,116.163726,0,2143,39746.2021064815,2008-10-25,04:51:02
39.998892,116.163806,0,2147,39746.2021643519,2008-10-25,04:51:07
39.99888,116.163896,0,2150,39746.2022222222,2008-10-25,04:51:12
39.998863,116.163953,0,2155,39746.2022800926,2008-10-25,04:51:17
39.998847,116.164011,0,2158,39746.202337963,2008-10-25,04:51:22
39.998841,116.164031,0,2158,39746.2023958333,2008-10-25,04:51:27
39.998841,116.164031,0,2158,39746.2024305556,2008-10-25,04:51:30
39.998843,116.164028,0,2159,39746.2024537037,2008-10-25,04:51:32
39.998853,116.164009,0,2159,39746.2025115741,2008-10-25,04:51:37
39.998855,116.164005,0,2159,39746.2025694444,2008-10-25,04:51:42
39.998857,116.164001,0,2159,39746.2026273148,2008-10-25,04:51:47
39.998854,116.164006,0,2159,39746.2026851852,2008-10-25,04:51:52
39.998857,116.163998,0,2159,39746.2027430556,2008-10-25,04:51:57
39.998857,116.163998,0,2159,39746.2027777778,2008-10-25,04:52:00
39.998858,116.163995,0,2159,39746.2028009259,2008-10-25,04:52:02
39.998861,116.163985,0,2160,39746.2028587963,2008-10-25,04:52:07
39.998843,116.163936,0,2159,39746.2029166667,2008-10-25,04:52:12
39.998847,116.16385,0,2159,39746.202974537,2008-10-25,04:52:17
39.998846,116.163774,0,2159,39746.2030324074,2008-10-25,04:52:22
39.998855,116.163702,0,2158,39746.2030902778,2008-10-25,04:52:27
39.998873,116.16367,0,2157,39746.2031481481,2008-10-25,04:52:32
39.998916,116.163622,0,2158,39746.2032060185,2008-10-25,04:52:37
39.998978,116.163574,0,2159,39746.2032638889,2008-10-25,04:52:42
39.999032,116.163535,0,2160,39746.2033217593,2008-10-25,04:52:47
39.999098,116.16347,0,2158,39746.2033796296,2008-10-25,04:52:52
39.999158,116.163413,0,2158,39746.2034375,2008-10-25,04:52:57
39.999227,116.163327,0,2155,39746.2034953704,2008-10-25,04:53:02
39.999244,116.163252,0,2154,39746.2035532407,2008-10-25,04:53:07
39.999233,116.163202,0,2155,39746.2036111111,2008-10-25,04:53:12
39.999239,116.163144,0,2155,39746.2036689815,2008-10-25,04:53:17
39.999238,116.16306,0,2156,39746.2037268518,2008-10-25,04:53:22
39.999238,116.162975,0,2156,39746.2037847222,2008-10-25,04:53:27
39.999246,116.162873,0,2156,39746.2038425926,2008-10-25,04:53:32
39.999262,116.162776,0,2153,39746.203900463,2008-10-25,04:53:37
39.999254,116.162681,0,2152,39746.2039583333,2008-10-25,04:53:42
39.999266,116.162581,0,2152,39746.2040162037,2008-10-25,04:53:47
39.999257,116.162511,0,2153,39746.2040740741,2008-10-25,04:53:52
39.999257,116.162457,0,2151,39746.2041319444,2008-10-25,04:53:57
39.999255,116.162389,0,2153,39746.2041898148,2008-10-25,04:54:02
39.999259,116.162311,0,2154,39746.2042476852,2008-10-25,04:54:07
39.999262,116.162267,0,2148,39746.2043055556,2008-10-25,04:54:12
39.999262,116.162267,0,2148,39746.2043402778,2008-10-25,04:54:15
39.999263,116.162263,0,2146,39746.2043634259,2008-10-25,04:54:17
39.99926,116.16222,0,2144,39746.2044212963,2008-10-25,04:54:22
39.999264,116.162181,0,2144,39746.2044791667,2008-10-25,04:54:27
39.999275,116.162137,0,2144,39746.204537037,2008-10-25,04:54:32
39.999293,116.162106,0,2142,39746.2045949074,2008-10-25,04:54:37
39.999291,116.16209,0,2141,39746.2046527778,2008-10-25,04:54:42
39.999291,116.16209,0,2141,39746.2046875,2008-10-25,04:54:45
39.999288,116.16209,0,2140,39746.2047106481,2008-10-25,04:54:47
39.999296,116.162069,0,2139,39746.2047685185,2008-10-25,04:54:52
39.999308,116.162031,0,2137,39746.2048263889,2008-10-25,04:54:57
39.999337,116.161975,0,2138,39746.2048842593,2008-10-25,04:55:02
39.999356,116.161907,0,2140,39746.2049421296,2008-10-25,04:55:07
39.999366,116.161846,0,2142,39746.205,2008-10-25,04:55:12
39.99935,116.161809,0,2144,39746.2050578704,2008-10-25,04:55:17
39.999318,116.161738,0,2147,39746.2051157407,2008-10-25,04:55:22
39.999289,116.161674,0,2149,39746.2051736111,2008-10-25,04:55:27
39.999258,116.161616,0,2153,39746.2052314815,2008-10-25,04:55:32
39.999234,116.161563,0,2157,39746.2052893518,2008-10-25,04:55:37
39.999179,116.161521,0,2162,39746.2053472222,2008-10-25,04:55:42
39.999134,116.161498,0,2164,39746.2054050926,2008-10-25,04:55:47
39.999154,116.161405,0,2162,39746.205462963,2008-10-25,04:55:52
39.999171,116.161333,0,2163,39746.2055208333,2008-10-25,04:55:57
39.999198,116.161277,0,2162,39746.2055787037,2008-10-25,04:56:02
39.999192,116.161218,0,2165,39746.2056365741,2008-10-25,04:56:07
39.999184,116.161178,0,2165,39746.2056944444,2008-10-25,04:56:12
39.999192,116.161132,0,2168,39746.2057523148,2008-10-25,04:56:17
39.99921,116.161091,0,2171,39746.2058101852,2008-10-25,04:56:22
39.999246,116.161028,0,2174,39746.2058680556,2008-10-25,04:56:27
39.999272,116.160975,0,2177,39746.2059259259,2008-10-25,04:56:32
39.999306,116.160899,0,2180,39746.2059837963,2008-10-25,04:56:37
39.99934,116.160823,0,2181,39746.2060416667,2008-10-25,04:56:42
39.999361,116.16078,0,2185,39746.206099537,2008-10-25,04:56:47
39.999397,116.160696,0,2187,39746.2061574074,2008-10-25,04:56:52
39.999431,116.160621,0,2189,39746.2062152778,2008-10-25,04:56:57
39.999446,116.160561,0,2190,39746.2062731481,2008-10-25,04:57:02
39.999483,116.160465,0,2189,39746.2063310185,2008-10-25,04:57:07
39.999489,116.160416,0,2189,39746.2063888889,2008-10-25,04:57:12
39.999488,116.16037,0,2190,39746.2064467593,2008-10-25,04:57:17
39.999489,116.16032,0,2191,39746.2065046296,2008-10-25,04:57:22
39.999494,116.160264,0,2192,39746.2065625,2008-10-25,04:57:27
39.999532,116.160147,0,2192,39746.2066203704,2008-10-25,04:57:32
39.99953,116.1601,0,2192,39746.2066782407,2008-10-25,04:57:37
39.999538,116.160023,0,2191,39746.2067361111,2008-10-25,04:57:42
39.999538,116.159955,0,2192,39746.2067939815,2008-10-25,04:57:47
39.999519,116.159892,0,2190,39746.2068518519,2008-10-25,04:57:52
39.999511,116.159822,0,2191,39746.2069097222,2008-10-25,04:57:57
39.999498,116.159753,0,2193,39746.2069675926,2008-10-25,04:58:02
39.99951,116.159641,0,2195,39746.207025463,2008-10-25,04:58:07
39.999531,116.159556,0,2195,39746.2070833333,2008-10-25,04:58:12
39.999533,116.159552,0,2195,39746.2071412037,2008-10-25,04:58:17
39.999533,116.159554,0,2195,39746.2071990741,2008-10-25,04:58:22
39.999534,116.159553,0,2195,39746.2072569444,2008-10-25,04:58:27
39.999536,116.15955,0,2195,39746.2073148148,2008-10-25,04:58:32
39.999538,116.159548,0,2195,39746.2073726852,2008-10-25,04:58:37
39.99954,116.159546,0,2195,39746.2074305556,2008-10-25,04:58:42
39.999543,116.15954,0,2195,39746.2074884259,2008-10-25,04:58:47
39.999543,116.15954,0,2195,39746.2075231481,2008-10-25,04:58:50
39.999544,116.159538,0,2195,39746.2075462963,2008-10-25,04:58:52
39.99956,116.159513,0,2196,39746.2076041667,2008-10-25,04:58:57
39.999547,116.159511,0,2194,39746.207662037,2008-10-25,04:59:02
39.999548,116.159507,0,2194,39746.2077199074,2008-10-25,04:59:07
39.99955,116.159501,0,2194,39746.2077777778,2008-10-25,04:59:12
39.99955,116.159501,0,2194,39746.2078125,2008-10-25,04:59:15
39.999546,116.159507,0,2194,39746.2078356481,2008-10-25,04:59:17
39.999499,116.159478,0,2193,39746.2078935185,2008-10-25,04:59:22
39.999467,116.15944,0,2192,39746.2079513889,2008-10-25,04:59:27
39.999431,116.15941,0,2189,39746.2080092593,2008-10-25,04:59:32
39.999388,116.15939,0,2189,39746.2080671296,2008-10-25,04:59:37
39.999339,116.159363,0,2190,39746.208125,2008-10-25,04:59:42
39.999296,116.159318,0,2189,39746.2081828704,2008-10-25,04:59:47
39.999254,116.159289,0,2191,39746.2082407407,2008-10-25,04:59:52
39.999227,116.159243,0,2191,39746.2082986111,2008-10-25,04:59:57
39.999183,116.159183,0,2192,39746.2083564815,2008-10-25,05:00:02
39.999125,116.159135,0,2193,39746.2084143519,2008-10-25,05:00:07
39.999085,116.1591,0,2193,39746.2084722222,2008-10-25,05:00:12
39.999053,116.159111,0,2191,39746.2085300926,2008-10-25,05:00:17
39.999151,116.158842,0,2190,39746.2180208333,2008-10-25,05:13:57
39.999168,116.158778,0,2190,39746.2180787037,2008-10-25,05:14:02
39.999166,116.158717,0,2190,39746.2181365741,2008-10-25,05:14:07
39.999171,116.158615,0,2192,39746.2181944444,2008-10-25,05:14:12
39.999158,116.158536,0,2193,39746.2182523148,2008-10-25,05:14:17
39.999134,116.158477,0,2198,39746.2183101852,2008-10-25,05:14:22
39.999117,116.158417,0,2198,39746.2183680556,2008-10-25,05:14:27
39.999084,116.158359,0,2200,39746.2184259259,2008-10-25,05:14:32
39.999048,116.158307,0,2199,39746.2184837963,2008-10-25,05:14:37
39.999021,116.158241,0,2196,39746.2185416667,2008-10-25,05:14:42
39.998997,116.158161,0,2196,39746.218599537,2008-10-25,05:14:47
39.998975,116.158099,0,2193,39746.2186574074,2008-10-25,05:14:52
39.998961,116.158022,0,2189,39746.2187152778,2008-10-25,05:14:57
39.998943,116.157944,0,2188,39746.2187731481,2008-10-25,05:15:02
39.998928,116.157888,0,2187,39746.2188310185,2008-10-25,05:15:07
39.998916,116.157808,0,2185,39746.2188888889,2008-10-25,05:15:12
39.998918,116.157732,0,2183,39746.2189467593,2008-10-25,05:15:17
39.998929,116.157633,0,2187,39746.2190046296,2008-10-25,05:15:22
39.998927,116.157551,0,2188,39746.2190625,2008-10-25,05:15:27
39.998919,116.15747,0,2191,39746.2191203704,2008-10-25,05:15:32
39.998897,116.157399,0,2192,39746.2191782407,2008-10-25,05:15:37
39.998857,116.157335,0,2193,39746.2192361111,2008-10-25,05:15:42
39.998817,116.157255,0,2191,39746.2192939815,2008-10-25,05:15:47
39.998786,116.157187,0,2188,39746.2193518518,2008-10-25,05:15:52
39.998756,116.157119,0,2187,39746.2194097222,2008-10-25,05:15:57
39.998728,116.15705,0,2189,39746.2194675926,2008-10-25,05:16:02
39.998704,116.156974,0,2192,39746.219525463,2008-10-25,05:16:07
39.998687,116.156897,0,2195,39746.2195833333,2008-10-25,05:16:12
39.998665,116.156825,0,2196,39746.2196412037,2008-10-25,05:16:17
39.998649,116.156765,0,2199,39746.2196990741,2008-10-25,05:16:22
39.99864,116.156712,0,2199,39746.2197569444,2008-10-25,05:16:27
39.998629,116.156654,0,2200,39746.2198148148,2008-10-25,05:16:32
39.998629,116.15659,0,2202,39746.2198726852,2008-10-25,05:16:37
39.998615,116.156524,0,2202,39746.2199305556,2008-10-25,05:16:42
39.998624,116.156443,0,2203,39746.2199884259,2008-10-25,05:16:47
39.998661,116.156322,0,2206,39746.2200462963,2008-10-25,05:16:52
39.998661,116.156273,0,2204,39746.2201041667,2008-10-25,05:16:57
39.998665,116.156194,0,2205,39746.220162037,2008-10-25,05:17:02
39.998647,116.156125,0,2209,39746.2202199074,2008-10-25,05:17:07
39.998635,116.156068,0,2211,39746.2202777778,2008-10-25,05:17:12
39.998625,116.155991,0,2209,39746.2203356481,2008-10-25,05:17:17
39.998605,116.155929,0,2209,39746.2203935185,2008-10-25,05:17:22
39.998588,116.155886,0,2209,39746.2204513889,2008-10-25,05:17:27
39.998583,116.155836,0,2207,39746.2205092593,2008-10-25,05:17:32
39.998576,116.155791,0,2206,39746.2205671296,2008-10-25,05:17:37
39.998582,116.155722,0,2205,39746.220625,2008-10-25,05:17:42
39.998598,116.155639,0,2206,39746.2206828704,2008-10-25,05:17:47
39.998648,116.155525,0,2204,39746.2207175926,2008-10-25,05:17:50
39.998667,116.155438,0,2204,39746.220775463,2008-10-25,05:17:55
39.998673,116.15535,0,2203,39746.2208333333,2008-10-25,05:18:00
39.998663,116.15528,0,2202,39746.2208912037,2008-10-25,05:18:05
39.998644,116.155206,0,2202,39746.2209490741,2008-10-25,05:18:10
39.998608,116.155135,0,2203,39746.2210069444,2008-10-25,05:18:15
39.998579,116.155074,0,2201,39746.2210648148,2008-10-25,05:18:20
39.998541,116.155001,0,2201,39746.2211226852,2008-10-25,05:18:25
39.998502,116.15494,0,2200,39746.2211805556,2008-10-25,05:18:30
39.99847,116.154867,0,2198,39746.2212384259,2008-10-25,05:18:35
39.998447,116.154782,0,2195,39746.2212962963,2008-10-25,05:18:40
39.998419,116.154718,0,2192,39746.2213541667,2008-10-25,05:18:45
39.998394,116.154644,0,2188,39746.221412037,2008-10-25,05:18:50
39.99835,116.154575,0,2190,39746.2214699074,2008-10-25,05:18:55
39.998328,116.154505,0,2192,39746.2215277778,2008-10-25,05:19:00
39.998296,116.154447,0,2195,39746.2215856481,2008-10-25,05:19:05
39.998272,116.154381,0,2193,39746.2216435185,2008-10-25,05:19:10
39.998247,116.154347,0,2188,39746.2217013889,2008-10-25,05:19:15
39.998226,116.154315,0,2185,39746.2217592593,2008-10-25,05:19:20
39.998202,116.154257,0,2185,39746.2218171296,2008-10-25,05:19:25
39.998166,116.154195,0,2186,39746.221875,2008-10-25,05:19:30
39.998134,116.154121,0,2187,39746.2219328704,2008-10-25,05:19:35
39.998094,116.154053,0,2190,39746.2219907407,2008-10-25,05:19:40
39.998075,116.153997,0,2192,39746.2220486111,2008-10-25,05:19:45
39.998053,116.153978,0,2192,39746.2221064815,2008-10-25,05:19:50
39.99805,116.153962,0,2192,39746.2221643519,2008-10-25,05:19:55
39.998047,116.153952,0,2192,39746.2222222222,2008-10-25,05:20:00
39.998027,116.15391,0,2191,39746.2222800926,2008-10-25,05:20:05
39.998006,116.153848,0,2192,39746.222337963,2008-10-25,05:20:10
39.997984,116.153791,0,2191,39746.2223958333,2008-10-25,05:20:15
39.997959,116.153717,0,2192,39746.2224537037,2008-10-25,05:20:20
39.997918,116.153664,0,2195,39746.2225115741,2008-10-25,05:20:25
39.997889,116.153597,0,2195,39746.2225694444,2008-10-25,05:20:30
39.99786,116.153539,0,2200,39746.2226273148,2008-10-25,05:20:35
39.997825,116.15348,0,2203,39746.2226851852,2008-10-25,05:20:40
39.997787,116.153412,0,2205,39746.2227430556,2008-10-25,05:20:45
39.997752,116.15335,0,2208,39746.2228009259,2008-10-25,05:20:50
39.99773,116.153295,0,2212,39746.2228587963,2008-10-25,05:20:55
39.997726,116.153236,0,2216,39746.2229166667,2008-10-25,05:21:00
39.997711,116.153209,0,2220,39746.222974537,2008-10-25,05:21:05
39.997688,116.15316,0,2220,39746.2230324074,2008-10-25,05:21:10
39.997687,116.153129,0,2224,39746.2230902778,2008-10-25,05:21:15
39.997692,116.153131,0,2225,39746.2231481481,2008-10-25,05:21:20
39.997692,116.153132,0,2225,39746.2232060185,2008-10-25,05:21:25
39.997692,116.153132,0,2225,39746.2232407407,2008-10-25,05:21:28
39.997687,116.153129,0,2226,39746.2232638889,2008-10-25,05:21:30
39.997675,116.153115,0,2227,39746.2233217593,2008-10-25,05:21:35
39.997673,116.153114,0,2227,39746.2233796296,2008-10-25,05:21:40
39.997672,116.153115,0,2227,39746.2234375,2008-10-25,05:21:45
39.997672,116.153115,0,2227,39746.2234953704,2008-10-25,05:21:50
39.997672,116.153115,0,2227,39746.2235300926,2008-10-25,05:21:53
39.997674,116.153107,0,2228,39746.2235532407,2008-10-25,05:21:55
39.997662,116.153081,0,2227,39746.2236111111,2008-10-25,05:22:00
39.997653,116.153055,0,2228,39746.2236689815,2008-10-25,05:22:05
39.997639,116.153029,0,2230,39746.2237268519,2008-10-25,05:22:10
39.997639,116.152992,0,2234,39746.2237847222,2008-10-25,05:22:15
39.99763,116.152963,0,2236,39746.2238425926,2008-10-25,05:22:20
39.997629,116.152925,0,2238,39746.223900463,2008-10-25,05:22:25
39.997631,116.152896,0,2240,39746.2239583333,2008-10-25,05:22:30
39.997613,116.152842,0,2242,39746.2240162037,2008-10-25,05:22:35
39.997609,116.152789,0,2242,39746.2240740741,2008-10-25,05:22:40
39.997601,116.152743,0,2244,39746.2241319444,2008-10-25,05:22:45
39.997579,116.152709,0,2246,39746.2241898148,2008-10-25,05:22:50
39.997555,116.152657,0,2249,39746.2242476852,2008-10-25,05:22:55
39.997545,116.152591,0,2249,39746.2243055556,2008-10-25,05:23:00
39.997517,116.152544,0,2252,39746.2243634259,2008-10-25,05:23:05
39.997477,116.152505,0,2253,39746.2244212963,2008-10-25,05:23:10
39.997427,116.152453,0,2255,39746.2244791667,2008-10-25,05:23:15
39.997397,116.152431,0,2255,39746.224537037,2008-10-25,05:23:20
39.997388,116.152404,0,2254,39746.2245949074,2008-10-25,05:23:25
39.997339,116.152352,0,2255,39746.2246527778,2008-10-25,05:23:30
39.997321,116.152323,0,2255,39746.2247106481,2008-10-25,05:23:35
39.997303,116.152286,0,2255,39746.2247685185,2008-10-25,05:23:40
39.997302,116.152257,0,2255,39746.2248263889,2008-10-25,05:23:45
39.9973,116.152246,0,2255,39746.2248842593,2008-10-25,05:23:50
39.997281,116.152198,0,2255,39746.2249421296,2008-10-25,05:23:55
39.997259,116.152128,0,2255,39746.225,2008-10-25,05:24:00
39.997233,116.152058,0,2255,39746.2250578704,2008-10-25,05:24:05
39.997232,116.151986,0,2256,39746.2251157407,2008-10-25,05:24:10
39.99724,116.151914,0,2259,39746.2251736111,2008-10-25,05:24:15
39.997245,116.151843,0,2261,39746.2252314815,2008-10-25,05:24:20
39.99726,116.151774,0,2262,39746.2252893519,2008-10-25,05:24:25
39.997256,116.151716,0,2265,39746.2253472222,2008-10-25,05:24:30
39.997252,116.151648,0,2264,39746.2254050926,2008-10-25,05:24:35
39.997244,116.151574,0,2264,39746.225462963,2008-10-25,05:24:40
39.997234,116.151504,0,2266,39746.2255208333,2008-10-25,05:24:45
39.997215,116.15144,0,2268,39746.2255787037,2008-10-25,05:24:50
39.997203,116.151375,0,2270,39746.2256365741,2008-10-25,05:24:55
39.997181,116.151329,0,2267,39746.2256944444,2008-10-25,05:25:00
39.997168,116.151317,0,2266,39746.2257523148,2008-10-25,05:25:05
39.997168,116.151317,0,2266,39746.225787037,2008-10-25,05:25:08
39.997166,116.151316,0,2265,39746.2258101852,2008-10-25,05:25:10
39.997169,116.151326,0,2264,39746.2258680556,2008-10-25,05:25:15
39.997174,116.151341,0,2264,39746.2259259259,2008-10-25,05:25:20
39.997189,116.151331,0,2266,39746.2259837963,2008-10-25,05:25:25
39.997192,116.151322,0,2267,39746.2260416667,2008-10-25,05:25:30
39.997193,116.15132,0,2267,39746.226099537,2008-10-25,05:25:35
39.997193,116.151319,0,2268,39746.2261574074,2008-10-25,05:25:40
39.997193,116.151319,0,2268,39746.2262152778,2008-10-25,05:25:45
39.997193,116.15132,0,2267,39746.2262731481,2008-10-25,05:25:50
39.99719,116.151325,0,2267,39746.2263310185,2008-10-25,05:25:55
39.997184,116.151332,0,2268,39746.2263888889,2008-10-25,05:26:00
39.997183,116.151333,0,2268,39746.2264467593,2008-10-25,05:26:05
39.997183,116.151334,0,2268,39746.2265046296,2008-10-25,05:26:10
39.997183,116.151335,0,2268,39746.2265625,2008-10-25,05:26:15
39.997183,116.151335,0,2268,39746.2265972222,2008-10-25,05:26:18
39.997182,116.151334,0,2268,39746.2266203704,2008-10-25,05:26:20
39.997166,116.151333,0,2267,39746.2266782407,2008-10-25,05:26:25
39.997156,116.151339,0,2265,39746.2267361111,2008-10-25,05:26:30
39.997156,116.15134,0,2265,39746.2267939815,2008-10-25,05:26:35
39.997156,116.151338,0,2265,39746.2268518518,2008-10-25,05:26:40
39.997156,116.151339,0,2265,39746.2269097222,2008-10-25,05:26:45
39.997156,116.151339,0,2265,39746.2269444444,2008-10-25,05:26:48
39.997155,116.151336,0,2265,39746.2269675926,2008-10-25,05:26:50
39.99715,116.151326,0,2264,39746.227025463,2008-10-25,05:26:55
39.997147,116.151317,0,2263,39746.2270833333,2008-10-25,05:27:00
39.997144,116.151309,0,2262,39746.2271412037,2008-10-25,05:27:05
39.997145,116.151305,0,2261,39746.2271990741,2008-10-25,05:27:10
39.997145,116.151303,0,2261,39746.2272569444,2008-10-25,05:27:15
39.997141,116.15131,0,2260,39746.2273148148,2008-10-25,05:27:20
39.997142,116.151307,0,2259,39746.2273726852,2008-10-25,05:27:25
39.997142,116.151306,0,2259,39746.2274305556,2008-10-25,05:27:30
39.997143,116.151304,0,2259,39746.2274884259,2008-10-25,05:27:35
39.997006,116.151082,0,2246,39746.2375,2008-10-25,05:42:00
39.996966,116.151023,0,2246,39746.2375578704,2008-10-25,05:42:05
39.996975,116.150937,0,2245,39746.2376157407,2008-10-25,05:42:10
39.99695,116.150885,0,2242,39746.2376736111,2008-10-25,05:42:15
39.996936,116.150822,0,2238,39746.2377314815,2008-10-25,05:42:20
39.996967,116.150704,0,2236,39746.2377893519,2008-10-25,05:42:25
39.996963,116.150645,0,2234,39746.2378472222,2008-10-25,05:42:30
39.996942,116.150569,0,2232,39746.2379050926,2008-10-25,05:42:35
39.996954,116.150478,0,2233,39746.237962963,2008-10-25,05:42:40
39.996949,116.1504,0,2232,39746.2380208333,2008-10-25,05:42:45
39.996938,116.150312,0,2230,39746.2380787037,2008-10-25,05:42:50
39.996934,116.150248,0,2227,39746.2381365741,2008-10-25,05:42:55
39.996932,116.150165,0,2226,39746.2381944444,2008-10-25,05:43:00
39.996935,116.150084,0,2228,39746.2382523148,2008-10-25,05:43:05
39.99693,116.150008,0,2225,39746.2383101852,2008-10-25,05:43:10
39.996936,116.149912,0,2227,39746.2383680556,2008-10-25,05:43:15
39.99693,116.149819,0,2227,39746.2384259259,2008-10-25,05:43:20
39.996918,116.149742,0,2230,39746.2384837963,2008-10-25,05:43:25
39.996892,116.149672,0,2229,39746.2385416667,2008-10-25,05:43:30
39.996879,116.149592,0,2227,39746.238599537,2008-10-25,05:43:35
39.996841,116.149553,0,2226,39746.2386574074,2008-10-25,05:43:40
39.99679,116.149517,0,2224,39746.2387152778,2008-10-25,05:43:45
39.996743,116.149481,0,2218,39746.2387731481,2008-10-25,05:43:50
39.996693,116.149447,0,2216,39746.2388310185,2008-10-25,05:43:55
39.996625,116.149418,0,2214,39746.2388888889,2008-10-25,05:44:00
39.996576,116.149373,0,2212,39746.2389467593,2008-10-25,05:44:05
39.996504,116.149343,0,2217,39746.2390046296,2008-10-25,05:44:10
39.996465,116.149296,0,2219,39746.2390625,2008-10-25,05:44:15
39.996392,116.149245,0,2223,39746.2391203704,2008-10-25,05:44:20
39.996304,116.149172,0,2226,39746.2391666667,2008-10-25,05:44:24
39.996242,116.149112,0,2227,39746.239224537,2008-10-25,05:44:29
39.996175,116.149053,0,2230,39746.2392824074,2008-10-25,05:44:34
39.996112,116.148992,0,2232,39746.2393402778,2008-10-25,05:44:39
39.996073,116.148921,0,2231,39746.2393981481,2008-10-25,05:44:44
39.995984,116.148866,0,2235,39746.2394560185,2008-10-25,05:44:49
39.995932,116.148814,0,2238,39746.2395138889,2008-10-25,05:44:54
39.995899,116.148742,0,2242,39746.2395717593,2008-10-25,05:44:59
39.995879,116.148658,0,2242,39746.2396296296,2008-10-25,05:45:04
39.995859,116.148588,0,2243,39746.2396875,2008-10-25,05:45:09
39.995839,116.148526,0,2245,39746.2397453704,2008-10-25,05:45:14
39.995846,116.14842,0,2243,39746.2398032407,2008-10-25,05:45:19
39.995839,116.148342,0,2241,39746.2398611111,2008-10-25,05:45:24
39.995828,116.14826,0,2238,39746.2399189815,2008-10-25,05:45:29
39.995803,116.148201,0,2241,39746.2399768519,2008-10-25,05:45:34
39.99576,116.148131,0,2244,39746.2400347222,2008-10-25,05:45:39
39.995731,116.148059,0,2247,39746.2400925926,2008-10-25,05:45:44
39.99568,116.147986,0,2251,39746.240150463,2008-10-25,05:45:49
39.99565,116.147895,0,2253,39746.2402083333,2008-10-25,05:45:54
39.995624,116.1478,0,2254,39746.2402662037,2008-10-25,05:45:59
39.995594,116.147746,0,2257,39746.2403240741,2008-10-25,05:46:04
39.995571,116.147683,0,2261,39746.2403819444,2008-10-25,05:46:09
39.995534,116.147624,0,2266,39746.2404398148,2008-10-25,05:46:14
39.99551,116.147565,0,2272,39746.2404976852,2008-10-25,05:46:19
39.995495,116.147501,0,2278,39746.2405555556,2008-10-25,05:46:24
39.995444,116.147435,0,2280,39746.2406134259,2008-10-25,05:46:29
39.995417,116.147383,0,2283,39746.2406712963,2008-10-25,05:46:34
39.995392,116.147331,0,2284,39746.2407291667,2008-10-25,05:46:39
39.995356,116.147261,0,2281,39746.240787037,2008-10-25,05:46:44
39.995331,116.147219,0,2280,39746.2408449074,2008-10-25,05:46:49
39.995302,116.14717,0,2280,39746.2409027778,2008-10-25,05:46:54
39.995213,116.147157,0,2283,39746.2409606481,2008-10-25,05:46:59
39.99515,116.147169,0,2283,39746.2410185185,2008-10-25,05:47:04
39.995084,116.147169,0,2282,39746.2410763889,2008-10-25,05:47:09
39.995025,116.147188,0,2281,39746.2411342593,2008-10-25,05:47:14
39.994945,116.147209,0,2279,39746.2411921296,2008-10-25,05:47:19
39.994894,116.147229,0,2280,39746.24125,2008-10-25,05:47:24
39.994846,116.147252,0,2278,39746.2413078704,2008-10-25,05:47:29
39.994778,116.147255,0,2278,39746.2413657407,2008-10-25,05:47:34
39.994728,116.147251,0,2279,39746.2414236111,2008-10-25,05:47:39
39.994683,116.147248,0,2279,39746.2414814815,2008-10-25,05:47:44
39.994629,116.147229,0,2278,39746.2415393519,2008-10-25,05:47:49
39.994573,116.147234,0,2283,39746.2415972222,2008-10-25,05:47:54
39.994528,116.147252,0,2284,39746.2416550926,2008-10-25,05:47:59
39.994498,116.14726,0,2287,39746.241712963,2008-10-25,05:48:04
39.994447,116.147285,0,2288,39746.2417708333,2008-10-25,05:48:09
39.994403,116.147311,0,2290,39746.2418287037,2008-10-25,05:48:14
39.994351,116.147339,0,2293,39746.2418865741,2008-10-25,05:48:19
39.994296,116.147377,0,2298,39746.2419444444,2008-10-25,05:48:24
39.994227,116.147401,0,2303,39746.2420023148,2008-10-25,05:48:29
39.994169,116.147429,0,2307,39746.2420601852,2008-10-25,05:48:34
39.99411,116.147443,0,2308,39746.2421180556,2008-10-25,05:48:39
39.99406,116.14743,0,2310,39746.2421759259,2008-10-25,05:48:44
39.993995,116.147419,0,2311,39746.2422337963,2008-10-25,05:48:49
39.993974,116.147416,0,2310,39746.2422916667,2008-10-25,05:48:54
39.993966,116.14741,0,2310,39746.242349537,2008-10-25,05:48:59
39.993966,116.14741,0,2310,39746.2423842593,2008-10-25,05:49:02
39.993966,116.147409,0,2310,39746.2424074074,2008-10-25,05:49:04
39.993957,116.147391,0,2307,39746.2424652778,2008-10-25,05:49:09
39.993963,116.147404,0,2303,39746.2425231481,2008-10-25,05:49:14
39.993969,116.147421,0,2301,39746.2425810185,2008-10-25,05:49:19
39.993969,116.147421,0,2301,39746.2426157407,2008-10-25,05:49:22
39.993963,116.147416,0,2301,39746.2426388889,2008-10-25,05:49:24
39.99394,116.14738,0,2304,39746.2426967593,2008-10-25,05:49:29
39.993908,116.147351,0,2307,39746.2427546296,2008-10-25,05:49:34
39.993879,116.147311,0,2309,39746.2428125,2008-10-25,05:49:39
39.993813,116.147272,0,2308,39746.2428703704,2008-10-25,05:49:44
39.993794,116.147246,0,2309,39746.2429282407,2008-10-25,05:49:49
39.993776,116.147213,0,2311,39746.2429861111,2008-10-25,05:49:54
39.993739,116.147167,0,2313,39746.2430439815,2008-10-25,05:49:59
39.993704,116.147131,0,2314,39746.2431018518,2008-10-25,05:50:04
39.993671,116.147086,0,2316,39746.2431597222,2008-10-25,05:50:09
39.993636,116.14706,0,2319,39746.2432175926,2008-10-25,05:50:14
39.993585,116.147027,0,2321,39746.243275463,2008-10-25,05:50:19
39.993524,116.147057,0,2319,39746.2433333333,2008-10-25,05:50:24
39.993508,116.147054,0,2318,39746.2433912037,2008-10-25,05:50:29
39.993503,116.14705,0,2318,39746.2434490741,2008-10-25,05:50:34
39.993502,116.147049,0,2318,39746.2435069444,2008-10-25,05:50:39
39.993502,116.147049,0,2318,39746.2435416667,2008-10-25,05:50:42
39.993504,116.14705,0,2318,39746.2435648148,2008-10-25,05:50:44
39.993475,116.147039,0,2320,39746.2436226852,2008-10-25,05:50:49
39.993443,116.147026,0,2320,39746.2436805556,2008-10-25,05:50:54
39.993414,116.147024,0,2320,39746.2437384259,2008-10-25,05:50:59
39.993387,116.146996,0,2320,39746.2437962963,2008-10-25,05:51:04
39.993354,116.146944,0,2322,39746.2438541667,2008-10-25,05:51:09
39.993323,116.146906,0,2325,39746.243912037,2008-10-25,05:51:14
39.993318,116.146893,0,2326,39746.2439699074,2008-10-25,05:51:19
39.993284,116.146843,0,2328,39746.2440277778,2008-10-25,05:51:24
39.993263,116.14678,0,2329,39746.2440856481,2008-10-25,05:51:29
39.993241,116.146726,0,2330,39746.2441435185,2008-10-25,05:51:34
39.993231,116.146681,0,2332,39746.2442013889,2008-10-25,05:51:39
39.993219,116.146628,0,2334,39746.2442592593,2008-10-25,05:51:44
39.993217,116.146579,0,2335,39746.2443171296,2008-10-25,05:51:49
39.99321,116.146528,0,2338,39746.244375,2008-10-25,05:51:54
39.993191,116.146484,0,2341,39746.2444328704,2008-10-25,05:51:59
39.993192,116.146403,0,2342,39746.2444907407,2008-10-25,05:52:04
39.993184,116.146337,0,2347,39746.2445486111,2008-10-25,05:52:09
39.993171,116.146298,0,2349,39746.2446064815,2008-10-25,05:52:14
39.993162,116.146234,0,2351,39746.2446643518,2008-10-25,05:52:19
39.99314,116.146194,0,2355,39746.2447222222,2008-10-25,05:52:24
39.99313,116.146163,0,2357,39746.2447800926,2008-10-25,05:52:29
39.993107,116.146132,0,2364,39746.244837963,2008-10-25,05:52:34
39.993079,116.146134,0,2362,39746.2448958333,2008-10-25,05:52:39
39.993072,116.146137,0,2362,39746.2449537037,2008-10-25,05:52:44
39.99307,116.146135,0,2363,39746.2450115741,2008-10-25,05:52:49
39.99307,116.146135,0,2363,39746.2450462963,2008-10-25,05:52:52
39.993068,116.146134,0,2363,39746.2450694444,2008-10-25,05:52:54
39.993066,116.146122,0,2363,39746.2451273148,2008-10-25,05:52:59
39.99307,116.146111,0,2362,39746.2451851852,2008-10-25,05:53:04
39.993069,116.146103,0,2362,39746.2452430556,2008-10-25,05:53:09
39.993068,116.146098,0,2362,39746.2453009259,2008-10-25,05:53:14
39.993066,116.146098,0,2362,39746.2453587963,2008-10-25,05:53:19
39.993065,116.146102,0,2363,39746.2454166667,2008-10-25,05:53:24
39.993066,116.146103,0,2363,39746.245474537,2008-10-25,05:53:29
39.993066,116.146103,0,2363,39746.2455324074,2008-10-25,05:53:34
39.993066,116.146104,0,2363,39746.2455902778,2008-10-25,05:53:39
39.993066,116.146104,0,2363,39746.2456481481,2008-10-25,05:53:44
39.993066,116.146104,0,2363,39746.2457060185,2008-10-25,05:53:49
39.993066,116.146104,0,2363,39746.2457638889,2008-10-25,05:53:54
39.993066,116.146104,0,2363,39746.2458217593,2008-10-25,05:53:59
39.993066,116.146104,0,2363,39746.2458796296,2008-10-25,05:54:04
39.993066,116.146105,0,2363,39746.2459375,2008-10-25,05:54:09
39.993067,116.146105,0,2363,39746.2459953704,2008-10-25,05:54:14
39.993067,116.146105,0,2363,39746.2460532407,2008-10-25,05:54:19
39.993067,116.146104,0,2363,39746.2461111111,2008-10-25,05:54:24
39.993068,116.146104,0,2363,39746.2461689815,2008-10-25,05:54:29
39.993068,116.146105,0,2363,39746.2462268519,2008-10-25,05:54:34
39.993068,116.146105,0,2363,39746.2462847222,2008-10-25,05:54:39
39.993068,116.146105,0,2363,39746.2463425926,2008-10-25,05:54:44
39.993069,116.146105,0,2363,39746.246400463,2008-10-25,05:54:49
39.993069,116.146105,0,2363,39746.2464583333,2008-10-25,05:54:54
39.993069,116.146105,0,2363,39746.2465162037,2008-10-25,05:54:59
39.993068,116.146106,0,2363,39746.2465740741,2008-10-25,05:55:04
39.993068,116.146106,0,2363,39746.2466087963,2008-10-25,05:55:07
39.993069,116.146107,0,2363,39746.2466319444,2008-10-25,05:55:09
39.993067,116.146096,0,2363,39746.2466898148,2008-10-25,05:55:14
39.993058,116.146054,0,2368,39746.2467476852,2008-10-25,05:55:19
39.993051,116.146004,0,2375,39746.2468055556,2008-10-25,05:55:24
39.993035,116.145968,0,2380,39746.2468634259,2008-10-25,05:55:29
39.993032,116.145906,0,2386,39746.2469212963,2008-10-25,05:55:34
39.993016,116.145859,0,2393,39746.2469791667,2008-10-25,05:55:39
39.992997,116.145812,0,2398,39746.247037037,2008-10-25,05:55:44
39.99297,116.145753,0,2403,39746.2470949074,2008-10-25,05:55:49
39.992954,116.145699,0,2406,39746.2471527778,2008-10-25,05:55:54
39.992939,116.145667,0,2408,39746.2472106481,2008-10-25,05:55:59
39.9929,116.145619,0,2413,39746.2472685185,2008-10-25,05:56:04
39.992855,116.145582,0,2417,39746.2473263889,2008-10-25,05:56:09
39.99281,116.145581,0,2422,39746.2473842593,2008-10-25,05:56:14
39.99277,116.145543,0,2424,39746.2474421296,2008-10-25,05:56:19
39.99273,116.14551,0,2423,39746.2475,2008-10-25,05:56:24
39.992676,116.145475,0,2427,39746.2475578704,2008-10-25,05:56:29
39.992622,116.145444,0,2428,39746.2476157407,2008-10-25,05:56:34
39.992577,116.145409,0,2430,39746.2476736111,2008-10-25,05:56:39
39.992512,116.145381,0,2432,39746.2477314815,2008-10-25,05:56:44
39.992456,116.145353,0,2430,39746.2477893519,2008-10-25,05:56:49
39.992679,116.145208,0,2397,39746.2513194444,2008-10-25,06:01:54
39.992745,116.145231,0,2402,39746.2513773148,2008-10-25,06:01:59
39.992804,116.145281,0,2402,39746.2514351852,2008-10-25,06:02:04
39.992876,116.145347,0,2409,39746.2514814815,2008-10-25,06:02:08
39.992924,116.145362,0,2415,39746.2515393518,2008-10-25,06:02:13
39.992974,116.145361,0,2418,39746.2515972222,2008-10-25,06:02:18
39.993038,116.145339,0,2426,39746.2516550926,2008-10-25,06:02:23
39.993112,116.145314,0,2433,39746.251712963,2008-10-25,06:02:28
39.993154,116.145321,0,2437,39746.2517708333,2008-10-25,06:02:33
39.993187,116.145342,0,2442,39746.2518287037,2008-10-25,06:02:38
39.993234,116.145372,0,2444,39746.2518865741,2008-10-25,06:02:43
39.993271,116.145402,0,2446,39746.2519444444,2008-10-25,06:02:48
39.993303,116.14544,0,2449,39746.2520023148,2008-10-25,06:02:53
39.993319,116.145462,0,2449,39746.2520601852,2008-10-25,06:02:58
39.99332,116.145456,0,2448,39746.2521180556,2008-10-25,06:03:03
39.993326,116.145463,0,2450,39746.2521759259,2008-10-25,06:03:08
39.993324,116.145463,0,2452,39746.2522337963,2008-10-25,06:03:13
39.993324,116.145463,0,2453,39746.2522916667,2008-10-25,06:03:18
39.993325,116.145463,0,2453,39746.252349537,2008-10-25,06:03:23
39.993325,116.145463,0,2453,39746.2524074074,2008-10-25,06:03:28
39.993325,116.145463,0,2453,39746.2524652778,2008-10-25,06:03:33
39.993325,116.145463,0,2453,39746.2525231481,2008-10-25,06:03:38
39.993325,116.145463,0,2453,39746.2525810185,2008-10-25,06:03:43
39.993324,116.145463,0,2453,39746.2526388889,2008-10-25,06:03:48
39.993324,116.145463,0,2453,39746.2526736111,2008-10-25,06:03:51
39.993321,116.145465,0,2453,39746.2526967593,2008-10-25,06:03:53
39.993334,116.145493,0,2448,39746.2527546296,2008-10-25,06:03:58
39.993349,116.145526,0,2450,39746.2528125,2008-10-25,06:04:03
39.993354,116.145593,0,2451,39746.2528703704,2008-10-25,06:04:08
39.993344,116.145627,0,2450,39746.2529282407,2008-10-25,06:04:13
39.99334,116.14564,0,2450,39746.2529861111,2008-10-25,06:04:18
39.993305,116.145639,0,2451,39746.2530439815,2008-10-25,06:04:23
39.993281,116.145617,0,2451,39746.2531018518,2008-10-25,06:04:28
39.993259,116.145571,0,2449,39746.2531597222,2008-10-25,06:04:33
39.993224,116.14554,0,2451,39746.2532175926,2008-10-25,06:04:38
39.993218,116.145517,0,2451,39746.253275463,2008-10-25,06:04:43
39.993222,116.145513,0,2449,39746.2533333333,2008-10-25,06:04:48
39.993221,116.145513,0,2448,39746.2533912037,2008-10-25,06:04:53
39.993221,116.145513,0,2448,39746.2534490741,2008-10-25,06:04:58
39.993221,116.145513,0,2448,39746.2535069444,2008-10-25,06:05:03
39.99322,116.145512,0,2448,39746.2535648148,2008-10-25,06:05:08
39.99322,116.145512,0,2448,39746.2536226852,2008-10-25,06:05:13
39.99322,116.145512,0,2448,39746.2536805556,2008-10-25,06:05:18
39.993219,116.145511,0,2448,39746.2537384259,2008-10-25,06:05:23
39.993219,116.145511,0,2448,39746.2537962963,2008-10-25,06:05:28
39.993219,116.145511,0,2449,39746.2538541667,2008-10-25,06:05:33
39.993219,116.14551,0,2449,39746.253912037,2008-10-25,06:05:38
39.993218,116.14551,0,2449,39746.2539699074,2008-10-25,06:05:43
39.993218,116.145509,0,2449,39746.2540277778,2008-10-25,06:05:48
39.993218,116.145509,0,2449,39746.2540856482,2008-10-25,06:05:53
39.993218,116.145509,0,2449,39746.2541435185,2008-10-25,06:05:58
39.993218,116.145509,0,2449,39746.2542013889,2008-10-25,06:06:03
39.993218,116.14551,0,2449,39746.2542592593,2008-10-25,06:06:08
39.993217,116.145509,0,2449,39746.2543171296,2008-10-25,06:06:13
39.993217,116.145509,0,2449,39746.2543518519,2008-10-25,06:06:16
39.99322,116.145511,0,2449,39746.254375,2008-10-25,06:06:18
39.993221,116.145535,0,2450,39746.2544328704,2008-10-25,06:06:23
39.993223,116.145557,0,2452,39746.2544907407,2008-10-25,06:06:28
39.993238,116.145565,0,2450,39746.2545486111,2008-10-25,06:06:33
39.993255,116.145566,0,2449,39746.2546064815,2008-10-25,06:06:38
39.993259,116.145565,0,2448,39746.2546643519,2008-10-25,06:06:43
39.993257,116.145565,0,2448,39746.2547222222,2008-10-25,06:06:48
39.993254,116.145565,0,2448,39746.2547800926,2008-10-25,06:06:53
39.993053,116.145397,0,2467,39746.2787731481,2008-10-25,06:41:26
39.992987,116.145399,0,2465,39746.2788310185,2008-10-25,06:41:31
39.992913,116.145373,0,2460,39746.2788888889,2008-10-25,06:41:36
39.992847,116.145325,0,2458,39746.2789467593,2008-10-25,06:41:41
39.992808,116.145282,0,2457,39746.2790046296,2008-10-25,06:41:46
39.992756,116.145248,0,2453,39746.2790625,2008-10-25,06:41:51
39.992719,116.145191,0,2449,39746.2791203704,2008-10-25,06:41:56
39.992663,116.145189,0,2447,39746.2791782407,2008-10-25,06:42:01
39.992608,116.145169,0,2445,39746.2792361111,2008-10-25,06:42:06
39.992566,116.145141,0,2442,39746.2792939815,2008-10-25,06:42:11
39.992504,116.145097,0,2438,39746.2793518519,2008-10-25,06:42:16
39.992444,116.14507,0,2432,39746.2794097222,2008-10-25,06:42:21
39.992383,116.145054,0,2428,39746.2794675926,2008-10-25,06:42:26
39.992334,116.145087,0,2427,39746.279525463,2008-10-25,06:42:31
39.992309,116.145181,0,2420,39746.2795833333,2008-10-25,06:42:36
39.99233,116.145241,0,2415,39746.2796412037,2008-10-25,06:42:41
39.992391,116.145287,0,2410,39746.2796990741,2008-10-25,06:42:46
39.992433,116.145326,0,2405,39746.2797569444,2008-10-25,06:42:51
39.992488,116.145354,0,2400,39746.2798148148,2008-10-25,06:42:56
39.992547,116.145381,0,2395,39746.2798726852,2008-10-25,06:43:01
39.992602,116.145409,0,2390,39746.2799305556,2008-10-25,06:43:06
39.992651,116.145436,0,2392,39746.2799884259,2008-10-25,06:43:11
39.9927,116.145458,0,2387,39746.2800462963,2008-10-25,06:43:16
39.992756,116.145493,0,2380,39746.2801041667,2008-10-25,06:43:21
39.992804,116.145526,0,2377,39746.280162037,2008-10-25,06:43:26
39.992856,116.145563,0,2374,39746.2802199074,2008-10-25,06:43:31
39.992916,116.145618,0,2371,39746.2802777778,2008-10-25,06:43:36
39.992965,116.145676,0,2365,39746.2803356481,2008-10-25,06:43:41
39.992997,116.145729,0,2359,39746.2803935185,2008-10-25,06:43:46
39.993022,116.145803,0,2355,39746.2804513889,2008-10-25,06:43:51
39.993054,116.145877,0,2350,39746.2805092593,2008-10-25,06:43:56
39.993079,116.14596,0,2348,39746.2805671296,2008-10-25,06:44:01
39.993097,116.146064,0,2347,39746.280625,2008-10-25,06:44:06
39.993128,116.146138,0,2349,39746.2806828704,2008-10-25,06:44:11
39.993167,116.146201,0,2346,39746.2807407407,2008-10-25,06:44:16
39.993195,116.146312,0,2344,39746.2807986111,2008-10-25,06:44:21
39.993223,116.146409,0,2340,39746.2808564815,2008-10-25,06:44:26
39.993229,116.146497,0,2339,39746.2809143519,2008-10-25,06:44:31
39.993235,116.146589,0,2339,39746.2809722222,2008-10-25,06:44:36
39.993244,116.146685,0,2338,39746.2810300926,2008-10-25,06:44:41
39.993254,116.146769,0,2331,39746.281087963,2008-10-25,06:44:46
39.993266,116.146831,0,2323,39746.2811458333,2008-10-25,06:44:51
39.993305,116.146905,0,2317,39746.2812037037,2008-10-25,06:44:56
39.993356,116.146962,0,2313,39746.2812615741,2008-10-25,06:45:01
39.993404,116.147024,0,2312,39746.2813194444,2008-10-25,06:45:06
39.99346,116.147056,0,2312,39746.2813773148,2008-10-25,06:45:11
39.993505,116.147079,0,2315,39746.2814351852,2008-10-25,06:45:16
39.993568,116.147107,0,2310,39746.2814930556,2008-10-25,06:45:21
39.993633,116.147147,0,2302,39746.2815509259,2008-10-25,06:45:26
39.993696,116.147174,0,2295,39746.2816087963,2008-10-25,06:45:31
39.993748,116.14722,0,2291,39746.2816666667,2008-10-25,06:45:36
39.993812,116.14727,0,2287,39746.281724537,2008-10-25,06:45:41
39.993869,116.147323,0,2283,39746.2817824074,2008-10-25,06:45:46
39.993923,116.147363,0,2280,39746.2818402778,2008-10-25,06:45:51
39.993983,116.147429,0,2277,39746.2818981481,2008-10-25,06:45:56
39.994047,116.14745,0,2279,39746.2819560185,2008-10-25,06:46:01
39.994114,116.147475,0,2279,39746.2820138889,2008-10-25,06:46:06
39.99417,116.147473,0,2281,39746.2820717593,2008-10-25,06:46:11
39.994231,116.147442,0,2282,39746.2821296296,2008-10-25,06:46:16
39.99429,116.147405,0,2279,39746.2821875,2008-10-25,06:46:21
39.994345,116.147367,0,2277,39746.2822453704,2008-10-25,06:46:26
39.994413,116.14734,0,2273,39746.2823032407,2008-10-25,06:46:31
39.994472,116.147302,0,2269,39746.2823611111,2008-10-25,06:46:36
39.994525,116.147288,0,2262,39746.2824189815,2008-10-25,06:46:41
39.994604,116.14727,0,2253,39746.2824768518,2008-10-25,06:46:46
39.994663,116.147257,0,2245,39746.2825347222,2008-10-25,06:46:51
39.994723,116.14726,0,2241,39746.2825925926,2008-10-25,06:46:56
39.994791,116.147254,0,2247,39746.282650463,2008-10-25,06:47:01
39.994869,116.147259,0,2254,39746.2827083333,2008-10-25,06:47:06
39.994929,116.147259,0,2259,39746.2827662037,2008-10-25,06:47:11
39.994995,116.147249,0,2265,39746.2828240741,2008-10-25,06:47:16
39.995052,116.147216,0,2266,39746.2828819444,2008-10-25,06:47:21
39.995108,116.147203,0,2267,39746.2829398148,2008-10-25,06:47:26
39.995171,116.147185,0,2263,39746.2829976852,2008-10-25,06:47:31
39.995248,116.147188,0,2259,39746.2830555556,2008-10-25,06:47:36
39.995304,116.147208,0,2257,39746.2831134259,2008-10-25,06:47:41
39.995353,116.147256,0,2248,39746.2831712963,2008-10-25,06:47:46
39.99541,116.147293,0,2234,39746.2832291667,2008-10-25,06:47:51
39.995461,116.147346,0,2226,39746.283287037,2008-10-25,06:47:56
39.995503,116.147419,0,2222,39746.2833449074,2008-10-25,06:48:01
39.995535,116.14751,0,2214,39746.2834027778,2008-10-25,06:48:06
39.99557,116.147589,0,2207,39746.2834606481,2008-10-25,06:48:11
39.995597,116.147682,0,2204,39746.2835185185,2008-10-25,06:48:16
39.995623,116.147774,0,2203,39746.2835763889,2008-10-25,06:48:21
39.995664,116.147864,0,2204,39746.2836342593,2008-10-25,06:48:26
39.995699,116.147949,0,2203,39746.2836921296,2008-10-25,06:48:31
39.995734,116.148029,0,2207,39746.28375,2008-10-25,06:48:36
39.99577,116.148097,0,2207,39746.2838078704,2008-10-25,06:48:41
39.995816,116.148153,0,2206,39746.2838657407,2008-10-25,06:48:46
39.995854,116.148239,0,2200,39746.2839236111,2008-10-25,06:48:51
39.995878,116.14833,0,2202,39746.2839814815,2008-10-25,06:48:56
39.995895,116.148383,0,2204,39746.2840393518,2008-10-25,06:49:01
39.995892,116.148373,0,2207,39746.2840972222,2008-10-25,06:49:06
39.995903,116.148432,0,2206,39746.2841550926,2008-10-25,06:49:11
39.99591,116.148519,0,2205,39746.284212963,2008-10-25,06:49:16
39.995924,116.148592,0,2205,39746.2842708333,2008-10-25,06:49:21
39.99594,116.148675,0,2203,39746.2843287037,2008-10-25,06:49:26
39.995964,116.14873,0,2199,39746.2843865741,2008-10-25,06:49:31
39.995988,116.148808,0,2197,39746.2844444444,2008-10-25,06:49:36
39.996022,116.148874,0,2195,39746.2845023148,2008-10-25,06:49:41
39.996071,116.148937,0,2192,39746.2845601852,2008-10-25,06:49:46
39.996118,116.149013,0,2189,39746.2846180556,2008-10-25,06:49:51
39.996177,116.149089,0,2187,39746.2846759259,2008-10-25,06:49:56
39.996239,116.149118,0,2188,39746.2847337963,2008-10-25,06:50:01
39.996298,116.149147,0,2187,39746.2847916667,2008-10-25,06:50:06
39.996351,116.149167,0,2183,39746.284849537,2008-10-25,06:50:11
39.996411,116.149228,0,2178,39746.2849074074,2008-10-25,06:50:16
39.996469,116.149298,0,2175,39746.2849652778,2008-10-25,06:50:21
39.996531,116.149344,0,2174,39746.2850231482,2008-10-25,06:50:26
39.996597,116.1494,0,2173,39746.2850810185,2008-10-25,06:50:31
39.996673,116.149451,0,2173,39746.2851388889,2008-10-25,06:50:36
39.996734,116.149483,0,2171,39746.2851967593,2008-10-25,06:50:41
39.996785,116.149504,0,2175,39746.2852546296,2008-10-25,06:50:46
39.996831,116.149507,0,2180,39746.2853125,2008-10-25,06:50:51
39.996883,116.149545,0,2184,39746.2853703704,2008-10-25,06:50:56
39.99691,116.149567,0,2190,39746.2854282407,2008-10-25,06:51:01
39.996956,116.149594,0,2190,39746.2854861111,2008-10-25,06:51:06
39.996992,116.149667,0,2190,39746.2855439815,2008-10-25,06:51:11
39.997008,116.149744,0,2191,39746.2856018519,2008-10-25,06:51:16
39.997015,116.149827,0,2197,39746.2856597222,2008-10-25,06:51:21
39.997025,116.149908,0,2198,39746.2857175926,2008-10-25,06:51:26
39.997032,116.149995,0,2203,39746.285775463,2008-10-25,06:51:31
39.997023,116.150078,0,2207,39746.2858333333,2008-10-25,06:51:36
39.997026,116.150158,0,2213,39746.2858912037,2008-10-25,06:51:41
39.997018,116.150226,0,2219,39746.2859490741,2008-10-25,06:51:46
39.997017,116.1503,0,2225,39746.2860069444,2008-10-25,06:51:51
39.997006,116.150373,0,2232,39746.2860648148,2008-10-25,06:51:56
39.99699,116.150447,0,2239,39746.2861226852,2008-10-25,06:52:01
39.99698,116.150527,0,2242,39746.2861805556,2008-10-25,06:52:06
39.996975,116.150604,0,2249,39746.2862384259,2008-10-25,06:52:11
39.99697,116.15068,0,2255,39746.2862962963,2008-10-25,06:52:16
39.996971,116.15076,0,2257,39746.2863541667,2008-10-25,06:52:21
39.996969,116.150826,0,2259,39746.286412037,2008-10-25,06:52:26
39.996989,116.150898,0,2256,39746.2864699074,2008-10-25,06:52:31
39.997002,116.150959,0,2255,39746.2865277778,2008-10-25,06:52:36
39.99701,116.151001,0,2256,39746.2865856481,2008-10-25,06:52:41
39.997009,116.151064,0,2259,39746.2866435185,2008-10-25,06:52:46
39.997037,116.151139,0,2260,39746.2867013889,2008-10-25,06:52:51
39.997068,116.15119,0,2260,39746.2867592593,2008-10-25,06:52:56
39.997109,116.151242,0,2255,39746.2868171296,2008-10-25,06:53:01
39.997132,116.151303,0,2255,39746.286875,2008-10-25,06:53:06
39.997173,116.151358,0,2253,39746.2869328704,2008-10-25,06:53:11
39.997217,116.151418,0,2248,39746.2869907407,2008-10-25,06:53:16
39.997247,116.151474,0,2246,39746.2870486111,2008-10-25,06:53:21
39.997276,116.151555,0,2243,39746.2871064815,2008-10-25,06:53:26
39.997283,116.151629,0,2238,39746.2871643519,2008-10-25,06:53:31
39.997278,116.151714,0,2237,39746.2872222222,2008-10-25,06:53:36
39.997274,116.151798,0,2236,39746.2872800926,2008-10-25,06:53:41
39.997269,116.15189,0,2243,39746.287337963,2008-10-25,06:53:46
39.997255,116.151973,0,2247,39746.2873958333,2008-10-25,06:53:51
39.99724,116.15206,0,2249,39746.2874537037,2008-10-25,06:53:56
39.997253,116.15214,0,2248,39746.2875115741,2008-10-25,06:54:01
39.997274,116.152206,0,2248,39746.2875694444,2008-10-25,06:54:06
39.997316,116.152292,0,2245,39746.2876273148,2008-10-25,06:54:11
39.997365,116.15236,0,2242,39746.2876851852,2008-10-25,06:54:16
39.997411,116.152415,0,2235,39746.2877430556,2008-10-25,06:54:21
39.997457,116.152461,0,2232,39746.2878009259,2008-10-25,06:54:26
39.997507,116.152522,0,2230,39746.2878587963,2008-10-25,06:54:31
39.997561,116.152566,0,2229,39746.2879166667,2008-10-25,06:54:36
39.9976,116.15264,0,2225,39746.287974537,2008-10-25,06:54:41
39.997632,116.152725,0,2219,39746.2880324074,2008-10-25,06:54:46
39.997664,116.152825,0,2209,39746.2880902778,2008-10-25,06:54:51
39.997671,116.152913,0,2207,39746.2881481481,2008-10-25,06:54:56
39.99766,116.15301,0,2208,39746.2882060185,2008-10-25,06:55:01
39.997668,116.153117,0,2204,39746.2882638889,2008-10-25,06:55:06
39.997692,116.15327,0,2196,39746.2882986111,2008-10-25,06:55:09
39.997719,116.153397,0,2187,39746.2883333333,2008-10-25,06:55:12
39.997769,116.153507,0,2182,39746.2883796296,2008-10-25,06:55:16
39.997835,116.153602,0,2179,39746.2884375,2008-10-25,06:55:21
39.997882,116.153673,0,2172,39746.2884953704,2008-10-25,06:55:26
39.997926,116.153764,0,2167,39746.2885532407,2008-10-25,06:55:31
39.997951,116.153824,0,2166,39746.2886111111,2008-10-25,06:55:36
39.997996,116.153896,0,2167,39746.2886689815,2008-10-25,06:55:41
39.998051,116.153973,0,2163,39746.2887268519,2008-10-25,06:55:46
39.998096,116.154058,0,2165,39746.2887847222,2008-10-25,06:55:51
39.998133,116.154135,0,2162,39746.2888425926,2008-10-25,06:55:56
39.99817,116.1542,0,2160,39746.288900463,2008-10-25,06:56:01
39.998216,116.154269,0,2157,39746.2889583333,2008-10-25,06:56:06
39.998248,116.154333,0,2157,39746.2890162037,2008-10-25,06:56:11
39.99829,116.154399,0,2153,39746.2890740741,2008-10-25,06:56:16
39.998324,116.154475,0,2152,39746.2891319444,2008-10-25,06:56:21
39.998356,116.154549,0,2154,39746.2891898148,2008-10-25,06:56:26
39.998344,116.154569,0,2158,39746.2892476852,2008-10-25,06:56:31
39.998341,116.154581,0,2159,39746.2893055556,2008-10-25,06:56:36
39.998341,116.154581,0,2159,39746.2893402778,2008-10-25,06:56:39
39.998341,116.154579,0,2159,39746.2893634259,2008-10-25,06:56:41
39.99834,116.154591,0,2161,39746.2894212963,2008-10-25,06:56:46
39.998343,116.154601,0,2161,39746.2894791667,2008-10-25,06:56:51
39.998342,116.1546,0,2161,39746.289537037,2008-10-25,06:56:56
39.998342,116.154599,0,2161,39746.2895949074,2008-10-25,06:57:01
39.998342,116.154599,0,2161,39746.2896527778,2008-10-25,06:57:06
39.998342,116.154599,0,2161,39746.2897106481,2008-10-25,06:57:11
39.998342,116.1546,0,2161,39746.2897685185,2008-10-25,06:57:16
39.998342,116.1546,0,2161,39746.2898263889,2008-10-25,06:57:21
39.998341,116.154599,0,2161,39746.2898842593,2008-10-25,06:57:26
39.998341,116.154599,0,2161,39746.2899421296,2008-10-25,06:57:31
39.998341,116.154599,0,2161,39746.29,2008-10-25,06:57:36
39.998341,116.154599,0,2161,39746.2900578704,2008-10-25,06:57:41
39.998341,116.154599,0,2161,39746.2901157407,2008-10-25,06:57:46
39.998341,116.154599,0,2161,39746.2901736111,2008-10-25,06:57:51
39.998341,116.154599,0,2160,39746.2902314815,2008-10-25,06:57:56
39.998341,116.154599,0,2160,39746.2902662037,2008-10-25,06:57:59
39.998341,116.154599,0,2160,39746.2902893518,2008-10-25,06:58:01
39.998337,116.154627,0,2159,39746.2903472222,2008-10-25,06:58:06
39.998327,116.154725,0,2152,39746.2904050926,2008-10-25,06:58:11
39.998309,116.154804,0,2148,39746.290462963,2008-10-25,06:58:16
39.998285,116.154887,0,2146,39746.2905208333,2008-10-25,06:58:21
39.998268,116.154967,0,2144,39746.2905787037,2008-10-25,06:58:26
39.998255,116.155048,0,2141,39746.2906365741,2008-10-25,06:58:31
39.998262,116.155136,0,2137,39746.2906944444,2008-10-25,06:58:36
39.998286,116.155222,0,2138,39746.2907523148,2008-10-25,06:58:41
39.998318,116.155293,0,2137,39746.2908101852,2008-10-25,06:58:46
39.998343,116.155351,0,2132,39746.2908680556,2008-10-25,06:58:51
39.998358,116.155414,0,2130,39746.2909259259,2008-10-25,06:58:56
39.998356,116.155506,0,2128,39746.2909837963,2008-10-25,06:59:01
39.99834,116.155579,0,2127,39746.2910416667,2008-10-25,06:59:06
39.998314,116.155657,0,2129,39746.291099537,2008-10-25,06:59:11
39.998287,116.155734,0,2132,39746.2911574074,2008-10-25,06:59:16
39.99826,116.155798,0,2130,39746.2912152778,2008-10-25,06:59:21
39.99823,116.155889,0,2127,39746.2912731481,2008-10-25,06:59:26
39.998214,116.155957,0,2124,39746.2913310185,2008-10-25,06:59:31
39.998205,116.156044,0,2121,39746.2913888889,2008-10-25,06:59:36
39.998202,116.156098,0,2116,39746.2914467593,2008-10-25,06:59:41
39.998209,116.156099,0,2117,39746.2915046296,2008-10-25,06:59:46
39.998209,116.156099,0,2117,39746.2915393518,2008-10-25,06:59:49
39.99821,116.156097,0,2117,39746.2915625,2008-10-25,06:59:51
39.998216,116.156087,0,2117,39746.2916203704,2008-10-25,06:59:56
39.998224,116.156074,0,2118,39746.2916782407,2008-10-25,07:00:01
39.998245,116.156071,0,2120,39746.2917361111,2008-10-25,07:00:06
39.998244,116.156091,0,2120,39746.2917939815,2008-10-25,07:00:11
39.998244,116.156153,0,2119,39746.2918518518,2008-10-25,07:00:16
39.998245,116.15623,0,2116,39746.2919097222,2008-10-25,07:00:21
39.998252,116.156305,0,2114,39746.2919675926,2008-10-25,07:00:26
39.99826,116.156405,0,2113,39746.292025463,2008-10-25,07:00:31
39.998267,116.156492,0,2114,39746.2920833333,2008-10-25,07:00:36
39.998253,116.156564,0,2112,39746.2921412037,2008-10-25,07:00:41
39.998233,116.156644,0,2109,39746.2921990741,2008-10-25,07:00:46
39.998219,116.156724,0,2107,39746.2922569444,2008-10-25,07:00:51
39.998208,116.156816,0,2106,39746.2923148148,2008-10-25,07:00:56
39.998198,116.156892,0,2104,39746.2923726852,2008-10-25,07:01:01
39.998182,116.15698,0,2102,39746.2924305556,2008-10-25,07:01:06
39.998161,116.157067,0,2097,39746.2924884259,2008-10-25,07:01:11
39.998127,116.157123,0,2095,39746.2925462963,2008-10-25,07:01:16
39.998095,116.157159,0,2093,39746.2926041667,2008-10-25,07:01:21
39.998041,116.157191,0,2093,39746.292662037,2008-10-25,07:01:26
39.997991,116.157198,0,2090,39746.2927199074,2008-10-25,07:01:31
39.997928,116.157215,0,2087,39746.2927777778,2008-10-25,07:01:36
39.997875,116.157265,0,2086,39746.2928356482,2008-10-25,07:01:41
39.997827,116.157313,0,2080,39746.2928935185,2008-10-25,07:01:46
39.997783,116.157393,0,2072,39746.2929513889,2008-10-25,07:01:51
39.997749,116.15748,0,2067,39746.2930092593,2008-10-25,07:01:56
39.997758,116.157558,0,2066,39746.2930671296,2008-10-25,07:02:01
39.997773,116.157637,0,2064,39746.293125,2008-10-25,07:02:06
39.997778,116.157702,0,2066,39746.2931828704,2008-10-25,07:02:11
39.997794,116.157781,0,2067,39746.2932407407,2008-10-25,07:02:16
39.997797,116.157792,0,2070,39746.2932986111,2008-10-25,07:02:21
39.997797,116.157793,0,2070,39746.2933564815,2008-10-25,07:02:26
39.997797,116.157797,0,2070,39746.2934143519,2008-10-25,07:02:31
39.997798,116.157802,0,2070,39746.2934722222,2008-10-25,07:02:36
39.997798,116.157805,0,2070,39746.2935300926,2008-10-25,07:02:41
39.997798,116.157807,0,2070,39746.293587963,2008-10-25,07:02:46
39.997799,116.157808,0,2071,39746.2936458333,2008-10-25,07:02:51
39.997798,116.157807,0,2071,39746.2937037037,2008-10-25,07:02:56
39.997798,116.157808,0,2071,39746.2937615741,2008-10-25,07:03:01
39.997798,116.157808,0,2071,39746.2938194444,2008-10-25,07:03:06
39.997798,116.157808,0,2071,39746.2938773148,2008-10-25,07:03:11
39.997799,116.157808,0,2071,39746.2939351852,2008-10-25,07:03:16
39.997799,116.157808,0,2071,39746.2939699074,2008-10-25,07:03:19
39.997799,116.15781,0,2071,39746.2939930556,2008-10-25,07:03:21
39.997812,116.157881,0,2074,39746.2940509259,2008-10-25,07:03:26
39.99783,116.157934,0,2076,39746.2941087963,2008-10-25,07:03:31
39.99784,116.15801,0,2079,39746.2941666667,2008-10-25,07:03:36
39.997841,116.158073,0,2078,39746.294224537,2008-10-25,07:03:41
39.997835,116.158149,0,2076,39746.2942824074,2008-10-25,07:03:46
39.997811,116.158233,0,2071,39746.2943402778,2008-10-25,07:03:51
39.997768,116.158289,0,2064,39746.2943981481,2008-10-25,07:03:56
39.997721,116.158361,0,2062,39746.2944560185,2008-10-25,07:04:01
39.997687,116.158415,0,2054,39746.2945138889,2008-10-25,07:04:06
39.997673,116.158514,0,2048,39746.2945717593,2008-10-25,07:04:11
39.997664,116.158589,0,2037,39746.2946296296,2008-10-25,07:04:16
39.997674,116.158669,0,2030,39746.2946875,2008-10-25,07:04:21
39.997701,116.158749,0,2026,39746.2947453704,2008-10-25,07:04:26
39.997727,116.158795,0,2025,39746.2948032407,2008-10-25,07:04:31
39.997753,116.158889,0,2025,39746.2948611111,2008-10-25,07:04:36
39.997794,116.158959,0,2021,39746.2949189815,2008-10-25,07:04:41
39.997827,116.159031,0,2016,39746.2949768519,2008-10-25,07:04:46
39.997835,116.159094,0,2010,39746.2950347222,2008-10-25,07:04:51
39.99785,116.159189,0,2005,39746.2950925926,2008-10-25,07:04:56
39.997853,116.159309,0,2001,39746.295150463,2008-10-25,07:05:01
39.997852,116.159403,0,1997,39746.2952083333,2008-10-25,07:05:06
39.997849,116.159485,0,1999,39746.2952662037,2008-10-25,07:05:11
39.997855,116.159566,0,1998,39746.2953240741,2008-10-25,07:05:16
39.99788,116.159642,0,1995,39746.2953819444,2008-10-25,07:05:21
39.997893,116.159729,0,1994,39746.2954398148,2008-10-25,07:05:26
39.99789,116.159815,0,1993,39746.2954976852,2008-10-25,07:05:31
39.997889,116.159912,0,1988,39746.2955555556,2008-10-25,07:05:36
39.997883,116.159989,0,1985,39746.2956134259,2008-10-25,07:05:41
39.997882,116.160072,0,1982,39746.2956712963,2008-10-25,07:05:46
39.997878,116.160163,0,1976,39746.2957291667,2008-10-25,07:05:51
39.997869,116.160271,0,1971,39746.295787037,2008-10-25,07:05:56
39.997845,116.160358,0,1966,39746.2958449074,2008-10-25,07:06:01
39.997814,116.160422,0,1964,39746.2959027778,2008-10-25,07:06:06
39.997794,116.160507,0,1964,39746.2959606481,2008-10-25,07:06:11
39.997777,116.160579,0,1959,39746.2960185185,2008-10-25,07:06:16
39.997794,116.160659,0,1963,39746.2960763889,2008-10-25,07:06:21
39.997797,116.160632,0,1966,39746.2961342593,2008-10-25,07:06:26
39.997795,116.160614,0,1967,39746.2961921296,2008-10-25,07:06:31
39.997792,116.160579,0,1971,39746.29625,2008-10-25,07:06:36
39.997795,116.160558,0,1971,39746.2963078704,2008-10-25,07:06:41
39.997774,116.160527,0,1973,39746.2963657407,2008-10-25,07:06:46
39.99773,116.160485,0,1972,39746.2964236111,2008-10-25,07:06:51
39.997726,116.160434,0,1968,39746.2964814815,2008-10-25,07:06:56
39.997716,116.160405,0,1966,39746.2965393519,2008-10-25,07:07:01
39.997699,116.160383,0,1965,39746.2965972222,2008-10-25,07:07:06
39.99766,116.160312,0,1964,39746.2966550926,2008-10-25,07:07:11
39.997641,116.16023,0,1965,39746.296712963,2008-10-25,07:07:16
39.997636,116.160142,0,1965,39746.2967708333,2008-10-25,07:07:21
39.997604,116.160071,0,1971,39746.2968287037,2008-10-25,07:07:26
39.997574,116.160014,0,1976,39746.2968865741,2008-10-25,07:07:31
39.997553,116.159958,0,1980,39746.2969444444,2008-10-25,07:07:36
39.99756,116.159903,0,1980,39746.2970023148,2008-10-25,07:07:41
39.997557,116.159889,0,1976,39746.2970601852,2008-10-25,07:07:46
39.997557,116.159889,0,1976,39746.2970949074,2008-10-25,07:07:49
39.997556,116.159884,0,1972,39746.2971180556,2008-10-25,07:07:51
39.997542,116.159874,0,1970,39746.2971759259,2008-10-25,07:07:56
39.997542,116.159874,0,1970,39746.2972106481,2008-10-25,07:07:59
39.997541,116.159875,0,1969,39746.2972337963,2008-10-25,07:08:01
39.997528,116.159887,0,1966,39746.2972916667,2008-10-25,07:08:06
39.997504,116.159938,0,1961,39746.297349537,2008-10-25,07:08:11
39.997471,116.15997,0,1959,39746.2974074074,2008-10-25,07:08:16
39.99744,116.159993,0,1958,39746.2974652778,2008-10-25,07:08:21
39.997416,116.159992,0,1956,39746.2975231481,2008-10-25,07:08:26
39.997363,116.160046,0,1950,39746.2975810185,2008-10-25,07:08:31
39.997357,116.160147,0,1948,39746.2976388889,2008-10-25,07:08:36
39.997362,116.160233,0,1943,39746.2976967593,2008-10-25,07:08:41
39.997352,116.160288,0,1941,39746.2977546296,2008-10-25,07:08:46
39.997326,116.160346,0,1938,39746.2978125,2008-10-25,07:08:51
39.997298,116.16037,0,1934,39746.2978703704,2008-10-25,07:08:56
39.997267,116.160365,0,1931,39746.2979282407,2008-10-25,07:09:01
39.997232,116.16036,0,1927,39746.2979861111,2008-10-25,07:09:06
39.997156,116.160364,0,1926,39746.2980439815,2008-10-25,07:09:11
39.997101,116.160339,0,1924,39746.2981018518,2008-10-25,07:09:16
39.997012,116.160317,0,1920,39746.2981597222,2008-10-25,07:09:21
39.996934,116.160295,0,1910,39746.2982175926,2008-10-25,07:09:26
39.996833,116.160324,0,1903,39746.298275463,2008-10-25,07:09:31
39.996763,116.160354,0,1886,39746.2983333333,2008-10-25,07:09:36
39.996723,116.160408,0,1872,39746.2983912037,2008-10-25,07:09:41
39.996669,116.160472,0,1858,39746.2984490741,2008-10-25,07:09:46
39.996621,116.160533,0,1847,39746.2985069444,2008-10-25,07:09:51
39.996583,116.160596,0,1837,39746.2985648148,2008-10-25,07:09:56
39.996562,116.160628,0,1833,39746.2986226852,2008-10-25,07:10:01
39.996555,116.160716,0,1825,39746.2986805556,2008-10-25,07:10:06
39.996544,116.160814,0,1817,39746.2987384259,2008-10-25,07:10:11
39.9965,116.160873,0,1813,39746.2987962963,2008-10-25,07:10:16
39.996491,116.1609,0,1810,39746.2988541667,2008-10-25,07:10:21
39.996492,116.1609,0,1810,39746.298912037,2008-10-25,07:10:26
39.996498,116.160896,0,1809,39746.2989699074,2008-10-25,07:10:31
39.996498,116.160896,0,1809,39746.2990046296,2008-10-25,07:10:34
39.996497,116.160898,0,1808,39746.2990277778,2008-10-25,07:10:36
39.996506,116.1609,0,1807,39746.2990856481,2008-10-25,07:10:41
39.996513,116.16092,0,1801,39746.2991435185,2008-10-25,07:10:46
39.996486,116.160958,0,1791,39746.2992013889,2008-10-25,07:10:51
39.99645,116.161025,0,1788,39746.2992592593,2008-10-25,07:10:56
39.996395,116.16108,0,1790,39746.2993171296,2008-10-25,07:11:01
39.996343,116.161156,0,1791,39746.299375,2008-10-25,07:11:06
39.996281,116.161221,0,1793,39746.2994328704,2008-10-25,07:11:11
39.996236,116.16131,0,1794,39746.2994907407,2008-10-25,07:11:16
39.996195,116.161387,0,1795,39746.2995486111,2008-10-25,07:11:21
39.996145,116.16146,0,1799,39746.2996064815,2008-10-25,07:11:26
39.996103,116.161525,0,1801,39746.2996643518,2008-10-25,07:11:31
39.996058,116.16157,0,1804,39746.2997222222,2008-10-25,07:11:36
39.996003,116.161631,0,1812,39746.2997800926,2008-10-25,07:11:41
39.99591,116.161654,0,1812,39746.299837963,2008-10-25,07:11:46
39.99583,116.161659,0,1807,39746.2998958333,2008-10-25,07:11:51
39.995758,116.16166,0,1801,39746.2999537037,2008-10-25,07:11:56
39.995694,116.161681,0,1796,39746.3000115741,2008-10-25,07:12:01
39.995636,116.161691,0,1794,39746.3000694444,2008-10-25,07:12:06
39.995573,116.161717,0,1787,39746.3001273148,2008-10-25,07:12:11
39.995505,116.161749,0,1783,39746.3001851852,2008-10-25,07:12:16
39.995471,116.16178,0,1775,39746.3002430556,2008-10-25,07:12:21
39.995455,116.16183,0,1770,39746.3003009259,2008-10-25,07:12:26
39.995453,116.161895,0,1768,39746.3003587963,2008-10-25,07:12:31
39.995515,116.161941,0,1765,39746.3004166667,2008-10-25,07:12:36
39.995575,116.161961,0,1761,39746.300474537,2008-10-25,07:12:41
39.995644,116.161971,0,1753,39746.3005324074,2008-10-25,07:12:46
39.995715,116.162001,0,1747,39746.3005902778,2008-10-25,07:12:51
39.99579,116.162021,0,1745,39746.3006481482,2008-10-25,07:12:56
39.995852,116.162055,0,1749,39746.3007060185,2008-10-25,07:13:01
39.995901,116.162097,0,1755,39746.3007638889,2008-10-25,07:13:06
39.995953,116.162153,0,1760,39746.3008217593,2008-10-25,07:13:11
39.996011,116.162227,0,1763,39746.3008796296,2008-10-25,07:13:16
39.996068,116.162288,0,1766,39746.3009375,2008-10-25,07:13:21
39.996124,116.162316,0,1769,39746.3009953704,2008-10-25,07:13:26
39.99619,116.162357,0,1769,39746.3010532407,2008-10-25,07:13:31
39.996209,116.162429,0,1769,39746.3011111111,2008-10-25,07:13:36
39.996195,116.162497,0,1765,39746.3011689815,2008-10-25,07:13:41
39.996161,116.162574,0,1761,39746.3012268519,2008-10-25,07:13:46
39.996114,116.16266,0,1753,39746.3012847222,2008-10-25,07:13:51
39.99607,116.162727,0,1746,39746.3013425926,2008-10-25,07:13:56
39.996019,116.162767,0,1743,39746.301400463,2008-10-25,07:14:01
39.99596,116.162808,0,1733,39746.3014583333,2008-10-25,07:14:06
39.9959,116.162847,0,1717,39746.3015162037,2008-10-25,07:14:11
39.995871,116.162908,0,1706,39746.3015740741,2008-10-25,07:14:16
39.995833,116.162992,0,1701,39746.3016319444,2008-10-25,07:14:21
39.995854,116.163078,0,1696,39746.3016898148,2008-10-25,07:14:26
39.995907,116.163141,0,1688,39746.3017476852,2008-10-25,07:14:31
39.995946,116.163195,0,1681,39746.3018055556,2008-10-25,07:14:36
39.995956,116.163262,0,1675,39746.3018634259,2008-10-25,07:14:41
39.995932,116.163329,0,1664,39746.3019212963,2008-10-25,07:14:46
39.995919,116.163396,0,1654,39746.3019791667,2008-10-25,07:14:51
39.995877,116.163452,0,1644,39746.302037037,2008-10-25,07:14:56
39.995824,116.16352,0,1641,39746.3020949074,2008-10-25,07:15:01
39.995767,116.163567,0,1637,39746.3021527778,2008-10-25,07:15:06
39.995724,116.163618,0,1630,39746.3022106481,2008-10-25,07:15:11
39.995671,116.163644,0,1629,39746.3022685185,2008-10-25,07:15:16
39.995601,116.163667,0,1626,39746.3023263889,2008-10-25,07:15:21
39.99553,116.163692,0,1624,39746.3023842593,2008-10-25,07:15:26
39.995472,116.163712,0,1617,39746.3024421296,2008-10-25,07:15:31
39.995415,116.163759,0,1609,39746.3025,2008-10-25,07:15:36
39.995387,116.163841,0,1600,39746.3025578704,2008-10-25,07:15:41
39.995372,116.163922,0,1597,39746.3026157407,2008-10-25,07:15:46
39.995357,116.164017,0,1591,39746.3026736111,2008-10-25,07:15:51
39.99534,116.164075,0,1584,39746.3027314815,2008-10-25,07:15:56
39.995307,116.164158,0,1575,39746.3027893519,2008-10-25,07:16:01
39.99527,116.164225,0,1569,39746.3028472222,2008-10-25,07:16:06
39.995222,116.164278,0,1571,39746.3029050926,2008-10-25,07:16:11
39.995178,116.164351,0,1569,39746.302962963,2008-10-25,07:16:16
39.995134,116.164417,0,1564,39746.3030208333,2008-10-25,07:16:21
39.995079,116.164483,0,1561,39746.3030787037,2008-10-25,07:16:26
39.995025,116.164542,0,1562,39746.3031365741,2008-10-25,07:16:31
39.994969,116.164583,0,1561,39746.3031944444,2008-10-25,07:16:36
39.994915,116.164634,0,1565,39746.3032523148,2008-10-25,07:16:41
39.994853,116.16468,0,1572,39746.3033101852,2008-10-25,07:16:46
39.994815,116.164759,0,1581,39746.3033680556,2008-10-25,07:16:51
39.994806,116.16483,0,1588,39746.3034259259,2008-10-25,07:16:56
39.994831,116.164909,0,1595,39746.3034837963,2008-10-25,07:17:01
39.994849,116.164969,0,1607,39746.3035416667,2008-10-25,07:17:06
39.994882,116.165023,0,1618,39746.303599537,2008-10-25,07:17:11
39.994926,116.165059,0,1624,39746.3036574074,2008-10-25,07:17:16
39.994963,116.165103,0,1629,39746.3037152778,2008-10-25,07:17:21
39.994994,116.165134,0,1631,39746.3037731481,2008-10-25,07:17:26
39.995032,116.165173,0,1626,39746.3038310185,2008-10-25,07:17:31
39.995073,116.165216,0,1629,39746.3038888889,2008-10-25,07:17:36
39.995095,116.165269,0,1632,39746.3039467593,2008-10-25,07:17:41
39.995118,116.165332,0,1631,39746.3040046296,2008-10-25,07:17:46
39.995127,116.16539,0,1633,39746.3040625,2008-10-25,07:17:51
39.995139,116.165444,0,1634,39746.3041203704,2008-10-25,07:17:56
39.995182,116.165525,0,1633,39746.3041782407,2008-10-25,07:18:01
39.995242,116.165598,0,1627,39746.3042361111,2008-10-25,07:18:06
39.995306,116.165636,0,1622,39746.3042939815,2008-10-25,07:18:11
39.995365,116.165671,0,1615,39746.3043518519,2008-10-25,07:18:16
39.995438,116.165704,0,1605,39746.3044097222,2008-10-25,07:18:21
39.99551,116.165731,0,1598,39746.3044675926,2008-10-25,07:18:26
39.995564,116.165762,0,1597,39746.304525463,2008-10-25,07:18:31
39.995593,116.165806,0,1596,39746.3045833333,2008-10-25,07:18:36
39.9956,116.165865,0,1597,39746.3046412037,2008-10-25,07:18:41
39.995591,116.165908,0,1599,39746.3046990741,2008-10-25,07:18:46
39.995581,116.165974,0,1598,39746.3047569444,2008-10-25,07:18:51
39.995567,116.166019,0,1597,39746.3048148148,2008-10-25,07:18:56
39.995551,116.16607,0,1592,39746.3048726852,2008-10-25,07:19:01
39.995534,116.166126,0,1589,39746.3049305556,2008-10-25,07:19:06
39.995511,116.166203,0,1584,39746.3049884259,2008-10-25,07:19:11
39.995483,116.166266,0,1578,39746.3050462963,2008-10-25,07:19:16
39.995438,116.166315,0,1574,39746.3051041667,2008-10-25,07:19:21
39.9954,116.166373,0,1566,39746.305162037,2008-10-25,07:19:26
39.995355,116.166425,0,1560,39746.3052199074,2008-10-25,07:19:31
39.995304,116.166485,0,1553,39746.3052777778,2008-10-25,07:19:36
39.995279,116.166565,0,1545,39746.3053356481,2008-10-25,07:19:41
39.99528,116.166642,0,1543,39746.3053935185,2008-10-25,07:19:46
39.995314,116.16671,0,1540,39746.3054513889,2008-10-25,07:19:51
39.995369,116.166756,0,1541,39746.3055092593,2008-10-25,07:19:56
39.995406,116.166813,0,1540,39746.3055671296,2008-10-25,07:20:01
39.995453,116.16687,0,1534,39746.305625,2008-10-25,07:20:06
39.995477,116.166949,0,1526,39746.3056828704,2008-10-25,07:20:11
39.995481,116.167033,0,1521,39746.3057407407,2008-10-25,07:20:16
39.995453,116.167094,0,1520,39746.3057986111,2008-10-25,07:20:21
39.995412,116.167139,0,1515,39746.3058564815,2008-10-25,07:20:26
39.995361,116.167192,0,1511,39746.3059143518,2008-10-25,07:20:31
39.995331,116.16725,0,1506,39746.3059722222,2008-10-25,07:20:36
39.99531,116.167326,0,1503,39746.3060300926,2008-10-25,07:20:41
39.995281,116.167392,0,1499,39746.306087963,2008-10-25,07:20:46
39.995259,116.167456,0,1492,39746.3061458333,2008-10-25,07:20:51
39.995234,116.167499,0,1485,39746.3062037037,2008-10-25,07:20:56
39.995199,116.16753,0,1482,39746.3062615741,2008-10-25,07:21:01
39.995129,116.167564,0,1485,39746.3063194444,2008-10-25,07:21:06
39.995071,116.167572,0,1485,39746.3063773148,2008-10-25,07:21:11
39.99501,116.167571,0,1486,39746.3064351852,2008-10-25,07:21:16
39.994954,116.167601,0,1486,39746.3064930556,2008-10-25,07:21:21
39.994902,116.167649,0,1484,39746.3065509259,2008-10-25,07:21:26
39.99487,116.167701,0,1483,39746.3066087963,2008-10-25,07:21:31
39.99484,116.167756,0,1480,39746.3066666667,2008-10-25,07:21:36
39.994806,116.167826,0,1477,39746.306724537,2008-10-25,07:21:41
39.994774,116.16789,0,1475,39746.3067824074,2008-10-25,07:21:46
39.994732,116.167945,0,1478,39746.3068402778,2008-10-25,07:21:51
39.994685,116.168005,0,1478,39746.3068981481,2008-10-25,07:21:56
39.994619,116.168026,0,1478,39746.3069560185,2008-10-25,07:22:01
39.994596,116.167978,0,1473,39746.3070138889,2008-10-25,07:22:06
39.994593,116.167947,0,1471,39746.3070717593,2008-10-25,07:22:11
39.994596,116.16789,0,1469,39746.3071296296,2008-10-25,07:22:16
39.994594,116.167844,0,1468,39746.3071875,2008-10-25,07:22:21
39.994621,116.167833,0,1465,39746.3072453704,2008-10-25,07:22:26
39.994633,116.16783,0,1464,39746.3073032407,2008-10-25,07:22:31
39.994629,116.167827,0,1464,39746.3073611111,2008-10-25,07:22:36
39.994632,116.167827,0,1463,39746.3074189815,2008-10-25,07:22:41
39.994631,116.167826,0,1463,39746.3074768518,2008-10-25,07:22:46
39.99463,116.167825,0,1463,39746.3075347222,2008-10-25,07:22:51
39.99463,116.167825,0,1463,39746.3075694444,2008-10-25,07:22:54
39.994631,116.167824,0,1464,39746.3075925926,2008-10-25,07:22:56
39.994609,116.1678,0,1465,39746.307650463,2008-10-25,07:23:01
39.994589,116.167803,0,1463,39746.3077083333,2008-10-25,07:23:06
39.994547,116.16779,0,1465,39746.3077662037,2008-10-25,07:23:11
39.994488,116.167767,0,1464,39746.3078240741,2008-10-25,07:23:16
39.994416,116.167767,0,1463,39746.3078819444,2008-10-25,07:23:21
39.994393,116.167775,0,1463,39746.3079398148,2008-10-25,07:23:26
39.994378,116.167796,0,1458,39746.3079976852,2008-10-25,07:23:31
39.99435,116.167793,0,1457,39746.3080555556,2008-10-25,07:23:36
39.99435,116.167793,0,1457,39746.3080902778,2008-10-25,07:23:39
39.994345,116.16779,0,1454,39746.3081134259,2008-10-25,07:23:41
39.994339,116.167781,0,1453,39746.3081712963,2008-10-25,07:23:46
39.994338,116.167776,0,1453,39746.3082291667,2008-10-25,07:23:51
39.994339,116.167776,0,1453,39746.308287037,2008-10-25,07:23:56
39.994335,116.167776,0,1453,39746.3083449074,2008-10-25,07:24:01
39.994333,116.167775,0,1453,39746.3084027778,2008-10-25,07:24:06
39.994333,116.167775,0,1453,39746.3084375,2008-10-25,07:24:09
39.99433,116.167774,0,1453,39746.3084606482,2008-10-25,07:24:11
39.99435,116.167743,0,1451,39746.3085185185,2008-10-25,07:24:16
39.994352,116.167684,0,1448,39746.3085763889,2008-10-25,07:24:21
39.994352,116.167684,0,1448,39746.3086111111,2008-10-25,07:24:24
39.99435,116.167681,0,1446,39746.3086342593,2008-10-25,07:24:26
39.994346,116.167663,0,1448,39746.3086921296,2008-10-25,07:24:31
39.99433,116.167656,0,1447,39746.30875,2008-10-25,07:24:36
39.994308,116.167637,0,1447,39746.3088078704,2008-10-25,07:24:41
39.994281,116.167635,0,1447,39746.3088657407,2008-10-25,07:24:46
39.99424,116.167616,0,1446,39746.3089236111,2008-10-25,07:24:51
39.994193,116.167628,0,1446,39746.3089814815,2008-10-25,07:24:56
39.994193,116.167628,0,1446,39746.3090162037,2008-10-25,07:24:59
39.99419,116.167629,0,1445,39746.3090393519,2008-10-25,07:25:01
39.994161,116.167631,0,1444,39746.3090972222,2008-10-25,07:25:06
39.994108,116.1676,0,1441,39746.3091550926,2008-10-25,07:25:11
39.994064,116.167581,0,1438,39746.309212963,2008-10-25,07:25:16
39.99402,116.167574,0,1437,39746.3092708333,2008-10-25,07:25:21
39.993979,116.167548,0,1432,39746.3093287037,2008-10-25,07:25:26
39.993943,116.167536,0,1433,39746.3093865741,2008-10-25,07:25:31
39.993913,116.167506,0,1432,39746.3094444444,2008-10-25,07:25:36
39.993898,116.167491,0,1431,39746.3095023148,2008-10-25,07:25:41
39.993855,116.167474,0,1427,39746.3095601852,2008-10-25,07:25:46
39.993814,116.167469,0,1426,39746.3096180556,2008-10-25,07:25:51
39.993784,116.167492,0,1426,39746.3096759259,2008-10-25,07:25:56
39.993758,116.167477,0,1423,39746.3097337963,2008-10-25,07:26:01
39.993754,116.167465,0,1421,39746.3097916667,2008-10-25,07:26:06
39.993754,116.167464,0,1421,39746.309849537,2008-10-25,07:26:11
39.993755,116.167463,0,1421,39746.3099074074,2008-10-25,07:26:16
39.993755,116.167463,0,1421,39746.3099421296,2008-10-25,07:26:19
39.99375,116.167465,0,1421,39746.3099652778,2008-10-25,07:26:21
39.99377,116.16747,0,1421,39746.3100231481,2008-10-25,07:26:26
39.993779,116.16747,0,1422,39746.3100810185,2008-10-25,07:26:31
39.993783,116.167469,0,1422,39746.3101388889,2008-10-25,07:26:36
39.993783,116.167469,0,1422,39746.3101736111,2008-10-25,07:26:39
39.993789,116.167469,0,1423,39746.3101967593,2008-10-25,07:26:41
39.993795,116.167478,0,1422,39746.3102546296,2008-10-25,07:26:46
39.993802,116.167584,0,1419,39746.3103125,2008-10-25,07:26:51
39.993824,116.167629,0,1414,39746.3103703704,2008-10-25,07:26:56
39.993866,116.167668,0,1409,39746.3104282407,2008-10-25,07:27:01
39.993859,116.167723,0,1405,39746.3104861111,2008-10-25,07:27:06
39.993858,116.167793,0,1402,39746.3105439815,2008-10-25,07:27:11
39.993894,116.167884,0,1399,39746.3106018519,2008-10-25,07:27:16
39.99392,116.167969,0,1398,39746.3106597222,2008-10-25,07:27:21
39.993964,116.168043,0,1396,39746.3107175926,2008-10-25,07:27:26
39.993978,116.168103,0,1395,39746.310775463,2008-10-25,07:27:31
39.994022,116.168164,0,1392,39746.3108333333,2008-10-25,07:27:36
39.994048,116.168229,0,1390,39746.3108912037,2008-10-25,07:27:41
39.994089,116.168301,0,1389,39746.3109490741,2008-10-25,07:27:46
39.99411,116.168377,0,1387,39746.3110069444,2008-10-25,07:27:51
39.994131,116.16845,0,1382,39746.3110648148,2008-10-25,07:27:56
39.994143,116.168515,0,1377,39746.3111226852,2008-10-25,07:28:01
39.994181,116.168597,0,1376,39746.3111805556,2008-10-25,07:28:06
39.994238,116.168646,0,1376,39746.3112384259,2008-10-25,07:28:11
39.994308,116.168709,0,1377,39746.3112962963,2008-10-25,07:28:16
39.994367,116.168775,0,1378,39746.3113541667,2008-10-25,07:28:21
39.994385,116.168844,0,1376,39746.311412037,2008-10-25,07:28:26
39.994416,116.168902,0,1375,39746.3114699074,2008-10-25,07:28:31
39.994437,116.168972,0,1373,39746.3115277778,2008-10-25,07:28:36
39.994464,116.16902,0,1372,39746.3115856481,2008-10-25,07:28:41
39.994479,116.1691,0,1371,39746.3116435185,2008-10-25,07:28:46
39.994492,116.169183,0,1371,39746.3117013889,2008-10-25,07:28:51
39.994492,116.169245,0,1369,39746.3117592593,2008-10-25,07:28:56
39.994505,116.169287,0,1367,39746.3118171296,2008-10-25,07:29:01
39.994507,116.169289,0,1368,39746.311875,2008-10-25,07:29:06
39.994507,116.169289,0,1368,39746.3119097222,2008-10-25,07:29:09
39.994512,116.169293,0,1370,39746.3119328704,2008-10-25,07:29:11
39.994531,116.169315,0,1366,39746.3119907407,2008-10-25,07:29:16
39.99456,116.169358,0,1362,39746.3120486111,2008-10-25,07:29:21
39.994598,116.169413,0,1356,39746.3121064815,2008-10-25,07:29:26
39.994648,116.169461,0,1351,39746.3121643519,2008-10-25,07:29:31
39.994699,116.169527,0,1343,39746.3122222222,2008-10-25,07:29:36
39.994738,116.169587,0,1340,39746.3122800926,2008-10-25,07:29:41
39.994755,116.169632,0,1332,39746.312337963,2008-10-25,07:29:46
39.994755,116.169632,0,1332,39746.3123726852,2008-10-25,07:29:49
39.99476,116.16964,0,1332,39746.3123958333,2008-10-25,07:29:51
39.994796,116.169693,0,1317,39746.3124537037,2008-10-25,07:29:56
39.994832,116.169755,0,1316,39746.3125115741,2008-10-25,07:30:01
39.994861,116.169838,0,1309,39746.3125694444,2008-10-25,07:30:06
39.994887,116.169904,0,1300,39746.3126273148,2008-10-25,07:30:11
39.994908,116.169969,0,1297,39746.3126851852,2008-10-25,07:30:16
39.994948,116.170026,0,1293,39746.3127430556,2008-10-25,07:30:21
39.994994,116.170054,0,1290,39746.3128009259,2008-10-25,07:30:26
39.995048,116.170084,0,1286,39746.3128587963,2008-10-25,07:30:31
39.99508,116.170117,0,1283,39746.3129166667,2008-10-25,07:30:36
39.995126,116.170159,0,1282,39746.312974537,2008-10-25,07:30:41
39.995155,116.170217,0,1279,39746.3130324074,2008-10-25,07:30:46
39.995163,116.17028,0,1276,39746.3130902778,2008-10-25,07:30:51
39.995171,116.170335,0,1273,39746.3131481481,2008-10-25,07:30:56
39.99518,116.170384,0,1269,39746.3132060185,2008-10-25,07:31:01
39.995182,116.17045,0,1266,39746.3132638889,2008-10-25,07:31:06
39.995187,116.170527,0,1264,39746.3133217593,2008-10-25,07:31:11
39.995216,116.170588,0,1262,39746.3133796296,2008-10-25,07:31:16
39.995237,116.170655,0,1259,39746.3134375,2008-10-25,07:31:21
39.995268,116.170717,0,1254,39746.3134953704,2008-10-25,07:31:26
39.995284,116.170747,0,1252,39746.3135532407,2008-10-25,07:31:31
39.995308,116.17078,0,1252,39746.3136111111,2008-10-25,07:31:36
39.995355,116.170822,0,1249,39746.3136689815,2008-10-25,07:31:41
39.995394,116.170872,0,1246,39746.3137268518,2008-10-25,07:31:46
39.995413,116.170915,0,1244,39746.3137847222,2008-10-25,07:31:51
39.995419,116.170931,0,1239,39746.3138425926,2008-10-25,07:31:56
39.995419,116.170983,0,1231,39746.313900463,2008-10-25,07:32:01
39.995414,116.171031,0,1228,39746.3139583333,2008-10-25,07:32:06
39.995418,116.171035,0,1227,39746.3140162037,2008-10-25,07:32:11
39.995419,116.171035,0,1227,39746.3140740741,2008-10-25,07:32:16
39.995419,116.171035,0,1227,39746.3141087963,2008-10-25,07:32:19
39.995427,116.171036,0,1227,39746.3141319444,2008-10-25,07:32:21
39.995461,116.171066,0,1226,39746.3141898148,2008-10-25,07:32:26
39.995467,116.171066,0,1226,39746.3142476852,2008-10-25,07:32:31
39.995464,116.171065,0,1225,39746.3143055556,2008-10-25,07:32:36
39.995471,116.171067,0,1225,39746.3143634259,2008-10-25,07:32:41
39.995468,116.171068,0,1225,39746.3144212963,2008-10-25,07:32:46
39.995466,116.171068,0,1224,39746.3144791667,2008-10-25,07:32:51
39.995463,116.171068,0,1224,39746.314537037,2008-10-25,07:32:56
39.995464,116.171069,0,1224,39746.3145949074,2008-10-25,07:33:01
39.995467,116.171069,0,1224,39746.3146527778,2008-10-25,07:33:06
39.995468,116.17107,0,1224,39746.3147106481,2008-10-25,07:33:11
39.995473,116.171071,0,1224,39746.3147685185,2008-10-25,07:33:16
39.995472,116.171071,0,1224,39746.3148263889,2008-10-25,07:33:21
39.995472,116.171071,0,1224,39746.3148611111,2008-10-25,07:33:24
39.995467,116.171071,0,1224,39746.3148842593,2008-10-25,07:33:26
39.995427,116.171053,0,1226,39746.3149421296,2008-10-25,07:33:31
39.995354,116.171032,0,1224,39746.315,2008-10-25,07:33:36
39.995285,116.171049,0,1219,39746.3150578704,2008-10-25,07:33:41
39.995199,116.171017,0,1219,39746.3151157407,2008-10-25,07:33:46
39.995138,116.170976,0,1217,39746.3151736111,2008-10-25,07:33:51
39.995086,116.170972,0,1214,39746.3152314815,2008-10-25,07:33:56
39.99507,116.171018,0,1207,39746.3152893518,2008-10-25,07:34:01
39.995107,116.17105,0,1199,39746.3153472222,2008-10-25,07:34:06
39.995142,116.171098,0,1193,39746.3154050926,2008-10-25,07:34:11
39.995171,116.171157,0,1187,39746.315462963,2008-10-25,07:34:16
39.9952,116.17123,0,1178,39746.3155208333,2008-10-25,07:34:21
39.995222,116.171289,0,1169,39746.3155787037,2008-10-25,07:34:26
39.995258,116.171329,0,1159,39746.3156365741,2008-10-25,07:34:31
39.995305,116.17138,0,1154,39746.3156944444,2008-10-25,07:34:36
39.99534,116.171386,0,1150,39746.3157523148,2008-10-25,07:34:41
39.995383,116.171369,0,1148,39746.3158101852,2008-10-25,07:34:46
39.995435,116.171386,0,1143,39746.3158680556,2008-10-25,07:34:51
39.995492,116.171364,0,1139,39746.3159259259,2008-10-25,07:34:56
39.995517,116.171362,0,1136,39746.3159837963,2008-10-25,07:35:01
39.995563,116.171402,0,1131,39746.3160416667,2008-10-25,07:35:06
39.995597,116.171444,0,1127,39746.316099537,2008-10-25,07:35:11
39.99561,116.171516,0,1124,39746.3161574074,2008-10-25,07:35:16
39.995657,116.171575,0,1119,39746.3162152778,2008-10-25,07:35:21
39.995689,116.171608,0,1119,39746.3162731482,2008-10-25,07:35:26
39.995701,116.171617,0,1117,39746.3163310185,2008-10-25,07:35:31
39.995714,116.171621,0,1116,39746.3163888889,2008-10-25,07:35:36
39.995714,116.171621,0,1116,39746.3164236111,2008-10-25,07:35:39
39.995714,116.171621,0,1114,39746.3164467593,2008-10-25,07:35:41
39.995747,116.171627,0,1112,39746.3165046296,2008-10-25,07:35:46
39.995771,116.171656,0,1112,39746.3165625,2008-10-25,07:35:51
39.995806,116.171683,0,1112,39746.3166203704,2008-10-25,07:35:56
39.99586,116.171727,0,1111,39746.3166782407,2008-10-25,07:36:01
39.995893,116.1718,0,1111,39746.3167361111,2008-10-25,07:36:06
39.995925,116.171859,0,1109,39746.3167939815,2008-10-25,07:36:11
39.995945,116.171938,0,1107,39746.3168518519,2008-10-25,07:36:16
39.995949,116.172018,0,1103,39746.3169097222,2008-10-25,07:36:21
39.995951,116.172112,0,1099,39746.3169675926,2008-10-25,07:36:26
39.995925,116.172227,0,1094,39746.317025463,2008-10-25,07:36:31
39.995899,116.172308,0,1089,39746.3170833333,2008-10-25,07:36:36
39.99587,116.172383,0,1086,39746.3171412037,2008-10-25,07:36:41
39.99585,116.172454,0,1083,39746.3171990741,2008-10-25,07:36:46
39.995823,116.172532,0,1079,39746.3172569444,2008-10-25,07:36:51
39.995804,116.172631,0,1075,39746.3173148148,2008-10-25,07:36:56
39.995794,116.172712,0,1070,39746.3173726852,2008-10-25,07:37:01
39.995797,116.172714,0,1066,39746.3174305556,2008-10-25,07:37:06
39.995797,116.172714,0,1065,39746.3174884259,2008-10-25,07:37:11
39.995799,116.172714,0,1065,39746.3175462963,2008-10-25,07:37:16
39.995799,116.172714,0,1065,39746.3175810185,2008-10-25,07:37:19
39.995801,116.172714,0,1064,39746.3176041667,2008-10-25,07:37:21
39.995805,116.172741,0,1066,39746.317662037,2008-10-25,07:37:26
39.995794,116.172855,0,1063,39746.3177199074,2008-10-25,07:37:31
39.995785,116.172939,0,1059,39746.3177777778,2008-10-25,07:37:36
39.995781,116.173027,0,1054,39746.3178356481,2008-10-25,07:37:41
39.995799,116.173099,0,1052,39746.3178935185,2008-10-25,07:37:46
39.995866,116.173162,0,1047,39746.3179513889,2008-10-25,07:37:51
39.995943,116.173205,0,1045,39746.3180092593,2008-10-25,07:37:56
39.996004,116.173243,0,1044,39746.3180671296,2008-10-25,07:38:01
39.996042,116.173318,0,1042,39746.318125,2008-10-25,07:38:06
39.996063,116.173389,0,1036,39746.3181828704,2008-10-25,07:38:11
39.996055,116.173446,0,1033,39746.3182407407,2008-10-25,07:38:16
39.996071,116.173537,0,1029,39746.3182986111,2008-10-25,07:38:21
39.996055,116.173627,0,1027,39746.3183564815,2008-10-25,07:38:26
39.99604,116.173721,0,1024,39746.3184143519,2008-10-25,07:38:31
39.99602,116.173798,0,1022,39746.3184722222,2008-10-25,07:38:36
39.996005,116.173866,0,1020,39746.3185300926,2008-10-25,07:38:41
39.996003,116.173925,0,1019,39746.318587963,2008-10-25,07:38:46
39.995999,116.173953,0,1018,39746.3186458333,2008-10-25,07:38:51
39.99601,116.173988,0,1018,39746.3187037037,2008-10-25,07:38:56
39.99601,116.174043,0,1016,39746.3187615741,2008-10-25,07:39:01
39.996007,116.174109,0,1014,39746.3188194444,2008-10-25,07:39:06
39.995997,116.17414,0,1011,39746.3188773148,2008-10-25,07:39:11
39.995997,116.17414,0,1011,39746.318912037,2008-10-25,07:39:14
39.995994,116.17414,0,1011,39746.3189351852,2008-10-25,07:39:16
39.995995,116.174158,0,1010,39746.3189930556,2008-10-25,07:39:21
39.996016,116.174196,0,1008,39746.3190509259,2008-10-25,07:39:26
39.996048,116.174213,0,999,39746.3191087963,2008-10-25,07:39:31
39.996081,116.17423,0,996,39746.3191666667,2008-10-25,07:39:36
39.996086,116.174234,0,996,39746.319224537,2008-10-25,07:39:41
39.996087,116.174234,0,996,39746.3192824074,2008-10-25,07:39:46
39.996088,116.174234,0,996,39746.3193402778,2008-10-25,07:39:51
39.996088,116.174234,0,996,39746.319375,2008-10-25,07:39:54
39.996089,116.174234,0,996,39746.3193981481,2008-10-25,07:39:56
39.996134,116.174217,0,995,39746.3194560185,2008-10-25,07:40:01
39.99619,116.1742,0,992,39746.3195138889,2008-10-25,07:40:06
39.99626,116.174219,0,988,39746.3195717593,2008-10-25,07:40:11
39.996316,116.174257,0,986,39746.3196296296,2008-10-25,07:40:16
39.996374,116.174319,0,985,39746.3196875,2008-10-25,07:40:21
39.996436,116.174365,0,985,39746.3197453704,2008-10-25,07:40:26
39.99644,116.174425,0,985,39746.3198032407,2008-10-25,07:40:31
39.996455,116.174498,0,983,39746.3198611111,2008-10-25,07:40:36
39.996459,116.174582,0,980,39746.3199189815,2008-10-25,07:40:41
39.996458,116.174697,0,977,39746.3199768519,2008-10-25,07:40:46
39.996446,116.174783,0,975,39746.3200347222,2008-10-25,07:40:51
39.996429,116.174863,0,971,39746.3200925926,2008-10-25,07:40:56
39.996422,116.174945,0,969,39746.320150463,2008-10-25,07:41:01
39.996441,116.175029,0,968,39746.3202083333,2008-10-25,07:41:06
39.99647,116.175084,0,966,39746.3202662037,2008-10-25,07:41:11
39.9965,116.175144,0,966,39746.3203240741,2008-10-25,07:41:16
39.996534,116.175199,0,964,39746.3203819444,2008-10-25,07:41:21
39.99655,116.175284,0,961,39746.3204398148,2008-10-25,07:41:26
39.996577,116.175367,0,959,39746.3204976852,2008-10-25,07:41:31
39.99658,116.175454,0,956,39746.3205555556,2008-10-25,07:41:36
39.996602,116.17555,0,951,39746.3206134259,2008-10-25,07:41:41
39.996612,116.17557,0,947,39746.3206712963,2008-10-25,07:41:46
39.996628,116.175631,0,944,39746.3207291667,2008-10-25,07:41:51
39.996644,116.17569,0,942,39746.320787037,2008-10-25,07:41:56
39.996643,116.175756,0,937,39746.3208449074,2008-10-25,07:42:01
39.996651,116.17584,0,935,39746.3209027778,2008-10-25,07:42:06
39.996638,116.175932,0,931,39746.3209606481,2008-10-25,07:42:11
39.996621,116.176006,0,928,39746.3210185185,2008-10-25,07:42:16
39.996628,116.176047,0,925,39746.3210763889,2008-10-25,07:42:21
39.996641,116.176061,0,919,39746.3211342593,2008-10-25,07:42:26
39.996641,116.176061,0,919,39746.3211689815,2008-10-25,07:42:29
39.996641,116.176062,0,918,39746.3211921296,2008-10-25,07:42:31
39.996621,116.176072,0,917,39746.32125,2008-10-25,07:42:36
39.996609,116.176034,0,916,39746.3213078704,2008-10-25,07:42:41
39.996612,116.17598,0,915,39746.3213657407,2008-10-25,07:42:46
39.996577,116.17592,0,914,39746.3214236111,2008-10-25,07:42:51
39.99654,116.175883,0,913,39746.3214814815,2008-10-25,07:42:56
39.996525,116.175867,0,909,39746.3215393518,2008-10-25,07:43:01
39.996511,116.175856,0,906,39746.3215972222,2008-10-25,07:43:06
39.996472,116.175828,0,904,39746.3216550926,2008-10-25,07:43:11
39.996439,116.175803,0,902,39746.321712963,2008-10-25,07:43:16
39.99641,116.175777,0,900,39746.3217708333,2008-10-25,07:43:21
39.996367,116.175753,0,898,39746.3218287037,2008-10-25,07:43:26
39.996354,116.175739,0,897,39746.3218865741,2008-10-25,07:43:31
39.996356,116.17574,0,896,39746.3219444444,2008-10-25,07:43:36
39.996356,116.17574,0,896,39746.3219791667,2008-10-25,07:43:39
39.99635,116.175738,0,896,39746.3220023148,2008-10-25,07:43:41
39.996367,116.175742,0,895,39746.3220601852,2008-10-25,07:43:46
39.996388,116.175735,0,895,39746.3221180556,2008-10-25,07:43:51
39.996387,116.175726,0,894,39746.3221759259,2008-10-25,07:43:56
39.996321,116.175713,0,895,39746.3222337963,2008-10-25,07:44:01
39.996323,116.175703,0,893,39746.3222916667,2008-10-25,07:44:06
39.996339,116.175705,0,893,39746.322349537,2008-10-25,07:44:11
39.996352,116.175704,0,891,39746.3224074074,2008-10-25,07:44:16
39.996346,116.175704,0,891,39746.3224652778,2008-10-25,07:44:21
39.996348,116.175704,0,891,39746.3225231481,2008-10-25,07:44:26
39.996348,116.175704,0,891,39746.3225578704,2008-10-25,07:44:29
39.996341,116.175703,0,890,39746.3225810185,2008-10-25,07:44:31
39.996352,116.175722,0,888,39746.3226388889,2008-10-25,07:44:36
39.996382,116.175764,0,887,39746.3226967593,2008-10-25,07:44:41
39.996425,116.175785,0,884,39746.3227546296,2008-10-25,07:44:46
39.996454,116.175817,0,885,39746.3228125,2008-10-25,07:44:51
39.996497,116.175844,0,880,39746.3228703704,2008-10-25,07:44:56
39.996537,116.175868,0,879,39746.3229282407,2008-10-25,07:45:01
39.996582,116.1759,0,879,39746.3229861111,2008-10-25,07:45:06
39.996617,116.175949,0,880,39746.3230439815,2008-10-25,07:45:11
39.996636,116.176012,0,882,39746.3231018518,2008-10-25,07:45:16
39.996637,116.176081,0,885,39746.3231597222,2008-10-25,07:45:21
39.99664,116.176137,0,886,39746.3232175926,2008-10-25,07:45:26
39.996681,116.176185,0,886,39746.323275463,2008-10-25,07:45:31
39.996721,116.176235,0,887,39746.3233333333,2008-10-25,07:45:36
39.996761,116.176292,0,888,39746.3233912037,2008-10-25,07:45:41
39.996785,116.176348,0,887,39746.3234490741,2008-10-25,07:45:46
39.996811,116.176403,0,886,39746.3235069444,2008-10-25,07:45:51
39.996836,116.176458,0,886,39746.3235648148,2008-10-25,07:45:56
39.996859,116.176529,0,887,39746.3236226852,2008-10-25,07:46:01
39.996887,116.176595,0,887,39746.3236805556,2008-10-25,07:46:06
39.996923,116.176668,0,885,39746.3237384259,2008-10-25,07:46:11
39.996948,116.176735,0,885,39746.3237962963,2008-10-25,07:46:16
39.996924,116.176787,0,881,39746.3238541667,2008-10-25,07:46:21
39.996874,116.17677,0,880,39746.323912037,2008-10-25,07:46:26
39.996852,116.176723,0,874,39746.3239699074,2008-10-25,07:46:31
39.99685,116.176718,0,874,39746.3240277778,2008-10-25,07:46:36
39.996848,116.176718,0,875,39746.3240856482,2008-10-25,07:46:41
39.996851,116.176719,0,875,39746.3241435185,2008-10-25,07:46:46
39.99685,116.176719,0,875,39746.3242013889,2008-10-25,07:46:51
39.996851,116.176719,0,875,39746.3242592593,2008-10-25,07:46:56
39.996851,116.176719,0,875,39746.3243171296,2008-10-25,07:47:01
39.996853,116.17672,0,875,39746.324375,2008-10-25,07:47:06
39.996856,116.17672,0,875,39746.3244328704,2008-10-25,07:47:11
39.996856,116.17672,0,875,39746.3244675926,2008-10-25,07:47:14
39.996855,116.176721,0,875,39746.3244907407,2008-10-25,07:47:16
39.996851,116.176707,0,874,39746.3245486111,2008-10-25,07:47:21
39.996824,116.176659,0,873,39746.3246064815,2008-10-25,07:47:26
39.996756,116.176668,0,867,39746.3246643519,2008-10-25,07:47:31
39.996731,116.176718,0,863,39746.3247222222,2008-10-25,07:47:36
39.996718,116.17677,0,858,39746.3247800926,2008-10-25,07:47:41
39.996731,116.17682,0,856,39746.324837963,2008-10-25,07:47:46
39.996746,116.176889,0,852,39746.3248958333,2008-10-25,07:47:51
39.996769,116.176941,0,848,39746.3249537037,2008-10-25,07:47:56
39.996772,116.176975,0,847,39746.3250115741,2008-10-25,07:48:01
39.996767,116.177012,0,845,39746.3250694444,2008-10-25,07:48:06
39.996794,116.17706,0,843,39746.3251273148,2008-10-25,07:48:11
39.996844,116.177118,0,842,39746.3251851852,2008-10-25,07:48:16
39.996872,116.177167,0,839,39746.3252430556,2008-10-25,07:48:21
39.996912,116.177227,0,838,39746.3253009259,2008-10-25,07:48:26
39.996917,116.177281,0,836,39746.3253587963,2008-10-25,07:48:31
39.996921,116.177284,0,833,39746.3254166667,2008-10-25,07:48:36
39.996921,116.177284,0,833,39746.3254513889,2008-10-25,07:48:39
39.996921,116.177283,0,833,39746.325474537,2008-10-25,07:48:41
39.996958,116.177339,0,832,39746.3255324074,2008-10-25,07:48:46
39.996973,116.177418,0,829,39746.3255902778,2008-10-25,07:48:51
39.996987,116.177498,0,825,39746.3256481481,2008-10-25,07:48:56
39.997007,116.177595,0,821,39746.3257060185,2008-10-25,07:49:01
39.997002,116.177672,0,817,39746.3257638889,2008-10-25,07:49:06
39.997019,116.177729,0,812,39746.3258217593,2008-10-25,07:49:11
39.997051,116.177778,0,808,39746.3258796296,2008-10-25,07:49:16
39.997065,116.177846,0,800,39746.3259375,2008-10-25,07:49:21
39.997056,116.177925,0,788,39746.3259953704,2008-10-25,07:49:26
39.997028,116.177937,0,783,39746.3260532407,2008-10-25,07:49:31
39.996981,116.177918,0,779,39746.3261111111,2008-10-25,07:49:36
39.996912,116.177881,0,777,39746.3261689815,2008-10-25,07:49:41
39.996865,116.177829,0,775,39746.3262268519,2008-10-25,07:49:46
39.996786,116.177785,0,772,39746.3262847222,2008-10-25,07:49:51
39.996721,116.177737,0,768,39746.3263425926,2008-10-25,07:49:56
39.996676,116.177706,0,767,39746.326400463,2008-10-25,07:50:01
39.996638,116.177665,0,765,39746.3264583333,2008-10-25,07:50:06
39.996587,116.177621,0,760,39746.3265162037,2008-10-25,07:50:11
39.996508,116.177614,0,754,39746.3265740741,2008-10-25,07:50:16
39.996487,116.177675,0,745,39746.3266319444,2008-10-25,07:50:21
39.996518,116.177732,0,739,39746.3266898148,2008-10-25,07:50:26
39.996537,116.177806,0,734,39746.3267476852,2008-10-25,07:50:31
39.996562,116.17787,0,731,39746.3268055556,2008-10-25,07:50:36
39.996574,116.17796,0,726,39746.3268634259,2008-10-25,07:50:41
39.996572,116.177959,0,725,39746.3269212963,2008-10-25,07:50:46
39.996572,116.177959,0,724,39746.3269791667,2008-10-25,07:50:51
39.99657,116.17796,0,724,39746.327037037,2008-10-25,07:50:56
39.996566,116.177961,0,724,39746.3270949074,2008-10-25,07:51:01
39.996562,116.177963,0,724,39746.3271527778,2008-10-25,07:51:06
39.996562,116.177963,0,724,39746.3272106481,2008-10-25,07:51:11
39.996563,116.177963,0,724,39746.3272685185,2008-10-25,07:51:16
39.996564,116.177963,0,724,39746.3273263889,2008-10-25,07:51:21
39.996564,116.177963,0,724,39746.3273842593,2008-10-25,07:51:26
39.996558,116.177966,0,724,39746.3274421296,2008-10-25,07:51:31
39.996556,116.177967,0,724,39746.3275,2008-10-25,07:51:36
39.996554,116.177968,0,724,39746.3275578704,2008-10-25,07:51:41
39.996551,116.17797,0,724,39746.3276157407,2008-10-25,07:51:46
39.996548,116.177972,0,724,39746.3276736111,2008-10-25,07:51:51
39.996548,116.177972,0,724,39746.3277314815,2008-10-25,07:51:56
39.996548,116.177973,0,724,39746.3277893519,2008-10-25,07:52:01
39.996548,116.177973,0,724,39746.3278240741,2008-10-25,07:52:04
39.996547,116.177974,0,724,39746.3278472222,2008-10-25,07:52:06
39.996535,116.177991,0,723,39746.3279050926,2008-10-25,07:52:11
39.996526,116.178084,0,719,39746.327962963,2008-10-25,07:52:16
39.996515,116.17822,0,713,39746.3280092593,2008-10-25,07:52:20
39.996559,116.178332,0,709,39746.3280671296,2008-10-25,07:52:25
39.996623,116.178378,0,709,39746.328125,2008-10-25,07:52:30
39.996652,116.178458,0,704,39746.3281828704,2008-10-25,07:52:35
39.996658,116.178526,0,698,39746.3282407407,2008-10-25,07:52:40
39.996664,116.178564,0,694,39746.3282986111,2008-10-25,07:52:45
39.99669,116.178615,0,692,39746.3283564815,2008-10-25,07:52:50
39.996685,116.178677,0,690,39746.3284143518,2008-10-25,07:52:55
39.996689,116.178748,0,688,39746.3284722222,2008-10-25,07:53:00
39.996666,116.178831,0,685,39746.3285300926,2008-10-25,07:53:05
39.99666,116.178911,0,683,39746.328587963,2008-10-25,07:53:10
39.996688,116.178989,0,682,39746.3286458333,2008-10-25,07:53:15
39.996753,116.179045,0,676,39746.3287037037,2008-10-25,07:53:20
39.9968,116.179099,0,670,39746.3287615741,2008-10-25,07:53:25
39.996792,116.179218,0,664,39746.3288194444,2008-10-25,07:53:30
39.996746,116.179274,0,658,39746.3288773148,2008-10-25,07:53:35
39.996693,116.17932,0,653,39746.3289351852,2008-10-25,07:53:40
39.996646,116.17938,0,649,39746.3289930556,2008-10-25,07:53:45
39.996643,116.179427,0,644,39746.3290509259,2008-10-25,07:53:50
39.996662,116.179477,0,639,39746.3291087963,2008-10-25,07:53:55
39.996701,116.179551,0,635,39746.3291666667,2008-10-25,07:54:00
39.996751,116.179604,0,629,39746.329224537,2008-10-25,07:54:05
39.996786,116.17966,0,624,39746.3292824074,2008-10-25,07:54:10
39.996824,116.179684,0,619,39746.3293402778,2008-10-25,07:54:15
39.996811,116.179694,0,614,39746.3293981481,2008-10-25,07:54:20
39.996816,116.179688,0,611,39746.3294560185,2008-10-25,07:54:25
39.996816,116.179688,0,611,39746.3294907407,2008-10-25,07:54:28
39.996814,116.179694,0,611,39746.3295138889,2008-10-25,07:54:30
39.996806,116.179716,0,611,39746.3295717593,2008-10-25,07:54:35
39.996801,116.179734,0,611,39746.3296296296,2008-10-25,07:54:40
39.996801,116.179734,0,611,39746.3296643518,2008-10-25,07:54:43
39.9968,116.179739,0,611,39746.3296875,2008-10-25,07:54:45
39.996798,116.179749,0,611,39746.3297453704,2008-10-25,07:54:50
39.996797,116.179753,0,611,39746.3298032407,2008-10-25,07:54:55
39.996796,116.179755,0,611,39746.3298611111,2008-10-25,07:55:00
39.996796,116.179755,0,611,39746.3298958333,2008-10-25,07:55:03
39.996797,116.179751,0,611,39746.3299189815,2008-10-25,07:55:05
39.99684,116.179708,0,607,39746.3299768518,2008-10-25,07:55:10
39.996821,116.179726,0,601,39746.3300347222,2008-10-25,07:55:15
39.996834,116.179739,0,601,39746.3300925926,2008-10-25,07:55:20
39.996858,116.179798,0,601,39746.330150463,2008-10-25,07:55:25
39.996868,116.179866,0,599,39746.3302083333,2008-10-25,07:55:30
39.996848,116.179936,0,599,39746.3302662037,2008-10-25,07:55:35
39.996843,116.180005,0,599,39746.3303240741,2008-10-25,07:55:40
39.996821,116.180083,0,598,39746.3303819444,2008-10-25,07:55:45
39.99679,116.180159,0,599,39746.3304398148,2008-10-25,07:55:50
39.996764,116.18024,0,598,39746.3304976852,2008-10-25,07:55:55
39.996751,116.180323,0,598,39746.3305555556,2008-10-25,07:56:00
39.996753,116.180398,0,599,39746.3306134259,2008-10-25,07:56:05
39.996793,116.180507,0,600,39746.3306712963,2008-10-25,07:56:10
39.996801,116.180571,0,603,39746.3307291667,2008-10-25,07:56:15
39.996809,116.180669,0,606,39746.330787037,2008-10-25,07:56:20
39.99681,116.180751,0,609,39746.3308449074,2008-10-25,07:56:25
39.99673,116.180808,0,604,39746.3308912037,2008-10-25,07:56:29
39.996728,116.180886,0,601,39746.3309490741,2008-10-25,07:56:34
39.996733,116.180961,0,597,39746.3310069444,2008-10-25,07:56:39
39.996737,116.181031,0,593,39746.3310648148,2008-10-25,07:56:44
39.996737,116.181115,0,588,39746.3311226852,2008-10-25,07:56:49
39.996724,116.181175,0,584,39746.3311805556,2008-10-25,07:56:54
39.996732,116.181252,0,581,39746.3312384259,2008-10-25,07:56:59
39.996715,116.181331,0,578,39746.3312962963,2008-10-25,07:57:04
39.996691,116.181411,0,577,39746.3313541667,2008-10-25,07:57:09
39.996663,116.181461,0,576,39746.331412037,2008-10-25,07:57:14
39.996638,116.181539,0,575,39746.3314699074,2008-10-25,07:57:19
39.9966,116.181612,0,574,39746.3315277778,2008-10-25,07:57:24
39.996585,116.181678,0,573,39746.3315856481,2008-10-25,07:57:29
39.996529,116.181723,0,572,39746.3316435185,2008-10-25,07:57:34
39.996463,116.181739,0,571,39746.3317013889,2008-10-25,07:57:39
39.996412,116.181773,0,568,39746.3317592593,2008-10-25,07:57:44
39.996365,116.181772,0,566,39746.3318171296,2008-10-25,07:57:49
39.996319,116.181775,0,562,39746.331875,2008-10-25,07:57:54
39.996325,116.181769,0,562,39746.3319328704,2008-10-25,07:57:59
39.996325,116.181769,0,562,39746.3319675926,2008-10-25,07:58:02
39.996327,116.181762,0,562,39746.3319907407,2008-10-25,07:58:04
39.996261,116.181765,0,564,39746.3320486111,2008-10-25,07:58:09
39.996185,116.181761,0,563,39746.3321064815,2008-10-25,07:58:14
39.996093,116.181787,0,562,39746.3321643519,2008-10-25,07:58:19
39.996023,116.181846,0,562,39746.3322222222,2008-10-25,07:58:24
39.995975,116.181873,0,562,39746.3322800926,2008-10-25,07:58:29
39.995954,116.181917,0,562,39746.332337963,2008-10-25,07:58:34
39.995914,116.181999,0,562,39746.3323958333,2008-10-25,07:58:39
39.995903,116.182058,0,562,39746.3324537037,2008-10-25,07:58:44
39.995897,116.182113,0,559,39746.3325115741,2008-10-25,07:58:49
39.995909,116.182191,0,556,39746.3325694444,2008-10-25,07:58:54
39.9959,116.18227,0,556,39746.3326273148,2008-10-25,07:58:59
39.995881,116.182351,0,556,39746.3326851852,2008-10-25,07:59:04
39.995864,116.182433,0,552,39746.3327430556,2008-10-25,07:59:09
39.995861,116.182516,0,548,39746.3328009259,2008-10-25,07:59:14
39.995836,116.182593,0,545,39746.3328587963,2008-10-25,07:59:19
39.995832,116.182666,0,543,39746.3329166667,2008-10-25,07:59:24
39.995838,116.182723,0,541,39746.332974537,2008-10-25,07:59:29
39.995824,116.182809,0,539,39746.3330324074,2008-10-25,07:59:34
39.995844,116.182885,0,536,39746.3330902778,2008-10-25,07:59:39
39.995859,116.182965,0,536,39746.3331481481,2008-10-25,07:59:44
39.995838,116.18307,0,537,39746.3332060185,2008-10-25,07:59:49
39.995841,116.183081,0,535,39746.3332638889,2008-10-25,07:59:54
39.995841,116.183082,0,535,39746.3333217593,2008-10-25,07:59:59
39.995841,116.183082,0,535,39746.3333564815,2008-10-25,08:00:02
39.995841,116.183086,0,535,39746.3333796296,2008-10-25,08:00:04
39.995821,116.183134,0,534,39746.3334375,2008-10-25,08:00:09
39.995791,116.183197,0,532,39746.3334953704,2008-10-25,08:00:14
39.995777,116.18328,0,532,39746.3335532407,2008-10-25,08:00:19
39.995742,116.18336,0,531,39746.3336111111,2008-10-25,08:00:24
39.995716,116.183413,0,529,39746.3336689815,2008-10-25,08:00:29
39.995698,116.183477,0,529,39746.3337268519,2008-10-25,08:00:34
39.995677,116.183528,0,528,39746.3337847222,2008-10-25,08:00:39
39.995657,116.183612,0,527,39746.3338425926,2008-10-25,08:00:44
39.995643,116.18368,0,528,39746.333900463,2008-10-25,08:00:49
39.99562,116.183773,0,528,39746.3339583333,2008-10-25,08:00:54
39.995575,116.183856,0,526,39746.3340162037,2008-10-25,08:00:59
39.995532,116.183925,0,525,39746.3340740741,2008-10-25,08:01:04
39.995496,116.184008,0,524,39746.3341319444,2008-10-25,08:01:09
39.99548,116.18408,0,523,39746.3341898148,2008-10-25,08:01:14
39.99545,116.184185,0,519,39746.3342476852,2008-10-25,08:01:19
39.995425,116.184225,0,515,39746.3343055556,2008-10-25,08:01:24
39.995412,116.184289,0,512,39746.3343634259,2008-10-25,08:01:29
39.99538,116.184345,0,509,39746.3344212963,2008-10-25,08:01:34
39.995358,116.184412,0,506,39746.3344791667,2008-10-25,08:01:39
39.995392,116.184451,0,502,39746.334537037,2008-10-25,08:01:44
39.995423,116.184467,0,495,39746.3345949074,2008-10-25,08:01:49
39.995428,116.184469,0,494,39746.3346527778,2008-10-25,08:01:54
39.995428,116.184469,0,494,39746.3346875,2008-10-25,08:01:57
39.995428,116.184473,0,494,39746.3347106481,2008-10-25,08:01:59
39.995431,116.184511,0,493,39746.3347685185,2008-10-25,08:02:04
39.995463,116.184567,0,493,39746.3348263889,2008-10-25,08:02:09
39.995481,116.184601,0,492,39746.3348842593,2008-10-25,08:02:14
39.995468,116.18461,0,489,39746.3349421296,2008-10-25,08:02:19
39.995468,116.18461,0,489,39746.3349768519,2008-10-25,08:02:22
39.995467,116.184606,0,489,39746.335,2008-10-25,08:02:24
39.995476,116.184601,0,485,39746.3350578704,2008-10-25,08:02:29
39.995476,116.184601,0,485,39746.3350925926,2008-10-25,08:02:32
39.995477,116.184594,0,485,39746.3351157407,2008-10-25,08:02:34
39.995479,116.184585,0,486,39746.3351736111,2008-10-25,08:02:39
39.99548,116.18458,0,486,39746.3352314815,2008-10-25,08:02:44
39.995479,116.184581,0,486,39746.3352893519,2008-10-25,08:02:49
39.99548,116.18458,0,486,39746.3353472222,2008-10-25,08:02:54
39.99548,116.18458,0,486,39746.3354050926,2008-10-25,08:02:59
39.99548,116.184582,0,486,39746.335462963,2008-10-25,08:03:04
39.995481,116.184578,0,486,39746.3355208333,2008-10-25,08:03:09
39.99548,116.184579,0,486,39746.3355787037,2008-10-25,08:03:14
39.995482,116.184577,0,486,39746.3356365741,2008-10-25,08:03:19
39.995483,116.184575,0,486,39746.3356944444,2008-10-25,08:03:24
39.995483,116.184575,0,486,39746.3357291667,2008-10-25,08:03:27
39.995483,116.184575,0,486,39746.3357523148,2008-10-25,08:03:29
39.995467,116.184537,0,485,39746.3358101852,2008-10-25,08:03:34
39.995428,116.184516,0,484,39746.3358680556,2008-10-25,08:03:39
39.995378,116.184552,0,483,39746.3359259259,2008-10-25,08:03:44
39.99532,116.184604,0,481,39746.3359837963,2008-10-25,08:03:49
39.995284,116.184656,0,480,39746.3360416667,2008-10-25,08:03:54
39.99524,116.184722,0,481,39746.336099537,2008-10-25,08:03:59
39.995201,116.184791,0,481,39746.3361574074,2008-10-25,08:04:04
39.99517,116.184827,0,482,39746.3362152778,2008-10-25,08:04:09
39.995154,116.184888,0,484,39746.3362731481,2008-10-25,08:04:14
39.995127,116.184967,0,485,39746.3363310185,2008-10-25,08:04:19
39.995114,116.185042,0,487,39746.3363888889,2008-10-25,08:04:24
39.995092,116.185145,0,488,39746.3364467593,2008-10-25,08:04:29
39.995083,116.185234,0,488,39746.3365046296,2008-10-25,08:04:34
39.99511,116.185333,0,485,39746.3365625,2008-10-25,08:04:39
39.995143,116.185409,0,483,39746.3366203704,2008-10-25,08:04:44
39.995159,116.185517,0,478,39746.3366782407,2008-10-25,08:04:49
39.995174,116.185611,0,473,39746.3367361111,2008-10-25,08:04:54
39.995199,116.185705,0,466,39746.3367939815,2008-10-25,08:04:59
39.99522,116.185803,0,456,39746.3368518518,2008-10-25,08:05:04
39.995247,116.185903,0,447,39746.3369097222,2008-10-25,08:05:09
39.995258,116.185961,0,444,39746.3369675926,2008-10-25,08:05:14
39.995266,116.186023,0,443,39746.337025463,2008-10-25,08:05:19
39.995263,116.186094,0,440,39746.3370833333,2008-10-25,08:05:24
39.99524,116.186177,0,438,39746.3371412037,2008-10-25,08:05:29
39.995195,116.186233,0,436,39746.3371990741,2008-10-25,08:05:34
39.995152,116.186301,0,435,39746.3372569444,2008-10-25,08:05:39
39.995106,116.186394,0,434,39746.3373148148,2008-10-25,08:05:44
39.995061,116.186471,0,434,39746.3373726852,2008-10-25,08:05:49
39.995065,116.186538,0,435,39746.3374305556,2008-10-25,08:05:54
39.995045,116.18662,0,434,39746.3374884259,2008-10-25,08:05:59
39.995035,116.186706,0,433,39746.3375462963,2008-10-25,08:06:04
39.995005,116.186773,0,432,39746.3376041667,2008-10-25,08:06:09
39.994985,116.186852,0,431,39746.337662037,2008-10-25,08:06:14
39.994966,116.186952,0,431,39746.3377199074,2008-10-25,08:06:19
39.994951,116.187037,0,430,39746.3377777778,2008-10-25,08:06:24
39.994931,116.187138,0,430,39746.3378356481,2008-10-25,08:06:29
39.994942,116.187221,0,432,39746.3378935185,2008-10-25,08:06:34
39.994931,116.187309,0,434,39746.3379513889,2008-10-25,08:06:39
39.994908,116.1874,0,434,39746.3380092593,2008-10-25,08:06:44
39.994878,116.187489,0,433,39746.3380671296,2008-10-25,08:06:49
39.994868,116.187579,0,435,39746.338125,2008-10-25,08:06:54
39.99486,116.187658,0,436,39746.3381828704,2008-10-25,08:06:59
39.994861,116.187693,0,435,39746.3382407407,2008-10-25,08:07:04
39.994853,116.18775,0,433,39746.3382986111,2008-10-25,08:07:09
39.99484,116.187757,0,431,39746.3383564815,2008-10-25,08:07:14
39.994814,116.187738,0,432,39746.3384143518,2008-10-25,08:07:19
39.99478,116.187709,0,433,39746.3384722222,2008-10-25,08:07:24
39.99468,116.187671,0,431,39746.3385300926,2008-10-25,08:07:29
39.994618,116.187658,0,432,39746.338587963,2008-10-25,08:07:34
39.994557,116.187615,0,433,39746.3386458333,2008-10-25,08:07:39
39.994513,116.187567,0,432,39746.3387037037,2008-10-25,08:07:44
39.994452,116.187534,0,432,39746.3387615741,2008-10-25,08:07:49
39.994413,116.187495,0,434,39746.3388194444,2008-10-25,08:07:54
39.994379,116.187458,0,435,39746.3388773148,2008-10-25,08:07:59
39.994347,116.187451,0,436,39746.3389351852,2008-10-25,08:08:04
39.99435,116.187455,0,436,39746.3389930556,2008-10-25,08:08:09
39.994352,116.187447,0,436,39746.3390509259,2008-10-25,08:08:14
39.994352,116.187447,0,436,39746.3390856481,2008-10-25,08:08:17
39.994353,116.187444,0,436,39746.3391087963,2008-10-25,08:08:19
39.99433,116.187427,0,435,39746.3391666667,2008-10-25,08:08:24
39.99429,116.187364,0,433,39746.339224537,2008-10-25,08:08:29
39.994217,116.187335,0,432,39746.3392824074,2008-10-25,08:08:34
39.994143,116.187315,0,427,39746.3393402778,2008-10-25,08:08:39
39.994088,116.187312,0,424,39746.3393981481,2008-10-25,08:08:44
39.994076,116.187304,0,421,39746.3394560185,2008-10-25,08:08:49
39.99404,116.187248,0,422,39746.3395138889,2008-10-25,08:08:54
39.994016,116.187221,0,422,39746.3395717593,2008-10-25,08:08:59
39.993978,116.187163,0,418,39746.3396296296,2008-10-25,08:09:04
39.993913,116.187168,0,415,39746.3396875,2008-10-25,08:09:09
39.993892,116.187159,0,414,39746.3397453704,2008-10-25,08:09:14
39.993838,116.187151,0,413,39746.3398032407,2008-10-25,08:09:19
39.993819,116.18713,0,412,39746.3398611111,2008-10-25,08:09:24
39.99381,116.187124,0,408,39746.3399189815,2008-10-25,08:09:29
39.993811,116.187116,0,407,39746.3399768519,2008-10-25,08:09:34
39.99381,116.187116,0,407,39746.3400347222,2008-10-25,08:09:39
39.99381,116.187116,0,407,39746.3400694444,2008-10-25,08:09:42
39.993811,116.187113,0,407,39746.3400925926,2008-10-25,08:09:44
39.993797,116.187109,0,407,39746.340150463,2008-10-25,08:09:49
39.993758,116.18709,0,407,39746.3402083333,2008-10-25,08:09:54
39.993712,116.187065,0,407,39746.3402662037,2008-10-25,08:09:59
39.993667,116.187046,0,409,39746.3403240741,2008-10-25,08:10:04
39.993618,116.187028,0,411,39746.3403819444,2008-10-25,08:10:09
39.993633,116.18697,0,413,39746.3404398148,2008-10-25,08:10:14
39.993624,116.186932,0,415,39746.3404976852,2008-10-25,08:10:19
39.99338,116.186983,0,398,39746.3440856481,2008-10-25,08:15:29
39.99334,116.186995,0,397,39746.3441435185,2008-10-25,08:15:34
39.99327,116.18702,0,396,39746.3442013889,2008-10-25,08:15:39
39.993239,116.187006,0,397,39746.3442592593,2008-10-25,08:15:44
39.993203,116.187037,0,397,39746.3443171296,2008-10-25,08:15:49
39.993177,116.187065,0,398,39746.344375,2008-10-25,08:15:54
39.993136,116.18709,0,399,39746.3444328704,2008-10-25,08:15:59
39.993104,116.187097,0,400,39746.3444907407,2008-10-25,08:16:04
39.99306,116.187104,0,399,39746.3445486111,2008-10-25,08:16:09
39.99299,116.187152,0,398,39746.3446064815,2008-10-25,08:16:14
39.992933,116.187176,0,396,39746.3446643518,2008-10-25,08:16:19
39.992897,116.187197,0,395,39746.3447222222,2008-10-25,08:16:24
39.992834,116.187258,0,393,39746.3447800926,2008-10-25,08:16:29
39.992802,116.187297,0,391,39746.344837963,2008-10-25,08:16:34
39.992762,116.187336,0,388,39746.3448958333,2008-10-25,08:16:39
39.992731,116.18737,0,387,39746.3449537037,2008-10-25,08:16:44
39.992703,116.187399,0,386,39746.3450115741,2008-10-25,08:16:49
39.99269,116.187405,0,386,39746.3450694444,2008-10-25,08:16:54
39.992632,116.187427,0,385,39746.3451273148,2008-10-25,08:16:59
39.992574,116.187458,0,384,39746.3451851852,2008-10-25,08:17:04
39.992544,116.187484,0,380,39746.3452430556,2008-10-25,08:17:09
39.992526,116.187502,0,376,39746.3453009259,2008-10-25,08:17:14
39.992489,116.187523,0,371,39746.3453587963,2008-10-25,08:17:19
39.99246,116.187554,0,369,39746.3454166667,2008-10-25,08:17:24
39.992446,116.187556,0,367,39746.345474537,2008-10-25,08:17:29
39.992407,116.187584,0,366,39746.3455324074,2008-10-25,08:17:34
39.992357,116.187616,0,367,39746.3455902778,2008-10-25,08:17:39
39.992315,116.187654,0,369,39746.3456481481,2008-10-25,08:17:44
39.992269,116.1877,0,370,39746.3457060185,2008-10-25,08:17:49
39.992212,116.187746,0,371,39746.3457638889,2008-10-25,08:17:54
39.992169,116.187777,0,375,39746.3458217593,2008-10-25,08:17:59
39.992154,116.187801,0,378,39746.3458796296,2008-10-25,08:18:04
39.992121,116.187837,0,379,39746.3459375,2008-10-25,08:18:09
39.992074,116.187863,0,380,39746.3459953704,2008-10-25,08:18:14
39.992042,116.187891,0,382,39746.3460532407,2008-10-25,08:18:19
39.992004,116.187907,0,383,39746.3461111111,2008-10-25,08:18:24
39.991951,116.187942,0,384,39746.3461689815,2008-10-25,08:18:29
39.991898,116.187953,0,384,39746.3462268518,2008-10-25,08:18:34
39.991838,116.187981,0,384,39746.3462847222,2008-10-25,08:18:39
39.991803,116.18802,0,385,39746.3463425926,2008-10-25,08:18:44
39.991766,116.188038,0,383,39746.346400463,2008-10-25,08:18:49
39.991723,116.18805,0,383,39746.3464583333,2008-10-25,08:18:54
39.991668,116.188058,0,381,39746.3465162037,2008-10-25,08:18:59
39.991628,116.188077,0,381,39746.3465740741,2008-10-25,08:19:04
39.991602,116.188093,0,381,39746.3466319444,2008-10-25,08:19:09
39.991573,116.188116,0,381,39746.3466898148,2008-10-25,08:19:14
39.991552,116.188153,0,381,39746.3467476852,2008-10-25,08:19:19
39.991529,116.188178,0,381,39746.3468055556,2008-10-25,08:19:24
39.991477,116.188197,0,381,39746.3468634259,2008-10-25,08:19:29
39.991413,116.188216,0,382,39746.3469212963,2008-10-25,08:19:34
39.991377,116.188237,0,377,39746.3469791667,2008-10-25,08:19:39
39.99134,116.188271,0,375,39746.347037037,2008-10-25,08:19:44
39.991326,116.188302,0,373,39746.3470949074,2008-10-25,08:19:49
39.991272,116.188343,0,370,39746.3471527778,2008-10-25,08:19:54
39.991231,116.188381,0,368,39746.3472106481,2008-10-25,08:19:59
39.991205,116.188384,0,367,39746.3472685185,2008-10-25,08:20:04
39.991157,116.188398,0,367,39746.3473263889,2008-10-25,08:20:09
39.99112,116.188406,0,366,39746.3473842593,2008-10-25,08:20:14
39.991075,116.188395,0,366,39746.3474421296,2008-10-25,08:20:19
39.991131,116.188401,0,369,39746.3475,2008-10-25,08:20:24
39.991121,116.188406,0,368,39746.3475578704,2008-10-25,08:20:29
39.991113,116.188398,0,368,39746.3476157407,2008-10-25,08:20:34
39.991113,116.188398,0,368,39746.347650463,2008-10-25,08:20:37
39.991114,116.188406,0,369,39746.3476736111,2008-10-25,08:20:39
39.991123,116.18836,0,368,39746.3477314815,2008-10-25,08:20:44
39.991079,116.188344,0,368,39746.3477893519,2008-10-25,08:20:49
39.99107,116.188305,0,369,39746.3478472222,2008-10-25,08:20:54
39.99107,116.188305,0,369,39746.3478819444,2008-10-25,08:20:57
39.991064,116.188298,0,369,39746.3479050926,2008-10-25,08:20:59
39.991064,116.188269,0,369,39746.347962963,2008-10-25,08:21:04
39.99106,116.188207,0,366,39746.3480208333,2008-10-25,08:21:09
39.99106,116.188207,0,366,39746.3480555556,2008-10-25,08:21:12
39.991059,116.18821,0,366,39746.3480787037,2008-10-25,08:21:14
39.991053,116.188193,0,367,39746.3481365741,2008-10-25,08:21:19
39.991035,116.188198,0,368,39746.3481944444,2008-10-25,08:21:24
39.990985,116.188178,0,368,39746.3482523148,2008-10-25,08:21:29
39.990964,116.188178,0,368,39746.3483101852,2008-10-25,08:21:34
39.990948,116.188207,0,369,39746.3483680556,2008-10-25,08:21:39
39.990937,116.188203,0,370,39746.3484259259,2008-10-25,08:21:44
39.990942,116.188212,0,370,39746.3484837963,2008-10-25,08:21:49
39.99092,116.188227,0,370,39746.3485416667,2008-10-25,08:21:54
39.990905,116.188269,0,370,39746.348599537,2008-10-25,08:21:59
39.990902,116.188298,0,369,39746.3486574074,2008-10-25,08:22:04
39.990862,116.188348,0,371,39746.3487152778,2008-10-25,08:22:09
39.990803,116.188368,0,371,39746.3487731481,2008-10-25,08:22:14
39.990757,116.188404,0,374,39746.3488310185,2008-10-25,08:22:19
39.990707,116.188416,0,373,39746.3488888889,2008-10-25,08:22:24
39.990676,116.188441,0,374,39746.3489467593,2008-10-25,08:22:29
39.990646,116.188471,0,376,39746.3490046296,2008-10-25,08:22:34
39.990611,116.188498,0,377,39746.3490625,2008-10-25,08:22:39
39.99059,116.188538,0,377,39746.3491203704,2008-10-25,08:22:44
39.990573,116.188558,0,377,39746.3491782407,2008-10-25,08:22:49
39.990555,116.188576,0,379,39746.3492361111,2008-10-25,08:22:54
39.990541,116.188579,0,379,39746.3492939815,2008-10-25,08:22:59
39.990532,116.188577,0,379,39746.3493518519,2008-10-25,08:23:04
39.990533,116.188576,0,379,39746.3494097222,2008-10-25,08:23:09
39.990533,116.188576,0,379,39746.3494444444,2008-10-25,08:23:12
39.990533,116.188575,0,379,39746.3494675926,2008-10-25,08:23:14
39.990506,116.188565,0,379,39746.349525463,2008-10-25,08:23:19
39.990461,116.188537,0,380,39746.3495833333,2008-10-25,08:23:24
39.990437,116.188498,0,381,39746.3496412037,2008-10-25,08:23:29
39.990425,116.188424,0,381,39746.3496990741,2008-10-25,08:23:34
39.990399,116.188382,0,382,39746.3497569444,2008-10-25,08:23:39
39.990371,116.188356,0,383,39746.3498148148,2008-10-25,08:23:44
39.990357,116.18832,0,383,39746.3498726852,2008-10-25,08:23:49
39.990337,116.188278,0,383,39746.3499305556,2008-10-25,08:23:54
39.990338,116.18821,0,382,39746.3499884259,2008-10-25,08:23:59
39.990333,116.188144,0,384,39746.3500462963,2008-10-25,08:24:04
39.990317,116.188105,0,384,39746.3501041667,2008-10-25,08:24:09
39.990304,116.188046,0,386,39746.350162037,2008-10-25,08:24:14
39.990305,116.187992,0,387,39746.3502199074,2008-10-25,08:24:19
39.990277,116.187936,0,388,39746.3502777778,2008-10-25,08:24:24
39.990261,116.187887,0,390,39746.3503356481,2008-10-25,08:24:29
39.990266,116.187849,0,392,39746.3503935185,2008-10-25,08:24:34
39.990273,116.187806,0,393,39746.3504513889,2008-10-25,08:24:39
39.99023,116.187774,0,393,39746.3505092593,2008-10-25,08:24:44
39.990201,116.187731,0,394,39746.3505671296,2008-10-25,08:24:49
39.99018,116.187656,0,395,39746.350625,2008-10-25,08:24:54
39.990149,116.187603,0,396,39746.3506828704,2008-10-25,08:24:59
39.990143,116.18756,0,397,39746.3507407407,2008-10-25,08:25:04
39.990111,116.187516,0,398,39746.3507986111,2008-10-25,08:25:09
39.990116,116.187437,0,399,39746.3508564815,2008-10-25,08:25:14
39.990124,116.187376,0,401,39746.3509143519,2008-10-25,08:25:19
39.990113,116.18732,0,402,39746.3509722222,2008-10-25,08:25:24
39.990088,116.187272,0,403,39746.3510300926,2008-10-25,08:25:29
39.990056,116.187225,0,404,39746.351087963,2008-10-25,08:25:34
39.990012,116.18719,0,405,39746.3511458333,2008-10-25,08:25:39
39.989979,116.187144,0,405,39746.3512037037,2008-10-25,08:25:44
39.989972,116.187101,0,405,39746.3512615741,2008-10-25,08:25:49
39.989944,116.187075,0,406,39746.3513194444,2008-10-25,08:25:54
39.989936,116.187038,0,407,39746.3513773148,2008-10-25,08:25:59
39.989942,116.187011,0,408,39746.3514351852,2008-10-25,08:26:04
39.989942,116.187011,0,408,39746.3514699074,2008-10-25,08:26:07
39.989942,116.187005,0,408,39746.3514930556,2008-10-25,08:26:09
39.989933,116.186971,0,409,39746.3515509259,2008-10-25,08:26:14
39.989914,116.186928,0,410,39746.3516087963,2008-10-25,08:26:19
39.989875,116.18688,0,410,39746.3516666667,2008-10-25,08:26:24
39.989852,116.186844,0,411,39746.351724537,2008-10-25,08:26:29
39.989815,116.18683,0,410,39746.3517824074,2008-10-25,08:26:34
39.989798,116.186785,0,411,39746.3518402778,2008-10-25,08:26:39
39.989756,116.186731,0,412,39746.3518981481,2008-10-25,08:26:44
39.989739,116.186672,0,414,39746.3519560185,2008-10-25,08:26:49
39.989726,116.186609,0,412,39746.3520138889,2008-10-25,08:26:54
39.989717,116.186599,0,411,39746.3520717593,2008-10-25,08:26:59
39.989716,116.186602,0,411,39746.3521296296,2008-10-25,08:27:04
39.989714,116.186608,0,411,39746.3521875,2008-10-25,08:27:09
39.989713,116.186612,0,411,39746.3522453704,2008-10-25,08:27:14
39.989713,116.186612,0,411,39746.3523032407,2008-10-25,08:27:19
39.989713,116.186613,0,411,39746.3523611111,2008-10-25,08:27:24
39.989713,116.186614,0,411,39746.3524189815,2008-10-25,08:27:29
39.989713,116.186617,0,411,39746.3524768518,2008-10-25,08:27:34
39.989714,116.186614,0,410,39746.3525347222,2008-10-25,08:27:39
39.989714,116.186609,0,410,39746.3525925926,2008-10-25,08:27:44
39.989715,116.186606,0,410,39746.352650463,2008-10-25,08:27:49
39.989716,116.186605,0,410,39746.3527083333,2008-10-25,08:27:54
39.989718,116.1866,0,411,39746.3527662037,2008-10-25,08:27:59
39.989719,116.186596,0,411,39746.3528240741,2008-10-25,08:28:04
39.989721,116.186592,0,411,39746.3528819444,2008-10-25,08:28:09
39.989721,116.186592,0,411,39746.3529166667,2008-10-25,08:28:12
39.989722,116.186588,0,411,39746.3529398148,2008-10-25,08:28:14
39.98982,116.186304,0,435,39746.3606944444,2008-10-25,08:39:24
39.989834,116.186263,0,440,39746.3607523148,2008-10-25,08:39:29
39.989834,116.186263,0,440,39746.360787037,2008-10-25,08:39:32
39.989835,116.18626,0,440,39746.3608101852,2008-10-25,08:39:34
39.989827,116.186251,0,440,39746.3608680556,2008-10-25,08:39:39
39.989822,116.186234,0,442,39746.3609259259,2008-10-25,08:39:44
39.989823,116.186228,0,442,39746.3609837963,2008-10-25,08:39:49
39.989819,116.186227,0,443,39746.3610416667,2008-10-25,08:39:54
39.98982,116.186224,0,443,39746.361099537,2008-10-25,08:39:59
39.98982,116.186226,0,443,39746.3611574074,2008-10-25,08:40:04
39.989821,116.18622,0,443,39746.3612152778,2008-10-25,08:40:09
39.989821,116.18622,0,443,39746.36125,2008-10-25,08:40:12
39.989822,116.186213,0,443,39746.3612731481,2008-10-25,08:40:14
39.989824,116.186203,0,443,39746.3613310185,2008-10-25,08:40:19
39.989824,116.186203,0,443,39746.3613657407,2008-10-25,08:40:22
39.98982,116.186202,0,444,39746.3613888889,2008-10-25,08:40:24
39.989817,116.186215,0,445,39746.3614467593,2008-10-25,08:40:29
39.989811,116.186226,0,445,39746.3615046296,2008-10-25,08:40:34
39.989808,116.18623,0,446,39746.3615625,2008-10-25,08:40:39
39.989802,116.18623,0,446,39746.3616203704,2008-10-25,08:40:44
39.989799,116.186235,0,446,39746.3616782407,2008-10-25,08:40:49
39.989799,116.186235,0,446,39746.361712963,2008-10-25,08:40:52
39.989795,116.186243,0,446,39746.3617361111,2008-10-25,08:40:54
39.98979,116.186252,0,446,39746.3617939815,2008-10-25,08:40:59
39.989784,116.186256,0,446,39746.3618518518,2008-10-25,08:41:04
39.989782,116.18626,0,446,39746.3619097222,2008-10-25,08:41:09
39.98978,116.186267,0,446,39746.3619675926,2008-10-25,08:41:14
39.98978,116.186267,0,446,39746.3620023148,2008-10-25,08:41:17
39.989778,116.186275,0,446,39746.362025463,2008-10-25,08:41:19
39.989775,116.186284,0,446,39746.3620833333,2008-10-25,08:41:24
39.989769,116.186293,0,446,39746.3621412037,2008-10-25,08:41:29
39.989763,116.186302,0,446,39746.3621990741,2008-10-25,08:41:34
39.989756,116.186311,0,446,39746.3622569444,2008-10-25,08:41:39
39.989751,116.186318,0,446,39746.3623148148,2008-10-25,08:41:44
39.989746,116.186322,0,447,39746.3623726852,2008-10-25,08:41:49
39.989744,116.186323,0,447,39746.3624305556,2008-10-25,08:41:54
39.989742,116.186323,0,448,39746.3624884259,2008-10-25,08:41:59
39.989743,116.186321,0,449,39746.3625462963,2008-10-25,08:42:04
39.989744,116.186318,0,449,39746.3626041667,2008-10-25,08:42:09
39.989744,116.186317,0,449,39746.362662037,2008-10-25,08:42:14
39.989745,116.186316,0,449,39746.3627199074,2008-10-25,08:42:19
39.989747,116.186315,0,450,39746.3627777778,2008-10-25,08:42:24
39.989747,116.186314,0,450,39746.3628356481,2008-10-25,08:42:29
39.989747,116.186314,0,449,39746.3628935185,2008-10-25,08:42:34
39.989747,116.186314,0,449,39746.3629513889,2008-10-25,08:42:39
39.989747,116.186314,0,449,39746.3630092593,2008-10-25,08:42:44
39.989747,116.186314,0,449,39746.3630439815,2008-10-25,08:42:47
39.989748,116.186314,0,449,39746.3630671296,2008-10-25,08:42:49
39.989764,116.186276,0,451,39746.363125,2008-10-25,08:42:54
39.989768,116.186238,0,453,39746.3631828704,2008-10-25,08:42:59
39.989774,116.186181,0,454,39746.3632407407,2008-10-25,08:43:04
39.989792,116.186097,0,459,39746.3632986111,2008-10-25,08:43:09
39.989774,116.18605,0,462,39746.3633564815,2008-10-25,08:43:14
39.989772,116.186008,0,463,39746.3634143519,2008-10-25,08:43:19
39.989789,116.185975,0,465,39746.3634722222,2008-10-25,08:43:24
39.989806,116.185955,0,466,39746.3635300926,2008-10-25,08:43:29
39.989806,116.185952,0,466,39746.363587963,2008-10-25,08:43:34
39.989807,116.185951,0,466,39746.3636458333,2008-10-25,08:43:39
39.989806,116.185949,0,466,39746.3637037037,2008-10-25,08:43:44
39.989806,116.185949,0,466,39746.3637384259,2008-10-25,08:43:47
39.989805,116.185951,0,466,39746.3637615741,2008-10-25,08:43:49
39.989802,116.18594,0,466,39746.3638194444,2008-10-25,08:43:54
39.989774,116.185928,0,465,39746.3638773148,2008-10-25,08:43:59
39.989745,116.185925,0,465,39746.3639351852,2008-10-25,08:44:04
39.989686,116.185937,0,464,39746.3639930556,2008-10-25,08:44:09
39.989663,116.185925,0,465,39746.3640509259,2008-10-25,08:44:14
39.989637,116.185927,0,466,39746.3641087963,2008-10-25,08:44:19
39.989637,116.185927,0,466,39746.3641435185,2008-10-25,08:44:22
39.989636,116.185925,0,466,39746.3641666667,2008-10-25,08:44:24
39.989604,116.185916,0,465,39746.364224537,2008-10-25,08:44:29
39.989604,116.185916,0,465,39746.3642592593,2008-10-25,08:44:32
39.989601,116.185922,0,464,39746.3642824074,2008-10-25,08:44:34
39.989547,116.18597,0,466,39746.3643402778,2008-10-25,08:44:39
39.989509,116.185989,0,465,39746.3643981481,2008-10-25,08:44:44
39.989463,116.186004,0,467,39746.3644560185,2008-10-25,08:44:49
39.989419,116.186031,0,465,39746.3645138889,2008-10-25,08:44:54
39.9894,116.186044,0,464,39746.3645717593,2008-10-25,08:44:59
39.989346,116.186065,0,465,39746.3646296296,2008-10-25,08:45:04
39.989323,116.186071,0,465,39746.3646875,2008-10-25,08:45:09
39.989241,116.186131,0,464,39746.3647453704,2008-10-25,08:45:14
39.989194,116.186165,0,465,39746.3648032407,2008-10-25,08:45:19
39.989155,116.186206,0,466,39746.3648611111,2008-10-25,08:45:24
39.9891,116.186265,0,466,39746.3649189815,2008-10-25,08:45:29
39.989054,116.186323,0,466,39746.3649768519,2008-10-25,08:45:34
39.989001,116.186375,0,465,39746.3650347222,2008-10-25,08:45:39
39.988976,116.186439,0,464,39746.3650925926,2008-10-25,08:45:44
39.988941,116.186512,0,463,39746.365150463,2008-10-25,08:45:49
39.988895,116.186618,0,460,39746.3652083333,2008-10-25,08:45:54
39.98886,116.186672,0,459,39746.3652662037,2008-10-25,08:45:59
39.988809,116.186809,0,456,39746.3653240741,2008-10-25,08:46:04
39.988796,116.186875,0,455,39746.3653819444,2008-10-25,08:46:09
39.988808,116.18697,0,455,39746.3654398148,2008-10-25,08:46:14
39.988825,116.187011,0,452,39746.3654976852,2008-10-25,08:46:19
39.988831,116.187019,0,453,39746.3655555556,2008-10-25,08:46:24
39.988831,116.187019,0,453,39746.3655902778,2008-10-25,08:46:27
39.98883,116.187026,0,453,39746.3656134259,2008-10-25,08:46:29
39.988813,116.187067,0,454,39746.3656712963,2008-10-25,08:46:34
39.988805,116.187125,0,453,39746.3657291667,2008-10-25,08:46:39
39.988815,116.187164,0,452,39746.365787037,2008-10-25,08:46:44
39.988828,116.187207,0,451,39746.3658449074,2008-10-25,08:46:49
39.98885,116.187238,0,450,39746.3659027778,2008-10-25,08:46:54
39.988854,116.187275,0,450,39746.3659606481,2008-10-25,08:46:59
39.988848,116.18731,0,449,39746.3660185185,2008-10-25,08:47:04
39.988853,116.18736,0,448,39746.3660763889,2008-10-25,08:47:09
39.988865,116.187422,0,447,39746.3661342593,2008-10-25,08:47:14
39.988868,116.187472,0,447,39746.3661921296,2008-10-25,08:47:19
39.988867,116.187518,0,446,39746.36625,2008-10-25,08:47:24
39.988881,116.18756,0,446,39746.3663078704,2008-10-25,08:47:29
39.988907,116.187638,0,445,39746.3663657407,2008-10-25,08:47:34
39.988927,116.187708,0,444,39746.3664236111,2008-10-25,08:47:39
39.988945,116.187791,0,441,39746.3664814815,2008-10-25,08:47:44
39.988945,116.187872,0,438,39746.3665393519,2008-10-25,08:47:49
39.989,116.187977,0,434,39746.3665972222,2008-10-25,08:47:54
39.989018,116.188074,0,432,39746.3666550926,2008-10-25,08:47:59
39.989052,116.188118,0,432,39746.366712963,2008-10-25,08:48:04
39.989067,116.188142,0,433,39746.3667708333,2008-10-25,08:48:09
39.989065,116.18815,0,433,39746.3668287037,2008-10-25,08:48:14
39.989065,116.18815,0,433,39746.3668865741,2008-10-25,08:48:19
39.989065,116.18815,0,433,39746.3669212963,2008-10-25,08:48:22
39.989073,116.188142,0,432,39746.3669444444,2008-10-25,08:48:24
39.98906,116.188155,0,431,39746.3670023148,2008-10-25,08:48:29
39.989061,116.188152,0,431,39746.3670601852,2008-10-25,08:48:34
39.989062,116.188144,0,431,39746.3671180556,2008-10-25,08:48:39
39.989062,116.188144,0,431,39746.3671527778,2008-10-25,08:48:42
39.989062,116.188147,0,431,39746.3671759259,2008-10-25,08:48:44
39.989024,116.188149,0,429,39746.3672337963,2008-10-25,08:48:49
39.989043,116.188149,0,428,39746.3672916667,2008-10-25,08:48:54
39.989043,116.188149,0,428,39746.3673263889,2008-10-25,08:48:57
39.989043,116.188148,0,428,39746.367349537,2008-10-25,08:48:59
39.989048,116.188127,0,428,39746.3674074074,2008-10-25,08:49:04
39.989048,116.188127,0,428,39746.3674421296,2008-10-25,08:49:07
39.989042,116.188125,0,428,39746.3674652778,2008-10-25,08:49:09
39.989045,116.188135,0,428,39746.3675231481,2008-10-25,08:49:14
39.989051,116.188153,0,430,39746.3675810185,2008-10-25,08:49:19
39.989051,116.188163,0,429,39746.3676388889,2008-10-25,08:49:24
39.989051,116.188163,0,429,39746.3676736111,2008-10-25,08:49:27
39.989051,116.18816,0,430,39746.3676967593,2008-10-25,08:49:29
39.98904,116.188166,0,430,39746.3677546296,2008-10-25,08:49:34
39.98895,116.188227,0,433,39746.3677893518,2008-10-25,08:49:37
39.988728,116.188312,0,499,39746.3783680556,2008-10-25,09:04:51
39.988636,116.188373,0,498,39746.3784259259,2008-10-25,09:04:56
39.988588,116.188416,0,498,39746.3784837963,2008-10-25,09:05:01
39.988318,116.188511,0,489,39746.3799421296,2008-10-25,09:07:07
39.98836,116.18859,0,532,39746.3799537037,2008-10-25,09:07:08
39.98834,116.188569,0,567,39746.3799884259,2008-10-25,09:07:11
39.988393,116.18845,0,523,39746.3800115741,2008-10-25,09:07:13
39.988347,116.188535,0,531,39746.3800694444,2008-10-25,09:07:18
39.988328,116.188587,0,529,39746.3801273148,2008-10-25,09:07:23
39.988328,116.188587,0,529,39746.380162037,2008-10-25,09:07:26
39.988332,116.188583,0,530,39746.3801851852,2008-10-25,09:07:28
39.988317,116.188568,0,533,39746.3802430556,2008-10-25,09:07:33
39.988305,116.188563,0,534,39746.3803009259,2008-10-25,09:07:38
39.988223,116.188615,0,532,39746.3803587963,2008-10-25,09:07:43
39.988191,116.188643,0,532,39746.3804166667,2008-10-25,09:07:48
39.988191,116.188643,0,532,39746.3804513889,2008-10-25,09:07:51
39.988185,116.188638,0,533,39746.380474537,2008-10-25,09:07:53
39.988209,116.188566,0,530,39746.3805324074,2008-10-25,09:07:58
39.988218,116.188545,0,529,39746.3805902778,2008-10-25,09:08:03
39.988268,116.188422,0,524,39746.3806365741,2008-10-25,09:08:07
39.98827,116.188397,0,520,39746.3806944444,2008-10-25,09:08:12
39.988272,116.18839,0,520,39746.3807523148,2008-10-25,09:08:17
39.988272,116.18839,0,520,39746.380787037,2008-10-25,09:08:20
39.98827,116.188398,0,520,39746.3808101852,2008-10-25,09:08:22
39.988269,116.188416,0,520,39746.3808680556,2008-10-25,09:08:27
39.988273,116.188453,0,520,39746.3809259259,2008-10-25,09:08:32
39.988367,116.188499,0,520,39746.3809837963,2008-10-25,09:08:37
39.988481,116.188514,0,522,39746.3810069444,2008-10-25,09:08:39
39.988645,116.188366,0,518,39746.3810300926,2008-10-25,09:08:41
39.988738,116.188313,0,514,39746.3810532407,2008-10-25,09:08:43
39.988837,116.188255,0,511,39746.3810763889,2008-10-25,09:08:45
39.98876,116.18821,0,510,39746.3811342593,2008-10-25,09:08:50
39.988827,116.188136,0,507,39746.3811921296,2008-10-25,09:08:55
39.988853,116.188145,0,506,39746.38125,2008-10-25,09:09:00
39.988883,116.188156,0,501,39746.3813078704,2008-10-25,09:09:05
39.988909,116.188134,0,497,39746.3813657407,2008-10-25,09:09:10
39.988919,116.188088,0,500,39746.3814236111,2008-10-25,09:09:15
39.988975,116.18823,0,497,39746.3814814815,2008-10-25,09:09:20
39.98896,116.188251,0,496,39746.3815393519,2008-10-25,09:09:25
39.988959,116.18825,0,496,39746.3815972222,2008-10-25,09:09:30
39.988958,116.188253,0,496,39746.3816550926,2008-10-25,09:09:35
39.988957,116.188259,0,497,39746.381712963,2008-10-25,09:09:40
39.988957,116.188259,0,497,39746.3817476852,2008-10-25,09:09:43
39.988955,116.188265,0,497,39746.3817708333,2008-10-25,09:09:45
39.988957,116.188256,0,497,39746.3818287037,2008-10-25,09:09:50
39.988959,116.188237,0,497,39746.3818865741,2008-10-25,09:09:55
39.988962,116.188222,0,497,39746.3819444444,2008-10-25,09:10:00
39.988951,116.188243,0,498,39746.3820023148,2008-10-25,09:10:05
39.988951,116.188243,0,498,39746.382037037,2008-10-25,09:10:08
39.988951,116.188241,0,498,39746.3820601852,2008-10-25,09:10:10
39.988959,116.18821,0,497,39746.3821180556,2008-10-25,09:10:15
39.988947,116.1882,0,496,39746.3821759259,2008-10-25,09:10:20
39.988947,116.1882,0,496,39746.3822106481,2008-10-25,09:10:23
39.988946,116.188198,0,496,39746.3822337963,2008-10-25,09:10:25
39.988945,116.188207,0,496,39746.3822916667,2008-10-25,09:10:30
39.988985,116.188219,0,500,39746.382349537,2008-10-25,09:10:35
39.988985,116.188219,0,500,39746.3823842593,2008-10-25,09:10:38
39.988986,116.188221,0,497,39746.3824074074,2008-10-25,09:10:40
39.988969,116.188224,0,496,39746.3824652778,2008-10-25,09:10:45
39.988968,116.188199,0,496,39746.3825231481,2008-10-25,09:10:50
39.988958,116.188202,0,496,39746.3825810185,2008-10-25,09:10:55
39.988965,116.188183,0,497,39746.3826388889,2008-10-25,09:11:00
39.988965,116.188183,0,497,39746.3826736111,2008-10-25,09:11:03
39.98897,116.188175,0,497,39746.3826967593,2008-10-25,09:11:05
39.988973,116.18816,0,497,39746.3827546296,2008-10-25,09:11:10
39.988975,116.188149,0,497,39746.3828125,2008-10-25,09:11:15
39.988974,116.188143,0,497,39746.3828703704,2008-10-25,09:11:20
39.988974,116.188143,0,497,39746.3829050926,2008-10-25,09:11:23
39.988966,116.188145,0,497,39746.3829282407,2008-10-25,09:11:25
39.988912,116.188152,0,497,39746.3829861111,2008-10-25,09:11:30
39.98883,116.188212,0,497,39746.3830208333,2008-10-25,09:11:33
39.988735,116.188237,0,498,39746.3830555556,2008-10-25,09:11:36
39.988648,116.188287,0,498,39746.3830787037,2008-10-25,09:11:38
39.988554,116.188363,0,498,39746.383125,2008-10-25,09:11:42
39.988485,116.188409,0,498,39746.3831828704,2008-10-25,09:11:47
39.988437,116.188397,0,498,39746.3832407407,2008-10-25,09:11:52
39.988379,116.188416,0,498,39746.3832986111,2008-10-25,09:11:57
39.988377,116.18842,0,498,39746.3833564815,2008-10-25,09:12:02
39.988377,116.18842,0,498,39746.3833912037,2008-10-25,09:12:05
39.988375,116.188427,0,498,39746.3834143518,2008-10-25,09:12:07
39.988373,116.188437,0,498,39746.3834722222,2008-10-25,09:12:12
39.988373,116.188437,0,498,39746.3835069444,2008-10-25,09:12:15
39.98837,116.188445,0,498,39746.3835300926,2008-10-25,09:12:17
39.988367,116.188457,0,498,39746.383587963,2008-10-25,09:12:22
39.98834,116.188489,0,498,39746.3836458333,2008-10-25,09:12:27
39.988311,116.18846,0,497,39746.3837037037,2008-10-25,09:12:32
39.988304,116.188443,0,497,39746.3837615741,2008-10-25,09:12:37
39.988289,116.188452,0,497,39746.3838194444,2008-10-25,09:12:42
39.988289,116.188449,0,497,39746.3838773148,2008-10-25,09:12:47
39.988289,116.188449,0,497,39746.383912037,2008-10-25,09:12:50
39.988289,116.188449,0,497,39746.3839351852,2008-10-25,09:12:52
39.98831,116.188606,0,497,39746.3839814815,2008-10-25,09:12:56
39.988242,116.188706,0,496,39746.3840046296,2008-10-25,09:12:58
39.988186,116.188813,0,496,39746.3840393518,2008-10-25,09:13:01
39.98821,116.188872,0,495,39746.3840972222,2008-10-25,09:13:06
39.98821,116.188872,0,495,39746.3841319444,2008-10-25,09:13:09
39.988212,116.188866,0,495,39746.3841550926,2008-10-25,09:13:11
39.988236,116.188854,0,494,39746.384212963,2008-10-25,09:13:16
39.988262,116.188883,0,497,39746.3842708333,2008-10-25,09:13:21
39.988215,116.188924,0,501,39746.3843287037,2008-10-25,09:13:26
39.988214,116.18891,0,501,39746.3843865741,2008-10-25,09:13:31
39.988214,116.18891,0,501,39746.3844212963,2008-10-25,09:13:34
39.98822,116.188911,0,509,39746.3844444444,2008-10-25,09:13:36
39.988227,116.188925,0,513,39746.3845023148,2008-10-25,09:13:41
39.988177,116.188935,0,512,39746.3845601852,2008-10-25,09:13:46
39.988083,116.188948,0,507,39746.3846064815,2008-10-25,09:13:50
39.988065,116.188909,0,504,39746.3846643518,2008-10-25,09:13:55
39.988083,116.188833,0,496,39746.3847222222,2008-10-25,09:14:00
39.988076,116.188783,0,487,39746.3847800926,2008-10-25,09:14:05
39.988023,116.188765,0,485,39746.384837963,2008-10-25,09:14:10
39.987984,116.188737,0,487,39746.3848958333,2008-10-25,09:14:15
39.987988,116.188599,0,478,39746.3849537037,2008-10-25,09:14:20
39.988027,116.18849,0,474,39746.3850115741,2008-10-25,09:14:25
39.988025,116.188456,0,475,39746.3850694444,2008-10-25,09:14:30
39.987972,116.188477,0,471,39746.3851273148,2008-10-25,09:14:35
39.987912,116.188451,0,473,39746.3851851852,2008-10-25,09:14:40
39.987844,116.188416,0,475,39746.3852430556,2008-10-25,09:14:45
39.987777,116.188399,0,473,39746.3853009259,2008-10-25,09:14:50
39.98778,116.188502,0,470,39746.3853587963,2008-10-25,09:14:55
39.987753,116.188583,0,470,39746.3854166667,2008-10-25,09:15:00
39.987785,116.188642,0,473,39746.385474537,2008-10-25,09:15:05
39.987831,116.188657,0,483,39746.3855324074,2008-10-25,09:15:10
39.987842,116.188648,0,489,39746.3855902778,2008-10-25,09:15:15
39.987858,116.188654,0,489,39746.3856481481,2008-10-25,09:15:20
39.987851,116.188674,0,495,39746.3857060185,2008-10-25,09:15:25
39.987851,116.188618,0,497,39746.3857638889,2008-10-25,09:15:30
39.987851,116.188618,0,497,39746.3857986111,2008-10-25,09:15:33
39.98785,116.18862,0,498,39746.3858217593,2008-10-25,09:15:35
39.98786,116.188573,0,498,39746.3858796296,2008-10-25,09:15:40
39.987868,116.188507,0,497,39746.3859375,2008-10-25,09:15:45
39.987868,116.188457,0,497,39746.3859953704,2008-10-25,09:15:50
39.987866,116.188442,0,497,39746.3860532407,2008-10-25,09:15:55
39.987864,116.188449,0,497,39746.3861111111,2008-10-25,09:16:00
39.987864,116.188449,0,497,39746.3861458333,2008-10-25,09:16:03
39.987863,116.188455,0,497,39746.3861689815,2008-10-25,09:16:05
39.987885,116.18847,0,497,39746.3862268519,2008-10-25,09:16:10
39.987916,116.188454,0,499,39746.3862847222,2008-10-25,09:16:15
39.987962,116.188535,0,500,39746.3863425926,2008-10-25,09:16:20
39.987973,116.188541,0,500,39746.386400463,2008-10-25,09:16:25
39.987972,116.188556,0,500,39746.3864583333,2008-10-25,09:16:30
39.98797,116.188568,0,500,39746.3865162037,2008-10-25,09:16:35
39.98797,116.188568,0,500,39746.3865509259,2008-10-25,09:16:38
39.987972,116.188575,0,500,39746.3865740741,2008-10-25,09:16:40
39.987976,116.188563,0,500,39746.3866319444,2008-10-25,09:16:45
39.987979,116.188557,0,500,39746.3866898148,2008-10-25,09:16:50
39.987979,116.18856,0,500,39746.3867476852,2008-10-25,09:16:55
39.987979,116.18856,0,500,39746.3867824074,2008-10-25,09:16:58
39.987982,116.188557,0,500,39746.3868055556,2008-10-25,09:17:00
39.987984,116.188548,0,500,39746.3868634259,2008-10-25,09:17:05
39.988005,116.188553,0,500,39746.3869212963,2008-10-25,09:17:10
39.988079,116.18857,0,500,39746.3869791667,2008-10-25,09:17:15
39.988084,116.188558,0,500,39746.387037037,2008-10-25,09:17:20
39.988111,116.188547,0,500,39746.3870949074,2008-10-25,09:17:25
39.988144,116.188546,0,500,39746.3871527778,2008-10-25,09:17:30
39.988158,116.188545,0,500,39746.3872106481,2008-10-25,09:17:35
39.988167,116.188548,0,500,39746.3872685185,2008-10-25,09:17:40
39.98817,116.188537,0,500,39746.3873263889,2008-10-25,09:17:45
39.98817,116.188537,0,500,39746.3873611111,2008-10-25,09:17:48
39.988176,116.188529,0,500,39746.3873842593,2008-10-25,09:17:50
39.988257,116.188403,0,500,39746.3874189815,2008-10-25,09:17:53
39.988359,116.188328,0,504,39746.3874652778,2008-10-25,09:17:57
39.988475,116.188377,0,507,39746.3875115741,2008-10-25,09:18:01
39.988565,116.188352,0,508,39746.3875578704,2008-10-25,09:18:05
39.988606,116.188344,0,512,39746.3876157407,2008-10-25,09:18:10
39.988655,116.188351,0,512,39746.3876736111,2008-10-25,09:18:15
39.988732,116.188264,0,512,39746.3877314815,2008-10-25,09:18:20
39.988792,116.188259,0,514,39746.3877893519,2008-10-25,09:18:25
39.988879,116.188265,0,510,39746.3878472222,2008-10-25,09:18:30
39.9889,116.188306,0,508,39746.3879050926,2008-10-25,09:18:35
39.988911,116.188296,0,507,39746.387962963,2008-10-25,09:18:40
39.988911,116.188296,0,507,39746.3879976852,2008-10-25,09:18:43
39.988912,116.188294,0,506,39746.3880208333,2008-10-25,09:18:45
39.988931,116.188287,0,504,39746.3880787037,2008-10-25,09:18:50
39.988947,116.188292,0,500,39746.3881365741,2008-10-25,09:18:55
39.988948,116.188292,0,499,39746.3881944444,2008-10-25,09:19:00
39.988953,116.188287,0,498,39746.3882523148,2008-10-25,09:19:05
39.988956,116.188286,0,498,39746.3883101852,2008-10-25,09:19:10
39.988956,116.188285,0,496,39746.3883680556,2008-10-25,09:19:15
39.988958,116.188281,0,495,39746.3884259259,2008-10-25,09:19:20
39.988962,116.188278,0,493,39746.3884837963,2008-10-25,09:19:25
39.988966,116.188277,0,491,39746.3885416667,2008-10-25,09:19:30
39.988966,116.188277,0,491,39746.3885763889,2008-10-25,09:19:33
39.988974,116.188273,0,488,39746.388599537,2008-10-25,09:19:35
39.988984,116.188264,0,484,39746.3886574074,2008-10-25,09:19:40
39.988992,116.188255,0,479,39746.3887152778,2008-10-25,09:19:45
39.989,116.188246,0,473,39746.3887731481,2008-10-25,09:19:50
39.98901,116.18824,0,468,39746.3888310185,2008-10-25,09:19:55
39.989022,116.188236,0,462,39746.3888888889,2008-10-25,09:20:00
39.98903,116.188234,0,457,39746.3889467593,2008-10-25,09:20:05
39.989038,116.188229,0,451,39746.3890046296,2008-10-25,09:20:10
39.989044,116.188224,0,445,39746.3890625,2008-10-25,09:20:15
39.989044,116.188224,0,445,39746.3890972222,2008-10-25,09:20:18
39.989052,116.188217,0,439,39746.3891203704,2008-10-25,09:20:20
39.989112,116.188189,0,425,39746.3891782407,2008-10-25,09:20:25
39.989148,116.18817,0,418,39746.3892361111,2008-10-25,09:20:30
39.989148,116.18817,0,416,39746.3892939815,2008-10-25,09:20:35
39.989149,116.18817,0,416,39746.3893518519,2008-10-25,09:20:40
39.989149,116.188169,0,416,39746.3894097222,2008-10-25,09:20:45
39.989148,116.188168,0,416,39746.3894675926,2008-10-25,09:20:50
39.989147,116.188168,0,416,39746.389525463,2008-10-25,09:20:55
39.989147,116.188168,0,416,39746.3895833333,2008-10-25,09:21:00
39.989147,116.188167,0,416,39746.3896412037,2008-10-25,09:21:05
39.989147,116.188167,0,416,39746.3896990741,2008-10-25,09:21:10
39.989147,116.188167,0,416,39746.3897569444,2008-10-25,09:21:15
39.989147,116.188167,0,415,39746.3898148148,2008-10-25,09:21:20
39.989147,116.188167,0,415,39746.3898726852,2008-10-25,09:21:25
39.989147,116.188168,0,415,39746.3899305556,2008-10-25,09:21:30
39.989146,116.188169,0,415,39746.3899884259,2008-10-25,09:21:35
39.989146,116.188169,0,415,39746.3900231481,2008-10-25,09:21:38
39.989146,116.188169,0,415,39746.3900462963,2008-10-25,09:21:40
39.98914,116.18818,0,415,39746.3901041667,2008-10-25,09:21:45
39.989131,116.188227,0,416,39746.390162037,2008-10-25,09:21:50
39.989139,116.188269,0,418,39746.3902199074,2008-10-25,09:21:55
39.989127,116.18833,0,422,39746.3902777778,2008-10-25,09:22:00
39.989158,116.188425,0,424,39746.3903356481,2008-10-25,09:22:05
39.989191,116.188504,0,423,39746.3903935185,2008-10-25,09:22:10
39.989198,116.188595,0,420,39746.3904513889,2008-10-25,09:22:15
39.989227,116.18866,0,420,39746.3905092593,2008-10-25,09:22:20
39.989251,116.188716,0,420,39746.3905671296,2008-10-25,09:22:25
39.989233,116.188781,0,420,39746.390625,2008-10-25,09:22:30
39.989264,116.188886,0,420,39746.3906828704,2008-10-25,09:22:35
39.989269,116.189002,0,422,39746.3907407407,2008-10-25,09:22:40
39.989231,116.189112,0,422,39746.3907986111,2008-10-25,09:22:45
39.989234,116.189236,0,420,39746.3908449074,2008-10-25,09:22:49
39.98921,116.189357,0,417,39746.3909027778,2008-10-25,09:22:54
39.989175,116.189458,0,418,39746.3909606481,2008-10-25,09:22:59
39.989157,116.189557,0,419,39746.3910185185,2008-10-25,09:23:04
39.989167,116.189644,0,418,39746.3910763889,2008-10-25,09:23:09
39.989163,116.189727,0,417,39746.3911342593,2008-10-25,09:23:14
39.989198,116.189811,0,415,39746.3911921296,2008-10-25,09:23:19
39.989193,116.189879,0,415,39746.39125,2008-10-25,09:23:24
39.989213,116.189969,0,412,39746.3913078704,2008-10-25,09:23:29
39.989247,116.190031,0,405,39746.3913657407,2008-10-25,09:23:34
39.989245,116.190078,0,397,39746.3914236111,2008-10-25,09:23:39
39.989229,116.190116,0,399,39746.3914814815,2008-10-25,09:23:44
39.989224,116.190121,0,397,39746.3915393518,2008-10-25,09:23:49
39.989224,116.190121,0,397,39746.3915740741,2008-10-25,09:23:52
39.989219,116.190119,0,394,39746.3915972222,2008-10-25,09:23:54
39.98921,116.190119,0,391,39746.3916550926,2008-10-25,09:23:59
39.989202,116.190119,0,389,39746.391712963,2008-10-25,09:24:04
39.989206,116.19012,0,385,39746.3917708333,2008-10-25,09:24:09
39.989206,116.19012,0,385,39746.3918055556,2008-10-25,09:24:12
39.989211,116.190114,0,382,39746.3918287037,2008-10-25,09:24:14
39.989215,116.190104,0,377,39746.3918865741,2008-10-25,09:24:19
39.989236,116.190105,0,371,39746.3919444444,2008-10-25,09:24:24
39.989238,116.19016,0,368,39746.3920023148,2008-10-25,09:24:29
39.989274,116.190226,0,362,39746.3920601852,2008-10-25,09:24:34
39.989313,116.190294,0,354,39746.3921180556,2008-10-25,09:24:39
39.989325,116.190351,0,349,39746.3921759259,2008-10-25,09:24:44
39.989324,116.19042,0,350,39746.3922337963,2008-10-25,09:24:49
39.989304,116.190515,0,350,39746.3922916667,2008-10-25,09:24:54
39.989279,116.1906,0,351,39746.392349537,2008-10-25,09:24:59
39.989277,116.190697,0,354,39746.3924074074,2008-10-25,09:25:04
39.989303,116.190789,0,356,39746.3924652778,2008-10-25,09:25:09
39.989336,116.190841,0,358,39746.3925231481,2008-10-25,09:25:14
39.989354,116.19089,0,358,39746.3925810185,2008-10-25,09:25:19
39.989395,116.190957,0,358,39746.3926388889,2008-10-25,09:25:24
39.989444,116.191041,0,353,39746.3926967593,2008-10-25,09:25:29
39.989503,116.191082,0,350,39746.3927546296,2008-10-25,09:25:34
39.989555,116.1911,0,350,39746.3928125,2008-10-25,09:25:39
39.989599,116.191127,0,353,39746.3928703704,2008-10-25,09:25:44
39.989646,116.191144,0,353,39746.3929282407,2008-10-25,09:25:49
39.989693,116.19118,0,352,39746.3929861111,2008-10-25,09:25:54
39.989745,116.191221,0,353,39746.3930439815,2008-10-25,09:25:59
39.989767,116.191253,0,351,39746.3931018518,2008-10-25,09:26:04
39.989767,116.191265,0,352,39746.3931597222,2008-10-25,09:26:09
39.98977,116.191276,0,352,39746.3932175926,2008-10-25,09:26:14
39.98977,116.191276,0,352,39746.3932523148,2008-10-25,09:26:17
39.989773,116.191283,0,352,39746.393275463,2008-10-25,09:26:19
39.989886,116.1913,0,350,39746.3933101852,2008-10-25,09:26:22
39.989955,116.191359,0,346,39746.3933680556,2008-10-25,09:26:27
39.989964,116.191406,0,345,39746.3934259259,2008-10-25,09:26:32
39.989977,116.191454,0,337,39746.3934837963,2008-10-25,09:26:37
39.989998,116.191474,0,336,39746.3935416667,2008-10-25,09:26:42
39.989988,116.191479,0,336,39746.393599537,2008-10-25,09:26:47
39.989988,116.191479,0,336,39746.3936342593,2008-10-25,09:26:50
39.989986,116.191483,0,339,39746.3936574074,2008-10-25,09:26:52
39.990007,116.191451,0,337,39746.3937152778,2008-10-25,09:26:57
39.990007,116.191451,0,337,39746.39375,2008-10-25,09:27:00
39.990004,116.191446,0,337,39746.3937731481,2008-10-25,09:27:02
39.990044,116.191458,0,342,39746.3938310185,2008-10-25,09:27:07
39.990061,116.191488,0,342,39746.3938888889,2008-10-25,09:27:12
39.990094,116.191504,0,352,39746.3939467593,2008-10-25,09:27:17
39.990116,116.191537,0,354,39746.3940046296,2008-10-25,09:27:22
39.990138,116.191577,0,355,39746.3940625,2008-10-25,09:27:27
39.990193,116.191649,0,355,39746.3941203704,2008-10-25,09:27:32
39.990209,116.191714,0,356,39746.3941782407,2008-10-25,09:27:37
39.990237,116.191786,0,357,39746.3942361111,2008-10-25,09:27:42
39.990295,116.191859,0,359,39746.3942939815,2008-10-25,09:27:47
39.990334,116.191911,0,357,39746.3943518519,2008-10-25,09:27:52
39.990338,116.191939,0,354,39746.3944097222,2008-10-25,09:27:57
39.990364,116.191942,0,352,39746.3944675926,2008-10-25,09:28:02
39.990369,116.191938,0,350,39746.394525463,2008-10-25,09:28:07
39.990369,116.191941,0,350,39746.3945833333,2008-10-25,09:28:12
39.990369,116.19194,0,350,39746.3946412037,2008-10-25,09:28:17
39.990371,116.191938,0,350,39746.3946990741,2008-10-25,09:28:22
39.990371,116.191938,0,350,39746.3947337963,2008-10-25,09:28:25
39.990369,116.191946,0,350,39746.3947569444,2008-10-25,09:28:27
39.990366,116.191957,0,350,39746.3948148148,2008-10-25,09:28:32
39.990363,116.191967,0,349,39746.3948726852,2008-10-25,09:28:37
39.990361,116.191973,0,349,39746.3949305556,2008-10-25,09:28:42
39.990361,116.19198,0,349,39746.3949884259,2008-10-25,09:28:47
39.990361,116.19198,0,349,39746.3950231481,2008-10-25,09:28:50
39.990361,116.191987,0,349,39746.3950462963,2008-10-25,09:28:52
39.990382,116.192003,0,348,39746.3951041667,2008-10-25,09:28:57
39.990398,116.192018,0,347,39746.395162037,2008-10-25,09:29:02
39.990419,116.192015,0,345,39746.3952199074,2008-10-25,09:29:07
39.990437,116.192009,0,344,39746.3952777778,2008-10-25,09:29:12
39.990443,116.192011,0,344,39746.3953356481,2008-10-25,09:29:17
39.990443,116.192011,0,344,39746.3953703704,2008-10-25,09:29:20
39.990443,116.192016,0,343,39746.3953935185,2008-10-25,09:29:22
39.990413,116.192071,0,342,39746.3954513889,2008-10-25,09:29:27
39.990419,116.192098,0,343,39746.3955092593,2008-10-25,09:29:32
39.99045,116.192128,0,344,39746.3955671296,2008-10-25,09:29:37
39.990476,116.192169,0,344,39746.395625,2008-10-25,09:29:42
39.99047,116.192232,0,345,39746.3956828704,2008-10-25,09:29:47
39.990447,116.192289,0,345,39746.3957407407,2008-10-25,09:29:52
39.990459,116.192331,0,347,39746.3957986111,2008-10-25,09:29:57
39.99047,116.192377,0,350,39746.3958564815,2008-10-25,09:30:02
39.990487,116.19242,0,350,39746.3959143519,2008-10-25,09:30:07
39.990497,116.192478,0,352,39746.3959722222,2008-10-25,09:30:12
39.990508,116.192544,0,353,39746.3960300926,2008-10-25,09:30:17
39.990543,116.192645,0,349,39746.396087963,2008-10-25,09:30:22
39.990597,116.192728,0,347,39746.3961458333,2008-10-25,09:30:27
39.990622,116.192773,0,347,39746.3962037037,2008-10-25,09:30:32
39.990644,116.192833,0,347,39746.3962615741,2008-10-25,09:30:37
39.990644,116.192872,0,347,39746.3963194444,2008-10-25,09:30:42
39.990666,116.192911,0,345,39746.3963773148,2008-10-25,09:30:47
39.990682,116.192955,0,346,39746.3964351852,2008-10-25,09:30:52
39.990696,116.193005,0,348,39746.3964930556,2008-10-25,09:30:57
39.990702,116.193029,0,347,39746.3965509259,2008-10-25,09:31:02
39.990718,116.193069,0,347,39746.3966087963,2008-10-25,09:31:07
39.990756,116.193104,0,347,39746.3966666667,2008-10-25,09:31:12
39.99081,116.193147,0,344,39746.396724537,2008-10-25,09:31:17
39.990824,116.193181,0,342,39746.3967824074,2008-10-25,09:31:22
39.990832,116.193199,0,341,39746.3968402778,2008-10-25,09:31:27
39.990842,116.193208,0,342,39746.3968981481,2008-10-25,09:31:32
39.990848,116.193223,0,342,39746.3969560185,2008-10-25,09:31:37
39.990879,116.193248,0,341,39746.3970138889,2008-10-25,09:31:42
39.990905,116.193289,0,340,39746.3970717593,2008-10-25,09:31:47
39.99092,116.193332,0,340,39746.3971296296,2008-10-25,09:31:52
39.990903,116.193383,0,343,39746.3971875,2008-10-25,09:31:57
39.990901,116.193481,0,340,39746.3972453704,2008-10-25,09:32:02
39.990952,116.193499,0,338,39746.3973032407,2008-10-25,09:32:07
39.991001,116.193539,0,336,39746.3973611111,2008-10-25,09:32:12
39.991065,116.193597,0,333,39746.3974189815,2008-10-25,09:32:17
39.99111,116.193653,0,332,39746.3974768519,2008-10-25,09:32:22
39.991015,116.193972,0,328,39746.4002546296,2008-10-25,09:36:22
39.991006,116.193984,0,329,39746.4003125,2008-10-25,09:36:27
39.991003,116.193997,0,329,39746.4003703704,2008-10-25,09:36:32
39.991002,116.194003,0,329,39746.4004282407,2008-10-25,09:36:37
39.991001,116.194008,0,329,39746.4004861111,2008-10-25,09:36:42
39.990999,116.194013,0,330,39746.4005439815,2008-10-25,09:36:47
39.990998,116.194013,0,330,39746.4006018518,2008-10-25,09:36:52
39.990997,116.194018,0,330,39746.4006597222,2008-10-25,09:36:57
39.990996,116.194022,0,330,39746.4007175926,2008-10-25,09:37:02
39.990996,116.194021,0,330,39746.400775463,2008-10-25,09:37:07
39.990994,116.194026,0,330,39746.4008333333,2008-10-25,09:37:12
39.990994,116.194024,0,330,39746.4008912037,2008-10-25,09:37:17
39.990993,116.194023,0,330,39746.4009490741,2008-10-25,09:37:22
39.990994,116.194015,0,330,39746.4010069444,2008-10-25,09:37:27
39.990994,116.194012,0,331,39746.4010648148,2008-10-25,09:37:32
39.990995,116.194013,0,331,39746.4011226852,2008-10-25,09:37:37
39.990995,116.194012,0,331,39746.4011805556,2008-10-25,09:37:42
39.990995,116.194012,0,331,39746.4012152778,2008-10-25,09:37:45
39.990996,116.194004,0,331,39746.4012384259,2008-10-25,09:37:47
39.990999,116.193989,0,331,39746.4012962963,2008-10-25,09:37:52
39.991021,116.193966,0,332,39746.4013541667,2008-10-25,09:37:57
39.991036,116.193975,0,332,39746.401412037,2008-10-25,09:38:02
39.991035,116.19398,0,332,39746.4014699074,2008-10-25,09:38:07
39.991033,116.193986,0,331,39746.4015277778,2008-10-25,09:38:12
39.991032,116.193985,0,331,39746.4015856481,2008-10-25,09:38:17
39.991032,116.193985,0,331,39746.4016203704,2008-10-25,09:38:20
39.991032,116.193985,0,332,39746.4016435185,2008-10-25,09:38:22
39.99103,116.193994,0,331,39746.4017013889,2008-10-25,09:38:27
39.991027,116.194009,0,331,39746.4017592593,2008-10-25,09:38:32
39.991022,116.194031,0,333,39746.4018171296,2008-10-25,09:38:37
39.991022,116.194031,0,333,39746.4018518519,2008-10-25,09:38:40
39.991022,116.194039,0,332,39746.401875,2008-10-25,09:38:42
39.991003,116.194009,0,332,39746.4019328704,2008-10-25,09:38:47
39.991004,116.194003,0,332,39746.4019907407,2008-10-25,09:38:52
39.991004,116.193999,0,332,39746.4020486111,2008-10-25,09:38:57
39.991004,116.194,0,332,39746.4021064815,2008-10-25,09:39:02
39.991005,116.193999,0,332,39746.4021643519,2008-10-25,09:39:07
39.991005,116.193999,0,332,39746.4021990741,2008-10-25,09:39:10
39.991004,116.194,0,332,39746.4022222222,2008-10-25,09:39:12
39.990986,116.194003,0,332,39746.4022800926,2008-10-25,09:39:17
39.990981,116.194001,0,332,39746.402337963,2008-10-25,09:39:22
39.990981,116.194002,0,332,39746.4023958333,2008-10-25,09:39:27
39.99098,116.194008,0,332,39746.4024537037,2008-10-25,09:39:32
39.99098,116.194006,0,332,39746.4025115741,2008-10-25,09:39:37
39.990978,116.194013,0,333,39746.4025694444,2008-10-25,09:39:42
39.990978,116.194019,0,333,39746.4026273148,2008-10-25,09:39:47
39.990977,116.19402,0,333,39746.4026851852,2008-10-25,09:39:52
39.990976,116.194024,0,333,39746.4027430556,2008-10-25,09:39:57
39.990976,116.194022,0,333,39746.4028009259,2008-10-25,09:40:02
39.990975,116.194023,0,333,39746.4028587963,2008-10-25,09:40:07
39.990977,116.194018,0,333,39746.4029166667,2008-10-25,09:40:12
39.990977,116.194018,0,333,39746.4029513889,2008-10-25,09:40:15
39.990977,116.194013,0,334,39746.402974537,2008-10-25,09:40:17
39.9912,116.194188,0,319,39746.4217824074,2008-10-25,10:07:22
39.991217,116.194243,0,320,39746.4218402778,2008-10-25,10:07:27
39.991224,116.194312,0,319,39746.4218981481,2008-10-25,10:07:32
39.991246,116.194355,0,321,39746.4219560185,2008-10-25,10:07:37
39.991249,116.194419,0,322,39746.4220138889,2008-10-25,10:07:42
39.991266,116.194474,0,324,39746.4220717593,2008-10-25,10:07:47
39.99127,116.19454,0,324,39746.4221296296,2008-10-25,10:07:52
39.991282,116.194609,0,326,39746.4221875,2008-10-25,10:07:57
39.991301,116.194694,0,325,39746.4222453704,2008-10-25,10:08:02
39.991307,116.194742,0,325,39746.4223032407,2008-10-25,10:08:07
39.991313,116.194788,0,324,39746.4223611111,2008-10-25,10:08:12
39.991312,116.194831,0,325,39746.4224189815,2008-10-25,10:08:17
39.99131,116.194884,0,324,39746.4224768518,2008-10-25,10:08:22
39.991307,116.194939,0,324,39746.4225347222,2008-10-25,10:08:27
39.991327,116.195012,0,324,39746.4225925926,2008-10-25,10:08:32
39.991337,116.195072,0,324,39746.422650463,2008-10-25,10:08:37
39.99133,116.195148,0,323,39746.4227083333,2008-10-25,10:08:42
39.991321,116.195168,0,323,39746.4227662037,2008-10-25,10:08:47
39.991321,116.195168,0,323,39746.4228009259,2008-10-25,10:08:50
39.991321,116.19517,0,323,39746.4228240741,2008-10-25,10:08:52
39.991306,116.19516,0,324,39746.4228819444,2008-10-25,10:08:57
39.991301,116.195168,0,325,39746.4229398148,2008-10-25,10:09:02
39.991301,116.195169,0,326,39746.4229976852,2008-10-25,10:09:07
39.991301,116.19517,0,326,39746.4230555556,2008-10-25,10:09:12
39.991302,116.195165,0,326,39746.4231134259,2008-10-25,10:09:17
39.991302,116.195166,0,326,39746.4231712963,2008-10-25,10:09:22
39.991301,116.195171,0,326,39746.4232291667,2008-10-25,10:09:27
39.991301,116.195171,0,326,39746.423287037,2008-10-25,10:09:32
39.991301,116.195172,0,325,39746.4233449074,2008-10-25,10:09:37
39.991301,116.195172,0,325,39746.4233796296,2008-10-25,10:09:40
39.991301,116.195173,0,325,39746.4234027778,2008-10-25,10:09:42
39.991287,116.195153,0,325,39746.4234606481,2008-10-25,10:09:47
39.991296,116.195174,0,325,39746.4235185185,2008-10-25,10:09:52
39.991294,116.195185,0,325,39746.4235763889,2008-10-25,10:09:57
39.991292,116.195192,0,325,39746.4236342593,2008-10-25,10:10:02
39.991291,116.195196,0,325,39746.4236921296,2008-10-25,10:10:07
39.99129,116.195196,0,325,39746.42375,2008-10-25,10:10:12
39.99129,116.195196,0,325,39746.4237847222,2008-10-25,10:10:15
39.991295,116.195197,0,322,39746.4238078704,2008-10-25,10:10:17
39.991282,116.195221,0,322,39746.4238657407,2008-10-25,10:10:22
39.991281,116.195242,0,322,39746.4239236111,2008-10-25,10:10:27
39.99128,116.195262,0,322,39746.4239814815,2008-10-25,10:10:32
39.991273,116.195279,0,324,39746.4240393518,2008-10-25,10:10:37
39.991293,116.195315,0,324,39746.4240972222,2008-10-25,10:10:42
39.991307,116.195345,0,326,39746.4241550926,2008-10-25,10:10:47
39.991308,116.195344,0,326,39746.424212963,2008-10-25,10:10:52
39.991308,116.195344,0,326,39746.4242476852,2008-10-25,10:10:55
39.991309,116.19535,0,326,39746.4242708333,2008-10-25,10:10:57
39.991313,116.195374,0,325,39746.4243287037,2008-10-25,10:11:02
39.991299,116.195409,0,325,39746.4243865741,2008-10-25,10:11:07
39.991299,116.195445,0,324,39746.4244444444,2008-10-25,10:11:12
39.991306,116.195486,0,323,39746.4245023148,2008-10-25,10:11:17
39.991311,116.195543,0,322,39746.4245601852,2008-10-25,10:11:22
39.991322,116.195625,0,321,39746.4246180556,2008-10-25,10:11:27
39.991332,116.195678,0,319,39746.4246759259,2008-10-25,10:11:32
39.991342,116.195719,0,318,39746.4247337963,2008-10-25,10:11:37
39.991321,116.195806,0,315,39746.4247916667,2008-10-25,10:11:42
39.991325,116.1959,0,313,39746.424849537,2008-10-25,10:11:47
39.991338,116.195945,0,311,39746.4249074074,2008-10-25,10:11:52
39.991332,116.195998,0,309,39746.4249652778,2008-10-25,10:11:57
39.991337,116.196057,0,308,39746.4250115741,2008-10-25,10:12:01
39.991335,116.196088,0,307,39746.4250462963,2008-10-25,10:12:04
39.99134,116.196195,0,304,39746.4251041667,2008-10-25,10:12:09
39.991326,116.1963,0,303,39746.425162037,2008-10-25,10:12:14
39.991333,116.196372,0,301,39746.4252199074,2008-10-25,10:12:19
39.991352,116.196447,0,296,39746.4252777778,2008-10-25,10:12:24
39.991341,116.196526,0,293,39746.4253356481,2008-10-25,10:12:29
39.991325,116.196585,0,291,39746.4253935185,2008-10-25,10:12:34
39.991308,116.196668,0,289,39746.4254513889,2008-10-25,10:12:39
39.991321,116.196718,0,291,39746.4255092593,2008-10-25,10:12:44
39.991331,116.196772,0,292,39746.4255671296,2008-10-25,10:12:49
39.991341,116.196832,0,290,39746.425625,2008-10-25,10:12:54
39.991349,116.196903,0,288,39746.4256828704,2008-10-25,10:12:59
39.991374,116.197012,0,289,39746.4257407407,2008-10-25,10:13:04
39.991421,116.197066,0,289,39746.4257986111,2008-10-25,10:13:09
39.991484,116.197127,0,285,39746.4258564815,2008-10-25,10:13:14
39.991546,116.197152,0,284,39746.4259143519,2008-10-25,10:13:19
39.991605,116.197164,0,280,39746.4259722222,2008-10-25,10:13:24
39.991652,116.197154,0,281,39746.4260300926,2008-10-25,10:13:29
39.991704,116.197149,0,283,39746.426087963,2008-10-25,10:13:34
39.991768,116.197188,0,284,39746.4261458333,2008-10-25,10:13:39
39.991834,116.197221,0,296,39746.4262037037,2008-10-25,10:13:44
39.991895,116.197219,0,307,39746.4262615741,2008-10-25,10:13:49
39.991947,116.197215,0,312,39746.4263194444,2008-10-25,10:13:54
39.991975,116.197191,0,312,39746.4263773148,2008-10-25,10:13:59
39.991998,116.197181,0,308,39746.4264351852,2008-10-25,10:14:04
39.991998,116.197181,0,308,39746.4264699074,2008-10-25,10:14:07
39.992001,116.197173,0,308,39746.4264930556,2008-10-25,10:14:09
39.992047,116.197197,0,298,39746.4265509259,2008-10-25,10:14:14
39.9921,116.197223,0,292,39746.4266087963,2008-10-25,10:14:19
39.992134,116.197283,0,285,39746.4266666667,2008-10-25,10:14:24
39.992144,116.197323,0,283,39746.426724537,2008-10-25,10:14:29
39.992166,116.197398,0,281,39746.4267824074,2008-10-25,10:14:34
39.992217,116.197452,0,286,39746.4268402778,2008-10-25,10:14:39
39.99222,116.197504,0,286,39746.4268981481,2008-10-25,10:14:44
39.992222,116.197581,0,283,39746.4269560185,2008-10-25,10:14:49
39.992225,116.197659,0,279,39746.4270138889,2008-10-25,10:14:54
39.99222,116.197671,0,278,39746.4270717593,2008-10-25,10:14:59
39.992205,116.197697,0,275,39746.4271296296,2008-10-25,10:15:04
39.992198,116.197763,0,274,39746.4271875,2008-10-25,10:15:09
39.992199,116.197788,0,269,39746.4272453704,2008-10-25,10:15:14
39.992204,116.1978,0,271,39746.4273032407,2008-10-25,10:15:19
39.992204,116.1978,0,271,39746.427337963,2008-10-25,10:15:22
39.992209,116.197802,0,272,39746.4273611111,2008-10-25,10:15:24
39.99221,116.19779,0,272,39746.4274189815,2008-10-25,10:15:29
39.992198,116.197781,0,273,39746.4274768519,2008-10-25,10:15:34
39.992196,116.19779,0,273,39746.4275347222,2008-10-25,10:15:39
39.992191,116.197757,0,273,39746.4275925926,2008-10-25,10:15:44
39.99219,116.19776,0,273,39746.427650463,2008-10-25,10:15:49
39.99219,116.197762,0,274,39746.4277083333,2008-10-25,10:15:54
39.99219,116.197762,0,274,39746.4277430556,2008-10-25,10:15:57
39.99219,116.197763,0,274,39746.4277662037,2008-10-25,10:15:59
39.992214,116.197803,0,270,39746.4278240741,2008-10-25,10:16:04
39.992226,116.197856,0,266,39746.4278819444,2008-10-25,10:16:09
39.992219,116.197883,0,263,39746.4279398148,2008-10-25,10:16:14
39.992201,116.19791,0,260,39746.4279976852,2008-10-25,10:16:19
39.992206,116.197975,0,256,39746.4280555556,2008-10-25,10:16:24
39.992229,116.198045,0,253,39746.4281134259,2008-10-25,10:16:29
39.992272,116.198106,0,249,39746.4281712963,2008-10-25,10:16:34
39.992256,116.198165,0,244,39746.4282291667,2008-10-25,10:16:39
39.992278,116.198223,0,240,39746.428287037,2008-10-25,10:16:44
39.992262,116.198335,0,234,39746.4283449074,2008-10-25,10:16:49
39.992265,116.198401,0,228,39746.4284027778,2008-10-25,10:16:54
39.992241,116.198497,0,221,39746.4284606481,2008-10-25,10:16:59
39.992244,116.198527,0,222,39746.4284722222,2008-10-25,10:17:00
39.992245,116.198619,0,222,39746.4285300926,2008-10-25,10:17:05
39.992245,116.19872,0,229,39746.428587963,2008-10-25,10:17:10
39.992235,116.198768,0,232,39746.4286226852,2008-10-25,10:17:13
39.992247,116.198817,0,233,39746.4286805556,2008-10-25,10:17:18
39.99225,116.198866,0,233,39746.4287384259,2008-10-25,10:17:23
39.992253,116.198909,0,231,39746.4287962963,2008-10-25,10:17:28
39.99225,116.198944,0,231,39746.4288541667,2008-10-25,10:17:33
39.992246,116.198984,0,233,39746.428912037,2008-10-25,10:17:38
39.99225,116.19902,0,233,39746.4289699074,2008-10-25,10:17:43
39.99223,116.199048,0,231,39746.4290277778,2008-10-25,10:17:48
39.992244,116.199127,0,230,39746.4290856481,2008-10-25,10:17:53
39.992242,116.199191,0,231,39746.4291435185,2008-10-25,10:17:58
39.992252,116.199261,0,232,39746.4292013889,2008-10-25,10:18:03
39.992238,116.199306,0,230,39746.4292592593,2008-10-25,10:18:08
39.992236,116.199346,0,229,39746.4293171296,2008-10-25,10:18:13
39.992228,116.199409,0,228,39746.429375,2008-10-25,10:18:18
39.992226,116.199489,0,229,39746.4294328704,2008-10-25,10:18:23
39.992221,116.199559,0,231,39746.4294907407,2008-10-25,10:18:28
39.99223,116.199637,0,233,39746.4295486111,2008-10-25,10:18:33
39.992216,116.199706,0,234,39746.4296064815,2008-10-25,10:18:38
39.992195,116.199786,0,237,39746.4296643519,2008-10-25,10:18:43
39.992195,116.199864,0,238,39746.4297222222,2008-10-25,10:18:48
39.992225,116.199938,0,242,39746.4297800926,2008-10-25,10:18:53
39.992201,116.200005,0,245,39746.429837963,2008-10-25,10:18:58
39.992189,116.200064,0,248,39746.4298958333,2008-10-25,10:19:03
39.992182,116.200097,0,253,39746.4299537037,2008-10-25,10:19:08
39.9922,116.200196,0,253,39746.4300115741,2008-10-25,10:19:13
39.992202,116.200241,0,263,39746.4300694444,2008-10-25,10:19:18
39.992201,116.2003,0,270,39746.4301273148,2008-10-25,10:19:23
39.992157,116.200376,0,276,39746.4301851852,2008-10-25,10:19:28
39.992135,116.200449,0,279,39746.4302430556,2008-10-25,10:19:33
39.992119,116.200531,0,280,39746.4303009259,2008-10-25,10:19:38
39.992056,116.2007,0,281,39746.4303587963,2008-10-25,10:19:43
39.992,116.200809,0,281,39746.4304166667,2008-10-25,10:19:48
39.991909,116.200818,0,278,39746.4304513889,2008-10-25,10:19:51
39.991906,116.200899,0,276,39746.4305092593,2008-10-25,10:19:56
39.9919,116.201007,0,272,39746.4305671296,2008-10-25,10:20:01
39.991911,116.201068,0,260,39746.430625,2008-10-25,10:20:06
39.991902,116.201113,0,256,39746.4306828704,2008-10-25,10:20:11
39.991883,116.201174,0,261,39746.4307407407,2008-10-25,10:20:16
39.991859,116.201241,0,265,39746.4307986111,2008-10-25,10:20:21
39.991915,116.201361,0,266,39746.4308564815,2008-10-25,10:20:26
39.991909,116.201408,0,266,39746.4309143518,2008-10-25,10:20:31
39.99186,116.201467,0,262,39746.4309722222,2008-10-25,10:20:36
39.991861,116.201519,0,264,39746.4310300926,2008-10-25,10:20:41
39.991782,116.201615,0,264,39746.431087963,2008-10-25,10:20:46
39.991744,116.201674,0,265,39746.4311458333,2008-10-25,10:20:51
39.991742,116.201717,0,267,39746.4312037037,2008-10-25,10:20:56
39.991747,116.201769,0,267,39746.4312615741,2008-10-25,10:21:01
39.991709,116.201834,0,270,39746.4313194444,2008-10-25,10:21:06
39.991688,116.201911,0,271,39746.4313773148,2008-10-25,10:21:11
39.991642,116.202008,0,272,39746.4314351852,2008-10-25,10:21:16
39.991597,116.202096,0,273,39746.4314930556,2008-10-25,10:21:21
39.991516,116.20219,0,275,39746.4315509259,2008-10-25,10:21:26
39.991476,116.202271,0,277,39746.4316087963,2008-10-25,10:21:31
39.991486,116.202348,0,278,39746.4316666667,2008-10-25,10:21:36
39.991519,116.202415,0,278,39746.431724537,2008-10-25,10:21:41
39.991484,116.202493,0,277,39746.4317824074,2008-10-25,10:21:46
39.991457,116.202579,0,274,39746.4318402778,2008-10-25,10:21:51
39.991454,116.202652,0,273,39746.4318981481,2008-10-25,10:21:56
39.991481,116.20272,0,272,39746.4319560185,2008-10-25,10:22:01
39.991455,116.202802,0,272,39746.4320138889,2008-10-25,10:22:06
39.991461,116.202875,0,268,39746.4320717593,2008-10-25,10:22:11
39.991471,116.202958,0,266,39746.4321296296,2008-10-25,10:22:16
39.991476,116.203079,0,255,39746.4321759259,2008-10-25,10:22:20
39.99146,116.203145,0,251,39746.4322337963,2008-10-25,10:22:25
39.991454,116.203222,0,248,39746.4322916667,2008-10-25,10:22:30
39.991442,116.203283,0,248,39746.432349537,2008-10-25,10:22:35
39.991432,116.203361,0,247,39746.4324074074,2008-10-25,10:22:40
39.991427,116.203428,0,247,39746.4324652778,2008-10-25,10:22:45
39.991432,116.203496,0,248,39746.4325231481,2008-10-25,10:22:50
39.991466,116.203556,0,255,39746.4325810185,2008-10-25,10:22:55
39.991517,116.203605,0,266,39746.4326388889,2008-10-25,10:23:00
39.991503,116.203666,0,266,39746.4326967593,2008-10-25,10:23:05
39.991455,116.203773,0,266,39746.4327430556,2008-10-25,10:23:09
39.991441,116.203789,0,263,39746.4328009259,2008-10-25,10:23:14
39.991421,116.203813,0,262,39746.4328587963,2008-10-25,10:23:19
39.99138,116.203819,0,257,39746.4329166667,2008-10-25,10:23:24
39.991374,116.203824,0,253,39746.432974537,2008-10-25,10:23:29
39.991373,116.203823,0,252,39746.4330324074,2008-10-25,10:23:34
39.991374,116.203817,0,252,39746.4330902778,2008-10-25,10:23:39
39.991374,116.203813,0,252,39746.4331481481,2008-10-25,10:23:44
39.991374,116.20381,0,252,39746.4332060185,2008-10-25,10:23:49
39.991374,116.20381,0,252,39746.4332407407,2008-10-25,10:23:52
39.991372,116.203803,0,251,39746.4332638889,2008-10-25,10:23:54
39.991407,116.203807,0,251,39746.4333217593,2008-10-25,10:23:59
39.991439,116.203788,0,253,39746.4333796296,2008-10-25,10:24:04
39.99148,116.203773,0,256,39746.4334375,2008-10-25,10:24:09
39.991556,116.203803,0,256,39746.4334953704,2008-10-25,10:24:14
39.991588,116.203788,0,261,39746.4335532407,2008-10-25,10:24:19
39.991625,116.203768,0,265,39746.4336111111,2008-10-25,10:24:24
39.99168,116.203757,0,267,39746.4336689815,2008-10-25,10:24:29
39.991727,116.20375,0,266,39746.4337268519,2008-10-25,10:24:34
39.991762,116.203749,0,268,39746.4337847222,2008-10-25,10:24:39
39.991802,116.203737,0,272,39746.4338425926,2008-10-25,10:24:44
39.991865,116.203707,0,274,39746.433900463,2008-10-25,10:24:49
39.991933,116.203684,0,279,39746.4339583333,2008-10-25,10:24:54
39.991995,116.203669,0,282,39746.4340162037,2008-10-25,10:24:59
39.992045,116.203654,0,289,39746.4340740741,2008-10-25,10:25:04
39.992083,116.203632,0,297,39746.4341319444,2008-10-25,10:25:09
39.992115,116.203609,0,303,39746.4341898148,2008-10-25,10:25:14
39.992179,116.203587,0,307,39746.4342476852,2008-10-25,10:25:19
39.992235,116.203567,0,312,39746.4343055556,2008-10-25,10:25:24
39.992303,116.203573,0,310,39746.4343634259,2008-10-25,10:25:29
39.992375,116.203561,0,298,39746.4344212963,2008-10-25,10:25:34
39.992422,116.203599,0,296,39746.4344791667,2008-10-25,10:25:39
39.992454,116.203666,0,293,39746.434537037,2008-10-25,10:25:44
39.992478,116.203741,0,288,39746.4345949074,2008-10-25,10:25:49
39.992508,116.203796,0,286,39746.4346527778,2008-10-25,10:25:54
39.992568,116.203886,0,278,39746.4346990741,2008-10-25,10:25:58
39.992597,116.203948,0,277,39746.4347569444,2008-10-25,10:26:03
39.992613,116.20404,0,274,39746.4348148148,2008-10-25,10:26:08
39.992605,116.204143,0,271,39746.4348726852,2008-10-25,10:26:13
39.992577,116.204243,0,267,39746.4349305556,2008-10-25,10:26:18
39.992574,116.20433,0,264,39746.4349884259,2008-10-25,10:26:23
39.992554,116.204442,0,260,39746.4350462963,2008-10-25,10:26:28
39.992557,116.204561,0,261,39746.4350925926,2008-10-25,10:26:32
39.992537,116.204637,0,260,39746.435150463,2008-10-25,10:26:37
39.992489,116.204715,0,256,39746.4352083333,2008-10-25,10:26:42
39.992484,116.204748,0,256,39746.4352662037,2008-10-25,10:26:47
39.992471,116.204783,0,256,39746.4353240741,2008-10-25,10:26:52
39.992446,116.204832,0,254,39746.4353819444,2008-10-25,10:26:57
39.992426,116.204858,0,254,39746.4354398148,2008-10-25,10:27:02
39.992426,116.204858,0,254,39746.435474537,2008-10-25,10:27:05
39.992428,116.20485,0,255,39746.4354976852,2008-10-25,10:27:07
39.992426,116.204859,0,255,39746.4355555556,2008-10-25,10:27:12
39.992425,116.204863,0,254,39746.4356134259,2008-10-25,10:27:17
39.992426,116.204857,0,254,39746.4356712963,2008-10-25,10:27:22
39.992427,116.204852,0,255,39746.4357291667,2008-10-25,10:27:27
39.992426,116.204855,0,255,39746.435787037,2008-10-25,10:27:32
39.992426,116.204855,0,255,39746.4358449074,2008-10-25,10:27:37
39.992425,116.204856,0,255,39746.4359027778,2008-10-25,10:27:42
39.992424,116.204857,0,255,39746.4359606481,2008-10-25,10:27:47
39.992424,116.204858,0,255,39746.4360185185,2008-10-25,10:27:52
39.992423,116.204859,0,255,39746.4360763889,2008-10-25,10:27:57
39.992422,116.204864,0,255,39746.4361342593,2008-10-25,10:28:02
39.992422,116.204866,0,255,39746.4361921296,2008-10-25,10:28:07
39.992421,116.204868,0,255,39746.43625,2008-10-25,10:28:12
39.99242,116.204876,0,255,39746.4363078704,2008-10-25,10:28:17
39.99242,116.204876,0,255,39746.4363425926,2008-10-25,10:28:20
39.992419,116.20488,0,255,39746.4363657407,2008-10-25,10:28:22
39.992416,116.204893,0,255,39746.4364236111,2008-10-25,10:28:27
39.992414,116.204903,0,255,39746.4364814815,2008-10-25,10:28:32
39.992413,116.20491,0,255,39746.4365393519,2008-10-25,10:28:37
39.992413,116.204918,0,255,39746.4365972222,2008-10-25,10:28:42
39.992413,116.204921,0,255,39746.4366550926,2008-10-25,10:28:47
39.992414,116.204922,0,255,39746.436712963,2008-10-25,10:28:52
39.992414,116.204919,0,255,39746.4367708333,2008-10-25,10:28:57
39.992414,116.204922,0,255,39746.4368287037,2008-10-25,10:29:02
39.992414,116.204924,0,255,39746.4368865741,2008-10-25,10:29:07
39.992414,116.204924,0,255,39746.4369212963,2008-10-25,10:29:10
39.992414,116.204927,0,255,39746.4369444444,2008-10-25,10:29:12
39.992437,116.204951,0,256,39746.4370023148,2008-10-25,10:29:17
39.992445,116.204964,0,256,39746.4370601852,2008-10-25,10:29:22
39.992473,116.204988,0,256,39746.4371180556,2008-10-25,10:29:27
39.992473,116.204991,0,256,39746.4371759259,2008-10-25,10:29:32
39.992474,116.204993,0,256,39746.4372337963,2008-10-25,10:29:37
39.992474,116.204993,0,256,39746.4372916667,2008-10-25,10:29:42
39.992475,116.204995,0,256,39746.437349537,2008-10-25,10:29:47
39.992475,116.204994,0,256,39746.4374074074,2008-10-25,10:29:52
39.992475,116.204994,0,256,39746.4374652778,2008-10-25,10:29:57
39.992475,116.204994,0,256,39746.4375,2008-10-25,10:30:00
39.992475,116.204994,0,256,39746.4375578704,2008-10-25,10:30:05
39.992475,116.204994,0,256,39746.4375694444,2008-10-25,10:30:06
39.992475,116.204994,0,256,39746.4376041667,2008-10-25,10:30:09
39.992475,116.204994,0,256,39746.437650463,2008-10-25,10:30:13
39.992475,116.204994,0,256,39746.4377083333,2008-10-25,10:30:18
39.992475,116.204994,0,256,39746.4377314815,2008-10-25,10:30:20
39.992475,116.204994,0,256,39746.4377893518,2008-10-25,10:30:25
39.992475,116.204994,0,256,39746.4378472222,2008-10-25,10:30:30
39.992475,116.204994,0,256,39746.4378587963,2008-10-25,10:30:31
39.992475,116.204994,0,256,39746.4378935185,2008-10-25,10:30:34
39.992475,116.204994,0,256,39746.4379398148,2008-10-25,10:30:38
39.992475,116.204994,0,256,39746.4379976852,2008-10-25,10:30:43
39.992475,116.204994,0,256,39746.4380555556,2008-10-25,10:30:48
39.992475,116.204994,0,256,39746.4380902778,2008-10-25,10:30:51
39.992475,116.204994,0,256,39746.438125,2008-10-25,10:30:54
39.992475,116.204993,0,256,39746.4381828704,2008-10-25,10:30:59
39.992475,116.204993,0,256,39746.4381944444,2008-10-25,10:31:00
39.992476,116.204991,0,256,39746.4382407407,2008-10-25,10:31:04
39.992479,116.204992,0,256,39746.4382986111,2008-10-25,10:31:09
39.992481,116.204995,0,256,39746.4383449074,2008-10-25,10:31:13
39.992482,116.204999,0,256,39746.4384027778,2008-10-25,10:31:18
39.992483,116.205002,0,256,39746.4384259259,2008-10-25,10:31:20
39.993049,116.205259,0,344,39746.4384953704,2008-10-25,10:31:26
39.992715,116.205187,0,307,39746.4385069444,2008-10-25,10:31:27
39.992667,116.205182,0,308,39746.4385185185,2008-10-25,10:31:28
39.992564,116.205138,0,281,39746.4385532407,2008-10-25,10:31:31
39.992482,116.20509,0,262,39746.438599537,2008-10-25,10:31:35
39.992475,116.20507,0,260,39746.4386342593,2008-10-25,10:31:38
39.992458,116.205046,0,259,39746.4386805556,2008-10-25,10:31:42
39.992419,116.205049,0,258,39746.4387152778,2008-10-25,10:31:45
39.992388,116.204958,0,259,39746.4387615741,2008-10-25,10:31:49
39.992342,116.204859,0,259,39746.4387962963,2008-10-25,10:31:52
39.992376,116.204833,0,260,39746.4388425926,2008-10-25,10:31:56
39.992373,116.204844,0,261,39746.4388773148,2008-10-25,10:31:59
39.992356,116.204849,0,261,39746.4389236111,2008-10-25,10:32:03
39.992344,116.204849,0,262,39746.4389583333,2008-10-25,10:32:06
39.992326,116.204842,0,263,39746.4390046296,2008-10-25,10:32:10
39.992361,116.204848,0,265,39746.4390393518,2008-10-25,10:32:13
39.992397,116.204873,0,266,39746.4390856481,2008-10-25,10:32:17
39.992444,116.204891,0,265,39746.4391319444,2008-10-25,10:32:21
39.992481,116.204903,0,265,39746.4391666667,2008-10-25,10:32:24
39.992517,116.204897,0,264,39746.439212963,2008-10-25,10:32:28
39.99254,116.204887,0,264,39746.4392476852,2008-10-25,10:32:31
39.992587,116.204914,0,264,39746.4392939815,2008-10-25,10:32:35
39.992354,116.205391,0,262,39746.4397453704,2008-10-25,10:33:14
39.992342,116.205605,0,235,39746.4397569444,2008-10-25,10:33:15
39.99225,116.205679,0,209,39746.4397685185,2008-10-25,10:33:16
39.992326,116.205655,0,225,39746.4397800926,2008-10-25,10:33:17
39.99244,116.205748,0,241,39746.4397916667,2008-10-25,10:33:18
39.992495,116.205843,0,252,39746.4398263889,2008-10-25,10:33:21
39.992494,116.205965,0,251,39746.4398611111,2008-10-25,10:33:24
39.992511,116.206125,0,248,39746.4398958333,2008-10-25,10:33:27
39.992529,116.206252,0,248,39746.4399189815,2008-10-25,10:33:29
39.992569,116.20641,0,247,39746.4399421296,2008-10-25,10:33:31
39.992606,116.206576,0,247,39746.4399652778,2008-10-25,10:33:33
39.992639,116.206737,0,247,39746.4399884259,2008-10-25,10:33:35
39.992673,116.206905,0,246,39746.4400115741,2008-10-25,10:33:37
39.99271,116.207078,0,246,39746.4400347222,2008-10-25,10:33:39
39.992732,116.207248,0,246,39746.4400578704,2008-10-25,10:33:41
39.992748,116.207426,0,246,39746.4400810185,2008-10-25,10:33:43
39.992753,116.207597,0,246,39746.4401041667,2008-10-25,10:33:45
39.992751,116.207754,0,246,39746.4401273148,2008-10-25,10:33:47
39.992754,116.20791,0,246,39746.440150463,2008-10-25,10:33:49
39.992752,116.208067,0,246,39746.4401736111,2008-10-25,10:33:51
39.99276,116.208211,0,246,39746.4401967593,2008-10-25,10:33:53
39.992693,116.208337,0,245,39746.4402199074,2008-10-25,10:33:55
39.992667,116.208466,0,245,39746.4402430556,2008-10-25,10:33:57
39.992584,116.208535,0,246,39746.4402546296,2008-10-25,10:33:58
39.992439,116.208565,0,240,39746.4402662037,2008-10-25,10:33:59
39.992459,116.208705,0,241,39746.4402893518,2008-10-25,10:34:01
39.992464,116.208852,0,241,39746.4403125,2008-10-25,10:34:03
39.992459,116.208982,0,238,39746.4403356481,2008-10-25,10:34:05
39.992438,116.2091,0,236,39746.4403587963,2008-10-25,10:34:07
39.992396,116.209249,0,232,39746.4403935185,2008-10-25,10:34:10
39.992371,116.209374,0,229,39746.4404282407,2008-10-25,10:34:13
39.992356,116.209503,0,226,39746.440462963,2008-10-25,10:34:16
39.992351,116.209545,0,225,39746.440474537,2008-10-25,10:34:17
39.992349,116.209678,0,223,39746.4405208333,2008-10-25,10:34:21
39.992357,116.209805,0,222,39746.4405555556,2008-10-25,10:34:24
39.992352,116.209943,0,223,39746.4405902778,2008-10-25,10:34:27
39.992355,116.210071,0,222,39746.4406134259,2008-10-25,10:34:29
39.992358,116.210208,0,221,39746.4406365741,2008-10-25,10:34:31
39.992356,116.210349,0,221,39746.4406597222,2008-10-25,10:34:33
39.992365,116.210518,0,219,39746.4406828704,2008-10-25,10:34:35
39.992367,116.210703,0,218,39746.4407060185,2008-10-25,10:34:37
39.992371,116.210915,0,215,39746.4407291667,2008-10-25,10:34:39
39.992351,116.211114,0,214,39746.4407523148,2008-10-25,10:34:41
39.992331,116.211336,0,210,39746.440775463,2008-10-25,10:34:43
39.992309,116.211535,0,207,39746.4407986111,2008-10-25,10:34:45
39.992284,116.21172,0,205,39746.4408217593,2008-10-25,10:34:47
39.992269,116.21189,0,201,39746.4408449074,2008-10-25,10:34:49
39.992253,116.212044,0,197,39746.4408680556,2008-10-25,10:34:51
39.992238,116.212187,0,193,39746.4408912037,2008-10-25,10:34:53
39.992235,116.212347,0,187,39746.4409259259,2008-10-25,10:34:56
39.99224,116.212473,0,185,39746.4409837963,2008-10-25,10:35:01
39.992195,116.212572,0,186,39746.4410416667,2008-10-25,10:35:06
39.992137,116.212699,0,184,39746.441087963,2008-10-25,10:35:10
39.992086,116.212835,0,183,39746.4411226852,2008-10-25,10:35:13
39.992038,116.212964,0,181,39746.4411574074,2008-10-25,10:35:16
39.992015,116.2131,0,177,39746.4411921296,2008-10-25,10:35:19
39.991983,116.213211,0,175,39746.4412268519,2008-10-25,10:35:22
39.991965,116.21334,0,169,39746.4412615741,2008-10-25,10:35:25
39.991972,116.213458,0,163,39746.4413078704,2008-10-25,10:35:29
39.991998,116.213582,0,160,39746.4413541667,2008-10-25,10:35:33
39.99202,116.21372,0,165,39746.441412037,2008-10-25,10:35:38
39.992028,116.213835,0,171,39746.4414699074,2008-10-25,10:35:43
39.992009,116.213899,0,175,39746.4415277778,2008-10-25,10:35:48
39.992,116.213934,0,175,39746.4415856482,2008-10-25,10:35:53
39.991979,116.214027,0,181,39746.4416435185,2008-10-25,10:35:58
39.991934,116.214134,0,184,39746.4416898148,2008-10-25,10:36:02
39.991887,116.214266,0,185,39746.4417476852,2008-10-25,10:36:07
39.991846,116.214409,0,184,39746.4417939815,2008-10-25,10:36:11
39.991811,116.214544,0,186,39746.4418402778,2008-10-25,10:36:15
39.991795,116.214695,0,181,39746.4418865741,2008-10-25,10:36:19
39.991779,116.214838,0,180,39746.4419212963,2008-10-25,10:36:22
39.991761,116.214977,0,179,39746.4419560185,2008-10-25,10:36:25
39.991718,116.215108,0,180,39746.4419907407,2008-10-25,10:36:28
39.991647,116.215194,0,186,39746.442025463,2008-10-25,10:36:31
39.991535,116.215247,0,195,39746.4420601852,2008-10-25,10:36:34
39.991429,116.215251,0,199,39746.4420833333,2008-10-25,10:36:36
39.99132,116.215244,0,203,39746.4421064815,2008-10-25,10:36:38
39.9912,116.21526,0,204,39746.4421296296,2008-10-25,10:36:40
39.99109,116.215303,0,205,39746.4421527778,2008-10-25,10:36:42
39.990986,116.215404,0,204,39746.4421759259,2008-10-25,10:36:44
39.990857,116.215543,0,201,39746.4421990741,2008-10-25,10:36:46
39.990726,116.215685,0,198,39746.4422222222,2008-10-25,10:36:48
39.990603,116.215813,0,196,39746.4422453704,2008-10-25,10:36:50
39.990485,116.215954,0,196,39746.4422685185,2008-10-25,10:36:52
39.990414,116.216108,0,196,39746.4422916667,2008-10-25,10:36:54
39.990398,116.216275,0,195,39746.4423148148,2008-10-25,10:36:56
39.990426,116.216405,0,193,39746.442337963,2008-10-25,10:36:58
39.990467,116.216548,0,192,39746.4423611111,2008-10-25,10:37:00
39.990521,116.216678,0,191,39746.4423842593,2008-10-25,10:37:02
39.990605,116.216779,0,190,39746.4424074074,2008-10-25,10:37:04
39.99071,116.216874,0,190,39746.4424305556,2008-10-25,10:37:06
39.990836,116.216949,0,195,39746.4424537037,2008-10-25,10:37:08
39.990973,116.217008,0,197,39746.4424768519,2008-10-25,10:37:10
39.991127,116.217039,0,200,39746.4425,2008-10-25,10:37:12
39.991285,116.217049,0,201,39746.4425231481,2008-10-25,10:37:14
39.991429,116.217052,0,200,39746.4425462963,2008-10-25,10:37:16
39.991545,116.217037,0,197,39746.4425694444,2008-10-25,10:37:18
39.991655,116.217011,0,197,39746.4425925926,2008-10-25,10:37:20
39.991743,116.216952,0,195,39746.4426157407,2008-10-25,10:37:22
39.99183,116.216881,0,192,39746.4426388889,2008-10-25,10:37:24
39.991899,116.216791,0,190,39746.442662037,2008-10-25,10:37:26
39.991961,116.216703,0,188,39746.4426851852,2008-10-25,10:37:28
39.992019,116.216609,0,187,39746.4427083333,2008-10-25,10:37:30
39.992017,116.216469,0,184,39746.4427314815,2008-10-25,10:37:32
39.991951,116.216286,0,180,39746.4427546296,2008-10-25,10:37:34
39.991928,116.21612,0,177,39746.4427777778,2008-10-25,10:37:36
39.991907,116.21594,0,175,39746.4428009259,2008-10-25,10:37:38
39.9919,116.215766,0,173,39746.4428240741,2008-10-25,10:37:40
39.9919,116.215595,0,172,39746.4428472222,2008-10-25,10:37:42
39.991901,116.215421,0,170,39746.4428703704,2008-10-25,10:37:44
39.995009,116.219415,0,158,39746.4434143519,2008-10-25,10:38:31
39.99503,116.219534,0,159,39746.4434375,2008-10-25,10:38:33
39.995054,116.219658,0,159,39746.4434606481,2008-10-25,10:38:35
39.995076,116.219818,0,160,39746.4434953704,2008-10-25,10:38:38
39.995175,116.220014,0,115,39746.4435185185,2008-10-25,10:38:40
39.995324,116.220202,0,42,39746.4435300926,2008-10-25,10:38:41
39.995337,116.220278,0,95,39746.4435416667,2008-10-25,10:38:42
39.995383,116.220368,0,128,39746.4435532407,2008-10-25,10:38:43
39.995454,116.22048,0,145,39746.4435648148,2008-10-25,10:38:44
39.995526,116.220601,0,155,39746.4435763889,2008-10-25,10:38:45
39.995586,116.220715,0,161,39746.443587963,2008-10-25,10:38:46
39.995647,116.220835,0,165,39746.443599537,2008-10-25,10:38:47
39.995695,116.220953,0,168,39746.4436111111,2008-10-25,10:38:48
39.995736,116.221068,0,170,39746.4436226852,2008-10-25,10:38:49
39.995776,116.221183,0,171,39746.4436342593,2008-10-25,10:38:50
39.995812,116.221301,0,172,39746.4436458333,2008-10-25,10:38:51
39.995846,116.221417,0,173,39746.4436574074,2008-10-25,10:38:52
39.995878,116.221534,0,173,39746.4436689815,2008-10-25,10:38:53
39.995909,116.221653,0,174,39746.4436805556,2008-10-25,10:38:54
39.995934,116.221766,0,174,39746.4436921296,2008-10-25,10:38:55
39.995956,116.221885,0,174,39746.4437037037,2008-10-25,10:38:56
39.995978,116.222004,0,175,39746.4437152778,2008-10-25,10:38:57
39.996004,116.222126,0,175,39746.4437268519,2008-10-25,10:38:58
39.99603,116.222246,0,175,39746.4437384259,2008-10-25,10:38:59
39.996055,116.222365,0,175,39746.44375,2008-10-25,10:39:00
39.996082,116.222481,0,175,39746.4437615741,2008-10-25,10:39:01
39.996109,116.222597,0,175,39746.4437731481,2008-10-25,10:39:02
39.996138,116.22271,0,175,39746.4437847222,2008-10-25,10:39:03
39.996167,116.222823,0,175,39746.4437962963,2008-10-25,10:39:04
39.996281,116.22297,0,174,39746.4438194444,2008-10-25,10:39:06
39.996389,116.223153,0,173,39746.4438425926,2008-10-25,10:39:08
39.996445,116.223245,0,173,39746.4438541667,2008-10-25,10:39:09
39.996501,116.223338,0,173,39746.4438657407,2008-10-25,10:39:10
39.996559,116.223432,0,173,39746.4438773148,2008-10-25,10:39:11
39.996603,116.223538,0,173,39746.4438888889,2008-10-25,10:39:12
39.996649,116.223643,0,173,39746.443900463,2008-10-25,10:39:13
39.996696,116.223747,0,172,39746.443912037,2008-10-25,10:39:14
39.996739,116.223855,0,172,39746.4439236111,2008-10-25,10:39:15
39.996781,116.223961,0,172,39746.4439351852,2008-10-25,10:39:16
39.996826,116.224064,0,172,39746.4439467593,2008-10-25,10:39:17
39.996874,116.224168,0,172,39746.4439583333,2008-10-25,10:39:18
39.996921,116.22427,0,172,39746.4439699074,2008-10-25,10:39:19
39.996968,116.224373,0,172,39746.4439814815,2008-10-25,10:39:20
40.002587,116.245163,0,112,39746.4464699074,2008-10-25,10:42:55
40.002601,116.245274,0,63,39746.4464930556,2008-10-25,10:42:57
40.002695,116.245337,0,28,39746.4465046296,2008-10-25,10:42:58
40.002753,116.24531,0,88,39746.4465162037,2008-10-25,10:42:59
40.002768,116.245308,0,129,39746.4465277778,2008-10-25,10:43:00
40.002865,116.245302,0,161,39746.4465509259,2008-10-25,10:43:02
40.002951,116.245343,0,169,39746.4465856481,2008-10-25,10:43:05
40.003044,116.245391,0,167,39746.4466319444,2008-10-25,10:43:09
40.003088,116.245419,0,161,39746.4466898148,2008-10-25,10:43:14
40.003082,116.245407,0,155,39746.4467476852,2008-10-25,10:43:19
40.003081,116.245418,0,144,39746.4468055556,2008-10-25,10:43:24
40.003182,116.245462,0,143,39746.4468287037,2008-10-25,10:43:26
40.003334,116.245563,0,140,39746.4468634259,2008-10-25,10:43:29
40.003414,116.245666,0,137,39746.4468865741,2008-10-25,10:43:31
40.003493,116.245806,0,130,39746.4469212963,2008-10-25,10:43:34
40.003554,116.245909,0,125,39746.4469444444,2008-10-25,10:43:36
40.003649,116.246016,0,115,39746.4469791667,2008-10-25,10:43:39
40.003694,116.246031,0,105,39746.447037037,2008-10-25,10:43:44
40.00368,116.246032,0,107,39746.4470949074,2008-10-25,10:43:49
40.00368,116.246032,0,107,39746.4471296296,2008-10-25,10:43:52
40.003681,116.246029,0,105,39746.4471527778,2008-10-25,10:43:54
40.003675,116.246059,0,104,39746.4472106481,2008-10-25,10:43:59
40.003723,116.24613,0,105,39746.4472685185,2008-10-25,10:44:04
40.003829,116.246172,0,106,39746.4472916667,2008-10-25,10:44:06
40.003907,116.246235,0,106,39746.4473263889,2008-10-25,10:44:09
40.004001,116.24633,0,105,39746.4473726852,2008-10-25,10:44:13
40.004076,116.246424,0,104,39746.4473958333,2008-10-25,10:44:15
40.004143,116.246525,0,101,39746.4474189815,2008-10-25,10:44:17
40.004199,116.246639,0,97,39746.4474421296,2008-10-25,10:44:19
40.004245,116.246795,0,93,39746.4474768518,2008-10-25,10:44:22
40.004265,116.246945,0,89,39746.4475115741,2008-10-25,10:44:25
40.004297,116.24707,0,85,39746.4475347222,2008-10-25,10:44:27
40.00433,116.247192,0,82,39746.4475578704,2008-10-25,10:44:29
40.004343,116.247369,0,79,39746.4475925926,2008-10-25,10:44:32
40.004362,116.247502,0,79,39746.4476157407,2008-10-25,10:44:34
40.004383,116.247639,0,79,39746.4476388889,2008-10-25,10:44:36
40.00442,116.247789,0,78,39746.447662037,2008-10-25,10:44:38
40.004459,116.247944,0,78,39746.4476851852,2008-10-25,10:44:40
40.004503,116.248134,0,75,39746.4477083333,2008-10-25,10:44:42
40.00452,116.2483,0,76,39746.4477314815,2008-10-25,10:44:44
40.004516,116.248454,0,75,39746.4477546296,2008-10-25,10:44:46
40.004503,116.248594,0,77,39746.4477777778,2008-10-25,10:44:48
40.004503,116.248726,0,78,39746.4478009259,2008-10-25,10:44:50
40.004521,116.248851,0,78,39746.4478240741,2008-10-25,10:44:52
40.00455,116.248964,0,71,39746.4478472222,2008-10-25,10:44:54
40.004575,116.249081,0,69,39746.4478703704,2008-10-25,10:44:56
40.004604,116.249232,0,62,39746.4479050926,2008-10-25,10:44:59
40.00462,116.249369,0,59,39746.4479398148,2008-10-25,10:45:02
40.004594,116.249508,0,58,39746.4479861111,2008-10-25,10:45:06
40.004578,116.249623,0,57,39746.4480324074,2008-10-25,10:45:10
40.004551,116.249641,0,62,39746.4480902778,2008-10-25,10:45:15
40.004551,116.249641,0,62,39746.448125,2008-10-25,10:45:18
40.004545,116.249645,0,59,39746.4481481481,2008-10-25,10:45:20
40.004543,116.249678,0,59,39746.4482060185,2008-10-25,10:45:25
40.004611,116.249707,0,64,39746.4482638889,2008-10-25,10:45:30
40.004611,116.249707,0,64,39746.4482986111,2008-10-25,10:45:33
40.004609,116.249706,0,68,39746.4483217593,2008-10-25,10:45:35
40.004541,116.249649,0,75,39746.4483796296,2008-10-25,10:45:40
40.004527,116.249653,0,79,39746.4484375,2008-10-25,10:45:45
40.004555,116.249809,0,79,39746.4484837963,2008-10-25,10:45:49
40.004594,116.249973,0,80,39746.4485185185,2008-10-25,10:45:52
40.004626,116.25011,0,78,39746.4485416667,2008-10-25,10:45:54
40.004634,116.250236,0,77,39746.4485648148,2008-10-25,10:45:56
40.004647,116.250385,0,77,39746.448587963,2008-10-25,10:45:58
40.00467,116.250536,0,75,39746.4486111111,2008-10-25,10:46:00
40.004686,116.250689,0,75,39746.4486342593,2008-10-25,10:46:02
40.004688,116.250837,0,76,39746.4486574074,2008-10-25,10:46:04
40.004686,116.250997,0,77,39746.4486805556,2008-10-25,10:46:06
40.004688,116.251165,0,78,39746.4487037037,2008-10-25,10:46:08
40.004699,116.251337,0,78,39746.4487268519,2008-10-25,10:46:10
40.004708,116.251508,0,78,39746.44875,2008-10-25,10:46:12
40.004723,116.251658,0,79,39746.4487731481,2008-10-25,10:46:14
40.004741,116.251792,0,80,39746.4487962963,2008-10-25,10:46:16
40.004747,116.251923,0,81,39746.4488194444,2008-10-25,10:46:18
40.004752,116.252042,0,83,39746.4488425926,2008-10-25,10:46:20
40.00472,116.252159,0,88,39746.4488657407,2008-10-25,10:46:22
40.004702,116.252294,0,92,39746.4488888889,2008-10-25,10:46:24
40.004714,116.252442,0,95,39746.448912037,2008-10-25,10:46:26
40.004725,116.252603,0,97,39746.4489351852,2008-10-25,10:46:28
40.004727,116.252781,0,97,39746.4489583333,2008-10-25,10:46:30
40.004723,116.252963,0,99,39746.4489814815,2008-10-25,10:46:32
40.004729,116.253157,0,99,39746.4490046296,2008-10-25,10:46:34
40.004733,116.253355,0,100,39746.4490277778,2008-10-25,10:46:36
40.00473,116.253561,0,99,39746.4490509259,2008-10-25,10:46:38
40.004724,116.253773,0,98,39746.4490740741,2008-10-25,10:46:40
40.004741,116.253992,0,97,39746.4490972222,2008-10-25,10:46:42
40.004762,116.254207,0,95,39746.4491203704,2008-10-25,10:46:44
[truncated: 51,862 more chars]
