# Supplementary material for: Research on differential privacy protection method based on user tendency
Source: PLoS One. 2023 Oct 26;18(10):e0288823. doi: 10.1371/journal.pone.0288823 (PMC10602288; doi:10.1371/journal.pone.0288823)
Supplement: S1 Data — (ZIP) [file pone.0288823.s001.zip › Data 5-1/001/Trajectory/20081025231428.plt]

Geolife trajectory
WGS 84
Altitude is in Feet
Reserved 3
0,2,255,My Track,0,0,2,8421376
0
40.013762,116.306629,0,194,39746.9683796296,2008-10-25,23:14:28
40.013856,116.306599,0,100,39746.9684027778,2008-10-25,23:14:30
40.013757,116.306557,0,91,39746.9684143519,2008-10-25,23:14:31
40.013764,116.306652,0,183,39746.9684259259,2008-10-25,23:14:32
40.013812,116.306622,0,153,39746.9684606481,2008-10-25,23:14:35
40.015166,116.311032,0,6,39746.9861689815,2008-10-25,23:40:05
40.015159,116.311324,0,197,39746.9861921296,2008-10-25,23:40:07
40.015197,116.311172,0,71,39746.9862037037,2008-10-25,23:40:08
40.014997,116.311526,0,297,39746.9862152778,2008-10-25,23:40:09
40.015129,116.311357,0,170,39746.9862268518,2008-10-25,23:40:10
40.015059,116.31128,0,76,39746.9862384259,2008-10-25,23:40:11
40.015169,116.311045,0,29,39746.98625,2008-10-25,23:40:12
40.015026,116.31127,0,90,39746.9862615741,2008-10-25,23:40:13
40.015125,116.31117,0,56,39746.9862731481,2008-10-25,23:40:14
40.015125,116.31117,0,56,39746.9863078704,2008-10-25,23:40:17
40.015117,116.311173,0,50,39746.9863310185,2008-10-25,23:40:19
40.015064,116.311231,0,100,39746.9863657407,2008-10-25,23:40:22
40.015084,116.311223,0,116,39746.9864236111,2008-10-25,23:40:27
40.015124,116.311184,0,101,39746.9864814815,2008-10-25,23:40:32
40.0151,116.311191,0,100,39746.9865393518,2008-10-25,23:40:37
40.015062,116.311224,0,103,39746.9865972222,2008-10-25,23:40:42
40.015015,116.311252,0,103,39746.9866550926,2008-10-25,23:40:47
40.014964,116.311283,0,101,39746.986712963,2008-10-25,23:40:52
40.014924,116.311308,0,103,39746.9867708333,2008-10-25,23:40:57
40.014858,116.311343,0,102,39746.9868287037,2008-10-25,23:41:02
40.014799,116.311365,0,105,39746.9868865741,2008-10-25,23:41:07
40.014744,116.311396,0,105,39746.9869444444,2008-10-25,23:41:12
40.014692,116.311424,0,103,39746.9870023148,2008-10-25,23:41:17
40.014631,116.31145,0,106,39746.9870601852,2008-10-25,23:41:22
40.014573,116.311483,0,103,39746.9871180556,2008-10-25,23:41:27
40.014506,116.311491,0,101,39746.9871759259,2008-10-25,23:41:32
40.014487,116.311454,0,105,39746.9872337963,2008-10-25,23:41:37
40.01446,116.311453,0,111,39746.9872916667,2008-10-25,23:41:42
40.014386,116.311465,0,113,39746.987349537,2008-10-25,23:41:47
40.014308,116.311485,0,117,39746.9874074074,2008-10-25,23:41:52
40.014286,116.311465,0,121,39746.9874652778,2008-10-25,23:41:57
40.014319,116.311432,0,128,39746.9875231481,2008-10-25,23:42:02
40.014376,116.311407,0,124,39746.9875810185,2008-10-25,23:42:07
40.014443,116.311422,0,120,39746.9876388889,2008-10-25,23:42:12
40.014488,116.311447,0,114,39746.9876967593,2008-10-25,23:42:17
40.014507,116.311499,0,111,39746.9877546296,2008-10-25,23:42:22
40.014506,116.311541,0,103,39746.9878125,2008-10-25,23:42:27
40.014527,116.311616,0,101,39746.9878703704,2008-10-25,23:42:32
40.014544,116.311695,0,95,39746.9879282407,2008-10-25,23:42:37
40.014559,116.311725,0,94,39746.9879861111,2008-10-25,23:42:42
40.014565,116.311718,0,96,39746.9880439815,2008-10-25,23:42:47
40.014565,116.311719,0,97,39746.9881018519,2008-10-25,23:42:52
40.014567,116.311724,0,98,39746.9881597222,2008-10-25,23:42:57
40.014567,116.311724,0,98,39746.9881944444,2008-10-25,23:43:00
40.014574,116.31172,0,100,39746.9882175926,2008-10-25,23:43:02
40.014583,116.311692,0,105,39746.988275463,2008-10-25,23:43:07
40.014585,116.311679,0,104,39746.9883333333,2008-10-25,23:43:12
40.014595,116.311673,0,103,39746.9883912037,2008-10-25,23:43:17
40.014595,116.311673,0,103,39746.9884259259,2008-10-25,23:43:20
40.0146,116.31167,0,103,39746.9884490741,2008-10-25,23:43:22
40.014608,116.311687,0,105,39746.9885069444,2008-10-25,23:43:27
40.014608,116.311687,0,105,39746.9885416667,2008-10-25,23:43:30
40.014604,116.311689,0,113,39746.9885648148,2008-10-25,23:43:32
40.014603,116.311731,0,118,39746.9886226852,2008-10-25,23:43:37
40.014607,116.311825,0,121,39746.9886805556,2008-10-25,23:43:42
40.014616,116.311903,0,126,39746.9887384259,2008-10-25,23:43:47
40.014634,116.311991,0,130,39746.9887962963,2008-10-25,23:43:52
40.014615,116.312061,0,129,39746.9888541667,2008-10-25,23:43:57
40.01459,116.312121,0,124,39746.988912037,2008-10-25,23:44:02
40.014549,116.312134,0,132,39746.9889699074,2008-10-25,23:44:07
40.014506,116.312144,0,142,39746.9890277778,2008-10-25,23:44:12
40.014464,116.312124,0,143,39746.9890856481,2008-10-25,23:44:17
40.014437,116.312087,0,147,39746.9891435185,2008-10-25,23:44:22
40.014419,116.312076,0,146,39746.9892013889,2008-10-25,23:44:27
40.014435,116.312078,0,146,39746.9892592593,2008-10-25,23:44:32
40.014513,116.312074,0,148,39746.9893171296,2008-10-25,23:44:37
40.014617,116.312037,0,151,39746.989375,2008-10-25,23:44:42
40.014709,116.312006,0,158,39746.9894328704,2008-10-25,23:44:47
40.014804,116.311951,0,165,39746.9894791667,2008-10-25,23:44:51
40.014897,116.311874,0,160,39746.989525463,2008-10-25,23:44:55
40.01499,116.311786,0,152,39746.9895717593,2008-10-25,23:44:59
40.01508,116.311775,0,148,39746.9896064815,2008-10-25,23:45:02
40.015188,116.311775,0,147,39746.9896527778,2008-10-25,23:45:06
40.015299,116.311768,0,146,39746.9896990741,2008-10-25,23:45:10
40.015414,116.311749,0,148,39746.9897453704,2008-10-25,23:45:14
40.015532,116.311733,0,149,39746.9897916667,2008-10-25,23:45:18
40.015625,116.311733,0,146,39746.9898263889,2008-10-25,23:45:21
40.01572,116.311734,0,151,39746.9898611111,2008-10-25,23:45:24
40.015816,116.311727,0,154,39746.9898958333,2008-10-25,23:45:27
40.015908,116.311722,0,158,39746.9899305556,2008-10-25,23:45:30
40.016019,116.31168,0,154,39746.9899652778,2008-10-25,23:45:33
40.016123,116.31168,0,152,39746.99,2008-10-25,23:45:36
40.016228,116.311659,0,150,39746.9900347222,2008-10-25,23:45:39
40.016337,116.311624,0,151,39746.9900694444,2008-10-25,23:45:42
40.016441,116.311604,0,147,39746.9901041667,2008-10-25,23:45:45
40.016552,116.311578,0,141,39746.9901388889,2008-10-25,23:45:48
40.016667,116.311554,0,139,39746.9901736111,2008-10-25,23:45:51
40.016776,116.311549,0,137,39746.9902083333,2008-10-25,23:45:54
40.016872,116.31153,0,134,39746.9902430556,2008-10-25,23:45:57
40.016969,116.311505,0,134,39746.9902777778,2008-10-25,23:46:00
40.017071,116.311516,0,130,39746.9903125,2008-10-25,23:46:03
40.017163,116.311501,0,123,39746.9903472222,2008-10-25,23:46:06
40.017264,116.311494,0,126,39746.9903819444,2008-10-25,23:46:09
40.017366,116.311502,0,131,39746.9904166667,2008-10-25,23:46:12
40.017471,116.311486,0,130,39746.9904513889,2008-10-25,23:46:15
40.017571,116.311464,0,126,39746.9904861111,2008-10-25,23:46:18
40.01768,116.311442,0,124,39746.9905208333,2008-10-25,23:46:21
40.017785,116.311428,0,123,39746.9905555556,2008-10-25,23:46:24
40.017883,116.311401,0,119,39746.9905902778,2008-10-25,23:46:27
40.017983,116.311398,0,118,39746.990625,2008-10-25,23:46:30
40.018084,116.311372,0,123,39746.9906597222,2008-10-25,23:46:33
40.018186,116.311358,0,122,39746.9906944444,2008-10-25,23:46:36
40.018294,116.311368,0,123,39746.9907291667,2008-10-25,23:46:39
40.018393,116.311335,0,128,39746.9907638889,2008-10-25,23:46:42
40.018486,116.311275,0,130,39746.9907986111,2008-10-25,23:46:45
40.018571,116.311212,0,133,39746.9908333333,2008-10-25,23:46:48
40.01866,116.311172,0,134,39746.9908680556,2008-10-25,23:46:51
40.018748,116.311125,0,137,39746.9909027778,2008-10-25,23:46:54
40.018845,116.311103,0,136,39746.9909375,2008-10-25,23:46:57
40.018949,116.311082,0,136,39746.9909722222,2008-10-25,23:47:00
40.019043,116.311081,0,139,39746.9910069444,2008-10-25,23:47:03
40.019152,116.311064,0,146,39746.9910532407,2008-10-25,23:47:07
40.019263,116.311038,0,153,39746.991099537,2008-10-25,23:47:11
40.019362,116.310955,0,153,39746.9911458333,2008-10-25,23:47:15
40.019415,116.310837,0,148,39746.9911805556,2008-10-25,23:47:18
40.019471,116.310708,0,144,39746.9912384259,2008-10-25,23:47:23
40.019525,116.310569,0,140,39746.9912847222,2008-10-25,23:47:27
40.019543,116.310429,0,136,39746.9913194444,2008-10-25,23:47:30
40.019552,116.310286,0,132,39746.9913541667,2008-10-25,23:47:33
40.019561,116.310146,0,126,39746.9913888889,2008-10-25,23:47:36
40.01957,116.309998,0,122,39746.9914236111,2008-10-25,23:47:39
40.019556,116.309845,0,122,39746.9914583333,2008-10-25,23:47:42
40.019547,116.309699,0,120,39746.9914930556,2008-10-25,23:47:45
40.019543,116.309562,0,127,39746.9915277778,2008-10-25,23:47:48
40.019534,116.309433,0,130,39746.9915625,2008-10-25,23:47:51
40.019525,116.309288,0,125,39746.9916087963,2008-10-25,23:47:55
40.019516,116.309169,0,133,39746.9916550926,2008-10-25,23:47:59
40.019518,116.308993,0,148,39746.9917013889,2008-10-25,23:48:03
40.019534,116.308858,0,159,39746.9917476852,2008-10-25,23:48:07
40.019546,116.308719,0,158,39746.9917824074,2008-10-25,23:48:10
40.019547,116.308593,0,142,39746.9918171296,2008-10-25,23:48:13
40.019531,116.308453,0,123,39746.9918634259,2008-10-25,23:48:17
40.019555,116.308363,0,143,39746.9919097222,2008-10-25,23:48:21
40.019611,116.308368,0,150,39746.9919675926,2008-10-25,23:48:26
40.019713,116.308357,0,149,39746.992025463,2008-10-25,23:48:31
40.019809,116.308341,0,150,39746.9920717593,2008-10-25,23:48:35
40.019912,116.308323,0,149,39746.9921180556,2008-10-25,23:48:39
40.020029,116.308317,0,151,39746.9921643519,2008-10-25,23:48:43
40.020123,116.308293,0,149,39746.9921990741,2008-10-25,23:48:46
40.020235,116.308254,0,150,39746.9922453704,2008-10-25,23:48:50
40.02035,116.30822,0,154,39746.9922916667,2008-10-25,23:48:54
40.020469,116.308185,0,155,39746.992337963,2008-10-25,23:48:58
40.020575,116.30819,0,156,39746.9923842593,2008-10-25,23:49:02
40.020694,116.308184,0,150,39746.9924305556,2008-10-25,23:49:06
40.020808,116.308166,0,147,39746.9924768518,2008-10-25,23:49:10
40.020899,116.308168,0,149,39746.9925115741,2008-10-25,23:49:13
40.021018,116.30816,0,154,39746.9925578704,2008-10-25,23:49:17
40.021128,116.308152,0,151,39746.9925925926,2008-10-25,23:49:20
40.021231,116.308137,0,152,39746.9926273148,2008-10-25,23:49:23
40.021338,116.308136,0,152,39746.992662037,2008-10-25,23:49:26
40.021443,116.308117,0,153,39746.9926967593,2008-10-25,23:49:29
40.021548,116.308103,0,152,39746.9927314815,2008-10-25,23:49:32
40.021649,116.308069,0,145,39746.9927662037,2008-10-25,23:49:35
40.021739,116.308057,0,148,39746.9928009259,2008-10-25,23:49:38
40.021835,116.30804,0,156,39746.9928356481,2008-10-25,23:49:41
40.021939,116.308029,0,155,39746.9928703704,2008-10-25,23:49:44
40.022049,116.308025,0,152,39746.9929050926,2008-10-25,23:49:47
40.022167,116.308017,0,147,39746.9929398148,2008-10-25,23:49:50
40.02228,116.308007,0,144,39746.992974537,2008-10-25,23:49:53
40.022394,116.308001,0,146,39746.9930092593,2008-10-25,23:49:56
40.022503,116.307985,0,148,39746.9930439815,2008-10-25,23:49:59
40.022613,116.307966,0,145,39746.9930787037,2008-10-25,23:50:02
40.022719,116.307955,0,143,39746.9931134259,2008-10-25,23:50:05
40.022824,116.307931,0,147,39746.9931481481,2008-10-25,23:50:08
40.022939,116.307918,0,145,39746.9931828704,2008-10-25,23:50:11
40.023055,116.307909,0,148,39746.9932175926,2008-10-25,23:50:14
40.023172,116.307895,0,147,39746.9932523148,2008-10-25,23:50:17
40.023292,116.307878,0,145,39746.993287037,2008-10-25,23:50:20
40.023414,116.30787,0,147,39746.9933217593,2008-10-25,23:50:23
40.023533,116.307849,0,147,39746.9933564815,2008-10-25,23:50:26
40.023662,116.30783,0,147,39746.9933912037,2008-10-25,23:50:29
40.023783,116.307815,0,145,39746.9934259259,2008-10-25,23:50:32
40.023894,116.307794,0,147,39746.9934606481,2008-10-25,23:50:35
40.024009,116.307801,0,149,39746.9934953704,2008-10-25,23:50:38
40.024114,116.307793,0,154,39746.9935300926,2008-10-25,23:50:41
40.024228,116.30779,0,158,39746.9935648148,2008-10-25,23:50:44
40.02435,116.307784,0,155,39746.993599537,2008-10-25,23:50:47
40.024474,116.307776,0,148,39746.9936342593,2008-10-25,23:50:50
40.024589,116.307754,0,146,39746.9936689815,2008-10-25,23:50:53
40.024705,116.30774,0,146,39746.9937037037,2008-10-25,23:50:56
40.02481,116.307731,0,148,39746.9937384259,2008-10-25,23:50:59
40.024913,116.307723,0,152,39746.9937731481,2008-10-25,23:51:02
40.025023,116.307714,0,147,39746.9938078704,2008-10-25,23:51:05
40.025134,116.307701,0,143,39746.9938425926,2008-10-25,23:51:08
40.025239,116.307703,0,144,39746.9938773148,2008-10-25,23:51:11
40.025349,116.307692,0,145,39746.993912037,2008-10-25,23:51:14
40.025447,116.307682,0,147,39746.9939467593,2008-10-25,23:51:17
40.025545,116.307675,0,155,39746.9939814815,2008-10-25,23:51:20
40.025644,116.307667,0,156,39746.9940162037,2008-10-25,23:51:23
40.025741,116.307653,0,157,39746.9940509259,2008-10-25,23:51:26
40.02585,116.30764,0,156,39746.9940856481,2008-10-25,23:51:29
40.025953,116.307617,0,153,39746.9941203704,2008-10-25,23:51:32
40.026051,116.307588,0,147,39746.9941550926,2008-10-25,23:51:35
40.02615,116.307579,0,143,39746.9942013889,2008-10-25,23:51:39
40.026235,116.307576,0,145,39746.9942592593,2008-10-25,23:51:44
40.026328,116.307534,0,134,39746.9943055556,2008-10-25,23:51:48
40.026423,116.307521,0,128,39746.9943518518,2008-10-25,23:51:52
40.026528,116.307512,0,129,39746.9944097222,2008-10-25,23:51:57
40.026625,116.307497,0,128,39746.9944560185,2008-10-25,23:52:01
40.026715,116.307487,0,126,39746.9944907407,2008-10-25,23:52:04
40.026821,116.307471,0,119,39746.994537037,2008-10-25,23:52:08
40.026919,116.307469,0,122,39746.9945833333,2008-10-25,23:52:12
40.027026,116.307448,0,123,39746.9946296296,2008-10-25,23:52:16
40.027129,116.307433,0,124,39746.9946759259,2008-10-25,23:52:20
40.027235,116.307441,0,130,39746.9947222222,2008-10-25,23:52:24
40.027339,116.307435,0,134,39746.9947685185,2008-10-25,23:52:28
40.027449,116.307452,0,133,39746.9948148148,2008-10-25,23:52:32
40.027535,116.307549,0,131,39746.9948611111,2008-10-25,23:52:36
40.0276,116.307638,0,131,39746.9948958333,2008-10-25,23:52:39
40.027674,116.307733,0,133,39746.9949421296,2008-10-25,23:52:43
40.027756,116.307834,0,136,39746.9949884259,2008-10-25,23:52:47
40.027833,116.30795,0,142,39746.9950347222,2008-10-25,23:52:51
40.027904,116.308033,0,143,39746.9950694444,2008-10-25,23:52:54
40.027951,116.308174,0,142,39746.9951157407,2008-10-25,23:52:58
40.027983,116.308295,0,144,39746.995150463,2008-10-25,23:53:01
40.028008,116.308415,0,146,39746.9951851852,2008-10-25,23:53:04
40.028031,116.308529,0,148,39746.9952199074,2008-10-25,23:53:07
40.028074,116.308664,0,153,39746.9952662037,2008-10-25,23:53:11
40.028078,116.308807,0,149,39746.9953009259,2008-10-25,23:53:14
40.028104,116.308953,0,146,39746.9953356481,2008-10-25,23:53:17
40.028121,116.309085,0,142,39746.9953703704,2008-10-25,23:53:20
40.028149,116.309211,0,142,39746.9954050926,2008-10-25,23:53:23
40.02818,116.309332,0,144,39746.9954398148,2008-10-25,23:53:26
40.028206,116.309474,0,146,39746.9954861111,2008-10-25,23:53:30
40.028245,116.309594,0,151,39746.9955324074,2008-10-25,23:53:34
40.028279,116.309713,0,158,39746.9955787037,2008-10-25,23:53:38
40.028314,116.309821,0,165,39746.995625,2008-10-25,23:53:42
40.028355,116.309945,0,173,39746.9956712963,2008-10-25,23:53:46
40.028322,116.31009,0,165,39746.9956944444,2008-10-25,23:53:48
40.028344,116.310218,0,168,39746.9957291667,2008-10-25,23:53:51
40.028376,116.31035,0,168,39746.9957638889,2008-10-25,23:53:54
40.028419,116.310487,0,172,39746.9957986111,2008-10-25,23:53:57
40.02848,116.310611,0,178,39746.9958333333,2008-10-25,23:54:00
40.02856,116.310698,0,187,39746.9958564815,2008-10-25,23:54:02
40.02861,116.310823,0,197,39746.9958912037,2008-10-25,23:54:05
40.028654,116.310957,0,203,39746.9959259259,2008-10-25,23:54:08
40.02868,116.311088,0,207,39746.9959606482,2008-10-25,23:54:11
40.028705,116.31124,0,205,39746.9959953704,2008-10-25,23:54:14
40.028716,116.311367,0,204,39746.9960300926,2008-10-25,23:54:17
40.028722,116.311532,0,197,39746.9960648148,2008-10-25,23:54:20
40.028724,116.311681,0,192,39746.996099537,2008-10-25,23:54:23
40.028738,116.311823,0,194,39746.9961342593,2008-10-25,23:54:26
40.028762,116.311974,0,193,39746.9961689815,2008-10-25,23:54:29
40.028772,116.312125,0,186,39746.9962037037,2008-10-25,23:54:32
40.028793,116.312244,0,184,39746.9962268519,2008-10-25,23:54:34
40.028822,116.312377,0,184,39746.9962615741,2008-10-25,23:54:37
40.028832,116.312516,0,184,39746.9962962963,2008-10-25,23:54:40
40.028874,116.312627,0,192,39746.9963310185,2008-10-25,23:54:43
40.028933,116.312755,0,201,39746.9963657407,2008-10-25,23:54:46
40.029001,116.312865,0,196,39746.9963888889,2008-10-25,23:54:48
40.02902,116.313004,0,179,39746.996412037,2008-10-25,23:54:50
40.029081,116.313101,0,172,39746.9964351852,2008-10-25,23:54:52
40.029177,116.313209,0,167,39746.9964699074,2008-10-25,23:54:55
40.029271,116.313311,0,164,39746.9965046296,2008-10-25,23:54:58
40.029338,116.313391,0,158,39746.9965277778,2008-10-25,23:55:00
40.029413,116.313524,0,153,39746.9965625,2008-10-25,23:55:03
40.029461,116.313666,0,150,39746.9965972222,2008-10-25,23:55:06
40.029498,116.313803,0,147,39746.9966319444,2008-10-25,23:55:09
40.029531,116.31393,0,141,39746.9966666667,2008-10-25,23:55:12
40.029558,116.314071,0,137,39746.9967013889,2008-10-25,23:55:15
40.029603,116.314192,0,136,39746.9967361111,2008-10-25,23:55:18
40.029675,116.314309,0,134,39746.9967708333,2008-10-25,23:55:21
40.029772,116.314406,0,133,39746.9968055556,2008-10-25,23:55:24
40.029899,116.314433,0,132,39746.9968402778,2008-10-25,23:55:27
40.030029,116.314421,0,134,39746.996875,2008-10-25,23:55:30
40.030118,116.314396,0,134,39746.9968981481,2008-10-25,23:55:32
40.030239,116.314364,0,134,39746.9969328704,2008-10-25,23:55:35
40.030356,116.314321,0,136,39746.9969675926,2008-10-25,23:55:38
40.03047,116.314265,0,136,39746.9970023148,2008-10-25,23:55:41
40.030586,116.314212,0,138,39746.997037037,2008-10-25,23:55:44
40.030699,116.314146,0,139,39746.9970717593,2008-10-25,23:55:47
40.030809,116.314092,0,140,39746.9971064815,2008-10-25,23:55:50
40.030906,116.314045,0,139,39746.9971412037,2008-10-25,23:55:53
40.031004,116.313975,0,140,39746.9971759259,2008-10-25,23:55:56
40.031085,116.313912,0,140,39746.9972106481,2008-10-25,23:55:59
40.031162,116.313849,0,142,39746.9972685185,2008-10-25,23:56:04
40.031189,116.313866,0,143,39746.9973263889,2008-10-25,23:56:09
40.031189,116.313866,0,143,39746.9973611111,2008-10-25,23:56:12
40.031189,116.313866,0,144,39746.9973842593,2008-10-25,23:56:14
40.031197,116.313853,0,144,39746.9974421296,2008-10-25,23:56:19
40.031247,116.313818,0,148,39746.9975,2008-10-25,23:56:24
40.031312,116.313772,0,144,39746.9975578704,2008-10-25,23:56:29
40.031368,116.313731,0,142,39746.9976157407,2008-10-25,23:56:34
40.031411,116.313679,0,141,39746.9976736111,2008-10-25,23:56:39
40.031468,116.313651,0,140,39746.9977314815,2008-10-25,23:56:44
40.03153,116.313654,0,146,39746.9977893519,2008-10-25,23:56:49
40.031579,116.313709,0,148,39746.9978472222,2008-10-25,23:56:54
40.031618,116.313762,0,154,39746.9979050926,2008-10-25,23:56:59
40.031643,116.313814,0,159,39746.997962963,2008-10-25,23:57:04
40.031674,116.313857,0,163,39746.9980208333,2008-10-25,23:57:09
40.031691,116.313896,0,168,39746.9980787037,2008-10-25,23:57:14
40.031715,116.313921,0,173,39746.9981365741,2008-10-25,23:57:19
40.031728,116.313938,0,177,39746.9981944444,2008-10-25,23:57:24
40.031726,116.313937,0,179,39746.9982523148,2008-10-25,23:57:29
40.031729,116.313935,0,180,39746.9983101852,2008-10-25,23:57:34
40.031733,116.313933,0,180,39746.9983680556,2008-10-25,23:57:39
40.031733,116.313933,0,180,39746.9984027778,2008-10-25,23:57:42
40.031741,116.313929,0,180,39746.9984259259,2008-10-25,23:57:44
40.031786,116.313998,0,180,39746.9984837963,2008-10-25,23:57:49
40.031786,116.314029,0,180,39746.9985416667,2008-10-25,23:57:54
40.031787,116.314029,0,180,39746.998599537,2008-10-25,23:57:59
40.031787,116.314029,0,180,39746.9986342593,2008-10-25,23:58:02
40.031786,116.314029,0,180,39746.9986574074,2008-10-25,23:58:04
40.031868,116.313879,0,95,39746.9988657407,2008-10-25,23:58:22
40.031723,116.313979,0,69,39746.9988773148,2008-10-25,23:58:23
40.031797,116.314046,0,75,39746.9989236111,2008-10-25,23:58:27
40.03191,116.314161,0,75,39746.9989351852,2008-10-25,23:58:28
40.031998,116.314128,0,70,39746.9989467593,2008-10-25,23:58:29
40.032105,116.314101,0,67,39746.9990046296,2008-10-25,23:58:34
40.032104,116.31406,0,71,39746.9990625,2008-10-25,23:58:39
40.032098,116.314089,0,78,39746.9991203704,2008-10-25,23:58:44
40.032097,116.313986,0,77,39746.9991782407,2008-10-25,23:58:49
40.032098,116.313944,0,78,39746.9992361111,2008-10-25,23:58:54
40.032132,116.313908,0,80,39746.9992939815,2008-10-25,23:58:59
40.032134,116.31393,0,81,39746.9993518519,2008-10-25,23:59:04
40.032136,116.31393,0,81,39746.9994097222,2008-10-25,23:59:09
40.032135,116.313932,0,81,39746.9994675926,2008-10-25,23:59:14
40.032135,116.313932,0,81,39746.9995023148,2008-10-25,23:59:17
40.032137,116.313936,0,82,39746.999525463,2008-10-25,23:59:19
40.032143,116.313945,0,82,39746.9995833333,2008-10-25,23:59:24
40.032144,116.313955,0,82,39746.9996412037,2008-10-25,23:59:29
40.032141,116.313967,0,83,39746.9996990741,2008-10-25,23:59:34
40.032138,116.313974,0,83,39746.9997569444,2008-10-25,23:59:39
40.032135,116.31398,0,83,39746.9998148148,2008-10-25,23:59:44
40.032131,116.313985,0,84,39746.9998726852,2008-10-25,23:59:49
40.032127,116.31399,0,84,39746.9999305556,2008-10-25,23:59:54
40.032124,116.313995,0,85,39746.9999884259,2008-10-25,23:59:59
40.032124,116.313995,0,85,39747.0000231481,2008-10-26,00:00:02
40.032122,116.313996,0,86,39747.0000462963,2008-10-26,00:00:04
40.032181,116.313926,0,87,39747.0001041667,2008-10-26,00:00:09
40.032334,116.313815,0,87,39747.0001273148,2008-10-26,00:00:11
40.032437,116.313771,0,87,39747.0001388889,2008-10-26,00:00:12
40.03255,116.313698,0,88,39747.000150463,2008-10-26,00:00:13
40.032664,116.31364,0,89,39747.000162037,2008-10-26,00:00:14
40.032789,116.313582,0,89,39747.0001736111,2008-10-26,00:00:15
40.032931,116.313513,0,91,39747.0001851852,2008-10-26,00:00:16
40.033072,116.31346,0,93,39747.0001967593,2008-10-26,00:00:17
40.033226,116.31339,0,97,39747.0002083333,2008-10-26,00:00:18
40.033377,116.313323,0,99,39747.0002199074,2008-10-26,00:00:19
40.033538,116.31325,0,101,39747.0002314815,2008-10-26,00:00:20
40.033697,116.313177,0,102,39747.0002430556,2008-10-26,00:00:21
40.033888,116.313141,0,101,39747.0002546296,2008-10-26,00:00:22
40.034062,116.313078,0,102,39747.0002662037,2008-10-26,00:00:23
40.034221,116.312991,0,102,39747.0002777778,2008-10-26,00:00:24
40.034377,116.312904,0,103,39747.0002893518,2008-10-26,00:00:25
40.034541,116.312823,0,102,39747.0003009259,2008-10-26,00:00:26
40.034697,116.312736,0,103,39747.0003125,2008-10-26,00:00:27
40.034857,116.312645,0,102,39747.0003240741,2008-10-26,00:00:28
40.035002,116.312544,0,102,39747.0003356481,2008-10-26,00:00:29
40.035148,116.312449,0,101,39747.0003472222,2008-10-26,00:00:30
40.035303,116.312333,0,98,39747.0003587963,2008-10-26,00:00:31
40.035448,116.312227,0,98,39747.0003703704,2008-10-26,00:00:32
40.035591,116.31212,0,97,39747.0003819444,2008-10-26,00:00:33
40.035728,116.312017,0,96,39747.0003935185,2008-10-26,00:00:34
40.035859,116.311916,0,94,39747.0004050926,2008-10-26,00:00:35
40.03599,116.311812,0,91,39747.0004166667,2008-10-26,00:00:36
40.036106,116.311722,0,90,39747.0004282407,2008-10-26,00:00:37
40.03622,116.311632,0,88,39747.0004398148,2008-10-26,00:00:38
40.036329,116.311541,0,88,39747.0004513889,2008-10-26,00:00:39
40.036439,116.311454,0,86,39747.000462963,2008-10-26,00:00:40
40.036547,116.311363,0,85,39747.000474537,2008-10-26,00:00:41
40.036652,116.311278,0,86,39747.0004861111,2008-10-26,00:00:42
40.036759,116.311188,0,85,39747.0004976852,2008-10-26,00:00:43
40.036863,116.311102,0,85,39747.0005092593,2008-10-26,00:00:44
40.036958,116.311003,0,86,39747.0005208333,2008-10-26,00:00:45
40.037067,116.31091,0,85,39747.0005324074,2008-10-26,00:00:46
40.037166,116.310815,0,87,39747.0005439815,2008-10-26,00:00:47
40.037263,116.310715,0,86,39747.0005555556,2008-10-26,00:00:48
40.037363,116.310607,0,86,39747.0005671296,2008-10-26,00:00:49
40.037466,116.310488,0,88,39747.0005787037,2008-10-26,00:00:50
40.037563,116.310383,0,90,39747.0005902778,2008-10-26,00:00:51
40.037658,116.310276,0,89,39747.0006018518,2008-10-26,00:00:52
40.037754,116.31016,0,90,39747.0006134259,2008-10-26,00:00:53
40.037858,116.310037,0,92,39747.000625,2008-10-26,00:00:54
40.037972,116.30992,0,90,39747.0006365741,2008-10-26,00:00:55
40.03809,116.309787,0,90,39747.0006481481,2008-10-26,00:00:56
40.038211,116.309656,0,91,39747.0006597222,2008-10-26,00:00:57
40.038337,116.30952,0,91,39747.0006712963,2008-10-26,00:00:58
40.038457,116.309372,0,93,39747.0006828704,2008-10-26,00:00:59
40.038577,116.309222,0,95,39747.0006944444,2008-10-26,00:01:00
40.038704,116.30908,0,95,39747.0007060185,2008-10-26,00:01:01
40.038837,116.308939,0,95,39747.0007175926,2008-10-26,00:01:02
40.03896,116.308803,0,95,39747.0007291667,2008-10-26,00:01:03
40.039087,116.308665,0,97,39747.0007407407,2008-10-26,00:01:04
40.039217,116.308536,0,99,39747.0007523148,2008-10-26,00:01:05
40.039349,116.308416,0,100,39747.0007638889,2008-10-26,00:01:06
40.039481,116.308298,0,100,39747.000775463,2008-10-26,00:01:07
40.039614,116.308185,0,101,39747.000787037,2008-10-26,00:01:08
40.039742,116.308106,0,103,39747.0007986111,2008-10-26,00:01:09
40.039889,116.308005,0,104,39747.0008101852,2008-10-26,00:01:10
40.040037,116.307912,0,103,39747.0008217593,2008-10-26,00:01:11
40.040188,116.30782,0,102,39747.0008333333,2008-10-26,00:01:12
40.040339,116.307733,0,102,39747.0008449074,2008-10-26,00:01:13
40.040484,116.307656,0,101,39747.0008564815,2008-10-26,00:01:14
40.040632,116.307576,0,101,39747.0008680556,2008-10-26,00:01:15
40.040781,116.307499,0,101,39747.0008796296,2008-10-26,00:01:16
40.040933,116.307419,0,102,39747.0008912037,2008-10-26,00:01:17
40.041083,116.307331,0,103,39747.0009027778,2008-10-26,00:01:18
40.041226,116.307247,0,104,39747.0009143518,2008-10-26,00:01:19
40.041381,116.307162,0,102,39747.0009259259,2008-10-26,00:01:20
40.041535,116.307082,0,102,39747.0009375,2008-10-26,00:01:21
40.041686,116.307002,0,102,39747.0009490741,2008-10-26,00:01:22
40.041834,116.30692,0,102,39747.0009606481,2008-10-26,00:01:23
40.041986,116.306841,0,103,39747.0009722222,2008-10-26,00:01:24
40.042135,116.306765,0,103,39747.0009837963,2008-10-26,00:01:25
40.042281,116.30668,0,102,39747.0009953704,2008-10-26,00:01:26
40.04243,116.306597,0,99,39747.0010069444,2008-10-26,00:01:27
40.042571,116.306504,0,98,39747.0010185185,2008-10-26,00:01:28
40.042712,116.306407,0,97,39747.0010300926,2008-10-26,00:01:29
40.042853,116.306308,0,97,39747.0010416667,2008-10-26,00:01:30
40.042988,116.30621,0,96,39747.0010532407,2008-10-26,00:01:31
40.043127,116.306108,0,94,39747.0010648148,2008-10-26,00:01:32
40.043271,116.305992,0,92,39747.0010763889,2008-10-26,00:01:33
40.043417,116.305881,0,93,39747.001087963,2008-10-26,00:01:34
40.043561,116.305775,0,92,39747.001099537,2008-10-26,00:01:35
40.0437,116.305672,0,91,39747.0011111111,2008-10-26,00:01:36
40.043848,116.305559,0,90,39747.0011226852,2008-10-26,00:01:37
40.043996,116.30545,0,89,39747.0011342593,2008-10-26,00:01:38
40.044147,116.305338,0,87,39747.0011458333,2008-10-26,00:01:39
40.044291,116.305222,0,85,39747.0011574074,2008-10-26,00:01:40
40.044438,116.305118,0,81,39747.0011689815,2008-10-26,00:01:41
40.044592,116.305,0,79,39747.0011805556,2008-10-26,00:01:42
40.044738,116.304886,0,77,39747.0011921296,2008-10-26,00:01:43
40.044885,116.304767,0,78,39747.0012037037,2008-10-26,00:01:44
40.045029,116.304656,0,75,39747.0012152778,2008-10-26,00:01:45
40.04517,116.304539,0,74,39747.0012268518,2008-10-26,00:01:46
40.045312,116.304431,0,71,39747.0012384259,2008-10-26,00:01:47
40.045454,116.304316,0,68,39747.00125,2008-10-26,00:01:48
40.045597,116.304202,0,66,39747.0012615741,2008-10-26,00:01:49
40.045738,116.304091,0,65,39747.0012731481,2008-10-26,00:01:50
40.045881,116.303977,0,64,39747.0012847222,2008-10-26,00:01:51
40.04603,116.303851,0,62,39747.0012962963,2008-10-26,00:01:52
40.046173,116.303739,0,59,39747.0013078704,2008-10-26,00:01:53
40.046322,116.303623,0,57,39747.0013194444,2008-10-26,00:01:54
40.046466,116.303505,0,56,39747.0013310185,2008-10-26,00:01:55
40.04661,116.303389,0,55,39747.0013425926,2008-10-26,00:01:56
40.046758,116.303273,0,56,39747.0013541667,2008-10-26,00:01:57
40.046908,116.303159,0,53,39747.0013657407,2008-10-26,00:01:58
40.047064,116.303042,0,54,39747.0013773148,2008-10-26,00:01:59
40.047203,116.302931,0,54,39747.0013888889,2008-10-26,00:02:00
40.047344,116.302823,0,52,39747.001400463,2008-10-26,00:02:01
40.047488,116.30272,0,52,39747.001412037,2008-10-26,00:02:02
40.047634,116.302612,0,50,39747.0014236111,2008-10-26,00:02:03
40.047777,116.30251,0,48,39747.0014351852,2008-10-26,00:02:04
40.047922,116.302408,0,46,39747.0014467593,2008-10-26,00:02:05
40.04807,116.302312,0,43,39747.0014583333,2008-10-26,00:02:06
40.048215,116.302221,0,41,39747.0014699074,2008-10-26,00:02:07
40.048357,116.302137,0,39,39747.0014814815,2008-10-26,00:02:08
40.048496,116.302055,0,37,39747.0014930556,2008-10-26,00:02:09
40.048634,116.301978,0,37,39747.0015046296,2008-10-26,00:02:10
40.048765,116.301909,0,37,39747.0015162037,2008-10-26,00:02:11
40.048891,116.301836,0,36,39747.0015277778,2008-10-26,00:02:12
40.049016,116.301773,0,35,39747.0015393518,2008-10-26,00:02:13
40.049137,116.301723,0,33,39747.0015509259,2008-10-26,00:02:14
40.049248,116.301671,0,30,39747.0015625,2008-10-26,00:02:15
40.04935,116.301613,0,29,39747.0015740741,2008-10-26,00:02:16
40.049439,116.301552,0,32,39747.0015856481,2008-10-26,00:02:17
40.049523,116.301494,0,34,39747.0015972222,2008-10-26,00:02:18
40.049616,116.301438,0,33,39747.0016087963,2008-10-26,00:02:19
40.049698,116.301375,0,32,39747.0016203704,2008-10-26,00:02:20
40.049785,116.301323,0,30,39747.0016319444,2008-10-26,00:02:21
40.049874,116.301277,0,27,39747.0016435185,2008-10-26,00:02:22
40.049958,116.301232,0,23,39747.0016550926,2008-10-26,00:02:23
40.050113,116.301145,0,17,39747.0016782407,2008-10-26,00:02:25
40.050258,116.301066,0,11,39747.0017013889,2008-10-26,00:02:27
40.050392,116.300986,0,4,39747.001724537,2008-10-26,00:02:29
40.050506,116.300899,0,2,39747.0017476852,2008-10-26,00:02:31
40.050597,116.300806,0,-2,39747.0017708333,2008-10-26,00:02:33
40.050665,116.300721,0,-8,39747.0017939815,2008-10-26,00:02:35
40.05076,116.300657,0,-17,39747.0018402778,2008-10-26,00:02:39
40.050775,116.300672,0,-22,39747.0018981481,2008-10-26,00:02:44
40.050778,116.30067,0,-28,39747.0019560185,2008-10-26,00:02:49
40.050784,116.300668,0,-28,39747.0020138889,2008-10-26,00:02:54
40.05078,116.300673,0,-28,39747.0020717593,2008-10-26,00:02:59
40.050779,116.300674,0,-28,39747.0021296296,2008-10-26,00:03:04
40.050779,116.300674,0,-28,39747.0021875,2008-10-26,00:03:09
40.050776,116.300677,0,-28,39747.0022453704,2008-10-26,00:03:14
40.050776,116.300677,0,-28,39747.0022800926,2008-10-26,00:03:17
40.050773,116.300679,0,-28,39747.0023032407,2008-10-26,00:03:19
40.050864,116.300682,0,-25,39747.0023611111,2008-10-26,00:03:24
40.050967,116.300622,0,-22,39747.0023842593,2008-10-26,00:03:26
40.05114,116.300519,0,-19,39747.0024074074,2008-10-26,00:03:28
40.051265,116.300449,0,-17,39747.0024189815,2008-10-26,00:03:29
40.051384,116.300383,0,-14,39747.0024305556,2008-10-26,00:03:30
40.051509,116.300307,0,-12,39747.0024421296,2008-10-26,00:03:31
40.051649,116.300233,0,-9,39747.0024537037,2008-10-26,00:03:32
40.051799,116.300155,0,-6,39747.0024652778,2008-10-26,00:03:33
40.051952,116.300076,0,-2,39747.0024768518,2008-10-26,00:03:34
40.052108,116.300004,0,0,39747.0024884259,2008-10-26,00:03:35
40.052276,116.299921,0,2,39747.0025,2008-10-26,00:03:36
40.052441,116.29984,0,3,39747.0025115741,2008-10-26,00:03:37
40.052605,116.299754,0,5,39747.0025231481,2008-10-26,00:03:38
40.052775,116.299667,0,6,39747.0025347222,2008-10-26,00:03:39
40.052944,116.299585,0,8,39747.0025462963,2008-10-26,00:03:40
40.053105,116.299502,0,8,39747.0025578704,2008-10-26,00:03:41
40.053277,116.299418,0,12,39747.0025694444,2008-10-26,00:03:42
40.05344,116.299338,0,13,39747.0025810185,2008-10-26,00:03:43
40.053602,116.299254,0,13,39747.0025925926,2008-10-26,00:03:44
40.053767,116.299165,0,14,39747.0026041667,2008-10-26,00:03:45
40.053925,116.299085,0,12,39747.0026157407,2008-10-26,00:03:46
40.054086,116.299001,0,12,39747.0026273148,2008-10-26,00:03:47
40.054245,116.298914,0,12,39747.0026388889,2008-10-26,00:03:48
40.054405,116.298828,0,12,39747.002650463,2008-10-26,00:03:49
40.054567,116.298745,0,13,39747.002662037,2008-10-26,00:03:50
40.054727,116.298663,0,15,39747.0026736111,2008-10-26,00:03:51
40.054885,116.298578,0,15,39747.0026851852,2008-10-26,00:03:52
40.055034,116.298487,0,15,39747.0026967593,2008-10-26,00:03:53
40.055189,116.29841,0,13,39747.0027083333,2008-10-26,00:03:54
40.055343,116.298331,0,12,39747.0027199074,2008-10-26,00:03:55
40.055489,116.298246,0,11,39747.0027314815,2008-10-26,00:03:56
40.055643,116.298163,0,12,39747.0027430556,2008-10-26,00:03:57
40.055797,116.298081,0,13,39747.0027546296,2008-10-26,00:03:58
40.055948,116.297994,0,14,39747.0027662037,2008-10-26,00:03:59
40.056096,116.297907,0,15,39747.0027777778,2008-10-26,00:04:00
40.056249,116.297824,0,14,39747.0027893518,2008-10-26,00:04:01
40.056401,116.297742,0,14,39747.0028009259,2008-10-26,00:04:02
40.056554,116.297659,0,15,39747.0028125,2008-10-26,00:04:03
40.056712,116.297577,0,14,39747.0028240741,2008-10-26,00:04:04
40.056865,116.297495,0,14,39747.0028356481,2008-10-26,00:04:05
40.05702,116.297418,0,13,39747.0028472222,2008-10-26,00:04:06
40.057176,116.297344,0,9,39747.0028587963,2008-10-26,00:04:07
40.057332,116.297267,0,7,39747.0028703704,2008-10-26,00:04:08
40.057487,116.297188,0,7,39747.0028819444,2008-10-26,00:04:09
40.057642,116.297114,0,6,39747.0028935185,2008-10-26,00:04:10
40.057799,116.297035,0,6,39747.0029050926,2008-10-26,00:04:11
40.057953,116.296955,0,6,39747.0029166667,2008-10-26,00:04:12
40.058107,116.296875,0,6,39747.0029282407,2008-10-26,00:04:13
40.058256,116.296792,0,6,39747.0029398148,2008-10-26,00:04:14
40.058406,116.29671,0,6,39747.0029513889,2008-10-26,00:04:15
40.058557,116.296641,0,7,39747.002962963,2008-10-26,00:04:16
40.058698,116.296557,0,9,39747.002974537,2008-10-26,00:04:17
40.058849,116.296478,0,10,39747.0029861111,2008-10-26,00:04:18
40.059005,116.296393,0,11,39747.0029976852,2008-10-26,00:04:19
40.059155,116.296314,0,12,39747.0030092593,2008-10-26,00:04:20
40.059302,116.296233,0,12,39747.0030208333,2008-10-26,00:04:21
40.05945,116.296151,0,12,39747.0030324074,2008-10-26,00:04:22
40.059595,116.296075,0,15,39747.0030439815,2008-10-26,00:04:23
40.059742,116.295997,0,15,39747.0030555556,2008-10-26,00:04:24
40.05989,116.295919,0,18,39747.0030671296,2008-10-26,00:04:25
40.060038,116.295846,0,20,39747.0030787037,2008-10-26,00:04:26
40.060182,116.295769,0,22,39747.0030902778,2008-10-26,00:04:27
40.060319,116.295677,0,24,39747.0031018518,2008-10-26,00:04:28
40.060462,116.29559,0,26,39747.0031134259,2008-10-26,00:04:29
40.060601,116.295505,0,28,39747.003125,2008-10-26,00:04:30
40.060743,116.295406,0,28,39747.0031365741,2008-10-26,00:04:31
40.060878,116.295306,0,29,39747.0031481481,2008-10-26,00:04:32
40.061015,116.295196,0,28,39747.0031597222,2008-10-26,00:04:33
40.061146,116.295078,0,28,39747.0031712963,2008-10-26,00:04:34
40.061273,116.294958,0,30,39747.0031828704,2008-10-26,00:04:35
40.061397,116.294834,0,34,39747.0031944444,2008-10-26,00:04:36
40.061522,116.294704,0,34,39747.0032060185,2008-10-26,00:04:37
40.061645,116.294576,0,33,39747.0032175926,2008-10-26,00:04:38
40.061767,116.294448,0,31,39747.0032291667,2008-10-26,00:04:39
40.06189,116.294321,0,29,39747.0032407407,2008-10-26,00:04:40
40.062016,116.2942,0,28,39747.0032523148,2008-10-26,00:04:41
40.062145,116.294082,0,28,39747.0032638889,2008-10-26,00:04:42
40.06228,116.293971,0,27,39747.003275463,2008-10-26,00:04:43
40.06242,116.293867,0,25,39747.003287037,2008-10-26,00:04:44
40.062565,116.293776,0,23,39747.0032986111,2008-10-26,00:04:45
40.062715,116.29369,0,22,39747.0033101852,2008-10-26,00:04:46
40.062865,116.293613,0,20,39747.0033217593,2008-10-26,00:04:47
40.06301,116.293541,0,18,39747.0033333333,2008-10-26,00:04:48
40.063156,116.293472,0,16,39747.0033449074,2008-10-26,00:04:49
40.063305,116.293409,0,14,39747.0033564815,2008-10-26,00:04:50
40.063448,116.293358,0,13,39747.0033680556,2008-10-26,00:04:51
40.063589,116.293315,0,11,39747.0033796296,2008-10-26,00:04:52
40.063728,116.293273,0,9,39747.0033912037,2008-10-26,00:04:53
40.063866,116.293245,0,6,39747.0034027778,2008-10-26,00:04:54
40.063996,116.293227,0,3,39747.0034143519,2008-10-26,00:04:55
40.064126,116.293214,0,0,39747.0034259259,2008-10-26,00:04:56
40.064258,116.293203,0,-2,39747.0034375,2008-10-26,00:04:57
40.06439,116.293191,0,-6,39747.0034490741,2008-10-26,00:04:58
40.064521,116.293185,0,-9,39747.0034606481,2008-10-26,00:04:59
40.064652,116.29318,0,-12,39747.0034722222,2008-10-26,00:05:00
40.064784,116.293175,0,-16,39747.0034837963,2008-10-26,00:05:01
40.064915,116.293171,0,-19,39747.0034953704,2008-10-26,00:05:02
40.065047,116.293166,0,-23,39747.0035069444,2008-10-26,00:05:03
40.070887,116.299294,0,-225,39747.0040277778,2008-10-26,00:05:48
40.070981,116.299525,0,-240,39747.0040393519,2008-10-26,00:05:49
40.071049,116.299699,0,-327,39747.0040509259,2008-10-26,00:05:50
40.07112,116.299888,0,-405,39747.0040625,2008-10-26,00:05:51
40.07111,116.300192,0,-253,39747.0040856482,2008-10-26,00:05:53
40.071071,116.300428,0,-178,39747.0040972222,2008-10-26,00:05:54
40.071046,116.300657,0,-108,39747.0041087963,2008-10-26,00:05:55
40.071038,116.300881,0,-117,39747.0041203704,2008-10-26,00:05:56
40.071042,116.301112,0,-146,39747.0041319444,2008-10-26,00:05:57
40.071025,116.301317,0,-163,39747.0041435185,2008-10-26,00:05:58
40.070943,116.301556,0,-70,39747.0041550926,2008-10-26,00:05:59
40.070897,116.301766,0,-39,39747.0041666667,2008-10-26,00:06:00
40.07086,116.301973,0,-19,39747.0041782407,2008-10-26,00:06:01
40.070823,116.30217,0,-9,39747.0041898148,2008-10-26,00:06:02
40.070768,116.302406,0,25,39747.0042013889,2008-10-26,00:06:03
40.070704,116.302622,0,44,39747.004212963,2008-10-26,00:06:04
40.070621,116.302815,0,72,39747.004224537,2008-10-26,00:06:05
40.070544,116.303046,0,104,39747.0042361111,2008-10-26,00:06:06
40.070472,116.303245,0,102,39747.0042476852,2008-10-26,00:06:07
40.070405,116.303438,0,99,39747.0042592593,2008-10-26,00:06:08
40.070328,116.30363,0,95,39747.0042708333,2008-10-26,00:06:09
40.070252,116.303823,0,95,39747.0042824074,2008-10-26,00:06:10
40.070169,116.304008,0,94,39747.0042939815,2008-10-26,00:06:11
40.070087,116.304187,0,96,39747.0043055556,2008-10-26,00:06:12
40.070011,116.304366,0,95,39747.0043171296,2008-10-26,00:06:13
40.06994,116.304542,0,96,39747.0043287037,2008-10-26,00:06:14
40.069877,116.30472,0,96,39747.0043402778,2008-10-26,00:06:15
40.069825,116.304904,0,96,39747.0043518519,2008-10-26,00:06:16
40.069768,116.305095,0,93,39747.0043634259,2008-10-26,00:06:17
40.069725,116.305281,0,94,39747.004375,2008-10-26,00:06:18
40.06969,116.30547,0,94,39747.0043865741,2008-10-26,00:06:19
40.069659,116.305662,0,96,39747.0043981481,2008-10-26,00:06:20
40.06963,116.305852,0,98,39747.0044097222,2008-10-26,00:06:21
40.069611,116.306043,0,101,39747.0044212963,2008-10-26,00:06:22
40.069598,116.306235,0,107,39747.0044328704,2008-10-26,00:06:23
40.069586,116.306431,0,117,39747.0044444444,2008-10-26,00:06:24
40.069581,116.306621,0,120,39747.0044560185,2008-10-26,00:06:25
40.069583,116.30682,0,128,39747.0044675926,2008-10-26,00:06:26
40.069581,116.307018,0,127,39747.0044791667,2008-10-26,00:06:27
40.069579,116.30722,0,127,39747.0044907407,2008-10-26,00:06:28
40.069581,116.307429,0,127,39747.0045023148,2008-10-26,00:06:29
40.069586,116.307645,0,128,39747.0045138889,2008-10-26,00:06:30
40.069584,116.307863,0,128,39747.004525463,2008-10-26,00:06:31
40.069585,116.308084,0,125,39747.004537037,2008-10-26,00:06:32
40.069582,116.308295,0,127,39747.0045486111,2008-10-26,00:06:33
40.069581,116.308513,0,126,39747.0045601852,2008-10-26,00:06:34
40.069583,116.308736,0,125,39747.0045717593,2008-10-26,00:06:35
40.069582,116.308953,0,125,39747.0045833333,2008-10-26,00:06:36
40.069581,116.309165,0,125,39747.0045949074,2008-10-26,00:06:37
40.069581,116.309375,0,126,39747.0046064815,2008-10-26,00:06:38
40.06958,116.309588,0,127,39747.0046180556,2008-10-26,00:06:39
40.069582,116.309801,0,128,39747.0046296296,2008-10-26,00:06:40
40.069589,116.310015,0,127,39747.0046412037,2008-10-26,00:06:41
40.06959,116.310226,0,128,39747.0046527778,2008-10-26,00:06:42
40.069592,116.31043,0,128,39747.0046643519,2008-10-26,00:06:43
40.069596,116.310635,0,130,39747.0046759259,2008-10-26,00:06:44
40.069596,116.310836,0,131,39747.0046875,2008-10-26,00:06:45
40.0696,116.311033,0,133,39747.0046990741,2008-10-26,00:06:46
40.069599,116.311221,0,132,39747.0047106481,2008-10-26,00:06:47
40.069598,116.311397,0,133,39747.0047222222,2008-10-26,00:06:48
40.069602,116.311567,0,132,39747.0047337963,2008-10-26,00:06:49
40.069605,116.311734,0,132,39747.0047453704,2008-10-26,00:06:50
40.069605,116.3119,0,133,39747.0047569444,2008-10-26,00:06:51
40.069605,116.312059,0,133,39747.0047685185,2008-10-26,00:06:52
40.069603,116.312211,0,134,39747.0047800926,2008-10-26,00:06:53
40.069602,116.312355,0,133,39747.0047916667,2008-10-26,00:06:54
40.069599,116.312505,0,134,39747.0048032407,2008-10-26,00:06:55
40.069601,116.312644,0,134,39747.0048148148,2008-10-26,00:06:56
40.069598,116.312776,0,135,39747.0048263889,2008-10-26,00:06:57
40.069596,116.312901,0,135,39747.004837963,2008-10-26,00:06:58
40.069595,116.313127,0,135,39747.0048611111,2008-10-26,00:07:00
40.06959,116.313312,0,136,39747.0048842593,2008-10-26,00:07:02
40.069584,116.313458,0,136,39747.0049074074,2008-10-26,00:07:04
40.069573,116.313615,0,137,39747.0049421296,2008-10-26,00:07:07
40.069545,116.313711,0,137,39747.005,2008-10-26,00:07:12
40.069546,116.313755,0,134,39747.0050578704,2008-10-26,00:07:17
40.069547,116.313761,0,133,39747.0051157407,2008-10-26,00:07:22
40.069546,116.313768,0,133,39747.0051736111,2008-10-26,00:07:27
40.069546,116.313774,0,132,39747.0052314815,2008-10-26,00:07:32
40.069548,116.313772,0,132,39747.0052893519,2008-10-26,00:07:37
40.069549,116.313766,0,132,39747.0053472222,2008-10-26,00:07:42
40.069549,116.313766,0,132,39747.0053819444,2008-10-26,00:07:45
40.069549,116.313767,0,132,39747.0054050926,2008-10-26,00:07:47
40.06955,116.313778,0,132,39747.005462963,2008-10-26,00:07:52
40.069548,116.313794,0,132,39747.0055208333,2008-10-26,00:07:57
40.069529,116.313942,0,134,39747.0055787037,2008-10-26,00:08:02
40.069529,116.314128,0,135,39747.0056018519,2008-10-26,00:08:04
40.069539,116.314296,0,134,39747.0056134259,2008-10-26,00:08:05
40.069537,116.314437,0,135,39747.005625,2008-10-26,00:08:06
40.069534,116.314596,0,135,39747.0056365741,2008-10-26,00:08:07
40.069531,116.314761,0,135,39747.0056481481,2008-10-26,00:08:08
40.069532,116.314945,0,136,39747.0056597222,2008-10-26,00:08:09
40.069534,116.315137,0,136,39747.0056712963,2008-10-26,00:08:10
40.069527,116.315336,0,137,39747.0056828704,2008-10-26,00:08:11
40.06952,116.31554,0,137,39747.0056944444,2008-10-26,00:08:12
40.069513,116.31575,0,137,39747.0057060185,2008-10-26,00:08:13
40.069508,116.315984,0,139,39747.0057175926,2008-10-26,00:08:14
40.069509,116.316207,0,139,39747.0057291667,2008-10-26,00:08:15
40.069506,116.316439,0,140,39747.0057407407,2008-10-26,00:08:16
40.069511,116.316669,0,140,39747.0057523148,2008-10-26,00:08:17
40.069506,116.3169,0,139,39747.0057638889,2008-10-26,00:08:18
40.069507,116.317129,0,140,39747.005775463,2008-10-26,00:08:19
40.069506,116.317377,0,139,39747.005787037,2008-10-26,00:08:20
40.069504,116.317608,0,138,39747.0057986111,2008-10-26,00:08:21
40.069502,116.317835,0,138,39747.0058101852,2008-10-26,00:08:22
40.069501,116.318079,0,137,39747.0058217593,2008-10-26,00:08:23
40.069507,116.318305,0,137,39747.0058333333,2008-10-26,00:08:24
40.069504,116.318532,0,137,39747.0058449074,2008-10-26,00:08:25
40.069501,116.318767,0,136,39747.0058564815,2008-10-26,00:08:26
40.069497,116.318996,0,136,39747.0058680556,2008-10-26,00:08:27
40.069493,116.319222,0,136,39747.0058796296,2008-10-26,00:08:28
40.069495,116.319444,0,134,39747.0058912037,2008-10-26,00:08:29
40.069485,116.319674,0,140,39747.0059027778,2008-10-26,00:08:30
40.06949,116.319897,0,143,39747.0059143519,2008-10-26,00:08:31
40.0695,116.320122,0,146,39747.0059259259,2008-10-26,00:08:32
40.069499,116.320355,0,146,39747.0059375,2008-10-26,00:08:33
40.069493,116.320582,0,147,39747.0059490741,2008-10-26,00:08:34
40.069473,116.320798,0,147,39747.0059606481,2008-10-26,00:08:35
40.069466,116.321003,0,148,39747.0059722222,2008-10-26,00:08:36
40.069466,116.321249,0,146,39747.0059837963,2008-10-26,00:08:37
40.06947,116.321499,0,147,39747.0059953704,2008-10-26,00:08:38
40.069474,116.321726,0,141,39747.0060069444,2008-10-26,00:08:39
40.069474,116.321951,0,140,39747.0060185185,2008-10-26,00:08:40
40.069463,116.322186,0,142,39747.0060300926,2008-10-26,00:08:41
40.069457,116.322414,0,143,39747.0060416667,2008-10-26,00:08:42
40.069459,116.322642,0,141,39747.0060532407,2008-10-26,00:08:43
40.06947,116.322872,0,141,39747.0060648148,2008-10-26,00:08:44
40.069469,116.323101,0,138,39747.0060763889,2008-10-26,00:08:45
40.069465,116.323322,0,137,39747.006087963,2008-10-26,00:08:46
40.069464,116.323536,0,135,39747.006099537,2008-10-26,00:08:47
40.069455,116.323759,0,134,39747.0061111111,2008-10-26,00:08:48
40.069449,116.323979,0,132,39747.0061226852,2008-10-26,00:08:49
40.069443,116.324202,0,129,39747.0061342593,2008-10-26,00:08:50
40.069439,116.324424,0,127,39747.0061458333,2008-10-26,00:08:51
40.069441,116.324645,0,125,39747.0061574074,2008-10-26,00:08:52
40.069437,116.32486,0,125,39747.0061689815,2008-10-26,00:08:53
40.069435,116.325079,0,123,39747.0061805556,2008-10-26,00:08:54
40.069428,116.325297,0,124,39747.0061921296,2008-10-26,00:08:55
40.069426,116.325518,0,122,39747.0062037037,2008-10-26,00:08:56
40.069426,116.325735,0,119,39747.0062152778,2008-10-26,00:08:57
40.069425,116.325951,0,115,39747.0062268519,2008-10-26,00:08:58
40.069419,116.326179,0,114,39747.0062384259,2008-10-26,00:08:59
40.069418,116.326388,0,113,39747.00625,2008-10-26,00:09:00
40.069423,116.326602,0,109,39747.0062615741,2008-10-26,00:09:01
40.069429,116.32682,0,107,39747.0062731481,2008-10-26,00:09:02
40.069436,116.327033,0,105,39747.0062847222,2008-10-26,00:09:03
40.069437,116.327237,0,103,39747.0062962963,2008-10-26,00:09:04
40.069439,116.327441,0,102,39747.0063078704,2008-10-26,00:09:05
40.069432,116.327642,0,101,39747.0063194444,2008-10-26,00:09:06
40.069428,116.327837,0,99,39747.0063310185,2008-10-26,00:09:07
40.069423,116.328014,0,97,39747.0063425926,2008-10-26,00:09:08
40.06942,116.328188,0,98,39747.0063541667,2008-10-26,00:09:09
40.069419,116.328354,0,97,39747.0063657407,2008-10-26,00:09:10
40.069414,116.328519,0,95,39747.0063773148,2008-10-26,00:09:11
40.06941,116.328678,0,94,39747.0063888889,2008-10-26,00:09:12
40.069408,116.328829,0,92,39747.006400463,2008-10-26,00:09:13
40.069406,116.328979,0,93,39747.006412037,2008-10-26,00:09:14
40.069404,116.329128,0,92,39747.0064236111,2008-10-26,00:09:15
40.069404,116.329276,0,90,39747.0064351852,2008-10-26,00:09:16
40.069404,116.329414,0,88,39747.0064467593,2008-10-26,00:09:17
40.069402,116.329544,0,87,39747.0064583333,2008-10-26,00:09:18
40.069405,116.329673,0,86,39747.0064699074,2008-10-26,00:09:19
40.069405,116.329794,0,85,39747.0064814815,2008-10-26,00:09:20
40.06941,116.329911,0,84,39747.0064930556,2008-10-26,00:09:21
40.069424,116.330115,0,81,39747.0065162037,2008-10-26,00:09:23
40.069432,116.330271,0,78,39747.0065393519,2008-10-26,00:09:25
40.069445,116.330419,0,74,39747.0065740741,2008-10-26,00:09:28
40.069458,116.330536,0,69,39747.0066319444,2008-10-26,00:09:33
40.069391,116.330586,0,65,39747.0066898148,2008-10-26,00:09:38
40.069382,116.330597,0,59,39747.0067476852,2008-10-26,00:09:43
40.069382,116.330586,0,58,39747.0068055556,2008-10-26,00:09:48
40.069382,116.330586,0,58,39747.0068634259,2008-10-26,00:09:53
40.069383,116.330585,0,58,39747.0069212963,2008-10-26,00:09:58
40.069384,116.330585,0,58,39747.0069791667,2008-10-26,00:10:03
40.069384,116.330585,0,58,39747.0070138889,2008-10-26,00:10:06
40.069384,116.330579,0,58,39747.007037037,2008-10-26,00:10:08
40.069385,116.330566,0,59,39747.0070949074,2008-10-26,00:10:13
40.069386,116.330556,0,59,39747.0071527778,2008-10-26,00:10:18
40.069386,116.330556,0,59,39747.0071875,2008-10-26,00:10:21
40.069386,116.330549,0,60,39747.0072106481,2008-10-26,00:10:23
40.069386,116.330538,0,60,39747.0072685185,2008-10-26,00:10:28
40.069387,116.330526,0,60,39747.0073263889,2008-10-26,00:10:33
40.069388,116.330509,0,60,39747.0073842593,2008-10-26,00:10:38
40.06939,116.330489,0,60,39747.0074421296,2008-10-26,00:10:43
40.069395,116.330461,0,60,39747.0075,2008-10-26,00:10:48
40.069489,116.330525,0,60,39747.0075578704,2008-10-26,00:10:53
40.069441,116.330411,0,61,39747.0076157407,2008-10-26,00:10:58
40.069418,116.330298,0,64,39747.007662037,2008-10-26,00:11:02
40.069522,116.330194,0,67,39747.0076851852,2008-10-26,00:11:04
40.069643,116.33011,0,68,39747.0077199074,2008-10-26,00:11:07
40.069644,116.330139,0,75,39747.0077777778,2008-10-26,00:11:12
40.069635,116.330171,0,87,39747.0078356481,2008-10-26,00:11:17
40.069634,116.330188,0,91,39747.0078935185,2008-10-26,00:11:22
40.069666,116.330241,0,93,39747.0079513889,2008-10-26,00:11:27
40.069691,116.330304,0,100,39747.0080092593,2008-10-26,00:11:32
40.069697,116.330365,0,109,39747.0080671296,2008-10-26,00:11:37
40.069692,116.330463,0,114,39747.008125,2008-10-26,00:11:42
40.06965,116.330556,0,113,39747.0081828704,2008-10-26,00:11:47
40.069666,116.330634,0,117,39747.0082407407,2008-10-26,00:11:52
40.069668,116.330725,0,127,39747.0082986111,2008-10-26,00:11:57
40.069709,116.330803,0,129,39747.0083564815,2008-10-26,00:12:02
40.069756,116.330869,0,131,39747.0084143518,2008-10-26,00:12:07
40.069769,116.330926,0,135,39747.0084722222,2008-10-26,00:12:12
40.069783,116.331002,0,138,39747.0085300926,2008-10-26,00:12:17
40.069775,116.331084,0,138,39747.008587963,2008-10-26,00:12:22
40.069792,116.331149,0,139,39747.0086458333,2008-10-26,00:12:27
40.069811,116.331257,0,142,39747.0087037037,2008-10-26,00:12:32
40.069814,116.331364,0,139,39747.0087615741,2008-10-26,00:12:37
40.069805,116.331437,0,138,39747.0088194444,2008-10-26,00:12:42
40.069815,116.331453,0,135,39747.0088773148,2008-10-26,00:12:47
40.069817,116.331457,0,136,39747.0089351852,2008-10-26,00:12:52
40.069817,116.331457,0,136,39747.0089699074,2008-10-26,00:12:55
40.069818,116.331459,0,136,39747.0089930556,2008-10-26,00:12:57
40.069826,116.331489,0,136,39747.0090509259,2008-10-26,00:13:02
40.069844,116.331579,0,134,39747.0091087963,2008-10-26,00:13:07
40.069875,116.331691,0,130,39747.0091666667,2008-10-26,00:13:12
40.069879,116.331842,0,127,39747.009212963,2008-10-26,00:13:16
40.069872,116.331973,0,124,39747.0092361111,2008-10-26,00:13:18
40.069869,116.332123,0,122,39747.0092592593,2008-10-26,00:13:20
40.069869,116.332286,0,120,39747.0092824074,2008-10-26,00:13:22
40.069871,116.332464,0,119,39747.0093055556,2008-10-26,00:13:24
40.069866,116.332657,0,119,39747.0093287037,2008-10-26,00:13:26
40.069863,116.332853,0,118,39747.0093518518,2008-10-26,00:13:28
40.069865,116.333057,0,116,39747.009375,2008-10-26,00:13:30
40.069864,116.333259,0,116,39747.0093981481,2008-10-26,00:13:32
40.069861,116.333471,0,115,39747.0094212963,2008-10-26,00:13:34
40.069857,116.333592,0,116,39747.0094328704,2008-10-26,00:13:35
40.069854,116.333714,0,116,39747.0094444444,2008-10-26,00:13:36
40.069853,116.333837,0,117,39747.0094560185,2008-10-26,00:13:37
40.069848,116.33397,0,118,39747.0094675926,2008-10-26,00:13:38
40.06985,116.334101,0,120,39747.0094791667,2008-10-26,00:13:39
40.069849,116.334224,0,121,39747.0094907407,2008-10-26,00:13:40
40.069849,116.334353,0,122,39747.0095023148,2008-10-26,00:13:41
40.069855,116.334485,0,123,39747.0095138889,2008-10-26,00:13:42
40.069863,116.334609,0,122,39747.009525463,2008-10-26,00:13:43
40.069866,116.33474,0,121,39747.009537037,2008-10-26,00:13:44
40.069867,116.334878,0,120,39747.0095486111,2008-10-26,00:13:45
40.069868,116.335014,0,120,39747.0095601852,2008-10-26,00:13:46
40.069868,116.335155,0,120,39747.0095717593,2008-10-26,00:13:47
40.069869,116.335292,0,121,39747.0095833333,2008-10-26,00:13:48
40.069868,116.335424,0,121,39747.0095949074,2008-10-26,00:13:49
40.069868,116.335548,0,122,39747.0096064815,2008-10-26,00:13:50
40.069874,116.33568,0,123,39747.0096180556,2008-10-26,00:13:51
40.069877,116.335804,0,122,39747.0096296296,2008-10-26,00:13:52
40.069877,116.335925,0,122,39747.0096412037,2008-10-26,00:13:53
40.069879,116.336157,0,123,39747.0096643518,2008-10-26,00:13:55
40.069879,116.336368,0,122,39747.0096875,2008-10-26,00:13:57
40.069877,116.336592,0,122,39747.0097106481,2008-10-26,00:13:59
40.069871,116.336801,0,122,39747.0097337963,2008-10-26,00:14:01
40.069872,116.336999,0,121,39747.0097569444,2008-10-26,00:14:03
40.069876,116.337188,0,121,39747.0097800926,2008-10-26,00:14:05
40.069887,116.337394,0,121,39747.0098032407,2008-10-26,00:14:07
40.069927,116.337579,0,122,39747.0098263889,2008-10-26,00:14:09
40.069931,116.337756,0,122,39747.009849537,2008-10-26,00:14:11
40.069919,116.337918,0,122,39747.0098726852,2008-10-26,00:14:13
40.069902,116.338116,0,119,39747.0098958333,2008-10-26,00:14:15
40.069888,116.338247,0,115,39747.0099074074,2008-10-26,00:14:16
40.069902,116.338449,0,124,39747.0099305556,2008-10-26,00:14:18
40.069979,116.338554,0,122,39747.0099537037,2008-10-26,00:14:20
40.070093,116.338655,0,122,39747.0099768518,2008-10-26,00:14:22
40.070238,116.338688,0,122,39747.01,2008-10-26,00:14:24
40.070395,116.338705,0,120,39747.0100231481,2008-10-26,00:14:26
40.07055,116.3387,0,117,39747.0100462963,2008-10-26,00:14:28
40.07069,116.33869,0,116,39747.0100694444,2008-10-26,00:14:30
40.070797,116.338684,0,115,39747.0100925926,2008-10-26,00:14:32
40.070873,116.338668,0,106,39747.010150463,2008-10-26,00:14:37
40.070912,116.338659,0,104,39747.0102083333,2008-10-26,00:14:42
40.071011,116.338664,0,105,39747.0102430556,2008-10-26,00:14:45
40.071135,116.338667,0,102,39747.0102777778,2008-10-26,00:14:48
40.071225,116.338672,0,107,39747.0103009259,2008-10-26,00:14:50
40.071323,116.338666,0,108,39747.0103240741,2008-10-26,00:14:52
40.071433,116.338667,0,111,39747.0103472222,2008-10-26,00:14:54
40.07155,116.338666,0,111,39747.0103703704,2008-10-26,00:14:56
40.071696,116.338673,0,106,39747.0103935185,2008-10-26,00:14:58
40.071852,116.338662,0,108,39747.0104166667,2008-10-26,00:15:00
40.072014,116.33866,0,117,39747.0104398148,2008-10-26,00:15:02
40.072185,116.338688,0,117,39747.010462963,2008-10-26,00:15:04
40.072353,116.338716,0,112,39747.0104861111,2008-10-26,00:15:06
40.07251,116.338724,0,112,39747.0105092593,2008-10-26,00:15:08
40.072652,116.338741,0,107,39747.0105324074,2008-10-26,00:15:10
40.072746,116.338745,0,104,39747.0105555556,2008-10-26,00:15:12
40.072792,116.33874,0,105,39747.0106134259,2008-10-26,00:15:17
40.072832,116.338729,0,117,39747.0106712963,2008-10-26,00:15:22
40.072967,116.338698,0,116,39747.0107175926,2008-10-26,00:15:26
40.073062,116.33868,0,115,39747.0107407407,2008-10-26,00:15:28
40.073159,116.338693,0,120,39747.0107638889,2008-10-26,00:15:30
40.073272,116.338706,0,121,39747.010787037,2008-10-26,00:15:32
40.07339,116.338732,0,122,39747.0108101852,2008-10-26,00:15:34
40.073508,116.338755,0,117,39747.0108333333,2008-10-26,00:15:36
40.073643,116.338769,0,112,39747.0108564815,2008-10-26,00:15:38
40.073781,116.338773,0,107,39747.0108796296,2008-10-26,00:15:40
40.073925,116.338776,0,111,39747.0109027778,2008-10-26,00:15:42
40.074062,116.338783,0,112,39747.0109259259,2008-10-26,00:15:44
40.074184,116.338814,0,110,39747.0109490741,2008-10-26,00:15:46
40.074267,116.338905,0,114,39747.0109722222,2008-10-26,00:15:48
40.074297,116.339047,0,117,39747.0109953704,2008-10-26,00:15:50
40.074291,116.339228,0,124,39747.0110185185,2008-10-26,00:15:52
40.074288,116.339434,0,133,39747.0110416667,2008-10-26,00:15:54
40.074289,116.339657,0,140,39747.0110648148,2008-10-26,00:15:56
40.074291,116.339778,0,143,39747.0110763889,2008-10-26,00:15:57
40.074291,116.339899,0,145,39747.011087963,2008-10-26,00:15:58
40.074292,116.340019,0,148,39747.011099537,2008-10-26,00:15:59
40.074335,116.340265,0,159,39747.0111226852,2008-10-26,00:16:01
40.074337,116.340384,0,160,39747.0111342593,2008-10-26,00:16:02
40.074344,116.340507,0,161,39747.0111458333,2008-10-26,00:16:03
40.074366,116.340759,0,166,39747.0111689815,2008-10-26,00:16:05
40.074383,116.340904,0,167,39747.0111805556,2008-10-26,00:16:06
40.074396,116.341029,0,168,39747.0111921296,2008-10-26,00:16:07
40.074406,116.341176,0,169,39747.0112037037,2008-10-26,00:16:08
40.074413,116.341314,0,171,39747.0112152778,2008-10-26,00:16:09
40.074401,116.34146,0,172,39747.0112268519,2008-10-26,00:16:10
40.074379,116.341604,0,178,39747.0112384259,2008-10-26,00:16:11
40.074365,116.34173,0,182,39747.01125,2008-10-26,00:16:12
40.074362,116.341848,0,183,39747.0112615741,2008-10-26,00:16:13
40.074361,116.341966,0,182,39747.0112731481,2008-10-26,00:16:14
40.074352,116.342088,0,185,39747.0112847222,2008-10-26,00:16:15
40.07434,116.342318,0,186,39747.0113078704,2008-10-26,00:16:17
40.074347,116.342542,0,186,39747.0113310185,2008-10-26,00:16:19
40.074338,116.34277,0,188,39747.0113541667,2008-10-26,00:16:21
40.074338,116.342988,0,189,39747.0113773148,2008-10-26,00:16:23
40.074337,116.343217,0,189,39747.011400463,2008-10-26,00:16:25
40.074336,116.34334,0,191,39747.011412037,2008-10-26,00:16:26
40.074327,116.343462,0,192,39747.0114236111,2008-10-26,00:16:27
40.074278,116.343702,0,182,39747.0114467593,2008-10-26,00:16:29
40.074251,116.343892,0,166,39747.0114699074,2008-10-26,00:16:31
40.07426,116.344035,0,162,39747.0114930556,2008-10-26,00:16:33
40.074359,116.344154,0,157,39747.0115277778,2008-10-26,00:16:36
40.074479,116.34417,0,155,39747.0115509259,2008-10-26,00:16:38
40.074627,116.344141,0,149,39747.0115740741,2008-10-26,00:16:40
40.074783,116.344122,0,151,39747.0115972222,2008-10-26,00:16:42
40.074949,116.344086,0,152,39747.0116203704,2008-10-26,00:16:44
40.075123,116.344054,0,152,39747.0116435185,2008-10-26,00:16:46
40.075294,116.344034,0,153,39747.0116666667,2008-10-26,00:16:48
40.075467,116.34401,0,156,39747.0116898148,2008-10-26,00:16:50
40.075559,116.344006,0,159,39747.0117013889,2008-10-26,00:16:51
40.075738,116.344003,0,162,39747.011724537,2008-10-26,00:16:53
40.075829,116.34399,0,159,39747.0117361111,2008-10-26,00:16:54
40.075985,116.343977,0,151,39747.0117592593,2008-10-26,00:16:56
40.076091,116.343983,0,151,39747.0117824074,2008-10-26,00:16:58
40.076106,116.343985,0,153,39747.0118402778,2008-10-26,00:17:03
40.076083,116.34397,0,156,39747.0118981482,2008-10-26,00:17:08
40.07601,116.343892,0,150,39747.0119560185,2008-10-26,00:17:13
40.075911,116.343854,0,151,39747.0120138889,2008-10-26,00:17:18
40.07582,116.343876,0,141,39747.0120717593,2008-10-26,00:17:23
40.075732,116.343892,0,137,39747.0121296296,2008-10-26,00:17:28
40.075654,116.343879,0,132,39747.0121875,2008-10-26,00:17:33
40.075572,116.343899,0,129,39747.0122453704,2008-10-26,00:17:38
40.075497,116.343888,0,132,39747.0123032407,2008-10-26,00:17:43
40.075437,116.343863,0,126,39747.0123611111,2008-10-26,00:17:48
40.075368,116.343865,0,123,39747.0124189815,2008-10-26,00:17:53
40.075299,116.343858,0,121,39747.0124768519,2008-10-26,00:17:58
40.075222,116.343863,0,122,39747.0125347222,2008-10-26,00:18:03
40.075156,116.343879,0,126,39747.0125925926,2008-10-26,00:18:08
40.07509,116.343881,0,127,39747.012650463,2008-10-26,00:18:13
40.07503,116.343825,0,123,39747.0127083333,2008-10-26,00:18:18
40.075033,116.343758,0,131,39747.0127662037,2008-10-26,00:18:23
40.0751,116.343691,0,142,39747.0128240741,2008-10-26,00:18:28
40.075107,116.343587,0,142,39747.0128819444,2008-10-26,00:18:33
40.075125,116.343475,0,149,39747.0129398148,2008-10-26,00:18:38
40.075138,116.343354,0,158,39747.0129976852,2008-10-26,00:18:43
40.075131,116.343261,0,166,39747.0130555556,2008-10-26,00:18:48
40.075122,116.343181,0,171,39747.0131134259,2008-10-26,00:18:53
40.07513,116.343093,0,176,39747.0131712963,2008-10-26,00:18:58
40.07512,116.34299,0,181,39747.0132291667,2008-10-26,00:19:03
40.075118,116.342869,0,187,39747.013287037,2008-10-26,00:19:08
40.075131,116.3428,0,190,39747.0133449074,2008-10-26,00:19:13
40.07515,116.342712,0,186,39747.0134027778,2008-10-26,00:19:18
40.075102,116.342627,0,186,39747.0134606481,2008-10-26,00:19:23
40.075065,116.342574,0,183,39747.0135185185,2008-10-26,00:19:28
40.075043,116.342569,0,171,39747.0135763889,2008-10-26,00:19:33
40.075057,116.342556,0,168,39747.0136342593,2008-10-26,00:19:38
40.075106,116.342544,0,169,39747.0136921296,2008-10-26,00:19:43
40.075154,116.342494,0,174,39747.01375,2008-10-26,00:19:48
40.075213,116.342457,0,175,39747.0138078704,2008-10-26,00:19:53
40.075284,116.3424,0,163,39747.0138657407,2008-10-26,00:19:58
40.0753,116.342295,0,159,39747.0139236111,2008-10-26,00:20:03
40.075321,116.342225,0,151,39747.0139814815,2008-10-26,00:20:08
40.075324,116.342163,0,142,39747.0140393519,2008-10-26,00:20:13
40.075335,116.342078,0,132,39747.0140972222,2008-10-26,00:20:18
40.075357,116.341994,0,123,39747.0141550926,2008-10-26,00:20:23
40.075364,116.341899,0,118,39747.014212963,2008-10-26,00:20:28
40.075392,116.341807,0,114,39747.0142708333,2008-10-26,00:20:33
40.075443,116.3417,0,111,39747.0143171296,2008-10-26,00:20:37
40.07549,116.341619,0,103,39747.014375,2008-10-26,00:20:42
40.075252,116.341636,0,93,39747.1087615741,2008-10-26,02:36:37
40.075217,116.341633,0,95,39747.1088194444,2008-10-26,02:36:42
40.075181,116.341632,0,94,39747.1088773148,2008-10-26,02:36:47
40.075164,116.341631,0,95,39747.1089351852,2008-10-26,02:36:52
40.075164,116.341631,0,95,39747.1089699074,2008-10-26,02:36:55
40.075158,116.341628,0,95,39747.1089930556,2008-10-26,02:36:57
40.075129,116.341626,0,95,39747.1090509259,2008-10-26,02:37:02
40.075096,116.341617,0,94,39747.1091087963,2008-10-26,02:37:07
40.075064,116.341624,0,93,39747.1091666667,2008-10-26,02:37:12
40.07503,116.341631,0,92,39747.109224537,2008-10-26,02:37:17
40.07499,116.341634,0,92,39747.1092824074,2008-10-26,02:37:22
40.074946,116.341626,0,92,39747.1093402778,2008-10-26,02:37:27
40.074915,116.341642,0,92,39747.1093981481,2008-10-26,02:37:32
40.074877,116.341649,0,88,39747.1094560185,2008-10-26,02:37:37
40.074861,116.341682,0,86,39747.1095138889,2008-10-26,02:37:42
40.074836,116.341702,0,88,39747.1095717593,2008-10-26,02:37:47
40.074818,116.341732,0,88,39747.1096296296,2008-10-26,02:37:52
40.074814,116.341776,0,92,39747.1096875,2008-10-26,02:37:57
40.074812,116.341831,0,93,39747.1097453704,2008-10-26,02:38:02
40.074814,116.341849,0,95,39747.1098032407,2008-10-26,02:38:07
40.07481,116.341874,0,96,39747.1098611111,2008-10-26,02:38:12
40.074806,116.341915,0,96,39747.1099189815,2008-10-26,02:38:17
40.074785,116.341932,0,101,39747.1099768518,2008-10-26,02:38:22
40.074756,116.34193,0,105,39747.1100347222,2008-10-26,02:38:27
40.074744,116.341938,0,108,39747.1100925926,2008-10-26,02:38:32
40.074728,116.341993,0,111,39747.110150463,2008-10-26,02:38:37
40.074711,116.34207,0,112,39747.1102083333,2008-10-26,02:38:42
40.074689,116.342143,0,114,39747.1102662037,2008-10-26,02:38:47
40.074646,116.342241,0,112,39747.1103240741,2008-10-26,02:38:52
40.074616,116.342304,0,110,39747.1103819444,2008-10-26,02:38:57
40.074582,116.342343,0,110,39747.1104398148,2008-10-26,02:39:02
40.074559,116.342402,0,113,39747.1104976852,2008-10-26,02:39:07
40.074538,116.342417,0,108,39747.1105555556,2008-10-26,02:39:12
40.074521,116.342442,0,104,39747.1106134259,2008-10-26,02:39:17
40.074496,116.342474,0,100,39747.1106712963,2008-10-26,02:39:22
40.07449,116.342534,0,96,39747.1107291667,2008-10-26,02:39:27
40.074478,116.342573,0,96,39747.110787037,2008-10-26,02:39:32
40.074466,116.342584,0,98,39747.1108449074,2008-10-26,02:39:37
40.074444,116.342596,0,99,39747.1109027778,2008-10-26,02:39:42
40.074432,116.342609,0,99,39747.1109606481,2008-10-26,02:39:47
40.074426,116.342612,0,99,39747.1110185185,2008-10-26,02:39:52
40.074426,116.342612,0,99,39747.1110532407,2008-10-26,02:39:55
40.074422,116.342614,0,100,39747.1110763889,2008-10-26,02:39:57
40.074401,116.342603,0,102,39747.1111342593,2008-10-26,02:40:02
40.074401,116.342603,0,102,39747.1111689815,2008-10-26,02:40:05
40.074398,116.342603,0,102,39747.1111921296,2008-10-26,02:40:07
40.074383,116.342595,0,104,39747.11125,2008-10-26,02:40:12
40.074337,116.342603,0,106,39747.1113078704,2008-10-26,02:40:17
40.074305,116.342591,0,108,39747.1113657407,2008-10-26,02:40:22
40.07428,116.342572,0,111,39747.1114236111,2008-10-26,02:40:27
40.074263,116.342531,0,123,39747.1114814815,2008-10-26,02:40:32
40.074225,116.342502,0,128,39747.1115393518,2008-10-26,02:40:37
40.074212,116.342473,0,123,39747.1115972222,2008-10-26,02:40:42
40.074218,116.342428,0,120,39747.1116550926,2008-10-26,02:40:47
40.074219,116.34239,0,118,39747.111712963,2008-10-26,02:40:52
40.074222,116.342347,0,116,39747.1117708333,2008-10-26,02:40:57
40.074206,116.342298,0,119,39747.1118287037,2008-10-26,02:41:02
40.074205,116.342267,0,120,39747.1118865741,2008-10-26,02:41:07
40.074206,116.342223,0,122,39747.1119444444,2008-10-26,02:41:12
40.074228,116.342161,0,123,39747.1120023148,2008-10-26,02:41:17
40.074236,116.342087,0,124,39747.1120601852,2008-10-26,02:41:22
40.074241,116.342029,0,123,39747.1121180556,2008-10-26,02:41:27
40.074231,116.341954,0,122,39747.1121759259,2008-10-26,02:41:32
40.074197,116.341917,0,121,39747.1122337963,2008-10-26,02:41:37
40.074184,116.341861,0,118,39747.1122916667,2008-10-26,02:41:42
40.0742,116.341797,0,116,39747.112349537,2008-10-26,02:41:47
40.074139,116.341696,0,99,39747.1124074074,2008-10-26,02:41:52
40.074126,116.341627,0,95,39747.1124652778,2008-10-26,02:41:57
40.074119,116.341555,0,89,39747.1125231481,2008-10-26,02:42:02
40.074108,116.341474,0,85,39747.1125810185,2008-10-26,02:42:07
40.074106,116.341414,0,91,39747.1126388889,2008-10-26,02:42:12
40.074089,116.341353,0,94,39747.1126967593,2008-10-26,02:42:17
40.074074,116.341314,0,96,39747.1127546296,2008-10-26,02:42:22
40.074095,116.341261,0,101,39747.1128125,2008-10-26,02:42:27
40.074109,116.341215,0,104,39747.1128703704,2008-10-26,02:42:32
40.074125,116.341145,0,108,39747.1129282407,2008-10-26,02:42:37
40.074132,116.341083,0,113,39747.1129861111,2008-10-26,02:42:42
40.074143,116.341019,0,116,39747.1130439815,2008-10-26,02:42:47
40.074153,116.340967,0,119,39747.1131018519,2008-10-26,02:42:52
40.074163,116.340921,0,124,39747.1131597222,2008-10-26,02:42:57
40.074187,116.340868,0,129,39747.1132175926,2008-10-26,02:43:02
40.074215,116.340809,0,133,39747.113275463,2008-10-26,02:43:07
40.074218,116.340725,0,137,39747.1133333333,2008-10-26,02:43:12
40.074214,116.340646,0,138,39747.1133912037,2008-10-26,02:43:17
40.074191,116.340563,0,140,39747.1134490741,2008-10-26,02:43:22
40.074204,116.340492,0,143,39747.1135069444,2008-10-26,02:43:27
40.07424,116.340434,0,145,39747.1135648148,2008-10-26,02:43:32
40.074199,116.340358,0,152,39747.1136226852,2008-10-26,02:43:37
40.074202,116.340289,0,153,39747.1136805556,2008-10-26,02:43:42
40.074236,116.340231,0,158,39747.1137384259,2008-10-26,02:43:47
40.074274,116.340176,0,161,39747.1137962963,2008-10-26,02:43:52
40.074267,116.340106,0,166,39747.1138541667,2008-10-26,02:43:57
40.074291,116.340056,0,176,39747.113912037,2008-10-26,02:44:02
40.074319,116.339993,0,185,39747.1139699074,2008-10-26,02:44:07
40.074331,116.339924,0,190,39747.1140277778,2008-10-26,02:44:12
40.074348,116.339878,0,196,39747.1140856481,2008-10-26,02:44:17
40.074321,116.339811,0,204,39747.1141435185,2008-10-26,02:44:22
40.074291,116.339743,0,210,39747.1142013889,2008-10-26,02:44:27
40.074305,116.339701,0,215,39747.1142592593,2008-10-26,02:44:32
40.074268,116.33964,0,220,39747.1143171296,2008-10-26,02:44:37
40.074241,116.339575,0,216,39747.114375,2008-10-26,02:44:42
40.0742,116.339521,0,212,39747.1144328704,2008-10-26,02:44:47
40.074122,116.339464,0,197,39747.1144560185,2008-10-26,02:44:49
40.074042,116.339416,0,184,39747.1144907407,2008-10-26,02:44:52
40.074039,116.339371,0,185,39747.1145486111,2008-10-26,02:44:57
40.074051,116.339293,0,183,39747.1146064815,2008-10-26,02:45:02
40.074057,116.339213,0,179,39747.1146643519,2008-10-26,02:45:07
40.074063,116.339151,0,179,39747.1147222222,2008-10-26,02:45:12
40.074043,116.339089,0,168,39747.1147800926,2008-10-26,02:45:17
40.074054,116.339017,0,167,39747.114837963,2008-10-26,02:45:22
40.074051,116.338959,0,156,39747.1148958333,2008-10-26,02:45:27
40.074051,116.338902,0,150,39747.1149537037,2008-10-26,02:45:32
40.074044,116.338839,0,146,39747.1150115741,2008-10-26,02:45:37
40.074052,116.338761,0,141,39747.1150694444,2008-10-26,02:45:42
40.074072,116.338699,0,137,39747.1151273148,2008-10-26,02:45:47
40.074076,116.338653,0,134,39747.1151851852,2008-10-26,02:45:52
40.074051,116.338616,0,132,39747.1152430556,2008-10-26,02:45:57
40.074014,116.338597,0,133,39747.1153009259,2008-10-26,02:46:02
40.07401,116.338588,0,132,39747.1153587963,2008-10-26,02:46:07
40.07401,116.338588,0,133,39747.1154166667,2008-10-26,02:46:12
40.07401,116.338588,0,133,39747.1154513889,2008-10-26,02:46:15
40.074009,116.338587,0,133,39747.115474537,2008-10-26,02:46:17
40.073984,116.338571,0,131,39747.1155324074,2008-10-26,02:46:22
40.073953,116.338564,0,127,39747.1155902778,2008-10-26,02:46:27
40.07393,116.338563,0,126,39747.1156481481,2008-10-26,02:46:32
40.073897,116.338557,0,124,39747.1157060185,2008-10-26,02:46:37
40.073852,116.33857,0,122,39747.1157638889,2008-10-26,02:46:42
40.073823,116.338572,0,121,39747.1158217593,2008-10-26,02:46:47
40.073799,116.338573,0,121,39747.1158796296,2008-10-26,02:46:52
40.073784,116.33858,0,121,39747.1159375,2008-10-26,02:46:57
40.073786,116.338578,0,121,39747.1159953704,2008-10-26,02:47:02
40.073787,116.338577,0,121,39747.1160532407,2008-10-26,02:47:07
40.073789,116.338576,0,121,39747.1161111111,2008-10-26,02:47:12
40.07379,116.338575,0,121,39747.1161689815,2008-10-26,02:47:17
40.07379,116.338574,0,122,39747.1162268519,2008-10-26,02:47:22
40.073785,116.338575,0,122,39747.1162847222,2008-10-26,02:47:27
40.073783,116.338575,0,122,39747.1163425926,2008-10-26,02:47:32
40.073781,116.338576,0,122,39747.116400463,2008-10-26,02:47:37
40.073781,116.338576,0,122,39747.1164351852,2008-10-26,02:47:40
40.073775,116.33857,0,125,39747.1164583333,2008-10-26,02:47:42
40.073779,116.338559,0,123,39747.1165162037,2008-10-26,02:47:47
40.073779,116.338559,0,123,39747.1165740741,2008-10-26,02:47:52
40.07378,116.338559,0,123,39747.1166319444,2008-10-26,02:47:57
40.073779,116.338559,0,123,39747.1166898148,2008-10-26,02:48:02
40.073779,116.338559,0,123,39747.1167476852,2008-10-26,02:48:07
40.073778,116.338559,0,123,39747.1168055556,2008-10-26,02:48:12
40.073778,116.338559,0,123,39747.1168634259,2008-10-26,02:48:17
40.073778,116.338559,0,123,39747.1169212963,2008-10-26,02:48:22
40.073777,116.338559,0,123,39747.1169791667,2008-10-26,02:48:27
40.073777,116.338558,0,123,39747.117037037,2008-10-26,02:48:32
40.073776,116.338558,0,123,39747.1170949074,2008-10-26,02:48:37
40.073776,116.338558,0,123,39747.1171527778,2008-10-26,02:48:42
40.073776,116.338558,0,122,39747.1172106481,2008-10-26,02:48:47
40.073776,116.338558,0,122,39747.1172685185,2008-10-26,02:48:52
40.073776,116.338557,0,122,39747.1173263889,2008-10-26,02:48:57
40.073775,116.338557,0,122,39747.1173842593,2008-10-26,02:49:02
40.073774,116.338557,0,122,39747.1174421296,2008-10-26,02:49:07
40.073773,116.338557,0,122,39747.1175,2008-10-26,02:49:12
40.073773,116.338556,0,122,39747.1175578704,2008-10-26,02:49:17
40.073773,116.338556,0,122,39747.1176157407,2008-10-26,02:49:22
40.073772,116.338555,0,122,39747.1176736111,2008-10-26,02:49:27
40.073772,116.338555,0,122,39747.1177314815,2008-10-26,02:49:32
40.073772,116.338555,0,122,39747.1177893518,2008-10-26,02:49:37
40.073769,116.338552,0,122,39747.1178472222,2008-10-26,02:49:42
40.073769,116.338552,0,122,39747.1178819444,2008-10-26,02:49:45
40.073765,116.338548,0,122,39747.1179050926,2008-10-26,02:49:47
40.073756,116.338541,0,122,39747.117962963,2008-10-26,02:49:52
40.07366,116.338509,0,122,39747.1180092593,2008-10-26,02:49:56
40.073561,116.338528,0,123,39747.1180324074,2008-10-26,02:49:58
40.073451,116.338538,0,123,39747.1180555556,2008-10-26,02:50:00
40.073328,116.338544,0,124,39747.1180787037,2008-10-26,02:50:02
40.073184,116.338554,0,124,39747.1181018518,2008-10-26,02:50:04
40.073016,116.338559,0,125,39747.118125,2008-10-26,02:50:06
40.072834,116.338561,0,126,39747.1181481481,2008-10-26,02:50:08
40.072738,116.338562,0,126,39747.1181597222,2008-10-26,02:50:09
40.072638,116.338563,0,127,39747.1181712963,2008-10-26,02:50:10
40.072543,116.338562,0,127,39747.1181828704,2008-10-26,02:50:11
40.072442,116.338567,0,128,39747.1181944444,2008-10-26,02:50:12
40.072344,116.338569,0,128,39747.1182060185,2008-10-26,02:50:13
40.072245,116.338573,0,129,39747.1182175926,2008-10-26,02:50:14
40.072145,116.338573,0,129,39747.1182291667,2008-10-26,02:50:15
40.072046,116.33858,0,129,39747.1182407407,2008-10-26,02:50:16
40.071941,116.338584,0,130,39747.1182523148,2008-10-26,02:50:17
40.071837,116.33858,0,130,39747.1182638889,2008-10-26,02:50:18
40.071729,116.33858,0,131,39747.118275463,2008-10-26,02:50:19
40.071621,116.338583,0,131,39747.118287037,2008-10-26,02:50:20
40.071524,116.338583,0,131,39747.1182986111,2008-10-26,02:50:21
40.071427,116.338588,0,132,39747.1183101852,2008-10-26,02:50:22
40.071278,116.338581,0,132,39747.1183333333,2008-10-26,02:50:24
40.071176,116.338575,0,133,39747.1183564815,2008-10-26,02:50:26
40.071145,116.338542,0,135,39747.1184143518,2008-10-26,02:50:31
40.071136,116.338545,0,135,39747.1184722222,2008-10-26,02:50:36
40.071076,116.338537,0,135,39747.1185300926,2008-10-26,02:50:41
40.070947,116.338544,0,135,39747.1185648148,2008-10-26,02:50:44
40.070833,116.338544,0,134,39747.118587963,2008-10-26,02:50:46
40.070706,116.33853,0,134,39747.1186111111,2008-10-26,02:50:48
40.070571,116.33852,0,134,39747.1186342593,2008-10-26,02:50:50
40.070421,116.338527,0,133,39747.1186574074,2008-10-26,02:50:52
40.070266,116.338523,0,133,39747.1186805556,2008-10-26,02:50:54
40.070129,116.338486,0,132,39747.1187037037,2008-10-26,02:50:56
40.07001,116.338404,0,132,39747.1187268518,2008-10-26,02:50:58
40.069942,116.338284,0,131,39747.11875,2008-10-26,02:51:00
40.069906,116.338124,0,131,39747.1187731481,2008-10-26,02:51:02
40.069892,116.337961,0,130,39747.1187962963,2008-10-26,02:51:04
40.069888,116.337777,0,129,39747.1188194444,2008-10-26,02:51:06
40.069886,116.337597,0,128,39747.1188425926,2008-10-26,02:51:08
40.069884,116.337403,0,127,39747.1188657407,2008-10-26,02:51:10
40.069873,116.337205,0,126,39747.1188888889,2008-10-26,02:51:12
40.069868,116.336999,0,124,39747.118912037,2008-10-26,02:51:14
40.069865,116.336781,0,123,39747.1189351852,2008-10-26,02:51:16
40.069872,116.336552,0,122,39747.1189583333,2008-10-26,02:51:18
40.069865,116.336434,0,121,39747.1189699074,2008-10-26,02:51:19
40.069863,116.336314,0,121,39747.1189814815,2008-10-26,02:51:20
40.069855,116.336194,0,120,39747.1189930556,2008-10-26,02:51:21
40.069844,116.335959,0,119,39747.1190162037,2008-10-26,02:51:23
40.069837,116.335841,0,118,39747.1190277778,2008-10-26,02:51:24
40.069839,116.335723,0,118,39747.1190393518,2008-10-26,02:51:25
40.06985,116.335486,0,116,39747.1190625,2008-10-26,02:51:27
40.069858,116.335364,0,116,39747.1190740741,2008-10-26,02:51:28
40.069863,116.335241,0,115,39747.1190856481,2008-10-26,02:51:29
40.069852,116.335124,0,115,39747.1190972222,2008-10-26,02:51:30
40.069844,116.335004,0,114,39747.1191087963,2008-10-26,02:51:31
40.069837,116.334887,0,114,39747.1191203704,2008-10-26,02:51:32
40.069841,116.33476,0,113,39747.1191319444,2008-10-26,02:51:33
40.069853,116.334629,0,112,39747.1191435185,2008-10-26,02:51:34
40.069864,116.334499,0,112,39747.1191550926,2008-10-26,02:51:35
40.069873,116.334368,0,111,39747.1191666667,2008-10-26,02:51:36
40.069881,116.334235,0,111,39747.1191782407,2008-10-26,02:51:37
40.069886,116.334112,0,110,39747.1191898148,2008-10-26,02:51:38
40.069889,116.333993,0,109,39747.1192013889,2008-10-26,02:51:39
40.069918,116.333783,0,107,39747.119224537,2008-10-26,02:51:41
40.069932,116.333639,0,105,39747.1192476852,2008-10-26,02:51:43
40.069928,116.333581,0,100,39747.1193055556,2008-10-26,02:51:48
40.069926,116.333594,0,93,39747.1193634259,2008-10-26,02:51:53
40.069929,116.333594,0,91,39747.1194212963,2008-10-26,02:51:58
40.069934,116.333593,0,89,39747.1194791667,2008-10-26,02:52:03
40.069934,116.333593,0,89,39747.1195138889,2008-10-26,02:52:06
40.069934,116.333593,0,89,39747.119537037,2008-10-26,02:52:08
40.069935,116.333484,0,88,39747.1195949074,2008-10-26,02:52:13
40.069944,116.333338,0,88,39747.1196296296,2008-10-26,02:52:16
40.069941,116.33317,0,87,39747.1196643518,2008-10-26,02:52:19
40.069927,116.333036,0,86,39747.1196875,2008-10-26,02:52:21
40.069904,116.332893,0,85,39747.1197106481,2008-10-26,02:52:23
40.069884,116.332728,0,85,39747.1197337963,2008-10-26,02:52:25
40.069885,116.332554,0,84,39747.1197569444,2008-10-26,02:52:27
40.069889,116.332351,0,82,39747.1197800926,2008-10-26,02:52:29
40.069888,116.332137,0,81,39747.1198032407,2008-10-26,02:52:31
40.069889,116.331921,0,80,39747.1198263889,2008-10-26,02:52:33
40.069894,116.331802,0,79,39747.119837963,2008-10-26,02:52:34
40.069904,116.331578,0,78,39747.1198611111,2008-10-26,02:52:36
40.069905,116.331386,0,76,39747.1198842593,2008-10-26,02:52:38
40.069915,116.331193,0,75,39747.1199074074,2008-10-26,02:52:40
40.069917,116.331024,0,76,39747.1199305556,2008-10-26,02:52:42
40.069925,116.33089,0,75,39747.1199537037,2008-10-26,02:52:44
40.069932,116.330765,0,72,39747.12,2008-10-26,02:52:48
40.069924,116.330771,0,72,39747.1200578704,2008-10-26,02:52:53
40.069924,116.330771,0,72,39747.1200925926,2008-10-26,02:52:56
40.069925,116.330771,0,72,39747.1201157407,2008-10-26,02:52:58
40.06992,116.330797,0,72,39747.1201736111,2008-10-26,02:53:03
40.0699,116.330805,0,73,39747.1202314815,2008-10-26,02:53:08
40.06989,116.330802,0,75,39747.1202893518,2008-10-26,02:53:13
40.069865,116.33078,0,78,39747.1203472222,2008-10-26,02:53:18
40.069845,116.330781,0,79,39747.1204050926,2008-10-26,02:53:23
40.069832,116.330803,0,80,39747.120462963,2008-10-26,02:53:28
40.069795,116.330843,0,80,39747.1205208333,2008-10-26,02:53:33
40.069776,116.330889,0,84,39747.1205787037,2008-10-26,02:53:38
40.069765,116.330916,0,88,39747.1206365741,2008-10-26,02:53:43
40.069764,116.330918,0,89,39747.1206944444,2008-10-26,02:53:48
40.069767,116.330921,0,92,39747.1207523148,2008-10-26,02:53:53
40.069766,116.330918,0,95,39747.1208101852,2008-10-26,02:53:58
40.069766,116.330918,0,95,39747.1208449074,2008-10-26,02:54:01
40.069761,116.330911,0,97,39747.1208680556,2008-10-26,02:54:03
40.069737,116.330891,0,98,39747.1209259259,2008-10-26,02:54:08
40.069711,116.330883,0,102,39747.1209837963,2008-10-26,02:54:13
40.069715,116.330867,0,102,39747.1210416667,2008-10-26,02:54:18
40.069705,116.330867,0,105,39747.121099537,2008-10-26,02:54:23
40.069724,116.330848,0,107,39747.1211574074,2008-10-26,02:54:28
40.069724,116.330848,0,107,39747.1211921296,2008-10-26,02:54:31
40.069722,116.330846,0,109,39747.1212152778,2008-10-26,02:54:33
40.069733,116.330855,0,111,39747.1212731482,2008-10-26,02:54:38
40.069736,116.330853,0,113,39747.1213310185,2008-10-26,02:54:43
40.069734,116.330855,0,113,39747.1213888889,2008-10-26,02:54:48
40.069734,116.330855,0,113,39747.1214236111,2008-10-26,02:54:51
40.069734,116.330856,0,113,39747.1214467593,2008-10-26,02:54:53
40.069731,116.330874,0,112,39747.1215046296,2008-10-26,02:54:58
40.069738,116.330935,0,109,39747.1215625,2008-10-26,02:55:03
40.069742,116.33097,0,111,39747.1216203704,2008-10-26,02:55:08
40.069738,116.331019,0,113,39747.1216782407,2008-10-26,02:55:13
40.06974,116.331024,0,116,39747.1217361111,2008-10-26,02:55:18
40.06974,116.331024,0,116,39747.1217708333,2008-10-26,02:55:21
40.069743,116.331025,0,116,39747.1217939815,2008-10-26,02:55:23
40.069753,116.331025,0,117,39747.1218518519,2008-10-26,02:55:28
40.069753,116.331025,0,117,39747.1219097222,2008-10-26,02:55:33
40.069753,116.331025,0,117,39747.1219675926,2008-10-26,02:55:38
40.069753,116.331025,0,117,39747.122025463,2008-10-26,02:55:43
40.069753,116.331024,0,117,39747.1220833333,2008-10-26,02:55:48
40.069754,116.331024,0,117,39747.1221412037,2008-10-26,02:55:53
40.069754,116.331024,0,117,39747.1221990741,2008-10-26,02:55:58
40.069754,116.331024,0,117,39747.1222569444,2008-10-26,02:56:03
40.069755,116.331024,0,117,39747.1223148148,2008-10-26,02:56:08
40.069755,116.331024,0,117,39747.1223726852,2008-10-26,02:56:13
40.069755,116.331024,0,117,39747.1224305556,2008-10-26,02:56:18
40.069755,116.331024,0,117,39747.1224884259,2008-10-26,02:56:23
40.069755,116.331024,0,117,39747.1225462963,2008-10-26,02:56:28
40.069756,116.331023,0,117,39747.1226041667,2008-10-26,02:56:33
40.069756,116.331023,0,117,39747.122662037,2008-10-26,02:56:38
40.069756,116.331022,0,117,39747.1227199074,2008-10-26,02:56:43
40.069757,116.331021,0,117,39747.1227777778,2008-10-26,02:56:48
40.069757,116.331021,0,117,39747.1228125,2008-10-26,02:56:51
40.06976,116.331014,0,118,39747.1228356481,2008-10-26,02:56:53
40.069746,116.33096,0,116,39747.1228935185,2008-10-26,02:56:58
40.069736,116.330932,0,118,39747.1229513889,2008-10-26,02:57:03
40.069712,116.33089,0,118,39747.1230092593,2008-10-26,02:57:08
40.069705,116.330829,0,119,39747.1230671296,2008-10-26,02:57:13
40.069675,116.330809,0,120,39747.123125,2008-10-26,02:57:18
40.069666,116.33076,0,120,39747.1231828704,2008-10-26,02:57:23
40.069664,116.330725,0,121,39747.1232407407,2008-10-26,02:57:28
40.069669,116.330681,0,121,39747.1232986111,2008-10-26,02:57:33
40.069676,116.330634,0,125,39747.1233564815,2008-10-26,02:57:38
40.06968,116.330586,0,127,39747.1234143519,2008-10-26,02:57:43
40.069679,116.330528,0,130,39747.1234722222,2008-10-26,02:57:48
40.069656,116.330438,0,130,39747.1235300926,2008-10-26,02:57:53
40.06965,116.330398,0,131,39747.123587963,2008-10-26,02:57:58
40.06965,116.330345,0,134,39747.1236458333,2008-10-26,02:58:03
40.069667,116.330312,0,140,39747.1237037037,2008-10-26,02:58:08
40.069676,116.330272,0,144,39747.1237615741,2008-10-26,02:58:13
40.069677,116.330236,0,146,39747.1238194444,2008-10-26,02:58:18
40.069672,116.330218,0,148,39747.1238773148,2008-10-26,02:58:23
40.069672,116.330218,0,148,39747.123912037,2008-10-26,02:58:26
40.069673,116.330217,0,150,39747.1239351852,2008-10-26,02:58:28
40.069682,116.330204,0,150,39747.1239930556,2008-10-26,02:58:33
40.06968,116.330192,0,151,39747.1240509259,2008-10-26,02:58:38
40.069685,116.330184,0,152,39747.1241087963,2008-10-26,02:58:43
40.069685,116.330184,0,152,39747.1241435185,2008-10-26,02:58:46
40.069684,116.330176,0,152,39747.1241666667,2008-10-26,02:58:48
40.069677,116.330165,0,153,39747.124224537,2008-10-26,02:58:53
40.069671,116.330146,0,154,39747.1242824074,2008-10-26,02:58:58
40.06966,116.330095,0,154,39747.1243402778,2008-10-26,02:59:03
40.069648,116.330027,0,155,39747.1243981481,2008-10-26,02:59:08
40.069644,116.329956,0,155,39747.1244560185,2008-10-26,02:59:13
40.069667,116.329926,0,156,39747.1245138889,2008-10-26,02:59:18
40.069683,116.329899,0,156,39747.1245717593,2008-10-26,02:59:23
40.069722,116.3299,0,157,39747.1246296296,2008-10-26,02:59:28
40.06974,116.329906,0,157,39747.1246875,2008-10-26,02:59:33
40.069758,116.32992,0,157,39747.1247453704,2008-10-26,02:59:38
40.069758,116.32992,0,157,39747.1247800926,2008-10-26,02:59:41
40.069764,116.329917,0,158,39747.1248032407,2008-10-26,02:59:43
40.069766,116.329908,0,158,39747.1248611111,2008-10-26,02:59:48
40.069766,116.329908,0,158,39747.1248958333,2008-10-26,02:59:51
40.069768,116.329901,0,159,39747.1249189815,2008-10-26,02:59:53
40.069777,116.329905,0,159,39747.1249768519,2008-10-26,02:59:58
40.069777,116.329905,0,159,39747.1250115741,2008-10-26,03:00:01
40.069785,116.329913,0,160,39747.1250347222,2008-10-26,03:00:03
40.069795,116.329931,0,160,39747.1250925926,2008-10-26,03:00:08
40.069807,116.329967,0,161,39747.125150463,2008-10-26,03:00:13
40.06981,116.330001,0,161,39747.1252083333,2008-10-26,03:00:18
40.069789,116.330026,0,162,39747.1252662037,2008-10-26,03:00:23
40.069769,116.33004,0,162,39747.1253240741,2008-10-26,03:00:28
40.069765,116.330057,0,163,39747.1253819444,2008-10-26,03:00:33
40.069763,116.330084,0,163,39747.1254398148,2008-10-26,03:00:38
40.069758,116.330093,0,164,39747.1254976852,2008-10-26,03:00:43
40.069749,116.330097,0,164,39747.1255555556,2008-10-26,03:00:48
40.069733,116.330089,0,165,39747.1256134259,2008-10-26,03:00:53
40.069733,116.330089,0,165,39747.1256481481,2008-10-26,03:00:56
40.069735,116.330085,0,165,39747.1256712963,2008-10-26,03:00:58
40.069727,116.330075,0,166,39747.1257291667,2008-10-26,03:01:03
40.069723,116.330056,0,167,39747.125787037,2008-10-26,03:01:08
40.069723,116.330056,0,167,39747.1258217593,2008-10-26,03:01:11
40.069731,116.330057,0,167,39747.1258449074,2008-10-26,03:01:13
40.069718,116.330057,0,168,39747.1259027778,2008-10-26,03:01:18
40.069703,116.330055,0,168,39747.1259606481,2008-10-26,03:01:23
40.069685,116.330024,0,168,39747.1260185185,2008-10-26,03:01:28
40.06967,116.329994,0,169,39747.1260763889,2008-10-26,03:01:33
40.069648,116.329966,0,169,39747.1261342593,2008-10-26,03:01:38
40.069607,116.329921,0,170,39747.1261921296,2008-10-26,03:01:43
40.069596,116.329868,0,170,39747.12625,2008-10-26,03:01:48
40.069597,116.329852,0,170,39747.1263078704,2008-10-26,03:01:53
40.069603,116.329825,0,171,39747.1263657407,2008-10-26,03:01:58
40.0696,116.329782,0,171,39747.1264236111,2008-10-26,03:02:03
40.069593,116.329765,0,172,39747.1264814815,2008-10-26,03:02:08
40.069597,116.329775,0,172,39747.1265393518,2008-10-26,03:02:13
40.06959,116.329826,0,172,39747.1265972222,2008-10-26,03:02:18
40.0696,116.329827,0,173,39747.1266550926,2008-10-26,03:02:23
40.069626,116.329967,0,174,39747.1267013889,2008-10-26,03:02:27
40.06951,116.330136,0,173,39747.1267476852,2008-10-26,03:02:31
40.0695,116.330151,0,171,39747.1268055556,2008-10-26,03:02:36
40.069507,116.330153,0,169,39747.1268634259,2008-10-26,03:02:41
40.069507,116.330153,0,169,39747.1268981481,2008-10-26,03:02:44
40.069505,116.330156,0,168,39747.1269212963,2008-10-26,03:02:46
40.069507,116.330167,0,167,39747.1269791667,2008-10-26,03:02:51
40.069506,116.330171,0,166,39747.127037037,2008-10-26,03:02:56
40.069499,116.330169,0,165,39747.1270949074,2008-10-26,03:03:01
40.069495,116.330165,0,164,39747.1271527778,2008-10-26,03:03:06
40.069503,116.330163,0,164,39747.1272106481,2008-10-26,03:03:11
40.069505,116.330166,0,164,39747.1272685185,2008-10-26,03:03:16
40.069506,116.330167,0,164,39747.1273263889,2008-10-26,03:03:21
40.069508,116.330166,0,164,39747.1273842593,2008-10-26,03:03:26
40.069504,116.330166,0,165,39747.1274421296,2008-10-26,03:03:31
40.069498,116.330168,0,165,39747.1275,2008-10-26,03:03:36
40.069491,116.33017,0,165,39747.1275578704,2008-10-26,03:03:41
40.069489,116.33017,0,165,39747.1276157407,2008-10-26,03:03:46
40.069489,116.33017,0,165,39747.127650463,2008-10-26,03:03:49
40.069482,116.330171,0,165,39747.1276736111,2008-10-26,03:03:51
40.069472,116.330173,0,165,39747.1277314815,2008-10-26,03:03:56
40.069461,116.330175,0,164,39747.1277893518,2008-10-26,03:04:01
40.069457,116.330176,0,164,39747.1278472222,2008-10-26,03:04:06
40.06946,116.330174,0,164,39747.1279050926,2008-10-26,03:04:11
40.069465,116.330172,0,164,39747.127962963,2008-10-26,03:04:16
40.069473,116.330168,0,164,39747.1280208333,2008-10-26,03:04:21
40.069481,116.330164,0,163,39747.1280787037,2008-10-26,03:04:26
40.069487,116.330162,0,163,39747.1281365741,2008-10-26,03:04:31
40.06949,116.33016,0,163,39747.1281944444,2008-10-26,03:04:36
40.069495,116.330158,0,163,39747.1282523148,2008-10-26,03:04:41
40.069501,116.330155,0,163,39747.1283101852,2008-10-26,03:04:46
40.069509,116.330151,0,163,39747.1283680556,2008-10-26,03:04:51
40.069514,116.330149,0,163,39747.1284259259,2008-10-26,03:04:56
40.069516,116.330147,0,163,39747.1284837963,2008-10-26,03:05:01
40.069522,116.330144,0,162,39747.1285416667,2008-10-26,03:05:06
40.069528,116.330141,0,162,39747.128599537,2008-10-26,03:05:11
40.069531,116.330138,0,162,39747.1286574074,2008-10-26,03:05:16
40.069535,116.330136,0,162,39747.1287152778,2008-10-26,03:05:21
40.069535,116.330136,0,161,39747.1287731482,2008-10-26,03:05:26
40.069531,116.330137,0,161,39747.1288310185,2008-10-26,03:05:31
40.069525,116.330138,0,161,39747.1288888889,2008-10-26,03:05:36
40.06952,116.330139,0,160,39747.1289467593,2008-10-26,03:05:41
40.06952,116.330139,0,160,39747.1289814815,2008-10-26,03:05:44
40.069522,116.330137,0,160,39747.1290046296,2008-10-26,03:05:46
40.06952,116.330125,0,160,39747.1290625,2008-10-26,03:05:51
40.069517,116.330125,0,160,39747.1291203704,2008-10-26,03:05:56
40.069525,116.330121,0,160,39747.1291782407,2008-10-26,03:06:01
40.069525,116.330121,0,160,39747.129212963,2008-10-26,03:06:04
40.069518,116.330124,0,160,39747.1292361111,2008-10-26,03:06:06
40.069506,116.330128,0,160,39747.1292939815,2008-10-26,03:06:11
40.0695,116.33013,0,160,39747.1293518519,2008-10-26,03:06:16
40.069501,116.330131,0,160,39747.1294097222,2008-10-26,03:06:21
40.069501,116.330131,0,160,39747.1294444444,2008-10-26,03:06:24
40.069502,116.330131,0,160,39747.1294675926,2008-10-26,03:06:26
40.069493,116.330134,0,160,39747.129525463,2008-10-26,03:06:31
40.069477,116.329978,0,160,39747.1295717593,2008-10-26,03:06:35
40.0695,116.329864,0,161,39747.1295833333,2008-10-26,03:06:36
40.069501,116.329717,0,161,39747.1295949074,2008-10-26,03:06:37
40.069563,116.32948,0,161,39747.1296064815,2008-10-26,03:06:38
40.069698,116.329148,0,160,39747.1296180556,2008-10-26,03:06:39
40.069702,116.328974,0,161,39747.1296296296,2008-10-26,03:06:40
40.069697,116.32879,0,161,39747.1296412037,2008-10-26,03:06:41
40.069685,116.328597,0,162,39747.1296527778,2008-10-26,03:06:42
40.069687,116.3284,0,163,39747.1296643519,2008-10-26,03:06:43
40.069684,116.328184,0,163,39747.1296759259,2008-10-26,03:06:44
40.069667,116.327971,0,163,39747.1296875,2008-10-26,03:06:45
40.069626,116.32775,0,162,39747.1296990741,2008-10-26,03:06:46
40.069566,116.327519,0,160,39747.1297106481,2008-10-26,03:06:47
40.069535,116.327292,0,159,39747.1297222222,2008-10-26,03:06:48
40.069529,116.327058,0,158,39747.1297337963,2008-10-26,03:06:49
40.069485,116.326829,0,155,39747.1297453704,2008-10-26,03:06:50
40.069478,116.326589,0,154,39747.1297569444,2008-10-26,03:06:51
40.069467,116.326356,0,152,39747.1297685185,2008-10-26,03:06:52
40.069458,116.326129,0,151,39747.1297800926,2008-10-26,03:06:53
40.069425,116.325911,0,149,39747.1297916667,2008-10-26,03:06:54
40.069413,116.325682,0,148,39747.1298032407,2008-10-26,03:06:55
40.069402,116.325449,0,146,39747.1298148148,2008-10-26,03:06:56
40.069396,116.325221,0,145,39747.1298263889,2008-10-26,03:06:57
40.069398,116.324986,0,143,39747.129837963,2008-10-26,03:06:58
40.069402,116.324752,0,141,39747.129849537,2008-10-26,03:06:59
40.069399,116.32452,0,140,39747.1298611111,2008-10-26,03:07:00
40.069398,116.324294,0,138,39747.1298726852,2008-10-26,03:07:01
40.0694,116.324062,0,137,39747.1298842593,2008-10-26,03:07:02
40.069403,116.323837,0,135,39747.1298958333,2008-10-26,03:07:03
40.069403,116.323609,0,132,39747.1299074074,2008-10-26,03:07:04
40.069405,116.323384,0,130,39747.1299189815,2008-10-26,03:07:05
40.069406,116.323165,0,128,39747.1299305556,2008-10-26,03:07:06
40.069406,116.32295,0,126,39747.1299421296,2008-10-26,03:07:07
40.069407,116.322735,0,123,39747.1299537037,2008-10-26,03:07:08
40.069406,116.322519,0,122,39747.1299652778,2008-10-26,03:07:09
40.069406,116.322309,0,120,39747.1299768519,2008-10-26,03:07:10
40.069411,116.322093,0,118,39747.1299884259,2008-10-26,03:07:11
40.069412,116.321884,0,116,39747.13,2008-10-26,03:07:12
40.069417,116.321676,0,114,39747.1300115741,2008-10-26,03:07:13
40.069422,116.321461,0,111,39747.1300231481,2008-10-26,03:07:14
40.069425,116.321245,0,109,39747.1300347222,2008-10-26,03:07:15
40.069419,116.321023,0,108,39747.1300462963,2008-10-26,03:07:16
40.069425,116.320804,0,106,39747.1300578704,2008-10-26,03:07:17
40.069433,116.320587,0,105,39747.1300694444,2008-10-26,03:07:18
40.069429,116.320366,0,104,39747.1300810185,2008-10-26,03:07:19
40.069433,116.320152,0,102,39747.1300925926,2008-10-26,03:07:20
40.069433,116.319943,0,100,39747.1301041667,2008-10-26,03:07:21
40.069437,116.319731,0,98,39747.1301157407,2008-10-26,03:07:22
40.069437,116.319527,0,97,39747.1301273148,2008-10-26,03:07:23
40.069438,116.319322,0,96,39747.1301388889,2008-10-26,03:07:24
40.069445,116.319111,0,95,39747.130150463,2008-10-26,03:07:25
40.069453,116.318904,0,94,39747.130162037,2008-10-26,03:07:26
40.069456,116.318694,0,93,39747.1301736111,2008-10-26,03:07:27
40.06946,116.318484,0,92,39747.1301851852,2008-10-26,03:07:28
40.069461,116.318278,0,91,39747.1301967593,2008-10-26,03:07:29
40.06946,116.318075,0,90,39747.1302083333,2008-10-26,03:07:30
40.069461,116.317875,0,90,39747.1302199074,2008-10-26,03:07:31
40.069458,116.317676,0,89,39747.1302314815,2008-10-26,03:07:32
40.069467,116.317474,0,89,39747.1302430556,2008-10-26,03:07:33
40.069468,116.317275,0,88,39747.1302546296,2008-10-26,03:07:34
40.069469,116.317085,0,87,39747.1302662037,2008-10-26,03:07:35
40.069466,116.316903,0,87,39747.1302777778,2008-10-26,03:07:36
40.069465,116.316705,0,87,39747.1302893519,2008-10-26,03:07:37
40.069466,116.31651,0,88,39747.1303009259,2008-10-26,03:07:38
40.069461,116.316318,0,88,39747.1303125,2008-10-26,03:07:39
40.069462,116.31613,0,87,39747.1303240741,2008-10-26,03:07:40
40.069468,116.315947,0,86,39747.1303356481,2008-10-26,03:07:41
40.069475,116.315769,0,85,39747.1303472222,2008-10-26,03:07:42
40.069479,116.315601,0,84,39747.1303587963,2008-10-26,03:07:43
40.06949,116.315438,0,84,39747.1303703704,2008-10-26,03:07:44
40.069496,116.315283,0,83,39747.1303819444,2008-10-26,03:07:45
40.069497,116.31514,0,82,39747.1303935185,2008-10-26,03:07:46
40.069498,116.315004,0,81,39747.1304050926,2008-10-26,03:07:47
40.069496,116.314877,0,81,39747.1304166667,2008-10-26,03:07:48
40.069493,116.314755,0,81,39747.1304282407,2008-10-26,03:07:49
40.069495,116.314541,0,80,39747.1304513889,2008-10-26,03:07:51
40.0695,116.314354,0,78,39747.130474537,2008-10-26,03:07:53
40.069524,116.314204,0,78,39747.1304976852,2008-10-26,03:07:55
40.069536,116.314051,0,76,39747.1305208333,2008-10-26,03:07:57
40.069555,116.313885,0,78,39747.1305439815,2008-10-26,03:07:59
40.069566,116.313751,0,78,39747.1305671296,2008-10-26,03:08:01
40.069593,116.313621,0,78,39747.1305902778,2008-10-26,03:08:03
40.069615,116.313501,0,80,39747.130625,2008-10-26,03:08:06
40.069641,116.313434,0,82,39747.1306828704,2008-10-26,03:08:11
40.069659,116.313421,0,83,39747.1307407407,2008-10-26,03:08:16
40.069658,116.313431,0,83,39747.1307986111,2008-10-26,03:08:21
40.069656,116.313445,0,83,39747.1308564815,2008-10-26,03:08:26
40.069655,116.313454,0,83,39747.1309143519,2008-10-26,03:08:31
40.069654,116.313447,0,83,39747.1309722222,2008-10-26,03:08:36
40.069654,116.313447,0,83,39747.1310069444,2008-10-26,03:08:39
40.069654,116.313441,0,83,39747.1310300926,2008-10-26,03:08:41
40.069654,116.313429,0,83,39747.131087963,2008-10-26,03:08:46
40.069653,116.31342,0,83,39747.1311458333,2008-10-26,03:08:51
40.069623,116.313372,0,83,39747.1312037037,2008-10-26,03:08:56
40.069583,116.313231,0,83,39747.13125,2008-10-26,03:09:00
40.069561,116.313109,0,84,39747.1312731481,2008-10-26,03:09:02
40.069538,116.312949,0,85,39747.1312962963,2008-10-26,03:09:04
40.069578,116.312782,0,86,39747.1313078704,2008-10-26,03:09:05
40.069595,116.312637,0,86,39747.1313194444,2008-10-26,03:09:06
40.069612,116.312481,0,87,39747.1313310185,2008-10-26,03:09:07
40.069617,116.312338,0,88,39747.1313425926,2008-10-26,03:09:08
40.069616,116.312176,0,88,39747.1313541667,2008-10-26,03:09:09
40.069624,116.312005,0,88,39747.1313657407,2008-10-26,03:09:10
40.069634,116.311834,0,88,39747.1313773148,2008-10-26,03:09:11
40.069642,116.311666,0,88,39747.1313888889,2008-10-26,03:09:12
40.069647,116.311504,0,87,39747.131400463,2008-10-26,03:09:13
40.069653,116.311337,0,86,39747.131412037,2008-10-26,03:09:14
40.069657,116.311171,0,87,39747.1314236111,2008-10-26,03:09:15
40.069653,116.311009,0,87,39747.1314351852,2008-10-26,03:09:16
40.069643,116.310791,0,87,39747.1314467593,2008-10-26,03:09:17
40.069642,116.310621,0,87,39747.1314583333,2008-10-26,03:09:18
40.069641,116.310452,0,87,39747.1314699074,2008-10-26,03:09:19
40.069636,116.310264,0,86,39747.1314814815,2008-10-26,03:09:20
40.069633,116.310051,0,84,39747.1314930556,2008-10-26,03:09:21
40.069641,116.309818,0,83,39747.1315046296,2008-10-26,03:09:22
40.069643,116.309622,0,81,39747.1315162037,2008-10-26,03:09:23
40.069647,116.309411,0,78,39747.1315277778,2008-10-26,03:09:24
40.069647,116.30921,0,76,39747.1315393519,2008-10-26,03:09:25
40.069652,116.309002,0,72,39747.1315509259,2008-10-26,03:09:26
40.069651,116.308799,0,70,39747.1315625,2008-10-26,03:09:27
40.069649,116.308614,0,69,39747.1315740741,2008-10-26,03:09:28
40.069646,116.308437,0,68,39747.1315856481,2008-10-26,03:09:29
40.069649,116.30825,0,67,39747.1315972222,2008-10-26,03:09:30
40.069646,116.308007,0,66,39747.1316087963,2008-10-26,03:09:31
40.069647,116.307786,0,67,39747.1316203704,2008-10-26,03:09:32
40.069646,116.307571,0,67,39747.1316319444,2008-10-26,03:09:33
40.069647,116.307371,0,66,39747.1316435185,2008-10-26,03:09:34
40.069649,116.307139,0,66,39747.1316550926,2008-10-26,03:09:35
40.06965,116.306945,0,66,39747.1316666667,2008-10-26,03:09:36
40.069651,116.306756,0,67,39747.1316782407,2008-10-26,03:09:37
40.069652,116.306565,0,68,39747.1316898148,2008-10-26,03:09:38
40.069652,116.306377,0,69,39747.1317013889,2008-10-26,03:09:39
40.069665,116.306181,0,70,39747.131712963,2008-10-26,03:09:40
40.06968,116.305999,0,70,39747.131724537,2008-10-26,03:09:41
40.069693,116.30582,0,70,39747.1317361111,2008-10-26,03:09:42
40.069708,116.305634,0,69,39747.1317476852,2008-10-26,03:09:43
40.069731,116.305418,0,71,39747.1317592593,2008-10-26,03:09:44
40.069762,116.305229,0,71,39747.1317708333,2008-10-26,03:09:45
40.069803,116.305061,0,71,39747.1317824074,2008-10-26,03:09:46
40.069846,116.304888,0,71,39747.1317939815,2008-10-26,03:09:47
40.069891,116.304721,0,71,39747.1318055556,2008-10-26,03:09:48
40.069946,116.304553,0,71,39747.1318171296,2008-10-26,03:09:49
40.070008,116.304393,0,71,39747.1318287037,2008-10-26,03:09:50
40.070071,116.304224,0,71,39747.1318402778,2008-10-26,03:09:51
40.070135,116.304059,0,70,39747.1318518519,2008-10-26,03:09:52
40.070204,116.303896,0,69,39747.1318634259,2008-10-26,03:09:53
40.070273,116.303728,0,69,39747.131875,2008-10-26,03:09:54
40.070351,116.30356,0,67,39747.1318865741,2008-10-26,03:09:55
40.070426,116.303402,0,65,39747.1318981481,2008-10-26,03:09:56
40.070499,116.303228,0,62,39747.1319097222,2008-10-26,03:09:57
40.070566,116.303051,0,60,39747.1319212963,2008-10-26,03:09:58
40.070627,116.302874,0,58,39747.1319328704,2008-10-26,03:09:59
40.070684,116.302695,0,56,39747.1319444444,2008-10-26,03:10:00
40.070738,116.302508,0,55,39747.1319560185,2008-10-26,03:10:01
40.070788,116.302315,0,53,39747.1319675926,2008-10-26,03:10:02
40.070834,116.302122,0,52,39747.1319791667,2008-10-26,03:10:03
40.070873,116.301926,0,52,39747.1319907407,2008-10-26,03:10:04
40.070908,116.301726,0,50,39747.1320023148,2008-10-26,03:10:05
40.070935,116.301526,0,49,39747.1320138889,2008-10-26,03:10:06
40.070952,116.301324,0,48,39747.132025463,2008-10-26,03:10:07
40.070961,116.301123,0,46,39747.132037037,2008-10-26,03:10:08
40.070966,116.300918,0,46,39747.1320486111,2008-10-26,03:10:09
40.070963,116.300711,0,45,39747.1320601852,2008-10-26,03:10:10
40.070945,116.300507,0,44,39747.1320717593,2008-10-26,03:10:11
40.070926,116.300301,0,43,39747.1320833333,2008-10-26,03:10:12
40.070898,116.300094,0,43,39747.1320949074,2008-10-26,03:10:13
40.070869,116.299885,0,43,39747.1321064815,2008-10-26,03:10:14
40.070831,116.299679,0,43,39747.1321180556,2008-10-26,03:10:15
40.070789,116.299469,0,43,39747.1321296296,2008-10-26,03:10:16
40.070744,116.299258,0,43,39747.1321412037,2008-10-26,03:10:17
40.070699,116.299041,0,43,39747.1321527778,2008-10-26,03:10:18
40.07065,116.298824,0,43,39747.1321643519,2008-10-26,03:10:19
40.070593,116.298606,0,42,39747.1321759259,2008-10-26,03:10:20
40.070534,116.298389,0,42,39747.1321875,2008-10-26,03:10:21
40.070475,116.298163,0,41,39747.1321990741,2008-10-26,03:10:22
40.070412,116.297929,0,41,39747.1322106481,2008-10-26,03:10:23
40.070348,116.297694,0,40,39747.1322222222,2008-10-26,03:10:24
40.070282,116.297456,0,39,39747.1322337963,2008-10-26,03:10:25
40.070222,116.297205,0,39,39747.1322453704,2008-10-26,03:10:26
40.070161,116.296969,0,38,39747.1322569444,2008-10-26,03:10:27
40.0701,116.296733,0,37,39747.1322685185,2008-10-26,03:10:28
40.061145,116.294897,0,-69,39747.132962963,2008-10-26,03:11:28
40.061057,116.294954,0,-32,39747.132974537,2008-10-26,03:11:29
40.060932,116.295037,0,21,39747.1329861111,2008-10-26,03:11:30
40.0608,116.29516,0,24,39747.1329976852,2008-10-26,03:11:31
40.06067,116.29528,0,32,39747.1330092593,2008-10-26,03:11:32
40.060534,116.295394,0,29,39747.1330208333,2008-10-26,03:11:33
40.060394,116.295474,0,36,39747.1330324074,2008-10-26,03:11:34
40.060241,116.295564,0,47,39747.1330439815,2008-10-26,03:11:35
40.06009,116.295643,0,44,39747.1330555556,2008-10-26,03:11:36
40.059927,116.295726,0,44,39747.1330671296,2008-10-26,03:11:37
40.059779,116.295807,0,46,39747.1330787037,2008-10-26,03:11:38
40.059618,116.2959,0,33,39747.1330902778,2008-10-26,03:11:39
40.05947,116.295984,0,28,39747.1331018518,2008-10-26,03:11:40
40.059317,116.296071,0,32,39747.1331134259,2008-10-26,03:11:41
40.059161,116.296167,0,35,39747.133125,2008-10-26,03:11:42
40.058996,116.29626,0,41,39747.1331365741,2008-10-26,03:11:43
40.058838,116.296345,0,38,39747.1331481481,2008-10-26,03:11:44
40.058682,116.296425,0,39,39747.1331597222,2008-10-26,03:11:45
40.058528,116.296501,0,38,39747.1331712963,2008-10-26,03:11:46
40.058373,116.296588,0,38,39747.1331828704,2008-10-26,03:11:47
40.058222,116.29667,0,42,39747.1331944444,2008-10-26,03:11:48
40.058078,116.296742,0,47,39747.1332060185,2008-10-26,03:11:49
40.057926,116.296799,0,57,39747.1332175926,2008-10-26,03:11:50
40.057774,116.296869,0,58,39747.1332291667,2008-10-26,03:11:51
40.057625,116.296947,0,55,39747.1332407407,2008-10-26,03:11:52
40.057482,116.297021,0,53,39747.1332523148,2008-10-26,03:11:53
40.057337,116.297099,0,52,39747.1332638889,2008-10-26,03:11:54
40.057192,116.297175,0,51,39747.133275463,2008-10-26,03:11:55
40.057041,116.297258,0,50,39747.133287037,2008-10-26,03:11:56
40.056895,116.297341,0,48,39747.1332986111,2008-10-26,03:11:57
40.056753,116.297424,0,48,39747.1333101852,2008-10-26,03:11:58
40.056607,116.297501,0,48,39747.1333217593,2008-10-26,03:11:59
40.056465,116.297581,0,48,39747.1333333333,2008-10-26,03:12:00
40.056326,116.297649,0,52,39747.1333449074,2008-10-26,03:12:01
40.056187,116.297721,0,50,39747.1333564815,2008-10-26,03:12:02
40.056049,116.297793,0,54,39747.1333680556,2008-10-26,03:12:03
40.055905,116.297871,0,54,39747.1333796296,2008-10-26,03:12:04
40.055761,116.297949,0,54,39747.1333912037,2008-10-26,03:12:05
40.055618,116.29803,0,54,39747.1334027778,2008-10-26,03:12:06
40.055472,116.298117,0,56,39747.1334143518,2008-10-26,03:12:07
40.055327,116.298199,0,56,39747.1334259259,2008-10-26,03:12:08
40.055184,116.298282,0,55,39747.1334375,2008-10-26,03:12:09
40.05504,116.298361,0,55,39747.1334490741,2008-10-26,03:12:10
40.054902,116.298443,0,56,39747.1334606481,2008-10-26,03:12:11
40.054763,116.298515,0,57,39747.1334722222,2008-10-26,03:12:12
40.054621,116.298588,0,56,39747.1334837963,2008-10-26,03:12:13
40.054477,116.298669,0,57,39747.1334953704,2008-10-26,03:12:14
40.054342,116.298752,0,57,39747.1335069444,2008-10-26,03:12:15
40.054203,116.298838,0,58,39747.1335185185,2008-10-26,03:12:16
40.054063,116.298913,0,62,39747.1335300926,2008-10-26,03:12:17
40.053921,116.298991,0,62,39747.1335416667,2008-10-26,03:12:18
40.053789,116.299058,0,63,39747.1335532407,2008-10-26,03:12:19
40.053655,116.299129,0,65,39747.1335648148,2008-10-26,03:12:20
40.053519,116.299207,0,66,39747.1335763889,2008-10-26,03:12:21
40.053383,116.299281,0,66,39747.133587963,2008-10-26,03:12:22
40.053251,116.299356,0,67,39747.133599537,2008-10-26,03:12:23
40.053117,116.29943,0,67,39747.1336111111,2008-10-26,03:12:24
40.052986,116.299501,0,69,39747.1336226852,2008-10-26,03:12:25
40.05285,116.299577,0,69,39747.1336342593,2008-10-26,03:12:26
40.052715,116.299652,0,69,39747.1336458333,2008-10-26,03:12:27
40.052584,116.299723,0,74,39747.1336574074,2008-10-26,03:12:28
40.052449,116.299791,0,74,39747.1336689815,2008-10-26,03:12:29
40.052319,116.299852,0,75,39747.1336805556,2008-10-26,03:12:30
40.052192,116.299908,0,77,39747.1336921296,2008-10-26,03:12:31
40.05207,116.299967,0,78,39747.1337037037,2008-10-26,03:12:32
40.051955,116.300026,0,80,39747.1337152778,2008-10-26,03:12:33
40.051846,116.300086,0,83,39747.1337268518,2008-10-26,03:12:34
40.05174,116.300142,0,85,39747.1337384259,2008-10-26,03:12:35
40.051638,116.300198,0,86,39747.13375,2008-10-26,03:12:36
40.051541,116.300247,0,89,39747.1337615741,2008-10-26,03:12:37
40.051448,116.300303,0,92,39747.1337731481,2008-10-26,03:12:38
40.051358,116.300354,0,93,39747.1337847222,2008-10-26,03:12:39
40.051269,116.300403,0,94,39747.1337962963,2008-10-26,03:12:40
40.051182,116.300453,0,94,39747.1338078704,2008-10-26,03:12:41
40.051023,116.300543,0,95,39747.1338310185,2008-10-26,03:12:43
40.050871,116.30062,0,97,39747.1338541667,2008-10-26,03:12:45
40.050743,116.300684,0,96,39747.1338773148,2008-10-26,03:12:47
40.050629,116.300743,0,96,39747.133900463,2008-10-26,03:12:49
40.05052,116.300793,0,96,39747.1339236111,2008-10-26,03:12:51
40.05042,116.300834,0,97,39747.1339467593,2008-10-26,03:12:53
40.050331,116.300876,0,97,39747.1339699074,2008-10-26,03:12:55
40.05023,116.300918,0,97,39747.1340046296,2008-10-26,03:12:58
40.050163,116.300957,0,97,39747.1340625,2008-10-26,03:13:03
40.050166,116.30099,0,95,39747.1341203704,2008-10-26,03:13:08
40.05016,116.300963,0,94,39747.1341782407,2008-10-26,03:13:13
40.05016,116.300963,0,94,39747.134212963,2008-10-26,03:13:16
40.050157,116.300963,0,94,39747.1342361111,2008-10-26,03:13:18
40.050158,116.300954,0,95,39747.1342939815,2008-10-26,03:13:23
40.050156,116.300942,0,96,39747.1343518518,2008-10-26,03:13:28
40.050061,116.300861,0,99,39747.1344097222,2008-10-26,03:13:33
40.049948,116.300878,0,101,39747.1344560185,2008-10-26,03:13:37
40.049835,116.300936,0,102,39747.1344907407,2008-10-26,03:13:40
40.049737,116.300984,0,103,39747.1345138889,2008-10-26,03:13:42
40.049637,116.301164,0,108,39747.134537037,2008-10-26,03:13:44
40.049527,116.301261,0,110,39747.1345486111,2008-10-26,03:13:45
40.049353,116.301378,0,112,39747.1345601852,2008-10-26,03:13:46
40.049225,116.301469,0,113,39747.1345717593,2008-10-26,03:13:47
40.049121,116.30155,0,114,39747.1345833333,2008-10-26,03:13:48
40.04896,116.30164,0,114,39747.1345949074,2008-10-26,03:13:49
40.048826,116.301726,0,116,39747.1346064815,2008-10-26,03:13:50
40.048675,116.301819,0,115,39747.1346180556,2008-10-26,03:13:51
40.048515,116.30191,0,115,39747.1346296296,2008-10-26,03:13:52
40.048341,116.302019,0,117,39747.1346412037,2008-10-26,03:13:53
40.048178,116.30212,0,115,39747.1346527778,2008-10-26,03:13:54
40.048015,116.302221,0,113,39747.1346643518,2008-10-26,03:13:55
40.047859,116.302333,0,111,39747.1346759259,2008-10-26,03:13:56
40.047697,116.302446,0,110,39747.1346875,2008-10-26,03:13:57
40.047542,116.302555,0,109,39747.1346990741,2008-10-26,03:13:58
40.047387,116.302667,0,108,39747.1347106481,2008-10-26,03:13:59
40.047241,116.302776,0,107,39747.1347222222,2008-10-26,03:14:00
40.047092,116.302882,0,106,39747.1347337963,2008-10-26,03:14:01
40.046944,116.302999,0,104,39747.1347453704,2008-10-26,03:14:02
40.046798,116.303113,0,102,39747.1347569444,2008-10-26,03:14:03
40.046657,116.30323,0,101,39747.1347685185,2008-10-26,03:14:04
40.046513,116.303358,0,98,39747.1347800926,2008-10-26,03:14:05
40.046368,116.303481,0,96,39747.1347916667,2008-10-26,03:14:06
40.046222,116.303607,0,93,39747.1348032407,2008-10-26,03:14:07
40.046079,116.303726,0,92,39747.1348148148,2008-10-26,03:14:08
40.045937,116.303846,0,92,39747.1348263889,2008-10-26,03:14:09
40.045798,116.303961,0,92,39747.134837963,2008-10-26,03:14:10
40.045657,116.304075,0,92,39747.134849537,2008-10-26,03:14:11
40.045507,116.304194,0,92,39747.1348611111,2008-10-26,03:14:12
40.045362,116.304308,0,92,39747.1348726852,2008-10-26,03:14:13
40.045219,116.304405,0,92,39747.1348842593,2008-10-26,03:14:14
40.045074,116.304516,0,90,39747.1348958333,2008-10-26,03:14:15
40.044931,116.30463,0,89,39747.1349074074,2008-10-26,03:14:16
40.04479,116.304738,0,88,39747.1349189815,2008-10-26,03:14:17
40.044649,116.304847,0,87,39747.1349305556,2008-10-26,03:14:18
40.044513,116.304953,0,84,39747.1349421296,2008-10-26,03:14:19
40.044384,116.305055,0,84,39747.1349537037,2008-10-26,03:14:20
40.044247,116.305164,0,82,39747.1349652778,2008-10-26,03:14:21
40.04412,116.305267,0,81,39747.1349768518,2008-10-26,03:14:22
40.04399,116.305368,0,81,39747.1349884259,2008-10-26,03:14:23
40.043863,116.30547,0,81,39747.135,2008-10-26,03:14:24
40.043737,116.305569,0,81,39747.1350115741,2008-10-26,03:14:25
40.043613,116.305669,0,82,39747.1350231481,2008-10-26,03:14:26
40.043494,116.305759,0,83,39747.1350347222,2008-10-26,03:14:27
40.043374,116.305857,0,84,39747.1350462963,2008-10-26,03:14:28
40.043253,116.305953,0,85,39747.1350578704,2008-10-26,03:14:29
40.043139,116.306043,0,83,39747.1350694444,2008-10-26,03:14:30
40.043021,116.306131,0,85,39747.1350810185,2008-10-26,03:14:31
40.042897,116.306226,0,86,39747.1350925926,2008-10-26,03:14:32
40.042768,116.306319,0,87,39747.1351041667,2008-10-26,03:14:33
40.042642,116.306405,0,88,39747.1351157407,2008-10-26,03:14:34
40.04251,116.306478,0,92,39747.1351273148,2008-10-26,03:14:35
40.042376,116.306558,0,94,39747.1351388889,2008-10-26,03:14:36
40.042246,116.306636,0,94,39747.135150463,2008-10-26,03:14:37
40.042115,116.306713,0,95,39747.135162037,2008-10-26,03:14:38
40.04198,116.306789,0,97,39747.1351736111,2008-10-26,03:14:39
40.041846,116.306859,0,97,39747.1351851852,2008-10-26,03:14:40
40.041716,116.30693,0,98,39747.1351967593,2008-10-26,03:14:41
40.041585,116.306999,0,98,39747.1352083333,2008-10-26,03:14:42
40.041454,116.307066,0,98,39747.1352199074,2008-10-26,03:14:43
40.041323,116.307134,0,98,39747.1352314815,2008-10-26,03:14:44
40.041195,116.307201,0,98,39747.1352430556,2008-10-26,03:14:45
40.041064,116.307271,0,98,39747.1352546296,2008-10-26,03:14:46
40.040931,116.30734,0,98,39747.1352662037,2008-10-26,03:14:47
40.040796,116.307412,0,98,39747.1352777778,2008-10-26,03:14:48
40.040668,116.30748,0,99,39747.1352893518,2008-10-26,03:14:49
40.040548,116.307538,0,96,39747.1353009259,2008-10-26,03:14:50
40.040422,116.307609,0,97,39747.1353125,2008-10-26,03:14:51
40.040303,116.307677,0,98,39747.1353240741,2008-10-26,03:14:52
40.040176,116.307749,0,97,39747.1353356481,2008-10-26,03:14:53
40.040048,116.307822,0,97,39747.1353472222,2008-10-26,03:14:54
40.039922,116.307904,0,94,39747.1353587963,2008-10-26,03:14:55
40.039796,116.30798,0,94,39747.1353703704,2008-10-26,03:14:56
40.039678,116.308064,0,94,39747.1353819444,2008-10-26,03:14:57
40.039554,116.30815,0,94,39747.1353935185,2008-10-26,03:14:58
40.039435,116.30824,0,94,39747.1354050926,2008-10-26,03:14:59
40.039314,116.308331,0,93,39747.1354166667,2008-10-26,03:15:00
40.039196,116.308429,0,93,39747.1354282407,2008-10-26,03:15:01
40.039081,116.308541,0,91,39747.1354398148,2008-10-26,03:15:02
40.038965,116.308661,0,90,39747.1354513889,2008-10-26,03:15:03
40.038865,116.308789,0,90,39747.135462963,2008-10-26,03:15:04
40.038754,116.308909,0,89,39747.135474537,2008-10-26,03:15:05
40.038646,116.309036,0,87,39747.1354861111,2008-10-26,03:15:06
40.038541,116.309167,0,87,39747.1354976852,2008-10-26,03:15:07
40.038438,116.309301,0,85,39747.1355092593,2008-10-26,03:15:08
40.038333,116.309434,0,84,39747.1355208333,2008-10-26,03:15:09
40.038224,116.309569,0,82,39747.1355324074,2008-10-26,03:15:10
40.038119,116.309705,0,80,39747.1355439815,2008-10-26,03:15:11
40.038009,116.309842,0,78,39747.1355555556,2008-10-26,03:15:12
40.037893,116.309977,0,76,39747.1355671296,2008-10-26,03:15:13
40.037783,116.310112,0,75,39747.1355787037,2008-10-26,03:15:14
40.037676,116.310245,0,74,39747.1355902778,2008-10-26,03:15:15
40.037574,116.31038,0,72,39747.1356018518,2008-10-26,03:15:16
40.037467,116.3105,0,72,39747.1356134259,2008-10-26,03:15:17
40.037359,116.310618,0,71,39747.135625,2008-10-26,03:15:18
40.037247,116.310718,0,71,39747.1356365741,2008-10-26,03:15:19
40.037137,116.310831,0,70,39747.1356481481,2008-10-26,03:15:20
40.03703,116.310941,0,68,39747.1356597222,2008-10-26,03:15:21
40.036922,116.311047,0,67,39747.1356712963,2008-10-26,03:15:22
40.036809,116.311145,0,67,39747.1356828704,2008-10-26,03:15:23
40.036693,116.311241,0,66,39747.1356944444,2008-10-26,03:15:24
40.036569,116.311335,0,65,39747.1357060185,2008-10-26,03:15:25
40.036447,116.311429,0,63,39747.1357175926,2008-10-26,03:15:26
40.03633,116.311525,0,62,39747.1357291667,2008-10-26,03:15:27
40.036207,116.31162,0,60,39747.1357407407,2008-10-26,03:15:28
40.036086,116.311715,0,59,39747.1357523148,2008-10-26,03:15:29
40.035969,116.311806,0,58,39747.1357638889,2008-10-26,03:15:30
40.03585,116.311905,0,57,39747.135775463,2008-10-26,03:15:31
40.035735,116.311996,0,55,39747.135787037,2008-10-26,03:15:32
40.035619,116.312088,0,54,39747.1357986111,2008-10-26,03:15:33
40.035505,116.312175,0,54,39747.1358101852,2008-10-26,03:15:34
40.035388,116.312261,0,53,39747.1358217593,2008-10-26,03:15:35
40.035266,116.312344,0,52,39747.1358333333,2008-10-26,03:15:36
40.035142,116.312426,0,51,39747.1358449074,2008-10-26,03:15:37
40.035017,116.312511,0,50,39747.1358564815,2008-10-26,03:15:38
40.034893,116.312587,0,50,39747.1358680556,2008-10-26,03:15:39
40.034765,116.312665,0,50,39747.1358796296,2008-10-26,03:15:40
40.034636,116.312737,0,51,39747.1358912037,2008-10-26,03:15:41
40.034513,116.312805,0,51,39747.1359027778,2008-10-26,03:15:42
40.034385,116.312875,0,53,39747.1359143518,2008-10-26,03:15:43
40.034261,116.312944,0,53,39747.1359259259,2008-10-26,03:15:44
40.034138,116.313013,0,53,39747.1359375,2008-10-26,03:15:45
40.034015,116.313079,0,55,39747.1359490741,2008-10-26,03:15:46
40.033894,116.313145,0,56,39747.1359606481,2008-10-26,03:15:47
40.033786,116.313198,0,57,39747.1359722222,2008-10-26,03:15:48
40.03367,116.313253,0,56,39747.1359837963,2008-10-26,03:15:49
40.033555,116.313307,0,56,39747.1359953704,2008-10-26,03:15:50
40.033445,116.313358,0,56,39747.1360069444,2008-10-26,03:15:51
40.033339,116.313408,0,56,39747.1360185185,2008-10-26,03:15:52
40.033235,116.313457,0,56,39747.1360300926,2008-10-26,03:15:53
40.033132,116.313484,0,59,39747.1360416667,2008-10-26,03:15:54
40.033029,116.313517,0,63,39747.1360532407,2008-10-26,03:15:55
40.03293,116.313549,0,63,39747.1360648148,2008-10-26,03:15:56
40.032837,116.313582,0,64,39747.1360763889,2008-10-26,03:15:57
40.032745,116.313608,0,66,39747.136087963,2008-10-26,03:15:58
40.032573,116.31367,0,67,39747.1361111111,2008-10-26,03:16:00
40.03241,116.313735,0,67,39747.1361342593,2008-10-26,03:16:02
40.032268,116.313792,0,69,39747.1361574074,2008-10-26,03:16:04
40.032146,116.313844,0,73,39747.1361805556,2008-10-26,03:16:06
40.032041,116.313894,0,75,39747.1362037037,2008-10-26,03:16:08
40.031956,116.313941,0,76,39747.1362268519,2008-10-26,03:16:10
40.03187,116.314007,0,77,39747.1362615741,2008-10-26,03:16:13
40.031788,116.314074,0,80,39747.1363194444,2008-10-26,03:16:18
40.031792,116.314074,0,82,39747.1363773148,2008-10-26,03:16:23
40.031792,116.314074,0,82,39747.136412037,2008-10-26,03:16:26
40.031788,116.314076,0,83,39747.1364351852,2008-10-26,03:16:28
40.031764,116.31408,0,84,39747.1364930556,2008-10-26,03:16:33
40.031749,116.314085,0,84,39747.1365509259,2008-10-26,03:16:38
40.031764,116.314079,0,84,39747.1366087963,2008-10-26,03:16:43
40.031775,116.314075,0,84,39747.1366666667,2008-10-26,03:16:48
40.031775,116.314075,0,84,39747.1367013889,2008-10-26,03:16:51
40.031775,116.314074,0,84,39747.136724537,2008-10-26,03:16:53
40.031799,116.314065,0,84,39747.1367824074,2008-10-26,03:16:58
40.031831,116.31404,0,86,39747.1368402778,2008-10-26,03:17:03
40.031663,116.313994,0,87,39747.136875,2008-10-26,03:17:06
40.031488,116.313975,0,87,39747.1368981482,2008-10-26,03:17:08
40.031323,116.314045,0,86,39747.1369097222,2008-10-26,03:17:09
40.031107,116.314132,0,84,39747.1369212963,2008-10-26,03:17:10
40.0308,116.314267,0,88,39747.1369328704,2008-10-26,03:17:11
40.03064,116.314333,0,88,39747.1369444444,2008-10-26,03:17:12
40.030395,116.314413,0,85,39747.1369560185,2008-10-26,03:17:13
40.03017,116.314486,0,82,39747.1369675926,2008-10-26,03:17:14
40.029938,116.314575,0,79,39747.1369791667,2008-10-26,03:17:15
40.029722,116.314667,0,78,39747.1369907407,2008-10-26,03:17:16
40.029516,116.314757,0,76,39747.1370023148,2008-10-26,03:17:17
40.029338,116.314833,0,75,39747.1370138889,2008-10-26,03:17:18
40.029117,116.314948,0,79,39747.137025463,2008-10-26,03:17:19
40.028913,116.315055,0,82,39747.137037037,2008-10-26,03:17:20
40.028722,116.315152,0,86,39747.1370486111,2008-10-26,03:17:21
40.028539,116.31524,0,89,39747.1370601852,2008-10-26,03:17:22
40.028365,116.315319,0,90,39747.1370717593,2008-10-26,03:17:23
40.028195,116.315392,0,92,39747.1370833333,2008-10-26,03:17:24
40.028032,116.315462,0,92,39747.1370949074,2008-10-26,03:17:25
40.027879,116.315522,0,90,39747.1371064815,2008-10-26,03:17:26
40.027715,116.315586,0,91,39747.1371180556,2008-10-26,03:17:27
40.02755,116.315648,0,91,39747.1371296296,2008-10-26,03:17:28
40.027389,116.315711,0,90,39747.1371412037,2008-10-26,03:17:29
40.027221,116.315779,0,90,39747.1371527778,2008-10-26,03:17:30
40.02706,116.315848,0,89,39747.1371643519,2008-10-26,03:17:31
40.026898,116.315917,0,88,39747.1371759259,2008-10-26,03:17:32
40.026732,116.315988,0,87,39747.1371875,2008-10-26,03:17:33
40.026572,116.316052,0,86,39747.1371990741,2008-10-26,03:17:34
40.026412,116.316114,0,85,39747.1372106481,2008-10-26,03:17:35
40.026255,116.31618,0,82,39747.1372222222,2008-10-26,03:17:36
40.026089,116.316243,0,81,39747.1372337963,2008-10-26,03:17:37
40.025923,116.316301,0,80,39747.1372453704,2008-10-26,03:17:38
40.025754,116.316369,0,78,39747.1372569444,2008-10-26,03:17:39
40.025592,116.316432,0,76,39747.1372685185,2008-10-26,03:17:40
40.02542,116.3165,0,76,39747.1372800926,2008-10-26,03:17:41
40.02525,116.316567,0,76,39747.1372916667,2008-10-26,03:17:42
40.025085,116.316634,0,74,39747.1373032407,2008-10-26,03:17:43
40.024917,116.316707,0,74,39747.1373148148,2008-10-26,03:17:44
40.024749,116.316772,0,72,39747.1373263889,2008-10-26,03:17:45
40.024586,116.316837,0,71,39747.137337963,2008-10-26,03:17:46
40.024416,116.316901,0,72,39747.137349537,2008-10-26,03:17:47
40.024245,116.316969,0,71,39747.1373611111,2008-10-26,03:17:48
40.024075,116.317037,0,70,39747.1373726852,2008-10-26,03:17:49
40.023905,116.317105,0,72,39747.1373842593,2008-10-26,03:17:50
40.023736,116.317175,0,71,39747.1373958333,2008-10-26,03:17:51
40.023566,116.317247,0,71,39747.1374074074,2008-10-26,03:17:52
40.023402,116.317319,0,70,39747.1374189815,2008-10-26,03:17:53
40.023239,116.317387,0,70,39747.1374305556,2008-10-26,03:17:54
40.023072,116.317457,0,71,39747.1374421296,2008-10-26,03:17:55
40.022898,116.317529,0,72,39747.1374537037,2008-10-26,03:17:56
40.022738,116.317584,0,73,39747.1374652778,2008-10-26,03:17:57
40.022568,116.317642,0,74,39747.1374768519,2008-10-26,03:17:58
40.022407,116.317704,0,74,39747.1374884259,2008-10-26,03:17:59
40.022244,116.317771,0,76,39747.1375,2008-10-26,03:18:00
40.022081,116.31784,0,75,39747.1375115741,2008-10-26,03:18:01
40.02192,116.317906,0,75,39747.1375231481,2008-10-26,03:18:02
40.021759,116.317972,0,75,39747.1375347222,2008-10-26,03:18:03
40.021597,116.318044,0,75,39747.1375462963,2008-10-26,03:18:04
40.021432,116.318108,0,76,39747.1375578704,2008-10-26,03:18:05
40.021276,116.318168,0,77,39747.1375694444,2008-10-26,03:18:06
40.021121,116.318231,0,77,39747.1375810185,2008-10-26,03:18:07
40.020967,116.318289,0,77,39747.1375925926,2008-10-26,03:18:08
40.020813,116.318348,0,77,39747.1376041667,2008-10-26,03:18:09
40.02066,116.318413,0,76,39747.1376157407,2008-10-26,03:18:10
40.020508,116.318475,0,77,39747.1376273148,2008-10-26,03:18:11
40.020359,116.318536,0,78,39747.1376388889,2008-10-26,03:18:12
40.020218,116.318591,0,77,39747.137650463,2008-10-26,03:18:13
40.020066,116.318646,0,76,39747.137662037,2008-10-26,03:18:14
40.019922,116.318695,0,75,39747.1376736111,2008-10-26,03:18:15
40.019769,116.318753,0,75,39747.1376851852,2008-10-26,03:18:16
40.019619,116.318806,0,78,39747.1376967593,2008-10-26,03:18:17
40.019474,116.31886,0,78,39747.1377083333,2008-10-26,03:18:18
40.01933,116.318912,0,79,39747.1377199074,2008-10-26,03:18:19
40.019183,116.318971,0,79,39747.1377314815,2008-10-26,03:18:20
40.019037,116.319033,0,79,39747.1377430556,2008-10-26,03:18:21
40.018893,116.319095,0,79,39747.1377546296,2008-10-26,03:18:22
40.018749,116.319157,0,80,39747.1377662037,2008-10-26,03:18:23
40.018608,116.319218,0,80,39747.1377777778,2008-10-26,03:18:24
40.018475,116.319272,0,83,39747.1377893519,2008-10-26,03:18:25
40.018325,116.31933,0,84,39747.1378009259,2008-10-26,03:18:26
40.01818,116.3194,0,85,39747.1378125,2008-10-26,03:18:27
40.018045,116.319469,0,85,39747.1378240741,2008-10-26,03:18:28
40.017904,116.319545,0,85,39747.1378356481,2008-10-26,03:18:29
40.017766,116.319625,0,86,39747.1378472222,2008-10-26,03:18:30
40.017619,116.319714,0,87,39747.1378587963,2008-10-26,03:18:31
40.017477,116.319806,0,88,39747.1378703704,2008-10-26,03:18:32
40.017338,116.319902,0,88,39747.1378819444,2008-10-26,03:18:33
40.017202,116.320007,0,90,39747.1378935185,2008-10-26,03:18:34
40.017071,116.320108,0,89,39747.1379050926,2008-10-26,03:18:35
40.016955,116.320224,0,89,39747.1379166667,2008-10-26,03:18:36
40.016831,116.320337,0,89,39747.1379282407,2008-10-26,03:18:37
40.016712,116.320461,0,89,39747.1379398148,2008-10-26,03:18:38
40.01659,116.320581,0,87,39747.1379513889,2008-10-26,03:18:39
40.016469,116.320706,0,88,39747.137962963,2008-10-26,03:18:40
40.016346,116.320836,0,87,39747.137974537,2008-10-26,03:18:41
40.016228,116.320967,0,87,39747.1379861111,2008-10-26,03:18:42
40.016115,116.321097,0,87,39747.1379976852,2008-10-26,03:18:43
40.015999,116.321226,0,87,39747.1380092593,2008-10-26,03:18:44
40.015884,116.321356,0,86,39747.1380208333,2008-10-26,03:18:45
40.015768,116.321488,0,86,39747.1380324074,2008-10-26,03:18:46
40.015654,116.321623,0,86,39747.1380439815,2008-10-26,03:18:47
40.015541,116.321758,0,86,39747.1380555556,2008-10-26,03:18:48
40.015429,116.321888,0,86,39747.1380671296,2008-10-26,03:18:49
40.015315,116.322022,0,85,39747.1380787037,2008-10-26,03:18:50
40.015204,116.322163,0,84,39747.1380902778,2008-10-26,03:18:51
40.01509,116.322296,0,84,39747.1381018519,2008-10-26,03:18:52
40.014977,116.322426,0,84,39747.1381134259,2008-10-26,03:18:53
40.014864,116.32256,0,84,39747.138125,2008-10-26,03:18:54
40.014749,116.322695,0,83,39747.1381365741,2008-10-26,03:18:55
40.014633,116.322829,0,82,39747.1381481481,2008-10-26,03:18:56
40.014519,116.322957,0,82,39747.1381597222,2008-10-26,03:18:57
40.014404,116.323086,0,81,39747.1381712963,2008-10-26,03:18:58
40.014289,116.323221,0,80,39747.1381828704,2008-10-26,03:18:59
40.014172,116.323354,0,81,39747.1381944444,2008-10-26,03:19:00
40.014049,116.32349,0,82,39747.1382060185,2008-10-26,03:19:01
40.01393,116.323627,0,83,39747.1382175926,2008-10-26,03:19:02
40.013807,116.323759,0,84,39747.1382291667,2008-10-26,03:19:03
40.013692,116.323889,0,85,39747.1382407407,2008-10-26,03:19:04
40.013577,116.324016,0,87,39747.1382523148,2008-10-26,03:19:05
40.013462,116.324141,0,88,39747.1382638889,2008-10-26,03:19:06
40.013343,116.324274,0,90,39747.138275463,2008-10-26,03:19:07
40.013229,116.324405,0,91,39747.138287037,2008-10-26,03:19:08
40.013119,116.324533,0,92,39747.1382986111,2008-10-26,03:19:09
40.013013,116.324657,0,94,39747.1383101852,2008-10-26,03:19:10
40.012905,116.32478,0,95,39747.1383217593,2008-10-26,03:19:11
40.012794,116.324907,0,95,39747.1383333333,2008-10-26,03:19:12
40.012684,116.325032,0,96,39747.1383449074,2008-10-26,03:19:13
40.012572,116.325157,0,96,39747.1383564815,2008-10-26,03:19:14
40.012457,116.325284,0,97,39747.1383680556,2008-10-26,03:19:15
40.012341,116.325412,0,96,39747.1383796296,2008-10-26,03:19:16
40.012222,116.325543,0,96,39747.1383912037,2008-10-26,03:19:17
40.012106,116.325673,0,96,39747.1384027778,2008-10-26,03:19:18
40.011989,116.325794,0,97,39747.1384143519,2008-10-26,03:19:19
40.011875,116.32592,0,97,39747.1384259259,2008-10-26,03:19:20
40.011763,116.326044,0,98,39747.1384375,2008-10-26,03:19:21
40.011655,116.326168,0,99,39747.1384490741,2008-10-26,03:19:22
40.011544,116.326295,0,100,39747.1384606481,2008-10-26,03:19:23
40.011433,116.326424,0,101,39747.1384722222,2008-10-26,03:19:24
40.011321,116.326552,0,102,39747.1384837963,2008-10-26,03:19:25
40.011208,116.326678,0,103,39747.1384953704,2008-10-26,03:19:26
40.011098,116.326799,0,104,39747.1385069444,2008-10-26,03:19:27
40.01099,116.32692,0,105,39747.1385185185,2008-10-26,03:19:28
40.010877,116.327044,0,106,39747.1385300926,2008-10-26,03:19:29
40.010764,116.32716,0,107,39747.1385416667,2008-10-26,03:19:30
40.01065,116.327281,0,108,39747.1385532407,2008-10-26,03:19:31
40.010541,116.327401,0,109,39747.1385648148,2008-10-26,03:19:32
40.010442,116.327515,0,111,39747.1385763889,2008-10-26,03:19:33
40.010333,116.327632,0,112,39747.138587963,2008-10-26,03:19:34
40.010223,116.327759,0,113,39747.138599537,2008-10-26,03:19:35
40.010112,116.327892,0,113,39747.1386111111,2008-10-26,03:19:36
40.009991,116.328033,0,112,39747.1386226852,2008-10-26,03:19:37
40.009862,116.328175,0,113,39747.1386342593,2008-10-26,03:19:38
40.00973,116.32832,0,112,39747.1386458333,2008-10-26,03:19:39
40.009599,116.328469,0,113,39747.1386574074,2008-10-26,03:19:40
40.009471,116.328622,0,114,39747.1386689815,2008-10-26,03:19:41
40.009343,116.328769,0,116,39747.1386805556,2008-10-26,03:19:42
40.009218,116.328914,0,118,39747.1386921296,2008-10-26,03:19:43
40.009094,116.329056,0,120,39747.1387037037,2008-10-26,03:19:44
40.008954,116.329198,0,122,39747.1387152778,2008-10-26,03:19:45
40.00882,116.329332,0,124,39747.1387268519,2008-10-26,03:19:46
40.008686,116.329459,0,126,39747.1387384259,2008-10-26,03:19:47
40.008543,116.329584,0,128,39747.13875,2008-10-26,03:19:48
40.008395,116.329709,0,129,39747.1387615741,2008-10-26,03:19:49
40.008262,116.329831,0,130,39747.1387731481,2008-10-26,03:19:50
40.008119,116.329952,0,132,39747.1387847222,2008-10-26,03:19:51
40.00798,116.330064,0,133,39747.1387962963,2008-10-26,03:19:52
40.007837,116.330165,0,134,39747.1388078704,2008-10-26,03:19:53
40.007693,116.330258,0,136,39747.1388194444,2008-10-26,03:19:54
40.007549,116.330349,0,138,39747.1388310185,2008-10-26,03:19:55
40.007401,116.330434,0,138,39747.1388425926,2008-10-26,03:19:56
40.007258,116.330512,0,138,39747.1388541667,2008-10-26,03:19:57
40.007113,116.330585,0,137,39747.1388657407,2008-10-26,03:19:58
40.006969,116.330657,0,138,39747.1388773148,2008-10-26,03:19:59
40.006826,116.330724,0,139,39747.1388888889,2008-10-26,03:20:00
40.006708,116.33077,0,134,39747.138900463,2008-10-26,03:20:01
40.006567,116.33082,0,132,39747.138912037,2008-10-26,03:20:02
40.006426,116.330863,0,131,39747.1389236111,2008-10-26,03:20:03
40.006277,116.330908,0,130,39747.1389351852,2008-10-26,03:20:04
40.006128,116.330948,0,128,39747.1389467593,2008-10-26,03:20:05
40.005984,116.330978,0,125,39747.1389583333,2008-10-26,03:20:06
40.00584,116.331005,0,124,39747.1389699074,2008-10-26,03:20:07
40.005692,116.331036,0,123,39747.1389814815,2008-10-26,03:20:08
40.005548,116.331057,0,124,39747.1389930556,2008-10-26,03:20:09
40.005397,116.331077,0,123,39747.1390046296,2008-10-26,03:20:10
40.005235,116.331093,0,122,39747.1390162037,2008-10-26,03:20:11
40.005072,116.331104,0,120,39747.1390277778,2008-10-26,03:20:12
40.004908,116.331115,0,119,39747.1390393519,2008-10-26,03:20:13
40.004745,116.331122,0,118,39747.1390509259,2008-10-26,03:20:14
40.004582,116.33113,0,118,39747.1390625,2008-10-26,03:20:15
40.004423,116.331134,0,118,39747.1390740741,2008-10-26,03:20:16
40.004267,116.331137,0,119,39747.1390856481,2008-10-26,03:20:17
40.004106,116.331147,0,118,39747.1390972222,2008-10-26,03:20:18
40.003952,116.331157,0,117,39747.1391087963,2008-10-26,03:20:19
40.003796,116.331156,0,117,39747.1391203704,2008-10-26,03:20:20
40.003639,116.331159,0,117,39747.1391319444,2008-10-26,03:20:21
40.003485,116.331158,0,117,39747.1391435185,2008-10-26,03:20:22
40.003336,116.331158,0,117,39747.1391550926,2008-10-26,03:20:23
40.003191,116.331153,0,119,39747.1391666667,2008-10-26,03:20:24
40.003044,116.331156,0,119,39747.1391782407,2008-10-26,03:20:25
40.0029,116.331159,0,119,39747.1391898148,2008-10-26,03:20:26
40.002754,116.33117,0,119,39747.1392013889,2008-10-26,03:20:27
40.002609,116.331179,0,119,39747.139212963,2008-10-26,03:20:28
40.002468,116.331186,0,118,39747.139224537,2008-10-26,03:20:29
40.002332,116.331187,0,120,39747.1392361111,2008-10-26,03:20:30
40.002196,116.331189,0,121,39747.1392476852,2008-10-26,03:20:31
40.002059,116.331192,0,122,39747.1392592593,2008-10-26,03:20:32
40.001931,116.331189,0,121,39747.1392708333,2008-10-26,03:20:33
40.0018,116.331195,0,121,39747.1392824074,2008-10-26,03:20:34
40.001672,116.331197,0,123,39747.1392939815,2008-10-26,03:20:35
40.001547,116.3312,0,123,39747.1393055556,2008-10-26,03:20:36
40.001422,116.331198,0,126,39747.1393171296,2008-10-26,03:20:37
40.001289,116.331209,0,127,39747.1393287037,2008-10-26,03:20:38
40.001161,116.331215,0,128,39747.1393402778,2008-10-26,03:20:39
40.001031,116.331224,0,129,39747.1393518519,2008-10-26,03:20:40
40.000902,116.331233,0,129,39747.1393634259,2008-10-26,03:20:41
40.000768,116.331242,0,129,39747.139375,2008-10-26,03:20:42
40.000625,116.331248,0,130,39747.1393865741,2008-10-26,03:20:43
40.000481,116.331251,0,130,39747.1393981481,2008-10-26,03:20:44
40.000336,116.331255,0,129,39747.1394097222,2008-10-26,03:20:45
40.000193,116.331255,0,129,39747.1394212963,2008-10-26,03:20:46
40.000044,116.331261,0,128,39747.1394328704,2008-10-26,03:20:47
39.999897,116.331263,0,128,39747.1394444444,2008-10-26,03:20:48
39.999754,116.331269,0,127,39747.1394560185,2008-10-26,03:20:49
39.999608,116.331268,0,127,39747.1394675926,2008-10-26,03:20:50
39.999464,116.331279,0,125,39747.1394791667,2008-10-26,03:20:51
39.999314,116.331294,0,124,39747.1394907407,2008-10-26,03:20:52
39.999169,116.331305,0,123,39747.1395023148,2008-10-26,03:20:53
39.999021,116.331306,0,123,39747.1395138889,2008-10-26,03:20:54
39.998874,116.331309,0,123,39747.139525463,2008-10-26,03:20:55
39.998728,116.331313,0,123,39747.139537037,2008-10-26,03:20:56
39.998583,116.331321,0,123,39747.1395486111,2008-10-26,03:20:57
39.998439,116.331321,0,124,39747.1395601852,2008-10-26,03:20:58
39.998295,116.331322,0,124,39747.1395717593,2008-10-26,03:20:59
39.998155,116.331319,0,124,39747.1395833333,2008-10-26,03:21:00
39.998012,116.331326,0,124,39747.1395949074,2008-10-26,03:21:01
39.997871,116.331341,0,123,39747.1396064815,2008-10-26,03:21:02
39.99773,116.331347,0,123,39747.1396180556,2008-10-26,03:21:03
39.997591,116.331352,0,123,39747.1396296296,2008-10-26,03:21:04
39.997442,116.331361,0,122,39747.1396412037,2008-10-26,03:21:05
39.997304,116.331365,0,123,39747.1396527778,2008-10-26,03:21:06
39.997161,116.331371,0,123,39747.1396643519,2008-10-26,03:21:07
39.997021,116.331382,0,124,39747.1396759259,2008-10-26,03:21:08
39.996877,116.331387,0,125,39747.1396875,2008-10-26,03:21:09
39.996739,116.331394,0,126,39747.1396990741,2008-10-26,03:21:10
39.996602,116.331402,0,127,39747.1397106481,2008-10-26,03:21:11
39.996457,116.331407,0,126,39747.1397222222,2008-10-26,03:21:12
39.996316,116.331403,0,127,39747.1397337963,2008-10-26,03:21:13
39.996178,116.331404,0,127,39747.1397453704,2008-10-26,03:21:14
39.996039,116.331407,0,128,39747.1397569444,2008-10-26,03:21:15
39.995901,116.331405,0,130,39747.1397685185,2008-10-26,03:21:16
39.995761,116.33141,0,130,39747.1397800926,2008-10-26,03:21:17
39.995625,116.331415,0,131,39747.1397916667,2008-10-26,03:21:18
39.995485,116.331423,0,131,39747.1398032407,2008-10-26,03:21:19
39.995343,116.331431,0,132,39747.1398148148,2008-10-26,03:21:20
39.995204,116.331436,0,132,39747.1398263889,2008-10-26,03:21:21
39.995067,116.331443,0,132,39747.139837963,2008-10-26,03:21:22
39.994935,116.33145,0,133,39747.139849537,2008-10-26,03:21:23
39.994798,116.331457,0,133,39747.1398611111,2008-10-26,03:21:24
39.994666,116.331472,0,132,39747.1398726852,2008-10-26,03:21:25
39.99453,116.331482,0,132,39747.1398842593,2008-10-26,03:21:26
39.994394,116.331485,0,132,39747.1398958333,2008-10-26,03:21:27
39.994259,116.331491,0,129,39747.1399074074,2008-10-26,03:21:28
39.994126,116.331494,0,129,39747.1399189815,2008-10-26,03:21:29
39.993996,116.331501,0,128,39747.1399305556,2008-10-26,03:21:30
39.993871,116.33151,0,127,39747.1399421296,2008-10-26,03:21:31
39.993751,116.33151,0,127,39747.1399537037,2008-10-26,03:21:32
39.993632,116.331512,0,127,39747.1399652778,2008-10-26,03:21:33
39.993512,116.331515,0,126,39747.1399768519,2008-10-26,03:21:34
39.993398,116.33152,0,125,39747.1399884259,2008-10-26,03:21:35
39.993283,116.331532,0,125,39747.14,2008-10-26,03:21:36
39.993177,116.331535,0,126,39747.1400115741,2008-10-26,03:21:37
39.993073,116.331535,0,127,39747.1400231481,2008-10-26,03:21:38
39.992973,116.33154,0,128,39747.1400347222,2008-10-26,03:21:39
39.99288,116.331542,0,129,39747.1400462963,2008-10-26,03:21:40
39.992703,116.331546,0,131,39747.1400694444,2008-10-26,03:21:42
39.99253,116.331554,0,131,39747.1400925926,2008-10-26,03:21:44
39.992373,116.331556,0,132,39747.1401157407,2008-10-26,03:21:46
39.99224,116.331548,0,132,39747.1401388889,2008-10-26,03:21:48
39.992113,116.331554,0,138,39747.140162037,2008-10-26,03:21:50
39.992006,116.33156,0,140,39747.1401851852,2008-10-26,03:21:52
39.991908,116.33157,0,138,39747.1402199074,2008-10-26,03:21:55
39.991846,116.331555,0,139,39747.1402777778,2008-10-26,03:22:00
39.991829,116.331518,0,143,39747.1403356481,2008-10-26,03:22:05
39.991831,116.331517,0,145,39747.1403935185,2008-10-26,03:22:10
39.99183,116.331516,0,146,39747.1404513889,2008-10-26,03:22:15
39.991825,116.331517,0,146,39747.1405092593,2008-10-26,03:22:20
39.991832,116.331514,0,146,39747.1405671296,2008-10-26,03:22:25
39.991837,116.331512,0,146,39747.140625,2008-10-26,03:22:30
39.991837,116.331512,0,146,39747.1406597222,2008-10-26,03:22:33
39.991832,116.331513,0,146,39747.1406828704,2008-10-26,03:22:35
39.991775,116.331505,0,145,39747.1407407407,2008-10-26,03:22:40
39.991682,116.331463,0,143,39747.140775463,2008-10-26,03:22:43
39.991566,116.331435,0,145,39747.1408101852,2008-10-26,03:22:46
39.991425,116.331425,0,150,39747.1408449074,2008-10-26,03:22:49
39.991236,116.331409,0,153,39747.1408680556,2008-10-26,03:22:51
39.991136,116.331393,0,155,39747.1408796296,2008-10-26,03:22:52
39.991019,116.331379,0,156,39747.1408912037,2008-10-26,03:22:53
39.990909,116.33137,0,157,39747.1409027778,2008-10-26,03:22:54
39.990793,116.331374,0,157,39747.1409143518,2008-10-26,03:22:55
39.990675,116.331374,0,158,39747.1409259259,2008-10-26,03:22:56
39.990551,116.331373,0,159,39747.1409375,2008-10-26,03:22:57
39.990414,116.331378,0,161,39747.1409490741,2008-10-26,03:22:58
39.990272,116.331369,0,162,39747.1409606481,2008-10-26,03:22:59
39.990113,116.331366,0,163,39747.1409722222,2008-10-26,03:23:00
39.989947,116.331356,0,163,39747.1409837963,2008-10-26,03:23:01
39.989781,116.331348,0,163,39747.1409953704,2008-10-26,03:23:02
39.989618,116.331354,0,160,39747.1410069444,2008-10-26,03:23:03
39.989435,116.331371,0,161,39747.1410185185,2008-10-26,03:23:04
39.98926,116.331382,0,160,39747.1410300926,2008-10-26,03:23:05
39.989088,116.331392,0,158,39747.1410416667,2008-10-26,03:23:06
39.988915,116.331405,0,157,39747.1410532407,2008-10-26,03:23:07
39.988745,116.331413,0,155,39747.1410648148,2008-10-26,03:23:08
39.988557,116.331432,0,157,39747.1410763889,2008-10-26,03:23:09
39.988369,116.331449,0,158,39747.141087963,2008-10-26,03:23:10
39.98819,116.331466,0,159,39747.141099537,2008-10-26,03:23:11
39.98801,116.331486,0,160,39747.1411111111,2008-10-26,03:23:12
39.987848,116.3315,0,159,39747.1411226852,2008-10-26,03:23:13
39.987693,116.331512,0,158,39747.1411342593,2008-10-26,03:23:14
39.987539,116.331519,0,157,39747.1411458333,2008-10-26,03:23:15
39.987393,116.331532,0,156,39747.1411574074,2008-10-26,03:23:16
39.987256,116.331537,0,155,39747.1411689815,2008-10-26,03:23:17
39.987121,116.33155,0,153,39747.1411805556,2008-10-26,03:23:18
39.986982,116.331561,0,152,39747.1411921296,2008-10-26,03:23:19
39.986814,116.331585,0,150,39747.1412037037,2008-10-26,03:23:20
39.986648,116.33161,0,149,39747.1412152778,2008-10-26,03:23:21
39.986475,116.331639,0,147,39747.1412268518,2008-10-26,03:23:22
39.986305,116.331667,0,146,39747.1412384259,2008-10-26,03:23:23
39.986147,116.331697,0,146,39747.14125,2008-10-26,03:23:24
39.985988,116.331722,0,146,39747.1412615741,2008-10-26,03:23:25
39.985822,116.331758,0,145,39747.1412731481,2008-10-26,03:23:26
39.985664,116.331786,0,145,39747.1412847222,2008-10-26,03:23:27
39.985503,116.33181,0,146,39747.1412962963,2008-10-26,03:23:28
39.985353,116.331831,0,147,39747.1413078704,2008-10-26,03:23:29
39.985209,116.331851,0,148,39747.1413194444,2008-10-26,03:23:30
39.98507,116.331876,0,148,39747.1413310185,2008-10-26,03:23:31
39.984931,116.331899,0,150,39747.1413425926,2008-10-26,03:23:32
39.984791,116.331922,0,151,39747.1413541667,2008-10-26,03:23:33
39.984654,116.331955,0,152,39747.1413657407,2008-10-26,03:23:34
39.984511,116.331986,0,154,39747.1413773148,2008-10-26,03:23:35
39.98436,116.332027,0,157,39747.1413888889,2008-10-26,03:23:36
39.984218,116.332055,0,159,39747.141400463,2008-10-26,03:23:37
39.984074,116.332087,0,160,39747.141412037,2008-10-26,03:23:38
39.983935,116.332116,0,160,39747.1414236111,2008-10-26,03:23:39
39.9838,116.332103,0,163,39747.1414351852,2008-10-26,03:23:40
39.983656,116.33212,0,163,39747.1414467593,2008-10-26,03:23:41
39.983508,116.33212,0,164,39747.1414583333,2008-10-26,03:23:42
39.983367,116.332119,0,165,39747.1414699074,2008-10-26,03:23:43
39.983224,116.332139,0,164,39747.1414814815,2008-10-26,03:23:44
39.983081,116.332148,0,164,39747.1414930556,2008-10-26,03:23:45
39.982938,116.332166,0,165,39747.1415046296,2008-10-26,03:23:46
39.982794,116.33219,0,165,39747.1415162037,2008-10-26,03:23:47
39.982653,116.332223,0,165,39747.1415277778,2008-10-26,03:23:48
39.982502,116.332264,0,164,39747.1415393518,2008-10-26,03:23:49
39.982351,116.332298,0,163,39747.1415509259,2008-10-26,03:23:50
39.982195,116.332331,0,163,39747.1415625,2008-10-26,03:23:51
39.982043,116.332363,0,163,39747.1415740741,2008-10-26,03:23:52
39.981889,116.332395,0,163,39747.1415856481,2008-10-26,03:23:53
39.981736,116.33243,0,163,39747.1415972222,2008-10-26,03:23:54
39.981575,116.332464,0,163,39747.1416087963,2008-10-26,03:23:55
39.981418,116.3325,0,163,39747.1416203704,2008-10-26,03:23:56
39.981264,116.332532,0,163,39747.1416319444,2008-10-26,03:23:57
39.981108,116.332564,0,163,39747.1416435185,2008-10-26,03:23:58
39.980952,116.332602,0,163,39747.1416550926,2008-10-26,03:23:59
39.980796,116.332633,0,163,39747.1416666667,2008-10-26,03:24:00
39.98064,116.332663,0,163,39747.1416782407,2008-10-26,03:24:01
39.980483,116.332692,0,163,39747.1416898148,2008-10-26,03:24:02
39.980329,116.332723,0,163,39747.1417013889,2008-10-26,03:24:03
39.980162,116.332758,0,163,39747.141712963,2008-10-26,03:24:04
39.97999,116.332796,0,162,39747.141724537,2008-10-26,03:24:05
39.979822,116.332828,0,161,39747.1417361111,2008-10-26,03:24:06
39.979654,116.33286,0,160,39747.1417476852,2008-10-26,03:24:07
39.979488,116.332887,0,159,39747.1417592593,2008-10-26,03:24:08
39.979322,116.332912,0,159,39747.1417708333,2008-10-26,03:24:09
39.979158,116.332937,0,158,39747.1417824074,2008-10-26,03:24:10
39.978996,116.33296,0,157,39747.1417939815,2008-10-26,03:24:11
39.978837,116.332984,0,157,39747.1418055556,2008-10-26,03:24:12
39.978666,116.333024,0,159,39747.1418171296,2008-10-26,03:24:13
39.978506,116.333054,0,159,39747.1418287037,2008-10-26,03:24:14
39.978345,116.333083,0,159,39747.1418402778,2008-10-26,03:24:15
39.978186,116.33311,0,159,39747.1418518518,2008-10-26,03:24:16
39.978036,116.333141,0,160,39747.1418634259,2008-10-26,03:24:17
39.977881,116.333164,0,160,39747.141875,2008-10-26,03:24:18
39.977726,116.333189,0,160,39747.1418865741,2008-10-26,03:24:19
39.977584,116.33322,0,160,39747.1418981481,2008-10-26,03:24:20
39.977434,116.333263,0,158,39747.1419097222,2008-10-26,03:24:21
39.977291,116.333301,0,158,39747.1419212963,2008-10-26,03:24:22
39.977161,116.333337,0,159,39747.1419328704,2008-10-26,03:24:23
39.97703,116.333371,0,158,39747.1419444444,2008-10-26,03:24:24
39.976895,116.333398,0,158,39747.1419560185,2008-10-26,03:24:25
39.976779,116.333421,0,159,39747.1419675926,2008-10-26,03:24:26
39.976669,116.333439,0,159,39747.1419791667,2008-10-26,03:24:27
39.976573,116.333449,0,159,39747.1419907407,2008-10-26,03:24:28
39.976397,116.333467,0,156,39747.1420138889,2008-10-26,03:24:30
39.976298,116.333483,0,157,39747.142025463,2008-10-26,03:24:31
39.976124,116.333517,0,158,39747.1420486111,2008-10-26,03:24:33
39.97596,116.333558,0,159,39747.1420717593,2008-10-26,03:24:35
39.975807,116.333601,0,158,39747.1420949074,2008-10-26,03:24:37
39.975657,116.333635,0,161,39747.1421180556,2008-10-26,03:24:39
39.975518,116.33366,0,163,39747.1421412037,2008-10-26,03:24:41
39.975402,116.333674,0,164,39747.1421643518,2008-10-26,03:24:43
39.975284,116.333696,0,167,39747.1421990741,2008-10-26,03:24:46
39.97519,116.333692,0,170,39747.1422337963,2008-10-26,03:24:49
39.975116,116.333665,0,176,39747.1422916667,2008-10-26,03:24:54
39.975116,116.333665,0,176,39747.1423263889,2008-10-26,03:24:57
39.97512,116.333662,0,182,39747.142349537,2008-10-26,03:24:59
39.975107,116.333653,0,185,39747.1424074074,2008-10-26,03:25:04
39.975082,116.333652,0,187,39747.1424652778,2008-10-26,03:25:09
39.975177,116.333629,0,188,39747.1425,2008-10-26,03:25:12
39.975231,116.333593,0,182,39747.1425578704,2008-10-26,03:25:17
39.975244,116.333623,0,165,39747.1426157407,2008-10-26,03:25:22
39.975237,116.333634,0,156,39747.1426736111,2008-10-26,03:25:27
39.975211,116.333623,0,146,39747.1427314815,2008-10-26,03:25:32
39.97516,116.333626,0,146,39747.1427893518,2008-10-26,03:25:37
39.975108,116.333655,0,138,39747.1428472222,2008-10-26,03:25:42
39.975087,116.33366,0,129,39747.1429050926,2008-10-26,03:25:47
39.975071,116.333644,0,128,39747.142962963,2008-10-26,03:25:52
39.975024,116.333666,0,123,39747.1430208333,2008-10-26,03:25:57
39.974997,116.333665,0,119,39747.1430787037,2008-10-26,03:26:02
39.974979,116.33367,0,121,39747.1431365741,2008-10-26,03:26:07
39.974954,116.333677,0,120,39747.1431944444,2008-10-26,03:26:12
39.974943,116.333685,0,121,39747.1432523148,2008-10-26,03:26:17
39.974901,116.333672,0,118,39747.1433101852,2008-10-26,03:26:22
39.974872,116.333679,0,115,39747.1433680556,2008-10-26,03:26:27
39.974852,116.333701,0,116,39747.1434259259,2008-10-26,03:26:32
39.974835,116.333701,0,116,39747.1434837963,2008-10-26,03:26:37
39.974834,116.333701,0,116,39747.1435416667,2008-10-26,03:26:42
39.97483,116.333703,0,116,39747.143599537,2008-10-26,03:26:47
39.974826,116.333704,0,116,39747.1436574074,2008-10-26,03:26:52
39.974827,116.333699,0,116,39747.1437152778,2008-10-26,03:26:57
39.974824,116.333706,0,115,39747.1437731481,2008-10-26,03:27:02
39.974824,116.333706,0,115,39747.1438078704,2008-10-26,03:27:05
39.974822,116.333708,0,115,39747.1438310185,2008-10-26,03:27:07
39.974811,116.333716,0,115,39747.1438888889,2008-10-26,03:27:12
39.974783,116.333757,0,115,39747.1439467593,2008-10-26,03:27:17
39.974788,116.33381,0,116,39747.1440046296,2008-10-26,03:27:22
39.974801,116.333832,0,116,39747.1440625,2008-10-26,03:27:27
39.974801,116.333832,0,116,39747.1440972222,2008-10-26,03:27:30
39.974809,116.333831,0,116,39747.1441203704,2008-10-26,03:27:32
39.974821,116.333828,0,116,39747.1441782407,2008-10-26,03:27:37
39.976599,116.387014,0,147,39747.1567824074,2008-10-26,03:45:46
39.976637,116.387006,0,115,39747.1567939815,2008-10-26,03:45:47
39.976668,116.386967,0,76,39747.1568287037,2008-10-26,03:45:50
39.9767,116.386938,0,103,39747.1568865741,2008-10-26,03:45:55
39.976783,116.386903,0,83,39747.1569097222,2008-10-26,03:45:57
39.976878,116.386941,0,85,39747.1569675926,2008-10-26,03:46:02
39.976932,116.386937,0,79,39747.157025463,2008-10-26,03:46:07
39.976948,116.387014,0,107,39747.1570833333,2008-10-26,03:46:12
39.976964,116.387052,0,114,39747.1571412037,2008-10-26,03:46:17
39.976912,116.386964,0,125,39747.1571990741,2008-10-26,03:46:22
39.976844,116.386935,0,152,39747.1572453704,2008-10-26,03:46:26
39.976771,116.386919,0,162,39747.1573032407,2008-10-26,03:46:31
39.976717,116.386895,0,167,39747.1573611111,2008-10-26,03:46:36
39.976667,116.386877,0,167,39747.1574189815,2008-10-26,03:46:41
39.976611,116.386879,0,162,39747.1574768518,2008-10-26,03:46:46
39.976532,116.386888,0,158,39747.1575347222,2008-10-26,03:46:51
39.976454,116.386902,0,159,39747.1575925926,2008-10-26,03:46:56
39.976408,116.386913,0,162,39747.157650463,2008-10-26,03:47:01
39.976339,116.386928,0,160,39747.1577083333,2008-10-26,03:47:06
39.976307,116.386923,0,169,39747.1577662037,2008-10-26,03:47:11
39.976222,116.386913,0,173,39747.1578240741,2008-10-26,03:47:16
39.976121,116.386916,0,179,39747.1578819444,2008-10-26,03:47:21
39.976031,116.386913,0,185,39747.1579398148,2008-10-26,03:47:26
39.97596,116.386904,0,191,39747.1579976852,2008-10-26,03:47:31
39.975911,116.386921,0,197,39747.1580555556,2008-10-26,03:47:36
39.97587,116.386917,0,203,39747.1581134259,2008-10-26,03:47:41
39.975825,116.386887,0,205,39747.1581712963,2008-10-26,03:47:46
39.975775,116.38685,0,209,39747.1582291667,2008-10-26,03:47:51
39.975748,116.386781,0,209,39747.158287037,2008-10-26,03:47:56
39.975741,116.386696,0,203,39747.1583449074,2008-10-26,03:48:01
39.975737,116.386629,0,199,39747.1584027778,2008-10-26,03:48:06
39.975747,116.386545,0,195,39747.1584606481,2008-10-26,03:48:11
39.975721,116.386474,0,195,39747.1585185185,2008-10-26,03:48:16
39.975681,116.386389,0,196,39747.1585763889,2008-10-26,03:48:21
39.97566,116.386297,0,199,39747.1586342593,2008-10-26,03:48:26
39.975629,116.386205,0,200,39747.1586921296,2008-10-26,03:48:31
39.975632,116.386131,0,194,39747.15875,2008-10-26,03:48:36
39.975633,116.386052,0,191,39747.1588078704,2008-10-26,03:48:41
39.975629,116.385962,0,184,39747.1588657407,2008-10-26,03:48:46
39.97563,116.385889,0,178,39747.1589236111,2008-10-26,03:48:51
39.975629,116.38582,0,171,39747.1589814815,2008-10-26,03:48:56
39.975629,116.385741,0,170,39747.1590393518,2008-10-26,03:49:01
39.975615,116.385674,0,172,39747.1590972222,2008-10-26,03:49:06
39.975599,116.38559,0,173,39747.1591550926,2008-10-26,03:49:11
39.975591,116.385495,0,172,39747.159212963,2008-10-26,03:49:16
39.97558,116.38541,0,173,39747.1592708333,2008-10-26,03:49:21
39.975587,116.385322,0,175,39747.1593287037,2008-10-26,03:49:26
39.975599,116.38522,0,174,39747.1593865741,2008-10-26,03:49:31
39.975615,116.385122,0,172,39747.1594444444,2008-10-26,03:49:36
39.975614,116.385028,0,171,39747.1595023148,2008-10-26,03:49:41
39.975615,116.384947,0,167,39747.1595601852,2008-10-26,03:49:46
39.975608,116.384848,0,162,39747.1596180556,2008-10-26,03:49:51
39.975608,116.384755,0,156,39747.1596759259,2008-10-26,03:49:56
39.975605,116.38467,0,155,39747.1597337963,2008-10-26,03:50:01
39.975587,116.384594,0,156,39747.1597916667,2008-10-26,03:50:06
39.975582,116.384533,0,159,39747.159849537,2008-10-26,03:50:11
39.97557,116.384478,0,169,39747.1599074074,2008-10-26,03:50:16
39.975551,116.384436,0,177,39747.1599652778,2008-10-26,03:50:21
39.975547,116.384376,0,182,39747.1600231482,2008-10-26,03:50:26
39.97554,116.38431,0,188,39747.1600810185,2008-10-26,03:50:31
39.975541,116.384258,0,192,39747.1601388889,2008-10-26,03:50:36
39.975572,116.38414,0,192,39747.1601967593,2008-10-26,03:50:41
39.975614,116.384019,0,184,39747.1602430556,2008-10-26,03:50:45
39.975631,116.383894,0,178,39747.1603009259,2008-10-26,03:50:50
39.975641,116.383801,0,172,39747.1603587963,2008-10-26,03:50:55
39.975629,116.383715,0,167,39747.1604166667,2008-10-26,03:51:00
39.975639,116.38362,0,164,39747.160474537,2008-10-26,03:51:05
39.975649,116.383571,0,164,39747.1605324074,2008-10-26,03:51:10
39.975649,116.383571,0,164,39747.1605671296,2008-10-26,03:51:13
39.975647,116.383576,0,165,39747.1605902778,2008-10-26,03:51:15
39.975693,116.383571,0,166,39747.1606481481,2008-10-26,03:51:20
39.975753,116.383543,0,166,39747.1607060185,2008-10-26,03:51:25
39.97583,116.38352,0,166,39747.1607638889,2008-10-26,03:51:30
39.975896,116.383513,0,166,39747.1608217593,2008-10-26,03:51:35
39.975966,116.3835,0,165,39747.1608796296,2008-10-26,03:51:40
39.976039,116.383486,0,164,39747.1609375,2008-10-26,03:51:45
39.976101,116.3835,0,167,39747.1609953704,2008-10-26,03:51:50
39.976157,116.383498,0,166,39747.1610532407,2008-10-26,03:51:55
39.97621,116.38353,0,173,39747.1611111111,2008-10-26,03:52:00
39.97626,116.383541,0,185,39747.1611689815,2008-10-26,03:52:05
39.976325,116.383535,0,186,39747.1612268519,2008-10-26,03:52:10
39.976348,116.383602,0,191,39747.1612847222,2008-10-26,03:52:15
39.976403,116.38366,0,190,39747.1613425926,2008-10-26,03:52:20
39.976496,116.383683,0,178,39747.161400463,2008-10-26,03:52:25
39.976554,116.383704,0,181,39747.1614583333,2008-10-26,03:52:30
39.976595,116.38375,0,188,39747.1615162037,2008-10-26,03:52:35
39.976666,116.383693,0,191,39747.1615740741,2008-10-26,03:52:40
39.976739,116.383655,0,190,39747.1616319444,2008-10-26,03:52:45
39.976818,116.383628,0,186,39747.1616898148,2008-10-26,03:52:50
39.976887,116.383607,0,188,39747.1617476852,2008-10-26,03:52:55
39.976953,116.38364,0,184,39747.1618055556,2008-10-26,03:53:00
39.977026,116.383654,0,179,39747.1618634259,2008-10-26,03:53:05
39.977083,116.383665,0,178,39747.1619212963,2008-10-26,03:53:10
39.977135,116.383644,0,179,39747.1619791667,2008-10-26,03:53:15
39.977206,116.383596,0,186,39747.162037037,2008-10-26,03:53:20
39.977262,116.383583,0,184,39747.1620949074,2008-10-26,03:53:25
39.97732,116.383569,0,182,39747.1621527778,2008-10-26,03:53:30
39.977378,116.383593,0,183,39747.1622106481,2008-10-26,03:53:35
39.977433,116.383595,0,180,39747.1622685185,2008-10-26,03:53:40
39.977478,116.383585,0,181,39747.1623263889,2008-10-26,03:53:45
39.97752,116.383577,0,184,39747.1623842593,2008-10-26,03:53:50
39.977569,116.383586,0,185,39747.1624421296,2008-10-26,03:53:55
39.977605,116.383614,0,187,39747.1625,2008-10-26,03:54:00
39.977629,116.38366,0,195,39747.1625578704,2008-10-26,03:54:05
39.977641,116.383718,0,200,39747.1626157407,2008-10-26,03:54:10
39.977643,116.383771,0,201,39747.1626736111,2008-10-26,03:54:15
39.977652,116.383825,0,195,39747.1627314815,2008-10-26,03:54:20
39.977665,116.383945,0,186,39747.1627893519,2008-10-26,03:54:25
39.977647,116.38399,0,182,39747.1628472222,2008-10-26,03:54:30
39.977642,116.384031,0,181,39747.1629050926,2008-10-26,03:54:35
39.977642,116.384052,0,176,39747.162962963,2008-10-26,03:54:40
39.977648,116.384068,0,179,39747.1630208333,2008-10-26,03:54:45
39.977643,116.384057,0,181,39747.1630787037,2008-10-26,03:54:50
39.977643,116.384044,0,182,39747.1631365741,2008-10-26,03:54:55
39.977644,116.384036,0,182,39747.1631944444,2008-10-26,03:55:00
39.977644,116.384031,0,182,39747.1632523148,2008-10-26,03:55:05
39.977644,116.384031,0,182,39747.163287037,2008-10-26,03:55:08
39.977644,116.384033,0,182,39747.1633101852,2008-10-26,03:55:10
39.977644,116.384046,0,182,39747.1633680556,2008-10-26,03:55:15
39.977631,116.384116,0,183,39747.1634259259,2008-10-26,03:55:20
39.977631,116.384125,0,183,39747.1634837963,2008-10-26,03:55:25
39.977631,116.384125,0,183,39747.1635185185,2008-10-26,03:55:28
39.977634,116.384133,0,183,39747.1635416667,2008-10-26,03:55:30
39.97764,116.384143,0,183,39747.163599537,2008-10-26,03:55:35
39.977641,116.384152,0,184,39747.1636574074,2008-10-26,03:55:40
39.97765,116.38417,0,184,39747.1637152778,2008-10-26,03:55:45
39.977656,116.384182,0,184,39747.1637731481,2008-10-26,03:55:50
39.977665,116.384187,0,184,39747.1638310185,2008-10-26,03:55:55
39.977672,116.384187,0,185,39747.1638888889,2008-10-26,03:56:00
39.977672,116.384187,0,185,39747.1639236111,2008-10-26,03:56:03
39.977676,116.384193,0,185,39747.1639467593,2008-10-26,03:56:05
39.977676,116.384204,0,185,39747.1640046296,2008-10-26,03:56:10
39.977673,116.384213,0,185,39747.1640625,2008-10-26,03:56:15
39.97767,116.384217,0,185,39747.1641203704,2008-10-26,03:56:20
39.977669,116.384209,0,185,39747.1641782407,2008-10-26,03:56:25
39.977669,116.384209,0,185,39747.164212963,2008-10-26,03:56:28
39.97767,116.384203,0,185,39747.1642361111,2008-10-26,03:56:30
39.97767,116.384194,0,185,39747.1642939815,2008-10-26,03:56:35
39.97767,116.384194,0,185,39747.1643287037,2008-10-26,03:56:38
39.977669,116.384187,0,186,39747.1643518518,2008-10-26,03:56:40
39.977672,116.384174,0,187,39747.1644097222,2008-10-26,03:56:45
39.977676,116.384165,0,188,39747.1644675926,2008-10-26,03:56:50
39.977678,116.384166,0,189,39747.164525463,2008-10-26,03:56:55
39.977678,116.384164,0,190,39747.1645833333,2008-10-26,03:57:00
39.977678,116.384164,0,190,39747.1646412037,2008-10-26,03:57:05
39.977678,116.384163,0,190,39747.1646990741,2008-10-26,03:57:10
39.977678,116.384163,0,190,39747.1647569444,2008-10-26,03:57:15
39.977678,116.384163,0,190,39747.1648148148,2008-10-26,03:57:20
39.977678,116.384162,0,190,39747.1648726852,2008-10-26,03:57:25
39.977678,116.384163,0,189,39747.1649305556,2008-10-26,03:57:30
39.977678,116.384162,0,189,39747.1649884259,2008-10-26,03:57:35
39.977679,116.384162,0,189,39747.1650462963,2008-10-26,03:57:40
39.97768,116.38416,0,189,39747.1651041667,2008-10-26,03:57:45
39.977681,116.38416,0,188,39747.165162037,2008-10-26,03:57:50
39.977684,116.38416,0,188,39747.1652199074,2008-10-26,03:57:55
39.977684,116.384162,0,188,39747.1652777778,2008-10-26,03:58:00
39.977684,116.384162,0,188,39747.1653356481,2008-10-26,03:58:05
39.977684,116.384162,0,188,39747.1653935185,2008-10-26,03:58:10
39.977684,116.384161,0,188,39747.1654513889,2008-10-26,03:58:15
39.977684,116.384161,0,188,39747.1655092593,2008-10-26,03:58:20
39.977684,116.384161,0,188,39747.1655671296,2008-10-26,03:58:25
39.977683,116.384163,0,188,39747.165625,2008-10-26,03:58:30
39.977684,116.384163,0,188,39747.1656828704,2008-10-26,03:58:35
39.977684,116.384164,0,188,39747.1657407407,2008-10-26,03:58:40
39.977684,116.384164,0,187,39747.1657986111,2008-10-26,03:58:45
39.977684,116.384163,0,187,39747.1658564815,2008-10-26,03:58:50
39.977683,116.384163,0,187,39747.1659143518,2008-10-26,03:58:55
39.977683,116.384164,0,187,39747.1659722222,2008-10-26,03:59:00
39.977683,116.384164,0,187,39747.1660300926,2008-10-26,03:59:05
39.977682,116.384164,0,187,39747.166087963,2008-10-26,03:59:10
39.977682,116.384164,0,187,39747.1661458333,2008-10-26,03:59:15
39.977682,116.384164,0,187,39747.1662037037,2008-10-26,03:59:20
39.977681,116.384163,0,187,39747.1662615741,2008-10-26,03:59:25
39.977681,116.384162,0,187,39747.1663194444,2008-10-26,03:59:30
39.97768,116.384162,0,187,39747.1663773148,2008-10-26,03:59:35
39.977679,116.384162,0,187,39747.1664351852,2008-10-26,03:59:40
39.977678,116.384162,0,187,39747.1664930556,2008-10-26,03:59:45
39.977678,116.384162,0,187,39747.1665509259,2008-10-26,03:59:50
39.977678,116.384162,0,186,39747.1666087963,2008-10-26,03:59:55
39.977678,116.384161,0,186,39747.1666666667,2008-10-26,04:00:00
39.977678,116.384161,0,186,39747.166724537,2008-10-26,04:00:05
39.977677,116.384161,0,186,39747.1667824074,2008-10-26,04:00:10
39.977677,116.384161,0,186,39747.1668402778,2008-10-26,04:00:15
39.977677,116.384161,0,186,39747.1668981481,2008-10-26,04:00:20
39.977676,116.384161,0,185,39747.1669560185,2008-10-26,04:00:25
39.977676,116.38416,0,185,39747.1670138889,2008-10-26,04:00:30
39.977675,116.38416,0,185,39747.1670717593,2008-10-26,04:00:35
39.977674,116.38416,0,185,39747.1671296296,2008-10-26,04:00:40
39.977673,116.38416,0,185,39747.1671875,2008-10-26,04:00:45
39.977673,116.384161,0,185,39747.1672453704,2008-10-26,04:00:50
39.977673,116.384161,0,185,39747.1673032407,2008-10-26,04:00:55
39.977673,116.384162,0,185,39747.1673611111,2008-10-26,04:01:00
39.977673,116.384162,0,185,39747.1674189815,2008-10-26,04:01:05
39.977673,116.384162,0,185,39747.1674768519,2008-10-26,04:01:10
39.977672,116.384162,0,185,39747.1675347222,2008-10-26,04:01:15
39.977671,116.384162,0,185,39747.1675925926,2008-10-26,04:01:20
39.97767,116.384162,0,185,39747.167650463,2008-10-26,04:01:25
39.977668,116.384162,0,185,39747.1677083333,2008-10-26,04:01:30
39.977668,116.384162,0,185,39747.1677662037,2008-10-26,04:01:35
39.977667,116.384162,0,185,39747.1678240741,2008-10-26,04:01:40
39.977667,116.384162,0,185,39747.1678819444,2008-10-26,04:01:45
39.977667,116.384162,0,185,39747.1679398148,2008-10-26,04:01:50
39.977667,116.384162,0,185,39747.1679976852,2008-10-26,04:01:55
39.977667,116.384162,0,185,39747.1680555556,2008-10-26,04:02:00
39.977667,116.384161,0,185,39747.1681134259,2008-10-26,04:02:05
39.977666,116.384161,0,185,39747.1681712963,2008-10-26,04:02:10
39.977666,116.38416,0,185,39747.1682291667,2008-10-26,04:02:15
39.977665,116.38416,0,185,39747.168287037,2008-10-26,04:02:20
39.977664,116.38416,0,185,39747.1683449074,2008-10-26,04:02:25
39.977663,116.384159,0,186,39747.1684027778,2008-10-26,04:02:30
39.977663,116.384159,0,185,39747.1684606481,2008-10-26,04:02:35
39.977662,116.384159,0,185,39747.1685185185,2008-10-26,04:02:40
39.977662,116.384159,0,185,39747.1685763889,2008-10-26,04:02:45
39.977662,116.384158,0,185,39747.1686342593,2008-10-26,04:02:50
39.977661,116.384158,0,185,39747.1686921296,2008-10-26,04:02:55
39.97766,116.384157,0,185,39747.16875,2008-10-26,04:03:00
39.97766,116.384157,0,185,39747.1688078704,2008-10-26,04:03:05
39.977659,116.384157,0,185,39747.1688657407,2008-10-26,04:03:10
39.977659,116.384158,0,185,39747.1689236111,2008-10-26,04:03:15
39.977658,116.384158,0,185,39747.1689814815,2008-10-26,04:03:20
39.977658,116.384158,0,185,39747.1690393519,2008-10-26,04:03:25
39.977658,116.384158,0,185,39747.1690972222,2008-10-26,04:03:30
39.977657,116.384158,0,185,39747.1691550926,2008-10-26,04:03:35
39.977657,116.384158,0,185,39747.169212963,2008-10-26,04:03:40
39.977656,116.384157,0,185,39747.1692708333,2008-10-26,04:03:45
39.977656,116.384157,0,185,39747.1693287037,2008-10-26,04:03:50
39.977655,116.384157,0,185,39747.1693865741,2008-10-26,04:03:55
39.977654,116.384157,0,185,39747.1694444444,2008-10-26,04:04:00
39.977653,116.384156,0,185,39747.1695023148,2008-10-26,04:04:05
39.977653,116.384157,0,185,39747.1695601852,2008-10-26,04:04:10
39.977653,116.384156,0,185,39747.1696180556,2008-10-26,04:04:15
39.977652,116.384154,0,185,39747.1696759259,2008-10-26,04:04:20
39.977652,116.384152,0,185,39747.1697337963,2008-10-26,04:04:25
39.977652,116.384151,0,184,39747.1697916667,2008-10-26,04:04:30
39.977653,116.38415,0,184,39747.169849537,2008-10-26,04:04:35
39.977653,116.384151,0,183,39747.1699074074,2008-10-26,04:04:40
39.977652,116.384151,0,183,39747.1699652778,2008-10-26,04:04:45
39.977652,116.384151,0,183,39747.1700231481,2008-10-26,04:04:50
39.977652,116.38415,0,183,39747.1700810185,2008-10-26,04:04:55
39.977652,116.38415,0,183,39747.1701388889,2008-10-26,04:05:00
39.977652,116.38415,0,183,39747.1701967593,2008-10-26,04:05:05
39.977652,116.38415,0,183,39747.1702546296,2008-10-26,04:05:10
39.977652,116.38415,0,182,39747.1703125,2008-10-26,04:05:15
39.977653,116.38415,0,182,39747.1703703704,2008-10-26,04:05:20
39.977653,116.384151,0,182,39747.1704282407,2008-10-26,04:05:25
39.977653,116.38415,0,182,39747.1704861111,2008-10-26,04:05:30
39.977654,116.38415,0,182,39747.1705439815,2008-10-26,04:05:35
39.977654,116.384149,0,182,39747.1706018519,2008-10-26,04:05:40
39.977654,116.384148,0,182,39747.1706597222,2008-10-26,04:05:45
39.977653,116.384147,0,182,39747.1707175926,2008-10-26,04:05:50
39.977653,116.384146,0,182,39747.170775463,2008-10-26,04:05:55
39.977653,116.384146,0,181,39747.1708333333,2008-10-26,04:06:00
39.977653,116.384146,0,181,39747.1708912037,2008-10-26,04:06:05
39.977652,116.384147,0,181,39747.1709490741,2008-10-26,04:06:10
39.977651,116.384146,0,180,39747.1710069444,2008-10-26,04:06:15
39.97765,116.384145,0,180,39747.1710648148,2008-10-26,04:06:20
39.977649,116.384144,0,180,39747.1711226852,2008-10-26,04:06:25
39.977649,116.384143,0,180,39747.1711805556,2008-10-26,04:06:30
39.977649,116.384143,0,180,39747.1712384259,2008-10-26,04:06:35
39.977649,116.384142,0,179,39747.1712962963,2008-10-26,04:06:40
39.977649,116.384141,0,179,39747.1713541667,2008-10-26,04:06:45
39.977649,116.384141,0,179,39747.171412037,2008-10-26,04:06:50
39.977649,116.384141,0,179,39747.1714699074,2008-10-26,04:06:55
39.977649,116.384142,0,179,39747.1715277778,2008-10-26,04:07:00
39.977649,116.384142,0,179,39747.1715856481,2008-10-26,04:07:05
39.977648,116.384142,0,179,39747.1716435185,2008-10-26,04:07:10
39.977647,116.384142,0,179,39747.1717013889,2008-10-26,04:07:15
39.977647,116.384142,0,179,39747.1717592593,2008-10-26,04:07:20
39.977647,116.384143,0,179,39747.1718171296,2008-10-26,04:07:25
39.977647,116.384144,0,179,39747.171875,2008-10-26,04:07:30
39.977647,116.384144,0,179,39747.1719328704,2008-10-26,04:07:35
39.977646,116.384144,0,179,39747.1719907407,2008-10-26,04:07:40
39.977646,116.384144,0,179,39747.1720486111,2008-10-26,04:07:45
39.977645,116.384143,0,179,39747.1721064815,2008-10-26,04:07:50
39.977645,116.384143,0,178,39747.1721643518,2008-10-26,04:07:55
39.977644,116.384144,0,178,39747.1722222222,2008-10-26,04:08:00
39.977644,116.384144,0,178,39747.1722800926,2008-10-26,04:08:05
39.977644,116.384144,0,178,39747.172337963,2008-10-26,04:08:10
39.977644,116.384144,0,178,39747.1723958333,2008-10-26,04:08:15
39.977644,116.384144,0,178,39747.1724537037,2008-10-26,04:08:20
39.977644,116.384143,0,178,39747.1725115741,2008-10-26,04:08:25
39.977644,116.384142,0,178,39747.1725694444,2008-10-26,04:08:30
39.977643,116.384142,0,178,39747.1726273148,2008-10-26,04:08:35
39.977643,116.384141,0,178,39747.1726851852,2008-10-26,04:08:40
39.977642,116.38414,0,179,39747.1727430556,2008-10-26,04:08:45
39.977642,116.38414,0,179,39747.1728009259,2008-10-26,04:08:50
39.977642,116.384139,0,179,39747.1728587963,2008-10-26,04:08:55
39.977642,116.384139,0,179,39747.1729166667,2008-10-26,04:09:00
39.977642,116.384138,0,179,39747.172974537,2008-10-26,04:09:05
39.977642,116.384138,0,179,39747.1730324074,2008-10-26,04:09:10
39.977642,116.384137,0,179,39747.1730902778,2008-10-26,04:09:15
39.977642,116.384137,0,180,39747.1731481481,2008-10-26,04:09:20
39.977642,116.384136,0,180,39747.1732060185,2008-10-26,04:09:25
39.977641,116.384134,0,180,39747.1732638889,2008-10-26,04:09:30
39.977641,116.384132,0,180,39747.1733217593,2008-10-26,04:09:35
39.97764,116.384131,0,181,39747.1733796296,2008-10-26,04:09:40
39.97764,116.38413,0,181,39747.1734375,2008-10-26,04:09:45
39.977641,116.38413,0,181,39747.1734953704,2008-10-26,04:09:50
39.977641,116.384129,0,181,39747.1735532407,2008-10-26,04:09:55
39.977641,116.384129,0,181,39747.1736111111,2008-10-26,04:10:00
39.977641,116.384129,0,181,39747.1736689815,2008-10-26,04:10:05
39.977641,116.384128,0,181,39747.1737268518,2008-10-26,04:10:10
39.977641,116.384128,0,181,39747.1737847222,2008-10-26,04:10:15
39.977641,116.384127,0,181,39747.1738425926,2008-10-26,04:10:20
39.977641,116.384127,0,181,39747.173900463,2008-10-26,04:10:25
39.977641,116.384126,0,180,39747.1739583333,2008-10-26,04:10:30
39.977642,116.384126,0,180,39747.1740162037,2008-10-26,04:10:35
39.977642,116.384126,0,180,39747.1740740741,2008-10-26,04:10:40
39.977643,116.384126,0,180,39747.1741319444,2008-10-26,04:10:45
39.977643,116.384126,0,180,39747.1741898148,2008-10-26,04:10:50
39.977643,116.384126,0,179,39747.1742476852,2008-10-26,04:10:55
39.977643,116.384126,0,179,39747.1743055556,2008-10-26,04:11:00
39.977643,116.384126,0,179,39747.1743634259,2008-10-26,04:11:05
39.977642,116.384125,0,179,39747.1744212963,2008-10-26,04:11:10
39.977642,116.384125,0,179,39747.1744791667,2008-10-26,04:11:15
39.977642,116.384124,0,179,39747.174537037,2008-10-26,04:11:20
39.977642,116.384123,0,178,39747.1745949074,2008-10-26,04:11:25
39.977642,116.384122,0,178,39747.1746527778,2008-10-26,04:11:30
39.977642,116.384121,0,178,39747.1747106481,2008-10-26,04:11:35
39.977642,116.384121,0,178,39747.1747685185,2008-10-26,04:11:40
39.977642,116.38412,0,178,39747.1748263889,2008-10-26,04:11:45
39.977642,116.38412,0,178,39747.1748842593,2008-10-26,04:11:50
39.977642,116.384119,0,178,39747.1749421296,2008-10-26,04:11:55
39.977642,116.384118,0,178,39747.175,2008-10-26,04:12:00
39.977642,116.384118,0,178,39747.1750578704,2008-10-26,04:12:05
39.977643,116.384118,0,177,39747.1751157407,2008-10-26,04:12:10
39.977643,116.384119,0,177,39747.1751736111,2008-10-26,04:12:15
39.977644,116.384119,0,177,39747.1752314815,2008-10-26,04:12:20
39.977644,116.38412,0,177,39747.1752893519,2008-10-26,04:12:25
39.977781,116.384413,0,252,39747.1930555556,2008-10-26,04:38:00
39.977787,116.384429,0,261,39747.1931134259,2008-10-26,04:38:05
39.977788,116.384429,0,266,39747.1931712963,2008-10-26,04:38:10
39.977788,116.384429,0,266,39747.1932060185,2008-10-26,04:38:13
39.977785,116.384423,0,272,39747.1932291667,2008-10-26,04:38:15
39.977776,116.384394,0,276,39747.193287037,2008-10-26,04:38:20
39.977768,116.384371,0,279,39747.1933449074,2008-10-26,04:38:25
39.977758,116.384369,0,284,39747.1934027778,2008-10-26,04:38:30
39.977758,116.384369,0,284,39747.1934375,2008-10-26,04:38:33
39.977752,116.384362,0,288,39747.1934606481,2008-10-26,04:38:35
39.977746,116.384348,0,293,39747.1935185185,2008-10-26,04:38:40
39.977736,116.384328,0,298,39747.1935763889,2008-10-26,04:38:45
39.977736,116.384328,0,298,39747.1936111111,2008-10-26,04:38:48
39.977732,116.384329,0,300,39747.1936342593,2008-10-26,04:38:50
39.977733,116.384341,0,303,39747.1936921296,2008-10-26,04:38:55
39.97773,116.384338,0,308,39747.19375,2008-10-26,04:39:00
39.977728,116.384332,0,313,39747.1938078704,2008-10-26,04:39:05
39.977724,116.384324,0,317,39747.1938657407,2008-10-26,04:39:10
39.977724,116.384324,0,317,39747.193900463,2008-10-26,04:39:13
39.977721,116.384316,0,321,39747.1939236111,2008-10-26,04:39:15
39.977715,116.384307,0,323,39747.1939814815,2008-10-26,04:39:20
39.977707,116.384297,0,325,39747.1940393519,2008-10-26,04:39:25
39.977707,116.384297,0,325,39747.1940740741,2008-10-26,04:39:28
39.977701,116.384294,0,327,39747.1940972222,2008-10-26,04:39:30
39.977692,116.384291,0,329,39747.1941550926,2008-10-26,04:39:35
39.977682,116.384262,0,322,39747.194212963,2008-10-26,04:39:40
39.977673,116.384221,0,314,39747.1942708333,2008-10-26,04:39:45
39.977672,116.384191,0,301,39747.1943287037,2008-10-26,04:39:50
39.977669,116.384206,0,294,39747.1943865741,2008-10-26,04:39:55
39.977665,116.38422,0,291,39747.1944444444,2008-10-26,04:40:00
39.977665,116.38422,0,291,39747.1944791667,2008-10-26,04:40:03
39.97766,116.384212,0,289,39747.1945023148,2008-10-26,04:40:05
39.977656,116.384203,0,286,39747.1945601852,2008-10-26,04:40:10
39.977652,116.384192,0,283,39747.1946180556,2008-10-26,04:40:15
39.977647,116.384181,0,280,39747.1946759259,2008-10-26,04:40:20
39.977644,116.384168,0,275,39747.1947337963,2008-10-26,04:40:25
39.977639,116.384157,0,271,39747.1947916667,2008-10-26,04:40:30
39.977636,116.384143,0,266,39747.194849537,2008-10-26,04:40:35
39.977631,116.384129,0,260,39747.1949074074,2008-10-26,04:40:40
39.977627,116.384119,0,256,39747.1949652778,2008-10-26,04:40:45
39.977627,116.384119,0,256,39747.195,2008-10-26,04:40:48
39.977626,116.384121,0,249,39747.1950231481,2008-10-26,04:40:50
39.977633,116.384152,0,234,39747.1950810185,2008-10-26,04:40:55
39.977648,116.38418,0,223,39747.1951388889,2008-10-26,04:41:00
39.977648,116.38418,0,223,39747.1951736111,2008-10-26,04:41:03
39.977651,116.384187,0,218,39747.1951967593,2008-10-26,04:41:05
39.977659,116.384196,0,212,39747.1952546296,2008-10-26,04:41:10
39.977661,116.384201,0,208,39747.1953125,2008-10-26,04:41:15
39.977661,116.384203,0,203,39747.1953703704,2008-10-26,04:41:20
39.977661,116.384203,0,203,39747.1954050926,2008-10-26,04:41:23
39.977661,116.384205,0,199,39747.1954282407,2008-10-26,04:41:25
39.977659,116.38422,0,197,39747.1954861111,2008-10-26,04:41:30
39.97767,116.384271,0,203,39747.1955439815,2008-10-26,04:41:35
39.977684,116.384313,0,208,39747.1956018518,2008-10-26,04:41:40
39.977698,116.384356,0,213,39747.1956597222,2008-10-26,04:41:45
39.97771,116.384373,0,211,39747.1957175926,2008-10-26,04:41:50
39.977726,116.384379,0,207,39747.195775463,2008-10-26,04:41:55
39.977732,116.384391,0,207,39747.1958333333,2008-10-26,04:42:00
39.977741,116.38443,0,210,39747.1958912037,2008-10-26,04:42:05
39.977752,116.384497,0,214,39747.1959490741,2008-10-26,04:42:10
39.977764,116.384542,0,214,39747.1960069444,2008-10-26,04:42:15
39.977774,116.384552,0,208,39747.1960648148,2008-10-26,04:42:20
39.977779,116.384563,0,207,39747.1961226852,2008-10-26,04:42:25
39.977779,116.384563,0,207,39747.1961574074,2008-10-26,04:42:28
39.977781,116.384566,0,207,39747.1961805556,2008-10-26,04:42:30
39.977775,116.384547,0,207,39747.1962384259,2008-10-26,04:42:35
39.977769,116.384502,0,217,39747.1962962963,2008-10-26,04:42:40
39.977766,116.384488,0,217,39747.1963541667,2008-10-26,04:42:45
39.977754,116.384442,0,220,39747.196412037,2008-10-26,04:42:50
39.977746,116.384392,0,222,39747.1964699074,2008-10-26,04:42:55
39.977738,116.384339,0,222,39747.1965277778,2008-10-26,04:43:00
39.977733,116.384311,0,221,39747.1965856481,2008-10-26,04:43:05
39.97772,116.384274,0,221,39747.1966435185,2008-10-26,04:43:10
39.977699,116.384276,0,220,39747.1967013889,2008-10-26,04:43:15
39.977686,116.384265,0,218,39747.1967592593,2008-10-26,04:43:20
39.97768,116.384262,0,215,39747.1968171296,2008-10-26,04:43:25
39.977683,116.384266,0,211,39747.196875,2008-10-26,04:43:30
39.977683,116.384266,0,211,39747.1969097222,2008-10-26,04:43:33
39.977681,116.384261,0,211,39747.1969328704,2008-10-26,04:43:35
39.977687,116.384278,0,210,39747.1969907407,2008-10-26,04:43:40
39.97772,116.384367,0,208,39747.1970486111,2008-10-26,04:43:45
39.977729,116.384413,0,202,39747.1971064815,2008-10-26,04:43:50
39.977729,116.384433,0,198,39747.1971643518,2008-10-26,04:43:55
39.977729,116.384439,0,197,39747.1972222222,2008-10-26,04:44:00
39.977729,116.384439,0,197,39747.1972569444,2008-10-26,04:44:03
39.977727,116.384439,0,196,39747.1972800926,2008-10-26,04:44:05
39.977723,116.38443,0,195,39747.197337963,2008-10-26,04:44:10
39.977716,116.384392,0,192,39747.1973958333,2008-10-26,04:44:15
39.977701,116.384335,0,190,39747.1974537037,2008-10-26,04:44:20
39.977687,116.384302,0,187,39747.1975115741,2008-10-26,04:44:25
39.977687,116.384302,0,187,39747.1975462963,2008-10-26,04:44:28
39.977681,116.384308,0,182,39747.1975694444,2008-10-26,04:44:30
39.977677,116.384276,0,171,39747.1976273148,2008-10-26,04:44:35
39.977671,116.384257,0,157,39747.1976851852,2008-10-26,04:44:40
39.977667,116.384284,0,161,39747.1977430556,2008-10-26,04:44:45
39.977663,116.384285,0,160,39747.1978009259,2008-10-26,04:44:50
39.977661,116.384288,0,160,39747.1978587963,2008-10-26,04:44:55
39.977661,116.384293,0,160,39747.1979166667,2008-10-26,04:45:00
39.977663,116.384298,0,160,39747.197974537,2008-10-26,04:45:05
39.977664,116.384299,0,159,39747.1980324074,2008-10-26,04:45:10
39.977664,116.3843,0,157,39747.1980902778,2008-10-26,04:45:15
39.977661,116.384303,0,156,39747.1981481481,2008-10-26,04:45:20
39.977659,116.384306,0,155,39747.1982060185,2008-10-26,04:45:25
39.977658,116.384306,0,155,39747.1982638889,2008-10-26,04:45:30
39.977658,116.384306,0,154,39747.1983217593,2008-10-26,04:45:35
39.977658,116.384307,0,154,39747.1983796296,2008-10-26,04:45:40
39.977658,116.384307,0,154,39747.1984375,2008-10-26,04:45:45
39.977659,116.384307,0,154,39747.1984953704,2008-10-26,04:45:50
39.977659,116.384307,0,154,39747.1985532407,2008-10-26,04:45:55
39.97766,116.384307,0,154,39747.1986111111,2008-10-26,04:46:00
39.977661,116.384307,0,154,39747.1986689815,2008-10-26,04:46:05
39.977661,116.384306,0,154,39747.1987268519,2008-10-26,04:46:10
39.977661,116.384306,0,154,39747.1987847222,2008-10-26,04:46:15
39.977661,116.384305,0,154,39747.1988425926,2008-10-26,04:46:20
39.977661,116.384304,0,154,39747.198900463,2008-10-26,04:46:25
39.977661,116.384305,0,154,39747.1989583333,2008-10-26,04:46:30
39.977662,116.384304,0,154,39747.1990162037,2008-10-26,04:46:35
39.977662,116.384304,0,154,39747.1990740741,2008-10-26,04:46:40
39.977662,116.384304,0,154,39747.1991319444,2008-10-26,04:46:45
39.977662,116.384304,0,153,39747.1991898148,2008-10-26,04:46:50
39.977662,116.384303,0,153,39747.1992476852,2008-10-26,04:46:55
39.977661,116.384303,0,153,39747.1993055556,2008-10-26,04:47:00
39.977661,116.384303,0,153,39747.1993634259,2008-10-26,04:47:05
39.977661,116.384302,0,153,39747.1994212963,2008-10-26,04:47:10
39.977661,116.384302,0,153,39747.1994791667,2008-10-26,04:47:15
39.977661,116.384301,0,153,39747.199537037,2008-10-26,04:47:20
39.977662,116.384301,0,153,39747.1995949074,2008-10-26,04:47:25
39.977662,116.3843,0,152,39747.1996527778,2008-10-26,04:47:30
39.977662,116.3843,0,152,39747.1997106481,2008-10-26,04:47:35
39.977665,116.384297,0,152,39747.1997685185,2008-10-26,04:47:40
39.977667,116.384296,0,151,39747.1998263889,2008-10-26,04:47:45
39.977668,116.384296,0,151,39747.1998842593,2008-10-26,04:47:50
39.977668,116.384295,0,151,39747.1999421296,2008-10-26,04:47:55
39.97767,116.384295,0,151,39747.2,2008-10-26,04:48:00
39.977671,116.384296,0,151,39747.2000578704,2008-10-26,04:48:05
39.977671,116.384295,0,150,39747.2001157407,2008-10-26,04:48:10
39.977669,116.384293,0,150,39747.2001736111,2008-10-26,04:48:15
39.977668,116.384294,0,150,39747.2002314815,2008-10-26,04:48:20
39.977667,116.384294,0,150,39747.2002893519,2008-10-26,04:48:25
39.977667,116.384294,0,150,39747.2003472222,2008-10-26,04:48:30
39.977667,116.384294,0,150,39747.2004050926,2008-10-26,04:48:35
39.977666,116.384294,0,151,39747.200462963,2008-10-26,04:48:40
39.977665,116.384295,0,151,39747.2005208333,2008-10-26,04:48:45
39.977665,116.384295,0,151,39747.2005787037,2008-10-26,04:48:50
39.977664,116.384294,0,151,39747.2006365741,2008-10-26,04:48:55
39.977664,116.384293,0,151,39747.2006944444,2008-10-26,04:49:00
39.977664,116.384293,0,151,39747.2007523148,2008-10-26,04:49:05
39.977664,116.384292,0,151,39747.2008101852,2008-10-26,04:49:10
39.977665,116.384292,0,151,39747.2008680556,2008-10-26,04:49:15
39.977665,116.384291,0,151,39747.2009259259,2008-10-26,04:49:20
39.977665,116.38429,0,151,39747.2009837963,2008-10-26,04:49:25
39.977665,116.38429,0,150,39747.2010416667,2008-10-26,04:49:30
39.977665,116.384289,0,150,39747.201099537,2008-10-26,04:49:35
39.977666,116.384289,0,150,39747.2011574074,2008-10-26,04:49:40
39.977666,116.384288,0,150,39747.2012152778,2008-10-26,04:49:45
39.977666,116.384287,0,150,39747.2012731481,2008-10-26,04:49:50
39.977666,116.384287,0,150,39747.2013310185,2008-10-26,04:49:55
39.977666,116.384286,0,150,39747.2013888889,2008-10-26,04:50:00
39.977666,116.384284,0,149,39747.2014467593,2008-10-26,04:50:05
39.977666,116.384283,0,149,39747.2015046296,2008-10-26,04:50:10
39.977666,116.384282,0,149,39747.2015625,2008-10-26,04:50:15
39.977666,116.384282,0,150,39747.2016203704,2008-10-26,04:50:20
39.977666,116.384281,0,150,39747.2016782407,2008-10-26,04:50:25
39.977666,116.384281,0,150,39747.2017361111,2008-10-26,04:50:30
39.977665,116.384281,0,150,39747.2017939815,2008-10-26,04:50:35
39.977665,116.384281,0,150,39747.2018518519,2008-10-26,04:50:40
39.977665,116.38428,0,150,39747.2019097222,2008-10-26,04:50:45
39.977664,116.38428,0,150,39747.2019675926,2008-10-26,04:50:50
39.977664,116.384279,0,151,39747.202025463,2008-10-26,04:50:55
39.977662,116.384282,0,151,39747.2020833333,2008-10-26,04:51:00
39.977661,116.384281,0,151,39747.2021412037,2008-10-26,04:51:05
39.977658,116.384282,0,152,39747.2021990741,2008-10-26,04:51:10
39.977657,116.384287,0,153,39747.2022569444,2008-10-26,04:51:15
39.977658,116.384291,0,154,39747.2023148148,2008-10-26,04:51:20
39.977658,116.384295,0,156,39747.2023726852,2008-10-26,04:51:25
39.977658,116.384297,0,157,39747.2024305556,2008-10-26,04:51:30
39.977659,116.384299,0,159,39747.2024884259,2008-10-26,04:51:35
39.97766,116.384297,0,162,39747.2025462963,2008-10-26,04:51:40
39.977662,116.384294,0,164,39747.2026041667,2008-10-26,04:51:45
39.977665,116.38429,0,166,39747.202662037,2008-10-26,04:51:50
39.977669,116.384284,0,169,39747.2027199074,2008-10-26,04:51:55
39.977669,116.384284,0,169,39747.2027546296,2008-10-26,04:51:58
39.977673,116.384276,0,171,39747.2027777778,2008-10-26,04:52:00
39.977675,116.384263,0,174,39747.2028356481,2008-10-26,04:52:05
39.977679,116.384248,0,176,39747.2028935185,2008-10-26,04:52:10
39.977683,116.384196,0,179,39747.2029513889,2008-10-26,04:52:15
39.977687,116.384165,0,182,39747.2030092593,2008-10-26,04:52:20
39.977683,116.384157,0,186,39747.2030671296,2008-10-26,04:52:25
39.977678,116.384156,0,190,39747.203125,2008-10-26,04:52:30
39.977671,116.384156,0,196,39747.2031828704,2008-10-26,04:52:35
39.97767,116.384157,0,202,39747.2032407407,2008-10-26,04:52:40
39.977671,116.384158,0,208,39747.2032986111,2008-10-26,04:52:45
39.977671,116.384158,0,212,39747.2033564815,2008-10-26,04:52:50
39.97767,116.384157,0,216,39747.2034143518,2008-10-26,04:52:55
39.977667,116.384156,0,220,39747.2034722222,2008-10-26,04:53:00
39.977664,116.384154,0,224,39747.2035300926,2008-10-26,04:53:05
39.977661,116.384152,0,228,39747.203587963,2008-10-26,04:53:10
39.977659,116.38415,0,231,39747.2036458333,2008-10-26,04:53:15
39.977655,116.384152,0,235,39747.2037037037,2008-10-26,04:53:20
39.977653,116.384151,0,239,39747.2037615741,2008-10-26,04:53:25
39.977652,116.38415,0,241,39747.2038194444,2008-10-26,04:53:30
39.97765,116.384146,0,243,39747.2038773148,2008-10-26,04:53:35
39.977648,116.38414,0,244,39747.2039351852,2008-10-26,04:53:40
39.977648,116.38414,0,244,39747.2039699074,2008-10-26,04:53:43
39.977645,116.384132,0,245,39747.2039930556,2008-10-26,04:53:45
39.977644,116.384121,0,245,39747.2040509259,2008-10-26,04:53:50
39.977644,116.384109,0,243,39747.2041087963,2008-10-26,04:53:55
39.977645,116.384098,0,240,39747.2041666667,2008-10-26,04:54:00
39.977642,116.384087,0,236,39747.204224537,2008-10-26,04:54:05
39.977637,116.384076,0,232,39747.2042824074,2008-10-26,04:54:10
39.97763,116.384067,0,228,39747.2043402778,2008-10-26,04:54:15
39.977622,116.384061,0,224,39747.2043981481,2008-10-26,04:54:20
39.977614,116.384056,0,220,39747.2044560185,2008-10-26,04:54:25
39.977606,116.384052,0,216,39747.2045138889,2008-10-26,04:54:30
39.977601,116.384046,0,211,39747.2045717593,2008-10-26,04:54:35
39.977601,116.384046,0,211,39747.2046064815,2008-10-26,04:54:38
39.9776,116.38404,0,206,39747.2046296296,2008-10-26,04:54:40
39.977601,116.384031,0,202,39747.2046875,2008-10-26,04:54:45
39.977605,116.384017,0,196,39747.2047453704,2008-10-26,04:54:50
39.97761,116.384003,0,191,39747.2048032407,2008-10-26,04:54:55
39.97761,116.383992,0,186,39747.2048611111,2008-10-26,04:55:00
39.977607,116.383988,0,180,39747.2049189815,2008-10-26,04:55:05
39.977606,116.383985,0,175,39747.2049768518,2008-10-26,04:55:10
39.977606,116.38398,0,170,39747.2050347222,2008-10-26,04:55:15
39.977604,116.383975,0,165,39747.2050925926,2008-10-26,04:55:20
39.977602,116.383973,0,160,39747.205150463,2008-10-26,04:55:25
39.977598,116.383975,0,155,39747.2052083333,2008-10-26,04:55:30
39.977595,116.383979,0,151,39747.2052662037,2008-10-26,04:55:35
39.977595,116.383979,0,151,39747.2053009259,2008-10-26,04:55:38
39.977593,116.383987,0,146,39747.2053240741,2008-10-26,04:55:40
39.977595,116.383996,0,142,39747.2053819444,2008-10-26,04:55:45
39.9776,116.384003,0,138,39747.2054398148,2008-10-26,04:55:50
39.9776,116.384003,0,138,39747.205474537,2008-10-26,04:55:53
39.977605,116.384011,0,133,39747.2054976852,2008-10-26,04:55:55
39.977607,116.38402,0,128,39747.2055555556,2008-10-26,04:56:00
39.977606,116.384031,0,123,39747.2056134259,2008-10-26,04:56:05
39.977606,116.384042,0,119,39747.2056712963,2008-10-26,04:56:10
39.977607,116.384054,0,113,39747.2057291667,2008-10-26,04:56:15
39.977611,116.384065,0,107,39747.205787037,2008-10-26,04:56:20
39.977617,116.384074,0,102,39747.2058449074,2008-10-26,04:56:25
39.977618,116.384081,0,98,39747.2059027778,2008-10-26,04:56:30
39.977616,116.384088,0,95,39747.2059606481,2008-10-26,04:56:35
39.977613,116.384091,0,93,39747.2060185185,2008-10-26,04:56:40
39.977613,116.384093,0,92,39747.2060763889,2008-10-26,04:56:45
39.977613,116.384092,0,92,39747.2061342593,2008-10-26,04:56:50
39.977613,116.384093,0,92,39747.2061921296,2008-10-26,04:56:55
39.977613,116.384093,0,92,39747.20625,2008-10-26,04:57:00
39.977613,116.384093,0,92,39747.2063078704,2008-10-26,04:57:05
39.977613,116.384093,0,93,39747.2063657407,2008-10-26,04:57:10
39.977614,116.384093,0,93,39747.2064236111,2008-10-26,04:57:15
39.977614,116.384093,0,93,39747.2064814815,2008-10-26,04:57:20
39.977615,116.384093,0,93,39747.2065393519,2008-10-26,04:57:25
39.977615,116.384093,0,93,39747.2065972222,2008-10-26,04:57:30
39.977615,116.384093,0,94,39747.2066550926,2008-10-26,04:57:35
39.977615,116.384093,0,94,39747.206712963,2008-10-26,04:57:40
39.977616,116.384093,0,94,39747.2067708333,2008-10-26,04:57:45
39.977616,116.384092,0,94,39747.2068287037,2008-10-26,04:57:50
39.977617,116.384092,0,94,39747.2068865741,2008-10-26,04:57:55
39.977617,116.384093,0,94,39747.2069444444,2008-10-26,04:58:00
39.977617,116.384093,0,95,39747.2070023148,2008-10-26,04:58:05
39.977617,116.384094,0,95,39747.2070601852,2008-10-26,04:58:10
39.977617,116.384095,0,95,39747.2071180556,2008-10-26,04:58:15
39.977617,116.384095,0,95,39747.2071759259,2008-10-26,04:58:20
39.977618,116.384096,0,96,39747.2072337963,2008-10-26,04:58:25
39.977618,116.384097,0,96,39747.2072916667,2008-10-26,04:58:30
39.977619,116.384097,0,96,39747.207349537,2008-10-26,04:58:35
39.977619,116.384097,0,96,39747.2074074074,2008-10-26,04:58:40
39.97762,116.384097,0,96,39747.2074652778,2008-10-26,04:58:45
39.977621,116.384098,0,96,39747.2075231481,2008-10-26,04:58:50
39.977621,116.384098,0,96,39747.2075810185,2008-10-26,04:58:55
39.977621,116.384098,0,96,39747.2076388889,2008-10-26,04:59:00
39.977622,116.384099,0,96,39747.2076967593,2008-10-26,04:59:05
39.977622,116.384099,0,97,39747.2077546296,2008-10-26,04:59:10
39.977621,116.384099,0,97,39747.2078125,2008-10-26,04:59:15
39.977621,116.3841,0,97,39747.2078703704,2008-10-26,04:59:20
39.977621,116.384101,0,98,39747.2079282407,2008-10-26,04:59:25
39.977621,116.384101,0,98,39747.2079861111,2008-10-26,04:59:30
39.977622,116.384101,0,98,39747.2080439815,2008-10-26,04:59:35
39.977622,116.384101,0,98,39747.2081018519,2008-10-26,04:59:40
39.977622,116.384101,0,98,39747.2081597222,2008-10-26,04:59:45
39.977622,116.384101,0,98,39747.2082175926,2008-10-26,04:59:50
39.977623,116.384101,0,98,39747.208275463,2008-10-26,04:59:55
39.977623,116.384101,0,98,39747.2083333333,2008-10-26,05:00:00
39.977623,116.384101,0,98,39747.2083912037,2008-10-26,05:00:05
39.977624,116.384102,0,98,39747.2084490741,2008-10-26,05:00:10
39.977624,116.384103,0,98,39747.2085069444,2008-10-26,05:00:15
39.977624,116.384103,0,98,39747.2085648148,2008-10-26,05:00:20
39.977624,116.384104,0,98,39747.2086226852,2008-10-26,05:00:25
39.977624,116.384104,0,98,39747.2086805556,2008-10-26,05:00:30
39.977624,116.384105,0,98,39747.2087384259,2008-10-26,05:00:35
39.977624,116.384106,0,98,39747.2087962963,2008-10-26,05:00:40
39.977625,116.384107,0,98,39747.2088541667,2008-10-26,05:00:45
39.977625,116.384108,0,97,39747.208912037,2008-10-26,05:00:50
39.977625,116.384108,0,97,39747.2089699074,2008-10-26,05:00:55
39.977625,116.384109,0,97,39747.2090277778,2008-10-26,05:01:00
39.977626,116.384109,0,97,39747.2090856481,2008-10-26,05:01:05
39.977626,116.38411,0,97,39747.2091435185,2008-10-26,05:01:10
39.977627,116.384111,0,96,39747.2092013889,2008-10-26,05:01:15
39.977627,116.384111,0,96,39747.2092592593,2008-10-26,05:01:20
39.977628,116.384112,0,96,39747.2093171296,2008-10-26,05:01:25
39.977628,116.384113,0,96,39747.209375,2008-10-26,05:01:30
39.977628,116.384113,0,96,39747.2094328704,2008-10-26,05:01:35
39.977628,116.384114,0,96,39747.2094907407,2008-10-26,05:01:40
39.977628,116.384115,0,96,39747.2095486111,2008-10-26,05:01:45
39.977628,116.384116,0,96,39747.2096064815,2008-10-26,05:01:50
39.977628,116.384117,0,96,39747.2096643519,2008-10-26,05:01:55
39.977627,116.384117,0,96,39747.2097222222,2008-10-26,05:02:00
39.977627,116.384118,0,96,39747.2097800926,2008-10-26,05:02:05
39.977627,116.384118,0,96,39747.209837963,2008-10-26,05:02:10
39.977627,116.384118,0,96,39747.2098958333,2008-10-26,05:02:15
39.977627,116.384118,0,96,39747.2099537037,2008-10-26,05:02:20
39.977649,116.383805,0,184,39747.2695023148,2008-10-26,06:28:05
39.977677,116.383745,0,183,39747.2695601852,2008-10-26,06:28:10
39.977758,116.383673,0,177,39747.2696180556,2008-10-26,06:28:15
39.977756,116.38366,0,177,39747.2696759259,2008-10-26,06:28:20
39.977772,116.38364,0,174,39747.2697337963,2008-10-26,06:28:25
39.977775,116.383653,0,175,39747.2697916667,2008-10-26,06:28:30
39.977762,116.383661,0,177,39747.269849537,2008-10-26,06:28:35
39.977778,116.383671,0,179,39747.2699074074,2008-10-26,06:28:40
39.977778,116.38367,0,178,39747.2699652778,2008-10-26,06:28:45
39.977779,116.383676,0,178,39747.2700231481,2008-10-26,06:28:50
39.977779,116.383683,0,178,39747.2700810185,2008-10-26,06:28:55
39.977779,116.383683,0,178,39747.2701157407,2008-10-26,06:28:58
39.977776,116.383678,0,178,39747.2701388889,2008-10-26,06:29:00
39.977733,116.383604,0,177,39747.2701967593,2008-10-26,06:29:05
39.977698,116.383555,0,175,39747.2702546296,2008-10-26,06:29:10
39.977647,116.383524,0,170,39747.2703125,2008-10-26,06:29:15
39.977645,116.383512,0,170,39747.2703703704,2008-10-26,06:29:20
39.977635,116.3835,0,169,39747.2704282407,2008-10-26,06:29:25
39.977599,116.383487,0,168,39747.2704861111,2008-10-26,06:29:30
39.97758,116.383473,0,169,39747.2705439815,2008-10-26,06:29:35
39.977493,116.383447,0,162,39747.2706018519,2008-10-26,06:29:40
39.977401,116.383428,0,160,39747.2706481481,2008-10-26,06:29:44
39.977241,116.383381,0,179,39747.2706597222,2008-10-26,06:29:45
39.977123,116.383393,0,182,39747.2706828704,2008-10-26,06:29:47
39.977037,116.383393,0,168,39747.2707175926,2008-10-26,06:29:50
39.977015,116.383413,0,165,39747.270775463,2008-10-26,06:29:55
39.976992,116.383416,0,161,39747.2708333333,2008-10-26,06:30:00
39.97696,116.383425,0,161,39747.2708912037,2008-10-26,06:30:05
39.976944,116.383418,0,160,39747.2709490741,2008-10-26,06:30:10
39.976878,116.383428,0,161,39747.2710069444,2008-10-26,06:30:15
39.976878,116.383428,0,161,39747.2710416667,2008-10-26,06:30:18
39.976876,116.38343,0,160,39747.2710648148,2008-10-26,06:30:20
39.976779,116.383423,0,160,39747.2711226852,2008-10-26,06:30:25
39.976682,116.383428,0,160,39747.2711805556,2008-10-26,06:30:30
39.97661,116.383436,0,163,39747.2712384259,2008-10-26,06:30:35
39.976561,116.383418,0,168,39747.2712962963,2008-10-26,06:30:40
39.97649,116.383374,0,170,39747.2713541667,2008-10-26,06:30:45
39.976442,116.383342,0,174,39747.271412037,2008-10-26,06:30:50
39.976408,116.383326,0,178,39747.2714699074,2008-10-26,06:30:55
39.976386,116.383349,0,178,39747.2715277778,2008-10-26,06:31:00
39.976361,116.383382,0,174,39747.2715856481,2008-10-26,06:31:05
39.976369,116.383464,0,162,39747.2716435185,2008-10-26,06:31:10
39.976352,116.383504,0,153,39747.2717013889,2008-10-26,06:31:15
39.976289,116.383527,0,146,39747.2717592593,2008-10-26,06:31:20
39.976268,116.383541,0,138,39747.2718171296,2008-10-26,06:31:25
39.976266,116.383544,0,138,39747.271875,2008-10-26,06:31:30
39.976266,116.383544,0,138,39747.2719097222,2008-10-26,06:31:33
39.976263,116.383551,0,138,39747.2719328704,2008-10-26,06:31:35
39.976167,116.383538,0,137,39747.2719560185,2008-10-26,06:31:37
39.975894,116.38352,0,165,39747.2719791667,2008-10-26,06:31:39
39.975787,116.383549,0,166,39747.2720138889,2008-10-26,06:31:42
39.975749,116.383547,0,154,39747.2720717593,2008-10-26,06:31:47
39.975722,116.383593,0,150,39747.2721296296,2008-10-26,06:31:52
39.975719,116.383659,0,147,39747.2721875,2008-10-26,06:31:57
39.975719,116.38373,0,146,39747.2722453704,2008-10-26,06:32:02
39.975702,116.383769,0,146,39747.2723032407,2008-10-26,06:32:07
39.975711,116.383819,0,142,39747.2723611111,2008-10-26,06:32:12
39.975711,116.383876,0,140,39747.2724189815,2008-10-26,06:32:17
39.975716,116.383945,0,136,39747.2724768519,2008-10-26,06:32:22
39.975721,116.384003,0,133,39747.2725347222,2008-10-26,06:32:27
39.975725,116.384066,0,131,39747.2725925926,2008-10-26,06:32:32
39.975745,116.384136,0,124,39747.272650463,2008-10-26,06:32:37
39.975737,116.38419,0,124,39747.2727083333,2008-10-26,06:32:42
39.975729,116.384236,0,122,39747.2727662037,2008-10-26,06:32:47
39.975725,116.384261,0,125,39747.2728240741,2008-10-26,06:32:52
39.975736,116.384293,0,116,39747.2728819444,2008-10-26,06:32:57
39.975752,116.384322,0,110,39747.2729398148,2008-10-26,06:33:02
39.975736,116.384378,0,111,39747.2729976852,2008-10-26,06:33:07
39.975717,116.384468,0,110,39747.2730555556,2008-10-26,06:33:12
39.975714,116.384548,0,111,39747.2731134259,2008-10-26,06:33:17
39.975708,116.38462,0,108,39747.2731712963,2008-10-26,06:33:22
39.975713,116.384702,0,103,39747.2732291667,2008-10-26,06:33:27
39.975715,116.384788,0,100,39747.273287037,2008-10-26,06:33:32
39.975716,116.384869,0,102,39747.2733449074,2008-10-26,06:33:37
39.975724,116.384939,0,99,39747.2734027778,2008-10-26,06:33:42
39.975726,116.385026,0,96,39747.2734606481,2008-10-26,06:33:47
39.975722,116.385079,0,95,39747.2735185185,2008-10-26,06:33:52
39.975714,116.385135,0,96,39747.2735763889,2008-10-26,06:33:57
39.975715,116.385199,0,98,39747.2736342593,2008-10-26,06:34:02
39.975711,116.385244,0,99,39747.2736921296,2008-10-26,06:34:07
39.97572,116.385309,0,100,39747.27375,2008-10-26,06:34:12
39.975728,116.385358,0,101,39747.2738078704,2008-10-26,06:34:17
39.975721,116.38542,0,102,39747.2738657407,2008-10-26,06:34:22
39.975702,116.385481,0,108,39747.2739236111,2008-10-26,06:34:27
39.97569,116.385523,0,118,39747.2739814815,2008-10-26,06:34:32
39.975687,116.385562,0,120,39747.2740393518,2008-10-26,06:34:37
39.975675,116.385592,0,121,39747.2740972222,2008-10-26,06:34:42
39.975675,116.385593,0,123,39747.2741550926,2008-10-26,06:34:47
39.975674,116.385594,0,124,39747.274212963,2008-10-26,06:34:52
39.975674,116.385594,0,124,39747.2742476852,2008-10-26,06:34:55
39.975673,116.385595,0,124,39747.2742708333,2008-10-26,06:34:57
39.975646,116.385634,0,125,39747.2743287037,2008-10-26,06:35:02
39.975675,116.385669,0,124,39747.2743865741,2008-10-26,06:35:07
39.97566,116.38572,0,125,39747.2744444444,2008-10-26,06:35:12
39.975663,116.385787,0,122,39747.2745023148,2008-10-26,06:35:17
39.975652,116.385854,0,122,39747.2745601852,2008-10-26,06:35:22
39.975652,116.385857,0,122,39747.2746180556,2008-10-26,06:35:27
39.975652,116.385855,0,122,39747.2746759259,2008-10-26,06:35:32
39.975652,116.385855,0,122,39747.2747106481,2008-10-26,06:35:35
39.975653,116.385854,0,122,39747.2747337963,2008-10-26,06:35:37
39.975647,116.385839,0,120,39747.2747916667,2008-10-26,06:35:42
39.975634,116.385786,0,118,39747.274849537,2008-10-26,06:35:47
39.975632,116.385741,0,118,39747.2749074074,2008-10-26,06:35:52
39.975628,116.385697,0,117,39747.2749652778,2008-10-26,06:35:57
39.975617,116.385677,0,115,39747.2750231481,2008-10-26,06:36:02
39.975618,116.385677,0,115,39747.2750810185,2008-10-26,06:36:07
39.975617,116.385679,0,115,39747.2751388889,2008-10-26,06:36:12
39.975617,116.385679,0,115,39747.2751967593,2008-10-26,06:36:17
39.975617,116.385679,0,115,39747.2752546296,2008-10-26,06:36:22
39.975617,116.38568,0,115,39747.2753125,2008-10-26,06:36:27
39.97562,116.385679,0,116,39747.2753703704,2008-10-26,06:36:32
39.975615,116.385675,0,115,39747.2754282407,2008-10-26,06:36:37
39.975614,116.385676,0,115,39747.2754861111,2008-10-26,06:36:42
39.975613,116.385679,0,115,39747.2755439815,2008-10-26,06:36:47
39.975613,116.385682,0,116,39747.2756018518,2008-10-26,06:36:52
39.975613,116.385678,0,115,39747.2756597222,2008-10-26,06:36:57
39.975613,116.385678,0,115,39747.2756944444,2008-10-26,06:37:00
39.975613,116.385678,0,115,39747.2757175926,2008-10-26,06:37:02
39.975615,116.385654,0,117,39747.275775463,2008-10-26,06:37:07
39.975616,116.38565,0,117,39747.2758333333,2008-10-26,06:37:12
39.975617,116.385651,0,117,39747.2758912037,2008-10-26,06:37:17
39.975617,116.385651,0,117,39747.2759259259,2008-10-26,06:37:20
39.975617,116.385644,0,117,39747.2759490741,2008-10-26,06:37:22
39.975618,116.385633,0,116,39747.2760069444,2008-10-26,06:37:27
39.975618,116.385631,0,116,39747.2760648148,2008-10-26,06:37:32
39.975624,116.385635,0,116,39747.2761226852,2008-10-26,06:37:37
39.975624,116.385635,0,116,39747.2761805556,2008-10-26,06:37:42
39.975624,116.385635,0,116,39747.2762384259,2008-10-26,06:37:47
39.975625,116.385635,0,116,39747.2762962963,2008-10-26,06:37:52
39.975625,116.385635,0,116,39747.2763541667,2008-10-26,06:37:57
39.975625,116.385634,0,116,39747.276412037,2008-10-26,06:38:02
39.975625,116.385634,0,116,39747.2764699074,2008-10-26,06:38:07
39.975625,116.385634,0,116,39747.2765277778,2008-10-26,06:38:12
39.975625,116.385633,0,116,39747.2765856481,2008-10-26,06:38:17
39.975625,116.385633,0,116,39747.2766435185,2008-10-26,06:38:22
39.975625,116.385634,0,116,39747.2767013889,2008-10-26,06:38:27
39.975626,116.385633,0,116,39747.2767592593,2008-10-26,06:38:32
39.975626,116.385633,0,116,39747.2768171296,2008-10-26,06:38:37
39.975626,116.385633,0,116,39747.276875,2008-10-26,06:38:42
39.975626,116.385633,0,116,39747.2769328704,2008-10-26,06:38:47
39.975626,116.385633,0,116,39747.2769907407,2008-10-26,06:38:52
39.975626,116.385632,0,116,39747.2770486111,2008-10-26,06:38:57
39.975626,116.385633,0,116,39747.2771064815,2008-10-26,06:39:02
39.975626,116.385631,0,116,39747.2771643519,2008-10-26,06:39:07
39.975627,116.385631,0,116,39747.2772222222,2008-10-26,06:39:12
39.975626,116.385631,0,116,39747.2772800926,2008-10-26,06:39:17
39.975627,116.385631,0,116,39747.277337963,2008-10-26,06:39:22
39.975627,116.385631,0,116,39747.2773958333,2008-10-26,06:39:27
39.975627,116.385631,0,116,39747.2774537037,2008-10-26,06:39:32
39.975628,116.385631,0,116,39747.2775115741,2008-10-26,06:39:37
39.975628,116.385631,0,116,39747.2775694444,2008-10-26,06:39:42
39.975629,116.38563,0,115,39747.2776273148,2008-10-26,06:39:47
39.975629,116.38563,0,115,39747.2776851852,2008-10-26,06:39:52
39.975629,116.38563,0,115,39747.2777430556,2008-10-26,06:39:57
39.975629,116.38563,0,115,39747.2778009259,2008-10-26,06:40:02
39.975629,116.38563,0,115,39747.2778587963,2008-10-26,06:40:07
39.97563,116.38563,0,115,39747.2779166667,2008-10-26,06:40:12
39.975631,116.385629,0,115,39747.277974537,2008-10-26,06:40:17
39.975637,116.385631,0,115,39747.2780324074,2008-10-26,06:40:22
39.975644,116.385635,0,116,39747.2780902778,2008-10-26,06:40:27
39.975644,116.385635,0,116,39747.278125,2008-10-26,06:40:30
39.975649,116.385642,0,116,39747.2781481481,2008-10-26,06:40:32
39.975651,116.385651,0,116,39747.2782060185,2008-10-26,06:40:37
39.97565,116.385653,0,117,39747.2782638889,2008-10-26,06:40:42
39.97565,116.385655,0,117,39747.2783217593,2008-10-26,06:40:47
39.975649,116.385658,0,118,39747.2783796296,2008-10-26,06:40:52
39.97565,116.385654,0,118,39747.2784375,2008-10-26,06:40:57
39.975649,116.385654,0,118,39747.2784953704,2008-10-26,06:41:02
39.975648,116.385654,0,118,39747.2785532407,2008-10-26,06:41:07
39.975648,116.385654,0,118,39747.2786111111,2008-10-26,06:41:12
39.975648,116.385654,0,118,39747.2786689815,2008-10-26,06:41:17
39.975648,116.385655,0,119,39747.2787268519,2008-10-26,06:41:22
39.975649,116.385654,0,119,39747.2787847222,2008-10-26,06:41:27
39.975648,116.385654,0,119,39747.2788425926,2008-10-26,06:41:32
39.975647,116.385654,0,119,39747.278900463,2008-10-26,06:41:37
39.975647,116.385654,0,119,39747.2789583333,2008-10-26,06:41:42
39.975647,116.385654,0,119,39747.2790162037,2008-10-26,06:41:47
39.975646,116.385654,0,119,39747.2790740741,2008-10-26,06:41:52
39.975647,116.385653,0,119,39747.2791319444,2008-10-26,06:41:57
39.975647,116.385653,0,119,39747.2791898148,2008-10-26,06:42:02
39.975647,116.385653,0,119,39747.2792476852,2008-10-26,06:42:07
39.975647,116.385653,0,119,39747.2793055556,2008-10-26,06:42:12
39.975647,116.385653,0,119,39747.2793634259,2008-10-26,06:42:17
39.975646,116.385653,0,119,39747.2794212963,2008-10-26,06:42:22
39.975645,116.385652,0,120,39747.2794791667,2008-10-26,06:42:27
39.975645,116.385652,0,120,39747.279537037,2008-10-26,06:42:32
39.975645,116.385653,0,120,39747.2795949074,2008-10-26,06:42:37
39.975645,116.385653,0,120,39747.2796527778,2008-10-26,06:42:42
39.975645,116.385653,0,120,39747.2797106481,2008-10-26,06:42:47
39.975645,116.385653,0,120,39747.2797685185,2008-10-26,06:42:52
39.975645,116.385652,0,119,39747.2798263889,2008-10-26,06:42:57
39.975645,116.385652,0,119,39747.2798842593,2008-10-26,06:43:02
39.975646,116.385651,0,119,39747.2799421296,2008-10-26,06:43:07
39.975646,116.385651,0,119,39747.28,2008-10-26,06:43:12
39.975647,116.385651,0,119,39747.2800578704,2008-10-26,06:43:17
39.975646,116.38565,0,119,39747.2801157407,2008-10-26,06:43:22
39.975647,116.38565,0,119,39747.2801736111,2008-10-26,06:43:27
39.975648,116.38565,0,119,39747.2802314815,2008-10-26,06:43:32
39.975647,116.385649,0,119,39747.2802893519,2008-10-26,06:43:37
39.975646,116.385648,0,119,39747.2803472222,2008-10-26,06:43:42
39.975646,116.385648,0,119,39747.2804050926,2008-10-26,06:43:47
39.975645,116.385648,0,119,39747.280462963,2008-10-26,06:43:52
39.975645,116.385648,0,119,39747.2805208333,2008-10-26,06:43:57
39.975645,116.385647,0,119,39747.2805787037,2008-10-26,06:44:02
39.975645,116.385647,0,119,39747.2806365741,2008-10-26,06:44:07
39.975645,116.385647,0,119,39747.2806944444,2008-10-26,06:44:12
39.975647,116.385648,0,119,39747.2807523148,2008-10-26,06:44:17
39.975648,116.385648,0,119,39747.2808101852,2008-10-26,06:44:22
39.975649,116.385648,0,119,39747.2808680556,2008-10-26,06:44:27
39.975649,116.385648,0,119,39747.2809259259,2008-10-26,06:44:32
39.975649,116.385648,0,119,39747.2809837963,2008-10-26,06:44:37
39.975649,116.385649,0,120,39747.2810416667,2008-10-26,06:44:42
39.975649,116.385649,0,120,39747.281099537,2008-10-26,06:44:47
39.97565,116.385649,0,120,39747.2811574074,2008-10-26,06:44:52
39.97565,116.385649,0,120,39747.2812152778,2008-10-26,06:44:57
39.97565,116.385649,0,120,39747.2812731481,2008-10-26,06:45:02
39.97565,116.385649,0,120,39747.2813310185,2008-10-26,06:45:07
39.97565,116.385649,0,120,39747.2813888889,2008-10-26,06:45:12
39.97565,116.38565,0,120,39747.2814467593,2008-10-26,06:45:17
39.97565,116.38565,0,120,39747.2815046296,2008-10-26,06:45:22
39.97565,116.38565,0,120,39747.2815625,2008-10-26,06:45:27
39.97565,116.38565,0,120,39747.2816203704,2008-10-26,06:45:32
39.97565,116.38565,0,120,39747.2816782407,2008-10-26,06:45:37
39.97565,116.38565,0,120,39747.2817361111,2008-10-26,06:45:42
39.97565,116.38565,0,120,39747.2817939815,2008-10-26,06:45:47
39.975649,116.38565,0,120,39747.2818518518,2008-10-26,06:45:52
39.975649,116.38565,0,120,39747.2819097222,2008-10-26,06:45:57
39.975649,116.385649,0,120,39747.2819675926,2008-10-26,06:46:02
39.975649,116.385649,0,121,39747.282025463,2008-10-26,06:46:07
39.975649,116.385649,0,121,39747.2820833333,2008-10-26,06:46:12
39.975649,116.385649,0,121,39747.2821412037,2008-10-26,06:46:17
39.975649,116.385649,0,121,39747.2821990741,2008-10-26,06:46:22
39.97565,116.385649,0,121,39747.2822569444,2008-10-26,06:46:27
39.97565,116.385649,0,121,39747.2823148148,2008-10-26,06:46:32
39.97565,116.385649,0,121,39747.282349537,2008-10-26,06:46:35
39.97565,116.385649,0,121,39747.2823726852,2008-10-26,06:46:37
39.975626,116.385572,0,120,39747.2824305556,2008-10-26,06:46:42
39.975611,116.385447,0,120,39747.2824537037,2008-10-26,06:46:44
39.975604,116.385282,0,121,39747.2824768518,2008-10-26,06:46:46
39.975608,116.385057,0,120,39747.2825,2008-10-26,06:46:48
39.975596,116.384821,0,120,39747.2825231481,2008-10-26,06:46:50
39.975596,116.38469,0,119,39747.2825347222,2008-10-26,06:46:51
39.975598,116.384544,0,119,39747.2825462963,2008-10-26,06:46:52
39.975606,116.384396,0,119,39747.2825578704,2008-10-26,06:46:53
39.975608,116.384244,0,119,39747.2825694444,2008-10-26,06:46:54
39.975602,116.384078,0,119,39747.2825810185,2008-10-26,06:46:55
39.975611,116.383916,0,120,39747.2825925926,2008-10-26,06:46:56
39.975615,116.38376,0,120,39747.2826041667,2008-10-26,06:46:57
39.975615,116.383604,0,120,39747.2826157407,2008-10-26,06:46:58
39.975616,116.383444,0,120,39747.2826273148,2008-10-26,06:46:59
39.975615,116.383281,0,119,39747.2826388889,2008-10-26,06:47:00
39.975614,116.383119,0,119,39747.282650463,2008-10-26,06:47:01
39.97562,116.382949,0,119,39747.282662037,2008-10-26,06:47:02
39.975609,116.382747,0,121,39747.2826736111,2008-10-26,06:47:03
39.975607,116.38258,0,121,39747.2826851852,2008-10-26,06:47:04
39.97561,116.382408,0,121,39747.2826967593,2008-10-26,06:47:05
39.975612,116.382242,0,121,39747.2827083333,2008-10-26,06:47:06
39.97561,116.382084,0,121,39747.2827199074,2008-10-26,06:47:07
39.975617,116.381908,0,120,39747.2827314815,2008-10-26,06:47:08
39.97562,116.381737,0,120,39747.2827430556,2008-10-26,06:47:09
39.975616,116.381575,0,120,39747.2827546296,2008-10-26,06:47:10
39.975612,116.381411,0,120,39747.2827662037,2008-10-26,06:47:11
39.975601,116.381259,0,121,39747.2827777778,2008-10-26,06:47:12
39.975589,116.381106,0,123,39747.2827893518,2008-10-26,06:47:13
39.975593,116.380936,0,125,39747.2828009259,2008-10-26,06:47:14
39.975591,116.380773,0,128,39747.2828125,2008-10-26,06:47:15
39.975586,116.380611,0,129,39747.2828240741,2008-10-26,06:47:16
39.975589,116.38045,0,131,39747.2828356481,2008-10-26,06:47:17
39.975598,116.38029,0,132,39747.2828472222,2008-10-26,06:47:18
39.975607,116.380134,0,134,39747.2828587963,2008-10-26,06:47:19
39.975642,116.379957,0,137,39747.2828703704,2008-10-26,06:47:20
39.975667,116.379778,0,142,39747.2828819444,2008-10-26,06:47:21
39.975677,116.379607,0,144,39747.2828935185,2008-10-26,06:47:22
39.975694,116.37944,0,146,39747.2829050926,2008-10-26,06:47:23
39.975698,116.379278,0,148,39747.2829166667,2008-10-26,06:47:24
39.975694,116.379113,0,150,39747.2829282407,2008-10-26,06:47:25
39.9757,116.378942,0,151,39747.2829398148,2008-10-26,06:47:26
39.9757,116.378776,0,152,39747.2829513889,2008-10-26,06:47:27
39.975713,116.378611,0,154,39747.282962963,2008-10-26,06:47:28
39.975697,116.378438,0,155,39747.282974537,2008-10-26,06:47:29
39.97569,116.37827,0,156,39747.2829861111,2008-10-26,06:47:30
39.975677,116.378111,0,158,39747.2829976852,2008-10-26,06:47:31
39.975685,116.377929,0,159,39747.2830092593,2008-10-26,06:47:32
39.975674,116.377751,0,160,39747.2830208333,2008-10-26,06:47:33
39.97566,116.377582,0,162,39747.2830324074,2008-10-26,06:47:34
39.975644,116.377414,0,164,39747.2830439815,2008-10-26,06:47:35
39.975643,116.377259,0,168,39747.2830555556,2008-10-26,06:47:36
39.975624,116.3771,0,170,39747.2830671296,2008-10-26,06:47:37
39.975611,116.376944,0,172,39747.2830787037,2008-10-26,06:47:38
39.975609,116.376795,0,174,39747.2830902778,2008-10-26,06:47:39
39.975607,116.376655,0,176,39747.2831018518,2008-10-26,06:47:40
39.975606,116.376521,0,178,39747.2831134259,2008-10-26,06:47:41
39.975605,116.376391,0,180,39747.283125,2008-10-26,06:47:42
39.975601,116.376182,0,184,39747.2831481481,2008-10-26,06:47:44
39.975584,116.376009,0,187,39747.2831712963,2008-10-26,06:47:46
39.975566,116.375869,0,189,39747.2831944444,2008-10-26,06:47:48
39.975547,116.375712,0,193,39747.2832291667,2008-10-26,06:47:51
39.975533,116.375652,0,193,39747.283287037,2008-10-26,06:47:56
39.975506,116.375575,0,190,39747.2833449074,2008-10-26,06:48:01
39.975479,116.375435,0,188,39747.2833796296,2008-10-26,06:48:04
39.975477,116.3753,0,187,39747.2834027778,2008-10-26,06:48:06
39.97548,116.375171,0,187,39747.2834259259,2008-10-26,06:48:08
39.975492,116.37503,0,188,39747.2834490741,2008-10-26,06:48:10
39.975507,116.37486,0,188,39747.2834722222,2008-10-26,06:48:12
39.975484,116.3747,0,188,39747.2834953704,2008-10-26,06:48:14
39.97546,116.374539,0,187,39747.2835185185,2008-10-26,06:48:16
39.975454,116.374368,0,186,39747.2835416667,2008-10-26,06:48:18
39.975444,116.374191,0,186,39747.2835648148,2008-10-26,06:48:20
39.975444,116.374,0,184,39747.283587963,2008-10-26,06:48:22
39.975456,116.373837,0,183,39747.2836111111,2008-10-26,06:48:24
39.975454,116.373697,0,184,39747.2836458333,2008-10-26,06:48:27
39.97545,116.373682,0,183,39747.2837037037,2008-10-26,06:48:32
39.97545,116.373688,0,184,39747.2837615741,2008-10-26,06:48:37
39.975451,116.373688,0,184,39747.2838194444,2008-10-26,06:48:42
39.975451,116.373688,0,184,39747.2838541667,2008-10-26,06:48:45
39.975451,116.373689,0,184,39747.2838773148,2008-10-26,06:48:47
39.97545,116.373678,0,184,39747.2839351852,2008-10-26,06:48:52
39.975473,116.373492,0,185,39747.2839814815,2008-10-26,06:48:56
39.975466,116.37334,0,186,39747.2840046296,2008-10-26,06:48:58
39.975455,116.373159,0,188,39747.2840277778,2008-10-26,06:49:00
39.975445,116.372959,0,191,39747.2840509259,2008-10-26,06:49:02
39.975436,116.372767,0,192,39747.2840740741,2008-10-26,06:49:04
39.975425,116.37258,0,192,39747.2840972222,2008-10-26,06:49:06
39.975421,116.372377,0,192,39747.2841203704,2008-10-26,06:49:08
39.975423,116.372252,0,193,39747.2841319444,2008-10-26,06:49:09
39.975434,116.372112,0,192,39747.2841435185,2008-10-26,06:49:10
39.975439,116.371939,0,191,39747.2841550926,2008-10-26,06:49:11
39.975444,116.371781,0,191,39747.2841666667,2008-10-26,06:49:12
39.975454,116.371627,0,193,39747.2841782407,2008-10-26,06:49:13
39.975454,116.371468,0,193,39747.2841898148,2008-10-26,06:49:14
39.975456,116.371316,0,193,39747.2842013889,2008-10-26,06:49:15
39.975467,116.371156,0,191,39747.284212963,2008-10-26,06:49:16
39.975468,116.371001,0,190,39747.284224537,2008-10-26,06:49:17
39.975462,116.370838,0,189,39747.2842361111,2008-10-26,06:49:18
39.975454,116.37068,0,187,39747.2842476852,2008-10-26,06:49:19
39.975441,116.370522,0,187,39747.2842592593,2008-10-26,06:49:20
39.975433,116.370369,0,187,39747.2842708333,2008-10-26,06:49:21
39.975428,116.37022,0,187,39747.2842824074,2008-10-26,06:49:22
39.975429,116.370074,0,187,39747.2842939815,2008-10-26,06:49:23
39.975439,116.369929,0,188,39747.2843055556,2008-10-26,06:49:24
39.975448,116.369782,0,188,39747.2843171296,2008-10-26,06:49:25
39.975464,116.369614,0,187,39747.2843287037,2008-10-26,06:49:26
39.975464,116.369467,0,189,39747.2843402778,2008-10-26,06:49:27
39.975465,116.369292,0,190,39747.2843518518,2008-10-26,06:49:28
39.97546,116.369136,0,189,39747.2843634259,2008-10-26,06:49:29
39.975472,116.368959,0,193,39747.284375,2008-10-26,06:49:30
39.97547,116.36881,0,193,39747.2843865741,2008-10-26,06:49:31
39.975473,116.368666,0,194,39747.2843981481,2008-10-26,06:49:32
39.975474,116.368528,0,194,39747.2844097222,2008-10-26,06:49:33
39.975475,116.368392,0,194,39747.2844212963,2008-10-26,06:49:34
39.975474,116.368268,0,193,39747.2844328704,2008-10-26,06:49:35
39.975471,116.368149,0,192,39747.2844444444,2008-10-26,06:49:36
39.975471,116.368027,0,191,39747.2844560185,2008-10-26,06:49:37
39.975458,116.367836,0,188,39747.2844791667,2008-10-26,06:49:39
39.975433,116.367712,0,183,39747.2845023148,2008-10-26,06:49:41
39.975419,116.367719,0,189,39747.2845601852,2008-10-26,06:49:46
39.975419,116.367707,0,188,39747.2846180556,2008-10-26,06:49:51
39.975415,116.367582,0,185,39747.2846759259,2008-10-26,06:49:56
39.975419,116.367458,0,185,39747.2846990741,2008-10-26,06:49:58
39.975407,116.367271,0,187,39747.2847222222,2008-10-26,06:50:00
39.975399,116.367069,0,190,39747.2847453704,2008-10-26,06:50:02
39.975397,116.36686,0,193,39747.2847685185,2008-10-26,06:50:04
39.9754,116.366742,0,193,39747.2847800926,2008-10-26,06:50:05
39.975392,116.366625,0,194,39747.2847916667,2008-10-26,06:50:06
39.975394,116.366505,0,194,39747.2848032407,2008-10-26,06:50:07
39.975389,116.366379,0,197,39747.2848148148,2008-10-26,06:50:08
39.975396,116.36626,0,196,39747.2848263889,2008-10-26,06:50:09
39.975383,116.366031,0,198,39747.284849537,2008-10-26,06:50:11
39.975387,116.365812,0,200,39747.2848726852,2008-10-26,06:50:13
39.975367,116.365626,0,209,39747.2848958333,2008-10-26,06:50:15
39.975358,116.365457,0,213,39747.2849189815,2008-10-26,06:50:17
39.975344,116.365289,0,218,39747.2849421296,2008-10-26,06:50:19
39.975336,116.365161,0,222,39747.2849652778,2008-10-26,06:50:21
39.97534,116.365034,0,203,39747.2849884259,2008-10-26,06:50:23
39.975333,116.364916,0,191,39747.2850115741,2008-10-26,06:50:25
39.975313,116.364787,0,183,39747.2850347222,2008-10-26,06:50:27
39.975299,116.364635,0,169,39747.2850578704,2008-10-26,06:50:29
39.975302,116.364501,0,168,39747.2850810185,2008-10-26,06:50:31
39.975285,116.364351,0,153,39747.2851157407,2008-10-26,06:50:34
39.975266,116.364261,0,133,39747.285162037,2008-10-26,06:50:38
39.975266,116.364221,0,127,39747.2852199074,2008-10-26,06:50:43
39.975266,116.364211,0,125,39747.2852777778,2008-10-26,06:50:48
39.975267,116.364209,0,124,39747.2853356482,2008-10-26,06:50:53
39.975267,116.364206,0,123,39747.2853935185,2008-10-26,06:50:58
39.975267,116.364205,0,122,39747.2854513889,2008-10-26,06:51:03
39.975267,116.364202,0,122,39747.2855092593,2008-10-26,06:51:08
39.975268,116.364202,0,122,39747.2855671296,2008-10-26,06:51:13
39.975268,116.364201,0,122,39747.285625,2008-10-26,06:51:18
39.975268,116.3642,0,122,39747.2856828704,2008-10-26,06:51:23
39.975267,116.3642,0,122,39747.2857407407,2008-10-26,06:51:28
39.975267,116.364199,0,122,39747.2857986111,2008-10-26,06:51:33
39.975266,116.3642,0,121,39747.2858564815,2008-10-26,06:51:38
39.975267,116.3642,0,121,39747.2859143519,2008-10-26,06:51:43
39.975267,116.3642,0,121,39747.2859490741,2008-10-26,06:51:46
39.975267,116.364199,0,121,39747.2859722222,2008-10-26,06:51:48
39.975277,116.36405,0,118,39747.2860300926,2008-10-26,06:51:53
39.975271,116.363882,0,115,39747.2860532407,2008-10-26,06:51:55
39.975262,116.363691,0,113,39747.2860763889,2008-10-26,06:51:57
39.975265,116.363472,0,110,39747.286099537,2008-10-26,06:51:59
39.975261,116.363354,0,107,39747.2861111111,2008-10-26,06:52:00
39.975264,116.363232,0,106,39747.2861226852,2008-10-26,06:52:01
39.975265,116.363102,0,104,39747.2861342593,2008-10-26,06:52:02
39.975271,116.362974,0,102,39747.2861458333,2008-10-26,06:52:03
39.975278,116.36284,0,100,39747.2861574074,2008-10-26,06:52:04
39.975287,116.362706,0,101,39747.2861689815,2008-10-26,06:52:05
39.975287,116.362569,0,99,39747.2861805556,2008-10-26,06:52:06
39.975293,116.362432,0,97,39747.2861921296,2008-10-26,06:52:07
39.975296,116.3623,0,95,39747.2862037037,2008-10-26,06:52:08
39.975297,116.362175,0,93,39747.2862152778,2008-10-26,06:52:09
39.975297,116.362047,0,91,39747.2862268519,2008-10-26,06:52:10
39.975295,116.361919,0,88,39747.2862384259,2008-10-26,06:52:11
39.975293,116.361796,0,86,39747.28625,2008-10-26,06:52:12
39.975298,116.361675,0,87,39747.2862615741,2008-10-26,06:52:13
39.975304,116.361555,0,83,39747.2862731481,2008-10-26,06:52:14
39.97531,116.361356,0,83,39747.2862962963,2008-10-26,06:52:16
39.975312,116.36121,0,86,39747.2863194444,2008-10-26,06:52:18
39.975299,116.361095,0,93,39747.2863541667,2008-10-26,06:52:21
39.975273,116.361082,0,95,39747.286412037,2008-10-26,06:52:26
39.975273,116.361082,0,95,39747.2864699074,2008-10-26,06:52:31
39.975271,116.361088,0,95,39747.2865277778,2008-10-26,06:52:36
39.975268,116.361092,0,95,39747.2865856481,2008-10-26,06:52:41
39.975268,116.361092,0,95,39747.2866203704,2008-10-26,06:52:44
39.975267,116.361097,0,94,39747.2866435185,2008-10-26,06:52:46
39.975256,116.360974,0,96,39747.2866898148,2008-10-26,06:52:50
39.975258,116.360848,0,97,39747.286712963,2008-10-26,06:52:52
39.975262,116.360697,0,98,39747.2867361111,2008-10-26,06:52:54
39.975258,116.360517,0,101,39747.2867592593,2008-10-26,06:52:56
39.975259,116.360292,0,102,39747.2867824074,2008-10-26,06:52:58
39.975259,116.360173,0,103,39747.2867939815,2008-10-26,06:52:59
39.975251,116.359938,0,104,39747.2868171296,2008-10-26,06:53:01
39.975249,116.359809,0,103,39747.2868287037,2008-10-26,06:53:02
39.975249,116.359675,0,102,39747.2868402778,2008-10-26,06:53:03
39.975246,116.359537,0,102,39747.2868518519,2008-10-26,06:53:04
39.975248,116.359398,0,100,39747.2868634259,2008-10-26,06:53:05
39.975247,116.359261,0,101,39747.286875,2008-10-26,06:53:06
39.975246,116.359124,0,101,39747.2868865741,2008-10-26,06:53:07
39.975246,116.358976,0,104,39747.2868981481,2008-10-26,06:53:08
39.975244,116.358838,0,103,39747.2869097222,2008-10-26,06:53:09
39.975245,116.358691,0,105,39747.2869212963,2008-10-26,06:53:10
39.975233,116.358547,0,106,39747.2869328704,2008-10-26,06:53:11
39.975226,116.358396,0,106,39747.2869444444,2008-10-26,06:53:12
39.975225,116.358249,0,108,39747.2869560185,2008-10-26,06:53:13
39.975229,116.358095,0,108,39747.2869675926,2008-10-26,06:53:14
39.975229,116.357933,0,108,39747.2869791667,2008-10-26,06:53:15
39.975239,116.357779,0,111,39747.2869907407,2008-10-26,06:53:16
39.975255,116.357609,0,110,39747.2870023148,2008-10-26,06:53:17
39.975249,116.357451,0,113,39747.2870138889,2008-10-26,06:53:18
39.975243,116.357298,0,113,39747.287025463,2008-10-26,06:53:19
39.975228,116.357159,0,114,39747.287037037,2008-10-26,06:53:20
39.975216,116.35701,0,110,39747.2870486111,2008-10-26,06:53:21
39.975214,116.356861,0,109,39747.2870601852,2008-10-26,06:53:22
39.975215,116.356709,0,111,39747.2870717593,2008-10-26,06:53:23
39.975213,116.356561,0,110,39747.2870833333,2008-10-26,06:53:24
39.975223,116.356406,0,112,39747.2870949074,2008-10-26,06:53:25
39.975222,116.356256,0,111,39747.2871064815,2008-10-26,06:53:26
39.975216,116.356106,0,113,39747.2871180556,2008-10-26,06:53:27
39.975217,116.355953,0,112,39747.2871296296,2008-10-26,06:53:28
39.975217,116.355794,0,114,39747.2871412037,2008-10-26,06:53:29
39.975216,116.355648,0,112,39747.2871527778,2008-10-26,06:53:30
39.975215,116.355502,0,111,39747.2871643519,2008-10-26,06:53:31
39.975225,116.355349,0,112,39747.2871759259,2008-10-26,06:53:32
39.975224,116.355205,0,112,39747.2871875,2008-10-26,06:53:33
39.975226,116.355066,0,112,39747.2871990741,2008-10-26,06:53:34
39.975224,116.354927,0,114,39747.2872106481,2008-10-26,06:53:35
39.97523,116.354775,0,113,39747.2872222222,2008-10-26,06:53:36
39.975233,116.354628,0,114,39747.2872337963,2008-10-26,06:53:37
39.975235,116.354488,0,115,39747.2872453704,2008-10-26,06:53:38
39.975231,116.354356,0,118,39747.2872569444,2008-10-26,06:53:39
39.975235,116.354216,0,120,39747.2872685185,2008-10-26,06:53:40
39.97524,116.35408,0,122,39747.2872800926,2008-10-26,06:53:41
39.975237,116.353956,0,124,39747.2872916667,2008-10-26,06:53:42
39.975236,116.353751,0,126,39747.2873148148,2008-10-26,06:53:44
39.975245,116.353586,0,129,39747.287337963,2008-10-26,06:53:46
39.975226,116.353488,0,125,39747.2873958333,2008-10-26,06:53:51
39.975227,116.353499,0,127,39747.2874537037,2008-10-26,06:53:56
39.975233,116.353431,0,131,39747.2875115741,2008-10-26,06:54:01
39.975206,116.353296,0,142,39747.2875578704,2008-10-26,06:54:05
39.975199,116.353202,0,150,39747.2876157407,2008-10-26,06:54:10
39.975209,116.35311,0,159,39747.2876736111,2008-10-26,06:54:15
39.975202,116.353035,0,165,39747.2877314815,2008-10-26,06:54:20
39.975189,116.352965,0,169,39747.2877893519,2008-10-26,06:54:25
39.975178,116.35294,0,174,39747.2878472222,2008-10-26,06:54:30
39.975173,116.352898,0,173,39747.2879050926,2008-10-26,06:54:35
39.975175,116.352742,0,175,39747.2879513889,2008-10-26,06:54:39
39.975179,116.352618,0,177,39747.287974537,2008-10-26,06:54:41
39.975187,116.35247,0,175,39747.2879976852,2008-10-26,06:54:43
39.975169,116.352297,0,170,39747.2880208333,2008-10-26,06:54:45
39.975159,116.352102,0,168,39747.2880439815,2008-10-26,06:54:47
39.975136,116.35189,0,159,39747.2880671296,2008-10-26,06:54:49
39.975128,116.351661,0,157,39747.2880902778,2008-10-26,06:54:51
39.975131,116.351543,0,157,39747.2881018519,2008-10-26,06:54:52
39.97514,116.35142,0,156,39747.2881134259,2008-10-26,06:54:53
39.975148,116.351293,0,153,39747.288125,2008-10-26,06:54:54
39.975148,116.351177,0,147,39747.2881365741,2008-10-26,06:54:55
39.975154,116.351057,0,145,39747.2881481481,2008-10-26,06:54:56
39.975157,116.350933,0,142,39747.2881597222,2008-10-26,06:54:57
39.975168,116.350813,0,139,39747.2881712963,2008-10-26,06:54:58
39.975177,116.350582,0,137,39747.2881944444,2008-10-26,06:55:00
39.975184,116.35036,0,130,39747.2882175926,2008-10-26,06:55:02
39.975193,116.350148,0,131,39747.2882407407,2008-10-26,06:55:04
39.975227,116.349943,0,128,39747.2882638889,2008-10-26,06:55:06
39.975234,116.34974,0,127,39747.288287037,2008-10-26,06:55:08
39.97524,116.349551,0,127,39747.2883101852,2008-10-26,06:55:10
39.975253,116.349361,0,123,39747.2883333333,2008-10-26,06:55:12
39.975246,116.349163,0,124,39747.2883564815,2008-10-26,06:55:14
39.975241,116.348938,0,122,39747.2883796296,2008-10-26,06:55:16
39.975235,116.34882,0,122,39747.2883912037,2008-10-26,06:55:17
39.975232,116.348695,0,121,39747.2884027778,2008-10-26,06:55:18
39.975228,116.348568,0,119,39747.2884143519,2008-10-26,06:55:19
39.975225,116.348436,0,118,39747.2884259259,2008-10-26,06:55:20
39.975222,116.348304,0,116,39747.2884375,2008-10-26,06:55:21
39.97522,116.348168,0,115,39747.2884490741,2008-10-26,06:55:22
39.975212,116.348035,0,115,39747.2884606481,2008-10-26,06:55:23
39.975207,116.34789,0,114,39747.2884722222,2008-10-26,06:55:24
39.975204,116.347743,0,112,39747.2884837963,2008-10-26,06:55:25
39.975208,116.347583,0,109,39747.2884953704,2008-10-26,06:55:26
39.975207,116.347423,0,106,39747.2885069444,2008-10-26,06:55:27
39.975203,116.347267,0,104,39747.2885185185,2008-10-26,06:55:28
39.975203,116.347108,0,102,39747.2885300926,2008-10-26,06:55:29
39.975203,116.346951,0,100,39747.2885416667,2008-10-26,06:55:30
39.975206,116.346789,0,98,39747.2885532407,2008-10-26,06:55:31
39.975209,116.346627,0,95,39747.2885648148,2008-10-26,06:55:32
39.975214,116.346468,0,93,39747.2885763889,2008-10-26,06:55:33
39.975222,116.346314,0,91,39747.288587963,2008-10-26,06:55:34
39.975229,116.346163,0,90,39747.288599537,2008-10-26,06:55:35
39.975242,116.346005,0,87,39747.2886111111,2008-10-26,06:55:36
39.975253,116.345839,0,85,39747.2886226852,2008-10-26,06:55:37
39.975257,116.345676,0,84,39747.2886342593,2008-10-26,06:55:38
39.975266,116.345514,0,82,39747.2886458333,2008-10-26,06:55:39
39.975274,116.345357,0,81,39747.2886574074,2008-10-26,06:55:40
39.975277,116.345189,0,80,39747.2886689815,2008-10-26,06:55:41
39.975283,116.345024,0,79,39747.2886805556,2008-10-26,06:55:42
39.975288,116.344856,0,77,39747.2886921296,2008-10-26,06:55:43
39.975288,116.344684,0,76,39747.2887037037,2008-10-26,06:55:44
39.975289,116.344508,0,75,39747.2887152778,2008-10-26,06:55:45
39.975287,116.344337,0,74,39747.2887268519,2008-10-26,06:55:46
39.975283,116.344166,0,73,39747.2887384259,2008-10-26,06:55:47
39.975267,116.344,0,74,39747.28875,2008-10-26,06:55:48
39.97526,116.343831,0,73,39747.2887615741,2008-10-26,06:55:49
39.975265,116.34367,0,72,39747.2887731481,2008-10-26,06:55:50
39.975265,116.343515,0,72,39747.2887847222,2008-10-26,06:55:51
39.975263,116.343361,0,72,39747.2887962963,2008-10-26,06:55:52
39.975267,116.343206,0,71,39747.2888078704,2008-10-26,06:55:53
39.97527,116.343058,0,71,39747.2888194444,2008-10-26,06:55:54
39.975243,116.342906,0,73,39747.2888310185,2008-10-26,06:55:55
39.975232,116.342773,0,74,39747.2888425926,2008-10-26,06:55:56
39.975243,116.342643,0,74,39747.2888541667,2008-10-26,06:55:57
39.975264,116.34252,0,76,39747.2888657407,2008-10-26,06:55:58
39.97531,116.342413,0,79,39747.2888773148,2008-10-26,06:55:59
39.97531,116.342253,0,78,39747.2888888889,2008-10-26,06:56:00
39.975305,116.342075,0,78,39747.288900463,2008-10-26,06:56:01
39.975306,116.341915,0,78,39747.288912037,2008-10-26,06:56:02
39.975318,116.341768,0,78,39747.2889236111,2008-10-26,06:56:03
39.975315,116.341605,0,80,39747.2889351852,2008-10-26,06:56:04
39.975329,116.34146,0,81,39747.2889467593,2008-10-26,06:56:05
39.975336,116.341312,0,82,39747.2889583333,2008-10-26,06:56:06
39.97535,116.341161,0,83,39747.2889699074,2008-10-26,06:56:07
39.975356,116.341017,0,85,39747.2889814815,2008-10-26,06:56:08
39.975371,116.340886,0,87,39747.2889930556,2008-10-26,06:56:09
39.975377,116.340759,0,87,39747.2890046296,2008-10-26,06:56:10
39.975382,116.340629,0,87,39747.2890162037,2008-10-26,06:56:11
39.975365,116.340411,0,89,39747.2890393519,2008-10-26,06:56:13
39.975346,116.34019,0,92,39747.2890625,2008-10-26,06:56:15
39.975338,116.340003,0,99,39747.2890856481,2008-10-26,06:56:17
39.975316,116.339876,0,103,39747.2891087963,2008-10-26,06:56:19
39.975321,116.339772,0,123,39747.2891435185,2008-10-26,06:56:22
39.975226,116.339749,0,142,39747.2891898148,2008-10-26,06:56:26
39.975198,116.339744,0,140,39747.2892476852,2008-10-26,06:56:31
39.975197,116.339737,0,140,39747.2893055556,2008-10-26,06:56:36
39.975196,116.339736,0,140,39747.2893634259,2008-10-26,06:56:41
39.975194,116.339737,0,141,39747.2894212963,2008-10-26,06:56:46
39.975193,116.339744,0,141,39747.2894791667,2008-10-26,06:56:51
39.975193,116.339744,0,141,39747.2895138889,2008-10-26,06:56:54
39.975189,116.339743,0,141,39747.289537037,2008-10-26,06:56:56
39.975187,116.339732,0,141,39747.2895949074,2008-10-26,06:57:01
39.975186,116.339718,0,141,39747.2896527778,2008-10-26,06:57:06
39.975186,116.339705,0,141,39747.2897106481,2008-10-26,06:57:11
39.975186,116.339705,0,141,39747.2897453704,2008-10-26,06:57:14
39.975185,116.339701,0,141,39747.2897685185,2008-10-26,06:57:16
39.975176,116.339674,0,141,39747.2898263889,2008-10-26,06:57:21
39.975187,116.339544,0,141,39747.2898726852,2008-10-26,06:57:25
39.975218,116.339406,0,144,39747.2898958333,2008-10-26,06:57:27
39.975237,116.339239,0,154,39747.2899189815,2008-10-26,06:57:29
39.975225,116.339098,0,163,39747.2899421296,2008-10-26,06:57:31
39.975242,116.33894,0,171,39747.2899652778,2008-10-26,06:57:33
39.975229,116.33879,0,178,39747.2899884259,2008-10-26,06:57:35
39.975224,116.338629,0,182,39747.2900115741,2008-10-26,06:57:37
39.975235,116.33847,0,189,39747.2900347222,2008-10-26,06:57:39
39.975232,116.338334,0,196,39747.2900578704,2008-10-26,06:57:41
39.975231,116.338227,0,216,39747.2900925926,2008-10-26,06:57:44
39.975222,116.338201,0,215,39747.290150463,2008-10-26,06:57:49
39.975221,116.338206,0,216,39747.2902083333,2008-10-26,06:57:54
39.975218,116.338211,0,217,39747.2902662037,2008-10-26,06:57:59
39.975218,116.338211,0,217,39747.2903009259,2008-10-26,06:58:02
39.975217,116.33821,0,218,39747.2903240741,2008-10-26,06:58:04
39.975168,116.338154,0,221,39747.2903819444,2008-10-26,06:58:09
39.975106,116.338032,0,225,39747.2904166667,2008-10-26,06:58:12
39.975084,116.337852,0,228,39747.2904513889,2008-10-26,06:58:15
39.975097,116.337683,0,232,39747.290474537,2008-10-26,06:58:17
39.975111,116.337495,0,244,39747.2904976852,2008-10-26,06:58:19
39.97512,116.3373,0,253,39747.2905208333,2008-10-26,06:58:21
39.975117,116.337093,0,257,39747.2905439815,2008-10-26,06:58:23
39.975122,116.336864,0,261,39747.2905671296,2008-10-26,06:58:25
39.97512,116.336633,0,267,39747.2905902778,2008-10-26,06:58:27
39.975116,116.336502,0,264,39747.2906018518,2008-10-26,06:58:28
39.975119,116.336375,0,265,39747.2906134259,2008-10-26,06:58:29
39.975115,116.336237,0,264,39747.290625,2008-10-26,06:58:30
39.975098,116.336101,0,257,39747.2906365741,2008-10-26,06:58:31
39.975082,116.335963,0,251,39747.2906481481,2008-10-26,06:58:32
39.975066,116.33582,0,246,39747.2906597222,2008-10-26,06:58:33
39.975057,116.335679,0,244,39747.2906712963,2008-10-26,06:58:34
39.975047,116.335525,0,243,39747.2906828704,2008-10-26,06:58:35
39.975041,116.335373,0,241,39747.2906944444,2008-10-26,06:58:36
39.975036,116.335222,0,241,39747.2907060185,2008-10-26,06:58:37
39.97503,116.335064,0,241,39747.2907175926,2008-10-26,06:58:38
39.975025,116.334907,0,240,39747.2907291667,2008-10-26,06:58:39
39.97502,116.334745,0,240,39747.2907407407,2008-10-26,06:58:40
39.975016,116.334586,0,240,39747.2907523148,2008-10-26,06:58:41
39.975017,116.334428,0,241,39747.2907638889,2008-10-26,06:58:42
39.975014,116.334264,0,242,39747.290775463,2008-10-26,06:58:43
39.975015,116.334103,0,243,39747.290787037,2008-10-26,06:58:44
39.975016,116.333942,0,244,39747.2907986111,2008-10-26,06:58:45
39.975025,116.333779,0,244,39747.2908101852,2008-10-26,06:58:46
39.975032,116.333615,0,245,39747.2908217593,2008-10-26,06:58:47
39.975056,116.333469,0,246,39747.2908333333,2008-10-26,06:58:48
39.975029,116.333315,0,247,39747.2908449074,2008-10-26,06:58:49
39.975009,116.333158,0,248,39747.2908564815,2008-10-26,06:58:50
39.974998,116.332996,0,249,39747.2908680556,2008-10-26,06:58:51
39.97499,116.332837,0,250,39747.2908796296,2008-10-26,06:58:52
39.974984,116.332684,0,251,39747.2908912037,2008-10-26,06:58:53
39.974983,116.332528,0,252,39747.2909027778,2008-10-26,06:58:54
39.974969,116.332361,0,252,39747.2909143518,2008-10-26,06:58:55
39.974974,116.332202,0,252,39747.2909259259,2008-10-26,06:58:56
39.974986,116.332041,0,253,39747.2909375,2008-10-26,06:58:57
39.974995,116.331879,0,253,39747.2909490741,2008-10-26,06:58:58
39.975006,116.331729,0,254,39747.2909606481,2008-10-26,06:58:59
39.975016,116.331578,0,255,39747.2909722222,2008-10-26,06:59:00
39.975027,116.331431,0,256,39747.2909837963,2008-10-26,06:59:01
39.975045,116.331285,0,257,39747.2909953704,2008-10-26,06:59:02
39.975055,116.331144,0,258,39747.2910069444,2008-10-26,06:59:03
39.975072,116.331005,0,259,39747.2910185185,2008-10-26,06:59:04
39.975082,116.330868,0,260,39747.2910300926,2008-10-26,06:59:05
39.975099,116.330737,0,261,39747.2910416667,2008-10-26,06:59:06
39.975158,116.33058,0,262,39747.2910532407,2008-10-26,06:59:07
39.975219,116.330452,0,264,39747.2910648148,2008-10-26,06:59:08
39.975301,116.330248,0,270,39747.291087963,2008-10-26,06:59:10
39.975381,116.33007,0,276,39747.2911111111,2008-10-26,06:59:12
39.975431,116.329873,0,278,39747.2911342593,2008-10-26,06:59:14
39.975431,116.329673,0,279,39747.2911574074,2008-10-26,06:59:16
39.975473,116.329545,0,282,39747.2911921296,2008-10-26,06:59:19
39.975415,116.329479,0,293,39747.29125,2008-10-26,06:59:24
39.975377,116.329466,0,297,39747.2913078704,2008-10-26,06:59:29
39.975378,116.329442,0,298,39747.2913657407,2008-10-26,06:59:34
39.975341,116.329279,0,278,39747.291400463,2008-10-26,06:59:37
39.975381,116.329162,0,273,39747.291412037,2008-10-26,06:59:38
39.975395,116.329017,0,269,39747.2914351852,2008-10-26,06:59:40
39.975401,116.328853,0,266,39747.2914583333,2008-10-26,06:59:42
39.975402,116.328687,0,262,39747.2914814815,2008-10-26,06:59:44
39.975422,116.328534,0,266,39747.2915046296,2008-10-26,06:59:46
39.975431,116.328367,0,268,39747.2915277778,2008-10-26,06:59:48
39.975425,116.328185,0,270,39747.2915509259,2008-10-26,06:59:50
39.975401,116.327966,0,260,39747.2915740741,2008-10-26,06:59:52
39.975387,116.32785,0,251,39747.2915856481,2008-10-26,06:59:53
39.975364,116.327636,0,247,39747.2916087963,2008-10-26,06:59:55
39.975346,116.327422,0,242,39747.2916319444,2008-10-26,06:59:57
39.975344,116.327231,0,241,39747.2916550926,2008-10-26,06:59:59
39.975359,116.327025,0,238,39747.2916782407,2008-10-26,07:00:01
39.975362,116.32683,0,234,39747.2917013889,2008-10-26,07:00:03
39.975366,116.326628,0,234,39747.291724537,2008-10-26,07:00:05
39.975377,116.326429,0,231,39747.2917476852,2008-10-26,07:00:07
39.975386,116.326227,0,229,39747.2917708333,2008-10-26,07:00:09
39.975402,116.326091,0,230,39747.2917824074,2008-10-26,07:00:10
39.975383,116.325913,0,231,39747.2918055556,2008-10-26,07:00:12
39.975406,116.325741,0,230,39747.2918287037,2008-10-26,07:00:14
39.975386,116.325568,0,229,39747.2918518518,2008-10-26,07:00:16
39.975363,116.32548,0,225,39747.2919097222,2008-10-26,07:00:21
39.975362,116.325463,0,216,39747.2919675926,2008-10-26,07:00:26
39.975355,116.32551,0,206,39747.292025463,2008-10-26,07:00:31
39.975317,116.325565,0,210,39747.2920833333,2008-10-26,07:00:36
39.975307,116.325626,0,215,39747.2921412037,2008-10-26,07:00:41
39.975299,116.325677,0,221,39747.2921990741,2008-10-26,07:00:46
39.975291,116.325726,0,226,39747.2922569444,2008-10-26,07:00:51
39.975301,116.325769,0,234,39747.2923148148,2008-10-26,07:00:56
39.975284,116.325826,0,236,39747.2923726852,2008-10-26,07:01:01
39.975289,116.325857,0,237,39747.2924305556,2008-10-26,07:01:06
39.975254,116.32588,0,244,39747.2924884259,2008-10-26,07:01:11
39.975257,116.325931,0,244,39747.2925462963,2008-10-26,07:01:16
39.975263,116.326005,0,242,39747.2926041667,2008-10-26,07:01:21
39.975295,116.326094,0,237,39747.292662037,2008-10-26,07:01:26
39.975302,116.326153,0,235,39747.2927199074,2008-10-26,07:01:31
39.975324,116.326209,0,233,39747.2927777778,2008-10-26,07:01:36
39.975339,116.326284,0,235,39747.2928356482,2008-10-26,07:01:41
39.97533,116.326354,0,236,39747.2928935185,2008-10-26,07:01:46
39.975324,116.32641,0,236,39747.2929513889,2008-10-26,07:01:51
39.975322,116.326463,0,238,39747.2930092593,2008-10-26,07:01:56
39.975333,116.326526,0,234,39747.2930671296,2008-10-26,07:02:01
39.975347,116.326631,0,236,39747.293125,2008-10-26,07:02:06
39.975354,116.326713,0,235,39747.2931828704,2008-10-26,07:02:11
39.975423,116.32678,0,231,39747.2932407407,2008-10-26,07:02:16
39.975435,116.326856,0,227,39747.2932986111,2008-10-26,07:02:21
39.975447,116.326892,0,229,39747.2933564815,2008-10-26,07:02:26
39.975429,116.326957,0,228,39747.2934143519,2008-10-26,07:02:31
39.975418,116.327015,0,221,39747.2934722222,2008-10-26,07:02:36
39.975454,116.327072,0,198,39747.2935300926,2008-10-26,07:02:41
39.975485,116.327186,0,187,39747.293587963,2008-10-26,07:02:46
39.975529,116.327224,0,182,39747.2936458333,2008-10-26,07:02:51
39.975569,116.327236,0,184,39747.2937037037,2008-10-26,07:02:56
39.975597,116.327234,0,188,39747.2937615741,2008-10-26,07:03:01
39.975645,116.327251,0,195,39747.2938194444,2008-10-26,07:03:06
39.975685,116.327267,0,198,39747.2938773148,2008-10-26,07:03:11
39.975728,116.327292,0,199,39747.2939351852,2008-10-26,07:03:16
39.975769,116.327286,0,207,39747.2939930556,2008-10-26,07:03:21
39.975797,116.327271,0,218,39747.2940509259,2008-10-26,07:03:26
39.975838,116.32726,0,236,39747.2941087963,2008-10-26,07:03:31
39.975879,116.327252,0,246,39747.2941666667,2008-10-26,07:03:36
39.975928,116.327271,0,238,39747.294224537,2008-10-26,07:03:41
39.975981,116.327237,0,229,39747.2942824074,2008-10-26,07:03:46
39.976042,116.327214,0,212,39747.2943402778,2008-10-26,07:03:51
39.976107,116.327211,0,209,39747.2943981481,2008-10-26,07:03:56
39.976178,116.327207,0,204,39747.2944560185,2008-10-26,07:04:01
39.976222,116.327203,0,205,39747.2945138889,2008-10-26,07:04:06
39.976287,116.327202,0,206,39747.2945717593,2008-10-26,07:04:11
39.976351,116.327203,0,204,39747.2946296296,2008-10-26,07:04:16
39.976415,116.327192,0,188,39747.2946875,2008-10-26,07:04:21
39.976471,116.327176,0,181,39747.2947453704,2008-10-26,07:04:26
39.97654,116.327188,0,172,39747.2948032407,2008-10-26,07:04:31
39.976557,116.327194,0,205,39747.294849537,2008-10-26,07:04:35
39.976618,116.327193,0,180,39747.2948842593,2008-10-26,07:04:38
39.976695,116.327176,0,157,39747.2949421296,2008-10-26,07:04:43
39.97676,116.32718,0,150,39747.295,2008-10-26,07:04:48
39.976804,116.327178,0,156,39747.2950578704,2008-10-26,07:04:53
39.976864,116.327192,0,169,39747.2951157407,2008-10-26,07:04:58
39.976908,116.327214,0,181,39747.2951736111,2008-10-26,07:05:03
39.976954,116.327197,0,192,39747.2952314815,2008-10-26,07:05:08
39.976999,116.32719,0,199,39747.2952893519,2008-10-26,07:05:13
39.977048,116.327184,0,205,39747.2953472222,2008-10-26,07:05:18
39.977098,116.327189,0,209,39747.2954050926,2008-10-26,07:05:23
39.977169,116.327208,0,208,39747.295462963,2008-10-26,07:05:28
39.977227,116.327195,0,203,39747.2955208333,2008-10-26,07:05:33
39.977265,116.327148,0,204,39747.2955787037,2008-10-26,07:05:38
39.977314,116.327105,0,208,39747.2956365741,2008-10-26,07:05:43
39.977379,116.327092,0,215,39747.2956944444,2008-10-26,07:05:48
39.977445,116.327068,0,208,39747.2957523148,2008-10-26,07:05:53
39.97751,116.327049,0,191,39747.2958101852,2008-10-26,07:05:58
39.97757,116.327022,0,178,39747.2958680556,2008-10-26,07:06:03
39.977598,116.326996,0,183,39747.2959259259,2008-10-26,07:06:08
39.977595,116.326944,0,202,39747.2959837963,2008-10-26,07:06:13
39.977659,116.326984,0,205,39747.2960416667,2008-10-26,07:06:18
39.977695,116.326957,0,213,39747.296099537,2008-10-26,07:06:23
39.97773,116.326932,0,221,39747.2961574074,2008-10-26,07:06:28
39.9778,116.326933,0,224,39747.2962152778,2008-10-26,07:06:33
39.977863,116.326949,0,225,39747.2962731481,2008-10-26,07:06:38
39.977901,116.326981,0,227,39747.2963310185,2008-10-26,07:06:43
39.977912,116.327005,0,230,39747.2963888889,2008-10-26,07:06:48
39.977946,116.327043,0,232,39747.2964467593,2008-10-26,07:06:53
39.977947,116.32709,0,234,39747.2965046296,2008-10-26,07:06:58
39.977943,116.327097,0,235,39747.2965625,2008-10-26,07:07:03
39.977943,116.327097,0,235,39747.2965972222,2008-10-26,07:07:06
39.977943,116.327093,0,235,39747.2966203704,2008-10-26,07:07:08
39.978134,116.32679,0,235,39747.2971064815,2008-10-26,07:07:50
39.978088,116.326738,0,234,39747.2971643518,2008-10-26,07:07:55
39.978117,116.32676,0,234,39747.2972222222,2008-10-26,07:08:00
39.978115,116.326754,0,234,39747.2972800926,2008-10-26,07:08:05
39.978114,116.326753,0,234,39747.297337963,2008-10-26,07:08:10
39.978113,116.326761,0,234,39747.2973958333,2008-10-26,07:08:15
