# Supplementary material for: Research on differential privacy protection method based on user tendency
Source: PLoS One. 2023 Oct 26;18(10):e0288823. doi: 10.1371/journal.pone.0288823 (PMC10602288; doi:10.1371/journal.pone.0288823)
Supplement: S1 Data — (ZIP) [file pone.0288823.s001.zip › Data 5-1/001/Trajectory/20081026081229.plt]

Geolife trajectory
WGS 84
Altitude is in Feet
Reserved 3
0,2,255,My Track,0,0,2,8421376
0
39.97358,116.327144,0,-2755,39747.3420023148,2008-10-26,08:12:29
39.973795,116.326985,0,-2670,39747.342025463,2008-10-26,08:12:31
39.977223,116.327262,0,-206,39747.3428472222,2008-10-26,08:13:42
39.977144,116.327298,0,-239,39747.3428587963,2008-10-26,08:13:43
39.977059,116.327273,0,-296,39747.3428819444,2008-10-26,08:13:45
39.97694,116.327264,0,-376,39747.3428935185,2008-10-26,08:13:46
39.976882,116.327247,0,-420,39747.3429166667,2008-10-26,08:13:48
39.977005,116.327217,0,-359,39747.3429398148,2008-10-26,08:13:50
39.977059,116.32712,0,-366,39747.342962963,2008-10-26,08:13:52
39.977157,116.327151,0,-352,39747.342974537,2008-10-26,08:13:53
39.977068,116.327121,0,-348,39747.3429861111,2008-10-26,08:13:54
39.976992,116.32717,0,-333,39747.3429976852,2008-10-26,08:13:55
39.977049,116.327209,0,-290,39747.3430208333,2008-10-26,08:13:57
39.977143,116.327178,0,-280,39747.3430324074,2008-10-26,08:13:58
39.977133,116.327255,0,-221,39747.3430555556,2008-10-26,08:14:00
39.977178,116.327268,0,-185,39747.3430671296,2008-10-26,08:14:01
39.977242,116.327257,0,-153,39747.3430902778,2008-10-26,08:14:03
39.9773,116.327203,0,-116,39747.343125,2008-10-26,08:14:06
39.977389,116.327174,0,-75,39747.3431481481,2008-10-26,08:14:08
39.977326,116.327238,0,-47,39747.3431944444,2008-10-26,08:14:12
39.977283,116.32729,0,-19,39747.3432523148,2008-10-26,08:14:17
39.977312,116.327277,0,11,39747.3432638889,2008-10-26,08:14:18
39.97729,116.32731,0,42,39747.3433217593,2008-10-26,08:14:23
39.977292,116.327362,0,71,39747.3433796296,2008-10-26,08:14:28
39.977399,116.327322,0,123,39747.3434027778,2008-10-26,08:14:30
39.977461,116.32729,0,154,39747.3434143519,2008-10-26,08:14:31
39.977506,116.327246,0,192,39747.3434606481,2008-10-26,08:14:35
39.977477,116.32721,0,186,39747.3435185185,2008-10-26,08:14:40
39.977418,116.327183,0,175,39747.3435763889,2008-10-26,08:14:45
39.977341,116.32714,0,149,39747.3436342593,2008-10-26,08:14:50
39.97732,116.327168,0,152,39747.3436921296,2008-10-26,08:14:55
39.977287,116.327239,0,164,39747.34375,2008-10-26,08:15:00
39.977246,116.327254,0,164,39747.3438078704,2008-10-26,08:15:05
39.977184,116.327268,0,158,39747.3438657407,2008-10-26,08:15:10
39.977142,116.327283,0,147,39747.3439236111,2008-10-26,08:15:15
39.977106,116.327284,0,140,39747.3439814815,2008-10-26,08:15:20
39.977052,116.327288,0,134,39747.3440393518,2008-10-26,08:15:25
39.977015,116.327286,0,128,39747.3440972222,2008-10-26,08:15:30
39.976982,116.327293,0,129,39747.3441550926,2008-10-26,08:15:35
39.976902,116.327288,0,133,39747.344212963,2008-10-26,08:15:40
39.976819,116.327342,0,132,39747.3442592593,2008-10-26,08:15:44
39.976809,116.327471,0,136,39747.3443055556,2008-10-26,08:15:48
39.976814,116.327552,0,137,39747.3443634259,2008-10-26,08:15:53
39.976795,116.327612,0,139,39747.3444212963,2008-10-26,08:15:58
39.976769,116.327653,0,136,39747.3444791667,2008-10-26,08:16:03
39.976744,116.327695,0,136,39747.344537037,2008-10-26,08:16:08
39.976702,116.327726,0,136,39747.3445949074,2008-10-26,08:16:13
39.976676,116.327738,0,139,39747.3446527778,2008-10-26,08:16:18
39.976654,116.327749,0,140,39747.3447106481,2008-10-26,08:16:23
39.976594,116.327719,0,139,39747.3447685185,2008-10-26,08:16:28
39.976533,116.327706,0,140,39747.3448263889,2008-10-26,08:16:33
39.976469,116.327687,0,140,39747.3448842593,2008-10-26,08:16:38
39.976432,116.327679,0,142,39747.3449421296,2008-10-26,08:16:43
39.976381,116.327688,0,143,39747.345,2008-10-26,08:16:48
39.976312,116.327701,0,145,39747.3450578704,2008-10-26,08:16:53
39.976228,116.327725,0,146,39747.3451157407,2008-10-26,08:16:58
39.976154,116.327793,0,145,39747.345162037,2008-10-26,08:17:02
39.976087,116.327789,0,144,39747.3452199074,2008-10-26,08:17:07
39.97602,116.327791,0,147,39747.3452777778,2008-10-26,08:17:12
39.975973,116.327801,0,148,39747.3453356481,2008-10-26,08:17:17
39.975935,116.327799,0,149,39747.3453935185,2008-10-26,08:17:22
39.97592,116.327792,0,149,39747.3454513889,2008-10-26,08:17:27
39.975824,116.327734,0,150,39747.3454861111,2008-10-26,08:17:30
39.97577,116.327686,0,150,39747.3455439815,2008-10-26,08:17:35
39.975753,116.327618,0,151,39747.3456018518,2008-10-26,08:17:40
39.975692,116.327528,0,153,39747.3456365741,2008-10-26,08:17:43
39.975706,116.327386,0,156,39747.3456712963,2008-10-26,08:17:46
39.975716,116.327241,0,159,39747.3456828704,2008-10-26,08:17:47
39.975698,116.327199,0,163,39747.3457407407,2008-10-26,08:17:52
39.975486,116.32717,0,166,39747.345787037,2008-10-26,08:17:56
39.975465,116.327141,0,172,39747.3458449074,2008-10-26,08:18:01
39.975424,116.327219,0,179,39747.3459027778,2008-10-26,08:18:06
39.975324,116.327402,0,191,39747.3459490741,2008-10-26,08:18:10
39.975267,116.327504,0,198,39747.3459722222,2008-10-26,08:18:12
39.975384,116.327629,0,201,39747.3460069444,2008-10-26,08:18:15
39.975466,116.327729,0,197,39747.3460300926,2008-10-26,08:18:17
39.975421,116.327831,0,204,39747.346087963,2008-10-26,08:18:22
39.97542,116.327965,0,205,39747.3461458333,2008-10-26,08:18:27
39.975424,116.328057,0,205,39747.3462037037,2008-10-26,08:18:32
39.975435,116.328136,0,205,39747.3462615741,2008-10-26,08:18:37
39.975429,116.32821,0,208,39747.3463194444,2008-10-26,08:18:42
39.975432,116.328276,0,210,39747.3463773148,2008-10-26,08:18:47
39.975433,116.32834,0,214,39747.3464351852,2008-10-26,08:18:52
39.975434,116.328391,0,215,39747.3464930556,2008-10-26,08:18:57
39.975402,116.328485,0,218,39747.3465509259,2008-10-26,08:19:02
39.975382,116.328558,0,221,39747.3466087963,2008-10-26,08:19:07
39.975382,116.328635,0,222,39747.3466666667,2008-10-26,08:19:12
39.975385,116.328701,0,224,39747.346724537,2008-10-26,08:19:17
39.9754,116.328792,0,221,39747.3467824074,2008-10-26,08:19:22
39.975436,116.328897,0,206,39747.3468171296,2008-10-26,08:19:25
39.975438,116.328961,0,205,39747.346875,2008-10-26,08:19:30
39.97541,116.329056,0,202,39747.3469328704,2008-10-26,08:19:35
39.975415,116.329112,0,199,39747.3469907407,2008-10-26,08:19:40
39.975394,116.329184,0,199,39747.3470486111,2008-10-26,08:19:45
39.97541,116.329236,0,202,39747.3471064815,2008-10-26,08:19:50
39.975403,116.329298,0,205,39747.3471643519,2008-10-26,08:19:55
39.975392,116.329353,0,208,39747.3472222222,2008-10-26,08:20:00
39.975387,116.329444,0,209,39747.3472800926,2008-10-26,08:20:05
39.975393,116.329519,0,211,39747.347337963,2008-10-26,08:20:10
39.975386,116.329617,0,206,39747.3473958333,2008-10-26,08:20:15
39.975379,116.329716,0,200,39747.3474537037,2008-10-26,08:20:20
39.975394,116.329786,0,192,39747.3475115741,2008-10-26,08:20:25
39.97539,116.329855,0,185,39747.3475694444,2008-10-26,08:20:30
39.975382,116.329916,0,178,39747.3476273148,2008-10-26,08:20:35
39.975386,116.329956,0,174,39747.3476851852,2008-10-26,08:20:40
39.975385,116.330008,0,171,39747.3477430556,2008-10-26,08:20:45
39.975386,116.330079,0,170,39747.3478009259,2008-10-26,08:20:50
39.975379,116.330153,0,166,39747.3478587963,2008-10-26,08:20:55
39.975368,116.330233,0,160,39747.3479166667,2008-10-26,08:21:00
39.975369,116.330298,0,160,39747.347974537,2008-10-26,08:21:05
39.975349,116.330381,0,159,39747.3480324074,2008-10-26,08:21:10
39.975336,116.330459,0,155,39747.3480902778,2008-10-26,08:21:15
39.975353,116.330517,0,154,39747.3481481481,2008-10-26,08:21:20
39.975366,116.330578,0,153,39747.3482060185,2008-10-26,08:21:25
39.975336,116.330674,0,156,39747.3482638889,2008-10-26,08:21:30
39.975342,116.330724,0,155,39747.3483217593,2008-10-26,08:21:35
39.975352,116.330784,0,153,39747.3483796296,2008-10-26,08:21:40
39.975354,116.330841,0,153,39747.3484375,2008-10-26,08:21:45
39.975341,116.330927,0,153,39747.3484953704,2008-10-26,08:21:50
39.975349,116.330986,0,157,39747.3485532407,2008-10-26,08:21:55
39.975334,116.331052,0,159,39747.3486111111,2008-10-26,08:22:00
39.975348,116.331089,0,162,39747.3486689815,2008-10-26,08:22:05
39.975337,116.331154,0,168,39747.3487268519,2008-10-26,08:22:10
39.975318,116.33121,0,172,39747.3487847222,2008-10-26,08:22:15
39.975305,116.331282,0,177,39747.3488425926,2008-10-26,08:22:20
39.975313,116.331332,0,181,39747.348900463,2008-10-26,08:22:25
39.975303,116.331437,0,178,39747.3489583333,2008-10-26,08:22:30
39.975311,116.331483,0,178,39747.3490162037,2008-10-26,08:22:35
39.975295,116.331559,0,182,39747.3490740741,2008-10-26,08:22:40
39.975288,116.331616,0,184,39747.3491319444,2008-10-26,08:22:45
39.975302,116.331671,0,188,39747.3491898148,2008-10-26,08:22:50
39.975306,116.331739,0,192,39747.3492476852,2008-10-26,08:22:55
39.975306,116.331804,0,194,39747.3493055556,2008-10-26,08:23:00
39.975292,116.33186,0,198,39747.3493634259,2008-10-26,08:23:05
39.975289,116.33193,0,201,39747.3494212963,2008-10-26,08:23:10
39.975271,116.331993,0,203,39747.3494791667,2008-10-26,08:23:15
39.975284,116.332064,0,205,39747.349537037,2008-10-26,08:23:20
39.975286,116.332132,0,208,39747.3495949074,2008-10-26,08:23:25
39.975299,116.332182,0,212,39747.3496527778,2008-10-26,08:23:30
39.975285,116.332245,0,216,39747.3497106481,2008-10-26,08:23:35
39.975284,116.332313,0,220,39747.3497685185,2008-10-26,08:23:40
39.975257,116.332393,0,226,39747.3498263889,2008-10-26,08:23:45
39.97524,116.332451,0,230,39747.3498842593,2008-10-26,08:23:50
39.97522,116.332503,0,237,39747.3499421296,2008-10-26,08:23:55
39.975212,116.332564,0,243,39747.35,2008-10-26,08:24:00
39.975219,116.33262,0,247,39747.3500578704,2008-10-26,08:24:05
39.975247,116.332696,0,251,39747.3501157407,2008-10-26,08:24:10
39.975243,116.332778,0,256,39747.3501736111,2008-10-26,08:24:15
39.975247,116.332843,0,260,39747.3502314815,2008-10-26,08:24:20
39.975247,116.332916,0,265,39747.3502893519,2008-10-26,08:24:25
39.975238,116.332976,0,271,39747.3503472222,2008-10-26,08:24:30
39.975226,116.33303,0,278,39747.3504050926,2008-10-26,08:24:35
39.975227,116.333085,0,282,39747.350462963,2008-10-26,08:24:40
39.975236,116.333152,0,286,39747.3505208333,2008-10-26,08:24:45
39.975244,116.333199,0,290,39747.3505787037,2008-10-26,08:24:50
39.975233,116.333278,0,295,39747.3506365741,2008-10-26,08:24:55
39.975207,116.333342,0,300,39747.3506944444,2008-10-26,08:25:00
39.975204,116.333371,0,303,39747.3507523148,2008-10-26,08:25:05
39.975209,116.333385,0,303,39747.3508101852,2008-10-26,08:25:10
39.975214,116.333377,0,303,39747.3508680556,2008-10-26,08:25:15
39.975214,116.333377,0,303,39747.3509027778,2008-10-26,08:25:18
39.975215,116.333374,0,303,39747.3509259259,2008-10-26,08:25:20
39.975275,116.333421,0,301,39747.3509837963,2008-10-26,08:25:25
39.975304,116.333448,0,300,39747.3510416667,2008-10-26,08:25:30
39.975331,116.333472,0,299,39747.351099537,2008-10-26,08:25:35
39.975359,116.333535,0,298,39747.3511574074,2008-10-26,08:25:40
39.975374,116.333609,0,296,39747.3512152778,2008-10-26,08:25:45
39.975366,116.3337,0,295,39747.3512731481,2008-10-26,08:25:50
39.975342,116.333824,0,294,39747.3513310185,2008-10-26,08:25:55
39.975344,116.333907,0,293,39747.3513888889,2008-10-26,08:26:00
39.975384,116.333998,0,292,39747.3514467593,2008-10-26,08:26:05
39.97546,116.334079,0,291,39747.3514930556,2008-10-26,08:26:09
39.975491,116.334189,0,289,39747.3515162037,2008-10-26,08:26:11
39.975507,116.33421,0,288,39747.3515740741,2008-10-26,08:26:16
39.975544,116.334221,0,284,39747.3516319444,2008-10-26,08:26:21
39.975472,116.33419,0,280,39747.3516898148,2008-10-26,08:26:26
39.975472,116.33419,0,280,39747.351724537,2008-10-26,08:26:29
39.975472,116.334182,0,280,39747.3517476852,2008-10-26,08:26:31
39.975476,116.334172,0,280,39747.3518055556,2008-10-26,08:26:36
39.975476,116.334172,0,280,39747.3518402778,2008-10-26,08:26:39
39.975476,116.334174,0,280,39747.3518634259,2008-10-26,08:26:41
39.975507,116.334109,0,279,39747.3519212963,2008-10-26,08:26:46
39.97547,116.334101,0,278,39747.3519791667,2008-10-26,08:26:51
39.975467,116.334102,0,278,39747.352037037,2008-10-26,08:26:56
39.975467,116.334102,0,278,39747.3520717593,2008-10-26,08:26:59
39.975466,116.334097,0,278,39747.3520949074,2008-10-26,08:27:01
39.975488,116.334039,0,277,39747.3521527778,2008-10-26,08:27:06
39.975458,116.334046,0,274,39747.3522106481,2008-10-26,08:27:11
39.975459,116.334046,0,274,39747.3522685185,2008-10-26,08:27:16
39.975459,116.334045,0,274,39747.3523263889,2008-10-26,08:27:21
39.97546,116.334044,0,274,39747.3523842593,2008-10-26,08:27:26
39.97546,116.33404,0,274,39747.3524421296,2008-10-26,08:27:31
39.97546,116.33404,0,274,39747.3524768518,2008-10-26,08:27:34
39.975461,116.334034,0,274,39747.3525,2008-10-26,08:27:36
39.975462,116.334022,0,274,39747.3525578704,2008-10-26,08:27:41
39.975461,116.334018,0,274,39747.3526157407,2008-10-26,08:27:46
39.975461,116.334018,0,274,39747.352650463,2008-10-26,08:27:49
39.975461,116.334011,0,274,39747.3526736111,2008-10-26,08:27:51
39.975528,116.333956,0,267,39747.3527314815,2008-10-26,08:27:56
39.975434,116.333907,0,264,39747.3527662037,2008-10-26,08:27:59
39.975365,116.33391,0,262,39747.3528240741,2008-10-26,08:28:04
39.975366,116.333907,0,262,39747.3528819444,2008-10-26,08:28:09
39.975368,116.333906,0,262,39747.3529398148,2008-10-26,08:28:14
39.975369,116.333904,0,263,39747.3529976852,2008-10-26,08:28:19
39.97537,116.333899,0,262,39747.3530555556,2008-10-26,08:28:24
39.975372,116.333894,0,262,39747.3531134259,2008-10-26,08:28:29
39.975372,116.333892,0,262,39747.3531712963,2008-10-26,08:28:34
39.975372,116.333898,0,262,39747.3532291667,2008-10-26,08:28:39
39.975372,116.333898,0,262,39747.3532638889,2008-10-26,08:28:42
39.975373,116.333903,0,262,39747.353287037,2008-10-26,08:28:44
39.975374,116.333893,0,261,39747.3533449074,2008-10-26,08:28:49
39.975401,116.333868,0,262,39747.3534027778,2008-10-26,08:28:54
39.975426,116.333838,0,255,39747.3534606481,2008-10-26,08:28:59
39.975427,116.333844,0,255,39747.3535185185,2008-10-26,08:29:04
39.975427,116.33385,0,255,39747.3535763889,2008-10-26,08:29:09
39.975427,116.33385,0,255,39747.3536111111,2008-10-26,08:29:12
39.975428,116.333851,0,255,39747.3536342593,2008-10-26,08:29:14
39.97547,116.333864,0,251,39747.3536921296,2008-10-26,08:29:19
39.975486,116.333868,0,249,39747.35375,2008-10-26,08:29:24
39.975515,116.333878,0,248,39747.3538078704,2008-10-26,08:29:29
39.975515,116.333878,0,248,39747.3538425926,2008-10-26,08:29:32
39.975516,116.333885,0,248,39747.3538657407,2008-10-26,08:29:34
39.975523,116.333905,0,245,39747.3539236111,2008-10-26,08:29:39
39.975556,116.333881,0,244,39747.3539814815,2008-10-26,08:29:44
39.975555,116.333884,0,244,39747.3540393518,2008-10-26,08:29:49
39.975557,116.333884,0,243,39747.3540972222,2008-10-26,08:29:54
39.975557,116.333881,0,243,39747.3541550926,2008-10-26,08:29:59
39.975557,116.333881,0,243,39747.3541898148,2008-10-26,08:30:02
39.975555,116.33388,0,242,39747.354212963,2008-10-26,08:30:04
39.975564,116.333869,0,238,39747.3542708333,2008-10-26,08:30:09
39.975554,116.333871,0,236,39747.3543287037,2008-10-26,08:30:14
39.975573,116.333887,0,235,39747.3543865741,2008-10-26,08:30:19
39.975576,116.333895,0,234,39747.3544444444,2008-10-26,08:30:24
39.975575,116.333895,0,234,39747.3545023148,2008-10-26,08:30:29
39.975576,116.333892,0,234,39747.3545601852,2008-10-26,08:30:34
39.975578,116.333892,0,234,39747.3546180556,2008-10-26,08:30:39
39.975578,116.333892,0,234,39747.3546527778,2008-10-26,08:30:42
39.975581,116.333886,0,234,39747.3546759259,2008-10-26,08:30:44
39.975658,116.333909,0,233,39747.3547337963,2008-10-26,08:30:49
39.975795,116.333943,0,233,39747.3547685185,2008-10-26,08:30:52
39.975944,116.33395,0,234,39747.3547916667,2008-10-26,08:30:54
39.976083,116.333966,0,233,39747.3548148148,2008-10-26,08:30:56
39.976254,116.333984,0,232,39747.354837963,2008-10-26,08:30:58
39.97637,116.333984,0,232,39747.354849537,2008-10-26,08:30:59
39.976461,116.333995,0,232,39747.3548611111,2008-10-26,08:31:00
39.976562,116.334003,0,231,39747.3548726852,2008-10-26,08:31:01
39.976664,116.334008,0,231,39747.3548842593,2008-10-26,08:31:02
39.976785,116.334006,0,230,39747.3548958333,2008-10-26,08:31:03
39.976916,116.333995,0,230,39747.3549074074,2008-10-26,08:31:04
39.97705,116.333975,0,230,39747.3549189815,2008-10-26,08:31:05
39.977194,116.333929,0,231,39747.3549305556,2008-10-26,08:31:06
39.977355,116.33388,0,231,39747.3549421296,2008-10-26,08:31:07
39.977532,116.333822,0,230,39747.3549537037,2008-10-26,08:31:08
39.977693,116.333776,0,230,39747.3549652778,2008-10-26,08:31:09
39.977871,116.333721,0,230,39747.3549768519,2008-10-26,08:31:10
39.978046,116.333682,0,231,39747.3549884259,2008-10-26,08:31:11
39.978222,116.333626,0,231,39747.355,2008-10-26,08:31:12
39.978413,116.333578,0,231,39747.3550115741,2008-10-26,08:31:13
39.978616,116.333523,0,231,39747.3550231481,2008-10-26,08:31:14
39.978797,116.333483,0,231,39747.3550347222,2008-10-26,08:31:15
39.978969,116.333456,0,230,39747.3550462963,2008-10-26,08:31:16
39.979141,116.333427,0,227,39747.3550578704,2008-10-26,08:31:17
39.979313,116.333377,0,226,39747.3550694444,2008-10-26,08:31:18
39.979514,116.333304,0,228,39747.3550810185,2008-10-26,08:31:19
39.979652,116.33329,0,225,39747.3550925926,2008-10-26,08:31:20
39.979798,116.333277,0,221,39747.3551041667,2008-10-26,08:31:21
39.979976,116.333231,0,214,39747.3551157407,2008-10-26,08:31:22
39.980146,116.333189,0,211,39747.3551273148,2008-10-26,08:31:23
39.980346,116.33313,0,210,39747.3551388889,2008-10-26,08:31:24
39.98053,116.333077,0,209,39747.355150463,2008-10-26,08:31:25
39.980704,116.333027,0,206,39747.355162037,2008-10-26,08:31:26
39.980869,116.332986,0,203,39747.3551736111,2008-10-26,08:31:27
39.981039,116.332944,0,201,39747.3551851852,2008-10-26,08:31:28
39.981178,116.332935,0,195,39747.3551967593,2008-10-26,08:31:29
39.981351,116.332897,0,193,39747.3552083333,2008-10-26,08:31:30
39.981512,116.332855,0,191,39747.3552199074,2008-10-26,08:31:31
39.981673,116.332821,0,187,39747.3552314815,2008-10-26,08:31:32
39.981842,116.332772,0,186,39747.3552430556,2008-10-26,08:31:33
39.982021,116.332731,0,182,39747.3552546296,2008-10-26,08:31:34
39.982198,116.33269,0,181,39747.3552662037,2008-10-26,08:31:35
39.982374,116.332651,0,180,39747.3552777778,2008-10-26,08:31:36
39.98253,116.332638,0,176,39747.3552893519,2008-10-26,08:31:37
39.982686,116.332615,0,174,39747.3553009259,2008-10-26,08:31:38
39.982831,116.332596,0,169,39747.3553125,2008-10-26,08:31:39
39.982994,116.332562,0,167,39747.3553240741,2008-10-26,08:31:40
39.983163,116.332524,0,165,39747.3553356482,2008-10-26,08:31:41
39.983329,116.332489,0,162,39747.3553472222,2008-10-26,08:31:42
39.983503,116.332455,0,162,39747.3553587963,2008-10-26,08:31:43
39.983642,116.332445,0,158,39747.3553703704,2008-10-26,08:31:44
39.983848,116.332392,0,156,39747.3553819444,2008-10-26,08:31:45
39.984016,116.332362,0,155,39747.3553935185,2008-10-26,08:31:46
39.984165,116.332342,0,151,39747.3554050926,2008-10-26,08:31:47
39.984317,116.332322,0,145,39747.3554166667,2008-10-26,08:31:48
39.984524,116.332262,0,149,39747.3554282407,2008-10-26,08:31:49
39.984741,116.332187,0,156,39747.3554398148,2008-10-26,08:31:50
39.984889,116.33217,0,147,39747.3554513889,2008-10-26,08:31:51
39.985057,116.332139,0,146,39747.355462963,2008-10-26,08:31:52
39.985223,116.332099,0,146,39747.355474537,2008-10-26,08:31:53
39.985385,116.332074,0,144,39747.3554861111,2008-10-26,08:31:54
39.985555,116.332049,0,143,39747.3554976852,2008-10-26,08:31:55
39.985735,116.332019,0,143,39747.3555092593,2008-10-26,08:31:56
39.985916,116.331992,0,146,39747.3555208333,2008-10-26,08:31:57
39.986088,116.331958,0,147,39747.3555324074,2008-10-26,08:31:58
39.986268,116.331906,0,130,39747.3555439815,2008-10-26,08:31:59
39.986437,116.331871,0,122,39747.3555555556,2008-10-26,08:32:00
39.986605,116.331857,0,119,39747.3555671296,2008-10-26,08:32:01
39.986771,116.331843,0,115,39747.3555787037,2008-10-26,08:32:02
39.986943,116.331828,0,115,39747.3555902778,2008-10-26,08:32:03
39.987114,116.331814,0,115,39747.3556018519,2008-10-26,08:32:04
39.98728,116.331806,0,113,39747.3556134259,2008-10-26,08:32:05
39.987449,116.3318,0,113,39747.355625,2008-10-26,08:32:06
39.987623,116.331786,0,116,39747.3556365741,2008-10-26,08:32:07
39.987795,116.331777,0,118,39747.3556481482,2008-10-26,08:32:08
39.987966,116.331774,0,116,39747.3556597222,2008-10-26,08:32:09
39.98814,116.331767,0,117,39747.3556712963,2008-10-26,08:32:10
39.988312,116.33176,0,117,39747.3556828704,2008-10-26,08:32:11
39.988481,116.331754,0,118,39747.3556944444,2008-10-26,08:32:12
39.988644,116.331751,0,118,39747.3557060185,2008-10-26,08:32:13
39.988795,116.331749,0,116,39747.3557175926,2008-10-26,08:32:14
39.988954,116.331746,0,115,39747.3557291667,2008-10-26,08:32:15
39.989097,116.331738,0,114,39747.3557407407,2008-10-26,08:32:16
39.989258,116.331727,0,114,39747.3557523148,2008-10-26,08:32:17
39.989403,116.331714,0,113,39747.3557638889,2008-10-26,08:32:18
39.989534,116.331713,0,112,39747.355775463,2008-10-26,08:32:19
39.989657,116.331721,0,112,39747.355787037,2008-10-26,08:32:20
39.989794,116.331712,0,113,39747.3557986111,2008-10-26,08:32:21
39.989915,116.331711,0,114,39747.3558101852,2008-10-26,08:32:22
39.99002,116.331726,0,116,39747.3558217593,2008-10-26,08:32:23
39.990132,116.33172,0,117,39747.3558333333,2008-10-26,08:32:24
39.990253,116.331715,0,117,39747.3558449074,2008-10-26,08:32:25
39.990367,116.331713,0,117,39747.3558564815,2008-10-26,08:32:26
39.990467,116.331715,0,117,39747.3558680556,2008-10-26,08:32:27
39.990559,116.331713,0,117,39747.3558796296,2008-10-26,08:32:28
39.990653,116.33171,0,117,39747.3558912037,2008-10-26,08:32:29
39.990748,116.331707,0,118,39747.3559027778,2008-10-26,08:32:30
39.990843,116.331694,0,119,39747.3559143519,2008-10-26,08:32:31
39.990942,116.331687,0,120,39747.3559259259,2008-10-26,08:32:32
39.991109,116.33169,0,120,39747.3559490741,2008-10-26,08:32:34
39.991283,116.33167,0,120,39747.3559722222,2008-10-26,08:32:36
39.991444,116.331663,0,122,39747.3559953704,2008-10-26,08:32:38
39.991579,116.331643,0,125,39747.3560185185,2008-10-26,08:32:40
39.991705,116.33162,0,131,39747.3560416667,2008-10-26,08:32:42
39.991814,116.331615,0,134,39747.3560648148,2008-10-26,08:32:44
39.99193,116.331592,0,136,39747.356099537,2008-10-26,08:32:47
39.992021,116.331586,0,137,39747.3561574074,2008-10-26,08:32:52
39.992039,116.331576,0,140,39747.3562152778,2008-10-26,08:32:57
39.992039,116.331576,0,140,39747.35625,2008-10-26,08:33:00
39.992045,116.331572,0,140,39747.3562731481,2008-10-26,08:33:02
39.992047,116.331563,0,140,39747.3563310185,2008-10-26,08:33:07
39.992047,116.331563,0,140,39747.3563657407,2008-10-26,08:33:10
39.992048,116.331571,0,140,39747.3563888889,2008-10-26,08:33:12
39.992047,116.33158,0,140,39747.3564467593,2008-10-26,08:33:17
39.992047,116.331586,0,140,39747.3565046296,2008-10-26,08:33:22
39.992048,116.331588,0,140,39747.3565625,2008-10-26,08:33:27
39.992048,116.331588,0,140,39747.3565972222,2008-10-26,08:33:30
39.992048,116.331596,0,140,39747.3566203704,2008-10-26,08:33:32
39.992179,116.331517,0,139,39747.3566782407,2008-10-26,08:33:37
39.992319,116.331565,0,133,39747.3567013889,2008-10-26,08:33:39
39.992481,116.331569,0,132,39747.356724537,2008-10-26,08:33:41
39.992637,116.331575,0,136,39747.3567476852,2008-10-26,08:33:43
39.992737,116.331578,0,136,39747.3567592593,2008-10-26,08:33:44
39.992917,116.331581,0,130,39747.3567824074,2008-10-26,08:33:46
39.993013,116.331577,0,127,39747.3567939815,2008-10-26,08:33:47
39.993103,116.33157,0,125,39747.3568055556,2008-10-26,08:33:48
39.993289,116.331567,0,118,39747.3568287037,2008-10-26,08:33:50
39.993402,116.331565,0,118,39747.3568402778,2008-10-26,08:33:51
39.993529,116.331565,0,118,39747.3568518519,2008-10-26,08:33:52
39.993665,116.331569,0,118,39747.3568634259,2008-10-26,08:33:53
39.993794,116.331568,0,116,39747.356875,2008-10-26,08:33:54
39.993929,116.331571,0,115,39747.3568865741,2008-10-26,08:33:55
39.994076,116.331567,0,117,39747.3568981481,2008-10-26,08:33:56
39.994239,116.331557,0,117,39747.3569097222,2008-10-26,08:33:57
39.994393,116.331545,0,117,39747.3569212963,2008-10-26,08:33:58
39.994567,116.331541,0,115,39747.3569328704,2008-10-26,08:33:59
39.994762,116.331524,0,114,39747.3569444444,2008-10-26,08:34:00
39.994936,116.331515,0,113,39747.3569560185,2008-10-26,08:34:01
39.995109,116.331508,0,111,39747.3569675926,2008-10-26,08:34:02
39.995277,116.331498,0,109,39747.3569791667,2008-10-26,08:34:03
39.995456,116.331492,0,109,39747.3569907407,2008-10-26,08:34:04
39.995648,116.331484,0,108,39747.3570023148,2008-10-26,08:34:05
39.99582,116.331477,0,106,39747.3570138889,2008-10-26,08:34:06
39.99599,116.33146,0,108,39747.357025463,2008-10-26,08:34:07
39.996157,116.331461,0,104,39747.357037037,2008-10-26,08:34:08
39.996326,116.331452,0,103,39747.3570486111,2008-10-26,08:34:09
39.996504,116.331439,0,103,39747.3570601852,2008-10-26,08:34:10
39.996686,116.331426,0,103,39747.3570717593,2008-10-26,08:34:11
39.996856,116.331405,0,107,39747.3570833333,2008-10-26,08:34:12
39.997027,116.331392,0,108,39747.3570949074,2008-10-26,08:34:13
39.997199,116.331387,0,107,39747.3571064815,2008-10-26,08:34:14
39.99737,116.331382,0,105,39747.3571180556,2008-10-26,08:34:15
39.997533,116.331377,0,104,39747.3571296296,2008-10-26,08:34:16
39.99771,116.331369,0,104,39747.3571412037,2008-10-26,08:34:17
39.997887,116.33136,0,103,39747.3571527778,2008-10-26,08:34:18
39.998059,116.331356,0,103,39747.3571643519,2008-10-26,08:34:19
39.998231,116.331356,0,104,39747.3571759259,2008-10-26,08:34:20
39.9984,116.331349,0,104,39747.3571875,2008-10-26,08:34:21
39.998668,116.331412,0,104,39747.3572106481,2008-10-26,08:34:23
39.998873,116.33138,0,104,39747.3572222222,2008-10-26,08:34:24
39.99906,116.331376,0,103,39747.3572337963,2008-10-26,08:34:25
39.999233,116.331366,0,102,39747.3572453704,2008-10-26,08:34:26
39.999421,116.331364,0,104,39747.3572569444,2008-10-26,08:34:27
39.999583,116.331355,0,106,39747.3572685185,2008-10-26,08:34:28
39.999752,116.331353,0,103,39747.3572800926,2008-10-26,08:34:29
39.999922,116.331343,0,103,39747.3572916667,2008-10-26,08:34:30
40.00009,116.331324,0,104,39747.3573032407,2008-10-26,08:34:31
40.000263,116.331303,0,105,39747.3573148148,2008-10-26,08:34:32
40.000427,116.331304,0,102,39747.3573263889,2008-10-26,08:34:33
40.000595,116.331305,0,95,39747.357337963,2008-10-26,08:34:34
40.000762,116.331301,0,94,39747.357349537,2008-10-26,08:34:35
40.000927,116.331297,0,93,39747.3573611111,2008-10-26,08:34:36
40.001093,116.331293,0,92,39747.3573726852,2008-10-26,08:34:37
40.001265,116.33129,0,92,39747.3573842593,2008-10-26,08:34:38
40.001427,116.331286,0,91,39747.3573958333,2008-10-26,08:34:39
40.001559,116.331305,0,91,39747.3574074074,2008-10-26,08:34:40
40.001739,116.331283,0,89,39747.3574189815,2008-10-26,08:34:41
40.00192,116.33127,0,88,39747.3574305556,2008-10-26,08:34:42
40.002093,116.331257,0,86,39747.3574421296,2008-10-26,08:34:43
40.002281,116.331244,0,84,39747.3574537037,2008-10-26,08:34:44
40.002454,116.331247,0,80,39747.3574652778,2008-10-26,08:34:45
40.00263,116.331237,0,77,39747.3574768519,2008-10-26,08:34:46
40.002808,116.331233,0,72,39747.3574884259,2008-10-26,08:34:47
40.002986,116.33124,0,67,39747.3575,2008-10-26,08:34:48
40.003157,116.331218,0,66,39747.3575115741,2008-10-26,08:34:49
40.003324,116.33121,0,63,39747.3575231481,2008-10-26,08:34:50
40.003487,116.331198,0,60,39747.3575347222,2008-10-26,08:34:51
40.003652,116.331191,0,57,39747.3575462963,2008-10-26,08:34:52
40.003806,116.331183,0,55,39747.3575578704,2008-10-26,08:34:53
40.003961,116.331167,0,55,39747.3575694444,2008-10-26,08:34:54
40.004115,116.33116,0,53,39747.3575810185,2008-10-26,08:34:55
40.004276,116.331152,0,52,39747.3575925926,2008-10-26,08:34:56
40.004447,116.331144,0,50,39747.3576041667,2008-10-26,08:34:57
40.004616,116.33114,0,50,39747.3576157407,2008-10-26,08:34:58
40.004779,116.331128,0,51,39747.3576273148,2008-10-26,08:34:59
40.00494,116.331119,0,51,39747.3576388889,2008-10-26,08:35:00
40.005107,116.33111,0,51,39747.357650463,2008-10-26,08:35:01
40.00527,116.331102,0,49,39747.357662037,2008-10-26,08:35:02
40.005436,116.331084,0,48,39747.3576736111,2008-10-26,08:35:03
40.005614,116.331065,0,49,39747.3576851852,2008-10-26,08:35:04
40.00578,116.331043,0,52,39747.3576967593,2008-10-26,08:35:05
40.005949,116.331019,0,53,39747.3577083333,2008-10-26,08:35:06
40.006118,116.330982,0,54,39747.3577199074,2008-10-26,08:35:07
40.006281,116.330947,0,54,39747.3577314815,2008-10-26,08:35:08
40.006444,116.330903,0,52,39747.3577430556,2008-10-26,08:35:09
40.006601,116.330859,0,50,39747.3577546296,2008-10-26,08:35:10
40.006736,116.330795,0,45,39747.3577662037,2008-10-26,08:35:11
40.006893,116.330725,0,43,39747.3577777778,2008-10-26,08:35:12
40.007041,116.330652,0,41,39747.3577893519,2008-10-26,08:35:13
40.0072,116.330578,0,41,39747.3578009259,2008-10-26,08:35:14
40.007362,116.33049,0,45,39747.3578125,2008-10-26,08:35:15
40.007519,116.330405,0,48,39747.3578240741,2008-10-26,08:35:16
40.007673,116.330302,0,52,39747.3578356481,2008-10-26,08:35:17
40.007825,116.330207,0,52,39747.3578472222,2008-10-26,08:35:18
40.007976,116.330101,0,52,39747.3578587963,2008-10-26,08:35:19
40.008122,116.329994,0,51,39747.3578703704,2008-10-26,08:35:20
40.008274,116.329882,0,52,39747.3578819444,2008-10-26,08:35:21
40.008429,116.329772,0,52,39747.3578935185,2008-10-26,08:35:22
40.008567,116.329653,0,52,39747.3579050926,2008-10-26,08:35:23
40.008705,116.329534,0,51,39747.3579166667,2008-10-26,08:35:24
40.008843,116.329411,0,52,39747.3579282407,2008-10-26,08:35:25
40.00898,116.329283,0,52,39747.3579398148,2008-10-26,08:35:26
40.009113,116.329139,0,53,39747.3579513889,2008-10-26,08:35:27
40.009238,116.328993,0,54,39747.357962963,2008-10-26,08:35:28
40.009356,116.328854,0,53,39747.357974537,2008-10-26,08:35:29
40.00946,116.328707,0,49,39747.3579861111,2008-10-26,08:35:30
40.00958,116.328562,0,47,39747.3579976852,2008-10-26,08:35:31
40.0097,116.328416,0,47,39747.3580092593,2008-10-26,08:35:32
40.009827,116.328269,0,46,39747.3580208333,2008-10-26,08:35:33
40.009946,116.328126,0,44,39747.3580324074,2008-10-26,08:35:34
40.010068,116.327978,0,39,39747.3580439815,2008-10-26,08:35:35
40.010196,116.327827,0,36,39747.3580555556,2008-10-26,08:35:36
40.01033,116.327679,0,36,39747.3580671296,2008-10-26,08:35:37
40.010451,116.327529,0,33,39747.3580787037,2008-10-26,08:35:38
40.010578,116.327381,0,31,39747.3580902778,2008-10-26,08:35:39
40.010713,116.327233,0,29,39747.3581018519,2008-10-26,08:35:40
40.010835,116.327088,0,26,39747.3581134259,2008-10-26,08:35:41
40.010969,116.326939,0,25,39747.358125,2008-10-26,08:35:42
40.011108,116.326787,0,25,39747.3581365741,2008-10-26,08:35:43
40.011234,116.32664,0,22,39747.3581481481,2008-10-26,08:35:44
40.011364,116.326494,0,22,39747.3581597222,2008-10-26,08:35:45
40.011502,116.326341,0,20,39747.3581712963,2008-10-26,08:35:46
40.011629,116.326191,0,19,39747.3581828704,2008-10-26,08:35:47
40.011758,116.326041,0,20,39747.3581944444,2008-10-26,08:35:48
40.011883,116.325895,0,18,39747.3582060185,2008-10-26,08:35:49
40.012011,116.325749,0,19,39747.3582175926,2008-10-26,08:35:50
40.012141,116.325602,0,19,39747.3582291667,2008-10-26,08:35:51
40.012272,116.32546,0,19,39747.3582407407,2008-10-26,08:35:52
40.012404,116.325321,0,19,39747.3582523148,2008-10-26,08:35:53
40.01251,116.325167,0,19,39747.3582638889,2008-10-26,08:35:54
40.012639,116.325024,0,20,39747.358275463,2008-10-26,08:35:55
40.012762,116.32489,0,21,39747.358287037,2008-10-26,08:35:56
40.012881,116.324751,0,21,39747.3582986111,2008-10-26,08:35:57
40.013006,116.324606,0,22,39747.3583101852,2008-10-26,08:35:58
40.013135,116.32446,0,23,39747.3583217593,2008-10-26,08:35:59
40.013266,116.324303,0,25,39747.3583333333,2008-10-26,08:36:00
40.013427,116.324145,0,33,39747.3583449074,2008-10-26,08:36:01
40.013587,116.323996,0,37,39747.3583564815,2008-10-26,08:36:02
40.013741,116.323841,0,41,39747.3583680556,2008-10-26,08:36:03
40.013869,116.32368,0,44,39747.3583796296,2008-10-26,08:36:04
40.014003,116.323525,0,45,39747.3583912037,2008-10-26,08:36:05
40.014139,116.323379,0,46,39747.3584027778,2008-10-26,08:36:06
40.014262,116.32323,0,45,39747.3584143519,2008-10-26,08:36:07
40.014411,116.323074,0,48,39747.3584259259,2008-10-26,08:36:08
40.014552,116.322921,0,49,39747.3584375,2008-10-26,08:36:09
40.014691,116.322769,0,49,39747.3584490741,2008-10-26,08:36:10
40.014831,116.322618,0,49,39747.3584606481,2008-10-26,08:36:11
40.014971,116.32247,0,50,39747.3584722222,2008-10-26,08:36:12
40.015106,116.322322,0,49,39747.3584837963,2008-10-26,08:36:13
40.015246,116.322182,0,49,39747.3584953704,2008-10-26,08:36:14
40.015372,116.322036,0,49,39747.3585069444,2008-10-26,08:36:15
40.015494,116.321899,0,48,39747.3585185185,2008-10-26,08:36:16
40.01562,116.321762,0,47,39747.3585300926,2008-10-26,08:36:17
40.015743,116.321623,0,46,39747.3585416667,2008-10-26,08:36:18
40.015875,116.321476,0,47,39747.3585532407,2008-10-26,08:36:19
40.016002,116.321333,0,48,39747.3585648148,2008-10-26,08:36:20
40.016123,116.321189,0,49,39747.3585763889,2008-10-26,08:36:21
40.016248,116.321052,0,54,39747.358587963,2008-10-26,08:36:22
40.016381,116.320908,0,52,39747.358599537,2008-10-26,08:36:23
40.016518,116.32076,0,54,39747.3586111111,2008-10-26,08:36:24
40.016657,116.320621,0,59,39747.3586226852,2008-10-26,08:36:25
40.016788,116.320487,0,62,39747.3586342593,2008-10-26,08:36:26
40.016925,116.320354,0,64,39747.3586458333,2008-10-26,08:36:27
40.01706,116.320227,0,65,39747.3586574074,2008-10-26,08:36:28
40.017203,116.320103,0,66,39747.3586689815,2008-10-26,08:36:29
40.017336,116.319987,0,66,39747.3586805556,2008-10-26,08:36:30
40.017471,116.319879,0,65,39747.3586921296,2008-10-26,08:36:31
40.017609,116.319779,0,62,39747.3587037037,2008-10-26,08:36:32
40.017749,116.319678,0,61,39747.3587152778,2008-10-26,08:36:33
40.017895,116.319582,0,60,39747.3587268519,2008-10-26,08:36:34
40.018043,116.319493,0,60,39747.3587384259,2008-10-26,08:36:35
40.018186,116.319412,0,60,39747.35875,2008-10-26,08:36:36
40.01833,116.319339,0,59,39747.3587615741,2008-10-26,08:36:37
40.01848,116.319267,0,59,39747.3587731481,2008-10-26,08:36:38
40.018628,116.319201,0,59,39747.3587847222,2008-10-26,08:36:39
40.018771,116.319138,0,59,39747.3587962963,2008-10-26,08:36:40
40.018914,116.319077,0,58,39747.3588078704,2008-10-26,08:36:41
40.019058,116.319022,0,57,39747.3588194444,2008-10-26,08:36:42
40.019203,116.319004,0,52,39747.3588310185,2008-10-26,08:36:43
40.019342,116.318965,0,49,39747.3588425926,2008-10-26,08:36:44
40.019481,116.318913,0,48,39747.3588541667,2008-10-26,08:36:45
40.019642,116.318855,0,48,39747.3588657407,2008-10-26,08:36:46
40.019784,116.318792,0,48,39747.3588773148,2008-10-26,08:36:47
40.019923,116.318741,0,47,39747.3588888889,2008-10-26,08:36:48
40.020062,116.318686,0,46,39747.358900463,2008-10-26,08:36:49
40.020204,116.318629,0,45,39747.358912037,2008-10-26,08:36:50
40.020348,116.318569,0,46,39747.3589236111,2008-10-26,08:36:51
40.020488,116.318517,0,45,39747.3589351852,2008-10-26,08:36:52
40.020635,116.318455,0,45,39747.3589467593,2008-10-26,08:36:53
40.020779,116.318399,0,45,39747.3589583333,2008-10-26,08:36:54
40.02093,116.318345,0,44,39747.3589699074,2008-10-26,08:36:55
40.021094,116.318299,0,42,39747.3589814815,2008-10-26,08:36:56
40.021243,116.318244,0,41,39747.3589930556,2008-10-26,08:36:57
40.021385,116.318197,0,40,39747.3590046296,2008-10-26,08:36:58
40.021536,116.318146,0,39,39747.3590162037,2008-10-26,08:36:59
40.021682,116.318093,0,38,39747.3590277778,2008-10-26,08:37:00
40.021825,116.318036,0,37,39747.3590393519,2008-10-26,08:37:01
40.021972,116.317975,0,36,39747.3590509259,2008-10-26,08:37:02
40.022121,116.317919,0,34,39747.3590625,2008-10-26,08:37:03
40.02227,116.317865,0,33,39747.3590740741,2008-10-26,08:37:04
40.02242,116.31781,0,33,39747.3590856481,2008-10-26,08:37:05
40.022558,116.31775,0,30,39747.3590972222,2008-10-26,08:37:06
40.022704,116.317701,0,27,39747.3591087963,2008-10-26,08:37:07
40.022856,116.317643,0,25,39747.3591203704,2008-10-26,08:37:08
40.023013,116.31758,0,26,39747.3591319444,2008-10-26,08:37:09
40.023165,116.317526,0,25,39747.3591435185,2008-10-26,08:37:10
40.02332,116.317467,0,25,39747.3591550926,2008-10-26,08:37:11
40.023479,116.317412,0,23,39747.3591666667,2008-10-26,08:37:12
40.023638,116.317354,0,22,39747.3591782407,2008-10-26,08:37:13
40.023792,116.317293,0,22,39747.3591898148,2008-10-26,08:37:14
40.023941,116.317227,0,21,39747.3592013889,2008-10-26,08:37:15
40.024091,116.317163,0,18,39747.359212963,2008-10-26,08:37:16
40.024256,116.317092,0,18,39747.359224537,2008-10-26,08:37:17
40.024419,116.317025,0,19,39747.3592361111,2008-10-26,08:37:18
40.024582,116.316955,0,19,39747.3592476852,2008-10-26,08:37:19
40.024744,116.316891,0,20,39747.3592592593,2008-10-26,08:37:20
40.024905,116.316829,0,20,39747.3592708333,2008-10-26,08:37:21
40.025067,116.316765,0,21,39747.3592824074,2008-10-26,08:37:22
40.025233,116.316701,0,22,39747.3592939815,2008-10-26,08:37:23
40.025396,116.316637,0,23,39747.3593055556,2008-10-26,08:37:24
40.025552,116.316568,0,23,39747.3593171296,2008-10-26,08:37:25
40.025711,116.316504,0,24,39747.3593287037,2008-10-26,08:37:26
40.025871,116.316442,0,25,39747.3593402778,2008-10-26,08:37:27
40.026032,116.316379,0,26,39747.3593518519,2008-10-26,08:37:28
40.026189,116.316315,0,26,39747.3593634259,2008-10-26,08:37:29
40.026338,116.316247,0,28,39747.359375,2008-10-26,08:37:30
40.026493,116.316182,0,29,39747.3593865741,2008-10-26,08:37:31
40.026646,116.316119,0,30,39747.3593981481,2008-10-26,08:37:32
40.026802,116.316058,0,31,39747.3594097222,2008-10-26,08:37:33
40.026955,116.315999,0,31,39747.3594212963,2008-10-26,08:37:34
40.027111,116.31594,0,30,39747.3594328704,2008-10-26,08:37:35
40.02726,116.315884,0,33,39747.3594444444,2008-10-26,08:37:36
40.027413,116.315822,0,34,39747.3594560185,2008-10-26,08:37:37
40.027564,116.315766,0,35,39747.3594675926,2008-10-26,08:37:38
40.027722,116.315713,0,36,39747.3594791667,2008-10-26,08:37:39
40.027877,116.315654,0,37,39747.3594907407,2008-10-26,08:37:40
40.028027,116.315594,0,38,39747.3595023148,2008-10-26,08:37:41
40.028181,116.315533,0,38,39747.3595138889,2008-10-26,08:37:42
40.02834,116.315473,0,38,39747.359525463,2008-10-26,08:37:43
40.028498,116.315411,0,37,39747.359537037,2008-10-26,08:37:44
40.028672,116.315345,0,38,39747.3595486111,2008-10-26,08:37:45
40.028828,116.315282,0,38,39747.3595601852,2008-10-26,08:37:46
40.028988,116.315223,0,38,39747.3595717593,2008-10-26,08:37:47
40.029147,116.315165,0,38,39747.3595833333,2008-10-26,08:37:48
40.029306,116.315093,0,40,39747.3595949074,2008-10-26,08:37:49
40.029461,116.315029,0,40,39747.3596064815,2008-10-26,08:37:50
40.029619,116.314963,0,41,39747.3596180556,2008-10-26,08:37:51
40.029776,116.314905,0,40,39747.3596296296,2008-10-26,08:37:52
40.029931,116.314838,0,39,39747.3596412037,2008-10-26,08:37:53
40.030069,116.314777,0,37,39747.3596527778,2008-10-26,08:37:54
40.030208,116.314719,0,37,39747.3596643518,2008-10-26,08:37:55
40.030322,116.314673,0,35,39747.3596759259,2008-10-26,08:37:56
40.030429,116.314629,0,33,39747.3596875,2008-10-26,08:37:57
40.030519,116.314591,0,33,39747.3596990741,2008-10-26,08:37:58
40.030629,116.314545,0,32,39747.3597106481,2008-10-26,08:37:59
40.030743,116.314499,0,32,39747.3597222222,2008-10-26,08:38:00
40.030855,116.314455,0,34,39747.3597337963,2008-10-26,08:38:01
40.030965,116.31441,0,35,39747.3597453704,2008-10-26,08:38:02
40.031066,116.314366,0,37,39747.3597569444,2008-10-26,08:38:03
40.031167,116.314322,0,38,39747.3597685185,2008-10-26,08:38:04
40.031267,116.314287,0,39,39747.3597800926,2008-10-26,08:38:05
40.031359,116.314248,0,39,39747.3597916667,2008-10-26,08:38:06
40.031444,116.314207,0,39,39747.3598032407,2008-10-26,08:38:07
40.031529,116.314164,0,39,39747.3598148148,2008-10-26,08:38:08
40.031688,116.314086,0,38,39747.359837963,2008-10-26,08:38:10
40.031827,116.314018,0,37,39747.3598611111,2008-10-26,08:38:12
40.031932,116.313967,0,35,39747.3598842593,2008-10-26,08:38:14
40.032027,116.313924,0,31,39747.3599189815,2008-10-26,08:38:17
40.032124,116.313881,0,26,39747.3599768518,2008-10-26,08:38:22
40.032095,116.313909,0,32,39747.3600347222,2008-10-26,08:38:27
40.032095,116.313909,0,32,39747.3600694444,2008-10-26,08:38:30
40.032102,116.313909,0,35,39747.3600925926,2008-10-26,08:38:32
40.032099,116.31392,0,36,39747.360150463,2008-10-26,08:38:37
40.032096,116.313939,0,36,39747.3602083333,2008-10-26,08:38:42
40.03209,116.313953,0,36,39747.3602662037,2008-10-26,08:38:47
40.032065,116.313972,0,36,39747.3603240741,2008-10-26,08:38:52
40.032033,116.313993,0,35,39747.3603819444,2008-10-26,08:38:57
40.032004,116.314058,0,53,39747.3604398148,2008-10-26,08:39:02
40.03195,116.314099,0,53,39747.3604976852,2008-10-26,08:39:07
40.031927,116.31412,0,58,39747.3605555556,2008-10-26,08:39:12
40.031919,116.314137,0,60,39747.3606134259,2008-10-26,08:39:17
40.031917,116.314149,0,60,39747.3606712963,2008-10-26,08:39:22
40.031916,116.314158,0,60,39747.3607291667,2008-10-26,08:39:27
40.031915,116.314167,0,60,39747.360787037,2008-10-26,08:39:32
40.031915,116.314167,0,60,39747.3608217593,2008-10-26,08:39:35
40.031915,116.314171,0,60,39747.3608449074,2008-10-26,08:39:37
40.031829,116.313889,0,40,39747.3612037037,2008-10-26,08:40:08
40.031848,116.313919,0,3,39747.3612152778,2008-10-26,08:40:09
40.031765,116.313968,0,28,39747.3612268518,2008-10-26,08:40:10
40.031807,116.313937,0,58,39747.3612384259,2008-10-26,08:40:11
40.031763,116.313996,0,57,39747.3612962963,2008-10-26,08:40:16
40.031748,116.313975,0,55,39747.3613541667,2008-10-26,08:40:21
40.031732,116.313995,0,54,39747.361412037,2008-10-26,08:40:26
40.031727,116.314004,0,54,39747.3614699074,2008-10-26,08:40:31
40.031727,116.314004,0,54,39747.3615046296,2008-10-26,08:40:34
40.031726,116.314001,0,53,39747.3615277778,2008-10-26,08:40:36
40.031727,116.313989,0,53,39747.3615856481,2008-10-26,08:40:41
40.031677,116.313862,0,53,39747.3616203704,2008-10-26,08:40:44
40.031685,116.313799,0,65,39747.3616782407,2008-10-26,08:40:49
40.031685,116.313787,0,65,39747.3617361111,2008-10-26,08:40:54
40.031676,116.313904,0,71,39747.3617824074,2008-10-26,08:40:58
40.031653,116.313898,0,71,39747.3618402778,2008-10-26,08:41:03
40.031644,116.313889,0,72,39747.3618981481,2008-10-26,08:41:08
40.031578,116.313756,0,80,39747.3619328704,2008-10-26,08:41:11
40.031515,116.313699,0,96,39747.3619907407,2008-10-26,08:41:16
40.031451,116.313727,0,110,39747.3620486111,2008-10-26,08:41:21
40.031409,116.313734,0,114,39747.3621064815,2008-10-26,08:41:26
40.031381,116.31372,0,123,39747.3621643518,2008-10-26,08:41:31
40.03134,116.313709,0,128,39747.3622222222,2008-10-26,08:41:36
40.031341,116.313729,0,133,39747.3622800926,2008-10-26,08:41:41
40.031319,116.313768,0,137,39747.362337963,2008-10-26,08:41:46
40.031284,116.313795,0,141,39747.3623958333,2008-10-26,08:41:51
40.031262,116.313822,0,145,39747.3624537037,2008-10-26,08:41:56
40.031233,116.313841,0,146,39747.3625115741,2008-10-26,08:42:01
40.031226,116.313855,0,143,39747.3625694444,2008-10-26,08:42:06
40.03121,116.313855,0,145,39747.3626273148,2008-10-26,08:42:11
40.03121,116.313855,0,145,39747.362662037,2008-10-26,08:42:14
40.031214,116.313849,0,146,39747.3626851852,2008-10-26,08:42:16
40.03123,116.31383,0,151,39747.3627430556,2008-10-26,08:42:21
40.031227,116.313837,0,155,39747.3628009259,2008-10-26,08:42:26
40.031227,116.313837,0,155,39747.3628356481,2008-10-26,08:42:29
40.031233,116.313834,0,156,39747.3628587963,2008-10-26,08:42:31
40.031228,116.313849,0,157,39747.3629166667,2008-10-26,08:42:36
40.031253,116.313822,0,163,39747.362974537,2008-10-26,08:42:41
40.031221,116.313832,0,163,39747.3630324074,2008-10-26,08:42:46
40.031208,116.313838,0,162,39747.3630902778,2008-10-26,08:42:51
40.031186,116.313833,0,163,39747.3631481482,2008-10-26,08:42:56
40.031118,116.313877,0,169,39747.3632060185,2008-10-26,08:43:01
40.031034,116.313871,0,171,39747.3632638889,2008-10-26,08:43:06
40.030938,116.313912,0,168,39747.3633101852,2008-10-26,08:43:10
40.03085,116.313961,0,162,39747.3633449074,2008-10-26,08:43:13
40.030748,116.314017,0,157,39747.3633796296,2008-10-26,08:43:16
40.030657,116.31407,0,156,39747.3634143519,2008-10-26,08:43:19
40.030549,116.314129,0,151,39747.3634490741,2008-10-26,08:43:22
40.030403,116.314199,0,149,39747.3634837963,2008-10-26,08:43:25
40.030312,116.31424,0,147,39747.3635069444,2008-10-26,08:43:27
40.030193,116.314284,0,140,39747.3635532407,2008-10-26,08:43:31
40.030088,116.314306,0,132,39747.363599537,2008-10-26,08:43:35
40.029974,116.314328,0,131,39747.3636342593,2008-10-26,08:43:38
40.029863,116.314343,0,127,39747.3636574074,2008-10-26,08:43:40
40.029743,116.314367,0,128,39747.3636805556,2008-10-26,08:43:42
40.029651,116.314352,0,128,39747.3637037037,2008-10-26,08:43:44
40.029621,116.314199,0,130,39747.36375,2008-10-26,08:43:48
40.029609,116.314039,0,128,39747.3637847222,2008-10-26,08:43:51
40.029582,116.313896,0,129,39747.3638194444,2008-10-26,08:43:54
40.029549,116.313785,0,130,39747.3638541667,2008-10-26,08:43:57
40.029486,116.313667,0,133,39747.3638888889,2008-10-26,08:44:00
40.029476,116.31352,0,129,39747.363912037,2008-10-26,08:44:02
40.029435,116.313402,0,129,39747.3639351852,2008-10-26,08:44:04
40.029362,116.313294,0,134,39747.3639699074,2008-10-26,08:44:07
40.029266,116.313212,0,138,39747.3640046296,2008-10-26,08:44:10
40.029158,116.31313,0,144,39747.3640393519,2008-10-26,08:44:13
40.029038,116.313045,0,147,39747.3640740741,2008-10-26,08:44:16
40.02897,116.312959,0,149,39747.3640972222,2008-10-26,08:44:18
40.02888,116.312866,0,152,39747.3641319444,2008-10-26,08:44:21
40.028816,116.312761,0,155,39747.3641666667,2008-10-26,08:44:24
40.02878,116.312619,0,153,39747.3642013889,2008-10-26,08:44:27
40.028755,116.312474,0,150,39747.3642361111,2008-10-26,08:44:30
40.028715,116.312348,0,156,39747.3642939815,2008-10-26,08:44:35
40.028649,116.312251,0,156,39747.3643402778,2008-10-26,08:44:39
40.028596,116.312148,0,160,39747.3643865741,2008-10-26,08:44:43
40.028587,116.312008,0,164,39747.3644328704,2008-10-26,08:44:47
40.028546,116.311894,0,177,39747.3644907407,2008-10-26,08:44:52
40.028504,116.311793,0,186,39747.3645486111,2008-10-26,08:44:57
40.028472,116.311745,0,204,39747.3646064815,2008-10-26,08:45:02
40.028468,116.31172,0,214,39747.3646643519,2008-10-26,08:45:07
40.028468,116.31172,0,214,39747.3646990741,2008-10-26,08:45:10
40.028468,116.311713,0,216,39747.3647222222,2008-10-26,08:45:12
40.028466,116.311697,0,217,39747.3647800926,2008-10-26,08:45:17
40.028452,116.311656,0,219,39747.364837963,2008-10-26,08:45:22
40.028426,116.31158,0,223,39747.3648958333,2008-10-26,08:45:27
40.028362,116.311456,0,228,39747.3649421296,2008-10-26,08:45:31
40.028317,116.311415,0,243,39747.365,2008-10-26,08:45:36
40.028243,116.311371,0,258,39747.3650578704,2008-10-26,08:45:41
40.028156,116.311392,0,281,39747.3651041667,2008-10-26,08:45:45
40.028103,116.311336,0,303,39747.365162037,2008-10-26,08:45:50
40.028043,116.311331,0,326,39747.3652199074,2008-10-26,08:45:55
40.028029,116.311185,0,336,39747.3652662037,2008-10-26,08:45:59
40.028023,116.311048,0,352,39747.3653240741,2008-10-26,08:46:04
40.028037,116.310897,0,362,39747.3653703704,2008-10-26,08:46:08
40.028058,116.310749,0,379,39747.3654282407,2008-10-26,08:46:13
40.028086,116.3106,0,388,39747.365474537,2008-10-26,08:46:17
40.028091,116.310477,0,399,39747.3655208333,2008-10-26,08:46:21
40.028077,116.310337,0,409,39747.3655787037,2008-10-26,08:46:26
40.028053,116.310215,0,415,39747.3656365741,2008-10-26,08:46:31
40.028028,116.310056,0,419,39747.3656828704,2008-10-26,08:46:35
40.02796,116.309974,0,417,39747.3657175926,2008-10-26,08:46:38
40.027927,116.309841,0,424,39747.3657638889,2008-10-26,08:46:42
40.027899,116.309733,0,438,39747.3658101852,2008-10-26,08:46:46
40.027876,116.309608,0,448,39747.3658564815,2008-10-26,08:46:50
40.027884,116.309462,0,455,39747.3659027778,2008-10-26,08:46:54
40.027898,116.309303,0,459,39747.3659490741,2008-10-26,08:46:58
40.027903,116.309184,0,461,39747.3659837963,2008-10-26,08:47:01
40.027889,116.309057,0,468,39747.3660300926,2008-10-26,08:47:05
40.027855,116.308925,0,472,39747.3660763889,2008-10-26,08:47:09
40.027846,116.308808,0,472,39747.3661226852,2008-10-26,08:47:13
40.027832,116.30869,0,480,39747.3661689815,2008-10-26,08:47:17
40.027758,116.308628,0,496,39747.3662268519,2008-10-26,08:47:22
40.027734,116.308524,0,505,39747.3662847222,2008-10-26,08:47:27
40.027699,116.308444,0,514,39747.3663425926,2008-10-26,08:47:32
40.027655,116.308316,0,510,39747.3663888889,2008-10-26,08:47:36
40.027703,116.308258,0,392,39747.366412037,2008-10-26,08:47:38
40.027638,116.308157,0,388,39747.3664699074,2008-10-26,08:47:43
40.027692,116.30804,0,385,39747.3664814815,2008-10-26,08:47:44
40.027661,116.307973,0,346,39747.3665046296,2008-10-26,08:47:46
40.027606,116.307942,0,312,39747.3665393519,2008-10-26,08:47:49
40.027591,116.307932,0,309,39747.3665972222,2008-10-26,08:47:54
40.027591,116.307932,0,309,39747.3666319444,2008-10-26,08:47:57
40.02759,116.307928,0,309,39747.3666550926,2008-10-26,08:47:59
40.027582,116.307825,0,274,39747.3666666667,2008-10-26,08:48:00
40.02756,116.307714,0,232,39747.3666898148,2008-10-26,08:48:02
40.027635,116.307568,0,233,39747.3667013889,2008-10-26,08:48:03
40.027675,116.307461,0,230,39747.366712963,2008-10-26,08:48:04
40.027687,116.307323,0,223,39747.3667476852,2008-10-26,08:48:07
40.027652,116.307201,0,211,39747.3667939815,2008-10-26,08:48:11
40.027559,116.307123,0,212,39747.3668518519,2008-10-26,08:48:16
40.027443,116.307106,0,195,39747.3668865741,2008-10-26,08:48:19
40.027346,116.307122,0,192,39747.3669212963,2008-10-26,08:48:22
40.027243,116.307109,0,184,39747.3669791667,2008-10-26,08:48:27
40.02716,116.307087,0,171,39747.367037037,2008-10-26,08:48:32
40.027067,116.307043,0,164,39747.3670833333,2008-10-26,08:48:36
40.027024,116.30696,0,155,39747.3671412037,2008-10-26,08:48:41
40.026928,116.306944,0,142,39747.3671875,2008-10-26,08:48:45
40.026839,116.306963,0,140,39747.3672106481,2008-10-26,08:48:47
40.026746,116.306992,0,140,39747.3672337963,2008-10-26,08:48:49
40.026624,116.30702,0,140,39747.3672685185,2008-10-26,08:48:52
40.02652,116.307057,0,143,39747.3672916667,2008-10-26,08:48:54
40.026415,116.307055,0,144,39747.3673263889,2008-10-26,08:48:57
40.026292,116.307075,0,138,39747.3673611111,2008-10-26,08:49:00
40.026156,116.307103,0,134,39747.3673842593,2008-10-26,08:49:02
40.026063,116.307123,0,133,39747.3674074074,2008-10-26,08:49:04
40.025974,116.307142,0,135,39747.3674305556,2008-10-26,08:49:06
40.025793,116.307192,0,135,39747.3674652778,2008-10-26,08:49:09
40.025694,116.307209,0,132,39747.3674884259,2008-10-26,08:49:11
40.025587,116.307231,0,132,39747.3675115741,2008-10-26,08:49:13
40.025471,116.307256,0,135,39747.3675462963,2008-10-26,08:49:16
40.025326,116.307247,0,148,39747.3675810185,2008-10-26,08:49:19
40.025225,116.307251,0,155,39747.3676041667,2008-10-26,08:49:21
40.025125,116.307251,0,157,39747.3676273148,2008-10-26,08:49:23
40.025024,116.30725,0,159,39747.367662037,2008-10-26,08:49:26
40.024933,116.307269,0,166,39747.3677083333,2008-10-26,08:49:30
40.024888,116.307245,0,177,39747.3677662037,2008-10-26,08:49:35
40.024803,116.307283,0,182,39747.3678009259,2008-10-26,08:49:38
40.024711,116.307306,0,188,39747.3678356481,2008-10-26,08:49:41
40.024623,116.3073,0,186,39747.3678935185,2008-10-26,08:49:46
40.024526,116.307325,0,175,39747.3679166667,2008-10-26,08:49:48
40.024431,116.30734,0,167,39747.3679398148,2008-10-26,08:49:50
40.024326,116.307333,0,172,39747.367974537,2008-10-26,08:49:53
40.024178,116.307376,0,181,39747.3679976852,2008-10-26,08:49:55
40.024089,116.307398,0,182,39747.3680208333,2008-10-26,08:49:57
40.023995,116.307427,0,186,39747.3680439815,2008-10-26,08:49:59
40.023882,116.30741,0,181,39747.3681018518,2008-10-26,08:50:04
40.023793,116.307423,0,176,39747.368125,2008-10-26,08:50:06
40.023702,116.307436,0,176,39747.3681481481,2008-10-26,08:50:08
40.023606,116.307454,0,174,39747.3681712963,2008-10-26,08:50:10
40.023494,116.307491,0,171,39747.3681944444,2008-10-26,08:50:12
40.023356,116.307523,0,169,39747.3682291667,2008-10-26,08:50:15
40.023251,116.307552,0,169,39747.3682523148,2008-10-26,08:50:17
40.023124,116.307577,0,164,39747.368287037,2008-10-26,08:50:20
40.023015,116.307587,0,159,39747.3683217593,2008-10-26,08:50:23
40.022899,116.307606,0,153,39747.3683564815,2008-10-26,08:50:26
40.022803,116.307613,0,148,39747.3683912037,2008-10-26,08:50:29
40.022713,116.307609,0,142,39747.3684259259,2008-10-26,08:50:32
40.022629,116.307604,0,128,39747.3684606481,2008-10-26,08:50:35
40.022514,116.307619,0,123,39747.3684953704,2008-10-26,08:50:38
40.022401,116.307617,0,116,39747.3685300926,2008-10-26,08:50:41
40.022287,116.307626,0,109,39747.3685648148,2008-10-26,08:50:44
40.022187,116.307636,0,105,39747.368599537,2008-10-26,08:50:47
40.022088,116.307659,0,101,39747.3686226852,2008-10-26,08:50:49
40.02197,116.307685,0,100,39747.3686574074,2008-10-26,08:50:52
40.021865,116.307698,0,99,39747.3686921296,2008-10-26,08:50:55
40.021763,116.30771,0,102,39747.3687268518,2008-10-26,08:50:58
40.021673,116.307728,0,100,39747.36875,2008-10-26,08:51:00
40.021564,116.30773,0,103,39747.3687847222,2008-10-26,08:51:03
40.021447,116.307741,0,106,39747.3688194444,2008-10-26,08:51:06
40.021345,116.307736,0,105,39747.3688541667,2008-10-26,08:51:09
40.02123,116.307743,0,104,39747.3688888889,2008-10-26,08:51:12
40.021112,116.307735,0,101,39747.3689236111,2008-10-26,08:51:15
40.020983,116.307778,0,100,39747.3689583333,2008-10-26,08:51:18
40.020892,116.307808,0,100,39747.3689814815,2008-10-26,08:51:20
40.020737,116.307872,0,107,39747.3690162037,2008-10-26,08:51:23
40.020631,116.307904,0,112,39747.3690277778,2008-10-26,08:51:24
40.020512,116.307949,0,114,39747.3690509259,2008-10-26,08:51:26
40.020406,116.307983,0,117,39747.3690740741,2008-10-26,08:51:28
40.02028,116.308011,0,121,39747.3690972222,2008-10-26,08:51:30
40.02017,116.308013,0,127,39747.3691319444,2008-10-26,08:51:33
40.020059,116.308035,0,131,39747.3691666667,2008-10-26,08:51:36
40.019942,116.308019,0,133,39747.369224537,2008-10-26,08:51:41
40.019847,116.308016,0,132,39747.3692592593,2008-10-26,08:51:44
40.019698,116.308042,0,140,39747.3693055556,2008-10-26,08:51:48
40.019584,116.308117,0,148,39747.3693171296,2008-10-26,08:51:49
40.019463,116.308128,0,148,39747.3693402778,2008-10-26,08:51:51
40.019337,116.30818,0,151,39747.369375,2008-10-26,08:51:54
40.019219,116.308158,0,164,39747.3694097222,2008-10-26,08:51:57
40.019072,116.308203,0,180,39747.3694328704,2008-10-26,08:51:59
40.018981,116.308218,0,190,39747.3694791667,2008-10-26,08:52:03
40.018866,116.308203,0,193,39747.369525463,2008-10-26,08:52:07
40.018761,116.308216,0,199,39747.3695601852,2008-10-26,08:52:10
40.018667,116.308192,0,198,39747.3695949074,2008-10-26,08:52:13
40.018565,116.308167,0,180,39747.3696527778,2008-10-26,08:52:18
40.018461,116.308208,0,170,39747.3696875,2008-10-26,08:52:21
40.018371,116.308221,0,157,39747.3697222222,2008-10-26,08:52:24
40.018271,116.308262,0,144,39747.3697569444,2008-10-26,08:52:27
40.018173,116.308302,0,138,39747.3697916667,2008-10-26,08:52:30
40.018086,116.308344,0,133,39747.3698263889,2008-10-26,08:52:33
40.017979,116.308416,0,126,39747.3698611111,2008-10-26,08:52:36
40.017875,116.3085,0,120,39747.3699074074,2008-10-26,08:52:40
40.017791,116.308572,0,115,39747.3699421296,2008-10-26,08:52:43
40.017699,116.308671,0,106,39747.3699884259,2008-10-26,08:52:47
40.017616,116.308759,0,103,39747.3700231481,2008-10-26,08:52:50
40.017534,116.308851,0,99,39747.3700694444,2008-10-26,08:52:54
40.017456,116.308919,0,94,39747.3701157407,2008-10-26,08:52:58
40.017366,116.309007,0,88,39747.370162037,2008-10-26,08:53:02
40.017286,116.309092,0,82,39747.3702083333,2008-10-26,08:53:06
40.017203,116.309184,0,80,39747.3702546296,2008-10-26,08:53:10
40.017117,116.30929,0,83,39747.3703009259,2008-10-26,08:53:14
40.017046,116.309395,0,81,39747.3703587963,2008-10-26,08:53:19
40.016959,116.309488,0,81,39747.3704166667,2008-10-26,08:53:24
40.016892,116.30958,0,77,39747.370474537,2008-10-26,08:53:29
40.016834,116.309639,0,75,39747.3705324074,2008-10-26,08:53:34
40.01676,116.3097,0,73,39747.3705902778,2008-10-26,08:53:39
40.016676,116.30975,0,72,39747.3706481481,2008-10-26,08:53:44
40.016577,116.309728,0,73,39747.3706944444,2008-10-26,08:53:48
40.016556,116.309598,0,74,39747.3707175926,2008-10-26,08:53:50
40.016539,116.30947,0,73,39747.3707407407,2008-10-26,08:53:52
40.016512,116.309344,0,74,39747.3707638889,2008-10-26,08:53:54
40.016495,116.309221,0,76,39747.370787037,2008-10-26,08:53:56
40.016469,116.30907,0,79,39747.3708217593,2008-10-26,08:53:59
40.016436,116.308928,0,83,39747.3708564815,2008-10-26,08:54:02
40.016398,116.308808,0,88,39747.3708912037,2008-10-26,08:54:05
40.016373,116.308689,0,94,39747.3709259259,2008-10-26,08:54:08
40.016334,116.308548,0,96,39747.3709722222,2008-10-26,08:54:12
40.016314,116.308434,0,105,39747.3710069444,2008-10-26,08:54:15
40.016292,116.3083,0,111,39747.3710416667,2008-10-26,08:54:18
40.016271,116.308169,0,121,39747.371087963,2008-10-26,08:54:22
40.016238,116.308052,0,131,39747.3711342593,2008-10-26,08:54:26
40.016208,116.307936,0,142,39747.3711805556,2008-10-26,08:54:30
40.016202,116.307812,0,142,39747.3712152778,2008-10-26,08:54:33
40.016197,116.307668,0,132,39747.37125,2008-10-26,08:54:36
40.016168,116.307542,0,124,39747.3712847222,2008-10-26,08:54:39
40.016148,116.307395,0,122,39747.3713310185,2008-10-26,08:54:43
40.016138,116.307266,0,123,39747.3713773148,2008-10-26,08:54:47
40.016118,116.307121,0,120,39747.3714236111,2008-10-26,08:54:51
40.016095,116.306996,0,113,39747.3714583333,2008-10-26,08:54:54
40.016064,116.306884,0,104,39747.3714930556,2008-10-26,08:54:57
40.016032,116.306802,0,100,39747.3715509259,2008-10-26,08:55:02
40.016047,116.306852,0,102,39747.3716087963,2008-10-26,08:55:07
40.016053,116.30688,0,94,39747.3716666667,2008-10-26,08:55:12
40.01605,116.306874,0,93,39747.371724537,2008-10-26,08:55:17
40.01605,116.306872,0,93,39747.3717824074,2008-10-26,08:55:22
40.01605,116.306873,0,93,39747.3718402778,2008-10-26,08:55:27
40.016049,116.306872,0,94,39747.3718981481,2008-10-26,08:55:32
40.016048,116.306869,0,94,39747.3719560185,2008-10-26,08:55:37
40.016047,116.306867,0,94,39747.3720138889,2008-10-26,08:55:42
40.016047,116.306867,0,94,39747.3720486111,2008-10-26,08:55:45
40.016047,116.306867,0,95,39747.3720717593,2008-10-26,08:55:47
40.016061,116.306846,0,92,39747.3721296296,2008-10-26,08:55:52
40.016041,116.30676,0,88,39747.3721875,2008-10-26,08:55:57
40.016018,116.30664,0,89,39747.3722453704,2008-10-26,08:56:02
40.016006,116.306511,0,90,39747.3723032407,2008-10-26,08:56:07
40.015982,116.306387,0,94,39747.3723611111,2008-10-26,08:56:12
40.015966,116.306255,0,98,39747.3724189815,2008-10-26,08:56:17
40.015955,116.306119,0,100,39747.3724768519,2008-10-26,08:56:22
40.015919,116.306011,0,105,39747.3725347222,2008-10-26,08:56:27
40.015886,116.305901,0,101,39747.3725810185,2008-10-26,08:56:31
40.015877,116.305771,0,101,39747.3726388889,2008-10-26,08:56:36
40.015864,116.305664,0,99,39747.3726967593,2008-10-26,08:56:41
40.015841,116.305585,0,100,39747.3727546296,2008-10-26,08:56:46
40.015814,116.305545,0,106,39747.3728125,2008-10-26,08:56:51
40.01571,116.305505,0,106,39747.3728703704,2008-10-26,08:56:56
40.015591,116.305531,0,110,39747.3729166667,2008-10-26,08:57:00
40.015499,116.305527,0,109,39747.3729513889,2008-10-26,08:57:03
40.015409,116.30555,0,113,39747.3729976852,2008-10-26,08:57:07
40.015304,116.305556,0,115,39747.3730439815,2008-10-26,08:57:11
40.015206,116.305547,0,125,39747.3731018519,2008-10-26,08:57:16
40.015093,116.305563,0,138,39747.3731481481,2008-10-26,08:57:20
40.014974,116.30558,0,150,39747.3731944444,2008-10-26,08:57:24
40.014884,116.305593,0,163,39747.3732407407,2008-10-26,08:57:28
40.014771,116.30559,0,167,39747.373275463,2008-10-26,08:57:31
40.014666,116.305583,0,173,39747.3733217593,2008-10-26,08:57:35
40.014579,116.305599,0,180,39747.3733564815,2008-10-26,08:57:38
40.01447,116.305606,0,184,39747.3733912037,2008-10-26,08:57:41
40.014356,116.305622,0,187,39747.3734375,2008-10-26,08:57:45
40.014254,116.305657,0,184,39747.3734606481,2008-10-26,08:57:47
40.014172,116.305708,0,184,39747.3735069444,2008-10-26,08:57:51
40.014149,116.305842,0,176,39747.3735648148,2008-10-26,08:57:56
40.014137,116.30599,0,166,39747.3736111111,2008-10-26,08:58:00
40.014122,116.306103,0,151,39747.3736458333,2008-10-26,08:58:03
40.01411,116.306217,0,144,39747.3736805556,2008-10-26,08:58:06
40.014044,116.306251,0,139,39747.3737384259,2008-10-26,08:58:11
40.013946,116.306323,0,131,39747.3737962963,2008-10-26,08:58:16
40.013831,116.306339,0,130,39747.3738541667,2008-10-26,08:58:21
40.013775,116.306372,0,130,39747.373912037,2008-10-26,08:58:26
40.013765,116.306385,0,123,39747.3739699074,2008-10-26,08:58:31
40.013783,116.306403,0,125,39747.3740277778,2008-10-26,08:58:36
40.013799,116.306429,0,125,39747.3740856481,2008-10-26,08:58:41
40.013796,116.30645,0,125,39747.3741435185,2008-10-26,08:58:46
40.013791,116.306459,0,124,39747.3742013889,2008-10-26,08:58:51
40.013791,116.306459,0,124,39747.3742361111,2008-10-26,08:58:54
40.01379,116.306459,0,124,39747.3742592593,2008-10-26,08:58:56
40.013769,116.306455,0,124,39747.3743171296,2008-10-26,08:59:01
40.013768,116.30649,0,124,39747.374375,2008-10-26,08:59:06
40.013772,116.306495,0,123,39747.3744328704,2008-10-26,08:59:11
40.013767,116.306501,0,124,39747.3744907407,2008-10-26,08:59:16
40.013767,116.306508,0,124,39747.3745486111,2008-10-26,08:59:21
40.013769,116.30651,0,125,39747.3746064815,2008-10-26,08:59:26
40.013771,116.306505,0,125,39747.3746643519,2008-10-26,08:59:31
40.013771,116.306497,0,126,39747.3747222222,2008-10-26,08:59:36
40.013774,116.306489,0,126,39747.3747800926,2008-10-26,08:59:41
40.013777,116.306484,0,126,39747.374837963,2008-10-26,08:59:46
40.013779,116.306482,0,127,39747.3748958333,2008-10-26,08:59:51
40.013783,116.306485,0,127,39747.3749537037,2008-10-26,08:59:56
40.013782,116.306493,0,128,39747.3750115741,2008-10-26,09:00:01
40.01378,116.306497,0,128,39747.3750694444,2008-10-26,09:00:06
40.013778,116.306499,0,129,39747.3751273148,2008-10-26,09:00:11
40.013779,116.306498,0,129,39747.3751851852,2008-10-26,09:00:16
40.01378,116.306497,0,129,39747.3752430556,2008-10-26,09:00:21
40.013778,116.306499,0,130,39747.3753009259,2008-10-26,09:00:26
40.013778,116.306499,0,130,39747.3753356481,2008-10-26,09:00:29
40.013773,116.306503,0,130,39747.3753587963,2008-10-26,09:00:31
40.013752,116.306522,0,130,39747.3754166667,2008-10-26,09:00:36
40.013695,116.306537,0,128,39747.375474537,2008-10-26,09:00:41
40.013886,116.306355,0,159,39747.4247222222,2008-10-26,10:11:36
40.013919,116.306332,0,165,39747.4247800926,2008-10-26,10:11:41
40.013957,116.306326,0,167,39747.424837963,2008-10-26,10:11:46
40.013957,116.306347,0,165,39747.4248958333,2008-10-26,10:11:51
40.013951,116.306347,0,167,39747.4249537037,2008-10-26,10:11:56
40.013951,116.306347,0,167,39747.4249884259,2008-10-26,10:11:59
40.013951,116.306353,0,168,39747.4250115741,2008-10-26,10:12:01
40.013947,116.306363,0,170,39747.4250694444,2008-10-26,10:12:06
40.013941,116.306375,0,171,39747.4251273148,2008-10-26,10:12:11
40.013928,116.306417,0,169,39747.4251851852,2008-10-26,10:12:16
40.013913,116.306428,0,160,39747.4252430556,2008-10-26,10:12:21
40.013913,116.306428,0,160,39747.4252777778,2008-10-26,10:12:24
40.013906,116.306432,0,160,39747.4253009259,2008-10-26,10:12:26
40.013897,116.306433,0,160,39747.4253587963,2008-10-26,10:12:31
40.013886,116.306435,0,159,39747.4254166667,2008-10-26,10:12:36
40.013879,116.306441,0,159,39747.425474537,2008-10-26,10:12:41
40.013879,116.306446,0,159,39747.4255324074,2008-10-26,10:12:46
40.013879,116.306452,0,159,39747.4255902778,2008-10-26,10:12:51
40.013878,116.306456,0,159,39747.4256481482,2008-10-26,10:12:56
40.013876,116.306453,0,159,39747.4257060185,2008-10-26,10:13:01
40.013869,116.306452,0,159,39747.4257638889,2008-10-26,10:13:06
40.013869,116.306452,0,159,39747.4257986111,2008-10-26,10:13:09
40.013864,116.306456,0,159,39747.4258217593,2008-10-26,10:13:11
40.013862,116.306466,0,158,39747.4258796296,2008-10-26,10:13:16
40.013858,116.306476,0,158,39747.4259375,2008-10-26,10:13:21
40.013852,116.306483,0,158,39747.4259953704,2008-10-26,10:13:26
40.013848,116.306489,0,159,39747.4260532407,2008-10-26,10:13:31
40.013846,116.306492,0,159,39747.4261111111,2008-10-26,10:13:36
40.013847,116.306495,0,160,39747.4261689815,2008-10-26,10:13:41
40.013845,116.306496,0,160,39747.4262268519,2008-10-26,10:13:46
40.013845,116.306496,0,160,39747.4262847222,2008-10-26,10:13:51
40.013845,116.306496,0,160,39747.4263425926,2008-10-26,10:13:56
40.013845,116.306496,0,160,39747.426400463,2008-10-26,10:14:01
40.013845,116.306496,0,160,39747.4264583333,2008-10-26,10:14:06
40.013845,116.306496,0,160,39747.4265162037,2008-10-26,10:14:11
40.013845,116.306497,0,160,39747.4265740741,2008-10-26,10:14:16
40.013844,116.306498,0,160,39747.4266319444,2008-10-26,10:14:21
40.013843,116.306498,0,160,39747.4266898148,2008-10-26,10:14:26
40.013843,116.306499,0,160,39747.4267476852,2008-10-26,10:14:31
40.013842,116.306499,0,160,39747.4268055556,2008-10-26,10:14:36
40.013841,116.3065,0,160,39747.4268634259,2008-10-26,10:14:41
40.01384,116.3065,0,159,39747.4269212963,2008-10-26,10:14:46
40.013839,116.3065,0,159,39747.4269791667,2008-10-26,10:14:51
40.013838,116.3065,0,159,39747.427037037,2008-10-26,10:14:56
40.013837,116.3065,0,159,39747.4270949074,2008-10-26,10:15:01
40.013837,116.306499,0,158,39747.4271527778,2008-10-26,10:15:06
40.013837,116.306498,0,158,39747.4272106481,2008-10-26,10:15:11
40.013837,116.306498,0,158,39747.4272685185,2008-10-26,10:15:16
40.013837,116.306498,0,158,39747.4273263889,2008-10-26,10:15:21
40.013837,116.306498,0,158,39747.4273842593,2008-10-26,10:15:26
40.013836,116.306498,0,157,39747.4274421296,2008-10-26,10:15:31
40.013836,116.306498,0,156,39747.4275,2008-10-26,10:15:36
40.013836,116.306497,0,156,39747.4275578704,2008-10-26,10:15:41
40.013836,116.306495,0,155,39747.4276157407,2008-10-26,10:15:46
40.013839,116.306491,0,153,39747.4276736111,2008-10-26,10:15:51
40.01384,116.306485,0,151,39747.4277314815,2008-10-26,10:15:56
40.01384,116.30648,0,148,39747.4277893519,2008-10-26,10:16:01
40.013839,116.306474,0,145,39747.4278472222,2008-10-26,10:16:06
40.013837,116.306469,0,143,39747.4279050926,2008-10-26,10:16:11
40.013834,116.306465,0,140,39747.427962963,2008-10-26,10:16:16
40.013833,116.306464,0,137,39747.4280208333,2008-10-26,10:16:21
40.013829,116.306463,0,134,39747.4280787037,2008-10-26,10:16:26
40.013829,116.306463,0,134,39747.4281134259,2008-10-26,10:16:29
40.013823,116.306465,0,132,39747.4281365741,2008-10-26,10:16:31
40.013814,116.306466,0,129,39747.4281944444,2008-10-26,10:16:36
40.013804,116.306465,0,125,39747.4282523148,2008-10-26,10:16:41
40.013794,116.306466,0,122,39747.4283101852,2008-10-26,10:16:46
40.013786,116.306466,0,118,39747.4283680556,2008-10-26,10:16:51
40.013788,116.306469,0,115,39747.4284259259,2008-10-26,10:16:56
40.013788,116.306469,0,115,39747.4284606481,2008-10-26,10:16:59
40.013796,116.306471,0,112,39747.4284837963,2008-10-26,10:17:01
40.013807,116.306473,0,108,39747.4285416667,2008-10-26,10:17:06
40.013816,116.306474,0,105,39747.428599537,2008-10-26,10:17:11
40.013824,116.306474,0,103,39747.4286574074,2008-10-26,10:17:16
40.013831,116.306473,0,100,39747.4287152778,2008-10-26,10:17:21
40.013839,116.306474,0,98,39747.4287731481,2008-10-26,10:17:26
40.013847,116.30648,0,95,39747.4288310185,2008-10-26,10:17:31
40.013854,116.306486,0,93,39747.4288888889,2008-10-26,10:17:36
40.01386,116.306494,0,91,39747.4289467593,2008-10-26,10:17:41
40.013864,116.306499,0,89,39747.4290046296,2008-10-26,10:17:46
40.013871,116.306504,0,87,39747.4290625,2008-10-26,10:17:51
40.013871,116.306504,0,87,39747.4290972222,2008-10-26,10:17:54
40.013879,116.306512,0,85,39747.4291203704,2008-10-26,10:17:56
40.013888,116.306523,0,84,39747.4291782407,2008-10-26,10:18:01
40.013893,116.306532,0,84,39747.4292361111,2008-10-26,10:18:06
40.013896,116.30654,0,83,39747.4292939815,2008-10-26,10:18:11
40.013899,116.306546,0,83,39747.4293518519,2008-10-26,10:18:16
40.013899,116.306546,0,83,39747.4293865741,2008-10-26,10:18:19
40.013897,116.306546,0,83,39747.4294097222,2008-10-26,10:18:21
40.013887,116.306544,0,82,39747.4294675926,2008-10-26,10:18:26
40.013849,116.306504,0,84,39747.429525463,2008-10-26,10:18:31
40.013807,116.306484,0,90,39747.4295833333,2008-10-26,10:18:36
40.013764,116.306477,0,94,39747.4296412037,2008-10-26,10:18:41
40.013735,116.306463,0,99,39747.4296990741,2008-10-26,10:18:46
40.013701,116.306438,0,100,39747.4297569444,2008-10-26,10:18:51
40.013714,116.306443,0,104,39747.4298148148,2008-10-26,10:18:56
40.013715,116.306442,0,105,39747.4298726852,2008-10-26,10:19:01
40.013715,116.306442,0,105,39747.4299074074,2008-10-26,10:19:04
40.013721,116.306442,0,108,39747.4299305556,2008-10-26,10:19:06
40.013733,116.30644,0,110,39747.4299884259,2008-10-26,10:19:11
40.013753,116.306454,0,122,39747.4300462963,2008-10-26,10:19:16
40.013763,116.306459,0,127,39747.4301041667,2008-10-26,10:19:21
40.013761,116.306462,0,131,39747.430162037,2008-10-26,10:19:26
40.013761,116.306462,0,131,39747.4301967593,2008-10-26,10:19:29
40.013768,116.306466,0,134,39747.4302199074,2008-10-26,10:19:31
40.013778,116.306466,0,138,39747.4302777778,2008-10-26,10:19:36
40.013787,116.306468,0,141,39747.4303356481,2008-10-26,10:19:41
40.013789,116.306471,0,144,39747.4303935185,2008-10-26,10:19:46
40.013791,116.306478,0,147,39747.4304513889,2008-10-26,10:19:51
40.013791,116.306484,0,149,39747.4305092593,2008-10-26,10:19:56
40.013791,116.306487,0,151,39747.4305671296,2008-10-26,10:20:01
40.01379,116.30649,0,153,39747.430625,2008-10-26,10:20:06
40.013788,116.306491,0,153,39747.4306828704,2008-10-26,10:20:11
40.013788,116.306491,0,152,39747.4307407407,2008-10-26,10:20:16
40.013788,116.306491,0,152,39747.4307986111,2008-10-26,10:20:21
40.013789,116.306491,0,152,39747.4308564815,2008-10-26,10:20:26
40.013789,116.306491,0,152,39747.4309143518,2008-10-26,10:20:31
40.013789,116.306491,0,152,39747.4309722222,2008-10-26,10:20:36
40.013789,116.30649,0,152,39747.4310300926,2008-10-26,10:20:41
40.01379,116.306491,0,151,39747.431087963,2008-10-26,10:20:46
40.013789,116.306491,0,151,39747.4311458333,2008-10-26,10:20:51
40.013789,116.306491,0,151,39747.4312037037,2008-10-26,10:20:56
40.013789,116.306491,0,151,39747.4312615741,2008-10-26,10:21:01
40.013788,116.306491,0,151,39747.4313194444,2008-10-26,10:21:06
40.013787,116.306491,0,150,39747.4313773148,2008-10-26,10:21:11
40.013787,116.306491,0,150,39747.4314351852,2008-10-26,10:21:16
40.013786,116.306491,0,150,39747.4314930556,2008-10-26,10:21:21
40.013785,116.306491,0,150,39747.4315509259,2008-10-26,10:21:26
40.013785,116.306491,0,150,39747.4316087963,2008-10-26,10:21:31
40.013785,116.306491,0,150,39747.4316666667,2008-10-26,10:21:36
40.013785,116.306491,0,150,39747.431724537,2008-10-26,10:21:41
40.013784,116.306492,0,150,39747.4317824074,2008-10-26,10:21:46
40.013784,116.306491,0,150,39747.4318402778,2008-10-26,10:21:51
40.013784,116.306491,0,149,39747.4318981481,2008-10-26,10:21:56
40.013784,116.306491,0,149,39747.4319560185,2008-10-26,10:22:01
40.013784,116.306491,0,149,39747.4320138889,2008-10-26,10:22:06
40.013783,116.306491,0,149,39747.4320717593,2008-10-26,10:22:11
40.013783,116.306491,0,149,39747.4321296296,2008-10-26,10:22:16
40.013783,116.306491,0,149,39747.4321875,2008-10-26,10:22:21
40.013783,116.306491,0,149,39747.4322453704,2008-10-26,10:22:26
40.013783,116.306491,0,149,39747.4323032407,2008-10-26,10:22:31
40.013782,116.306491,0,149,39747.4323611111,2008-10-26,10:22:36
40.013781,116.30649,0,149,39747.4324189815,2008-10-26,10:22:41
40.01378,116.306489,0,149,39747.4324768518,2008-10-26,10:22:46
40.01378,116.306489,0,149,39747.4325347222,2008-10-26,10:22:51
40.01378,116.306489,0,148,39747.4325925926,2008-10-26,10:22:56
40.01378,116.306488,0,148,39747.432650463,2008-10-26,10:23:01
40.01378,116.306488,0,148,39747.4327083333,2008-10-26,10:23:06
40.01378,116.306488,0,148,39747.4327662037,2008-10-26,10:23:11
40.013779,116.306488,0,148,39747.4328240741,2008-10-26,10:23:16
40.013779,116.306488,0,148,39747.4328819444,2008-10-26,10:23:21
40.01378,116.306488,0,148,39747.4329398148,2008-10-26,10:23:26
40.01378,116.306488,0,148,39747.4329976852,2008-10-26,10:23:31
40.013779,116.306488,0,147,39747.4330555556,2008-10-26,10:23:36
40.013779,116.306488,0,147,39747.4331134259,2008-10-26,10:23:41
40.013778,116.306488,0,147,39747.4331712963,2008-10-26,10:23:46
40.013779,116.306488,0,147,39747.4332291667,2008-10-26,10:23:51
40.013779,116.306488,0,147,39747.433287037,2008-10-26,10:23:56
40.013779,116.306489,0,147,39747.4333449074,2008-10-26,10:24:01
40.013781,116.306489,0,147,39747.4334027778,2008-10-26,10:24:06
40.013782,116.30649,0,147,39747.4334606482,2008-10-26,10:24:11
40.013782,116.30649,0,147,39747.4335185185,2008-10-26,10:24:16
40.013783,116.306491,0,147,39747.4335763889,2008-10-26,10:24:21
40.013783,116.306491,0,147,39747.4336342593,2008-10-26,10:24:26
40.013784,116.306491,0,147,39747.4336921296,2008-10-26,10:24:31
40.013784,116.306491,0,147,39747.43375,2008-10-26,10:24:36
40.013783,116.306491,0,146,39747.4338078704,2008-10-26,10:24:41
40.013784,116.306491,0,146,39747.4338657407,2008-10-26,10:24:46
40.013784,116.306491,0,147,39747.4339236111,2008-10-26,10:24:51
40.013784,116.306491,0,147,39747.4339814815,2008-10-26,10:24:56
40.013783,116.306491,0,147,39747.4340393519,2008-10-26,10:25:01
40.013783,116.30649,0,147,39747.4340972222,2008-10-26,10:25:06
40.013783,116.30649,0,146,39747.4341550926,2008-10-26,10:25:11
40.013782,116.30649,0,146,39747.434212963,2008-10-26,10:25:16
40.013781,116.30649,0,146,39747.4342708333,2008-10-26,10:25:21
40.013781,116.306489,0,146,39747.4343287037,2008-10-26,10:25:26
40.01378,116.306489,0,146,39747.4343865741,2008-10-26,10:25:31
40.01378,116.306489,0,146,39747.4344444444,2008-10-26,10:25:36
40.013779,116.306488,0,146,39747.4345023148,2008-10-26,10:25:41
40.013779,116.306488,0,146,39747.4345601852,2008-10-26,10:25:46
40.013779,116.306488,0,146,39747.4346180556,2008-10-26,10:25:51
40.013779,116.306488,0,146,39747.4346759259,2008-10-26,10:25:56
40.013778,116.306488,0,146,39747.4347337963,2008-10-26,10:26:01
40.013776,116.306489,0,146,39747.4347916667,2008-10-26,10:26:06
40.013775,116.306489,0,146,39747.434849537,2008-10-26,10:26:11
40.013775,116.306489,0,146,39747.4349074074,2008-10-26,10:26:16
40.013774,116.306489,0,145,39747.4349652778,2008-10-26,10:26:21
40.013775,116.306489,0,145,39747.4350231481,2008-10-26,10:26:26
40.013775,116.306489,0,145,39747.4350810185,2008-10-26,10:26:31
40.013774,116.306489,0,145,39747.4351388889,2008-10-26,10:26:36
40.013774,116.306489,0,145,39747.4351967593,2008-10-26,10:26:41
40.013773,116.306488,0,145,39747.4352546296,2008-10-26,10:26:46
40.013773,116.306489,0,144,39747.4353125,2008-10-26,10:26:51
40.013773,116.306488,0,144,39747.4353703704,2008-10-26,10:26:56
40.013773,116.306488,0,144,39747.4354282407,2008-10-26,10:27:01
40.013772,116.306487,0,144,39747.4354861111,2008-10-26,10:27:06
40.013772,116.306487,0,144,39747.4355439815,2008-10-26,10:27:11
40.013772,116.306487,0,144,39747.4356018519,2008-10-26,10:27:16
40.013772,116.306487,0,144,39747.4356597222,2008-10-26,10:27:21
40.013772,116.306487,0,144,39747.4357175926,2008-10-26,10:27:26
40.013772,116.306486,0,144,39747.435775463,2008-10-26,10:27:31
40.013772,116.306486,0,143,39747.4358333333,2008-10-26,10:27:36
40.013771,116.306486,0,143,39747.4358912037,2008-10-26,10:27:41
40.01377,116.306485,0,143,39747.4359490741,2008-10-26,10:27:46
40.01377,116.306485,0,143,39747.4360069444,2008-10-26,10:27:51
40.013768,116.306485,0,143,39747.4360648148,2008-10-26,10:27:56
40.013767,116.306485,0,142,39747.4361226852,2008-10-26,10:28:01
40.013766,116.306484,0,142,39747.4361805556,2008-10-26,10:28:06
40.013765,116.306483,0,142,39747.4362384259,2008-10-26,10:28:11
40.013764,116.306483,0,142,39747.4362962963,2008-10-26,10:28:16
40.013765,116.306483,0,141,39747.4363541667,2008-10-26,10:28:21
40.013765,116.306483,0,141,39747.436412037,2008-10-26,10:28:26
40.013766,116.306483,0,141,39747.4364699074,2008-10-26,10:28:31
40.013765,116.306483,0,141,39747.4365277778,2008-10-26,10:28:36
40.013765,116.306483,0,141,39747.4365856481,2008-10-26,10:28:41
40.013765,116.306483,0,141,39747.4366435185,2008-10-26,10:28:46
40.013765,116.306483,0,141,39747.4367013889,2008-10-26,10:28:51
40.013765,116.306483,0,141,39747.4367592593,2008-10-26,10:28:56
40.013765,116.306482,0,141,39747.4368171296,2008-10-26,10:29:01
40.013766,116.306482,0,141,39747.436875,2008-10-26,10:29:06
40.013766,116.306482,0,140,39747.4369328704,2008-10-26,10:29:11
40.013767,116.306483,0,140,39747.4369907407,2008-10-26,10:29:16
40.013767,116.306483,0,140,39747.4370486111,2008-10-26,10:29:21
40.013767,116.306484,0,140,39747.4371064815,2008-10-26,10:29:26
40.013767,116.306484,0,140,39747.4371643519,2008-10-26,10:29:31
40.013768,116.306485,0,140,39747.4372222222,2008-10-26,10:29:36
40.013769,116.306486,0,140,39747.4372800926,2008-10-26,10:29:41
40.01377,116.306486,0,140,39747.437337963,2008-10-26,10:29:46
40.01377,116.306487,0,140,39747.4373958333,2008-10-26,10:29:51
40.01377,116.306487,0,140,39747.4374537037,2008-10-26,10:29:56
40.01377,116.306487,0,140,39747.4375115741,2008-10-26,10:30:01
40.013771,116.306487,0,140,39747.4375694444,2008-10-26,10:30:06
40.013771,116.306487,0,139,39747.4376273148,2008-10-26,10:30:11
40.013771,116.306488,0,139,39747.4376851852,2008-10-26,10:30:16
40.013771,116.306488,0,139,39747.4377430556,2008-10-26,10:30:21
40.013772,116.306488,0,139,39747.4378009259,2008-10-26,10:30:26
40.013772,116.306488,0,139,39747.4378587963,2008-10-26,10:30:31
40.013772,116.306488,0,139,39747.4379166667,2008-10-26,10:30:36
40.013773,116.306488,0,139,39747.437974537,2008-10-26,10:30:41
40.013773,116.306489,0,139,39747.4380324074,2008-10-26,10:30:46
40.013773,116.306489,0,139,39747.4380902778,2008-10-26,10:30:51
40.013773,116.306489,0,139,39747.4381481481,2008-10-26,10:30:56
40.013774,116.306489,0,139,39747.4382060185,2008-10-26,10:31:01
40.013775,116.306489,0,139,39747.4382638889,2008-10-26,10:31:06
40.013775,116.30649,0,139,39747.4383217593,2008-10-26,10:31:11
40.013775,116.306489,0,139,39747.4383796296,2008-10-26,10:31:16
40.013776,116.306489,0,138,39747.4384375,2008-10-26,10:31:21
40.013776,116.306489,0,138,39747.4384953704,2008-10-26,10:31:26
40.013777,116.306489,0,138,39747.4385532407,2008-10-26,10:31:31
40.013778,116.306489,0,138,39747.4386111111,2008-10-26,10:31:36
40.013778,116.30649,0,138,39747.4386689815,2008-10-26,10:31:41
40.013778,116.30649,0,138,39747.4387268518,2008-10-26,10:31:46
40.013779,116.30649,0,138,39747.4387847222,2008-10-26,10:31:51
40.013779,116.30649,0,138,39747.4388425926,2008-10-26,10:31:56
40.01378,116.306491,0,138,39747.438900463,2008-10-26,10:32:01
40.013779,116.306492,0,138,39747.4389583333,2008-10-26,10:32:06
40.013779,116.306492,0,138,39747.4390162037,2008-10-26,10:32:11
40.01378,116.306492,0,138,39747.4390740741,2008-10-26,10:32:16
40.01378,116.306492,0,138,39747.4391319444,2008-10-26,10:32:21
40.01378,116.306492,0,138,39747.4391898148,2008-10-26,10:32:26
40.01378,116.306492,0,138,39747.4392476852,2008-10-26,10:32:31
40.013781,116.306492,0,137,39747.4393055556,2008-10-26,10:32:36
40.013781,116.306491,0,137,39747.4393634259,2008-10-26,10:32:41
40.013781,116.306491,0,137,39747.4394212963,2008-10-26,10:32:46
40.013782,116.306491,0,137,39747.4394791667,2008-10-26,10:32:51
40.013782,116.306492,0,137,39747.439537037,2008-10-26,10:32:56
40.013783,116.306492,0,137,39747.4395949074,2008-10-26,10:33:01
40.013783,116.306492,0,137,39747.4396527778,2008-10-26,10:33:06
40.013783,116.306492,0,137,39747.4397106481,2008-10-26,10:33:11
40.013783,116.306492,0,137,39747.4397685185,2008-10-26,10:33:16
40.013784,116.306492,0,137,39747.4398263889,2008-10-26,10:33:21
40.013784,116.306492,0,137,39747.4398842593,2008-10-26,10:33:26
40.013784,116.306493,0,137,39747.4399421296,2008-10-26,10:33:31
40.013785,116.306493,0,136,39747.44,2008-10-26,10:33:36
40.013785,116.306494,0,136,39747.4400578704,2008-10-26,10:33:41
40.013785,116.306494,0,136,39747.4401157407,2008-10-26,10:33:46
40.013786,116.306494,0,136,39747.4401736111,2008-10-26,10:33:51
40.013787,116.306494,0,137,39747.4402314815,2008-10-26,10:33:56
40.013787,116.306493,0,137,39747.4402893518,2008-10-26,10:34:01
40.013788,116.306492,0,137,39747.4403472222,2008-10-26,10:34:06
40.013788,116.306491,0,137,39747.4404050926,2008-10-26,10:34:11
40.013788,116.306491,0,137,39747.440462963,2008-10-26,10:34:16
40.013788,116.306491,0,137,39747.4405208333,2008-10-26,10:34:21
40.013788,116.30649,0,137,39747.4405787037,2008-10-26,10:34:26
40.013788,116.30649,0,137,39747.4406365741,2008-10-26,10:34:31
40.013789,116.30649,0,137,39747.4406944444,2008-10-26,10:34:36
40.01379,116.30649,0,137,39747.4407523148,2008-10-26,10:34:41
40.01379,116.30649,0,137,39747.4408101852,2008-10-26,10:34:46
40.01379,116.30649,0,137,39747.4408680556,2008-10-26,10:34:51
40.01379,116.30649,0,137,39747.4409259259,2008-10-26,10:34:56
40.01379,116.306489,0,137,39747.4409837963,2008-10-26,10:35:01
40.013791,116.306489,0,137,39747.4410416667,2008-10-26,10:35:06
40.013791,116.306488,0,137,39747.441099537,2008-10-26,10:35:11
40.013791,116.306488,0,137,39747.4411574074,2008-10-26,10:35:16
40.013792,116.306487,0,137,39747.4412152778,2008-10-26,10:35:21
40.013793,116.306487,0,137,39747.4412731482,2008-10-26,10:35:26
40.013794,116.306487,0,137,39747.4413310185,2008-10-26,10:35:31
40.013795,116.306486,0,137,39747.4413888889,2008-10-26,10:35:36
40.013796,116.306486,0,137,39747.4414467593,2008-10-26,10:35:41
40.013797,116.306485,0,137,39747.4415046296,2008-10-26,10:35:46
40.013796,116.306485,0,137,39747.4415625,2008-10-26,10:35:51
40.013796,116.306485,0,137,39747.4416203704,2008-10-26,10:35:56
40.013796,116.306485,0,137,39747.4416782407,2008-10-26,10:36:01
40.013796,116.306485,0,137,39747.4417361111,2008-10-26,10:36:06
40.013796,116.306485,0,137,39747.4417939815,2008-10-26,10:36:11
40.013796,116.306485,0,137,39747.4418518519,2008-10-26,10:36:16
40.013796,116.306485,0,137,39747.4419097222,2008-10-26,10:36:21
40.013795,116.306484,0,137,39747.4419675926,2008-10-26,10:36:26
40.013795,116.306484,0,137,39747.442025463,2008-10-26,10:36:31
40.013795,116.306484,0,137,39747.4420833333,2008-10-26,10:36:36
40.013794,116.306484,0,137,39747.4421412037,2008-10-26,10:36:41
40.013794,116.306484,0,137,39747.4421990741,2008-10-26,10:36:46
40.013794,116.306484,0,137,39747.4422569444,2008-10-26,10:36:51
40.013794,116.306485,0,137,39747.4423148148,2008-10-26,10:36:56
40.013794,116.306485,0,137,39747.4423726852,2008-10-26,10:37:01
40.013793,116.306485,0,137,39747.4424305556,2008-10-26,10:37:06
40.013793,116.306485,0,137,39747.4424884259,2008-10-26,10:37:11
40.013793,116.306485,0,137,39747.4425462963,2008-10-26,10:37:16
40.013793,116.306485,0,136,39747.4426041667,2008-10-26,10:37:21
40.013792,116.306485,0,136,39747.442662037,2008-10-26,10:37:26
40.013792,116.306486,0,136,39747.4427199074,2008-10-26,10:37:31
40.013791,116.306486,0,136,39747.4427777778,2008-10-26,10:37:36
40.013791,116.306486,0,136,39747.4428356481,2008-10-26,10:37:41
40.013791,116.306486,0,136,39747.4428935185,2008-10-26,10:37:46
40.013792,116.306487,0,136,39747.4429513889,2008-10-26,10:37:51
40.013793,116.306488,0,136,39747.4430092593,2008-10-26,10:37:56
40.013793,116.306488,0,136,39747.4430671296,2008-10-26,10:38:01
40.013793,116.306488,0,135,39747.443125,2008-10-26,10:38:06
40.013793,116.306489,0,136,39747.4431828704,2008-10-26,10:38:11
40.013793,116.306489,0,135,39747.4432407407,2008-10-26,10:38:16
40.013793,116.30649,0,135,39747.4432986111,2008-10-26,10:38:21
40.013793,116.30649,0,135,39747.4433564815,2008-10-26,10:38:26
40.013793,116.306491,0,135,39747.4434143519,2008-10-26,10:38:31
40.013793,116.306491,0,135,39747.4434722222,2008-10-26,10:38:36
40.013794,116.306491,0,135,39747.4435300926,2008-10-26,10:38:41
40.013794,116.306492,0,135,39747.443587963,2008-10-26,10:38:46
40.013794,116.306492,0,135,39747.4436458333,2008-10-26,10:38:51
40.013794,116.306492,0,135,39747.4437037037,2008-10-26,10:38:56
40.013794,116.306493,0,135,39747.4437615741,2008-10-26,10:39:01
40.013794,116.306493,0,135,39747.4438194444,2008-10-26,10:39:06
40.013795,116.306493,0,134,39747.4438773148,2008-10-26,10:39:11
40.013796,116.306493,0,134,39747.4439351852,2008-10-26,10:39:16
40.013796,116.306493,0,134,39747.4439930556,2008-10-26,10:39:21
40.013797,116.306494,0,134,39747.4440509259,2008-10-26,10:39:26
40.013797,116.306494,0,134,39747.4441087963,2008-10-26,10:39:31
40.013798,116.306495,0,134,39747.4441666667,2008-10-26,10:39:36
40.013798,116.306495,0,134,39747.444224537,2008-10-26,10:39:41
40.013798,116.306495,0,134,39747.4442824074,2008-10-26,10:39:46
40.013798,116.306496,0,133,39747.4443402778,2008-10-26,10:39:51
40.013797,116.306496,0,133,39747.4443981481,2008-10-26,10:39:56
40.013797,116.306496,0,133,39747.4444560185,2008-10-26,10:40:01
40.013798,116.306496,0,133,39747.4445138889,2008-10-26,10:40:06
40.013798,116.306497,0,133,39747.4445717593,2008-10-26,10:40:11
40.013797,116.306497,0,132,39747.4446296296,2008-10-26,10:40:16
40.013797,116.306497,0,132,39747.4446875,2008-10-26,10:40:21
40.013798,116.306497,0,132,39747.4447453704,2008-10-26,10:40:26
40.013799,116.306498,0,132,39747.4448032407,2008-10-26,10:40:31
40.0138,116.306498,0,132,39747.4448611111,2008-10-26,10:40:36
40.0138,116.306498,0,132,39747.4449189815,2008-10-26,10:40:41
40.0138,116.306498,0,132,39747.4449768519,2008-10-26,10:40:46
40.0138,116.306499,0,132,39747.4450347222,2008-10-26,10:40:51
40.0138,116.306499,0,132,39747.4450925926,2008-10-26,10:40:56
40.0138,116.306498,0,132,39747.445150463,2008-10-26,10:41:01
40.0138,116.306499,0,131,39747.4452083333,2008-10-26,10:41:06
40.013801,116.3065,0,131,39747.4452662037,2008-10-26,10:41:11
40.013801,116.3065,0,131,39747.4453240741,2008-10-26,10:41:16
40.013802,116.3065,0,131,39747.4453819444,2008-10-26,10:41:21
40.013802,116.3065,0,131,39747.4454398148,2008-10-26,10:41:26
40.013803,116.306501,0,131,39747.4454976852,2008-10-26,10:41:31
40.013803,116.306501,0,131,39747.4455555556,2008-10-26,10:41:36
40.013803,116.306501,0,131,39747.4456134259,2008-10-26,10:41:41
40.013803,116.306501,0,131,39747.4456712963,2008-10-26,10:41:46
40.013803,116.3065,0,131,39747.4457291667,2008-10-26,10:41:51
40.013803,116.306499,0,132,39747.445787037,2008-10-26,10:41:56
40.013802,116.306499,0,132,39747.4458449074,2008-10-26,10:42:01
40.013802,116.306498,0,132,39747.4459027778,2008-10-26,10:42:06
40.013802,116.306498,0,132,39747.4459606481,2008-10-26,10:42:11
40.013803,116.306498,0,132,39747.4460185185,2008-10-26,10:42:16
40.013803,116.306498,0,132,39747.4460763889,2008-10-26,10:42:21
40.013804,116.306499,0,132,39747.4461342593,2008-10-26,10:42:26
40.013805,116.306499,0,132,39747.4461921296,2008-10-26,10:42:31
40.013805,116.306499,0,132,39747.44625,2008-10-26,10:42:36
40.013805,116.306498,0,132,39747.4463078704,2008-10-26,10:42:41
40.013806,116.306498,0,132,39747.4463657407,2008-10-26,10:42:46
40.013806,116.306497,0,132,39747.4464236111,2008-10-26,10:42:51
40.013806,116.306496,0,132,39747.4464814815,2008-10-26,10:42:56
40.013806,116.306496,0,132,39747.4465393518,2008-10-26,10:43:01
40.013806,116.306495,0,132,39747.4465972222,2008-10-26,10:43:06
40.013806,116.306495,0,132,39747.4466550926,2008-10-26,10:43:11
40.013806,116.306495,0,132,39747.446712963,2008-10-26,10:43:16
40.013805,116.306495,0,132,39747.4467708333,2008-10-26,10:43:21
40.013805,116.306496,0,132,39747.4468287037,2008-10-26,10:43:26
40.013805,116.306496,0,132,39747.4468865741,2008-10-26,10:43:31
40.013805,116.306497,0,133,39747.4469444444,2008-10-26,10:43:36
40.013805,116.306497,0,133,39747.4470023148,2008-10-26,10:43:41
40.013805,116.306497,0,133,39747.4470601852,2008-10-26,10:43:46
40.013805,116.306497,0,133,39747.4471180556,2008-10-26,10:43:51
40.013805,116.306497,0,133,39747.4471759259,2008-10-26,10:43:56
40.013804,116.306497,0,133,39747.4472337963,2008-10-26,10:44:01
40.013804,116.306497,0,133,39747.4472916667,2008-10-26,10:44:06
40.013805,116.306497,0,133,39747.447349537,2008-10-26,10:44:11
40.013805,116.306497,0,132,39747.4474074074,2008-10-26,10:44:16
40.013805,116.306497,0,132,39747.4474652778,2008-10-26,10:44:21
40.013805,116.306497,0,132,39747.4475231481,2008-10-26,10:44:26
40.013804,116.306497,0,132,39747.4475810185,2008-10-26,10:44:31
40.013804,116.306497,0,132,39747.4476388889,2008-10-26,10:44:36
40.013805,116.306497,0,132,39747.4476967593,2008-10-26,10:44:41
40.013805,116.306497,0,132,39747.4477546296,2008-10-26,10:44:46
40.013806,116.306498,0,132,39747.4478125,2008-10-26,10:44:51
40.013806,116.306498,0,132,39747.4478703704,2008-10-26,10:44:56
40.013806,116.306498,0,132,39747.4479282407,2008-10-26,10:45:01
40.013806,116.306498,0,132,39747.4479861111,2008-10-26,10:45:06
40.013807,116.306499,0,131,39747.4480439815,2008-10-26,10:45:11
40.013807,116.3065,0,131,39747.4481018518,2008-10-26,10:45:16
40.013807,116.3065,0,131,39747.4481597222,2008-10-26,10:45:21
40.013807,116.3065,0,131,39747.4482175926,2008-10-26,10:45:26
40.013806,116.3065,0,131,39747.448275463,2008-10-26,10:45:31
40.013806,116.3065,0,131,39747.4483333333,2008-10-26,10:45:36
40.013805,116.306499,0,131,39747.4483912037,2008-10-26,10:45:41
40.013805,116.306498,0,131,39747.4484490741,2008-10-26,10:45:46
40.013805,116.306497,0,131,39747.4485069444,2008-10-26,10:45:51
40.013805,116.306497,0,131,39747.4485648148,2008-10-26,10:45:56
40.013804,116.306496,0,131,39747.4486226852,2008-10-26,10:46:01
40.013804,116.306496,0,131,39747.4486805556,2008-10-26,10:46:06
40.013803,116.306496,0,131,39747.4487384259,2008-10-26,10:46:11
40.013803,116.306495,0,131,39747.4487962963,2008-10-26,10:46:16
40.013803,116.306494,0,131,39747.4488541667,2008-10-26,10:46:21
40.013803,116.306493,0,131,39747.448912037,2008-10-26,10:46:26
40.013802,116.306492,0,131,39747.4489699074,2008-10-26,10:46:31
40.013802,116.306492,0,131,39747.4490277778,2008-10-26,10:46:36
40.013803,116.306492,0,131,39747.4490856482,2008-10-26,10:46:41
40.013803,116.306492,0,131,39747.4491435185,2008-10-26,10:46:46
40.013803,116.306492,0,131,39747.4492013889,2008-10-26,10:46:51
40.013803,116.306492,0,131,39747.4492592593,2008-10-26,10:46:56
40.013802,116.306492,0,131,39747.4493171296,2008-10-26,10:47:01
40.013802,116.306492,0,131,39747.449375,2008-10-26,10:47:06
40.013802,116.306492,0,131,39747.4494328704,2008-10-26,10:47:11
40.013802,116.306492,0,131,39747.4494907407,2008-10-26,10:47:16
40.013802,116.306493,0,131,39747.4495486111,2008-10-26,10:47:21
40.013803,116.306493,0,130,39747.4496064815,2008-10-26,10:47:26
40.013803,116.306493,0,130,39747.4496643519,2008-10-26,10:47:31
40.013803,116.306493,0,130,39747.4497222222,2008-10-26,10:47:36
40.013803,116.306494,0,130,39747.4497800926,2008-10-26,10:47:41
40.013803,116.306495,0,130,39747.449837963,2008-10-26,10:47:46
40.013804,116.306495,0,130,39747.4498958333,2008-10-26,10:47:51
40.013804,116.306496,0,130,39747.4499537037,2008-10-26,10:47:56
40.013805,116.306496,0,130,39747.4500115741,2008-10-26,10:48:01
40.013805,116.306496,0,130,39747.4500694444,2008-10-26,10:48:06
40.013805,116.306495,0,130,39747.4501273148,2008-10-26,10:48:11
40.013805,116.306496,0,130,39747.4501851852,2008-10-26,10:48:16
40.013806,116.306496,0,130,39747.4502430556,2008-10-26,10:48:21
40.013806,116.306496,0,130,39747.4503009259,2008-10-26,10:48:26
40.013806,116.306496,0,130,39747.4503587963,2008-10-26,10:48:31
40.013806,116.306496,0,130,39747.4504166667,2008-10-26,10:48:36
40.013805,116.306497,0,130,39747.450474537,2008-10-26,10:48:41
40.013805,116.306497,0,129,39747.4505324074,2008-10-26,10:48:46
40.013805,116.306498,0,129,39747.4505902778,2008-10-26,10:48:51
40.013806,116.306498,0,129,39747.4506481481,2008-10-26,10:48:56
40.013806,116.306498,0,129,39747.4507060185,2008-10-26,10:49:01
40.013805,116.306498,0,129,39747.4507638889,2008-10-26,10:49:06
40.013805,116.306498,0,129,39747.4508217593,2008-10-26,10:49:11
40.013805,116.306498,0,129,39747.4508796296,2008-10-26,10:49:16
40.013806,116.306498,0,129,39747.4509375,2008-10-26,10:49:21
40.013806,116.306498,0,129,39747.4509953704,2008-10-26,10:49:26
40.013806,116.306498,0,129,39747.4510532407,2008-10-26,10:49:31
40.013805,116.306498,0,129,39747.4511111111,2008-10-26,10:49:36
40.013806,116.306497,0,129,39747.4511689815,2008-10-26,10:49:41
40.013805,116.306497,0,128,39747.4512268519,2008-10-26,10:49:46
40.013806,116.306497,0,128,39747.4512847222,2008-10-26,10:49:51
40.013807,116.306496,0,128,39747.4513425926,2008-10-26,10:49:56
40.013807,116.306496,0,128,39747.451400463,2008-10-26,10:50:01
40.013807,116.306496,0,128,39747.4514583333,2008-10-26,10:50:06
40.013808,116.306497,0,128,39747.4515162037,2008-10-26,10:50:11
40.013808,116.306497,0,128,39747.4515740741,2008-10-26,10:50:16
40.013809,116.306497,0,128,39747.4516319444,2008-10-26,10:50:21
40.013809,116.306497,0,128,39747.4516898148,2008-10-26,10:50:26
40.013809,116.306497,0,128,39747.4517476852,2008-10-26,10:50:31
40.01381,116.306497,0,128,39747.4518055556,2008-10-26,10:50:36
40.01381,116.306498,0,128,39747.4518634259,2008-10-26,10:50:41
40.01381,116.306498,0,128,39747.4519212963,2008-10-26,10:50:46
40.01381,116.306498,0,127,39747.4519791667,2008-10-26,10:50:51
40.01381,116.306498,0,127,39747.452037037,2008-10-26,10:50:56
40.013811,116.306498,0,127,39747.4520949074,2008-10-26,10:51:01
40.013811,116.306498,0,127,39747.4521527778,2008-10-26,10:51:06
40.013811,116.306499,0,127,39747.4522106481,2008-10-26,10:51:11
40.013811,116.306499,0,127,39747.4522685185,2008-10-26,10:51:16
40.013811,116.306499,0,127,39747.4523263889,2008-10-26,10:51:21
40.013811,116.3065,0,126,39747.4523842593,2008-10-26,10:51:26
40.013811,116.306501,0,126,39747.4524421296,2008-10-26,10:51:31
40.013811,116.306502,0,126,39747.4525,2008-10-26,10:51:36
40.013812,116.306502,0,126,39747.4525578704,2008-10-26,10:51:41
40.013813,116.306503,0,126,39747.4526157407,2008-10-26,10:51:46
40.013813,116.306503,0,126,39747.4526736111,2008-10-26,10:51:51
40.013813,116.306504,0,125,39747.4527314815,2008-10-26,10:51:56
40.013813,116.306504,0,125,39747.4527893519,2008-10-26,10:52:01
40.013814,116.306505,0,125,39747.4528472222,2008-10-26,10:52:06
40.013813,116.306505,0,125,39747.4529050926,2008-10-26,10:52:11
40.013813,116.306506,0,125,39747.452962963,2008-10-26,10:52:16
40.013813,116.306506,0,125,39747.4530208333,2008-10-26,10:52:21
40.013814,116.306506,0,125,39747.4530787037,2008-10-26,10:52:26
40.013814,116.306507,0,125,39747.4531365741,2008-10-26,10:52:31
40.013814,116.306507,0,125,39747.4531944444,2008-10-26,10:52:36
40.013815,116.306508,0,125,39747.4532523148,2008-10-26,10:52:41
40.013816,116.306508,0,125,39747.4533101852,2008-10-26,10:52:46
40.013815,116.306509,0,125,39747.4533680556,2008-10-26,10:52:51
40.013815,116.30651,0,125,39747.4534259259,2008-10-26,10:52:56
40.013815,116.30651,0,125,39747.4534837963,2008-10-26,10:53:01
40.013816,116.306511,0,125,39747.4535416667,2008-10-26,10:53:06
40.013815,116.306511,0,125,39747.453599537,2008-10-26,10:53:11
40.013816,116.306512,0,125,39747.4536574074,2008-10-26,10:53:16
40.013816,116.306512,0,125,39747.4537152778,2008-10-26,10:53:21
40.013816,116.306512,0,125,39747.4537731481,2008-10-26,10:53:26
40.013816,116.306512,0,125,39747.4538310185,2008-10-26,10:53:31
40.013816,116.306512,0,125,39747.4538888889,2008-10-26,10:53:36
40.013816,116.306512,0,125,39747.4539467593,2008-10-26,10:53:41
40.013816,116.306512,0,125,39747.4540046296,2008-10-26,10:53:46
40.013816,116.306512,0,125,39747.4540625,2008-10-26,10:53:51
40.013816,116.306511,0,125,39747.4541203704,2008-10-26,10:53:56
40.013816,116.306511,0,125,39747.4541782407,2008-10-26,10:54:01
40.013816,116.306511,0,125,39747.4542361111,2008-10-26,10:54:06
40.013817,116.306511,0,125,39747.4542939815,2008-10-26,10:54:11
40.013817,116.306511,0,125,39747.4543518518,2008-10-26,10:54:16
40.013817,116.306511,0,125,39747.4544097222,2008-10-26,10:54:21
40.013816,116.306511,0,125,39747.4544675926,2008-10-26,10:54:26
40.013816,116.306511,0,125,39747.454525463,2008-10-26,10:54:31
40.013816,116.306512,0,125,39747.4545833333,2008-10-26,10:54:36
40.013816,116.306512,0,125,39747.4546412037,2008-10-26,10:54:41
40.013815,116.306512,0,126,39747.4546990741,2008-10-26,10:54:46
40.013815,116.306512,0,126,39747.4547569444,2008-10-26,10:54:51
40.013815,116.306512,0,126,39747.4548148148,2008-10-26,10:54:56
40.013815,116.306513,0,126,39747.4548726852,2008-10-26,10:55:01
40.013814,116.306513,0,126,39747.4549305556,2008-10-26,10:55:06
40.013814,116.306513,0,126,39747.4549884259,2008-10-26,10:55:11
40.013814,116.306513,0,126,39747.4550462963,2008-10-26,10:55:16
40.013815,116.306514,0,126,39747.4551041667,2008-10-26,10:55:21
40.013815,116.306514,0,126,39747.455162037,2008-10-26,10:55:26
40.013815,116.306514,0,126,39747.4552199074,2008-10-26,10:55:31
40.013816,116.306514,0,126,39747.4552777778,2008-10-26,10:55:36
40.013815,116.306514,0,126,39747.4553356481,2008-10-26,10:55:41
40.013815,116.306514,0,126,39747.4553935185,2008-10-26,10:55:46
40.013815,116.306514,0,126,39747.4554513889,2008-10-26,10:55:51
40.013815,116.306514,0,126,39747.4555092593,2008-10-26,10:55:56
40.013815,116.306514,0,126,39747.4555671296,2008-10-26,10:56:01
40.013815,116.306514,0,126,39747.455625,2008-10-26,10:56:06
40.013815,116.306514,0,126,39747.4556828704,2008-10-26,10:56:11
40.013815,116.306514,0,126,39747.4557407407,2008-10-26,10:56:16
40.013815,116.306514,0,126,39747.4557986111,2008-10-26,10:56:21
40.013814,116.306514,0,126,39747.4558564815,2008-10-26,10:56:26
40.013814,116.306514,0,126,39747.4559143518,2008-10-26,10:56:31
40.013814,116.306514,0,126,39747.4559722222,2008-10-26,10:56:36
40.013814,116.306514,0,126,39747.4560300926,2008-10-26,10:56:41
40.013814,116.306515,0,126,39747.456087963,2008-10-26,10:56:46
40.013814,116.306515,0,126,39747.4561458333,2008-10-26,10:56:51
40.013812,116.306515,0,126,39747.4562037037,2008-10-26,10:56:56
40.013812,116.306515,0,127,39747.4562615741,2008-10-26,10:57:01
40.013811,116.306515,0,127,39747.4563194444,2008-10-26,10:57:06
40.013811,116.306515,0,127,39747.4563773148,2008-10-26,10:57:11
40.01381,116.306515,0,127,39747.4564351852,2008-10-26,10:57:16
40.01381,116.306515,0,127,39747.4564930556,2008-10-26,10:57:21
40.013809,116.306514,0,127,39747.4565509259,2008-10-26,10:57:26
40.013809,116.306513,0,127,39747.4566087963,2008-10-26,10:57:31
40.013808,116.306513,0,127,39747.4566666667,2008-10-26,10:57:36
40.013808,116.306512,0,128,39747.456724537,2008-10-26,10:57:41
40.013807,116.306512,0,128,39747.4567824074,2008-10-26,10:57:46
40.013806,116.306511,0,128,39747.4568402778,2008-10-26,10:57:51
40.013806,116.30651,0,128,39747.4568981482,2008-10-26,10:57:56
40.013805,116.30651,0,128,39747.4569560185,2008-10-26,10:58:01
40.013805,116.306509,0,128,39747.4570138889,2008-10-26,10:58:06
40.013805,116.306509,0,128,39747.4570717593,2008-10-26,10:58:11
40.013805,116.306508,0,128,39747.4571296296,2008-10-26,10:58:16
40.013804,116.306508,0,128,39747.4571875,2008-10-26,10:58:21
40.013803,116.306507,0,128,39747.4572453704,2008-10-26,10:58:26
40.013803,116.306507,0,128,39747.4573032407,2008-10-26,10:58:31
40.013803,116.306506,0,128,39747.4573611111,2008-10-26,10:58:36
40.013803,116.306506,0,128,39747.4574189815,2008-10-26,10:58:41
40.013802,116.306506,0,128,39747.4574768519,2008-10-26,10:58:46
40.013802,116.306506,0,129,39747.4575347222,2008-10-26,10:58:51
40.013802,116.306506,0,129,39747.4575925926,2008-10-26,10:58:56
40.013803,116.306506,0,129,39747.457650463,2008-10-26,10:59:01
40.013803,116.306506,0,129,39747.4577083333,2008-10-26,10:59:06
40.013803,116.306506,0,129,39747.4577662037,2008-10-26,10:59:11
40.013803,116.306506,0,129,39747.4578240741,2008-10-26,10:59:16
40.013804,116.306507,0,129,39747.4578819444,2008-10-26,10:59:21
40.013804,116.306507,0,129,39747.4579398148,2008-10-26,10:59:26
40.013804,116.306507,0,129,39747.4579976852,2008-10-26,10:59:31
40.013804,116.306508,0,129,39747.4580555556,2008-10-26,10:59:36
40.013804,116.306509,0,129,39747.4581134259,2008-10-26,10:59:41
40.013805,116.30651,0,129,39747.4581712963,2008-10-26,10:59:46
40.013805,116.306511,0,129,39747.4582291667,2008-10-26,10:59:51
40.013805,116.306512,0,129,39747.458287037,2008-10-26,10:59:56
40.013805,116.306513,0,129,39747.4583449074,2008-10-26,11:00:01
40.013805,116.306513,0,129,39747.4584027778,2008-10-26,11:00:06
40.013805,116.306513,0,129,39747.4584606481,2008-10-26,11:00:11
40.013804,116.306513,0,130,39747.4585185185,2008-10-26,11:00:16
40.013804,116.306512,0,130,39747.4585763889,2008-10-26,11:00:21
40.013804,116.306512,0,130,39747.4586342593,2008-10-26,11:00:26
40.013804,116.306512,0,130,39747.4586921296,2008-10-26,11:00:31
40.013804,116.306512,0,130,39747.45875,2008-10-26,11:00:36
40.013804,116.306511,0,130,39747.4588078704,2008-10-26,11:00:41
40.013804,116.30651,0,130,39747.4588657407,2008-10-26,11:00:46
40.013804,116.30651,0,131,39747.4589236111,2008-10-26,11:00:51
40.013803,116.306509,0,131,39747.4589814815,2008-10-26,11:00:56
40.013803,116.306509,0,131,39747.4590393519,2008-10-26,11:01:01
40.013802,116.306509,0,131,39747.4590972222,2008-10-26,11:01:06
40.013802,116.306509,0,131,39747.4591550926,2008-10-26,11:01:11
40.013802,116.306509,0,131,39747.459212963,2008-10-26,11:01:16
40.013802,116.306509,0,131,39747.4592708333,2008-10-26,11:01:21
40.013802,116.306509,0,131,39747.4593287037,2008-10-26,11:01:26
40.013802,116.306509,0,131,39747.4593865741,2008-10-26,11:01:31
40.013802,116.306509,0,131,39747.4594444444,2008-10-26,11:01:36
40.013802,116.306509,0,131,39747.4595023148,2008-10-26,11:01:41
40.013802,116.30651,0,131,39747.4595601852,2008-10-26,11:01:46
40.013802,116.30651,0,131,39747.4596180556,2008-10-26,11:01:51
40.013802,116.30651,0,131,39747.4596759259,2008-10-26,11:01:56
40.013802,116.30651,0,131,39747.4597337963,2008-10-26,11:02:01
40.013802,116.30651,0,131,39747.4597916667,2008-10-26,11:02:06
40.013802,116.30651,0,131,39747.459849537,2008-10-26,11:02:11
40.013802,116.30651,0,131,39747.4599074074,2008-10-26,11:02:16
40.013802,116.306509,0,131,39747.4599652778,2008-10-26,11:02:21
40.013802,116.306509,0,131,39747.4600231481,2008-10-26,11:02:26
40.013802,116.306509,0,131,39747.4600810185,2008-10-26,11:02:31
40.013803,116.306509,0,131,39747.4601388889,2008-10-26,11:02:36
40.013803,116.306509,0,131,39747.4601967593,2008-10-26,11:02:41
40.013803,116.306509,0,131,39747.4602546296,2008-10-26,11:02:46
40.013804,116.306509,0,131,39747.4603125,2008-10-26,11:02:51
40.013804,116.306509,0,131,39747.4603703704,2008-10-26,11:02:56
40.013804,116.306508,0,131,39747.4604282407,2008-10-26,11:03:01
40.013804,116.306508,0,131,39747.4604861111,2008-10-26,11:03:06
40.013804,116.306509,0,131,39747.4605439815,2008-10-26,11:03:11
40.013804,116.306509,0,131,39747.4606018519,2008-10-26,11:03:16
40.013803,116.306509,0,131,39747.4606597222,2008-10-26,11:03:21
40.013803,116.306509,0,131,39747.4607175926,2008-10-26,11:03:26
40.013804,116.306509,0,131,39747.460775463,2008-10-26,11:03:31
40.013803,116.30651,0,131,39747.4608333333,2008-10-26,11:03:36
40.013804,116.30651,0,131,39747.4608912037,2008-10-26,11:03:41
40.013804,116.306511,0,130,39747.4609490741,2008-10-26,11:03:46
40.013805,116.306511,0,130,39747.4610069444,2008-10-26,11:03:51
40.013805,116.306511,0,130,39747.4610648148,2008-10-26,11:03:56
40.013805,116.306511,0,130,39747.4611226852,2008-10-26,11:04:01
40.013804,116.306511,0,130,39747.4611805556,2008-10-26,11:04:06
40.013804,116.306511,0,130,39747.4612384259,2008-10-26,11:04:11
40.013803,116.30651,0,130,39747.4612962963,2008-10-26,11:04:16
40.013803,116.306511,0,130,39747.4613541667,2008-10-26,11:04:21
40.013803,116.306511,0,130,39747.461412037,2008-10-26,11:04:26
40.013803,116.306511,0,130,39747.4614699074,2008-10-26,11:04:31
40.013803,116.306511,0,130,39747.4615277778,2008-10-26,11:04:36
40.013803,116.30651,0,130,39747.4615856481,2008-10-26,11:04:41
40.013803,116.306509,0,130,39747.4616435185,2008-10-26,11:04:46
40.013803,116.306509,0,130,39747.4617013889,2008-10-26,11:04:51
40.013803,116.306509,0,130,39747.4617592593,2008-10-26,11:04:56
40.013804,116.306509,0,129,39747.4618171296,2008-10-26,11:05:01
40.013804,116.306509,0,129,39747.461875,2008-10-26,11:05:06
40.013804,116.30651,0,129,39747.4619328704,2008-10-26,11:05:11
40.013805,116.30651,0,129,39747.4619907407,2008-10-26,11:05:16
40.013806,116.306511,0,129,39747.4620486111,2008-10-26,11:05:21
40.013806,116.306511,0,129,39747.4621064815,2008-10-26,11:05:26
40.013806,116.306511,0,129,39747.4621643518,2008-10-26,11:05:31
40.013806,116.306511,0,129,39747.4622222222,2008-10-26,11:05:36
40.013806,116.306511,0,129,39747.4622800926,2008-10-26,11:05:41
40.013806,116.306511,0,129,39747.462337963,2008-10-26,11:05:46
40.013806,116.306511,0,129,39747.4623958333,2008-10-26,11:05:51
40.013807,116.306512,0,129,39747.4624537037,2008-10-26,11:05:56
40.013807,116.306512,0,129,39747.4625115741,2008-10-26,11:06:01
40.013807,116.306512,0,129,39747.4625694444,2008-10-26,11:06:06
40.013807,116.306513,0,129,39747.4626273148,2008-10-26,11:06:11
40.013808,116.306513,0,129,39747.4626851852,2008-10-26,11:06:16
40.013808,116.306513,0,129,39747.4627430556,2008-10-26,11:06:21
40.013808,116.306513,0,129,39747.4628009259,2008-10-26,11:06:26
40.013809,116.306514,0,129,39747.4628587963,2008-10-26,11:06:31
40.013809,116.306514,0,129,39747.4629166667,2008-10-26,11:06:36
40.013809,116.306515,0,129,39747.462974537,2008-10-26,11:06:41
40.01381,116.306515,0,129,39747.4630324074,2008-10-26,11:06:46
40.013809,116.306515,0,129,39747.4630902778,2008-10-26,11:06:51
40.013809,116.306515,0,129,39747.4631481481,2008-10-26,11:06:56
40.013809,116.306515,0,129,39747.4632060185,2008-10-26,11:07:01
40.013809,116.306515,0,129,39747.4632638889,2008-10-26,11:07:06
40.013809,116.306516,0,130,39747.4633217593,2008-10-26,11:07:11
40.01381,116.306516,0,130,39747.4633796296,2008-10-26,11:07:16
40.01381,116.306517,0,130,39747.4634375,2008-10-26,11:07:21
40.01381,116.306518,0,130,39747.4634953704,2008-10-26,11:07:26
40.013811,116.306519,0,130,39747.4635532407,2008-10-26,11:07:31
40.013811,116.306519,0,130,39747.4636111111,2008-10-26,11:07:36
40.013811,116.30652,0,130,39747.4636689815,2008-10-26,11:07:41
40.013811,116.30652,0,130,39747.4637268518,2008-10-26,11:07:46
40.013811,116.306521,0,130,39747.4637847222,2008-10-26,11:07:51
40.013811,116.306522,0,130,39747.4638425926,2008-10-26,11:07:56
40.013811,116.306521,0,130,39747.463900463,2008-10-26,11:08:01
40.013811,116.306522,0,130,39747.4639583333,2008-10-26,11:08:06
40.013811,116.306522,0,130,39747.4640162037,2008-10-26,11:08:11
40.01381,116.306522,0,130,39747.4640740741,2008-10-26,11:08:16
40.01381,116.306523,0,131,39747.4641319444,2008-10-26,11:08:21
40.01381,116.306523,0,131,39747.4641898148,2008-10-26,11:08:26
40.01381,116.306525,0,131,39747.4642476852,2008-10-26,11:08:31
40.01381,116.306525,0,131,39747.4643055556,2008-10-26,11:08:36
40.01381,116.306526,0,131,39747.4643634259,2008-10-26,11:08:41
40.013811,116.306526,0,131,39747.4644212963,2008-10-26,11:08:46
40.013811,116.306526,0,131,39747.4644791667,2008-10-26,11:08:51
40.013811,116.306526,0,131,39747.464537037,2008-10-26,11:08:56
40.013811,116.306526,0,131,39747.4645949074,2008-10-26,11:09:01
40.01381,116.306526,0,131,39747.4646527778,2008-10-26,11:09:06
40.013811,116.306526,0,131,39747.4647106482,2008-10-26,11:09:11
40.013811,116.306527,0,131,39747.4647685185,2008-10-26,11:09:16
40.013811,116.306526,0,131,39747.4648263889,2008-10-26,11:09:21
40.01381,116.306527,0,131,39747.4648842593,2008-10-26,11:09:26
40.01381,116.306527,0,131,39747.4649421296,2008-10-26,11:09:31
40.01381,116.306527,0,131,39747.465,2008-10-26,11:09:36
40.013811,116.306528,0,132,39747.4650578704,2008-10-26,11:09:41
40.013811,116.306528,0,132,39747.4651157407,2008-10-26,11:09:46
40.013811,116.306529,0,131,39747.4651736111,2008-10-26,11:09:51
40.01381,116.306529,0,131,39747.4652314815,2008-10-26,11:09:56
40.013811,116.306529,0,131,39747.4652893519,2008-10-26,11:10:01
40.013811,116.30653,0,131,39747.4653472222,2008-10-26,11:10:06
40.013811,116.30653,0,131,39747.4654050926,2008-10-26,11:10:11
40.013811,116.30653,0,131,39747.465462963,2008-10-26,11:10:16
40.01381,116.30653,0,131,39747.4655208333,2008-10-26,11:10:21
40.01381,116.30653,0,131,39747.4655787037,2008-10-26,11:10:26
40.01381,116.306531,0,131,39747.4656365741,2008-10-26,11:10:31
40.01381,116.306531,0,131,39747.4656944444,2008-10-26,11:10:36
40.01381,116.306532,0,131,39747.4657523148,2008-10-26,11:10:41
40.013811,116.306533,0,131,39747.4658101852,2008-10-26,11:10:46
40.01381,116.306533,0,131,39747.4658680556,2008-10-26,11:10:51
40.01381,116.306534,0,131,39747.4659259259,2008-10-26,11:10:56
40.013809,116.306534,0,131,39747.4659837963,2008-10-26,11:11:01
40.013809,116.306534,0,131,39747.4660416667,2008-10-26,11:11:06
40.013809,116.306535,0,131,39747.466099537,2008-10-26,11:11:11
40.013809,116.306535,0,131,39747.4661574074,2008-10-26,11:11:16
40.013809,116.306535,0,131,39747.4662152778,2008-10-26,11:11:21
40.013809,116.306535,0,131,39747.4662731481,2008-10-26,11:11:26
40.013809,116.306535,0,132,39747.4663310185,2008-10-26,11:11:31
40.013809,116.306535,0,132,39747.4663888889,2008-10-26,11:11:36
40.013809,116.306535,0,132,39747.4664467593,2008-10-26,11:11:41
40.01381,116.306536,0,132,39747.4665046296,2008-10-26,11:11:46
40.01381,116.306536,0,132,39747.4665625,2008-10-26,11:11:51
40.01381,116.306536,0,132,39747.4666203704,2008-10-26,11:11:56
40.013811,116.306536,0,132,39747.4666782407,2008-10-26,11:12:01
40.01381,116.306536,0,132,39747.4667361111,2008-10-26,11:12:06
40.01381,116.306536,0,132,39747.4667939815,2008-10-26,11:12:11
40.013811,116.306536,0,132,39747.4668518519,2008-10-26,11:12:16
40.01381,116.306536,0,132,39747.4669097222,2008-10-26,11:12:21
40.013811,116.306535,0,132,39747.4669675926,2008-10-26,11:12:26
40.01381,116.306535,0,132,39747.467025463,2008-10-26,11:12:31
40.01381,116.306534,0,132,39747.4670833333,2008-10-26,11:12:36
40.01381,116.306534,0,132,39747.4671412037,2008-10-26,11:12:41
40.013809,116.306533,0,132,39747.4671990741,2008-10-26,11:12:46
40.013809,116.306533,0,132,39747.4672569444,2008-10-26,11:12:51
40.013809,116.306532,0,132,39747.4673148148,2008-10-26,11:12:56
40.013809,116.306532,0,131,39747.4673726852,2008-10-26,11:13:01
40.01381,116.306532,0,132,39747.4674305556,2008-10-26,11:13:06
40.01381,116.306531,0,132,39747.4674884259,2008-10-26,11:13:11
40.01381,116.306531,0,132,39747.4675462963,2008-10-26,11:13:16
40.01381,116.30653,0,132,39747.4676041667,2008-10-26,11:13:21
40.01381,116.306529,0,132,39747.467662037,2008-10-26,11:13:26
40.01381,116.306529,0,132,39747.4677199074,2008-10-26,11:13:31
40.01381,116.306528,0,132,39747.4677777778,2008-10-26,11:13:36
40.01381,116.306527,0,132,39747.4678356481,2008-10-26,11:13:41
40.01381,116.306526,0,132,39747.4678935185,2008-10-26,11:13:46
40.013809,116.306526,0,132,39747.4679513889,2008-10-26,11:13:51
40.013809,116.306525,0,132,39747.4680092593,2008-10-26,11:13:56
40.013809,116.306525,0,131,39747.4680671296,2008-10-26,11:14:01
40.013809,116.306525,0,131,39747.468125,2008-10-26,11:14:06
40.013809,116.306526,0,131,39747.4681828704,2008-10-26,11:14:11
40.01381,116.306525,0,131,39747.4682407407,2008-10-26,11:14:16
40.01381,116.306525,0,131,39747.4682986111,2008-10-26,11:14:21
40.01381,116.306525,0,131,39747.4683564815,2008-10-26,11:14:26
40.01381,116.306525,0,131,39747.4684143519,2008-10-26,11:14:31
40.01381,116.306524,0,131,39747.4684722222,2008-10-26,11:14:36
40.01381,116.306523,0,131,39747.4685300926,2008-10-26,11:14:41
40.01381,116.306523,0,131,39747.468587963,2008-10-26,11:14:46
40.013809,116.306522,0,131,39747.4686458333,2008-10-26,11:14:51
40.013809,116.306521,0,130,39747.4687037037,2008-10-26,11:14:56
40.013809,116.306521,0,130,39747.4687615741,2008-10-26,11:15:01
40.013809,116.306521,0,130,39747.4688194444,2008-10-26,11:15:06
40.013808,116.306521,0,130,39747.4688773148,2008-10-26,11:15:11
40.013808,116.306521,0,130,39747.4689351852,2008-10-26,11:15:16
40.013809,116.306521,0,130,39747.4689930556,2008-10-26,11:15:21
40.013809,116.306521,0,130,39747.4690509259,2008-10-26,11:15:26
40.013809,116.306521,0,130,39747.4691087963,2008-10-26,11:15:31
40.013809,116.306522,0,130,39747.4691666667,2008-10-26,11:15:36
40.013809,116.306522,0,130,39747.469224537,2008-10-26,11:15:41
40.013809,116.306523,0,130,39747.4692824074,2008-10-26,11:15:46
40.013809,116.306523,0,130,39747.4693402778,2008-10-26,11:15:51
40.013809,116.306523,0,130,39747.4693981481,2008-10-26,11:15:56
40.013809,116.306523,0,130,39747.4694560185,2008-10-26,11:16:01
40.013809,116.306523,0,129,39747.4695138889,2008-10-26,11:16:06
40.01381,116.306524,0,130,39747.4695717593,2008-10-26,11:16:11
40.013809,116.306524,0,129,39747.4696296296,2008-10-26,11:16:16
40.013809,116.306524,0,129,39747.4696875,2008-10-26,11:16:21
40.013809,116.306524,0,129,39747.4697453704,2008-10-26,11:16:26
40.013809,116.306524,0,129,39747.4698032407,2008-10-26,11:16:31
40.013809,116.306523,0,129,39747.4698611111,2008-10-26,11:16:36
40.013809,116.306523,0,129,39747.4699189815,2008-10-26,11:16:41
40.013809,116.306523,0,129,39747.4699768518,2008-10-26,11:16:46
40.013809,116.306523,0,129,39747.4700347222,2008-10-26,11:16:51
40.013808,116.306523,0,129,39747.4700925926,2008-10-26,11:16:56
40.013808,116.306522,0,129,39747.470150463,2008-10-26,11:17:01
40.013808,116.306522,0,129,39747.4702083333,2008-10-26,11:17:06
40.013808,116.306521,0,129,39747.4702662037,2008-10-26,11:17:11
40.013808,116.306521,0,130,39747.4703240741,2008-10-26,11:17:16
40.013807,116.306521,0,130,39747.4703819444,2008-10-26,11:17:21
40.013807,116.30652,0,129,39747.4704398148,2008-10-26,11:17:26
40.013807,116.30652,0,129,39747.4704976852,2008-10-26,11:17:31
40.013807,116.306518,0,130,39747.4705555556,2008-10-26,11:17:36
40.013807,116.306518,0,130,39747.4706134259,2008-10-26,11:17:41
40.013807,116.306517,0,130,39747.4706712963,2008-10-26,11:17:46
40.013807,116.306517,0,130,39747.4707291667,2008-10-26,11:17:51
40.013808,116.306517,0,130,39747.470787037,2008-10-26,11:17:56
40.013808,116.306517,0,130,39747.4708449074,2008-10-26,11:18:01
40.013808,116.306516,0,130,39747.4709027778,2008-10-26,11:18:06
40.013808,116.306515,0,130,39747.4709606481,2008-10-26,11:18:11
40.013808,116.306515,0,130,39747.4710185185,2008-10-26,11:18:16
40.013808,116.306515,0,130,39747.4710763889,2008-10-26,11:18:21
40.013809,116.306515,0,130,39747.4711342593,2008-10-26,11:18:26
40.013809,116.306515,0,130,39747.4711921296,2008-10-26,11:18:31
40.013809,116.306515,0,130,39747.47125,2008-10-26,11:18:36
40.013809,116.306515,0,129,39747.4713078704,2008-10-26,11:18:41
40.013809,116.306515,0,129,39747.4713657407,2008-10-26,11:18:46
40.013809,116.306515,0,129,39747.4714236111,2008-10-26,11:18:51
40.013809,116.306515,0,129,39747.4714814815,2008-10-26,11:18:56
40.01381,116.306514,0,129,39747.4715393518,2008-10-26,11:19:01
40.01381,116.306514,0,129,39747.4715972222,2008-10-26,11:19:06
40.013811,116.306515,0,129,39747.4716550926,2008-10-26,11:19:11
40.013811,116.306514,0,129,39747.471712963,2008-10-26,11:19:16
40.013811,116.306513,0,129,39747.4717708333,2008-10-26,11:19:21
40.013811,116.306512,0,129,39747.4718287037,2008-10-26,11:19:26
40.013812,116.306511,0,129,39747.4718865741,2008-10-26,11:19:31
40.013812,116.306511,0,129,39747.4719444444,2008-10-26,11:19:36
40.013812,116.306511,0,129,39747.4720023148,2008-10-26,11:19:41
40.013813,116.306511,0,129,39747.4720601852,2008-10-26,11:19:46
40.013813,116.30651,0,129,39747.4721180556,2008-10-26,11:19:51
40.013813,116.30651,0,129,39747.4721759259,2008-10-26,11:19:56
40.013813,116.306509,0,128,39747.4722337963,2008-10-26,11:20:01
40.013813,116.306509,0,128,39747.4722916667,2008-10-26,11:20:06
40.013813,116.306508,0,128,39747.472349537,2008-10-26,11:20:11
40.013814,116.306509,0,129,39747.4724074074,2008-10-26,11:20:16
40.013813,116.306509,0,129,39747.4724652778,2008-10-26,11:20:21
40.013813,116.306509,0,129,39747.4725231482,2008-10-26,11:20:26
40.013814,116.306509,0,129,39747.4725810185,2008-10-26,11:20:31
40.013814,116.306509,0,129,39747.4726388889,2008-10-26,11:20:36
40.013814,116.30651,0,129,39747.4726967593,2008-10-26,11:20:41
40.013814,116.30651,0,128,39747.4727546296,2008-10-26,11:20:46
40.013813,116.30651,0,128,39747.4728125,2008-10-26,11:20:51
40.013813,116.30651,0,128,39747.4728703704,2008-10-26,11:20:56
40.013813,116.30651,0,128,39747.4729282407,2008-10-26,11:21:01
40.013813,116.306509,0,128,39747.4729861111,2008-10-26,11:21:06
40.013813,116.306509,0,128,39747.4730439815,2008-10-26,11:21:11
40.013813,116.306509,0,128,39747.4731018519,2008-10-26,11:21:16
40.013813,116.306508,0,128,39747.4731597222,2008-10-26,11:21:21
40.013813,116.306507,0,128,39747.4732175926,2008-10-26,11:21:26
40.013813,116.306507,0,128,39747.473275463,2008-10-26,11:21:31
40.013813,116.306506,0,128,39747.4733333333,2008-10-26,11:21:36
40.013812,116.306506,0,128,39747.4733912037,2008-10-26,11:21:41
40.013812,116.306505,0,128,39747.4734490741,2008-10-26,11:21:46
40.013812,116.306504,0,128,39747.4735069444,2008-10-26,11:21:51
40.013812,116.306503,0,128,39747.4735648148,2008-10-26,11:21:56
40.013812,116.306503,0,127,39747.4736226852,2008-10-26,11:22:01
40.013812,116.306502,0,127,39747.4736805556,2008-10-26,11:22:06
40.013812,116.306501,0,127,39747.4737384259,2008-10-26,11:22:11
40.013811,116.306501,0,127,39747.4737962963,2008-10-26,11:22:16
40.013811,116.306501,0,127,39747.4738541667,2008-10-26,11:22:21
40.013811,116.306501,0,127,39747.473912037,2008-10-26,11:22:26
40.01381,116.306501,0,127,39747.4739699074,2008-10-26,11:22:31
40.013811,116.3065,0,127,39747.4740277778,2008-10-26,11:22:36
40.013811,116.3065,0,127,39747.4740856481,2008-10-26,11:22:41
40.013811,116.3065,0,127,39747.4741435185,2008-10-26,11:22:46
40.013811,116.3065,0,127,39747.4742013889,2008-10-26,11:22:51
40.013811,116.306499,0,127,39747.4742592593,2008-10-26,11:22:56
40.013811,116.306499,0,127,39747.4743171296,2008-10-26,11:23:01
40.013811,116.306498,0,127,39747.474375,2008-10-26,11:23:06
40.013811,116.306498,0,127,39747.4744328704,2008-10-26,11:23:11
40.013795,116.306502,0,135,39747.9318981481,2008-10-26,22:21:56
40.013154,116.306888,0,48,39747.9909722222,2008-10-26,23:47:00
40.013492,116.306678,0,242,39747.9909837963,2008-10-26,23:47:01
40.013643,116.306673,0,172,39747.9909953704,2008-10-26,23:47:02
40.013992,116.306535,0,270,39747.9910069444,2008-10-26,23:47:03
40.013841,116.306534,0,143,39747.9910185185,2008-10-26,23:47:04
40.013951,116.306386,0,207,39747.9910300926,2008-10-26,23:47:05
40.013765,116.30649,0,193,39747.9910416667,2008-10-26,23:47:06
40.013704,116.306496,0,146,39747.9910532407,2008-10-26,23:47:07
40.013775,116.30646,0,169,39747.9910763889,2008-10-26,23:47:09
40.013802,116.306478,0,174,39747.9911342593,2008-10-26,23:47:14
40.013739,116.306531,0,170,39747.9911921296,2008-10-26,23:47:19
40.013735,116.306551,0,167,39747.99125,2008-10-26,23:47:24
40.013739,116.306549,0,165,39747.9913078704,2008-10-26,23:47:29
40.013739,116.306549,0,165,39747.9913425926,2008-10-26,23:47:32
40.013742,116.306553,0,165,39747.9913657407,2008-10-26,23:47:34
40.013736,116.30654,0,165,39747.9914236111,2008-10-26,23:47:39
40.013724,116.306537,0,164,39747.9914814815,2008-10-26,23:47:44
40.013724,116.306537,0,164,39747.9915162037,2008-10-26,23:47:47
40.013721,116.306541,0,164,39747.9915393519,2008-10-26,23:47:49
40.013722,116.306552,0,164,39747.9915972222,2008-10-26,23:47:54
40.013722,116.30656,0,164,39747.9916550926,2008-10-26,23:47:59
40.013722,116.30656,0,164,39747.9916898148,2008-10-26,23:48:02
40.013718,116.306559,0,164,39747.991712963,2008-10-26,23:48:04
40.013753,116.306548,0,163,39747.9917708333,2008-10-26,23:48:09
40.013752,116.306531,0,161,39747.9918287037,2008-10-26,23:48:14
40.013752,116.306531,0,161,39747.9918634259,2008-10-26,23:48:17
40.013754,116.306527,0,160,39747.9918865741,2008-10-26,23:48:19
40.013762,116.306498,0,152,39747.9919444444,2008-10-26,23:48:24
40.013762,116.306476,0,153,39747.9920023148,2008-10-26,23:48:29
40.013762,116.306476,0,153,39747.992037037,2008-10-26,23:48:32
40.013757,116.306473,0,152,39747.9920601852,2008-10-26,23:48:34
40.013758,116.306417,0,150,39747.9921180556,2008-10-26,23:48:39
40.013758,116.306417,0,150,39747.9921527778,2008-10-26,23:48:42
40.013754,116.306412,0,150,39747.9921759259,2008-10-26,23:48:44
40.013753,116.306425,0,150,39747.9922337963,2008-10-26,23:48:49
40.013747,116.306426,0,150,39747.9922916667,2008-10-26,23:48:54
40.013747,116.306426,0,150,39747.9923263889,2008-10-26,23:48:57
40.013747,116.306424,0,149,39747.992349537,2008-10-26,23:48:59
40.013694,116.306448,0,147,39747.9924074074,2008-10-26,23:49:04
40.013687,116.306461,0,146,39747.9924652778,2008-10-26,23:49:09
40.013695,116.306452,0,146,39747.9925231481,2008-10-26,23:49:14
40.013716,116.306462,0,144,39747.9925810185,2008-10-26,23:49:19
40.013721,116.306476,0,141,39747.9926388889,2008-10-26,23:49:24
40.013721,116.306476,0,141,39747.9926736111,2008-10-26,23:49:27
40.013727,116.306468,0,139,39747.9926967593,2008-10-26,23:49:29
40.013711,116.306456,0,139,39747.9927546296,2008-10-26,23:49:34
40.013711,116.306456,0,139,39747.9927893518,2008-10-26,23:49:37
40.013706,116.306453,0,140,39747.9928125,2008-10-26,23:49:39
40.013764,116.306531,0,137,39747.9928703704,2008-10-26,23:49:44
40.013749,116.30648,0,136,39747.9929282407,2008-10-26,23:49:49
40.013804,116.306466,0,136,39747.9929861111,2008-10-26,23:49:54
40.013865,116.306435,0,134,39747.9930439815,2008-10-26,23:49:59
40.013918,116.306409,0,140,39747.9931018518,2008-10-26,23:50:04
40.013995,116.306349,0,146,39747.9931597222,2008-10-26,23:50:09
40.014069,116.306306,0,143,39747.9932175926,2008-10-26,23:50:14
40.01409,116.306197,0,138,39747.993275463,2008-10-26,23:50:19
40.014101,116.306077,0,140,39747.9933333333,2008-10-26,23:50:24
40.014097,116.305956,0,144,39747.9933912037,2008-10-26,23:50:29
40.014121,116.305806,0,149,39747.9934375,2008-10-26,23:50:33
40.014212,116.305717,0,148,39747.9934837963,2008-10-26,23:50:37
40.014295,116.305667,0,150,39747.9935300926,2008-10-26,23:50:41
40.014394,116.305635,0,154,39747.9935763889,2008-10-26,23:50:45
40.014484,116.305629,0,159,39747.9936226852,2008-10-26,23:50:49
40.014574,116.305628,0,158,39747.9936689815,2008-10-26,23:50:53
40.01467,116.305603,0,153,39747.9937152778,2008-10-26,23:50:57
40.014765,116.305587,0,153,39747.9937615741,2008-10-26,23:51:01
40.014853,116.305552,0,159,39747.9938078704,2008-10-26,23:51:05
40.014948,116.305549,0,157,39747.9938425926,2008-10-26,23:51:08
40.015051,116.305543,0,153,39747.9938773148,2008-10-26,23:51:11
40.015146,116.305525,0,155,39747.993912037,2008-10-26,23:51:14
40.015245,116.305519,0,152,39747.9939467593,2008-10-26,23:51:17
40.015364,116.305518,0,152,39747.9939930556,2008-10-26,23:51:21
40.015457,116.305511,0,151,39747.9940277778,2008-10-26,23:51:24
40.01555,116.305507,0,156,39747.9940740741,2008-10-26,23:51:28
40.015655,116.305539,0,150,39747.9941203704,2008-10-26,23:51:32
40.015754,116.305581,0,139,39747.9941666667,2008-10-26,23:51:36
40.015814,116.305711,0,142,39747.994224537,2008-10-26,23:51:41
40.015848,116.305846,0,142,39747.9942708333,2008-10-26,23:51:45
40.015886,116.305985,0,145,39747.9943287037,2008-10-26,23:51:50
40.015903,116.306113,0,149,39747.994375,2008-10-26,23:51:54
40.015925,116.306262,0,150,39747.9944212963,2008-10-26,23:51:58
40.015939,116.306379,0,150,39747.9944560185,2008-10-26,23:52:01
40.015964,116.306495,0,150,39747.9944907407,2008-10-26,23:52:04
40.016022,116.3066,0,147,39747.9945138889,2008-10-26,23:52:06
40.016071,116.30673,0,142,39747.9945486111,2008-10-26,23:52:09
40.016093,116.306858,0,136,39747.9945833333,2008-10-26,23:52:12
40.016135,116.306994,0,135,39747.9946296296,2008-10-26,23:52:16
40.01617,116.307136,0,134,39747.9946759259,2008-10-26,23:52:20
40.016198,116.307276,0,126,39747.9947106481,2008-10-26,23:52:23
40.01623,116.307396,0,124,39747.9947453704,2008-10-26,23:52:26
40.016255,116.30752,0,122,39747.9947800926,2008-10-26,23:52:29
40.016277,116.307639,0,120,39747.9948148148,2008-10-26,23:52:32
40.016291,116.307756,0,117,39747.994849537,2008-10-26,23:52:35
40.016305,116.307895,0,115,39747.9948842593,2008-10-26,23:52:38
40.01633,116.30803,0,110,39747.9949189815,2008-10-26,23:52:41
40.016351,116.308148,0,107,39747.9949537037,2008-10-26,23:52:44
40.016369,116.308278,0,110,39747.9949884259,2008-10-26,23:52:47
40.016381,116.308413,0,110,39747.9950231481,2008-10-26,23:52:50
40.016405,116.308531,0,109,39747.9950578704,2008-10-26,23:52:53
40.016436,116.308644,0,113,39747.9950925926,2008-10-26,23:52:56
40.016464,116.308763,0,112,39747.9951273148,2008-10-26,23:52:59
40.016489,116.308904,0,112,39747.995162037,2008-10-26,23:53:02
40.016516,116.309036,0,110,39747.9951967593,2008-10-26,23:53:05
40.016534,116.309151,0,111,39747.9952314815,2008-10-26,23:53:08
40.016566,116.30929,0,113,39747.9952777778,2008-10-26,23:53:12
40.016608,116.309429,0,111,39747.9953240741,2008-10-26,23:53:16
40.016645,116.309559,0,113,39747.9953703704,2008-10-26,23:53:20
40.016669,116.309694,0,122,39747.9954282407,2008-10-26,23:53:25
40.016689,116.309772,0,133,39747.9954861111,2008-10-26,23:53:30
40.016654,116.309843,0,152,39747.9955439815,2008-10-26,23:53:35
40.01657,116.309952,0,155,39747.9956018519,2008-10-26,23:53:40
40.016503,116.310034,0,158,39747.9956365741,2008-10-26,23:53:43
40.016435,116.310139,0,155,39747.9956712963,2008-10-26,23:53:46
40.016363,116.31021,0,156,39747.9956944444,2008-10-26,23:53:48
40.016283,116.310325,0,149,39747.9957291667,2008-10-26,23:53:51
40.016184,116.310419,0,148,39747.9957638889,2008-10-26,23:53:54
40.016084,116.310513,0,148,39747.9957986111,2008-10-26,23:53:57
40.015976,116.310616,0,143,39747.9958333333,2008-10-26,23:54:00
40.015898,116.310678,0,141,39747.9958564815,2008-10-26,23:54:02
40.015821,116.310742,0,138,39747.9958796296,2008-10-26,23:54:04
40.015746,116.310809,0,136,39747.9959027778,2008-10-26,23:54:06
40.015676,116.31088,0,129,39747.9959259259,2008-10-26,23:54:08
40.015581,116.310955,0,121,39747.9959606482,2008-10-26,23:54:11
40.015489,116.31098,0,112,39747.9959953704,2008-10-26,23:54:14
40.015385,116.311027,0,118,39747.9960416667,2008-10-26,23:54:18
40.015298,116.3111,0,122,39747.996087963,2008-10-26,23:54:22
40.015194,116.31117,0,130,39747.9961458333,2008-10-26,23:54:27
40.015117,116.31125,0,139,39747.9962037037,2008-10-26,23:54:32
40.015041,116.311236,0,129,39747.9962615741,2008-10-26,23:54:37
40.015041,116.311235,0,130,39747.9963194444,2008-10-26,23:54:42
40.015036,116.311239,0,130,39747.9963773148,2008-10-26,23:54:47
40.015031,116.311242,0,130,39747.9964351852,2008-10-26,23:54:52
40.015028,116.311246,0,131,39747.9964930556,2008-10-26,23:54:57
40.015028,116.311246,0,131,39747.9965277778,2008-10-26,23:55:00
40.015026,116.311247,0,131,39747.9965509259,2008-10-26,23:55:02
40.015018,116.311257,0,131,39747.9966087963,2008-10-26,23:55:07
40.015027,116.311251,0,131,39747.9966666667,2008-10-26,23:55:12
40.015026,116.311253,0,131,39747.996724537,2008-10-26,23:55:17
40.015021,116.31126,0,131,39747.9967824074,2008-10-26,23:55:22
40.015016,116.311266,0,131,39747.9968402778,2008-10-26,23:55:27
40.015016,116.311266,0,131,39747.9968981481,2008-10-26,23:55:32
40.015017,116.311265,0,131,39747.9969560185,2008-10-26,23:55:37
40.015016,116.311266,0,131,39747.9970138889,2008-10-26,23:55:42
40.015016,116.311266,0,131,39747.9970717593,2008-10-26,23:55:47
40.015015,116.311266,0,130,39747.9971296296,2008-10-26,23:55:52
40.015014,116.311266,0,130,39747.9971875,2008-10-26,23:55:57
40.015014,116.311266,0,130,39747.9972453704,2008-10-26,23:56:02
40.015013,116.311266,0,130,39747.9973032407,2008-10-26,23:56:07
40.015013,116.311266,0,130,39747.9973611111,2008-10-26,23:56:12
40.015012,116.311267,0,131,39747.9974189815,2008-10-26,23:56:17
40.015012,116.311268,0,131,39747.9974768519,2008-10-26,23:56:22
40.015011,116.31127,0,131,39747.9975347222,2008-10-26,23:56:27
40.01501,116.311272,0,131,39747.9975925926,2008-10-26,23:56:32
40.015009,116.311274,0,131,39747.997650463,2008-10-26,23:56:37
40.015005,116.311277,0,131,39747.9977083333,2008-10-26,23:56:42
40.015003,116.311277,0,131,39747.9977662037,2008-10-26,23:56:47
40.015002,116.311277,0,131,39747.9978240741,2008-10-26,23:56:52
40.015001,116.311278,0,131,39747.9978819444,2008-10-26,23:56:57
40.015001,116.311278,0,131,39747.9979398148,2008-10-26,23:57:02
40.015,116.311279,0,131,39747.9979976852,2008-10-26,23:57:07
40.015,116.31128,0,131,39747.9980555556,2008-10-26,23:57:12
40.014999,116.31128,0,131,39747.9981134259,2008-10-26,23:57:17
40.014999,116.311281,0,131,39747.9981712963,2008-10-26,23:57:22
40.014998,116.311281,0,131,39747.9982291667,2008-10-26,23:57:27
40.014998,116.311282,0,131,39747.998287037,2008-10-26,23:57:32
40.014997,116.311282,0,130,39747.9983449074,2008-10-26,23:57:37
40.014996,116.311282,0,130,39747.9984027778,2008-10-26,23:57:42
40.014996,116.311282,0,131,39747.9984606481,2008-10-26,23:57:47
40.014995,116.311283,0,130,39747.9985185185,2008-10-26,23:57:52
40.014994,116.311283,0,130,39747.9985763889,2008-10-26,23:57:57
40.014994,116.311283,0,130,39747.9986342593,2008-10-26,23:58:02
40.014993,116.311284,0,130,39747.9986921296,2008-10-26,23:58:07
40.014992,116.311285,0,130,39747.99875,2008-10-26,23:58:12
40.014991,116.311285,0,130,39747.9988078704,2008-10-26,23:58:17
40.01499,116.311285,0,130,39747.9988657407,2008-10-26,23:58:22
40.014989,116.311285,0,130,39747.9989236111,2008-10-26,23:58:27
40.014989,116.311285,0,130,39747.9989814815,2008-10-26,23:58:32
40.014988,116.311285,0,130,39747.9990393519,2008-10-26,23:58:37
40.014987,116.311285,0,130,39747.9990972222,2008-10-26,23:58:42
40.014987,116.311284,0,130,39747.9991550926,2008-10-26,23:58:47
40.014986,116.311284,0,130,39747.999212963,2008-10-26,23:58:52
40.014985,116.311284,0,130,39747.9992708333,2008-10-26,23:58:57
40.014985,116.311285,0,130,39747.9993287037,2008-10-26,23:59:02
40.014984,116.311285,0,130,39747.9993865741,2008-10-26,23:59:07
40.014983,116.311286,0,130,39747.9994444444,2008-10-26,23:59:12
40.014982,116.311286,0,130,39747.9995023148,2008-10-26,23:59:17
40.014981,116.311287,0,130,39747.9995601852,2008-10-26,23:59:22
40.01498,116.311287,0,130,39747.9996180556,2008-10-26,23:59:27
40.01498,116.311287,0,130,39747.9996759259,2008-10-26,23:59:32
40.014979,116.311287,0,130,39747.9997337963,2008-10-26,23:59:37
40.014979,116.311287,0,130,39747.9997916667,2008-10-26,23:59:42
40.014978,116.311288,0,130,39747.999849537,2008-10-26,23:59:47
40.014976,116.31129,0,130,39747.9999074074,2008-10-26,23:59:52
40.014975,116.311292,0,130,39747.9999652778,2008-10-26,23:59:57
40.014974,116.311294,0,131,39748.0000231481,2008-10-27,00:00:02
40.014973,116.311294,0,131,39748.0000810185,2008-10-27,00:00:07
40.014972,116.311295,0,131,39748.0001388889,2008-10-27,00:00:12
40.014972,116.311295,0,131,39748.0001967593,2008-10-27,00:00:17
40.014971,116.311296,0,131,39748.0002546296,2008-10-27,00:00:22
40.01497,116.311296,0,131,39748.0003125,2008-10-27,00:00:27
40.01497,116.311297,0,131,39748.0003703704,2008-10-27,00:00:32
40.014969,116.311297,0,131,39748.0004282407,2008-10-27,00:00:37
40.014969,116.311297,0,131,39748.0004861111,2008-10-27,00:00:42
40.014968,116.311297,0,131,39748.0005439815,2008-10-27,00:00:47
40.014968,116.311296,0,131,39748.0006018518,2008-10-27,00:00:52
40.014967,116.311296,0,131,39748.0006597222,2008-10-27,00:00:57
40.014967,116.311296,0,131,39748.0007175926,2008-10-27,00:01:02
40.014966,116.311297,0,131,39748.000775463,2008-10-27,00:01:07
40.014965,116.311297,0,131,39748.0008333333,2008-10-27,00:01:12
40.014965,116.311297,0,131,39748.0008912037,2008-10-27,00:01:17
40.014964,116.311297,0,131,39748.0009490741,2008-10-27,00:01:22
40.014964,116.311297,0,131,39748.0010069444,2008-10-27,00:01:27
40.014963,116.311297,0,131,39748.0010648148,2008-10-27,00:01:32
40.014963,116.311297,0,131,39748.0011226852,2008-10-27,00:01:37
40.014962,116.311297,0,131,39748.0011805556,2008-10-27,00:01:42
40.014962,116.311298,0,131,39748.0012384259,2008-10-27,00:01:47
40.014961,116.311298,0,131,39748.0012962963,2008-10-27,00:01:52
40.01496,116.311298,0,132,39748.0013541667,2008-10-27,00:01:57
40.01496,116.311299,0,132,39748.001412037,2008-10-27,00:02:02
40.01496,116.311299,0,132,39748.0014699074,2008-10-27,00:02:07
40.01496,116.311299,0,132,39748.0015277778,2008-10-27,00:02:12
40.01496,116.311298,0,132,39748.0015856481,2008-10-27,00:02:17
40.01496,116.311298,0,132,39748.0016435185,2008-10-27,00:02:22
40.01496,116.311298,0,132,39748.0017013889,2008-10-27,00:02:27
40.01496,116.311298,0,132,39748.0017592593,2008-10-27,00:02:32
40.014959,116.311298,0,132,39748.0018171296,2008-10-27,00:02:37
40.014959,116.311299,0,132,39748.001875,2008-10-27,00:02:42
40.01496,116.3113,0,132,39748.0019328704,2008-10-27,00:02:47
40.014961,116.311305,0,133,39748.0019907407,2008-10-27,00:02:52
40.014961,116.311308,0,133,39748.0020486111,2008-10-27,00:02:57
40.014961,116.311309,0,133,39748.0021064815,2008-10-27,00:03:02
40.01496,116.311309,0,133,39748.0021643518,2008-10-27,00:03:07
40.01496,116.311309,0,133,39748.0022222222,2008-10-27,00:03:12
40.014959,116.311309,0,133,39748.0022800926,2008-10-27,00:03:17
40.014959,116.311309,0,133,39748.002337963,2008-10-27,00:03:22
40.014958,116.31131,0,134,39748.0023958333,2008-10-27,00:03:27
40.014958,116.311311,0,134,39748.0024537037,2008-10-27,00:03:32
40.014957,116.311312,0,134,39748.0025115741,2008-10-27,00:03:37
40.014956,116.311312,0,134,39748.0025694444,2008-10-27,00:03:42
40.014955,116.311313,0,134,39748.0026273148,2008-10-27,00:03:47
40.014955,116.311313,0,134,39748.0026851852,2008-10-27,00:03:52
40.014954,116.311314,0,134,39748.0027430556,2008-10-27,00:03:57
40.014953,116.311314,0,134,39748.0028009259,2008-10-27,00:04:02
40.014953,116.311315,0,134,39748.0028587963,2008-10-27,00:04:07
40.014952,116.311316,0,134,39748.0029166667,2008-10-27,00:04:12
40.014952,116.311317,0,134,39748.002974537,2008-10-27,00:04:17
40.014951,116.311318,0,134,39748.0030324074,2008-10-27,00:04:22
40.014951,116.311317,0,134,39748.0030902778,2008-10-27,00:04:27
40.014951,116.311317,0,134,39748.0031481481,2008-10-27,00:04:32
40.014951,116.311318,0,134,39748.0032060185,2008-10-27,00:04:37
40.014951,116.311318,0,134,39748.0032638889,2008-10-27,00:04:42
40.014951,116.311319,0,134,39748.0033217593,2008-10-27,00:04:47
40.01495,116.311318,0,134,39748.0033796296,2008-10-27,00:04:52
40.01495,116.311318,0,134,39748.0034375,2008-10-27,00:04:57
40.01495,116.311317,0,134,39748.0034953704,2008-10-27,00:05:02
40.01495,116.311317,0,134,39748.0035532407,2008-10-27,00:05:07
40.01495,116.311317,0,134,39748.0036111111,2008-10-27,00:05:12
40.01495,116.311317,0,134,39748.0036689815,2008-10-27,00:05:17
40.01495,116.311317,0,134,39748.0037268519,2008-10-27,00:05:22
40.01495,116.311317,0,134,39748.0037847222,2008-10-27,00:05:27
40.014951,116.311317,0,134,39748.0038425926,2008-10-27,00:05:32
40.014951,116.311318,0,134,39748.003900463,2008-10-27,00:05:37
40.01495,116.311318,0,134,39748.0039583333,2008-10-27,00:05:42
40.014949,116.311318,0,134,39748.0040162037,2008-10-27,00:05:47
40.014949,116.311318,0,134,39748.0040740741,2008-10-27,00:05:52
40.01495,116.311318,0,134,39748.0041319444,2008-10-27,00:05:57
40.01495,116.311317,0,134,39748.0041898148,2008-10-27,00:06:02
40.014946,116.311324,0,134,39748.0042476852,2008-10-27,00:06:07
40.01494,116.311329,0,134,39748.0043055556,2008-10-27,00:06:12
40.01494,116.311329,0,134,39748.0043402778,2008-10-27,00:06:15
40.014936,116.311328,0,134,39748.0043634259,2008-10-27,00:06:17
40.014926,116.311329,0,134,39748.0044212963,2008-10-27,00:06:22
40.014931,116.311288,0,134,39748.0044791667,2008-10-27,00:06:27
40.014932,116.311285,0,134,39748.004537037,2008-10-27,00:06:32
40.014932,116.311285,0,134,39748.0045949074,2008-10-27,00:06:37
40.014932,116.311285,0,134,39748.0046296296,2008-10-27,00:06:40
40.014933,116.311284,0,134,39748.0046527778,2008-10-27,00:06:42
40.014922,116.311304,0,134,39748.0047106481,2008-10-27,00:06:47
40.014903,116.311322,0,132,39748.0047685185,2008-10-27,00:06:52
40.014829,116.311378,0,138,39748.0048263889,2008-10-27,00:06:57
40.014726,116.311414,0,140,39748.0048726852,2008-10-27,00:07:01
40.014626,116.311482,0,147,39748.0049189815,2008-10-27,00:07:05
40.014534,116.311519,0,151,39748.0049652778,2008-10-27,00:07:09
40.014453,116.311553,0,164,39748.0050115741,2008-10-27,00:07:13
40.014369,116.311584,0,174,39748.0050462963,2008-10-27,00:07:16
40.014265,116.311622,0,185,39748.0050925926,2008-10-27,00:07:20
40.014183,116.311654,0,196,39748.0051388889,2008-10-27,00:07:24
40.014069,116.3117,0,203,39748.0051851852,2008-10-27,00:07:28
40.013973,116.311734,0,206,39748.0052199074,2008-10-27,00:07:31
40.013878,116.311762,0,210,39748.0052430556,2008-10-27,00:07:33
40.013785,116.311772,0,208,39748.0052662037,2008-10-27,00:07:35
40.01367,116.311789,0,207,39748.0053009259,2008-10-27,00:07:38
40.013558,116.311787,0,209,39748.0053356481,2008-10-27,00:07:41
40.013456,116.311801,0,210,39748.0053703704,2008-10-27,00:07:44
40.013345,116.311817,0,208,39748.0054050926,2008-10-27,00:07:47
40.013254,116.311813,0,207,39748.0054398148,2008-10-27,00:07:50
40.013138,116.311819,0,202,39748.005474537,2008-10-27,00:07:53
40.013043,116.311829,0,201,39748.0055092593,2008-10-27,00:07:56
40.012942,116.311841,0,197,39748.0055439815,2008-10-27,00:07:59
40.012849,116.311856,0,200,39748.0055787037,2008-10-27,00:08:02
40.012731,116.311866,0,198,39748.0056134259,2008-10-27,00:08:05
40.01262,116.311853,0,189,39748.0056365741,2008-10-27,00:08:07
40.012523,116.31187,0,191,39748.0056712963,2008-10-27,00:08:10
40.012432,116.311886,0,190,39748.0057060185,2008-10-27,00:08:13
40.012325,116.311904,0,190,39748.0057407407,2008-10-27,00:08:16
40.012204,116.311928,0,187,39748.005787037,2008-10-27,00:08:20
40.012102,116.311941,0,196,39748.0058333333,2008-10-27,00:08:24
40.012011,116.311956,0,196,39748.0058680556,2008-10-27,00:08:27
40.011913,116.311976,0,197,39748.0059027778,2008-10-27,00:08:30
40.011814,116.311978,0,196,39748.0059490741,2008-10-27,00:08:34
40.01169,116.311966,0,184,39748.0059953704,2008-10-27,00:08:38
40.011595,116.311972,0,174,39748.0060416667,2008-10-27,00:08:42
40.011513,116.311998,0,170,39748.006099537,2008-10-27,00:08:47
40.011462,116.31199,0,168,39748.0061574074,2008-10-27,00:08:52
40.011416,116.312087,0,157,39748.0062152778,2008-10-27,00:08:57
40.011381,116.312214,0,153,39748.0062731481,2008-10-27,00:09:02
40.011341,116.31235,0,150,39748.0063310185,2008-10-27,00:09:07
40.01126,116.312459,0,148,39748.0063773148,2008-10-27,00:09:11
40.011175,116.312517,0,151,39748.0064236111,2008-10-27,00:09:15
40.011075,116.312539,0,151,39748.0064699074,2008-10-27,00:09:19
40.010962,116.312525,0,157,39748.0065162037,2008-10-27,00:09:23
40.010865,116.312525,0,157,39748.0065509259,2008-10-27,00:09:26
40.01077,116.31255,0,166,39748.0065972222,2008-10-27,00:09:30
40.010669,116.312584,0,180,39748.0066435185,2008-10-27,00:09:34
40.010562,116.31261,0,190,39748.0066898148,2008-10-27,00:09:38
40.010438,116.312615,0,196,39748.006724537,2008-10-27,00:09:41
40.010345,116.312618,0,196,39748.0067476852,2008-10-27,00:09:43
40.010206,116.31263,0,191,39748.0067824074,2008-10-27,00:09:46
40.010087,116.31264,0,193,39748.0068171296,2008-10-27,00:09:49
40.009969,116.312643,0,192,39748.0068518519,2008-10-27,00:09:52
40.00988,116.312651,0,201,39748.0068865741,2008-10-27,00:09:55
40.009785,116.312659,0,196,39748.0069097222,2008-10-27,00:09:57
40.009675,116.312664,0,196,39748.0069444444,2008-10-27,00:10:00
40.009584,116.312695,0,186,39748.0069675926,2008-10-27,00:10:02
40.009552,116.312817,0,183,39748.0070138889,2008-10-27,00:10:06
40.00956,116.312945,0,183,39748.0070601852,2008-10-27,00:10:10
40.009562,116.313083,0,187,39748.0071064815,2008-10-27,00:10:14
40.009562,116.313219,0,193,39748.0071527778,2008-10-27,00:10:18
40.009567,116.313338,0,197,39748.0071990741,2008-10-27,00:10:22
40.00955,116.313492,0,201,39748.0072453704,2008-10-27,00:10:26
40.009536,116.313656,0,201,39748.0072800926,2008-10-27,00:10:29
40.009514,116.313784,0,201,39748.0073148148,2008-10-27,00:10:32
40.009534,116.313914,0,206,39748.0073611111,2008-10-27,00:10:36
40.009568,116.314025,0,215,39748.0073958333,2008-10-27,00:10:39
40.009596,116.314153,0,221,39748.0074421296,2008-10-27,00:10:43
40.009607,116.314272,0,231,39748.0074768519,2008-10-27,00:10:46
40.009568,116.314394,0,237,39748.0075,2008-10-27,00:10:48
40.009546,116.314515,0,249,39748.0075231481,2008-10-27,00:10:50
40.009542,116.314642,0,258,39748.0075578704,2008-10-27,00:10:53
40.009534,116.314761,0,267,39748.0075925926,2008-10-27,00:10:56
40.009528,116.314894,0,281,39748.0076273148,2008-10-27,00:10:59
40.009541,116.315063,0,286,39748.007662037,2008-10-27,00:11:02
40.00955,116.315206,0,298,39748.0076967593,2008-10-27,00:11:05
40.009559,116.315354,0,304,39748.0077314815,2008-10-27,00:11:08
40.009568,116.315486,0,297,39748.0077662037,2008-10-27,00:11:11
40.009577,116.31562,0,312,39748.0078240741,2008-10-27,00:11:16
40.009581,116.315694,0,316,39748.0078819444,2008-10-27,00:11:21
40.009498,116.315667,0,327,39748.0079282407,2008-10-27,00:11:25
40.009515,116.315786,0,328,39748.0079398148,2008-10-27,00:11:26
40.009427,116.315894,0,313,39748.0079861111,2008-10-27,00:11:30
40.009321,116.315898,0,308,39748.0080092593,2008-10-27,00:11:32
40.009234,116.31599,0,306,39748.0080439815,2008-10-27,00:11:35
40.009168,116.316125,0,307,39748.0080787037,2008-10-27,00:11:38
40.009148,116.316274,0,309,39748.0081134259,2008-10-27,00:11:41
40.009134,116.316423,0,317,39748.0081481481,2008-10-27,00:11:44
40.009145,116.316548,0,316,39748.0081828704,2008-10-27,00:11:47
40.009119,116.31669,0,327,39748.0082175926,2008-10-27,00:11:50
40.009106,116.316823,0,332,39748.0082523148,2008-10-27,00:11:53
40.009113,116.316952,0,329,39748.008287037,2008-10-27,00:11:56
40.0091,116.317109,0,314,39748.0083217593,2008-10-27,00:11:59
40.009092,116.317263,0,300,39748.0083796296,2008-10-27,00:12:04
40.00903,116.317386,0,279,39748.0084375,2008-10-27,00:12:09
40.00899,116.317485,0,262,39748.0084722222,2008-10-27,00:12:12
40.008897,116.317523,0,258,39748.0085069444,2008-10-27,00:12:15
40.008797,116.317577,0,257,39748.0085532407,2008-10-27,00:12:19
40.008702,116.317594,0,257,39748.0086111111,2008-10-27,00:12:24
40.008604,116.317611,0,258,39748.0086574074,2008-10-27,00:12:28
40.008508,116.317628,0,260,39748.0087037037,2008-10-27,00:12:32
40.008412,116.317623,0,259,39748.00875,2008-10-27,00:12:36
40.008295,116.317632,0,260,39748.0087847222,2008-10-27,00:12:39
40.008201,116.317655,0,264,39748.0088310185,2008-10-27,00:12:43
40.00808,116.317658,0,266,39748.0088657407,2008-10-27,00:12:46
40.007959,116.317625,0,276,39748.008900463,2008-10-27,00:12:49
40.007868,116.317659,0,280,39748.0089351852,2008-10-27,00:12:52
40.007779,116.317688,0,286,39748.0089583333,2008-10-27,00:12:54
40.007685,116.317667,0,286,39748.0089814815,2008-10-27,00:12:56
40.007573,116.317662,0,291,39748.0090162037,2008-10-27,00:12:59
40.007482,116.317688,0,302,39748.0090393518,2008-10-27,00:13:01
40.007371,116.317693,0,303,39748.0090625,2008-10-27,00:13:03
40.007215,116.317683,0,299,39748.0090972222,2008-10-27,00:13:06
40.007095,116.317702,0,310,39748.0091319444,2008-10-27,00:13:09
40.006996,116.317706,0,307,39748.0091666667,2008-10-27,00:13:12
40.006902,116.317704,0,306,39748.0091898148,2008-10-27,00:13:14
40.006785,116.317712,0,297,39748.009224537,2008-10-27,00:13:17
40.006689,116.317675,0,300,39748.0092476852,2008-10-27,00:13:19
40.006601,116.317639,0,294,39748.0092592593,2008-10-27,00:13:20
40.006508,116.317635,0,297,39748.0092824074,2008-10-27,00:13:22
40.006386,116.317668,0,302,39748.0093287037,2008-10-27,00:13:26
40.006259,116.317637,0,297,39748.0093634259,2008-10-27,00:13:29
40.006151,116.317662,0,283,39748.0093865741,2008-10-27,00:13:31
40.006033,116.317686,0,271,39748.0094212963,2008-10-27,00:13:34
40.005928,116.317675,0,260,39748.0094444444,2008-10-27,00:13:36
40.005814,116.317685,0,257,39748.0094791667,2008-10-27,00:13:39
40.00571,116.317726,0,256,39748.0095138889,2008-10-27,00:13:42
40.005593,116.317763,0,267,39748.0095601852,2008-10-27,00:13:46
40.005477,116.317792,0,272,39748.0095949074,2008-10-27,00:13:49
40.005371,116.3178,0,266,39748.0096180556,2008-10-27,00:13:51
40.005236,116.317838,0,254,39748.0096527778,2008-10-27,00:13:54
40.005117,116.317882,0,237,39748.0096875,2008-10-27,00:13:57
40.005036,116.31792,0,225,39748.0097106481,2008-10-27,00:13:59
40.00496,116.317987,0,213,39748.0097453704,2008-10-27,00:14:02
40.004906,116.318093,0,205,39748.0097800926,2008-10-27,00:14:05
40.004869,116.318232,0,202,39748.0098148148,2008-10-27,00:14:08
40.004842,116.318352,0,200,39748.009837963,2008-10-27,00:14:10
40.00482,116.318466,0,207,39748.0098726852,2008-10-27,00:14:13
40.004809,116.318589,0,196,39748.0098958333,2008-10-27,00:14:15
40.004791,116.318714,0,191,39748.0099189815,2008-10-27,00:14:17
40.00477,116.318834,0,196,39748.0099537037,2008-10-27,00:14:20
40.00476,116.318969,0,203,39748.0099884259,2008-10-27,00:14:23
40.004758,116.319093,0,211,39748.0100231481,2008-10-27,00:14:26
40.004751,116.319218,0,222,39748.0100578704,2008-10-27,00:14:29
40.004754,116.319325,0,235,39748.0100925926,2008-10-27,00:14:32
40.004777,116.31945,0,243,39748.0101388889,2008-10-27,00:14:36
40.004786,116.319594,0,254,39748.0101851852,2008-10-27,00:14:40
40.004795,116.31972,0,252,39748.0102199074,2008-10-27,00:14:43
40.00479,116.319903,0,250,39748.0102546296,2008-10-27,00:14:46
40.004797,116.320058,0,239,39748.0102893518,2008-10-27,00:14:49
40.004797,116.320189,0,244,39748.0103240741,2008-10-27,00:14:52
40.004812,116.320338,0,237,39748.0103587963,2008-10-27,00:14:55
40.004824,116.320479,0,243,39748.0104050926,2008-10-27,00:14:59
40.004834,116.320593,0,250,39748.0104513889,2008-10-27,00:15:03
40.004844,116.320719,0,254,39748.0104976852,2008-10-27,00:15:07
40.004819,116.320843,0,266,39748.0105324074,2008-10-27,00:15:10
40.004834,116.320976,0,249,39748.0105902778,2008-10-27,00:15:15
40.004855,116.321087,0,223,39748.0106134259,2008-10-27,00:15:17
40.004834,116.321195,0,208,39748.0106481481,2008-10-27,00:15:20
40.00476,116.321258,0,206,39748.0107060185,2008-10-27,00:15:25
40.00469,116.32129,0,207,39748.0107638889,2008-10-27,00:15:30
40.004614,116.321304,0,209,39748.0108217593,2008-10-27,00:15:35
40.004518,116.321353,0,212,39748.0108796296,2008-10-27,00:15:40
40.004423,116.321389,0,223,39748.0109375,2008-10-27,00:15:45
40.004325,116.321392,0,226,39748.0109837963,2008-10-27,00:15:49
40.004214,116.3214,0,233,39748.0110300926,2008-10-27,00:15:53
40.004118,116.321408,0,234,39748.0110648148,2008-10-27,00:15:56
40.004008,116.321414,0,242,39748.0111111111,2008-10-27,00:16:00
40.003908,116.321431,0,247,39748.0111574074,2008-10-27,00:16:04
40.003823,116.321455,0,257,39748.0112037037,2008-10-27,00:16:08
40.003728,116.321477,0,265,39748.01125,2008-10-27,00:16:12
40.003634,116.321483,0,271,39748.0112847222,2008-10-27,00:16:15
40.003531,116.321495,0,280,39748.0113310185,2008-10-27,00:16:19
40.003436,116.321501,0,286,39748.0113773148,2008-10-27,00:16:23
40.003347,116.321535,0,294,39748.0114236111,2008-10-27,00:16:27
40.003256,116.321535,0,300,39748.0114699074,2008-10-27,00:16:31
40.003163,116.321547,0,308,39748.0115162037,2008-10-27,00:16:35
40.003072,116.321555,0,314,39748.0115509259,2008-10-27,00:16:38
40.002958,116.321573,0,320,39748.0115972222,2008-10-27,00:16:42
40.002859,116.321603,0,324,39748.0116319444,2008-10-27,00:16:45
40.002756,116.321609,0,329,39748.0116666667,2008-10-27,00:16:48
40.002652,116.321643,0,338,39748.011712963,2008-10-27,00:16:52
40.002544,116.321662,0,345,39748.0117592593,2008-10-27,00:16:56
40.002462,116.321671,0,357,39748.0118171296,2008-10-27,00:17:01
40.001973,116.321681,0,332,39748.0118518519,2008-10-27,00:17:04
40.001806,116.321687,0,331,39748.011875,2008-10-27,00:17:06
40.001722,116.321607,0,318,39748.0118865741,2008-10-27,00:17:07
40.001682,116.321686,0,296,39748.0119328704,2008-10-27,00:17:11
40.001625,116.321734,0,305,39748.0119907407,2008-10-27,00:17:16
40.001551,116.32169,0,329,39748.0120486111,2008-10-27,00:17:21
40.00148,116.321669,0,338,39748.0121064815,2008-10-27,00:17:26
40.001377,116.321695,0,346,39748.0121527778,2008-10-27,00:17:30
40.00123,116.321684,0,362,39748.0121875,2008-10-27,00:17:33
40.001086,116.321691,0,379,39748.0122106481,2008-10-27,00:17:35
40.000977,116.321727,0,388,39748.0122337963,2008-10-27,00:17:37
40.00089,116.321755,0,390,39748.0122685185,2008-10-27,00:17:40
40.000755,116.321771,0,398,39748.0123032407,2008-10-27,00:17:43
40.000656,116.321774,0,409,39748.0123148148,2008-10-27,00:17:44
40.000522,116.321731,0,404,39748.012349537,2008-10-27,00:17:47
40.000388,116.321663,0,404,39748.0123726852,2008-10-27,00:17:49
40.000263,116.32168,0,392,39748.0123958333,2008-10-27,00:17:51
40.000136,116.321713,0,384,39748.0124189815,2008-10-27,00:17:53
40.000023,116.321689,0,363,39748.0124537037,2008-10-27,00:17:56
39.99993,116.32168,0,344,39748.0124884259,2008-10-27,00:17:59
39.999852,116.32175,0,342,39748.0125462963,2008-10-27,00:18:04
39.999815,116.321866,0,343,39748.0125925926,2008-10-27,00:18:08
39.999765,116.321987,0,348,39748.012650463,2008-10-27,00:18:13
39.999737,116.3221,0,350,39748.0126967593,2008-10-27,00:18:17
39.999704,116.322242,0,351,39748.0127430556,2008-10-27,00:18:21
39.9997,116.322388,0,348,39748.0127893519,2008-10-27,00:18:25
39.999682,116.322553,0,344,39748.0128240741,2008-10-27,00:18:28
39.999671,116.322686,0,346,39748.0128703704,2008-10-27,00:18:32
39.999677,116.322804,0,343,39748.0129166667,2008-10-27,00:18:36
39.999664,116.322924,0,348,39748.012962963,2008-10-27,00:18:40
39.999653,116.323063,0,354,39748.0130092593,2008-10-27,00:18:44
39.999638,116.323206,0,361,39748.0130555556,2008-10-27,00:18:48
39.999627,116.323367,0,371,39748.0131134259,2008-10-27,00:18:53
39.999627,116.323498,0,372,39748.0131481481,2008-10-27,00:18:56
39.999651,116.323624,0,374,39748.0131944444,2008-10-27,00:19:00
39.999704,116.323766,0,368,39748.0132407407,2008-10-27,00:19:04
39.999731,116.323886,0,363,39748.013275463,2008-10-27,00:19:07
39.999745,116.324005,0,358,39748.0133217593,2008-10-27,00:19:11
39.999763,116.324152,0,361,39748.0133796296,2008-10-27,00:19:16
39.999749,116.324286,0,371,39748.0134143519,2008-10-27,00:19:19
39.999713,116.324448,0,378,39748.0134490741,2008-10-27,00:19:22
39.999676,116.324557,0,378,39748.0134722222,2008-10-27,00:19:24
39.999667,116.324681,0,363,39748.0134953704,2008-10-27,00:19:26
39.999672,116.324795,0,354,39748.0135185185,2008-10-27,00:19:28
39.999699,116.324932,0,360,39748.0135532407,2008-10-27,00:19:31
39.99968,116.325055,0,366,39748.013587963,2008-10-27,00:19:34
39.999684,116.325193,0,371,39748.0136226852,2008-10-27,00:19:37
39.999661,116.325337,0,384,39748.0136805556,2008-10-27,00:19:42
39.999577,116.325464,0,385,39748.0137268519,2008-10-27,00:19:46
39.999485,116.32551,0,371,39748.0137615741,2008-10-27,00:19:49
39.999406,116.325594,0,352,39748.0137962963,2008-10-27,00:19:52
39.999335,116.325684,0,334,39748.0138310185,2008-10-27,00:19:55
39.999309,116.325819,0,313,39748.0138541667,2008-10-27,00:19:57
39.999271,116.325913,0,297,39748.0138773148,2008-10-27,00:19:59
39.999198,116.326002,0,285,39748.013912037,2008-10-27,00:20:02
39.999109,116.326051,0,277,39748.0139467593,2008-10-27,00:20:05
39.999018,116.32608,0,271,39748.0139814815,2008-10-27,00:20:08
39.998903,116.326107,0,262,39748.0140162037,2008-10-27,00:20:11
39.998795,116.32614,0,255,39748.0140625,2008-10-27,00:20:15
39.998678,116.326161,0,251,39748.0141087963,2008-10-27,00:20:19
39.998558,116.326171,0,248,39748.0141550926,2008-10-27,00:20:23
39.998468,116.326183,0,246,39748.0141898148,2008-10-27,00:20:26
39.998367,116.326194,0,243,39748.014224537,2008-10-27,00:20:29
39.998252,116.326207,0,238,39748.0142592593,2008-10-27,00:20:32
39.998142,116.326219,0,236,39748.0142939815,2008-10-27,00:20:35
39.998018,116.326235,0,229,39748.0143287037,2008-10-27,00:20:38
39.997921,116.326245,0,226,39748.0143634259,2008-10-27,00:20:41
39.997807,116.326263,0,234,39748.0144212963,2008-10-27,00:20:46
39.997717,116.326274,0,246,39748.0144675926,2008-10-27,00:20:50
39.997629,116.326285,0,253,39748.0145023148,2008-10-27,00:20:53
39.997538,116.326305,0,264,39748.014537037,2008-10-27,00:20:56
39.99744,116.326311,0,268,39748.0145717593,2008-10-27,00:20:59
39.997327,116.326317,0,284,39748.0146180556,2008-10-27,00:21:03
39.997226,116.326307,0,289,39748.0146527778,2008-10-27,00:21:06
39.997117,116.32632,0,294,39748.0146875,2008-10-27,00:21:09
39.997016,116.326368,0,300,39748.0147106481,2008-10-27,00:21:11
39.996879,116.326378,0,295,39748.0147453704,2008-10-27,00:21:14
39.99679,116.32641,0,298,39748.0147800926,2008-10-27,00:21:17
39.996674,116.326421,0,296,39748.0148148148,2008-10-27,00:21:20
39.996553,116.326459,0,292,39748.014849537,2008-10-27,00:21:23
39.996457,116.326516,0,292,39748.0148726852,2008-10-27,00:21:25
39.996384,116.326606,0,301,39748.0149074074,2008-10-27,00:21:28
39.99628,116.326608,0,301,39748.0149537037,2008-10-27,00:21:32
39.996179,116.326604,0,307,39748.0150115741,2008-10-27,00:21:37
39.996088,116.326589,0,323,39748.0150694444,2008-10-27,00:21:42
39.995995,116.326603,0,338,39748.0151041667,2008-10-27,00:21:45
39.995899,116.326579,0,356,39748.015150463,2008-10-27,00:21:49
39.995807,116.326581,0,371,39748.0151851852,2008-10-27,00:21:52
39.995701,116.32652,0,375,39748.0152083333,2008-10-27,00:21:54
39.995594,116.32645,0,372,39748.0152314815,2008-10-27,00:21:56
39.995467,116.326477,0,379,39748.0152662037,2008-10-27,00:21:59
39.995355,116.326513,0,386,39748.0153009259,2008-10-27,00:22:02
39.995256,116.326531,0,387,39748.0153240741,2008-10-27,00:22:04
39.995169,116.326499,0,398,39748.0153703704,2008-10-27,00:22:08
39.995065,116.326476,0,411,39748.0154166667,2008-10-27,00:22:12
39.99496,116.326482,0,419,39748.015462963,2008-10-27,00:22:16
39.994895,116.326522,0,415,39748.0155208333,2008-10-27,00:22:21
39.994835,116.326577,0,407,39748.0155787037,2008-10-27,00:22:26
39.994736,116.326608,0,397,39748.015625,2008-10-27,00:22:30
39.994635,116.326629,0,390,39748.0156712963,2008-10-27,00:22:34
39.99454,116.326614,0,384,39748.0157060185,2008-10-27,00:22:37
39.994448,116.32661,0,378,39748.0157407407,2008-10-27,00:22:40
39.994341,116.326624,0,377,39748.015787037,2008-10-27,00:22:44
39.994233,116.326615,0,375,39748.0158333333,2008-10-27,00:22:48
39.994126,116.326552,0,369,39748.0158796296,2008-10-27,00:22:52
39.994014,116.326534,0,368,39748.0159259259,2008-10-27,00:22:56
39.993884,116.326529,0,357,39748.0159606481,2008-10-27,00:22:59
39.993781,116.326514,0,343,39748.0159837963,2008-10-27,00:23:01
39.99369,116.326508,0,332,39748.0160069444,2008-10-27,00:23:03
39.993578,116.326509,0,325,39748.0160416667,2008-10-27,00:23:06
39.993474,116.326517,0,324,39748.0160763889,2008-10-27,00:23:09
39.993383,116.326528,0,320,39748.0161111111,2008-10-27,00:23:12
39.993291,116.326549,0,318,39748.0161458333,2008-10-27,00:23:15
39.99319,116.326587,0,334,39748.0162037037,2008-10-27,00:23:20
39.99309,116.326599,0,333,39748.0162384259,2008-10-27,00:23:23
39.993,116.326594,0,335,39748.0162731481,2008-10-27,00:23:26
39.992907,116.326565,0,337,39748.0163194444,2008-10-27,00:23:30
39.992797,116.326573,0,348,39748.0163657407,2008-10-27,00:23:34
39.992696,116.326594,0,356,39748.016400463,2008-10-27,00:23:37
39.9926,116.326656,0,369,39748.0164351852,2008-10-27,00:23:40
39.992506,116.326674,0,379,39748.0164699074,2008-10-27,00:23:43
39.992427,116.326709,0,392,39748.0165162037,2008-10-27,00:23:47
39.992315,116.326744,0,391,39748.0165509259,2008-10-27,00:23:50
39.992288,116.326732,0,399,39748.0166087963,2008-10-27,00:23:55
39.992275,116.326728,0,403,39748.0166666667,2008-10-27,00:24:00
39.992266,116.326727,0,405,39748.016724537,2008-10-27,00:24:05
39.992258,116.326727,0,406,39748.0167824074,2008-10-27,00:24:10
39.992252,116.326724,0,407,39748.0168402778,2008-10-27,00:24:15
39.992248,116.326719,0,408,39748.0168981481,2008-10-27,00:24:20
39.992246,116.326718,0,409,39748.0169560185,2008-10-27,00:24:25
39.992246,116.326718,0,409,39748.0169907407,2008-10-27,00:24:28
39.99225,116.326714,0,409,39748.0170138889,2008-10-27,00:24:30
39.992227,116.326711,0,409,39748.0170717593,2008-10-27,00:24:35
39.992118,116.32653,0,401,39748.0171064815,2008-10-27,00:24:38
39.992011,116.326459,0,395,39748.0171296296,2008-10-27,00:24:40
39.991915,116.326501,0,385,39748.0171759259,2008-10-27,00:24:44
39.991824,116.326542,0,375,39748.0172222222,2008-10-27,00:24:48
39.991713,116.326563,0,360,39748.0172685185,2008-10-27,00:24:52
39.99162,116.326578,0,354,39748.0173263889,2008-10-27,00:24:57
39.991539,116.326615,0,353,39748.0173842593,2008-10-27,00:25:02
39.991424,116.326654,0,363,39748.0174421296,2008-10-27,00:25:07
39.991329,116.326688,0,381,39748.0174884259,2008-10-27,00:25:11
39.991225,116.326717,0,387,39748.0175231481,2008-10-27,00:25:14
39.991129,116.326732,0,389,39748.0175578704,2008-10-27,00:25:17
39.991026,116.32676,0,393,39748.0175925926,2008-10-27,00:25:20
39.990921,116.326802,0,399,39748.0176273148,2008-10-27,00:25:23
39.990815,116.32685,0,408,39748.017662037,2008-10-27,00:25:26
39.990707,116.326873,0,413,39748.0176967593,2008-10-27,00:25:29
39.990586,116.326942,0,422,39748.0177314815,2008-10-27,00:25:32
39.990539,116.326913,0,448,39748.0177662037,2008-10-27,00:25:35
39.990453,116.32689,0,460,39748.0178125,2008-10-27,00:25:39
39.99035,116.326945,0,473,39748.0178587963,2008-10-27,00:25:43
39.990247,116.327002,0,483,39748.0179050926,2008-10-27,00:25:47
39.990144,116.327024,0,492,39748.0179398148,2008-10-27,00:25:50
39.990068,116.326934,0,502,39748.017974537,2008-10-27,00:25:53
39.989966,116.326907,0,510,39748.0180092593,2008-10-27,00:25:56
39.989894,116.326857,0,505,39748.0180671296,2008-10-27,00:26:01
39.989787,116.326807,0,488,39748.0181134259,2008-10-27,00:26:05
39.989692,116.32681,0,490,39748.0181712963,2008-10-27,00:26:10
39.989573,116.32678,0,489,39748.0182060185,2008-10-27,00:26:13
39.989483,116.326774,0,494,39748.0182407407,2008-10-27,00:26:16
39.989337,116.326782,0,493,39748.018275463,2008-10-27,00:26:19
39.989245,116.326796,0,499,39748.0183101852,2008-10-27,00:26:22
39.989117,116.326796,0,503,39748.0183449074,2008-10-27,00:26:25
39.989013,116.326784,0,501,39748.0183796296,2008-10-27,00:26:28
39.988907,116.326803,0,503,39748.0184143518,2008-10-27,00:26:31
39.988805,116.326827,0,501,39748.0184375,2008-10-27,00:26:33
39.988683,116.326854,0,494,39748.0184606481,2008-10-27,00:26:35
39.988554,116.326846,0,484,39748.0184837963,2008-10-27,00:26:37
39.988408,116.326841,0,470,39748.0185069444,2008-10-27,00:26:39
39.988304,116.32686,0,465,39748.0185416667,2008-10-27,00:26:42
39.988209,116.326853,0,460,39748.0185648148,2008-10-27,00:26:44
39.988111,116.326867,0,459,39748.018587963,2008-10-27,00:26:46
39.988008,116.326875,0,458,39748.0186226852,2008-10-27,00:26:49
39.987867,116.326866,0,443,39748.0186458333,2008-10-27,00:26:51
39.987762,116.326879,0,448,39748.0186805556,2008-10-27,00:26:54
39.987642,116.326876,0,444,39748.0187384259,2008-10-27,00:26:59
39.987546,116.326875,0,439,39748.0187731481,2008-10-27,00:27:02
39.98742,116.326873,0,438,39748.0188310185,2008-10-27,00:27:07
39.98734,116.326888,0,443,39748.0188888889,2008-10-27,00:27:12
39.98727,116.326921,0,447,39748.0189467593,2008-10-27,00:27:17
39.987193,116.326985,0,457,39748.0189814815,2008-10-27,00:27:20
39.987103,116.327037,0,463,39748.0190162037,2008-10-27,00:27:23
39.987006,116.327094,0,464,39748.0190625,2008-10-27,00:27:27
39.986885,116.327076,0,461,39748.0190972222,2008-10-27,00:27:30
39.986769,116.327053,0,461,39748.0191319444,2008-10-27,00:27:33
39.986667,116.327061,0,463,39748.0191666667,2008-10-27,00:27:36
39.986506,116.327005,0,477,39748.0191898148,2008-10-27,00:27:38
39.986413,116.327025,0,487,39748.019224537,2008-10-27,00:27:41
39.986319,116.327023,0,496,39748.0192592593,2008-10-27,00:27:44
39.986222,116.327075,0,499,39748.0192939815,2008-10-27,00:27:47
39.986127,116.327117,0,507,39748.0193402778,2008-10-27,00:27:51
39.986003,116.32714,0,511,39748.019375,2008-10-27,00:27:54
39.985958,116.327137,0,473,39748.0194097222,2008-10-27,00:27:57
39.985845,116.327073,0,468,39748.0194444444,2008-10-27,00:28:00
39.985794,116.327023,0,463,39748.0195023148,2008-10-27,00:28:05
39.985269,116.326712,0,461,39748.019537037,2008-10-27,00:28:08
39.985142,116.326618,0,455,39748.0195486111,2008-10-27,00:28:09
39.985053,116.326626,0,463,39748.0195601852,2008-10-27,00:28:10
39.984884,116.326626,0,477,39748.0195833333,2008-10-27,00:28:12
39.984828,116.326585,0,451,39748.0196296296,2008-10-27,00:28:16
39.984791,116.326554,0,417,39748.0196643519,2008-10-27,00:28:19
39.984737,116.326552,0,387,39748.0196990741,2008-10-27,00:28:22
39.984656,116.326605,0,359,39748.0197453704,2008-10-27,00:28:26
39.984578,116.326633,0,340,39748.0197800926,2008-10-27,00:28:29
39.984495,116.326645,0,326,39748.0198148148,2008-10-27,00:28:32
39.984414,116.32667,0,313,39748.019849537,2008-10-27,00:28:35
39.984314,116.326692,0,305,39748.0198958333,2008-10-27,00:28:39
39.984217,116.326732,0,302,39748.0199421296,2008-10-27,00:28:43
39.984111,116.326758,0,295,39748.0199768519,2008-10-27,00:28:46
39.98401,116.326786,0,293,39748.0200115741,2008-10-27,00:28:49
39.983893,116.326792,0,293,39748.0200578704,2008-10-27,00:28:53
39.9838,116.326789,0,293,39748.0200925926,2008-10-27,00:28:56
39.983689,116.326794,0,289,39748.0201273148,2008-10-27,00:28:59
39.983587,116.326862,0,284,39748.020162037,2008-10-27,00:29:02
39.98348,116.326883,0,281,39748.0201967593,2008-10-27,00:29:05
39.983382,116.326913,0,279,39748.0202314815,2008-10-27,00:29:08
39.983271,116.326969,0,284,39748.0202893519,2008-10-27,00:29:13
39.983157,116.326984,0,282,39748.0203240741,2008-10-27,00:29:16
39.983045,116.326993,0,278,39748.0203587963,2008-10-27,00:29:19
39.982955,116.327058,0,265,39748.0204050926,2008-10-27,00:29:23
39.982843,116.32699,0,253,39748.0204282407,2008-10-27,00:29:25
39.98274,116.326972,0,250,39748.0204513889,2008-10-27,00:29:27
39.982632,116.326957,0,251,39748.020474537,2008-10-27,00:29:29
39.982521,116.326977,0,252,39748.0205092593,2008-10-27,00:29:32
39.98238,116.326974,0,244,39748.0205439815,2008-10-27,00:29:35
39.982256,116.326971,0,237,39748.0205787037,2008-10-27,00:29:38
39.982138,116.326978,0,248,39748.0206134259,2008-10-27,00:29:41
39.982044,116.327012,0,257,39748.0206481481,2008-10-27,00:29:44
39.981952,116.327055,0,268,39748.0206944444,2008-10-27,00:29:48
39.981839,116.327098,0,264,39748.0207407407,2008-10-27,00:29:52
39.981741,116.32712,0,262,39748.020775463,2008-10-27,00:29:55
39.981616,116.32712,0,259,39748.0208101852,2008-10-27,00:29:58
39.981515,116.327141,0,259,39748.0208449074,2008-10-27,00:30:01
39.981406,116.327121,0,257,39748.0208796296,2008-10-27,00:30:04
39.981309,116.327137,0,260,39748.0209143519,2008-10-27,00:30:07
39.981214,116.327168,0,281,39748.0209606481,2008-10-27,00:30:11
39.981123,116.327189,0,288,39748.0209953704,2008-10-27,00:30:14
39.981055,116.327174,0,317,39748.0210532407,2008-10-27,00:30:19
39.98099,116.327195,0,335,39748.0211111111,2008-10-27,00:30:24
39.980892,116.327193,0,348,39748.0211689815,2008-10-27,00:30:29
39.980801,116.327209,0,357,39748.0212152778,2008-10-27,00:30:33
39.980712,116.327207,0,367,39748.0212615741,2008-10-27,00:30:37
39.980621,116.327236,0,373,39748.0212962963,2008-10-27,00:30:40
39.980514,116.327243,0,382,39748.0213425926,2008-10-27,00:30:44
39.980411,116.327219,0,368,39748.0213773148,2008-10-27,00:30:47
39.980385,116.327213,0,368,39748.0214351852,2008-10-27,00:30:52
39.980374,116.327213,0,369,39748.0214930556,2008-10-27,00:30:57
39.980389,116.327203,0,370,39748.0215509259,2008-10-27,00:31:02
39.980389,116.327203,0,370,39748.0215856481,2008-10-27,00:31:05
39.980384,116.327203,0,371,39748.0216087963,2008-10-27,00:31:07
39.980361,116.327213,0,371,39748.0216666667,2008-10-27,00:31:12
39.980349,116.327214,0,370,39748.021724537,2008-10-27,00:31:17
39.980295,116.327212,0,365,39748.0217824074,2008-10-27,00:31:22
39.980193,116.327215,0,355,39748.0218287037,2008-10-27,00:31:26
39.980107,116.327247,0,350,39748.021875,2008-10-27,00:31:30
39.980018,116.327223,0,351,39748.0219212963,2008-10-27,00:31:34
39.97991,116.327222,0,347,39748.0219560185,2008-10-27,00:31:37
39.979798,116.327225,0,346,39748.0220023148,2008-10-27,00:31:41
39.979699,116.327223,0,346,39748.022037037,2008-10-27,00:31:44
39.979592,116.327232,0,352,39748.0220833333,2008-10-27,00:31:48
39.979499,116.327232,0,353,39748.0221180556,2008-10-27,00:31:51
39.979379,116.327234,0,349,39748.0221527778,2008-10-27,00:31:54
39.97926,116.327254,0,352,39748.0221990741,2008-10-27,00:31:58
39.97915,116.327286,0,356,39748.0222453704,2008-10-27,00:32:02
39.979058,116.327319,0,377,39748.0222916667,2008-10-27,00:32:06
39.978947,116.327336,0,387,39748.022337963,2008-10-27,00:32:10
39.978854,116.327343,0,401,39748.0223842593,2008-10-27,00:32:14
39.978751,116.327335,0,420,39748.0224421296,2008-10-27,00:32:19
39.978662,116.327307,0,430,39748.0224884259,2008-10-27,00:32:23
39.97857,116.32728,0,423,39748.0225462963,2008-10-27,00:32:28
39.978515,116.327267,0,429,39748.0226041667,2008-10-27,00:32:33
39.978496,116.32726,0,424,39748.022662037,2008-10-27,00:32:38
39.978496,116.32726,0,424,39748.0226967593,2008-10-27,00:32:41
39.978495,116.327259,0,425,39748.0227199074,2008-10-27,00:32:43
39.978485,116.327253,0,425,39748.0227777778,2008-10-27,00:32:48
39.97847,116.32725,0,425,39748.0228356481,2008-10-27,00:32:53
39.978465,116.327249,0,425,39748.0228935185,2008-10-27,00:32:58
39.978461,116.327248,0,425,39748.0229513889,2008-10-27,00:33:03
39.978457,116.327248,0,425,39748.0229976852,2008-10-27,00:33:07
39.978455,116.327248,0,425,39748.0230555556,2008-10-27,00:33:12
39.978455,116.327248,0,425,39748.0230902778,2008-10-27,00:33:15
39.978449,116.327247,0,425,39748.0231134259,2008-10-27,00:33:17
39.978437,116.327244,0,425,39748.0231712963,2008-10-27,00:33:22
39.978422,116.327241,0,425,39748.0232291667,2008-10-27,00:33:27
39.978403,116.327237,0,425,39748.023287037,2008-10-27,00:33:32
39.977066,116.329226,0,346,39748.1718634259,2008-10-27,04:07:29
39.977133,116.329007,0,372,39748.171875,2008-10-27,04:07:30
39.976974,116.329455,0,285,39748.1718865741,2008-10-27,04:07:31
39.977,116.329402,0,342,39748.1718981481,2008-10-27,04:07:32
39.97703,116.329431,0,308,39748.1719097222,2008-10-27,04:07:33
39.977059,116.329346,0,340,39748.1719212963,2008-10-27,04:07:34
39.977047,116.329431,0,330,39748.1719791667,2008-10-27,04:07:39
39.977051,116.329307,0,374,39748.172025463,2008-10-27,04:07:43
39.977064,116.329235,0,400,39748.1720601852,2008-10-27,04:07:46
39.977107,116.329154,0,423,39748.1720833333,2008-10-27,04:07:48
39.977161,116.329038,0,448,39748.1721412037,2008-10-27,04:07:53
39.977242,116.328933,0,458,39748.1721759259,2008-10-27,04:07:56
39.97733,116.328812,0,466,39748.1722106481,2008-10-27,04:07:59
39.9774,116.32867,0,478,39748.1722222222,2008-10-27,04:08:00
39.977493,116.328567,0,480,39748.1722569444,2008-10-27,04:08:03
39.977579,116.32844,0,482,39748.1722800926,2008-10-27,04:08:05
39.977659,116.328378,0,479,39748.1723148148,2008-10-27,04:08:08
39.97778,116.328317,0,485,39748.172349537,2008-10-27,04:08:11
39.97791,116.328147,0,445,39748.1723726852,2008-10-27,04:08:13
39.977983,116.328082,0,423,39748.1723842593,2008-10-27,04:08:14
39.978119,116.327923,0,381,39748.1724074074,2008-10-27,04:08:16
39.978197,116.327809,0,353,39748.1724189815,2008-10-27,04:08:17
39.978262,116.327726,0,332,39748.1724305556,2008-10-27,04:08:18
39.97836,116.327689,0,324,39748.1724537037,2008-10-27,04:08:20
39.978452,116.327668,0,320,39748.1724768518,2008-10-27,04:08:22
39.978513,116.3276,0,305,39748.1724884259,2008-10-27,04:08:23
39.978577,116.327525,0,292,39748.1725,2008-10-27,04:08:24
39.978652,116.32743,0,275,39748.1725115741,2008-10-27,04:08:25
39.978786,116.327356,0,250,39748.1725347222,2008-10-27,04:08:27
39.978896,116.327345,0,236,39748.1725578704,2008-10-27,04:08:29
39.978981,116.327326,0,226,39748.1725810185,2008-10-27,04:08:31
39.979155,116.327208,0,195,39748.1726157407,2008-10-27,04:08:34
39.979267,116.327127,0,173,39748.1726388889,2008-10-27,04:08:36
39.97935,116.327096,0,163,39748.172662037,2008-10-27,04:08:38
39.979444,116.327048,0,156,39748.1726967593,2008-10-27,04:08:41
39.979551,116.326999,0,152,39748.1727430556,2008-10-27,04:08:45
39.979642,116.326907,0,150,39748.1727893518,2008-10-27,04:08:49
39.979732,116.326899,0,148,39748.1728356481,2008-10-27,04:08:53
39.979814,116.327014,0,142,39748.1728703704,2008-10-27,04:08:56
39.979838,116.32711,0,140,39748.1729282407,2008-10-27,04:09:01
39.97984,116.32711,0,137,39748.1729861111,2008-10-27,04:09:06
39.979846,116.327108,0,136,39748.1730439815,2008-10-27,04:09:11
39.979848,116.327108,0,136,39748.1731018518,2008-10-27,04:09:16
39.979851,116.327107,0,135,39748.1731597222,2008-10-27,04:09:21
39.979854,116.327106,0,135,39748.1732175926,2008-10-27,04:09:26
39.979854,116.327106,0,135,39748.1732523148,2008-10-27,04:09:29
39.979856,116.327106,0,135,39748.173275463,2008-10-27,04:09:31
39.979862,116.327126,0,134,39748.1733333333,2008-10-27,04:09:36
39.979868,116.327271,0,135,39748.1733912037,2008-10-27,04:09:41
39.979861,116.327401,0,134,39748.1734490741,2008-10-27,04:09:46
39.979975,116.327459,0,134,39748.1735069444,2008-10-27,04:09:51
39.980072,116.327466,0,131,39748.1735416667,2008-10-27,04:09:54
39.980179,116.327473,0,132,39748.1735763889,2008-10-27,04:09:57
39.980294,116.327474,0,128,39748.1736111111,2008-10-27,04:10:00
39.980403,116.327459,0,125,39748.1736458333,2008-10-27,04:10:03
39.98051,116.327435,0,126,39748.1736805556,2008-10-27,04:10:06
39.980622,116.327412,0,125,39748.1737152778,2008-10-27,04:10:09
39.98073,116.327377,0,123,39748.17375,2008-10-27,04:10:12
39.980842,116.327358,0,118,39748.1737847222,2008-10-27,04:10:15
39.980958,116.327353,0,118,39748.1738194444,2008-10-27,04:10:18
39.98107,116.32733,0,118,39748.1738541667,2008-10-27,04:10:21
39.981168,116.327289,0,123,39748.1738888889,2008-10-27,04:10:24
39.981261,116.327276,0,127,39748.1739236111,2008-10-27,04:10:27
39.981351,116.327299,0,129,39748.1739583333,2008-10-27,04:10:30
39.981402,116.327401,0,146,39748.1740162037,2008-10-27,04:10:35
39.981419,116.327517,0,146,39748.1740393518,2008-10-27,04:10:37
39.981439,116.327648,0,145,39748.1740740741,2008-10-27,04:10:40
39.981474,116.327793,0,139,39748.1740856481,2008-10-27,04:10:41
39.981503,116.327929,0,143,39748.1741203704,2008-10-27,04:10:44
39.981507,116.328046,0,150,39748.1741782407,2008-10-27,04:10:49
39.981483,116.328199,0,152,39748.1742361111,2008-10-27,04:10:54
39.981494,116.328335,0,156,39748.1742708333,2008-10-27,04:10:57
39.981512,116.328473,0,167,39748.1743171296,2008-10-27,04:11:01
39.981517,116.328591,0,168,39748.1743634259,2008-10-27,04:11:05
39.981523,116.328682,0,172,39748.1744212963,2008-10-27,04:11:10
39.981532,116.328712,0,169,39748.1744791667,2008-10-27,04:11:15
39.981625,116.328724,0,153,39748.174525463,2008-10-27,04:11:19
39.981731,116.328754,0,145,39748.1745717593,2008-10-27,04:11:23
39.981825,116.328726,0,136,39748.1746180556,2008-10-27,04:11:27
39.9819,116.328689,0,131,39748.1746759259,2008-10-27,04:11:32
39.981974,116.328691,0,127,39748.1747337963,2008-10-27,04:11:37
39.98206,116.328654,0,127,39748.1747916667,2008-10-27,04:11:42
39.98214,116.328616,0,133,39748.174849537,2008-10-27,04:11:47
39.982222,116.328616,0,132,39748.1749074074,2008-10-27,04:11:52
39.982322,116.328582,0,133,39748.1749652778,2008-10-27,04:11:57
39.982429,116.328578,0,136,39748.1750115741,2008-10-27,04:12:01
39.982524,116.328571,0,136,39748.1750578704,2008-10-27,04:12:05
39.98261,116.328523,0,138,39748.1751041667,2008-10-27,04:12:09
39.98271,116.328473,0,140,39748.175162037,2008-10-27,04:12:14
39.982812,116.328461,0,141,39748.1752083333,2008-10-27,04:12:18
39.982902,116.32843,0,150,39748.1752546296,2008-10-27,04:12:22
39.983008,116.328417,0,152,39748.1753125,2008-10-27,04:12:27
39.983113,116.328486,0,151,39748.1753587963,2008-10-27,04:12:31
39.983185,116.328555,0,158,39748.1754050926,2008-10-27,04:12:35
39.983231,116.328685,0,165,39748.1754282407,2008-10-27,04:12:37
39.983273,116.328796,0,163,39748.1754513889,2008-10-27,04:12:39
39.983283,116.328861,0,166,39748.1755092593,2008-10-27,04:12:44
39.983307,116.328852,0,167,39748.1755671296,2008-10-27,04:12:49
39.983307,116.328852,0,167,39748.1756018519,2008-10-27,04:12:52
39.983308,116.328851,0,167,39748.175625,2008-10-27,04:12:54
39.98332,116.328854,0,167,39748.1756828704,2008-10-27,04:12:59
39.98335,116.328862,0,167,39748.1757407407,2008-10-27,04:13:04
39.983352,116.328888,0,172,39748.1757986111,2008-10-27,04:13:09
39.983352,116.328888,0,172,39748.1758333333,2008-10-27,04:13:12
39.983357,116.328889,0,173,39748.1758564815,2008-10-27,04:13:14
39.983371,116.328905,0,175,39748.1759143519,2008-10-27,04:13:19
39.983371,116.328905,0,175,39748.1759490741,2008-10-27,04:13:22
39.983372,116.328906,0,177,39748.1759722222,2008-10-27,04:13:24
39.983361,116.328936,0,176,39748.1760300926,2008-10-27,04:13:29
39.983361,116.328936,0,176,39748.1760648148,2008-10-27,04:13:32
39.983356,116.328933,0,176,39748.176087963,2008-10-27,04:13:34
39.983337,116.328902,0,176,39748.1761458333,2008-10-27,04:13:39
39.98334,116.328858,0,177,39748.1762037037,2008-10-27,04:13:44
39.983341,116.328779,0,178,39748.1762615741,2008-10-27,04:13:49
39.983369,116.328647,0,178,39748.1763194444,2008-10-27,04:13:54
39.983375,116.328572,0,178,39748.1763773148,2008-10-27,04:13:59
39.98334,116.328556,0,177,39748.1764351852,2008-10-27,04:14:04
39.983299,116.328642,0,181,39748.1764930556,2008-10-27,04:14:09
39.983268,116.328759,0,189,39748.1765393519,2008-10-27,04:14:13
39.983262,116.328885,0,194,39748.1765972222,2008-10-27,04:14:18
39.983262,116.328944,0,198,39748.1766550926,2008-10-27,04:14:23
39.983274,116.328926,0,200,39748.176712963,2008-10-27,04:14:28
39.983293,116.328898,0,201,39748.1767708333,2008-10-27,04:14:33
39.983288,116.328884,0,201,39748.1768287037,2008-10-27,04:14:38
39.983285,116.328882,0,201,39748.1768865741,2008-10-27,04:14:43
39.98329,116.328882,0,201,39748.1769444444,2008-10-27,04:14:48
39.98329,116.328882,0,201,39748.1769791667,2008-10-27,04:14:51
39.983297,116.328879,0,201,39748.1770023148,2008-10-27,04:14:53
39.983371,116.328761,0,201,39748.1770601852,2008-10-27,04:14:58
39.983454,116.328672,0,200,39748.1770949074,2008-10-27,04:15:01
39.983544,116.328604,0,200,39748.1771296296,2008-10-27,04:15:04
39.983623,116.328534,0,199,39748.1771875,2008-10-27,04:15:09
39.983643,116.328525,0,199,39748.1772453704,2008-10-27,04:15:14
39.983675,116.328502,0,199,39748.1773032407,2008-10-27,04:15:19
39.983694,116.328463,0,198,39748.1773611111,2008-10-27,04:15:24
39.983684,116.328489,0,198,39748.1774189815,2008-10-27,04:15:29
39.98372,116.328487,0,198,39748.1774768519,2008-10-27,04:15:34
39.983719,116.328451,0,198,39748.1775347222,2008-10-27,04:15:39
39.983734,116.328444,0,197,39748.1775925926,2008-10-27,04:15:44
39.983739,116.328445,0,197,39748.177650463,2008-10-27,04:15:49
39.98374,116.328446,0,197,39748.1777083333,2008-10-27,04:15:54
39.983745,116.328446,0,198,39748.1777662037,2008-10-27,04:15:59
39.983745,116.328446,0,198,39748.1778009259,2008-10-27,04:16:02
39.983751,116.328447,0,198,39748.1778240741,2008-10-27,04:16:04
39.983762,116.328439,0,198,39748.1778819444,2008-10-27,04:16:09
39.983754,116.328448,0,197,39748.1779398148,2008-10-27,04:16:14
39.983754,116.328448,0,197,39748.177974537,2008-10-27,04:16:17
39.983752,116.328443,0,195,39748.1779976852,2008-10-27,04:16:19
39.983795,116.328396,0,194,39748.1780555556,2008-10-27,04:16:24
39.983363,116.327894,0,199,39748.1781134259,2008-10-27,04:16:29
39.98345,116.327827,0,201,39748.1781365741,2008-10-27,04:16:31
39.983573,116.32781,0,203,39748.1781481481,2008-10-27,04:16:32
39.983668,116.327791,0,206,39748.1781944444,2008-10-27,04:16:36
39.983701,116.327858,0,209,39748.1782523148,2008-10-27,04:16:41
39.983748,116.32788,0,209,39748.1783101852,2008-10-27,04:16:46
39.983837,116.327905,0,210,39748.1783680556,2008-10-27,04:16:51
39.983916,116.327919,0,211,39748.1784259259,2008-10-27,04:16:56
39.983964,116.327889,0,212,39748.1784837963,2008-10-27,04:17:01
39.983988,116.327859,0,212,39748.1785416667,2008-10-27,04:17:06
39.983934,116.327896,0,215,39748.178599537,2008-10-27,04:17:11
39.983907,116.327912,0,217,39748.1786574074,2008-10-27,04:17:16
39.983825,116.328005,0,220,39748.1787152778,2008-10-27,04:17:21
39.983742,116.328083,0,224,39748.1787615741,2008-10-27,04:17:25
39.983686,116.32807,0,228,39748.1788194444,2008-10-27,04:17:30
39.983697,116.328063,0,234,39748.1788773148,2008-10-27,04:17:35
39.983697,116.328063,0,234,39748.178912037,2008-10-27,04:17:38
39.983692,116.328064,0,236,39748.1789351852,2008-10-27,04:17:40
39.983671,116.328046,0,238,39748.1789930556,2008-10-27,04:17:45
39.983642,116.328016,0,244,39748.1790509259,2008-10-27,04:17:50
39.983648,116.328005,0,246,39748.1791087963,2008-10-27,04:17:55
39.983648,116.328005,0,246,39748.1791435185,2008-10-27,04:17:58
39.98365,116.328006,0,246,39748.1791666667,2008-10-27,04:18:00
39.983687,116.328,0,249,39748.179224537,2008-10-27,04:18:05
39.983717,116.327995,0,253,39748.1792824074,2008-10-27,04:18:10
39.983727,116.327998,0,254,39748.1793402778,2008-10-27,04:18:15
39.983734,116.327999,0,255,39748.1793981481,2008-10-27,04:18:20
39.983735,116.328,0,258,39748.1794560185,2008-10-27,04:18:25
39.983735,116.328001,0,259,39748.1795138889,2008-10-27,04:18:30
39.983734,116.328002,0,260,39748.1795717593,2008-10-27,04:18:35
39.983735,116.328004,0,260,39748.1796296296,2008-10-27,04:18:40
39.983729,116.328005,0,260,39748.1796875,2008-10-27,04:18:45
39.983729,116.328005,0,260,39748.1797222222,2008-10-27,04:18:48
39.983721,116.328005,0,260,39748.1797453704,2008-10-27,04:18:50
39.983712,116.328006,0,260,39748.1798032407,2008-10-27,04:18:55
39.983641,116.328018,0,264,39748.1798611111,2008-10-27,04:19:00
39.983585,116.328,0,270,39748.1799189815,2008-10-27,04:19:05
39.98355,116.327989,0,276,39748.1799768518,2008-10-27,04:19:10
39.983542,116.327989,0,276,39748.1800347222,2008-10-27,04:19:15
39.983542,116.327989,0,276,39748.1800694444,2008-10-27,04:19:18
39.983547,116.327988,0,276,39748.1800925926,2008-10-27,04:19:20
39.983558,116.327987,0,277,39748.180150463,2008-10-27,04:19:25
39.983605,116.327938,0,282,39748.1802083333,2008-10-27,04:19:30
39.983631,116.32794,0,291,39748.1802662037,2008-10-27,04:19:35
39.983631,116.327957,0,304,39748.1803240741,2008-10-27,04:19:40
39.983628,116.327972,0,310,39748.1803819444,2008-10-27,04:19:45
39.983632,116.327975,0,313,39748.1804398148,2008-10-27,04:19:50
39.983632,116.327975,0,313,39748.180474537,2008-10-27,04:19:53
39.983627,116.327977,0,316,39748.1804976852,2008-10-27,04:19:55
39.983585,116.328009,0,317,39748.1805555556,2008-10-27,04:20:00
39.983493,116.328078,0,320,39748.1806134259,2008-10-27,04:20:05
39.983423,116.328136,0,322,39748.1806712963,2008-10-27,04:20:10
39.983352,116.328175,0,323,39748.1807291667,2008-10-27,04:20:15
39.983396,116.328211,0,323,39748.180787037,2008-10-27,04:20:20
39.98348,116.328188,0,322,39748.1808449074,2008-10-27,04:20:25
39.983482,116.328188,0,322,39748.1809027778,2008-10-27,04:20:30
39.983488,116.328188,0,322,39748.1809606481,2008-10-27,04:20:35
39.98348,116.328187,0,322,39748.1810185185,2008-10-27,04:20:40
39.98348,116.328187,0,322,39748.1810532407,2008-10-27,04:20:43
39.983486,116.328188,0,322,39748.1810763889,2008-10-27,04:20:45
39.983533,116.328209,0,318,39748.1811342593,2008-10-27,04:20:50
39.983553,116.32819,0,313,39748.1811921296,2008-10-27,04:20:55
39.983568,116.328189,0,311,39748.18125,2008-10-27,04:21:00
39.983626,116.328116,0,307,39748.1813078704,2008-10-27,04:21:05
39.983663,116.328061,0,301,39748.1813657407,2008-10-27,04:21:10
39.983706,116.327999,0,297,39748.1814236111,2008-10-27,04:21:15
39.983719,116.32796,0,294,39748.1814814815,2008-10-27,04:21:20
39.983672,116.328002,0,292,39748.1815393518,2008-10-27,04:21:25
39.983672,116.328002,0,292,39748.1815740741,2008-10-27,04:21:28
39.983676,116.328005,0,291,39748.1815972222,2008-10-27,04:21:30
39.983678,116.32803,0,291,39748.1816550926,2008-10-27,04:21:35
39.98368,116.328031,0,291,39748.181712963,2008-10-27,04:21:40
39.98368,116.328031,0,291,39748.1817476852,2008-10-27,04:21:43
39.983676,116.328033,0,291,39748.1817708333,2008-10-27,04:21:45
39.983667,116.328033,0,291,39748.1818287037,2008-10-27,04:21:50
39.983664,116.328034,0,292,39748.1818865741,2008-10-27,04:21:55
39.983664,116.328034,0,292,39748.1819212963,2008-10-27,04:21:58
39.983658,116.328033,0,292,39748.1819444444,2008-10-27,04:22:00
39.983646,116.328032,0,292,39748.1820023148,2008-10-27,04:22:05
39.983559,116.328067,0,293,39748.1820601852,2008-10-27,04:22:10
39.983463,116.32811,0,295,39748.1821180556,2008-10-27,04:22:15
39.983427,116.328142,0,295,39748.1821759259,2008-10-27,04:22:20
39.983427,116.328142,0,295,39748.1822106481,2008-10-27,04:22:23
39.983419,116.32815,0,296,39748.1822337963,2008-10-27,04:22:25
39.983408,116.328166,0,295,39748.1822916667,2008-10-27,04:22:30
39.983386,116.328173,0,294,39748.182349537,2008-10-27,04:22:35
39.983324,116.328224,0,293,39748.1824074074,2008-10-27,04:22:40
39.983272,116.328285,0,291,39748.1824652778,2008-10-27,04:22:45
39.983209,116.328361,0,289,39748.1825231481,2008-10-27,04:22:50
39.983164,116.328389,0,289,39748.1825810185,2008-10-27,04:22:55
39.983154,116.328389,0,288,39748.1826388889,2008-10-27,04:23:00
39.983166,116.328385,0,286,39748.1826967593,2008-10-27,04:23:05
39.983182,116.328376,0,281,39748.1827546296,2008-10-27,04:23:10
39.983245,116.328385,0,277,39748.1828125,2008-10-27,04:23:15
39.983286,116.328389,0,275,39748.1828703704,2008-10-27,04:23:20
39.983306,116.328407,0,272,39748.1829282407,2008-10-27,04:23:25
39.983331,116.328396,0,263,39748.1829861111,2008-10-27,04:23:30
39.983332,116.328363,0,255,39748.1830439815,2008-10-27,04:23:35
39.983326,116.328338,0,250,39748.1831018519,2008-10-27,04:23:40
39.983347,116.328336,0,245,39748.1831597222,2008-10-27,04:23:45
39.983347,116.328336,0,245,39748.1831944444,2008-10-27,04:23:48
39.98334,116.328344,0,241,39748.1832175926,2008-10-27,04:23:50
39.983311,116.328361,0,241,39748.183275463,2008-10-27,04:23:55
39.983253,116.328383,0,238,39748.1833333333,2008-10-27,04:24:00
39.983225,116.328397,0,233,39748.1833912037,2008-10-27,04:24:05
39.983206,116.328388,0,231,39748.1834490741,2008-10-27,04:24:10
39.983141,116.328389,0,228,39748.1835069444,2008-10-27,04:24:15
39.983141,116.328389,0,228,39748.1835416667,2008-10-27,04:24:18
39.983138,116.328391,0,225,39748.1835648148,2008-10-27,04:24:20
39.983216,116.328371,0,220,39748.1836226852,2008-10-27,04:24:25
39.983212,116.32837,0,219,39748.1836805556,2008-10-27,04:24:30
39.983205,116.328369,0,219,39748.1837384259,2008-10-27,04:24:35
39.983199,116.328368,0,219,39748.1837962963,2008-10-27,04:24:40
39.983199,116.328368,0,219,39748.1838310185,2008-10-27,04:24:43
39.983198,116.328367,0,219,39748.1838541667,2008-10-27,04:24:45
39.983296,116.328352,0,221,39748.183900463,2008-10-27,04:24:49
39.983398,116.328312,0,225,39748.1839467593,2008-10-27,04:24:53
39.983495,116.328285,0,227,39748.1840046296,2008-10-27,04:24:58
39.983524,116.328291,0,230,39748.1840625,2008-10-27,04:25:03
39.983524,116.328291,0,230,39748.1840972222,2008-10-27,04:25:06
39.983526,116.328284,0,229,39748.1841203704,2008-10-27,04:25:08
39.983496,116.328291,0,227,39748.1841782407,2008-10-27,04:25:13
39.983488,116.328277,0,226,39748.1842361111,2008-10-27,04:25:18
39.983483,116.328278,0,222,39748.1842939815,2008-10-27,04:25:23
39.983483,116.328278,0,222,39748.1843287037,2008-10-27,04:25:26
39.983483,116.328278,0,223,39748.1843518519,2008-10-27,04:25:28
39.983484,116.328241,0,222,39748.1844097222,2008-10-27,04:25:33
39.983484,116.328241,0,222,39748.1844444444,2008-10-27,04:25:36
39.983491,116.328234,0,221,39748.1844675926,2008-10-27,04:25:38
39.983492,116.328248,0,221,39748.184525463,2008-10-27,04:25:43
39.983445,116.328277,0,222,39748.1845833333,2008-10-27,04:25:48
39.98341,116.328287,0,221,39748.1846412037,2008-10-27,04:25:53
39.983385,116.328295,0,221,39748.1846990741,2008-10-27,04:25:58
39.983385,116.328295,0,221,39748.1847337963,2008-10-27,04:26:01
39.983378,116.328296,0,221,39748.1847569444,2008-10-27,04:26:03
39.983359,116.328344,0,222,39748.1848148148,2008-10-27,04:26:08
39.983348,116.328347,0,222,39748.1848726852,2008-10-27,04:26:13
39.983347,116.328348,0,222,39748.1849305556,2008-10-27,04:26:18
39.98334,116.328346,0,222,39748.1849884259,2008-10-27,04:26:23
39.983338,116.328345,0,222,39748.1850462963,2008-10-27,04:26:28
39.983343,116.328344,0,222,39748.1851041667,2008-10-27,04:26:33
39.983343,116.328344,0,222,39748.1851388889,2008-10-27,04:26:36
39.983345,116.328342,0,222,39748.185162037,2008-10-27,04:26:38
39.983368,116.328342,0,222,39748.1852199074,2008-10-27,04:26:43
39.990981,116.322411,0,266,39748.1886574074,2008-10-27,04:31:40
39.990873,116.322488,0,258,39748.1886689815,2008-10-27,04:31:41
39.990765,116.322566,0,256,39748.1886805556,2008-10-27,04:31:42
39.990667,116.322635,0,256,39748.1886921296,2008-10-27,04:31:43
39.990562,116.322709,0,256,39748.1887037037,2008-10-27,04:31:44
39.990478,116.322757,0,256,39748.1887268518,2008-10-27,04:31:46
39.990347,116.322834,0,256,39748.18875,2008-10-27,04:31:48
39.990222,116.322911,0,255,39748.1887731481,2008-10-27,04:31:50
39.990098,116.322992,0,255,39748.1887962963,2008-10-27,04:31:52
39.989981,116.323069,0,254,39748.1888194444,2008-10-27,04:31:54
39.989863,116.323143,0,254,39748.1888425926,2008-10-27,04:31:56
39.989728,116.323221,0,253,39748.1888657407,2008-10-27,04:31:58
39.989605,116.323299,0,253,39748.1888888889,2008-10-27,04:32:00
39.989488,116.323369,0,253,39748.188912037,2008-10-27,04:32:02
39.989395,116.323413,0,252,39748.1889351852,2008-10-27,04:32:04
39.984849,116.32683,0,270,39748.1890625,2008-10-27,04:32:15
39.984692,116.326969,0,278,39748.1891087963,2008-10-27,04:32:19
39.984574,116.327062,0,283,39748.1891203704,2008-10-27,04:32:20
39.984459,116.327153,0,290,39748.1891319444,2008-10-27,04:32:21
39.984361,116.32723,0,296,39748.1891435185,2008-10-27,04:32:22
39.984246,116.32731,0,299,39748.1891550926,2008-10-27,04:32:23
39.984161,116.327366,0,300,39748.1891666667,2008-10-27,04:32:24
39.98404,116.327433,0,296,39748.1891898148,2008-10-27,04:32:26
39.983934,116.327481,0,287,39748.189224537,2008-10-27,04:32:29
39.983826,116.327533,0,279,39748.1892592593,2008-10-27,04:32:32
39.983739,116.327598,0,279,39748.1892939815,2008-10-27,04:32:35
39.983665,116.327694,0,292,39748.1893287037,2008-10-27,04:32:38
39.983608,116.327782,0,303,39748.1893634259,2008-10-27,04:32:41
39.983569,116.327829,0,307,39748.1894212963,2008-10-27,04:32:46
39.983496,116.327885,0,295,39748.1894675926,2008-10-27,04:32:50
39.98344,116.327965,0,280,39748.189525463,2008-10-27,04:32:55
39.983438,116.328033,0,276,39748.1895833333,2008-10-27,04:33:00
39.983427,116.328087,0,270,39748.1896412037,2008-10-27,04:33:05
39.983414,116.328114,0,266,39748.1896990741,2008-10-27,04:33:10
39.983418,116.328115,0,266,39748.1897569444,2008-10-27,04:33:15
39.983426,116.32812,0,266,39748.1898148148,2008-10-27,04:33:20
39.983426,116.32812,0,266,39748.189849537,2008-10-27,04:33:23
39.983427,116.328124,0,267,39748.1898726852,2008-10-27,04:33:25
39.983404,116.328176,0,274,39748.1899305556,2008-10-27,04:33:30
39.983411,116.328217,0,289,39748.1899884259,2008-10-27,04:33:35
39.98339,116.328193,0,300,39748.1900462963,2008-10-27,04:33:40
39.983368,116.328182,0,317,39748.1901041667,2008-10-27,04:33:45
39.983277,116.328222,0,316,39748.190162037,2008-10-27,04:33:50
39.983259,116.328206,0,302,39748.1902199074,2008-10-27,04:33:55
39.98327,116.328169,0,291,39748.1902777778,2008-10-27,04:34:00
39.983277,116.328146,0,290,39748.1903356481,2008-10-27,04:34:05
39.98328,116.328146,0,290,39748.1903935185,2008-10-27,04:34:10
39.983283,116.328147,0,290,39748.1904513889,2008-10-27,04:34:15
39.983283,116.328147,0,290,39748.1904861111,2008-10-27,04:34:18
39.983283,116.328148,0,290,39748.1905092593,2008-10-27,04:34:20
39.983271,116.328156,0,289,39748.1905671296,2008-10-27,04:34:25
39.983246,116.328192,0,279,39748.190625,2008-10-27,04:34:30
39.983274,116.328209,0,269,39748.1906828704,2008-10-27,04:34:35
39.983281,116.328218,0,268,39748.1907407407,2008-10-27,04:34:40
39.983282,116.328218,0,268,39748.1907986111,2008-10-27,04:34:45
39.983283,116.328219,0,268,39748.1908564815,2008-10-27,04:34:50
39.983277,116.328218,0,268,39748.1909143519,2008-10-27,04:34:55
39.983281,116.328219,0,268,39748.1909722222,2008-10-27,04:35:00
39.983289,116.328223,0,268,39748.1910300926,2008-10-27,04:35:05
39.983297,116.328225,0,268,39748.191087963,2008-10-27,04:35:10
39.9833,116.328227,0,268,39748.1911458333,2008-10-27,04:35:15
39.983302,116.328228,0,268,39748.1912037037,2008-10-27,04:35:20
39.983302,116.328228,0,268,39748.1912384259,2008-10-27,04:35:23
39.983298,116.328226,0,267,39748.1912615741,2008-10-27,04:35:25
39.983287,116.328224,0,267,39748.1913194444,2008-10-27,04:35:30
39.983282,116.328223,0,267,39748.1913773148,2008-10-27,04:35:35
39.983279,116.328222,0,267,39748.1914351852,2008-10-27,04:35:40
39.983279,116.328222,0,267,39748.1914699074,2008-10-27,04:35:43
39.983286,116.328222,0,267,39748.1914930556,2008-10-27,04:35:45
39.983316,116.328205,0,268,39748.1915509259,2008-10-27,04:35:50
39.983317,116.328179,0,267,39748.1916087963,2008-10-27,04:35:55
39.98331,116.328144,0,267,39748.1916666667,2008-10-27,04:36:00
39.98331,116.32811,0,268,39748.191724537,2008-10-27,04:36:05
39.983315,116.328101,0,267,39748.1917824074,2008-10-27,04:36:10
39.983356,116.328087,0,268,39748.1918402778,2008-10-27,04:36:15
39.983377,116.328128,0,267,39748.1918981481,2008-10-27,04:36:20
39.983367,116.32814,0,267,39748.1919560185,2008-10-27,04:36:25
39.983321,116.328122,0,268,39748.1920138889,2008-10-27,04:36:30
39.983274,116.328145,0,269,39748.1920717593,2008-10-27,04:36:35
39.983273,116.32815,0,269,39748.1921296296,2008-10-27,04:36:40
39.98327,116.328149,0,269,39748.1921875,2008-10-27,04:36:45
39.983263,116.328148,0,269,39748.1922453704,2008-10-27,04:36:50
39.983264,116.328146,0,269,39748.1923032407,2008-10-27,04:36:55
39.983264,116.328146,0,269,39748.192337963,2008-10-27,04:36:58
39.983262,116.328144,0,269,39748.1923611111,2008-10-27,04:37:00
39.983252,116.328074,0,268,39748.1924189815,2008-10-27,04:37:05
39.983292,116.32805,0,269,39748.1924768519,2008-10-27,04:37:10
39.983324,116.32808,0,268,39748.1925347222,2008-10-27,04:37:15
39.983369,116.328105,0,266,39748.1925925926,2008-10-27,04:37:20
39.983377,116.328133,0,266,39748.192650463,2008-10-27,04:37:25
39.983316,116.328206,0,267,39748.1927083333,2008-10-27,04:37:30
39.983352,116.328223,0,269,39748.1927662037,2008-10-27,04:37:35
39.983424,116.328221,0,269,39748.1928240741,2008-10-27,04:37:40
39.983463,116.328221,0,267,39748.1928819444,2008-10-27,04:37:45
39.983465,116.328222,0,267,39748.1929398148,2008-10-27,04:37:50
39.983465,116.328222,0,267,39748.192974537,2008-10-27,04:37:53
39.983461,116.328227,0,266,39748.1929976852,2008-10-27,04:37:55
39.983457,116.328251,0,263,39748.1930555556,2008-10-27,04:38:00
39.983487,116.328262,0,261,39748.1931134259,2008-10-27,04:38:05
39.983493,116.328263,0,262,39748.1931712963,2008-10-27,04:38:10
39.983493,116.328263,0,262,39748.1932060185,2008-10-27,04:38:13
39.983498,116.328263,0,261,39748.1932291667,2008-10-27,04:38:15
39.983508,116.328264,0,261,39748.193287037,2008-10-27,04:38:20
39.983515,116.328265,0,261,39748.1933449074,2008-10-27,04:38:25
39.983519,116.328265,0,261,39748.1934027778,2008-10-27,04:38:30
39.983514,116.328265,0,262,39748.1934606481,2008-10-27,04:38:35
39.983509,116.328264,0,263,39748.1935185185,2008-10-27,04:38:40
39.983503,116.328261,0,263,39748.1935763889,2008-10-27,04:38:45
39.983503,116.328259,0,264,39748.1936342593,2008-10-27,04:38:50
39.983497,116.328256,0,264,39748.1936921296,2008-10-27,04:38:55
39.983497,116.328256,0,264,39748.1937268519,2008-10-27,04:38:58
39.983489,116.328255,0,264,39748.19375,2008-10-27,04:39:00
39.983441,116.328273,0,264,39748.1938078704,2008-10-27,04:39:05
39.983432,116.328249,0,265,39748.1938657407,2008-10-27,04:39:10
39.983435,116.32824,0,264,39748.1939236111,2008-10-27,04:39:15
39.983435,116.328239,0,264,39748.1939814815,2008-10-27,04:39:20
39.983436,116.328239,0,265,39748.1940393519,2008-10-27,04:39:25
39.983435,116.328239,0,265,39748.1940972222,2008-10-27,04:39:30
39.983431,116.328239,0,265,39748.1941550926,2008-10-27,04:39:35
39.983434,116.328241,0,265,39748.194212963,2008-10-27,04:39:40
39.983438,116.328242,0,265,39748.1942708333,2008-10-27,04:39:45
39.983441,116.328241,0,265,39748.1943287037,2008-10-27,04:39:50
39.983437,116.328237,0,265,39748.1943865741,2008-10-27,04:39:55
39.983437,116.328237,0,265,39748.1944212963,2008-10-27,04:39:58
39.983443,116.328236,0,265,39748.1944444444,2008-10-27,04:40:00
39.98341,116.32822,0,266,39748.1945023148,2008-10-27,04:40:05
39.983341,116.328196,0,268,39748.1945601852,2008-10-27,04:40:10
39.983309,116.328169,0,271,39748.1946180556,2008-10-27,04:40:15
39.983324,116.328127,0,275,39748.1946759259,2008-10-27,04:40:20
39.983324,116.328127,0,275,39748.1947106481,2008-10-27,04:40:23
39.983318,116.328126,0,275,39748.1947337963,2008-10-27,04:40:25
39.983305,116.328171,0,273,39748.1947916667,2008-10-27,04:40:30
39.98336,116.328194,0,271,39748.194849537,2008-10-27,04:40:35
39.98335,116.328192,0,271,39748.1949074074,2008-10-27,04:40:40
39.983354,116.328175,0,268,39748.1949652778,2008-10-27,04:40:45
39.983348,116.328157,0,267,39748.1950231481,2008-10-27,04:40:50
39.983313,116.328222,0,266,39748.1950810185,2008-10-27,04:40:55
39.983301,116.328347,0,262,39748.1951157407,2008-10-27,04:40:58
39.98326,116.328468,0,256,39748.195150463,2008-10-27,04:41:01
39.983225,116.328595,0,251,39748.1951967593,2008-10-27,04:41:05
39.983224,116.328674,0,246,39748.1952546296,2008-10-27,04:41:10
39.983218,116.328747,0,239,39748.1953125,2008-10-27,04:41:15
39.983203,116.328828,0,227,39748.1953703704,2008-10-27,04:41:20
39.983299,116.328707,0,230,39748.1953819444,2008-10-27,04:41:21
39.983389,116.328647,0,235,39748.1954050926,2008-10-27,04:41:23
39.983437,116.328629,0,239,39748.195462963,2008-10-27,04:41:28
39.983455,116.328613,0,238,39748.1955208333,2008-10-27,04:41:33
39.983468,116.328609,0,235,39748.1955787037,2008-10-27,04:41:38
39.983468,116.328694,0,236,39748.1956365741,2008-10-27,04:41:43
39.983461,116.328716,0,235,39748.1956944444,2008-10-27,04:41:48
39.983462,116.328718,0,233,39748.1957523148,2008-10-27,04:41:53
39.98347,116.328722,0,232,39748.1958101852,2008-10-27,04:41:58
39.98347,116.328722,0,232,39748.1958449074,2008-10-27,04:42:01
39.983464,116.328722,0,231,39748.1958680556,2008-10-27,04:42:03
39.983449,116.328745,0,232,39748.1959259259,2008-10-27,04:42:08
39.983462,116.328785,0,232,39748.1959837963,2008-10-27,04:42:13
39.983462,116.328785,0,232,39748.1960185185,2008-10-27,04:42:16
39.983465,116.328787,0,232,39748.1960416667,2008-10-27,04:42:18
39.983478,116.328794,0,231,39748.196099537,2008-10-27,04:42:23
39.983479,116.328794,0,231,39748.1961574074,2008-10-27,04:42:28
39.983474,116.328794,0,231,39748.1962152778,2008-10-27,04:42:33
39.983474,116.328794,0,231,39748.19625,2008-10-27,04:42:36
39.983471,116.328795,0,231,39748.1962731481,2008-10-27,04:42:38
39.983539,116.328716,0,231,39748.1963310185,2008-10-27,04:42:43
39.983635,116.328664,0,230,39748.1963773148,2008-10-27,04:42:47
39.983683,116.328659,0,226,39748.1964351852,2008-10-27,04:42:52
39.983649,116.32883,0,218,39748.1964699074,2008-10-27,04:42:55
39.983623,116.328867,0,212,39748.1965277778,2008-10-27,04:43:00
39.983551,116.328871,0,210,39748.1965856481,2008-10-27,04:43:05
39.983485,116.328788,0,207,39748.1966087963,2008-10-27,04:43:07
39.983417,116.328764,0,207,39748.1966666667,2008-10-27,04:43:12
39.983369,116.328829,0,205,39748.196724537,2008-10-27,04:43:17
39.983369,116.328829,0,205,39748.1967592593,2008-10-27,04:43:20
39.983367,116.328831,0,205,39748.1967824074,2008-10-27,04:43:22
39.983351,116.328897,0,203,39748.1968402778,2008-10-27,04:43:27
39.983338,116.328948,0,202,39748.1968981481,2008-10-27,04:43:32
39.983343,116.32895,0,203,39748.1969560185,2008-10-27,04:43:37
39.983347,116.328954,0,203,39748.1970138889,2008-10-27,04:43:42
39.983347,116.328954,0,203,39748.1970486111,2008-10-27,04:43:45
39.983348,116.328958,0,203,39748.1970717593,2008-10-27,04:43:47
39.983336,116.328988,0,204,39748.1971296296,2008-10-27,04:43:52
39.983325,116.329018,0,204,39748.1971875,2008-10-27,04:43:57
39.983325,116.329018,0,204,39748.1972222222,2008-10-27,04:44:00
39.983329,116.329022,0,204,39748.1972453704,2008-10-27,04:44:02
39.98331,116.329017,0,203,39748.1973032407,2008-10-27,04:44:07
39.983308,116.328986,0,185,39748.1973611111,2008-10-27,04:44:12
39.983305,116.328974,0,179,39748.1974189815,2008-10-27,04:44:17
39.983312,116.328975,0,179,39748.1974768518,2008-10-27,04:44:22
39.983317,116.328976,0,179,39748.1975347222,2008-10-27,04:44:27
39.983322,116.328977,0,177,39748.1975925926,2008-10-27,04:44:32
39.983329,116.328979,0,174,39748.197650463,2008-10-27,04:44:37
39.983329,116.328979,0,174,39748.1976851852,2008-10-27,04:44:40
39.983336,116.328982,0,171,39748.1977083333,2008-10-27,04:44:42
39.983327,116.32901,0,153,39748.1977662037,2008-10-27,04:44:47
39.983347,116.329009,0,136,39748.1978240741,2008-10-27,04:44:52
39.98341,116.328999,0,123,39748.1978819444,2008-10-27,04:44:57
39.983432,116.329002,0,118,39748.1979398148,2008-10-27,04:45:02
39.983432,116.329002,0,118,39748.197974537,2008-10-27,04:45:05
39.983426,116.329,0,115,39748.1979976852,2008-10-27,04:45:07
39.98331,116.328983,0,116,39748.1980555556,2008-10-27,04:45:12
39.983237,116.32893,0,110,39748.1981134259,2008-10-27,04:45:17
39.983198,116.328866,0,101,39748.1981712963,2008-10-27,04:45:22
39.983188,116.328846,0,108,39748.1982291667,2008-10-27,04:45:27
39.983188,116.328846,0,108,39748.1982638889,2008-10-27,04:45:30
39.983182,116.328851,0,111,39748.198287037,2008-10-27,04:45:32
39.983214,116.328812,0,117,39748.1983449074,2008-10-27,04:45:37
39.983259,116.32876,0,118,39748.1984027778,2008-10-27,04:45:42
39.983295,116.328708,0,122,39748.1984606481,2008-10-27,04:45:47
39.983319,116.328734,0,128,39748.1985185185,2008-10-27,04:45:52
39.983319,116.328733,0,131,39748.1985763889,2008-10-27,04:45:57
39.983319,116.328733,0,131,39748.1986111111,2008-10-27,04:46:00
39.983313,116.328734,0,131,39748.1986342593,2008-10-27,04:46:02
39.983286,116.328751,0,135,39748.1986921296,2008-10-27,04:46:07
39.983209,116.328716,0,138,39748.19875,2008-10-27,04:46:12
39.983115,116.3287,0,137,39748.1987962963,2008-10-27,04:46:16
39.983014,116.328693,0,138,39748.1988425926,2008-10-27,04:46:20
39.982911,116.328658,0,138,39748.1988888889,2008-10-27,04:46:24
39.982801,116.328657,0,136,39748.1989351852,2008-10-27,04:46:28
39.982711,116.328665,0,133,39748.1989699074,2008-10-27,04:46:31
39.982596,116.328712,0,138,39748.1990046296,2008-10-27,04:46:34
39.982483,116.32873,0,140,39748.1990393519,2008-10-27,04:46:37
39.982384,116.328723,0,139,39748.1990740741,2008-10-27,04:46:40
39.982287,116.328785,0,135,39748.1991203704,2008-10-27,04:46:44
39.982165,116.328775,0,133,39748.1991666667,2008-10-27,04:46:48
39.982074,116.328768,0,130,39748.1992013889,2008-10-27,04:46:51
39.981957,116.328777,0,133,39748.1992476852,2008-10-27,04:46:55
39.981868,116.328887,0,159,39748.1992592593,2008-10-27,04:46:56
39.981778,116.328862,0,160,39748.1992939815,2008-10-27,04:46:59
39.981675,116.328859,0,160,39748.1993287037,2008-10-27,04:47:02
39.981576,116.328883,0,160,39748.199375,2008-10-27,04:47:06
39.981491,116.328776,0,161,39748.1994328704,2008-10-27,04:47:11
39.981488,116.328637,0,166,39748.1994675926,2008-10-27,04:47:14
39.981448,116.328494,0,171,39748.199525463,2008-10-27,04:47:19
39.981444,116.328348,0,175,39748.1995717593,2008-10-27,04:47:23
39.98145,116.328207,0,180,39748.1996180556,2008-10-27,04:47:27
39.981461,116.32808,0,188,39748.1996643519,2008-10-27,04:47:31
39.981486,116.327993,0,194,39748.1997222222,2008-10-27,04:47:36
39.981456,116.32789,0,203,39748.1997800926,2008-10-27,04:47:41
39.981438,116.327759,0,210,39748.1998148148,2008-10-27,04:47:44
39.981406,116.327643,0,219,39748.1998611111,2008-10-27,04:47:48
39.981324,116.327593,0,223,39748.1998958333,2008-10-27,04:47:51
39.981215,116.327619,0,226,39748.1999421296,2008-10-27,04:47:55
39.981115,116.327609,0,230,39748.1999884259,2008-10-27,04:47:59
39.981032,116.327522,0,233,39748.2000347222,2008-10-27,04:48:03
39.980938,116.327466,0,234,39748.2000925926,2008-10-27,04:48:08
39.980836,116.327489,0,236,39748.2001388889,2008-10-27,04:48:12
39.98075,116.327571,0,223,39748.2001851852,2008-10-27,04:48:16
39.980659,116.327579,0,214,39748.2002199074,2008-10-27,04:48:19
39.980549,116.327568,0,211,39748.2002662037,2008-10-27,04:48:23
39.980442,116.327586,0,208,39748.2003125,2008-10-27,04:48:27
39.980345,116.327589,0,210,39748.2003472222,2008-10-27,04:48:30
39.980235,116.327591,0,209,39748.2003935185,2008-10-27,04:48:34
39.980128,116.32756,0,208,39748.2004282407,2008-10-27,04:48:37
39.98003,116.3275,0,209,39748.200474537,2008-10-27,04:48:41
39.97994,116.327463,0,212,39748.2005324074,2008-10-27,04:48:46
39.979869,116.327533,0,203,39748.2005787037,2008-10-27,04:48:50
39.979827,116.327489,0,192,39748.2006365741,2008-10-27,04:48:55
39.979806,116.327463,0,183,39748.2006944444,2008-10-27,04:49:00
39.979814,116.327485,0,166,39748.2007523148,2008-10-27,04:49:05
39.979823,116.327448,0,166,39748.2007986111,2008-10-27,04:49:09
39.979779,116.327352,0,162,39748.2008680556,2008-10-27,04:49:15
39.979685,116.327322,0,160,39748.2009143519,2008-10-27,04:49:19
39.979592,116.327265,0,168,39748.2009722222,2008-10-27,04:49:24
39.97947,116.327261,0,167,39748.2010185185,2008-10-27,04:49:28
39.979365,116.327252,0,169,39748.2010532407,2008-10-27,04:49:31
39.979257,116.327242,0,172,39748.201087963,2008-10-27,04:49:34
39.979146,116.327249,0,176,39748.2011226852,2008-10-27,04:49:37
39.979055,116.327269,0,174,39748.2011458333,2008-10-27,04:49:39
39.978945,116.327256,0,173,39748.2011805556,2008-10-27,04:49:42
39.978826,116.327251,0,176,39748.2012152778,2008-10-27,04:49:45
39.978711,116.327237,0,173,39748.20125,2008-10-27,04:49:48
39.978594,116.327216,0,158,39748.2012847222,2008-10-27,04:49:51
39.978474,116.327217,0,153,39748.2013194444,2008-10-27,04:49:54
39.978357,116.327224,0,149,39748.2013541667,2008-10-27,04:49:57
39.978244,116.327188,0,142,39748.2013888889,2008-10-27,04:50:00
39.97815,116.327169,0,139,39748.2014236111,2008-10-27,04:50:03
39.978051,116.327156,0,136,39748.2014699074,2008-10-27,04:50:07
39.977986,116.327139,0,136,39748.2015277778,2008-10-27,04:50:12
39.977971,116.327173,0,143,39748.2015856481,2008-10-27,04:50:17
39.977971,116.327173,0,143,39748.2016203704,2008-10-27,04:50:20
39.977966,116.327167,0,143,39748.2016435185,2008-10-27,04:50:22
39.977942,116.327146,0,143,39748.2017013889,2008-10-27,04:50:27
39.977929,116.327146,0,143,39748.2017592593,2008-10-27,04:50:32
39.977916,116.327146,0,143,39748.2018171296,2008-10-27,04:50:37
39.977898,116.327147,0,144,39748.201875,2008-10-27,04:50:42
39.977886,116.327144,0,143,39748.2019328704,2008-10-27,04:50:47
39.977822,116.327038,0,149,39748.2019907407,2008-10-27,04:50:52
39.977885,116.326941,0,149,39748.2020138889,2008-10-27,04:50:54
39.977909,116.326815,0,141,39748.2020486111,2008-10-27,04:50:57
39.977868,116.326746,0,148,39748.2021064815,2008-10-27,04:51:02
39.977823,116.326635,0,149,39748.2021527778,2008-10-27,04:51:06
39.97777,116.326532,0,149,39748.2022106481,2008-10-27,04:51:11
39.977699,116.32639,0,154,39748.2022569444,2008-10-27,04:51:15
39.977674,116.326303,0,160,39748.2023148148,2008-10-27,04:51:20
39.977666,116.326262,0,162,39748.2023726852,2008-10-27,04:51:25
39.977647,116.326195,0,164,39748.2024305556,2008-10-27,04:51:30
39.977613,116.326082,0,167,39748.2024768519,2008-10-27,04:51:34
39.977587,116.325992,0,173,39748.2025347222,2008-10-27,04:51:39
39.977568,116.325944,0,179,39748.2025925926,2008-10-27,04:51:44
39.977529,116.325895,0,178,39748.202650463,2008-10-27,04:51:49
39.977508,116.325876,0,177,39748.2027083333,2008-10-27,04:51:54
39.977493,116.325825,0,179,39748.2027662037,2008-10-27,04:51:59
39.977491,116.325811,0,180,39748.2028240741,2008-10-27,04:52:04
39.977491,116.32581,0,180,39748.2028819444,2008-10-27,04:52:09
39.977491,116.32581,0,180,39748.2029166667,2008-10-27,04:52:12
39.977485,116.325811,0,180,39748.2029398148,2008-10-27,04:52:14
39.977449,116.325794,0,184,39748.2029976852,2008-10-27,04:52:19
39.977446,116.325821,0,187,39748.2030555556,2008-10-27,04:52:24
39.977446,116.325821,0,187,39748.2030902778,2008-10-27,04:52:27
39.977447,116.325821,0,187,39748.2031134259,2008-10-27,04:52:29
39.977487,116.325907,0,189,39748.2031712963,2008-10-27,04:52:34
39.977518,116.325956,0,194,39748.2032291667,2008-10-27,04:52:39
39.977542,116.32595,0,200,39748.203287037,2008-10-27,04:52:44
39.977536,116.326012,0,206,39748.2033449074,2008-10-27,04:52:49
39.977509,116.326002,0,212,39748.2034027778,2008-10-27,04:52:54
39.977509,116.326002,0,212,39748.2034375,2008-10-27,04:52:57
39.977504,116.326004,0,213,39748.2034606481,2008-10-27,04:52:59
39.977481,116.326014,0,217,39748.2035185185,2008-10-27,04:53:04
39.97747,116.326048,0,220,39748.2035763889,2008-10-27,04:53:09
39.977473,116.326061,0,221,39748.2036342593,2008-10-27,04:53:14
39.977488,116.326085,0,222,39748.2036921296,2008-10-27,04:53:19
39.977519,116.326155,0,223,39748.20375,2008-10-27,04:53:24
39.977577,116.326255,0,224,39748.2037847222,2008-10-27,04:53:27
39.977593,116.32627,0,225,39748.2038425926,2008-10-27,04:53:32
39.97759,116.326202,0,231,39748.203900463,2008-10-27,04:53:37
39.977637,116.326271,0,243,39748.2039583333,2008-10-27,04:53:42
39.977633,116.326284,0,252,39748.2040162037,2008-10-27,04:53:47
39.977614,116.326306,0,254,39748.2040740741,2008-10-27,04:53:52
39.977605,116.326308,0,254,39748.2041319444,2008-10-27,04:53:57
39.977594,116.326306,0,255,39748.2041898148,2008-10-27,04:54:02
39.977639,116.326346,0,260,39748.2042476852,2008-10-27,04:54:07
39.977677,116.326253,0,259,39748.2043055556,2008-10-27,04:54:12
39.97774,116.326156,0,251,39748.2043634259,2008-10-27,04:54:17
39.97775,116.32616,0,255,39748.2044212963,2008-10-27,04:54:22
39.977757,116.32616,0,255,39748.2044791667,2008-10-27,04:54:27
39.977754,116.326157,0,255,39748.204537037,2008-10-27,04:54:32
39.977754,116.326157,0,255,39748.2045717593,2008-10-27,04:54:35
39.977755,116.326153,0,255,39748.2045949074,2008-10-27,04:54:37
39.977753,116.326074,0,259,39748.2046527778,2008-10-27,04:54:42
39.977759,116.325981,0,262,39748.2047106481,2008-10-27,04:54:47
39.977759,116.325981,0,262,39748.2047453704,2008-10-27,04:54:50
39.977753,116.325978,0,262,39748.2047685185,2008-10-27,04:54:52
39.977733,116.325956,0,263,39748.2048263889,2008-10-27,04:54:57
39.97773,116.325968,0,264,39748.2048842593,2008-10-27,04:55:02
39.97773,116.325968,0,264,39748.2049189815,2008-10-27,04:55:05
39.977723,116.325974,0,264,39748.2049421296,2008-10-27,04:55:07
