# Supplementary material for: Research on differential privacy protection method based on user tendency
Source: PLoS One. 2023 Oct 26;18(10):e0288823. doi: 10.1371/journal.pone.0288823 (PMC10602288; doi:10.1371/journal.pone.0288823)
Supplement: S1 Data — (ZIP) [file pone.0288823.s001.zip › Data 5-1/001/Trajectory/20081027111634.plt]

Geolife trajectory
WGS 84
Altitude is in Feet
Reserved 3
0,2,255,My Track,0,0,2,8421376
0
39.978092,116.326801,0,144,39748.469837963,2008-10-27,11:16:34
39.978094,116.326898,0,38,39748.4698611111,2008-10-27,11:16:36
39.978066,116.326545,0,158,39748.4698842593,2008-10-27,11:16:38
39.978059,116.326562,0,159,39748.4699421296,2008-10-27,11:16:43
39.978066,116.32653,0,144,39748.47,2008-10-27,11:16:48
39.97809,116.326725,0,95,39748.4700115741,2008-10-27,11:16:49
39.978189,116.326687,0,102,39748.4700694444,2008-10-27,11:16:54
39.978208,116.326549,0,138,39748.4701041667,2008-10-27,11:16:57
39.978208,116.3265,0,158,39748.470162037,2008-10-27,11:17:02
39.978212,116.326475,0,165,39748.4702199074,2008-10-27,11:17:07
39.978265,116.326423,0,161,39748.4702777778,2008-10-27,11:17:12
39.978309,116.326328,0,180,39748.4703125,2008-10-27,11:17:15
39.978373,116.326306,0,188,39748.4703703704,2008-10-27,11:17:20
39.978432,116.326266,0,193,39748.4704282407,2008-10-27,11:17:25
39.978456,116.326231,0,206,39748.4704861111,2008-10-27,11:17:30
39.978478,116.326242,0,209,39748.4705439815,2008-10-27,11:17:35
39.978546,116.326268,0,201,39748.4706018518,2008-10-27,11:17:40
39.978603,116.326297,0,193,39748.4706597222,2008-10-27,11:17:45
39.978621,116.326451,0,168,39748.4706944444,2008-10-27,11:17:48
39.978606,116.326425,0,175,39748.4707523148,2008-10-27,11:17:53
39.978606,116.326412,0,179,39748.4708101852,2008-10-27,11:17:58
39.978605,116.326202,0,189,39748.4708333333,2008-10-27,11:18:00
39.978651,116.326257,0,192,39748.4708912037,2008-10-27,11:18:05
39.978946,116.326105,0,197,39748.4709375,2008-10-27,11:18:09
39.979062,116.326168,0,200,39748.4709490741,2008-10-27,11:18:10
39.97918,116.326189,0,207,39748.4709837963,2008-10-27,11:18:13
39.979249,116.326111,0,209,39748.4710069444,2008-10-27,11:18:15
39.9793,116.325909,0,214,39748.4710300926,2008-10-27,11:18:17
39.979194,116.325922,0,219,39748.4710416667,2008-10-27,11:18:18
39.979149,116.326124,0,227,39748.4710532407,2008-10-27,11:18:19
39.979183,116.326452,0,244,39748.4710763889,2008-10-27,11:18:21
39.979189,116.326612,0,249,39748.471099537,2008-10-27,11:18:23
39.979116,116.326706,0,253,39748.4711111111,2008-10-27,11:18:24
39.978595,116.325516,0,293,39748.4712615741,2008-10-27,11:18:37
39.978504,116.325604,0,297,39748.4712962963,2008-10-27,11:18:40
39.978466,116.325622,0,297,39748.4713541667,2008-10-27,11:18:45
39.978452,116.32561,0,297,39748.471412037,2008-10-27,11:18:50
39.978428,116.325604,0,300,39748.4714699074,2008-10-27,11:18:55
39.978432,116.325574,0,301,39748.4715277778,2008-10-27,11:19:00
39.978432,116.325574,0,301,39748.4715625,2008-10-27,11:19:03
39.978434,116.325571,0,302,39748.4715856481,2008-10-27,11:19:05
39.978431,116.32558,0,302,39748.4716435185,2008-10-27,11:19:10
39.978475,116.325573,0,302,39748.4717013889,2008-10-27,11:19:15
39.978542,116.325552,0,301,39748.4717592593,2008-10-27,11:19:20
39.978603,116.325537,0,301,39748.4718171296,2008-10-27,11:19:25
39.978667,116.325521,0,302,39748.471875,2008-10-27,11:19:30
39.978734,116.325507,0,304,39748.4719328704,2008-10-27,11:19:35
39.978804,116.325508,0,307,39748.4719907407,2008-10-27,11:19:40
39.97887,116.325513,0,309,39748.4720486111,2008-10-27,11:19:45
39.978461,116.324407,0,81,39748.4733796296,2008-10-27,11:21:40
39.978503,116.324255,0,124,39748.4733912037,2008-10-27,11:21:41
39.978866,116.324515,0,334,39748.4734143519,2008-10-27,11:21:43
39.978958,116.324558,0,395,39748.4734259259,2008-10-27,11:21:44
39.978999,116.324554,0,429,39748.4734375,2008-10-27,11:21:45
39.97904,116.324529,0,475,39748.4734606481,2008-10-27,11:21:47
39.97905,116.324468,0,509,39748.4734837963,2008-10-27,11:21:49
39.979043,116.324405,0,537,39748.4735069444,2008-10-27,11:21:51
39.979021,116.324326,0,564,39748.4735648148,2008-10-27,11:21:56
39.978957,116.324275,0,565,39748.4736226852,2008-10-27,11:22:01
39.978885,116.324233,0,557,39748.4736805556,2008-10-27,11:22:06
39.978831,116.324194,0,542,39748.4737384259,2008-10-27,11:22:11
39.978814,116.324167,0,524,39748.4737962963,2008-10-27,11:22:16
39.978877,116.324198,0,509,39748.4738541667,2008-10-27,11:22:21
39.978923,116.324223,0,473,39748.4738888889,2008-10-27,11:22:24
39.978955,116.324275,0,437,39748.4739236111,2008-10-27,11:22:27
39.978987,116.324253,0,423,39748.4739814815,2008-10-27,11:22:32
39.978984,116.324157,0,441,39748.4740393519,2008-10-27,11:22:37
39.979005,116.324113,0,450,39748.4740972222,2008-10-27,11:22:42
39.97902,116.324149,0,440,39748.4741550926,2008-10-27,11:22:47
39.97904,116.324154,0,433,39748.474212963,2008-10-27,11:22:52
39.979052,116.324198,0,420,39748.4742708333,2008-10-27,11:22:57
39.979043,116.324248,0,394,39748.4743287037,2008-10-27,11:23:02
39.979027,116.324308,0,380,39748.4743865741,2008-10-27,11:23:07
39.979007,116.324435,0,355,39748.4744212963,2008-10-27,11:23:10
39.978956,116.324494,0,340,39748.4744791667,2008-10-27,11:23:15
39.978934,116.324524,0,338,39748.474537037,2008-10-27,11:23:20
39.978914,116.324531,0,345,39748.4745949074,2008-10-27,11:23:25
39.978878,116.324489,0,353,39748.4746527778,2008-10-27,11:23:30
39.978856,116.324473,0,352,39748.4747106481,2008-10-27,11:23:35
39.978894,116.324485,0,347,39748.4747685185,2008-10-27,11:23:40
39.978928,116.324506,0,347,39748.4748263889,2008-10-27,11:23:45
39.978986,116.324591,0,337,39748.4748611111,2008-10-27,11:23:48
39.979005,116.324569,0,359,39748.4749189815,2008-10-27,11:23:53
39.979025,116.324529,0,380,39748.4749768519,2008-10-27,11:23:58
39.979036,116.324524,0,389,39748.4750347222,2008-10-27,11:24:03
39.97907,116.324606,0,375,39748.4750925926,2008-10-27,11:24:08
39.979074,116.324676,0,361,39748.475150463,2008-10-27,11:24:13
39.979056,116.32472,0,355,39748.4752083333,2008-10-27,11:24:18
39.979037,116.324775,0,349,39748.4752662037,2008-10-27,11:24:23
39.979045,116.324819,0,343,39748.4753240741,2008-10-27,11:24:28
39.97907,116.324803,0,350,39748.4753819444,2008-10-27,11:24:33
39.979077,116.324746,0,367,39748.4754398148,2008-10-27,11:24:38
39.979077,116.324746,0,367,39748.475474537,2008-10-27,11:24:41
39.979074,116.324743,0,368,39748.4754976852,2008-10-27,11:24:43
39.979046,116.324659,0,385,39748.4755555556,2008-10-27,11:24:48
39.979019,116.324532,0,408,39748.4755787037,2008-10-27,11:24:50
39.979011,116.324516,0,399,39748.4756365741,2008-10-27,11:24:55
39.979005,116.324514,0,399,39748.4756944444,2008-10-27,11:25:00
39.979005,116.324514,0,399,39748.4757291667,2008-10-27,11:25:03
39.979012,116.324519,0,399,39748.4757523148,2008-10-27,11:25:05
39.979025,116.324488,0,412,39748.4758101852,2008-10-27,11:25:10
39.979043,116.324438,0,427,39748.4758680556,2008-10-27,11:25:15
39.979078,116.324393,0,443,39748.4759259259,2008-10-27,11:25:20
39.979108,116.324372,0,463,39748.4759837963,2008-10-27,11:25:25
39.979135,116.324352,0,467,39748.4760416667,2008-10-27,11:25:30
39.979161,116.324342,0,469,39748.476099537,2008-10-27,11:25:35
39.979221,116.324324,0,477,39748.4761574074,2008-10-27,11:25:40
39.979242,116.324246,0,490,39748.4762152778,2008-10-27,11:25:45
39.979208,116.324181,0,495,39748.4762731481,2008-10-27,11:25:50
39.979187,116.324188,0,494,39748.4763310185,2008-10-27,11:25:55
39.979169,116.324171,0,494,39748.4763888889,2008-10-27,11:26:00
39.979175,116.324191,0,494,39748.4764467593,2008-10-27,11:26:05
39.979181,116.324211,0,493,39748.4765046296,2008-10-27,11:26:10
39.979195,116.324231,0,491,39748.4765625,2008-10-27,11:26:15
39.979173,116.324169,0,489,39748.4766203704,2008-10-27,11:26:20
39.979186,116.324147,0,492,39748.4766782407,2008-10-27,11:26:25
39.979189,116.324138,0,492,39748.4767361111,2008-10-27,11:26:30
39.979233,116.324077,0,499,39748.4767939815,2008-10-27,11:26:35
39.97926,116.323997,0,507,39748.4768518518,2008-10-27,11:26:40
39.979242,116.323922,0,513,39748.4777199074,2008-10-27,11:27:55
39.979242,116.323922,0,513,39748.4777546296,2008-10-27,11:27:58
39.979235,116.323929,0,513,39748.4777777778,2008-10-27,11:28:00
39.979256,116.32394,0,516,39748.4778356481,2008-10-27,11:28:05
39.980799,116.32632,0,542,39748.486712963,2008-10-27,11:40:52
39.98068,116.326298,0,544,39748.4867708333,2008-10-27,11:40:57
39.98059,116.326297,0,547,39748.4868171296,2008-10-27,11:41:01
39.978588,116.325996,0,409,39748.4871759259,2008-10-27,11:41:32
39.978472,116.326049,0,403,39748.4872222222,2008-10-27,11:41:36
39.978359,116.326018,0,394,39748.4872453704,2008-10-27,11:41:38
39.978389,116.326031,0,390,39748.4873032407,2008-10-27,11:41:43
39.978484,116.326023,0,368,39748.487337963,2008-10-27,11:41:46
39.978566,116.326019,0,340,39748.4873611111,2008-10-27,11:41:48
39.978624,116.326025,0,310,39748.4873842593,2008-10-27,11:41:50
39.978792,116.326088,0,273,39748.4874305556,2008-10-27,11:41:54
39.978891,116.326147,0,251,39748.4874768518,2008-10-27,11:41:58
39.978935,116.326216,0,237,39748.4875347222,2008-10-27,11:42:03
39.978924,116.326252,0,234,39748.4875925926,2008-10-27,11:42:08
39.978923,116.326291,0,231,39748.487650463,2008-10-27,11:42:13
39.978842,116.326322,0,217,39748.4877083333,2008-10-27,11:42:18
39.978776,116.326307,0,213,39748.4877662037,2008-10-27,11:42:23
39.978715,116.326301,0,207,39748.4878240741,2008-10-27,11:42:28
39.978614,116.326224,0,200,39748.4878703704,2008-10-27,11:42:32
39.978545,116.326153,0,194,39748.4879282407,2008-10-27,11:42:37
39.978531,116.326134,0,197,39748.4879861111,2008-10-27,11:42:42
39.978452,116.326119,0,202,39748.4880439815,2008-10-27,11:42:47
39.978412,116.32608,0,206,39748.4881018519,2008-10-27,11:42:52
39.978385,116.326078,0,212,39748.4881597222,2008-10-27,11:42:57
39.978341,116.326078,0,219,39748.4882175926,2008-10-27,11:43:02
39.978302,116.326121,0,224,39748.488275463,2008-10-27,11:43:07
39.978292,116.326246,0,221,39748.4883333333,2008-10-27,11:43:12
39.978345,116.326483,0,192,39748.4883564815,2008-10-27,11:43:14
39.97827,116.326538,0,181,39748.4884027778,2008-10-27,11:43:18
39.978191,116.326564,0,165,39748.4884606482,2008-10-27,11:43:23
39.978108,116.326572,0,158,39748.4885185185,2008-10-27,11:43:28
39.978057,116.326567,0,156,39748.4885763889,2008-10-27,11:43:33
39.978044,116.326575,0,156,39748.4886342593,2008-10-27,11:43:38
39.978029,116.326589,0,160,39748.4886921296,2008-10-27,11:43:43
39.978017,116.326614,0,163,39748.48875,2008-10-27,11:43:48
39.978029,116.326678,0,165,39748.4888078704,2008-10-27,11:43:53
39.978135,116.326855,0,163,39748.4888310185,2008-10-27,11:43:55
39.97812,116.326926,0,166,39748.4888888889,2008-10-27,11:44:00
39.978133,116.32696,0,166,39748.4889467593,2008-10-27,11:44:05
39.978179,116.326988,0,167,39748.4890046296,2008-10-27,11:44:10
39.978091,116.326951,0,168,39748.4890162037,2008-10-27,11:44:11
39.978191,116.32696,0,166,39748.4890393519,2008-10-27,11:44:13
39.978254,116.327012,0,165,39748.4890972222,2008-10-27,11:44:18
39.978241,116.327049,0,165,39748.4891550926,2008-10-27,11:44:23
39.978229,116.327061,0,166,39748.489212963,2008-10-27,11:44:28
39.978229,116.327061,0,166,39748.4892476852,2008-10-27,11:44:31
39.978232,116.327062,0,166,39748.4892708333,2008-10-27,11:44:33
39.978225,116.327086,0,168,39748.4893287037,2008-10-27,11:44:38
39.978235,116.327118,0,169,39748.4893865741,2008-10-27,11:44:43
39.978244,116.327156,0,171,39748.4894444444,2008-10-27,11:44:48
39.978224,116.327178,0,173,39748.4895023148,2008-10-27,11:44:53
39.978249,116.327209,0,174,39748.4895601852,2008-10-27,11:44:58
39.978256,116.327264,0,177,39748.4896180556,2008-10-27,11:45:03
39.978231,116.327241,0,182,39748.4896759259,2008-10-27,11:45:08
39.97821,116.327232,0,184,39748.4897337963,2008-10-27,11:45:13
39.97821,116.327232,0,184,39748.4897685185,2008-10-27,11:45:16
39.97821,116.327225,0,185,39748.4897916667,2008-10-27,11:45:18
39.97819,116.327242,0,187,39748.489849537,2008-10-27,11:45:23
39.978292,116.327292,0,193,39748.4899074074,2008-10-27,11:45:28
39.978379,116.327328,0,200,39748.4899305556,2008-10-27,11:45:30
39.978468,116.327351,0,205,39748.4899652778,2008-10-27,11:45:33
39.978568,116.327376,0,217,39748.4900231481,2008-10-27,11:45:38
39.978638,116.327415,0,236,39748.4900810185,2008-10-27,11:45:43
39.978685,116.327446,0,255,39748.4901388889,2008-10-27,11:45:48
39.978787,116.327492,0,265,39748.4901967593,2008-10-27,11:45:53
39.978898,116.327477,0,270,39748.4902314815,2008-10-27,11:45:56
39.978988,116.327479,0,283,39748.4902662037,2008-10-27,11:45:59
39.979098,116.32746,0,294,39748.4903009259,2008-10-27,11:46:02
39.979185,116.327448,0,320,39748.4903472222,2008-10-27,11:46:06
39.97931,116.327479,0,322,39748.4903935185,2008-10-27,11:46:10
39.979406,116.327444,0,339,39748.4904398148,2008-10-27,11:46:14
39.979513,116.327433,0,337,39748.490462963,2008-10-27,11:46:16
39.979605,116.327371,0,350,39748.4905092593,2008-10-27,11:46:20
39.979715,116.327397,0,345,39748.4905555556,2008-10-27,11:46:24
39.979816,116.327411,0,343,39748.4905902778,2008-10-27,11:46:27
39.979921,116.327377,0,353,39748.490625,2008-10-27,11:46:30
39.980035,116.327394,0,366,39748.4906712963,2008-10-27,11:46:34
39.980094,116.327361,0,379,39748.4907291667,2008-10-27,11:46:39
39.980214,116.327364,0,384,39748.490775463,2008-10-27,11:46:43
39.980324,116.327394,0,383,39748.4907986111,2008-10-27,11:46:45
39.980433,116.327402,0,393,39748.4908333333,2008-10-27,11:46:48
39.980537,116.327399,0,390,39748.4908564815,2008-10-27,11:46:50
39.980639,116.327427,0,383,39748.4908796296,2008-10-27,11:46:52
39.98076,116.327431,0,379,39748.4909143519,2008-10-27,11:46:55
39.980861,116.327458,0,389,39748.4909490741,2008-10-27,11:46:58
39.980952,116.327464,0,386,39748.4909722222,2008-10-27,11:47:00
39.98107,116.327465,0,381,39748.4910069444,2008-10-27,11:47:03
39.981174,116.327444,0,377,39748.4910300926,2008-10-27,11:47:05
39.981291,116.32742,0,373,39748.4910648148,2008-10-27,11:47:08
39.981376,116.327374,0,361,39748.491087963,2008-10-27,11:47:10
39.981484,116.32735,0,365,39748.4911226852,2008-10-27,11:47:13
39.981595,116.327341,0,382,39748.4911689815,2008-10-27,11:47:17
39.981685,116.327325,0,398,39748.4912037037,2008-10-27,11:47:20
39.981752,116.327248,0,413,39748.4912384259,2008-10-27,11:47:23
39.981859,116.327182,0,427,39748.4912731481,2008-10-27,11:47:26
39.981937,116.327069,0,418,39748.4912962963,2008-10-27,11:47:28
39.982043,116.327033,0,428,39748.4913310185,2008-10-27,11:47:31
39.982167,116.326984,0,426,39748.4913773148,2008-10-27,11:47:35
39.982299,116.326979,0,406,39748.491400463,2008-10-27,11:47:37
39.982396,116.3269,0,378,39748.4914236111,2008-10-27,11:47:39
39.982491,116.326908,0,395,39748.4914699074,2008-10-27,11:47:43
39.982599,116.327067,0,409,39748.4914814815,2008-10-27,11:47:44
39.982556,116.326883,0,416,39748.4915046296,2008-10-27,11:47:46
39.982594,116.326741,0,416,39748.4915277778,2008-10-27,11:47:48
39.982701,116.326733,0,417,39748.4915509259,2008-10-27,11:47:50
39.982797,116.32674,0,425,39748.4915972222,2008-10-27,11:47:54
39.982911,116.326751,0,426,39748.4916435185,2008-10-27,11:47:58
39.98303,116.326935,0,433,39748.4916898148,2008-10-27,11:48:02
39.983129,116.327025,0,436,39748.4917013889,2008-10-27,11:48:03
39.983223,116.327083,0,443,39748.491724537,2008-10-27,11:48:05
39.983334,116.327135,0,458,39748.4917592593,2008-10-27,11:48:08
39.983567,116.327149,0,465,39748.4917939815,2008-10-27,11:48:11
39.983663,116.327173,0,465,39748.4918055556,2008-10-27,11:48:12
39.983803,116.327167,0,486,39748.4918518519,2008-10-27,11:48:16
39.983893,116.327121,0,499,39748.491875,2008-10-27,11:48:18
39.984017,116.326962,0,492,39748.4918981481,2008-10-27,11:48:20
39.984129,116.326918,0,497,39748.4919328704,2008-10-27,11:48:23
39.984221,116.326843,0,485,39748.4919791667,2008-10-27,11:48:27
39.984378,116.326842,0,484,39748.492037037,2008-10-27,11:48:32
39.984519,116.326872,0,475,39748.4920601852,2008-10-27,11:48:34
39.984627,116.326892,0,473,39748.4920833333,2008-10-27,11:48:36
39.984705,116.326808,0,451,39748.4921064815,2008-10-27,11:48:38
39.984675,116.326748,0,416,39748.4921527778,2008-10-27,11:48:42
39.984724,116.32675,0,415,39748.4922106481,2008-10-27,11:48:47
39.984801,116.326777,0,416,39748.4922685185,2008-10-27,11:48:52
39.984893,116.326819,0,422,39748.4923148148,2008-10-27,11:48:56
39.984987,116.326828,0,428,39748.492337963,2008-10-27,11:48:58
39.985075,116.32683,0,436,39748.4923611111,2008-10-27,11:49:00
39.985214,116.326829,0,447,39748.4924074074,2008-10-27,11:49:04
39.985287,116.326842,0,466,39748.4924421296,2008-10-27,11:49:07
39.985395,116.326833,0,470,39748.4924652778,2008-10-27,11:49:09
39.985495,116.326834,0,482,39748.4925115741,2008-10-27,11:49:13
39.985596,116.326852,0,495,39748.4925578704,2008-10-27,11:49:17
39.985716,116.326877,0,503,39748.4926041667,2008-10-27,11:49:21
39.985745,116.326974,0,533,39748.4926273148,2008-10-27,11:49:23
39.985813,116.326982,0,548,39748.4926851852,2008-10-27,11:49:28
39.985893,116.327,0,568,39748.4927314815,2008-10-27,11:49:32
39.986025,116.327082,0,589,39748.4927662037,2008-10-27,11:49:35
39.986054,116.327096,0,599,39748.4928240741,2008-10-27,11:49:40
39.98607,116.327114,0,605,39748.4928819444,2008-10-27,11:49:45
39.986288,116.326412,0,601,39748.4929166667,2008-10-27,11:49:48
39.986484,116.326328,0,600,39748.4929282407,2008-10-27,11:49:49
39.986686,116.326667,0,608,39748.4929398148,2008-10-27,11:49:50
39.987065,116.326543,0,611,39748.492974537,2008-10-27,11:49:53
39.987387,116.32636,0,611,39748.4929861111,2008-10-27,11:49:54
39.987476,116.326315,0,617,39748.4930439815,2008-10-27,11:49:59
39.987394,116.326295,0,620,39748.4931018518,2008-10-27,11:50:04
39.987488,116.326344,0,622,39748.4931597222,2008-10-27,11:50:09
39.987468,116.326469,0,629,39748.4932175926,2008-10-27,11:50:14
39.987532,116.32654,0,634,39748.493275463,2008-10-27,11:50:19
39.987525,116.326588,0,638,39748.4933333333,2008-10-27,11:50:24
39.987623,116.326619,0,646,39748.4933796296,2008-10-27,11:50:28
39.987723,116.326625,0,650,39748.4934027778,2008-10-27,11:50:30
39.98784,116.326623,0,645,39748.4934143518,2008-10-27,11:50:31
39.987967,116.326576,0,640,39748.4934375,2008-10-27,11:50:33
39.988081,116.32657,0,650,39748.4934722222,2008-10-27,11:50:36
39.988249,116.326581,0,647,39748.4934953704,2008-10-27,11:50:38
39.988337,116.326521,0,633,39748.4935069444,2008-10-27,11:50:39
39.988416,116.326459,0,622,39748.4935185185,2008-10-27,11:50:40
39.988523,116.326456,0,625,39748.4935532407,2008-10-27,11:50:43
39.98882,116.326468,0,596,39748.4935648148,2008-10-27,11:50:44
39.988995,116.326391,0,588,39748.493587963,2008-10-27,11:50:46
39.989124,116.326401,0,592,39748.4936226852,2008-10-27,11:50:49
39.989251,116.326423,0,587,39748.4936458333,2008-10-27,11:50:51
39.989344,116.326412,0,566,39748.4936805556,2008-10-27,11:50:54
39.989552,116.326408,0,553,39748.4937037037,2008-10-27,11:50:56
39.989718,116.326435,0,548,39748.4937268518,2008-10-27,11:50:58
39.989803,116.326458,0,558,39748.4937615741,2008-10-27,11:51:01
39.989933,116.326471,0,554,39748.4937847222,2008-10-27,11:51:03
39.990033,116.326473,0,560,39748.4938194444,2008-10-27,11:51:06
39.990118,116.326406,0,567,39748.4938657407,2008-10-27,11:51:10
39.990185,116.326393,0,558,39748.4939236111,2008-10-27,11:51:15
39.990322,116.326402,0,541,39748.4939467593,2008-10-27,11:51:17
39.990406,116.326378,0,525,39748.4939583333,2008-10-27,11:51:18
39.990506,116.326369,0,514,39748.4939930556,2008-10-27,11:51:21
39.990599,116.326383,0,498,39748.4940277778,2008-10-27,11:51:24
39.990659,116.3264,0,506,39748.4940856481,2008-10-27,11:51:29
39.990753,116.326427,0,491,39748.4940972222,2008-10-27,11:51:30
39.990847,116.326442,0,487,39748.4941203704,2008-10-27,11:51:32
39.990975,116.326452,0,479,39748.4941550926,2008-10-27,11:51:35
39.991103,116.326483,0,468,39748.4941782407,2008-10-27,11:51:37
39.991203,116.326516,0,463,39748.4942013889,2008-10-27,11:51:39
39.991291,116.326522,0,455,39748.494224537,2008-10-27,11:51:41
39.991352,116.32644,0,445,39748.4942361111,2008-10-27,11:51:42
39.9914,116.326355,0,429,39748.4942592593,2008-10-27,11:51:44
39.991379,116.32627,0,416,39748.4943171296,2008-10-27,11:51:49
39.991312,116.326301,0,389,39748.4943287037,2008-10-27,11:51:50
39.991302,116.326309,0,397,39748.4943865741,2008-10-27,11:51:55
39.991321,116.326316,0,400,39748.4944444444,2008-10-27,11:52:00
39.991326,116.326317,0,403,39748.4945023148,2008-10-27,11:52:05
39.991326,116.326317,0,403,39748.494537037,2008-10-27,11:52:08
39.991329,116.326316,0,404,39748.4945601852,2008-10-27,11:52:10
39.991563,116.326284,0,398,39748.4946180556,2008-10-27,11:52:15
39.991669,116.32625,0,393,39748.4946296296,2008-10-27,11:52:16
39.991761,116.326239,0,387,39748.4946527778,2008-10-27,11:52:18
39.991881,116.326201,0,380,39748.4946875,2008-10-27,11:52:21
39.991982,116.326197,0,374,39748.4947106481,2008-10-27,11:52:23
39.992086,116.326206,0,371,39748.4947453704,2008-10-27,11:52:26
39.992175,116.326228,0,358,39748.4947800926,2008-10-27,11:52:29
39.992261,116.326244,0,340,39748.4948148148,2008-10-27,11:52:32
39.992351,116.326247,0,329,39748.4948726852,2008-10-27,11:52:37
39.992349,116.326325,0,330,39748.4949305556,2008-10-27,11:52:42
39.99241,116.326366,0,332,39748.4949884259,2008-10-27,11:52:47
39.992499,116.326365,0,339,39748.4950462963,2008-10-27,11:52:52
39.992611,116.326407,0,346,39748.4950925926,2008-10-27,11:52:56
39.992695,116.32645,0,353,39748.4951273148,2008-10-27,11:52:59
39.992784,116.326398,0,358,39748.495162037,2008-10-27,11:53:02
39.992865,116.326384,0,373,39748.4952083333,2008-10-27,11:53:06
39.992983,116.326374,0,371,39748.4952430556,2008-10-27,11:53:09
39.993156,116.326373,0,360,39748.4952777778,2008-10-27,11:53:12
39.993322,116.326372,0,329,39748.4953240741,2008-10-27,11:53:16
39.99342,116.326385,0,298,39748.4953819444,2008-10-27,11:53:21
39.993442,116.32636,0,284,39748.4954398148,2008-10-27,11:53:26
39.99343,116.326427,0,298,39748.4954976852,2008-10-27,11:53:31
39.993513,116.326508,0,300,39748.4955439815,2008-10-27,11:53:35
39.993616,116.326561,0,295,39748.4955787037,2008-10-27,11:53:38
39.993704,116.326601,0,305,39748.495625,2008-10-27,11:53:42
39.993777,116.326662,0,321,39748.4956712963,2008-10-27,11:53:46
39.993884,116.326705,0,334,39748.4957175926,2008-10-27,11:53:50
39.993973,116.326694,0,351,39748.4957638889,2008-10-27,11:53:54
39.994075,116.326699,0,364,39748.495787037,2008-10-27,11:53:56
39.994206,116.326716,0,372,39748.4958217593,2008-10-27,11:53:59
39.994361,116.32666,0,359,39748.4958449074,2008-10-27,11:54:01
39.994507,116.326549,0,358,39748.4958796296,2008-10-27,11:54:04
39.994624,116.326479,0,354,39748.4958912037,2008-10-27,11:54:05
39.994818,116.326463,0,342,39748.4959143519,2008-10-27,11:54:07
39.994937,116.326447,0,331,39748.4959259259,2008-10-27,11:54:08
39.995054,116.326458,0,334,39748.4959722222,2008-10-27,11:54:12
39.995163,116.326476,0,326,39748.4960069444,2008-10-27,11:54:15
39.995258,116.326489,0,320,39748.4960300926,2008-10-27,11:54:17
39.995373,116.32652,0,323,39748.496087963,2008-10-27,11:54:22
39.995465,116.326544,0,332,39748.4961342593,2008-10-27,11:54:26
39.995559,116.32656,0,342,39748.4961805556,2008-10-27,11:54:30
39.995656,116.326575,0,352,39748.4962152778,2008-10-27,11:54:33
39.995766,116.326586,0,361,39748.49625,2008-10-27,11:54:36
39.995852,116.326604,0,380,39748.4962731482,2008-10-27,11:54:38
39.995942,116.326619,0,416,39748.4962962963,2008-10-27,11:54:40
39.995993,116.326632,0,451,39748.4963194444,2008-10-27,11:54:42
39.996078,116.326647,0,430,39748.4963541667,2008-10-27,11:54:45
39.996117,116.326626,0,403,39748.496412037,2008-10-27,11:54:50
39.996189,116.326684,0,410,39748.4964699074,2008-10-27,11:54:55
39.996289,116.32669,0,411,39748.4964930556,2008-10-27,11:54:57
39.996395,116.326702,0,417,39748.4965277778,2008-10-27,11:55:00
39.996507,116.326712,0,425,39748.4965625,2008-10-27,11:55:03
39.996595,116.326716,0,437,39748.4965972222,2008-10-27,11:55:06
39.996714,116.326718,0,451,39748.4966435185,2008-10-27,11:55:10
39.996808,116.326719,0,457,39748.4966666667,2008-10-27,11:55:12
39.996908,116.32671,0,463,39748.4966898148,2008-10-27,11:55:14
39.997017,116.326687,0,467,39748.496724537,2008-10-27,11:55:17
39.997136,116.326643,0,448,39748.4967592593,2008-10-27,11:55:20
39.99722,116.32661,0,427,39748.4967824074,2008-10-27,11:55:22
39.99733,116.326585,0,420,39748.4968171296,2008-10-27,11:55:25
39.997394,116.326528,0,384,39748.4968402778,2008-10-27,11:55:27
39.997463,116.326403,0,364,39748.4968634259,2008-10-27,11:55:29
39.997546,116.326357,0,367,39748.4968865741,2008-10-27,11:55:31
39.997653,116.326364,0,360,39748.4969212963,2008-10-27,11:55:34
39.997737,116.326412,0,348,39748.4969444444,2008-10-27,11:55:36
39.997869,116.326452,0,351,39748.4969907407,2008-10-27,11:55:40
39.997987,116.326487,0,353,39748.497025463,2008-10-27,11:55:43
39.998101,116.326503,0,353,39748.4970601852,2008-10-27,11:55:46
39.998223,116.326518,0,360,39748.4970949074,2008-10-27,11:55:49
39.998351,116.326454,0,347,39748.4971180556,2008-10-27,11:55:51
39.99843,116.326404,0,334,39748.4971296296,2008-10-27,11:55:52
39.998507,116.32636,0,321,39748.4971412037,2008-10-27,11:55:53
39.9986,116.326287,0,296,39748.4971643519,2008-10-27,11:55:55
39.998706,116.326268,0,282,39748.4971990741,2008-10-27,11:55:58
39.998817,116.326261,0,282,39748.4972337963,2008-10-27,11:56:01
39.998929,116.326236,0,271,39748.4972685185,2008-10-27,11:56:04
39.999026,116.326202,0,266,39748.4973032407,2008-10-27,11:56:07
39.999117,116.326097,0,259,39748.497337963,2008-10-27,11:56:10
39.999178,116.325997,0,255,39748.4973726852,2008-10-27,11:56:13
39.999241,116.32591,0,247,39748.4973958333,2008-10-27,11:56:15
39.999308,116.325835,0,239,39748.4974189815,2008-10-27,11:56:17
39.999408,116.325759,0,234,39748.4974537037,2008-10-27,11:56:20
39.999514,116.325704,0,228,39748.4974884259,2008-10-27,11:56:23
39.999619,116.325674,0,219,39748.4975231481,2008-10-27,11:56:26
39.999738,116.32563,0,209,39748.4975578704,2008-10-27,11:56:29
39.999791,116.325504,0,210,39748.4976041667,2008-10-27,11:56:33
39.999787,116.325383,0,213,39748.4976388889,2008-10-27,11:56:36
39.999776,116.325251,0,222,39748.4976851852,2008-10-27,11:56:40
39.999766,116.325115,0,231,39748.4977314815,2008-10-27,11:56:44
39.999752,116.324997,0,238,39748.4977662037,2008-10-27,11:56:47
39.999794,116.324883,0,247,39748.4978009259,2008-10-27,11:56:50
39.999838,116.324828,0,270,39748.4978587963,2008-10-27,11:56:55
39.999823,116.324782,0,278,39748.4979166667,2008-10-27,11:57:00
39.999782,116.324729,0,281,39748.497974537,2008-10-27,11:57:05
39.999727,116.324601,0,291,39748.4980208333,2008-10-27,11:57:09
39.999698,116.324468,0,297,39748.4980671296,2008-10-27,11:57:13
39.99969,116.324328,0,307,39748.4981018519,2008-10-27,11:57:16
39.999707,116.324193,0,323,39748.498125,2008-10-27,11:57:18
39.999695,116.324074,0,332,39748.4981597222,2008-10-27,11:57:21
39.999668,116.323962,0,338,39748.4981944444,2008-10-27,11:57:24
39.999649,116.323846,0,353,39748.4982291667,2008-10-27,11:57:27
39.999615,116.323742,0,366,39748.4982638889,2008-10-27,11:57:30
39.999621,116.323607,0,380,39748.4982986111,2008-10-27,11:57:33
39.999626,116.323464,0,398,39748.4983564815,2008-10-27,11:57:38
39.999719,116.323379,0,397,39748.4983680556,2008-10-27,11:57:39
39.999783,116.323296,0,396,39748.4983796296,2008-10-27,11:57:40
39.999862,116.323227,0,402,39748.4984027778,2008-10-27,11:57:42
39.999927,116.323113,0,409,39748.4984375,2008-10-27,11:57:45
40.000047,116.323079,0,412,39748.4984606481,2008-10-27,11:57:47
40.000118,116.322999,0,432,39748.4985185185,2008-10-27,11:57:52
40.000203,116.322946,0,451,39748.4985763889,2008-10-27,11:57:57
40.000326,116.322861,0,456,39748.4986111111,2008-10-27,11:58:00
40.000405,116.322795,0,461,39748.4986342593,2008-10-27,11:58:02
40.000508,116.322725,0,472,39748.4986689815,2008-10-27,11:58:05
40.000594,116.322693,0,479,39748.4986921296,2008-10-27,11:58:07
40.000692,116.322703,0,487,39748.4987268519,2008-10-27,11:58:10
40.000793,116.322638,0,502,39748.4987731481,2008-10-27,11:58:14
40.000918,116.322574,0,510,39748.4988078704,2008-10-27,11:58:17
40.00103,116.322519,0,518,39748.4988425926,2008-10-27,11:58:20
40.001083,116.322403,0,520,39748.4988657407,2008-10-27,11:58:22
40.001178,116.32241,0,541,39748.498912037,2008-10-27,11:58:26
40.00122,116.322451,0,543,39748.4989699074,2008-10-27,11:58:31
40.001289,116.322414,0,540,39748.4990277778,2008-10-27,11:58:36
40.001333,116.322395,0,548,39748.4990856481,2008-10-27,11:58:41
40.001395,116.322395,0,559,39748.4991435185,2008-10-27,11:58:46
40.00148,116.32236,0,570,39748.4991782407,2008-10-27,11:58:49
40.001579,116.322363,0,577,39748.499212963,2008-10-27,11:58:52
40.00166,116.322361,0,590,39748.4992708333,2008-10-27,11:58:57
40.001716,116.322334,0,605,39748.4993287037,2008-10-27,11:59:02
40.001821,116.322322,0,620,39748.4993634259,2008-10-27,11:59:05
40.001895,116.322283,0,637,39748.4993981481,2008-10-27,11:59:08
40.001985,116.322241,0,645,39748.4994444444,2008-10-27,11:59:12
40.002074,116.322249,0,654,39748.4994791667,2008-10-27,11:59:15
40.002186,116.322193,0,661,39748.499525463,2008-10-27,11:59:19
40.002352,116.322199,0,678,39748.4995601852,2008-10-27,11:59:22
40.00246,116.322211,0,687,39748.4995833333,2008-10-27,11:59:24
40.002554,116.322197,0,703,39748.4996296296,2008-10-27,11:59:28
40.002658,116.322199,0,722,39748.4996759259,2008-10-27,11:59:32
40.002759,116.322242,0,737,39748.4997106481,2008-10-27,11:59:35
40.002877,116.322255,0,743,39748.4997337963,2008-10-27,11:59:37
40.003001,116.322205,0,759,39748.4997800926,2008-10-27,11:59:41
40.003121,116.322146,0,776,39748.4997916667,2008-10-27,11:59:42
40.003334,116.322056,0,789,39748.4998148148,2008-10-27,11:59:44
40.003364,116.321928,0,801,39748.499849537,2008-10-27,11:59:47
40.003419,116.32181,0,806,39748.4998842593,2008-10-27,11:59:50
40.003468,116.321678,0,813,39748.4999189815,2008-10-27,11:59:53
40.003554,116.321579,0,814,39748.4999421296,2008-10-27,11:59:55
40.003713,116.321478,0,810,39748.4999652778,2008-10-27,11:59:57
40.003764,116.321348,0,816,39748.5,2008-10-27,12:00:00
40.003883,116.321258,0,817,39748.5000231481,2008-10-27,12:00:02
40.003944,116.321167,0,818,39748.5000462963,2008-10-27,12:00:04
40.00396,116.321048,0,820,39748.5000694444,2008-10-27,12:00:06
40.00413,116.320943,0,826,39748.5000810185,2008-10-27,12:00:07
40.004248,116.320865,0,830,39748.5000925926,2008-10-27,12:00:08
40.004337,116.320827,0,830,39748.5001041667,2008-10-27,12:00:09
40.004406,116.320691,0,836,39748.5001273148,2008-10-27,12:00:11
40.004486,116.320531,0,844,39748.500150463,2008-10-27,12:00:13
40.004597,116.320505,0,841,39748.500162037,2008-10-27,12:00:14
40.004701,116.320454,0,840,39748.5001736111,2008-10-27,12:00:15
40.004829,116.320373,0,838,39748.5001967593,2008-10-27,12:00:17
40.004839,116.320249,0,844,39748.5002199074,2008-10-27,12:00:19
40.00483,116.320129,0,848,39748.5002430556,2008-10-27,12:00:21
40.004838,116.320006,0,857,39748.5002777778,2008-10-27,12:00:24
40.004845,116.319889,0,862,39748.5003009259,2008-10-27,12:00:26
40.004896,116.319779,0,873,39748.5003587963,2008-10-27,12:00:31
40.004952,116.319683,0,875,39748.5004050926,2008-10-27,12:00:35
40.005029,116.319532,0,875,39748.5004282407,2008-10-27,12:00:37
40.005062,116.319389,0,874,39748.5004513889,2008-10-27,12:00:39
40.005084,116.319272,0,879,39748.500474537,2008-10-27,12:00:41
40.005031,116.319166,0,881,39748.5004976852,2008-10-27,12:00:43
40.005011,116.319072,0,891,39748.5005555556,2008-10-27,12:00:48
40.005134,116.319065,0,902,39748.5005902778,2008-10-27,12:00:51
40.005174,116.318978,0,901,39748.5006481481,2008-10-27,12:00:56
40.005247,116.318898,0,915,39748.5006944444,2008-10-27,12:01:00
40.005255,116.318874,0,942,39748.5007523148,2008-10-27,12:01:05
40.005338,116.318856,0,954,39748.5007986111,2008-10-27,12:01:09
40.005423,116.318837,0,968,39748.5008333333,2008-10-27,12:01:12
40.005507,116.318792,0,978,39748.5008796296,2008-10-27,12:01:16
40.005589,116.318719,0,989,39748.5009375,2008-10-27,12:01:21
40.005702,116.318727,0,1005,39748.5009722222,2008-10-27,12:01:24
40.005788,116.31869,0,1028,39748.5009953704,2008-10-27,12:01:26
40.00588,116.318741,0,1029,39748.5010532407,2008-10-27,12:01:31
40.005873,116.318761,0,1043,39748.5011111111,2008-10-27,12:01:36
40.005929,116.318768,0,1060,39748.5011689815,2008-10-27,12:01:41
40.005963,116.318774,0,1067,39748.5012268518,2008-10-27,12:01:46
40.006012,116.318844,0,1070,39748.5012847222,2008-10-27,12:01:51
40.006086,116.318864,0,1074,39748.5013425926,2008-10-27,12:01:56
40.00612,116.318933,0,1084,39748.501400463,2008-10-27,12:02:01
40.006156,116.318986,0,1096,39748.5014583333,2008-10-27,12:02:06
40.00628,116.319011,0,1110,39748.5015046296,2008-10-27,12:02:10
40.006385,116.319001,0,1121,39748.5015393518,2008-10-27,12:02:13
40.006479,116.318997,0,1135,39748.5015740741,2008-10-27,12:02:16
40.006556,116.318955,0,1148,39748.5016203704,2008-10-27,12:02:20
40.006595,116.318975,0,1162,39748.5016782407,2008-10-27,12:02:25
40.006695,116.318846,0,1185,39748.501724537,2008-10-27,12:02:29
40.006852,116.318728,0,1200,39748.5017476852,2008-10-27,12:02:31
40.006964,116.318672,0,1208,39748.5017592593,2008-10-27,12:02:32
40.006974,116.318544,0,1220,39748.5018055556,2008-10-27,12:02:36
40.007105,116.318397,0,1232,39748.5018402778,2008-10-27,12:02:39
40.007195,116.318321,0,1237,39748.5018518518,2008-10-27,12:02:40
40.007295,116.318171,0,1247,39748.5018865741,2008-10-27,12:02:43
40.007311,116.318052,0,1254,39748.5019212963,2008-10-27,12:02:46
40.007454,116.317995,0,1255,39748.5019560185,2008-10-27,12:02:49
40.007477,116.317858,0,1263,39748.5019907407,2008-10-27,12:02:52
40.007513,116.317738,0,1274,39748.502037037,2008-10-27,12:02:56
40.007603,116.317672,0,1291,39748.5020833333,2008-10-27,12:03:00
40.007685,116.317651,0,1305,39748.5021296296,2008-10-27,12:03:04
40.007792,116.317619,0,1308,39748.5021875,2008-10-27,12:03:09
40.007846,116.317512,0,1319,39748.5022106481,2008-10-27,12:03:11
40.007863,116.317401,0,1331,39748.5022685185,2008-10-27,12:03:16
40.007848,116.317277,0,1337,39748.5023148148,2008-10-27,12:03:20
40.007836,116.317183,0,1346,39748.5023726852,2008-10-27,12:03:25
40.007836,116.317059,0,1353,39748.5024074074,2008-10-27,12:03:28
40.007951,116.316945,0,1361,39748.5024189815,2008-10-27,12:03:29
40.00808,116.316798,0,1375,39748.5024652778,2008-10-27,12:03:33
40.008193,116.316671,0,1387,39748.5025,2008-10-27,12:03:36
40.00823,116.31653,0,1398,39748.5025347222,2008-10-27,12:03:39
40.008341,116.316442,0,1403,39748.5025578704,2008-10-27,12:03:41
40.008416,116.316339,0,1410,39748.5026041667,2008-10-27,12:03:45
40.00851,116.316257,0,1417,39748.5026388889,2008-10-27,12:03:48
40.008575,116.316167,0,1418,39748.502650463,2008-10-27,12:03:49
40.008623,116.316065,0,1424,39748.5026851852,2008-10-27,12:03:52
40.008601,116.315952,0,1440,39748.5027430556,2008-10-27,12:03:57
40.008689,116.315865,0,1440,39748.5027777778,2008-10-27,12:04:00
40.008778,116.315758,0,1445,39748.5028240741,2008-10-27,12:04:04
40.008839,116.315652,0,1454,39748.5028703704,2008-10-27,12:04:08
40.008872,116.315529,0,1461,39748.5029166667,2008-10-27,12:04:12
40.008968,116.315424,0,1461,39748.5029398148,2008-10-27,12:04:14
40.009041,116.315356,0,1463,39748.502962963,2008-10-27,12:04:16
40.009137,116.315285,0,1467,39748.5030208333,2008-10-27,12:04:21
40.009225,116.315124,0,1471,39748.5030439815,2008-10-27,12:04:23
40.009304,116.314973,0,1471,39748.5030671296,2008-10-27,12:04:25
40.009477,116.314988,0,1470,39748.5030902778,2008-10-27,12:04:27
40.009635,116.314611,0,1450,39748.5031134259,2008-10-27,12:04:29
40.009669,116.314515,0,1434,39748.503125,2008-10-27,12:04:30
40.009869,116.314533,0,1439,39748.5031481481,2008-10-27,12:04:32
40.010183,116.314458,0,1438,39748.5031712963,2008-10-27,12:04:34
40.010407,116.31441,0,1434,39748.5031828704,2008-10-27,12:04:35
40.01055,116.314335,0,1445,39748.5031944444,2008-10-27,12:04:36
40.010662,116.314331,0,1452,39748.5032291667,2008-10-27,12:04:39
40.010785,116.314408,0,1447,39748.5032523148,2008-10-27,12:04:41
40.010891,116.314401,0,1454,39748.503287037,2008-10-27,12:04:44
40.011195,116.313998,0,1414,39748.5033101852,2008-10-27,12:04:46
40.011111,116.314207,0,1372,39748.5033333333,2008-10-27,12:04:48
40.011285,116.314094,0,1357,39748.5033564815,2008-10-27,12:04:50
40.011374,116.314093,0,1346,39748.5033796296,2008-10-27,12:04:52
40.011488,116.314022,0,1329,39748.5033912037,2008-10-27,12:04:53
40.01156,116.314045,0,1292,39748.5034143519,2008-10-27,12:04:55
40.011588,116.313905,0,1276,39748.5034375,2008-10-27,12:04:57
40.011685,116.313882,0,1279,39748.5034837963,2008-10-27,12:05:01
40.011485,116.313643,0,1266,39748.5035416667,2008-10-27,12:05:06
40.011392,116.31357,0,1245,39748.5035648148,2008-10-27,12:05:08
40.011305,116.313553,0,1235,39748.5035763889,2008-10-27,12:05:09
40.01136,116.313438,0,1194,39748.5036111111,2008-10-27,12:05:12
40.011393,116.313358,0,1168,39748.5036458333,2008-10-27,12:05:15
40.011499,116.313313,0,1132,39748.5036689815,2008-10-27,12:05:17
40.011583,116.313269,0,1104,39748.5036921296,2008-10-27,12:05:19
40.011644,116.313211,0,1066,39748.5037268519,2008-10-27,12:05:22
40.011661,116.313153,0,1037,39748.50375,2008-10-27,12:05:24
40.011703,116.31311,0,1002,39748.5037847222,2008-10-27,12:05:27
40.011741,116.312998,0,995,39748.5038310185,2008-10-27,12:05:31
40.011839,116.312986,0,996,39748.5038657407,2008-10-27,12:05:34
40.011922,116.312988,0,1014,39748.503912037,2008-10-27,12:05:38
40.012015,116.312989,0,1019,39748.5039351852,2008-10-27,12:05:40
40.012107,116.312991,0,1022,39748.5039583333,2008-10-27,12:05:42
40.01221,116.312997,0,1030,39748.5039930556,2008-10-27,12:05:45
40.012299,116.312987,0,1042,39748.5040277778,2008-10-27,12:05:48
40.012398,116.312984,0,1043,39748.5040509259,2008-10-27,12:05:50
40.01248,116.31297,0,1057,39748.5040856482,2008-10-27,12:05:53
40.012581,116.312969,0,1076,39748.5041319444,2008-10-27,12:05:57
40.012671,116.312966,0,1090,39748.5041666667,2008-10-27,12:06:00
40.012767,116.312953,0,1109,39748.5042013889,2008-10-27,12:06:03
40.012876,116.312932,0,1115,39748.5042476852,2008-10-27,12:06:07
40.012968,116.312908,0,1125,39748.5042939815,2008-10-27,12:06:11
40.013063,116.31285,0,1135,39748.5043518519,2008-10-27,12:06:16
40.01316,116.312827,0,1150,39748.5043981481,2008-10-27,12:06:20
40.013184,116.312738,0,1161,39748.5044560185,2008-10-27,12:06:25
40.013174,116.312615,0,1172,39748.5045138889,2008-10-27,12:06:30
40.013144,116.312486,0,1187,39748.5045717593,2008-10-27,12:06:35
40.013119,116.312373,0,1204,39748.5046296296,2008-10-27,12:06:40
40.01309,116.312252,0,1217,39748.5046759259,2008-10-27,12:06:44
40.013045,116.312118,0,1225,39748.5047222222,2008-10-27,12:06:48
40.013016,116.312004,0,1237,39748.5047685185,2008-10-27,12:06:52
40.012976,116.311903,0,1248,39748.5048148148,2008-10-27,12:06:56
40.012946,116.311788,0,1257,39748.5048611111,2008-10-27,12:07:00
40.012931,116.311659,0,1271,39748.5049189815,2008-10-27,12:07:05
40.01288,116.311559,0,1276,39748.5049537037,2008-10-27,12:07:08
40.012859,116.31145,0,1286,39748.505,2008-10-27,12:07:12
40.012799,116.311348,0,1292,39748.5050347222,2008-10-27,12:07:15
40.012771,116.311227,0,1303,39748.5050810185,2008-10-27,12:07:19
40.012759,116.311112,0,1312,39748.5051273148,2008-10-27,12:07:23
40.012729,116.310996,0,1321,39748.5051736111,2008-10-27,12:07:27
40.012685,116.31085,0,1332,39748.5052314815,2008-10-27,12:07:32
40.012633,116.310746,0,1337,39748.5052662037,2008-10-27,12:07:35
40.012619,116.310624,0,1348,39748.5053125,2008-10-27,12:07:39
40.012582,116.310505,0,1356,39748.5053587963,2008-10-27,12:07:43
40.012592,116.310391,0,1366,39748.5054166667,2008-10-27,12:07:48
40.012551,116.310281,0,1373,39748.5054513889,2008-10-27,12:07:51
40.012503,116.310167,0,1379,39748.5054861111,2008-10-27,12:07:54
40.012507,116.310036,0,1388,39748.5055324074,2008-10-27,12:07:58
40.012519,116.30991,0,1397,39748.5055787037,2008-10-27,12:08:02
40.012507,116.309777,0,1408,39748.505625,2008-10-27,12:08:06
40.012459,116.30966,0,1414,39748.5056597222,2008-10-27,12:08:09
40.012455,116.309538,0,1424,39748.5057060185,2008-10-27,12:08:13
40.012468,116.309392,0,1432,39748.5057523148,2008-10-27,12:08:17
40.0125,116.309266,0,1443,39748.5057986111,2008-10-27,12:08:21
40.012467,116.309115,0,1448,39748.5058449074,2008-10-27,12:08:25
40.012428,116.308963,0,1456,39748.5058912037,2008-10-27,12:08:29
40.012421,116.308828,0,1464,39748.5059375,2008-10-27,12:08:33
40.012412,116.308698,0,1469,39748.5059722222,2008-10-27,12:08:36
40.012404,116.308574,0,1473,39748.5060069444,2008-10-27,12:08:39
40.012453,116.308477,0,1479,39748.5060416667,2008-10-27,12:08:42
40.012493,116.30837,0,1482,39748.5060763889,2008-10-27,12:08:45
40.012529,116.308259,0,1488,39748.5061226852,2008-10-27,12:08:49
40.012579,116.30815,0,1497,39748.5061689815,2008-10-27,12:08:53
40.012637,116.308059,0,1505,39748.5062268519,2008-10-27,12:08:58
40.012684,116.307979,0,1513,39748.5062847222,2008-10-27,12:09:03
40.012683,116.307957,0,1515,39748.5063425926,2008-10-27,12:09:08
40.012647,116.307897,0,1517,39748.506400463,2008-10-27,12:09:13
40.012558,116.307779,0,1516,39748.5064236111,2008-10-27,12:09:15
40.012566,116.307647,0,1518,39748.5064814815,2008-10-27,12:09:20
40.012465,116.307585,0,1519,39748.5064930556,2008-10-27,12:09:21
40.012493,116.307451,0,1524,39748.5065509259,2008-10-27,12:09:26
40.012516,116.30732,0,1527,39748.5065972222,2008-10-27,12:09:30
40.012511,116.307202,0,1531,39748.5066550926,2008-10-27,12:09:35
40.012527,116.307082,0,1539,39748.506712963,2008-10-27,12:09:40
40.012484,116.306958,0,1549,39748.5067708333,2008-10-27,12:09:45
40.012574,116.306922,0,1560,39748.5068287037,2008-10-27,12:09:50
40.012666,116.306892,0,1566,39748.5068865741,2008-10-27,12:09:55
40.012699,116.307003,0,1568,39748.5069328704,2008-10-27,12:09:59
40.012734,116.307114,0,1571,39748.5069791667,2008-10-27,12:10:03
40.012753,116.307228,0,1576,39748.507025463,2008-10-27,12:10:07
40.01272,116.307282,0,1581,39748.5070833333,2008-10-27,12:10:12
40.012643,116.307387,0,1581,39748.5071180556,2008-10-27,12:10:15
40.012553,116.307452,0,1580,39748.5071643519,2008-10-27,12:10:19
40.012426,116.307743,0,1516,39748.5099421296,2008-10-27,12:14:19
40.012389,116.307756,0,1516,39748.51,2008-10-27,12:14:24
40.012365,116.307754,0,1516,39748.5100578704,2008-10-27,12:14:29
40.012355,116.307758,0,1516,39748.5101157407,2008-10-27,12:14:34
40.012355,116.307758,0,1516,39748.510150463,2008-10-27,12:14:37
40.012354,116.307756,0,1515,39748.5101736111,2008-10-27,12:14:39
40.012353,116.307739,0,1515,39748.5102314815,2008-10-27,12:14:44
40.012358,116.307741,0,1515,39748.5102893518,2008-10-27,12:14:49
40.012356,116.307735,0,1515,39748.5103472222,2008-10-27,12:14:54
40.012356,116.307735,0,1515,39748.5104050926,2008-10-27,12:14:59
40.012357,116.307743,0,1515,39748.510462963,2008-10-27,12:15:04
40.012357,116.307746,0,1515,39748.5105208333,2008-10-27,12:15:09
40.012358,116.307748,0,1515,39748.5105787037,2008-10-27,12:15:14
40.012359,116.30775,0,1515,39748.5106365741,2008-10-27,12:15:19
40.01236,116.307757,0,1515,39748.5106944444,2008-10-27,12:15:24
40.012361,116.307764,0,1515,39748.5107523148,2008-10-27,12:15:29
40.012363,116.30777,0,1515,39748.5108101852,2008-10-27,12:15:34
40.012363,116.307773,0,1515,39748.5108680556,2008-10-27,12:15:39
40.012362,116.307766,0,1515,39748.5109259259,2008-10-27,12:15:44
40.012362,116.307766,0,1515,39748.5109606481,2008-10-27,12:15:47
40.012362,116.30777,0,1515,39748.5109837963,2008-10-27,12:15:49
40.012365,116.307781,0,1514,39748.5110416667,2008-10-27,12:15:54
40.012358,116.307784,0,1514,39748.511099537,2008-10-27,12:15:59
40.012358,116.307784,0,1514,39748.5111342593,2008-10-27,12:16:02
40.01235,116.307792,0,1514,39748.5111574074,2008-10-27,12:16:04
40.012351,116.307803,0,1514,39748.5112152778,2008-10-27,12:16:09
40.012353,116.307814,0,1514,39748.5112731481,2008-10-27,12:16:14
40.012355,116.307825,0,1514,39748.5113310185,2008-10-27,12:16:19
40.012355,116.307825,0,1514,39748.5113657407,2008-10-27,12:16:22
40.012356,116.307827,0,1514,39748.5113888889,2008-10-27,12:16:24
40.012357,116.307836,0,1514,39748.5114467593,2008-10-27,12:16:29
40.012355,116.307833,0,1514,39748.5115046296,2008-10-27,12:16:34
40.012354,116.307832,0,1513,39748.5115625,2008-10-27,12:16:39
40.012356,116.307839,0,1513,39748.5116203704,2008-10-27,12:16:44
40.012356,116.307834,0,1513,39748.5116782407,2008-10-27,12:16:49
40.012355,116.307831,0,1512,39748.5117361111,2008-10-27,12:16:54
40.012352,116.307835,0,1513,39748.5117939815,2008-10-27,12:16:59
40.012352,116.307835,0,1513,39748.5118287037,2008-10-27,12:17:02
40.01235,116.307833,0,1513,39748.5118518519,2008-10-27,12:17:04
40.012279,116.307838,0,1512,39748.5119097222,2008-10-27,12:17:09
40.012276,116.307849,0,1511,39748.5119675926,2008-10-27,12:17:14
40.012313,116.307854,0,1511,39748.512025463,2008-10-27,12:17:19
40.012319,116.307883,0,1512,39748.5120833333,2008-10-27,12:17:24
40.012313,116.307873,0,1511,39748.5121412037,2008-10-27,12:17:29
40.012313,116.307873,0,1511,39748.5121759259,2008-10-27,12:17:32
40.012312,116.307878,0,1511,39748.5121990741,2008-10-27,12:17:34
40.012314,116.307892,0,1512,39748.5122569444,2008-10-27,12:17:39
40.012303,116.307905,0,1512,39748.5123148148,2008-10-27,12:17:44
40.012302,116.30788,0,1512,39748.5123726852,2008-10-27,12:17:49
40.012302,116.30788,0,1512,39748.5124305556,2008-10-27,12:17:54
40.012303,116.307884,0,1512,39748.5124884259,2008-10-27,12:17:59
40.012303,116.307884,0,1512,39748.5125462963,2008-10-27,12:18:04
40.012303,116.307884,0,1512,39748.5125810185,2008-10-27,12:18:07
40.012303,116.307881,0,1512,39748.5126041667,2008-10-27,12:18:09
40.012303,116.307872,0,1512,39748.512662037,2008-10-27,12:18:14
40.012037,116.307856,0,1493,39748.518912037,2008-10-27,12:27:14
40.01199,116.307862,0,1491,39748.5189699074,2008-10-27,12:27:19
40.01198,116.30784,0,1490,39748.5190277778,2008-10-27,12:27:24
40.011974,116.30783,0,1489,39748.5190856481,2008-10-27,12:27:29
40.011988,116.307812,0,1488,39748.5191435185,2008-10-27,12:27:34
40.011989,116.307783,0,1488,39748.5192013889,2008-10-27,12:27:39
40.011989,116.307783,0,1488,39748.5192361111,2008-10-27,12:27:42
40.011984,116.307786,0,1487,39748.5192592593,2008-10-27,12:27:44
40.012111,116.307722,0,1487,39748.5193055556,2008-10-27,12:27:48
40.012206,116.307668,0,1488,39748.5193287037,2008-10-27,12:27:50
40.01231,116.307581,0,1487,39748.519375,2008-10-27,12:27:54
40.013398,116.30649,0,1500,39748.5193865741,2008-10-27,12:27:55
40.013413,116.306492,0,1497,39748.5194444444,2008-10-27,12:28:00
40.013421,116.306492,0,1493,39748.5195023148,2008-10-27,12:28:05
40.013421,116.306492,0,1493,39748.519537037,2008-10-27,12:28:08
40.013426,116.306488,0,1490,39748.5195601852,2008-10-27,12:28:10
40.013423,116.306478,0,1488,39748.5196180556,2008-10-27,12:28:15
40.013423,116.306476,0,1487,39748.5196759259,2008-10-27,12:28:20
40.013423,116.306476,0,1487,39748.5197106482,2008-10-27,12:28:23
40.013421,116.306472,0,1485,39748.5197337963,2008-10-27,12:28:25
40.013418,116.306462,0,1484,39748.5197916667,2008-10-27,12:28:30
40.013417,116.306456,0,1484,39748.519849537,2008-10-27,12:28:35
40.013417,116.306457,0,1483,39748.5199074074,2008-10-27,12:28:40
40.013416,116.306459,0,1482,39748.5199652778,2008-10-27,12:28:45
40.013418,116.30646,0,1482,39748.5200231481,2008-10-27,12:28:50
40.013419,116.306457,0,1482,39748.5200810185,2008-10-27,12:28:55
40.01342,116.306457,0,1482,39748.5201388889,2008-10-27,12:29:00
40.013421,116.306459,0,1481,39748.5201967593,2008-10-27,12:29:05
40.013421,116.306459,0,1481,39748.5202314815,2008-10-27,12:29:08
40.013421,116.306455,0,1481,39748.5202546296,2008-10-27,12:29:10
40.013419,116.306446,0,1479,39748.5203125,2008-10-27,12:29:15
40.013419,116.306446,0,1479,39748.5203472222,2008-10-27,12:29:18
40.013419,116.306444,0,1479,39748.5203703704,2008-10-27,12:29:20
40.013424,116.30647,0,1484,39748.5204282407,2008-10-27,12:29:25
40.013407,116.306505,0,1466,39748.5204861111,2008-10-27,12:29:30
40.013408,116.306512,0,1465,39748.5205439815,2008-10-27,12:29:35
40.013408,116.306516,0,1465,39748.5206018519,2008-10-27,12:29:40
40.013408,116.306517,0,1465,39748.5206597222,2008-10-27,12:29:45
40.013408,116.306518,0,1465,39748.5207175926,2008-10-27,12:29:50
40.013408,116.306518,0,1465,39748.5207523148,2008-10-27,12:29:53
40.013411,116.306526,0,1465,39748.520775463,2008-10-27,12:29:55
40.013414,116.306535,0,1464,39748.5208333333,2008-10-27,12:30:00
40.013415,116.306533,0,1464,39748.5208912037,2008-10-27,12:30:05
40.013415,116.306533,0,1464,39748.5209259259,2008-10-27,12:30:08
40.013418,116.30654,0,1464,39748.5209490741,2008-10-27,12:30:10
40.013475,116.306521,0,1459,39748.5210069444,2008-10-27,12:30:15
40.013511,116.306516,0,1456,39748.5210648148,2008-10-27,12:30:20
40.013514,116.306506,0,1455,39748.5211226852,2008-10-27,12:30:25
40.013537,116.306485,0,1454,39748.5211805556,2008-10-27,12:30:30
40.013532,116.306478,0,1395,39748.5212037037,2008-10-27,12:30:32
40.013527,116.306457,0,1356,39748.5212152778,2008-10-27,12:30:33
40.013559,116.306393,0,1349,39748.5212731481,2008-10-27,12:30:38
40.013561,116.306403,0,1348,39748.5213310185,2008-10-27,12:30:43
40.01354,116.306389,0,1293,39748.5213541667,2008-10-27,12:30:45
40.013527,116.306361,0,1250,39748.5213657407,2008-10-27,12:30:46
40.013524,116.306336,0,1208,39748.5213888889,2008-10-27,12:30:48
40.013524,116.306336,0,1208,39748.5214236111,2008-10-27,12:30:51
40.013524,116.306339,0,1185,39748.5214467593,2008-10-27,12:30:53
40.013525,116.30635,0,1183,39748.5215046296,2008-10-27,12:30:58
40.013525,116.306347,0,1181,39748.5215625,2008-10-27,12:31:03
40.013523,116.306342,0,1180,39748.5216203704,2008-10-27,12:31:08
40.013524,116.306343,0,1178,39748.5216782407,2008-10-27,12:31:13
40.013526,116.306346,0,1178,39748.5217361111,2008-10-27,12:31:18
40.013526,116.306346,0,1178,39748.5217708333,2008-10-27,12:31:21
40.013533,116.306354,0,1177,39748.5217939815,2008-10-27,12:31:23
40.013539,116.306363,0,1177,39748.5218518519,2008-10-27,12:31:28
40.013545,116.306372,0,1176,39748.5219097222,2008-10-27,12:31:33
40.013549,116.306379,0,1175,39748.5219675926,2008-10-27,12:31:38
40.013557,116.306382,0,1173,39748.522025463,2008-10-27,12:31:43
40.013563,116.306384,0,1172,39748.5220833333,2008-10-27,12:31:48
40.01357,116.306385,0,1171,39748.5221412037,2008-10-27,12:31:53
40.013575,116.306385,0,1169,39748.5221990741,2008-10-27,12:31:58
40.013578,116.306384,0,1167,39748.5222569444,2008-10-27,12:32:03
40.013582,116.306386,0,1165,39748.5223148148,2008-10-27,12:32:08
40.013588,116.306391,0,1163,39748.5223726852,2008-10-27,12:32:13
40.013588,116.306391,0,1163,39748.5224074074,2008-10-27,12:32:16
40.013596,116.306396,0,1161,39748.5224305556,2008-10-27,12:32:18
40.013607,116.3064,0,1158,39748.5224884259,2008-10-27,12:32:23
40.01362,116.306404,0,1156,39748.5225462963,2008-10-27,12:32:28
40.013632,116.306425,0,1122,39748.5226041667,2008-10-27,12:32:33
40.013634,116.306439,0,1109,39748.522662037,2008-10-27,12:32:38
40.013634,116.306439,0,1109,39748.5226967593,2008-10-27,12:32:41
40.013642,116.306443,0,1105,39748.5227199074,2008-10-27,12:32:43
40.01366,116.306433,0,1096,39748.5227777778,2008-10-27,12:32:48
40.013693,116.306417,0,1083,39748.5228356481,2008-10-27,12:32:53
40.013719,116.306386,0,1070,39748.5228935185,2008-10-27,12:32:58
40.013708,116.306395,0,1055,39748.5229513889,2008-10-27,12:33:03
40.013708,116.306395,0,1055,39748.5229861111,2008-10-27,12:33:06
40.013708,116.306397,0,1050,39748.5230092593,2008-10-27,12:33:08
40.013702,116.306407,0,1046,39748.5230671296,2008-10-27,12:33:13
40.013696,116.306418,0,1042,39748.523125,2008-10-27,12:33:18
40.013689,116.306429,0,1038,39748.5231828704,2008-10-27,12:33:23
40.013682,116.306434,0,1033,39748.5232407407,2008-10-27,12:33:28
40.013674,116.306434,0,1029,39748.5232986111,2008-10-27,12:33:33
40.013669,116.306435,0,1025,39748.5233564815,2008-10-27,12:33:38
40.013672,116.306439,0,1020,39748.5234143519,2008-10-27,12:33:43
40.013672,116.306439,0,1020,39748.5234490741,2008-10-27,12:33:46
40.013676,116.306445,0,1016,39748.5234722222,2008-10-27,12:33:48
40.013692,116.306435,0,1009,39748.5235300926,2008-10-27,12:33:53
40.013682,116.306437,0,998,39748.523587963,2008-10-27,12:33:58
40.013685,116.306443,0,993,39748.5236458333,2008-10-27,12:34:03
40.013685,116.306448,0,988,39748.5237037037,2008-10-27,12:34:08
40.013685,116.306448,0,988,39748.5237384259,2008-10-27,12:34:11
40.013685,116.306455,0,983,39748.5237615741,2008-10-27,12:34:13
40.013683,116.306467,0,979,39748.5238194444,2008-10-27,12:34:18
40.013683,116.306467,0,979,39748.5238541667,2008-10-27,12:34:21
40.01368,116.306475,0,975,39748.5238773148,2008-10-27,12:34:23
40.013671,116.306483,0,971,39748.5239351852,2008-10-27,12:34:28
40.013646,116.306483,0,963,39748.5239930556,2008-10-27,12:34:33
40.013646,116.306483,0,963,39748.5240277778,2008-10-27,12:34:36
40.013639,116.306477,0,954,39748.5240509259,2008-10-27,12:34:38
40.01363,116.306484,0,949,39748.5241087963,2008-10-27,12:34:43
40.013621,116.306491,0,946,39748.5241666667,2008-10-27,12:34:48
40.013617,116.306497,0,941,39748.524224537,2008-10-27,12:34:53
40.013617,116.306497,0,941,39748.5242592593,2008-10-27,12:34:56
40.013613,116.306502,0,937,39748.5242824074,2008-10-27,12:34:58
40.013608,116.306511,0,933,39748.5243402778,2008-10-27,12:35:03
40.013603,116.306521,0,929,39748.5243981481,2008-10-27,12:35:08
40.013596,116.30653,0,925,39748.5244560185,2008-10-27,12:35:13
40.01359,116.306536,0,921,39748.5245138889,2008-10-27,12:35:18
40.013778,116.306551,0,112,39748.5866898148,2008-10-27,14:04:50
40.013776,116.306551,0,112,39748.586712963,2008-10-27,14:04:52
