# Supplementary material for: Research on differential privacy protection method based on user tendency
Source: PLoS One. 2023 Oct 26;18(10):e0288823. doi: 10.1371/journal.pone.0288823 (PMC10602288; doi:10.1371/journal.pone.0288823)
Supplement: S1 Data — (ZIP) [file pone.0288823.s001.zip › Data 5-1/001/Trajectory/20081027233029.plt]

Geolife trajectory
WGS 84
Altitude is in Feet
Reserved 3
0,2,255,My Track,0,0,2,8421376
0
40.015188,116.305157,0,492,39748.9795023148,2008-10-27,23:30:29
40.015094,116.305185,0,492,39748.9795138889,2008-10-27,23:30:30
40.015243,116.305068,0,492,39748.979525463,2008-10-27,23:30:31
40.015349,116.305003,0,492,39748.979537037,2008-10-27,23:30:32
40.015277,116.305002,0,492,39748.9795949074,2008-10-27,23:30:37
40.015158,116.305088,0,492,39748.9796064815,2008-10-27,23:30:38
40.01492,116.305364,0,492,39748.9796180556,2008-10-27,23:30:39
40.014919,116.305419,0,492,39748.9796759259,2008-10-27,23:30:44
40.014878,116.305434,0,491,39748.9797337963,2008-10-27,23:30:49
40.013711,116.306695,0,161,39748.9797800926,2008-10-27,23:30:53
40.013773,116.306691,0,157,39748.979837963,2008-10-27,23:30:58
40.013805,116.306677,0,157,39748.9798958333,2008-10-27,23:31:03
40.013855,116.306684,0,157,39748.9799537037,2008-10-27,23:31:08
40.013883,116.306685,0,162,39748.9800115741,2008-10-27,23:31:13
40.013888,116.306632,0,164,39748.9800694444,2008-10-27,23:31:18
40.013906,116.306584,0,161,39748.9801273148,2008-10-27,23:31:23
40.013919,116.306566,0,161,39748.9801851852,2008-10-27,23:31:28
40.013977,116.306432,0,158,39748.9802199074,2008-10-27,23:31:31
40.014045,116.306341,0,158,39748.9802777778,2008-10-27,23:31:36
40.014075,116.306229,0,160,39748.9803356482,2008-10-27,23:31:41
40.014072,116.306118,0,166,39748.9803935185,2008-10-27,23:31:46
40.014074,116.305998,0,173,39748.9804513889,2008-10-27,23:31:51
40.014072,116.305889,0,186,39748.9805092593,2008-10-27,23:31:56
40.014037,116.305746,0,184,39748.9805324074,2008-10-27,23:31:58
40.013946,116.305732,0,190,39748.9805787037,2008-10-27,23:32:02
40.013842,116.305746,0,192,39748.9806134259,2008-10-27,23:32:05
40.013738,116.305766,0,190,39748.9806365741,2008-10-27,23:32:07
40.01368,116.305866,0,189,39748.9806712963,2008-10-27,23:32:10
40.013639,116.305973,0,192,39748.9807175926,2008-10-27,23:32:14
40.013618,116.306116,0,198,39748.9807638889,2008-10-27,23:32:18
40.013642,116.306238,0,204,39748.9807986111,2008-10-27,23:32:21
40.013633,116.306255,0,214,39748.9808564815,2008-10-27,23:32:26
40.01362,116.306331,0,213,39748.9809143519,2008-10-27,23:32:31
40.013591,116.30634,0,218,39748.9809722222,2008-10-27,23:32:36
40.013585,116.306383,0,220,39748.9810300926,2008-10-27,23:32:41
40.01357,116.30646,0,225,39748.981087963,2008-10-27,23:32:46
40.013507,116.306545,0,228,39748.9811342593,2008-10-27,23:32:50
40.013436,116.30666,0,233,39748.9811805556,2008-10-27,23:32:54
40.013386,116.306758,0,237,39748.9812037037,2008-10-27,23:32:56
40.013306,116.306837,0,243,39748.9812384259,2008-10-27,23:32:59
40.013227,116.306911,0,253,39748.9812847222,2008-10-27,23:33:03
40.013159,116.306981,0,264,39748.9813425926,2008-10-27,23:33:08
40.013078,116.307075,0,267,39748.9813657407,2008-10-27,23:33:10
40.012958,116.307222,0,276,39748.9814236111,2008-10-27,23:33:15
40.012833,116.307357,0,279,39748.9814467593,2008-10-27,23:33:17
40.012773,116.307489,0,284,39748.9814814815,2008-10-27,23:33:20
40.012728,116.307598,0,290,39748.9815162037,2008-10-27,23:33:23
40.012678,116.307713,0,298,39748.9815509259,2008-10-27,23:33:26
40.01264,116.30783,0,310,39748.9815972222,2008-10-27,23:33:30
40.012639,116.307947,0,323,39748.9816435185,2008-10-27,23:33:34
40.012685,116.308018,0,328,39748.9817013889,2008-10-27,23:33:39
40.01273,116.308109,0,322,39748.9817592593,2008-10-27,23:33:44
40.012718,116.308224,0,322,39748.9818171296,2008-10-27,23:33:49
40.012685,116.308342,0,323,39748.9818518519,2008-10-27,23:33:52
40.012709,116.308477,0,321,39748.9818981481,2008-10-27,23:33:56
40.012653,116.308586,0,324,39748.9819328704,2008-10-27,23:33:59
40.012731,116.308708,0,328,39748.9819675926,2008-10-27,23:34:02
40.012818,116.308828,0,328,39748.9819907407,2008-10-27,23:34:04
40.012863,116.308932,0,326,39748.982025463,2008-10-27,23:34:07
40.012968,116.309086,0,323,39748.9820717593,2008-10-27,23:34:11
40.013003,116.309192,0,332,39748.9821180556,2008-10-27,23:34:15
40.013035,116.309337,0,341,39748.9821759259,2008-10-27,23:34:20
40.013005,116.309449,0,349,39748.9822222222,2008-10-27,23:34:24
40.012899,116.309581,0,348,39748.9822453704,2008-10-27,23:34:26
40.012865,116.309697,0,357,39748.9822916667,2008-10-27,23:34:30
40.01285,116.309821,0,367,39748.982337963,2008-10-27,23:34:34
40.01283,116.309939,0,377,39748.9823842593,2008-10-27,23:34:38
40.012762,116.310104,0,386,39748.9824305556,2008-10-27,23:34:42
40.012783,116.31024,0,397,39748.9824768519,2008-10-27,23:34:46
40.012812,116.310352,0,409,39748.9825231481,2008-10-27,23:34:50
40.01279,116.310482,0,419,39748.9825694444,2008-10-27,23:34:54
40.012752,116.310599,0,426,39748.9826041667,2008-10-27,23:34:57
40.012727,116.310724,0,437,39748.982650463,2008-10-27,23:35:01
40.012738,116.310856,0,448,39748.9827083333,2008-10-27,23:35:06
40.012778,116.310994,0,449,39748.9827662037,2008-10-27,23:35:11
40.012757,116.311145,0,450,39748.9828125,2008-10-27,23:35:15
40.012651,116.311248,0,451,39748.9828356481,2008-10-27,23:35:17
40.012739,116.311366,0,452,39748.9828472222,2008-10-27,23:35:18
40.012689,116.311522,0,454,39748.9828587963,2008-10-27,23:35:19
40.012726,116.311662,0,462,39748.9828935185,2008-10-27,23:35:22
40.01271,116.31171,0,476,39748.9829513889,2008-10-27,23:35:27
40.012708,116.311657,0,479,39748.9830092593,2008-10-27,23:35:32
40.012629,116.311722,0,480,39748.9830208333,2008-10-27,23:35:33
40.012606,116.311634,0,483,39748.9830787037,2008-10-27,23:35:38
40.012558,116.311518,0,481,39748.9831018519,2008-10-27,23:35:40
40.01246,116.311553,0,466,39748.9831365741,2008-10-27,23:35:43
40.012401,116.311611,0,443,39748.9831712963,2008-10-27,23:35:46
40.012451,116.311639,0,403,39748.9832175926,2008-10-27,23:35:50
40.012421,116.311683,0,379,39748.983275463,2008-10-27,23:35:55
40.012335,116.311697,0,366,39748.9833333333,2008-10-27,23:36:00
40.012273,116.311706,0,356,39748.9833912037,2008-10-27,23:36:05
40.012196,116.311722,0,348,39748.9834490741,2008-10-27,23:36:10
40.012118,116.31165,0,327,39748.9834953704,2008-10-27,23:36:14
40.012028,116.311621,0,323,39748.9835532407,2008-10-27,23:36:19
40.01193,116.311628,0,316,39748.9836111111,2008-10-27,23:36:24
40.011838,116.311671,0,313,39748.9836458333,2008-10-27,23:36:27
40.011805,116.311694,0,315,39748.9837037037,2008-10-27,23:36:32
40.011805,116.311694,0,315,39748.9837384259,2008-10-27,23:36:35
40.011801,116.311696,0,316,39748.9837615741,2008-10-27,23:36:37
40.011719,116.311752,0,322,39748.9838194444,2008-10-27,23:36:42
40.011716,116.31175,0,322,39748.9838773148,2008-10-27,23:36:47
40.011715,116.311745,0,323,39748.9839351852,2008-10-27,23:36:52
40.011715,116.311745,0,323,39748.9839699074,2008-10-27,23:36:55
40.011713,116.311742,0,323,39748.9839930556,2008-10-27,23:36:57
40.0117,116.311763,0,324,39748.9840509259,2008-10-27,23:37:02
40.011637,116.311873,0,317,39748.9840972222,2008-10-27,23:37:06
40.011539,116.312006,0,320,39748.9841319444,2008-10-27,23:37:09
40.011473,116.312088,0,326,39748.9841435185,2008-10-27,23:37:10
40.011394,116.312196,0,331,39748.9841666667,2008-10-27,23:37:12
40.011315,116.312286,0,306,39748.984212963,2008-10-27,23:37:16
40.011256,116.312363,0,282,39748.9842476852,2008-10-27,23:37:19
40.011179,116.31243,0,275,39748.9842939815,2008-10-27,23:37:23
40.011144,116.312438,0,268,39748.9843518519,2008-10-27,23:37:28
40.011037,116.312454,0,266,39748.9844097222,2008-10-27,23:37:33
40.010924,116.312437,0,273,39748.9844560185,2008-10-27,23:37:37
40.010801,116.312453,0,282,39748.9845023148,2008-10-27,23:37:41
40.010694,116.312461,0,292,39748.984537037,2008-10-27,23:37:44
40.010585,116.312469,0,293,39748.9845717593,2008-10-27,23:37:47
40.010471,116.312463,0,287,39748.9846064815,2008-10-27,23:37:50
40.010338,116.312473,0,288,39748.9846412037,2008-10-27,23:37:53
40.01023,116.312507,0,277,39748.9846643518,2008-10-27,23:37:55
40.010125,116.312539,0,268,39748.9846875,2008-10-27,23:37:57
40.010012,116.312576,0,256,39748.9847106481,2008-10-27,23:37:59
40.00992,116.312596,0,250,39748.9847337963,2008-10-27,23:38:01
40.00981,116.31261,0,244,39748.9847685185,2008-10-27,23:38:04
40.009718,116.312618,0,242,39748.9848032407,2008-10-27,23:38:07
40.009612,116.312632,0,263,39748.984849537,2008-10-27,23:38:11
40.009567,116.312712,0,265,39748.9849074074,2008-10-27,23:38:16
40.009563,116.312804,0,276,39748.9849652778,2008-10-27,23:38:21
40.009547,116.312889,0,288,39748.9850231481,2008-10-27,23:38:26
40.009531,116.313,0,292,39748.9850810185,2008-10-27,23:38:31
40.009522,116.313102,0,297,39748.9851388889,2008-10-27,23:38:36
40.009509,116.313252,0,294,39748.9851851852,2008-10-27,23:38:40
40.009511,116.313383,0,301,39748.9852430556,2008-10-27,23:38:45
40.009549,116.313498,0,309,39748.9852893518,2008-10-27,23:38:49
40.009589,116.313627,0,321,39748.9853356481,2008-10-27,23:38:53
40.009617,116.313743,0,331,39748.9853703704,2008-10-27,23:38:56
40.009605,116.313855,0,354,39748.9854166667,2008-10-27,23:39:00
40.009565,116.313966,0,352,39748.9854398148,2008-10-27,23:39:02
40.00953,116.314079,0,351,39748.985462963,2008-10-27,23:39:04
40.009504,116.314204,0,350,39748.9854861111,2008-10-27,23:39:06
40.009496,116.314362,0,354,39748.9855208333,2008-10-27,23:39:09
40.009456,116.31452,0,348,39748.9855555556,2008-10-27,23:39:12
40.00944,116.314639,0,361,39748.9856134259,2008-10-27,23:39:17
40.009419,116.314781,0,366,39748.9856481481,2008-10-27,23:39:20
40.009448,116.314835,0,375,39748.9857060185,2008-10-27,23:39:25
40.009538,116.314965,0,398,39748.9857523148,2008-10-27,23:39:29
40.009594,116.315052,0,409,39748.9857638889,2008-10-27,23:39:30
40.00963,116.315163,0,424,39748.985787037,2008-10-27,23:39:32
40.009584,116.315264,0,435,39748.9858101852,2008-10-27,23:39:34
40.009461,116.315338,0,448,39748.9858449074,2008-10-27,23:39:37
40.009477,116.315461,0,445,39748.9858564815,2008-10-27,23:39:38
40.00934,116.315428,0,448,39748.9858680556,2008-10-27,23:39:39
40.009243,116.315482,0,451,39748.9858912037,2008-10-27,23:39:41
40.00918,116.315571,0,450,39748.9859143518,2008-10-27,23:39:43
40.009183,116.315723,0,455,39748.9859606481,2008-10-27,23:39:47
40.009218,116.315898,0,461,39748.9860069444,2008-10-27,23:39:51
40.009252,116.316042,0,467,39748.9860416667,2008-10-27,23:39:54
40.00926,116.316176,0,480,39748.9860763889,2008-10-27,23:39:57
40.009274,116.316311,0,495,39748.9861111111,2008-10-27,23:40:00
40.009268,116.316447,0,505,39748.9861458333,2008-10-27,23:40:03
40.009257,116.316573,0,510,39748.9861689815,2008-10-27,23:40:05
40.009223,116.316735,0,526,39748.9862037037,2008-10-27,23:40:08
40.009144,116.316839,0,521,39748.98625,2008-10-27,23:40:12
40.0091,116.316951,0,539,39748.9862847222,2008-10-27,23:40:15
40.00899,116.317005,0,540,39748.9863194444,2008-10-27,23:40:18
40.008931,116.317091,0,548,39748.9863773148,2008-10-27,23:40:23
40.008859,116.317248,0,535,39748.986412037,2008-10-27,23:40:26
40.008779,116.31732,0,516,39748.9864467593,2008-10-27,23:40:29
40.008675,116.317356,0,531,39748.9864930556,2008-10-27,23:40:33
40.008562,116.317375,0,519,39748.9865509259,2008-10-27,23:40:38
40.00846,116.317377,0,519,39748.9865740741,2008-10-27,23:40:40
40.008361,116.31743,0,522,39748.9866203704,2008-10-27,23:40:44
40.008265,116.31739,0,529,39748.9866782407,2008-10-27,23:40:49
40.008181,116.317452,0,532,39748.986724537,2008-10-27,23:40:53
40.008088,116.317467,0,528,39748.9867824074,2008-10-27,23:40:58
40.008049,116.317448,0,534,39748.9868402778,2008-10-27,23:41:03
40.007277,116.317343,0,514,39748.9868981481,2008-10-27,23:41:08
40.007132,116.317341,0,516,39748.9869560185,2008-10-27,23:41:13
40.007,116.317397,0,508,39748.9869791667,2008-10-27,23:41:15
40.006907,116.317392,0,501,39748.9870023148,2008-10-27,23:41:17
40.00681,116.317403,0,495,39748.987025463,2008-10-27,23:41:19
40.006709,116.317394,0,488,39748.9870601852,2008-10-27,23:41:22
40.006592,116.317389,0,489,39748.9870717593,2008-10-27,23:41:23
40.006452,116.317404,0,471,39748.9870949074,2008-10-27,23:41:25
40.006365,116.317473,0,464,39748.9871180556,2008-10-27,23:41:27
40.006237,116.31745,0,465,39748.9871412037,2008-10-27,23:41:29
40.006145,116.317497,0,460,39748.9871643518,2008-10-27,23:41:31
40.006016,116.317498,0,466,39748.9872106481,2008-10-27,23:41:35
40.005903,116.31748,0,467,39748.9872453704,2008-10-27,23:41:38
40.005813,116.317526,0,450,39748.9872800926,2008-10-27,23:41:41
40.00572,116.317541,0,440,39748.9873148148,2008-10-27,23:41:44
40.005609,116.317527,0,440,39748.987337963,2008-10-27,23:41:46
40.005475,116.317529,0,448,39748.9873958333,2008-10-27,23:41:51
40.005307,116.317528,0,444,39748.9874189815,2008-10-27,23:41:53
40.005182,116.317562,0,439,39748.9874421296,2008-10-27,23:41:55
40.005023,116.317713,0,469,39748.9874768518,2008-10-27,23:41:58
40.004935,116.317795,0,475,39748.9875,2008-10-27,23:42:00
40.004848,116.317913,0,489,39748.9875231481,2008-10-27,23:42:02
40.004743,116.318047,0,494,39748.9875462963,2008-10-27,23:42:04
40.004703,116.318179,0,497,39748.9875925926,2008-10-27,23:42:08
40.004685,116.318209,0,444,39748.9876041667,2008-10-27,23:42:09
40.004664,116.318326,0,441,39748.9876273148,2008-10-27,23:42:11
40.004653,116.318478,0,437,39748.987662037,2008-10-27,23:42:14
40.004624,116.31859,0,437,39748.9876851852,2008-10-27,23:42:16
40.004569,116.318721,0,439,39748.9877199074,2008-10-27,23:42:19
40.004535,116.318879,0,439,39748.9877662037,2008-10-27,23:42:23
40.00454,116.319015,0,437,39748.9878009259,2008-10-27,23:42:26
40.004607,116.319142,0,443,39748.9878356481,2008-10-27,23:42:29
40.00467,116.31927,0,449,39748.9878819444,2008-10-27,23:42:33
40.004654,116.319393,0,452,39748.9879050926,2008-10-27,23:42:35
40.004677,116.31956,0,458,39748.9879513889,2008-10-27,23:42:39
40.004694,116.31966,0,492,39748.987962963,2008-10-27,23:42:40
40.004726,116.319814,0,497,39748.9879976852,2008-10-27,23:42:43
40.004759,116.319957,0,495,39748.9880324074,2008-10-27,23:42:46
40.004797,116.320073,0,499,39748.9880671296,2008-10-27,23:42:49
40.004861,116.320199,0,514,39748.9881134259,2008-10-27,23:42:53
40.004903,116.320306,0,512,39748.9881712963,2008-10-27,23:42:58
40.004908,116.32044,0,513,39748.9882175926,2008-10-27,23:43:02
40.004914,116.320533,0,539,39748.9882291667,2008-10-27,23:43:03
40.0049,116.320669,0,544,39748.9882638889,2008-10-27,23:43:06
40.004848,116.320748,0,545,39748.9883217593,2008-10-27,23:43:11
40.004787,116.320834,0,530,39748.9883564815,2008-10-27,23:43:14
40.004682,116.320849,0,530,39748.9884027778,2008-10-27,23:43:18
40.004607,116.320919,0,526,39748.9884490741,2008-10-27,23:43:22
40.00454,116.32102,0,505,39748.9885069444,2008-10-27,23:43:27
40.004438,116.321045,0,502,39748.9885648148,2008-10-27,23:43:32
40.004342,116.321094,0,488,39748.9886111111,2008-10-27,23:43:36
40.004278,116.321173,0,468,39748.9886574074,2008-10-27,23:43:40
40.004218,116.321231,0,454,39748.9887152778,2008-10-27,23:43:45
40.00413,116.321284,0,445,39748.98875,2008-10-27,23:43:48
40.004039,116.321213,0,477,39748.9887615741,2008-10-27,23:43:49
40.003934,116.321215,0,475,39748.9887847222,2008-10-27,23:43:51
40.003831,116.321236,0,483,39748.9888078704,2008-10-27,23:43:53
40.003732,116.321257,0,482,39748.9888310185,2008-10-27,23:43:55
40.003629,116.321243,0,471,39748.9888657407,2008-10-27,23:43:58
40.003529,116.321249,0,470,39748.9888888889,2008-10-27,23:44:00
40.003406,116.321282,0,463,39748.9889236111,2008-10-27,23:44:03
40.003279,116.321296,0,463,39748.9889583333,2008-10-27,23:44:06
40.003176,116.32133,0,463,39748.9889930556,2008-10-27,23:44:09
40.003072,116.321328,0,461,39748.9890393519,2008-10-27,23:44:13
40.002953,116.321366,0,457,39748.9890856481,2008-10-27,23:44:17
40.002869,116.321415,0,455,39748.9891435185,2008-10-27,23:44:22
40.002748,116.321437,0,462,39748.9892013889,2008-10-27,23:44:27
40.002637,116.321451,0,463,39748.9892361111,2008-10-27,23:44:30
40.002547,116.321493,0,469,39748.9892824074,2008-10-27,23:44:34
40.002435,116.321499,0,474,39748.9893287037,2008-10-27,23:44:38
40.00233,116.321487,0,480,39748.9893634259,2008-10-27,23:44:41
40.002216,116.321474,0,487,39748.9893981481,2008-10-27,23:44:44
40.002109,116.32151,0,488,39748.9894328704,2008-10-27,23:44:47
40.002013,116.321558,0,504,39748.9894791667,2008-10-27,23:44:51
40.001927,116.32157,0,515,39748.9895138889,2008-10-27,23:44:54
40.001867,116.321552,0,529,39748.9895717593,2008-10-27,23:44:59
40.001785,116.321605,0,538,39748.9896180556,2008-10-27,23:45:03
40.001751,116.321585,0,548,39748.9896759259,2008-10-27,23:45:08
40.001736,116.321592,0,552,39748.9897337963,2008-10-27,23:45:13
40.001698,116.321618,0,558,39748.9897916667,2008-10-27,23:45:18
40.001263,116.321137,0,565,39748.9898263889,2008-10-27,23:45:21
40.000679,116.321342,0,568,39748.9898726852,2008-10-27,23:45:25
40.000489,116.321454,0,558,39748.9898842593,2008-10-27,23:45:26
40.000348,116.321524,0,558,39748.9899189815,2008-10-27,23:45:29
40.000206,116.321597,0,551,39748.9899421296,2008-10-27,23:45:31
40.000115,116.321686,0,548,39748.9899652778,2008-10-27,23:45:33
40.000037,116.321761,0,546,39748.9899884259,2008-10-27,23:45:35
39.999973,116.321867,0,542,39748.9900115741,2008-10-27,23:45:37
39.999906,116.321967,0,537,39748.9900347222,2008-10-27,23:45:39
39.999847,116.322068,0,536,39748.9900694444,2008-10-27,23:45:42
39.9998,116.322185,0,530,39748.9901041667,2008-10-27,23:45:45
39.999795,116.322304,0,526,39748.9901388889,2008-10-27,23:45:48
39.999793,116.322436,0,525,39748.9901851852,2008-10-27,23:45:52
39.99979,116.322555,0,523,39748.9902314815,2008-10-27,23:45:56
39.999781,116.322677,0,523,39748.9902777778,2008-10-27,23:46:00
39.99977,116.3228,0,524,39748.9903125,2008-10-27,23:46:03
39.999772,116.322925,0,529,39748.9903587963,2008-10-27,23:46:07
39.999781,116.323055,0,532,39748.9903935185,2008-10-27,23:46:10
39.999779,116.323204,0,532,39748.9904282407,2008-10-27,23:46:13
39.999799,116.323319,0,528,39748.990462963,2008-10-27,23:46:16
39.999823,116.323448,0,530,39748.9905092593,2008-10-27,23:46:20
39.999828,116.323571,0,537,39748.9905555556,2008-10-27,23:46:24
39.99985,116.323706,0,537,39748.9906018519,2008-10-27,23:46:28
39.999838,116.323829,0,536,39748.9906365741,2008-10-27,23:46:31
39.999798,116.323971,0,536,39748.9906828704,2008-10-27,23:46:35
39.999724,116.324136,0,531,39748.9907175926,2008-10-27,23:46:38
39.999661,116.324284,0,526,39748.9907407407,2008-10-27,23:46:40
39.999665,116.324399,0,541,39748.9907638889,2008-10-27,23:46:42
39.999634,116.324423,0,564,39748.9908217593,2008-10-27,23:46:47
39.999562,116.324404,0,585,39748.9908680556,2008-10-27,23:46:51
39.999514,116.324455,0,604,39748.9909259259,2008-10-27,23:46:56
39.999459,116.324515,0,633,39748.9909837963,2008-10-27,23:47:01
39.999397,116.324505,0,659,39748.9910416667,2008-10-27,23:47:06
39.999398,116.324666,0,681,39748.991099537,2008-10-27,23:47:11
39.999346,116.324726,0,705,39748.9911342593,2008-10-27,23:47:14
39.99928,116.324807,0,724,39748.9911574074,2008-10-27,23:47:16
39.999209,116.324905,0,738,39748.9911805556,2008-10-27,23:47:18
39.999175,116.325019,0,737,39748.9912037037,2008-10-27,23:47:20
39.999216,116.325285,0,734,39748.9912268519,2008-10-27,23:47:22
39.999264,116.325401,0,729,39748.9912384259,2008-10-27,23:47:23
39.999349,116.325544,0,723,39748.99125,2008-10-27,23:47:24
39.999424,116.325662,0,719,39748.9912615741,2008-10-27,23:47:25
39.999487,116.325761,0,723,39748.9912847222,2008-10-27,23:47:27
39.999494,116.325879,0,731,39748.9913194444,2008-10-27,23:47:30
39.999527,116.326006,0,731,39748.9913541667,2008-10-27,23:47:33
39.999476,116.325985,0,735,39748.991412037,2008-10-27,23:47:38
39.999332,116.32607,0,730,39748.9914467593,2008-10-27,23:47:41
39.999161,116.326107,0,721,39748.9914699074,2008-10-27,23:47:43
39.999037,116.326116,0,710,39748.9914930556,2008-10-27,23:47:45
39.998933,116.326177,0,711,39748.9915277778,2008-10-27,23:47:48
39.998844,116.326194,0,715,39748.9915625,2008-10-27,23:47:51
39.998752,116.326245,0,726,39748.9916203704,2008-10-27,23:47:56
39.998637,116.326269,0,738,39748.9916782407,2008-10-27,23:48:01
39.998554,116.326281,0,750,39748.9917361111,2008-10-27,23:48:06
39.998442,116.326278,0,753,39748.9917708333,2008-10-27,23:48:09
39.998347,116.326255,0,755,39748.9918055556,2008-10-27,23:48:12
39.998147,116.326283,0,735,39748.9918634259,2008-10-27,23:48:17
39.998041,116.32632,0,728,39748.991875,2008-10-27,23:48:18
39.997952,116.326365,0,730,39748.9918981481,2008-10-27,23:48:20
39.997867,116.326429,0,732,39748.9919212963,2008-10-27,23:48:22
39.997751,116.326458,0,724,39748.9919444444,2008-10-27,23:48:24
39.997642,116.326476,0,716,39748.9919675926,2008-10-27,23:48:26
39.997545,116.32649,0,714,39748.9920023148,2008-10-27,23:48:29
39.997429,116.326487,0,718,39748.992037037,2008-10-27,23:48:32
39.997265,116.326461,0,723,39748.9920717593,2008-10-27,23:48:35
39.997144,116.326456,0,730,39748.9921064815,2008-10-27,23:48:38
39.997057,116.326432,0,723,39748.9921180556,2008-10-27,23:48:39
39.996958,116.326437,0,733,39748.9921527778,2008-10-27,23:48:42
39.996839,116.326433,0,746,39748.9921875,2008-10-27,23:48:45
39.99677,116.326428,0,758,39748.9922453704,2008-10-27,23:48:50
39.996708,116.326416,0,760,39748.9923032407,2008-10-27,23:48:55
39.996643,116.326458,0,766,39748.9923611111,2008-10-27,23:49:00
39.996554,116.326481,0,771,39748.9924074074,2008-10-27,23:49:04
39.996444,116.32649,0,782,39748.9924652778,2008-10-27,23:49:09
39.996328,116.326432,0,771,39748.9924884259,2008-10-27,23:49:11
39.99625,116.326387,0,757,39748.9925115741,2008-10-27,23:49:13
39.996121,116.326383,0,757,39748.9925347222,2008-10-27,23:49:15
39.996023,116.326385,0,770,39748.9925810185,2008-10-27,23:49:19
39.995915,116.326379,0,778,39748.9926041667,2008-10-27,23:49:21
39.99582,116.32643,0,779,39748.9926273148,2008-10-27,23:49:23
39.995788,116.326421,0,788,39748.9926851852,2008-10-27,23:49:28
39.995782,116.326331,0,800,39748.9927430556,2008-10-27,23:49:33
39.995753,116.326282,0,811,39748.9928009259,2008-10-27,23:49:38
39.995713,116.326337,0,821,39748.9928587963,2008-10-27,23:49:43
39.993663,116.325751,0,838,39748.9929050926,2008-10-27,23:49:47
39.993379,116.325046,0,851,39748.9929166667,2008-10-27,23:49:48
39.99275,116.325519,0,898,39748.992962963,2008-10-27,23:49:52
39.99272,116.325612,0,928,39748.992974537,2008-10-27,23:49:53
39.992743,116.325705,0,948,39748.9930208333,2008-10-27,23:49:57
39.99292,116.325676,0,999,39748.9930787037,2008-10-27,23:50:02
39.992938,116.325551,0,1050,39748.9930902778,2008-10-27,23:50:03
39.993002,116.325528,0,1080,39748.993125,2008-10-27,23:50:06
39.993077,116.325524,0,1087,39748.9931828704,2008-10-27,23:50:11
39.993126,116.325543,0,1073,39748.9932407407,2008-10-27,23:50:16
39.993129,116.325503,0,1063,39748.9932986111,2008-10-27,23:50:21
39.99317,116.325605,0,1029,39748.9933564815,2008-10-27,23:50:26
39.993201,116.325711,0,998,39748.9933796296,2008-10-27,23:50:28
39.99313,116.325745,0,1001,39748.9934375,2008-10-27,23:50:33
39.993059,116.325809,0,990,39748.9934837963,2008-10-27,23:50:37
39.99293,116.326192,0,997,39748.9935069444,2008-10-27,23:50:39
39.992964,116.326306,0,975,39748.9935185185,2008-10-27,23:50:40
39.992921,116.326334,0,947,39748.9935532407,2008-10-27,23:50:43
39.992894,116.326327,0,952,39748.9936111111,2008-10-27,23:50:48
39.992879,116.326298,0,952,39748.9936689815,2008-10-27,23:50:53
39.992851,116.326297,0,957,39748.9937268518,2008-10-27,23:50:58
39.992853,116.326298,0,959,39748.9937847222,2008-10-27,23:51:03
39.992855,116.326298,0,960,39748.9938425926,2008-10-27,23:51:08
39.992855,116.326298,0,960,39748.9938773148,2008-10-27,23:51:11
39.992852,116.326297,0,960,39748.993900463,2008-10-27,23:51:13
39.992807,116.326298,0,958,39748.9939583333,2008-10-27,23:51:18
39.992807,116.326298,0,958,39748.9939930556,2008-10-27,23:51:21
39.992806,116.326298,0,959,39748.9940162037,2008-10-27,23:51:23
39.992767,116.326293,0,955,39748.9940740741,2008-10-27,23:51:28
39.992727,116.326284,0,954,39748.9941319444,2008-10-27,23:51:33
39.992705,116.326281,0,954,39748.9941898148,2008-10-27,23:51:38
39.992705,116.326281,0,954,39748.994224537,2008-10-27,23:51:41
39.992705,116.32628,0,954,39748.9942476852,2008-10-27,23:51:43
39.992715,116.326283,0,954,39748.9943055556,2008-10-27,23:51:48
39.992742,116.326289,0,954,39748.9943634259,2008-10-27,23:51:53
39.992778,116.326286,0,955,39748.9944212963,2008-10-27,23:51:58
39.992662,116.326181,0,950,39748.9944791667,2008-10-27,23:52:03
39.992631,116.32604,0,941,39748.9944907407,2008-10-27,23:52:04
39.992644,116.325884,0,933,39748.9945023148,2008-10-27,23:52:05
39.992644,116.325755,0,912,39748.9945486111,2008-10-27,23:52:09
39.992691,116.325824,0,887,39748.9946064815,2008-10-27,23:52:14
39.992772,116.325858,0,872,39748.9946643518,2008-10-27,23:52:19
39.992868,116.325661,0,904,39748.9947106481,2008-10-27,23:52:23
39.992907,116.325545,0,911,39748.9947222222,2008-10-27,23:52:24
39.992959,116.325453,0,933,39748.9947685185,2008-10-27,23:52:28
39.992991,116.325337,0,939,39748.9948032407,2008-10-27,23:52:31
39.99291,116.325395,0,951,39748.994849537,2008-10-27,23:52:35
39.992819,116.32545,0,965,39748.9948958333,2008-10-27,23:52:39
39.992732,116.325499,0,968,39748.9949189815,2008-10-27,23:52:41
39.992765,116.325242,0,967,39748.9949421296,2008-10-27,23:52:43
39.992777,116.325042,0,966,39748.9949537037,2008-10-27,23:52:44
39.99268,116.325055,0,977,39748.995,2008-10-27,23:52:48
39.992557,116.325088,0,987,39748.9950347222,2008-10-27,23:52:51
39.992463,116.325105,0,992,39748.9950578704,2008-10-27,23:52:53
39.992318,116.325123,0,999,39748.9950925926,2008-10-27,23:52:56
39.992229,116.325144,0,1005,39748.9951157407,2008-10-27,23:52:58
39.992138,116.32517,0,1009,39748.9951388889,2008-10-27,23:53:00
39.992041,116.325185,0,1013,39748.995162037,2008-10-27,23:53:02
39.991866,116.32528,0,1007,39748.9951851852,2008-10-27,23:53:04
39.991711,116.32539,0,1000,39748.9951967593,2008-10-27,23:53:05
39.991621,116.325365,0,1004,39748.9952314815,2008-10-27,23:53:08
39.99158,116.325186,0,1004,39748.9952662037,2008-10-27,23:53:11
39.99148,116.325201,0,1007,39748.9952893518,2008-10-27,23:53:13
39.991357,116.325247,0,1007,39748.9953125,2008-10-27,23:53:15
39.991268,116.325261,0,1010,39748.9953356481,2008-10-27,23:53:17
39.99112,116.325318,0,1005,39748.9953587963,2008-10-27,23:53:19
39.991022,116.325376,0,1001,39748.9953703704,2008-10-27,23:53:20
39.990899,116.325391,0,1006,39748.9954050926,2008-10-27,23:53:23
39.990846,116.325295,0,1006,39748.9954282407,2008-10-27,23:53:25
39.990731,116.325307,0,1010,39748.995462963,2008-10-27,23:53:28
39.990625,116.325255,0,1011,39748.9954976852,2008-10-27,23:53:31
39.990513,116.325219,0,1015,39748.9955324074,2008-10-27,23:53:34
39.990404,116.325245,0,1016,39748.9955555556,2008-10-27,23:53:36
39.990294,116.325247,0,1019,39748.9955902778,2008-10-27,23:53:39
39.990182,116.325301,0,1024,39748.9956134259,2008-10-27,23:53:41
39.990087,116.325289,0,1026,39748.9956365741,2008-10-27,23:53:43
39.98999,116.325304,0,1030,39748.9956712963,2008-10-27,23:53:46
39.989882,116.325311,0,1028,39748.9956944444,2008-10-27,23:53:48
39.989761,116.325323,0,1023,39748.9957175926,2008-10-27,23:53:50
39.989637,116.325353,0,1020,39748.9957407407,2008-10-27,23:53:52
39.989559,116.325419,0,1014,39748.995775463,2008-10-27,23:53:55
39.989471,116.325479,0,1009,39748.9958101852,2008-10-27,23:53:58
39.989341,116.32555,0,1002,39748.9958449074,2008-10-27,23:54:01
39.989221,116.325587,0,998,39748.9958796296,2008-10-27,23:54:04
39.989129,116.325611,0,995,39748.9959027778,2008-10-27,23:54:06
39.989024,116.325631,0,993,39748.9959375,2008-10-27,23:54:09
39.988769,116.325736,0,973,39748.9959722222,2008-10-27,23:54:12
39.988492,116.325854,0,959,39748.9959837963,2008-10-27,23:54:13
39.988385,116.325887,0,960,39748.9960185185,2008-10-27,23:54:16
39.988248,116.325919,0,957,39748.9960532407,2008-10-27,23:54:19
39.988109,116.325919,0,951,39748.996087963,2008-10-27,23:54:22
39.988064,116.325908,0,954,39748.9961458333,2008-10-27,23:54:27
39.987992,116.325895,0,955,39748.9962037037,2008-10-27,23:54:32
39.987916,116.325807,0,956,39748.99625,2008-10-27,23:54:36
39.987795,116.325302,0,939,39748.9962847222,2008-10-27,23:54:39
39.987469,116.325148,0,954,39748.9963310185,2008-10-27,23:54:43
39.986797,116.325098,0,1008,39748.9963888889,2008-10-27,23:54:48
39.986694,116.325106,0,1013,39748.9964351852,2008-10-27,23:54:52
39.986728,116.325238,0,948,39748.9964467593,2008-10-27,23:54:53
39.986543,116.325462,0,889,39748.9964699074,2008-10-27,23:54:55
39.986426,116.325543,0,861,39748.9964930556,2008-10-27,23:54:57
39.986338,116.325472,0,770,39748.9965509259,2008-10-27,23:55:02
39.986217,116.325512,0,737,39748.9965625,2008-10-27,23:55:03
39.986121,116.325551,0,712,39748.9965856481,2008-10-27,23:55:05
39.986065,116.325647,0,693,39748.9966087963,2008-10-27,23:55:07
39.985987,116.325693,0,689,39748.9966666667,2008-10-27,23:55:12
39.985936,116.32568,0,710,39748.996724537,2008-10-27,23:55:17
39.985866,116.325691,0,732,39748.9967824074,2008-10-27,23:55:22
39.985785,116.325708,0,766,39748.9968171296,2008-10-27,23:55:25
39.985805,116.325627,0,808,39748.9968634259,2008-10-27,23:55:29
39.985895,116.325559,0,835,39748.9968865741,2008-10-27,23:55:31
39.985956,116.32549,0,856,39748.9969097222,2008-10-27,23:55:33
39.986008,116.325379,0,881,39748.9969560185,2008-10-27,23:55:37
39.986041,116.325187,0,888,39748.9969791667,2008-10-27,23:55:39
39.986051,116.325068,0,904,39748.9970138889,2008-10-27,23:55:42
39.985977,116.325003,0,922,39748.9970717593,2008-10-27,23:55:47
39.985888,116.324969,0,951,39748.9971180556,2008-10-27,23:55:51
39.985788,116.324994,0,966,39748.9971759259,2008-10-27,23:55:56
39.985692,116.324981,0,985,39748.9972106481,2008-10-27,23:55:59
39.985584,116.325009,0,1016,39748.9972569444,2008-10-27,23:56:03
39.985471,116.325068,0,1031,39748.9972800926,2008-10-27,23:56:05
39.985346,116.325089,0,1050,39748.9973148148,2008-10-27,23:56:08
39.98522,116.325103,0,1067,39748.997349537,2008-10-27,23:56:11
39.985115,116.325118,0,1076,39748.9973726852,2008-10-27,23:56:13
39.985007,116.325145,0,1083,39748.9973958333,2008-10-27,23:56:15
39.984896,116.325156,0,1098,39748.9974189815,2008-10-27,23:56:17
39.984805,116.325131,0,1103,39748.9974421296,2008-10-27,23:56:19
39.984707,116.325145,0,1112,39748.9974768519,2008-10-27,23:56:22
39.984608,116.325172,0,1124,39748.9975231481,2008-10-27,23:56:26
39.984491,116.325206,0,1133,39748.9975694444,2008-10-27,23:56:30
39.984396,116.325231,0,1135,39748.9976041667,2008-10-27,23:56:33
39.984278,116.325238,0,1134,39748.9976388889,2008-10-27,23:56:36
39.984163,116.325261,0,1134,39748.997662037,2008-10-27,23:56:38
39.984048,116.325301,0,1137,39748.9976967593,2008-10-27,23:56:41
39.983943,116.325321,0,1142,39748.9977314815,2008-10-27,23:56:44
39.983854,116.325364,0,1145,39748.9977662037,2008-10-27,23:56:47
39.983814,116.325336,0,1153,39748.9978240741,2008-10-27,23:56:52
39.983756,116.325319,0,1161,39748.9978819444,2008-10-27,23:56:57
39.983688,116.325186,0,1161,39748.9979166667,2008-10-27,23:57:00
39.983588,116.325143,0,1162,39748.9979513889,2008-10-27,23:57:03
39.983435,116.32507,0,1153,39748.997974537,2008-10-27,23:57:05
39.983338,116.3251,0,1155,39748.9980092593,2008-10-27,23:57:08
39.983166,116.325203,0,1166,39748.9980208333,2008-10-27,23:57:09
39.983029,116.325261,0,1172,39748.9980671296,2008-10-27,23:57:13
39.982923,116.325302,0,1175,39748.9981018519,2008-10-27,23:57:16
39.982807,116.325347,0,1176,39748.998125,2008-10-27,23:57:18
39.982638,116.325416,0,1183,39748.9981597222,2008-10-27,23:57:21
39.982532,116.32542,0,1184,39748.9981944444,2008-10-27,23:57:24
39.982415,116.325429,0,1178,39748.9982291667,2008-10-27,23:57:27
39.982294,116.32548,0,1171,39748.9982523148,2008-10-27,23:57:29
39.982309,116.325356,0,1169,39748.9982638889,2008-10-27,23:57:30
39.982315,116.325336,0,1171,39748.9983217593,2008-10-27,23:57:35
39.982332,116.325317,0,1172,39748.9983796296,2008-10-27,23:57:40
39.982325,116.325298,0,1171,39748.9984375,2008-10-27,23:57:45
39.982191,116.325296,0,1164,39748.9984953704,2008-10-27,23:57:50
39.982175,116.325234,0,1156,39748.9985532407,2008-10-27,23:57:55
39.982219,116.325115,0,1149,39748.998587963,2008-10-27,23:57:58
