# Supplementary material for: Research on differential privacy protection method based on user tendency
Source: PLoS One. 2023 Oct 26;18(10):e0288823. doi: 10.1371/journal.pone.0288823 (PMC10602288; doi:10.1371/journal.pone.0288823)
Supplement: S1 Data — (ZIP) [file pone.0288823.s001.zip › Data 5-1/001/Trajectory/20081027235802.plt]

Geolife trajectory
WGS 84
Altitude is in Feet
Reserved 3
0,2,255,My Track,0,0,2,8421376
0
39.979608,116.325243,0,1211,39748.9986342593,2008-10-27,23:58:02
39.979608,116.325236,0,1210,39748.9986574074,2008-10-27,23:58:04
39.979641,116.325339,0,1147,39748.9987037037,2008-10-27,23:58:08
39.979674,116.32537,0,1118,39748.9987152778,2008-10-27,23:58:09
39.979672,116.325459,0,1085,39748.9987384259,2008-10-27,23:58:11
39.979639,116.325541,0,1034,39748.99875,2008-10-27,23:58:12
39.9796,116.325608,0,999,39748.9987615741,2008-10-27,23:58:13
39.979556,116.325631,0,949,39748.9987731481,2008-10-27,23:58:14
39.97954,116.32565,0,902,39748.9988310185,2008-10-27,23:58:19
39.979538,116.325631,0,867,39748.9988773148,2008-10-27,23:58:23
39.979488,116.325614,0,867,39748.9989351852,2008-10-27,23:58:28
39.979439,116.325582,0,837,39748.9989699074,2008-10-27,23:58:31
39.979418,116.325584,0,801,39748.9989814815,2008-10-27,23:58:32
39.979402,116.325594,0,754,39748.9989930556,2008-10-27,23:58:33
39.979333,116.325507,0,740,39748.9990509259,2008-10-27,23:58:38
39.979332,116.325506,0,741,39748.9991087963,2008-10-27,23:58:43
39.979334,116.325506,0,741,39748.9991666667,2008-10-27,23:58:48
39.979334,116.325505,0,741,39748.999224537,2008-10-27,23:58:53
39.979329,116.325507,0,741,39748.9992824074,2008-10-27,23:58:58
39.979329,116.325507,0,741,39748.9993171296,2008-10-27,23:59:01
39.979321,116.32551,0,741,39748.9993402778,2008-10-27,23:59:03
39.979309,116.325516,0,741,39748.9993981481,2008-10-27,23:59:08
39.979277,116.325649,0,740,39748.9994444444,2008-10-27,23:59:12
39.979232,116.32577,0,738,39748.9995023148,2008-10-27,23:59:17
39.979208,116.325865,0,736,39748.9995601852,2008-10-27,23:59:22
39.97917,116.325929,0,741,39748.9996180556,2008-10-27,23:59:27
39.979122,116.325935,0,751,39748.9996759259,2008-10-27,23:59:32
39.979077,116.325965,0,757,39748.9997337963,2008-10-27,23:59:37
39.979029,116.32596,0,764,39748.9997916667,2008-10-27,23:59:42
39.978943,116.325146,0,392,39749.0004398148,2008-10-28,00:00:38
39.978928,116.325205,0,406,39749.0004976852,2008-10-28,00:00:43
39.978911,116.325194,0,414,39749.0005555556,2008-10-28,00:00:48
39.979037,116.325211,0,422,39749.0008449074,2008-10-28,00:01:13
39.978904,116.325214,0,410,39749.0008564815,2008-10-28,00:01:14
39.978814,116.325176,0,406,39749.0008912037,2008-10-28,00:01:17
39.978802,116.325175,0,398,39749.0009490741,2008-10-28,00:01:22
39.978815,116.325199,0,394,39749.0010069444,2008-10-28,00:01:27
39.978817,116.325157,0,392,39749.0010648148,2008-10-28,00:01:32
39.978874,116.325312,0,215,39749.0010763889,2008-10-28,00:01:33
39.978814,116.325095,0,434,39749.001087963,2008-10-28,00:01:34
39.978777,116.324943,0,586,39749.001099537,2008-10-28,00:01:35
39.978763,116.32485,0,679,39749.0011111111,2008-10-28,00:01:36
39.978763,116.324776,0,744,39749.0011226852,2008-10-28,00:01:37
39.978763,116.324776,0,744,39749.0011574074,2008-10-28,00:01:40
39.978761,116.32477,0,757,39749.0011805556,2008-10-28,00:01:42
39.978834,116.324753,0,786,39749.0012268518,2008-10-28,00:01:46
39.978946,116.32476,0,801,39749.00125,2008-10-28,00:01:48
39.979061,116.324775,0,811,39749.0012731481,2008-10-28,00:01:50
39.979173,116.324811,0,817,39749.0012962963,2008-10-28,00:01:52
39.979303,116.324852,0,821,39749.0013194444,2008-10-28,00:01:54
39.979393,116.324889,0,825,39749.0013425926,2008-10-28,00:01:56
39.979495,116.324925,0,830,39749.0013888889,2008-10-28,00:02:00
39.979599,116.32497,0,833,39749.0014351852,2008-10-28,00:02:04
39.980417,116.32539,0,817,39749.0016087963,2008-10-28,00:02:19
39.980308,116.325361,0,816,39749.0016435185,2008-10-28,00:02:22
39.980187,116.32533,0,816,39749.0016782407,2008-10-28,00:02:25
39.980074,116.325314,0,816,39749.001712963,2008-10-28,00:02:28
39.978583,116.324763,0,765,39749.0033217593,2008-10-28,00:04:47
39.978659,116.324767,0,804,39749.0033680556,2008-10-28,00:04:51
39.978659,116.324767,0,804,39749.0033796296,2008-10-28,00:04:52
39.978661,116.324774,0,842,39749.0034027778,2008-10-28,00:04:54
39.978617,116.324811,0,847,39749.0034606481,2008-10-28,00:04:59
39.978548,116.325373,0,843,39749.0036458333,2008-10-28,00:05:15
39.97864,116.325293,0,839,39749.0036921296,2008-10-28,00:05:19
39.978546,116.325181,0,833,39749.0037384259,2008-10-28,00:05:23
39.97851,116.325168,0,832,39749.0037962963,2008-10-28,00:05:28
39.978509,116.325169,0,831,39749.0038541667,2008-10-28,00:05:33
39.978509,116.325169,0,831,39749.0038888889,2008-10-28,00:05:36
39.978504,116.325176,0,825,39749.003912037,2008-10-28,00:05:38
39.978549,116.325233,0,816,39749.0039699074,2008-10-28,00:05:43
39.978602,116.325267,0,807,39749.0040277778,2008-10-28,00:05:48
39.978564,116.325377,0,810,39749.0040625,2008-10-28,00:05:51
39.978494,116.32548,0,805,39749.0040972222,2008-10-28,00:05:54
39.978491,116.325609,0,806,39749.0041435185,2008-10-28,00:05:58
39.978519,116.325717,0,800,39749.0042013889,2008-10-28,00:06:03
39.978513,116.325677,0,795,39749.0042592593,2008-10-28,00:06:08
39.978448,116.325525,0,791,39749.0042824074,2008-10-28,00:06:10
39.978366,116.325418,0,788,39749.0043171296,2008-10-28,00:06:13
39.978287,116.325356,0,780,39749.0043402778,2008-10-28,00:06:15
39.97822,116.325432,0,770,39749.0043865741,2008-10-28,00:06:19
39.97817,116.325544,0,773,39749.0044444444,2008-10-28,00:06:24
39.978082,116.325668,0,787,39749.0044907407,2008-10-28,00:06:28
39.977915,116.325831,0,798,39749.0045023148,2008-10-28,00:06:29
39.977751,116.325947,0,787,39749.004537037,2008-10-28,00:06:32
39.977703,116.326089,0,791,39749.0045486111,2008-10-28,00:06:33
39.977671,116.326219,0,797,39749.0045833333,2008-10-28,00:06:36
39.977641,116.326349,0,801,39749.0046180556,2008-10-28,00:06:39
39.977611,116.326369,0,814,39749.0046759259,2008-10-28,00:06:44
39.977631,116.326393,0,824,39749.0047337963,2008-10-28,00:06:49
39.977622,116.32635,0,834,39749.0047916667,2008-10-28,00:06:54
39.977681,116.326255,0,837,39749.004849537,2008-10-28,00:06:59
39.97775,116.326181,0,831,39749.0048726852,2008-10-28,00:07:01
39.97781,116.326087,0,826,39749.0049189815,2008-10-28,00:07:05
39.977802,116.325933,0,822,39749.0049652778,2008-10-28,00:07:09
39.977801,116.325808,0,831,39749.005,2008-10-28,00:07:12
39.977801,116.325732,0,843,39749.0050578704,2008-10-28,00:07:17
39.977796,116.325702,0,843,39749.0051157407,2008-10-28,00:07:22
39.977809,116.325699,0,842,39749.0051736111,2008-10-28,00:07:27
39.977831,116.325696,0,840,39749.0052314815,2008-10-28,00:07:32
