# Supplementary material for: Research on differential privacy protection method based on user tendency
Source: PLoS One. 2023 Oct 26;18(10):e0288823. doi: 10.1371/journal.pone.0288823 (PMC10602288; doi:10.1371/journal.pone.0288823)
Supplement: S1 Data — (ZIP) [file pone.0288823.s001.zip › Data 5-1/001/Trajectory/20081028102805.plt]

Geolife trajectory
WGS 84
Altitude is in Feet
Reserved 3
0,2,255,My Track,0,0,2,8421376
0
39.977886,116.32434,0,-840,39749.4361689815,2008-10-28,10:28:05
39.979301,116.327569,0,278,39749.4378703704,2008-10-28,10:30:32
39.979351,116.327512,0,251,39749.4378935185,2008-10-28,10:30:34
39.979405,116.327418,0,224,39749.4379166667,2008-10-28,10:30:36
39.97949,116.327305,0,181,39749.437962963,2008-10-28,10:30:40
39.979495,116.327148,0,123,39749.437974537,2008-10-28,10:30:41
39.979586,116.327159,0,125,39749.4380092593,2008-10-28,10:30:44
39.979685,116.327195,0,120,39749.4380555556,2008-10-28,10:30:48
39.979763,116.327258,0,119,39749.4380902778,2008-10-28,10:30:51
39.979843,116.327324,0,122,39749.4381481481,2008-10-28,10:30:56
39.979865,116.327392,0,128,39749.4382060185,2008-10-28,10:31:01
39.9799,116.32747,0,117,39749.4382638889,2008-10-28,10:31:06
39.979933,116.327472,0,126,39749.4383217593,2008-10-28,10:31:11
39.979951,116.327468,0,132,39749.4383796296,2008-10-28,10:31:16
39.979959,116.327464,0,139,39749.4384375,2008-10-28,10:31:21
39.979957,116.327464,0,143,39749.4384953704,2008-10-28,10:31:26
39.979957,116.327464,0,143,39749.4385300926,2008-10-28,10:31:29
39.97995,116.327465,0,144,39749.4385532407,2008-10-28,10:31:31
39.979962,116.327458,0,145,39749.4386111111,2008-10-28,10:31:36
39.979995,116.327443,0,146,39749.4386689815,2008-10-28,10:31:41
39.979951,116.327273,0,152,39749.4387152778,2008-10-28,10:31:45
39.980041,116.327311,0,157,39749.43875,2008-10-28,10:31:48
39.979929,116.3273,0,159,39749.4387615741,2008-10-28,10:31:49
39.980032,116.327198,0,164,39749.4387847222,2008-10-28,10:31:51
39.980109,116.327158,0,181,39749.4388425926,2008-10-28,10:31:56
39.980337,116.327217,0,191,39749.4388657407,2008-10-28,10:31:58
39.980732,116.327272,0,195,39749.4388888889,2008-10-28,10:32:00
39.980904,116.327357,0,203,39749.4389236111,2008-10-28,10:32:03
39.980857,116.327375,0,219,39749.4389814815,2008-10-28,10:32:08
39.980909,116.32735,0,225,39749.4390393518,2008-10-28,10:32:13
39.981,116.327315,0,238,39749.4390856481,2008-10-28,10:32:17
39.981171,116.327376,0,231,39749.4391087963,2008-10-28,10:32:19
39.98126,116.327402,0,226,39749.4391203704,2008-10-28,10:32:20
39.981367,116.32742,0,218,39749.4391435185,2008-10-28,10:32:22
39.981376,116.327428,0,195,39749.4392013889,2008-10-28,10:32:27
39.981306,116.327479,0,201,39749.4392592593,2008-10-28,10:32:32
39.981295,116.327626,0,205,39749.4392939815,2008-10-28,10:32:35
39.981311,116.327762,0,202,39749.4393287037,2008-10-28,10:32:38
39.981332,116.327903,0,199,39749.4393865741,2008-10-28,10:32:43
39.981383,116.328001,0,189,39749.4394328704,2008-10-28,10:32:47
39.981377,116.32803,0,197,39749.4394907407,2008-10-28,10:32:52
39.981401,116.328126,0,197,39749.4395486111,2008-10-28,10:32:57
39.981407,116.328138,0,198,39749.4396064815,2008-10-28,10:33:02
39.98139,116.328153,0,197,39749.4396643518,2008-10-28,10:33:07
39.98139,116.328153,0,197,39749.4396990741,2008-10-28,10:33:10
39.981388,116.328154,0,198,39749.4397222222,2008-10-28,10:33:12
39.981393,116.32818,0,198,39749.4397800926,2008-10-28,10:33:17
39.981444,116.328236,0,198,39749.439837963,2008-10-28,10:33:22
39.98146,116.328026,0,228,39749.4515046296,2008-10-28,10:50:10
39.981478,116.327865,0,224,39749.4515393519,2008-10-28,10:50:13
39.981466,116.327709,0,214,39749.4515740741,2008-10-28,10:50:16
39.981465,116.32756,0,204,39749.4516087963,2008-10-28,10:50:19
39.98143,116.327459,0,194,39749.4516666667,2008-10-28,10:50:24
39.981338,116.327409,0,180,39749.4517013889,2008-10-28,10:50:27
39.981238,116.327391,0,177,39749.4517361111,2008-10-28,10:50:30
39.981146,116.327368,0,174,39749.4517824074,2008-10-28,10:50:34
39.981043,116.327353,0,174,39749.4518055556,2008-10-28,10:50:36
39.980911,116.327349,0,179,39749.4518402778,2008-10-28,10:50:39
39.980783,116.327371,0,185,39749.451875,2008-10-28,10:50:42
39.98069,116.327412,0,178,39749.4519212963,2008-10-28,10:50:46
39.980607,116.327401,0,171,39749.4519791667,2008-10-28,10:50:51
39.980512,116.327384,0,168,39749.452025463,2008-10-28,10:50:55
39.980412,116.327374,0,168,39749.4520717593,2008-10-28,10:50:59
39.980314,116.32736,0,169,39749.4521180556,2008-10-28,10:51:03
39.980189,116.327401,0,167,39749.4521759259,2008-10-28,10:51:08
39.980093,116.327409,0,163,39749.4522222222,2008-10-28,10:51:12
39.980003,116.327422,0,158,39749.4522685185,2008-10-28,10:51:16
39.979912,116.32741,0,155,39749.4523263889,2008-10-28,10:51:21
39.979902,116.327402,0,150,39749.4523842593,2008-10-28,10:51:26
39.979898,116.327402,0,148,39749.4524421296,2008-10-28,10:51:31
39.979894,116.327402,0,147,39749.4525,2008-10-28,10:51:36
39.979894,116.327402,0,147,39749.4525578704,2008-10-28,10:51:41
39.979893,116.327403,0,147,39749.4526157407,2008-10-28,10:51:46
39.979893,116.327403,0,147,39749.452650463,2008-10-28,10:51:49
39.979889,116.327402,0,147,39749.4526736111,2008-10-28,10:51:51
39.979881,116.327369,0,147,39749.4527314815,2008-10-28,10:51:56
39.979875,116.327275,0,149,39749.4527893519,2008-10-28,10:52:01
39.979878,116.327133,0,152,39749.4528472222,2008-10-28,10:52:06
39.979874,116.327013,0,159,39749.4528935185,2008-10-28,10:52:10
39.979846,116.326898,0,162,39749.4529398148,2008-10-28,10:52:14
39.979839,116.326751,0,168,39749.4529861111,2008-10-28,10:52:18
39.979831,116.326608,0,171,39749.4530208333,2008-10-28,10:52:21
39.979835,116.326491,0,170,39749.4530555556,2008-10-28,10:52:24
39.979826,116.326345,0,177,39749.4531018519,2008-10-28,10:52:28
39.979823,116.326207,0,176,39749.4531365741,2008-10-28,10:52:31
39.979789,116.326061,0,176,39749.4531712963,2008-10-28,10:52:34
39.979759,116.325907,0,175,39749.4532060185,2008-10-28,10:52:37
39.979786,116.325781,0,180,39749.4532407407,2008-10-28,10:52:40
39.979785,116.325652,0,182,39749.453275463,2008-10-28,10:52:43
39.979789,116.325489,0,184,39749.4533217593,2008-10-28,10:52:47
39.979772,116.325339,0,191,39749.4533564815,2008-10-28,10:52:50
39.979769,116.325199,0,200,39749.4533912037,2008-10-28,10:52:53
39.979685,116.325116,0,199,39749.4534143518,2008-10-28,10:52:55
39.979629,116.324995,0,203,39749.4534490741,2008-10-28,10:52:58
39.979577,116.324866,0,209,39749.4534837963,2008-10-28,10:53:01
39.979607,116.32474,0,210,39749.4535069444,2008-10-28,10:53:03
39.979637,116.324608,0,208,39749.4535300926,2008-10-28,10:53:05
39.979661,116.324488,0,203,39749.4535532407,2008-10-28,10:53:07
39.979682,116.324366,0,205,39749.4535763889,2008-10-28,10:53:09
39.979687,116.324246,0,208,39749.4536111111,2008-10-28,10:53:12
39.9797,116.324129,0,212,39749.4536342593,2008-10-28,10:53:14
39.979704,116.323996,0,208,39749.4536689815,2008-10-28,10:53:17
39.979688,116.323877,0,207,39749.4537037037,2008-10-28,10:53:20
39.979674,116.323754,0,219,39749.4537384259,2008-10-28,10:53:23
39.979672,116.323631,0,211,39749.4537731481,2008-10-28,10:53:26
39.979668,116.323516,0,203,39749.4538078704,2008-10-28,10:53:29
39.979643,116.323398,0,204,39749.4538425926,2008-10-28,10:53:32
39.979638,116.323273,0,203,39749.4538773148,2008-10-28,10:53:35
39.979645,116.323134,0,194,39749.4539236111,2008-10-28,10:53:39
39.979646,116.322993,0,190,39749.4539583333,2008-10-28,10:53:42
39.979639,116.32288,0,182,39749.4539930556,2008-10-28,10:53:45
39.979642,116.322749,0,177,39749.4540277778,2008-10-28,10:53:48
39.979624,116.322602,0,180,39749.4540740741,2008-10-28,10:53:52
39.979639,116.322446,0,187,39749.4541203704,2008-10-28,10:53:56
39.979655,116.322313,0,179,39749.4541550926,2008-10-28,10:53:59
39.979667,116.322165,0,177,39749.4542013889,2008-10-28,10:54:03
39.979667,116.322045,0,174,39749.4542361111,2008-10-28,10:54:06
39.979668,116.321911,0,176,39749.4542824074,2008-10-28,10:54:10
39.979683,116.321767,0,170,39749.4543287037,2008-10-28,10:54:14
39.979695,116.321607,0,167,39749.454375,2008-10-28,10:54:18
39.979708,116.321461,0,161,39749.4544097222,2008-10-28,10:54:21
39.97972,116.321314,0,161,39749.4544560185,2008-10-28,10:54:25
39.97971,116.321166,0,164,39749.4545023148,2008-10-28,10:54:29
39.979716,116.321024,0,170,39749.4545486111,2008-10-28,10:54:33
39.979729,116.320905,0,172,39749.4545833333,2008-10-28,10:54:36
39.979744,116.320765,0,177,39749.4546296296,2008-10-28,10:54:40
39.97974,116.32064,0,177,39749.4546643518,2008-10-28,10:54:43
39.979707,116.320514,0,180,39749.4546990741,2008-10-28,10:54:46
39.979651,116.320387,0,191,39749.4547337963,2008-10-28,10:54:49
39.979622,116.320275,0,200,39749.4547685185,2008-10-28,10:54:52
39.979587,116.320173,0,215,39749.4548148148,2008-10-28,10:54:56
39.979631,116.320054,0,226,39749.4548611111,2008-10-28,10:55:00
39.979613,116.319944,0,238,39749.4548958333,2008-10-28,10:55:03
39.979686,116.31981,0,251,39749.4549421296,2008-10-28,10:55:07
39.979719,116.319716,0,268,39749.4549884259,2008-10-28,10:55:11
39.979655,116.319581,0,275,39749.4550231481,2008-10-28,10:55:14
39.979613,116.319476,0,277,39749.4550578704,2008-10-28,10:55:17
39.979603,116.319359,0,290,39749.4550925926,2008-10-28,10:55:20
39.979646,116.319206,0,283,39749.4551273148,2008-10-28,10:55:23
39.979696,116.319077,0,273,39749.455162037,2008-10-28,10:55:26
39.979739,116.318968,0,273,39749.4552083333,2008-10-28,10:55:30
39.979774,116.318948,0,286,39749.4552662037,2008-10-28,10:55:35
39.979774,116.318939,0,291,39749.4553240741,2008-10-28,10:55:40
39.97978,116.318904,0,295,39749.4553819444,2008-10-28,10:55:45
39.97978,116.318784,0,293,39749.4554398148,2008-10-28,10:55:50
39.979743,116.318664,0,302,39749.4554976852,2008-10-28,10:55:55
39.979741,116.318547,0,296,39749.4555324074,2008-10-28,10:55:58
39.979751,116.318403,0,288,39749.4555787037,2008-10-28,10:56:02
39.979711,116.318288,0,280,39749.455625,2008-10-28,10:56:06
39.979698,116.31816,0,274,39749.4556597222,2008-10-28,10:56:09
39.979689,116.318048,0,265,39749.4556944444,2008-10-28,10:56:12
39.97969,116.317927,0,252,39749.4557291667,2008-10-28,10:56:15
39.979708,116.317792,0,247,39749.4557638889,2008-10-28,10:56:18
39.979715,116.317649,0,236,39749.4557986111,2008-10-28,10:56:21
39.979738,116.317515,0,221,39749.4558333333,2008-10-28,10:56:24
39.979728,116.317382,0,213,39749.4558796296,2008-10-28,10:56:28
39.979721,116.317246,0,211,39749.4559259259,2008-10-28,10:56:32
39.979688,116.317129,0,219,39749.4559722222,2008-10-28,10:56:36
39.979654,116.317039,0,251,39749.4560069444,2008-10-28,10:56:39
39.979638,116.316925,0,268,39749.4560648148,2008-10-28,10:56:44
39.979631,116.316891,0,304,39749.4561226852,2008-10-28,10:56:49
39.97962,116.316845,0,311,39749.4561805556,2008-10-28,10:56:54
39.979681,116.316736,0,302,39749.4562268518,2008-10-28,10:56:58
39.979698,116.316588,0,305,39749.4562731481,2008-10-28,10:57:02
39.97972,116.316467,0,308,39749.4563078704,2008-10-28,10:57:05
39.979722,116.316352,0,313,39749.4563425926,2008-10-28,10:57:08
39.979727,116.316222,0,321,39749.4563773148,2008-10-28,10:57:11
39.979707,116.316077,0,325,39749.4564236111,2008-10-28,10:57:15
39.979693,116.315923,0,328,39749.4564814815,2008-10-28,10:57:20
39.979706,116.315797,0,333,39749.4565162037,2008-10-28,10:57:23
39.979703,116.315635,0,339,39749.4565509259,2008-10-28,10:57:26
39.979686,116.315476,0,343,39749.4565972222,2008-10-28,10:57:30
39.979613,116.315361,0,341,39749.4566319444,2008-10-28,10:57:33
39.979566,116.315232,0,342,39749.4566666667,2008-10-28,10:57:36
39.979609,116.315086,0,345,39749.456712963,2008-10-28,10:57:40
39.979633,116.314951,0,353,39749.4567592593,2008-10-28,10:57:44
39.979637,116.314775,0,349,39749.4567939815,2008-10-28,10:57:47
39.979634,116.314616,0,341,39749.4568287037,2008-10-28,10:57:50
39.97963,116.314499,0,332,39749.4568634259,2008-10-28,10:57:53
39.979623,116.314352,0,319,39749.4568981482,2008-10-28,10:57:56
39.979599,116.314227,0,310,39749.4569328704,2008-10-28,10:57:59
39.97959,116.314112,0,296,39749.4569675926,2008-10-28,10:58:02
39.979596,116.313991,0,279,39749.4570138889,2008-10-28,10:58:06
39.979594,116.313864,0,270,39749.4570717593,2008-10-28,10:58:11
39.979594,116.313727,0,263,39749.4571180556,2008-10-28,10:58:15
39.979582,116.313599,0,266,39749.4571643519,2008-10-28,10:58:19
39.979569,116.313444,0,271,39749.4572106482,2008-10-28,10:58:23
39.979572,116.313297,0,269,39749.4572569444,2008-10-28,10:58:27
39.979572,116.313176,0,263,39749.4572916667,2008-10-28,10:58:30
39.979579,116.31303,0,260,39749.457337963,2008-10-28,10:58:34
39.979586,116.312895,0,262,39749.4573726852,2008-10-28,10:58:37
39.979581,116.312777,0,263,39749.4574074074,2008-10-28,10:58:40
39.979587,116.312641,0,266,39749.4574537037,2008-10-28,10:58:44
39.979601,116.312505,0,270,39749.4575,2008-10-28,10:58:48
39.979602,116.312377,0,276,39749.4575462963,2008-10-28,10:58:52
39.979595,116.312256,0,284,39749.4575925926,2008-10-28,10:58:56
39.979572,116.312125,0,292,39749.4576388889,2008-10-28,10:59:00
39.979579,116.312,0,301,39749.4576967593,2008-10-28,10:59:05
39.979651,116.311903,0,305,39749.4577199074,2008-10-28,10:59:07
39.979646,116.311781,0,310,39749.4577546296,2008-10-28,10:59:10
39.979525,116.311591,0,323,39749.4577893519,2008-10-28,10:59:13
39.979534,116.311477,0,334,39749.4578356481,2008-10-28,10:59:17
39.979522,116.311339,0,346,39749.4578935185,2008-10-28,10:59:22
39.979449,116.311233,0,337,39749.4579166667,2008-10-28,10:59:24
39.979511,116.311107,0,326,39749.4579513889,2008-10-28,10:59:27
39.979509,116.311027,0,325,39749.4580092593,2008-10-28,10:59:32
39.979506,116.310973,0,302,39749.4580671296,2008-10-28,10:59:37
39.979505,116.310973,0,303,39749.458125,2008-10-28,10:59:42
39.979504,116.310971,0,303,39749.4581828704,2008-10-28,10:59:47
39.979503,116.310972,0,303,39749.4582407407,2008-10-28,10:59:52
39.979502,116.310972,0,303,39749.4582986111,2008-10-28,10:59:57
39.979501,116.310971,0,303,39749.4583564815,2008-10-28,11:00:02
39.9795,116.310972,0,303,39749.4584143519,2008-10-28,11:00:07
39.979499,116.310971,0,303,39749.4584722222,2008-10-28,11:00:12
39.979499,116.310971,0,303,39749.4585300926,2008-10-28,11:00:17
39.979498,116.310971,0,303,39749.458587963,2008-10-28,11:00:22
39.979498,116.310969,0,303,39749.4586458333,2008-10-28,11:00:27
39.979498,116.310969,0,303,39749.4587037037,2008-10-28,11:00:32
39.979498,116.310969,0,303,39749.4587384259,2008-10-28,11:00:35
39.979501,116.310963,0,302,39749.4587615741,2008-10-28,11:00:37
39.979512,116.310931,0,302,39749.4588194444,2008-10-28,11:00:42
39.97951,116.310831,0,300,39749.4588773148,2008-10-28,11:00:47
39.979498,116.310719,0,303,39749.4589351852,2008-10-28,11:00:52
39.97944,116.310609,0,312,39749.4589930556,2008-10-28,11:00:57
39.979409,116.310513,0,333,39749.4590393519,2008-10-28,11:01:01
39.979368,116.31045,0,357,39749.4590856481,2008-10-28,11:01:05
39.979351,116.310344,0,367,39749.4591435185,2008-10-28,11:01:10
39.979318,116.310232,0,391,39749.4592013889,2008-10-28,11:01:15
39.97943,116.31012,0,385,39749.4592361111,2008-10-28,11:01:18
39.979439,116.309973,0,395,39749.4592708333,2008-10-28,11:01:21
39.979469,116.309835,0,398,39749.4593055556,2008-10-28,11:01:24
39.979509,116.309696,0,387,39749.4593402778,2008-10-28,11:01:27
39.97956,116.309589,0,371,39749.4593634259,2008-10-28,11:01:29
39.979592,116.309493,0,352,39749.4593865741,2008-10-28,11:01:31
39.979634,116.309362,0,343,39749.4594212963,2008-10-28,11:01:34
39.979668,116.309249,0,331,39749.4594560185,2008-10-28,11:01:37
39.979685,116.309127,0,317,39749.4594907407,2008-10-28,11:01:40
39.979711,116.308997,0,313,39749.459525463,2008-10-28,11:01:43
39.979727,116.308876,0,315,39749.4595601852,2008-10-28,11:01:46
39.979745,116.308731,0,306,39749.4596064815,2008-10-28,11:01:50
39.979739,116.308576,0,295,39749.4596527778,2008-10-28,11:01:54
39.979792,116.308487,0,284,39749.4596759259,2008-10-28,11:01:56
39.979798,116.308417,0,297,39749.4597337963,2008-10-28,11:02:01
39.979808,116.308287,0,306,39749.4597800926,2008-10-28,11:02:05
39.979809,116.308146,0,307,39749.4598148148,2008-10-28,11:02:08
39.979885,116.308028,0,319,39749.459849537,2008-10-28,11:02:11
39.979882,116.307946,0,345,39749.4599074074,2008-10-28,11:02:16
39.979892,116.307816,0,365,39749.4599537037,2008-10-28,11:02:20
39.979926,116.307768,0,399,39749.4599768519,2008-10-28,11:02:22
39.979981,116.307787,0,413,39749.4600347222,2008-10-28,11:02:27
39.980023,116.307851,0,420,39749.4600925926,2008-10-28,11:02:32
39.980093,116.307931,0,436,39749.4601388889,2008-10-28,11:02:36
39.980197,116.30798,0,460,39749.4601967593,2008-10-28,11:02:41
39.980353,116.307966,0,479,39749.4602314815,2008-10-28,11:02:44
39.980447,116.30788,0,506,39749.4602546296,2008-10-28,11:02:46
39.980556,116.307923,0,498,39749.4602662037,2008-10-28,11:02:47
39.980651,116.307947,0,487,39749.4603009259,2008-10-28,11:02:50
39.980739,116.307991,0,476,39749.4603240741,2008-10-28,11:02:52
39.980814,116.307965,0,461,39749.4603819444,2008-10-28,11:02:57
39.98083,116.307963,0,466,39749.4604398148,2008-10-28,11:03:02
39.980826,116.307836,0,462,39749.4604976852,2008-10-28,11:03:07
39.980846,116.307808,0,462,39749.4605555556,2008-10-28,11:03:12
39.980801,116.307766,0,458,39749.4606134259,2008-10-28,11:03:17
39.980828,116.307697,0,449,39749.4606712963,2008-10-28,11:03:22
39.980828,116.307676,0,438,39749.4607291667,2008-10-28,11:03:27
39.980809,116.30767,0,451,39749.460787037,2008-10-28,11:03:32
39.980787,116.307633,0,482,39749.4608449074,2008-10-28,11:03:37
39.980792,116.307643,0,503,39749.4609027778,2008-10-28,11:03:42
39.980856,116.307672,0,509,39749.4609606481,2008-10-28,11:03:47
39.980864,116.307683,0,513,39749.4610185185,2008-10-28,11:03:52
39.980856,116.307663,0,521,39749.4610763889,2008-10-28,11:03:57
39.980817,116.307632,0,524,39749.4611342593,2008-10-28,11:04:02
39.98082,116.307632,0,527,39749.4611921296,2008-10-28,11:04:07
39.980817,116.307633,0,528,39749.46125,2008-10-28,11:04:12
39.980817,116.307633,0,528,39749.4612847222,2008-10-28,11:04:15
39.980814,116.307637,0,528,39749.4613078704,2008-10-28,11:04:17
39.981044,116.307668,0,518,39749.4613310185,2008-10-28,11:04:19
39.981207,116.307675,0,513,39749.4613541667,2008-10-28,11:04:21
39.981303,116.307699,0,507,39749.4613888889,2008-10-28,11:04:24
39.981341,116.307717,0,504,39749.4614467593,2008-10-28,11:04:29
39.981374,116.307752,0,502,39749.4615046296,2008-10-28,11:04:34
39.981418,116.307807,0,495,39749.4615625,2008-10-28,11:04:39
39.981427,116.307845,0,492,39749.4616203704,2008-10-28,11:04:44
39.981427,116.307845,0,492,39749.4616550926,2008-10-28,11:04:47
39.981427,116.307847,0,492,39749.4616782407,2008-10-28,11:04:49
39.981389,116.307801,0,504,39749.4617361111,2008-10-28,11:04:54
39.981364,116.307785,0,507,39749.4617939815,2008-10-28,11:04:59
39.981351,116.307782,0,507,39749.4618518518,2008-10-28,11:05:04
39.981342,116.307783,0,506,39749.4619097222,2008-10-28,11:05:09
39.98134,116.307783,0,506,39749.4619675926,2008-10-28,11:05:14
39.98134,116.307783,0,506,39749.4620023148,2008-10-28,11:05:17
39.981342,116.307781,0,506,39749.462025463,2008-10-28,11:05:19
39.979795,116.307687,0,483,39749.4621875,2008-10-28,11:05:33
39.979795,116.307687,0,483,39749.4622222222,2008-10-28,11:05:36
39.979798,116.307687,0,483,39749.4622453704,2008-10-28,11:05:38
39.983927,116.309349,0,344,39749.5565393518,2008-10-28,13:21:25
39.983461,116.308951,0,455,39749.5565509259,2008-10-28,13:21:26
39.984286,116.307532,0,766,39749.5572106481,2008-10-28,13:22:23
39.984267,116.30743,0,786,39749.5572453704,2008-10-28,13:22:26
39.984331,116.307375,0,810,39749.5573032407,2008-10-28,13:22:31
39.984432,116.307373,0,813,39749.557337963,2008-10-28,13:22:34
39.984529,116.307362,0,815,39749.5573726852,2008-10-28,13:22:37
39.984646,116.307336,0,812,39749.5574074074,2008-10-28,13:22:40
39.984759,116.307372,0,811,39749.5574305556,2008-10-28,13:22:42
39.984865,116.307346,0,823,39749.5574884259,2008-10-28,13:22:47
39.984952,116.307301,0,830,39749.5575231481,2008-10-28,13:22:50
39.985052,116.307316,0,831,39749.5575462963,2008-10-28,13:22:52
39.985163,116.307315,0,841,39749.5575925926,2008-10-28,13:22:56
39.985252,116.307329,0,837,39749.5576157407,2008-10-28,13:22:58
39.985345,116.307366,0,841,39749.557650463,2008-10-28,13:23:01
39.985463,116.307369,0,837,39749.5576851852,2008-10-28,13:23:04
39.985571,116.307373,0,835,39749.5577083333,2008-10-28,13:23:06
39.985686,116.30737,0,835,39749.5577430556,2008-10-28,13:23:09
39.985805,116.307398,0,831,39749.5577777778,2008-10-28,13:23:12
39.98612,116.307407,0,841,39749.5578472222,2008-10-28,13:23:18
39.985945,116.307305,0,846,39749.5578587963,2008-10-28,13:23:19
39.985847,116.307198,0,846,39749.5578703704,2008-10-28,13:23:20
39.985963,116.307256,0,846,39749.5578935185,2008-10-28,13:23:22
39.986041,116.307176,0,859,39749.5579513889,2008-10-28,13:23:27
39.986111,116.307086,0,871,39749.5579976852,2008-10-28,13:23:31
39.986213,116.307089,0,878,39749.5580555556,2008-10-28,13:23:36
39.986303,116.307064,0,880,39749.5580902778,2008-10-28,13:23:39
39.986408,116.3071,0,885,39749.558125,2008-10-28,13:23:42
39.986522,116.307196,0,892,39749.5581597222,2008-10-28,13:23:45
39.986617,116.307213,0,900,39749.5581944444,2008-10-28,13:23:48
39.986714,116.307008,0,935,39749.5582407407,2008-10-28,13:23:52
39.986803,116.307043,0,937,39749.5582638889,2008-10-28,13:23:54
39.986898,116.307023,0,941,39749.5582986111,2008-10-28,13:23:57
39.987005,116.307025,0,939,39749.5583333333,2008-10-28,13:24:00
39.987108,116.307488,0,944,39749.5583912037,2008-10-28,13:24:05
39.987272,116.307059,0,943,39749.5584375,2008-10-28,13:24:09
39.987338,116.307017,0,947,39749.5584953704,2008-10-28,13:24:14
39.987434,116.307014,0,947,39749.5585300926,2008-10-28,13:24:17
39.987738,116.307243,0,882,39749.5585532407,2008-10-28,13:24:19
39.987881,116.30732,0,857,39749.5585763889,2008-10-28,13:24:21
39.990715,116.309632,0,208,39749.5586689815,2008-10-28,13:24:29
39.990813,116.309647,0,184,39749.5587037037,2008-10-28,13:24:32
39.990916,116.309664,0,177,39749.5587268519,2008-10-28,13:24:34
39.990859,116.309577,0,192,39749.5587384259,2008-10-28,13:24:35
39.990884,116.30947,0,203,39749.5587847222,2008-10-28,13:24:39
39.990912,116.309357,0,223,39749.5588310185,2008-10-28,13:24:43
39.990995,116.309297,0,237,39749.5588773148,2008-10-28,13:24:47
39.991059,116.309231,0,256,39749.5589236111,2008-10-28,13:24:51
39.991475,116.30947,0,227,39749.5589467593,2008-10-28,13:24:53
39.991628,116.309549,0,216,39749.5589583333,2008-10-28,13:24:54
39.991878,116.309664,0,209,39749.5589930556,2008-10-28,13:24:57
39.991978,116.309666,0,200,39749.5590393519,2008-10-28,13:25:01
39.992083,116.309659,0,201,39749.5590740741,2008-10-28,13:25:04
39.992223,116.309751,0,171,39749.5590972222,2008-10-28,13:25:06
39.992297,116.30982,0,162,39749.5591087963,2008-10-28,13:25:07
39.992416,116.309814,0,149,39749.5591550926,2008-10-28,13:25:11
39.992512,116.309778,0,162,39749.5591898148,2008-10-28,13:25:14
39.992607,116.309788,0,163,39749.559212963,2008-10-28,13:25:16
39.9927,116.309807,0,163,39749.559224537,2008-10-28,13:25:17
39.992883,116.309899,0,159,39749.5592361111,2008-10-28,13:25:18
39.993135,116.310029,0,159,39749.5592476852,2008-10-28,13:25:19
39.993474,116.310172,0,158,39749.5592708333,2008-10-28,13:25:21
39.993527,116.310078,0,175,39749.5593287037,2008-10-28,13:25:26
39.993493,116.309923,0,196,39749.559375,2008-10-28,13:25:30
39.993573,116.30987,0,200,39749.5594212963,2008-10-28,13:25:34
39.99349,116.309755,0,202,39749.5594444444,2008-10-28,13:25:36
39.993599,116.309721,0,202,39749.5594907407,2008-10-28,13:25:40
39.9937,116.309708,0,199,39749.559525463,2008-10-28,13:25:43
39.993791,116.309656,0,194,39749.5595717593,2008-10-28,13:25:47
39.99388,116.30963,0,191,39749.5596064815,2008-10-28,13:25:50
39.993986,116.309601,0,178,39749.5596527778,2008-10-28,13:25:54
39.994074,116.309554,0,172,39749.5596990741,2008-10-28,13:25:58
39.994175,116.309486,0,166,39749.5597453704,2008-10-28,13:26:02
39.99426,116.309435,0,164,39749.5597800926,2008-10-28,13:26:05
39.994357,116.309401,0,163,39749.5598263889,2008-10-28,13:26:09
39.994445,116.309366,0,167,39749.5598611111,2008-10-28,13:26:12
39.994559,116.309369,0,180,39749.5599074074,2008-10-28,13:26:16
39.994671,116.309348,0,184,39749.5599537037,2008-10-28,13:26:20
39.99478,116.309319,0,199,39749.5599884259,2008-10-28,13:26:23
39.994897,116.309288,0,204,39749.5600347222,2008-10-28,13:26:27
39.994991,116.309256,0,212,39749.5600694444,2008-10-28,13:26:30
39.995099,116.309217,0,219,39749.5601157407,2008-10-28,13:26:34
39.995213,116.309214,0,223,39749.560150463,2008-10-28,13:26:37
39.995309,116.309195,0,233,39749.5601851852,2008-10-28,13:26:40
39.995414,116.30919,0,233,39749.5602199074,2008-10-28,13:26:43
39.995512,116.30918,0,235,39749.5602546296,2008-10-28,13:26:46
39.995615,116.309178,0,226,39749.5602893519,2008-10-28,13:26:49
39.995726,116.309175,0,218,39749.5603356481,2008-10-28,13:26:53
39.995807,116.309192,0,195,39749.5603703704,2008-10-28,13:26:56
39.995911,116.309186,0,198,39749.5604166667,2008-10-28,13:27:00
39.996018,116.309163,0,202,39749.560462963,2008-10-28,13:27:04
39.996131,116.309123,0,216,39749.5605092593,2008-10-28,13:27:08
39.996222,116.309105,0,220,39749.5605439815,2008-10-28,13:27:11
39.996354,116.309093,0,222,39749.5605787037,2008-10-28,13:27:14
39.996459,116.309066,0,223,39749.5606134259,2008-10-28,13:27:17
39.996547,116.309038,0,225,39749.5606481481,2008-10-28,13:27:20
39.996648,116.309016,0,231,39749.5606828704,2008-10-28,13:27:23
39.99675,116.308956,0,257,39749.5607175926,2008-10-28,13:27:26
39.996847,116.308961,0,258,39749.5607523148,2008-10-28,13:27:29
39.996961,116.308961,0,257,39749.560787037,2008-10-28,13:27:32
39.997065,116.308959,0,256,39749.5608217593,2008-10-28,13:27:35
39.997174,116.308972,0,242,39749.5608564815,2008-10-28,13:27:38
39.997264,116.308974,0,234,39749.5608912037,2008-10-28,13:27:41
39.997349,116.309009,0,212,39749.5609259259,2008-10-28,13:27:44
39.997443,116.309014,0,199,39749.5609606481,2008-10-28,13:27:47
39.997564,116.309009,0,199,39749.5609953704,2008-10-28,13:27:50
39.997673,116.308963,0,199,39749.5610300926,2008-10-28,13:27:53
39.997781,116.308947,0,203,39749.5610648148,2008-10-28,13:27:56
39.997887,116.308945,0,209,39749.561099537,2008-10-28,13:27:59
39.997999,116.308949,0,217,39749.5611342593,2008-10-28,13:28:02
39.998087,116.308968,0,208,39749.5611689815,2008-10-28,13:28:05
39.998195,116.308991,0,195,39749.5612037037,2008-10-28,13:28:08
39.998305,116.308976,0,192,39749.5612384259,2008-10-28,13:28:11
39.998407,116.309026,0,174,39749.5612615741,2008-10-28,13:28:13
39.99849,116.309061,0,163,39749.5612847222,2008-10-28,13:28:15
39.998604,116.309093,0,162,39749.5613194444,2008-10-28,13:28:18
39.998713,116.309095,0,166,39749.5613541667,2008-10-28,13:28:21
39.998836,116.309084,0,167,39749.5613888889,2008-10-28,13:28:24
39.998924,116.3091,0,158,39749.561412037,2008-10-28,13:28:26
39.999053,116.309114,0,149,39749.5614467593,2008-10-28,13:28:29
39.999161,116.309113,0,147,39749.5614814815,2008-10-28,13:28:32
39.999291,116.309138,0,144,39749.5615046296,2008-10-28,13:28:34
39.999395,116.309159,0,143,39749.5615277778,2008-10-28,13:28:36
39.999516,116.309169,0,131,39749.5615625,2008-10-28,13:28:39
39.999621,116.309167,0,135,39749.5615972222,2008-10-28,13:28:42
39.999736,116.309172,0,138,39749.5616319444,2008-10-28,13:28:45
39.999857,116.309173,0,140,39749.5616666667,2008-10-28,13:28:48
39.999966,116.309157,0,144,39749.5617013889,2008-10-28,13:28:51
40.000061,116.309156,0,149,39749.561724537,2008-10-28,13:28:53
40.000183,116.309155,0,162,39749.5617592593,2008-10-28,13:28:56
40.000296,116.309149,0,177,39749.5617939815,2008-10-28,13:28:59
40.000402,116.30915,0,187,39749.5618402778,2008-10-28,13:29:03
40.000496,116.309134,0,183,39749.561875,2008-10-28,13:29:06
40.000615,116.309161,0,160,39749.5619097222,2008-10-28,13:29:09
40.00073,116.309187,0,144,39749.5619444444,2008-10-28,13:29:12
40.000838,116.309193,0,135,39749.5619791667,2008-10-28,13:29:15
40.000948,116.309209,0,128,39749.5620138889,2008-10-28,13:29:18
40.001053,116.309197,0,126,39749.5620486111,2008-10-28,13:29:21
40.001163,116.309198,0,129,39749.5620833333,2008-10-28,13:29:24
40.00126,116.309201,0,126,39749.5621180556,2008-10-28,13:29:27
40.001367,116.309198,0,127,39749.5621527778,2008-10-28,13:29:30
40.001468,116.309195,0,125,39749.5621759259,2008-10-28,13:29:32
40.001587,116.309201,0,131,39749.5622106481,2008-10-28,13:29:35
40.001716,116.309206,0,134,39749.5622453704,2008-10-28,13:29:38
40.001817,116.30921,0,135,39749.5622800926,2008-10-28,13:29:41
40.001925,116.309205,0,140,39749.5623148148,2008-10-28,13:29:44
40.002035,116.309204,0,140,39749.562349537,2008-10-28,13:29:47
40.002139,116.309203,0,135,39749.5623842593,2008-10-28,13:29:50
40.002249,116.309208,0,134,39749.5624189815,2008-10-28,13:29:53
40.002345,116.30919,0,135,39749.5624537037,2008-10-28,13:29:56
40.002455,116.309197,0,133,39749.5624884259,2008-10-28,13:29:59
40.002554,116.309171,0,147,39749.5625347222,2008-10-28,13:30:03
40.002662,116.309126,0,162,39749.5625810185,2008-10-28,13:30:07
40.002789,116.309157,0,166,39749.5626041667,2008-10-28,13:30:09
40.002891,116.309191,0,157,39749.5626273148,2008-10-28,13:30:11
40.00299,116.309176,0,161,39749.562662037,2008-10-28,13:30:14
40.003081,116.309194,0,158,39749.5626851852,2008-10-28,13:30:16
40.003191,116.309218,0,151,39749.5627199074,2008-10-28,13:30:19
40.003302,116.309257,0,148,39749.5627546296,2008-10-28,13:30:22
40.003411,116.309279,0,149,39749.5627893518,2008-10-28,13:30:25
40.003504,116.309287,0,153,39749.5628240741,2008-10-28,13:30:28
40.00361,116.309314,0,156,39749.5628587963,2008-10-28,13:30:31
40.003694,116.309351,0,170,39749.5629050926,2008-10-28,13:30:35
40.003786,116.309433,0,188,39749.5629513889,2008-10-28,13:30:39
40.00388,116.309513,0,185,39749.562974537,2008-10-28,13:30:41
40.003949,116.309616,0,182,39749.5629861111,2008-10-28,13:30:42
40.004032,116.309684,0,187,39749.5630208333,2008-10-28,13:30:45
40.004163,116.30983,0,191,39749.5630555556,2008-10-28,13:30:48
40.004221,116.309948,0,185,39749.5630902778,2008-10-28,13:30:51
40.004302,116.310064,0,194,39749.5631365741,2008-10-28,13:30:55
40.00438,116.310201,0,193,39749.5631712963,2008-10-28,13:30:58
40.00442,116.31033,0,188,39749.5632060185,2008-10-28,13:31:01
40.004474,116.310483,0,184,39749.5632407407,2008-10-28,13:31:04
40.004516,116.310607,0,186,39749.563275463,2008-10-28,13:31:07
40.004549,116.310723,0,185,39749.5633101852,2008-10-28,13:31:10
40.004565,116.310853,0,191,39749.5633449074,2008-10-28,13:31:13
40.004585,116.311025,0,189,39749.5633796296,2008-10-28,13:31:16
40.004605,116.311174,0,179,39749.5634143518,2008-10-28,13:31:19
40.004617,116.311304,0,181,39749.5634490741,2008-10-28,13:31:22
40.004626,116.311454,0,182,39749.5634837963,2008-10-28,13:31:25
40.004645,116.311597,0,187,39749.5635185185,2008-10-28,13:31:28
40.004638,116.311723,0,194,39749.5635532407,2008-10-28,13:31:31
40.004636,116.311882,0,196,39749.563599537,2008-10-28,13:31:35
40.004666,116.312027,0,204,39749.5636342593,2008-10-28,13:31:38
40.004676,116.312157,0,194,39749.5636689815,2008-10-28,13:31:41
40.004676,116.312306,0,195,39749.5637152778,2008-10-28,13:31:45
40.004725,116.312426,0,192,39749.5637615741,2008-10-28,13:31:49
40.004781,116.312553,0,189,39749.5637962963,2008-10-28,13:31:52
40.0049,116.312703,0,185,39749.5638194444,2008-10-28,13:31:54
40.004972,116.312774,0,186,39749.5638425926,2008-10-28,13:31:56
40.005063,116.312873,0,178,39749.5638773148,2008-10-28,13:31:59
40.005141,116.312953,0,175,39749.563900463,2008-10-28,13:32:01
40.005228,116.313007,0,168,39749.5639236111,2008-10-28,13:32:03
40.00534,116.313065,0,162,39749.5639699074,2008-10-28,13:32:07
40.005445,116.313088,0,164,39749.5640046296,2008-10-28,13:32:10
40.005551,116.313097,0,170,39749.5640393518,2008-10-28,13:32:13
40.005645,116.313082,0,179,39749.5640740741,2008-10-28,13:32:16
40.005762,116.313095,0,181,39749.5640972222,2008-10-28,13:32:18
40.005893,116.313082,0,183,39749.5641319444,2008-10-28,13:32:21
40.00604,116.313143,0,164,39749.5641550926,2008-10-28,13:32:23
40.006136,116.313149,0,149,39749.5641782407,2008-10-28,13:32:25
40.006226,116.313137,0,144,39749.5642013889,2008-10-28,13:32:27
40.006356,116.31311,0,139,39749.5642361111,2008-10-28,13:32:30
40.006479,116.313081,0,142,39749.5642708333,2008-10-28,13:32:33
40.006596,116.313064,0,144,39749.5643055556,2008-10-28,13:32:36
40.006706,116.313023,0,146,39749.5643402778,2008-10-28,13:32:39
40.00682,116.313012,0,139,39749.5643865741,2008-10-28,13:32:43
40.006919,116.312975,0,143,39749.5644212963,2008-10-28,13:32:46
40.007032,116.31296,0,148,39749.5644560185,2008-10-28,13:32:49
40.00713,116.312918,0,157,39749.5644907407,2008-10-28,13:32:52
40.007231,116.31294,0,147,39749.5645138889,2008-10-28,13:32:54
40.007329,116.31295,0,145,39749.564525463,2008-10-28,13:32:55
40.007447,116.312956,0,151,39749.5645601852,2008-10-28,13:32:58
40.007558,116.312952,0,146,39749.5645949074,2008-10-28,13:33:01
40.007651,116.312969,0,134,39749.5646180556,2008-10-28,13:33:03
40.007756,116.312965,0,121,39749.5646527778,2008-10-28,13:33:06
40.007859,116.312951,0,121,39749.5646875,2008-10-28,13:33:09
40.007967,116.31294,0,117,39749.5647222222,2008-10-28,13:33:12
40.008065,116.312933,0,115,39749.5647569444,2008-10-28,13:33:15
40.008159,116.312906,0,115,39749.5647916667,2008-10-28,13:33:18
40.008256,116.31288,0,119,39749.5648263889,2008-10-28,13:33:21
40.00837,116.312875,0,125,39749.5648726852,2008-10-28,13:33:25
40.008481,116.312847,0,138,39749.5649189815,2008-10-28,13:33:29
40.008567,116.312801,0,147,39749.5649537037,2008-10-28,13:33:32
40.008656,116.31275,0,155,39749.5649884259,2008-10-28,13:33:35
40.00874,116.312723,0,166,39749.5650231481,2008-10-28,13:33:38
40.008834,116.312693,0,177,39749.5650578704,2008-10-28,13:33:41
40.008942,116.312666,0,193,39749.5650925926,2008-10-28,13:33:44
40.009059,116.312645,0,208,39749.5651273148,2008-10-28,13:33:47
40.009149,116.312619,0,222,39749.565150463,2008-10-28,13:33:49
40.009236,116.312637,0,204,39749.5651736111,2008-10-28,13:33:51
40.009336,116.312654,0,184,39749.5652083333,2008-10-28,13:33:54
40.009439,116.312636,0,173,39749.5652430556,2008-10-28,13:33:57
40.009552,116.312636,0,171,39749.5652777778,2008-10-28,13:34:00
40.009662,116.312618,0,183,39749.5653125,2008-10-28,13:34:03
40.009755,116.312599,0,195,39749.5653472222,2008-10-28,13:34:06
40.009852,116.312584,0,201,39749.5653703704,2008-10-28,13:34:08
40.009959,116.312554,0,213,39749.5654050926,2008-10-28,13:34:11
40.010077,116.312517,0,216,39749.5654398148,2008-10-28,13:34:14
40.010177,116.312536,0,202,39749.565462963,2008-10-28,13:34:16
40.010308,116.312545,0,183,39749.5654976852,2008-10-28,13:34:19
40.010411,116.312553,0,170,39749.5655324074,2008-10-28,13:34:22
40.010501,116.312576,0,158,39749.5655555556,2008-10-28,13:34:24
40.010618,116.312573,0,154,39749.5655902778,2008-10-28,13:34:27
40.010712,116.312559,0,152,39749.565625,2008-10-28,13:34:30
40.010828,116.31256,0,151,39749.5656712963,2008-10-28,13:34:34
40.010961,116.312563,0,143,39749.5657175926,2008-10-28,13:34:38
40.011064,116.312567,0,126,39749.5657523148,2008-10-28,13:34:41
40.011153,116.312541,0,120,39749.5657986111,2008-10-28,13:34:45
40.011216,116.312539,0,112,39749.5658564815,2008-10-28,13:34:50
40.011227,116.312563,0,112,39749.5659143519,2008-10-28,13:34:55
40.011231,116.312563,0,112,39749.5659722222,2008-10-28,13:35:00
40.011229,116.312563,0,112,39749.5660300926,2008-10-28,13:35:05
40.01123,116.312563,0,112,39749.566087963,2008-10-28,13:35:10
40.01123,116.312563,0,112,39749.5661226852,2008-10-28,13:35:13
40.011234,116.312561,0,112,39749.5661458333,2008-10-28,13:35:15
40.011255,116.3125,0,110,39749.5662037037,2008-10-28,13:35:20
40.011291,116.312365,0,104,39749.5662615741,2008-10-28,13:35:25
40.011309,116.312273,0,101,39749.5663194444,2008-10-28,13:35:30
40.011332,116.312217,0,97,39749.5663773148,2008-10-28,13:35:35
40.011358,116.312157,0,92,39749.5664351852,2008-10-28,13:35:40
40.011405,116.312056,0,93,39749.5664814815,2008-10-28,13:35:44
40.01149,116.311997,0,91,39749.5665162037,2008-10-28,13:35:47
40.011586,116.311971,0,91,39749.5665509259,2008-10-28,13:35:50
40.011696,116.311952,0,92,39749.5665856482,2008-10-28,13:35:53
40.011801,116.311948,0,92,39749.5666203704,2008-10-28,13:35:56
40.011912,116.311937,0,94,39749.5666550926,2008-10-28,13:35:59
40.01203,116.311914,0,97,39749.5666898148,2008-10-28,13:36:02
40.01215,116.31191,0,104,39749.566724537,2008-10-28,13:36:05
40.012282,116.311924,0,103,39749.5667592593,2008-10-28,13:36:08
40.012406,116.311925,0,96,39749.5667939815,2008-10-28,13:36:11
40.012505,116.311907,0,93,39749.5668171296,2008-10-28,13:36:13
40.012601,116.3119,0,101,39749.5668402778,2008-10-28,13:36:15
40.012697,116.311894,0,102,39749.5668634259,2008-10-28,13:36:17
40.012797,116.311877,0,101,39749.5668865741,2008-10-28,13:36:19
40.012888,116.311864,0,99,39749.5669097222,2008-10-28,13:36:21
40.013011,116.311867,0,104,39749.5669444444,2008-10-28,13:36:24
40.013139,116.311858,0,104,39749.5669791667,2008-10-28,13:36:27
40.013241,116.311818,0,102,39749.5670138889,2008-10-28,13:36:30
40.013291,116.311695,0,100,39749.5670601852,2008-10-28,13:36:34
40.013303,116.311574,0,94,39749.5671064815,2008-10-28,13:36:38
40.013293,116.311449,0,87,39749.5671527778,2008-10-28,13:36:42
40.013292,116.311317,0,82,39749.5672106481,2008-10-28,13:36:47
40.013272,116.311199,0,86,39749.5672685185,2008-10-28,13:36:52
40.013261,116.311072,0,87,39749.5673263889,2008-10-28,13:36:57
40.013258,116.310959,0,84,39749.5673842593,2008-10-28,13:37:02
40.013256,116.310821,0,84,39749.5674421296,2008-10-28,13:37:07
40.013246,116.3107,0,86,39749.5674884259,2008-10-28,13:37:11
40.013237,116.310569,0,84,39749.5675462963,2008-10-28,13:37:16
40.013225,116.310436,0,86,39749.5676041667,2008-10-28,13:37:21
40.013202,116.31032,0,90,39749.567662037,2008-10-28,13:37:26
40.013212,116.310194,0,91,39749.5677199074,2008-10-28,13:37:31
40.013241,116.310055,0,90,39749.5677777778,2008-10-28,13:37:36
40.013253,116.309918,0,87,39749.5678356481,2008-10-28,13:37:41
40.01324,116.309783,0,86,39749.5678935185,2008-10-28,13:37:46
40.013206,116.309657,0,90,39749.5679513889,2008-10-28,13:37:51
40.01319,116.309537,0,85,39749.5680092593,2008-10-28,13:37:56
40.013199,116.309419,0,87,39749.5680671296,2008-10-28,13:38:01
40.013196,116.309302,0,91,39749.568125,2008-10-28,13:38:06
40.013179,116.309187,0,94,39749.5681828704,2008-10-28,13:38:11
40.01318,116.309077,0,97,39749.5682407407,2008-10-28,13:38:16
40.013177,116.308967,0,99,39749.5682986111,2008-10-28,13:38:21
40.013177,116.308871,0,98,39749.5683564815,2008-10-28,13:38:26
40.013197,116.308757,0,100,39749.5684143519,2008-10-28,13:38:31
40.013149,116.308652,0,99,39749.5684606481,2008-10-28,13:38:35
40.01315,116.308516,0,96,39749.5685185185,2008-10-28,13:38:40
40.013142,116.308398,0,97,39749.5685648148,2008-10-28,13:38:44
40.013155,116.308278,0,95,39749.5686111111,2008-10-28,13:38:48
40.013131,116.308148,0,91,39749.5686574074,2008-10-28,13:38:52
40.013106,116.308026,0,88,39749.5687037037,2008-10-28,13:38:56
40.0131,116.307887,0,85,39749.5687615741,2008-10-28,13:39:01
40.013084,116.307765,0,87,39749.5688194444,2008-10-28,13:39:06
40.013075,116.307642,0,87,39749.5688773148,2008-10-28,13:39:11
40.013067,116.307506,0,87,39749.5689236111,2008-10-28,13:39:15
40.013056,116.307371,0,87,39749.5689814815,2008-10-28,13:39:20
40.013074,116.307237,0,80,39749.5690393519,2008-10-28,13:39:25
40.01312,116.307123,0,77,39749.5690972222,2008-10-28,13:39:30
40.013188,116.307033,0,76,39749.5691550926,2008-10-28,13:39:35
40.013252,116.306944,0,76,39749.569212963,2008-10-28,13:39:40
40.01331,116.306871,0,80,39749.5692708333,2008-10-28,13:39:45
40.013368,116.306796,0,86,39749.5693287037,2008-10-28,13:39:50
40.013449,116.306709,0,89,39749.5693865741,2008-10-28,13:39:55
40.013526,116.306627,0,86,39749.5694444444,2008-10-28,13:40:00
40.013537,116.306586,0,92,39749.5695023148,2008-10-28,13:40:05
40.013541,116.306571,0,96,39749.5695601852,2008-10-28,13:40:10
40.013541,116.306571,0,96,39749.5695949074,2008-10-28,13:40:13
40.013546,116.306563,0,97,39749.5696180556,2008-10-28,13:40:15
40.01354,116.30646,0,99,39749.5696759259,2008-10-28,13:40:20
40.0136,116.306375,0,100,39749.5697337963,2008-10-28,13:40:25
40.013677,116.306342,0,109,39749.5697916667,2008-10-28,13:40:30
40.013766,116.306307,0,109,39749.569849537,2008-10-28,13:40:35
40.013821,116.306215,0,114,39749.5699074074,2008-10-28,13:40:40
40.013822,116.306088,0,116,39749.5699652778,2008-10-28,13:40:45
40.013803,116.305973,0,114,39749.5700115741,2008-10-28,13:40:49
40.013791,116.305837,0,114,39749.5700694444,2008-10-28,13:40:54
40.013802,116.305734,0,103,39749.5701273148,2008-10-28,13:40:59
40.013846,116.305656,0,100,39749.5701851852,2008-10-28,13:41:04
40.01392,116.305644,0,105,39749.5702430556,2008-10-28,13:41:09
40.013985,116.305625,0,110,39749.5703009259,2008-10-28,13:41:14
40.014046,116.305658,0,133,39749.5703587963,2008-10-28,13:41:19
40.014065,116.305781,0,149,39749.5704050926,2008-10-28,13:41:23
40.014059,116.305917,0,163,39749.5704513889,2008-10-28,13:41:27
40.014063,116.306049,0,157,39749.5705092593,2008-10-28,13:41:32
40.014087,116.306175,0,150,39749.5705439815,2008-10-28,13:41:35
40.014093,116.306263,0,151,39749.5706018518,2008-10-28,13:41:40
40.014,116.306301,0,155,39749.5706597222,2008-10-28,13:41:45
40.013945,116.306394,0,161,39749.5707175926,2008-10-28,13:41:50
40.013869,116.306414,0,172,39749.570775463,2008-10-28,13:41:55
40.01378,116.306425,0,183,39749.5708333333,2008-10-28,13:42:00
40.013732,116.306442,0,189,39749.5708912037,2008-10-28,13:42:05
40.013783,116.306452,0,129,39749.6250347222,2008-10-28,15:00:03
40.013783,116.306453,0,129,39749.6250578704,2008-10-28,15:00:05
