# Supplementary material for: Research on differential privacy protection method based on user tendency
Source: PLoS One. 2023 Oct 26;18(10):e0288823. doi: 10.1371/journal.pone.0288823 (PMC10602288; doi:10.1371/journal.pone.0288823)
Supplement: S1 Data — (ZIP) [file pone.0288823.s001.zip › Data 5-1/001/Trajectory/20081028233053.plt]

Geolife trajectory
WGS 84
Altitude is in Feet
Reserved 3
0,2,255,My Track,0,0,2,8421376
0
40.013747,116.306546,0,76,39749.9797800926,2008-10-28,23:30:53
40.013738,116.30669,0,22,39749.9797916667,2008-10-28,23:30:54
40.013744,116.306574,0,88,39749.9798032407,2008-10-28,23:30:55
40.013806,116.306485,0,169,39749.9798263889,2008-10-28,23:30:57
40.0139,116.306309,0,179,39749.979837963,2008-10-28,23:30:58
40.013971,116.306382,0,164,39749.9798611111,2008-10-28,23:31:00
40.013919,116.306418,0,132,39749.9798726852,2008-10-28,23:31:01
40.013886,116.306495,0,122,39749.9799305556,2008-10-28,23:31:06
40.013878,116.306509,0,115,39749.9799884259,2008-10-28,23:31:11
40.013854,116.306507,0,114,39749.9800462963,2008-10-28,23:31:16
40.013839,116.306481,0,128,39749.9801041667,2008-10-28,23:31:21
40.013841,116.306547,0,117,39749.980162037,2008-10-28,23:31:26
40.013824,116.30654,0,122,39749.9802199074,2008-10-28,23:31:31
40.01379,116.306553,0,119,39749.9802777778,2008-10-28,23:31:36
40.013771,116.306565,0,115,39749.9803356482,2008-10-28,23:31:41
40.013779,116.306543,0,115,39749.9803935185,2008-10-28,23:31:46
40.013817,116.306536,0,113,39749.9804513889,2008-10-28,23:31:51
40.013895,116.306494,0,115,39749.9805092593,2008-10-28,23:31:56
40.013963,116.306447,0,111,39749.9805671296,2008-10-28,23:32:01
40.014032,116.306398,0,112,39749.980625,2008-10-28,23:32:06
40.01409,116.306288,0,112,39749.9806481482,2008-10-28,23:32:08
40.014151,116.306155,0,110,39749.9806828704,2008-10-28,23:32:11
40.014189,116.306041,0,109,39749.9807291667,2008-10-28,23:32:15
40.014167,116.305929,0,111,39749.980787037,2008-10-28,23:32:20
40.014183,116.305805,0,113,39749.9808217593,2008-10-28,23:32:23
40.014088,116.30574,0,115,39749.9808680556,2008-10-28,23:32:27
40.013977,116.305703,0,123,39749.9809143519,2008-10-28,23:32:31
40.013883,116.30572,0,134,39749.9809722222,2008-10-28,23:32:36
40.013842,116.305827,0,143,39749.9810300926,2008-10-28,23:32:41
40.013824,116.305964,0,154,39749.981087963,2008-10-28,23:32:46
40.01381,116.306081,0,161,39749.9811342593,2008-10-28,23:32:50
40.01374,116.306182,0,174,39749.9811921296,2008-10-28,23:32:55
40.013674,116.306258,0,185,39749.9812384259,2008-10-28,23:32:59
40.013662,116.306386,0,195,39749.9812962963,2008-10-28,23:33:04
40.013644,116.306397,0,196,39749.9813541667,2008-10-28,23:33:09
40.013599,116.306514,0,192,39749.981412037,2008-10-28,23:33:14
40.013531,116.306592,0,192,39749.9814583333,2008-10-28,23:33:18
40.013468,116.306687,0,196,39749.9815046296,2008-10-28,23:33:22
40.013401,116.306775,0,199,39749.9815509259,2008-10-28,23:33:26
40.013336,116.306878,0,202,39749.9815972222,2008-10-28,23:33:30
40.013266,116.306982,0,209,39749.9816435185,2008-10-28,23:33:34
40.013223,116.307084,0,218,39749.9816898148,2008-10-28,23:33:38
40.013196,116.307203,0,226,39749.9817361111,2008-10-28,23:33:42
40.013188,116.307349,0,236,39749.9817824074,2008-10-28,23:33:46
40.013165,116.307463,0,243,39749.9818171296,2008-10-28,23:33:49
40.013157,116.307603,0,251,39749.9818634259,2008-10-28,23:33:53
40.013146,116.307737,0,259,39749.9819097222,2008-10-28,23:33:57
40.013148,116.307862,0,267,39749.9819560185,2008-10-28,23:34:01
40.013161,116.307993,0,276,39749.9820023148,2008-10-28,23:34:05
40.013163,116.30812,0,285,39749.9820486111,2008-10-28,23:34:09
40.013164,116.308251,0,291,39749.9820949074,2008-10-28,23:34:13
40.013176,116.308385,0,299,39749.9821412037,2008-10-28,23:34:17
40.01321,116.308487,0,272,39749.9821759259,2008-10-28,23:34:20
40.013203,116.308538,0,250,39749.9822337963,2008-10-28,23:34:25
40.013203,116.308538,0,250,39749.9822685185,2008-10-28,23:34:28
40.013205,116.308535,0,250,39749.9822916667,2008-10-28,23:34:30
40.013209,116.30857,0,241,39749.982349537,2008-10-28,23:34:35
40.013224,116.308556,0,231,39749.9824074074,2008-10-28,23:34:40
40.013227,116.308612,0,231,39749.9824652778,2008-10-28,23:34:45
40.013218,116.308687,0,231,39749.9825231481,2008-10-28,23:34:50
40.013223,116.308763,0,231,39749.9825810185,2008-10-28,23:34:55
40.01324,116.308869,0,232,39749.9826388889,2008-10-28,23:35:00
40.013235,116.308969,0,232,39749.9826967593,2008-10-28,23:35:05
40.013231,116.30906,0,233,39749.9827546296,2008-10-28,23:35:10
40.013235,116.309153,0,233,39749.9828125,2008-10-28,23:35:15
40.013251,116.30925,0,232,39749.9828703704,2008-10-28,23:35:20
40.013255,116.309345,0,233,39749.9829282407,2008-10-28,23:35:25
40.013271,116.309418,0,231,39749.9829861111,2008-10-28,23:35:30
40.013314,116.309537,0,230,39749.9830439815,2008-10-28,23:35:35
40.013274,116.309667,0,229,39749.9831018519,2008-10-28,23:35:40
40.013261,116.309789,0,230,39749.983125,2008-10-28,23:35:42
40.013223,116.309897,0,231,39749.9831481481,2008-10-28,23:35:44
40.013175,116.310036,0,232,39749.9832060185,2008-10-28,23:35:49
40.013339,116.310088,0,234,39749.9832523148,2008-10-28,23:35:53
40.013326,116.310216,0,234,39749.9832986111,2008-10-28,23:35:57
40.013301,116.310336,0,234,39749.9833333333,2008-10-28,23:36:00
40.013356,116.310448,0,241,39749.9833564815,2008-10-28,23:36:02
40.013366,116.310576,0,244,39749.9833912037,2008-10-28,23:36:05
40.013336,116.310686,0,250,39749.9834490741,2008-10-28,23:36:10
40.013377,116.310807,0,255,39749.9835069444,2008-10-28,23:36:15
40.013392,116.310908,0,259,39749.9835648148,2008-10-28,23:36:20
40.013391,116.311023,0,264,39749.9836226852,2008-10-28,23:36:25
40.013363,116.311126,0,269,39749.9836805556,2008-10-28,23:36:30
40.01333,116.31127,0,270,39749.9837037037,2008-10-28,23:36:32
40.013232,116.31126,0,281,39749.9837615741,2008-10-28,23:36:37
40.013138,116.311276,0,288,39749.9837962963,2008-10-28,23:36:40
40.013045,116.311268,0,297,39749.9838425926,2008-10-28,23:36:44
40.012941,116.311305,0,306,39749.9838773148,2008-10-28,23:36:47
40.012829,116.311283,0,309,39749.983900463,2008-10-28,23:36:49
40.012742,116.31133,0,317,39749.9839236111,2008-10-28,23:36:51
40.012636,116.311352,0,331,39749.9839583333,2008-10-28,23:36:54
40.012538,116.311353,0,345,39749.9839930556,2008-10-28,23:36:57
40.012422,116.311335,0,359,39749.9840277778,2008-10-28,23:37:00
40.012336,116.311455,0,363,39749.9840625,2008-10-28,23:37:03
40.012253,116.311512,0,376,39749.9840972222,2008-10-28,23:37:06
40.012156,116.311582,0,378,39749.9841435185,2008-10-28,23:37:10
40.012063,116.311553,0,379,39749.9841666667,2008-10-28,23:37:12
40.011946,116.311555,0,387,39749.9842013889,2008-10-28,23:37:15
40.011853,116.311564,0,392,39749.9842361111,2008-10-28,23:37:18
40.011747,116.311592,0,392,39749.9842824074,2008-10-28,23:37:22
40.011647,116.311595,0,398,39749.9843402778,2008-10-28,23:37:27
40.011602,116.311632,0,371,39749.984375,2008-10-28,23:37:30
40.011567,116.311658,0,347,39749.9844328704,2008-10-28,23:37:35
40.011567,116.311658,0,347,39749.9844675926,2008-10-28,23:37:38
40.011564,116.311663,0,335,39749.9844907407,2008-10-28,23:37:40
40.011535,116.311717,0,331,39749.9845486111,2008-10-28,23:37:45
40.011494,116.311819,0,331,39749.9846064815,2008-10-28,23:37:50
40.011462,116.311926,0,330,39749.9846643518,2008-10-28,23:37:55
40.011403,116.312026,0,329,39749.9847106481,2008-10-28,23:37:59
40.01133,116.312115,0,327,39749.9847569444,2008-10-28,23:38:03
40.011233,116.312146,0,325,39749.9848032407,2008-10-28,23:38:07
40.011146,116.312201,0,328,39749.984849537,2008-10-28,23:38:11
40.011039,116.312176,0,334,39749.9848958333,2008-10-28,23:38:15
40.010947,116.312156,0,340,39749.9849305556,2008-10-28,23:38:18
40.010856,116.312185,0,347,39749.9849652778,2008-10-28,23:38:21
40.010754,116.312186,0,361,39749.9850115741,2008-10-28,23:38:25
40.010641,116.312182,0,371,39749.9850578704,2008-10-28,23:38:29
40.010532,116.312185,0,370,39749.9850925926,2008-10-28,23:38:32
40.010423,116.312185,0,378,39749.9851273148,2008-10-28,23:38:35
40.010321,116.3122,0,385,39749.985162037,2008-10-28,23:38:38
40.010203,116.312229,0,391,39749.9851967593,2008-10-28,23:38:41
40.01009,116.312223,0,395,39749.9852314815,2008-10-28,23:38:44
40.009974,116.312241,0,398,39749.9852662037,2008-10-28,23:38:47
40.009854,116.312237,0,403,39749.9853125,2008-10-28,23:38:51
40.009744,116.312272,0,392,39749.9853472222,2008-10-28,23:38:54
40.009653,116.312347,0,398,39749.9853819444,2008-10-28,23:38:57
40.009623,116.312465,0,415,39749.9854398148,2008-10-28,23:39:02
40.009652,116.312578,0,427,39749.9854976852,2008-10-28,23:39:07
40.00963,116.31268,0,434,39749.9855555556,2008-10-28,23:39:12
40.009585,116.312751,0,442,39749.9856134259,2008-10-28,23:39:17
40.009587,116.312845,0,452,39749.9856712963,2008-10-28,23:39:22
40.009574,116.312961,0,461,39749.9857175926,2008-10-28,23:39:26
40.009605,116.313092,0,472,39749.985775463,2008-10-28,23:39:31
40.009646,116.313207,0,481,39749.9858333333,2008-10-28,23:39:36
40.009639,116.313345,0,488,39749.9858796296,2008-10-28,23:39:40
40.009626,116.313479,0,497,39749.9859259259,2008-10-28,23:39:44
40.009629,116.313597,0,504,39749.9859722222,2008-10-28,23:39:48
40.009623,116.313713,0,510,39749.9860069444,2008-10-28,23:39:51
40.009605,116.313835,0,520,39749.9860532407,2008-10-28,23:39:55
40.00958,116.31396,0,531,39749.986099537,2008-10-28,23:39:59
40.009582,116.314091,0,540,39749.9861342593,2008-10-28,23:40:02
40.009585,116.314202,0,554,39749.9861689815,2008-10-28,23:40:05
40.009632,116.314313,0,571,39749.9862268518,2008-10-28,23:40:10
40.009683,116.314439,0,579,39749.98625,2008-10-28,23:40:12
40.009681,116.314466,0,588,39749.9863078704,2008-10-28,23:40:17
40.009622,116.314585,0,592,39749.9863425926,2008-10-28,23:40:20
40.009497,116.314707,0,593,39749.9863541667,2008-10-28,23:40:21
40.0094,116.314786,0,596,39749.9863773148,2008-10-28,23:40:23
40.009307,116.314898,0,599,39749.986412037,2008-10-28,23:40:26
40.009295,116.315032,0,606,39749.9864467593,2008-10-28,23:40:29
40.009306,116.315149,0,614,39749.9864814815,2008-10-28,23:40:32
40.009325,116.315278,0,620,39749.9865162037,2008-10-28,23:40:35
40.00933,116.315397,0,628,39749.9865509259,2008-10-28,23:40:38
40.009339,116.315516,0,635,39749.9865856481,2008-10-28,23:40:41
40.00933,116.315678,0,639,39749.9866203704,2008-10-28,23:40:44
40.009335,116.31582,0,646,39749.9866550926,2008-10-28,23:40:47
40.009344,116.315956,0,654,39749.9866898148,2008-10-28,23:40:50
40.00932,116.316101,0,659,39749.9867361111,2008-10-28,23:40:54
40.00929,116.316279,0,654,39749.9867824074,2008-10-28,23:40:58
40.009209,116.316367,0,657,39749.9868402778,2008-10-28,23:41:03
40.009131,116.316341,0,666,39749.9868981481,2008-10-28,23:41:08
40.009009,116.316383,0,667,39749.9869097222,2008-10-28,23:41:09
40.008896,116.316429,0,671,39749.9869444444,2008-10-28,23:41:12
40.008841,116.316456,0,686,39749.9870023148,2008-10-28,23:41:17
40.008844,116.316494,0,700,39749.9870601852,2008-10-28,23:41:22
40.008829,116.316465,0,707,39749.9871180556,2008-10-28,23:41:27
40.008774,116.316578,0,713,39749.9871643518,2008-10-28,23:41:31
40.008796,116.316694,0,715,39749.9871759259,2008-10-28,23:41:32
40.008654,116.316552,0,716,39749.9872106481,2008-10-28,23:41:35
40.008592,116.316453,0,718,39749.9872453704,2008-10-28,23:41:38
40.00854,116.316447,0,723,39749.9873032407,2008-10-28,23:41:43
40.008448,116.316475,0,726,39749.9873263889,2008-10-28,23:41:45
40.008071,116.316249,0,727,39749.987349537,2008-10-28,23:41:47
40.007977,116.316193,0,730,39749.9873842593,2008-10-28,23:41:50
40.007797,116.316161,0,734,39749.9874189815,2008-10-28,23:41:53
40.007704,116.316124,0,741,39749.9874652778,2008-10-28,23:41:57
40.007393,116.316336,0,744,39749.9874768518,2008-10-28,23:41:58
40.00725,116.316376,0,755,39749.9875,2008-10-28,23:42:00
40.007087,116.31635,0,771,39749.9875231481,2008-10-28,23:42:02
40.006984,116.316315,0,781,39749.9875347222,2008-10-28,23:42:03
40.006897,116.31627,0,792,39749.9875578704,2008-10-28,23:42:05
40.006789,116.316253,0,808,39749.9875810185,2008-10-28,23:42:07
40.006646,116.316277,0,828,39749.9876041667,2008-10-28,23:42:09
40.006547,116.31626,0,835,39749.9876273148,2008-10-28,23:42:11
40.006421,116.316251,0,821,39749.987662037,2008-10-28,23:42:14
40.006323,116.316262,0,826,39749.9876851852,2008-10-28,23:42:16
40.006183,116.31625,0,830,39749.9877199074,2008-10-28,23:42:19
40.006081,116.316243,0,834,39749.9877430556,2008-10-28,23:42:21
40.005988,116.316233,0,827,39749.9877662037,2008-10-28,23:42:23
40.005869,116.316282,0,825,39749.9878009259,2008-10-28,23:42:26
40.00577,116.316314,0,813,39749.9878356481,2008-10-28,23:42:29
40.00565,116.316323,0,812,39749.9878703704,2008-10-28,23:42:32
40.005562,116.3163,0,819,39749.9879050926,2008-10-28,23:42:35
40.005435,116.31631,0,818,39749.9879398148,2008-10-28,23:42:38
40.005338,116.316367,0,821,39749.9879861111,2008-10-28,23:42:42
40.005259,116.316462,0,812,39749.9880324074,2008-10-28,23:42:46
40.005217,116.316601,0,808,39749.9880787037,2008-10-28,23:42:50
40.005175,116.31674,0,807,39749.988125,2008-10-28,23:42:54
40.005178,116.316891,0,815,39749.9881712963,2008-10-28,23:42:58
40.00515,116.317029,0,823,39749.9882175926,2008-10-28,23:43:02
40.005137,116.317167,0,828,39749.9882638889,2008-10-28,23:43:06
40.005121,116.317312,0,835,39749.9883101852,2008-10-28,23:43:10
40.005147,116.317453,0,843,39749.9883564815,2008-10-28,23:43:14
40.005174,116.317575,0,849,39749.9883912037,2008-10-28,23:43:17
40.005194,116.317702,0,856,39749.9884259259,2008-10-28,23:43:20
40.0052,116.317826,0,864,39749.9884606482,2008-10-28,23:43:23
40.005202,116.317961,0,872,39749.9884953704,2008-10-28,23:43:26
40.005198,116.318104,0,875,39749.9885300926,2008-10-28,23:43:29
40.005203,116.318246,0,881,39749.9885648148,2008-10-28,23:43:32
40.005222,116.318392,0,892,39749.9886111111,2008-10-28,23:43:36
40.005248,116.318502,0,899,39749.9886458333,2008-10-28,23:43:39
40.00528,116.318644,0,909,39749.9886921296,2008-10-28,23:43:43
40.00529,116.318764,0,917,39749.9887268519,2008-10-28,23:43:46
40.005256,116.318869,0,932,39749.9887847222,2008-10-28,23:43:51
40.005178,116.318863,0,945,39749.9888425926,2008-10-28,23:43:56
40.005091,116.318836,0,957,39749.988900463,2008-10-28,23:44:01
40.005021,116.318812,0,971,39749.9889583333,2008-10-28,23:44:06
40.004958,116.318824,0,982,39749.9890162037,2008-10-28,23:44:11
40.004885,116.31879,0,997,39749.9890740741,2008-10-28,23:44:16
40.004808,116.318737,0,1000,39749.9891319444,2008-10-28,23:44:21
40.004723,116.318742,0,1005,39749.9891898148,2008-10-28,23:44:26
40.004621,116.318668,0,1009,39749.9892476852,2008-10-28,23:44:31
40.004507,116.31863,0,1000,39749.9893055556,2008-10-28,23:44:36
40.00442,116.318614,0,985,39749.9893402778,2008-10-28,23:44:39
40.004297,116.318558,0,977,39749.9893981481,2008-10-28,23:44:44
40.004179,116.318521,0,962,39749.9894444444,2008-10-28,23:44:48
40.004073,116.318484,0,958,39749.9894907407,2008-10-28,23:44:52
40.003979,116.318468,0,951,39749.989525463,2008-10-28,23:44:55
40.003858,116.318517,0,953,39749.9895717593,2008-10-28,23:44:59
40.003792,116.318593,0,939,39749.9896180556,2008-10-28,23:45:03
40.003697,116.318611,0,927,39749.9896643519,2008-10-28,23:45:07
40.003612,116.318653,0,918,39749.9897222222,2008-10-28,23:45:12
40.00354,116.318695,0,909,39749.9897800926,2008-10-28,23:45:17
40.00347,116.318734,0,896,39749.989837963,2008-10-28,23:45:22
40.003412,116.318824,0,891,39749.9898842593,2008-10-28,23:45:26
40.003361,116.318968,0,887,39749.9899074074,2008-10-28,23:45:28
40.003286,116.319053,0,878,39749.9899652778,2008-10-28,23:45:33
40.003257,116.319119,0,865,39749.9900231481,2008-10-28,23:45:38
40.003237,116.319122,0,855,39749.9900810185,2008-10-28,23:45:43
40.003232,116.319133,0,850,39749.9901388889,2008-10-28,23:45:48
40.003228,116.319152,0,848,39749.9901967593,2008-10-28,23:45:53
40.003202,116.319248,0,841,39749.9902546296,2008-10-28,23:45:58
40.002985,116.319319,0,821,39749.9904050926,2008-10-28,23:46:11
40.002904,116.319499,0,876,39749.9904166667,2008-10-28,23:46:12
40.002743,116.319508,0,900,39749.9904282407,2008-10-28,23:46:13
40.002524,116.319447,0,928,39749.9904398148,2008-10-28,23:46:14
40.000345,116.317295,0,974,39749.9904976852,2008-10-28,23:46:19
40.000291,116.317336,0,954,39749.9905555556,2008-10-28,23:46:24
40.000291,116.317451,0,939,39749.9906018519,2008-10-28,23:46:28
40.000276,116.317579,0,922,39749.9906481481,2008-10-28,23:46:32
40.000284,116.317704,0,912,39749.9906828704,2008-10-28,23:46:35
40.000277,116.317844,0,901,39749.9907291667,2008-10-28,23:46:39
40.000265,116.317975,0,905,39749.9907523148,2008-10-28,23:46:41
40.00027,116.318104,0,897,39749.990787037,2008-10-28,23:46:44
40.000262,116.318237,0,888,39749.9908333333,2008-10-28,23:46:48
40.000248,116.318366,0,899,39749.9908680556,2008-10-28,23:46:51
40.000234,116.318486,0,911,39749.9908912037,2008-10-28,23:46:53
40.000236,116.318611,0,914,39749.9909143519,2008-10-28,23:46:55
40.000227,116.318755,0,929,39749.9909375,2008-10-28,23:46:57
40.000242,116.318868,0,939,39749.9909606481,2008-10-28,23:46:59
40.000235,116.319016,0,941,39749.9910185185,2008-10-28,23:47:04
40.000196,116.319133,0,954,39749.9910416667,2008-10-28,23:47:06
40.000222,116.319271,0,950,39749.9910763889,2008-10-28,23:47:09
40.000246,116.319411,0,955,39749.9911226852,2008-10-28,23:47:13
40.000223,116.319537,0,951,39749.9911574074,2008-10-28,23:47:16
40.000171,116.319646,0,967,39749.9912152778,2008-10-28,23:47:21
40.000148,116.319797,0,961,39749.99125,2008-10-28,23:47:24
40.000145,116.319924,0,969,39749.9912731481,2008-10-28,23:47:26
40.000132,116.320087,0,977,39749.9912962963,2008-10-28,23:47:28
40.000081,116.3202,0,988,39749.9913541667,2008-10-28,23:47:33
40.00002,116.320296,0,993,39749.991400463,2008-10-28,23:47:37
39.999965,116.320394,0,994,39749.9914351852,2008-10-28,23:47:40
39.999943,116.320587,0,1002,39749.9914583333,2008-10-28,23:47:42
39.999905,116.320736,0,1018,39749.9914930556,2008-10-28,23:47:45
39.999873,116.320876,0,1028,39749.9915277778,2008-10-28,23:47:48
39.999791,116.320945,0,1035,39749.9915740741,2008-10-28,23:47:52
39.999715,116.32101,0,1041,39749.9916203704,2008-10-28,23:47:56
39.99963,116.321067,0,1056,39749.9916550926,2008-10-28,23:47:59
39.999625,116.32234,0,1466,39749.9916898148,2008-10-28,23:48:02
39.999448,116.322328,0,1443,39749.9917013889,2008-10-28,23:48:03
39.999298,116.322306,0,1436,39749.9917361111,2008-10-28,23:48:06
39.999171,116.322367,0,1424,39749.9917592593,2008-10-28,23:48:08
39.999182,116.322758,0,1417,39749.9917824074,2008-10-28,23:48:10
39.999167,116.322957,0,1420,39749.9918287037,2008-10-28,23:48:14
39.999197,116.323143,0,1417,39749.9918402778,2008-10-28,23:48:15
39.999229,116.32335,0,1416,39749.9918634259,2008-10-28,23:48:17
39.999257,116.323598,0,1409,39749.991875,2008-10-28,23:48:18
39.999167,116.323578,0,1401,39749.9919212963,2008-10-28,23:48:22
39.999062,116.323405,0,1386,39749.9919444444,2008-10-28,23:48:24
39.998939,116.323249,0,1381,39749.9919907407,2008-10-28,23:48:28
39.998808,116.323207,0,1375,39749.9920138889,2008-10-28,23:48:30
39.998673,116.323159,0,1368,39749.992037037,2008-10-28,23:48:32
39.998531,116.32313,0,1356,39749.9920486111,2008-10-28,23:48:33
39.998424,116.323113,0,1352,39749.9920717593,2008-10-28,23:48:35
39.998362,116.323194,0,1342,39749.9920833333,2008-10-28,23:48:36
39.998258,116.323254,0,1332,39749.9921064815,2008-10-28,23:48:38
39.998171,116.323299,0,1327,39749.9921527778,2008-10-28,23:48:42
39.998093,116.323344,0,1340,39749.9921990741,2008-10-28,23:48:46
39.998078,116.323352,0,1354,39749.9922569444,2008-10-28,23:48:51
39.998049,116.323436,0,1330,39749.9922916667,2008-10-28,23:48:54
39.997973,116.323539,0,1307,39749.9923263889,2008-10-28,23:48:57
39.997951,116.323668,0,1290,39749.992337963,2008-10-28,23:48:58
39.997847,116.323645,0,1250,39749.9923726852,2008-10-28,23:49:01
39.99769,116.323393,0,1235,39749.9924074074,2008-10-28,23:49:04
39.997578,116.323336,0,1230,39749.9924421296,2008-10-28,23:49:07
39.997372,116.323369,0,1227,39749.9924884259,2008-10-28,23:49:11
39.997248,116.323355,0,1222,39749.9925115741,2008-10-28,23:49:13
39.997142,116.32336,0,1224,39749.9925347222,2008-10-28,23:49:15
39.997015,116.323363,0,1226,39749.9925578704,2008-10-28,23:49:17
39.996897,116.323378,0,1227,39749.9925810185,2008-10-28,23:49:19
39.996838,116.323519,0,1197,39749.9925925926,2008-10-28,23:49:20
39.996765,116.323545,0,1205,39749.992650463,2008-10-28,23:49:25
39.996697,116.323577,0,1209,39749.9927083333,2008-10-28,23:49:30
39.996611,116.323627,0,1211,39749.9927662037,2008-10-28,23:49:35
39.996521,116.323654,0,1214,39749.9928009259,2008-10-28,23:49:38
39.996375,116.323687,0,1204,39749.9928356481,2008-10-28,23:49:41
39.996227,116.323708,0,1198,39749.9928587963,2008-10-28,23:49:43
39.996131,116.32373,0,1201,39749.9928819444,2008-10-28,23:49:45
39.996046,116.323653,0,1202,39749.9929166667,2008-10-28,23:49:48
39.995989,116.323544,0,1208,39749.9929513889,2008-10-28,23:49:51
39.995893,116.323455,0,1218,39749.9929861111,2008-10-28,23:49:54
39.995805,116.323388,0,1229,39749.9930208333,2008-10-28,23:49:57
39.995751,116.323521,0,1197,39749.9930324074,2008-10-28,23:49:58
39.995671,116.323593,0,1210,39749.9930671296,2008-10-28,23:50:01
39.995605,116.323663,0,1226,39749.9931134259,2008-10-28,23:50:05
39.995572,116.323662,0,1248,39749.9931712963,2008-10-28,23:50:10
39.99552,116.323645,0,1268,39749.9932291667,2008-10-28,23:50:15
39.995465,116.32358,0,1287,39749.993287037,2008-10-28,23:50:20
39.995427,116.323565,0,1303,39749.9933449074,2008-10-28,23:50:25
39.995348,116.323543,0,1309,39749.9934027778,2008-10-28,23:50:30
39.995255,116.323524,0,1312,39749.9934375,2008-10-28,23:50:33
39.995224,116.32346,0,1317,39749.9934953704,2008-10-28,23:50:38
39.995137,116.323385,0,1318,39749.9935069444,2008-10-28,23:50:39
39.995031,116.323345,0,1319,39749.9935185185,2008-10-28,23:50:40
39.995013,116.323223,0,1326,39749.9935416667,2008-10-28,23:50:42
39.995033,116.323111,0,1339,39749.9935763889,2008-10-28,23:50:45
