# Supplementary material for: Research on differential privacy protection method based on user tendency
Source: PLoS One. 2023 Oct 26;18(10):e0288823. doi: 10.1371/journal.pone.0288823 (PMC10602288; doi:10.1371/journal.pone.0288823)
Supplement: S1 Data — (ZIP) [file pone.0288823.s001.zip › Data 5-1/001/Trajectory/20081028235048.plt]

Geolife trajectory
WGS 84
Altitude is in Feet
Reserved 3
0,2,255,My Track,0,0,2,8421376
0
39.993815,116.327522,0,907,39749.9936111111,2008-10-28,23:50:48
39.993782,116.327459,0,834,39749.9936342593,2008-10-28,23:50:50
39.993792,116.327333,0,783,39749.9936574074,2008-10-28,23:50:52
39.993838,116.327203,0,752,39749.9936689815,2008-10-28,23:50:53
39.993856,116.327106,0,728,39749.9936805556,2008-10-28,23:50:54
39.993883,116.326887,0,705,39749.9937037037,2008-10-28,23:50:56
39.993896,116.326748,0,686,39749.9937268518,2008-10-28,23:50:58
39.993874,116.326677,0,659,39749.9937615741,2008-10-28,23:51:01
39.993787,116.326709,0,654,39749.9937962963,2008-10-28,23:51:04
39.993681,116.326698,0,662,39749.9938541667,2008-10-28,23:51:09
39.993576,116.326675,0,687,39749.9938888889,2008-10-28,23:51:12
39.993478,116.326651,0,706,39749.9939236111,2008-10-28,23:51:15
39.993401,116.326601,0,728,39749.9939583333,2008-10-28,23:51:18
39.993342,116.326628,0,737,39749.9940162037,2008-10-28,23:51:23
39.993347,116.326647,0,730,39749.9940740741,2008-10-28,23:51:28
39.993329,116.326624,0,728,39749.9941319444,2008-10-28,23:51:33
39.993303,116.326643,0,729,39749.9941898148,2008-10-28,23:51:38
39.993275,116.326662,0,731,39749.9942476852,2008-10-28,23:51:43
39.993185,116.326763,0,735,39749.9943055556,2008-10-28,23:51:48
39.993196,116.32672,0,739,39749.9943634259,2008-10-28,23:51:53
39.993168,116.326743,0,743,39749.9944212963,2008-10-28,23:51:58
39.993107,116.326775,0,753,39749.9944791667,2008-10-28,23:52:03
39.993033,116.326781,0,760,39749.994537037,2008-10-28,23:52:08
39.992996,116.326801,0,783,39749.9945949074,2008-10-28,23:52:13
39.992901,116.326847,0,802,39749.9946412037,2008-10-28,23:52:17
39.992807,116.326837,0,811,39749.9946875,2008-10-28,23:52:21
39.992677,116.326849,0,821,39749.9947222222,2008-10-28,23:52:24
39.992535,116.326805,0,827,39749.9947569444,2008-10-28,23:52:27
39.992481,116.32676,0,834,39749.9948148148,2008-10-28,23:52:32
39.992392,116.326763,0,848,39749.9948726852,2008-10-28,23:52:37
39.992332,116.326848,0,853,39749.9948958333,2008-10-28,23:52:39
39.99225,116.32691,0,867,39749.9949537037,2008-10-28,23:52:44
39.992165,116.326876,0,881,39749.9949884259,2008-10-28,23:52:47
39.99207,116.326879,0,900,39749.9950462963,2008-10-28,23:52:52
39.991933,116.326892,0,920,39749.9950810185,2008-10-28,23:52:55
39.991823,116.326877,0,932,39749.9951041667,2008-10-28,23:52:57
39.991735,116.326873,0,945,39749.9951388889,2008-10-28,23:53:00
39.991648,116.326886,0,959,39749.9951736111,2008-10-28,23:53:03
39.991538,116.326891,0,974,39749.9952199074,2008-10-28,23:53:07
39.991426,116.326889,0,990,39749.9952662037,2008-10-28,23:53:11
39.99131,116.326893,0,999,39749.9952893518,2008-10-28,23:53:13
39.991152,116.326887,0,1001,39749.9953240741,2008-10-28,23:53:16
39.991033,116.326874,0,1001,39749.9953472222,2008-10-28,23:53:18
39.990912,116.326883,0,1008,39749.9953819444,2008-10-28,23:53:21
39.990777,116.326896,0,1010,39749.9954166667,2008-10-28,23:53:24
39.990676,116.326926,0,1020,39749.9954513889,2008-10-28,23:53:27
39.990601,116.32692,0,1039,39749.9954976852,2008-10-28,23:53:31
39.990522,116.32696,0,1058,39749.9955439815,2008-10-28,23:53:35
39.990445,116.326946,0,1077,39749.9955902778,2008-10-28,23:53:39
39.990353,116.326977,0,1094,39749.9956365741,2008-10-28,23:53:43
39.990256,116.327001,0,1117,39749.9956828704,2008-10-28,23:53:47
39.990161,116.327035,0,1139,39749.9957291667,2008-10-28,23:53:51
39.990069,116.327068,0,1164,39749.995775463,2008-10-28,23:53:55
39.989975,116.327077,0,1176,39749.9958101852,2008-10-28,23:53:58
39.989879,116.327092,0,1190,39749.9958449074,2008-10-28,23:54:01
39.989785,116.327092,0,1196,39749.9958680556,2008-10-28,23:54:03
39.989697,116.327084,0,1209,39749.9959143519,2008-10-28,23:54:07
39.989636,116.327065,0,1219,39749.9959722222,2008-10-28,23:54:12
39.989564,116.327174,0,1232,39749.9960185185,2008-10-28,23:54:16
39.989505,116.327272,0,1238,39749.9960416667,2008-10-28,23:54:18
39.989425,116.327325,0,1254,39749.996099537,2008-10-28,23:54:23
39.989116,116.327091,0,1272,39749.9961458333,2008-10-28,23:54:27
39.988846,116.327089,0,1280,39749.9961689815,2008-10-28,23:54:29
39.98884,116.327001,0,1299,39749.9962268519,2008-10-28,23:54:34
39.988826,116.327144,0,1318,39749.9962847222,2008-10-28,23:54:39
39.988737,116.327185,0,1334,39749.9963310185,2008-10-28,23:54:43
39.988643,116.327245,0,1338,39749.9963773148,2008-10-28,23:54:47
39.988525,116.327299,0,1341,39749.9963888889,2008-10-28,23:54:48
39.988357,116.327364,0,1348,39749.9964351852,2008-10-28,23:54:52
39.988344,116.327326,0,1364,39749.9964930556,2008-10-28,23:54:57
39.988216,116.327327,0,1373,39749.9965277778,2008-10-28,23:55:00
39.988105,116.327325,0,1379,39749.9965625,2008-10-28,23:55:03
39.988019,116.327302,0,1390,39749.9965972222,2008-10-28,23:55:06
39.98793,116.327337,0,1402,39749.9966550926,2008-10-28,23:55:11
39.987837,116.327326,0,1413,39749.9967013889,2008-10-28,23:55:15
39.987719,116.327309,0,1424,39749.9967476852,2008-10-28,23:55:19
39.987598,116.327301,0,1433,39749.9967939815,2008-10-28,23:55:23
39.987496,116.327305,0,1438,39749.9968287037,2008-10-28,23:55:26
39.987384,116.327309,0,1444,39749.9968634259,2008-10-28,23:55:29
39.987279,116.327315,0,1449,39749.9968981481,2008-10-28,23:55:32
39.98713,116.327233,0,1460,39749.9969560185,2008-10-28,23:55:37
39.986945,116.32716,0,1447,39749.9970023148,2008-10-28,23:55:41
39.986879,116.327233,0,1472,39749.9970486111,2008-10-28,23:55:45
39.986804,116.327182,0,1486,39749.9970717593,2008-10-28,23:55:47
39.986673,116.327203,0,1495,39749.9970833333,2008-10-28,23:55:48
39.986661,116.327217,0,1512,39749.9971412037,2008-10-28,23:55:53
39.986685,116.327197,0,1524,39749.9971990741,2008-10-28,23:55:58
39.986639,116.327098,0,1530,39749.9972453704,2008-10-28,23:56:02
39.986526,116.327136,0,1534,39749.9972916667,2008-10-28,23:56:06
39.986456,116.327249,0,1533,39749.9973148148,2008-10-28,23:56:08
39.986333,116.327337,0,1538,39749.997349537,2008-10-28,23:56:11
39.986254,116.327425,0,1538,39749.9973611111,2008-10-28,23:56:12
39.986141,116.327444,0,1544,39749.9973842593,2008-10-28,23:56:14
39.98601,116.327479,0,1551,39749.9974074074,2008-10-28,23:56:16
39.985915,116.327475,0,1560,39749.9974305556,2008-10-28,23:56:18
39.985795,116.327535,0,1566,39749.9974537037,2008-10-28,23:56:20
39.985699,116.327508,0,1589,39749.9975,2008-10-28,23:56:24
39.985635,116.327528,0,1606,39749.9975578704,2008-10-28,23:56:29
39.985548,116.327554,0,1618,39749.9976041667,2008-10-28,23:56:33
39.985448,116.327583,0,1632,39749.997650463,2008-10-28,23:56:37
39.985362,116.327587,0,1655,39749.9977083333,2008-10-28,23:56:42
39.98527,116.327584,0,1682,39749.9977662037,2008-10-28,23:56:47
39.985253,116.327589,0,1691,39749.9978240741,2008-10-28,23:56:52
39.985167,116.327577,0,1708,39749.9978819444,2008-10-28,23:56:57
39.985129,116.327562,0,1720,39749.9979398148,2008-10-28,23:57:02
39.985123,116.327539,0,1727,39749.9979976852,2008-10-28,23:57:07
39.985084,116.327501,0,1738,39749.9980555556,2008-10-28,23:57:12
39.985013,116.327512,0,1750,39749.9981134259,2008-10-28,23:57:17
39.984926,116.327526,0,1766,39749.9981712963,2008-10-28,23:57:22
39.984862,116.327538,0,1774,39749.9982291667,2008-10-28,23:57:27
39.984763,116.327559,0,1782,39749.998275463,2008-10-28,23:57:31
39.984666,116.327586,0,1786,39749.9982986111,2008-10-28,23:57:33
39.984544,116.327614,0,1792,39749.9983333333,2008-10-28,23:57:36
39.984445,116.327624,0,1799,39749.9983680556,2008-10-28,23:57:39
39.984335,116.327613,0,1807,39749.9984027778,2008-10-28,23:57:42
39.984233,116.327592,0,1815,39749.9984375,2008-10-28,23:57:45
39.984146,116.327614,0,1828,39749.9984490741,2008-10-28,23:57:46
39.984012,116.327591,0,1841,39749.9984837963,2008-10-28,23:57:49
39.983913,116.327562,0,1851,39749.9985185185,2008-10-28,23:57:52
39.983798,116.327525,0,1849,39749.9985532407,2008-10-28,23:57:55
39.983699,116.327508,0,1849,39749.998587963,2008-10-28,23:57:58
39.983608,116.327492,0,1847,39749.9986342593,2008-10-28,23:58:02
39.983535,116.327412,0,1849,39749.9986921296,2008-10-28,23:58:07
39.983463,116.327324,0,1850,39749.99875,2008-10-28,23:58:12
39.983423,116.327182,0,1853,39749.9987962963,2008-10-28,23:58:16
39.983367,116.326825,0,1865,39749.9988310185,2008-10-28,23:58:19
39.98337,116.326698,0,1864,39749.9988773148,2008-10-28,23:58:23
39.983202,116.326867,0,1865,39749.9988888889,2008-10-28,23:58:24
39.983179,116.326683,0,1862,39749.9989930556,2008-10-28,23:58:33
39.983179,116.32656,0,1865,39749.9990393519,2008-10-28,23:58:37
39.983162,116.326449,0,1865,39749.9990972222,2008-10-28,23:58:42
39.983083,116.326394,0,1870,39749.9991550926,2008-10-28,23:58:47
39.983058,116.326404,0,1858,39749.999212963,2008-10-28,23:58:52
39.98304,116.32645,0,1845,39749.9992708333,2008-10-28,23:58:57
39.983024,116.326482,0,1838,39749.9993287037,2008-10-28,23:59:02
39.982994,116.326477,0,1839,39749.9993865741,2008-10-28,23:59:07
39.982975,116.32649,0,1829,39749.9994444444,2008-10-28,23:59:12
39.982967,116.32652,0,1825,39749.9995023148,2008-10-28,23:59:17
39.98295,116.326545,0,1817,39749.9995601852,2008-10-28,23:59:22
39.982934,116.326552,0,1818,39749.9996180556,2008-10-28,23:59:27
39.98292,116.326564,0,1818,39749.9996759259,2008-10-28,23:59:32
39.98292,116.326564,0,1818,39749.9997106481,2008-10-28,23:59:35
39.982913,116.326569,0,1818,39749.9997337963,2008-10-28,23:59:37
39.978474,116.324997,0,786,39750.0007060185,2008-10-29,00:01:01
39.978549,116.324948,0,773,39750.0007175926,2008-10-29,00:01:02
39.978483,116.324687,0,1016,39750.0007638889,2008-10-29,00:01:06
39.978304,116.323866,0,1806,39750.0013541667,2008-10-29,00:01:57
39.978251,116.323963,0,1805,39750.001400463,2008-10-29,00:02:01
39.978192,116.324034,0,1805,39750.0014583333,2008-10-29,00:02:06
39.977984,116.32441,0,1725,39750.0066435185,2008-10-29,00:09:34
39.977863,116.324399,0,1720,39750.0066666667,2008-10-29,00:09:36
39.977747,116.324423,0,1721,39750.0066898148,2008-10-29,00:09:38
39.977755,116.32425,0,1871,39750.006724537,2008-10-29,00:09:41
39.977764,116.324167,0,1946,39750.0067361111,2008-10-29,00:09:42
39.977737,116.324128,0,2002,39750.0067476852,2008-10-29,00:09:43
39.977884,116.32431,0,1794,39750.0067592593,2008-10-29,00:09:44
39.977966,116.324428,0,1670,39750.0067708333,2008-10-29,00:09:45
39.97803,116.324489,0,1605,39750.0067824074,2008-10-29,00:09:46
39.978057,116.324538,0,1568,39750.0067939815,2008-10-29,00:09:47
39.978067,116.324611,0,1533,39750.0068171296,2008-10-29,00:09:49
39.978095,116.324669,0,1505,39750.0068634259,2008-10-29,00:09:53
39.978069,116.32464,0,1494,39750.0069212963,2008-10-29,00:09:58
39.978021,116.324587,0,1487,39750.0069791667,2008-10-29,00:10:03
39.977929,116.324531,0,1482,39750.007037037,2008-10-29,00:10:08
39.977834,116.324486,0,1481,39750.0070833333,2008-10-29,00:10:12
39.977744,116.324449,0,1480,39750.0071180556,2008-10-29,00:10:15
39.977638,116.324385,0,1479,39750.0071527778,2008-10-29,00:10:18
39.977525,116.324308,0,1479,39750.0071875,2008-10-29,00:10:21
39.97742,116.324224,0,1479,39750.0072222222,2008-10-29,00:10:24
39.977336,116.324173,0,1479,39750.0072453704,2008-10-29,00:10:26
39.97723,116.324103,0,1479,39750.0072800926,2008-10-29,00:10:29
39.977167,116.324082,0,1478,39750.007337963,2008-10-29,00:10:34
39.977186,116.324093,0,1476,39750.0073958333,2008-10-29,00:10:39
39.977176,116.324104,0,1474,39750.0074537037,2008-10-29,00:10:44
39.977192,116.32408,0,1473,39750.0075115741,2008-10-29,00:10:49
39.977204,116.324078,0,1472,39750.0075694444,2008-10-29,00:10:54
39.977226,116.324092,0,1473,39750.0076273148,2008-10-29,00:10:59
39.977361,116.324123,0,1474,39750.0076851852,2008-10-29,00:11:04
39.977458,116.324147,0,1474,39750.0077083333,2008-10-29,00:11:06
39.977495,116.324165,0,1474,39750.0077662037,2008-10-29,00:11:11
39.977577,116.324224,0,1475,39750.0078240741,2008-10-29,00:11:16
39.9776,116.324284,0,1475,39750.0078819444,2008-10-29,00:11:21
39.977592,116.324346,0,1475,39750.0079398148,2008-10-29,00:11:26
39.977574,116.324355,0,1474,39750.0079976852,2008-10-29,00:11:31
39.977562,116.324365,0,1474,39750.0080555556,2008-10-29,00:11:36
39.977538,116.32438,0,1473,39750.0081134259,2008-10-29,00:11:41
39.977542,116.3244,0,1472,39750.0081712963,2008-10-29,00:11:46
39.977574,116.324414,0,1472,39750.0082291667,2008-10-29,00:11:51
39.977608,116.324383,0,1474,39750.008287037,2008-10-29,00:11:56
39.97771,116.324354,0,1473,39750.0083333333,2008-10-29,00:12:00
39.977798,116.324387,0,1472,39750.0083680556,2008-10-29,00:12:03
39.977838,116.324373,0,1470,39750.0084259259,2008-10-29,00:12:08
39.977828,116.32432,0,1468,39750.0084837963,2008-10-29,00:12:13
39.977822,116.324297,0,1468,39750.0085416667,2008-10-29,00:12:18
39.977827,116.324268,0,1468,39750.008599537,2008-10-29,00:12:23
39.977851,116.324241,0,1469,39750.0086574074,2008-10-29,00:12:28
39.97789,116.324294,0,1472,39750.0087152778,2008-10-29,00:12:33
39.977929,116.324343,0,1472,39750.0087731481,2008-10-29,00:12:38
39.97794,116.324373,0,1472,39750.0088310185,2008-10-29,00:12:43
39.977941,116.32436,0,1473,39750.0088888889,2008-10-29,00:12:48
39.977939,116.324347,0,1473,39750.0089467593,2008-10-29,00:12:53
39.977932,116.324366,0,1471,39750.0090046296,2008-10-29,00:12:58
39.977918,116.324459,0,1469,39750.0090625,2008-10-29,00:13:03
39.977867,116.324532,0,1467,39750.0091203704,2008-10-29,00:13:08
39.97778,116.324615,0,1463,39750.0091550926,2008-10-29,00:13:11
39.977776,116.324734,0,1463,39750.0091898148,2008-10-29,00:13:14
39.977657,116.324756,0,1456,39750.009224537,2008-10-29,00:13:17
39.977548,116.324715,0,1455,39750.0092361111,2008-10-29,00:13:18
39.977602,116.324701,0,1448,39750.0092939815,2008-10-29,00:13:23
39.977605,116.324586,0,1439,39750.0093402778,2008-10-29,00:13:27
39.977595,116.324695,0,1430,39750.0093981481,2008-10-29,00:13:32
39.977557,116.324848,0,1428,39750.0094328704,2008-10-29,00:13:35
39.97761,116.325059,0,1419,39750.0094675926,2008-10-29,00:13:38
39.977504,116.325033,0,1418,39750.0094791667,2008-10-29,00:13:39
39.977579,116.325151,0,1412,39750.0095023148,2008-10-29,00:13:41
39.977673,116.325302,0,1404,39750.0095486111,2008-10-29,00:13:45
39.977625,116.32548,0,1400,39750.0096064815,2008-10-29,00:13:50
39.977678,116.325619,0,1393,39750.0096412037,2008-10-29,00:13:53
39.977791,116.32576,0,1385,39750.0096527778,2008-10-29,00:13:54
39.977902,116.325906,0,1379,39750.0096759259,2008-10-29,00:13:56
39.977742,116.325728,0,1370,39750.0097106481,2008-10-29,00:13:59
39.977646,116.325711,0,1363,39750.0097453704,2008-10-29,00:14:02
39.97756,116.325639,0,1362,39750.0097569444,2008-10-29,00:14:03
39.977465,116.325606,0,1358,39750.0097685185,2008-10-29,00:14:04
39.977358,116.325646,0,1358,39750.0098032407,2008-10-29,00:14:07
39.977308,116.32575,0,1359,39750.009837963,2008-10-29,00:14:10
39.977332,116.325868,0,1373,39750.0098958333,2008-10-29,00:14:15
39.977294,116.32593,0,1382,39750.0099537037,2008-10-29,00:14:20
39.977782,116.326206,0,1378,39750.01,2008-10-29,00:14:24
39.977774,116.326367,0,1368,39750.0100115741,2008-10-29,00:14:25
39.977848,116.326453,0,1355,39750.0100231481,2008-10-29,00:14:26
39.977702,116.326506,0,1346,39750.0100347222,2008-10-29,00:14:27
39.977623,116.326521,0,1349,39750.0100925926,2008-10-29,00:14:32
39.977539,116.3266,0,1346,39750.0101157407,2008-10-29,00:14:34
39.977461,116.326664,0,1342,39750.0101273148,2008-10-29,00:14:35
39.977318,116.326741,0,1337,39750.0101388889,2008-10-29,00:14:36
39.977196,116.326842,0,1338,39750.0101967593,2008-10-29,00:14:41
39.977059,116.326869,0,1337,39750.0102199074,2008-10-29,00:14:43
39.976985,116.32684,0,1340,39750.0102777778,2008-10-29,00:14:48
39.976922,116.32682,0,1339,39750.0103356481,2008-10-29,00:14:53
39.976791,116.326089,0,1299,39750.0103935185,2008-10-29,00:14:58
39.976765,116.326081,0,1299,39750.0104513889,2008-10-29,00:15:03
39.97676,116.325972,0,1284,39750.010462963,2008-10-29,00:15:04
39.976742,116.325859,0,1270,39750.010474537,2008-10-29,00:15:05
39.976992,116.325487,0,1265,39750.0104976852,2008-10-29,00:15:07
39.977058,116.32537,0,1261,39750.0105324074,2008-10-29,00:15:10
39.977063,116.32535,0,1255,39750.0105902778,2008-10-29,00:15:15
39.977063,116.325337,0,1254,39750.0106481481,2008-10-29,00:15:20
39.97707,116.325316,0,1254,39750.0107060185,2008-10-29,00:15:25
39.977094,116.325254,0,1260,39750.0107638889,2008-10-29,00:15:30
39.977052,116.325116,0,1269,39750.0108796296,2008-10-29,00:15:40
39.977047,116.325088,0,1271,39750.0109375,2008-10-29,00:15:45
