# Supplementary material for: Research on differential privacy protection method based on user tendency
Source: PLoS One. 2023 Oct 26;18(10):e0288823. doi: 10.1371/journal.pone.0288823 (PMC10602288; doi:10.1371/journal.pone.0288823)
Supplement: S1 Data — (ZIP) [file pone.0288823.s001.zip › Data 5-1/001/Trajectory/20081029110529.plt]

Geolife trajectory
WGS 84
Altitude is in Feet
Reserved 3
0,2,255,My Track,0,0,2,8421376
0
39.978107,116.326569,0,492,39750.4621412037,2008-10-29,11:05:29
39.977998,116.326704,0,492,39750.4621527778,2008-10-29,11:05:30
39.978053,116.326611,0,492,39750.4621759259,2008-10-29,11:05:32
39.977956,116.326676,0,492,39750.4622337963,2008-10-29,11:05:37
39.977989,116.326782,0,492,39750.4622916667,2008-10-29,11:05:42
39.97799,116.326821,0,491,39750.462349537,2008-10-29,11:05:47
39.978038,116.326804,0,492,39750.4624074074,2008-10-29,11:05:52
39.97841,116.326674,0,139,39750.4624189815,2008-10-29,11:05:53
39.978344,116.326757,0,120,39750.4624652778,2008-10-29,11:05:57
39.978435,116.326804,0,105,39750.4625231481,2008-10-29,11:06:02
39.978536,116.326829,0,115,39750.4625810185,2008-10-29,11:06:07
39.97862,116.326863,0,121,39750.4626388889,2008-10-29,11:06:12
39.978728,116.326911,0,141,39750.4626736111,2008-10-29,11:06:15
39.978808,116.326925,0,162,39750.4627083333,2008-10-29,11:06:18
39.978836,116.326951,0,164,39750.4627662037,2008-10-29,11:06:23
39.978857,116.326991,0,163,39750.4628240741,2008-10-29,11:06:28
39.978901,116.327117,0,168,39750.4628819444,2008-10-29,11:06:33
39.978968,116.327204,0,196,39750.4629166667,2008-10-29,11:06:36
39.979072,116.327229,0,197,39750.4629513889,2008-10-29,11:06:39
39.979158,116.327244,0,208,39750.4629861111,2008-10-29,11:06:42
39.979247,116.327266,0,213,39750.4630208333,2008-10-29,11:06:45
39.979335,116.32729,0,221,39750.4630555556,2008-10-29,11:06:48
39.979448,116.327343,0,207,39750.4630902778,2008-10-29,11:06:51
39.979555,116.327391,0,201,39750.4631365741,2008-10-29,11:06:55
39.979648,116.327409,0,198,39750.4631828704,2008-10-29,11:06:59
39.979737,116.327438,0,206,39750.4632291667,2008-10-29,11:07:03
39.979847,116.327481,0,218,39750.463275463,2008-10-29,11:07:07
39.979893,116.327361,0,210,39750.4632986111,2008-10-29,11:07:09
39.979983,116.327291,0,215,39750.4633449074,2008-10-29,11:07:13
39.980073,116.327254,0,228,39750.4633912037,2008-10-29,11:07:17
39.980197,116.327267,0,228,39750.4634375,2008-10-29,11:07:21
39.980308,116.327304,0,226,39750.4634837963,2008-10-29,11:07:25
39.980406,116.327277,0,222,39750.4635069444,2008-10-29,11:07:27
39.980512,116.32732,0,228,39750.4635532407,2008-10-29,11:07:31
39.980624,116.3273,0,236,39750.463587963,2008-10-29,11:07:34
39.980708,116.32731,0,224,39750.4636111111,2008-10-29,11:07:36
39.980813,116.327306,0,217,39750.4636458333,2008-10-29,11:07:39
39.98093,116.327304,0,223,39750.4636921296,2008-10-29,11:07:43
39.981059,116.32727,0,237,39750.4637384259,2008-10-29,11:07:47
39.98116,116.327227,0,248,39750.4637731481,2008-10-29,11:07:50
39.981289,116.327217,0,232,39750.4638078704,2008-10-29,11:07:53
39.981393,116.327204,0,214,39750.4638310185,2008-10-29,11:07:55
39.981502,116.32719,0,208,39750.4638657407,2008-10-29,11:07:58
39.98162,116.327183,0,207,39750.463912037,2008-10-29,11:08:02
39.981715,116.327203,0,205,39750.4639583333,2008-10-29,11:08:06
39.981822,116.327187,0,215,39750.4639930556,2008-10-29,11:08:09
39.981919,116.327143,0,227,39750.4640277778,2008-10-29,11:08:12
39.982013,116.327109,0,240,39750.4640625,2008-10-29,11:08:15
39.982089,116.327077,0,265,39750.4641203704,2008-10-29,11:08:20
39.982207,116.327117,0,281,39750.4641550926,2008-10-29,11:08:23
39.982308,116.327125,0,303,39750.4641898148,2008-10-29,11:08:26
39.982394,116.327118,0,322,39750.464224537,2008-10-29,11:08:29
39.982479,116.327118,0,342,39750.4642592593,2008-10-29,11:08:32
39.982558,116.32712,0,366,39750.4642939815,2008-10-29,11:08:35
39.982639,116.327114,0,397,39750.4643287037,2008-10-29,11:08:38
39.982759,116.3272,0,428,39750.4643634259,2008-10-29,11:08:41
39.982869,116.327297,0,438,39750.4643981481,2008-10-29,11:08:44
39.982967,116.327322,0,455,39750.4644328704,2008-10-29,11:08:47
39.98304,116.327317,0,478,39750.4644675926,2008-10-29,11:08:50
39.983173,116.327332,0,442,39750.4644907407,2008-10-29,11:08:52
39.983275,116.327338,0,421,39750.4645023148,2008-10-29,11:08:53
39.983381,116.327327,0,402,39750.4645138889,2008-10-29,11:08:54
39.983585,116.327146,0,402,39750.464537037,2008-10-29,11:08:56
39.983674,116.327042,0,393,39750.4645717593,2008-10-29,11:08:59
39.983755,116.327099,0,394,39750.4646180556,2008-10-29,11:09:03
39.983821,116.327101,0,406,39750.4646759259,2008-10-29,11:09:08
39.983889,116.327047,0,427,39750.4647222222,2008-10-29,11:09:12
39.98398,116.327053,0,423,39750.4647569444,2008-10-29,11:09:15
39.984081,116.327089,0,430,39750.4648032407,2008-10-29,11:09:19
39.9842,116.327105,0,439,39750.464849537,2008-10-29,11:09:23
39.98433,116.327189,0,431,39750.4648611111,2008-10-29,11:09:24
39.984338,116.32713,0,460,39750.4648958333,2008-10-29,11:09:27
39.984343,116.327044,0,483,39750.4649421296,2008-10-29,11:09:31
39.984371,116.326996,0,514,39750.4649768519,2008-10-29,11:09:34
39.984401,116.326978,0,529,39750.4650347222,2008-10-29,11:09:39
39.984452,116.326948,0,564,39750.4650810185,2008-10-29,11:09:43
39.984515,116.326925,0,591,39750.4651157407,2008-10-29,11:09:46
39.984605,116.32688,0,621,39750.465150463,2008-10-29,11:09:49
39.984617,116.326987,0,637,39750.4651967593,2008-10-29,11:09:53
39.984708,116.327011,0,640,39750.4652430556,2008-10-29,11:09:57
39.984789,116.327019,0,665,39750.4652893519,2008-10-29,11:10:01
39.984903,116.327008,0,657,39750.4653240741,2008-10-29,11:10:04
39.985003,116.327007,0,667,39750.4653703704,2008-10-29,11:10:08
39.985103,116.327003,0,687,39750.4654166667,2008-10-29,11:10:12
39.985203,116.327012,0,705,39750.465462963,2008-10-29,11:10:16
39.985305,116.327014,0,712,39750.4655092593,2008-10-29,11:10:20
39.985399,116.327021,0,719,39750.4655555556,2008-10-29,11:10:24
39.985499,116.327029,0,724,39750.4656018519,2008-10-29,11:10:28
39.985592,116.327083,0,726,39750.4656365741,2008-10-29,11:10:31
39.985685,116.327117,0,729,39750.4656712963,2008-10-29,11:10:34
39.985756,116.327122,0,691,39750.4656828704,2008-10-29,11:10:35
39.98583,116.327114,0,647,39750.4656944444,2008-10-29,11:10:36
39.985947,116.32717,0,571,39750.4657060185,2008-10-29,11:10:37
39.986017,116.327152,0,543,39750.4657291667,2008-10-29,11:10:39
39.98607,116.32712,0,563,39750.465787037,2008-10-29,11:10:44
39.986121,116.32713,0,593,39750.4658333333,2008-10-29,11:10:48
39.986198,116.327154,0,611,39750.4658796296,2008-10-29,11:10:52
39.986274,116.327196,0,634,39750.4659259259,2008-10-29,11:10:56
39.9864,116.327185,0,639,39750.4659722222,2008-10-29,11:11:00
39.986454,116.327221,0,654,39750.4660300926,2008-10-29,11:11:05
39.986576,116.327319,0,665,39750.4660648148,2008-10-29,11:11:08
39.986754,116.327392,0,668,39750.466087963,2008-10-29,11:11:10
39.986841,116.327453,0,670,39750.466099537,2008-10-29,11:11:11
39.986934,116.327458,0,682,39750.4661458333,2008-10-29,11:11:15
39.986922,116.327482,0,678,39750.4662037037,2008-10-29,11:11:20
39.98697,116.32741,0,692,39750.4662615741,2008-10-29,11:11:25
39.98705,116.327466,0,711,39750.4663194444,2008-10-29,11:11:30
39.987328,116.32726,0,727,39750.4663541667,2008-10-29,11:11:33
39.987469,116.327164,0,733,39750.4663657407,2008-10-29,11:11:34
39.987623,116.327163,0,736,39750.4663888889,2008-10-29,11:11:36
39.987675,116.327057,0,740,39750.466412037,2008-10-29,11:11:38
39.987764,116.327019,0,754,39750.4664467593,2008-10-29,11:11:41
39.987869,116.327035,0,769,39750.4664814815,2008-10-29,11:11:44
39.987968,116.327052,0,779,39750.4665162037,2008-10-29,11:11:47
39.988058,116.327027,0,792,39750.4665509259,2008-10-29,11:11:50
39.988147,116.327008,0,804,39750.4665856481,2008-10-29,11:11:53
39.988255,116.326973,0,817,39750.4666319444,2008-10-29,11:11:57
39.988364,116.326989,0,832,39750.4666782407,2008-10-29,11:12:01
39.98845,116.326994,0,843,39750.466712963,2008-10-29,11:12:04
39.988543,116.326997,0,851,39750.4667476852,2008-10-29,11:12:07
39.988673,116.326994,0,834,39750.4667824074,2008-10-29,11:12:10
39.988789,116.326981,0,831,39750.4668171296,2008-10-29,11:12:13
39.988878,116.32697,0,819,39750.4668402778,2008-10-29,11:12:15
39.988975,116.326967,0,832,39750.466875,2008-10-29,11:12:18
39.989069,116.326961,0,830,39750.4669097222,2008-10-29,11:12:21
39.989175,116.326985,0,830,39750.4669444444,2008-10-29,11:12:24
39.989294,116.326964,0,833,39750.4669791667,2008-10-29,11:12:27
39.989417,116.326935,0,840,39750.4670138889,2008-10-29,11:12:30
39.989538,116.32692,0,833,39750.4670486111,2008-10-29,11:12:33
39.989644,116.326888,0,834,39750.4670833333,2008-10-29,11:12:36
39.989777,116.326869,0,770,39750.4671064815,2008-10-29,11:12:38
39.989904,116.326863,0,733,39750.4671180556,2008-10-29,11:12:39
39.989992,116.326856,0,750,39750.4671527778,2008-10-29,11:12:42
39.990143,116.326874,0,721,39750.4671759259,2008-10-29,11:12:44
39.990272,116.326871,0,691,39750.4671875,2008-10-29,11:12:45
39.99046,116.326921,0,635,39750.4671990741,2008-10-29,11:12:46
39.990649,116.327004,0,573,39750.4672337963,2008-10-29,11:12:49
39.990573,116.326867,0,559,39750.4672453704,2008-10-29,11:12:50
39.990743,116.326861,0,522,39750.4672685185,2008-10-29,11:12:52
39.990841,116.32679,0,521,39750.4673148148,2008-10-29,11:12:56
39.991056,116.327042,0,478,39750.467337963,2008-10-29,11:12:58
39.991165,116.327084,0,429,39750.4673611111,2008-10-29,11:13:00
39.991217,116.327068,0,395,39750.4673958333,2008-10-29,11:13:03
39.99126,116.32699,0,369,39750.4674305556,2008-10-29,11:13:06
39.991358,116.326999,0,341,39750.4674768519,2008-10-29,11:13:10
39.991423,116.32693,0,320,39750.4675,2008-10-29,11:13:12
39.991503,116.326885,0,295,39750.4675347222,2008-10-29,11:13:15
39.991525,116.326721,0,273,39750.4675462963,2008-10-29,11:13:16
39.991602,116.32664,0,253,39750.4675810185,2008-10-29,11:13:19
39.991693,116.326587,0,237,39750.4676273148,2008-10-29,11:13:23
39.991778,116.326553,0,254,39750.4676851852,2008-10-29,11:13:28
39.991874,116.326537,0,269,39750.4677430556,2008-10-29,11:13:33
39.991952,116.326549,0,291,39750.4677893519,2008-10-29,11:13:37
39.992023,116.326544,0,314,39750.4678356481,2008-10-29,11:13:41
39.99216,116.326524,0,291,39750.4678819444,2008-10-29,11:13:45
39.992247,116.326506,0,266,39750.4679050926,2008-10-29,11:13:47
39.992366,116.326496,0,245,39750.4679398148,2008-10-29,11:13:50
39.992454,116.326486,0,254,39750.467974537,2008-10-29,11:13:53
39.992589,116.326509,0,227,39750.4680092593,2008-10-29,11:13:56
39.992649,116.326531,0,193,39750.4680208333,2008-10-29,11:13:57
39.992758,116.32656,0,181,39750.4680555556,2008-10-29,11:14:00
39.992856,116.32659,0,176,39750.4680902778,2008-10-29,11:14:03
39.992966,116.326633,0,182,39750.4681481481,2008-10-29,11:14:08
39.993076,116.326643,0,188,39750.4681944444,2008-10-29,11:14:12
39.993116,116.32656,0,215,39750.4682291667,2008-10-29,11:14:15
39.993202,116.326537,0,222,39750.468275463,2008-10-29,11:14:19
39.993286,116.32652,0,241,39750.4683217593,2008-10-29,11:14:23
39.993382,116.326507,0,264,39750.4683680556,2008-10-29,11:14:27
39.993464,116.326518,0,279,39750.4684027778,2008-10-29,11:14:30
39.993563,116.326505,0,293,39750.4684490741,2008-10-29,11:14:34
39.993658,116.326518,0,304,39750.4684953704,2008-10-29,11:14:38
39.993743,116.326593,0,312,39750.4685416667,2008-10-29,11:14:42
39.993874,116.326607,0,310,39750.468587963,2008-10-29,11:14:46
39.993958,116.326608,0,322,39750.4686226852,2008-10-29,11:14:49
39.99404,116.326572,0,342,39750.4686689815,2008-10-29,11:14:53
39.994131,116.326567,0,351,39750.4687268519,2008-10-29,11:14:58
39.994243,116.326559,0,310,39750.46875,2008-10-29,11:15:00
39.994331,116.326554,0,295,39750.4687731481,2008-10-29,11:15:02
39.994421,116.326555,0,279,39750.4688078704,2008-10-29,11:15:05
39.994511,116.326547,0,268,39750.4688310185,2008-10-29,11:15:07
39.99461,116.326554,0,268,39750.4688657407,2008-10-29,11:15:10
39.9947,116.32657,0,250,39750.4688888889,2008-10-29,11:15:12
39.994809,116.326592,0,220,39750.468912037,2008-10-29,11:15:14
39.994894,116.3266,0,206,39750.4689351852,2008-10-29,11:15:16
39.994998,116.326578,0,204,39750.4689699074,2008-10-29,11:15:19
39.995106,116.32659,0,207,39750.4690162037,2008-10-29,11:15:23
39.995204,116.326609,0,214,39750.4690740741,2008-10-29,11:15:28
39.995317,116.326598,0,225,39750.4691203704,2008-10-29,11:15:32
39.995405,116.326588,0,234,39750.4691550926,2008-10-29,11:15:35
39.995492,116.326591,0,253,39750.4692013889,2008-10-29,11:15:39
39.995585,116.326562,0,271,39750.4692476852,2008-10-29,11:15:43
39.995698,116.32657,0,274,39750.4692824074,2008-10-29,11:15:46
39.99579,116.326574,0,286,39750.4693171296,2008-10-29,11:15:49
39.995876,116.326572,0,256,39750.4693287037,2008-10-29,11:15:50
39.995969,116.326572,0,235,39750.4693518518,2008-10-29,11:15:52
39.996074,116.326549,0,231,39750.4693865741,2008-10-29,11:15:55
39.99617,116.326516,0,232,39750.4694212963,2008-10-29,11:15:58
39.996272,116.326492,0,211,39750.4694444444,2008-10-29,11:16:00
39.996383,116.326455,0,214,39750.4694907407,2008-10-29,11:16:04
39.996479,116.326474,0,224,39750.469537037,2008-10-29,11:16:08
39.99645,116.326438,0,261,39750.4695833333,2008-10-29,11:16:12
39.996555,116.326431,0,278,39750.4696296296,2008-10-29,11:16:16
39.996663,116.326471,0,291,39750.4696643518,2008-10-29,11:16:19
39.996805,116.326536,0,294,39750.4696990741,2008-10-29,11:16:22
39.996898,116.326616,0,298,39750.4697106481,2008-10-29,11:16:23
39.997047,116.326709,0,291,39750.4697337963,2008-10-29,11:16:25
39.997148,116.326795,0,288,39750.4697453704,2008-10-29,11:16:26
39.997239,116.326659,0,280,39750.4697685185,2008-10-29,11:16:28
39.99734,116.326617,0,281,39750.4697916667,2008-10-29,11:16:30
39.997442,116.326617,0,282,39750.4698148148,2008-10-29,11:16:32
39.997548,116.32661,0,285,39750.469849537,2008-10-29,11:16:35
39.997655,116.326554,0,285,39750.4698842593,2008-10-29,11:16:38
39.997752,116.326504,0,289,39750.4699305556,2008-10-29,11:16:42
39.997859,116.326487,0,289,39750.4699768518,2008-10-29,11:16:46
39.997949,116.326492,0,307,39750.4700231481,2008-10-29,11:16:50
39.998064,116.326469,0,298,39750.4700578704,2008-10-29,11:16:53
39.998168,116.326455,0,310,39750.4700925926,2008-10-29,11:16:56
39.998298,116.326427,0,287,39750.4701273148,2008-10-29,11:16:59
39.998417,116.326413,0,288,39750.470162037,2008-10-29,11:17:02
39.998507,116.326407,0,279,39750.4701851852,2008-10-29,11:17:04
39.998603,116.326395,0,285,39750.4702199074,2008-10-29,11:17:07
39.998712,116.326383,0,291,39750.4702546296,2008-10-29,11:17:10
39.99881,116.326388,0,296,39750.4702893518,2008-10-29,11:17:13
39.998973,116.326374,0,264,39750.4703240741,2008-10-29,11:17:16
39.999089,116.32636,0,251,39750.4703472222,2008-10-29,11:17:18
39.999201,116.326285,0,249,39750.4703819444,2008-10-29,11:17:21
39.999271,116.326144,0,222,39750.4704166667,2008-10-29,11:17:24
39.999329,116.326057,0,204,39750.4704398148,2008-10-29,11:17:26
39.999392,116.325986,0,189,39750.470462963,2008-10-29,11:17:28
39.999484,116.325891,0,182,39750.4704976852,2008-10-29,11:17:31
39.999587,116.325822,0,182,39750.4705324074,2008-10-29,11:17:34
39.999685,116.325743,0,188,39750.4705671296,2008-10-29,11:17:37
39.999752,116.325633,0,191,39750.4706018518,2008-10-29,11:17:40
39.999758,116.325489,0,193,39750.4706365741,2008-10-29,11:17:43
39.999753,116.325335,0,197,39750.4706712963,2008-10-29,11:17:46
39.999741,116.325191,0,203,39750.4707060185,2008-10-29,11:17:49
39.999733,116.325073,0,210,39750.4707407407,2008-10-29,11:17:52
39.999737,116.324938,0,216,39750.470775463,2008-10-29,11:17:55
39.999738,116.324809,0,226,39750.4708217593,2008-10-29,11:17:59
39.999821,116.324729,0,224,39750.4708564815,2008-10-29,11:18:02
39.999795,116.324616,0,228,39750.4709143518,2008-10-29,11:18:07
39.999804,116.324492,0,238,39750.4709606481,2008-10-29,11:18:11
39.999728,116.324407,0,241,39750.4710185185,2008-10-29,11:18:16
39.999683,116.324289,0,242,39750.4710648148,2008-10-29,11:18:20
39.999696,116.324098,0,243,39750.471099537,2008-10-29,11:18:23
39.999643,116.323962,0,245,39750.4711111111,2008-10-29,11:18:24
39.999662,116.323847,0,249,39750.4711342593,2008-10-29,11:18:26
39.999656,116.323675,0,254,39750.4711574074,2008-10-29,11:18:28
39.999581,116.323335,0,256,39750.4711689815,2008-10-29,11:18:29
39.999592,116.323209,0,259,39750.4711921296,2008-10-29,11:18:31
39.999649,116.323118,0,263,39750.4712152778,2008-10-29,11:18:33
39.999684,116.323037,0,273,39750.4712731481,2008-10-29,11:18:38
39.999702,116.322887,0,261,39750.4713310185,2008-10-29,11:18:43
39.999679,116.322762,0,251,39750.4713657407,2008-10-29,11:18:46
39.999688,116.322637,0,248,39750.4714236111,2008-10-29,11:18:51
39.999706,116.322493,0,228,39750.4714699074,2008-10-29,11:18:55
39.999718,116.322357,0,215,39750.4715162037,2008-10-29,11:18:59
39.999715,116.322235,0,204,39750.4715509259,2008-10-29,11:19:02
39.999781,116.322136,0,199,39750.4715972222,2008-10-29,11:19:06
39.999858,116.322062,0,188,39750.4716319444,2008-10-29,11:19:09
39.999968,116.322008,0,179,39750.4716666667,2008-10-29,11:19:12
40.000078,116.321981,0,177,39750.471712963,2008-10-29,11:19:16
40.000169,116.321975,0,182,39750.4717476852,2008-10-29,11:19:19
40.000257,116.321955,0,194,39750.4717824074,2008-10-29,11:19:22
40.000332,116.321905,0,206,39750.4718287037,2008-10-29,11:19:26
40.000415,116.321899,0,222,39750.471875,2008-10-29,11:19:30
40.0005,116.321876,0,239,39750.4719212963,2008-10-29,11:19:34
40.00058,116.321837,0,252,39750.4719560185,2008-10-29,11:19:37
40.00069,116.321845,0,270,39750.4719907407,2008-10-29,11:19:40
40.000774,116.321851,0,283,39750.472025463,2008-10-29,11:19:43
40.00086,116.321858,0,303,39750.4720601852,2008-10-29,11:19:46
40.000942,116.321835,0,316,39750.4720949074,2008-10-29,11:19:49
40.001019,116.321829,0,336,39750.4721296296,2008-10-29,11:19:52
40.001094,116.321829,0,357,39750.4721643519,2008-10-29,11:19:55
40.001193,116.321842,0,374,39750.4721990741,2008-10-29,11:19:58
40.00135,116.321861,0,397,39750.4722337963,2008-10-29,11:20:01
40.001422,116.321936,0,408,39750.4722453704,2008-10-29,11:20:02
40.001527,116.321966,0,411,39750.4722569444,2008-10-29,11:20:03
40.001653,116.321998,0,413,39750.4722800926,2008-10-29,11:20:05
40.001713,116.321904,0,429,39750.4723263889,2008-10-29,11:20:09
40.001822,116.321889,0,426,39750.472349537,2008-10-29,11:20:11
40.001896,116.321838,0,442,39750.4723958333,2008-10-29,11:20:15
40.002014,116.321836,0,467,39750.4724421296,2008-10-29,11:20:19
40.002132,116.321798,0,467,39750.4724884259,2008-10-29,11:20:23
40.00225,116.321794,0,471,39750.4725231482,2008-10-29,11:20:26
40.002368,116.321801,0,494,39750.4725694444,2008-10-29,11:20:30
40.002462,116.321873,0,527,39750.4725810185,2008-10-29,11:20:31
40.002531,116.321874,0,551,39750.4726041667,2008-10-29,11:20:33
40.002632,116.321854,0,573,39750.4726388889,2008-10-29,11:20:36
40.002735,116.321834,0,586,39750.4726736111,2008-10-29,11:20:39
40.002814,116.32183,0,612,39750.4727083333,2008-10-29,11:20:42
40.002948,116.321822,0,595,39750.4727546296,2008-10-29,11:20:46
40.003015,116.321828,0,618,39750.4728009259,2008-10-29,11:20:50
40.00311,116.321807,0,647,39750.4728356482,2008-10-29,11:20:53
40.003283,116.321857,0,683,39750.4728819444,2008-10-29,11:20:57
40.003354,116.321873,0,704,39750.4729050926,2008-10-29,11:20:59
40.003441,116.321883,0,725,39750.4729398148,2008-10-29,11:21:02
40.003506,116.321906,0,754,39750.472962963,2008-10-29,11:21:04
40.003626,116.321892,0,754,39750.4729976852,2008-10-29,11:21:07
40.003734,116.321904,0,786,39750.4730324074,2008-10-29,11:21:10
40.003784,116.321887,0,822,39750.4730555556,2008-10-29,11:21:12
40.003865,116.321875,0,858,39750.4730902778,2008-10-29,11:21:15
40.00396,116.321851,0,847,39750.4731134259,2008-10-29,11:21:17
40.004033,116.321821,0,805,39750.473125,2008-10-29,11:21:18
40.004138,116.321709,0,752,39750.4731481481,2008-10-29,11:21:20
40.004263,116.321689,0,728,39750.4731597222,2008-10-29,11:21:21
40.004376,116.32167,0,684,39750.4731712963,2008-10-29,11:21:22
40.004499,116.321667,0,641,39750.4732175926,2008-10-29,11:21:26
40.00455,116.321602,0,607,39750.4732407407,2008-10-29,11:21:28
40.004569,116.321522,0,572,39750.473275463,2008-10-29,11:21:31
40.004615,116.321397,0,542,39750.4733101852,2008-10-29,11:21:34
40.004616,116.321268,0,514,39750.4733449074,2008-10-29,11:21:37
40.0046,116.321115,0,477,39750.4733796296,2008-10-29,11:21:40
40.004663,116.320941,0,427,39750.4734027778,2008-10-29,11:21:42
40.004713,116.320853,0,387,39750.4734259259,2008-10-29,11:21:44
40.004736,116.320748,0,362,39750.4734490741,2008-10-29,11:21:46
40.004755,116.320619,0,341,39750.4734722222,2008-10-29,11:21:48
40.004754,116.320506,0,326,39750.4734953704,2008-10-29,11:21:50
40.004755,116.320387,0,309,39750.4735185185,2008-10-29,11:21:52
40.004745,116.320236,0,295,39750.4735532407,2008-10-29,11:21:55
40.004747,116.320076,0,283,39750.4735763889,2008-10-29,11:21:57
40.004735,116.319942,0,277,39750.4736111111,2008-10-29,11:22:00
40.00473,116.319814,0,277,39750.4736342593,2008-10-29,11:22:02
40.004712,116.319633,0,274,39750.4736689815,2008-10-29,11:22:05
40.004699,116.319514,0,275,39750.4736921296,2008-10-29,11:22:07
40.004689,116.31938,0,274,39750.4737152778,2008-10-29,11:22:09
40.004674,116.319226,0,280,39750.4737731481,2008-10-29,11:22:14
40.004652,116.319054,0,285,39750.4738194444,2008-10-29,11:22:18
40.004653,116.318922,0,284,39750.4738425926,2008-10-29,11:22:20
40.00466,116.318731,0,281,39750.4738657407,2008-10-29,11:22:22
40.004724,116.318528,0,288,39750.473900463,2008-10-29,11:22:25
40.00478,116.318412,0,291,39750.4739236111,2008-10-29,11:22:27
40.004844,116.318318,0,294,39750.4739467593,2008-10-29,11:22:29
40.004924,116.318238,0,301,39750.4739814815,2008-10-29,11:22:32
40.005029,116.31821,0,302,39750.4740277778,2008-10-29,11:22:36
40.005149,116.318162,0,312,39750.4740625,2008-10-29,11:22:39
40.005252,116.318126,0,329,39750.4740972222,2008-10-29,11:22:42
40.005347,116.318099,0,343,39750.4741319444,2008-10-29,11:22:45
40.005444,116.318083,0,358,39750.4741666667,2008-10-29,11:22:48
40.005546,116.318082,0,357,39750.4742013889,2008-10-29,11:22:51
40.005662,116.318067,0,371,39750.4742361111,2008-10-29,11:22:54
40.005774,116.318055,0,393,39750.4742708333,2008-10-29,11:22:57
40.005862,116.318042,0,421,39750.4743055556,2008-10-29,11:23:00
40.005978,116.318047,0,406,39750.4743287037,2008-10-29,11:23:02
40.006069,116.318053,0,387,39750.4743518519,2008-10-29,11:23:04
40.006184,116.318045,0,402,39750.4743865741,2008-10-29,11:23:07
40.006295,116.318039,0,421,39750.4744212963,2008-10-29,11:23:10
40.006388,116.318033,0,448,39750.4744560185,2008-10-29,11:23:13
40.006483,116.318035,0,472,39750.4744907407,2008-10-29,11:23:16
40.006603,116.31804,0,471,39750.474525463,2008-10-29,11:23:19
40.006691,116.318024,0,480,39750.4745486111,2008-10-29,11:23:21
40.006801,116.318032,0,469,39750.4745949074,2008-10-29,11:23:25
40.006924,116.318035,0,474,39750.4746296296,2008-10-29,11:23:28
40.007007,116.31805,0,494,39750.4746643519,2008-10-29,11:23:31
40.007112,116.318039,0,508,39750.4747106481,2008-10-29,11:23:35
40.007217,116.318029,0,523,39750.4747453704,2008-10-29,11:23:38
40.007356,116.318024,0,495,39750.4747685185,2008-10-29,11:23:40
40.007442,116.318068,0,495,39750.4748032407,2008-10-29,11:23:43
40.007569,116.318072,0,504,39750.474837963,2008-10-29,11:23:46
40.007689,116.318041,0,512,39750.4748611111,2008-10-29,11:23:48
40.007788,116.318032,0,513,39750.4748842593,2008-10-29,11:23:50
40.007879,116.318029,0,489,39750.4748958333,2008-10-29,11:23:51
40.007968,116.318039,0,505,39750.4749305556,2008-10-29,11:23:54
40.008097,116.318019,0,489,39750.4749652778,2008-10-29,11:23:57
40.008227,116.318001,0,494,39750.475,2008-10-29,11:24:00
40.008338,116.318006,0,485,39750.4750231481,2008-10-29,11:24:02
40.008442,116.317982,0,480,39750.4750578704,2008-10-29,11:24:05
40.00855,116.31799,0,460,39750.4750925926,2008-10-29,11:24:08
40.008646,116.318,0,448,39750.4751157407,2008-10-29,11:24:10
40.00876,116.317984,0,411,39750.4751388889,2008-10-29,11:24:12
40.008845,116.317879,0,379,39750.475162037,2008-10-29,11:24:14
40.008888,116.31781,0,353,39750.4751736111,2008-10-29,11:24:15
40.008907,116.317679,0,335,39750.4752083333,2008-10-29,11:24:18
40.00894,116.317542,0,298,39750.4752430556,2008-10-29,11:24:21
40.008936,116.317405,0,286,39750.4752777778,2008-10-29,11:24:24
40.008944,116.317258,0,255,39750.4753125,2008-10-29,11:24:27
40.008972,116.317159,0,232,39750.4753356481,2008-10-29,11:24:29
40.008968,116.317003,0,227,39750.4753819444,2008-10-29,11:24:33
40.008961,116.31687,0,230,39750.4754282407,2008-10-29,11:24:37
40.008975,116.316754,0,224,39750.4754398148,2008-10-29,11:24:38
40.009027,116.316625,0,224,39750.475462963,2008-10-29,11:24:40
40.009096,116.316546,0,224,39750.4754861111,2008-10-29,11:24:42
40.009206,116.316503,0,220,39750.4755208333,2008-10-29,11:24:45
40.009313,116.31649,0,221,39750.4755555556,2008-10-29,11:24:48
40.009421,116.316437,0,217,39750.4755902778,2008-10-29,11:24:51
40.009513,116.316392,0,211,39750.475625,2008-10-29,11:24:54
40.009583,116.316279,0,209,39750.4756712963,2008-10-29,11:24:58
40.009583,116.316155,0,210,39750.4757175926,2008-10-29,11:25:02
40.009571,116.316014,0,214,39750.475775463,2008-10-29,11:25:07
40.009558,116.31583,0,215,39750.4758217593,2008-10-29,11:25:11
40.009557,116.315709,0,214,39750.4758333333,2008-10-29,11:25:12
40.009549,116.315544,0,215,39750.4758680556,2008-10-29,11:25:15
40.009533,116.315425,0,218,39750.4759027778,2008-10-29,11:25:18
40.009521,116.3153,0,225,39750.4759490741,2008-10-29,11:25:22
40.009523,116.315117,0,228,39750.4759722222,2008-10-29,11:25:24
40.009518,116.315,0,236,39750.4759953704,2008-10-29,11:25:26
40.009526,116.31484,0,232,39750.4760185185,2008-10-29,11:25:28
40.009556,116.314721,0,223,39750.4760416667,2008-10-29,11:25:30
40.009581,116.314594,0,219,39750.476087963,2008-10-29,11:25:34
40.009541,116.314475,0,223,39750.4761458333,2008-10-29,11:25:39
40.009481,116.314407,0,223,39750.4762037037,2008-10-29,11:25:44
40.009471,116.314351,0,221,39750.4762615741,2008-10-29,11:25:49
40.009427,116.314243,0,230,39750.4763078704,2008-10-29,11:25:53
40.009388,116.314145,0,241,39750.4763657407,2008-10-29,11:25:58
40.009403,116.313995,0,245,39750.476400463,2008-10-29,11:26:01
40.009389,116.313864,0,247,39750.4764236111,2008-10-29,11:26:03
40.009378,116.313674,0,247,39750.4764583333,2008-10-29,11:26:06
40.00938,116.313519,0,250,39750.4764814815,2008-10-29,11:26:08
40.009474,116.313465,0,254,39750.4765046296,2008-10-29,11:26:10
40.009524,116.313292,0,258,39750.4765277778,2008-10-29,11:26:12
40.009538,116.313174,0,260,39750.4765393519,2008-10-29,11:26:13
40.009599,116.313066,0,265,39750.4765625,2008-10-29,11:26:15
40.00971,116.312987,0,272,39750.4765972222,2008-10-29,11:26:18
40.00981,116.312922,0,283,39750.4766319444,2008-10-29,11:26:21
40.00992,116.312895,0,301,39750.4766666667,2008-10-29,11:26:24
40.010038,116.312873,0,316,39750.4767013889,2008-10-29,11:26:27
40.01018,116.312873,0,333,39750.4767361111,2008-10-29,11:26:30
40.010288,116.312857,0,345,39750.4767708333,2008-10-29,11:26:33
40.010384,116.3129,0,355,39750.4767824074,2008-10-29,11:26:34
40.010491,116.312908,0,344,39750.4768055556,2008-10-29,11:26:36
40.010585,116.312906,0,332,39750.4768287037,2008-10-29,11:26:38
40.010716,116.312919,0,321,39750.4768634259,2008-10-29,11:26:41
40.010829,116.312899,0,270,39750.4768865741,2008-10-29,11:26:43
40.010907,116.312887,0,249,39750.4769097222,2008-10-29,11:26:45
40.010997,116.312869,0,235,39750.4769444444,2008-10-29,11:26:48
40.01106,116.31285,0,203,39750.4769560185,2008-10-29,11:26:49
40.011143,116.31283,0,169,39750.4769791667,2008-10-29,11:26:51
40.011237,116.312814,0,143,39750.4770138889,2008-10-29,11:26:54
40.011331,116.312789,0,124,39750.4770601852,2008-10-29,11:26:58
40.011386,116.312673,0,117,39750.4770949074,2008-10-29,11:27:01
40.011398,116.312524,0,112,39750.4771412037,2008-10-29,11:27:05
40.0114,116.312408,0,109,39750.4771990741,2008-10-29,11:27:10
40.011402,116.312326,0,108,39750.4772569444,2008-10-29,11:27:15
40.01146,116.312228,0,101,39750.4773148148,2008-10-29,11:27:20
40.011535,116.312153,0,99,39750.4773611111,2008-10-29,11:27:24
40.011639,116.312087,0,98,39750.4774074074,2008-10-29,11:27:28
40.011737,116.312061,0,97,39750.4774421296,2008-10-29,11:27:31
40.011833,116.312029,0,101,39750.4774768518,2008-10-29,11:27:34
40.01194,116.312018,0,105,39750.4775115741,2008-10-29,11:27:37
40.012051,116.312022,0,104,39750.4775462963,2008-10-29,11:27:40
40.012152,116.31201,0,111,39750.4775810185,2008-10-29,11:27:43
40.012259,116.312011,0,124,39750.4776157407,2008-10-29,11:27:46
40.012371,116.312022,0,137,39750.477650463,2008-10-29,11:27:49
40.012476,116.312016,0,145,39750.4776851852,2008-10-29,11:27:52
40.012586,116.312015,0,161,39750.4777199074,2008-10-29,11:27:55
40.012686,116.312008,0,171,39750.4777546296,2008-10-29,11:27:58
40.012787,116.31201,0,189,39750.4777893518,2008-10-29,11:28:01
40.012889,116.31201,0,214,39750.4778240741,2008-10-29,11:28:04
40.012987,116.311986,0,229,39750.4778587963,2008-10-29,11:28:07
40.013125,116.311986,0,238,39750.4778935185,2008-10-29,11:28:10
40.013239,116.31198,0,253,39750.4779282407,2008-10-29,11:28:13
40.013371,116.311965,0,251,39750.477962963,2008-10-29,11:28:16
40.013481,116.31194,0,224,39750.4779861111,2008-10-29,11:28:18
40.013574,116.311932,0,214,39750.4780092593,2008-10-29,11:28:20
40.013663,116.311925,0,199,39750.4780324074,2008-10-29,11:28:22
40.013752,116.311912,0,182,39750.4780555556,2008-10-29,11:28:24
40.013862,116.311888,0,171,39750.4780902778,2008-10-29,11:28:27
40.013954,116.311876,0,178,39750.478125,2008-10-29,11:28:30
40.014074,116.311809,0,186,39750.4781712963,2008-10-29,11:28:34
40.014167,116.311756,0,192,39750.4782060185,2008-10-29,11:28:37
40.014271,116.311714,0,200,39750.4782407407,2008-10-29,11:28:40
40.014359,116.311674,0,208,39750.478275463,2008-10-29,11:28:43
40.014478,116.311655,0,219,39750.4783101852,2008-10-29,11:28:46
40.014573,116.311645,0,234,39750.4783449074,2008-10-29,11:28:49
40.014693,116.311581,0,234,39750.4783912037,2008-10-29,11:28:53
40.014807,116.31157,0,235,39750.4784259259,2008-10-29,11:28:56
40.014934,116.311535,0,212,39750.4784606481,2008-10-29,11:28:59
40.015066,116.311526,0,207,39750.4785069444,2008-10-29,11:29:03
40.015168,116.311462,0,214,39750.4785532407,2008-10-29,11:29:07
40.015288,116.311437,0,200,39750.478587963,2008-10-29,11:29:10
40.015371,116.31137,0,189,39750.4786111111,2008-10-29,11:29:12
40.015462,116.311258,0,194,39750.4786458333,2008-10-29,11:29:15
40.015538,116.31119,0,190,39750.4786689815,2008-10-29,11:29:17
40.015621,116.31112,0,176,39750.4786921296,2008-10-29,11:29:19
40.015721,116.311038,0,170,39750.4787268518,2008-10-29,11:29:22
40.015793,116.310964,0,164,39750.47875,2008-10-29,11:29:24
40.015864,116.310881,0,157,39750.4787731481,2008-10-29,11:29:26
40.015953,116.31078,0,152,39750.4788078704,2008-10-29,11:29:29
40.016043,116.310679,0,144,39750.4788425926,2008-10-29,11:29:32
40.016127,116.310591,0,138,39750.4788773148,2008-10-29,11:29:35
40.016203,116.310519,0,134,39750.478912037,2008-10-29,11:29:38
40.016281,116.310417,0,126,39750.4789467593,2008-10-29,11:29:41
40.016355,116.310334,0,125,39750.4789814815,2008-10-29,11:29:44
40.01644,116.310233,0,118,39750.4790277778,2008-10-29,11:29:48
40.016504,116.310139,0,119,39750.4790740741,2008-10-29,11:29:52
40.016581,116.310056,0,126,39750.4791319444,2008-10-29,11:29:57
40.016598,116.309936,0,136,39750.4791782407,2008-10-29,11:30:01
40.016592,116.309767,0,139,39750.479212963,2008-10-29,11:30:04
40.016578,116.309642,0,143,39750.4792361111,2008-10-29,11:30:06
40.016556,116.309523,0,144,39750.4792592593,2008-10-29,11:30:08
40.016507,116.30937,0,145,39750.4792939815,2008-10-29,11:30:11
40.016492,116.309225,0,144,39750.4793287037,2008-10-29,11:30:14
40.016468,116.309086,0,142,39750.4793634259,2008-10-29,11:30:17
40.016443,116.308954,0,143,39750.4793981481,2008-10-29,11:30:20
40.016427,116.30883,0,145,39750.4794328704,2008-10-29,11:30:23
40.016406,116.30871,0,144,39750.4794675926,2008-10-29,11:30:26
40.016396,116.308595,0,137,39750.4795023148,2008-10-29,11:30:29
40.016363,116.308447,0,140,39750.4795486111,2008-10-29,11:30:33
40.016343,116.308328,0,135,39750.4795833333,2008-10-29,11:30:36
40.01633,116.308192,0,134,39750.4796296296,2008-10-29,11:30:40
40.016309,116.308054,0,125,39750.4796759259,2008-10-29,11:30:44
40.016283,116.307941,0,118,39750.4797106481,2008-10-29,11:30:47
40.016253,116.307787,0,116,39750.4797569444,2008-10-29,11:30:51
40.016241,116.307635,0,119,39750.4798032407,2008-10-29,11:30:55
40.016212,116.307507,0,120,39750.479849537,2008-10-29,11:30:59
40.016203,116.307375,0,119,39750.4799074074,2008-10-29,11:31:04
40.01618,116.307245,0,112,39750.4799652778,2008-10-29,11:31:09
40.016161,116.307128,0,112,39750.4800115741,2008-10-29,11:31:13
40.01613,116.307019,0,116,39750.4800578704,2008-10-29,11:31:17
40.016124,116.306895,0,120,39750.4801157407,2008-10-29,11:31:22
40.016097,116.306781,0,117,39750.4801736111,2008-10-29,11:31:27
40.016094,116.306707,0,116,39750.4802314815,2008-10-29,11:31:32
40.016094,116.306707,0,116,39750.4802662037,2008-10-29,11:31:35
40.0161,116.306707,0,117,39750.4802893519,2008-10-29,11:31:37
40.01609,116.306662,0,116,39750.4803472222,2008-10-29,11:31:42
40.016072,116.30658,0,115,39750.4804050926,2008-10-29,11:31:47
40.016041,116.306506,0,112,39750.480462963,2008-10-29,11:31:52
40.016026,116.306419,0,111,39750.4805208333,2008-10-29,11:31:57
40.016003,116.306333,0,111,39750.4805787037,2008-10-29,11:32:02
40.015985,116.306239,0,110,39750.4806365741,2008-10-29,11:32:07
40.01597,116.306153,0,109,39750.4806944444,2008-10-29,11:32:12
40.015958,116.306071,0,110,39750.4807523148,2008-10-29,11:32:17
40.01596,116.30599,0,111,39750.4808101852,2008-10-29,11:32:22
40.015963,116.305914,0,118,39750.4808680556,2008-10-29,11:32:27
40.015962,116.305837,0,119,39750.4809259259,2008-10-29,11:32:32
40.015953,116.305761,0,120,39750.4809837963,2008-10-29,11:32:37
40.01595,116.305682,0,121,39750.4810416667,2008-10-29,11:32:42
40.015951,116.305601,0,130,39750.481099537,2008-10-29,11:32:47
40.015937,116.305519,0,145,39750.4811574074,2008-10-29,11:32:52
40.015874,116.305453,0,162,39750.4812152778,2008-10-29,11:32:57
40.015812,116.305378,0,175,39750.4812615741,2008-10-29,11:33:01
40.01573,116.305346,0,185,39750.4813078704,2008-10-29,11:33:05
40.015635,116.305331,0,195,39750.4813541667,2008-10-29,11:33:09
40.015526,116.305341,0,203,39750.481400463,2008-10-29,11:33:13
40.015437,116.305342,0,210,39750.4814351852,2008-10-29,11:33:16
40.015337,116.30532,0,225,39750.4814930556,2008-10-29,11:33:21
40.015226,116.305336,0,229,39750.4815393519,2008-10-29,11:33:25
40.015114,116.305342,0,241,39750.4815856481,2008-10-29,11:33:29
40.014978,116.305387,0,237,39750.4816203704,2008-10-29,11:33:32
40.014867,116.305399,0,252,39750.4816782407,2008-10-29,11:33:37
40.014724,116.305428,0,258,39750.481712963,2008-10-29,11:33:40
40.014597,116.305444,0,264,39750.4817592593,2008-10-29,11:33:44
40.014474,116.305472,0,269,39750.4818171296,2008-10-29,11:33:49
40.014467,116.305599,0,282,39750.481875,2008-10-29,11:33:54
40.014403,116.30572,0,283,39750.4818981481,2008-10-29,11:33:56
40.014279,116.305849,0,281,39750.4819097222,2008-10-29,11:33:57
40.014261,116.305966,0,288,39750.4819560185,2008-10-29,11:34:01
40.014318,116.306074,0,297,39750.4820138889,2008-10-29,11:34:06
40.014191,116.306177,0,292,39750.482037037,2008-10-29,11:34:08
40.014271,116.306163,0,292,39750.4820949074,2008-10-29,11:34:13
40.014218,116.30623,0,292,39750.4821527778,2008-10-29,11:34:18
40.014162,116.306253,0,301,39750.4822106481,2008-10-29,11:34:23
40.014139,116.306237,0,298,39750.4822685185,2008-10-29,11:34:28
40.014126,116.306242,0,300,39750.4823263889,2008-10-29,11:34:33
40.01412,116.306232,0,301,39750.4823842593,2008-10-29,11:34:38
40.01412,116.30623,0,302,39750.4824421296,2008-10-29,11:34:43
40.01412,116.30623,0,302,39750.4824768519,2008-10-29,11:34:46
40.01412,116.306234,0,302,39750.4825,2008-10-29,11:34:48
40.014121,116.306245,0,302,39750.4825578704,2008-10-29,11:34:53
40.014121,116.306253,0,302,39750.4826157407,2008-10-29,11:34:58
40.014121,116.306257,0,302,39750.4826736111,2008-10-29,11:35:03
40.014121,116.306257,0,302,39750.4827083333,2008-10-29,11:35:06
40.014121,116.306261,0,302,39750.4827314815,2008-10-29,11:35:08
40.014121,116.306272,0,302,39750.4827893519,2008-10-29,11:35:13
40.014121,116.306286,0,301,39750.4828472222,2008-10-29,11:35:18
40.014122,116.3063,0,301,39750.4829050926,2008-10-29,11:35:23
40.014121,116.306312,0,301,39750.482962963,2008-10-29,11:35:28
40.01412,116.306317,0,301,39750.4830208333,2008-10-29,11:35:33
40.013889,116.306424,0,157,39750.4914699074,2008-10-29,11:47:43
40.013865,116.306437,0,152,39750.4915277778,2008-10-29,11:47:48
40.013864,116.306448,0,145,39750.4915856481,2008-10-29,11:47:53
40.013864,116.306447,0,142,39750.4916435185,2008-10-29,11:47:58
40.013867,116.306446,0,139,39750.4917013889,2008-10-29,11:48:03
40.013871,116.306446,0,136,39750.4917592593,2008-10-29,11:48:08
40.013875,116.306448,0,132,39750.4918171296,2008-10-29,11:48:13
40.013875,116.306449,0,130,39750.491875,2008-10-29,11:48:18
40.013875,116.306449,0,130,39750.4919097222,2008-10-29,11:48:21
40.013873,116.306453,0,127,39750.4919328704,2008-10-29,11:48:23
40.013867,116.306464,0,124,39750.4919907407,2008-10-29,11:48:28
40.013847,116.30648,0,122,39750.4920486111,2008-10-29,11:48:33
40.01383,116.306489,0,121,39750.4921064815,2008-10-29,11:48:38
40.013822,116.306488,0,119,39750.4921643519,2008-10-29,11:48:43
40.013814,116.306493,0,117,39750.4922222222,2008-10-29,11:48:48
40.013807,116.306496,0,115,39750.4922800926,2008-10-29,11:48:53
40.0138,116.306498,0,114,39750.492337963,2008-10-29,11:48:58
40.013794,116.306501,0,112,39750.4923958333,2008-10-29,11:49:03
40.01379,116.3065,0,111,39750.4924537037,2008-10-29,11:49:08
40.013792,116.306497,0,111,39750.4925115741,2008-10-29,11:49:13
40.013795,116.306492,0,111,39750.4925694444,2008-10-29,11:49:18
40.013795,116.306492,0,111,39750.4926041667,2008-10-29,11:49:21
40.013798,116.306489,0,111,39750.4926273148,2008-10-29,11:49:23
40.013807,116.306484,0,111,39750.4926851852,2008-10-29,11:49:28
40.013819,116.306481,0,111,39750.4927430556,2008-10-29,11:49:33
40.013844,116.306471,0,110,39750.4928009259,2008-10-29,11:49:38
40.013847,116.306463,0,107,39750.4928587963,2008-10-29,11:49:43
40.013855,116.30646,0,106,39750.4929166667,2008-10-29,11:49:48
40.01386,116.306459,0,106,39750.492974537,2008-10-29,11:49:53
40.013864,116.306461,0,106,39750.4930324074,2008-10-29,11:49:58
40.013864,116.306461,0,106,39750.4930671296,2008-10-29,11:50:01
40.013865,116.306466,0,105,39750.4930902778,2008-10-29,11:50:03
40.013861,116.306475,0,105,39750.4931481481,2008-10-29,11:50:08
40.013858,116.306486,0,106,39750.4932060185,2008-10-29,11:50:13
40.013855,116.306495,0,106,39750.4932638889,2008-10-29,11:50:18
40.013852,116.306507,0,106,39750.4933217593,2008-10-29,11:50:23
40.013849,116.306518,0,105,39750.4933796296,2008-10-29,11:50:28
40.013845,116.306527,0,105,39750.4934375,2008-10-29,11:50:33
40.01384,116.306532,0,104,39750.4934953704,2008-10-29,11:50:38
40.013837,116.306535,0,103,39750.4935532407,2008-10-29,11:50:43
40.013836,116.306538,0,102,39750.4936111111,2008-10-29,11:50:48
40.013839,116.306537,0,101,39750.4936689815,2008-10-29,11:50:53
40.013844,116.306534,0,99,39750.4937268518,2008-10-29,11:50:58
40.013844,116.306534,0,99,39750.4937615741,2008-10-29,11:51:01
40.01385,116.306526,0,97,39750.4937847222,2008-10-29,11:51:03
40.013857,116.306516,0,95,39750.4938425926,2008-10-29,11:51:08
40.01386,116.30651,0,92,39750.493900463,2008-10-29,11:51:13
40.013863,116.306506,0,89,39750.4939583333,2008-10-29,11:51:18
40.013868,116.306505,0,86,39750.4940162037,2008-10-29,11:51:23
40.013868,116.306505,0,86,39750.4940509259,2008-10-29,11:51:26
40.013866,116.306507,0,84,39750.4940740741,2008-10-29,11:51:28
40.013815,116.306531,0,86,39750.4941319444,2008-10-29,11:51:33
40.013818,116.306514,0,88,39750.4941898148,2008-10-29,11:51:38
40.013817,116.30652,0,89,39750.4942476852,2008-10-29,11:51:43
40.013816,116.306522,0,88,39750.4943055556,2008-10-29,11:51:48
40.013814,116.306519,0,89,39750.4943634259,2008-10-29,11:51:53
40.013808,116.306516,0,90,39750.4944212963,2008-10-29,11:51:58
40.013807,116.306512,0,90,39750.4944791667,2008-10-29,11:52:03
40.013809,116.30651,0,92,39750.494537037,2008-10-29,11:52:08
40.013809,116.30651,0,92,39750.4945717593,2008-10-29,11:52:11
40.013814,116.306506,0,94,39750.4945949074,2008-10-29,11:52:13
40.013816,116.306497,0,95,39750.4946527778,2008-10-29,11:52:18
40.013819,116.306488,0,97,39750.4947106481,2008-10-29,11:52:23
40.013825,116.306478,0,100,39750.4947685185,2008-10-29,11:52:28
40.013831,116.306467,0,102,39750.4948263889,2008-10-29,11:52:33
40.013838,116.306457,0,104,39750.4948842593,2008-10-29,11:52:38
40.013842,116.306452,0,106,39750.4949421296,2008-10-29,11:52:43
40.013841,116.30645,0,107,39750.495,2008-10-29,11:52:48
40.013841,116.306443,0,108,39750.4950578704,2008-10-29,11:52:53
40.013841,116.306443,0,108,39750.4950925926,2008-10-29,11:52:56
40.013838,116.306446,0,108,39750.4951157407,2008-10-29,11:52:58
40.013835,116.306455,0,108,39750.4951736111,2008-10-29,11:53:03
40.013831,116.306467,0,107,39750.4952314815,2008-10-29,11:53:08
40.013829,116.306476,0,106,39750.4952893518,2008-10-29,11:53:13
40.013827,116.306488,0,105,39750.4953472222,2008-10-29,11:53:18
40.013823,116.306502,0,104,39750.4954050926,2008-10-29,11:53:23
40.013819,116.306509,0,102,39750.495462963,2008-10-29,11:53:28
40.013816,116.306512,0,100,39750.4955208333,2008-10-29,11:53:33
40.013816,116.306514,0,98,39750.4955787037,2008-10-29,11:53:38
40.013815,116.306515,0,96,39750.4956365741,2008-10-29,11:53:43
40.01381,116.306517,0,93,39750.4956944444,2008-10-29,11:53:48
40.013805,116.30652,0,90,39750.4957523148,2008-10-29,11:53:53
40.013802,116.306524,0,87,39750.4958101852,2008-10-29,11:53:58
40.013797,116.306527,0,84,39750.4958680556,2008-10-29,11:54:03
40.013794,116.306531,0,82,39750.4959259259,2008-10-29,11:54:08
40.013793,116.306532,0,79,39750.4959837963,2008-10-29,11:54:13
40.013795,116.306531,0,78,39750.4960416667,2008-10-29,11:54:18
40.013799,116.306527,0,76,39750.496099537,2008-10-29,11:54:23
40.013803,116.306522,0,76,39750.4961574074,2008-10-29,11:54:28
40.013808,116.306515,0,75,39750.4962152778,2008-10-29,11:54:33
40.013813,116.306509,0,75,39750.4962731482,2008-10-29,11:54:38
40.013817,116.306503,0,76,39750.4963310185,2008-10-29,11:54:43
40.01382,116.306499,0,76,39750.4963888889,2008-10-29,11:54:48
40.013826,116.306496,0,78,39750.4964467593,2008-10-29,11:54:53
40.013826,116.306496,0,78,39750.4964814815,2008-10-29,11:54:56
40.013834,116.306495,0,79,39750.4965046296,2008-10-29,11:54:58
40.013844,116.306495,0,81,39750.4965625,2008-10-29,11:55:03
40.013852,116.306491,0,83,39750.4966203704,2008-10-29,11:55:08
40.013856,116.306486,0,85,39750.4966782407,2008-10-29,11:55:13
40.013857,116.30648,0,88,39750.4967361111,2008-10-29,11:55:18
40.013856,116.30648,0,92,39750.4967939815,2008-10-29,11:55:23
40.013854,116.306478,0,96,39750.4968518519,2008-10-29,11:55:28
40.013852,116.306476,0,101,39750.4969097222,2008-10-29,11:55:33
40.013852,116.306476,0,101,39750.4969444444,2008-10-29,11:55:36
40.013845,116.306475,0,106,39750.4969675926,2008-10-29,11:55:38
40.013836,116.306474,0,111,39750.497025463,2008-10-29,11:55:43
40.013825,116.30647,0,117,39750.4970833333,2008-10-29,11:55:48
40.013815,116.306462,0,122,39750.4971412037,2008-10-29,11:55:53
40.013809,116.306454,0,128,39750.4971990741,2008-10-29,11:55:58
40.013802,116.306446,0,133,39750.4972569444,2008-10-29,11:56:03
40.013795,116.306441,0,138,39750.4973148148,2008-10-29,11:56:08
40.013791,116.306438,0,142,39750.4973726852,2008-10-29,11:56:13
40.013793,116.306438,0,145,39750.4974305556,2008-10-29,11:56:18
40.013793,116.306438,0,145,39750.4974652778,2008-10-29,11:56:21
40.013797,116.306441,0,148,39750.4974884259,2008-10-29,11:56:23
40.013816,116.306445,0,145,39750.4975462963,2008-10-29,11:56:28
40.013822,116.306444,0,145,39750.4976041667,2008-10-29,11:56:33
40.013828,116.306443,0,146,39750.497662037,2008-10-29,11:56:38
40.013832,116.306446,0,146,39750.4977199074,2008-10-29,11:56:43
40.013839,116.306445,0,146,39750.4977777778,2008-10-29,11:56:48
40.013843,116.306444,0,145,39750.4978356481,2008-10-29,11:56:53
40.013845,116.306446,0,143,39750.4978935185,2008-10-29,11:56:58
40.013845,116.306446,0,143,39750.4979282407,2008-10-29,11:57:01
40.013846,116.306451,0,141,39750.4979513889,2008-10-29,11:57:03
40.013844,116.306462,0,139,39750.4980092593,2008-10-29,11:57:08
40.013838,116.306473,0,137,39750.4980671296,2008-10-29,11:57:13
40.013831,116.30648,0,134,39750.498125,2008-10-29,11:57:18
40.013827,116.306483,0,132,39750.4981828704,2008-10-29,11:57:23
40.013825,116.306483,0,130,39750.4982407407,2008-10-29,11:57:28
40.013825,116.306481,0,128,39750.4982986111,2008-10-29,11:57:33
40.013825,116.306477,0,127,39750.4983564815,2008-10-29,11:57:38
40.013825,116.306477,0,127,39750.4983912037,2008-10-29,11:57:41
40.013825,116.306472,0,125,39750.4984143519,2008-10-29,11:57:43
40.013825,116.306463,0,123,39750.4984722222,2008-10-29,11:57:48
40.013829,116.306454,0,122,39750.4985300926,2008-10-29,11:57:53
40.013836,116.306446,0,121,39750.498587963,2008-10-29,11:57:58
40.013844,116.306441,0,121,39750.4986458333,2008-10-29,11:58:03
40.013848,116.30644,0,120,39750.4987037037,2008-10-29,11:58:08
40.013847,116.306442,0,121,39750.4987615741,2008-10-29,11:58:13
40.013847,116.306444,0,121,39750.4988194444,2008-10-29,11:58:18
40.013847,116.306445,0,121,39750.4988773148,2008-10-29,11:58:23
40.013847,116.306445,0,121,39750.4989351852,2008-10-29,11:58:28
40.013847,116.306445,0,121,39750.4989930556,2008-10-29,11:58:33
40.013846,116.306445,0,121,39750.4990509259,2008-10-29,11:58:38
40.013846,116.306445,0,121,39750.4991087963,2008-10-29,11:58:43
40.013846,116.306445,0,121,39750.4991666667,2008-10-29,11:58:48
40.013845,116.306445,0,122,39750.499224537,2008-10-29,11:58:53
40.013845,116.306446,0,122,39750.4992824074,2008-10-29,11:58:58
40.013844,116.306446,0,122,39750.4993402778,2008-10-29,11:59:03
40.013844,116.306447,0,122,39750.4993981481,2008-10-29,11:59:08
40.013843,116.306447,0,122,39750.4994560185,2008-10-29,11:59:13
40.013842,116.306448,0,122,39750.4995138889,2008-10-29,11:59:18
40.013842,116.306448,0,122,39750.4995717593,2008-10-29,11:59:23
40.013842,116.306448,0,122,39750.4996296296,2008-10-29,11:59:28
40.013842,116.306448,0,123,39750.4996875,2008-10-29,11:59:33
40.013842,116.306448,0,123,39750.4997453704,2008-10-29,11:59:38
40.013842,116.306447,0,123,39750.4998032407,2008-10-29,11:59:43
40.013842,116.306447,0,123,39750.4998611111,2008-10-29,11:59:48
40.013842,116.306446,0,123,39750.4999189815,2008-10-29,11:59:53
40.013842,116.306447,0,123,39750.4999768519,2008-10-29,11:59:58
40.013842,116.306447,0,123,39750.5000347222,2008-10-29,12:00:03
40.013842,116.306447,0,123,39750.5000925926,2008-10-29,12:00:08
40.013791,116.306577,0,141,39750.5737731481,2008-10-29,13:46:14
40.013791,116.306577,0,141,39750.5737962963,2008-10-29,13:46:16
