# Supplementary material for: Research on differential privacy protection method based on user tendency
Source: PLoS One. 2023 Oct 26;18(10):e0288823. doi: 10.1371/journal.pone.0288823 (PMC10602288; doi:10.1371/journal.pone.0288823)
Supplement: S1 Data — (ZIP) [file pone.0288823.s001.zip › Data 5-1/001/Trajectory/20081029234123.plt]

Geolife trajectory
WGS 84
Altitude is in Feet
Reserved 3
0,2,255,My Track,0,0,2,8421376
0
40.013855,116.30645,0,121,39750.9870717593,2008-10-29,23:41:23
40.013875,116.306591,0,81,39750.9870833333,2008-10-29,23:41:24
40.013911,116.306595,0,114,39750.9871064815,2008-10-29,23:41:26
40.013846,116.306506,0,103,39750.9871412037,2008-10-29,23:41:29
40.01385,116.306553,0,105,39750.9871990741,2008-10-29,23:41:34
40.013833,116.30655,0,102,39750.9872569444,2008-10-29,23:41:39
40.013859,116.306631,0,102,39750.9873148148,2008-10-29,23:41:44
40.013855,116.306622,0,101,39750.9873726852,2008-10-29,23:41:49
40.013793,116.30656,0,101,39750.9874305556,2008-10-29,23:41:54
40.013776,116.306531,0,105,39750.9874884259,2008-10-29,23:41:59
40.01376,116.306485,0,109,39750.9875462963,2008-10-29,23:42:04
40.013793,116.306455,0,111,39750.9876041667,2008-10-29,23:42:09
40.013853,116.306436,0,115,39750.987662037,2008-10-29,23:42:14
40.013917,116.306421,0,119,39750.9877199074,2008-10-29,23:42:19
40.013986,116.306386,0,122,39750.9877777778,2008-10-29,23:42:24
40.014062,116.306311,0,126,39750.9878356481,2008-10-29,23:42:29
40.014093,116.306208,0,127,39750.9878935185,2008-10-29,23:42:34
40.014132,116.306082,0,127,39750.9879513889,2008-10-29,23:42:39
40.014103,116.305991,0,131,39750.9880092593,2008-10-29,23:42:44
40.014151,116.305863,0,128,39750.9880439815,2008-10-29,23:42:47
40.01411,116.305753,0,128,39750.9880902778,2008-10-29,23:42:51
40.014026,116.305721,0,131,39750.9881481482,2008-10-29,23:42:56
40.01393,116.30572,0,136,39750.9882060185,2008-10-29,23:43:01
40.013836,116.305776,0,134,39750.9882523148,2008-10-29,23:43:05
40.013817,116.305912,0,135,39750.9883101852,2008-10-29,23:43:10
40.013792,116.306051,0,136,39750.9883680556,2008-10-29,23:43:15
40.013764,116.30618,0,137,39750.9884143519,2008-10-29,23:43:19
40.013734,116.30626,0,141,39750.9884722222,2008-10-29,23:43:24
40.013691,116.306366,0,144,39750.9885185185,2008-10-29,23:43:28
40.013624,116.30646,0,142,39750.9885416667,2008-10-29,23:43:30
40.01357,116.306523,0,147,39750.988599537,2008-10-29,23:43:35
40.013561,116.306552,0,153,39750.9886574074,2008-10-29,23:43:40
40.013533,116.306633,0,156,39750.9887152778,2008-10-29,23:43:45
40.013467,116.306737,0,155,39750.9887731481,2008-10-29,23:43:50
40.013415,116.306854,0,154,39750.9888310185,2008-10-29,23:43:55
40.013359,116.306948,0,152,39750.9888773148,2008-10-29,23:43:59
40.01323,116.30701,0,155,39750.988912037,2008-10-29,23:44:02
40.013169,116.307136,0,152,39750.9889699074,2008-10-29,23:44:07
40.01312,116.307264,0,145,39750.9890162037,2008-10-29,23:44:11
40.013108,116.307405,0,141,39750.9890740741,2008-10-29,23:44:16
40.013117,116.307561,0,139,39750.9891203704,2008-10-29,23:44:20
40.013131,116.307693,0,140,39750.9891666667,2008-10-29,23:44:24
40.013117,116.307814,0,134,39750.989212963,2008-10-29,23:44:28
40.013095,116.307939,0,129,39750.9892708333,2008-10-29,23:44:33
40.013102,116.308062,0,129,39750.9893287037,2008-10-29,23:44:38
40.013108,116.308186,0,129,39750.989375,2008-10-29,23:44:42
40.013129,116.308329,0,127,39750.9894212963,2008-10-29,23:44:46
40.013148,116.308463,0,124,39750.9894791667,2008-10-29,23:44:51
40.013148,116.3086,0,123,39750.989525463,2008-10-29,23:44:55
40.013138,116.308732,0,125,39750.9895717593,2008-10-29,23:44:59
40.013158,116.308857,0,127,39750.9896180556,2008-10-29,23:45:03
40.013182,116.308976,0,131,39750.9896643519,2008-10-29,23:45:07
40.013201,116.3091,0,134,39750.9896990741,2008-10-29,23:45:10
40.013206,116.309221,0,139,39750.9897569444,2008-10-29,23:45:15
40.013225,116.309336,0,141,39750.9898148148,2008-10-29,23:45:20
40.013241,116.309451,0,146,39750.9898611111,2008-10-29,23:45:24
40.013237,116.309616,0,147,39750.9899189815,2008-10-29,23:45:29
40.01326,116.309751,0,150,39750.9899537037,2008-10-29,23:45:32
40.013256,116.309867,0,155,39750.99,2008-10-29,23:45:36
40.013278,116.310006,0,159,39750.9900578704,2008-10-29,23:45:41
40.013284,116.310145,0,159,39750.9900694444,2008-10-29,23:45:42
40.013272,116.310271,0,161,39750.9900925926,2008-10-29,23:45:44
40.013267,116.310401,0,162,39750.9901388889,2008-10-29,23:45:48
40.013253,116.310534,0,163,39750.9901851852,2008-10-29,23:45:52
40.013259,116.310653,0,166,39750.9902199074,2008-10-29,23:45:55
40.013282,116.310823,0,162,39750.9902662037,2008-10-29,23:45:59
40.013295,116.310935,0,151,39750.9902893519,2008-10-29,23:46:01
40.013283,116.31108,0,141,39750.9903356481,2008-10-29,23:46:05
40.013306,116.311215,0,133,39750.9903819444,2008-10-29,23:46:09
40.01331,116.311327,0,125,39750.9904398148,2008-10-29,23:46:14
40.013309,116.311401,0,132,39750.9904976852,2008-10-29,23:46:19
40.013313,116.311561,0,120,39750.9905555556,2008-10-29,23:46:24
40.013266,116.311722,0,118,39750.9906018519,2008-10-29,23:46:28
40.01317,116.311784,0,127,39750.9906481481,2008-10-29,23:46:32
40.013081,116.311807,0,132,39750.9906828704,2008-10-29,23:46:35
40.012972,116.311828,0,137,39750.9907291667,2008-10-29,23:46:39
40.012867,116.311837,0,145,39750.990787037,2008-10-29,23:46:44
40.012756,116.311852,0,153,39750.9908217593,2008-10-29,23:46:47
40.012643,116.311841,0,161,39750.9908680556,2008-10-29,23:46:51
40.012521,116.311883,0,160,39750.9909027778,2008-10-29,23:46:54
40.01241,116.311883,0,159,39750.9909490741,2008-10-29,23:46:58
40.012299,116.311862,0,155,39750.9909953704,2008-10-29,23:47:02
40.012185,116.311894,0,163,39750.9910416667,2008-10-29,23:47:06
40.012084,116.31192,0,174,39750.991087963,2008-10-29,23:47:10
40.011957,116.3119,0,181,39750.9911342593,2008-10-29,23:47:14
40.011824,116.311918,0,182,39750.9911689815,2008-10-29,23:47:17
40.01173,116.311951,0,179,39750.9911921296,2008-10-29,23:47:19
40.011624,116.311977,0,181,39750.9912384259,2008-10-29,23:47:23
40.01152,116.312005,0,179,39750.9912847222,2008-10-29,23:47:27
40.011427,116.312015,0,176,39750.9913425926,2008-10-29,23:47:32
40.011372,116.312028,0,173,39750.991400463,2008-10-29,23:47:37
40.011369,116.312036,0,175,39750.9914583333,2008-10-29,23:47:42
40.011368,116.312037,0,175,39750.9915162037,2008-10-29,23:47:47
40.011367,116.312037,0,176,39750.9915740741,2008-10-29,23:47:52
40.011365,116.312039,0,176,39750.9916319444,2008-10-29,23:47:57
40.011361,116.31204,0,176,39750.9916898148,2008-10-29,23:48:02
40.011368,116.31204,0,176,39750.9917476852,2008-10-29,23:48:07
40.01137,116.31204,0,177,39750.9918055556,2008-10-29,23:48:12
40.011372,116.31204,0,179,39750.9918634259,2008-10-29,23:48:17
40.011372,116.312041,0,180,39750.9919212963,2008-10-29,23:48:22
40.011371,116.312041,0,181,39750.9919791667,2008-10-29,23:48:27
40.011372,116.312041,0,181,39750.992037037,2008-10-29,23:48:32
40.011372,116.312042,0,181,39750.9920949074,2008-10-29,23:48:37
40.011371,116.312042,0,181,39750.9921527778,2008-10-29,23:48:42
40.01137,116.312042,0,181,39750.9922106481,2008-10-29,23:48:47
40.01137,116.312042,0,181,39750.9922685185,2008-10-29,23:48:52
40.011369,116.312042,0,181,39750.9923263889,2008-10-29,23:48:57
40.011368,116.312042,0,181,39750.9923842593,2008-10-29,23:49:02
40.011368,116.312042,0,181,39750.9924421296,2008-10-29,23:49:07
40.011368,116.312042,0,181,39750.9925,2008-10-29,23:49:12
40.011367,116.312043,0,181,39750.9925578704,2008-10-29,23:49:17
40.011367,116.312043,0,181,39750.9926157407,2008-10-29,23:49:22
40.011367,116.312043,0,180,39750.9926736111,2008-10-29,23:49:27
40.011366,116.312044,0,180,39750.9927314815,2008-10-29,23:49:32
40.011366,116.312044,0,180,39750.9927893518,2008-10-29,23:49:37
40.011366,116.312044,0,180,39750.9928240741,2008-10-29,23:49:40
40.011366,116.312044,0,180,39750.9928472222,2008-10-29,23:49:42
40.011355,116.312087,0,180,39750.9929050926,2008-10-29,23:49:47
40.011334,116.312204,0,177,39750.9929513889,2008-10-29,23:49:51
40.01133,116.312327,0,166,39750.9929976852,2008-10-29,23:49:55
40.011294,116.312442,0,159,39750.9930439815,2008-10-29,23:49:59
40.011209,116.31252,0,156,39750.9930902778,2008-10-29,23:50:03
40.011103,116.312546,0,166,39750.9931365741,2008-10-29,23:50:07
40.011007,116.312537,0,169,39750.9931828704,2008-10-29,23:50:11
40.010905,116.312563,0,165,39750.9932175926,2008-10-29,23:50:14
40.01078,116.312563,0,172,39750.9932638889,2008-10-29,23:50:18
40.010682,116.312565,0,178,39750.9932986111,2008-10-29,23:50:21
40.010581,116.312572,0,180,39750.9933333333,2008-10-29,23:50:24
40.010465,116.312581,0,184,39750.9933680556,2008-10-29,23:50:27
40.010376,116.312592,0,189,39750.9934027778,2008-10-29,23:50:30
40.010264,116.312597,0,191,39750.9934375,2008-10-29,23:50:33
40.010143,116.312613,0,194,39750.9934722222,2008-10-29,23:50:36
40.010052,116.312626,0,195,39750.9934953704,2008-10-29,23:50:38
40.009937,116.312649,0,201,39750.9935300926,2008-10-29,23:50:41
40.009827,116.312679,0,207,39750.9935763889,2008-10-29,23:50:45
40.009721,116.312706,0,213,39750.9936226852,2008-10-29,23:50:49
40.009626,116.312732,0,211,39750.9936574074,2008-10-29,23:50:52
40.009545,116.312783,0,198,39750.9936805556,2008-10-29,23:50:54
40.009528,116.312896,0,186,39750.9937384259,2008-10-29,23:50:59
40.009521,116.313038,0,187,39750.9937962963,2008-10-29,23:51:04
40.009523,116.313162,0,184,39750.9938425926,2008-10-29,23:51:08
40.009524,116.313285,0,183,39750.9938888889,2008-10-29,23:51:12
40.009532,116.313407,0,180,39750.9939351852,2008-10-29,23:51:16
40.009504,116.313579,0,176,39750.9939699074,2008-10-29,23:51:19
40.009499,116.313699,0,174,39750.9940046296,2008-10-29,23:51:22
40.009536,116.313841,0,172,39750.9940509259,2008-10-29,23:51:26
40.009578,116.313986,0,172,39750.9940856481,2008-10-29,23:51:29
40.009602,116.314156,0,171,39750.9941203704,2008-10-29,23:51:32
40.009579,116.31432,0,171,39750.9941435185,2008-10-29,23:51:34
40.00955,116.314468,0,171,39750.9941666667,2008-10-29,23:51:36
40.00954,116.314611,0,168,39750.9941898148,2008-10-29,23:51:38
40.009528,116.314798,0,166,39750.994224537,2008-10-29,23:51:41
40.009544,116.314943,0,163,39750.9942592593,2008-10-29,23:51:44
40.009631,116.315163,0,157,39750.9942939815,2008-10-29,23:51:47
40.009611,116.31531,0,159,39750.9943287037,2008-10-29,23:51:50
40.009599,116.315449,0,156,39750.994375,2008-10-29,23:51:54
40.009581,116.315567,0,163,39750.9944097222,2008-10-29,23:51:57
40.009609,116.315697,0,167,39750.9944444444,2008-10-29,23:52:00
40.009554,116.315762,0,162,39750.9945023148,2008-10-29,23:52:05
40.009481,116.315834,0,150,39750.9945486111,2008-10-29,23:52:09
40.009404,116.315958,0,151,39750.9945833333,2008-10-29,23:52:12
40.009285,116.316036,0,150,39750.9946180556,2008-10-29,23:52:15
40.009245,116.316161,0,151,39750.9946412037,2008-10-29,23:52:17
40.009235,116.316317,0,156,39750.9946759259,2008-10-29,23:52:20
40.009233,116.316441,0,160,39750.9946990741,2008-10-29,23:52:22
40.009221,116.316596,0,160,39750.9947222222,2008-10-29,23:52:24
40.009217,116.316736,0,164,39750.9947569444,2008-10-29,23:52:27
40.009201,116.316881,0,176,39750.9947916667,2008-10-29,23:52:30
40.009203,116.317037,0,186,39750.9948263889,2008-10-29,23:52:33
40.009193,116.317221,0,189,39750.9948611111,2008-10-29,23:52:36
40.009173,116.317347,0,193,39750.9948842593,2008-10-29,23:52:38
40.009176,116.317515,0,182,39750.9949074074,2008-10-29,23:52:40
40.009125,116.317589,0,175,39750.9949652778,2008-10-29,23:52:45
40.009033,116.317624,0,168,39750.9950115741,2008-10-29,23:52:49
40.008932,116.317628,0,160,39750.9950462963,2008-10-29,23:52:52
40.008824,116.317643,0,154,39750.9950925926,2008-10-29,23:52:56
40.008716,116.317661,0,150,39750.9951388889,2008-10-29,23:53:00
40.008636,116.317661,0,167,39750.9951736111,2008-10-29,23:53:03
40.008523,116.317613,0,185,39750.9952314815,2008-10-29,23:53:08
40.008408,116.317623,0,205,39750.9952777778,2008-10-29,23:53:12
40.008291,116.317573,0,199,39750.9953125,2008-10-29,23:53:15
40.008194,116.317636,0,200,39750.9953587963,2008-10-29,23:53:19
40.008108,116.317602,0,209,39750.9954050926,2008-10-29,23:53:23
40.007979,116.317534,0,224,39750.9954282407,2008-10-29,23:53:25
40.007829,116.317585,0,230,39750.995462963,2008-10-29,23:53:28
40.007732,116.317639,0,241,39750.9954976852,2008-10-29,23:53:31
40.00765,116.317558,0,242,39750.9955208333,2008-10-29,23:53:33
40.007562,116.317595,0,247,39750.9955439815,2008-10-29,23:53:35
40.007452,116.317539,0,245,39750.9955787037,2008-10-29,23:53:38
40.007343,116.317491,0,248,39750.995625,2008-10-29,23:53:42
40.007233,116.317504,0,250,39750.9956481481,2008-10-29,23:53:44
40.007142,116.317519,0,251,39750.9956597222,2008-10-29,23:53:45
40.007012,116.317521,0,251,39750.9956944444,2008-10-29,23:53:48
40.00692,116.31754,0,262,39750.9957407407,2008-10-29,23:53:52
40.006795,116.317536,0,266,39750.9957638889,2008-10-29,23:53:54
40.006685,116.317484,0,268,39750.995787037,2008-10-29,23:53:56
40.006583,116.317457,0,271,39750.9958101852,2008-10-29,23:53:58
40.006478,116.317438,0,274,39750.9958333333,2008-10-29,23:54:00
40.006385,116.317461,0,287,39750.9958564815,2008-10-29,23:54:02
40.006263,116.317449,0,291,39750.9958912037,2008-10-29,23:54:05
40.006174,116.317464,0,296,39750.9959143519,2008-10-29,23:54:07
40.006081,116.317474,0,294,39750.9959375,2008-10-29,23:54:09
40.005959,116.317509,0,291,39750.9959606482,2008-10-29,23:54:11
40.005845,116.317532,0,282,39750.9959837963,2008-10-29,23:54:13
40.005725,116.31756,0,277,39750.9960185185,2008-10-29,23:54:16
40.005623,116.317579,0,273,39750.9960416667,2008-10-29,23:54:18
40.005511,116.317578,0,267,39750.9960648148,2008-10-29,23:54:20
40.005405,116.317607,0,261,39750.996099537,2008-10-29,23:54:23
40.005332,116.317654,0,246,39750.9961226852,2008-10-29,23:54:25
40.005234,116.317697,0,231,39750.9961574074,2008-10-29,23:54:28
40.005115,116.317759,0,226,39750.9961921296,2008-10-29,23:54:31
40.00502,116.317817,0,227,39750.9962384259,2008-10-29,23:54:35
40.004942,116.317918,0,223,39750.9962847222,2008-10-29,23:54:39
40.004873,116.318066,0,224,39750.9963194444,2008-10-29,23:54:42
40.004834,116.318216,0,228,39750.9963541667,2008-10-29,23:54:45
40.004801,116.318338,0,238,39750.9963888889,2008-10-29,23:54:48
40.004774,116.318491,0,222,39750.9964236111,2008-10-29,23:54:51
40.004741,116.318634,0,219,39750.9964583333,2008-10-29,23:54:54
40.004718,116.318765,0,231,39750.9964930556,2008-10-29,23:54:57
40.004716,116.318919,0,248,39750.9965277778,2008-10-29,23:55:00
40.004735,116.319047,0,247,39750.9965509259,2008-10-29,23:55:02
40.004733,116.319179,0,260,39750.9965856481,2008-10-29,23:55:05
40.004729,116.319291,0,274,39750.9966203704,2008-10-29,23:55:08
40.004769,116.319427,0,260,39750.9966550926,2008-10-29,23:55:11
40.004798,116.319575,0,247,39750.9966782407,2008-10-29,23:55:13
40.004833,116.319705,0,231,39750.9967013889,2008-10-29,23:55:15
40.00485,116.319859,0,213,39750.996724537,2008-10-29,23:55:17
40.00486,116.319988,0,197,39750.9967476852,2008-10-29,23:55:19
40.004869,116.320145,0,187,39750.9967824074,2008-10-29,23:55:22
40.004865,116.320285,0,184,39750.9968171296,2008-10-29,23:55:25
40.004882,116.320401,0,174,39750.9968402778,2008-10-29,23:55:27
40.004894,116.320526,0,167,39750.996875,2008-10-29,23:55:30
40.004908,116.320649,0,162,39750.9969097222,2008-10-29,23:55:33
40.004916,116.320775,0,172,39750.9969675926,2008-10-29,23:55:38
40.004908,116.320845,0,195,39750.997025463,2008-10-29,23:55:43
40.004896,116.320876,0,204,39750.9970833333,2008-10-29,23:55:48
40.004893,116.320903,0,207,39750.9971412037,2008-10-29,23:55:53
40.004894,116.320989,0,209,39750.9971990741,2008-10-29,23:55:58
40.004881,116.321074,0,208,39750.9972569444,2008-10-29,23:56:03
40.004886,116.321204,0,197,39750.9972916667,2008-10-29,23:56:06
40.004826,116.321275,0,196,39750.997349537,2008-10-29,23:56:11
40.00474,116.32127,0,195,39750.9974074074,2008-10-29,23:56:16
40.004646,116.321291,0,200,39750.9974652778,2008-10-29,23:56:21
40.004561,116.321298,0,202,39750.9975231481,2008-10-29,23:56:26
40.004448,116.321311,0,205,39750.9975810185,2008-10-29,23:56:31
40.004355,116.321323,0,207,39750.9976157407,2008-10-29,23:56:34
40.004238,116.321338,0,217,39750.9976736111,2008-10-29,23:56:39
40.004146,116.321334,0,223,39750.9977199074,2008-10-29,23:56:43
40.004039,116.321344,0,240,39750.9977546296,2008-10-29,23:56:46
40.003939,116.321339,0,244,39750.9978009259,2008-10-29,23:56:50
40.003806,116.321338,0,242,39750.9978356481,2008-10-29,23:56:53
40.003703,116.321354,0,241,39750.9978819444,2008-10-29,23:56:57
40.00362,116.321404,0,240,39750.9979398148,2008-10-29,23:57:02
40.003512,116.321413,0,238,39750.9979861111,2008-10-29,23:57:06
40.003424,116.321445,0,236,39750.9980324074,2008-10-29,23:57:10
40.003328,116.321425,0,232,39750.9980787037,2008-10-29,23:57:14
40.003225,116.321422,0,228,39750.9981134259,2008-10-29,23:57:17
40.003137,116.321452,0,235,39750.9981597222,2008-10-29,23:57:21
40.003057,116.321489,0,250,39750.9982060185,2008-10-29,23:57:25
40.002968,116.32153,0,260,39750.9982523148,2008-10-29,23:57:29
40.002879,116.321563,0,271,39750.998287037,2008-10-29,23:57:32
40.002776,116.321559,0,274,39750.9983333333,2008-10-29,23:57:36
40.002687,116.321588,0,274,39750.9983680556,2008-10-29,23:57:39
40.002583,116.321624,0,278,39750.9984143519,2008-10-29,23:57:43
40.002463,116.321648,0,282,39750.9984606481,2008-10-29,23:57:47
40.002368,116.321655,0,290,39750.9985069444,2008-10-29,23:57:51
40.002275,116.32168,0,293,39750.9985532407,2008-10-29,23:57:55
40.002174,116.321664,0,294,39750.998599537,2008-10-29,23:57:59
40.002065,116.321674,0,291,39750.9986458333,2008-10-29,23:58:03
40.001963,116.321698,0,295,39750.9987037037,2008-10-29,23:58:08
40.001859,116.321691,0,302,39750.9987615741,2008-10-29,23:58:13
40.001757,116.321699,0,323,39750.9987962963,2008-10-29,23:58:16
40.0017,116.321681,0,341,39750.9988541667,2008-10-29,23:58:21
40.001611,116.321713,0,353,39750.998900463,2008-10-29,23:58:25
40.001527,116.321652,0,360,39750.9989467593,2008-10-29,23:58:29
40.001426,116.321665,0,367,39750.9990046296,2008-10-29,23:58:34
40.001352,116.321705,0,374,39750.9990625,2008-10-29,23:58:39
40.001244,116.321721,0,374,39750.9990972222,2008-10-29,23:58:42
40.001144,116.321747,0,377,39750.9991319444,2008-10-29,23:58:45
40.00105,116.321796,0,379,39750.9991550926,2008-10-29,23:58:47
40.00095,116.321872,0,387,39750.9992013889,2008-10-29,23:58:51
40.000889,116.321978,0,394,39750.9992361111,2008-10-29,23:58:54
40.000814,116.322079,0,396,39750.9992939815,2008-10-29,23:58:59
40.000755,116.322168,0,400,39750.9993518519,2008-10-29,23:59:04
40.000646,116.322207,0,398,39750.9993981481,2008-10-29,23:59:08
40.000539,116.322255,0,393,39750.9994444444,2008-10-29,23:59:12
40.000477,116.322416,0,387,39750.9994791667,2008-10-29,23:59:15
40.000398,116.322531,0,385,39750.999525463,2008-10-29,23:59:19
40.000309,116.322548,0,379,39750.9995486111,2008-10-29,23:59:21
40.000231,116.322628,0,375,39750.9995833333,2008-10-29,23:59:24
40.000175,116.322723,0,370,39750.9996180556,2008-10-29,23:59:27
40.00012,116.32283,0,367,39750.9996527778,2008-10-29,23:59:30
40.000077,116.322972,0,363,39750.9996875,2008-10-29,23:59:33
40.000014,116.323077,0,359,39750.9997222222,2008-10-29,23:59:36
39.999942,116.323164,0,354,39750.9997569444,2008-10-29,23:59:39
39.999902,116.323279,0,348,39750.9998032407,2008-10-29,23:59:43
39.999894,116.323406,0,338,39750.999849537,2008-10-29,23:59:47
39.99988,116.323549,0,333,39750.9998958333,2008-10-29,23:59:51
39.999874,116.32369,0,327,39750.9999421296,2008-10-29,23:59:55
39.999857,116.323847,0,322,39751,2008-10-30,00:00:00
39.999818,116.323994,0,320,39751.0000347222,2008-10-30,00:00:03
39.999784,116.32415,0,323,39751.0000694444,2008-10-30,00:00:06
39.999738,116.324307,0,323,39751.0001041667,2008-10-30,00:00:09
39.999729,116.324435,0,327,39751.0001273148,2008-10-30,00:00:11
39.999748,116.324581,0,331,39751.000150463,2008-10-30,00:00:13
39.99975,116.324713,0,333,39751.0001736111,2008-10-30,00:00:15
39.999714,116.32483,0,338,39751.0002083333,2008-10-30,00:00:18
39.999706,116.324951,0,345,39751.0002546296,2008-10-30,00:00:22
39.999683,116.324946,0,366,39751.0003125,2008-10-30,00:00:27
39.999602,116.325004,0,360,39751.0003240741,2008-10-30,00:00:28
39.999627,116.325138,0,374,39751.0003703704,2008-10-30,00:00:32
39.99956,116.325233,0,380,39751.0004050926,2008-10-30,00:00:35
39.99951,116.32534,0,402,39751.0004282407,2008-10-30,00:00:37
39.999428,116.325462,0,422,39751.0004513889,2008-10-30,00:00:39
39.999421,116.32557,0,441,39751.000462963,2008-10-30,00:00:40
39.999339,116.325603,0,451,39751.0005092593,2008-10-30,00:00:44
39.999227,116.325578,0,453,39751.0005324074,2008-10-30,00:00:46
39.999123,116.325587,0,454,39751.0005671296,2008-10-30,00:00:49
39.999086,116.325669,0,430,39751.0006018518,2008-10-30,00:00:52
39.999045,116.325791,0,414,39751.000625,2008-10-30,00:00:54
39.998978,116.325873,0,396,39751.0006481481,2008-10-30,00:00:56
39.99884,116.325984,0,365,39751.0006712963,2008-10-30,00:00:58
39.998792,116.326079,0,342,39751.0006944444,2008-10-30,00:01:00
39.998707,116.326131,0,322,39751.0007407407,2008-10-30,00:01:04
39.998615,116.326154,0,320,39751.000787037,2008-10-30,00:01:08
39.998517,116.326188,0,332,39751.0008449074,2008-10-30,00:01:13
39.998415,116.326208,0,350,39751.0009027778,2008-10-30,00:01:18
39.998257,116.326128,0,328,39751.0009375,2008-10-30,00:01:21
39.99817,116.326152,0,314,39751.0009490741,2008-10-30,00:01:22
39.998081,116.326196,0,308,39751.0009722222,2008-10-30,00:01:24
39.997948,116.32622,0,298,39751.0010069444,2008-10-30,00:01:27
39.997851,116.326261,0,302,39751.0010416667,2008-10-30,00:01:30
39.997751,116.326295,0,309,39751.0010763889,2008-10-30,00:01:33
39.997665,116.326313,0,331,39751.0011226852,2008-10-30,00:01:37
39.997568,116.326325,0,346,39751.0011689815,2008-10-30,00:01:41
39.997482,116.326322,0,363,39751.0012152778,2008-10-30,00:01:45
39.997392,116.326321,0,373,39751.0012615741,2008-10-30,00:01:49
39.997305,116.326332,0,402,39751.0013078704,2008-10-30,00:01:53
39.997202,116.326325,0,400,39751.0013541667,2008-10-30,00:01:57
39.997095,116.326266,0,395,39751.0013888889,2008-10-30,00:02:00
39.997023,116.326341,0,385,39751.0014236111,2008-10-30,00:02:03
39.996937,116.326396,0,384,39751.0014583333,2008-10-30,00:02:06
39.996844,116.326432,0,369,39751.0014930556,2008-10-30,00:02:09
39.996767,116.326499,0,365,39751.0015393518,2008-10-30,00:02:13
39.996688,116.326535,0,348,39751.0015740741,2008-10-30,00:02:16
39.996589,116.326573,0,342,39751.0016087963,2008-10-30,00:02:19
39.996499,116.326592,0,349,39751.0016550926,2008-10-30,00:02:23
39.9964,116.326608,0,346,39751.0016898148,2008-10-30,00:02:26
39.996311,116.326617,0,342,39751.0017361111,2008-10-30,00:02:30
39.996311,116.326617,0,342,39751.0017708333,2008-10-30,00:02:33
39.996311,116.326625,0,358,39751.0017939815,2008-10-30,00:02:35
39.99621,116.326673,0,363,39751.0018518518,2008-10-30,00:02:40
39.996112,116.326693,0,370,39751.0018865741,2008-10-30,00:02:43
39.996024,116.326702,0,379,39751.0019212963,2008-10-30,00:02:46
39.995925,116.326718,0,380,39751.0019560185,2008-10-30,00:02:49
39.995813,116.326725,0,377,39751.0019791667,2008-10-30,00:02:51
39.995089,116.326507,0,439,39751.0020138889,2008-10-30,00:02:54
39.994992,116.326426,0,435,39751.002025463,2008-10-30,00:02:55
39.994906,116.326371,0,439,39751.002037037,2008-10-30,00:02:56
39.994831,116.326306,0,454,39751.0020601852,2008-10-30,00:02:58
39.994932,116.326418,0,444,39751.0021064815,2008-10-30,00:03:02
39.995003,116.326496,0,422,39751.0021296296,2008-10-30,00:03:04
39.994959,116.326577,0,400,39751.0021759259,2008-10-30,00:03:08
39.99486,116.326617,0,410,39751.0022337963,2008-10-30,00:03:13
39.994797,116.326601,0,430,39751.0022916667,2008-10-30,00:03:18
39.994713,116.32662,0,449,39751.0023263889,2008-10-30,00:03:21
39.99461,116.326639,0,448,39751.0023726852,2008-10-30,00:03:25
39.994583,116.326609,0,481,39751.0024074074,2008-10-30,00:03:28
39.994465,116.326574,0,479,39751.0024537037,2008-10-30,00:03:32
39.994349,116.326564,0,477,39751.0024884259,2008-10-30,00:03:35
39.994232,116.326526,0,485,39751.0025347222,2008-10-30,00:03:39
39.994112,116.326513,0,480,39751.0025694444,2008-10-30,00:03:42
39.994,116.326524,0,479,39751.0026157407,2008-10-30,00:03:46
39.993898,116.326534,0,489,39751.002650463,2008-10-30,00:03:49
39.993807,116.326566,0,508,39751.0026851852,2008-10-30,00:03:52
39.993724,116.326603,0,536,39751.0027199074,2008-10-30,00:03:55
39.993622,116.326607,0,561,39751.0027777778,2008-10-30,00:04:00
39.993513,116.326567,0,561,39751.0028240741,2008-10-30,00:04:04
39.993417,116.326525,0,563,39751.0028703704,2008-10-30,00:04:08
39.993322,116.326506,0,578,39751.0029050926,2008-10-30,00:04:11
39.993229,116.326477,0,576,39751.0029282407,2008-10-30,00:04:13
39.993135,116.326455,0,574,39751.0029513889,2008-10-30,00:04:15
39.993026,116.32642,0,565,39751.002974537,2008-10-30,00:04:17
39.992932,116.326326,0,551,39751.0029976852,2008-10-30,00:04:19
39.992838,116.32631,0,561,39751.0030439815,2008-10-30,00:04:23
39.99281,116.326323,0,572,39751.0031018518,2008-10-30,00:04:28
39.992804,116.326323,0,576,39751.0031597222,2008-10-30,00:04:33
39.992799,116.32632,0,577,39751.0032175926,2008-10-30,00:04:38
39.992794,116.326314,0,578,39751.003275463,2008-10-30,00:04:43
39.992792,116.326307,0,579,39751.0033333333,2008-10-30,00:04:48
39.992792,116.326307,0,579,39751.0033680556,2008-10-30,00:04:51
39.992786,116.326303,0,580,39751.0033912037,2008-10-30,00:04:53
39.992781,116.326293,0,580,39751.0034490741,2008-10-30,00:04:58
39.992781,116.326287,0,580,39751.0035069444,2008-10-30,00:05:03
39.992781,116.326287,0,580,39751.0035416667,2008-10-30,00:05:06
39.992782,116.326287,0,579,39751.0035648148,2008-10-30,00:05:08
39.992609,116.326268,0,565,39751.0036226852,2008-10-30,00:05:13
39.992519,116.326265,0,557,39751.0036342593,2008-10-30,00:05:14
39.992423,116.326191,0,578,39751.0036574074,2008-10-30,00:05:16
39.992296,116.32614,0,605,39751.0036805556,2008-10-30,00:05:18
39.992208,116.326081,0,630,39751.0037037037,2008-10-30,00:05:20
39.992139,116.326018,0,644,39751.00375,2008-10-30,00:05:24
39.992002,116.325978,0,672,39751.0037847222,2008-10-30,00:05:27
39.991925,116.325946,0,691,39751.0038078704,2008-10-30,00:05:29
39.991888,116.325898,0,722,39751.0038310185,2008-10-30,00:05:31
39.991863,116.325865,0,735,39751.0038888889,2008-10-30,00:05:36
39.991847,116.325842,0,747,39751.0039467593,2008-10-30,00:05:41
39.991827,116.325838,0,756,39751.0040046296,2008-10-30,00:05:46
39.991809,116.325838,0,755,39751.0040625,2008-10-30,00:05:51
39.991754,116.325851,0,739,39751.0041203704,2008-10-30,00:05:56
39.991688,116.325814,0,740,39751.0041782407,2008-10-30,00:06:01
39.991809,116.325838,0,683,39751.004224537,2008-10-30,00:06:05
39.99187,116.325755,0,671,39751.0042476852,2008-10-30,00:06:07
39.991953,116.325826,0,660,39751.0042592593,2008-10-30,00:06:08
39.992004,116.325933,0,658,39751.0042939815,2008-10-30,00:06:11
39.991991,116.326044,0,643,39751.0043402778,2008-10-30,00:06:15
39.991818,116.326156,0,640,39751.0043634259,2008-10-30,00:06:17
39.991698,116.326257,0,619,39751.0043865741,2008-10-30,00:06:19
39.991624,116.326321,0,605,39751.0044212963,2008-10-30,00:06:22
39.99154,116.326385,0,593,39751.0044560185,2008-10-30,00:06:25
39.991421,116.326411,0,584,39751.0045023148,2008-10-30,00:06:29
39.991329,116.326402,0,585,39751.004537037,2008-10-30,00:06:32
39.991214,116.326409,0,588,39751.0045717593,2008-10-30,00:06:35
39.991108,116.326424,0,586,39751.0046180556,2008-10-30,00:06:39
39.990948,116.326559,0,571,39751.0046412037,2008-10-30,00:06:41
39.990859,116.326602,0,574,39751.0046759259,2008-10-30,00:06:44
39.990761,116.326663,0,577,39751.0047222222,2008-10-30,00:06:48
39.990675,116.326712,0,576,39751.0047685185,2008-10-30,00:06:52
39.990535,116.32667,0,569,39751.0048032407,2008-10-30,00:06:55
39.990446,116.326666,0,561,39751.0048263889,2008-10-30,00:06:57
39.990332,116.326691,0,551,39751.004849537,2008-10-30,00:06:59
39.990193,116.326688,0,539,39751.0048726852,2008-10-30,00:07:01
39.990071,116.326679,0,531,39751.0048958333,2008-10-30,00:07:03
39.989861,116.326753,0,500,39751.0049305556,2008-10-30,00:07:06
39.98975,116.326747,0,499,39751.0049537037,2008-10-30,00:07:08
39.989637,116.32675,0,466,39751.0049768519,2008-10-30,00:07:10
39.989516,116.326712,0,432,39751.005,2008-10-30,00:07:12
39.989382,116.32673,0,423,39751.0050347222,2008-10-30,00:07:15
39.989268,116.326736,0,406,39751.0050578704,2008-10-30,00:07:17
39.989141,116.326748,0,401,39751.0050925926,2008-10-30,00:07:20
39.988979,116.326754,0,382,39751.0051157407,2008-10-30,00:07:22
39.988865,116.32676,0,365,39751.0051273148,2008-10-30,00:07:23
39.988769,116.326781,0,360,39751.005150463,2008-10-30,00:07:25
39.988645,116.326799,0,360,39751.0051851852,2008-10-30,00:07:28
39.98852,116.326809,0,356,39751.0052199074,2008-10-30,00:07:31
39.988421,116.326806,0,353,39751.0052546296,2008-10-30,00:07:34
39.988315,116.326815,0,349,39751.0052893519,2008-10-30,00:07:37
39.988202,116.326829,0,342,39751.0053240741,2008-10-30,00:07:40
39.988103,116.326801,0,330,39751.0053472222,2008-10-30,00:07:42
39.987973,116.326794,0,313,39751.0053703704,2008-10-30,00:07:44
39.987867,116.326797,0,310,39751.0054050926,2008-10-30,00:07:47
39.987762,116.326794,0,311,39751.0054398148,2008-10-30,00:07:50
39.987664,116.32682,0,314,39751.005474537,2008-10-30,00:07:53
39.987565,116.32685,0,323,39751.0055208333,2008-10-30,00:07:57
39.98745,116.326873,0,325,39751.0055555556,2008-10-30,00:08:00
39.987327,116.326823,0,317,39751.0055902778,2008-10-30,00:08:03
39.987207,116.326797,0,301,39751.0056134259,2008-10-30,00:08:05
39.987104,116.326813,0,303,39751.0056481481,2008-10-30,00:08:08
39.987013,116.326831,0,307,39751.0056828704,2008-10-30,00:08:11
39.986904,116.326862,0,302,39751.0057060185,2008-10-30,00:08:13
39.986805,116.326879,0,314,39751.0057523148,2008-10-30,00:08:17
39.986724,116.326957,0,325,39751.0058101852,2008-10-30,00:08:22
39.986631,116.326979,0,329,39751.0058564815,2008-10-30,00:08:26
39.986523,116.326978,0,335,39751.0058912037,2008-10-30,00:08:29
39.986377,116.326982,0,340,39751.0059259259,2008-10-30,00:08:32
39.986226,116.326966,0,338,39751.0059490741,2008-10-30,00:08:34
39.986097,116.327017,0,346,39751.0059722222,2008-10-30,00:08:36
39.986012,116.327014,0,351,39751.0060300926,2008-10-30,00:08:41
39.985903,116.327127,0,354,39751.006087963,2008-10-30,00:08:46
39.985856,116.32727,0,357,39751.0061342593,2008-10-30,00:08:50
39.985783,116.327347,0,360,39751.0061689815,2008-10-30,00:08:53
39.985578,116.327364,0,360,39751.0062037037,2008-10-30,00:08:56
39.985148,116.327157,0,410,39751.0062268519,2008-10-30,00:08:58
39.984857,116.326959,0,436,39751.0062384259,2008-10-30,00:08:59
39.984774,116.326889,0,442,39751.00625,2008-10-30,00:09:00
39.984675,116.326771,0,461,39751.0062615741,2008-10-30,00:09:01
39.984543,116.326711,0,467,39751.0062847222,2008-10-30,00:09:03
39.984428,116.326632,0,487,39751.0063078704,2008-10-30,00:09:05
39.984342,116.326585,0,498,39751.0063310185,2008-10-30,00:09:07
39.984264,116.326549,0,501,39751.0063888889,2008-10-30,00:09:12
39.98423,116.326545,0,501,39751.0064467593,2008-10-30,00:09:17
39.984226,116.326606,0,459,39751.0064699074,2008-10-30,00:09:19
39.984168,116.326686,0,421,39751.0065046296,2008-10-30,00:09:22
39.984095,116.326728,0,401,39751.0065393519,2008-10-30,00:09:25
39.984009,116.326763,0,387,39751.0065625,2008-10-30,00:09:27
39.983911,116.326808,0,371,39751.0065972222,2008-10-30,00:09:30
39.98382,116.32684,0,366,39751.0066319444,2008-10-30,00:09:33
39.983713,116.32688,0,357,39751.0066666667,2008-10-30,00:09:36
39.983619,116.326922,0,357,39751.0067013889,2008-10-30,00:09:39
39.983522,116.326961,0,351,39751.0067361111,2008-10-30,00:09:42
39.98342,116.326992,0,350,39751.0067708333,2008-10-30,00:09:45
39.983322,116.327017,0,360,39751.0068171296,2008-10-30,00:09:49
39.983223,116.327097,0,366,39751.0068518519,2008-10-30,00:09:52
39.983114,116.327132,0,374,39751.0068865741,2008-10-30,00:09:55
39.982999,116.327136,0,373,39751.0069212963,2008-10-30,00:09:58
39.982913,116.327093,0,368,39751.0069444444,2008-10-30,00:10:00
39.982755,116.326913,0,365,39751.0069675926,2008-10-30,00:10:02
39.982654,116.326865,0,362,39751.0069791667,2008-10-30,00:10:03
39.982514,116.32692,0,347,39751.0069907407,2008-10-30,00:10:04
39.982354,116.326976,0,345,39751.0070138889,2008-10-30,00:10:06
39.982289,116.327015,0,365,39751.007025463,2008-10-30,00:10:07
39.982199,116.327026,0,353,39751.007037037,2008-10-30,00:10:08
39.982105,116.32702,0,340,39751.0070486111,2008-10-30,00:10:09
39.981982,116.327037,0,326,39751.0070717593,2008-10-30,00:10:11
39.981864,116.327073,0,307,39751.0071064815,2008-10-30,00:10:14
39.98178,116.327123,0,290,39751.0071296296,2008-10-30,00:10:16
39.981685,116.327123,0,287,39751.0071643519,2008-10-30,00:10:19
39.981602,116.327169,0,285,39751.0072106481,2008-10-30,00:10:23
39.981507,116.327251,0,268,39751.0072569444,2008-10-30,00:10:27
39.981411,116.327307,0,260,39751.0072916667,2008-10-30,00:10:30
39.981308,116.327336,0,250,39751.0073263889,2008-10-30,00:10:33
39.981197,116.327328,0,250,39751.0073611111,2008-10-30,00:10:36
39.981098,116.327365,0,254,39751.0074074074,2008-10-30,00:10:40
39.981013,116.327378,0,269,39751.0074537037,2008-10-30,00:10:44
39.980933,116.32742,0,285,39751.0075,2008-10-30,00:10:48
39.980842,116.32744,0,306,39751.0075462963,2008-10-30,00:10:52
39.980799,116.327444,0,331,39751.0076041667,2008-10-30,00:10:57
39.980737,116.327427,0,358,39751.007662037,2008-10-30,00:11:02
39.980643,116.327432,0,371,39751.0076967593,2008-10-30,00:11:05
39.980566,116.327415,0,391,39751.0077546296,2008-10-30,00:11:10
39.980494,116.327345,0,412,39751.0078009259,2008-10-30,00:11:14
39.980381,116.327297,0,413,39751.0078356481,2008-10-30,00:11:17
39.980289,116.327283,0,419,39751.0078703704,2008-10-30,00:11:20
39.980232,116.327296,0,420,39751.0079282407,2008-10-30,00:11:25
39.980178,116.327301,0,422,39751.0079861111,2008-10-30,00:11:30
39.980071,116.327307,0,413,39751.0080092593,2008-10-30,00:11:32
39.979967,116.327306,0,405,39751.0080324074,2008-10-30,00:11:34
39.979861,116.327291,0,398,39751.0080787037,2008-10-30,00:11:38
39.979669,116.327303,0,387,39751.008125,2008-10-30,00:11:42
39.979503,116.327292,0,378,39751.0081481481,2008-10-30,00:11:44
39.979371,116.327272,0,370,39751.0081712963,2008-10-30,00:11:46
39.979269,116.327256,0,345,39751.0081944444,2008-10-30,00:11:48
39.979183,116.327183,0,329,39751.0082291667,2008-10-30,00:11:51
39.979076,116.327158,0,314,39751.0082638889,2008-10-30,00:11:54
39.97899,116.327185,0,299,39751.0082986111,2008-10-30,00:11:57
39.978953,116.327211,0,284,39751.0083564815,2008-10-30,00:12:02
39.978912,116.327244,0,277,39751.0084143518,2008-10-30,00:12:07
39.978911,116.327111,0,272,39751.0084606481,2008-10-30,00:12:11
39.978942,116.32695,0,265,39751.0084953704,2008-10-30,00:12:14
39.978996,116.326838,0,262,39751.0085416667,2008-10-30,00:12:18
39.979084,116.326775,0,268,39751.008587963,2008-10-30,00:12:22
39.97908,116.326707,0,270,39751.0086458333,2008-10-30,00:12:27
39.979081,116.326616,0,271,39751.0087037037,2008-10-30,00:12:32
39.979097,116.326588,0,273,39751.0087615741,2008-10-30,00:12:37
39.979146,116.326504,0,284,39751.0088194444,2008-10-30,00:12:42
39.979266,116.326339,0,274,39751.0088657407,2008-10-30,00:12:46
39.979192,116.326264,0,275,39751.008912037,2008-10-30,00:12:50
39.979179,116.32626,0,276,39751.0089699074,2008-10-30,00:12:55
39.979083,116.326219,0,278,39751.0090162037,2008-10-30,00:12:59
39.979018,116.326148,0,279,39751.0090740741,2008-10-30,00:13:04
39.97897,116.326133,0,280,39751.0091319444,2008-10-30,00:13:09
39.978918,116.326115,0,281,39751.0091898148,2008-10-30,00:13:14
39.978903,116.326131,0,281,39751.0092476852,2008-10-30,00:13:19
39.97889,116.326188,0,281,39751.0093055556,2008-10-30,00:13:24
39.978879,116.326169,0,282,39751.0093634259,2008-10-30,00:13:29
39.978882,116.326169,0,282,39751.0094212963,2008-10-30,00:13:34
39.978882,116.326169,0,282,39751.0094560185,2008-10-30,00:13:37
39.978875,116.326167,0,282,39751.0094791667,2008-10-30,00:13:39
39.978859,116.326156,0,282,39751.009537037,2008-10-30,00:13:44
39.978795,116.326086,0,282,39751.0095949074,2008-10-30,00:13:49
39.978763,116.326057,0,281,39751.0096527778,2008-10-30,00:13:54
39.978741,116.326041,0,281,39751.0097106481,2008-10-30,00:13:59
39.978741,116.326041,0,281,39751.0097453704,2008-10-30,00:14:02
39.97874,116.326043,0,281,39751.0097685185,2008-10-30,00:14:04
39.978244,116.325585,0,581,39751.0102199074,2008-10-30,00:14:43
39.978251,116.325792,0,459,39751.0102777778,2008-10-30,00:14:48
39.978291,116.325769,0,396,39751.0103009259,2008-10-30,00:14:50
39.978313,116.325775,0,357,39751.0103125,2008-10-30,00:14:51
39.978363,116.32572,0,319,39751.0103356481,2008-10-30,00:14:53
39.978418,116.325634,0,303,39751.0103587963,2008-10-30,00:14:55
39.978487,116.325558,0,309,39751.0104050926,2008-10-30,00:14:59
39.978415,116.325483,0,310,39751.010462963,2008-10-30,00:15:04
39.978372,116.325574,0,311,39751.0105208333,2008-10-30,00:15:09
39.978289,116.325491,0,311,39751.0105787037,2008-10-30,00:15:14
39.97821,116.32552,0,311,39751.0106365741,2008-10-30,00:15:19
39.978199,116.325508,0,311,39751.0106944444,2008-10-30,00:15:24
39.978169,116.325522,0,311,39751.0107523148,2008-10-30,00:15:29
39.978163,116.325554,0,311,39751.0108101852,2008-10-30,00:15:34
39.978202,116.325584,0,311,39751.0108680556,2008-10-30,00:15:39
39.978338,116.325513,0,311,39751.0108912037,2008-10-30,00:15:41
39.978429,116.32548,0,311,39751.0109143518,2008-10-30,00:15:43
39.978542,116.325423,0,311,39751.0109375,2008-10-30,00:15:45
39.978637,116.325383,0,311,39751.0109722222,2008-10-30,00:15:48
39.978732,116.325342,0,311,39751.0110300926,2008-10-30,00:15:53
39.97881,116.325302,0,311,39751.011087963,2008-10-30,00:15:58
39.978879,116.325276,0,311,39751.0111458333,2008-10-30,00:16:03
39.978941,116.325235,0,310,39751.0112037037,2008-10-30,00:16:08
39.979009,116.325226,0,310,39751.0112615741,2008-10-30,00:16:13
39.979033,116.325218,0,310,39751.0113194444,2008-10-30,00:16:18
39.978992,116.325178,0,310,39751.0113773148,2008-10-30,00:16:23
39.978983,116.32514,0,310,39751.0114351852,2008-10-30,00:16:28
39.978979,116.325137,0,310,39751.0114930556,2008-10-30,00:16:33
39.978977,116.325135,0,310,39751.0115509259,2008-10-30,00:16:38
39.978976,116.325135,0,310,39751.0116087963,2008-10-30,00:16:43
39.97898,116.325136,0,309,39751.0116666667,2008-10-30,00:16:48
39.97898,116.325142,0,309,39751.011724537,2008-10-30,00:16:53
39.97898,116.325142,0,309,39751.0117592593,2008-10-30,00:16:56
39.978977,116.325134,0,307,39751.0117824074,2008-10-30,00:16:58
39.978974,116.325112,0,304,39751.0118402778,2008-10-30,00:17:03
39.979003,116.325089,0,300,39751.0118981482,2008-10-30,00:17:08
39.979006,116.325082,0,296,39751.0119560185,2008-10-30,00:17:13
39.979008,116.325088,0,292,39751.0120138889,2008-10-30,00:17:18
39.979015,116.325089,0,290,39751.0120717593,2008-10-30,00:17:23
39.979023,116.32509,0,286,39751.0121296296,2008-10-30,00:17:28
39.979023,116.32509,0,286,39751.0121643519,2008-10-30,00:17:31
39.979031,116.325091,0,282,39751.0121875,2008-10-30,00:17:33
39.978957,116.325418,0,204,39751.0142939815,2008-10-30,00:20:35
39.978909,116.325529,0,196,39751.0143518519,2008-10-30,00:20:40
39.97887,116.325569,0,191,39751.0144097222,2008-10-30,00:20:45
39.978872,116.325604,0,186,39751.0144675926,2008-10-30,00:20:50
39.978855,116.325704,0,170,39751.0145138889,2008-10-30,00:20:54
39.978844,116.325831,0,176,39751.0145717593,2008-10-30,00:20:59
39.978762,116.325943,0,188,39751.0146296296,2008-10-30,00:21:04
39.978734,116.326009,0,193,39751.0146875,2008-10-30,00:21:09
39.978702,116.326011,0,195,39751.0147453704,2008-10-30,00:21:14
39.978662,116.326014,0,198,39751.0148032407,2008-10-30,00:21:19
39.978609,116.326062,0,202,39751.0148611111,2008-10-30,00:21:24
39.978421,116.325886,0,198,39751.0148958333,2008-10-30,00:21:27
39.978332,116.325962,0,200,39751.0149305556,2008-10-30,00:21:30
39.978272,116.326084,0,204,39751.0149768519,2008-10-30,00:21:34
39.978287,116.326301,0,195,39751.0150115741,2008-10-30,00:21:37
39.978315,116.326411,0,186,39751.0150347222,2008-10-30,00:21:39
39.978306,116.326531,0,182,39751.0150694444,2008-10-30,00:21:42
39.978283,116.326696,0,184,39751.0151157407,2008-10-30,00:21:46
39.978274,116.326725,0,184,39751.0151736111,2008-10-30,00:21:51
39.978285,116.32675,0,189,39751.0152314815,2008-10-30,00:21:56
39.978295,116.326755,0,185,39751.0152893519,2008-10-30,00:22:01
39.9783,116.326738,0,181,39751.0153472222,2008-10-30,00:22:06
39.978267,116.326729,0,182,39751.0154050926,2008-10-30,00:22:11
39.978256,116.326693,0,178,39751.015462963,2008-10-30,00:22:16
39.978218,116.326661,0,178,39751.0155208333,2008-10-30,00:22:21
39.978179,116.326653,0,171,39751.0155787037,2008-10-30,00:22:26
39.978122,116.326638,0,166,39751.0156365741,2008-10-30,00:22:31
39.978056,116.32666,0,156,39751.0156944444,2008-10-30,00:22:36
39.978024,116.326653,0,156,39751.0157523148,2008-10-30,00:22:41
39.978025,116.326634,0,155,39751.0158101852,2008-10-30,00:22:46
39.978025,116.326634,0,155,39751.0158449074,2008-10-30,00:22:49
39.978033,116.326632,0,155,39751.0158680556,2008-10-30,00:22:51
39.978016,116.326651,0,155,39751.0159259259,2008-10-30,00:22:56
39.978016,116.326651,0,155,39751.0159606481,2008-10-30,00:22:59
39.978017,116.32665,0,155,39751.0159837963,2008-10-30,00:23:01
39.978025,116.32664,0,155,39751.0160416667,2008-10-30,00:23:06
39.978039,116.326648,0,155,39751.016099537,2008-10-30,00:23:11
39.97794,116.326196,0,323,39751.2024884259,2008-10-30,04:51:35
39.977856,116.326248,0,244,39751.2025,2008-10-30,04:51:36
39.977944,116.32625,0,306,39751.2025115741,2008-10-30,04:51:37
39.97791,116.32619,0,270,39751.2025231481,2008-10-30,04:51:38
39.977836,116.326209,0,227,39751.2025347222,2008-10-30,04:51:39
39.977926,116.326538,0,237,39751.2210185185,2008-10-30,05:18:16
39.977976,116.326566,0,227,39751.2210763889,2008-10-30,05:18:21
39.97802,116.326578,0,215,39751.2211342593,2008-10-30,05:18:26
39.978062,116.326585,0,206,39751.2211921296,2008-10-30,05:18:31
39.978122,116.326605,0,198,39751.22125,2008-10-30,05:18:36
39.978146,116.326648,0,191,39751.2213078704,2008-10-30,05:18:41
39.978179,116.326719,0,184,39751.2213657407,2008-10-30,05:18:46
39.978219,116.326779,0,179,39751.2214236111,2008-10-30,05:18:51
39.978143,116.32684,0,172,39751.2214699074,2008-10-30,05:18:55
39.978133,116.326868,0,171,39751.2215277778,2008-10-30,05:19:00
39.978123,116.326875,0,172,39751.2215856481,2008-10-30,05:19:05
39.978123,116.326875,0,172,39751.2216203704,2008-10-30,05:19:08
39.978131,116.326875,0,172,39751.2216435185,2008-10-30,05:19:10
39.978136,116.326865,0,172,39751.2217013889,2008-10-30,05:19:15
39.978141,116.326899,0,166,39751.2217592593,2008-10-30,05:19:20
39.978157,116.326928,0,163,39751.2218171296,2008-10-30,05:19:25
39.978277,116.326924,0,158,39751.221875,2008-10-30,05:19:30
39.978381,116.32689,0,157,39751.2219097222,2008-10-30,05:19:33
39.978481,116.326889,0,159,39751.2219444444,2008-10-30,05:19:36
39.978582,116.32688,0,164,39751.2219791667,2008-10-30,05:19:39
39.978689,116.326872,0,167,39751.2220138889,2008-10-30,05:19:42
39.978788,116.326879,0,168,39751.2220486111,2008-10-30,05:19:45
39.97887,116.326952,0,173,39751.2220949074,2008-10-30,05:19:49
39.978871,116.32707,0,188,39751.2221527778,2008-10-30,05:19:54
39.978996,116.327099,0,178,39751.2221990741,2008-10-30,05:19:58
39.979086,116.32712,0,175,39751.2222222222,2008-10-30,05:20:00
39.979193,116.327128,0,176,39751.2222569444,2008-10-30,05:20:03
39.979322,116.327112,0,177,39751.2222916667,2008-10-30,05:20:06
39.979434,116.3271,0,176,39751.2223263889,2008-10-30,05:20:09
39.979537,116.327088,0,173,39751.2223611111,2008-10-30,05:20:12
39.979628,116.327071,0,172,39751.2223958333,2008-10-30,05:20:15
39.979703,116.326965,0,166,39751.2224421296,2008-10-30,05:20:19
39.979735,116.326841,0,162,39751.2224768519,2008-10-30,05:20:22
39.979796,116.326714,0,166,39751.2225115741,2008-10-30,05:20:25
39.979817,116.326551,0,163,39751.2225462963,2008-10-30,05:20:28
39.979814,116.326434,0,166,39751.2225694444,2008-10-30,05:20:30
39.979821,116.326274,0,169,39751.2226041667,2008-10-30,05:20:33
39.979832,116.326153,0,170,39751.2226273148,2008-10-30,05:20:35
39.979831,116.325985,0,166,39751.222662037,2008-10-30,05:20:38
39.979832,116.325824,0,165,39751.2226967593,2008-10-30,05:20:41
39.979811,116.325666,0,161,39751.2227314815,2008-10-30,05:20:44
39.979793,116.325506,0,155,39751.2227662037,2008-10-30,05:20:47
39.97979,116.325355,0,155,39751.2228009259,2008-10-30,05:20:50
39.979788,116.325213,0,157,39751.2228356482,2008-10-30,05:20:53
39.979789,116.325062,0,163,39751.2228703704,2008-10-30,05:20:56
39.979784,116.324903,0,166,39751.2229050926,2008-10-30,05:20:59
39.979764,116.324775,0,169,39751.2229398148,2008-10-30,05:21:02
39.979742,116.324639,0,167,39751.222974537,2008-10-30,05:21:05
39.97974,116.324519,0,172,39751.2229976852,2008-10-30,05:21:07
39.979729,116.324365,0,164,39751.2230324074,2008-10-30,05:21:10
39.979741,116.324247,0,167,39751.2230555556,2008-10-30,05:21:12
39.979736,116.324084,0,168,39751.2230902778,2008-10-30,05:21:15
39.979733,116.323925,0,168,39751.223125,2008-10-30,05:21:18
39.979728,116.323767,0,162,39751.2231597222,2008-10-30,05:21:21
39.97972,116.323613,0,165,39751.2231944444,2008-10-30,05:21:24
39.979715,116.323469,0,168,39751.2232291667,2008-10-30,05:21:27
39.979713,116.32331,0,171,39751.2232638889,2008-10-30,05:21:30
39.979708,116.323158,0,170,39751.2232986111,2008-10-30,05:21:33
39.979713,116.322998,0,171,39751.2233333333,2008-10-30,05:21:36
39.979705,116.322853,0,173,39751.2233680556,2008-10-30,05:21:39
39.979715,116.322694,0,175,39751.2234027778,2008-10-30,05:21:42
39.979711,116.322554,0,175,39751.2234375,2008-10-30,05:21:45
39.979707,116.322394,0,180,39751.2234722222,2008-10-30,05:21:48
39.979711,116.322237,0,182,39751.2235069444,2008-10-30,05:21:51
39.979707,116.322101,0,175,39751.2235416667,2008-10-30,05:21:54
39.979706,116.321962,0,173,39751.2235763889,2008-10-30,05:21:57
39.979703,116.32184,0,174,39751.2236111111,2008-10-30,05:22:00
39.979686,116.321719,0,171,39751.2236689815,2008-10-30,05:22:05
39.97968,116.321621,0,164,39751.2237268519,2008-10-30,05:22:10
39.979705,116.321499,0,160,39751.2237847222,2008-10-30,05:22:15
39.97972,116.321361,0,160,39751.2238310185,2008-10-30,05:22:19
39.979692,116.321216,0,162,39751.2238773148,2008-10-30,05:22:23
39.979698,116.321087,0,162,39751.223912037,2008-10-30,05:22:26
39.979722,116.320943,0,163,39751.2239467593,2008-10-30,05:22:29
39.97975,116.320794,0,167,39751.2239814815,2008-10-30,05:22:32
39.979753,116.320652,0,169,39751.2240162037,2008-10-30,05:22:35
39.979754,116.320517,0,177,39751.2240509259,2008-10-30,05:22:38
39.979747,116.32038,0,176,39751.2240856481,2008-10-30,05:22:41
39.979745,116.320245,0,174,39751.2241203704,2008-10-30,05:22:44
39.979758,116.320107,0,178,39751.2241550926,2008-10-30,05:22:47
39.979771,116.319958,0,187,39751.2241898148,2008-10-30,05:22:50
39.979788,116.319811,0,195,39751.224224537,2008-10-30,05:22:53
39.979778,116.319661,0,199,39751.2242592593,2008-10-30,05:22:56
39.979759,116.319507,0,204,39751.2242939815,2008-10-30,05:22:59
39.979758,116.319383,0,207,39751.2243171296,2008-10-30,05:23:01
39.979752,116.31923,0,216,39751.2243518519,2008-10-30,05:23:04
39.979774,116.319086,0,228,39751.2243865741,2008-10-30,05:23:07
39.979773,116.318934,0,229,39751.2244212963,2008-10-30,05:23:10
39.979813,116.318818,0,230,39751.2244444444,2008-10-30,05:23:12
39.979838,116.318667,0,230,39751.2244791667,2008-10-30,05:23:15
39.979859,116.318527,0,228,39751.2245138889,2008-10-30,05:23:18
39.979851,116.318382,0,230,39751.2245486111,2008-10-30,05:23:21
39.979847,116.318239,0,219,39751.2245949074,2008-10-30,05:23:25
39.979835,116.31811,0,224,39751.2246296296,2008-10-30,05:23:28
39.979839,116.317983,0,227,39751.2246759259,2008-10-30,05:23:32
39.979818,116.317854,0,226,39751.2247337963,2008-10-30,05:23:37
39.97981,116.317707,0,219,39751.2247800926,2008-10-30,05:23:41
39.979812,116.317588,0,215,39751.2248148148,2008-10-30,05:23:44
39.979827,116.317468,0,215,39751.224849537,2008-10-30,05:23:47
39.979822,116.317348,0,206,39751.2248842593,2008-10-30,05:23:50
39.97981,116.317226,0,201,39751.2249189815,2008-10-30,05:23:53
39.9798,116.317091,0,191,39751.2249537037,2008-10-30,05:23:56
39.979777,116.316958,0,184,39751.2249884259,2008-10-30,05:23:59
39.979761,116.316822,0,176,39751.2250231481,2008-10-30,05:24:02
39.979742,116.31666,0,182,39751.2250578704,2008-10-30,05:24:05
39.979745,116.316523,0,181,39751.2250925926,2008-10-30,05:24:08
39.97975,116.316393,0,180,39751.2251273148,2008-10-30,05:24:11
39.97976,116.316234,0,173,39751.225162037,2008-10-30,05:24:14
39.979761,116.31609,0,176,39751.2251967593,2008-10-30,05:24:17
39.979745,116.315947,0,179,39751.2252314815,2008-10-30,05:24:20
39.979753,116.315827,0,183,39751.2252546296,2008-10-30,05:24:22
39.979759,116.315657,0,185,39751.2252893519,2008-10-30,05:24:25
39.979756,116.315495,0,191,39751.2253240741,2008-10-30,05:24:28
39.979755,116.315329,0,193,39751.2253587963,2008-10-30,05:24:31
39.979723,116.315183,0,199,39751.2253935185,2008-10-30,05:24:34
39.979743,116.315066,0,205,39751.2254166667,2008-10-30,05:24:36
39.979766,116.314919,0,204,39751.2254398148,2008-10-30,05:24:38
39.979779,116.314799,0,203,39751.225462963,2008-10-30,05:24:40
39.979754,116.314686,0,199,39751.2254861111,2008-10-30,05:24:42
39.979747,116.314569,0,200,39751.2255092593,2008-10-30,05:24:44
39.979736,116.314405,0,192,39751.2255439815,2008-10-30,05:24:47
39.979735,116.314244,0,191,39751.2255787037,2008-10-30,05:24:50
39.979721,116.31409,0,192,39751.2256134259,2008-10-30,05:24:53
39.979704,116.313963,0,183,39751.2256481481,2008-10-30,05:24:56
39.979687,116.313827,0,174,39751.2256828704,2008-10-30,05:24:59
39.979682,116.313695,0,174,39751.2257175926,2008-10-30,05:25:02
39.979688,116.313549,0,173,39751.2257523148,2008-10-30,05:25:05
39.979687,116.313419,0,172,39751.225787037,2008-10-30,05:25:08
39.979672,116.31329,0,171,39751.2258217593,2008-10-30,05:25:11
39.979654,116.313162,0,170,39751.2258564815,2008-10-30,05:25:14
39.979658,116.313003,0,166,39751.2259027778,2008-10-30,05:25:18
39.979666,116.312872,0,166,39751.2259375,2008-10-30,05:25:21
39.979656,116.312747,0,169,39751.2259722222,2008-10-30,05:25:24
39.979638,116.312629,0,166,39751.2260069444,2008-10-30,05:25:27
39.979622,116.312503,0,170,39751.2260416667,2008-10-30,05:25:30
39.979617,116.312371,0,172,39751.2260763889,2008-10-30,05:25:33
39.979629,116.312228,0,171,39751.2261111111,2008-10-30,05:25:36
39.979641,116.312098,0,174,39751.2261458333,2008-10-30,05:25:39
39.979661,116.311958,0,176,39751.2261805556,2008-10-30,05:25:42
39.979677,116.311816,0,178,39751.2262152778,2008-10-30,05:25:45
39.979663,116.311688,0,181,39751.22625,2008-10-30,05:25:48
39.979681,116.311623,0,184,39751.2263078704,2008-10-30,05:25:53
39.979681,116.311623,0,184,39751.2263425926,2008-10-30,05:25:56
39.979673,116.311621,0,182,39751.2263657407,2008-10-30,05:25:58
39.979673,116.311656,0,184,39751.2264236111,2008-10-30,05:26:03
39.979675,116.311686,0,185,39751.2264814815,2008-10-30,05:26:08
39.979694,116.311731,0,185,39751.2265393519,2008-10-30,05:26:13
39.979716,116.311699,0,185,39751.2265972222,2008-10-30,05:26:18
39.979685,116.311681,0,185,39751.2266550926,2008-10-30,05:26:23
39.97967,116.311672,0,185,39751.226712963,2008-10-30,05:26:28
39.979617,116.31158,0,181,39751.2267708333,2008-10-30,05:26:33
39.979599,116.311458,0,179,39751.2268287037,2008-10-30,05:26:38
39.979597,116.311323,0,176,39751.2268865741,2008-10-30,05:26:43
39.97963,116.311204,0,175,39751.2269212963,2008-10-30,05:26:46
39.979656,116.311085,0,175,39751.2269560185,2008-10-30,05:26:49
39.979709,116.310989,0,173,39751.2270138889,2008-10-30,05:26:54
39.979799,116.310923,0,162,39751.2270717593,2008-10-30,05:26:59
39.979893,116.31092,0,155,39751.2271180556,2008-10-30,05:27:03
39.979986,116.31092,0,146,39751.2271643518,2008-10-30,05:27:07
39.980099,116.310919,0,142,39751.2272222222,2008-10-30,05:27:12
39.980197,116.310939,0,138,39751.2272685185,2008-10-30,05:27:16
39.980285,116.310922,0,132,39751.2273263889,2008-10-30,05:27:21
39.980292,116.310921,0,127,39751.2273842593,2008-10-30,05:27:26
39.980289,116.310921,0,128,39751.2274421296,2008-10-30,05:27:31
39.980289,116.310921,0,128,39751.2274768518,2008-10-30,05:27:34
39.98029,116.310921,0,128,39751.2275,2008-10-30,05:27:36
39.980309,116.310933,0,126,39751.2275578704,2008-10-30,05:27:41
39.980363,116.310916,0,127,39751.2276157407,2008-10-30,05:27:46
39.980407,116.310905,0,129,39751.2276736111,2008-10-30,05:27:51
39.980441,116.31091,0,132,39751.2277314815,2008-10-30,05:27:56
39.9805,116.310904,0,129,39751.2277893518,2008-10-30,05:28:01
39.980546,116.310891,0,126,39751.2278472222,2008-10-30,05:28:06
39.980604,116.31089,0,122,39751.2279050926,2008-10-30,05:28:11
39.980661,116.310875,0,121,39751.227962963,2008-10-30,05:28:16
39.98071,116.310837,0,121,39751.2280208333,2008-10-30,05:28:21
39.980779,116.310818,0,116,39751.2280787037,2008-10-30,05:28:26
39.980851,116.310812,0,120,39751.2281365741,2008-10-30,05:28:31
39.980911,116.310819,0,126,39751.2281944444,2008-10-30,05:28:36
39.980958,116.310823,0,123,39751.2282523148,2008-10-30,05:28:41
39.980997,116.310827,0,134,39751.2283101852,2008-10-30,05:28:46
39.981057,116.310817,0,137,39751.2283680556,2008-10-30,05:28:51
39.981136,116.31084,0,128,39751.2284259259,2008-10-30,05:28:56
39.981198,116.31085,0,123,39751.2284837963,2008-10-30,05:29:01
39.981261,116.310841,0,115,39751.2285416667,2008-10-30,05:29:06
39.981308,116.310831,0,119,39751.228599537,2008-10-30,05:29:11
39.981357,116.310849,0,122,39751.2286574074,2008-10-30,05:29:16
39.981412,116.310839,0,122,39751.2287152778,2008-10-30,05:29:21
39.981458,116.310831,0,120,39751.2287731481,2008-10-30,05:29:26
39.981522,116.310873,0,122,39751.2288310185,2008-10-30,05:29:31
39.98158,116.310858,0,119,39751.2288888889,2008-10-30,05:29:36
39.981642,116.310832,0,127,39751.2289467593,2008-10-30,05:29:41
39.981719,116.310837,0,129,39751.2290046296,2008-10-30,05:29:46
39.981778,116.310868,0,127,39751.2290625,2008-10-30,05:29:51
39.981844,116.310877,0,126,39751.2291203704,2008-10-30,05:29:56
39.981903,116.310913,0,128,39751.2291782407,2008-10-30,05:30:01
39.981949,116.310933,0,135,39751.2292361111,2008-10-30,05:30:06
39.98199,116.31094,0,140,39751.2292939815,2008-10-30,05:30:11
39.982026,116.310935,0,137,39751.2293518518,2008-10-30,05:30:16
39.982062,116.310924,0,139,39751.2294097222,2008-10-30,05:30:21
39.982083,116.310923,0,140,39751.2294675926,2008-10-30,05:30:26
39.982117,116.310917,0,139,39751.229525463,2008-10-30,05:30:31
39.982152,116.310927,0,138,39751.2295833333,2008-10-30,05:30:36
39.982194,116.310926,0,136,39751.2296412037,2008-10-30,05:30:41
39.982223,116.310914,0,135,39751.2296990741,2008-10-30,05:30:46
39.982268,116.310919,0,132,39751.2297569444,2008-10-30,05:30:51
39.982322,116.310938,0,129,39751.2298148148,2008-10-30,05:30:56
39.982357,116.310932,0,126,39751.2298726852,2008-10-30,05:31:01
39.982383,116.310914,0,123,39751.2299305556,2008-10-30,05:31:06
39.982405,116.310921,0,121,39751.2299884259,2008-10-30,05:31:11
39.982418,116.310932,0,118,39751.2300462963,2008-10-30,05:31:16
39.98244,116.310921,0,117,39751.2301041667,2008-10-30,05:31:21
39.982463,116.310915,0,115,39751.230162037,2008-10-30,05:31:26
39.982499,116.310892,0,113,39751.2302199074,2008-10-30,05:31:31
39.982595,116.310973,0,112,39751.2302777778,2008-10-30,05:31:36
39.982629,116.311067,0,110,39751.2303356482,2008-10-30,05:31:41
39.982637,116.311032,0,108,39751.2303935185,2008-10-30,05:31:46
39.982681,116.31102,0,105,39751.2304513889,2008-10-30,05:31:51
39.982729,116.311087,0,103,39751.2305092593,2008-10-30,05:31:56
39.982689,116.311175,0,101,39751.2305671296,2008-10-30,05:32:01
39.982708,116.311176,0,100,39751.230625,2008-10-30,05:32:06
39.982696,116.311192,0,100,39751.2306828704,2008-10-30,05:32:11
39.982793,116.311235,0,99,39751.2307291667,2008-10-30,05:32:15
39.982873,116.311259,0,99,39751.230787037,2008-10-30,05:32:20
39.982881,116.311254,0,99,39751.2308449074,2008-10-30,05:32:25
39.982884,116.311251,0,99,39751.2309027778,2008-10-30,05:32:30
39.982884,116.311251,0,99,39751.2309375,2008-10-30,05:32:33
39.982882,116.311253,0,99,39751.2309606481,2008-10-30,05:32:35
39.981804,116.310634,0,13,39751.2435648148,2008-10-30,05:50:44
39.9819,116.31106,0,75,39751.2435763889,2008-10-30,05:50:45
39.981828,116.310997,0,114,39751.243587963,2008-10-30,05:50:46
39.981947,116.311212,0,122,39751.243599537,2008-10-30,05:50:47
39.981874,116.311081,0,144,39751.2436342593,2008-10-30,05:50:50
39.981807,116.310947,0,162,39751.2436689815,2008-10-30,05:50:53
39.981746,116.310815,0,175,39751.2436921296,2008-10-30,05:50:55
39.981649,116.310663,0,182,39751.2437037037,2008-10-30,05:50:56
39.981509,116.310627,0,194,39751.2437268518,2008-10-30,05:50:58
39.98161,116.310953,0,184,39751.24375,2008-10-30,05:51:00
39.981627,116.311058,0,220,39751.2437731481,2008-10-30,05:51:02
39.981592,116.311112,0,239,39751.2438310185,2008-10-30,05:51:07
39.981601,116.311107,0,240,39751.2438888889,2008-10-30,05:51:12
39.981604,116.311105,0,241,39751.2439467593,2008-10-30,05:51:17
39.981603,116.311107,0,242,39751.2440046296,2008-10-30,05:51:22
39.9816,116.311112,0,242,39751.2440625,2008-10-30,05:51:27
39.981598,116.311114,0,243,39751.2441203704,2008-10-30,05:51:32
39.981598,116.311114,0,243,39751.2441550926,2008-10-30,05:51:35
39.98159,116.311122,0,243,39751.2441782407,2008-10-30,05:51:37
39.98158,116.311132,0,243,39751.2442361111,2008-10-30,05:51:42
39.981567,116.311143,0,244,39751.2442939815,2008-10-30,05:51:47
39.981557,116.311152,0,245,39751.2443518518,2008-10-30,05:51:52
39.981557,116.311152,0,245,39751.2443865741,2008-10-30,05:51:55
39.98155,116.311158,0,246,39751.2444097222,2008-10-30,05:51:57
39.981541,116.311167,0,246,39751.2444675926,2008-10-30,05:52:02
39.981535,116.311175,0,246,39751.244525463,2008-10-30,05:52:07
39.981534,116.311176,0,247,39751.2445833333,2008-10-30,05:52:12
39.981538,116.311172,0,248,39751.2446412037,2008-10-30,05:52:17
39.981542,116.311168,0,248,39751.2446990741,2008-10-30,05:52:22
39.981546,116.311172,0,248,39751.2447569444,2008-10-30,05:52:27
39.981554,116.311168,0,248,39751.2448148148,2008-10-30,05:52:32
39.981556,116.311168,0,248,39751.2448726852,2008-10-30,05:52:37
39.981556,116.311169,0,248,39751.2449305556,2008-10-30,05:52:42
39.981553,116.311173,0,248,39751.2449884259,2008-10-30,05:52:47
39.981548,116.31118,0,248,39751.2450462963,2008-10-30,05:52:52
39.981546,116.311185,0,248,39751.2451041667,2008-10-30,05:52:57
39.981547,116.311188,0,249,39751.245162037,2008-10-30,05:53:02
39.981547,116.311188,0,249,39751.2451967593,2008-10-30,05:53:05
39.981543,116.311195,0,249,39751.2452199074,2008-10-30,05:53:07
39.981535,116.311205,0,250,39751.2452777778,2008-10-30,05:53:12
39.981535,116.311205,0,250,39751.2453125,2008-10-30,05:53:15
39.981529,116.311212,0,250,39751.2453356481,2008-10-30,05:53:17
39.981522,116.311221,0,250,39751.2453935185,2008-10-30,05:53:22
39.981517,116.311226,0,250,39751.2454513889,2008-10-30,05:53:27
39.981519,116.311225,0,250,39751.2455092593,2008-10-30,05:53:32
39.981519,116.311227,0,251,39751.2455671296,2008-10-30,05:53:37
39.981515,116.311234,0,251,39751.245625,2008-10-30,05:53:42
39.981512,116.311241,0,251,39751.2456828704,2008-10-30,05:53:47
39.981513,116.311244,0,251,39751.2457407407,2008-10-30,05:53:52
39.981514,116.311247,0,251,39751.2457986111,2008-10-30,05:53:57
39.981509,116.311254,0,251,39751.2458564815,2008-10-30,05:54:02
39.981505,116.31126,0,251,39751.2459143519,2008-10-30,05:54:07
39.981505,116.311262,0,251,39751.2459722222,2008-10-30,05:54:12
39.981507,116.311263,0,251,39751.2460300926,2008-10-30,05:54:17
39.981509,116.311263,0,251,39751.246087963,2008-10-30,05:54:22
39.981509,116.311266,0,251,39751.2461458333,2008-10-30,05:54:27
39.981509,116.311266,0,251,39751.2462037037,2008-10-30,05:54:32
39.98151,116.311268,0,251,39751.2462615741,2008-10-30,05:54:37
39.981513,116.311269,0,252,39751.2463194444,2008-10-30,05:54:42
39.981517,116.311269,0,251,39751.2463773148,2008-10-30,05:54:47
39.98152,116.311272,0,252,39751.2464351852,2008-10-30,05:54:52
39.981521,116.311274,0,252,39751.2464930556,2008-10-30,05:54:57
39.981522,116.311276,0,252,39751.2465509259,2008-10-30,05:55:02
39.981527,116.311283,0,252,39751.2466087963,2008-10-30,05:55:07
39.981535,116.311286,0,252,39751.2466666667,2008-10-30,05:55:12
39.981539,116.311289,0,251,39751.246724537,2008-10-30,05:55:17
39.981538,116.311294,0,251,39751.2467824074,2008-10-30,05:55:22
39.981538,116.311294,0,251,39751.2468171296,2008-10-30,05:55:25
39.981536,116.3113,0,251,39751.2468402778,2008-10-30,05:55:27
39.981531,116.311309,0,252,39751.2468981481,2008-10-30,05:55:32
39.981522,116.311319,0,252,39751.2469560185,2008-10-30,05:55:37
39.981529,116.311368,0,252,39751.2470138889,2008-10-30,05:55:42
39.98158,116.311451,0,252,39751.2470717593,2008-10-30,05:55:47
39.98161,116.311492,0,254,39751.2471296296,2008-10-30,05:55:52
39.981638,116.311544,0,261,39751.2471875,2008-10-30,05:55:57
39.981664,116.311575,0,269,39751.2472453704,2008-10-30,05:56:02
39.981669,116.311582,0,277,39751.2473032407,2008-10-30,05:56:07
39.981669,116.311582,0,277,39751.247337963,2008-10-30,05:56:10
39.981672,116.311585,0,277,39751.2473611111,2008-10-30,05:56:12
39.981681,116.311592,0,278,39751.2474189815,2008-10-30,05:56:17
39.981691,116.311598,0,279,39751.2474768519,2008-10-30,05:56:22
39.981701,116.311603,0,280,39751.2475347222,2008-10-30,05:56:27
39.981701,116.311603,0,280,39751.2475694444,2008-10-30,05:56:30
39.981708,116.311611,0,281,39751.2475925926,2008-10-30,05:56:32
39.981715,116.311626,0,282,39751.247650463,2008-10-30,05:56:37
39.981735,116.311621,0,288,39751.2477083333,2008-10-30,05:56:42
39.98174,116.311627,0,292,39751.2477662037,2008-10-30,05:56:47
39.981743,116.311627,0,293,39751.2478240741,2008-10-30,05:56:52
39.981742,116.311631,0,295,39751.2478819444,2008-10-30,05:56:57
39.981742,116.311631,0,295,39751.2479166667,2008-10-30,05:57:00
39.98174,116.311637,0,297,39751.2479398148,2008-10-30,05:57:02
39.981739,116.311647,0,299,39751.2479976852,2008-10-30,05:57:07
39.981733,116.311658,0,301,39751.2480555556,2008-10-30,05:57:12
39.981726,116.311665,0,302,39751.2481134259,2008-10-30,05:57:17
39.981722,116.31167,0,302,39751.2481712963,2008-10-30,05:57:22
39.981719,116.311674,0,303,39751.2482291667,2008-10-30,05:57:27
39.981715,116.31168,0,303,39751.248287037,2008-10-30,05:57:32
39.981717,116.31168,0,303,39751.2483449074,2008-10-30,05:57:37
39.981721,116.311678,0,303,39751.2484027778,2008-10-30,05:57:42
39.981716,116.311685,0,303,39751.2484606481,2008-10-30,05:57:47
39.981715,116.311687,0,304,39751.2485185185,2008-10-30,05:57:52
39.981715,116.311687,0,304,39751.2485763889,2008-10-30,05:57:57
39.981716,116.311687,0,304,39751.2486342593,2008-10-30,05:58:02
39.981721,116.311685,0,304,39751.2486921296,2008-10-30,05:58:07
39.981844,116.311419,0,305,39751.2530902778,2008-10-30,06:04:27
39.981826,116.311327,0,296,39751.2531481481,2008-10-30,06:04:32
39.981827,116.311304,0,289,39751.2532060185,2008-10-30,06:04:37
39.981845,116.311264,0,285,39751.2532638889,2008-10-30,06:04:42
39.981845,116.311264,0,285,39751.2532986111,2008-10-30,06:04:45
39.981848,116.311261,0,287,39751.2533217593,2008-10-30,06:04:47
39.98176,116.311158,0,282,39751.2533680556,2008-10-30,06:04:51
39.981673,116.31109,0,278,39751.2534027778,2008-10-30,06:04:54
39.981649,116.310939,0,271,39751.2534259259,2008-10-30,06:04:56
39.981574,116.310875,0,274,39751.2534606481,2008-10-30,06:04:59
39.981494,116.310815,0,270,39751.2534953704,2008-10-30,06:05:02
39.981442,116.310742,0,251,39751.2535300926,2008-10-30,06:05:05
39.981442,116.310719,0,241,39751.253587963,2008-10-30,06:05:10
39.981434,116.310723,0,242,39751.2536458333,2008-10-30,06:05:15
39.981434,116.310723,0,242,39751.2536805556,2008-10-30,06:05:18
39.981431,116.310724,0,241,39751.2537037037,2008-10-30,06:05:20
39.981387,116.310698,0,237,39751.2537615741,2008-10-30,06:05:25
39.981376,116.31069,0,233,39751.2538194444,2008-10-30,06:05:30
39.981329,116.31063,0,225,39751.2538773148,2008-10-30,06:05:35
39.981286,116.31055,0,221,39751.2539351852,2008-10-30,06:05:40
39.981242,116.310476,0,225,39751.2539930556,2008-10-30,06:05:45
39.981236,116.310405,0,229,39751.2540509259,2008-10-30,06:05:50
39.981247,116.310333,0,233,39751.2541087963,2008-10-30,06:05:55
39.981266,116.310267,0,240,39751.2541666667,2008-10-30,06:06:00
39.981262,116.310186,0,253,39751.254224537,2008-10-30,06:06:05
39.981247,116.310156,0,263,39751.2542824074,2008-10-30,06:06:10
39.981235,116.310055,0,272,39751.2543402778,2008-10-30,06:06:15
39.981215,116.309988,0,281,39751.2543981481,2008-10-30,06:06:20
39.981204,116.309916,0,288,39751.2544560185,2008-10-30,06:06:25
39.981207,116.309848,0,292,39751.2545138889,2008-10-30,06:06:30
39.981208,116.30972,0,294,39751.2545717593,2008-10-30,06:06:35
39.981226,116.309624,0,295,39751.2546296296,2008-10-30,06:06:40
39.981196,116.30951,0,293,39751.2546875,2008-10-30,06:06:45
39.981167,116.309414,0,293,39751.2547453704,2008-10-30,06:06:50
39.98113,116.309312,0,296,39751.2548032407,2008-10-30,06:06:55
39.981158,116.309229,0,295,39751.2548611111,2008-10-30,06:07:00
39.981247,116.309107,0,279,39751.2549189815,2008-10-30,06:07:05
39.981277,116.309058,0,282,39751.2549768519,2008-10-30,06:07:10
39.981328,116.309025,0,287,39751.2550347222,2008-10-30,06:07:15
39.981271,116.309032,0,304,39751.2550925926,2008-10-30,06:07:20
39.981279,116.309051,0,313,39751.255150463,2008-10-30,06:07:25
39.981271,116.309037,0,318,39751.2552083333,2008-10-30,06:07:30
39.98127,116.309043,0,318,39751.2552662037,2008-10-30,06:07:35
39.981273,116.30904,0,318,39751.2553240741,2008-10-30,06:07:40
39.98128,116.309034,0,319,39751.2553819444,2008-10-30,06:07:45
39.981285,116.30903,0,319,39751.2554398148,2008-10-30,06:07:50
39.981285,116.309029,0,319,39751.2554976852,2008-10-30,06:07:55
39.981285,116.309029,0,319,39751.2555324074,2008-10-30,06:07:58
39.981278,116.309034,0,319,39751.2555555556,2008-10-30,06:08:00
39.98125,116.309052,0,319,39751.2556134259,2008-10-30,06:08:05
39.981197,116.308943,0,319,39751.2556712963,2008-10-30,06:08:10
39.981161,116.308821,0,320,39751.2557175926,2008-10-30,06:08:14
39.981128,116.30869,0,320,39751.255775463,2008-10-30,06:08:19
39.981098,116.30858,0,321,39751.2558333333,2008-10-30,06:08:24
39.981071,116.308515,0,321,39751.2558912037,2008-10-30,06:08:29
39.981022,116.308476,0,321,39751.2559490741,2008-10-30,06:08:34
39.980979,116.30844,0,322,39751.2560069444,2008-10-30,06:08:39
39.980945,116.30841,0,322,39751.2560648148,2008-10-30,06:08:44
39.980783,116.3083,0,306,39751.2579166667,2008-10-30,06:11:24
39.980881,116.308229,0,297,39751.2579398148,2008-10-30,06:11:26
39.980954,116.308169,0,313,39751.2579861111,2008-10-30,06:11:30
39.980911,116.308231,0,321,39751.2580439815,2008-10-30,06:11:35
39.980833,116.308341,0,322,39751.2580787037,2008-10-30,06:11:38
39.980757,116.308416,0,322,39751.258125,2008-10-30,06:11:42
39.980735,116.308489,0,320,39751.2581828704,2008-10-30,06:11:47
39.980705,116.308558,0,320,39751.2582407407,2008-10-30,06:11:52
39.98071,116.308587,0,319,39751.2582986111,2008-10-30,06:11:57
39.980698,116.308611,0,319,39751.2583564815,2008-10-30,06:12:02
39.980666,116.308531,0,310,39751.2584143518,2008-10-30,06:12:07
39.980676,116.308481,0,305,39751.2584722222,2008-10-30,06:12:12
39.980686,116.308444,0,305,39751.2585300926,2008-10-30,06:12:17
39.980684,116.308444,0,306,39751.258587963,2008-10-30,06:12:22
39.980678,116.308448,0,306,39751.2586458333,2008-10-30,06:12:27
39.980678,116.308448,0,306,39751.2586805556,2008-10-30,06:12:30
39.980682,116.308444,0,306,39751.2587037037,2008-10-30,06:12:32
39.980678,116.308394,0,316,39751.2587615741,2008-10-30,06:12:37
39.98069,116.308354,0,316,39751.2588194444,2008-10-30,06:12:42
39.980683,116.308348,0,317,39751.2588773148,2008-10-30,06:12:47
39.980684,116.308344,0,317,39751.2589351852,2008-10-30,06:12:52
39.980684,116.308344,0,317,39751.2589699074,2008-10-30,06:12:55
39.980683,116.308342,0,317,39751.2589930556,2008-10-30,06:12:57
39.980693,116.308331,0,317,39751.2590509259,2008-10-30,06:13:02
39.980627,116.308248,0,318,39751.2591087963,2008-10-30,06:13:07
39.980664,116.308139,0,316,39751.2591319444,2008-10-30,06:13:09
39.980709,116.30806,0,315,39751.2591898148,2008-10-30,06:13:14
39.980709,116.30806,0,315,39751.259224537,2008-10-30,06:13:17
39.980715,116.30806,0,316,39751.2592476852,2008-10-30,06:13:19
39.980731,116.307983,0,316,39751.2593055556,2008-10-30,06:13:24
39.982144,116.308397,0,126,39751.2659490741,2008-10-30,06:22:58
39.98228,116.308554,0,660,39751.2673263889,2008-10-30,06:24:57
39.982177,116.308478,0,664,39751.267337963,2008-10-30,06:24:58
39.982059,116.308451,0,676,39751.2673726852,2008-10-30,06:25:01
39.981998,116.308419,0,685,39751.2674305556,2008-10-30,06:25:06
39.981985,116.30842,0,683,39751.2674884259,2008-10-30,06:25:11
39.981953,116.308384,0,679,39751.2675462963,2008-10-30,06:25:16
39.981946,116.308392,0,679,39751.2676041667,2008-10-30,06:25:21
39.981946,116.308392,0,679,39751.2676388889,2008-10-30,06:25:24
39.981948,116.308394,0,679,39751.267662037,2008-10-30,06:25:26
39.98205,116.308386,0,674,39751.2677199074,2008-10-30,06:25:31
39.982127,116.308423,0,680,39751.2677777778,2008-10-30,06:25:36
39.982161,116.308496,0,685,39751.2678356481,2008-10-30,06:25:41
39.98211,116.308552,0,693,39751.2678935185,2008-10-30,06:25:46
39.982056,116.308458,0,673,39751.2679513889,2008-10-30,06:25:51
39.981924,116.308428,0,678,39751.2680092593,2008-10-30,06:25:56
39.981787,116.308413,0,687,39751.2680324074,2008-10-30,06:25:58
39.981666,116.308414,0,694,39751.2680671296,2008-10-30,06:26:01
39.981581,116.30842,0,697,39751.268125,2008-10-30,06:26:06
39.981581,116.30842,0,697,39751.2681597222,2008-10-30,06:26:09
39.981576,116.308422,0,697,39751.2681828704,2008-10-30,06:26:11
39.981501,116.308454,0,700,39751.2682407407,2008-10-30,06:26:16
39.98143,116.308484,0,703,39751.2682986111,2008-10-30,06:26:21
39.98137,116.308562,0,704,39751.2683564815,2008-10-30,06:26:26
39.981399,116.308662,0,709,39751.2684143518,2008-10-30,06:26:31
39.981489,116.308741,0,716,39751.2684606481,2008-10-30,06:26:35
39.98156,116.308842,0,726,39751.2684837963,2008-10-30,06:26:37
39.981516,116.308965,0,725,39751.2685185185,2008-10-30,06:26:40
39.981515,116.309135,0,728,39751.2685763889,2008-10-30,06:26:45
39.981464,116.309238,0,731,39751.2686111111,2008-10-30,06:26:48
39.981375,116.309356,0,733,39751.2686342593,2008-10-30,06:26:50
39.981306,116.309445,0,732,39751.2686574074,2008-10-30,06:26:52
39.981229,116.309558,0,730,39751.2686921296,2008-10-30,06:26:55
39.981171,116.309665,0,728,39751.2687268518,2008-10-30,06:26:58
39.981124,116.30973,0,723,39751.2687847222,2008-10-30,06:27:03
39.981048,116.309899,0,719,39751.2688425926,2008-10-30,06:27:08
39.980983,116.309979,0,726,39751.2688773148,2008-10-30,06:27:11
39.98095,116.310114,0,732,39751.2689236111,2008-10-30,06:27:15
39.980934,116.310275,0,740,39751.2689583333,2008-10-30,06:27:18
39.980948,116.310395,0,740,39751.2690046296,2008-10-30,06:27:22
39.981004,116.310484,0,735,39751.2690625,2008-10-30,06:27:27
39.981034,116.310494,0,736,39751.2691203704,2008-10-30,06:27:32
39.981055,116.31045,0,721,39751.2691782407,2008-10-30,06:27:37
39.981077,116.310407,0,711,39751.2692361111,2008-10-30,06:27:42
39.98112,116.310398,0,695,39751.2692939815,2008-10-30,06:27:47
39.981148,116.310408,0,687,39751.2693518519,2008-10-30,06:27:52
39.981168,116.310395,0,683,39751.2694097222,2008-10-30,06:27:57
39.981236,116.310362,0,674,39751.2694675926,2008-10-30,06:28:02
39.981268,116.310408,0,664,39751.269525463,2008-10-30,06:28:07
39.981277,116.310468,0,656,39751.2695833333,2008-10-30,06:28:12
39.981326,116.310477,0,622,39751.2696412037,2008-10-30,06:28:17
39.981359,116.310538,0,599,39751.2696990741,2008-10-30,06:28:22
39.981409,116.310529,0,562,39751.2697337963,2008-10-30,06:28:25
39.981437,116.310518,0,534,39751.2697916667,2008-10-30,06:28:30
39.981434,116.310531,0,525,39751.269849537,2008-10-30,06:28:35
39.981445,116.310618,0,495,39751.2699074074,2008-10-30,06:28:40
39.981436,116.310634,0,486,39751.2699652778,2008-10-30,06:28:45
39.981424,116.310654,0,475,39751.2700231481,2008-10-30,06:28:50
39.981412,116.310714,0,446,39751.2700810185,2008-10-30,06:28:55
39.981442,116.310741,0,416,39751.2701388889,2008-10-30,06:29:00
39.981461,116.310753,0,394,39751.2701967593,2008-10-30,06:29:05
39.981466,116.310737,0,388,39751.2702546296,2008-10-30,06:29:10
39.981468,116.310743,0,388,39751.2703125,2008-10-30,06:29:15
39.981468,116.310743,0,388,39751.2703472222,2008-10-30,06:29:18
39.981465,116.310743,0,385,39751.2703703704,2008-10-30,06:29:20
39.981431,116.310714,0,384,39751.2704282407,2008-10-30,06:29:25
39.981405,116.310687,0,385,39751.2704861111,2008-10-30,06:29:30
39.981353,116.310651,0,377,39751.2705439815,2008-10-30,06:29:35
39.981326,116.31067,0,360,39751.2706018519,2008-10-30,06:29:40
39.9813,116.310651,0,358,39751.2706597222,2008-10-30,06:29:45
39.981256,116.310636,0,360,39751.2707175926,2008-10-30,06:29:50
39.981213,116.310664,0,342,39751.270775463,2008-10-30,06:29:55
39.98109,116.310705,0,334,39751.2708101852,2008-10-30,06:29:58
39.980999,116.310761,0,320,39751.2708564815,2008-10-30,06:30:02
39.980878,116.310721,0,319,39751.2709143519,2008-10-30,06:30:07
39.980785,116.310716,0,314,39751.2709722222,2008-10-30,06:30:12
39.980732,116.310673,0,312,39751.2710300926,2008-10-30,06:30:17
39.980689,116.310632,0,311,39751.271087963,2008-10-30,06:30:22
39.980636,116.310605,0,312,39751.2711458333,2008-10-30,06:30:27
39.980611,116.310617,0,312,39751.2712037037,2008-10-30,06:30:32
39.980552,116.310623,0,312,39751.2712615741,2008-10-30,06:30:37
39.980528,116.310631,0,312,39751.2713194444,2008-10-30,06:30:42
39.980419,116.310606,0,313,39751.2713773148,2008-10-30,06:30:47
39.98038,116.310602,0,314,39751.2714351852,2008-10-30,06:30:52
39.980361,116.310586,0,313,39751.2714930556,2008-10-30,06:30:57
39.980343,116.310586,0,311,39751.2715509259,2008-10-30,06:31:02
39.980342,116.310593,0,311,39751.2716087963,2008-10-30,06:31:07
39.980342,116.310593,0,311,39751.2716435185,2008-10-30,06:31:10
39.980341,116.310592,0,311,39751.2716666667,2008-10-30,06:31:12
39.980312,116.310623,0,308,39751.271724537,2008-10-30,06:31:17
39.980312,116.310623,0,308,39751.2717592593,2008-10-30,06:31:20
39.980305,116.310619,0,307,39751.2717824074,2008-10-30,06:31:22
39.980295,116.310616,0,307,39751.2718402778,2008-10-30,06:31:27
39.980202,116.310593,0,306,39751.2718981481,2008-10-30,06:31:32
39.980113,116.310565,0,301,39751.2719560185,2008-10-30,06:31:37
39.980009,116.31057,0,301,39751.2720138889,2008-10-30,06:31:42
39.979904,116.310595,0,301,39751.2720717593,2008-10-30,06:31:47
39.979807,116.310656,0,296,39751.2721180556,2008-10-30,06:31:51
39.979755,116.310787,0,288,39751.2721527778,2008-10-30,06:31:54
39.979714,116.3109,0,277,39751.2722106481,2008-10-30,06:31:59
39.97968,116.310956,0,273,39751.2722685185,2008-10-30,06:32:04
39.979581,116.310929,0,267,39751.2723148148,2008-10-30,06:32:08
39.979514,116.310828,0,257,39751.272349537,2008-10-30,06:32:11
39.979434,116.310762,0,251,39751.2723842593,2008-10-30,06:32:14
39.979338,116.310792,0,250,39751.2724305556,2008-10-30,06:32:18
39.979262,116.310889,0,244,39751.2724884259,2008-10-30,06:32:23
39.979165,116.310948,0,240,39751.2725231481,2008-10-30,06:32:26
39.979071,116.310948,0,233,39751.2725694444,2008-10-30,06:32:30
39.978978,116.310908,0,230,39751.2726041667,2008-10-30,06:32:33
39.978885,116.310881,0,235,39751.2726388889,2008-10-30,06:32:36
39.978772,116.31085,0,240,39751.2726851852,2008-10-30,06:32:40
39.97868,116.310815,0,239,39751.2727314815,2008-10-30,06:32:44
39.978585,116.310826,0,237,39751.2727893519,2008-10-30,06:32:49
39.978496,116.310846,0,237,39751.2728472222,2008-10-30,06:32:54
39.978408,116.310854,0,231,39751.2729050926,2008-10-30,06:32:59
39.978333,116.310858,0,223,39751.272962963,2008-10-30,06:33:04
39.978314,116.310827,0,223,39751.2730208333,2008-10-30,06:33:09
39.978314,116.310827,0,223,39751.2730555556,2008-10-30,06:33:12
39.978314,116.310822,0,226,39751.2730787037,2008-10-30,06:33:14
39.978302,116.310806,0,231,39751.2731365741,2008-10-30,06:33:19
39.9783,116.310795,0,234,39751.2731944444,2008-10-30,06:33:24
39.9783,116.310795,0,234,39751.2732291667,2008-10-30,06:33:27
39.978294,116.310787,0,236,39751.2732523148,2008-10-30,06:33:29
39.978286,116.310777,0,238,39751.2733101852,2008-10-30,06:33:34
39.978286,116.310777,0,238,39751.2733449074,2008-10-30,06:33:37
39.97828,116.310773,0,240,39751.2733680556,2008-10-30,06:33:39
39.978236,116.310775,0,241,39751.2734259259,2008-10-30,06:33:44
39.978136,116.310793,0,239,39751.2734722222,2008-10-30,06:33:48
39.978025,116.310791,0,249,39751.2735300926,2008-10-30,06:33:53
39.977933,116.310789,0,255,39751.2735648148,2008-10-30,06:33:56
39.977838,116.310797,0,259,39751.273599537,2008-10-30,06:33:59
39.977731,116.310796,0,264,39751.2736342593,2008-10-30,06:34:02
39.977611,116.310789,0,266,39751.2736689815,2008-10-30,06:34:05
39.977512,116.3108,0,274,39751.2737037037,2008-10-30,06:34:08
39.977415,116.310854,0,279,39751.2737384259,2008-10-30,06:34:11
39.977301,116.310887,0,274,39751.2737731481,2008-10-30,06:34:14
39.977222,116.310962,0,271,39751.2738078704,2008-10-30,06:34:17
39.977137,116.310968,0,257,39751.2738310185,2008-10-30,06:34:19
39.977029,116.311017,0,248,39751.2738773148,2008-10-30,06:34:23
39.976962,116.311101,0,242,39751.273912037,2008-10-30,06:34:26
39.976869,116.311087,0,238,39751.2739467593,2008-10-30,06:34:29
39.976774,116.311076,0,243,39751.2739814815,2008-10-30,06:34:32
39.97668,116.311067,0,252,39751.2740162037,2008-10-30,06:34:35
39.97658,116.311148,0,247,39751.2740625,2008-10-30,06:34:39
39.976484,116.311106,0,237,39751.2741087963,2008-10-30,06:34:43
39.976395,116.311061,0,228,39751.2741435185,2008-10-30,06:34:46
39.976277,116.311097,0,231,39751.2741898148,2008-10-30,06:34:50
39.976194,116.311118,0,221,39751.2742476852,2008-10-30,06:34:55
39.976088,116.311148,0,224,39751.2742939815,2008-10-30,06:34:59
39.975992,116.311178,0,226,39751.2743287037,2008-10-30,06:35:02
39.975896,116.311217,0,233,39751.2743634259,2008-10-30,06:35:05
39.975807,116.311243,0,233,39751.2743865741,2008-10-30,06:35:07
39.975704,116.311289,0,226,39751.2744328704,2008-10-30,06:35:11
39.975613,116.311324,0,235,39751.2744675926,2008-10-30,06:35:14
39.975524,116.311357,0,230,39751.2745138889,2008-10-30,06:35:18
39.975435,116.311399,0,211,39751.2745717593,2008-10-30,06:35:23
39.975337,116.311435,0,197,39751.2746296296,2008-10-30,06:35:28
39.975238,116.311466,0,189,39751.2746759259,2008-10-30,06:35:32
39.975151,116.311494,0,172,39751.2747222222,2008-10-30,06:35:36
39.975075,116.311513,0,154,39751.2747685185,2008-10-30,06:35:40
39.974997,116.311605,0,163,39751.2748263889,2008-10-30,06:35:45
39.974917,116.31165,0,175,39751.2748726852,2008-10-30,06:35:49
39.974836,116.311698,0,167,39751.2749189815,2008-10-30,06:35:53
39.974776,116.311725,0,166,39751.2749768518,2008-10-30,06:35:58
39.974695,116.3118,0,170,39751.2750231481,2008-10-30,06:36:02
39.974627,116.311911,0,184,39751.2750694444,2008-10-30,06:36:06
39.974567,116.311977,0,208,39751.2751041667,2008-10-30,06:36:09
39.974576,116.312122,0,203,39751.275150463,2008-10-30,06:36:13
39.974575,116.312261,0,194,39751.2751851852,2008-10-30,06:36:16
39.974574,116.312404,0,189,39751.2752199074,2008-10-30,06:36:19
39.974604,116.312546,0,176,39751.2752546296,2008-10-30,06:36:22
39.974592,116.312669,0,182,39751.2752893518,2008-10-30,06:36:25
39.97458,116.312796,0,187,39751.2753240741,2008-10-30,06:36:28
39.974578,116.312953,0,190,39751.2753587963,2008-10-30,06:36:31
39.974629,116.313081,0,190,39751.2753935185,2008-10-30,06:36:34
39.974623,116.313235,0,192,39751.2754398148,2008-10-30,06:36:38
39.974643,116.31336,0,190,39751.2754861111,2008-10-30,06:36:42
39.974621,116.313454,0,195,39751.2755439815,2008-10-30,06:36:47
39.974648,116.313442,0,195,39751.2756018518,2008-10-30,06:36:52
39.974648,116.313438,0,197,39751.2756597222,2008-10-30,06:36:57
39.974648,116.313438,0,197,39751.2756944444,2008-10-30,06:37:00
39.974648,116.313437,0,198,39751.2757175926,2008-10-30,06:37:02
39.97466,116.3134,0,198,39751.275775463,2008-10-30,06:37:07
39.974625,116.313343,0,200,39751.2758333333,2008-10-30,06:37:12
39.974631,116.31327,0,202,39751.2758912037,2008-10-30,06:37:17
39.974656,116.313209,0,200,39751.2759490741,2008-10-30,06:37:22
39.974733,116.313142,0,199,39751.2760069444,2008-10-30,06:37:27
39.974766,116.313076,0,200,39751.2760648148,2008-10-30,06:37:32
39.974809,116.312967,0,197,39751.2761226852,2008-10-30,06:37:37
39.974834,116.312862,0,195,39751.2761805556,2008-10-30,06:37:42
39.974849,116.312748,0,185,39751.2762152778,2008-10-30,06:37:45
39.974876,116.312692,0,179,39751.2762731481,2008-10-30,06:37:50
39.974924,116.312667,0,178,39751.2763310185,2008-10-30,06:37:55
39.974979,116.312627,0,177,39751.2763888889,2008-10-30,06:38:00
39.975019,116.312581,0,176,39751.2764467593,2008-10-30,06:38:05
39.975987,116.312888,0,-282,39751.2886226852,2008-10-30,06:55:37
39.975917,116.312552,0,-28,39751.2886342593,2008-10-30,06:55:38
39.975948,116.31263,0,69,39751.2886458333,2008-10-30,06:55:39
39.976037,116.312612,0,139,39751.2886574074,2008-10-30,06:55:40
39.97596,116.312624,0,168,39751.2886805556,2008-10-30,06:55:42
39.975916,116.31263,0,168,39751.2887384259,2008-10-30,06:55:47
39.975836,116.312707,0,187,39751.2887847222,2008-10-30,06:55:51
39.975757,116.312758,0,199,39751.2888425926,2008-10-30,06:55:56
39.975656,116.312799,0,195,39751.2888888889,2008-10-30,06:56:00
39.975648,116.312861,0,198,39751.2889467593,2008-10-30,06:56:05
39.975618,116.312933,0,200,39751.2890046296,2008-10-30,06:56:10
39.975608,116.312999,0,208,39751.2890625,2008-10-30,06:56:15
39.975559,116.313085,0,224,39751.2891203704,2008-10-30,06:56:20
39.97551,116.313158,0,242,39751.2891782407,2008-10-30,06:56:25
39.975508,116.313277,0,250,39751.2892013889,2008-10-30,06:56:27
39.975487,116.313368,0,265,39751.2892592593,2008-10-30,06:56:32
39.975491,116.313396,0,251,39751.2893171296,2008-10-30,06:56:37
39.975533,116.313434,0,244,39751.289375,2008-10-30,06:56:42
39.975535,116.313452,0,245,39751.2894328704,2008-10-30,06:56:47
39.975541,116.313433,0,245,39751.2894907407,2008-10-30,06:56:52
39.97555,116.313434,0,243,39751.2895486111,2008-10-30,06:56:57
39.97555,116.313434,0,244,39751.2896064815,2008-10-30,06:57:02
39.975551,116.313435,0,244,39751.2896643518,2008-10-30,06:57:07
39.975552,116.313436,0,244,39751.2897222222,2008-10-30,06:57:12
39.975553,116.313436,0,243,39751.2897800926,2008-10-30,06:57:17
39.975554,116.313434,0,243,39751.289837963,2008-10-30,06:57:22
39.975554,116.313434,0,243,39751.2898726852,2008-10-30,06:57:25
39.975554,116.313433,0,243,39751.2898958333,2008-10-30,06:57:27
39.975555,116.313422,0,243,39751.2899537037,2008-10-30,06:57:32
39.975556,116.313421,0,243,39751.2900115741,2008-10-30,06:57:37
39.975556,116.313421,0,243,39751.2900462963,2008-10-30,06:57:40
39.975557,116.313414,0,243,39751.2900694444,2008-10-30,06:57:42
39.975614,116.313352,0,238,39751.2901273148,2008-10-30,06:57:47
39.975615,116.313351,0,238,39751.2901851852,2008-10-30,06:57:52
39.975616,116.313345,0,238,39751.2902430556,2008-10-30,06:57:57
39.975616,116.313352,0,238,39751.2903009259,2008-10-30,06:58:02
39.975616,116.313352,0,238,39751.2903356481,2008-10-30,06:58:05
39.975616,116.313356,0,237,39751.2903587963,2008-10-30,06:58:07
39.975641,116.313345,0,235,39751.2904166667,2008-10-30,06:58:12
39.975674,116.313346,0,232,39751.290474537,2008-10-30,06:58:17
39.975686,116.313351,0,231,39751.2905324074,2008-10-30,06:58:22
39.975691,116.313352,0,231,39751.2905902778,2008-10-30,06:58:27
39.975695,116.313348,0,231,39751.2906481481,2008-10-30,06:58:32
39.975699,116.313342,0,230,39751.2907060185,2008-10-30,06:58:37
39.975699,116.313342,0,230,39751.2907407407,2008-10-30,06:58:40
39.975706,116.313341,0,230,39751.2907638889,2008-10-30,06:58:42
39.975721,116.313335,0,229,39751.2908217593,2008-10-30,06:58:47
39.975739,116.313324,0,228,39751.2908796296,2008-10-30,06:58:52
39.975792,116.313342,0,228,39751.2909375,2008-10-30,06:58:57
39.975802,116.313343,0,227,39751.2909953704,2008-10-30,06:59:02
39.975811,116.313343,0,227,39751.2910532407,2008-10-30,06:59:07
39.975811,116.313343,0,227,39751.291087963,2008-10-30,06:59:10
39.975814,116.313341,0,226,39751.2911111111,2008-10-30,06:59:12
39.975814,116.313329,0,226,39751.2911689815,2008-10-30,06:59:17
39.97575,116.313316,0,226,39751.2912268518,2008-10-30,06:59:22
39.97575,116.313324,0,226,39751.2912847222,2008-10-30,06:59:27
39.97575,116.313328,0,226,39751.2913425926,2008-10-30,06:59:32
39.97575,116.313328,0,226,39751.2913773148,2008-10-30,06:59:35
39.97575,116.313325,0,225,39751.291400463,2008-10-30,06:59:37
39.974537,116.313024,0,-58,39751.3390972222,2008-10-30,08:08:18
39.975179,116.313837,0,422,39751.3391435185,2008-10-30,08:08:22
39.975085,116.313771,0,374,39751.3391550926,2008-10-30,08:08:23
39.974998,116.313746,0,331,39751.3391782407,2008-10-30,08:08:25
39.974943,116.313714,0,296,39751.3391898148,2008-10-30,08:08:26
39.97488,116.313669,0,265,39751.3392013889,2008-10-30,08:08:27
39.974853,116.313694,0,232,39751.3392476852,2008-10-30,08:08:31
39.974799,116.313708,0,205,39751.3392708333,2008-10-30,08:08:33
39.974733,116.313766,0,186,39751.3393171296,2008-10-30,08:08:37
39.974671,116.313772,0,160,39751.3393402778,2008-10-30,08:08:39
39.97457,116.31383,0,174,39751.339375,2008-10-30,08:08:42
39.974542,116.313952,0,179,39751.3394097222,2008-10-30,08:08:45
39.974608,116.314083,0,179,39751.3394444444,2008-10-30,08:08:48
39.974569,116.314222,0,190,39751.3395023148,2008-10-30,08:08:53
39.974618,116.314362,0,182,39751.339537037,2008-10-30,08:08:56
39.97463,116.314528,0,175,39751.3395717593,2008-10-30,08:08:59
39.974667,116.314663,0,168,39751.3395949074,2008-10-30,08:09:01
39.974684,116.31478,0,171,39751.3396180556,2008-10-30,08:09:03
39.974724,116.314907,0,163,39751.3396643519,2008-10-30,08:09:07
39.974762,116.315031,0,164,39751.3397106482,2008-10-30,08:09:11
39.974754,116.315167,0,161,39751.3397569444,2008-10-30,08:09:15
39.974724,116.315286,0,166,39751.3397916667,2008-10-30,08:09:18
39.974717,116.315413,0,168,39751.3398263889,2008-10-30,08:09:21
39.97478,116.315529,0,162,39751.3398611111,2008-10-30,08:09:24
39.974819,116.31564,0,167,39751.3398842593,2008-10-30,08:09:26
39.974815,116.315798,0,174,39751.3399189815,2008-10-30,08:09:29
39.974814,116.315943,0,174,39751.3399537037,2008-10-30,08:09:32
39.974784,116.31608,0,180,39751.3399884259,2008-10-30,08:09:35
39.974764,116.316215,0,177,39751.3400231482,2008-10-30,08:09:38
39.974746,116.316344,0,192,39751.3400462963,2008-10-30,08:09:40
39.97474,116.316463,0,201,39751.3400810185,2008-10-30,08:09:43
39.974733,116.316582,0,206,39751.3401041667,2008-10-30,08:09:45
39.97475,116.31678,0,201,39751.3401388889,2008-10-30,08:09:48
39.974772,116.316942,0,194,39751.3401736111,2008-10-30,08:09:51
39.974801,116.317074,0,191,39751.3402083333,2008-10-30,08:09:54
39.974829,116.317201,0,190,39751.3402430556,2008-10-30,08:09:57
39.974787,116.31737,0,183,39751.3402777778,2008-10-30,08:10:00
39.974789,116.3175,0,182,39751.3403125,2008-10-30,08:10:03
39.974787,116.317638,0,181,39751.3403472222,2008-10-30,08:10:06
39.974777,116.317777,0,183,39751.3403819444,2008-10-30,08:10:09
39.974781,116.317921,0,185,39751.3404166667,2008-10-30,08:10:12
39.974775,116.318052,0,184,39751.3404513889,2008-10-30,08:10:15
39.974762,116.318178,0,181,39751.3404861111,2008-10-30,08:10:18
39.97477,116.318308,0,178,39751.3405208333,2008-10-30,08:10:21
39.974785,116.318424,0,172,39751.3405555556,2008-10-30,08:10:24
39.974803,116.318563,0,163,39751.3406018519,2008-10-30,08:10:28
39.974803,116.318697,0,157,39751.3406365741,2008-10-30,08:10:31
39.974836,116.318846,0,162,39751.3406828704,2008-10-30,08:10:35
39.974909,116.318943,0,166,39751.3407291667,2008-10-30,08:10:39
39.974968,116.319036,0,163,39751.3407638889,2008-10-30,08:10:42
39.97502,116.319135,0,171,39751.3407986111,2008-10-30,08:10:45
39.975077,116.319247,0,171,39751.3408333333,2008-10-30,08:10:48
39.975091,116.319366,0,175,39751.3408680556,2008-10-30,08:10:51
39.975125,116.31951,0,178,39751.3409027778,2008-10-30,08:10:54
39.975142,116.319627,0,181,39751.3409259259,2008-10-30,08:10:56
39.975159,116.319746,0,183,39751.3409490741,2008-10-30,08:10:58
39.975156,116.319869,0,184,39751.3409722222,2008-10-30,08:11:00
39.975137,116.319982,0,190,39751.3409953704,2008-10-30,08:11:02
39.975146,116.320146,0,195,39751.3410300926,2008-10-30,08:11:05
39.975151,116.320268,0,196,39751.3410532407,2008-10-30,08:11:07
39.975172,116.320425,0,199,39751.341087963,2008-10-30,08:11:10
39.975188,116.320583,0,200,39751.3411226852,2008-10-30,08:11:13
39.975173,116.320718,0,199,39751.3411458333,2008-10-30,08:11:15
39.97516,116.320852,0,205,39751.3411689815,2008-10-30,08:11:17
39.975173,116.321002,0,207,39751.3412037037,2008-10-30,08:11:20
39.975178,116.321154,0,210,39751.3412384259,2008-10-30,08:11:23
39.975188,116.321281,0,211,39751.3412731481,2008-10-30,08:11:26
39.975191,116.321426,0,212,39751.3413078704,2008-10-30,08:11:29
39.975184,116.321546,0,212,39751.3413310185,2008-10-30,08:11:31
39.975179,116.321664,0,212,39751.3413541667,2008-10-30,08:11:33
39.975179,116.32182,0,212,39751.3413888889,2008-10-30,08:11:36
39.975192,116.321972,0,212,39751.3414236111,2008-10-30,08:11:39
39.975205,116.322118,0,212,39751.3414583333,2008-10-30,08:11:42
39.975213,116.322255,0,212,39751.3414930556,2008-10-30,08:11:45
39.975224,116.322397,0,212,39751.3415277778,2008-10-30,08:11:48
39.975241,116.322532,0,212,39751.3415625,2008-10-30,08:11:51
39.975244,116.322688,0,213,39751.3415972222,2008-10-30,08:11:54
39.975235,116.322842,0,213,39751.3416319444,2008-10-30,08:11:57
39.975234,116.323011,0,212,39751.3416666667,2008-10-30,08:12:00
39.975237,116.323164,0,213,39751.3417013889,2008-10-30,08:12:03
39.975219,116.323298,0,210,39751.341724537,2008-10-30,08:12:05
39.975256,116.32343,0,212,39751.3417592593,2008-10-30,08:12:08
39.975284,116.323568,0,211,39751.3417939815,2008-10-30,08:12:11
39.975281,116.323712,0,210,39751.3418287037,2008-10-30,08:12:14
39.975281,116.323864,0,212,39751.3418634259,2008-10-30,08:12:17
39.975278,116.324034,0,213,39751.3418981481,2008-10-30,08:12:20
39.975273,116.324181,0,215,39751.3419328704,2008-10-30,08:12:23
39.975276,116.324314,0,220,39751.3419675926,2008-10-30,08:12:26
39.975284,116.324464,0,224,39751.3420023148,2008-10-30,08:12:29
39.975303,116.324632,0,228,39751.342037037,2008-10-30,08:12:32
39.975319,116.324773,0,229,39751.3420717593,2008-10-30,08:12:35
39.975323,116.32491,0,230,39751.3421064815,2008-10-30,08:12:38
39.975324,116.32504,0,231,39751.3421412037,2008-10-30,08:12:41
39.975318,116.325159,0,237,39751.3421875,2008-10-30,08:12:45
39.975302,116.325312,0,243,39751.3422337963,2008-10-30,08:12:49
39.975325,116.325435,0,252,39751.3422916667,2008-10-30,08:12:54
39.975344,116.325576,0,256,39751.3423148148,2008-10-30,08:12:56
39.975369,116.325754,0,256,39751.342337963,2008-10-30,08:12:58
39.975438,116.325886,0,257,39751.3423611111,2008-10-30,08:13:00
39.975441,116.326034,0,254,39751.3423842593,2008-10-30,08:13:02
39.975398,116.326137,0,253,39751.3424074074,2008-10-30,08:13:04
39.975403,116.326291,0,252,39751.3424421296,2008-10-30,08:13:07
39.975406,116.326409,0,250,39751.3424652778,2008-10-30,08:13:09
39.97539,116.32653,0,242,39751.3424884259,2008-10-30,08:13:11
39.975393,116.326684,0,233,39751.3425231481,2008-10-30,08:13:14
39.975392,116.326826,0,228,39751.3425578704,2008-10-30,08:13:17
39.975381,116.326961,0,223,39751.3425925926,2008-10-30,08:13:20
39.975387,116.327096,0,221,39751.3426273148,2008-10-30,08:13:23
39.975384,116.327246,0,217,39751.3426736111,2008-10-30,08:13:27
39.975452,116.327328,0,216,39751.3427199074,2008-10-30,08:13:31
39.975552,116.327326,0,216,39751.3427546296,2008-10-30,08:13:34
39.97566,116.327334,0,214,39751.3427893519,2008-10-30,08:13:37
39.975754,116.327331,0,207,39751.3428240741,2008-10-30,08:13:40
39.975845,116.327331,0,205,39751.3428587963,2008-10-30,08:13:43
39.97594,116.327336,0,205,39751.3428935185,2008-10-30,08:13:46
39.976048,116.327351,0,205,39751.3429282407,2008-10-30,08:13:49
39.976151,116.327383,0,212,39751.342962963,2008-10-30,08:13:52
39.976266,116.327395,0,217,39751.3430092593,2008-10-30,08:13:56
39.976369,116.327423,0,226,39751.3430439815,2008-10-30,08:13:59
39.976476,116.327432,0,234,39751.3430787037,2008-10-30,08:14:02
39.976591,116.327441,0,232,39751.3431134259,2008-10-30,08:14:05
39.976699,116.327411,0,222,39751.3431481481,2008-10-30,08:14:08
39.976803,116.32736,0,212,39751.3431828704,2008-10-30,08:14:11
39.97692,116.32731,0,200,39751.3432175926,2008-10-30,08:14:14
39.977038,116.327294,0,198,39751.3432523148,2008-10-30,08:14:17
39.977139,116.327291,0,194,39751.343287037,2008-10-30,08:14:20
39.977252,116.327277,0,196,39751.3433217593,2008-10-30,08:14:23
39.977345,116.327235,0,188,39751.3433564815,2008-10-30,08:14:26
39.977382,116.327227,0,175,39751.3434143519,2008-10-30,08:14:31
39.977391,116.327223,0,176,39751.3434722222,2008-10-30,08:14:36
39.977488,116.327234,0,181,39751.3435300926,2008-10-30,08:14:41
39.977588,116.32723,0,185,39751.3435763889,2008-10-30,08:14:45
39.977681,116.327235,0,196,39751.3436226852,2008-10-30,08:14:49
39.977766,116.327245,0,208,39751.3436574074,2008-10-30,08:14:52
39.977858,116.3272,0,229,39751.3436921296,2008-10-30,08:14:55
39.977938,116.327263,0,235,39751.34375,2008-10-30,08:15:00
39.977953,116.327257,0,230,39751.3438078704,2008-10-30,08:15:05
39.977944,116.327259,0,234,39751.3438657407,2008-10-30,08:15:10
39.977927,116.327193,0,232,39751.3439236111,2008-10-30,08:15:15
39.977899,116.327162,0,232,39751.3439814815,2008-10-30,08:15:20
39.977858,116.32717,0,235,39751.3440393518,2008-10-30,08:15:25
39.977822,116.32716,0,236,39751.3440972222,2008-10-30,08:15:30
39.977792,116.327159,0,238,39751.3441550926,2008-10-30,08:15:35
39.978625,116.326356,0,236,39751.3445023148,2008-10-30,08:16:05
39.978716,116.326341,0,236,39751.344525463,2008-10-30,08:16:07
39.978676,116.326376,0,236,39751.3445833333,2008-10-30,08:16:12
39.978655,116.326389,0,236,39751.3446412037,2008-10-30,08:16:17
39.977979,116.327285,0,147,39751.551724537,2008-10-30,13:14:29
39.978102,116.327151,0,35,39751.5517361111,2008-10-30,13:14:30
39.978044,116.327222,0,78,39751.5517708333,2008-10-30,13:14:33
39.977624,116.327597,0,242,39751.5517939815,2008-10-30,13:14:35
39.977671,116.327506,0,224,39751.5518287037,2008-10-30,13:14:38
39.977712,116.327488,0,212,39751.5518865741,2008-10-30,13:14:43
39.977707,116.327459,0,208,39751.5519444444,2008-10-30,13:14:48
39.977691,116.327464,0,209,39751.5520023148,2008-10-30,13:14:53
39.977713,116.327437,0,208,39751.5520601852,2008-10-30,13:14:58
39.977739,116.327411,0,203,39751.5521180556,2008-10-30,13:15:03
39.977748,116.327404,0,203,39751.5521759259,2008-10-30,13:15:08
39.977792,116.327282,0,205,39751.5521990741,2008-10-30,13:15:10
39.977859,116.327182,0,203,39751.5522222222,2008-10-30,13:15:12
39.977929,116.327108,0,202,39751.5522569444,2008-10-30,13:15:15
39.97802,116.327049,0,206,39751.5523032407,2008-10-30,13:15:19
39.978156,116.327013,0,213,39751.552349537,2008-10-30,13:15:23
39.97826,116.327004,0,217,39751.5523842593,2008-10-30,13:15:26
39.978365,116.326963,0,223,39751.5524189815,2008-10-30,13:15:29
39.978461,116.326916,0,230,39751.5524537037,2008-10-30,13:15:32
39.978577,116.326958,0,234,39751.5524884259,2008-10-30,13:15:35
39.978679,116.326958,0,241,39751.5525231481,2008-10-30,13:15:38
39.978784,116.326952,0,251,39751.5525578704,2008-10-30,13:15:41
39.97888,116.326957,0,254,39751.5525925926,2008-10-30,13:15:44
39.978975,116.326958,0,263,39751.5526273148,2008-10-30,13:15:47
39.979072,116.326983,0,272,39751.552662037,2008-10-30,13:15:50
39.979185,116.326966,0,274,39751.5527083333,2008-10-30,13:15:54
39.979273,116.326922,0,280,39751.5527430556,2008-10-30,13:15:57
39.979366,116.326902,0,287,39751.5527777778,2008-10-30,13:16:00
39.979477,116.326909,0,294,39751.5528240741,2008-10-30,13:16:04
39.979574,116.326933,0,288,39751.5528587963,2008-10-30,13:16:07
39.979669,116.32695,0,286,39751.5528935185,2008-10-30,13:16:10
39.979768,116.326927,0,294,39751.5529282407,2008-10-30,13:16:13
39.979861,116.326892,0,304,39751.552962963,2008-10-30,13:16:16
39.979961,116.326858,0,315,39751.5529976852,2008-10-30,13:16:19
39.980065,116.326841,0,315,39751.5530324074,2008-10-30,13:16:22
39.980159,116.326793,0,320,39751.5530671296,2008-10-30,13:16:25
39.980263,116.32674,0,331,39751.5531018519,2008-10-30,13:16:28
39.980344,116.326786,0,348,39751.553125,2008-10-30,13:16:30
39.980464,116.326796,0,361,39751.5531597222,2008-10-30,13:16:33
39.980577,116.326781,0,371,39751.5531944444,2008-10-30,13:16:36
39.980697,116.326791,0,383,39751.5532291667,2008-10-30,13:16:39
39.980808,116.326798,0,393,39751.5532638889,2008-10-30,13:16:42
39.980891,116.326908,0,362,39751.553287037,2008-10-30,13:16:44
39.980997,116.326896,0,364,39751.5533101852,2008-10-30,13:16:46
39.981121,116.326967,0,339,39751.5533449074,2008-10-30,13:16:49
39.98122,116.327039,0,318,39751.5533796296,2008-10-30,13:16:52
39.981289,116.327101,0,306,39751.5534027778,2008-10-30,13:16:54
39.981401,116.327169,0,298,39751.5534375,2008-10-30,13:16:57
39.981495,116.327216,0,286,39751.5534722222,2008-10-30,13:17:00
39.981573,116.327174,0,249,39751.5534953704,2008-10-30,13:17:02
39.98169,116.327136,0,227,39751.5535300926,2008-10-30,13:17:05
39.98179,116.327079,0,208,39751.5535532407,2008-10-30,13:17:07
39.981899,116.327041,0,212,39751.553587963,2008-10-30,13:17:10
39.981991,116.327034,0,220,39751.5536226852,2008-10-30,13:17:13
39.982082,116.327004,0,233,39751.5536574074,2008-10-30,13:17:16
39.982184,116.326978,0,228,39751.5536805556,2008-10-30,13:17:18
39.982276,116.326989,0,232,39751.5537037037,2008-10-30,13:17:20
39.9824,116.326991,0,236,39751.5537384259,2008-10-30,13:17:23
39.982485,116.327006,0,226,39751.5537615741,2008-10-30,13:17:25
39.982614,116.327019,0,210,39751.5537962963,2008-10-30,13:17:28
39.982728,116.327017,0,212,39751.5538310185,2008-10-30,13:17:31
39.982845,116.327006,0,212,39751.5538657407,2008-10-30,13:17:34
39.982969,116.326998,0,217,39751.553900463,2008-10-30,13:17:37
39.983004,116.326925,0,240,39751.5539236111,2008-10-30,13:17:39
39.983115,116.326893,0,258,39751.5539583333,2008-10-30,13:17:42
39.983221,116.326881,0,272,39751.5539930556,2008-10-30,13:17:45
39.983346,116.326853,0,277,39751.5540277778,2008-10-30,13:17:48
39.983435,116.326824,0,280,39751.5540509259,2008-10-30,13:17:50
39.983552,116.3268,0,282,39751.5540856481,2008-10-30,13:17:53
39.983623,116.326769,0,304,39751.5541087963,2008-10-30,13:17:55
39.983684,116.326726,0,328,39751.5541319444,2008-10-30,13:17:57
39.983736,116.326683,0,356,39751.5541550926,2008-10-30,13:17:59
39.983848,116.326674,0,356,39751.5541898148,2008-10-30,13:18:02
39.983936,116.326616,0,363,39751.554212963,2008-10-30,13:18:04
39.984049,116.326556,0,362,39751.5542476852,2008-10-30,13:18:07
39.984149,116.326523,0,365,39751.5542824074,2008-10-30,13:18:10
39.984238,116.326486,0,376,39751.5543171296,2008-10-30,13:18:13
39.984336,116.326458,0,372,39751.5543634259,2008-10-30,13:18:17
39.984436,116.326456,0,369,39751.5544097222,2008-10-30,13:18:21
39.984543,116.326463,0,369,39751.5544560185,2008-10-30,13:18:25
39.984643,116.326469,0,359,39751.5545138889,2008-10-30,13:18:30
39.984712,116.326491,0,363,39751.5545717593,2008-10-30,13:18:35
39.984738,116.32651,0,363,39751.5546296296,2008-10-30,13:18:40
39.984745,116.326507,0,364,39751.5546875,2008-10-30,13:18:45
39.984745,116.326507,0,364,39751.5547222222,2008-10-30,13:18:48
39.984745,116.326509,0,365,39751.5547453704,2008-10-30,13:18:50
39.984736,116.326515,0,366,39751.5548032407,2008-10-30,13:18:55
39.984736,116.326515,0,366,39751.554837963,2008-10-30,13:18:58
39.984731,116.326523,0,366,39751.5548611111,2008-10-30,13:19:00
39.984729,116.326533,0,365,39751.5549189815,2008-10-30,13:19:05
39.984728,116.326537,0,365,39751.5549768518,2008-10-30,13:19:10
39.984728,116.326537,0,365,39751.5550115741,2008-10-30,13:19:13
39.984727,116.326542,0,365,39751.5550347222,2008-10-30,13:19:15
39.984732,116.326551,0,364,39751.5550925926,2008-10-30,13:19:20
39.984732,116.32656,0,363,39751.555150463,2008-10-30,13:19:25
39.984732,116.32656,0,363,39751.5551851852,2008-10-30,13:19:28
39.984734,116.326568,0,363,39751.5552083333,2008-10-30,13:19:30
39.984736,116.326578,0,361,39751.5552662037,2008-10-30,13:19:35
39.984738,116.326586,0,361,39751.5553240741,2008-10-30,13:19:40
39.984738,116.326586,0,361,39751.5553587963,2008-10-30,13:19:43
39.984741,116.326594,0,359,39751.5553819444,2008-10-30,13:19:45
39.984743,116.326603,0,358,39751.5554398148,2008-10-30,13:19:50
39.984767,116.326628,0,351,39751.5554976852,2008-10-30,13:19:55
39.984862,116.326692,0,330,39751.5555324074,2008-10-30,13:19:58
39.984949,116.326725,0,313,39751.5555555556,2008-10-30,13:20:00
39.985051,116.32678,0,300,39751.5555902778,2008-10-30,13:20:03
39.985143,116.326813,0,291,39751.555625,2008-10-30,13:20:06
39.98524,116.326842,0,281,39751.5556712963,2008-10-30,13:20:10
39.985349,116.326878,0,278,39751.5557291667,2008-10-30,13:20:15
39.985445,116.326894,0,279,39751.555775463,2008-10-30,13:20:19
39.985549,116.326912,0,281,39751.5558217593,2008-10-30,13:20:23
39.985641,116.326911,0,281,39751.5558564815,2008-10-30,13:20:26
39.98575,116.326937,0,289,39751.5559027778,2008-10-30,13:20:30
39.985851,116.326929,0,297,39751.5559490741,2008-10-30,13:20:34
39.985934,116.326974,0,295,39751.5560069444,2008-10-30,13:20:39
39.986035,116.326996,0,311,39751.5560416667,2008-10-30,13:20:42
39.986129,116.326999,0,317,39751.5560763889,2008-10-30,13:20:45
39.986224,116.326903,0,326,39751.5561111111,2008-10-30,13:20:48
39.986317,116.326871,0,341,39751.5561458333,2008-10-30,13:20:51
39.986404,116.326828,0,346,39751.5561689815,2008-10-30,13:20:53
39.986534,116.326783,0,340,39751.5561921296,2008-10-30,13:20:55
39.986674,116.326818,0,342,39751.5562268518,2008-10-30,13:20:58
39.986789,116.326819,0,334,39751.55625,2008-10-30,13:21:00
39.986932,116.326805,0,328,39751.5562847222,2008-10-30,13:21:03
39.987033,116.326774,0,327,39751.5563078704,2008-10-30,13:21:05
39.98712,116.326795,0,316,39751.5563310185,2008-10-30,13:21:07
39.987213,116.326804,0,316,39751.5563657407,2008-10-30,13:21:10
39.987304,116.326835,0,324,39751.556412037,2008-10-30,13:21:14
39.987401,116.326853,0,316,39751.5564467593,2008-10-30,13:21:17
39.987511,116.326893,0,313,39751.5564814815,2008-10-30,13:21:20
39.987637,116.326917,0,314,39751.5565277778,2008-10-30,13:21:24
39.98773,116.326897,0,307,39751.5565509259,2008-10-30,13:21:26
39.987826,116.326922,0,310,39751.5565856481,2008-10-30,13:21:29
39.987919,116.326954,0,314,39751.5566203704,2008-10-30,13:21:32
39.988039,116.32694,0,311,39751.5566550926,2008-10-30,13:21:35
39.988153,116.326946,0,304,39751.5566898148,2008-10-30,13:21:38
39.98827,116.326952,0,307,39751.556724537,2008-10-30,13:21:41
39.988374,116.326976,0,314,39751.5567592593,2008-10-30,13:21:44
39.988476,116.326928,0,293,39751.5567824074,2008-10-30,13:21:46
39.988563,116.326867,0,277,39751.5568055556,2008-10-30,13:21:48
39.988687,116.326819,0,267,39751.5568402778,2008-10-30,13:21:51
39.988771,116.326788,0,257,39751.5568634259,2008-10-30,13:21:53
39.988867,116.326767,0,245,39751.5568865741,2008-10-30,13:21:55
39.988998,116.326741,0,236,39751.5569212963,2008-10-30,13:21:58
39.989124,116.326714,0,230,39751.5569560185,2008-10-30,13:22:01
39.989254,116.326683,0,228,39751.5569907407,2008-10-30,13:22:04
39.989375,116.326653,0,229,39751.557025463,2008-10-30,13:22:07
39.989498,116.326649,0,226,39751.5570601852,2008-10-30,13:22:10
39.989611,116.32665,0,229,39751.5570949074,2008-10-30,13:22:13
39.989713,116.326652,0,232,39751.5571296296,2008-10-30,13:22:16
39.989808,116.326673,0,238,39751.5571643518,2008-10-30,13:22:19
39.989908,116.326656,0,230,39751.5571875,2008-10-30,13:22:21
39.990032,116.326644,0,227,39751.5572222222,2008-10-30,13:22:24
39.990139,116.326643,0,226,39751.5572569444,2008-10-30,13:22:27
39.990243,116.326639,0,229,39751.5572916667,2008-10-30,13:22:30
39.990352,116.326653,0,238,39751.5573263889,2008-10-30,13:22:33
39.990466,116.326639,0,242,39751.5573611111,2008-10-30,13:22:36
39.990592,116.326649,0,244,39751.5573958333,2008-10-30,13:22:39
39.990697,116.326638,0,242,39751.5574189815,2008-10-30,13:22:41
39.990793,116.326623,0,247,39751.5574421296,2008-10-30,13:22:43
39.990894,116.326607,0,247,39751.5574652778,2008-10-30,13:22:45
39.991006,116.326548,0,241,39751.5574884259,2008-10-30,13:22:47
39.991107,116.326529,0,228,39751.5575115741,2008-10-30,13:22:49
39.991214,116.326493,0,225,39751.5575462963,2008-10-30,13:22:52
39.991303,116.326426,0,244,39751.5575810185,2008-10-30,13:22:55
39.991396,116.32642,0,247,39751.5576157407,2008-10-30,13:22:58
39.991506,116.326425,0,236,39751.557662037,2008-10-30,13:23:02
39.991617,116.326432,0,233,39751.5576967593,2008-10-30,13:23:05
39.991734,116.326473,0,225,39751.5577314815,2008-10-30,13:23:08
39.991856,116.326463,0,230,39751.5577662037,2008-10-30,13:23:11
39.991969,116.326455,0,240,39751.5578009259,2008-10-30,13:23:14
39.992053,116.326465,0,255,39751.5578356481,2008-10-30,13:23:17
39.992147,116.32649,0,272,39751.5578819444,2008-10-30,13:23:21
39.992234,116.326503,0,281,39751.5579282407,2008-10-30,13:23:25
39.99233,116.326507,0,298,39751.557962963,2008-10-30,13:23:28
39.992431,116.32652,0,306,39751.5579976852,2008-10-30,13:23:31
39.992536,116.3265,0,292,39751.5580208333,2008-10-30,13:23:33
39.992645,116.326451,0,282,39751.5580439815,2008-10-30,13:23:35
39.992752,116.326403,0,273,39751.5580671296,2008-10-30,13:23:37
39.992847,116.326393,0,268,39751.5580902778,2008-10-30,13:23:39
39.992939,116.326383,0,267,39751.5581134259,2008-10-30,13:23:41
39.993046,116.326361,0,269,39751.5581481481,2008-10-30,13:23:44
39.993146,116.326349,0,273,39751.5581828704,2008-10-30,13:23:47
39.993238,116.326329,0,283,39751.5582175926,2008-10-30,13:23:50
39.993339,116.326358,0,275,39751.5582523148,2008-10-30,13:23:53
39.993458,116.326364,0,255,39751.558287037,2008-10-30,13:23:56
39.993568,116.326357,0,246,39751.5583217593,2008-10-30,13:23:59
39.993672,116.326376,0,242,39751.5583564815,2008-10-30,13:24:02
39.993762,116.326401,0,240,39751.5583912037,2008-10-30,13:24:05
39.993862,116.326418,0,247,39751.5584259259,2008-10-30,13:24:08
39.993976,116.326417,0,236,39751.5584606482,2008-10-30,13:24:11
39.994075,116.326421,0,225,39751.5584953704,2008-10-30,13:24:14
39.994194,116.326412,0,225,39751.5585416667,2008-10-30,13:24:18
39.994295,116.326414,0,221,39751.5585763889,2008-10-30,13:24:21
39.994412,116.326427,0,215,39751.5586111111,2008-10-30,13:24:24
39.994504,116.32642,0,217,39751.5586458333,2008-10-30,13:24:27
39.994611,116.326436,0,217,39751.5586805556,2008-10-30,13:24:30
39.994727,116.326428,0,210,39751.5587152778,2008-10-30,13:24:33
39.994833,116.326427,0,208,39751.55875,2008-10-30,13:24:36
39.994929,116.326427,0,204,39751.5587847222,2008-10-30,13:24:39
39.995018,116.326452,0,198,39751.5588194444,2008-10-30,13:24:42
39.995132,116.32645,0,194,39751.5588657407,2008-10-30,13:24:46
39.995235,116.326457,0,196,39751.558912037,2008-10-30,13:24:50
39.99533,116.326461,0,204,39751.5589467593,2008-10-30,13:24:53
39.995438,116.326477,0,192,39751.5589814815,2008-10-30,13:24:56
39.995552,116.326463,0,187,39751.5590162037,2008-10-30,13:24:59
39.995652,116.326431,0,197,39751.5590509259,2008-10-30,13:25:02
39.995754,116.326411,0,205,39751.5590856481,2008-10-30,13:25:05
39.995847,116.326369,0,216,39751.5591203704,2008-10-30,13:25:08
39.995939,116.326314,0,227,39751.5591550926,2008-10-30,13:25:11
39.99603,116.326324,0,241,39751.5591782407,2008-10-30,13:25:13
39.996138,116.326292,0,261,39751.559212963,2008-10-30,13:25:16
39.996238,116.326233,0,269,39751.5592476852,2008-10-30,13:25:19
39.996354,116.326194,0,281,39751.5592824074,2008-10-30,13:25:22
39.996466,116.326244,0,273,39751.5593171296,2008-10-30,13:25:25
39.996554,116.32628,0,262,39751.5593518519,2008-10-30,13:25:28
39.996646,116.326317,0,254,39751.5593865741,2008-10-30,13:25:31
39.996748,116.326318,0,271,39751.5594212963,2008-10-30,13:25:34
39.996881,116.326288,0,264,39751.5594444444,2008-10-30,13:25:36
39.99699,116.326277,0,264,39751.5594675926,2008-10-30,13:25:38
39.997106,116.326251,0,264,39751.5594907407,2008-10-30,13:25:40
39.997207,116.326247,0,262,39751.5595138889,2008-10-30,13:25:42
39.997307,116.326232,0,260,39751.559537037,2008-10-30,13:25:44
39.997403,116.326213,0,259,39751.5595601852,2008-10-30,13:25:46
39.997494,116.326207,0,257,39751.5595833333,2008-10-30,13:25:48
39.997614,116.326206,0,253,39751.5596180556,2008-10-30,13:25:51
39.997722,116.326209,0,238,39751.5596527778,2008-10-30,13:25:54
39.997808,116.326207,0,223,39751.5596759259,2008-10-30,13:25:56
39.997899,116.3262,0,214,39751.5596990741,2008-10-30,13:25:58
39.998019,116.326194,0,206,39751.5597337963,2008-10-30,13:26:01
39.99814,116.32616,0,207,39751.5597685185,2008-10-30,13:26:04
39.99827,116.326129,0,214,39751.5598032407,2008-10-30,13:26:07
39.998372,116.326121,0,216,39751.5598263889,2008-10-30,13:26:09
39.99847,116.326129,0,214,39751.559849537,2008-10-30,13:26:11
39.998568,116.326143,0,208,39751.5598726852,2008-10-30,13:26:13
39.998669,116.326155,0,204,39751.5598958333,2008-10-30,13:26:15
39.9988,116.32615,0,206,39751.5599305556,2008-10-30,13:26:18
39.99892,116.326151,0,216,39751.5599652778,2008-10-30,13:26:21
39.999042,116.326134,0,206,39751.56,2008-10-30,13:26:24
39.999139,116.326099,0,185,39751.5600347222,2008-10-30,13:26:27
39.999219,116.325998,0,174,39751.5600694444,2008-10-30,13:26:30
39.999289,116.325872,0,168,39751.5601041667,2008-10-30,13:26:33
39.999386,116.325774,0,161,39751.5601388889,2008-10-30,13:26:36
39.999498,116.325706,0,156,39751.5601736111,2008-10-30,13:26:39
39.999589,116.325674,0,150,39751.5601967593,2008-10-30,13:26:41
39.999675,116.325643,0,146,39751.5602199074,2008-10-30,13:26:43
39.999772,116.325544,0,143,39751.5602546296,2008-10-30,13:26:46
39.999796,116.325387,0,143,39751.5602893519,2008-10-30,13:26:49
39.999795,116.325224,0,143,39751.5603240741,2008-10-30,13:26:52
39.999785,116.325067,0,145,39751.5603587963,2008-10-30,13:26:55
39.999813,116.324946,0,146,39751.5603935185,2008-10-30,13:26:58
39.999806,116.324787,0,147,39751.5604282407,2008-10-30,13:27:01
39.999796,116.324622,0,149,39751.560462963,2008-10-30,13:27:04
39.999797,116.324475,0,150,39751.5604976852,2008-10-30,13:27:07
39.999804,116.324338,0,152,39751.5605324074,2008-10-30,13:27:10
39.99979,116.324208,0,149,39751.5605555556,2008-10-30,13:27:12
39.999761,116.324077,0,148,39751.5605787037,2008-10-30,13:27:14
39.999736,116.323913,0,147,39751.5606134259,2008-10-30,13:27:17
39.999708,116.323765,0,144,39751.5606481481,2008-10-30,13:27:20
39.999668,116.323618,0,140,39751.5606828704,2008-10-30,13:27:23
39.999635,116.323454,0,135,39751.5607175926,2008-10-30,13:27:26
39.999648,116.323299,0,137,39751.5607407407,2008-10-30,13:27:28
39.999654,116.32316,0,138,39751.5607638889,2008-10-30,13:27:30
39.999652,116.322992,0,139,39751.5607986111,2008-10-30,13:27:33
39.999661,116.322817,0,138,39751.5608333333,2008-10-30,13:27:36
39.99965,116.322652,0,141,39751.5608680556,2008-10-30,13:27:39
39.999636,116.32248,0,143,39751.5609027778,2008-10-30,13:27:42
39.999628,116.32232,0,141,39751.5609375,2008-10-30,13:27:45
39.999653,116.322191,0,141,39751.5609606481,2008-10-30,13:27:47
39.999703,116.322091,0,139,39751.5609837963,2008-10-30,13:27:49
39.999797,116.322008,0,138,39751.5610185185,2008-10-30,13:27:52
39.999889,116.321955,0,136,39751.5610416667,2008-10-30,13:27:54
40.000021,116.321932,0,133,39751.5610763889,2008-10-30,13:27:57
40.000142,116.3219,0,131,39751.5611111111,2008-10-30,13:28:00
40.000255,116.32186,0,128,39751.5611458333,2008-10-30,13:28:03
40.000358,116.321814,0,128,39751.5611805556,2008-10-30,13:28:06
40.000451,116.321794,0,135,39751.5612037037,2008-10-30,13:28:08
40.000556,116.321766,0,137,39751.5612384259,2008-10-30,13:28:11
40.000671,116.321747,0,138,39751.5612731481,2008-10-30,13:28:14
40.000779,116.321732,0,138,39751.5613078704,2008-10-30,13:28:17
40.000897,116.32172,0,138,39751.5613425926,2008-10-30,13:28:20
40.00099,116.321667,0,134,39751.5613541667,2008-10-30,13:28:21
40.001089,116.321635,0,134,39751.5613773148,2008-10-30,13:28:23
40.00122,116.321653,0,129,39751.561412037,2008-10-30,13:28:26
40.001335,116.321642,0,143,39751.5614467593,2008-10-30,13:28:29
40.001438,116.321631,0,151,39751.5614814815,2008-10-30,13:28:32
40.00153,116.321639,0,154,39751.5615162037,2008-10-30,13:28:35
40.001618,116.321602,0,151,39751.5615393519,2008-10-30,13:28:37
40.00172,116.321594,0,152,39751.5615625,2008-10-30,13:28:39
40.001813,116.321586,0,174,39751.5615856481,2008-10-30,13:28:41
40.001934,116.321536,0,173,39751.5616203704,2008-10-30,13:28:44
40.002013,116.321517,0,187,39751.5616782407,2008-10-30,13:28:49
40.002056,116.321513,0,197,39751.5617361111,2008-10-30,13:28:54
40.002087,116.321505,0,207,39751.5617939815,2008-10-30,13:28:59
40.002346,116.321511,0,223,39751.5640509259,2008-10-30,13:32:14
40.00245,116.321515,0,222,39751.5640856481,2008-10-30,13:32:17
40.002568,116.321498,0,229,39751.5641203704,2008-10-30,13:32:20
40.002657,116.321525,0,234,39751.5641550926,2008-10-30,13:32:23
40.002756,116.321544,0,239,39751.5641898148,2008-10-30,13:32:26
40.002852,116.321576,0,251,39751.564224537,2008-10-30,13:32:29
40.002943,116.321587,0,255,39751.5642592593,2008-10-30,13:32:32
40.003064,116.321544,0,245,39751.5642824074,2008-10-30,13:32:34
40.003197,116.321528,0,237,39751.5643055556,2008-10-30,13:32:36
40.003293,116.321503,0,228,39751.5643287037,2008-10-30,13:32:38
40.003414,116.321524,0,226,39751.5643634259,2008-10-30,13:32:41
40.003515,116.321529,0,227,39751.5643981481,2008-10-30,13:32:44
40.003638,116.32153,0,230,39751.5644328704,2008-10-30,13:32:47
40.003722,116.321486,0,231,39751.5644560185,2008-10-30,13:32:49
40.00384,116.32148,0,227,39751.5644907407,2008-10-30,13:32:52
40.003949,116.321505,0,221,39751.564525463,2008-10-30,13:32:55
40.004065,116.32149,0,224,39751.5645717593,2008-10-30,13:32:59
40.004179,116.321497,0,235,39751.5646180556,2008-10-30,13:33:03
40.004293,116.321419,0,235,39751.5646412037,2008-10-30,13:33:05
40.004413,116.321389,0,232,39751.5646643518,2008-10-30,13:33:07
40.004509,116.321382,0,230,39751.5646875,2008-10-30,13:33:09
40.004629,116.321379,0,209,39751.5647106481,2008-10-30,13:33:11
40.004728,116.321311,0,201,39751.5647453704,2008-10-30,13:33:14
40.004765,116.321179,0,198,39751.5647800926,2008-10-30,13:33:17
40.004793,116.321029,0,199,39751.5648148148,2008-10-30,13:33:20
40.004805,116.320863,0,197,39751.564849537,2008-10-30,13:33:23
40.00484,116.320696,0,195,39751.5648842593,2008-10-30,13:33:26
40.00484,116.320517,0,195,39751.5649189815,2008-10-30,13:33:29
40.004832,116.32039,0,193,39751.5649421296,2008-10-30,13:33:31
40.004825,116.320254,0,186,39751.5649652778,2008-10-30,13:33:33
40.004819,116.320125,0,181,39751.5649884259,2008-10-30,13:33:35
40.004816,116.319984,0,168,39751.5650115741,2008-10-30,13:33:37
40.004818,116.319842,0,163,39751.5650347222,2008-10-30,13:33:39
40.004812,116.319713,0,161,39751.5650578704,2008-10-30,13:33:41
40.00481,116.319571,0,155,39751.5650810185,2008-10-30,13:33:43
40.004816,116.319439,0,155,39751.5651041667,2008-10-30,13:33:45
40.004808,116.319315,0,154,39751.5651273148,2008-10-30,13:33:47
40.004803,116.319198,0,148,39751.565150463,2008-10-30,13:33:49
40.004798,116.319026,0,143,39751.5651851852,2008-10-30,13:33:52
40.004792,116.318874,0,140,39751.5652199074,2008-10-30,13:33:55
40.004781,116.318718,0,148,39751.5652546296,2008-10-30,13:33:58
40.004759,116.318564,0,153,39751.5652893518,2008-10-30,13:34:01
40.004759,116.318436,0,152,39751.5653125,2008-10-30,13:34:03
40.004753,116.318255,0,149,39751.5653472222,2008-10-30,13:34:06
40.004746,116.318134,0,142,39751.5653703704,2008-10-30,13:34:08
40.004786,116.317987,0,138,39751.5654050926,2008-10-30,13:34:11
40.004896,116.317887,0,135,39751.5654398148,2008-10-30,13:34:14
40.005002,116.317841,0,144,39751.565474537,2008-10-30,13:34:17
40.005107,116.317785,0,159,39751.5654976852,2008-10-30,13:34:19
40.005187,116.31776,0,179,39751.5655208333,2008-10-30,13:34:21
40.005282,116.317717,0,186,39751.5655439815,2008-10-30,13:34:23
40.005366,116.317696,0,200,39751.5655671296,2008-10-30,13:34:25
40.005455,116.317674,0,216,39751.5655902778,2008-10-30,13:34:27
40.00553,116.31766,0,234,39751.5656134259,2008-10-30,13:34:29
40.005606,116.317651,0,261,39751.5656365741,2008-10-30,13:34:31
40.005721,116.317646,0,280,39751.5656712963,2008-10-30,13:34:34
40.005845,116.317666,0,259,39751.5657060185,2008-10-30,13:34:37
40.005933,116.317658,0,268,39751.5657291667,2008-10-30,13:34:39
40.006062,116.31765,0,288,39751.5657638889,2008-10-30,13:34:42
40.006196,116.317633,0,305,39751.5657986111,2008-10-30,13:34:45
40.006285,116.317629,0,311,39751.5658217593,2008-10-30,13:34:47
40.0064,116.317657,0,327,39751.5658564815,2008-10-30,13:34:50
40.006521,116.317678,0,338,39751.5658912037,2008-10-30,13:34:53
40.006615,116.317672,0,337,39751.5659143519,2008-10-30,13:34:55
40.0067,116.317706,0,317,39751.5659375,2008-10-30,13:34:57
40.006786,116.317733,0,301,39751.5659606481,2008-10-30,13:34:59
40.006873,116.317707,0,309,39751.5659837963,2008-10-30,13:35:01
40.006971,116.317702,0,303,39751.5660069444,2008-10-30,13:35:03
40.007049,116.317744,0,289,39751.5660300926,2008-10-30,13:35:05
40.007184,116.317733,0,292,39751.5660648148,2008-10-30,13:35:08
40.007309,116.317677,0,290,39751.566099537,2008-10-30,13:35:11
40.007403,116.317666,0,284,39751.5661226852,2008-10-30,13:35:13
40.00753,116.317658,0,293,39751.5661574074,2008-10-30,13:35:16
40.007617,116.317652,0,304,39751.5661805556,2008-10-30,13:35:18
40.007715,116.31764,0,300,39751.5662037037,2008-10-30,13:35:20
40.007822,116.317654,0,289,39751.5662268519,2008-10-30,13:35:22
40.007929,116.317671,0,281,39751.56625,2008-10-30,13:35:24
40.007968,116.317685,0,250,39751.5662615741,2008-10-30,13:35:25
40.00806,116.317688,0,235,39751.5662847222,2008-10-30,13:35:27
40.008158,116.317706,0,229,39751.5663078704,2008-10-30,13:35:29
40.008284,116.317724,0,224,39751.5663425926,2008-10-30,13:35:32
40.008389,116.317723,0,227,39751.5663773148,2008-10-30,13:35:35
40.008511,116.317724,0,225,39751.566412037,2008-10-30,13:35:38
40.00863,116.317723,0,224,39751.5664467593,2008-10-30,13:35:41
40.008754,116.317734,0,233,39751.5664814815,2008-10-30,13:35:44
40.008879,116.317724,0,231,39751.5665162037,2008-10-30,13:35:47
40.008974,116.317678,0,216,39751.5665393519,2008-10-30,13:35:49
40.009034,116.317621,0,194,39751.5665625,2008-10-30,13:35:51
40.009059,116.317481,0,176,39751.5665972222,2008-10-30,13:35:54
40.009059,116.317331,0,166,39751.5666319444,2008-10-30,13:35:57
40.009053,116.317171,0,161,39751.5666666667,2008-10-30,13:36:00
40.009039,116.317001,0,154,39751.5667013889,2008-10-30,13:36:03
40.009019,116.316834,0,147,39751.5667361111,2008-10-30,13:36:06
40.009008,116.316662,0,147,39751.5667708333,2008-10-30,13:36:09
40.008993,116.316495,0,144,39751.5668055556,2008-10-30,13:36:12
40.008995,116.316375,0,147,39751.5668287037,2008-10-30,13:36:14
40.009081,116.316284,0,150,39751.5668634259,2008-10-30,13:36:17
40.009192,116.316268,0,158,39751.5668981481,2008-10-30,13:36:20
40.009295,116.316267,0,164,39751.5669328704,2008-10-30,13:36:23
40.009415,116.316238,0,157,39751.5669675926,2008-10-30,13:36:26
40.009514,116.316219,0,163,39751.5670023148,2008-10-30,13:36:29
40.009588,116.316127,0,158,39751.5670486111,2008-10-30,13:36:33
40.009586,116.315972,0,155,39751.5670949074,2008-10-30,13:36:37
40.009569,116.315849,0,153,39751.5671296296,2008-10-30,13:36:40
40.009549,116.315706,0,151,39751.5671643519,2008-10-30,13:36:43
40.00954,116.315558,0,146,39751.5671990741,2008-10-30,13:36:46
40.009538,116.315435,0,150,39751.5672337963,2008-10-30,13:36:49
40.009531,116.315293,0,152,39751.5672685185,2008-10-30,13:36:52
40.009524,116.315151,0,154,39751.5673032407,2008-10-30,13:36:55
40.009506,116.315002,0,157,39751.567337963,2008-10-30,13:36:58
40.009514,116.314885,0,160,39751.5673611111,2008-10-30,13:37:00
40.009543,116.31473,0,140,39751.5673842593,2008-10-30,13:37:02
40.009561,116.314629,0,123,39751.5673958333,2008-10-30,13:37:03
40.009565,116.3145,0,110,39751.5674189815,2008-10-30,13:37:05
40.009542,116.314367,0,108,39751.5674537037,2008-10-30,13:37:08
40.009517,116.314222,0,106,39751.5674884259,2008-10-30,13:37:11
40.009504,116.314074,0,111,39751.5675231481,2008-10-30,13:37:14
40.009484,116.313946,0,121,39751.5675578704,2008-10-30,13:37:17
40.009472,116.313813,0,117,39751.5675925926,2008-10-30,13:37:20
40.009448,116.313691,0,120,39751.5676273148,2008-10-30,13:37:23
40.009427,116.313563,0,118,39751.567662037,2008-10-30,13:37:26
40.009396,116.313435,0,135,39751.5676967593,2008-10-30,13:37:29
40.009401,116.313275,0,136,39751.5677314815,2008-10-30,13:37:32
40.009391,116.313144,0,144,39751.5677662037,2008-10-30,13:37:35
40.009394,116.312998,0,143,39751.5678009259,2008-10-30,13:37:38
40.009388,116.31286,0,142,39751.5678356481,2008-10-30,13:37:41
40.00944,116.312718,0,144,39751.5678703704,2008-10-30,13:37:44
40.00954,116.312628,0,157,39751.5679050926,2008-10-30,13:37:47
40.009652,116.312599,0,164,39751.5679398148,2008-10-30,13:37:50
40.009774,116.312556,0,175,39751.567974537,2008-10-30,13:37:53
40.009904,116.312528,0,191,39751.5680092593,2008-10-30,13:37:56
40.010019,116.312502,0,214,39751.5680439815,2008-10-30,13:37:59
40.010125,116.312472,0,235,39751.5680787037,2008-10-30,13:38:02
40.010218,116.312473,0,231,39751.5681018519,2008-10-30,13:38:04
40.010317,116.312518,0,207,39751.568125,2008-10-30,13:38:06
40.010403,116.312518,0,196,39751.5681481481,2008-10-30,13:38:08
40.01049,116.312522,0,181,39751.5681712963,2008-10-30,13:38:10
40.010614,116.312511,0,172,39751.5682060185,2008-10-30,13:38:13
40.010732,116.312514,0,176,39751.5682407407,2008-10-30,13:38:16
40.01084,116.312514,0,182,39751.568275463,2008-10-30,13:38:19
40.010947,116.312499,0,190,39751.5683101852,2008-10-30,13:38:22
40.011062,116.312509,0,182,39751.5683449074,2008-10-30,13:38:25
40.01116,116.312479,0,184,39751.5683796296,2008-10-30,13:38:28
40.011237,116.312453,0,163,39751.5684027778,2008-10-30,13:38:30
40.011307,116.312383,0,141,39751.5684375,2008-10-30,13:38:33
40.011347,116.312266,0,133,39751.5684722222,2008-10-30,13:38:36
40.011392,116.312147,0,127,39751.5685069444,2008-10-30,13:38:39
40.01146,116.312021,0,123,39751.5685532407,2008-10-30,13:38:43
40.011563,116.311971,0,119,39751.568587963,2008-10-30,13:38:46
40.011678,116.311937,0,117,39751.5686226852,2008-10-30,13:38:49
40.01178,116.311929,0,117,39751.5686574074,2008-10-30,13:38:52
40.011889,116.311936,0,118,39751.5686921296,2008-10-30,13:38:55
40.012001,116.31192,0,119,39751.5687268519,2008-10-30,13:38:58
40.012128,116.311928,0,119,39751.5687615741,2008-10-30,13:39:01
40.012248,116.311928,0,119,39751.5687962963,2008-10-30,13:39:04
40.012356,116.311935,0,117,39751.5688310185,2008-10-30,13:39:07
40.012488,116.311928,0,122,39751.5688657407,2008-10-30,13:39:10
40.012578,116.311922,0,121,39751.5688888889,2008-10-30,13:39:12
40.012676,116.311904,0,121,39751.568912037,2008-10-30,13:39:14
40.012766,116.311904,0,123,39751.5689351852,2008-10-30,13:39:16
40.012876,116.311897,0,128,39751.5689699074,2008-10-30,13:39:19
40.012971,116.31188,0,129,39751.5689930556,2008-10-30,13:39:21
40.013079,116.311844,0,129,39751.5690162037,2008-10-30,13:39:23
40.013173,116.311807,0,128,39751.5690393519,2008-10-30,13:39:25
40.013228,116.31169,0,126,39751.5690740741,2008-10-30,13:39:28
40.013236,116.311554,0,124,39751.5691203704,2008-10-30,13:39:32
40.013229,116.311416,0,124,39751.5691666667,2008-10-30,13:39:36
40.01322,116.311267,0,121,39751.569212963,2008-10-30,13:39:40
40.013207,116.311132,0,121,39751.5692592593,2008-10-30,13:39:44
40.013205,116.311002,0,121,39751.5693055556,2008-10-30,13:39:48
40.013179,116.310875,0,123,39751.5693518519,2008-10-30,13:39:52
40.013183,116.310753,0,122,39751.5693981481,2008-10-30,13:39:56
40.013164,116.310619,0,124,39751.5694560185,2008-10-30,13:40:01
40.013161,116.310478,0,125,39751.5695138889,2008-10-30,13:40:06
40.013158,116.31035,0,129,39751.5695717593,2008-10-30,13:40:11
40.013172,116.310219,0,131,39751.5696296296,2008-10-30,13:40:16
40.013181,116.310095,0,130,39751.5696759259,2008-10-30,13:40:20
40.013192,116.309966,0,133,39751.5697222222,2008-10-30,13:40:24
40.013189,116.309833,0,131,39751.5697685185,2008-10-30,13:40:28
40.01319,116.309692,0,124,39751.5698148148,2008-10-30,13:40:32
40.013169,116.309578,0,124,39751.569849537,2008-10-30,13:40:35
40.013164,116.309461,0,119,39751.5698842593,2008-10-30,13:40:38
40.013169,116.309315,0,117,39751.5699305556,2008-10-30,13:40:42
40.013144,116.309173,0,111,39751.5699768519,2008-10-30,13:40:46
40.013136,116.30905,0,109,39751.5700231481,2008-10-30,13:40:50
40.013133,116.308924,0,108,39751.5700694444,2008-10-30,13:40:54
40.013115,116.30878,0,105,39751.5701157407,2008-10-30,13:40:58
40.013109,116.308661,0,101,39751.570150463,2008-10-30,13:41:01
40.013093,116.308542,0,98,39751.5701851852,2008-10-30,13:41:04
40.013077,116.308426,0,93,39751.5702199074,2008-10-30,13:41:07
40.013071,116.308271,0,89,39751.5702662037,2008-10-30,13:41:11
40.013064,116.30812,0,83,39751.5703125,2008-10-30,13:41:15
40.013056,116.307975,0,84,39751.5703587963,2008-10-30,13:41:19
40.013056,116.307823,0,86,39751.5704050926,2008-10-30,13:41:23
40.01304,116.307701,0,80,39751.5704398148,2008-10-30,13:41:26
40.013021,116.307567,0,86,39751.5704861111,2008-10-30,13:41:30
40.013011,116.307419,0,86,39751.5705324074,2008-10-30,13:41:34
40.013013,116.307278,0,88,39751.5705787037,2008-10-30,13:41:38
40.013041,116.307143,0,89,39751.570625,2008-10-30,13:41:42
40.013115,116.307031,0,97,39751.5706712963,2008-10-30,13:41:46
40.013172,116.306942,0,107,39751.5707060185,2008-10-30,13:41:49
40.013251,116.306834,0,113,39751.5707523148,2008-10-30,13:41:53
40.013325,116.306744,0,119,39751.5707986111,2008-10-30,13:41:57
40.01341,116.306639,0,119,39751.5708449074,2008-10-30,13:42:01
40.013469,116.306564,0,112,39751.5709027778,2008-10-30,13:42:06
40.013484,116.306532,0,107,39751.5709606481,2008-10-30,13:42:11
40.013499,116.306416,0,108,39751.5710185185,2008-10-30,13:42:16
40.013584,116.306337,0,106,39751.5710648148,2008-10-30,13:42:20
40.013674,116.306274,0,110,39751.5711111111,2008-10-30,13:42:24
40.013721,116.306149,0,111,39751.5711574074,2008-10-30,13:42:28
40.013735,116.306009,0,112,39751.5712037037,2008-10-30,13:42:32
40.013726,116.305867,0,111,39751.57125,2008-10-30,13:42:36
40.013732,116.305731,0,113,39751.5712962963,2008-10-30,13:42:40
40.013827,116.305651,0,117,39751.5713425926,2008-10-30,13:42:44
40.013914,116.305628,0,129,39751.5713773148,2008-10-30,13:42:47
40.014027,116.305622,0,146,39751.5714236111,2008-10-30,13:42:51
40.014053,116.305734,0,175,39751.5714699074,2008-10-30,13:42:55
40.01405,116.305868,0,186,39751.5715277778,2008-10-30,13:43:00
40.014056,116.305985,0,187,39751.5715625,2008-10-30,13:43:03
40.0141,116.306133,0,169,39751.5715972222,2008-10-30,13:43:06
40.014079,116.30625,0,167,39751.5716435185,2008-10-30,13:43:10
40.014012,116.306334,0,173,39751.5716782407,2008-10-30,13:43:13
40.013937,116.306414,0,176,39751.5717361111,2008-10-30,13:43:18
40.013845,116.306445,0,180,39751.5717708333,2008-10-30,13:43:21
40.013794,116.306516,0,174,39751.5825115741,2008-10-30,13:58:49
40.013794,116.306516,0,174,39751.5825347222,2008-10-30,13:58:51
