# Supplementary material for: Research on differential privacy protection method based on user tendency
Source: PLoS One. 2023 Oct 26;18(10):e0288823. doi: 10.1371/journal.pone.0288823 (PMC10602288; doi:10.1371/journal.pone.0288823)
Supplement: S1 Data — (ZIP) [file pone.0288823.s001.zip › Data 5-1/001/Trajectory/20081030233959.plt]

Geolife trajectory
WGS 84
Altitude is in Feet
Reserved 3
0,2,255,My Track,0,0,2,8421376
0
40.014395,116.30643,0,492,39751.986099537,2008-10-30,23:39:59
40.014535,116.306443,0,492,39751.9861226852,2008-10-30,23:40:01
40.014629,116.30649,0,492,39751.9861574074,2008-10-30,23:40:04
40.014487,116.306449,0,491,39751.9861921296,2008-10-30,23:40:07
40.014487,116.306449,0,491,39751.9862268518,2008-10-30,23:40:10
40.014495,116.306446,0,491,39751.98625,2008-10-30,23:40:12
40.014502,116.306467,0,491,39751.9863078704,2008-10-30,23:40:17
40.014501,116.306427,0,491,39751.9863657407,2008-10-30,23:40:22
40.014481,116.306393,0,491,39751.9864236111,2008-10-30,23:40:27
40.013746,116.306367,0,82,39751.9864467593,2008-10-30,23:40:29
40.01376,116.306418,0,77,39751.9865046296,2008-10-30,23:40:34
40.013771,116.306424,0,81,39751.9865625,2008-10-30,23:40:39
40.013769,116.306456,0,82,39751.9866203704,2008-10-30,23:40:44
40.013757,116.306486,0,85,39751.9866782407,2008-10-30,23:40:49
40.013749,116.306512,0,88,39751.9867361111,2008-10-30,23:40:54
40.013749,116.306512,0,88,39751.9867708333,2008-10-30,23:40:57
40.013754,116.30651,0,87,39751.9867939815,2008-10-30,23:40:59
40.013778,116.306499,0,88,39751.9868518518,2008-10-30,23:41:04
40.013851,116.306511,0,87,39751.9869097222,2008-10-30,23:41:09
40.01393,116.306457,0,84,39751.9869675926,2008-10-30,23:41:14
40.014006,116.306445,0,83,39751.987025463,2008-10-30,23:41:19
40.014072,116.306362,0,82,39751.9870717593,2008-10-30,23:41:23
40.014075,116.306316,0,84,39751.9871296296,2008-10-30,23:41:28
40.014067,116.30626,0,83,39751.9871875,2008-10-30,23:41:33
40.014033,116.306188,0,83,39751.9872453704,2008-10-30,23:41:38
40.014,116.306142,0,85,39751.9873032407,2008-10-30,23:41:43
40.013936,116.306131,0,86,39751.9873611111,2008-10-30,23:41:48
40.01381,116.306155,0,86,39751.9873842593,2008-10-30,23:41:50
40.013706,116.306176,0,87,39751.9873958333,2008-10-30,23:41:51
40.013624,116.306229,0,86,39751.9874305556,2008-10-30,23:41:54
40.013619,116.306248,0,84,39751.9874884259,2008-10-30,23:41:59
40.01362,116.306291,0,82,39751.9875462963,2008-10-30,23:42:04
40.013676,116.306386,0,82,39751.9875694444,2008-10-30,23:42:06
40.013664,116.306447,0,79,39751.9876273148,2008-10-30,23:42:11
40.013608,116.306426,0,81,39751.9876851852,2008-10-30,23:42:16
40.013572,116.306447,0,80,39751.9877430556,2008-10-30,23:42:21
40.013581,116.306516,0,84,39751.9878009259,2008-10-30,23:42:26
40.013542,116.306612,0,81,39751.9878587963,2008-10-30,23:42:31
40.013496,116.306724,0,80,39751.9879166667,2008-10-30,23:42:36
40.013391,116.306825,0,80,39751.987974537,2008-10-30,23:42:41
40.013329,116.306921,0,82,39751.9880208333,2008-10-30,23:42:45
40.013258,116.307015,0,83,39751.9880787037,2008-10-30,23:42:50
40.013173,116.307076,0,82,39751.9881134259,2008-10-30,23:42:53
40.013074,116.307124,0,79,39751.9881481482,2008-10-30,23:42:56
40.013041,116.307246,0,77,39751.9881944444,2008-10-30,23:43:00
40.013034,116.307345,0,75,39751.9882523148,2008-10-30,23:43:05
40.013043,116.307476,0,73,39751.9883101852,2008-10-30,23:43:10
40.012985,116.307588,0,72,39751.9883680556,2008-10-30,23:43:15
40.01297,116.307668,0,71,39751.9884259259,2008-10-30,23:43:20
40.012976,116.307775,0,70,39751.9884837963,2008-10-30,23:43:25
40.01296,116.307899,0,70,39751.9885300926,2008-10-30,23:43:29
40.012982,116.308039,0,71,39751.9885763889,2008-10-30,23:43:33
40.013016,116.308174,0,69,39751.988599537,2008-10-30,23:43:35
40.013011,116.308297,0,66,39751.9886574074,2008-10-30,23:43:40
40.013026,116.308418,0,64,39751.9886921296,2008-10-30,23:43:43
40.013066,116.308571,0,61,39751.9887268519,2008-10-30,23:43:46
40.013068,116.308695,0,56,39751.9887847222,2008-10-30,23:43:51
40.013075,116.30884,0,54,39751.9888425926,2008-10-30,23:43:56
40.013095,116.308959,0,54,39751.9888773148,2008-10-30,23:43:59
40.013126,116.309077,0,51,39751.988900463,2008-10-30,23:44:01
40.013164,116.309241,0,45,39751.9889467593,2008-10-30,23:44:05
40.013137,116.309355,0,45,39751.9889814815,2008-10-30,23:44:08
40.013105,116.3095,0,41,39751.9890277778,2008-10-30,23:44:12
40.013101,116.309647,0,36,39751.9890740741,2008-10-30,23:44:16
40.013061,116.30977,0,34,39751.9891203704,2008-10-30,23:44:20
40.01304,116.309862,0,30,39751.9891782407,2008-10-30,23:44:25
40.013089,116.31001,0,31,39751.989224537,2008-10-30,23:44:29
40.013131,116.310136,0,32,39751.9892708333,2008-10-30,23:44:33
40.013177,116.310293,0,31,39751.9893055556,2008-10-30,23:44:36
40.013205,116.310448,0,31,39751.9893287037,2008-10-30,23:44:38
40.01317,116.310597,0,24,39751.9893518519,2008-10-30,23:44:40
40.013153,116.310731,0,15,39751.9893865741,2008-10-30,23:44:43
40.013171,116.310855,0,7,39751.9894328704,2008-10-30,23:44:47
40.013171,116.310916,0,0,39751.9894907407,2008-10-30,23:44:52
40.013166,116.31099,0,25,39751.989537037,2008-10-30,23:44:56
40.013182,116.311146,0,27,39751.9895833333,2008-10-30,23:45:00
40.013192,116.311305,0,18,39751.9896180556,2008-10-30,23:45:03
40.013204,116.311443,0,17,39751.9896527778,2008-10-30,23:45:06
40.013177,116.311576,0,21,39751.9896990741,2008-10-30,23:45:10
40.013117,116.311629,0,27,39751.9897569444,2008-10-30,23:45:15
40.013054,116.311639,0,32,39751.9898148148,2008-10-30,23:45:20
40.012966,116.31167,0,31,39751.9898611111,2008-10-30,23:45:24
40.012855,116.311693,0,29,39751.9899189815,2008-10-30,23:45:29
40.012762,116.31171,0,25,39751.9899537037,2008-10-30,23:45:32
40.012664,116.311715,0,21,39751.9900115741,2008-10-30,23:45:37
40.012558,116.311701,0,5,39751.9900578704,2008-10-30,23:45:41
40.012436,116.311712,0,1,39751.9901041667,2008-10-30,23:45:45
40.01231,116.311752,0,3,39751.9901388889,2008-10-30,23:45:48
40.012219,116.311783,0,9,39751.990162037,2008-10-30,23:45:50
40.012129,116.311804,0,6,39751.9901851852,2008-10-30,23:45:52
40.012008,116.311814,0,3,39751.9902199074,2008-10-30,23:45:55
40.011911,116.311829,0,-1,39751.9902546296,2008-10-30,23:45:58
40.011802,116.311843,0,0,39751.9903009259,2008-10-30,23:46:02
40.01169,116.311862,0,0,39751.9903472222,2008-10-30,23:46:06
40.011601,116.311891,0,38,39751.9903935185,2008-10-30,23:46:10
40.011509,116.311948,0,47,39751.9904166667,2008-10-30,23:46:12
40.011507,116.311949,0,54,39751.990474537,2008-10-30,23:46:17
40.011507,116.31195,0,54,39751.9905324074,2008-10-30,23:46:22
40.011501,116.311952,0,54,39751.9905902778,2008-10-30,23:46:27
40.011501,116.311952,0,54,39751.990625,2008-10-30,23:46:30
40.011495,116.311954,0,54,39751.9906481481,2008-10-30,23:46:32
40.011447,116.311972,0,65,39751.9907060185,2008-10-30,23:46:37
40.011431,116.311978,0,67,39751.9907638889,2008-10-30,23:46:42
40.011426,116.311979,0,67,39751.9908217593,2008-10-30,23:46:47
40.011425,116.311979,0,68,39751.9908796296,2008-10-30,23:46:52
40.011425,116.311979,0,68,39751.9909143519,2008-10-30,23:46:55
40.011423,116.311979,0,68,39751.9909375,2008-10-30,23:46:57
40.011384,116.312045,0,69,39751.9909953704,2008-10-30,23:47:02
40.011346,116.312175,0,67,39751.9910532407,2008-10-30,23:47:07
40.011326,116.312304,0,71,39751.991099537,2008-10-30,23:47:11
40.011285,116.312425,0,78,39751.9911458333,2008-10-30,23:47:15
40.011207,116.312514,0,87,39751.9911921296,2008-10-30,23:47:19
40.011119,116.312521,0,99,39751.9912268519,2008-10-30,23:47:22
40.01103,116.312504,0,113,39751.9912615741,2008-10-30,23:47:25
40.010935,116.312495,0,125,39751.9912962963,2008-10-30,23:47:28
40.01084,116.312489,0,135,39751.9913310185,2008-10-30,23:47:31
40.010744,116.312483,0,137,39751.9913657407,2008-10-30,23:47:34
40.010629,116.312517,0,141,39751.991412037,2008-10-30,23:47:38
40.010501,116.312535,0,153,39751.9914583333,2008-10-30,23:47:42
40.010388,116.312548,0,167,39751.9914930556,2008-10-30,23:47:45
40.010266,116.312567,0,168,39751.9915277778,2008-10-30,23:47:48
40.010147,116.312586,0,181,39751.9915625,2008-10-30,23:47:51
40.010054,116.312616,0,177,39751.9915856481,2008-10-30,23:47:53
40.009925,116.312623,0,174,39751.9916203704,2008-10-30,23:47:56
40.009822,116.31264,0,175,39751.9916550926,2008-10-30,23:47:59
40.009714,116.31265,0,175,39751.9916898148,2008-10-30,23:48:02
40.009619,116.312657,0,176,39751.991724537,2008-10-30,23:48:05
40.009515,116.312682,0,167,39751.9917592593,2008-10-30,23:48:08
40.009456,116.312784,0,157,39751.9917939815,2008-10-30,23:48:11
40.00947,116.3129,0,163,39751.9918287037,2008-10-30,23:48:14
40.009477,116.313029,0,154,39751.991875,2008-10-30,23:48:18
40.00947,116.313142,0,145,39751.9919212963,2008-10-30,23:48:22
40.00949,116.313282,0,145,39751.9919791667,2008-10-30,23:48:27
40.009485,116.3134,0,152,39751.992025463,2008-10-30,23:48:31
40.009469,116.313556,0,148,39751.9920601852,2008-10-30,23:48:34
40.009458,116.313677,0,146,39751.9920833333,2008-10-30,23:48:36
40.009485,116.313794,0,147,39751.9921180556,2008-10-30,23:48:39
40.009559,116.313906,0,155,39751.9921643519,2008-10-30,23:48:43
40.009574,116.314042,0,160,39751.9922106481,2008-10-30,23:48:47
40.009552,116.31419,0,162,39751.9922453704,2008-10-30,23:48:50
40.009534,116.314303,0,169,39751.9922800926,2008-10-30,23:48:53
40.00955,116.314444,0,180,39751.9923263889,2008-10-30,23:48:57
40.00956,116.314576,0,187,39751.9923611111,2008-10-30,23:49:00
40.00956,116.314744,0,191,39751.9923958333,2008-10-30,23:49:03
40.009561,116.314892,0,197,39751.9924305556,2008-10-30,23:49:06
40.009572,116.315035,0,208,39751.9924652778,2008-10-30,23:49:09
40.009598,116.315154,0,208,39751.9924884259,2008-10-30,23:49:11
40.009606,116.31536,0,215,39751.9925347222,2008-10-30,23:49:15
40.0096,116.315407,0,221,39751.9925925926,2008-10-30,23:49:20
40.0095,116.315454,0,231,39751.9926388889,2008-10-30,23:49:24
40.009447,116.315521,0,265,39751.992662037,2008-10-30,23:49:26
40.009347,116.31555,0,275,39751.9926851852,2008-10-30,23:49:28
40.00925,116.315582,0,284,39751.9927083333,2008-10-30,23:49:30
40.00915,116.3157,0,293,39751.9927314815,2008-10-30,23:49:32
40.009096,116.315828,0,298,39751.9927546296,2008-10-30,23:49:34
40.009074,116.315944,0,300,39751.9927777778,2008-10-30,23:49:36
40.009066,116.316137,0,309,39751.9928125,2008-10-30,23:49:39
40.00904,116.316292,0,319,39751.9928356481,2008-10-30,23:49:41
40.009023,116.316428,0,326,39751.9928587963,2008-10-30,23:49:43
40.009021,116.31658,0,324,39751.9928935185,2008-10-30,23:49:46
40.009017,116.316718,0,327,39751.9929282407,2008-10-30,23:49:49
40.009015,116.316849,0,331,39751.992962963,2008-10-30,23:49:52
40.009015,116.317004,0,329,39751.9929976852,2008-10-30,23:49:55
40.009025,116.317128,0,331,39751.9930208333,2008-10-30,23:49:57
40.009028,116.317254,0,315,39751.9930555556,2008-10-30,23:50:00
40.008983,116.31732,0,320,39751.9931134259,2008-10-30,23:50:05
40.008955,116.317325,0,308,39751.9931712963,2008-10-30,23:50:10
40.008883,116.31732,0,293,39751.9932291667,2008-10-30,23:50:15
40.008819,116.31739,0,273,39751.993275463,2008-10-30,23:50:19
40.008707,116.317397,0,262,39751.9933217593,2008-10-30,23:50:23
40.008616,116.317392,0,253,39751.9933564815,2008-10-30,23:50:26
40.008518,116.317483,0,268,39751.9934027778,2008-10-30,23:50:30
40.008418,116.317539,0,272,39751.9934490741,2008-10-30,23:50:34
40.008319,116.317521,0,268,39751.9934837963,2008-10-30,23:50:37
40.008221,116.317489,0,258,39751.9935185185,2008-10-30,23:50:40
40.008127,116.317539,0,252,39751.9935532407,2008-10-30,23:50:43
40.008023,116.317521,0,249,39751.993587963,2008-10-30,23:50:46
40.007932,116.317423,0,234,39751.9936226852,2008-10-30,23:50:49
40.007828,116.317424,0,227,39751.9936574074,2008-10-30,23:50:52
40.007724,116.317445,0,224,39751.9937152778,2008-10-30,23:50:57
40.007645,116.317385,0,214,39751.99375,2008-10-30,23:51:00
40.007543,116.31737,0,204,39751.9937847222,2008-10-30,23:51:03
40.007459,116.317327,0,199,39751.9938078704,2008-10-30,23:51:05
40.00728,116.317251,0,220,39751.9938194444,2008-10-30,23:51:06
40.007141,116.317231,0,229,39751.9938310185,2008-10-30,23:51:07
40.007026,116.317196,0,246,39751.9938541667,2008-10-30,23:51:09
40.006903,116.317228,0,250,39751.9938773148,2008-10-30,23:51:11
40.006792,116.317211,0,256,39751.993900463,2008-10-30,23:51:13
40.006673,116.317223,0,256,39751.9939351852,2008-10-30,23:51:16
40.006555,116.317264,0,256,39751.9939699074,2008-10-30,23:51:19
40.006466,116.317323,0,247,39751.9939930556,2008-10-30,23:51:21
40.006342,116.317347,0,249,39751.9940162037,2008-10-30,23:51:23
40.006235,116.317368,0,249,39751.9940393518,2008-10-30,23:51:25
40.006138,116.317407,0,251,39751.9940625,2008-10-30,23:51:27
40.00604,116.317469,0,258,39751.9940972222,2008-10-30,23:51:30
40.005949,116.31749,0,248,39751.9941203704,2008-10-30,23:51:32
40.00586,116.317498,0,238,39751.9941435185,2008-10-30,23:51:34
40.005772,116.317508,0,228,39751.9941666667,2008-10-30,23:51:36
40.005683,116.317523,0,224,39751.9941898148,2008-10-30,23:51:38
40.005566,116.317528,0,216,39751.994224537,2008-10-30,23:51:41
40.00544,116.317526,0,209,39751.9942592593,2008-10-30,23:51:44
40.005338,116.317572,0,208,39751.9942939815,2008-10-30,23:51:47
40.005219,116.317643,0,191,39751.9943287037,2008-10-30,23:51:50
40.005122,116.317661,0,184,39751.9943634259,2008-10-30,23:51:53
40.005016,116.317702,0,187,39751.9943981481,2008-10-30,23:51:56
40.004912,116.31778,0,194,39751.9944212963,2008-10-30,23:51:58
40.004842,116.317851,0,200,39751.9944444444,2008-10-30,23:52:00
40.00478,116.317986,0,209,39751.9944907407,2008-10-30,23:52:04
40.004734,116.318126,0,209,39751.994525463,2008-10-30,23:52:07
40.00471,116.318239,0,217,39751.9945601852,2008-10-30,23:52:10
40.004689,116.318391,0,227,39751.9946064815,2008-10-30,23:52:14
40.00469,116.318554,0,209,39751.9946412037,2008-10-30,23:52:17
40.00469,116.318707,0,201,39751.9946759259,2008-10-30,23:52:20
40.004674,116.318844,0,201,39751.9947106481,2008-10-30,23:52:23
40.004686,116.318962,0,206,39751.9947453704,2008-10-30,23:52:26
40.0047,116.319123,0,205,39751.9947800926,2008-10-30,23:52:29
40.004713,116.319266,0,206,39751.9948148148,2008-10-30,23:52:32
40.004727,116.319374,0,217,39751.994849537,2008-10-30,23:52:35
40.004754,116.319534,0,215,39751.9948842593,2008-10-30,23:52:38
40.004753,116.319685,0,226,39751.9949189815,2008-10-30,23:52:41
40.004755,116.319845,0,213,39751.9949537037,2008-10-30,23:52:44
40.004768,116.319968,0,209,39751.9949884259,2008-10-30,23:52:47
40.004758,116.320106,0,217,39751.9950347222,2008-10-30,23:52:51
40.004773,116.320254,0,219,39751.9950694444,2008-10-30,23:52:54
40.004806,116.320371,0,210,39751.9950925926,2008-10-30,23:52:56
40.004838,116.320479,0,201,39751.9951157407,2008-10-30,23:52:58
40.004866,116.320625,0,191,39751.995150463,2008-10-30,23:53:01
40.004868,116.320752,0,195,39751.9952083333,2008-10-30,23:53:06
40.004819,116.32084,0,211,39751.9952662037,2008-10-30,23:53:11
40.004812,116.320977,0,212,39751.9953125,2008-10-30,23:53:15
40.004732,116.321063,0,206,39751.9953703704,2008-10-30,23:53:20
40.004649,116.321092,0,191,39751.9954282407,2008-10-30,23:53:25
40.00457,116.321113,0,182,39751.9954861111,2008-10-30,23:53:30
40.004478,116.321153,0,174,39751.9955439815,2008-10-30,23:53:35
40.00438,116.321164,0,166,39751.9955902778,2008-10-30,23:53:39
40.004267,116.32119,0,163,39751.9956481481,2008-10-30,23:53:44
40.004173,116.321246,0,154,39751.9956944444,2008-10-30,23:53:48
40.00407,116.321261,0,145,39751.9957291667,2008-10-30,23:53:51
40.003952,116.32124,0,133,39751.995775463,2008-10-30,23:53:55
40.003854,116.321258,0,130,39751.9958101852,2008-10-30,23:53:58
40.003739,116.321293,0,115,39751.9958564815,2008-10-30,23:54:02
40.00363,116.321301,0,102,39751.9958912037,2008-10-30,23:54:05
40.003516,116.321307,0,99,39751.9959259259,2008-10-30,23:54:08
40.003419,116.32131,0,99,39751.9959490741,2008-10-30,23:54:10
40.003294,116.321316,0,99,39751.9959837963,2008-10-30,23:54:13
40.003197,116.321335,0,99,39751.9960185185,2008-10-30,23:54:16
40.003086,116.32133,0,92,39751.9960648148,2008-10-30,23:54:20
40.002974,116.321357,0,96,39751.9961111111,2008-10-30,23:54:24
40.00288,116.321408,0,108,39751.9961689815,2008-10-30,23:54:29
40.002791,116.321469,0,118,39751.9962152778,2008-10-30,23:54:33
40.00273,116.321504,0,119,39751.9962731482,2008-10-30,23:54:38
40.002651,116.321508,0,115,39751.9963310185,2008-10-30,23:54:43
40.002537,116.321527,0,111,39751.9963773148,2008-10-30,23:54:47
40.002426,116.321542,0,106,39751.9964351852,2008-10-30,23:54:52
40.002309,116.321561,0,105,39751.9964930556,2008-10-30,23:54:57
40.002209,116.32157,0,107,39751.9965277778,2008-10-30,23:55:00
40.002101,116.321601,0,115,39751.9965740741,2008-10-30,23:55:04
40.002008,116.321631,0,128,39751.9966203704,2008-10-30,23:55:08
40.001907,116.321668,0,134,39751.9966666667,2008-10-30,23:55:12
40.001815,116.321673,0,141,39751.996712963,2008-10-30,23:55:16
40.001732,116.321673,0,145,39751.9967708333,2008-10-30,23:55:21
40.00164,116.321665,0,147,39751.9968287037,2008-10-30,23:55:26
40.001564,116.321591,0,138,39751.996875,2008-10-30,23:55:30
40.001479,116.321533,0,130,39751.9969212963,2008-10-30,23:55:34
40.001384,116.321561,0,129,39751.9969791667,2008-10-30,23:55:39
40.001291,116.321578,0,123,39751.9970138889,2008-10-30,23:55:42
40.001023,116.321497,0,154,39751.9970486111,2008-10-30,23:55:45
40.000892,116.321574,0,160,39751.9970833333,2008-10-30,23:55:48
40.000449,116.321538,0,190,39751.9971296296,2008-10-30,23:55:52
40.000286,116.321623,0,221,39751.9971527778,2008-10-30,23:55:54
40.000145,116.321743,0,252,39751.9971643519,2008-10-30,23:55:55
40.000092,116.321816,0,272,39751.9971759259,2008-10-30,23:55:56
40.000035,116.321887,0,291,39751.9971875,2008-10-30,23:55:57
39.999908,116.322038,0,290,39751.9972106481,2008-10-30,23:55:59
39.999833,116.322159,0,309,39751.9972337963,2008-10-30,23:56:01
39.999751,116.322307,0,322,39751.9972569444,2008-10-30,23:56:03
39.9997,116.322404,0,322,39751.9972800926,2008-10-30,23:56:05
39.999681,116.322568,0,320,39751.9973148148,2008-10-30,23:56:08
39.999646,116.322722,0,292,39751.997349537,2008-10-30,23:56:11
39.999611,116.322847,0,285,39751.9973842593,2008-10-30,23:56:14
39.999604,116.322973,0,289,39751.9974305556,2008-10-30,23:56:18
39.999583,116.323127,0,295,39751.9974768519,2008-10-30,23:56:22
39.999574,116.323256,0,299,39751.9975231481,2008-10-30,23:56:26
39.999547,116.323407,0,294,39751.9975578704,2008-10-30,23:56:29
39.999522,116.323506,0,309,39751.9975925926,2008-10-30,23:56:32
39.999564,116.323613,0,324,39751.9976388889,2008-10-30,23:56:36
39.999615,116.323715,0,327,39751.9976736111,2008-10-30,23:56:39
39.999648,116.323818,0,340,39751.9977199074,2008-10-30,23:56:43
39.999678,116.323943,0,356,39751.9977777778,2008-10-30,23:56:48
39.999654,116.324052,0,368,39751.9978240741,2008-10-30,23:56:52
39.999619,116.324169,0,385,39751.9978472222,2008-10-30,23:56:54
39.99959,116.324307,0,398,39751.9978819444,2008-10-30,23:56:57
39.999579,116.324423,0,407,39751.9979050926,2008-10-30,23:56:59
39.999549,116.32458,0,423,39751.9979282407,2008-10-30,23:57:01
39.999571,116.32477,0,439,39751.9979513889,2008-10-30,23:57:03
39.999563,116.324893,0,452,39751.997974537,2008-10-30,23:57:05
39.999514,116.324989,0,469,39751.9980092593,2008-10-30,23:57:08
39.999436,116.325037,0,483,39751.9980439815,2008-10-30,23:57:11
39.999376,116.325141,0,473,39751.9980787037,2008-10-30,23:57:14
39.999312,116.325256,0,468,39751.9981134259,2008-10-30,23:57:17
39.999246,116.325374,0,464,39751.9981481481,2008-10-30,23:57:20
39.99918,116.325471,0,467,39751.9981712963,2008-10-30,23:57:22
39.999131,116.325604,0,459,39751.9981944444,2008-10-30,23:57:24
39.999114,116.325697,0,410,39751.9982175926,2008-10-30,23:57:26
39.999083,116.325735,0,378,39751.9982407407,2008-10-30,23:57:28
39.999043,116.325801,0,350,39751.9982638889,2008-10-30,23:57:30
39.998978,116.325878,0,314,39751.9982986111,2008-10-30,23:57:33
39.998906,116.32592,0,287,39751.9983333333,2008-10-30,23:57:36
39.998817,116.325984,0,255,39751.9983680556,2008-10-30,23:57:39
39.998759,116.326092,0,239,39751.9984027778,2008-10-30,23:57:42
39.99866,116.32615,0,222,39751.9984490741,2008-10-30,23:57:46
39.998577,116.326184,0,213,39751.9984837963,2008-10-30,23:57:49
39.998473,116.326218,0,215,39751.9985300926,2008-10-30,23:57:53
39.998432,116.326241,0,218,39751.998587963,2008-10-30,23:57:58
39.998317,116.32622,0,218,39751.9986226852,2008-10-30,23:58:01
39.998166,116.326243,0,210,39751.9986574074,2008-10-30,23:58:04
39.998035,116.326266,0,220,39751.9986921296,2008-10-30,23:58:07
39.997895,116.326294,0,237,39751.9987384259,2008-10-30,23:58:11
39.997779,116.326292,0,250,39751.9987731481,2008-10-30,23:58:14
39.997675,116.326319,0,258,39751.9988194444,2008-10-30,23:58:18
39.997599,116.326338,0,280,39751.9988541667,2008-10-30,23:58:21
39.997516,116.326348,0,301,39751.9988888889,2008-10-30,23:58:24
39.997417,116.326368,0,336,39751.9989467593,2008-10-30,23:58:29
39.997278,116.326479,0,359,39751.9989814815,2008-10-30,23:58:32
39.997164,116.326468,0,367,39751.9990162037,2008-10-30,23:58:35
39.997061,116.326448,0,377,39751.9990509259,2008-10-30,23:58:38
39.996959,116.326451,0,382,39751.9990856481,2008-10-30,23:58:41
39.996866,116.326472,0,390,39751.9991203704,2008-10-30,23:58:44
39.996778,116.326524,0,392,39751.9991550926,2008-10-30,23:58:47
39.996682,116.32656,0,409,39751.9991898148,2008-10-30,23:58:50
39.996593,116.326566,0,419,39751.9992361111,2008-10-30,23:58:54
39.996503,116.32657,0,421,39751.9992939815,2008-10-30,23:58:59
39.996409,116.326566,0,430,39751.9993402778,2008-10-30,23:59:03
39.996242,116.326518,0,437,39751.9993634259,2008-10-30,23:59:05
39.996137,116.326509,0,458,39751.9993865741,2008-10-30,23:59:07
39.996032,116.326514,0,475,39751.9994097222,2008-10-30,23:59:09
39.99594,116.326516,0,485,39751.9994328704,2008-10-30,23:59:11
39.995865,116.326513,0,508,39751.9994791667,2008-10-30,23:59:15
39.995766,116.326504,0,507,39751.999525463,2008-10-30,23:59:19
39.995678,116.326501,0,524,39751.9995601852,2008-10-30,23:59:22
39.995564,116.326495,0,546,39751.9995949074,2008-10-30,23:59:25
39.995452,116.326501,0,564,39751.9996296296,2008-10-30,23:59:28
39.995359,116.326541,0,570,39751.9996759259,2008-10-30,23:59:32
39.995298,116.326554,0,577,39751.9997337963,2008-10-30,23:59:37
39.99527,116.3265,0,598,39751.9997916667,2008-10-30,23:59:42
39.995172,116.326547,0,607,39751.999837963,2008-10-30,23:59:46
39.995085,116.326533,0,620,39751.9998726852,2008-10-30,23:59:49
39.994966,116.326541,0,627,39751.9999074074,2008-10-30,23:59:52
39.994871,116.326542,0,633,39751.9999421296,2008-10-30,23:59:55
39.994861,116.326532,0,641,39752,2008-10-31,00:00:00
39.994739,116.326583,0,645,39752.0000462963,2008-10-31,00:00:04
39.994437,116.32655,0,684,39752.0000578704,2008-10-31,00:00:05
39.994229,116.326387,0,700,39752.0000694444,2008-10-31,00:00:06
39.994115,116.326329,0,701,39752.0000925926,2008-10-31,00:00:08
39.993992,116.326262,0,702,39752.0001041667,2008-10-31,00:00:09
39.993868,116.326206,0,707,39752.0001157407,2008-10-31,00:00:10
39.993769,116.326261,0,733,39752.0001273148,2008-10-31,00:00:11
39.993757,116.326358,0,762,39752.0001851852,2008-10-31,00:00:16
39.993831,116.326463,0,752,39752.0002083333,2008-10-31,00:00:18
39.993799,116.326498,0,747,39752.0002662037,2008-10-31,00:00:23
39.993815,116.326505,0,712,39752.0003125,2008-10-31,00:00:27
39.993787,116.326519,0,694,39752.0003703704,2008-10-31,00:00:32
39.993716,116.326496,0,696,39752.0004282407,2008-10-31,00:00:37
39.993626,116.326422,0,705,39752.000474537,2008-10-31,00:00:41
39.993518,116.326405,0,716,39752.0005208333,2008-10-31,00:00:45
39.993435,116.326394,0,729,39752.0005787037,2008-10-31,00:00:50
39.993379,116.326376,0,736,39752.0006365741,2008-10-31,00:00:55
39.993319,116.326434,0,756,39752.0006597222,2008-10-31,00:00:57
39.993252,116.326512,0,771,39752.0006828704,2008-10-31,00:00:59
39.993194,116.326587,0,785,39752.0007175926,2008-10-31,00:01:02
39.993121,116.326659,0,797,39752.0007523148,2008-10-31,00:01:05
39.993033,116.326689,0,794,39752.0007986111,2008-10-31,00:01:09
39.992896,116.326727,0,788,39752.0008449074,2008-10-31,00:01:13
39.992769,116.326755,0,788,39752.0008912037,2008-10-31,00:01:17
39.992668,116.326731,0,787,39752.0009375,2008-10-31,00:01:21
39.992554,116.326695,0,780,39752.0009722222,2008-10-31,00:01:24
39.99246,116.326695,0,786,39752.0010185185,2008-10-31,00:01:28
39.992372,116.326635,0,797,39752.0010648148,2008-10-31,00:01:32
39.992389,116.326634,0,803,39752.0011226852,2008-10-31,00:01:37
39.992289,116.326563,0,808,39752.0011689815,2008-10-31,00:01:41
39.992204,116.326522,0,811,39752.0011921296,2008-10-31,00:01:43
39.99211,116.326582,0,815,39752.0012268518,2008-10-31,00:01:46
39.992052,116.326674,0,815,39752.0012615741,2008-10-31,00:01:49
39.991979,116.326748,0,814,39752.0012962963,2008-10-31,00:01:52
39.991894,116.326785,0,817,39752.0013541667,2008-10-31,00:01:57
39.991785,116.326805,0,821,39752.001412037,2008-10-31,00:02:02
39.991689,116.326816,0,827,39752.0014583333,2008-10-31,00:02:06
39.991629,116.326838,0,843,39752.0015162037,2008-10-31,00:02:11
39.991499,116.326848,0,843,39752.0015393518,2008-10-31,00:02:13
39.991395,116.326917,0,849,39752.0015740741,2008-10-31,00:02:16
39.991303,116.326995,0,858,39752.0016319444,2008-10-31,00:02:21
39.991219,116.326994,0,869,39752.0016782407,2008-10-31,00:02:25
39.991121,116.326986,0,878,39752.0017013889,2008-10-31,00:02:27
39.991005,116.326978,0,889,39752.0017361111,2008-10-31,00:02:30
39.990911,116.326967,0,890,39752.0017592593,2008-10-31,00:02:32
39.990774,116.326954,0,896,39752.0017939815,2008-10-31,00:02:35
39.990664,116.326945,0,900,39752.0018287037,2008-10-31,00:02:38
39.990594,116.326914,0,889,39752.0018865741,2008-10-31,00:02:43
39.990471,116.326932,0,887,39752.0019328704,2008-10-31,00:02:47
39.990358,116.326942,0,888,39752.0019675926,2008-10-31,00:02:50
39.990145,116.326962,0,892,39752.0020023148,2008-10-31,00:02:53
39.990048,116.326958,0,889,39752.002025463,2008-10-31,00:02:55
39.989954,116.326971,0,892,39752.0020601852,2008-10-31,00:02:58
39.989802,116.32701,0,902,39752.0021180556,2008-10-31,00:03:03
39.989693,116.327041,0,910,39752.0021643518,2008-10-31,00:03:07
39.989577,116.327069,0,918,39752.0022106481,2008-10-31,00:03:11
39.98942,116.327097,0,925,39752.0022453704,2008-10-31,00:03:14
39.989313,116.327117,0,930,39752.0022685185,2008-10-31,00:03:16
39.989199,116.327127,0,938,39752.0023148148,2008-10-31,00:03:20
39.98906,116.327148,0,932,39752.002337963,2008-10-31,00:03:22
39.988962,116.327159,0,935,39752.0023611111,2008-10-31,00:03:24
39.988888,116.327074,0,916,39752.0023958333,2008-10-31,00:03:27
39.988793,116.327037,0,912,39752.0024305556,2008-10-31,00:03:30
39.988682,116.327046,0,904,39752.0024652778,2008-10-31,00:03:33
39.988569,116.327065,0,895,39752.0024884259,2008-10-31,00:03:35
39.988463,116.327069,0,896,39752.0025231481,2008-10-31,00:03:38
39.988343,116.32712,0,897,39752.0025578704,2008-10-31,00:03:41
39.988248,116.327168,0,899,39752.0025694444,2008-10-31,00:03:42
39.988137,116.327214,0,895,39752.0025810185,2008-10-31,00:03:43
39.987794,116.327171,0,944,39752.0026041667,2008-10-31,00:03:45
39.987699,116.327197,0,926,39752.0026388889,2008-10-31,00:03:48
39.987631,116.327326,0,884,39752.002662037,2008-10-31,00:03:50
39.987522,116.327429,0,890,39752.0026736111,2008-10-31,00:03:51
39.98741,116.32738,0,921,39752.0027083333,2008-10-31,00:03:54
39.987341,116.327259,0,931,39752.0027199074,2008-10-31,00:03:55
39.987266,116.327121,0,922,39752.0027314815,2008-10-31,00:03:56
39.987239,116.327024,0,908,39752.0027893518,2008-10-31,00:04:01
39.987104,116.326998,0,899,39752.0028125,2008-10-31,00:04:03
39.986976,116.326941,0,876,39752.0028356481,2008-10-31,00:04:05
39.986898,116.326917,0,859,39752.0028703704,2008-10-31,00:04:08
39.986807,116.326938,0,835,39752.0028935185,2008-10-31,00:04:10
39.986687,116.32699,0,795,39752.0029282407,2008-10-31,00:04:13
39.986619,116.327015,0,778,39752.0029861111,2008-10-31,00:04:18
39.986598,116.327029,0,784,39752.0030439815,2008-10-31,00:04:23
39.986608,116.327039,0,787,39752.0031018518,2008-10-31,00:04:28
39.9866,116.327045,0,793,39752.0031597222,2008-10-31,00:04:33
39.986602,116.327045,0,797,39752.0032175926,2008-10-31,00:04:38
39.9866,116.327046,0,799,39752.003275463,2008-10-31,00:04:43
39.986593,116.327046,0,799,39752.0033333333,2008-10-31,00:04:48
39.986592,116.327047,0,799,39752.0033912037,2008-10-31,00:04:53
39.98659,116.327048,0,799,39752.0034490741,2008-10-31,00:04:58
39.98659,116.327048,0,799,39752.0034837963,2008-10-31,00:05:01
39.986585,116.327051,0,799,39752.0035069444,2008-10-31,00:05:03
39.986573,116.327054,0,799,39752.0035648148,2008-10-31,00:05:08
39.986569,116.327057,0,799,39752.0036226852,2008-10-31,00:05:13
39.986569,116.327057,0,799,39752.0036574074,2008-10-31,00:05:16
39.986563,116.32706,0,799,39752.0036805556,2008-10-31,00:05:18
39.986545,116.327061,0,798,39752.0037384259,2008-10-31,00:05:23
39.986521,116.327066,0,798,39752.0037962963,2008-10-31,00:05:28
39.986521,116.327066,0,798,39752.0038310185,2008-10-31,00:05:31
39.986517,116.327066,0,798,39752.0038541667,2008-10-31,00:05:33
39.986498,116.327067,0,798,39752.003912037,2008-10-31,00:05:38
39.986497,116.327067,0,798,39752.0039699074,2008-10-31,00:05:43
39.986497,116.327067,0,798,39752.0040046296,2008-10-31,00:05:46
39.986495,116.327068,0,798,39752.0040277778,2008-10-31,00:05:48
39.986478,116.32707,0,798,39752.0040856482,2008-10-31,00:05:53
39.986358,116.32712,0,791,39752.0041319444,2008-10-31,00:05:57
39.986266,116.327181,0,789,39752.0041435185,2008-10-31,00:05:58
39.986154,116.327182,0,790,39752.0041666667,2008-10-31,00:06:00
39.98604,116.3272,0,786,39752.0041898148,2008-10-31,00:06:02
39.985904,116.327168,0,781,39752.0042361111,2008-10-31,00:06:06
39.985774,116.327119,0,778,39752.0042824074,2008-10-31,00:06:10
39.98575,116.326915,0,775,39752.0043171296,2008-10-31,00:06:13
39.985703,116.326785,0,769,39752.0043402778,2008-10-31,00:06:15
39.985587,116.32669,0,765,39752.0043634259,2008-10-31,00:06:17
39.985479,116.326603,0,761,39752.004375,2008-10-31,00:06:18
39.985372,116.32654,0,758,39752.0043865741,2008-10-31,00:06:19
39.985252,116.326441,0,751,39752.0043981481,2008-10-31,00:06:20
39.98517,116.32646,0,736,39752.0044212963,2008-10-31,00:06:22
39.98507,116.326495,0,709,39752.0044444444,2008-10-31,00:06:24
39.985052,116.326621,0,683,39752.0044675926,2008-10-31,00:06:26
39.984973,116.326703,0,670,39752.0045023148,2008-10-31,00:06:29
39.984915,116.326824,0,647,39752.004537037,2008-10-31,00:06:32
39.98485,116.326894,0,626,39752.0045717593,2008-10-31,00:06:35
39.98472,116.326946,0,622,39752.0046296296,2008-10-31,00:06:40
39.984615,116.326964,0,615,39752.0046643519,2008-10-31,00:06:43
39.98453,116.326998,0,608,39752.0046990741,2008-10-31,00:06:46
39.984402,116.327019,0,595,39752.0047222222,2008-10-31,00:06:48
39.984282,116.327038,0,591,39752.0047569444,2008-10-31,00:06:51
39.984168,116.327054,0,582,39752.0047916667,2008-10-31,00:06:54
39.984052,116.327072,0,569,39752.0048148148,2008-10-31,00:06:56
39.983918,116.32709,0,562,39752.004849537,2008-10-31,00:06:59
39.983852,116.327163,0,583,39752.0048611111,2008-10-31,00:07:00
39.983524,116.327193,0,588,39752.0048726852,2008-10-31,00:07:01
39.983411,116.327231,0,588,39752.0048842593,2008-10-31,00:07:02
39.983296,116.327266,0,600,39752.0048958333,2008-10-31,00:07:03
39.983198,116.327249,0,606,39752.0049189815,2008-10-31,00:07:05
39.983019,116.327268,0,571,39752.0049305556,2008-10-31,00:07:06
39.98289,116.327185,0,567,39752.0049421296,2008-10-31,00:07:07
39.982739,116.327214,0,541,39752.0049652778,2008-10-31,00:07:09
39.982626,116.327238,0,526,39752.0049884259,2008-10-31,00:07:11
39.982515,116.327201,0,513,39752.0050115741,2008-10-31,00:07:13
39.982379,116.327185,0,489,39752.0050347222,2008-10-31,00:07:15
39.982297,116.327143,0,464,39752.0050462963,2008-10-31,00:07:16
39.982209,116.327117,0,453,39752.0050578704,2008-10-31,00:07:17
39.982069,116.326904,0,397,39752.0050694444,2008-10-31,00:07:18
39.981945,116.326869,0,381,39752.0050810185,2008-10-31,00:07:19
39.981863,116.326781,0,374,39752.0050925926,2008-10-31,00:07:20
39.981719,116.326831,0,374,39752.0051157407,2008-10-31,00:07:22
39.981663,116.326785,0,399,39752.0051388889,2008-10-31,00:07:24
39.981602,116.326906,0,419,39752.005162037,2008-10-31,00:07:26
39.981654,116.32704,0,395,39752.0052199074,2008-10-31,00:07:31
39.9817,116.327129,0,367,39752.0052314815,2008-10-31,00:07:32
39.98162,116.327182,0,354,39752.0052662037,2008-10-31,00:07:35
39.981475,116.32723,0,342,39752.0053009259,2008-10-31,00:07:38
39.981394,116.327246,0,325,39752.0053240741,2008-10-31,00:07:40
39.981296,116.327256,0,314,39752.0053587963,2008-10-31,00:07:43
39.981219,116.327306,0,300,39752.0054050926,2008-10-31,00:07:47
39.981116,116.327331,0,293,39752.0054513889,2008-10-31,00:07:51
39.981048,116.327325,0,304,39752.0055092593,2008-10-31,00:07:56
39.98095,116.327331,0,305,39752.0055555556,2008-10-31,00:08:00
39.980862,116.327323,0,303,39752.0056134259,2008-10-31,00:08:05
39.980787,116.32725,0,304,39752.0056712963,2008-10-31,00:08:10
39.980679,116.327227,0,307,39752.0057175926,2008-10-31,00:08:14
39.980589,116.327206,0,319,39752.0057638889,2008-10-31,00:08:18
39.980467,116.327237,0,336,39752.0057986111,2008-10-31,00:08:21
39.980366,116.32726,0,341,39752.0058217593,2008-10-31,00:08:23
39.980272,116.327256,0,344,39752.0058449074,2008-10-31,00:08:25
39.980134,116.32731,0,359,39752.0059027778,2008-10-31,00:08:30
39.980044,116.327276,0,361,39752.0059375,2008-10-31,00:08:33
39.979884,116.327246,0,354,39752.0059722222,2008-10-31,00:08:36
39.979763,116.327211,0,345,39752.0060069444,2008-10-31,00:08:39
39.97967,116.327235,0,346,39752.0060416667,2008-10-31,00:08:42
39.979542,116.327179,0,324,39752.0060648148,2008-10-31,00:08:44
39.979455,116.327131,0,308,39752.0060763889,2008-10-31,00:08:45
39.979366,116.327101,0,295,39752.006087963,2008-10-31,00:08:46
39.97927,116.32707,0,288,39752.0061226852,2008-10-31,00:08:49
39.97919,116.327015,0,271,39752.0061689815,2008-10-31,00:08:53
39.979142,116.326939,0,261,39752.0062268519,2008-10-31,00:08:58
39.979095,116.326824,0,252,39752.0062847222,2008-10-31,00:09:03
39.979097,116.326699,0,247,39752.0063194444,2008-10-31,00:09:06
39.979082,116.326569,0,248,39752.0063657407,2008-10-31,00:09:10
39.978989,116.326593,0,243,39752.0063773148,2008-10-31,00:09:11
39.979031,116.326493,0,256,39752.0064351852,2008-10-31,00:09:16
39.978948,116.32643,0,252,39752.0064814815,2008-10-31,00:09:20
39.978993,116.326381,0,256,39752.0065393519,2008-10-31,00:09:25
39.979083,116.32627,0,266,39752.0065625,2008-10-31,00:09:27
39.979126,116.326154,0,269,39752.0065856481,2008-10-31,00:09:29
39.979129,116.326064,0,278,39752.0066435185,2008-10-31,00:09:34
39.979122,116.326059,0,279,39752.0067013889,2008-10-31,00:09:39
39.979126,116.326061,0,279,39752.0067592593,2008-10-31,00:09:44
39.979126,116.326061,0,279,39752.0067939815,2008-10-31,00:09:47
39.979127,116.326067,0,278,39752.0068171296,2008-10-31,00:09:49
39.979127,116.326086,0,278,39752.006875,2008-10-31,00:09:54
39.979135,116.3261,0,278,39752.0069328704,2008-10-31,00:09:59
39.979156,116.326133,0,278,39752.0069907407,2008-10-31,00:10:04
39.979156,116.326133,0,278,39752.007025463,2008-10-31,00:10:07
39.979164,116.326129,0,277,39752.0070486111,2008-10-31,00:10:09
39.979192,116.326053,0,276,39752.0071064815,2008-10-31,00:10:14
39.979241,116.325943,0,275,39752.0071643519,2008-10-31,00:10:19
39.979284,116.325852,0,273,39752.0072222222,2008-10-31,00:10:24
39.979286,116.325791,0,272,39752.0072800926,2008-10-31,00:10:29
39.979277,116.325739,0,269,39752.007337963,2008-10-31,00:10:34
39.979296,116.32573,0,268,39752.0073958333,2008-10-31,00:10:39
39.977925,116.325719,0,227,39752.0086226852,2008-10-31,00:12:25
39.978104,116.325502,0,443,39752.0086342593,2008-10-31,00:12:26
39.978095,116.32531,0,585,39752.0086458333,2008-10-31,00:12:27
39.9781,116.325484,0,461,39752.0086921296,2008-10-31,00:12:31
39.978135,116.325569,0,391,39752.0087037037,2008-10-31,00:12:32
39.97815,116.325627,0,349,39752.0087152778,2008-10-31,00:12:33
39.978152,116.325658,0,355,39752.0087731481,2008-10-31,00:12:38
39.978234,116.325619,0,354,39752.0088310185,2008-10-31,00:12:43
39.978254,116.325535,0,353,39752.0088888889,2008-10-31,00:12:48
39.978281,116.325442,0,352,39752.0089467593,2008-10-31,00:12:53
39.978364,116.325404,0,352,39752.0090046296,2008-10-31,00:12:58
39.978845,116.324974,0,365,39752.011099537,2008-10-31,00:15:59
39.978744,116.324976,0,358,39752.0111342593,2008-10-31,00:16:02
39.978729,116.325062,0,355,39752.0111921296,2008-10-31,00:16:07
39.978758,116.325114,0,354,39752.01125,2008-10-31,00:16:12
39.978774,116.325177,0,353,39752.0113078704,2008-10-31,00:16:17
39.97881,116.325214,0,351,39752.0113657407,2008-10-31,00:16:22
39.978825,116.325225,0,349,39752.0114236111,2008-10-31,00:16:27
39.978847,116.325237,0,346,39752.0114814815,2008-10-31,00:16:32
39.978807,116.32526,0,346,39752.0115393519,2008-10-31,00:16:37
39.978753,116.325265,0,346,39752.0115972222,2008-10-31,00:16:42
39.978666,116.325192,0,358,39752.0120486111,2008-10-31,00:17:21
39.978609,116.325188,0,403,39752.0120601852,2008-10-31,00:17:22
39.978564,116.325176,0,446,39752.0120717593,2008-10-31,00:17:23
39.978512,116.325161,0,492,39752.0120833333,2008-10-31,00:17:24
39.978461,116.325156,0,536,39752.0120949074,2008-10-31,00:17:25
39.978544,116.32521,0,469,39752.0121064815,2008-10-31,00:17:26
39.9786,116.325264,0,424,39752.0121180556,2008-10-31,00:17:27
39.978636,116.325305,0,395,39752.0121296296,2008-10-31,00:17:28
39.978665,116.325367,0,364,39752.0121527778,2008-10-31,00:17:30
39.978579,116.325447,0,367,39752.0121990741,2008-10-31,00:17:34
39.978488,116.325415,0,359,39752.0122337963,2008-10-31,00:17:37
39.978478,116.325555,0,352,39752.0122800926,2008-10-31,00:17:41
39.978354,116.325584,0,346,39752.0123148148,2008-10-31,00:17:44
39.978258,116.325596,0,345,39752.012349537,2008-10-31,00:17:47
39.978205,116.325605,0,345,39752.0124074074,2008-10-31,00:17:52
39.978205,116.325605,0,345,39752.0124421296,2008-10-31,00:17:55
39.978201,116.325605,0,343,39752.0124652778,2008-10-31,00:17:57
39.978224,116.325637,0,336,39752.0125231481,2008-10-31,00:18:02
39.978354,116.325623,0,335,39752.0125462963,2008-10-31,00:18:04
39.978453,116.325672,0,334,39752.0125925926,2008-10-31,00:18:08
39.978532,116.325714,0,333,39752.012650463,2008-10-31,00:18:13
39.978629,116.325765,0,324,39752.0126851852,2008-10-31,00:18:16
39.978698,116.325833,0,319,39752.0127430556,2008-10-31,00:18:21
39.978704,116.325887,0,320,39752.0128009259,2008-10-31,00:18:26
39.978704,116.325887,0,320,39752.0128356481,2008-10-31,00:18:29
39.978706,116.325892,0,320,39752.0128587963,2008-10-31,00:18:31
39.978782,116.325992,0,311,39752.0128819444,2008-10-31,00:18:33
39.978814,116.326091,0,297,39752.0129050926,2008-10-31,00:18:35
39.978825,116.32622,0,291,39752.012962963,2008-10-31,00:18:40
39.978866,116.326322,0,287,39752.0130208333,2008-10-31,00:18:45
39.978916,116.32638,0,288,39752.0130787037,2008-10-31,00:18:50
39.978926,116.326385,0,283,39752.0131365741,2008-10-31,00:18:55
39.978877,116.326376,0,281,39752.0131944444,2008-10-31,00:19:00
39.97887,116.326399,0,282,39752.0132523148,2008-10-31,00:19:05
39.978868,116.326444,0,283,39752.0133101852,2008-10-31,00:19:10
39.978848,116.326442,0,283,39752.0133680556,2008-10-31,00:19:15
39.978751,116.326423,0,280,39752.0134143519,2008-10-31,00:19:19
39.978656,116.326438,0,276,39752.0134606481,2008-10-31,00:19:23
39.978566,116.326436,0,267,39752.0134953704,2008-10-31,00:19:26
39.978476,116.326421,0,261,39752.0135185185,2008-10-31,00:19:28
39.978348,116.326433,0,253,39752.0135416667,2008-10-31,00:19:30
39.978292,116.326441,0,247,39752.013599537,2008-10-31,00:19:35
39.978309,116.326562,0,238,39752.0136111111,2008-10-31,00:19:36
39.978312,116.326649,0,230,39752.0136689815,2008-10-31,00:19:41
39.978307,116.326676,0,228,39752.0137268519,2008-10-31,00:19:46
39.978257,116.326704,0,222,39752.0137847222,2008-10-31,00:19:51
39.978217,116.326695,0,219,39752.0138425926,2008-10-31,00:19:56
39.978139,116.326673,0,207,39752.013900463,2008-10-31,00:20:01
39.978058,116.326678,0,197,39752.0139583333,2008-10-31,00:20:06
39.978012,116.326698,0,197,39752.0140162037,2008-10-31,00:20:11
39.978003,116.326693,0,198,39752.0140740741,2008-10-31,00:20:16
39.977984,116.326674,0,198,39752.0141319444,2008-10-31,00:20:21
39.974094,116.323112,0,492,39752.2444328704,2008-10-31,05:51:59
39.974207,116.323082,0,492,39752.2444444444,2008-10-31,05:52:00
39.974626,116.323044,0,475,39752.2444791667,2008-10-31,05:52:03
39.974569,116.322906,0,431,39752.2445023148,2008-10-31,05:52:05
39.974582,116.322773,0,429,39752.244537037,2008-10-31,05:52:08
39.974601,116.322619,0,420,39752.2445717593,2008-10-31,05:52:11
39.974609,116.322472,0,411,39752.2446064815,2008-10-31,05:52:14
39.974627,116.322316,0,403,39752.2446412037,2008-10-31,05:52:17
39.975057,116.321948,0,311,39752.2446759259,2008-10-31,05:52:20
39.975037,116.321814,0,318,39752.2447337963,2008-10-31,05:52:25
39.97507,116.321668,0,317,39752.2447800926,2008-10-31,05:52:29
39.975008,116.321593,0,299,39752.2448032407,2008-10-31,05:52:31
39.974942,116.321534,0,280,39752.244837963,2008-10-31,05:52:34
39.974976,116.321442,0,263,39752.2448611111,2008-10-31,05:52:36
39.974975,116.32132,0,257,39752.2448958333,2008-10-31,05:52:39
39.974983,116.321176,0,252,39752.2449421296,2008-10-31,05:52:43
39.975021,116.321036,0,251,39752.245,2008-10-31,05:52:48
39.975065,116.320932,0,254,39752.2450578704,2008-10-31,05:52:53
39.975097,116.320824,0,257,39752.2451157407,2008-10-31,05:52:58
39.974967,116.320742,0,264,39752.2451388889,2008-10-31,05:53:00
39.974928,116.320613,0,264,39752.2451736111,2008-10-31,05:53:03
39.97491,116.320481,0,268,39752.2452314815,2008-10-31,05:53:08
39.974924,116.32036,0,271,39752.2452777778,2008-10-31,05:53:12
39.974882,116.320211,0,277,39752.2453356481,2008-10-31,05:53:17
39.974906,116.32005,0,281,39752.2453819444,2008-10-31,05:53:21
39.974833,116.319908,0,286,39752.2454166667,2008-10-31,05:53:24
39.974748,116.319816,0,297,39752.2454513889,2008-10-31,05:53:27
39.974708,116.319701,0,306,39752.2454861111,2008-10-31,05:53:30
39.974683,116.319565,0,314,39752.2455324074,2008-10-31,05:53:34
39.974676,116.319447,0,323,39752.2455902778,2008-10-31,05:53:39
39.974637,116.319402,0,329,39752.2456481481,2008-10-31,05:53:44
39.974626,116.319398,0,334,39752.2457060185,2008-10-31,05:53:49
39.974626,116.319398,0,334,39752.2457407407,2008-10-31,05:53:52
39.97463,116.319394,0,337,39752.2457638889,2008-10-31,05:53:54
39.97463,116.31938,0,338,39752.2458217593,2008-10-31,05:53:59
39.974646,116.319376,0,336,39752.2458796296,2008-10-31,05:54:04
39.974642,116.319366,0,336,39752.2459375,2008-10-31,05:54:09
39.97465,116.31934,0,336,39752.2459953704,2008-10-31,05:54:14
39.974644,116.319311,0,337,39752.2460532407,2008-10-31,05:54:19
39.974633,116.319298,0,338,39752.2461111111,2008-10-31,05:54:24
39.974624,116.319255,0,338,39752.2461689815,2008-10-31,05:54:29
39.974642,116.319126,0,329,39752.2462152778,2008-10-31,05:54:33
39.974682,116.319011,0,321,39752.2462731482,2008-10-31,05:54:38
39.974727,116.318884,0,316,39752.2463310185,2008-10-31,05:54:43
39.9748,116.318741,0,314,39752.2463657407,2008-10-31,05:54:46
39.974748,116.318634,0,311,39752.246400463,2008-10-31,05:54:49
39.974759,116.318513,0,302,39752.2464583333,2008-10-31,05:54:54
39.974779,116.318403,0,297,39752.2465162037,2008-10-31,05:54:59
39.974795,116.318282,0,301,39752.2465625,2008-10-31,05:55:03
39.974815,116.318176,0,311,39752.2466203704,2008-10-31,05:55:08
39.974806,116.318029,0,319,39752.2466782407,2008-10-31,05:55:13
39.974808,116.317906,0,324,39752.246712963,2008-10-31,05:55:16
39.974872,116.317647,0,326,39752.2467592593,2008-10-31,05:55:20
39.974873,116.317509,0,335,39752.2468055556,2008-10-31,05:55:24
39.974924,116.317371,0,336,39752.2468287037,2008-10-31,05:55:26
39.97485,116.317245,0,338,39752.246875,2008-10-31,05:55:30
39.974834,116.317109,0,341,39752.2469328704,2008-10-31,05:55:35
39.974861,116.316978,0,337,39752.2469791667,2008-10-31,05:55:39
39.974844,116.316835,0,325,39752.2470023148,2008-10-31,05:55:41
39.974845,116.316714,0,326,39752.247037037,2008-10-31,05:55:44
39.974836,116.316589,0,320,39752.2470717593,2008-10-31,05:55:47
39.974878,116.316445,0,327,39752.2471180556,2008-10-31,05:55:51
39.974968,116.316355,0,344,39752.2471527778,2008-10-31,05:55:54
39.975027,116.316248,0,358,39752.2471990741,2008-10-31,05:55:58
39.975072,116.316151,0,376,39752.2472453704,2008-10-31,05:56:02
39.975125,116.316051,0,391,39752.2472800926,2008-10-31,05:56:05
39.975113,116.315946,0,406,39752.2473263889,2008-10-31,05:56:09
39.975052,116.31585,0,412,39752.2473726852,2008-10-31,05:56:13
39.974998,116.315748,0,415,39752.2474074074,2008-10-31,05:56:16
39.975003,116.315566,0,422,39752.2474537037,2008-10-31,05:56:20
39.975002,116.315436,0,432,39752.2475,2008-10-31,05:56:24
39.974996,116.315339,0,443,39752.2475578704,2008-10-31,05:56:29
39.975071,116.315158,0,444,39752.2476041667,2008-10-31,05:56:33
39.975082,116.315054,0,448,39752.247662037,2008-10-31,05:56:38
39.97509,116.314913,0,453,39752.2477083333,2008-10-31,05:56:42
39.975112,116.31478,0,458,39752.2477430556,2008-10-31,05:56:45
39.975126,116.314656,0,454,39752.2477777778,2008-10-31,05:56:48
39.975098,116.314502,0,449,39752.2478240741,2008-10-31,05:56:52
39.975141,116.314353,0,441,39752.2478472222,2008-10-31,05:56:54
39.975142,116.314221,0,434,39752.2478819444,2008-10-31,05:56:57
39.975106,116.314146,0,426,39752.2479398148,2008-10-31,05:57:02
39.97509,116.314035,0,423,39752.2479976852,2008-10-31,05:57:07
39.975135,116.313932,0,418,39752.2480439815,2008-10-31,05:57:11
39.975127,116.313889,0,420,39752.2481018519,2008-10-31,05:57:16
39.975105,116.31387,0,421,39752.2481597222,2008-10-31,05:57:21
39.975118,116.313864,0,421,39752.2482175926,2008-10-31,05:57:26
39.975119,116.313863,0,422,39752.248275463,2008-10-31,05:57:31
39.97512,116.313861,0,422,39752.2483333333,2008-10-31,05:57:36
39.975121,116.313864,0,422,39752.2483912037,2008-10-31,05:57:41
39.975121,116.313864,0,422,39752.2484259259,2008-10-31,05:57:44
39.975121,116.313858,0,422,39752.2484490741,2008-10-31,05:57:46
39.975134,116.313789,0,411,39752.2485069444,2008-10-31,05:57:51
39.97516,116.313729,0,410,39752.2485648148,2008-10-31,05:57:56
39.975172,116.313679,0,409,39752.2486226852,2008-10-31,05:58:01
39.975181,116.313603,0,406,39752.2486805556,2008-10-31,05:58:06
39.975188,116.313535,0,405,39752.2487384259,2008-10-31,05:58:11
39.975207,116.313479,0,406,39752.2487962963,2008-10-31,05:58:16
39.975235,116.313422,0,406,39752.2488541667,2008-10-31,05:58:21
39.975229,116.313371,0,408,39752.248912037,2008-10-31,05:58:26
39.975284,116.313318,0,414,39752.2489699074,2008-10-31,05:58:31
39.975355,116.313285,0,419,39752.2490277778,2008-10-31,05:58:36
39.975394,116.313195,0,421,39752.2490856481,2008-10-31,05:58:41
39.975423,116.313158,0,423,39752.2491435185,2008-10-31,05:58:46
39.975422,116.313158,0,425,39752.2492013889,2008-10-31,05:58:51
39.975423,116.313159,0,425,39752.2492592593,2008-10-31,05:58:56
39.975423,116.313159,0,425,39752.2492939815,2008-10-31,05:58:59
39.975421,116.313152,0,426,39752.2493171296,2008-10-31,05:59:01
39.975414,116.31313,0,426,39752.249375,2008-10-31,05:59:06
39.975409,116.313118,0,426,39752.2494328704,2008-10-31,05:59:11
39.975406,116.313108,0,426,39752.2494907407,2008-10-31,05:59:16
39.975405,116.313103,0,426,39752.2495486111,2008-10-31,05:59:21
39.975404,116.313097,0,426,39752.2496064815,2008-10-31,05:59:26
39.975404,116.313097,0,426,39752.2496643519,2008-10-31,05:59:31
39.975404,116.313097,0,426,39752.2496990741,2008-10-31,05:59:34
39.975404,116.313099,0,426,39752.2497222222,2008-10-31,05:59:36
39.975402,116.313085,0,426,39752.2497800926,2008-10-31,05:59:41
39.975379,116.313036,0,426,39752.249837963,2008-10-31,05:59:46
39.975377,116.313023,0,426,39752.2498958333,2008-10-31,05:59:51
39.975372,116.312989,0,427,39752.2499537037,2008-10-31,05:59:56
39.986319,116.303946,0,296,39752.2603935185,2008-10-31,06:14:58
39.986227,116.304004,0,269,39752.2604166667,2008-10-31,06:15:00
39.986155,116.304045,0,251,39752.2604282407,2008-10-31,06:15:01
39.986082,116.304086,0,233,39752.2604398148,2008-10-31,06:15:02
39.985288,116.304804,0,243,39752.2605324074,2008-10-31,06:15:10
39.985171,116.304895,0,243,39752.2605439815,2008-10-31,06:15:11
39.985037,116.305002,0,243,39752.2605555556,2008-10-31,06:15:12
39.984928,116.305095,0,243,39752.2605671296,2008-10-31,06:15:13
39.984819,116.3052,0,243,39752.2605787037,2008-10-31,06:15:14
39.984672,116.305321,0,243,39752.2605902778,2008-10-31,06:15:15
39.984567,116.305422,0,244,39752.2606018518,2008-10-31,06:15:16
39.975403,116.312814,0,247,39752.2606597222,2008-10-31,06:15:21
39.975342,116.312961,0,253,39752.2606828704,2008-10-31,06:15:23
39.97534,116.313071,0,262,39752.2607407407,2008-10-31,06:15:28
39.975349,116.313089,0,263,39752.2607986111,2008-10-31,06:15:33
39.982712,116.309241,0,-432,39752.2620138889,2008-10-31,06:17:18
39.982574,116.309294,0,-425,39752.262025463,2008-10-31,06:17:19
39.982441,116.309341,0,-419,39752.262037037,2008-10-31,06:17:20
39.982306,116.309391,0,-411,39752.2620486111,2008-10-31,06:17:21
39.982138,116.309441,0,-405,39752.2620833333,2008-10-31,06:17:24
39.981992,116.30948,0,-404,39752.2621064815,2008-10-31,06:17:26
39.981855,116.309508,0,-404,39752.2621296296,2008-10-31,06:17:28
39.98174,116.309537,0,-403,39752.2621527778,2008-10-31,06:17:30
39.981626,116.309555,0,-403,39752.2621759259,2008-10-31,06:17:32
39.981527,116.309589,0,-402,39752.2621990741,2008-10-31,06:17:34
39.981407,116.309621,0,-401,39752.2622222222,2008-10-31,06:17:36
39.981299,116.309652,0,-400,39752.2622453704,2008-10-31,06:17:38
39.981211,116.309682,0,-400,39752.2622685185,2008-10-31,06:17:40
39.981116,116.30971,0,-399,39752.2622916667,2008-10-31,06:17:42
39.981009,116.309731,0,-397,39752.2623263889,2008-10-31,06:17:45
39.980385,116.309669,0,-339,39752.262349537,2008-10-31,06:17:47
39.98008,116.309695,0,-282,39752.2623611111,2008-10-31,06:17:48
39.979817,116.309767,0,-226,39752.2623726852,2008-10-31,06:17:49
39.979578,116.30986,0,-172,39752.2623842593,2008-10-31,06:17:50
39.979346,116.309964,0,-118,39752.2623958333,2008-10-31,06:17:51
39.979132,116.310058,0,-74,39752.2624074074,2008-10-31,06:17:52
39.978934,116.310148,0,-37,39752.2624189815,2008-10-31,06:17:53
39.978747,116.310237,0,-6,39752.2624305556,2008-10-31,06:17:54
39.978565,116.310327,0,20,39752.2624421296,2008-10-31,06:17:55
39.97841,116.310404,0,44,39752.2624537037,2008-10-31,06:17:56
39.978265,116.310479,0,65,39752.2624652778,2008-10-31,06:17:57
39.978119,116.310563,0,83,39752.2624768519,2008-10-31,06:17:58
39.977986,116.310645,0,99,39752.2624884259,2008-10-31,06:17:59
39.977864,116.310709,0,114,39752.2625,2008-10-31,06:18:00
39.977742,116.310774,0,127,39752.2625115741,2008-10-31,06:18:01
39.977616,116.310834,0,139,39752.2625231481,2008-10-31,06:18:02
39.9775,116.310898,0,150,39752.2625347222,2008-10-31,06:18:03
39.97735,116.310985,0,158,39752.2625462963,2008-10-31,06:18:04
39.977235,116.311058,0,167,39752.2625578704,2008-10-31,06:18:05
39.977126,116.311127,0,175,39752.2625694444,2008-10-31,06:18:06
39.977044,116.31118,0,183,39752.2625810185,2008-10-31,06:18:07
39.976956,116.311236,0,190,39752.2625925926,2008-10-31,06:18:08
39.976874,116.311284,0,197,39752.2626041667,2008-10-31,06:18:09
39.976718,116.31138,0,209,39752.2626273148,2008-10-31,06:18:11
39.976567,116.311473,0,220,39752.262650463,2008-10-31,06:18:13
39.976476,116.311537,0,224,39752.262662037,2008-10-31,06:18:14
39.97638,116.311601,0,229,39752.2626736111,2008-10-31,06:18:15
39.976294,116.311653,0,233,39752.2626851852,2008-10-31,06:18:16
39.976204,116.311709,0,237,39752.2626967593,2008-10-31,06:18:17
39.976122,116.311763,0,241,39752.2627083333,2008-10-31,06:18:18
39.975973,116.31186,0,249,39752.2627314815,2008-10-31,06:18:20
39.975849,116.311939,0,256,39752.2627546296,2008-10-31,06:18:22
39.97572,116.312036,0,262,39752.2627777778,2008-10-31,06:18:24
39.975609,116.312125,0,268,39752.2628009259,2008-10-31,06:18:26
39.975522,116.312191,0,274,39752.2628240741,2008-10-31,06:18:28
39.975399,116.312258,0,282,39752.2628587963,2008-10-31,06:18:31
39.975314,116.312326,0,286,39752.2628819444,2008-10-31,06:18:33
39.975213,116.312406,0,291,39752.2629050926,2008-10-31,06:18:35
39.975162,116.312411,0,295,39752.262962963,2008-10-31,06:18:40
39.974996,116.312542,0,299,39752.262974537,2008-10-31,06:18:41
39.974877,116.312638,0,302,39752.2629861111,2008-10-31,06:18:42
39.974783,116.312713,0,304,39752.2629976852,2008-10-31,06:18:43
39.974735,116.312751,0,301,39752.2630555556,2008-10-31,06:18:48
39.974735,116.312751,0,301,39752.2630902778,2008-10-31,06:18:51
39.97473,116.31275,0,301,39752.2631134259,2008-10-31,06:18:53
39.974617,116.312836,0,303,39752.2631597222,2008-10-31,06:18:57
39.974513,116.312907,0,303,39752.2631944444,2008-10-31,06:19:00
39.974441,116.312964,0,300,39752.2632523148,2008-10-31,06:19:05
39.974398,116.31295,0,296,39752.2633101852,2008-10-31,06:19:10
39.974369,116.312923,0,297,39752.2633680556,2008-10-31,06:19:15
39.974372,116.312896,0,299,39752.2634259259,2008-10-31,06:19:20
39.974346,116.312865,0,302,39752.2634837963,2008-10-31,06:19:25
39.974317,116.312811,0,306,39752.2635416667,2008-10-31,06:19:30
39.974103,116.313779,0,432,39752.2682175926,2008-10-31,06:26:14
39.97295,116.312396,0,565,39752.268287037,2008-10-31,06:26:20
39.972942,116.312259,0,532,39752.2683101852,2008-10-31,06:26:22
39.974377,116.312552,0,426,39752.2686689815,2008-10-31,06:26:53
39.974333,116.31265,0,361,39752.2686805556,2008-10-31,06:26:54
39.974266,116.312695,0,330,39752.2687268518,2008-10-31,06:26:58
39.974274,116.312724,0,291,39752.26875,2008-10-31,06:27:00
39.974298,116.312777,0,270,39752.2688078704,2008-10-31,06:27:05
39.974325,116.312731,0,253,39752.2688657407,2008-10-31,06:27:10
39.974416,116.312748,0,251,39752.2689236111,2008-10-31,06:27:15
39.974446,116.312799,0,247,39752.2689814815,2008-10-31,06:27:20
39.974513,116.312857,0,247,39752.2690393519,2008-10-31,06:27:25
39.974573,116.312874,0,250,39752.2690972222,2008-10-31,06:27:30
39.974624,116.312892,0,251,39752.2691550926,2008-10-31,06:27:35
39.974729,116.312919,0,253,39752.2691898148,2008-10-31,06:27:38
39.974668,116.312899,0,255,39752.2692476852,2008-10-31,06:27:43
39.974675,116.312999,0,251,39752.2693055556,2008-10-31,06:27:48
39.974688,116.313045,0,251,39752.2693634259,2008-10-31,06:27:53
39.974688,116.313045,0,251,39752.2693981482,2008-10-31,06:27:56
39.97469,116.31305,0,251,39752.2694212963,2008-10-31,06:27:58
39.974692,116.313062,0,251,39752.2694791667,2008-10-31,06:28:03
39.97474,116.313138,0,251,39752.269537037,2008-10-31,06:28:08
39.97476,116.313187,0,252,39752.2695949074,2008-10-31,06:28:13
39.974791,116.313243,0,256,39752.2696527778,2008-10-31,06:28:18
39.974874,116.313389,0,256,39752.2696759259,2008-10-31,06:28:20
39.974938,116.313461,0,259,39752.2697337963,2008-10-31,06:28:25
39.974985,116.313489,0,259,39752.2697916667,2008-10-31,06:28:30
39.975054,116.313578,0,259,39752.269849537,2008-10-31,06:28:35
39.975091,116.313712,0,255,39752.2698726852,2008-10-31,06:28:37
39.975056,116.313807,0,253,39752.2699305556,2008-10-31,06:28:42
39.974992,116.313903,0,258,39752.2699537037,2008-10-31,06:28:44
39.974909,116.313988,0,261,39752.27,2008-10-31,06:28:48
39.974948,116.314045,0,261,39752.2700578704,2008-10-31,06:28:53
39.974973,116.314028,0,264,39752.2701157407,2008-10-31,06:28:58
39.975009,116.314142,0,262,39752.270162037,2008-10-31,06:29:02
39.975082,116.314231,0,261,39752.2702083333,2008-10-31,06:29:06
39.975146,116.314321,0,258,39752.2702546296,2008-10-31,06:29:10
39.975205,116.314433,0,260,39752.2703009259,2008-10-31,06:29:14
39.975231,116.314556,0,261,39752.2703472222,2008-10-31,06:29:18
39.975253,116.314645,0,261,39752.2704050926,2008-10-31,06:29:23
39.975195,116.314775,0,258,39752.2704513889,2008-10-31,06:29:27
39.975173,116.314818,0,289,39752.270462963,2008-10-31,06:29:28
39.975223,116.314933,0,321,39752.2704861111,2008-10-31,06:29:30
39.975315,116.314992,0,343,39752.2705092593,2008-10-31,06:29:32
39.975409,116.315065,0,349,39752.2705439815,2008-10-31,06:29:35
39.975471,116.315161,0,351,39752.2705902778,2008-10-31,06:29:39
39.975468,116.31528,0,351,39752.270625,2008-10-31,06:29:42
39.975472,116.315448,0,356,39752.2706712963,2008-10-31,06:29:46
39.97551,116.31557,0,359,39752.2707291667,2008-10-31,06:29:51
39.975531,116.31569,0,359,39752.270787037,2008-10-31,06:29:56
39.975522,116.315762,0,360,39752.2708449074,2008-10-31,06:30:01
39.975487,116.315872,0,367,39752.2708680556,2008-10-31,06:30:03
39.975543,116.315967,0,363,39752.2709143519,2008-10-31,06:30:07
39.975612,116.316044,0,359,39752.2709490741,2008-10-31,06:30:10
39.975653,116.31615,0,357,39752.2709953704,2008-10-31,06:30:14
39.975698,116.31626,0,357,39752.2710416667,2008-10-31,06:30:18
39.975728,116.316382,0,367,39752.271099537,2008-10-31,06:30:23
39.97563,116.316523,0,376,39752.2711458333,2008-10-31,06:30:27
39.975428,116.316509,0,393,39752.2711921296,2008-10-31,06:30:31
39.975402,116.316632,0,411,39752.27125,2008-10-31,06:30:36
39.975336,116.316718,0,422,39752.2712962963,2008-10-31,06:30:40
39.975238,116.316812,0,429,39752.2713310185,2008-10-31,06:30:43
39.97521,116.316934,0,444,39752.2713657407,2008-10-31,06:30:46
39.975139,116.317,0,452,39752.271400463,2008-10-31,06:30:49
39.97509,116.317093,0,465,39752.2714236111,2008-10-31,06:30:51
39.975011,116.317221,0,472,39752.2714467593,2008-10-31,06:30:53
39.97499,116.317309,0,476,39752.2715046296,2008-10-31,06:30:58
39.974989,116.317316,0,478,39752.2715625,2008-10-31,06:31:03
39.974989,116.317316,0,478,39752.2715972222,2008-10-31,06:31:06
39.974992,116.317315,0,480,39752.2716203704,2008-10-31,06:31:08
39.974998,116.317303,0,481,39752.2716782407,2008-10-31,06:31:13
39.975,116.317298,0,481,39752.2717361111,2008-10-31,06:31:18
39.975006,116.317297,0,481,39752.2717939815,2008-10-31,06:31:23
39.975009,116.317299,0,481,39752.2718518519,2008-10-31,06:31:28
39.975013,116.317306,0,482,39752.2719097222,2008-10-31,06:31:33
39.975009,116.317308,0,483,39752.2719675926,2008-10-31,06:31:38
39.975006,116.317312,0,484,39752.272025463,2008-10-31,06:31:43
39.975006,116.317319,0,485,39752.2720833333,2008-10-31,06:31:48
39.975006,116.317319,0,485,39752.2721180556,2008-10-31,06:31:51
39.975006,116.317323,0,485,39752.2721412037,2008-10-31,06:31:53
39.975008,116.317332,0,485,39752.2721990741,2008-10-31,06:31:58
39.974926,116.317426,0,517,39752.2722453704,2008-10-31,06:32:02
39.97485,116.317453,0,533,39752.2722685185,2008-10-31,06:32:04
39.97476,116.317497,0,540,39752.2722916667,2008-10-31,06:32:06
39.974671,116.317576,0,542,39752.2723263889,2008-10-31,06:32:09
39.974625,116.317676,0,549,39752.2723611111,2008-10-31,06:32:12
39.974614,116.317813,0,561,39752.2723958333,2008-10-31,06:32:15
39.974637,116.317958,0,562,39752.2724421296,2008-10-31,06:32:19
39.974639,116.318087,0,565,39752.2724768519,2008-10-31,06:32:22
39.97463,116.31822,0,568,39752.2725115741,2008-10-31,06:32:25
39.974644,116.318348,0,571,39752.2725462963,2008-10-31,06:32:28
39.974616,116.318508,0,570,39752.2725810185,2008-10-31,06:32:31
39.974543,116.318592,0,568,39752.2726041667,2008-10-31,06:32:33
39.97445,116.318647,0,562,39752.2726273148,2008-10-31,06:32:35
39.974446,116.318831,0,553,39752.2726851852,2008-10-31,06:32:40
39.974444,116.318988,0,562,39752.2727199074,2008-10-31,06:32:43
39.97445,116.31913,0,564,39752.2727546296,2008-10-31,06:32:46
39.97439,116.319236,0,560,39752.2727893519,2008-10-31,06:32:49
39.974388,116.319409,0,557,39752.2728240741,2008-10-31,06:32:52
39.974375,116.319527,0,556,39752.2728356481,2008-10-31,06:32:53
39.974377,116.319769,0,591,39752.2728472222,2008-10-31,06:32:54
39.974399,116.319927,0,607,39752.2728587963,2008-10-31,06:32:55
39.974429,116.320136,0,629,39752.2728703704,2008-10-31,06:32:56
39.97445,116.320248,0,642,39752.2728819444,2008-10-31,06:32:57
39.974461,116.320382,0,641,39752.2729050926,2008-10-31,06:32:59
39.974491,116.320496,0,647,39752.2729282407,2008-10-31,06:33:01
39.974506,116.320612,0,653,39752.2729513889,2008-10-31,06:33:03
39.974427,116.320854,0,650,39752.2729861111,2008-10-31,06:33:06
39.97434,116.320985,0,636,39752.2730208333,2008-10-31,06:33:09
39.974364,116.321126,0,613,39752.2730439815,2008-10-31,06:33:11
39.974386,116.321291,0,604,39752.2730671296,2008-10-31,06:33:13
39.974414,116.321467,0,591,39752.2730902778,2008-10-31,06:33:15
39.974439,116.321586,0,585,39752.2731134259,2008-10-31,06:33:17
39.974467,116.321722,0,585,39752.2731365741,2008-10-31,06:33:19
39.974505,116.321825,0,577,39752.2731597222,2008-10-31,06:33:21
39.974498,116.321952,0,563,39752.2731944444,2008-10-31,06:33:24
39.974514,116.322077,0,554,39752.2732175926,2008-10-31,06:33:26
39.974553,116.322194,0,544,39752.2732407407,2008-10-31,06:33:28
39.974593,116.322331,0,535,39752.273275463,2008-10-31,06:33:31
39.974635,116.322444,0,525,39752.2733101852,2008-10-31,06:33:34
39.974683,116.32256,0,514,39752.2733449074,2008-10-31,06:33:37
39.974729,116.322672,0,508,39752.2733796296,2008-10-31,06:33:40
39.97476,116.322808,0,518,39752.2734143519,2008-10-31,06:33:43
39.974781,116.322945,0,530,39752.2734490741,2008-10-31,06:33:46
39.974791,116.323084,0,522,39752.2734722222,2008-10-31,06:33:48
39.974791,116.323222,0,514,39752.2734953704,2008-10-31,06:33:50
39.974816,116.323335,0,509,39752.2735185185,2008-10-31,06:33:52
39.974855,116.323465,0,492,39752.2735532407,2008-10-31,06:33:55
39.974776,116.323569,0,493,39752.273599537,2008-10-31,06:33:59
39.974805,116.323706,0,478,39752.2736574074,2008-10-31,06:34:04
39.97484,116.323833,0,478,39752.2736921296,2008-10-31,06:34:07
39.974882,116.323946,0,489,39752.2737384259,2008-10-31,06:34:11
39.974902,116.324083,0,507,39752.2737731481,2008-10-31,06:34:14
39.974892,116.32422,0,517,39752.2738078704,2008-10-31,06:34:17
39.974853,116.324363,0,530,39752.2738425926,2008-10-31,06:34:20
39.974827,116.324476,0,549,39752.2738773148,2008-10-31,06:34:23
39.974832,116.324627,0,560,39752.273912037,2008-10-31,06:34:26
39.974838,116.32476,0,572,39752.2739467593,2008-10-31,06:34:29
39.974855,116.324898,0,582,39752.2739814815,2008-10-31,06:34:32
39.974891,116.325035,0,585,39752.2740162037,2008-10-31,06:34:35
39.974912,116.325162,0,601,39752.2740625,2008-10-31,06:34:39
39.974951,116.325304,0,612,39752.2740972222,2008-10-31,06:34:42
39.975009,116.325404,0,628,39752.2741203704,2008-10-31,06:34:44
39.975047,116.325517,0,642,39752.2741435185,2008-10-31,06:34:46
39.97507,116.325646,0,659,39752.2741782407,2008-10-31,06:34:49
39.975119,116.325786,0,659,39752.2742013889,2008-10-31,06:34:51
39.975192,116.325906,0,660,39752.274224537,2008-10-31,06:34:53
39.975305,116.326163,0,705,39752.2742476852,2008-10-31,06:34:55
39.97529,116.326384,0,707,39752.2742708333,2008-10-31,06:34:57
39.975337,116.326548,0,707,39752.2743055556,2008-10-31,06:35:00
39.975399,116.326663,0,705,39752.2743402778,2008-10-31,06:35:03
39.975362,116.326937,0,718,39752.274375,2008-10-31,06:35:06
39.975238,116.327061,0,744,39752.2743865741,2008-10-31,06:35:07
39.975182,116.3272,0,717,39752.2744097222,2008-10-31,06:35:09
39.9751,116.32722,0,659,39752.2744212963,2008-10-31,06:35:10
39.974993,116.327172,0,638,39752.2744328704,2008-10-31,06:35:11
39.974857,116.327171,0,631,39752.2744560185,2008-10-31,06:35:13
39.974772,116.327142,0,622,39752.2744791667,2008-10-31,06:35:15
39.974719,116.327141,0,594,39752.2745138889,2008-10-31,06:35:18
39.974706,116.327161,0,582,39752.2745717593,2008-10-31,06:35:23
39.974706,116.327163,0,581,39752.2746296296,2008-10-31,06:35:28
39.974705,116.327159,0,581,39752.2746875,2008-10-31,06:35:33
39.974704,116.327156,0,581,39752.2747453704,2008-10-31,06:35:38
39.974703,116.327151,0,581,39752.2748032407,2008-10-31,06:35:43
39.974702,116.327147,0,581,39752.2748611111,2008-10-31,06:35:48
39.974701,116.327142,0,581,39752.2749189815,2008-10-31,06:35:53
39.974701,116.327142,0,581,39752.2749537037,2008-10-31,06:35:56
39.9747,116.327136,0,581,39752.2749768518,2008-10-31,06:35:58
39.974698,116.327126,0,581,39752.2750347222,2008-10-31,06:36:03
39.974696,116.327118,0,581,39752.2750925926,2008-10-31,06:36:08
39.974696,116.327118,0,581,39752.2751273148,2008-10-31,06:36:11
39.974695,116.327113,0,580,39752.275150463,2008-10-31,06:36:13
39.974696,116.327129,0,579,39752.2752083333,2008-10-31,06:36:18
39.974697,116.327171,0,576,39752.2752662037,2008-10-31,06:36:23
39.974751,116.327222,0,555,39752.2753240741,2008-10-31,06:36:28
39.974757,116.327231,0,551,39752.2753819444,2008-10-31,06:36:33
39.974757,116.327231,0,551,39752.2754166667,2008-10-31,06:36:36
39.974758,116.327235,0,550,39752.2754398148,2008-10-31,06:36:38
39.974769,116.327266,0,545,39752.2754976852,2008-10-31,06:36:43
39.974794,116.327411,0,531,39752.2755439815,2008-10-31,06:36:47
39.974737,116.327541,0,523,39752.2755902778,2008-10-31,06:36:51
39.974652,116.327619,0,515,39752.2756481481,2008-10-31,06:36:56
39.974614,116.327702,0,494,39752.2756828704,2008-10-31,06:36:59
39.974574,116.327756,0,461,39752.2757175926,2008-10-31,06:37:02
39.974522,116.327814,0,432,39752.2757638889,2008-10-31,06:37:06
39.97444,116.327847,0,421,39752.2758101852,2008-10-31,06:37:10
39.97435,116.32786,0,419,39752.2758564815,2008-10-31,06:37:14
39.974348,116.32785,0,421,39752.2759143518,2008-10-31,06:37:19
39.97437,116.327844,0,424,39752.2759722222,2008-10-31,06:37:24
39.97437,116.327844,0,424,39752.2760069444,2008-10-31,06:37:27
39.974373,116.327842,0,426,39752.2760300926,2008-10-31,06:37:29
39.974176,116.327753,0,429,39752.276087963,2008-10-31,06:37:34
39.974049,116.32774,0,426,39752.276099537,2008-10-31,06:37:35
39.973957,116.327721,0,430,39752.2761111111,2008-10-31,06:37:36
39.973842,116.32775,0,413,39752.2761342593,2008-10-31,06:37:38
39.973751,116.327747,0,405,39752.2761574074,2008-10-31,06:37:40
39.973658,116.327735,0,397,39752.2761689815,2008-10-31,06:37:41
39.973544,116.327679,0,383,39752.2762268518,2008-10-31,06:37:46
39.973437,116.327658,0,386,39752.2762731481,2008-10-31,06:37:50
39.97333,116.327672,0,397,39752.2763310185,2008-10-31,06:37:55
39.973231,116.327774,0,406,39752.2763888889,2008-10-31,06:38:00
39.973144,116.327758,0,418,39752.276412037,2008-10-31,06:38:02
39.973052,116.327742,0,427,39752.2764467593,2008-10-31,06:38:05
39.972967,116.327715,0,437,39752.2764814815,2008-10-31,06:38:08
39.972885,116.327764,0,449,39752.2765162037,2008-10-31,06:38:11
39.972833,116.327828,0,426,39752.2765740741,2008-10-31,06:38:16
39.972761,116.327816,0,407,39752.2766319444,2008-10-31,06:38:21
39.972657,116.327865,0,410,39752.2766550926,2008-10-31,06:38:23
39.972504,116.327892,0,413,39752.276712963,2008-10-31,06:38:28
39.972408,116.327914,0,418,39752.2767361111,2008-10-31,06:38:30
39.972318,116.327919,0,424,39752.2767592593,2008-10-31,06:38:32
39.972227,116.327956,0,432,39752.2767939815,2008-10-31,06:38:35
39.972101,116.327957,0,415,39752.2768287037,2008-10-31,06:38:38
39.971975,116.327955,0,414,39752.2768634259,2008-10-31,06:38:41
39.971875,116.327946,0,412,39752.2768865741,2008-10-31,06:38:43
39.971763,116.32794,0,389,39752.2769212963,2008-10-31,06:38:46
39.971654,116.327943,0,383,39752.2769560185,2008-10-31,06:38:49
39.971554,116.32794,0,377,39752.2769907407,2008-10-31,06:38:52
39.971437,116.327934,0,376,39752.277025463,2008-10-31,06:38:55
39.971321,116.327944,0,361,39752.2770717593,2008-10-31,06:38:59
39.971289,116.32796,0,330,39752.2770949074,2008-10-31,06:39:01
39.971185,116.327961,0,317,39752.2771296296,2008-10-31,06:39:04
39.971087,116.327963,0,311,39752.2771643519,2008-10-31,06:39:07
39.970971,116.32795,0,318,39752.2771990741,2008-10-31,06:39:10
39.970896,116.327956,0,289,39752.2772337963,2008-10-31,06:39:13
39.970837,116.327973,0,246,39752.2772916667,2008-10-31,06:39:18
39.970734,116.327973,0,229,39752.2773263889,2008-10-31,06:39:21
39.970639,116.327993,0,216,39752.2773611111,2008-10-31,06:39:24
39.970526,116.328023,0,202,39752.2774074074,2008-10-31,06:39:28
39.970408,116.328035,0,185,39752.2774421296,2008-10-31,06:39:31
39.970312,116.328037,0,172,39752.2774768519,2008-10-31,06:39:34
39.970213,116.328039,0,169,39752.2775115741,2008-10-31,06:39:37
39.970112,116.328038,0,165,39752.2775462963,2008-10-31,06:39:40
39.970006,116.328048,0,161,39752.2775925926,2008-10-31,06:39:44
39.969914,116.328051,0,160,39752.2776273148,2008-10-31,06:39:47
39.969823,116.328049,0,157,39752.277662037,2008-10-31,06:39:50
39.969718,116.328055,0,154,39752.2777083333,2008-10-31,06:39:54
39.969609,116.328082,0,162,39752.2777546296,2008-10-31,06:39:58
39.969524,116.328109,0,171,39752.2777893519,2008-10-31,06:40:01
39.969453,116.328132,0,190,39752.2778356481,2008-10-31,06:40:05
39.969418,116.328083,0,186,39752.2778935185,2008-10-31,06:40:10
39.96936,116.328103,0,188,39752.2779513889,2008-10-31,06:40:15
39.969308,116.328214,0,202,39752.2779861111,2008-10-31,06:40:18
39.969325,116.328163,0,214,39752.2780439815,2008-10-31,06:40:23
39.969222,116.328194,0,220,39752.2781018519,2008-10-31,06:40:28
39.969131,116.32819,0,234,39752.2781481481,2008-10-31,06:40:32
39.969043,116.328196,0,245,39752.2782060185,2008-10-31,06:40:37
39.968945,116.328227,0,242,39752.2782638889,2008-10-31,06:40:42
39.968868,116.328245,0,243,39752.2783217593,2008-10-31,06:40:47
39.968867,116.328238,0,236,39752.2783796296,2008-10-31,06:40:52
39.968867,116.328238,0,236,39752.2784143519,2008-10-31,06:40:55
39.968866,116.328238,0,237,39752.2784375,2008-10-31,06:40:57
39.968838,116.328257,0,236,39752.2784953704,2008-10-31,06:41:02
39.968784,116.328248,0,237,39752.2785532407,2008-10-31,06:41:07
39.968723,116.328285,0,236,39752.2786111111,2008-10-31,06:41:12
39.968698,116.328282,0,234,39752.2786689815,2008-10-31,06:41:17
39.968652,116.328285,0,231,39752.2787268519,2008-10-31,06:41:22
39.968596,116.328269,0,225,39752.2787847222,2008-10-31,06:41:27
39.968565,116.328222,0,227,39752.2788425926,2008-10-31,06:41:32
39.968547,116.328173,0,228,39752.278900463,2008-10-31,06:41:37
39.968545,116.328172,0,228,39752.2789583333,2008-10-31,06:41:42
39.968545,116.328172,0,228,39752.2789930556,2008-10-31,06:41:45
39.968542,116.32817,0,228,39752.2790162037,2008-10-31,06:41:47
39.968532,116.328171,0,228,39752.2790740741,2008-10-31,06:41:52
39.967407,116.328503,0,432,39752.2797569444,2008-10-31,06:42:51
39.967417,116.328613,0,460,39752.2797685185,2008-10-31,06:42:52
39.967374,116.328775,0,458,39752.2797916667,2008-10-31,06:42:54
39.967531,116.328912,0,352,39752.2798148148,2008-10-31,06:42:56
39.967626,116.328954,0,305,39752.2798263889,2008-10-31,06:42:57
39.967682,116.328996,0,271,39752.279849537,2008-10-31,06:42:59
39.967766,116.329062,0,250,39752.2798958333,2008-10-31,06:43:03
39.96807,116.328988,0,222,39752.2799421296,2008-10-31,06:43:07
39.968165,116.328955,0,214,39752.2799537037,2008-10-31,06:43:08
39.968198,116.328962,0,218,39752.2800115741,2008-10-31,06:43:13
39.968144,116.329007,0,219,39752.2800694444,2008-10-31,06:43:18
39.968187,116.329005,0,216,39752.2801273148,2008-10-31,06:43:23
39.96814,116.329046,0,208,39752.2801851852,2008-10-31,06:43:28
39.968108,116.329028,0,203,39752.2802430556,2008-10-31,06:43:33
39.968047,116.329032,0,202,39752.2803009259,2008-10-31,06:43:38
39.968001,116.329088,0,202,39752.2803587963,2008-10-31,06:43:43
39.967958,116.329162,0,201,39752.2804166667,2008-10-31,06:43:48
39.96791,116.329194,0,204,39752.280474537,2008-10-31,06:43:53
39.967837,116.32919,0,205,39752.2805324074,2008-10-31,06:43:58
39.967807,116.329179,0,207,39752.2805902778,2008-10-31,06:44:03
39.967835,116.329135,0,209,39752.2806481481,2008-10-31,06:44:08
39.967754,116.329137,0,209,39752.2807060185,2008-10-31,06:44:13
39.967724,116.329157,0,209,39752.2807638889,2008-10-31,06:44:18
39.967697,116.329127,0,211,39752.2808217593,2008-10-31,06:44:23
39.967592,116.329182,0,209,39752.2808333333,2008-10-31,06:44:24
39.967596,116.329156,0,210,39752.2808912037,2008-10-31,06:44:29
39.967575,116.32913,0,211,39752.2809490741,2008-10-31,06:44:34
39.967564,116.329096,0,212,39752.2810069444,2008-10-31,06:44:39
39.967567,116.329078,0,212,39752.2810648148,2008-10-31,06:44:44
39.967575,116.329089,0,213,39752.2811226852,2008-10-31,06:44:49
39.967573,116.329102,0,214,39752.2811805556,2008-10-31,06:44:54
39.967637,116.329079,0,214,39752.2812384259,2008-10-31,06:44:59
39.967604,116.32909,0,214,39752.2812962963,2008-10-31,06:45:04
39.967596,116.329076,0,214,39752.2813541667,2008-10-31,06:45:09
39.967572,116.32907,0,214,39752.281412037,2008-10-31,06:45:14
39.96758,116.329021,0,215,39752.2814699074,2008-10-31,06:45:19
39.967544,116.329025,0,216,39752.2815277778,2008-10-31,06:45:24
39.967529,116.329018,0,217,39752.2815856481,2008-10-31,06:45:29
39.967546,116.32904,0,217,39752.2816435185,2008-10-31,06:45:34
39.967577,116.329102,0,218,39752.2817013889,2008-10-31,06:45:39
39.967626,116.329124,0,218,39752.2817592593,2008-10-31,06:45:44
39.967626,116.329124,0,218,39752.2817939815,2008-10-31,06:45:47
39.967618,116.329129,0,218,39752.2818171296,2008-10-31,06:45:49
39.967625,116.329142,0,218,39752.281875,2008-10-31,06:45:54
39.967625,116.329142,0,218,39752.2819097222,2008-10-31,06:45:57
39.967631,116.329141,0,218,39752.2819328704,2008-10-31,06:45:59
39.967719,116.32911,0,218,39752.2819907407,2008-10-31,06:46:04
39.967833,116.329064,0,218,39752.2820486111,2008-10-31,06:46:09
39.96787,116.32906,0,218,39752.2821064815,2008-10-31,06:46:14
39.967853,116.329112,0,218,39752.2821643518,2008-10-31,06:46:19
39.967865,116.329151,0,218,39752.2822222222,2008-10-31,06:46:24
39.967862,116.329172,0,219,39752.2822800926,2008-10-31,06:46:29
39.967871,116.329183,0,219,39752.282337963,2008-10-31,06:46:34
39.967883,116.329181,0,220,39752.2824537037,2008-10-31,06:46:44
39.967889,116.329179,0,220,39752.2825115741,2008-10-31,06:46:49
39.967889,116.329179,0,220,39752.2825462963,2008-10-31,06:46:52
39.967893,116.329177,0,220,39752.2825694444,2008-10-31,06:46:54
39.967903,116.329174,0,221,39752.2826273148,2008-10-31,06:46:59
39.967959,116.32917,0,222,39752.2828009259,2008-10-31,06:47:14
39.967945,116.329218,0,222,39752.2828587963,2008-10-31,06:47:19
39.967941,116.329234,0,221,39752.2829166667,2008-10-31,06:47:24
39.967952,116.329226,0,221,39752.282974537,2008-10-31,06:47:29
39.967952,116.329226,0,221,39752.2830092593,2008-10-31,06:47:32
39.967955,116.329225,0,221,39752.2830324074,2008-10-31,06:47:34
39.967964,116.329222,0,221,39752.2830902778,2008-10-31,06:47:39
39.967964,116.329222,0,221,39752.283125,2008-10-31,06:47:42
39.967967,116.329222,0,221,39752.2831481481,2008-10-31,06:47:44
39.967988,116.329283,0,220,39752.2832060185,2008-10-31,06:47:49
39.968013,116.329319,0,221,39752.2832638889,2008-10-31,06:47:54
39.968035,116.329309,0,218,39752.2833217593,2008-10-31,06:47:59
39.968048,116.329279,0,215,39752.2833796296,2008-10-31,06:48:04
39.968048,116.329259,0,210,39752.2834375,2008-10-31,06:48:09
39.968093,116.32921,0,206,39752.2834953704,2008-10-31,06:48:14
39.96815,116.329201,0,201,39752.2835532407,2008-10-31,06:48:19
39.968224,116.329147,0,195,39752.2836111111,2008-10-31,06:48:24
39.968304,116.329064,0,192,39752.2836689815,2008-10-31,06:48:29
39.968385,116.329023,0,186,39752.2837268518,2008-10-31,06:48:34
39.968331,116.329074,0,176,39752.2837847222,2008-10-31,06:48:39
39.968364,116.329053,0,169,39752.2838425926,2008-10-31,06:48:44
39.968399,116.329041,0,162,39752.283900463,2008-10-31,06:48:49
39.968417,116.329066,0,155,39752.2839583333,2008-10-31,06:48:54
39.968361,116.32909,0,156,39752.2840162037,2008-10-31,06:48:59
39.968282,116.329115,0,160,39752.2840740741,2008-10-31,06:49:04
39.968274,116.329118,0,160,39752.2841319444,2008-10-31,06:49:09
39.96828,116.329117,0,160,39752.2841898148,2008-10-31,06:49:14
39.968287,116.329116,0,160,39752.2842476852,2008-10-31,06:49:19
39.968287,116.329116,0,160,39752.2842824074,2008-10-31,06:49:22
39.968283,116.329112,0,161,39752.2843055556,2008-10-31,06:49:24
39.967946,116.329212,0,157,39752.2845601852,2008-10-31,06:49:46
39.967972,116.329172,0,163,39752.2846180556,2008-10-31,06:49:51
39.967972,116.329172,0,163,39752.2846527778,2008-10-31,06:49:54
39.967973,116.329172,0,164,39752.2846759259,2008-10-31,06:49:56
39.96801,116.329152,0,165,39752.2847337963,2008-10-31,06:50:01
39.968082,116.329142,0,161,39752.2847916667,2008-10-31,06:50:06
39.968113,116.329166,0,153,39752.284849537,2008-10-31,06:50:11
39.968126,116.329168,0,153,39752.2849074074,2008-10-31,06:50:16
39.968114,116.329183,0,144,39752.2849652778,2008-10-31,06:50:21
39.968108,116.329185,0,145,39752.2850231482,2008-10-31,06:50:26
39.968107,116.329184,0,144,39752.2850810185,2008-10-31,06:50:31
39.968109,116.329184,0,143,39752.2851388889,2008-10-31,06:50:36
39.968109,116.329184,0,143,39752.2851736111,2008-10-31,06:50:39
39.968107,116.329183,0,135,39752.2851967593,2008-10-31,06:50:41
39.968118,116.329176,0,104,39752.2852546296,2008-10-31,06:50:46
39.96812,116.3292,0,78,39752.2853125,2008-10-31,06:50:51
39.968119,116.329269,0,56,39752.2853703704,2008-10-31,06:50:56
39.968106,116.329298,0,65,39752.2854282407,2008-10-31,06:51:01
39.968122,116.329332,0,96,39752.2854861111,2008-10-31,06:51:06
39.968431,116.328647,0,226,39752.2873958333,2008-10-31,06:53:51
39.968386,116.328477,0,226,39752.2874189815,2008-10-31,06:53:53
39.968333,116.328293,0,225,39752.2874537037,2008-10-31,06:53:56
39.968231,116.328175,0,225,39752.2874652778,2008-10-31,06:53:57
39.96822,116.327856,0,225,39752.2875,2008-10-31,06:54:00
39.968179,116.327608,0,231,39752.2875115741,2008-10-31,06:54:01
39.968141,116.327526,0,233,39752.2875694444,2008-10-31,06:54:06
39.968131,116.327531,0,234,39752.2876273148,2008-10-31,06:54:11
39.968112,116.327512,0,234,39752.2876851852,2008-10-31,06:54:16
39.968103,116.327497,0,236,39752.2877430556,2008-10-31,06:54:21
39.968097,116.327499,0,237,39752.2878009259,2008-10-31,06:54:26
39.968093,116.327499,0,237,39752.2878587963,2008-10-31,06:54:31
39.968093,116.327499,0,237,39752.2878935185,2008-10-31,06:54:34
39.968085,116.327501,0,237,39752.2879166667,2008-10-31,06:54:36
39.968067,116.327509,0,238,39752.287974537,2008-10-31,06:54:41
39.967994,116.327546,0,238,39752.2880324074,2008-10-31,06:54:46
39.96792,116.327689,0,247,39752.2880671296,2008-10-31,06:54:49
39.967858,116.327814,0,253,39752.2880902778,2008-10-31,06:54:51
39.967792,116.327953,0,259,39752.2881134259,2008-10-31,06:54:53
39.967744,116.328066,0,263,39752.2881365741,2008-10-31,06:54:55
39.967696,116.32821,0,268,39752.2881712963,2008-10-31,06:54:58
39.967664,116.328338,0,272,39752.2882060185,2008-10-31,06:55:01
39.967639,116.328474,0,274,39752.2882407407,2008-10-31,06:55:04
39.96762,116.32859,0,276,39752.288275463,2008-10-31,06:55:07
39.967625,116.328727,0,279,39752.2883333333,2008-10-31,06:55:12
39.967595,116.328836,0,278,39752.2883912037,2008-10-31,06:55:17
39.967548,116.328953,0,274,39752.2884490741,2008-10-31,06:55:22
39.96752,116.329006,0,271,39752.2885069444,2008-10-31,06:55:27
39.967537,116.329033,0,265,39752.2885648148,2008-10-31,06:55:32
39.967574,116.329054,0,260,39752.2886226852,2008-10-31,06:55:37
39.967629,116.329067,0,257,39752.2886805556,2008-10-31,06:55:42
39.967699,116.329055,0,256,39752.2887384259,2008-10-31,06:55:47
39.967773,116.328976,0,255,39752.2887847222,2008-10-31,06:55:51
39.968854,116.327559,0,-22,39752.2910648148,2008-10-31,06:59:08
39.968887,116.32755,0,-55,39752.2910763889,2008-10-31,06:59:09
39.968566,116.327678,0,293,39752.291087963,2008-10-31,06:59:10
39.968537,116.327717,0,343,39752.291099537,2008-10-31,06:59:11
39.968521,116.327662,0,343,39752.2911574074,2008-10-31,06:59:16
39.968569,116.327583,0,340,39752.2912152778,2008-10-31,06:59:21
39.968623,116.327552,0,325,39752.2912731481,2008-10-31,06:59:26
39.968614,116.327525,0,334,39752.2913310185,2008-10-31,06:59:31
39.968614,116.327523,0,334,39752.2913888889,2008-10-31,06:59:36
39.968614,116.327523,0,334,39752.2914236111,2008-10-31,06:59:39
39.968609,116.327527,0,336,39752.2914467593,2008-10-31,06:59:41
39.968572,116.327539,0,334,39752.2915046296,2008-10-31,06:59:46
39.968559,116.327565,0,333,39752.2915625,2008-10-31,06:59:51
39.968597,116.327584,0,334,39752.2916203704,2008-10-31,06:59:56
39.968696,116.327586,0,339,39752.2916782407,2008-10-31,07:00:01
39.968784,116.327624,0,338,39752.291712963,2008-10-31,07:00:04
39.968865,116.327679,0,340,39752.2917476852,2008-10-31,07:00:07
39.968978,116.327738,0,342,39752.2917939815,2008-10-31,07:00:11
39.969065,116.327772,0,342,39752.2918402778,2008-10-31,07:00:15
39.96911,116.327754,0,354,39752.2918981481,2008-10-31,07:00:20
39.969218,116.327777,0,359,39752.2919444444,2008-10-31,07:00:24
39.969318,116.32785,0,361,39752.2919791667,2008-10-31,07:00:27
39.969432,116.327883,0,355,39752.2920138889,2008-10-31,07:00:30
39.969552,116.327906,0,349,39752.2920486111,2008-10-31,07:00:33
39.969638,116.327933,0,341,39752.2920717593,2008-10-31,07:00:35
39.969756,116.32796,0,329,39752.2921064815,2008-10-31,07:00:38
39.969865,116.327996,0,300,39752.2921296296,2008-10-31,07:00:40
39.969984,116.328011,0,266,39752.2921527778,2008-10-31,07:00:42
39.970076,116.328016,0,246,39752.2921759259,2008-10-31,07:00:44
39.970198,116.328006,0,242,39752.2922106481,2008-10-31,07:00:47
39.970304,116.328011,0,239,39752.2922453704,2008-10-31,07:00:50
39.970428,116.32801,0,236,39752.2922800926,2008-10-31,07:00:53
39.970531,116.328002,0,234,39752.2923148148,2008-10-31,07:00:56
39.970642,116.327997,0,232,39752.2923611111,2008-10-31,07:01:00
39.970725,116.328,0,200,39752.2923842593,2008-10-31,07:01:02
39.970803,116.327994,0,181,39752.2924074074,2008-10-31,07:01:04
39.970918,116.327975,0,169,39752.2924537037,2008-10-31,07:01:08
39.971012,116.327976,0,159,39752.2924884259,2008-10-31,07:01:11
39.971098,116.327962,0,145,39752.2925115741,2008-10-31,07:01:13
39.971202,116.327957,0,139,39752.2925462963,2008-10-31,07:01:16
39.971314,116.327955,0,126,39752.2925810185,2008-10-31,07:01:19
39.971417,116.327951,0,127,39752.2926157407,2008-10-31,07:01:22
39.971508,116.327939,0,130,39752.292650463,2008-10-31,07:01:25
39.971597,116.327919,0,133,39752.2926851852,2008-10-31,07:01:28
39.971695,116.327917,0,132,39752.2927199074,2008-10-31,07:01:31
39.971791,116.327907,0,134,39752.2927546296,2008-10-31,07:01:34
39.971893,116.327894,0,139,39752.2927893519,2008-10-31,07:01:37
39.971988,116.327891,0,139,39752.2928240741,2008-10-31,07:01:40
39.972091,116.327885,0,137,39752.2928587963,2008-10-31,07:01:43
39.972212,116.327871,0,138,39752.2929050926,2008-10-31,07:01:47
39.97232,116.327857,0,152,39752.2929513889,2008-10-31,07:01:51
39.972418,116.327838,0,163,39752.2929976852,2008-10-31,07:01:55
39.972524,116.32781,0,168,39752.2930439815,2008-10-31,07:01:59
39.972619,116.327815,0,166,39752.2930787037,2008-10-31,07:02:02
39.972722,116.327836,0,159,39752.2931134259,2008-10-31,07:02:05
39.972824,116.327853,0,146,39752.2931481482,2008-10-31,07:02:08
39.972918,116.327854,0,143,39752.2931828704,2008-10-31,07:02:11
39.973021,116.327852,0,136,39752.2932175926,2008-10-31,07:02:14
39.973124,116.327833,0,130,39752.2932523148,2008-10-31,07:02:17
39.973215,116.32782,0,129,39752.293287037,2008-10-31,07:02:20
39.973307,116.327819,0,140,39752.2933333333,2008-10-31,07:02:24
39.973419,116.327796,0,141,39752.2933796296,2008-10-31,07:02:28
39.973509,116.327786,0,143,39752.2934259259,2008-10-31,07:02:32
39.973628,116.327798,0,135,39752.2934722222,2008-10-31,07:02:36
39.973739,116.327777,0,125,39752.2935069444,2008-10-31,07:02:39
39.973845,116.327755,0,124,39752.2935532407,2008-10-31,07:02:43
39.973939,116.327764,0,125,39752.293587963,2008-10-31,07:02:46
39.974042,116.327806,0,118,39752.2936226852,2008-10-31,07:02:49
39.974139,116.327824,0,117,39752.2936689815,2008-10-31,07:02:53
39.974247,116.327812,0,122,39752.2937152778,2008-10-31,07:02:57
39.974361,116.327835,0,120,39752.2937615741,2008-10-31,07:03:01
39.974459,116.327849,0,120,39752.2938078704,2008-10-31,07:03:05
39.974551,116.327835,0,125,39752.2938541667,2008-10-31,07:03:09
39.974653,116.327823,0,116,39752.293900463,2008-10-31,07:03:13
39.974752,116.327835,0,122,39752.2939583333,2008-10-31,07:03:18
39.974847,116.327806,0,130,39752.2940162037,2008-10-31,07:03:23
39.974941,116.327788,0,125,39752.2940625,2008-10-31,07:03:27
39.975017,116.327803,0,132,39752.2941203704,2008-10-31,07:03:32
39.975045,116.32781,0,117,39752.2941782407,2008-10-31,07:03:37
39.975051,116.327786,0,117,39752.2942361111,2008-10-31,07:03:42
39.975037,116.327657,0,116,39752.2942939815,2008-10-31,07:03:47
39.97505,116.327519,0,108,39752.2943402778,2008-10-31,07:03:51
39.975056,116.327404,0,99,39752.2943981481,2008-10-31,07:03:56
39.975113,116.327308,0,104,39752.2944560185,2008-10-31,07:04:01
39.975163,116.327267,0,104,39752.2945138889,2008-10-31,07:04:06
39.975201,116.327251,0,99,39752.2945717593,2008-10-31,07:04:11
39.97532,116.327245,0,86,39752.2946296296,2008-10-31,07:04:16
39.975415,116.327223,0,85,39752.2946643519,2008-10-31,07:04:19
39.975516,116.327205,0,82,39752.2946990741,2008-10-31,07:04:22
39.97563,116.327206,0,81,39752.2947337963,2008-10-31,07:04:25
39.975728,116.327193,0,79,39752.2947685185,2008-10-31,07:04:28
39.975826,116.327204,0,78,39752.2948032407,2008-10-31,07:04:31
39.975947,116.32719,0,84,39752.294837963,2008-10-31,07:04:34
39.97604,116.327184,0,87,39752.2948726852,2008-10-31,07:04:37
39.976148,116.327196,0,92,39752.2949189815,2008-10-31,07:04:41
39.976244,116.327204,0,91,39752.2949652778,2008-10-31,07:04:45
39.976342,116.32723,0,89,39752.2950115741,2008-10-31,07:04:49
39.976438,116.327233,0,90,39752.2950578704,2008-10-31,07:04:53
39.976555,116.327251,0,89,39752.2951041667,2008-10-31,07:04:57
39.976666,116.327259,0,97,39752.295162037,2008-10-31,07:05:02
39.976774,116.327275,0,94,39752.2952083333,2008-10-31,07:05:06
39.976876,116.327263,0,90,39752.2952662037,2008-10-31,07:05:11
39.976981,116.327255,0,100,39752.2953125,2008-10-31,07:05:15
39.977066,116.327268,0,125,39752.2953356481,2008-10-31,07:05:17
39.977165,116.327259,0,131,39752.2953703704,2008-10-31,07:05:20
39.97726,116.327205,0,125,39752.2954050926,2008-10-31,07:05:23
39.977358,116.327178,0,123,39752.2954398148,2008-10-31,07:05:26
39.977461,116.327171,0,120,39752.295474537,2008-10-31,07:05:29
39.977537,116.327182,0,103,39752.2955092593,2008-10-31,07:05:32
39.977646,116.327157,0,104,39752.2955439815,2008-10-31,07:05:35
39.977774,116.327109,0,105,39752.2955787037,2008-10-31,07:05:38
39.977897,116.327108,0,100,39752.295625,2008-10-31,07:05:42
39.977972,116.327104,0,85,39752.2956828704,2008-10-31,07:05:47
39.97795,116.326995,0,101,39752.2957060185,2008-10-31,07:05:49
39.977972,116.326996,0,99,39752.2957638889,2008-10-31,07:05:54
39.977972,116.326996,0,99,39752.2957986111,2008-10-31,07:05:57
39.977972,116.326991,0,97,39752.2958217593,2008-10-31,07:05:59
39.977951,116.326984,0,95,39752.2958796296,2008-10-31,07:06:04
39.977957,116.326939,0,97,39752.2959375,2008-10-31,07:06:09
39.977974,116.326937,0,96,39752.2959953704,2008-10-31,07:06:14
39.977981,116.32703,0,104,39752.2960532407,2008-10-31,07:06:19
39.977982,116.327031,0,104,39752.2961111111,2008-10-31,07:06:24
39.977979,116.327031,0,104,39752.2961689815,2008-10-31,07:06:29
39.977979,116.327031,0,104,39752.2962037037,2008-10-31,07:06:32
39.977979,116.327031,0,104,39752.2962268519,2008-10-31,07:06:34
39.975924,116.324777,0,-21,39752.3314814815,2008-10-31,07:57:20
39.978584,116.327313,0,641,39752.3315393519,2008-10-31,07:57:25
39.978649,116.32738,0,681,39752.3315509259,2008-10-31,07:57:26
39.978596,116.327377,0,621,39752.3315740741,2008-10-31,07:57:28
39.978631,116.327326,0,595,39752.3316319444,2008-10-31,07:57:33
39.978652,116.327355,0,585,39752.3316898148,2008-10-31,07:57:38
39.978668,116.327375,0,565,39752.3317476852,2008-10-31,07:57:43
39.978655,116.32736,0,527,39752.3318055556,2008-10-31,07:57:48
39.978619,116.327369,0,482,39752.3318518519,2008-10-31,07:57:52
39.978619,116.327369,0,482,39752.3318865741,2008-10-31,07:57:55
39.97862,116.327366,0,453,39752.3319097222,2008-10-31,07:57:57
39.978627,116.327356,0,428,39752.3319675926,2008-10-31,07:58:02
39.978672,116.327349,0,402,39752.332025463,2008-10-31,07:58:07
39.978717,116.327326,0,382,39752.3320833333,2008-10-31,07:58:12
39.978788,116.327266,0,356,39752.3321412037,2008-10-31,07:58:17
39.978805,116.3273,0,326,39752.3321990741,2008-10-31,07:58:22
39.97885,116.327295,0,308,39752.3322569444,2008-10-31,07:58:27
39.978935,116.327282,0,294,39752.3323032407,2008-10-31,07:58:31
39.979043,116.327261,0,282,39752.332349537,2008-10-31,07:58:35
39.979143,116.327209,0,273,39752.3324074074,2008-10-31,07:58:40
39.979229,116.327195,0,263,39752.3324421296,2008-10-31,07:58:43
39.979318,116.327192,0,244,39752.3325,2008-10-31,07:58:48
39.979435,116.327147,0,227,39752.3325115741,2008-10-31,07:58:49
39.979525,116.327173,0,211,39752.3325578704,2008-10-31,07:58:53
39.979656,116.327152,0,201,39752.3325925926,2008-10-31,07:58:56
39.979716,116.327212,0,203,39752.332650463,2008-10-31,07:59:01
39.979708,116.327243,0,199,39752.3327083333,2008-10-31,07:59:06
39.97972,116.327272,0,192,39752.3327662037,2008-10-31,07:59:11
39.979709,116.327307,0,192,39752.3328240741,2008-10-31,07:59:16
39.979744,116.327335,0,189,39752.3328819444,2008-10-31,07:59:21
39.979747,116.327338,0,188,39752.3329398148,2008-10-31,07:59:26
39.979747,116.327338,0,188,39752.332974537,2008-10-31,07:59:29
39.979746,116.327343,0,188,39752.3329976852,2008-10-31,07:59:31
39.979758,116.327381,0,189,39752.3330555556,2008-10-31,07:59:36
39.979768,116.327392,0,190,39752.3331134259,2008-10-31,07:59:41
39.979774,116.327433,0,192,39752.3331712963,2008-10-31,07:59:46
39.979773,116.327472,0,198,39752.3332291667,2008-10-31,07:59:51
39.979771,116.327484,0,212,39752.333287037,2008-10-31,07:59:56
39.97972,116.327494,0,222,39752.3333449074,2008-10-31,08:00:01
39.979699,116.327502,0,229,39752.3334027778,2008-10-31,08:00:06
39.979693,116.32747,0,235,39752.3334606481,2008-10-31,08:00:11
39.97972,116.32744,0,240,39752.3335185185,2008-10-31,08:00:16
39.979781,116.327424,0,246,39752.3335763889,2008-10-31,08:00:21
39.979801,116.327309,0,252,39752.3336226852,2008-10-31,08:00:25
39.97975,116.327162,0,256,39752.3336458333,2008-10-31,08:00:27
39.979681,116.327017,0,259,39752.3336689815,2008-10-31,08:00:29
39.979638,116.326915,0,263,39752.3336921296,2008-10-31,08:00:31
39.979632,116.326787,0,271,39752.33375,2008-10-31,08:00:36
39.979682,116.32682,0,279,39752.3338078704,2008-10-31,08:00:41
39.979728,116.326838,0,287,39752.3338657407,2008-10-31,08:00:46
39.97973,116.32685,0,294,39752.3339236111,2008-10-31,08:00:51
39.979734,116.326913,0,300,39752.3339814815,2008-10-31,08:00:56
39.979755,116.327014,0,307,39752.3340393519,2008-10-31,08:01:01
39.97977,116.327084,0,314,39752.3340972222,2008-10-31,08:01:06
39.979763,116.327138,0,320,39752.3341550926,2008-10-31,08:01:11
39.979779,116.327191,0,326,39752.334212963,2008-10-31,08:01:16
39.979805,116.326592,0,321,39752.3342708333,2008-10-31,08:01:21
39.979632,116.326701,0,377,39752.3342939815,2008-10-31,08:01:23
39.979399,116.326887,0,465,39752.3343055556,2008-10-31,08:01:24
39.979299,116.326981,0,512,39752.3343171296,2008-10-31,08:01:25
39.979159,116.327112,0,576,39752.3343287037,2008-10-31,08:01:26
39.979091,116.32718,0,602,39752.3343402778,2008-10-31,08:01:27
39.978987,116.327283,0,630,39752.3343518519,2008-10-31,08:01:28
39.978974,116.327353,0,607,39752.3344097222,2008-10-31,08:01:33
39.978994,116.327357,0,604,39752.3344675926,2008-10-31,08:01:38
39.979008,116.327397,0,605,39752.334525463,2008-10-31,08:01:43
39.979,116.327415,0,604,39752.3345833333,2008-10-31,08:01:48
39.978983,116.327444,0,604,39752.3346412037,2008-10-31,08:01:53
39.978984,116.327448,0,604,39752.3346990741,2008-10-31,08:01:58
39.978984,116.327448,0,604,39752.3347337963,2008-10-31,08:02:01
39.978981,116.327443,0,604,39752.3347569444,2008-10-31,08:02:03
39.978972,116.327437,0,604,39752.3348148148,2008-10-31,08:02:08
39.978972,116.327437,0,604,39752.334849537,2008-10-31,08:02:11
39.978966,116.327435,0,604,39752.3348726852,2008-10-31,08:02:13
39.978962,116.327419,0,604,39752.3349305556,2008-10-31,08:02:18
39.978993,116.327412,0,604,39752.3349884259,2008-10-31,08:02:23
39.978982,116.327371,0,604,39752.3350462963,2008-10-31,08:02:28
39.978978,116.327344,0,604,39752.3353356481,2008-10-31,08:02:53
39.97897,116.327324,0,604,39752.3355092593,2008-10-31,08:03:08
39.978968,116.327319,0,604,39752.3355671296,2008-10-31,08:03:13
39.978968,116.327319,0,604,39752.3357175926,2008-10-31,08:03:26
39.978967,116.327315,0,604,39752.3357407407,2008-10-31,08:03:28
39.978836,116.326865,0,604,39752.3357986111,2008-10-31,08:03:33
39.979089,116.326973,0,605,39752.3358101852,2008-10-31,08:03:34
39.979177,116.32694,0,603,39752.3358333333,2008-10-31,08:03:36
39.979244,116.327019,0,604,39752.3358680556,2008-10-31,08:03:39
39.979261,116.327028,0,603,39752.3359259259,2008-10-31,08:03:44
39.979365,116.327051,0,601,39752.3359606481,2008-10-31,08:03:47
39.979353,116.327127,0,603,39752.3360185185,2008-10-31,08:03:52
39.979342,116.327256,0,608,39752.3360532407,2008-10-31,08:03:55
39.979406,116.327348,0,603,39752.3361111111,2008-10-31,08:04:00
39.97956,116.327406,0,598,39752.3361574074,2008-10-31,08:04:04
39.979648,116.327483,0,593,39752.3361805556,2008-10-31,08:04:06
39.979659,116.327563,0,587,39752.3362384259,2008-10-31,08:04:11
39.979648,116.327558,0,587,39752.3362962963,2008-10-31,08:04:16
39.979665,116.327531,0,583,39752.3363541667,2008-10-31,08:04:21
39.979628,116.327483,0,582,39752.336412037,2008-10-31,08:04:26
39.979597,116.327449,0,575,39752.3364699074,2008-10-31,08:04:31
39.979578,116.327403,0,567,39752.3365277778,2008-10-31,08:04:36
39.979551,116.327388,0,564,39752.3365856481,2008-10-31,08:04:41
39.979518,116.32738,0,559,39752.3366435185,2008-10-31,08:04:46
39.979496,116.327364,0,550,39752.3367013889,2008-10-31,08:04:51
39.979489,116.327238,0,539,39752.3367476852,2008-10-31,08:04:55
39.9795,116.327108,0,524,39752.3367824074,2008-10-31,08:04:58
39.979482,116.327004,0,509,39752.3368287037,2008-10-31,08:05:02
39.979453,116.32693,0,495,39752.3368865741,2008-10-31,08:05:07
39.979403,116.32692,0,487,39752.3369444444,2008-10-31,08:05:12
39.979332,116.326913,0,474,39752.3370023148,2008-10-31,08:05:17
39.979265,116.326897,0,459,39752.3370601852,2008-10-31,08:05:22
39.979189,116.326913,0,448,39752.3371180556,2008-10-31,08:05:27
39.9791,116.326914,0,432,39752.3371759259,2008-10-31,08:05:32
39.979024,116.326929,0,419,39752.3372337963,2008-10-31,08:05:37
39.978941,116.326941,0,411,39752.3372916667,2008-10-31,08:05:42
39.978853,116.326932,0,403,39752.337337963,2008-10-31,08:05:46
39.978765,116.326918,0,393,39752.3373958333,2008-10-31,08:05:51
39.978671,116.326911,0,388,39752.3374421296,2008-10-31,08:05:55
39.978648,116.3269,0,386,39752.3375,2008-10-31,08:06:00
39.978603,116.326892,0,385,39752.3375578704,2008-10-31,08:06:05
39.97852,116.326915,0,378,39752.3376157407,2008-10-31,08:06:10
39.978467,116.326912,0,371,39752.3376736111,2008-10-31,08:06:15
39.978421,116.326927,0,371,39752.3377314815,2008-10-31,08:06:20
39.978392,116.326904,0,372,39752.3377893518,2008-10-31,08:06:25
39.978307,116.326944,0,372,39752.3378356481,2008-10-31,08:06:29
39.978222,116.327002,0,376,39752.3378819444,2008-10-31,08:06:33
