# Supplementary material for: Research on differential privacy protection method based on user tendency
Source: PLoS One. 2023 Oct 26;18(10):e0288823. doi: 10.1371/journal.pone.0288823 (PMC10602288; doi:10.1371/journal.pone.0288823)
Supplement: S1 Data — (ZIP) [file pone.0288823.s001.zip › Data 5-1/001/Trajectory/20081101004235.plt]

Geolife trajectory
WGS 84
Altitude is in Feet
Reserved 3
0,2,255,My Track,0,0,2,8421376
0
40.013672,116.306003,0,153,39753.0295717593,2008-11-01,00:42:35
40.013702,116.305979,0,234,39753.0295833333,2008-11-01,00:42:36
40.013753,116.306186,0,126,39753.0295949074,2008-11-01,00:42:37
40.013591,116.306022,0,148,39753.0296180556,2008-11-01,00:42:39
40.013591,116.306035,0,198,39753.0296296296,2008-11-01,00:42:40
40.01362,116.306197,0,132,39753.0296412037,2008-11-01,00:42:41
40.01364,116.306232,0,164,39753.0296759259,2008-11-01,00:42:44
40.01371,116.306396,0,142,39753.0296990741,2008-11-01,00:42:46
40.013725,116.306442,0,111,39753.0297222222,2008-11-01,00:42:48
40.013658,116.306276,0,123,39753.0297453704,2008-11-01,00:42:50
40.013749,116.306439,0,106,39753.0297800926,2008-11-01,00:42:53
40.013767,116.306468,0,112,39753.029837963,2008-11-01,00:42:58
40.01377,116.306481,0,116,39753.0298958333,2008-11-01,00:43:03
40.013778,116.306502,0,106,39753.0299537037,2008-11-01,00:43:08
40.013785,116.306515,0,97,39753.0300115741,2008-11-01,00:43:13
40.013775,116.306469,0,97,39753.0300694444,2008-11-01,00:43:18
40.013782,116.30652,0,94,39753.0301273148,2008-11-01,00:43:23
40.013783,116.306543,0,95,39753.0301851852,2008-11-01,00:43:28
40.013788,116.306546,0,94,39753.0302430556,2008-11-01,00:43:33
40.013786,116.306538,0,94,39753.0303009259,2008-11-01,00:43:38
40.013786,116.306538,0,94,39753.0303356481,2008-11-01,00:43:41
40.013789,116.306534,0,94,39753.0303587963,2008-11-01,00:43:43
40.013802,116.306534,0,96,39753.0304166667,2008-11-01,00:43:48
40.013792,116.306532,0,97,39753.030474537,2008-11-01,00:43:53
40.01379,116.306533,0,98,39753.0305324074,2008-11-01,00:43:58
40.013792,116.306539,0,98,39753.0305902778,2008-11-01,00:44:03
40.013792,116.306539,0,98,39753.030625,2008-11-01,00:44:06
40.013786,116.306538,0,97,39753.0306481481,2008-11-01,00:44:08
40.013796,116.306516,0,102,39753.0307060185,2008-11-01,00:44:13
40.013822,116.306524,0,104,39753.0307638889,2008-11-01,00:44:18
40.01381,116.306539,0,104,39753.0308217593,2008-11-01,00:44:23
40.013821,116.306543,0,107,39753.0308796296,2008-11-01,00:44:28
40.013877,116.306519,0,110,39753.0309375,2008-11-01,00:44:33
40.013944,116.306513,0,112,39753.0309953704,2008-11-01,00:44:38
40.013991,116.306505,0,117,39753.0310532407,2008-11-01,00:44:43
40.014014,116.306425,0,124,39753.0311111111,2008-11-01,00:44:48
40.014057,116.306321,0,126,39753.0311689815,2008-11-01,00:44:53
40.014147,116.306294,0,132,39753.0312152778,2008-11-01,00:44:57
40.01419,116.306177,0,135,39753.0312615741,2008-11-01,00:45:01
40.014205,116.30604,0,141,39753.0313078704,2008-11-01,00:45:05
40.01419,116.305881,0,143,39753.0313541667,2008-11-01,00:45:09
40.014185,116.30573,0,147,39753.031400463,2008-11-01,00:45:13
40.014266,116.305667,0,143,39753.0314467593,2008-11-01,00:45:17
40.014383,116.30566,0,138,39753.0314930556,2008-11-01,00:45:21
40.014479,116.305664,0,138,39753.0315277778,2008-11-01,00:45:24
40.014576,116.305647,0,137,39753.0315625,2008-11-01,00:45:27
40.014665,116.305603,0,144,39753.0315972222,2008-11-01,00:45:30
40.01477,116.305631,0,137,39753.0316319444,2008-11-01,00:45:33
40.014874,116.305602,0,138,39753.0316666667,2008-11-01,00:45:36
40.014989,116.305581,0,136,39753.0317013889,2008-11-01,00:45:39
40.015097,116.30555,0,137,39753.0317361111,2008-11-01,00:45:42
40.015194,116.305548,0,139,39753.0317708333,2008-11-01,00:45:45
40.015292,116.305539,0,142,39753.0318055556,2008-11-01,00:45:48
40.01539,116.305534,0,140,39753.0318402778,2008-11-01,00:45:51
40.0155,116.305528,0,127,39753.031875,2008-11-01,00:45:54
40.015606,116.305535,0,124,39753.0319097222,2008-11-01,00:45:57
40.015703,116.305553,0,118,39753.0319444444,2008-11-01,00:46:00
40.015793,116.305589,0,113,39753.0319791667,2008-11-01,00:46:03
40.015884,116.305642,0,100,39753.032025463,2008-11-01,00:46:07
40.015893,116.305761,0,103,39753.0320717593,2008-11-01,00:46:11
40.015905,116.305888,0,106,39753.0321296296,2008-11-01,00:46:16
40.015916,116.305993,0,106,39753.0321875,2008-11-01,00:46:21
40.015904,116.306051,0,113,39753.0322453704,2008-11-01,00:46:26
40.015908,116.306062,0,111,39753.0323032407,2008-11-01,00:46:31
40.015908,116.306073,0,111,39753.0323611111,2008-11-01,00:46:36
40.015909,116.306083,0,111,39753.0324189815,2008-11-01,00:46:41
40.015909,116.306078,0,112,39753.0324768518,2008-11-01,00:46:46
40.015909,116.306077,0,112,39753.0325347222,2008-11-01,00:46:51
40.015909,116.306082,0,112,39753.0325925926,2008-11-01,00:46:56
40.015909,116.306086,0,112,39753.032650463,2008-11-01,00:47:01
40.015909,116.30608,0,112,39753.0327083333,2008-11-01,00:47:06
40.015909,116.30608,0,112,39753.0327430556,2008-11-01,00:47:09
40.015909,116.306079,0,112,39753.0327662037,2008-11-01,00:47:11
40.0159,116.306087,0,111,39753.0328240741,2008-11-01,00:47:16
40.0159,116.306099,0,111,39753.0328819444,2008-11-01,00:47:21
40.015904,116.306096,0,111,39753.0329398148,2008-11-01,00:47:26
40.015904,116.306096,0,111,39753.032974537,2008-11-01,00:47:29
40.015909,116.306092,0,110,39753.0329976852,2008-11-01,00:47:31
40.01592,116.306184,0,109,39753.0330555556,2008-11-01,00:47:36
40.015943,116.3063,0,107,39753.0331018518,2008-11-01,00:47:40
40.015963,116.306413,0,105,39753.0331597222,2008-11-01,00:47:45
40.015984,116.306476,0,104,39753.0332175926,2008-11-01,00:47:50
40.016011,116.306636,0,106,39753.033275463,2008-11-01,00:47:55
40.016042,116.30679,0,106,39753.0333217593,2008-11-01,00:47:59
40.016076,116.306932,0,107,39753.0333680556,2008-11-01,00:48:03
40.016096,116.307049,0,109,39753.0334027778,2008-11-01,00:48:06
40.016129,116.307174,0,109,39753.0334375,2008-11-01,00:48:09
40.016125,116.307303,0,107,39753.0334837963,2008-11-01,00:48:13
40.016146,116.307438,0,108,39753.0335300926,2008-11-01,00:48:17
40.016171,116.307574,0,112,39753.0335763889,2008-11-01,00:48:21
40.016208,116.30772,0,113,39753.0336111111,2008-11-01,00:48:24
40.016232,116.307851,0,115,39753.0336458333,2008-11-01,00:48:27
40.016249,116.30798,0,115,39753.0336805556,2008-11-01,00:48:30
40.01628,116.308112,0,115,39753.0337152778,2008-11-01,00:48:33
40.016292,116.308243,0,112,39753.03375,2008-11-01,00:48:36
40.016323,116.308384,0,112,39753.0337847222,2008-11-01,00:48:39
40.016336,116.308511,0,112,39753.0338194444,2008-11-01,00:48:42
40.016365,116.308663,0,115,39753.0338657407,2008-11-01,00:48:46
40.016402,116.308814,0,112,39753.033900463,2008-11-01,00:48:49
40.016426,116.308952,0,113,39753.0339351852,2008-11-01,00:48:52
40.01646,116.309077,0,115,39753.0339699074,2008-11-01,00:48:55
40.016516,116.309225,0,111,39753.0340046296,2008-11-01,00:48:58
40.016537,116.309351,0,114,39753.0340393518,2008-11-01,00:49:01
40.016579,116.309501,0,113,39753.0340740741,2008-11-01,00:49:04
40.016609,116.309656,0,115,39753.0341087963,2008-11-01,00:49:07
40.016645,116.309797,0,118,39753.0341435185,2008-11-01,00:49:10
40.016672,116.309932,0,118,39753.0342013889,2008-11-01,00:49:15
40.016733,116.31006,0,120,39753.0342476852,2008-11-01,00:49:19
40.016832,116.310159,0,125,39753.0342939815,2008-11-01,00:49:23
40.016899,116.310175,0,121,39753.0343518518,2008-11-01,00:49:28
40.016994,116.310099,0,116,39753.0343981481,2008-11-01,00:49:32
40.017058,116.309997,0,113,39753.0344328704,2008-11-01,00:49:35
40.017151,116.309823,0,118,39753.0344560185,2008-11-01,00:49:37
40.017251,116.309758,0,114,39753.0344791667,2008-11-01,00:49:39
40.017352,116.309662,0,117,39753.0345138889,2008-11-01,00:49:42
40.017424,116.309567,0,119,39753.0345486111,2008-11-01,00:49:45
40.017503,116.309468,0,121,39753.0345833333,2008-11-01,00:49:48
40.017581,116.309374,0,118,39753.0346064815,2008-11-01,00:49:50
40.017672,116.309268,0,113,39753.0346412037,2008-11-01,00:49:53
40.017765,116.309148,0,107,39753.0346759259,2008-11-01,00:49:56
40.017863,116.309049,0,102,39753.0347106481,2008-11-01,00:49:59
40.017958,116.308954,0,95,39753.0347453704,2008-11-01,00:50:02
40.018046,116.308841,0,99,39753.0347800926,2008-11-01,00:50:05
40.018122,116.308749,0,99,39753.0348032407,2008-11-01,00:50:07
40.018205,116.30867,0,95,39753.0348263889,2008-11-01,00:50:09
40.018292,116.308611,0,94,39753.034849537,2008-11-01,00:50:11
40.018374,116.308544,0,92,39753.0348726852,2008-11-01,00:50:13
40.018469,116.308482,0,92,39753.0348958333,2008-11-01,00:50:15
40.018556,116.308428,0,93,39753.0349189815,2008-11-01,00:50:17
40.018682,116.308407,0,90,39753.0349537037,2008-11-01,00:50:20
40.018781,116.308366,0,91,39753.0349768519,2008-11-01,00:50:22
40.01887,116.308341,0,93,39753.035,2008-11-01,00:50:24
40.018965,116.308314,0,98,39753.0350231482,2008-11-01,00:50:26
40.019055,116.308277,0,103,39753.0350462963,2008-11-01,00:50:28
40.019169,116.308251,0,106,39753.0350810185,2008-11-01,00:50:31
40.019284,116.308233,0,111,39753.0351157407,2008-11-01,00:50:34
40.019371,116.308265,0,117,39753.0351388889,2008-11-01,00:50:36
40.019471,116.308262,0,127,39753.0351736111,2008-11-01,00:50:39
40.019599,116.308246,0,124,39753.0352083333,2008-11-01,00:50:42
40.019711,116.308223,0,116,39753.0352430556,2008-11-01,00:50:45
40.01983,116.308173,0,113,39753.0352777778,2008-11-01,00:50:48
40.01994,116.308198,0,115,39753.0353125,2008-11-01,00:50:51
40.020063,116.308188,0,115,39753.0353472222,2008-11-01,00:50:54
40.020185,116.308163,0,123,39753.0353819444,2008-11-01,00:50:57
40.020315,116.308148,0,118,39753.0354166667,2008-11-01,00:51:00
40.02043,116.308158,0,118,39753.0354513889,2008-11-01,00:51:03
40.020549,116.308155,0,115,39753.0354861111,2008-11-01,00:51:06
40.020666,116.308143,0,113,39753.0355208333,2008-11-01,00:51:09
40.020771,116.308111,0,113,39753.0355555556,2008-11-01,00:51:12
40.020881,116.308105,0,106,39753.0355902778,2008-11-01,00:51:15
40.02098,116.308083,0,98,39753.035625,2008-11-01,00:51:18
40.02108,116.308045,0,93,39753.0356597222,2008-11-01,00:51:21
40.02119,116.308032,0,80,39753.0356944444,2008-11-01,00:51:24
40.021301,116.308001,0,74,39753.0357291667,2008-11-01,00:51:27
40.02142,116.307987,0,73,39753.0357638889,2008-11-01,00:51:30
40.021534,116.307983,0,66,39753.0357986111,2008-11-01,00:51:33
40.021642,116.307968,0,59,39753.0358333333,2008-11-01,00:51:36
40.021755,116.30796,0,50,39753.0358680556,2008-11-01,00:51:39
40.021864,116.307939,0,53,39753.0359027778,2008-11-01,00:51:42
40.021976,116.30793,0,56,39753.0359375,2008-11-01,00:51:45
40.022111,116.307949,0,55,39753.0359722222,2008-11-01,00:51:48
40.022208,116.30795,0,61,39753.0359953704,2008-11-01,00:51:50
40.022297,116.307948,0,68,39753.0360185185,2008-11-01,00:51:52
40.022385,116.307965,0,77,39753.0360416667,2008-11-01,00:51:54
40.022511,116.307934,0,77,39753.0360763889,2008-11-01,00:51:57
40.02263,116.307914,0,69,39753.0361111111,2008-11-01,00:52:00
40.022754,116.307892,0,68,39753.0361458333,2008-11-01,00:52:03
40.022876,116.307867,0,64,39753.0361805556,2008-11-01,00:52:06
40.023005,116.307857,0,60,39753.0362152778,2008-11-01,00:52:09
40.023136,116.307843,0,57,39753.03625,2008-11-01,00:52:12
40.023256,116.307807,0,60,39753.0362847222,2008-11-01,00:52:15
40.023372,116.307783,0,44,39753.0363194444,2008-11-01,00:52:18
40.023497,116.307783,0,39,39753.0363541667,2008-11-01,00:52:21
40.023617,116.30776,0,38,39753.0363888889,2008-11-01,00:52:24
40.023733,116.307741,0,35,39753.0364236111,2008-11-01,00:52:27
40.023857,116.307724,0,45,39753.0364583333,2008-11-01,00:52:30
40.023953,116.307725,0,57,39753.0364814815,2008-11-01,00:52:32
40.024038,116.307691,0,66,39753.0365046296,2008-11-01,00:52:34
40.024156,116.307668,0,70,39753.0365393519,2008-11-01,00:52:37
40.024245,116.307672,0,79,39753.0365625,2008-11-01,00:52:39
40.024369,116.307649,0,82,39753.0365972222,2008-11-01,00:52:42
40.024497,116.307657,0,70,39753.0366319444,2008-11-01,00:52:45
40.024623,116.307672,0,64,39753.0366666667,2008-11-01,00:52:48
40.024742,116.307662,0,63,39753.0367013889,2008-11-01,00:52:51
40.024843,116.307658,0,56,39753.0367361111,2008-11-01,00:52:54
40.024957,116.307673,0,64,39753.0367592593,2008-11-01,00:52:56
40.025043,116.307689,0,88,39753.0367939815,2008-11-01,00:52:59
40.02513,116.307697,0,98,39753.0368171296,2008-11-01,00:53:01
40.025256,116.307646,0,111,39753.0368518519,2008-11-01,00:53:04
40.025364,116.307653,0,124,39753.0368865741,2008-11-01,00:53:07
40.025455,116.307648,0,133,39753.0369097222,2008-11-01,00:53:09
40.025549,116.307581,0,132,39753.0369328704,2008-11-01,00:53:11
40.02564,116.307551,0,132,39753.0369560185,2008-11-01,00:53:13
40.025738,116.30754,0,134,39753.0369907407,2008-11-01,00:53:16
40.025838,116.307565,0,141,39753.037025463,2008-11-01,00:53:19
40.025925,116.307573,0,149,39753.0370601852,2008-11-01,00:53:22
40.026015,116.307545,0,154,39753.0370833333,2008-11-01,00:53:24
40.026107,116.307547,0,149,39753.0371180556,2008-11-01,00:53:27
40.026199,116.307579,0,160,39753.0371643519,2008-11-01,00:53:31
40.026251,116.307548,0,150,39753.0372222222,2008-11-01,00:53:36
40.026283,116.307531,0,156,39753.0372800926,2008-11-01,00:53:41
40.026295,116.307526,0,159,39753.037337963,2008-11-01,00:53:46
40.02641,116.307485,0,154,39753.0373611111,2008-11-01,00:53:48
40.026484,116.307426,0,143,39753.0373958333,2008-11-01,00:53:51
40.026592,116.307403,0,138,39753.0374537037,2008-11-01,00:53:56
40.026705,116.307393,0,133,39753.0375,2008-11-01,00:54:00
40.026815,116.307384,0,132,39753.0375462963,2008-11-01,00:54:04
40.026919,116.307373,0,138,39753.0375810185,2008-11-01,00:54:07
40.027027,116.307379,0,135,39753.0376157407,2008-11-01,00:54:10
40.027121,116.307361,0,131,39753.037650463,2008-11-01,00:54:13
40.027237,116.307358,0,129,39753.0376851852,2008-11-01,00:54:16
40.02737,116.307375,0,121,39753.0377199074,2008-11-01,00:54:19
40.027471,116.307471,0,119,39753.0377546296,2008-11-01,00:54:22
40.027556,116.30757,0,118,39753.0377893519,2008-11-01,00:54:25
40.027674,116.307691,0,116,39753.0378240741,2008-11-01,00:54:28
40.027748,116.307763,0,116,39753.0378472222,2008-11-01,00:54:30
40.027848,116.307871,0,110,39753.0378819444,2008-11-01,00:54:33
40.027928,116.307988,0,108,39753.0379166667,2008-11-01,00:54:36
40.027976,116.308149,0,104,39753.0379513889,2008-11-01,00:54:39
40.028,116.30827,0,100,39753.037974537,2008-11-01,00:54:41
40.028022,116.308403,0,95,39753.0379976852,2008-11-01,00:54:43
40.02804,116.308543,0,91,39753.0380208333,2008-11-01,00:54:45
40.028047,116.308664,0,88,39753.0380439815,2008-11-01,00:54:47
40.028056,116.308796,0,86,39753.0380671296,2008-11-01,00:54:49
40.028072,116.308958,0,79,39753.0381018519,2008-11-01,00:54:52
40.028084,116.309083,0,81,39753.0381365741,2008-11-01,00:54:55
40.028118,116.309228,0,82,39753.0381712963,2008-11-01,00:54:58
40.028143,116.309355,0,75,39753.0382060185,2008-11-01,00:55:01
40.028152,116.30952,0,71,39753.0382407407,2008-11-01,00:55:04
40.028157,116.309651,0,69,39753.0382638889,2008-11-01,00:55:06
40.028167,116.309812,0,78,39753.0382986111,2008-11-01,00:55:09
40.028191,116.309928,0,81,39753.0383217593,2008-11-01,00:55:11
40.028229,116.310073,0,84,39753.0383449074,2008-11-01,00:55:13
40.028251,116.3102,0,91,39753.0383680556,2008-11-01,00:55:15
40.028292,116.310342,0,100,39753.0383912037,2008-11-01,00:55:17
40.028317,116.310479,0,108,39753.0384259259,2008-11-01,00:55:20
40.028364,116.310633,0,115,39753.0384606481,2008-11-01,00:55:23
40.028432,116.31076,0,123,39753.0384837963,2008-11-01,00:55:25
40.028511,116.31086,0,133,39753.0384953704,2008-11-01,00:55:26
40.028554,116.310968,0,136,39753.0385185185,2008-11-01,00:55:28
40.028588,116.311113,0,141,39753.0385532407,2008-11-01,00:55:31
40.028628,116.311247,0,143,39753.038587963,2008-11-01,00:55:34
40.028652,116.31141,0,143,39753.0386226852,2008-11-01,00:55:37
40.028621,116.311522,0,143,39753.0386689815,2008-11-01,00:55:41
40.028618,116.311652,0,143,39753.0387037037,2008-11-01,00:55:44
40.028645,116.311794,0,145,39753.0387384259,2008-11-01,00:55:47
40.028643,116.311922,0,147,39753.0387731481,2008-11-01,00:55:50
40.02869,116.312108,0,155,39753.0388078704,2008-11-01,00:55:53
40.028702,116.312164,0,156,39753.0388657407,2008-11-01,00:55:58
40.028709,116.312187,0,157,39753.0389236111,2008-11-01,00:56:03
40.02871,116.3122,0,157,39753.0389814815,2008-11-01,00:56:08
40.028785,116.312301,0,156,39753.0390393519,2008-11-01,00:56:13
40.028805,116.312439,0,158,39753.0390740741,2008-11-01,00:56:16
40.028802,116.312586,0,155,39753.0391203704,2008-11-01,00:56:20
40.028836,116.312698,0,152,39753.0391550926,2008-11-01,00:56:23
40.028886,116.31283,0,152,39753.0391898148,2008-11-01,00:56:26
40.028925,116.312982,0,147,39753.039224537,2008-11-01,00:56:29
40.028973,116.313083,0,147,39753.0392476852,2008-11-01,00:56:31
40.029048,116.313126,0,127,39753.0392939815,2008-11-01,00:56:35
40.029134,116.313222,0,119,39753.0393402778,2008-11-01,00:56:39
40.029228,116.313319,0,112,39753.0393865741,2008-11-01,00:56:43
40.029306,116.313383,0,112,39753.0394212963,2008-11-01,00:56:46
40.029379,116.313454,0,107,39753.0394560185,2008-11-01,00:56:49
40.029442,116.313562,0,105,39753.0394907407,2008-11-01,00:56:52
40.029474,116.313698,0,101,39753.039537037,2008-11-01,00:56:56
40.029501,116.313841,0,101,39753.0395833333,2008-11-01,00:57:00
40.029527,116.313981,0,99,39753.0396296296,2008-11-01,00:57:04
40.029563,116.314129,0,98,39753.0396759259,2008-11-01,00:57:08
40.029591,116.314259,0,104,39753.0397222222,2008-11-01,00:57:12
40.029656,116.314357,0,102,39753.0397569444,2008-11-01,00:57:15
40.029763,116.314426,0,106,39753.0397916667,2008-11-01,00:57:18
40.029892,116.314432,0,113,39753.0398263889,2008-11-01,00:57:21
40.03003,116.314421,0,118,39753.0398611111,2008-11-01,00:57:24
40.030123,116.314396,0,121,39753.0398842593,2008-11-01,00:57:26
40.030247,116.314371,0,130,39753.0399189815,2008-11-01,00:57:29
40.030331,116.314313,0,140,39753.0399421296,2008-11-01,00:57:31
40.03043,116.314228,0,152,39753.0399768518,2008-11-01,00:57:34
40.030529,116.314155,0,168,39753.0400115741,2008-11-01,00:57:37
40.030623,116.314101,0,183,39753.0400462963,2008-11-01,00:57:40
40.030728,116.314071,0,193,39753.0400810185,2008-11-01,00:57:43
40.030822,116.314014,0,190,39753.0401041667,2008-11-01,00:57:45
40.03093,116.313963,0,194,39753.0401388889,2008-11-01,00:57:48
40.031014,116.313903,0,217,39753.0401851852,2008-11-01,00:57:52
40.03114,116.313891,0,210,39753.0402314815,2008-11-01,00:57:56
40.03122,116.313895,0,206,39753.0402893518,2008-11-01,00:58:01
40.031263,116.313886,0,205,39753.0403472222,2008-11-01,00:58:06
40.031248,116.313867,0,202,39753.0404050926,2008-11-01,00:58:11
40.031247,116.313868,0,202,39753.040462963,2008-11-01,00:58:16
40.031247,116.313868,0,202,39753.0404976852,2008-11-01,00:58:19
40.031245,116.313869,0,202,39753.0405208333,2008-11-01,00:58:21
40.031254,116.313865,0,201,39753.0405787037,2008-11-01,00:58:26
40.031275,116.313854,0,201,39753.0406365741,2008-11-01,00:58:31
40.031299,116.313827,0,201,39753.0406944444,2008-11-01,00:58:36
40.031317,116.313798,0,201,39753.0407523148,2008-11-01,00:58:41
40.03135,116.313766,0,201,39753.0408101852,2008-11-01,00:58:46
40.031423,116.313707,0,198,39753.0408680556,2008-11-01,00:58:51
40.031519,116.313674,0,197,39753.0409259259,2008-11-01,00:58:56
40.031575,116.313673,0,194,39753.0409837963,2008-11-01,00:59:01
40.031616,116.313675,0,190,39753.0410416667,2008-11-01,00:59:06
40.031659,116.31368,0,186,39753.041099537,2008-11-01,00:59:11
40.031659,116.31368,0,186,39753.0411342593,2008-11-01,00:59:14
40.031662,116.313681,0,184,39753.0411574074,2008-11-01,00:59:16
40.031648,116.31368,0,185,39753.0412152778,2008-11-01,00:59:21
40.031648,116.31368,0,185,39753.04125,2008-11-01,00:59:24
40.031644,116.313682,0,185,39753.0412731481,2008-11-01,00:59:26
40.031621,116.313655,0,186,39753.0413310185,2008-11-01,00:59:31
40.031573,116.313587,0,188,39753.0413888889,2008-11-01,00:59:36
40.03154,116.313567,0,189,39753.0414467593,2008-11-01,00:59:41
40.03154,116.313567,0,189,39753.0414814815,2008-11-01,00:59:44
40.031542,116.313575,0,190,39753.0415046296,2008-11-01,00:59:46
40.031545,116.313593,0,190,39753.0415625,2008-11-01,00:59:51
40.031545,116.313593,0,190,39753.0415972222,2008-11-01,00:59:54
40.031543,116.313596,0,190,39753.0416203704,2008-11-01,00:59:56
40.031559,116.313622,0,190,39753.0416782407,2008-11-01,01:00:01
40.031564,116.313661,0,188,39753.0417361111,2008-11-01,01:00:06
40.03207,116.314159,0,124,39753.0419444444,2008-11-01,01:00:24
40.032035,116.314059,0,160,39753.0419675926,2008-11-01,01:00:26
40.032083,116.31409,0,145,39753.042025463,2008-11-01,01:00:31
40.032097,116.314105,0,144,39753.0420833333,2008-11-01,01:00:36
40.032097,116.314105,0,144,39753.0421180556,2008-11-01,01:00:39
40.032102,116.314103,0,143,39753.0421412037,2008-11-01,01:00:41
40.032144,116.314082,0,142,39753.0421990741,2008-11-01,01:00:46
40.032265,116.314036,0,141,39753.0422337963,2008-11-01,01:00:49
40.032347,116.313986,0,141,39753.0422453704,2008-11-01,01:00:50
40.032436,116.313941,0,141,39753.0422569444,2008-11-01,01:00:51
40.032543,116.313895,0,141,39753.0422685185,2008-11-01,01:00:52
40.03265,116.313856,0,141,39753.0422800926,2008-11-01,01:00:53
40.032767,116.313807,0,140,39753.0422916667,2008-11-01,01:00:54
40.0329,116.313769,0,140,39753.0423032407,2008-11-01,01:00:55
40.033051,116.313694,0,139,39753.0423148148,2008-11-01,01:00:56
40.033194,116.313625,0,139,39753.0423263889,2008-11-01,01:00:57
40.033352,116.313554,0,139,39753.042337963,2008-11-01,01:00:58
40.033539,116.31352,0,138,39753.042349537,2008-11-01,01:00:59
40.033726,116.313441,0,137,39753.0423611111,2008-11-01,01:01:00
40.033889,116.313363,0,137,39753.0423726852,2008-11-01,01:01:01
40.034061,116.31328,0,137,39753.0423842593,2008-11-01,01:01:02
40.034224,116.313181,0,138,39753.0423958333,2008-11-01,01:01:03
40.034388,116.313082,0,139,39753.0424074074,2008-11-01,01:01:04
40.034546,116.312978,0,141,39753.0424189815,2008-11-01,01:01:05
40.034702,116.312875,0,142,39753.0424305556,2008-11-01,01:01:06
40.034867,116.312772,0,144,39753.0424421296,2008-11-01,01:01:07
40.035033,116.312664,0,146,39753.0424537037,2008-11-01,01:01:08
40.035196,116.312557,0,147,39753.0424652778,2008-11-01,01:01:09
40.035352,116.312452,0,149,39753.0424768519,2008-11-01,01:01:10
40.035514,116.312348,0,150,39753.0424884259,2008-11-01,01:01:11
40.035657,116.312249,0,151,39753.0425,2008-11-01,01:01:12
40.035787,116.312148,0,154,39753.0425115741,2008-11-01,01:01:13
40.035923,116.312056,0,155,39753.0425231481,2008-11-01,01:01:14
40.036053,116.311963,0,157,39753.0425347222,2008-11-01,01:01:15
40.036177,116.311873,0,159,39753.0425462963,2008-11-01,01:01:16
40.036296,116.31178,0,161,39753.0425578704,2008-11-01,01:01:17
40.036413,116.311686,0,162,39753.0425694444,2008-11-01,01:01:18
40.036528,116.311594,0,163,39753.0425810185,2008-11-01,01:01:19
40.036644,116.311501,0,165,39753.0425925926,2008-11-01,01:01:20
40.036759,116.311407,0,167,39753.0426041667,2008-11-01,01:01:21
40.036875,116.311312,0,168,39753.0426157407,2008-11-01,01:01:22
40.036987,116.311214,0,170,39753.0426273148,2008-11-01,01:01:23
40.037095,116.311112,0,171,39753.0426388889,2008-11-01,01:01:24
40.037205,116.311009,0,172,39753.042650463,2008-11-01,01:01:25
40.037307,116.310901,0,173,39753.042662037,2008-11-01,01:01:26
40.03741,116.310795,0,174,39753.0426736111,2008-11-01,01:01:27
40.03751,116.310686,0,175,39753.0426851852,2008-11-01,01:01:28
40.037607,116.310569,0,176,39753.0426967593,2008-11-01,01:01:29
40.037698,116.310459,0,178,39753.0427083333,2008-11-01,01:01:30
40.037786,116.31035,0,179,39753.0427199074,2008-11-01,01:01:31
40.037871,116.310241,0,181,39753.0427314815,2008-11-01,01:01:32
40.03797,116.310141,0,182,39753.0427430556,2008-11-01,01:01:33
40.038039,116.310011,0,183,39753.0427546296,2008-11-01,01:01:34
40.038122,116.309901,0,184,39753.0427662037,2008-11-01,01:01:35
40.038207,116.309794,0,185,39753.0427777778,2008-11-01,01:01:36
40.038281,116.309683,0,184,39753.0427893519,2008-11-01,01:01:37
40.038365,116.30958,0,186,39753.0428009259,2008-11-01,01:01:38
40.038453,116.309475,0,187,39753.0428125,2008-11-01,01:01:39
40.038549,116.30937,0,188,39753.0428240741,2008-11-01,01:01:40
40.038638,116.309251,0,187,39753.0428356482,2008-11-01,01:01:41
40.038741,116.309133,0,188,39753.0428472222,2008-11-01,01:01:42
40.038848,116.309016,0,189,39753.0428587963,2008-11-01,01:01:43
40.038956,116.308902,0,189,39753.0428703704,2008-11-01,01:01:44
40.039064,116.308781,0,190,39753.0428819444,2008-11-01,01:01:45
40.039176,116.308659,0,191,39753.0428935185,2008-11-01,01:01:46
40.039293,116.308538,0,192,39753.0429050926,2008-11-01,01:01:47
40.039413,116.308419,0,193,39753.0429166667,2008-11-01,01:01:48
40.039542,116.308301,0,194,39753.0429282407,2008-11-01,01:01:49
40.039678,116.308189,0,195,39753.0429398148,2008-11-01,01:01:50
40.039832,116.308093,0,194,39753.0429513889,2008-11-01,01:01:51
40.039985,116.307997,0,194,39753.042962963,2008-11-01,01:01:52
40.040142,116.307902,0,194,39753.042974537,2008-11-01,01:01:53
40.040298,116.307813,0,193,39753.0429861111,2008-11-01,01:01:54
40.040451,116.307729,0,194,39753.0429976852,2008-11-01,01:01:55
40.040606,116.307643,0,195,39753.0430092593,2008-11-01,01:01:56
40.040762,116.307562,0,195,39753.0430208333,2008-11-01,01:01:57
40.040923,116.307472,0,195,39753.0430324074,2008-11-01,01:01:58
40.041098,116.307391,0,196,39753.0430439815,2008-11-01,01:01:59
40.041238,116.307302,0,195,39753.0430555556,2008-11-01,01:02:00
40.041392,116.307223,0,195,39753.0430671296,2008-11-01,01:02:01
40.041535,116.307136,0,195,39753.0430787037,2008-11-01,01:02:02
40.041688,116.307052,0,194,39753.0430902778,2008-11-01,01:02:03
40.041845,116.306962,0,194,39753.0431018519,2008-11-01,01:02:04
40.042003,116.306876,0,193,39753.0431134259,2008-11-01,01:02:05
40.042158,116.306784,0,192,39753.043125,2008-11-01,01:02:06
40.042307,116.306701,0,192,39753.0431365741,2008-11-01,01:02:07
40.042455,116.306614,0,191,39753.0431481482,2008-11-01,01:02:08
40.042602,116.306523,0,191,39753.0431597222,2008-11-01,01:02:09
40.042752,116.306425,0,189,39753.0431712963,2008-11-01,01:02:10
40.042898,116.306329,0,188,39753.0431828704,2008-11-01,01:02:11
40.043042,116.306228,0,187,39753.0431944444,2008-11-01,01:02:12
40.043185,116.306125,0,187,39753.0432060185,2008-11-01,01:02:13
40.04333,116.30601,0,185,39753.0432175926,2008-11-01,01:02:14
40.043471,116.3059,0,184,39753.0432291667,2008-11-01,01:02:15
40.043612,116.30579,0,183,39753.0432407407,2008-11-01,01:02:16
40.043758,116.305683,0,180,39753.0432523148,2008-11-01,01:02:17
40.043895,116.30557,0,180,39753.0432638889,2008-11-01,01:02:18
40.044036,116.305461,0,179,39753.043275463,2008-11-01,01:02:19
40.044177,116.305351,0,177,39753.043287037,2008-11-01,01:02:20
40.044313,116.305236,0,178,39753.0432986111,2008-11-01,01:02:21
40.044457,116.305125,0,176,39753.0433101852,2008-11-01,01:02:22
40.044603,116.305015,0,175,39753.0433217593,2008-11-01,01:02:23
40.044749,116.304903,0,173,39753.0433333333,2008-11-01,01:02:24
40.044881,116.304793,0,172,39753.0433449074,2008-11-01,01:02:25
40.045012,116.304682,0,171,39753.0433564815,2008-11-01,01:02:26
40.045144,116.304574,0,171,39753.0433680556,2008-11-01,01:02:27
40.045276,116.304467,0,170,39753.0433796296,2008-11-01,01:02:28
40.04541,116.304353,0,170,39753.0433912037,2008-11-01,01:02:29
40.045542,116.304251,0,170,39753.0434027778,2008-11-01,01:02:30
40.045681,116.304141,0,170,39753.0434143519,2008-11-01,01:02:31
40.045812,116.304033,0,170,39753.0434259259,2008-11-01,01:02:32
40.045956,116.303925,0,168,39753.0434375,2008-11-01,01:02:33
40.046097,116.303813,0,167,39753.0434490741,2008-11-01,01:02:34
40.046235,116.303701,0,167,39753.0434606481,2008-11-01,01:02:35
40.046371,116.303589,0,166,39753.0434722222,2008-11-01,01:02:36
40.046507,116.303474,0,166,39753.0434837963,2008-11-01,01:02:37
40.046647,116.303364,0,165,39753.0434953704,2008-11-01,01:02:38
40.046783,116.303253,0,164,39753.0435069444,2008-11-01,01:02:39
40.04692,116.303146,0,163,39753.0435185185,2008-11-01,01:02:40
40.047059,116.303036,0,161,39753.0435300926,2008-11-01,01:02:41
40.047195,116.302931,0,160,39753.0435416667,2008-11-01,01:02:42
40.047338,116.302828,0,159,39753.0435532407,2008-11-01,01:02:43
40.047458,116.302725,0,159,39753.0435648148,2008-11-01,01:02:44
40.047599,116.302616,0,158,39753.0435763889,2008-11-01,01:02:45
40.047741,116.302513,0,156,39753.043587963,2008-11-01,01:02:46
40.047877,116.302416,0,153,39753.043599537,2008-11-01,01:02:47
40.048006,116.302321,0,152,39753.0436111111,2008-11-01,01:02:48
40.048135,116.302233,0,150,39753.0436226852,2008-11-01,01:02:49
40.048259,116.302153,0,149,39753.0436342593,2008-11-01,01:02:50
40.04839,116.30207,0,147,39753.0436458333,2008-11-01,01:02:51
40.04851,116.301993,0,146,39753.0436574074,2008-11-01,01:02:52
40.04863,116.301921,0,145,39753.0436689815,2008-11-01,01:02:53
40.048747,116.301852,0,144,39753.0436805556,2008-11-01,01:02:54
40.048862,116.301789,0,144,39753.0436921296,2008-11-01,01:02:55
40.048971,116.301727,0,143,39753.0437037037,2008-11-01,01:02:56
40.049077,116.301662,0,142,39753.0437152778,2008-11-01,01:02:57
40.049182,116.301608,0,141,39753.0437268519,2008-11-01,01:02:58
40.049281,116.301562,0,142,39753.0437384259,2008-11-01,01:02:59
40.049372,116.301502,0,141,39753.04375,2008-11-01,01:03:00
40.049467,116.301451,0,140,39753.0437615741,2008-11-01,01:03:01
40.049557,116.301409,0,140,39753.0437731481,2008-11-01,01:03:02
40.049644,116.301365,0,140,39753.0437847222,2008-11-01,01:03:03
40.049728,116.301322,0,140,39753.0437962963,2008-11-01,01:03:04
40.049814,116.30128,0,140,39753.0438078704,2008-11-01,01:03:05
40.049978,116.301204,0,141,39753.0438310185,2008-11-01,01:03:07
40.05013,116.301131,0,142,39753.0438541667,2008-11-01,01:03:09
40.050264,116.301062,0,142,39753.0438773148,2008-11-01,01:03:11
40.05038,116.300996,0,142,39753.043900463,2008-11-01,01:03:13
40.050475,116.300942,0,142,39753.0439236111,2008-11-01,01:03:15
40.050594,116.300906,0,141,39753.0439583333,2008-11-01,01:03:18
40.050688,116.3009,0,140,39753.0440046296,2008-11-01,01:03:22
40.050765,116.300938,0,140,39753.0440625,2008-11-01,01:03:27
40.050768,116.300962,0,140,39753.0441203704,2008-11-01,01:03:32
40.050768,116.300962,0,140,39753.0441550926,2008-11-01,01:03:35
40.050761,116.300965,0,141,39753.0441782407,2008-11-01,01:03:37
40.050749,116.300968,0,142,39753.0442361111,2008-11-01,01:03:42
40.050727,116.300964,0,142,39753.0442939815,2008-11-01,01:03:47
40.050711,116.300962,0,143,39753.0443518519,2008-11-01,01:03:52
40.050701,116.300964,0,144,39753.0444097222,2008-11-01,01:03:57
40.050701,116.300925,0,144,39753.0444675926,2008-11-01,01:04:02
40.050793,116.300824,0,138,39753.0445023148,2008-11-01,01:04:05
40.050868,116.300758,0,134,39753.0445138889,2008-11-01,01:04:06
40.05098,116.30068,0,132,39753.044525463,2008-11-01,01:04:07
40.051085,116.300608,0,124,39753.044537037,2008-11-01,01:04:08
40.051184,116.300529,0,124,39753.0445486111,2008-11-01,01:04:09
40.051305,116.300462,0,123,39753.0445601852,2008-11-01,01:04:10
40.051427,116.300377,0,118,39753.0445717593,2008-11-01,01:04:11
40.051561,116.300308,0,118,39753.0445833333,2008-11-01,01:04:12
40.051703,116.300233,0,119,39753.0445949074,2008-11-01,01:04:13
40.051843,116.300158,0,118,39753.0446064815,2008-11-01,01:04:14
40.051994,116.300079,0,116,39753.0446180556,2008-11-01,01:04:15
40.052153,116.299981,0,110,39753.0446296296,2008-11-01,01:04:16
40.052313,116.299892,0,107,39753.0446412037,2008-11-01,01:04:17
40.052477,116.299799,0,103,39753.0446527778,2008-11-01,01:04:18
40.052639,116.299703,0,98,39753.0446643519,2008-11-01,01:04:19
40.052796,116.299616,0,95,39753.0446759259,2008-11-01,01:04:20
40.052953,116.299526,0,92,39753.0446875,2008-11-01,01:04:21
40.053108,116.299442,0,93,39753.0446990741,2008-11-01,01:04:22
40.053273,116.299359,0,92,39753.0447106481,2008-11-01,01:04:23
40.053444,116.299264,0,90,39753.0447222222,2008-11-01,01:04:24
40.053612,116.299168,0,86,39753.0447337963,2008-11-01,01:04:25
40.05377,116.299083,0,83,39753.0447453704,2008-11-01,01:04:26
40.053936,116.298995,0,80,39753.0447569444,2008-11-01,01:04:27
40.054096,116.298913,0,78,39753.0447685185,2008-11-01,01:04:28
40.054257,116.298836,0,76,39753.0447800926,2008-11-01,01:04:29
40.054418,116.298756,0,74,39753.0447916667,2008-11-01,01:04:30
40.054575,116.298674,0,73,39753.0448032407,2008-11-01,01:04:31
40.054731,116.298593,0,71,39753.0448148148,2008-11-01,01:04:32
40.054885,116.29851,0,70,39753.0448263889,2008-11-01,01:04:33
40.055039,116.298429,0,68,39753.044837963,2008-11-01,01:04:34
40.055196,116.298351,0,65,39753.044849537,2008-11-01,01:04:35
40.055351,116.298266,0,63,39753.0448611111,2008-11-01,01:04:36
40.055511,116.298182,0,61,39753.0448726852,2008-11-01,01:04:37
40.055667,116.298098,0,59,39753.0448842593,2008-11-01,01:04:38
40.055818,116.298019,0,58,39753.0448958333,2008-11-01,01:04:39
40.055971,116.297932,0,56,39753.0449074074,2008-11-01,01:04:40
40.056119,116.297845,0,54,39753.0449189815,2008-11-01,01:04:41
40.056268,116.297763,0,52,39753.0449305556,2008-11-01,01:04:42
40.056419,116.297678,0,49,39753.0449421296,2008-11-01,01:04:43
40.056566,116.297597,0,47,39753.0449537037,2008-11-01,01:04:44
40.056714,116.297513,0,46,39753.0449652778,2008-11-01,01:04:45
40.056868,116.297426,0,44,39753.0449768519,2008-11-01,01:04:46
40.057017,116.297344,0,43,39753.0449884259,2008-11-01,01:04:47
40.057168,116.297263,0,41,39753.045,2008-11-01,01:04:48
40.05732,116.297178,0,40,39753.0450115741,2008-11-01,01:04:49
40.057473,116.297097,0,38,39753.0450231481,2008-11-01,01:04:50
40.057624,116.297017,0,36,39753.0450347222,2008-11-01,01:04:51
40.057774,116.296931,0,34,39753.0450462963,2008-11-01,01:04:52
40.057921,116.296847,0,32,39753.0450578704,2008-11-01,01:04:53
40.058077,116.296754,0,30,39753.0450694444,2008-11-01,01:04:54
40.058229,116.29667,0,28,39753.0450810185,2008-11-01,01:04:55
40.058381,116.296589,0,26,39753.0450925926,2008-11-01,01:04:56
40.058534,116.296509,0,25,39753.0451041667,2008-11-01,01:04:57
40.05869,116.296433,0,24,39753.0451157407,2008-11-01,01:04:58
40.058832,116.296383,0,33,39753.0451273148,2008-11-01,01:04:59
40.058981,116.296312,0,34,39753.0451388889,2008-11-01,01:05:00
40.059127,116.296239,0,36,39753.045150463,2008-11-01,01:05:01
40.059275,116.296154,0,36,39753.045162037,2008-11-01,01:05:02
40.059423,116.29607,0,37,39753.0451736111,2008-11-01,01:05:03
40.059567,116.295988,0,37,39753.0451851852,2008-11-01,01:05:04
40.059714,116.295904,0,36,39753.0451967593,2008-11-01,01:05:05
40.059863,116.295824,0,36,39753.0452083333,2008-11-01,01:05:06
40.06003,116.295744,0,38,39753.0452199074,2008-11-01,01:05:07
40.060185,116.295649,0,36,39753.0452314815,2008-11-01,01:05:08
40.060337,116.295563,0,38,39753.0452430556,2008-11-01,01:05:09
40.060499,116.295483,0,39,39753.0452546296,2008-11-01,01:05:10
40.060645,116.295392,0,38,39753.0452662037,2008-11-01,01:05:11
40.060793,116.295294,0,38,39753.0452777778,2008-11-01,01:05:12
40.060936,116.295189,0,37,39753.0452893519,2008-11-01,01:05:13
40.061078,116.295083,0,36,39753.0453009259,2008-11-01,01:05:14
40.061218,116.29497,0,35,39753.0453125,2008-11-01,01:05:15
40.06135,116.294847,0,34,39753.0453240741,2008-11-01,01:05:16
40.061479,116.294724,0,33,39753.0453356481,2008-11-01,01:05:17
40.061606,116.294595,0,32,39753.0453472222,2008-11-01,01:05:18
40.061729,116.294461,0,31,39753.0453587963,2008-11-01,01:05:19
40.061852,116.294323,0,30,39753.0453703704,2008-11-01,01:05:20
40.061979,116.294189,0,30,39753.0453819444,2008-11-01,01:05:21
40.062114,116.294066,0,29,39753.0453935185,2008-11-01,01:05:22
40.062251,116.293952,0,29,39753.0454050926,2008-11-01,01:05:23
40.062381,116.293839,0,28,39753.0454166667,2008-11-01,01:05:24
40.062517,116.29373,0,28,39753.0454282407,2008-11-01,01:05:25
40.062674,116.293631,0,29,39753.0454398148,2008-11-01,01:05:26
40.062813,116.293525,0,29,39753.0454513889,2008-11-01,01:05:27
40.062959,116.293427,0,30,39753.045462963,2008-11-01,01:05:28
40.063104,116.293331,0,30,39753.045474537,2008-11-01,01:05:29
40.063249,116.293239,0,30,39753.0454861111,2008-11-01,01:05:30
40.063395,116.293152,0,31,39753.0454976852,2008-11-01,01:05:31
40.063534,116.293069,0,31,39753.0455092593,2008-11-01,01:05:32
40.063665,116.292992,0,32,39753.0455208333,2008-11-01,01:05:33
40.063798,116.292921,0,31,39753.0455324074,2008-11-01,01:05:34
40.063941,116.29287,0,30,39753.0455439815,2008-11-01,01:05:35
40.06409,116.292833,0,28,39753.0455555556,2008-11-01,01:05:36
40.064238,116.292807,0,26,39753.0455671296,2008-11-01,01:05:37
40.064376,116.292786,0,24,39753.0455787037,2008-11-01,01:05:38
40.064512,116.292768,0,22,39753.0455902778,2008-11-01,01:05:39
40.064648,116.292749,0,20,39753.0456018519,2008-11-01,01:05:40
40.066122,116.297213,0,28,39753.0462152778,2008-11-01,01:06:33
40.070867,116.301276,0,100,39753.04625,2008-11-01,01:06:36
40.070832,116.301441,0,74,39753.0462615741,2008-11-01,01:06:37
40.070801,116.30161,0,75,39753.0462731481,2008-11-01,01:06:38
40.070789,116.30182,0,74,39753.0462847222,2008-11-01,01:06:39
40.070775,116.302027,0,66,39753.0462962963,2008-11-01,01:06:40
40.070747,116.302194,0,72,39753.0463078704,2008-11-01,01:06:41
40.070718,116.302382,0,73,39753.0463194444,2008-11-01,01:06:42
40.070648,116.302573,0,65,39753.0463310185,2008-11-01,01:06:43
40.070599,116.302779,0,62,39753.0463425926,2008-11-01,01:06:44
40.070536,116.302977,0,60,39753.0463541667,2008-11-01,01:06:45
40.070477,116.303177,0,59,39753.0463657407,2008-11-01,01:06:46
40.070416,116.303376,0,57,39753.0463773148,2008-11-01,01:06:47
40.070349,116.303565,0,55,39753.0463888889,2008-11-01,01:06:48
40.070269,116.303746,0,55,39753.046400463,2008-11-01,01:06:49
40.070183,116.303898,0,60,39753.046412037,2008-11-01,01:06:50
40.0701,116.304073,0,59,39753.0464236111,2008-11-01,01:06:51
40.070017,116.304248,0,55,39753.0464351852,2008-11-01,01:06:52
40.069938,116.30442,0,54,39753.0464467593,2008-11-01,01:06:53
40.069877,116.304598,0,57,39753.0464583333,2008-11-01,01:06:54
40.069802,116.304793,0,79,39753.0464699074,2008-11-01,01:06:55
40.069737,116.304969,0,82,39753.0464814815,2008-11-01,01:06:56
40.069692,116.305151,0,87,39753.0464930556,2008-11-01,01:06:57
40.069648,116.305328,0,89,39753.0465046296,2008-11-01,01:06:58
40.069611,116.305507,0,92,39753.0465162037,2008-11-01,01:06:59
40.069583,116.305687,0,93,39753.0465277778,2008-11-01,01:07:00
40.069561,116.305867,0,95,39753.0465393519,2008-11-01,01:07:01
40.069545,116.306057,0,97,39753.0465509259,2008-11-01,01:07:02
40.069535,116.306261,0,98,39753.0465625,2008-11-01,01:07:03
40.069527,116.306466,0,97,39753.0465740741,2008-11-01,01:07:04
40.069523,116.30668,0,97,39753.0465856481,2008-11-01,01:07:05
40.069526,116.306909,0,97,39753.0465972222,2008-11-01,01:07:06
40.069532,116.307132,0,99,39753.0466087963,2008-11-01,01:07:07
40.069538,116.307355,0,98,39753.0466203704,2008-11-01,01:07:08
40.069545,116.307585,0,97,39753.0466319444,2008-11-01,01:07:09
40.069549,116.307811,0,99,39753.0466435185,2008-11-01,01:07:10
40.069555,116.308055,0,99,39753.0466550926,2008-11-01,01:07:11
40.069555,116.308279,0,101,39753.0466666667,2008-11-01,01:07:12
40.069558,116.308511,0,102,39753.0466782407,2008-11-01,01:07:13
40.069558,116.30873,0,104,39753.0466898148,2008-11-01,01:07:14
40.069559,116.308948,0,106,39753.0467013889,2008-11-01,01:07:15
40.06956,116.309167,0,108,39753.046712963,2008-11-01,01:07:16
40.06955,116.309376,0,108,39753.046724537,2008-11-01,01:07:17
40.069546,116.309584,0,109,39753.0467361111,2008-11-01,01:07:18
40.069546,116.309789,0,111,39753.0467476852,2008-11-01,01:07:19
40.069546,116.31,0,111,39753.0467592593,2008-11-01,01:07:20
40.069542,116.310215,0,113,39753.0467708333,2008-11-01,01:07:21
40.069543,116.310427,0,116,39753.0467824074,2008-11-01,01:07:22
40.069543,116.310634,0,118,39753.0467939815,2008-11-01,01:07:23
40.069559,116.310848,0,122,39753.0468055556,2008-11-01,01:07:24
40.069549,116.31104,0,122,39753.0468171296,2008-11-01,01:07:25
40.069546,116.311226,0,123,39753.0468287037,2008-11-01,01:07:26
40.069548,116.311407,0,122,39753.0468402778,2008-11-01,01:07:27
40.069547,116.311578,0,124,39753.0468518519,2008-11-01,01:07:28
40.069549,116.311737,0,124,39753.0468634259,2008-11-01,01:07:29
40.069546,116.311886,0,123,39753.046875,2008-11-01,01:07:30
40.069551,116.312024,0,124,39753.0468865741,2008-11-01,01:07:31
40.069551,116.312155,0,124,39753.0468981481,2008-11-01,01:07:32
40.069557,116.312274,0,126,39753.0469097222,2008-11-01,01:07:33
40.069562,116.312394,0,124,39753.0469212963,2008-11-01,01:07:34
40.069563,116.312622,0,122,39753.0469444444,2008-11-01,01:07:36
40.069566,116.312833,0,120,39753.0469675926,2008-11-01,01:07:38
40.069581,116.31304,0,119,39753.0469907407,2008-11-01,01:07:40
40.069593,116.313232,0,116,39753.0470138889,2008-11-01,01:07:42
40.069592,116.313392,0,113,39753.047037037,2008-11-01,01:07:44
40.069594,116.313516,0,109,39753.0470601852,2008-11-01,01:07:46
40.069586,116.313634,0,103,39753.0470949074,2008-11-01,01:07:49
40.069568,116.313705,0,96,39753.0471527778,2008-11-01,01:07:54
40.069564,116.313737,0,95,39753.0472106481,2008-11-01,01:07:59
40.069563,116.313732,0,96,39753.0472685185,2008-11-01,01:08:04
40.069563,116.313732,0,96,39753.0473032407,2008-11-01,01:08:07
40.069562,116.313733,0,96,39753.0473263889,2008-11-01,01:08:09
40.069571,116.313731,0,96,39753.0473842593,2008-11-01,01:08:14
40.069577,116.31373,0,95,39753.0474421296,2008-11-01,01:08:19
40.069576,116.31373,0,95,39753.0475,2008-11-01,01:08:24
40.069573,116.313732,0,95,39753.0475578704,2008-11-01,01:08:29
40.06957,116.313733,0,95,39753.0476157407,2008-11-01,01:08:34
40.06957,116.313733,0,95,39753.047650463,2008-11-01,01:08:37
40.069573,116.313731,0,95,39753.0476736111,2008-11-01,01:08:39
40.069556,116.313765,0,96,39753.0477314815,2008-11-01,01:08:44
40.069511,116.313892,0,99,39753.0477546296,2008-11-01,01:08:46
40.069443,116.314081,0,107,39753.0477777778,2008-11-01,01:08:48
40.069437,116.314233,0,113,39753.0477893518,2008-11-01,01:08:49
40.069444,116.314437,0,125,39753.0478009259,2008-11-01,01:08:50
40.069438,116.314635,0,133,39753.0478125,2008-11-01,01:08:51
40.069426,116.314826,0,138,39753.0478240741,2008-11-01,01:08:52
40.069439,116.31505,0,146,39753.0478356481,2008-11-01,01:08:53
40.06942,116.315265,0,154,39753.0478472222,2008-11-01,01:08:54
40.069416,116.315494,0,157,39753.0478587963,2008-11-01,01:08:55
40.069419,116.315731,0,160,39753.0478703704,2008-11-01,01:08:56
40.069419,116.315975,0,160,39753.0478819444,2008-11-01,01:08:57
40.069421,116.316215,0,162,39753.0478935185,2008-11-01,01:08:58
40.069426,116.316465,0,164,39753.0479050926,2008-11-01,01:08:59
40.06943,116.316712,0,164,39753.0479166667,2008-11-01,01:09:00
40.069434,116.316957,0,167,39753.0479282407,2008-11-01,01:09:01
40.069438,116.317204,0,167,39753.0479398148,2008-11-01,01:09:02
40.069445,116.317459,0,166,39753.0479513889,2008-11-01,01:09:03
40.069444,116.317721,0,162,39753.047962963,2008-11-01,01:09:04
40.069448,116.317965,0,162,39753.047974537,2008-11-01,01:09:05
40.069451,116.318201,0,161,39753.0479861111,2008-11-01,01:09:06
40.069459,116.318437,0,162,39753.0479976852,2008-11-01,01:09:07
40.06946,116.318665,0,161,39753.0480092593,2008-11-01,01:09:08
40.069471,116.318903,0,162,39753.0480208333,2008-11-01,01:09:09
40.069478,116.319138,0,162,39753.0480324074,2008-11-01,01:09:10
40.069482,116.319389,0,158,39753.0480439815,2008-11-01,01:09:11
40.069481,116.319624,0,158,39753.0480555556,2008-11-01,01:09:12
40.069479,116.319856,0,159,39753.0480671296,2008-11-01,01:09:13
40.069478,116.320084,0,160,39753.0480787037,2008-11-01,01:09:14
40.069467,116.320301,0,157,39753.0480902778,2008-11-01,01:09:15
40.069466,116.32052,0,155,39753.0481018518,2008-11-01,01:09:16
40.069467,116.320743,0,153,39753.0481134259,2008-11-01,01:09:17
40.069464,116.320961,0,151,39753.048125,2008-11-01,01:09:18
40.069461,116.321176,0,148,39753.0481365741,2008-11-01,01:09:19
40.069456,116.32139,0,146,39753.0481481481,2008-11-01,01:09:20
40.069454,116.321608,0,142,39753.0481597222,2008-11-01,01:09:21
40.069449,116.321827,0,140,39753.0481712963,2008-11-01,01:09:22
40.069447,116.322044,0,137,39753.0481828704,2008-11-01,01:09:23
40.069444,116.322272,0,136,39753.0481944444,2008-11-01,01:09:24
40.069446,116.322494,0,134,39753.0482060185,2008-11-01,01:09:25
40.069445,116.322715,0,132,39753.0482175926,2008-11-01,01:09:26
40.069445,116.322936,0,127,39753.0482291667,2008-11-01,01:09:27
40.069447,116.323156,0,125,39753.0482407407,2008-11-01,01:09:28
40.069444,116.323371,0,122,39753.0482523148,2008-11-01,01:09:29
40.069446,116.32359,0,120,39753.0482638889,2008-11-01,01:09:30
40.069446,116.323803,0,117,39753.048275463,2008-11-01,01:09:31
40.069438,116.324019,0,113,39753.048287037,2008-11-01,01:09:32
40.069431,116.324235,0,111,39753.0482986111,2008-11-01,01:09:33
40.069423,116.324452,0,108,39753.0483101852,2008-11-01,01:09:34
40.06941,116.324669,0,104,39753.0483217593,2008-11-01,01:09:35
40.069401,116.324885,0,101,39753.0483333333,2008-11-01,01:09:36
40.069395,116.325105,0,98,39753.0483449074,2008-11-01,01:09:37
40.069391,116.325327,0,96,39753.0483564815,2008-11-01,01:09:38
40.069387,116.325546,0,94,39753.0483680556,2008-11-01,01:09:39
40.069386,116.325766,0,92,39753.0483796296,2008-11-01,01:09:40
40.069381,116.32598,0,90,39753.0483912037,2008-11-01,01:09:41
40.069373,116.326194,0,89,39753.0484027778,2008-11-01,01:09:42
40.069369,116.326408,0,87,39753.0484143518,2008-11-01,01:09:43
40.069364,116.326625,0,85,39753.0484259259,2008-11-01,01:09:44
40.06936,116.326839,0,82,39753.0484375,2008-11-01,01:09:45
40.069358,116.327051,0,80,39753.0484490741,2008-11-01,01:09:46
40.069358,116.327254,0,76,39753.0484606481,2008-11-01,01:09:47
40.069359,116.327455,0,72,39753.0484722222,2008-11-01,01:09:48
40.069354,116.32765,0,70,39753.0484837963,2008-11-01,01:09:49
40.069355,116.327842,0,68,39753.0484953704,2008-11-01,01:09:50
40.069356,116.328026,0,67,39753.0485069444,2008-11-01,01:09:51
40.069362,116.328198,0,65,39753.0485185185,2008-11-01,01:09:52
40.069367,116.328371,0,64,39753.0485300926,2008-11-01,01:09:53
40.069367,116.328541,0,64,39753.0485416667,2008-11-01,01:09:54
40.069374,116.328698,0,66,39753.0485532407,2008-11-01,01:09:55
40.069378,116.328845,0,67,39753.0485648148,2008-11-01,01:09:56
40.069372,116.328983,0,67,39753.0485763889,2008-11-01,01:09:57
40.069372,116.32912,0,66,39753.048587963,2008-11-01,01:09:58
40.069372,116.329248,0,66,39753.048599537,2008-11-01,01:09:59
40.069374,116.329367,0,64,39753.0486111111,2008-11-01,01:10:00
40.069377,116.329489,0,62,39753.0486226852,2008-11-01,01:10:01
40.06938,116.329712,0,60,39753.0486458333,2008-11-01,01:10:03
40.069387,116.329918,0,57,39753.0486689815,2008-11-01,01:10:05
40.069382,116.330093,0,53,39753.0486921296,2008-11-01,01:10:07
40.069375,116.330214,0,50,39753.0487152778,2008-11-01,01:10:09
40.069351,116.330304,0,45,39753.0487731481,2008-11-01,01:10:14
40.069335,116.330309,0,43,39753.0488310185,2008-11-01,01:10:19
40.069312,116.330295,0,36,39753.0488888889,2008-11-01,01:10:24
40.069312,116.330295,0,36,39753.0489236111,2008-11-01,01:10:27
40.069317,116.330294,0,32,39753.0489467593,2008-11-01,01:10:29
40.06933,116.330293,0,30,39753.0490046296,2008-11-01,01:10:34
40.069337,116.330289,0,30,39753.0490625,2008-11-01,01:10:39
40.069345,116.330285,0,30,39753.0491203704,2008-11-01,01:10:44
40.06935,116.330284,0,30,39753.0491782407,2008-11-01,01:10:49
40.06935,116.330284,0,30,39753.049212963,2008-11-01,01:10:52
40.069357,116.330282,0,30,39753.0492361111,2008-11-01,01:10:54
40.069368,116.330279,0,29,39753.0492939815,2008-11-01,01:10:59
40.069379,116.330276,0,29,39753.0493518518,2008-11-01,01:11:04
40.069527,116.330319,0,26,39753.0494097222,2008-11-01,01:11:09
40.069659,116.330126,0,35,39753.0494444444,2008-11-01,01:11:12
40.069779,116.330071,0,51,39753.0494791667,2008-11-01,01:11:15
40.069835,116.330059,0,54,39753.049537037,2008-11-01,01:11:20
40.069879,116.330105,0,64,39753.0495949074,2008-11-01,01:11:25
40.069951,116.330168,0,87,39753.0496296296,2008-11-01,01:11:28
40.069732,116.330257,0,119,39753.0518171296,2008-11-01,01:14:37
40.069705,116.330327,0,114,39753.051875,2008-11-01,01:14:42
40.069703,116.330411,0,109,39753.0519328704,2008-11-01,01:14:47
40.069705,116.330507,0,110,39753.0519907407,2008-11-01,01:14:52
40.069699,116.330595,0,112,39753.0520486111,2008-11-01,01:14:57
40.069691,116.330666,0,114,39753.0521064815,2008-11-01,01:15:02
40.069703,116.330752,0,113,39753.0521643519,2008-11-01,01:15:07
40.069691,116.330791,0,115,39753.0522222222,2008-11-01,01:15:12
40.06968,116.330793,0,114,39753.0522800926,2008-11-01,01:15:17
40.069665,116.330794,0,112,39753.052337963,2008-11-01,01:15:22
40.069681,116.33078,0,110,39753.0523958333,2008-11-01,01:15:27
40.069686,116.330688,0,110,39753.0524537037,2008-11-01,01:15:32
40.069662,116.330633,0,115,39753.0525115741,2008-11-01,01:15:37
40.069664,116.330545,0,120,39753.0525694444,2008-11-01,01:15:42
40.069666,116.330452,0,123,39753.0526273148,2008-11-01,01:15:47
40.069662,116.330381,0,142,39753.0526851852,2008-11-01,01:15:52
40.069697,116.330305,0,148,39753.0527430556,2008-11-01,01:15:57
40.069716,116.33021,0,149,39753.0528009259,2008-11-01,01:16:02
40.069707,116.330166,0,151,39753.0528587963,2008-11-01,01:16:07
40.069697,116.330119,0,155,39753.0529166667,2008-11-01,01:16:12
40.069718,116.330089,0,156,39753.052974537,2008-11-01,01:16:17
40.069747,116.330111,0,157,39753.0530324074,2008-11-01,01:16:22
40.06976,116.330143,0,159,39753.0530902778,2008-11-01,01:16:27
40.069751,116.330149,0,161,39753.0531481481,2008-11-01,01:16:32
40.069734,116.330128,0,161,39753.0532060185,2008-11-01,01:16:37
40.069733,116.330119,0,162,39753.0532638889,2008-11-01,01:16:42
40.069731,116.330106,0,162,39753.0533217593,2008-11-01,01:16:47
40.069641,116.330033,0,162,39753.0533680556,2008-11-01,01:16:51
40.069594,116.32999,0,162,39753.0534259259,2008-11-01,01:16:56
40.069577,116.329981,0,162,39753.0534837963,2008-11-01,01:17:01
40.069639,116.330032,0,159,39753.0535416667,2008-11-01,01:17:06
40.069776,116.330019,0,158,39753.0535648148,2008-11-01,01:17:08
40.069861,116.330091,0,154,39753.0536111111,2008-11-01,01:17:12
40.069761,116.330156,0,149,39753.0536689815,2008-11-01,01:17:17
40.069723,116.33016,0,141,39753.0537268519,2008-11-01,01:17:22
40.069734,116.330191,0,138,39753.0537847222,2008-11-01,01:17:27
40.069753,116.330239,0,147,39753.0538425926,2008-11-01,01:17:32
40.069743,116.330241,0,148,39753.053900463,2008-11-01,01:17:37
40.069743,116.330238,0,150,39753.0539583333,2008-11-01,01:17:42
40.069742,116.33024,0,150,39753.0540162037,2008-11-01,01:17:47
40.069741,116.330245,0,151,39753.0540740741,2008-11-01,01:17:52
40.069813,116.330543,0,107,39753.0669791667,2008-11-01,01:36:27
40.069804,116.330601,0,105,39753.067037037,2008-11-01,01:36:32
40.069804,116.330664,0,103,39753.0670949074,2008-11-01,01:36:37
40.069793,116.330704,0,101,39753.0671527778,2008-11-01,01:36:42
40.069807,116.330755,0,98,39753.0672106481,2008-11-01,01:36:47
40.069829,116.33079,0,96,39753.0672685185,2008-11-01,01:36:52
40.06983,116.330833,0,94,39753.0673263889,2008-11-01,01:36:57
40.069844,116.330909,0,94,39753.0673842593,2008-11-01,01:37:02
40.069849,116.330981,0,93,39753.0674421296,2008-11-01,01:37:07
40.069859,116.331062,0,90,39753.0675,2008-11-01,01:37:12
40.069852,116.331088,0,92,39753.0675578704,2008-11-01,01:37:17
40.069839,116.331108,0,95,39753.0676157407,2008-11-01,01:37:22
40.069842,116.331125,0,94,39753.0676736111,2008-11-01,01:37:27
40.069841,116.331171,0,98,39753.0677314815,2008-11-01,01:37:32
40.069859,116.331227,0,100,39753.0677893519,2008-11-01,01:37:37
40.069867,116.331295,0,101,39753.0678472222,2008-11-01,01:37:42
40.069878,116.331362,0,105,39753.0679050926,2008-11-01,01:37:47
40.06987,116.331445,0,105,39753.067962963,2008-11-01,01:37:52
40.069861,116.331456,0,107,39753.0680208333,2008-11-01,01:37:57
40.069861,116.331454,0,107,39753.0680787037,2008-11-01,01:38:02
40.069861,116.331454,0,107,39753.0681134259,2008-11-01,01:38:05
40.069861,116.331457,0,107,39753.0681365741,2008-11-01,01:38:07
40.069861,116.331467,0,107,39753.0681944444,2008-11-01,01:38:12
40.069861,116.331464,0,107,39753.0682523148,2008-11-01,01:38:17
40.069861,116.331466,0,107,39753.0683101852,2008-11-01,01:38:22
40.069861,116.331467,0,107,39753.0683680556,2008-11-01,01:38:27
40.069862,116.331467,0,107,39753.0684259259,2008-11-01,01:38:32
40.069861,116.331467,0,107,39753.0684837963,2008-11-01,01:38:37
40.06986,116.331467,0,107,39753.0685416667,2008-11-01,01:38:42
40.06986,116.331467,0,107,39753.068599537,2008-11-01,01:38:47
40.06986,116.331467,0,107,39753.0686574074,2008-11-01,01:38:52
40.06986,116.331466,0,107,39753.0687152778,2008-11-01,01:38:57
40.069859,116.331466,0,107,39753.0687731481,2008-11-01,01:39:02
40.06986,116.331466,0,107,39753.0688310185,2008-11-01,01:39:07
40.069859,116.331471,0,107,39753.0688888889,2008-11-01,01:39:12
40.069858,116.331473,0,107,39753.0689467593,2008-11-01,01:39:17
40.069858,116.331473,0,107,39753.0689814815,2008-11-01,01:39:20
40.069856,116.331475,0,107,39753.0690046296,2008-11-01,01:39:22
40.069857,116.331464,0,107,39753.0690625,2008-11-01,01:39:27
40.06986,116.331473,0,107,39753.0691203704,2008-11-01,01:39:32
40.069879,116.331629,0,106,39753.0691666667,2008-11-01,01:39:36
40.069882,116.331772,0,106,39753.0691898148,2008-11-01,01:39:38
40.069883,116.331948,0,107,39753.069212963,2008-11-01,01:39:40
40.069873,116.332068,0,107,39753.069224537,2008-11-01,01:39:41
40.069849,116.332188,0,107,39753.0692361111,2008-11-01,01:39:42
40.069841,116.332387,0,107,39753.0692592593,2008-11-01,01:39:44
40.069829,116.3326,0,107,39753.0692824074,2008-11-01,01:39:46
40.069848,116.332726,0,107,39753.0692939815,2008-11-01,01:39:47
40.069858,116.332927,0,108,39753.0693171296,2008-11-01,01:39:49
40.069863,116.333111,0,108,39753.0693402778,2008-11-01,01:39:51
40.069847,116.3333,0,108,39753.0693634259,2008-11-01,01:39:53
40.069804,116.333522,0,107,39753.0693865741,2008-11-01,01:39:55
40.069806,116.33374,0,107,39753.0694097222,2008-11-01,01:39:57
40.069811,116.333863,0,107,39753.0694212963,2008-11-01,01:39:58
40.069823,116.333988,0,107,39753.0694328704,2008-11-01,01:39:59
40.069825,116.334133,0,107,39753.0694444444,2008-11-01,01:40:00
40.069827,116.334283,0,107,39753.0694560185,2008-11-01,01:40:01
40.069831,116.334412,0,107,39753.0694675926,2008-11-01,01:40:02
40.069833,116.334545,0,107,39753.0694791667,2008-11-01,01:40:03
40.069837,116.334679,0,107,39753.0694907407,2008-11-01,01:40:04
40.069843,116.334816,0,107,39753.0695023148,2008-11-01,01:40:05
40.069847,116.334954,0,107,39753.0695138889,2008-11-01,01:40:06
40.06985,116.335093,0,107,39753.069525463,2008-11-01,01:40:07
40.069853,116.335232,0,107,39753.069537037,2008-11-01,01:40:08
40.069856,116.335374,0,107,39753.0695486111,2008-11-01,01:40:09
40.069861,116.33552,0,107,39753.0695601852,2008-11-01,01:40:10
40.069864,116.335668,0,107,39753.0695717593,2008-11-01,01:40:11
40.069869,116.335822,0,107,39753.0695833333,2008-11-01,01:40:12
40.069872,116.335977,0,106,39753.0695949074,2008-11-01,01:40:13
40.069875,116.336134,0,106,39753.0696064815,2008-11-01,01:40:14
40.069875,116.33629,0,106,39753.0696180556,2008-11-01,01:40:15
40.069881,116.33645,0,106,39753.0696296296,2008-11-01,01:40:16
40.06988,116.336608,0,106,39753.0696412037,2008-11-01,01:40:17
40.069881,116.336763,0,106,39753.0696527778,2008-11-01,01:40:18
40.069885,116.336921,0,106,39753.0696643519,2008-11-01,01:40:19
40.069894,116.337083,0,105,39753.0696759259,2008-11-01,01:40:20
40.0699,116.337242,0,105,39753.0696875,2008-11-01,01:40:21
40.069887,116.337374,0,105,39753.0696990741,2008-11-01,01:40:22
40.069906,116.337533,0,105,39753.0697106481,2008-11-01,01:40:23
40.069905,116.337673,0,105,39753.0697222222,2008-11-01,01:40:24
40.069907,116.337805,0,105,39753.0697337963,2008-11-01,01:40:25
40.069894,116.338022,0,105,39753.0697569444,2008-11-01,01:40:27
40.069877,116.33817,0,105,39753.0697800926,2008-11-01,01:40:29
40.069859,116.338315,0,104,39753.0698148148,2008-11-01,01:40:32
40.069832,116.338385,0,104,39753.0698726852,2008-11-01,01:40:37
40.069829,116.338391,0,103,39753.0699305556,2008-11-01,01:40:42
40.069829,116.338391,0,103,39753.0699652778,2008-11-01,01:40:45
40.06983,116.338383,0,103,39753.0699884259,2008-11-01,01:40:47
40.069846,116.338459,0,103,39753.0700462963,2008-11-01,01:40:52
40.069943,116.338585,0,102,39753.0700810185,2008-11-01,01:40:55
40.070064,116.338658,0,101,39753.0701041667,2008-11-01,01:40:57
40.070219,116.338706,0,101,39753.0701273148,2008-11-01,01:40:59
40.070371,116.338714,0,100,39753.070150463,2008-11-01,01:41:01
40.070536,116.338687,0,98,39753.0701736111,2008-11-01,01:41:03
40.07067,116.338682,0,96,39753.0701967593,2008-11-01,01:41:05
40.07077,116.338686,0,95,39753.0702199074,2008-11-01,01:41:07
40.070829,116.338695,0,94,39753.0702777778,2008-11-01,01:41:12
40.070817,116.338689,0,93,39753.0703356481,2008-11-01,01:41:17
40.070947,116.338684,0,94,39753.0703819444,2008-11-01,01:41:21
40.07104,116.338675,0,96,39753.0704050926,2008-11-01,01:41:23
40.071156,116.338682,0,97,39753.0704282407,2008-11-01,01:41:25
40.071291,116.338686,0,100,39753.0704513889,2008-11-01,01:41:27
40.071433,116.338696,0,102,39753.070474537,2008-11-01,01:41:29
40.071586,116.338706,0,105,39753.0704976852,2008-11-01,01:41:31
40.071686,116.338684,0,103,39753.0705092593,2008-11-01,01:41:32
40.071778,116.338701,0,104,39753.0705208333,2008-11-01,01:41:33
40.071958,116.338692,0,103,39753.0705439815,2008-11-01,01:41:35
40.072131,116.338703,0,102,39753.0705671296,2008-11-01,01:41:37
40.072295,116.338708,0,102,39753.0705902778,2008-11-01,01:41:39
40.072448,116.338714,0,102,39753.0706134259,2008-11-01,01:41:41
40.072598,116.338715,0,102,39753.0706365741,2008-11-01,01:41:43
40.072719,116.33872,0,102,39753.0706597222,2008-11-01,01:41:45
40.072767,116.338673,0,98,39753.0707175926,2008-11-01,01:41:50
40.072768,116.338664,0,97,39753.070775463,2008-11-01,01:41:55
40.07278,116.338662,0,97,39753.0708333333,2008-11-01,01:42:00
40.072882,116.338666,0,97,39753.0708680556,2008-11-01,01:42:03
40.072989,116.33867,0,95,39753.0708912037,2008-11-01,01:42:05
40.073084,116.338669,0,93,39753.0709143518,2008-11-01,01:42:07
40.073203,116.338688,0,91,39753.0709375,2008-11-01,01:42:09
40.073334,116.338712,0,87,39753.0709606481,2008-11-01,01:42:11
40.073493,116.338751,0,85,39753.0709837963,2008-11-01,01:42:13
40.073645,116.33877,0,85,39753.0710069444,2008-11-01,01:42:15
40.0738,116.338765,0,85,39753.0710300926,2008-11-01,01:42:17
40.07395,116.338772,0,85,39753.0710532407,2008-11-01,01:42:19
40.074097,116.338829,0,89,39753.0710763889,2008-11-01,01:42:21
40.0742,116.33891,0,90,39753.071099537,2008-11-01,01:42:23
40.074266,116.339022,0,92,39753.0711226852,2008-11-01,01:42:25
40.074297,116.339178,0,94,39753.0711458333,2008-11-01,01:42:27
40.0743,116.339364,0,95,39753.0711689815,2008-11-01,01:42:29
40.074295,116.339577,0,97,39753.0711921296,2008-11-01,01:42:31
40.074286,116.339808,0,99,39753.0712152778,2008-11-01,01:42:33
40.074281,116.339929,0,100,39753.0712268518,2008-11-01,01:42:34
40.074272,116.340052,0,101,39753.0712384259,2008-11-01,01:42:35
40.074264,116.340174,0,102,39753.07125,2008-11-01,01:42:36
40.07425,116.34029,0,103,39753.0712615741,2008-11-01,01:42:37
40.074238,116.340407,0,104,39753.0712731481,2008-11-01,01:42:38
40.074219,116.340647,0,106,39753.0712962963,2008-11-01,01:42:40
40.074206,116.340795,0,106,39753.0713078704,2008-11-01,01:42:41
40.074205,116.340922,0,107,39753.0713194444,2008-11-01,01:42:42
40.074204,116.341046,0,108,39753.0713310185,2008-11-01,01:42:43
40.074205,116.341168,0,108,39753.0713425926,2008-11-01,01:42:44
40.074206,116.341289,0,109,39753.0713541667,2008-11-01,01:42:45
40.07421,116.34152,0,110,39753.0713773148,2008-11-01,01:42:47
40.074225,116.34165,0,110,39753.0713888889,2008-11-01,01:42:48
40.074239,116.341769,0,111,39753.071400463,2008-11-01,01:42:49
40.074261,116.34199,0,113,39753.0714236111,2008-11-01,01:42:51
40.074284,116.342199,0,114,39753.0714467593,2008-11-01,01:42:53
40.074299,116.342402,0,116,39753.0714699074,2008-11-01,01:42:55
40.074303,116.342594,0,118,39753.0714930556,2008-11-01,01:42:57
40.074283,116.342779,0,120,39753.0715162037,2008-11-01,01:42:59
40.074275,116.342949,0,122,39753.0715393518,2008-11-01,01:43:01
40.074079,116.343206,0,112,39753.0715625,2008-11-01,01:43:03
40.074088,116.343355,0,113,39753.0715856481,2008-11-01,01:43:05
40.074112,116.343534,0,113,39753.0716087963,2008-11-01,01:43:07
40.074113,116.343711,0,112,39753.0716319444,2008-11-01,01:43:09
40.074153,116.34389,0,112,39753.0716550926,2008-11-01,01:43:11
40.07423,116.344049,0,111,39753.0716782407,2008-11-01,01:43:13
40.074435,116.344162,0,107,39753.0717013889,2008-11-01,01:43:15
40.074589,116.344206,0,107,39753.071724537,2008-11-01,01:43:17
40.074739,116.344216,0,107,39753.0717476852,2008-11-01,01:43:19
40.074884,116.34418,0,108,39753.0717708333,2008-11-01,01:43:21
40.075036,116.344162,0,110,39753.0717939815,2008-11-01,01:43:23
40.07523,116.344127,0,113,39753.0718171296,2008-11-01,01:43:25
40.075324,116.344109,0,114,39753.0718287037,2008-11-01,01:43:26
40.075424,116.344092,0,114,39753.0718402778,2008-11-01,01:43:27
40.075541,116.344063,0,111,39753.0718518518,2008-11-01,01:43:28
40.075638,116.344053,0,111,39753.0718634259,2008-11-01,01:43:29
40.075733,116.344046,0,111,39753.071875,2008-11-01,01:43:30
40.075855,116.343973,0,116,39753.0718981481,2008-11-01,01:43:32
40.075993,116.343979,0,116,39753.0719212963,2008-11-01,01:43:34
40.076096,116.344,0,142,39753.0719675926,2008-11-01,01:43:38
40.076116,116.344005,0,145,39753.072025463,2008-11-01,01:43:43
40.076095,116.343987,0,150,39753.0720833333,2008-11-01,01:43:48
40.076062,116.343976,0,155,39753.0721412037,2008-11-01,01:43:53
40.075951,116.343958,0,168,39753.0721643518,2008-11-01,01:43:55
40.075865,116.343918,0,186,39753.0722106481,2008-11-01,01:43:59
40.075789,116.343883,0,191,39753.0722685185,2008-11-01,01:44:04
40.075713,116.343891,0,184,39753.0723263889,2008-11-01,01:44:09
40.075644,116.343886,0,182,39753.0723842593,2008-11-01,01:44:14
40.075548,116.343936,0,173,39753.0724305556,2008-11-01,01:44:18
40.075477,116.343937,0,172,39753.0724884259,2008-11-01,01:44:23
40.075421,116.343939,0,167,39753.0725462963,2008-11-01,01:44:28
40.075349,116.343936,0,160,39753.0726041667,2008-11-01,01:44:33
40.07528,116.343926,0,150,39753.072662037,2008-11-01,01:44:38
40.075214,116.343917,0,142,39753.0727199074,2008-11-01,01:44:43
40.075145,116.343926,0,138,39753.0727777778,2008-11-01,01:44:48
40.07505,116.34393,0,134,39753.0728356481,2008-11-01,01:44:53
40.074972,116.34391,0,127,39753.0728935185,2008-11-01,01:44:58
40.074922,116.343862,0,111,39753.0729513889,2008-11-01,01:45:03
40.07492,116.343837,0,100,39753.0730092593,2008-11-01,01:45:08
40.07489,116.343869,0,98,39753.0730671296,2008-11-01,01:45:13
40.074816,116.34388,0,95,39753.073125,2008-11-01,01:45:18
40.074748,116.343858,0,90,39753.0731828704,2008-11-01,01:45:23
40.074684,116.343853,0,89,39753.0732407407,2008-11-01,01:45:28
40.074614,116.343865,0,89,39753.0732986111,2008-11-01,01:45:33
40.074543,116.343878,0,88,39753.0733564815,2008-11-01,01:45:38
40.074481,116.343883,0,89,39753.0734143518,2008-11-01,01:45:43
40.074456,116.343832,0,91,39753.0734722222,2008-11-01,01:45:48
40.074425,116.34375,0,92,39753.0735300926,2008-11-01,01:45:53
40.07438,116.343677,0,93,39753.073587963,2008-11-01,01:45:58
40.07435,116.343623,0,92,39753.0736458333,2008-11-01,01:46:03
40.074345,116.343546,0,87,39753.0737037037,2008-11-01,01:46:08
40.074335,116.343503,0,89,39753.0737615741,2008-11-01,01:46:13
40.074324,116.343409,0,88,39753.0738194444,2008-11-01,01:46:18
40.074326,116.343341,0,89,39753.0738773148,2008-11-01,01:46:23
40.074321,116.343275,0,97,39753.0739351852,2008-11-01,01:46:28
40.07433,116.343191,0,103,39753.0739930556,2008-11-01,01:46:33
40.074326,116.343116,0,109,39753.0740509259,2008-11-01,01:46:38
40.074317,116.343048,0,109,39753.0741087963,2008-11-01,01:46:43
40.074333,116.342944,0,100,39753.0741666667,2008-11-01,01:46:48
40.074322,116.342862,0,97,39753.074224537,2008-11-01,01:46:53
40.074317,116.342764,0,98,39753.0742824074,2008-11-01,01:46:58
40.074344,116.342667,0,100,39753.0743402778,2008-11-01,01:47:03
40.074368,116.342638,0,101,39753.0743981482,2008-11-01,01:47:08
40.074434,116.3426,0,95,39753.0744560185,2008-11-01,01:47:13
40.074462,116.342568,0,97,39753.0745138889,2008-11-01,01:47:18
40.074483,116.342511,0,102,39753.0745717593,2008-11-01,01:47:23
40.074535,116.342449,0,105,39753.0746296296,2008-11-01,01:47:28
40.074573,116.342407,0,114,39753.0746875,2008-11-01,01:47:33
40.074616,116.342347,0,119,39753.0747453704,2008-11-01,01:47:38
40.074687,116.342261,0,112,39753.0748032407,2008-11-01,01:47:43
40.074727,116.342198,0,112,39753.0748611111,2008-11-01,01:47:48
40.074766,116.34214,0,111,39753.0749189815,2008-11-01,01:47:53
40.074793,116.342069,0,108,39753.0749768519,2008-11-01,01:47:58
40.07482,116.341979,0,102,39753.0750347222,2008-11-01,01:48:03
40.074851,116.341906,0,97,39753.0750925926,2008-11-01,01:48:08
40.074858,116.341786,0,88,39753.075150463,2008-11-01,01:48:13
40.07486,116.341702,0,85,39753.0752083333,2008-11-01,01:48:18
40.074899,116.34164,0,80,39753.0752662037,2008-11-01,01:48:23
40.074946,116.341614,0,74,39753.0753240741,2008-11-01,01:48:28
40.074988,116.341584,0,69,39753.0753819444,2008-11-01,01:48:33
40.075045,116.341551,0,67,39753.0754398148,2008-11-01,01:48:38
40.075117,116.341523,0,74,39753.0754976852,2008-11-01,01:48:43
40.075186,116.341531,0,80,39753.0755555556,2008-11-01,01:48:48
40.074945,116.341638,0,154,39753.1657175926,2008-11-01,03:58:38
40.074914,116.341684,0,153,39753.165775463,2008-11-01,03:58:43
40.074895,116.341721,0,153,39753.1658333333,2008-11-01,03:58:48
40.074869,116.341783,0,153,39753.1658912037,2008-11-01,03:58:53
40.074851,116.341825,0,154,39753.1659490741,2008-11-01,03:58:58
40.07483,116.341856,0,152,39753.1660069444,2008-11-01,03:59:03
40.074813,116.341933,0,152,39753.1660648148,2008-11-01,03:59:08
40.074781,116.342021,0,149,39753.1661226852,2008-11-01,03:59:13
40.074755,116.342086,0,141,39753.1661805556,2008-11-01,03:59:18
40.074724,116.342127,0,125,39753.1662384259,2008-11-01,03:59:23
40.074675,116.342201,0,116,39753.1662962963,2008-11-01,03:59:28
40.074652,116.342285,0,116,39753.1663541667,2008-11-01,03:59:33
40.074611,116.342349,0,116,39753.166412037,2008-11-01,03:59:38
40.074581,116.342419,0,118,39753.1664699074,2008-11-01,03:59:43
40.074544,116.342477,0,118,39753.1665277778,2008-11-01,03:59:48
40.074522,116.342538,0,121,39753.1665856481,2008-11-01,03:59:53
40.07452,116.342555,0,126,39753.1666435185,2008-11-01,03:59:58
40.074476,116.342561,0,132,39753.1667013889,2008-11-01,04:00:03
40.074462,116.342558,0,140,39753.1667592593,2008-11-01,04:00:08
40.074428,116.342501,0,146,39753.1668171296,2008-11-01,04:00:13
40.074411,116.342425,0,151,39753.166875,2008-11-01,04:00:18
40.07441,116.342358,0,154,39753.1669328704,2008-11-01,04:00:23
40.074405,116.342287,0,158,39753.1669907407,2008-11-01,04:00:28
40.074395,116.342231,0,157,39753.1670486111,2008-11-01,04:00:33
40.074384,116.342149,0,158,39753.1671064815,2008-11-01,04:00:38
40.074376,116.342077,0,159,39753.1671643518,2008-11-01,04:00:43
40.074369,116.342011,0,163,39753.1672222222,2008-11-01,04:00:48
40.074359,116.341938,0,166,39753.1672800926,2008-11-01,04:00:53
40.074354,116.34186,0,169,39753.167337963,2008-11-01,04:00:58
40.074371,116.341759,0,171,39753.1673958333,2008-11-01,04:01:03
40.074363,116.341687,0,173,39753.1674537037,2008-11-01,04:01:08
40.074357,116.341614,0,176,39753.1675115741,2008-11-01,04:01:13
40.074352,116.341549,0,175,39753.1675694444,2008-11-01,04:01:18
40.074363,116.341498,0,181,39753.1676273148,2008-11-01,04:01:23
40.074349,116.341441,0,183,39753.1676851852,2008-11-01,04:01:28
40.074345,116.341387,0,189,39753.1677430556,2008-11-01,04:01:33
40.074327,116.341342,0,196,39753.1678009259,2008-11-01,04:01:38
40.074322,116.341313,0,204,39753.1678587963,2008-11-01,04:01:43
40.07431,116.341257,0,213,39753.1679166667,2008-11-01,04:01:48
40.074327,116.341155,0,217,39753.167974537,2008-11-01,04:01:53
40.074318,116.341131,0,227,39753.1680324074,2008-11-01,04:01:58
40.074305,116.341106,0,232,39753.1680902778,2008-11-01,04:02:03
40.074301,116.341058,0,235,39753.1681481482,2008-11-01,04:02:08
40.074305,116.341055,0,237,39753.1682060185,2008-11-01,04:02:13
40.074305,116.341055,0,237,39753.1682407407,2008-11-01,04:02:16
40.074311,116.341048,0,239,39753.1682638889,2008-11-01,04:02:18
40.074299,116.34101,0,240,39753.1683217593,2008-11-01,04:02:23
40.074298,116.340877,0,244,39753.1683796296,2008-11-01,04:02:28
40.074284,116.340785,0,247,39753.1684375,2008-11-01,04:02:33
40.074291,116.340668,0,249,39753.1684953704,2008-11-01,04:02:38
40.074273,116.340532,0,256,39753.1685532407,2008-11-01,04:02:43
40.074281,116.340408,0,260,39753.1686111111,2008-11-01,04:02:48
40.07427,116.340336,0,264,39753.1686689815,2008-11-01,04:02:53
40.07426,116.340215,0,268,39753.1687268519,2008-11-01,04:02:58
40.074265,116.340063,0,266,39753.1687847222,2008-11-01,04:03:03
40.074251,116.340003,0,267,39753.1688425926,2008-11-01,04:03:08
40.074276,116.339866,0,269,39753.1688773148,2008-11-01,04:03:11
40.074285,116.339802,0,262,39753.1689351852,2008-11-01,04:03:16
40.074314,116.339741,0,252,39753.1689930556,2008-11-01,04:03:21
40.074297,116.339678,0,247,39753.1690509259,2008-11-01,04:03:26
40.074297,116.339608,0,245,39753.1691087963,2008-11-01,04:03:31
40.074297,116.339527,0,241,39753.1691666667,2008-11-01,04:03:36
40.074293,116.339464,0,241,39753.169224537,2008-11-01,04:03:41
40.074215,116.33942,0,239,39753.1692824074,2008-11-01,04:03:46
40.074167,116.339357,0,234,39753.1693402778,2008-11-01,04:03:51
40.074123,116.339299,0,228,39753.1693981481,2008-11-01,04:03:56
40.074075,116.339222,0,224,39753.1694560185,2008-11-01,04:04:01
40.074035,116.339136,0,211,39753.1695138889,2008-11-01,04:04:06
40.074007,116.339059,0,208,39753.1695717593,2008-11-01,04:04:11
40.073951,116.338996,0,198,39753.1696296296,2008-11-01,04:04:16
40.073909,116.338953,0,193,39753.1696875,2008-11-01,04:04:21
40.073832,116.338898,0,176,39753.1697453704,2008-11-01,04:04:26
40.073812,116.338825,0,167,39753.1698032407,2008-11-01,04:04:31
40.073815,116.338792,0,183,39753.1698611111,2008-11-01,04:04:36
40.073807,116.33873,0,196,39753.1699189815,2008-11-01,04:04:41
40.073789,116.338703,0,208,39753.1699768519,2008-11-01,04:04:46
40.073774,116.33873,0,216,39753.1700347222,2008-11-01,04:04:51
40.073775,116.338729,0,218,39753.1700925926,2008-11-01,04:04:56
40.073774,116.33873,0,219,39753.170150463,2008-11-01,04:05:01
40.073774,116.33873,0,219,39753.1701851852,2008-11-01,04:05:04
40.073769,116.338727,0,216,39753.1702083333,2008-11-01,04:05:06
40.073778,116.338717,0,215,39753.1702662037,2008-11-01,04:05:11
40.073781,116.338715,0,215,39753.1703240741,2008-11-01,04:05:16
40.073785,116.338713,0,214,39753.1703819444,2008-11-01,04:05:21
40.073785,116.338712,0,214,39753.1704398148,2008-11-01,04:05:26
40.073781,116.338713,0,213,39753.1704976852,2008-11-01,04:05:31
40.07378,116.338714,0,213,39753.1705555556,2008-11-01,04:05:36
40.073776,116.338715,0,213,39753.1706134259,2008-11-01,04:05:41
40.073776,116.338714,0,213,39753.1706712963,2008-11-01,04:05:46
40.073776,116.338714,0,213,39753.1707291667,2008-11-01,04:05:51
40.073777,116.338712,0,213,39753.170787037,2008-11-01,04:05:56
40.073777,116.338711,0,213,39753.1708449074,2008-11-01,04:06:01
40.073777,116.33871,0,213,39753.1709027778,2008-11-01,04:06:06
40.073775,116.33871,0,213,39753.1709606481,2008-11-01,04:06:11
40.073774,116.338709,0,213,39753.1710185185,2008-11-01,04:06:16
40.073773,116.338703,0,213,39753.1710763889,2008-11-01,04:06:21
40.073773,116.338703,0,213,39753.1711111111,2008-11-01,04:06:24
40.073772,116.338696,0,213,39753.1711342593,2008-11-01,04:06:26
40.073772,116.338686,0,213,39753.1711921296,2008-11-01,04:06:31
40.073759,116.338678,0,213,39753.17125,2008-11-01,04:06:36
40.073651,116.338701,0,213,39753.1712962963,2008-11-01,04:06:40
40.073525,116.338709,0,213,39753.1713194444,2008-11-01,04:06:42
40.073431,116.338706,0,214,39753.1713310185,2008-11-01,04:06:43
40.073329,116.338694,0,214,39753.1713425926,2008-11-01,04:06:44
40.073224,116.338683,0,215,39753.1713541667,2008-11-01,04:06:45
40.073097,116.33868,0,215,39753.1713657407,2008-11-01,04:06:46
40.072978,116.338669,0,215,39753.1713773148,2008-11-01,04:06:47
40.072854,116.338662,0,216,39753.1713888889,2008-11-01,04:06:48
40.072732,116.338656,0,216,39753.171400463,2008-11-01,04:06:49
40.072594,116.338659,0,217,39753.171412037,2008-11-01,04:06:50
40.072463,116.338653,0,218,39753.1714236111,2008-11-01,04:06:51
40.072321,116.33866,0,219,39753.1714351852,2008-11-01,04:06:52
40.072189,116.338664,0,219,39753.1714467593,2008-11-01,04:06:53
40.072065,116.338664,0,220,39753.1714583333,2008-11-01,04:06:54
40.071942,116.338662,0,221,39753.1714699074,2008-11-01,04:06:55
40.071822,116.33866,0,222,39753.1714814815,2008-11-01,04:06:56
40.071706,116.338655,0,222,39753.1714930556,2008-11-01,04:06:57
40.071581,116.338662,0,222,39753.1715046296,2008-11-01,04:06:58
40.071467,116.338674,0,223,39753.1715162037,2008-11-01,04:06:59
40.071376,116.338675,0,223,39753.1715277778,2008-11-01,04:07:00
40.071237,116.338675,0,225,39753.1715509259,2008-11-01,04:07:02
40.071145,116.338683,0,228,39753.1715856481,2008-11-01,04:07:05
40.071164,116.338691,0,228,39753.1716435185,2008-11-01,04:07:10
40.071173,116.338687,0,230,39753.1717013889,2008-11-01,04:07:15
40.071175,116.338678,0,231,39753.1717592593,2008-11-01,04:07:20
40.071085,116.338631,0,232,39753.1718055556,2008-11-01,04:07:24
40.070962,116.338655,0,233,39753.1718171296,2008-11-01,04:07:25
40.070871,116.338652,0,233,39753.1718287037,2008-11-01,04:07:26
40.070715,116.338622,0,233,39753.1718518519,2008-11-01,04:07:28
40.070548,116.338603,0,233,39753.171875,2008-11-01,04:07:30
40.070399,116.338604,0,233,39753.1718981481,2008-11-01,04:07:32
40.070271,116.3386,0,230,39753.1719212963,2008-11-01,04:07:34
40.070123,116.338568,0,225,39753.1719444444,2008-11-01,04:07:36
40.070023,116.338479,0,224,39753.1719675926,2008-11-01,04:07:38
40.069925,116.338373,0,221,39753.1719907407,2008-11-01,04:07:40
40.069871,116.338211,0,218,39753.1720138889,2008-11-01,04:07:42
40.069856,116.33796,0,215,39753.172037037,2008-11-01,04:07:44
40.069853,116.337816,0,213,39753.1720486111,2008-11-01,04:07:45
40.06985,116.337671,0,211,39753.1720601852,2008-11-01,04:07:46
40.06984,116.337521,0,208,39753.1720717593,2008-11-01,04:07:47
40.069819,116.337342,0,202,39753.1720833333,2008-11-01,04:07:48
40.069817,116.337147,0,198,39753.1720949074,2008-11-01,04:07:49
40.069816,116.336979,0,196,39753.1721064815,2008-11-01,04:07:50
40.06982,116.336804,0,194,39753.1721180556,2008-11-01,04:07:51
40.069831,116.336644,0,192,39753.1721296296,2008-11-01,04:07:52
40.069816,116.33647,0,185,39753.1721412037,2008-11-01,04:07:53
40.069817,116.336309,0,182,39753.1721527778,2008-11-01,04:07:54
40.06982,116.336157,0,181,39753.1721643518,2008-11-01,04:07:55
40.06983,116.335996,0,178,39753.1721759259,2008-11-01,04:07:56
40.069836,116.335834,0,175,39753.1721875,2008-11-01,04:07:57
40.069836,116.335671,0,173,39753.1721990741,2008-11-01,04:07:58
40.069837,116.335514,0,171,39753.1722106481,2008-11-01,04:07:59
40.069838,116.335366,0,169,39753.1722222222,2008-11-01,04:08:00
40.069838,116.335216,0,167,39753.1722337963,2008-11-01,04:08:01
40.069844,116.335059,0,166,39753.1722453704,2008-11-01,04:08:02
40.069848,116.334908,0,165,39753.1722569444,2008-11-01,04:08:03
40.069854,116.334752,0,163,39753.1722685185,2008-11-01,04:08:04
40.069863,116.334595,0,162,39753.1722800926,2008-11-01,04:08:05
40.069872,116.334444,0,160,39753.1722916667,2008-11-01,04:08:06
40.069875,116.334301,0,159,39753.1723032407,2008-11-01,04:08:07
40.069879,116.334157,0,158,39753.1723148148,2008-11-01,04:08:08
40.069882,116.334006,0,157,39753.1723263889,2008-11-01,04:08:09
40.069887,116.33387,0,156,39753.172337963,2008-11-01,04:08:10
40.06989,116.333735,0,155,39753.172349537,2008-11-01,04:08:11
40.069893,116.333581,0,154,39753.1723611111,2008-11-01,04:08:12
40.069904,116.333429,0,153,39753.1723726852,2008-11-01,04:08:13
40.069907,116.333274,0,152,39753.1723842593,2008-11-01,04:08:14
40.069902,116.333121,0,150,39753.1723958333,2008-11-01,04:08:15
40.069906,116.332968,0,149,39753.1724074074,2008-11-01,04:08:16
40.069909,116.332815,0,148,39753.1724189815,2008-11-01,04:08:17
40.069912,116.332664,0,147,39753.1724305556,2008-11-01,04:08:18
40.069908,116.332523,0,146,39753.1724421296,2008-11-01,04:08:19
40.069909,116.332377,0,145,39753.1724537037,2008-11-01,04:08:20
40.069903,116.332239,0,144,39753.1724652778,2008-11-01,04:08:21
40.069903,116.332098,0,143,39753.1724768518,2008-11-01,04:08:22
40.069902,116.331958,0,142,39753.1724884259,2008-11-01,04:08:23
40.069899,116.331818,0,141,39753.1725,2008-11-01,04:08:24
40.069897,116.331687,0,140,39753.1725115741,2008-11-01,04:08:25
40.069897,116.331553,0,138,39753.1725231481,2008-11-01,04:08:26
40.069901,116.331421,0,137,39753.1725347222,2008-11-01,04:08:27
40.069902,116.331298,0,137,39753.1725462963,2008-11-01,04:08:28
40.069919,116.331099,0,135,39753.1725694444,2008-11-01,04:08:30
40.069929,116.330941,0,132,39753.1725925926,2008-11-01,04:08:32
40.069948,116.330784,0,128,39753.1726273148,2008-11-01,04:08:35
40.069984,116.330736,0,132,39753.1726851852,2008-11-01,04:08:40
40.069984,116.330755,0,128,39753.1727430556,2008-11-01,04:08:45
40.069985,116.330756,0,127,39753.1728009259,2008-11-01,04:08:50
40.069985,116.330756,0,127,39753.1728356481,2008-11-01,04:08:53
40.069978,116.330758,0,126,39753.1728587963,2008-11-01,04:08:55
40.069981,116.330745,0,126,39753.1729166667,2008-11-01,04:09:00
40.069989,116.330726,0,127,39753.172974537,2008-11-01,04:09:05
40.069971,116.33072,0,129,39753.1730324074,2008-11-01,04:09:10
40.069948,116.330728,0,130,39753.1730902778,2008-11-01,04:09:15
40.069889,116.330765,0,134,39753.1731481481,2008-11-01,04:09:20
40.069833,116.330799,0,140,39753.1732060185,2008-11-01,04:09:25
40.06978,116.330787,0,146,39753.1732638889,2008-11-01,04:09:30
40.069727,116.330783,0,153,39753.1733217593,2008-11-01,04:09:35
40.069687,116.330728,0,157,39753.1733796296,2008-11-01,04:09:40
40.069658,116.330658,0,160,39753.1734375,2008-11-01,04:09:45
40.06965,116.330601,0,161,39753.1734953704,2008-11-01,04:09:50
40.069639,116.330534,0,157,39753.1735532407,2008-11-01,04:09:55
40.069623,116.330463,0,158,39753.1736111111,2008-11-01,04:10:00
40.069599,116.330398,0,160,39753.1736689815,2008-11-01,04:10:05
40.069578,116.330333,0,165,39753.1737268518,2008-11-01,04:10:10
40.069593,116.330256,0,169,39753.1737847222,2008-11-01,04:10:15
40.069603,116.330198,0,172,39753.1738425926,2008-11-01,04:10:20
40.069603,116.330175,0,174,39753.173900463,2008-11-01,04:10:25
40.069609,116.33015,0,178,39753.1739583333,2008-11-01,04:10:30
40.069622,116.330103,0,180,39753.1740162037,2008-11-01,04:10:35
40.069655,116.330079,0,181,39753.1740740741,2008-11-01,04:10:40
40.069664,116.330081,0,181,39753.1741319444,2008-11-01,04:10:45
40.069664,116.330081,0,181,39753.1741666667,2008-11-01,04:10:48
40.069667,116.330081,0,182,39753.1741898148,2008-11-01,04:10:50
40.069731,116.330039,0,182,39753.1742476852,2008-11-01,04:10:55
40.069808,116.329951,0,182,39753.1743055556,2008-11-01,04:11:00
40.06987,116.329869,0,182,39753.1743634259,2008-11-01,04:11:05
40.06987,116.329819,0,183,39753.1744212963,2008-11-01,04:11:10
40.069803,116.329799,0,183,39753.1744791667,2008-11-01,04:11:15
40.069764,116.329784,0,183,39753.174537037,2008-11-01,04:11:20
40.069712,116.329705,0,183,39753.1745949074,2008-11-01,04:11:25
40.069676,116.329517,0,184,39753.1746296296,2008-11-01,04:11:28
40.069676,116.329517,0,184,39753.1746643518,2008-11-01,04:11:31
40.06967,116.329516,0,184,39753.1746875,2008-11-01,04:11:33
40.06966,116.329519,0,184,39753.1747453704,2008-11-01,04:11:38
40.06965,116.32952,0,184,39753.1748032407,2008-11-01,04:11:43
40.06964,116.329522,0,184,39753.1748611111,2008-11-01,04:11:48
40.06963,116.329525,0,184,39753.1749189815,2008-11-01,04:11:53
40.069597,116.329436,0,186,39753.1749768518,2008-11-01,04:11:58
40.069583,116.329433,0,186,39753.1750347222,2008-11-01,04:12:03
40.069586,116.32943,0,187,39753.1750925926,2008-11-01,04:12:08
40.069584,116.329432,0,187,39753.175150463,2008-11-01,04:12:13
40.069584,116.329432,0,187,39753.1751851852,2008-11-01,04:12:16
40.069586,116.329431,0,187,39753.1752083333,2008-11-01,04:12:18
40.06959,116.329394,0,189,39753.1752662037,2008-11-01,04:12:23
40.069593,116.329393,0,189,39753.1753240741,2008-11-01,04:12:28
40.069595,116.329394,0,189,39753.1753819444,2008-11-01,04:12:33
40.069598,116.329392,0,189,39753.1754398148,2008-11-01,04:12:38
40.069595,116.329393,0,190,39753.1754976852,2008-11-01,04:12:43
40.069596,116.329393,0,190,39753.1755555556,2008-11-01,04:12:48
40.069599,116.329392,0,190,39753.1756134259,2008-11-01,04:12:53
40.069599,116.329392,0,190,39753.1756481482,2008-11-01,04:12:56
40.069596,116.329392,0,190,39753.1756712963,2008-11-01,04:12:58
40.069625,116.329212,0,190,39753.1757175926,2008-11-01,04:13:02
40.069633,116.329008,0,190,39753.1757407407,2008-11-01,04:13:04
40.06963,116.328875,0,190,39753.1757523148,2008-11-01,04:13:05
40.069595,116.328702,0,190,39753.1757638889,2008-11-01,04:13:06
40.06958,116.328543,0,190,39753.175775463,2008-11-01,04:13:07
40.069562,116.328366,0,191,39753.175787037,2008-11-01,04:13:08
40.069559,116.328194,0,191,39753.1757986111,2008-11-01,04:13:09
40.069547,116.327979,0,191,39753.1758101852,2008-11-01,04:13:10
40.069544,116.327785,0,191,39753.1758217593,2008-11-01,04:13:11
40.069539,116.327585,0,191,39753.1758333333,2008-11-01,04:13:12
40.069533,116.327368,0,192,39753.1758449074,2008-11-01,04:13:13
40.069527,116.327148,0,192,39753.1758564815,2008-11-01,04:13:14
40.069523,116.326923,0,192,39753.1758680556,2008-11-01,04:13:15
40.069507,116.326693,0,192,39753.1758796296,2008-11-01,04:13:16
40.069495,116.326468,0,192,39753.1758912037,2008-11-01,04:13:17
40.069482,116.326244,0,192,39753.1759027778,2008-11-01,04:13:18
40.069466,116.326031,0,192,39753.1759143519,2008-11-01,04:13:19
40.069452,116.32581,0,192,39753.1759259259,2008-11-01,04:13:20
40.069443,116.325583,0,192,39753.1759375,2008-11-01,04:13:21
40.069428,116.32536,0,192,39753.1759490741,2008-11-01,04:13:22
40.069398,116.325137,0,191,39753.1759606482,2008-11-01,04:13:23
40.069367,116.32491,0,189,39753.1759722222,2008-11-01,04:13:24
40.069355,116.32469,0,188,39753.1759837963,2008-11-01,04:13:25
40.069345,116.324471,0,187,39753.1759953704,2008-11-01,04:13:26
40.069327,116.324239,0,186,39753.1760069444,2008-11-01,04:13:27
40.069318,116.324026,0,184,39753.1760185185,2008-11-01,04:13:28
40.069322,116.323815,0,183,39753.1760300926,2008-11-01,04:13:29
40.069328,116.32361,0,182,39753.1760416667,2008-11-01,04:13:30
40.069337,116.323389,0,181,39753.1760532407,2008-11-01,04:13:31
40.069338,116.323176,0,180,39753.1760648148,2008-11-01,04:13:32
40.069344,116.322964,0,179,39753.1760763889,2008-11-01,04:13:33
40.069344,116.322752,0,179,39753.176087963,2008-11-01,04:13:34
40.069345,116.322549,0,178,39753.176099537,2008-11-01,04:13:35
40.069352,116.322353,0,177,39753.1761111111,2008-11-01,04:13:36
40.069354,116.32215,0,176,39753.1761226852,2008-11-01,04:13:37
40.069355,116.321948,0,175,39753.1761342593,2008-11-01,04:13:38
40.06936,116.321742,0,174,39753.1761458333,2008-11-01,04:13:39
40.069364,116.321535,0,173,39753.1761574074,2008-11-01,04:13:40
40.069368,116.321329,0,173,39753.1761689815,2008-11-01,04:13:41
40.069376,116.321123,0,172,39753.1761805556,2008-11-01,04:13:42
40.069381,116.320922,0,171,39753.1761921296,2008-11-01,04:13:43
40.069388,116.320721,0,170,39753.1762037037,2008-11-01,04:13:44
40.069396,116.320518,0,170,39753.1762152778,2008-11-01,04:13:45
40.069401,116.320315,0,169,39753.1762268519,2008-11-01,04:13:46
40.069404,116.320111,0,168,39753.1762384259,2008-11-01,04:13:47
40.06941,116.319902,0,167,39753.17625,2008-11-01,04:13:48
40.069417,116.319692,0,167,39753.1762615741,2008-11-01,04:13:49
40.069424,116.319479,0,166,39753.1762731481,2008-11-01,04:13:50
40.069431,116.319262,0,165,39753.1762847222,2008-11-01,04:13:51
40.069434,116.319042,0,165,39753.1762962963,2008-11-01,04:13:52
40.069434,116.318817,0,164,39753.1763078704,2008-11-01,04:13:53
40.069434,116.318585,0,163,39753.1763194444,2008-11-01,04:13:54
40.069439,116.318355,0,163,39753.1763310185,2008-11-01,04:13:55
40.069446,116.318136,0,162,39753.1763425926,2008-11-01,04:13:56
40.069446,116.31791,0,161,39753.1763541667,2008-11-01,04:13:57
40.06945,116.31768,0,160,39753.1763657407,2008-11-01,04:13:58
40.069452,116.317449,0,160,39753.1763773148,2008-11-01,04:13:59
40.069456,116.31722,0,159,39753.1763888889,2008-11-01,04:14:00
40.069462,116.316992,0,158,39753.176400463,2008-11-01,04:14:01
40.069462,116.316765,0,157,39753.176412037,2008-11-01,04:14:02
40.069464,116.316543,0,156,39753.1764236111,2008-11-01,04:14:03
40.069465,116.316327,0,156,39753.1764351852,2008-11-01,04:14:04
40.069469,116.316102,0,155,39753.1764467593,2008-11-01,04:14:05
40.06947,116.315883,0,154,39753.1764583333,2008-11-01,04:14:06
40.069473,116.315671,0,153,39753.1764699074,2008-11-01,04:14:07
40.069478,116.315465,0,152,39753.1764814815,2008-11-01,04:14:08
40.06948,116.315265,0,152,39753.1764930556,2008-11-01,04:14:09
40.069487,116.315072,0,151,39753.1765046296,2008-11-01,04:14:10
40.069494,116.314893,0,151,39753.1765162037,2008-11-01,04:14:11
40.069502,116.314719,0,150,39753.1765277778,2008-11-01,04:14:12
40.069503,116.314551,0,149,39753.1765393519,2008-11-01,04:14:13
40.069508,116.31439,0,147,39753.1765509259,2008-11-01,04:14:14
40.069511,116.314237,0,146,39753.1765625,2008-11-01,04:14:15
40.069507,116.314087,0,143,39753.1765740741,2008-11-01,04:14:16
40.069506,116.313945,0,141,39753.1765856481,2008-11-01,04:14:17
40.069511,116.31381,0,140,39753.1765972222,2008-11-01,04:14:18
40.069517,116.313681,0,139,39753.1766087963,2008-11-01,04:14:19
40.069524,116.313561,0,138,39753.1766203704,2008-11-01,04:14:20
40.069546,116.313335,0,135,39753.1766435185,2008-11-01,04:14:22
40.069562,116.313131,0,133,39753.1766666667,2008-11-01,04:14:24
40.069573,116.312953,0,130,39753.1766898148,2008-11-01,04:14:26
40.069585,116.3128,0,128,39753.176712963,2008-11-01,04:14:28
40.069583,116.312674,0,125,39753.1767361111,2008-11-01,04:14:30
40.069595,116.312544,0,121,39753.1767824074,2008-11-01,04:14:34
40.069598,116.312545,0,118,39753.1768402778,2008-11-01,04:14:39
40.069598,116.312545,0,118,39753.176875,2008-11-01,04:14:42
40.069606,116.312552,0,117,39753.1768981481,2008-11-01,04:14:44
40.069596,116.312569,0,116,39753.1769560185,2008-11-01,04:14:49
40.069596,116.312569,0,116,39753.1769907407,2008-11-01,04:14:52
40.069591,116.312572,0,115,39753.1770138889,2008-11-01,04:14:54
40.06958,116.312578,0,114,39753.1770717593,2008-11-01,04:14:59
40.06958,116.312578,0,114,39753.1771064815,2008-11-01,04:15:02
40.069587,116.312576,0,114,39753.1771296296,2008-11-01,04:15:04
40.069597,116.312573,0,114,39753.1771875,2008-11-01,04:15:09
40.069597,116.312573,0,114,39753.1772222222,2008-11-01,04:15:12
40.069596,116.312576,0,114,39753.1772453704,2008-11-01,04:15:14
40.069582,116.312581,0,114,39753.1773032407,2008-11-01,04:15:19
40.069565,116.312574,0,114,39753.1773611111,2008-11-01,04:15:24
40.069568,116.312565,0,114,39753.1774189815,2008-11-01,04:15:29
40.069563,116.312427,0,116,39753.1774421296,2008-11-01,04:15:31
40.069523,116.312244,0,122,39753.1774652778,2008-11-01,04:15:33
40.069542,116.311998,0,126,39753.1774884259,2008-11-01,04:15:35
40.069561,116.311853,0,128,39753.1775,2008-11-01,04:15:36
40.069604,116.311664,0,132,39753.1775115741,2008-11-01,04:15:37
40.069641,116.31148,0,135,39753.1775231481,2008-11-01,04:15:38
40.069651,116.311285,0,137,39753.1775347222,2008-11-01,04:15:39
40.069669,116.311064,0,139,39753.1775462963,2008-11-01,04:15:40
40.069684,116.310831,0,141,39753.1775578704,2008-11-01,04:15:41
40.06967,116.310576,0,147,39753.1775694444,2008-11-01,04:15:42
40.069672,116.310327,0,149,39753.1775810185,2008-11-01,04:15:43
40.069668,116.31009,0,151,39753.1775925926,2008-11-01,04:15:44
40.069663,116.309858,0,153,39753.1776041667,2008-11-01,04:15:45
40.069665,116.309601,0,156,39753.1776157407,2008-11-01,04:15:46
40.069676,116.30935,0,156,39753.1776273148,2008-11-01,04:15:47
40.069681,116.309112,0,156,39753.1776388889,2008-11-01,04:15:48
40.069696,116.308864,0,156,39753.177650463,2008-11-01,04:15:49
40.0697,116.308623,0,156,39753.177662037,2008-11-01,04:15:50
40.0697,116.308378,0,155,39753.1776736111,2008-11-01,04:15:51
40.069699,116.308141,0,155,39753.1776851852,2008-11-01,04:15:52
40.06969,116.307911,0,155,39753.1776967593,2008-11-01,04:15:53
40.069677,116.307674,0,155,39753.1777083333,2008-11-01,04:15:54
40.069665,116.307436,0,155,39753.1777199074,2008-11-01,04:15:55
40.069659,116.307198,0,156,39753.1777314815,2008-11-01,04:15:56
40.069657,116.306961,0,156,39753.1777430556,2008-11-01,04:15:57
40.069654,116.306732,0,157,39753.1777546296,2008-11-01,04:15:58
40.069654,116.306502,0,157,39753.1777662037,2008-11-01,04:15:59
40.069654,116.306268,0,156,39753.1777777778,2008-11-01,04:16:00
40.069662,116.306027,0,155,39753.1777893519,2008-11-01,04:16:01
40.069666,116.305802,0,154,39753.1778009259,2008-11-01,04:16:02
40.06968,116.305577,0,154,39753.1778125,2008-11-01,04:16:03
40.069696,116.305358,0,154,39753.1778240741,2008-11-01,04:16:04
40.069721,116.305151,0,152,39753.1778356481,2008-11-01,04:16:05
40.069756,116.304961,0,152,39753.1778472222,2008-11-01,04:16:06
40.069804,116.304771,0,150,39753.1778587963,2008-11-01,04:16:07
40.06986,116.304572,0,150,39753.1778703704,2008-11-01,04:16:08
40.06992,116.304373,0,149,39753.1778819444,2008-11-01,04:16:09
40.069986,116.30418,0,148,39753.1778935185,2008-11-01,04:16:10
40.070063,116.303985,0,147,39753.1779050926,2008-11-01,04:16:11
40.070143,116.303785,0,148,39753.1779166667,2008-11-01,04:16:12
40.070226,116.303589,0,149,39753.1779282407,2008-11-01,04:16:13
40.070308,116.303392,0,149,39753.1779398148,2008-11-01,04:16:14
40.070393,116.30319,0,148,39753.1779513889,2008-11-01,04:16:15
40.070478,116.302999,0,143,39753.177962963,2008-11-01,04:16:16
40.070555,116.302793,0,142,39753.177974537,2008-11-01,04:16:17
40.070628,116.302587,0,140,39753.1779861111,2008-11-01,04:16:18
40.07069,116.302379,0,138,39753.1779976852,2008-11-01,04:16:19
40.070749,116.302155,0,136,39753.1780092593,2008-11-01,04:16:20
40.0708,116.301935,0,134,39753.1780208333,2008-11-01,04:16:21
40.070839,116.301712,0,133,39753.1780324074,2008-11-01,04:16:22
40.070868,116.301497,0,132,39753.1780439815,2008-11-01,04:16:23
40.070892,116.301279,0,132,39753.1780555556,2008-11-01,04:16:24
40.070914,116.301062,0,132,39753.1780671296,2008-11-01,04:16:25
40.070929,116.300846,0,131,39753.1780787037,2008-11-01,04:16:26
40.070941,116.300626,0,130,39753.1780902778,2008-11-01,04:16:27
40.070946,116.30041,0,129,39753.1781018519,2008-11-01,04:16:28
40.070946,116.300192,0,127,39753.1781134259,2008-11-01,04:16:29
40.070944,116.299974,0,126,39753.178125,2008-11-01,04:16:30
40.070939,116.299752,0,124,39753.1781365741,2008-11-01,04:16:31
40.07093,116.299532,0,122,39753.1781481481,2008-11-01,04:16:32
40.070918,116.299309,0,120,39753.1781597222,2008-11-01,04:16:33
40.070903,116.299084,0,118,39753.1781712963,2008-11-01,04:16:34
40.070882,116.298857,0,116,39753.1781828704,2008-11-01,04:16:35
40.070858,116.298628,0,114,39753.1781944444,2008-11-01,04:16:36
40.070833,116.298399,0,112,39753.1782060185,2008-11-01,04:16:37
40.070808,116.298165,0,109,39753.1782175926,2008-11-01,04:16:38
40.070779,116.297927,0,108,39753.1782291667,2008-11-01,04:16:39
40.070742,116.297687,0,106,39753.1782407407,2008-11-01,04:16:40
40.0707,116.297448,0,105,39753.1782523148,2008-11-01,04:16:41
40.070652,116.297207,0,103,39753.1782638889,2008-11-01,04:16:42
40.064046,116.301866,0,116,39753.1789351852,2008-11-01,04:17:40
40.062216,116.294486,0,-50,39753.1789467593,2008-11-01,04:17:41
40.061976,116.294452,0,-53,39753.1789583333,2008-11-01,04:17:42
40.061711,116.29427,0,-98,39753.1789699074,2008-11-01,04:17:43
40.061615,116.294441,0,24,39753.1789814815,2008-11-01,04:17:44
40.061521,116.294584,0,87,39753.1789930556,2008-11-01,04:17:45
40.061408,116.294678,0,105,39753.1790046296,2008-11-01,04:17:46
40.061277,116.294778,0,111,39753.1790162037,2008-11-01,04:17:47
40.061149,116.294909,0,113,39753.1790277778,2008-11-01,04:17:48
40.060995,116.295033,0,114,39753.1790393519,2008-11-01,04:17:49
40.060837,116.295175,0,114,39753.1790509259,2008-11-01,04:17:50
40.060692,116.295281,0,114,39753.1790625,2008-11-01,04:17:51
40.060536,116.295375,0,110,39753.1790740741,2008-11-01,04:17:52
40.060384,116.295489,0,108,39753.1790856481,2008-11-01,04:17:53
40.060242,116.295587,0,104,39753.1790972222,2008-11-01,04:17:54
40.060101,116.295666,0,98,39753.1791087963,2008-11-01,04:17:55
40.059947,116.295737,0,90,39753.1791203704,2008-11-01,04:17:56
40.059795,116.29581,0,80,39753.1791319444,2008-11-01,04:17:57
40.059645,116.295883,0,72,39753.1791435185,2008-11-01,04:17:58
40.059499,116.295959,0,65,39753.1791550926,2008-11-01,04:17:59
40.05935,116.296037,0,61,39753.1791666667,2008-11-01,04:18:00
40.059202,116.296117,0,61,39753.1791782407,2008-11-01,04:18:01
40.059059,116.296202,0,66,39753.1791898148,2008-11-01,04:18:02
40.058902,116.2963,0,80,39753.1792013889,2008-11-01,04:18:03
40.058754,116.29637,0,77,39753.179212963,2008-11-01,04:18:04
40.058616,116.296424,0,67,39753.179224537,2008-11-01,04:18:05
40.058465,116.296501,0,63,39753.1792361111,2008-11-01,04:18:06
40.058306,116.296583,0,62,39753.1792476852,2008-11-01,04:18:07
40.058152,116.296665,0,62,39753.1792592593,2008-11-01,04:18:08
40.058007,116.296739,0,59,39753.1792708333,2008-11-01,04:18:09
40.057861,116.296791,0,59,39753.1792824074,2008-11-01,04:18:10
40.057718,116.296865,0,57,39753.1792939815,2008-11-01,04:18:11
40.05758,116.296938,0,63,39753.1793055556,2008-11-01,04:18:12
40.05743,116.297014,0,63,39753.1793171296,2008-11-01,04:18:13
40.05728,116.297091,0,62,39753.1793287037,2008-11-01,04:18:14
40.05713,116.297169,0,62,39753.1793402778,2008-11-01,04:18:15
40.056983,116.297245,0,63,39753.1793518519,2008-11-01,04:18:16
40.056842,116.297316,0,65,39753.1793634259,2008-11-01,04:18:17
40.056695,116.297397,0,66,39753.179375,2008-11-01,04:18:18
40.056545,116.297478,0,67,39753.1793865741,2008-11-01,04:18:19
40.056394,116.297564,0,68,39753.1793981481,2008-11-01,04:18:20
40.056248,116.297641,0,68,39753.1794097222,2008-11-01,04:18:21
40.056102,116.297719,0,68,39753.1794212963,2008-11-01,04:18:22
40.055954,116.297799,0,68,39753.1794328704,2008-11-01,04:18:23
40.055807,116.297878,0,68,39753.1794444444,2008-11-01,04:18:24
40.05566,116.297957,0,68,39753.1794560185,2008-11-01,04:18:25
40.05551,116.29804,0,69,39753.1794675926,2008-11-01,04:18:26
40.055357,116.298118,0,70,39753.1794791667,2008-11-01,04:18:27
40.055201,116.298198,0,71,39753.1794907407,2008-11-01,04:18:28
40.055052,116.298291,0,70,39753.1795023148,2008-11-01,04:18:29
40.054899,116.298377,0,70,39753.1795138889,2008-11-01,04:18:30
40.054744,116.298463,0,71,39753.179525463,2008-11-01,04:18:31
40.054596,116.298543,0,71,39753.179537037,2008-11-01,04:18:32
40.054441,116.298633,0,72,39753.1795486111,2008-11-01,04:18:33
40.054287,116.298718,0,73,39753.1795601852,2008-11-01,04:18:34
40.054135,116.298801,0,74,39753.1795717593,2008-11-01,04:18:35
40.053986,116.298881,0,75,39753.1795833333,2008-11-01,04:18:36
40.05384,116.298964,0,76,39753.1795949074,2008-11-01,04:18:37
40.053695,116.299041,0,76,39753.1796064815,2008-11-01,04:18:38
40.053547,116.299115,0,77,39753.1796180556,2008-11-01,04:18:39
40.053398,116.299197,0,78,39753.1796296296,2008-11-01,04:18:40
40.053245,116.299279,0,79,39753.1796412037,2008-11-01,04:18:41
40.05309,116.299367,0,80,39753.1796527778,2008-11-01,04:18:42
40.052935,116.299443,0,82,39753.1796643519,2008-11-01,04:18:43
40.05278,116.299528,0,83,39753.1796759259,2008-11-01,04:18:44
40.052635,116.299602,0,84,39753.1796875,2008-11-01,04:18:45
40.052486,116.299678,0,85,39753.1796990741,2008-11-01,04:18:46
40.052344,116.299751,0,87,39753.1797106481,2008-11-01,04:18:47
40.05221,116.299823,0,88,39753.1797222222,2008-11-01,04:18:48
40.052075,116.299892,0,90,39753.1797337963,2008-11-01,04:18:49
40.051938,116.299965,0,91,39753.1797453704,2008-11-01,04:18:50
40.051809,116.300044,0,92,39753.1797569444,2008-11-01,04:18:51
40.051688,116.300116,0,93,39753.1797685185,2008-11-01,04:18:52
40.051572,116.300187,0,95,39753.1797800926,2008-11-01,04:18:53
40.051459,116.300251,0,95,39753.1797916667,2008-11-01,04:18:54
40.051351,116.300307,0,96,39753.1798032407,2008-11-01,04:18:55
40.051244,116.300368,0,96,39753.1798148148,2008-11-01,04:18:56
40.051138,116.300427,0,97,39753.1798263889,2008-11-01,04:18:57
40.051036,116.300479,0,98,39753.179837963,2008-11-01,04:18:58
40.050939,116.300523,0,98,39753.179849537,2008-11-01,04:18:59
40.050849,116.300566,0,98,39753.1798611111,2008-11-01,04:19:00
40.050761,116.300613,0,97,39753.1798726852,2008-11-01,04:19:01
40.050674,116.300655,0,97,39753.1798842593,2008-11-01,04:19:02
40.050587,116.300696,0,98,39753.1798958333,2008-11-01,04:19:03
40.050501,116.300736,0,98,39753.1799074074,2008-11-01,04:19:04
40.050415,116.300778,0,98,39753.1799189815,2008-11-01,04:19:05
40.050252,116.300858,0,99,39753.1799421296,2008-11-01,04:19:07
40.050112,116.300941,0,99,39753.1799652778,2008-11-01,04:19:09
40.049989,116.301013,0,100,39753.1799884259,2008-11-01,04:19:11
40.049893,116.301059,0,100,39753.1800115741,2008-11-01,04:19:13
40.049809,116.301124,0,100,39753.1800462963,2008-11-01,04:19:16
40.049779,116.301167,0,105,39753.1801041667,2008-11-01,04:19:21
40.049814,116.301141,0,108,39753.180162037,2008-11-01,04:19:26
40.049814,116.301139,0,109,39753.1802199074,2008-11-01,04:19:31
40.049814,116.301139,0,109,39753.1802546296,2008-11-01,04:19:34
40.049815,116.301136,0,110,39753.1802777778,2008-11-01,04:19:36
40.049817,116.301116,0,111,39753.1803356481,2008-11-01,04:19:41
40.049841,116.301066,0,112,39753.1803935185,2008-11-01,04:19:46
40.049925,116.300996,0,115,39753.1804513889,2008-11-01,04:19:51
40.049958,116.300952,0,119,39753.1805092593,2008-11-01,04:19:56
40.049956,116.301044,0,122,39753.1805671296,2008-11-01,04:20:01
40.049852,116.301146,0,123,39753.1806018518,2008-11-01,04:20:04
40.049663,116.301275,0,127,39753.180625,2008-11-01,04:20:06
40.049577,116.301331,0,129,39753.1806365741,2008-11-01,04:20:07
40.049481,116.301391,0,130,39753.1806481481,2008-11-01,04:20:08
40.049369,116.301459,0,128,39753.1806597222,2008-11-01,04:20:09
40.04925,116.301531,0,126,39753.1806712963,2008-11-01,04:20:10
40.049135,116.301599,0,126,39753.1806828704,2008-11-01,04:20:11
40.048993,116.301682,0,127,39753.1806944444,2008-11-01,04:20:12
40.048855,116.301769,0,130,39753.1807060185,2008-11-01,04:20:13
40.048715,116.301859,0,132,39753.1807175926,2008-11-01,04:20:14
40.048579,116.301936,0,128,39753.1807291667,2008-11-01,04:20:15
40.048442,116.302036,0,131,39753.1807407407,2008-11-01,04:20:16
40.048298,116.302136,0,132,39753.1807523148,2008-11-01,04:20:17
40.048156,116.302233,0,131,39753.1807638889,2008-11-01,04:20:18
40.048007,116.302335,0,131,39753.180775463,2008-11-01,04:20:19
40.047858,116.302445,0,129,39753.180787037,2008-11-01,04:20:20
40.047704,116.302559,0,128,39753.1807986111,2008-11-01,04:20:21
40.047548,116.30267,0,126,39753.1808101852,2008-11-01,04:20:22
40.047388,116.302777,0,125,39753.1808217593,2008-11-01,04:20:23
40.047226,116.302893,0,123,39753.1808333333,2008-11-01,04:20:24
40.047074,116.303005,0,122,39753.1808449074,2008-11-01,04:20:25
40.046927,116.303114,0,121,39753.1808564815,2008-11-01,04:20:26
40.046779,116.303224,0,120,39753.1808680556,2008-11-01,04:20:27
40.046628,116.303331,0,119,39753.1808796296,2008-11-01,04:20:28
40.046461,116.303456,0,121,39753.1808912037,2008-11-01,04:20:29
40.046309,116.303564,0,120,39753.1809027778,2008-11-01,04:20:30
40.046158,116.30367,0,117,39753.1809143518,2008-11-01,04:20:31
40.046008,116.303778,0,116,39753.1809259259,2008-11-01,04:20:32
40.045857,116.303883,0,114,39753.1809375,2008-11-01,04:20:33
40.045708,116.303989,0,112,39753.1809490741,2008-11-01,04:20:34
40.045555,116.304097,0,110,39753.1809606481,2008-11-01,04:20:35
40.045408,116.304203,0,109,39753.1809722222,2008-11-01,04:20:36
40.045266,116.304308,0,107,39753.1809837963,2008-11-01,04:20:37
40.045122,116.304415,0,105,39753.1809953704,2008-11-01,04:20:38
40.044976,116.304526,0,104,39753.1810069444,2008-11-01,04:20:39
40.044834,116.30464,0,103,39753.1810185185,2008-11-01,04:20:40
40.044692,116.304753,0,103,39753.1810300926,2008-11-01,04:20:41
40.044545,116.304872,0,103,39753.1810416667,2008-11-01,04:20:42
40.044408,116.304977,0,102,39753.1810532407,2008-11-01,04:20:43
40.04427,116.305083,0,101,39753.1810648148,2008-11-01,04:20:44
40.044129,116.305199,0,101,39753.1810763889,2008-11-01,04:20:45
40.043991,116.305312,0,101,39753.181087963,2008-11-01,04:20:46
40.043841,116.305422,0,100,39753.181099537,2008-11-01,04:20:47
40.043711,116.305523,0,102,39753.1811111111,2008-11-01,04:20:48
40.043576,116.305633,0,103,39753.1811226852,2008-11-01,04:20:49
40.043452,116.305736,0,101,39753.1811342593,2008-11-01,04:20:50
40.043333,116.305846,0,101,39753.1811458333,2008-11-01,04:20:51
40.043208,116.305951,0,101,39753.1811574074,2008-11-01,04:20:52
40.043074,116.306059,0,102,39753.1811689815,2008-11-01,04:20:53
40.042947,116.306152,0,103,39753.1811805556,2008-11-01,04:20:54
40.042821,116.306244,0,102,39753.1811921296,2008-11-01,04:20:55
40.042691,116.306331,0,102,39753.1812037037,2008-11-01,04:20:56
40.042563,116.306414,0,100,39753.1812152778,2008-11-01,04:20:57
40.042435,116.30649,0,102,39753.1812268518,2008-11-01,04:20:58
40.04231,116.306556,0,102,39753.1812384259,2008-11-01,04:20:59
40.042187,116.306622,0,101,39753.18125,2008-11-01,04:21:00
40.04207,116.306689,0,102,39753.1812615741,2008-11-01,04:21:01
40.041948,116.306758,0,101,39753.1812731481,2008-11-01,04:21:02
40.041832,116.306824,0,100,39753.1812847222,2008-11-01,04:21:03
40.041711,116.30689,0,99,39753.1812962963,2008-11-01,04:21:04
40.041591,116.306948,0,98,39753.1813078704,2008-11-01,04:21:05
40.041467,116.30701,0,97,39753.1813194444,2008-11-01,04:21:06
40.041351,116.307076,0,98,39753.1813310185,2008-11-01,04:21:07
40.041234,116.307142,0,100,39753.1813425926,2008-11-01,04:21:08
40.041109,116.307214,0,101,39753.1813541667,2008-11-01,04:21:09
40.04099,116.307278,0,101,39753.1813657407,2008-11-01,04:21:10
40.04087,116.307339,0,99,39753.1813773148,2008-11-01,04:21:11
40.040753,116.307407,0,97,39753.1813888889,2008-11-01,04:21:12
40.040637,116.307474,0,95,39753.181400463,2008-11-01,04:21:13
40.040525,116.307542,0,94,39753.181412037,2008-11-01,04:21:14
40.040416,116.30761,0,93,39753.1814236111,2008-11-01,04:21:15
40.040304,116.307671,0,94,39753.1814351852,2008-11-01,04:21:16
40.040187,116.307731,0,95,39753.1814467593,2008-11-01,04:21:17
40.04007,116.307794,0,94,39753.1814583333,2008-11-01,04:21:18
40.039954,116.307858,0,93,39753.1814699074,2008-11-01,04:21:19
40.03984,116.307925,0,92,39753.1814814815,2008-11-01,04:21:20
40.039725,116.307993,0,91,39753.1814930556,2008-11-01,04:21:21
40.039612,116.308063,0,90,39753.1815046296,2008-11-01,04:21:22
40.039503,116.308139,0,91,39753.1815162037,2008-11-01,04:21:23
40.039403,116.308222,0,94,39753.1815277778,2008-11-01,04:21:24
40.039305,116.308314,0,96,39753.1815393518,2008-11-01,04:21:25
40.039206,116.308402,0,96,39753.1815509259,2008-11-01,04:21:26
40.039101,116.308496,0,97,39753.1815625,2008-11-01,04:21:27
40.038998,116.308597,0,97,39753.1815740741,2008-11-01,04:21:28
40.038899,116.308696,0,96,39753.1815856481,2008-11-01,04:21:29
40.038801,116.308798,0,95,39753.1815972222,2008-11-01,04:21:30
40.038704,116.308906,0,93,39753.1816087963,2008-11-01,04:21:31
40.038609,116.309017,0,92,39753.1816203704,2008-11-01,04:21:32
40.038518,116.309129,0,91,39753.1816319444,2008-11-01,04:21:33
40.038427,116.30924,0,90,39753.1816435185,2008-11-01,04:21:34
40.038335,116.309358,0,88,39753.1816550926,2008-11-01,04:21:35
40.038244,116.309469,0,86,39753.1816666667,2008-11-01,04:21:36
40.03815,116.309575,0,84,39753.1816782407,2008-11-01,04:21:37
40.038055,116.309685,0,83,39753.1816898148,2008-11-01,04:21:38
40.037959,116.309797,0,81,39753.1817013889,2008-11-01,04:21:39
40.037864,116.30991,0,79,39753.181712963,2008-11-01,04:21:40
40.037766,116.310022,0,77,39753.181724537,2008-11-01,04:21:41
40.037668,116.310141,0,75,39753.1817361111,2008-11-01,04:21:42
40.03757,116.310263,0,73,39753.1817476852,2008-11-01,04:21:43
40.037467,116.310385,0,71,39753.1817592593,2008-11-01,04:21:44
40.037366,116.310502,0,70,39753.1817708333,2008-11-01,04:21:45
40.037263,116.310618,0,69,39753.1817824074,2008-11-01,04:21:46
40.037151,116.31073,0,69,39753.1817939815,2008-11-01,04:21:47
40.037037,116.310843,0,69,39753.1818055556,2008-11-01,04:21:48
40.036916,116.310953,0,71,39753.1818171296,2008-11-01,04:21:49
40.036795,116.311068,0,73,39753.1818287037,2008-11-01,04:21:50
40.036678,116.311171,0,72,39753.1818402778,2008-11-01,04:21:51
40.036562,116.311271,0,71,39753.1818518518,2008-11-01,04:21:52
40.036452,116.311365,0,70,39753.1818634259,2008-11-01,04:21:53
40.036338,116.311459,0,69,39753.181875,2008-11-01,04:21:54
40.036224,116.31155,0,68,39753.1818865741,2008-11-01,04:21:55
40.036108,116.311642,0,67,39753.1818981481,2008-11-01,04:21:56
40.035993,116.311733,0,66,39753.1819097222,2008-11-01,04:21:57
40.03588,116.311827,0,65,39753.1819212963,2008-11-01,04:21:58
40.035772,116.311921,0,65,39753.1819328704,2008-11-01,04:21:59
40.035659,116.312005,0,65,39753.1819444444,2008-11-01,04:22:00
40.035549,116.312089,0,64,39753.1819560185,2008-11-01,04:22:01
40.035437,116.312164,0,63,39753.1819675926,2008-11-01,04:22:02
40.035321,116.312242,0,63,39753.1819791667,2008-11-01,04:22:03
40.035206,116.312326,0,62,39753.1819907407,2008-11-01,04:22:04
40.035091,116.312405,0,62,39753.1820023148,2008-11-01,04:22:05
40.034979,116.312475,0,61,39753.1820138889,2008-11-01,04:22:06
40.034861,116.312554,0,62,39753.182025463,2008-11-01,04:22:07
40.034747,116.312625,0,61,39753.182037037,2008-11-01,04:22:08
40.034631,116.312696,0,61,39753.1820486111,2008-11-01,04:22:09
40.034516,116.312766,0,62,39753.1820601852,2008-11-01,04:22:10
40.034395,116.31284,0,63,39753.1820717593,2008-11-01,04:22:11
40.034282,116.312905,0,63,39753.1820833333,2008-11-01,04:22:12
40.034166,116.31297,0,67,39753.1820949074,2008-11-01,04:22:13
40.03404,116.313035,0,68,39753.1821064815,2008-11-01,04:22:14
40.033919,116.313097,0,69,39753.1821180556,2008-11-01,04:22:15
40.033804,116.313149,0,69,39753.1821296296,2008-11-01,04:22:16
40.033679,116.313216,0,70,39753.1821412037,2008-11-01,04:22:17
40.03356,116.313272,0,71,39753.1821527778,2008-11-01,04:22:18
40.033441,116.313331,0,72,39753.1821643518,2008-11-01,04:22:19
40.033329,116.313375,0,71,39753.1821759259,2008-11-01,04:22:20
40.033207,116.313426,0,71,39753.1821875,2008-11-01,04:22:21
40.033088,116.313472,0,72,39753.1821990741,2008-11-01,04:22:22
40.032963,116.313515,0,74,39753.1822106481,2008-11-01,04:22:23
40.03284,116.313554,0,75,39753.1822222222,2008-11-01,04:22:24
40.032727,116.313602,0,77,39753.1822337963,2008-11-01,04:22:25
40.032616,116.313641,0,78,39753.1822453704,2008-11-01,04:22:26
40.032508,116.313668,0,78,39753.1822569444,2008-11-01,04:22:27
40.032392,116.313685,0,83,39753.1822685185,2008-11-01,04:22:28
40.032293,116.313714,0,84,39753.1822800926,2008-11-01,04:22:29
40.032194,116.31375,0,86,39753.1822916667,2008-11-01,04:22:30
40.032094,116.313787,0,87,39753.1823032407,2008-11-01,04:22:31
40.031995,116.31382,0,88,39753.1823148148,2008-11-01,04:22:32
40.031898,116.313852,0,88,39753.1823263889,2008-11-01,04:22:33
40.031806,116.313882,0,89,39753.182337963,2008-11-01,04:22:34
40.031718,116.313908,0,90,39753.182349537,2008-11-01,04:22:35
40.031547,116.31396,0,92,39753.1823726852,2008-11-01,04:22:37
40.031399,116.31401,0,95,39753.1823958333,2008-11-01,04:22:39
40.031276,116.31406,0,97,39753.1824189815,2008-11-01,04:22:41
40.031181,116.3141,0,97,39753.1824421296,2008-11-01,04:22:43
40.031093,116.314139,0,96,39753.1824884259,2008-11-01,04:22:47
40.031135,116.314114,0,97,39753.1825462963,2008-11-01,04:22:52
40.031135,116.314114,0,97,39753.1825810185,2008-11-01,04:22:55
40.031135,116.314114,0,100,39753.1826041667,2008-11-01,04:22:57
40.031147,116.314111,0,101,39753.182662037,2008-11-01,04:23:02
40.031171,116.314101,0,101,39753.1827199074,2008-11-01,04:23:07
40.031185,116.314098,0,102,39753.1827777778,2008-11-01,04:23:12
40.031219,116.314106,0,104,39753.1828356481,2008-11-01,04:23:17
40.031244,116.314115,0,106,39753.1828935185,2008-11-01,04:23:22
40.03128,116.314126,0,108,39753.1829513889,2008-11-01,04:23:27
40.031321,116.314128,0,110,39753.1830092593,2008-11-01,04:23:32
40.031366,116.314129,0,113,39753.1830671296,2008-11-01,04:23:37
40.031404,116.314134,0,116,39753.183125,2008-11-01,04:23:42
40.031422,116.314125,0,119,39753.1831828704,2008-11-01,04:23:47
40.031427,116.314086,0,122,39753.1832407407,2008-11-01,04:23:52
40.031445,116.314053,0,125,39753.1832986111,2008-11-01,04:23:57
40.031463,116.314022,0,127,39753.1833564815,2008-11-01,04:24:02
40.031475,116.313983,0,130,39753.1834143519,2008-11-01,04:24:07
40.031475,116.313983,0,130,39753.1834490741,2008-11-01,04:24:10
40.03147,116.31398,0,132,39753.1834722222,2008-11-01,04:24:12
40.031454,116.313973,0,135,39753.1835300926,2008-11-01,04:24:17
40.031434,116.313892,0,140,39753.183587963,2008-11-01,04:24:22
40.031414,116.313813,0,153,39753.1836458333,2008-11-01,04:24:27
40.031398,116.313769,0,165,39753.1837037037,2008-11-01,04:24:32
40.031376,116.313729,0,177,39753.1837615741,2008-11-01,04:24:37
40.031365,116.31373,0,181,39753.1838194444,2008-11-01,04:24:42
40.031356,116.313692,0,177,39753.1838773148,2008-11-01,04:24:47
40.03133,116.313697,0,179,39753.1839351852,2008-11-01,04:24:52
40.031306,116.31372,0,179,39753.1839930556,2008-11-01,04:24:57
40.031279,116.313763,0,178,39753.1840509259,2008-11-01,04:25:02
40.031257,116.313792,0,178,39753.1841087963,2008-11-01,04:25:07
40.031256,116.313796,0,179,39753.1841666667,2008-11-01,04:25:12
40.031253,116.313796,0,181,39753.184224537,2008-11-01,04:25:17
40.031248,116.313798,0,182,39753.1842824074,2008-11-01,04:25:22
40.031248,116.313798,0,182,39753.1843171296,2008-11-01,04:25:25
40.031245,116.313799,0,182,39753.1843402778,2008-11-01,04:25:27
40.031193,116.313831,0,185,39753.1843981481,2008-11-01,04:25:32
40.031103,116.313866,0,190,39753.1844444444,2008-11-01,04:25:36
40.031005,116.313868,0,192,39753.1844907407,2008-11-01,04:25:40
40.03092,116.313827,0,200,39753.184525463,2008-11-01,04:25:43
40.03084,116.313919,0,200,39753.1845601852,2008-11-01,04:25:46
40.030744,116.314001,0,199,39753.1845949074,2008-11-01,04:25:49
40.030644,116.314021,0,186,39753.1846412037,2008-11-01,04:25:53
40.030535,116.314036,0,189,39753.1846759259,2008-11-01,04:25:56
40.03044,116.314081,0,185,39753.1847106481,2008-11-01,04:25:59
40.030337,116.314125,0,183,39753.1847453704,2008-11-01,04:26:02
40.030236,116.314175,0,179,39753.1847800926,2008-11-01,04:26:05
40.030139,116.314202,0,167,39753.1848148148,2008-11-01,04:26:08
40.030028,116.314219,0,168,39753.184849537,2008-11-01,04:26:11
40.029908,116.314223,0,176,39753.1848842593,2008-11-01,04:26:14
40.029779,116.314218,0,177,39753.1849189815,2008-11-01,04:26:17
40.029705,116.314115,0,170,39753.1849537037,2008-11-01,04:26:20
40.029665,116.313969,0,162,39753.1849884259,2008-11-01,04:26:23
40.029626,116.313845,0,161,39753.1850231481,2008-11-01,04:26:26
40.029587,116.313694,0,159,39753.1850578704,2008-11-01,04:26:29
40.029538,116.313547,0,157,39753.1850925926,2008-11-01,04:26:32
40.029477,116.313402,0,159,39753.1851273148,2008-11-01,04:26:35
40.029425,116.313297,0,149,39753.185150463,2008-11-01,04:26:37
40.029364,116.313208,0,141,39753.1851736111,2008-11-01,04:26:39
40.029266,116.313097,0,136,39753.1852083333,2008-11-01,04:26:42
40.029189,116.313029,0,136,39753.1852314815,2008-11-01,04:26:44
40.029111,116.312951,0,133,39753.1852546296,2008-11-01,04:26:46
40.029037,116.312873,0,130,39753.1852777778,2008-11-01,04:26:48
40.028963,116.3128,0,126,39753.1853009259,2008-11-01,04:26:50
40.028889,116.312732,0,129,39753.1853240741,2008-11-01,04:26:52
40.028804,116.312623,0,130,39753.1853587963,2008-11-01,04:26:55
40.028766,116.312465,0,124,39753.1853935185,2008-11-01,04:26:58
40.028728,116.312321,0,127,39753.1854282407,2008-11-01,04:27:01
40.028704,116.312199,0,138,39753.185462963,2008-11-01,04:27:04
40.028677,116.31206,0,153,39753.1855092593,2008-11-01,04:27:08
40.028652,116.31192,0,142,39753.1855439815,2008-11-01,04:27:11
40.028641,116.311803,0,128,39753.1855671296,2008-11-01,04:27:13
40.028623,116.311653,0,126,39753.1856018519,2008-11-01,04:27:16
40.028595,116.311502,0,121,39753.1856365741,2008-11-01,04:27:19
40.028563,116.311365,0,122,39753.1856712963,2008-11-01,04:27:22
40.028541,116.311243,0,128,39753.1857060185,2008-11-01,04:27:25
40.028531,116.311125,0,150,39753.1857523148,2008-11-01,04:27:29
40.028497,116.311012,0,176,39753.1857986111,2008-11-01,04:27:33
40.028459,116.310916,0,191,39753.1858449074,2008-11-01,04:27:37
40.028439,116.310797,0,210,39753.1858912037,2008-11-01,04:27:41
40.028421,116.310671,0,234,39753.1859375,2008-11-01,04:27:45
40.028392,116.310567,0,256,39753.1859837963,2008-11-01,04:27:49
40.028367,116.31045,0,262,39753.1860300926,2008-11-01,04:27:53
40.028376,116.310295,0,273,39753.1860763889,2008-11-01,04:27:57
40.028351,116.31017,0,281,39753.1861226852,2008-11-01,04:28:01
40.028337,116.310051,0,283,39753.1861689815,2008-11-01,04:28:05
40.028324,116.309912,0,289,39753.1862152778,2008-11-01,04:28:09
40.028307,116.309787,0,304,39753.1862615741,2008-11-01,04:28:13
40.028273,116.309662,0,321,39753.1863078704,2008-11-01,04:28:17
40.028247,116.30953,0,330,39753.1863541667,2008-11-01,04:28:21
40.028234,116.309384,0,334,39753.186400463,2008-11-01,04:28:25
40.028209,116.30926,0,330,39753.1864351852,2008-11-01,04:28:28
40.028177,116.309143,0,338,39753.1864814815,2008-11-01,04:28:32
40.028154,116.309017,0,353,39753.1865393519,2008-11-01,04:28:37
40.028135,116.308902,0,360,39753.1865856481,2008-11-01,04:28:41
40.028115,116.308786,0,373,39753.1866435185,2008-11-01,04:28:46
40.0281,116.308671,0,383,39753.1867013889,2008-11-01,04:28:51
40.028097,116.308524,0,379,39753.1867476852,2008-11-01,04:28:55
40.028107,116.308391,0,371,39753.1867939815,2008-11-01,04:28:59
40.028085,116.308278,0,360,39753.1868287037,2008-11-01,04:29:02
40.028063,116.308165,0,353,39753.1868634259,2008-11-01,04:29:05
40.028049,116.308027,0,339,39753.1869097222,2008-11-01,04:29:09
40.028029,116.307913,0,328,39753.1869444444,2008-11-01,04:29:12
40.028006,116.307803,0,319,39753.1869791667,2008-11-01,04:29:15
40.027975,116.307669,0,305,39753.187025463,2008-11-01,04:29:19
40.027954,116.307533,0,292,39753.1870717593,2008-11-01,04:29:23
40.027927,116.307414,0,278,39753.1871296296,2008-11-01,04:29:28
40.027849,116.307311,0,266,39753.1871759259,2008-11-01,04:29:32
40.027746,116.307263,0,258,39753.1872106481,2008-11-01,04:29:35
40.027651,116.307224,0,252,39753.1872453704,2008-11-01,04:29:38
40.027566,116.307185,0,245,39753.1872685185,2008-11-01,04:29:40
40.027478,116.307163,0,242,39753.1872916667,2008-11-01,04:29:42
40.027384,116.307162,0,236,39753.1873148148,2008-11-01,04:29:44
40.027293,116.307174,0,233,39753.187337963,2008-11-01,04:29:46
40.027162,116.30719,0,226,39753.1873726852,2008-11-01,04:29:49
40.02704,116.307193,0,218,39753.1874074074,2008-11-01,04:29:52
40.02695,116.307194,0,219,39753.1874305556,2008-11-01,04:29:54
40.026818,116.307201,0,213,39753.1874652778,2008-11-01,04:29:57
40.02672,116.307187,0,201,39753.1875,2008-11-01,04:30:00
40.026624,116.307168,0,191,39753.1875347222,2008-11-01,04:30:03
40.026536,116.30713,0,178,39753.1875810185,2008-11-01,04:30:07
40.026445,116.307107,0,173,39753.1876157407,2008-11-01,04:30:10
40.026336,116.307114,0,167,39753.187650463,2008-11-01,04:30:13
40.02622,116.307132,0,161,39753.1876851852,2008-11-01,04:30:16
40.026114,116.307121,0,156,39753.1877199074,2008-11-01,04:30:19
40.026003,116.307121,0,154,39753.1877546296,2008-11-01,04:30:22
40.025888,116.307134,0,150,39753.1877893518,2008-11-01,04:30:25
40.025766,116.307153,0,148,39753.1878240741,2008-11-01,04:30:28
40.025647,116.307158,0,150,39753.1878587963,2008-11-01,04:30:31
40.025532,116.307165,0,150,39753.1878935185,2008-11-01,04:30:34
40.0254,116.307192,0,149,39753.1879282407,2008-11-01,04:30:37
40.025236,116.307059,0,158,39753.1879513889,2008-11-01,04:30:39
40.025146,116.307007,0,173,39753.1879861111,2008-11-01,04:30:42
40.025086,116.307098,0,188,39753.1880208333,2008-11-01,04:30:45
40.025018,116.307172,0,194,39753.1880671296,2008-11-01,04:30:49
40.024936,116.307247,0,201,39753.1881018518,2008-11-01,04:30:52
40.024826,116.307292,0,206,39753.1881481481,2008-11-01,04:30:56
40.02473,116.307319,0,207,39753.1881828704,2008-11-01,04:30:59
40.024633,116.30733,0,203,39753.1882175926,2008-11-01,04:31:02
40.024529,116.307339,0,195,39753.1882523148,2008-11-01,04:31:05
40.024411,116.307364,0,189,39753.188287037,2008-11-01,04:31:08
40.024281,116.307376,0,186,39753.1883217593,2008-11-01,04:31:11
40.024157,116.307375,0,185,39753.1883564815,2008-11-01,04:31:14
40.024049,116.307368,0,178,39753.1883912037,2008-11-01,04:31:17
40.023937,116.307383,0,176,39753.1884259259,2008-11-01,04:31:20
40.023835,116.307398,0,177,39753.1884606481,2008-11-01,04:31:23
40.023708,116.307415,0,173,39753.1885069444,2008-11-01,04:31:27
40.023584,116.307442,0,169,39753.1885416667,2008-11-01,04:31:30
40.023459,116.307446,0,163,39753.1885763889,2008-11-01,04:31:33
40.023369,116.307464,0,160,39753.188599537,2008-11-01,04:31:35
40.023243,116.307483,0,157,39753.1886342593,2008-11-01,04:31:38
40.023124,116.307489,0,155,39753.1886689815,2008-11-01,04:31:41
40.023014,116.307493,0,157,39753.1887037037,2008-11-01,04:31:44
40.022899,116.30752,0,153,39753.1887384259,2008-11-01,04:31:47
40.022777,116.307536,0,155,39753.1887731481,2008-11-01,04:31:50
40.022671,116.307564,0,153,39753.1888078704,2008-11-01,04:31:53
40.022554,116.307584,0,152,39753.1888425926,2008-11-01,04:31:56
40.022436,116.307582,0,150,39753.1888773148,2008-11-01,04:31:59
40.022324,116.307591,0,152,39753.188912037,2008-11-01,04:32:02
40.022216,116.307593,0,152,39753.1889467593,2008-11-01,04:32:05
40.022099,116.307586,0,153,39753.1889814815,2008-11-01,04:32:08
40.021973,116.307603,0,158,39753.1890162037,2008-11-01,04:32:11
40.021841,116.307622,0,156,39753.1890509259,2008-11-01,04:32:14
40.02171,116.307643,0,166,39753.1890856481,2008-11-01,04:32:17
40.02162,116.307663,0,172,39753.1891087963,2008-11-01,04:32:19
40.021493,116.307675,0,173,39753.1891435185,2008-11-01,04:32:22
40.021363,116.307713,0,173,39753.1891782407,2008-11-01,04:32:25
40.021271,116.307737,0,172,39753.1892013889,2008-11-01,04:32:27
40.021147,116.307735,0,166,39753.1892361111,2008-11-01,04:32:30
40.021042,116.307735,0,160,39753.1892708333,2008-11-01,04:32:33
40.020943,116.307752,0,161,39753.1893055556,2008-11-01,04:32:36
40.02084,116.307782,0,154,39753.1893402778,2008-11-01,04:32:39
40.02074,116.307775,0,147,39753.189375,2008-11-01,04:32:42
40.020632,116.307822,0,147,39753.1894097222,2008-11-01,04:32:45
40.02051,116.307835,0,149,39753.1894444444,2008-11-01,04:32:48
40.0204,116.307843,0,149,39753.1894791667,2008-11-01,04:32:51
40.020277,116.307859,0,152,39753.1895138889,2008-11-01,04:32:54
40.020159,116.307876,0,157,39753.1895486111,2008-11-01,04:32:57
40.020044,116.307887,0,152,39753.1895833333,2008-11-01,04:33:00
40.019919,116.307905,0,151,39753.1896180556,2008-11-01,04:33:03
40.019808,116.3079,0,150,39753.1896527778,2008-11-01,04:33:06
40.019697,116.30792,0,158,39753.1896875,2008-11-01,04:33:09
40.01959,116.307937,0,164,39753.1897222222,2008-11-01,04:33:12
40.019474,116.30795,0,170,39753.1897569444,2008-11-01,04:33:15
40.019383,116.307968,0,174,39753.1897800926,2008-11-01,04:33:17
40.019256,116.307991,0,179,39753.1898148148,2008-11-01,04:33:20
40.019147,116.307982,0,158,39753.189849537,2008-11-01,04:33:23
40.019018,116.307996,0,154,39753.1898842593,2008-11-01,04:33:26
40.018886,116.308021,0,155,39753.1899189815,2008-11-01,04:33:29
40.018755,116.308025,0,152,39753.1899537037,2008-11-01,04:33:32
40.018619,116.308053,0,149,39753.1899884259,2008-11-01,04:33:35
40.018523,116.308088,0,146,39753.1900115741,2008-11-01,04:33:37
40.018431,116.308124,0,143,39753.1900347222,2008-11-01,04:33:39
40.018343,116.30816,0,139,39753.1900578704,2008-11-01,04:33:41
40.01822,116.308205,0,138,39753.1900925926,2008-11-01,04:33:44
40.018106,116.308285,0,135,39753.1901273148,2008-11-01,04:33:47
40.018002,116.308372,0,134,39753.190162037,2008-11-01,04:33:50
40.017905,116.308462,0,136,39753.1901967593,2008-11-01,04:33:53
40.017817,116.308567,0,136,39753.1902314815,2008-11-01,04:33:56
40.017729,116.308659,0,137,39753.1902662037,2008-11-01,04:33:59
40.017648,116.308749,0,138,39753.1903009259,2008-11-01,04:34:02
40.01757,116.308829,0,140,39753.1903356481,2008-11-01,04:34:05
40.017475,116.308912,0,138,39753.1903819444,2008-11-01,04:34:09
40.01739,116.309027,0,141,39753.1904282407,2008-11-01,04:34:13
40.017299,116.309123,0,141,39753.190474537,2008-11-01,04:34:17
40.017208,116.309208,0,139,39753.1905208333,2008-11-01,04:34:21
40.017135,116.309281,0,137,39753.1905555556,2008-11-01,04:34:24
40.017063,116.309376,0,138,39753.1905902778,2008-11-01,04:34:27
40.016981,116.309483,0,140,39753.190625,2008-11-01,04:34:30
40.016905,116.309571,0,140,39753.1906597222,2008-11-01,04:34:33
40.016808,116.309639,0,140,39753.1907060185,2008-11-01,04:34:37
40.016724,116.309681,0,143,39753.1907523148,2008-11-01,04:34:41
40.016636,116.309676,0,140,39753.1908101852,2008-11-01,04:34:46
40.016612,116.309518,0,139,39753.1908449074,2008-11-01,04:34:49
40.016584,116.309386,0,138,39753.1908680556,2008-11-01,04:34:51
40.016559,116.309272,0,138,39753.1908912037,2008-11-01,04:34:53
40.016531,116.309133,0,135,39753.1909259259,2008-11-01,04:34:56
40.016506,116.308998,0,135,39753.1909606481,2008-11-01,04:34:59
40.016464,116.308834,0,135,39753.1909953704,2008-11-01,04:35:02
40.016425,116.308662,0,125,39753.1910300926,2008-11-01,04:35:05
40.016399,116.308503,0,126,39753.1910648148,2008-11-01,04:35:08
40.016363,116.308345,0,121,39753.191099537,2008-11-01,04:35:11
40.016331,116.308191,0,116,39753.1911342593,2008-11-01,04:35:14
40.016299,116.308042,0,114,39753.1911689815,2008-11-01,04:35:17
40.016274,116.3079,0,117,39753.1912037037,2008-11-01,04:35:20
40.01625,116.307755,0,123,39753.1912384259,2008-11-01,04:35:23
40.01623,116.307626,0,119,39753.1912847222,2008-11-01,04:35:27
40.016209,116.307491,0,123,39753.1913310185,2008-11-01,04:35:31
40.016181,116.307357,0,121,39753.1913657407,2008-11-01,04:35:34
40.016154,116.30722,0,122,39753.191400463,2008-11-01,04:35:37
40.016127,116.307092,0,117,39753.1914351852,2008-11-01,04:35:40
40.0161,116.306979,0,110,39753.1914699074,2008-11-01,04:35:43
40.016075,116.306841,0,107,39753.1915162037,2008-11-01,04:35:47
40.016036,116.306704,0,108,39753.1915625,2008-11-01,04:35:51
40.016033,116.306587,0,114,39753.1916087963,2008-11-01,04:35:55
40.016009,116.306472,0,107,39753.1916435185,2008-11-01,04:35:58
40.015982,116.306351,0,112,39753.1916898148,2008-11-01,04:36:02
40.015952,116.306216,0,114,39753.1917361111,2008-11-01,04:36:06
40.015924,116.306121,0,112,39753.1917939815,2008-11-01,04:36:11
40.015916,116.306084,0,110,39753.1918518519,2008-11-01,04:36:16
40.015891,116.305991,0,110,39753.1919097222,2008-11-01,04:36:21
40.015891,116.305909,0,111,39753.1919675926,2008-11-01,04:36:26
40.015895,116.305846,0,111,39753.192025463,2008-11-01,04:36:31
40.015901,116.3058,0,108,39753.1920833333,2008-11-01,04:36:36
40.015895,116.305771,0,106,39753.1921412037,2008-11-01,04:36:41
40.015896,116.305773,0,106,39753.1921990741,2008-11-01,04:36:46
40.015896,116.305773,0,106,39753.1922337963,2008-11-01,04:36:49
40.015895,116.305768,0,106,39753.1922569444,2008-11-01,04:36:51
40.015889,116.305752,0,106,39753.1923148148,2008-11-01,04:36:56
40.015864,116.305675,0,105,39753.1923726852,2008-11-01,04:37:01
40.015864,116.305652,0,106,39753.1924305556,2008-11-01,04:37:06
40.015864,116.305652,0,106,39753.1924652778,2008-11-01,04:37:09
40.015864,116.305654,0,106,39753.1924884259,2008-11-01,04:37:11
40.015854,116.305621,0,106,39753.1925462963,2008-11-01,04:37:16
40.015816,116.305548,0,105,39753.1926041667,2008-11-01,04:37:21
40.015748,116.305496,0,107,39753.192662037,2008-11-01,04:37:26
40.015651,116.305482,0,112,39753.1927199074,2008-11-01,04:37:31
40.015562,116.305441,0,114,39753.1927777778,2008-11-01,04:37:36
40.015481,116.305443,0,117,39753.1928356481,2008-11-01,04:37:41
40.015365,116.305447,0,121,39753.1928935185,2008-11-01,04:37:46
40.015254,116.305459,0,121,39753.1929398148,2008-11-01,04:37:50
40.015164,116.305474,0,121,39753.192974537,2008-11-01,04:37:53
40.015059,116.305494,0,122,39753.1930092593,2008-11-01,04:37:56
40.014945,116.305498,0,122,39753.1930439815,2008-11-01,04:37:59
40.014836,116.305499,0,122,39753.1930787037,2008-11-01,04:38:02
40.014726,116.30551,0,122,39753.1931134259,2008-11-01,04:38:05
40.014608,116.305519,0,122,39753.1931481481,2008-11-01,04:38:08
40.014481,116.305503,0,123,39753.1931828704,2008-11-01,04:38:11
40.014376,116.305552,0,121,39753.1932175926,2008-11-01,04:38:14
40.014256,116.305576,0,121,39753.1932523148,2008-11-01,04:38:17
40.014156,116.30561,0,129,39753.193287037,2008-11-01,04:38:20
40.014121,116.305721,0,142,39753.1933217593,2008-11-01,04:38:23
40.014138,116.305857,0,151,39753.1933564815,2008-11-01,04:38:26
40.014135,116.30598,0,154,39753.1933912037,2008-11-01,04:38:29
40.014126,116.30615,0,151,39753.1934259259,2008-11-01,04:38:32
40.014058,116.306242,0,150,39753.1934606481,2008-11-01,04:38:35
40.013965,116.306274,0,151,39753.1934953704,2008-11-01,04:38:38
40.013863,116.306329,0,153,39753.1935416667,2008-11-01,04:38:42
40.013774,116.306374,0,155,39753.193587963,2008-11-01,04:38:46
40.013762,116.306418,0,152,39753.1936458333,2008-11-01,04:38:51
40.013773,116.306422,0,153,39753.1937037037,2008-11-01,04:38:56
40.013778,116.306419,0,153,39753.1937615741,2008-11-01,04:39:01
40.013771,116.306424,0,154,39753.1938194444,2008-11-01,04:39:06
40.013772,116.306424,0,154,39753.1938773148,2008-11-01,04:39:11
40.013774,116.306423,0,154,39753.1939351852,2008-11-01,04:39:16
40.013774,116.306424,0,153,39753.1939930556,2008-11-01,04:39:21
40.013774,116.306425,0,153,39753.1940509259,2008-11-01,04:39:26
40.013776,116.306424,0,153,39753.1941087963,2008-11-01,04:39:31
40.013777,116.306424,0,153,39753.1941666667,2008-11-01,04:39:36
40.013779,116.306424,0,153,39753.194224537,2008-11-01,04:39:41
40.013782,116.306423,0,154,39753.1942824074,2008-11-01,04:39:46
40.013785,116.306421,0,154,39753.1943402778,2008-11-01,04:39:51
40.013784,116.306422,0,154,39753.1943981481,2008-11-01,04:39:56
40.013786,116.306421,0,154,39753.1944560185,2008-11-01,04:40:01
40.01379,116.306419,0,154,39753.1945138889,2008-11-01,04:40:06
40.013792,116.306418,0,154,39753.1945717593,2008-11-01,04:40:11
40.013791,116.306418,0,154,39753.1946296296,2008-11-01,04:40:16
40.013791,116.306419,0,154,39753.1946875,2008-11-01,04:40:21
40.01379,116.306419,0,153,39753.1947453704,2008-11-01,04:40:26
40.013791,116.306418,0,153,39753.1948032407,2008-11-01,04:40:31
40.01379,116.306419,0,153,39753.1948611111,2008-11-01,04:40:36
40.01379,116.306419,0,153,39753.1949189815,2008-11-01,04:40:41
40.013787,116.306421,0,153,39753.1949768519,2008-11-01,04:40:46
40.013783,116.306423,0,153,39753.1950347222,2008-11-01,04:40:51
40.013787,116.306421,0,153,39753.1950925926,2008-11-01,04:40:56
40.013788,116.306422,0,153,39753.195150463,2008-11-01,04:41:01
40.013784,116.306425,0,152,39753.1952083333,2008-11-01,04:41:06
40.013784,116.306426,0,152,39753.1952662037,2008-11-01,04:41:11
40.013784,116.306427,0,151,39753.1953240741,2008-11-01,04:41:16
40.013785,116.306427,0,151,39753.1953819444,2008-11-01,04:41:21
40.013785,116.306426,0,151,39753.1954398148,2008-11-01,04:41:26
40.013782,116.306427,0,150,39753.1954976852,2008-11-01,04:41:31
40.01378,116.306428,0,151,39753.1955555556,2008-11-01,04:41:36
40.013779,116.306429,0,151,39753.1956134259,2008-11-01,04:41:41
40.013782,116.306429,0,151,39753.1956712963,2008-11-01,04:41:46
40.013783,116.30643,0,150,39753.1957291667,2008-11-01,04:41:51
40.013783,116.306431,0,149,39753.195787037,2008-11-01,04:41:56
40.013782,116.306432,0,148,39753.1958449074,2008-11-01,04:42:01
40.013783,116.306431,0,148,39753.1959027778,2008-11-01,04:42:06
40.013782,116.306432,0,147,39753.1959606481,2008-11-01,04:42:11
40.01378,116.306433,0,147,39753.1960185185,2008-11-01,04:42:16
40.013776,116.306433,0,147,39753.1960763889,2008-11-01,04:42:21
40.013775,116.306434,0,147,39753.1961342593,2008-11-01,04:42:26
40.013773,116.306435,0,147,39753.1961921296,2008-11-01,04:42:31
40.013771,116.306436,0,147,39753.19625,2008-11-01,04:42:36
40.013769,116.306438,0,147,39753.1963078704,2008-11-01,04:42:41
40.013767,116.306439,0,147,39753.1963657407,2008-11-01,04:42:46
40.013766,116.306439,0,146,39753.1964236111,2008-11-01,04:42:51
40.013765,116.306439,0,147,39753.1964814815,2008-11-01,04:42:56
40.013765,116.306439,0,147,39753.1965393518,2008-11-01,04:43:01
40.013763,116.306439,0,147,39753.1965972222,2008-11-01,04:43:06
40.013763,116.306438,0,147,39753.1966550926,2008-11-01,04:43:11
40.013763,116.306438,0,146,39753.196712963,2008-11-01,04:43:16
40.013762,116.306437,0,146,39753.1967708333,2008-11-01,04:43:21
40.013762,116.306437,0,146,39753.1968287037,2008-11-01,04:43:26
40.013762,116.306437,0,146,39753.1968865741,2008-11-01,04:43:31
40.013762,116.306437,0,146,39753.1969444444,2008-11-01,04:43:36
40.013762,116.306437,0,146,39753.1970023148,2008-11-01,04:43:41
40.013762,116.306437,0,146,39753.1970601852,2008-11-01,04:43:46
40.013762,116.306436,0,146,39753.1971180556,2008-11-01,04:43:51
40.013764,116.306432,0,146,39753.1971759259,2008-11-01,04:43:56
40.013767,116.306424,0,145,39753.1972337963,2008-11-01,04:44:01
40.013766,116.306416,0,145,39753.1972916667,2008-11-01,04:44:06
40.013765,116.306408,0,144,39753.197349537,2008-11-01,04:44:11
40.013763,116.306401,0,143,39753.1974074074,2008-11-01,04:44:16
40.01376,116.306395,0,143,39753.1974652778,2008-11-01,04:44:21
40.013755,116.30639,0,142,39753.1975231481,2008-11-01,04:44:26
40.01375,116.306387,0,142,39753.1975810185,2008-11-01,04:44:31
40.013744,116.306382,0,142,39753.1976388889,2008-11-01,04:44:36
40.013737,116.306375,0,143,39753.1976967593,2008-11-01,04:44:41
40.013731,116.30637,0,143,39753.1977546296,2008-11-01,04:44:46
40.013728,116.306369,0,144,39753.1978125,2008-11-01,04:44:51
40.013728,116.306369,0,144,39753.1978472222,2008-11-01,04:44:54
40.013729,116.306376,0,144,39753.1978703704,2008-11-01,04:44:56
40.013731,116.306387,0,145,39753.1979282407,2008-11-01,04:45:01
40.013737,116.3064,0,146,39753.1979861111,2008-11-01,04:45:06
40.013743,116.306413,0,147,39753.1980439815,2008-11-01,04:45:11
40.013747,116.30643,0,146,39753.1981018518,2008-11-01,04:45:16
40.01376,116.306439,0,145,39753.1981597222,2008-11-01,04:45:21
40.013772,116.306451,0,146,39753.1982175926,2008-11-01,04:45:26
40.013778,116.306461,0,147,39753.198275463,2008-11-01,04:45:31
40.013783,116.30647,0,147,39753.1983333333,2008-11-01,04:45:36
40.01379,116.306477,0,148,39753.1983912037,2008-11-01,04:45:41
40.013796,116.30648,0,148,39753.1984490741,2008-11-01,04:45:46
40.013799,116.306478,0,148,39753.1985069444,2008-11-01,04:45:51
40.0138,116.306477,0,148,39753.1985648148,2008-11-01,04:45:56
40.0138,116.306477,0,148,39753.198599537,2008-11-01,04:45:59
40.013801,116.306473,0,147,39753.1986226852,2008-11-01,04:46:01
40.013801,116.306464,0,147,39753.1986805556,2008-11-01,04:46:06
40.013805,116.306455,0,147,39753.1987384259,2008-11-01,04:46:11
40.013809,116.306451,0,147,39753.1987962963,2008-11-01,04:46:16
40.013813,116.306451,0,146,39753.1988541667,2008-11-01,04:46:21
40.013817,116.306453,0,146,39753.198912037,2008-11-01,04:46:26
40.013816,116.306457,0,146,39753.1989699074,2008-11-01,04:46:31
40.013814,116.306457,0,145,39753.1990277778,2008-11-01,04:46:36
40.013813,116.306457,0,145,39753.1990856482,2008-11-01,04:46:41
40.013813,116.306458,0,145,39753.1991435185,2008-11-01,04:46:46
40.013812,116.306458,0,144,39753.1992013889,2008-11-01,04:46:51
40.013812,116.306459,0,144,39753.1992592593,2008-11-01,04:46:56
40.013812,116.306459,0,144,39753.1993171296,2008-11-01,04:47:01
40.013812,116.306459,0,144,39753.199375,2008-11-01,04:47:06
40.013812,116.30646,0,144,39753.1994328704,2008-11-01,04:47:11
40.013812,116.30646,0,144,39753.1994907407,2008-11-01,04:47:16
40.013812,116.30646,0,144,39753.1995486111,2008-11-01,04:47:21
40.013813,116.30646,0,144,39753.1996064815,2008-11-01,04:47:26
40.013813,116.306461,0,144,39753.1996643519,2008-11-01,04:47:31
40.013813,116.306462,0,144,39753.1997222222,2008-11-01,04:47:36
40.013813,116.306463,0,144,39753.1997800926,2008-11-01,04:47:41
40.013814,116.306463,0,143,39753.199837963,2008-11-01,04:47:46
40.013814,116.306463,0,143,39753.1998958333,2008-11-01,04:47:51
40.013814,116.306463,0,143,39753.1999537037,2008-11-01,04:47:56
40.013814,116.306464,0,143,39753.2000115741,2008-11-01,04:48:01
40.013814,116.306465,0,143,39753.2000694444,2008-11-01,04:48:06
40.013814,116.306466,0,143,39753.2001273148,2008-11-01,04:48:11
40.013814,116.306466,0,143,39753.2001851852,2008-11-01,04:48:16
40.013814,116.306466,0,143,39753.2002430556,2008-11-01,04:48:21
40.013815,116.306467,0,143,39753.2003009259,2008-11-01,04:48:26
40.013815,116.306467,0,143,39753.2003587963,2008-11-01,04:48:31
40.013815,116.306467,0,143,39753.2004166667,2008-11-01,04:48:36
40.013815,116.306468,0,143,39753.200474537,2008-11-01,04:48:41
40.013815,116.306468,0,143,39753.2005324074,2008-11-01,04:48:46
40.013815,116.306468,0,143,39753.2005902778,2008-11-01,04:48:51
40.013815,116.306468,0,143,39753.2006481481,2008-11-01,04:48:56
40.013815,116.306468,0,143,39753.2007060185,2008-11-01,04:49:01
40.013815,116.306468,0,143,39753.2007638889,2008-11-01,04:49:06
40.013815,116.306468,0,143,39753.2008217593,2008-11-01,04:49:11
40.013815,116.306468,0,143,39753.2008796296,2008-11-01,04:49:16
40.013815,116.306469,0,142,39753.2009375,2008-11-01,04:49:21
40.013815,116.306469,0,142,39753.2009953704,2008-11-01,04:49:26
40.013815,116.306469,0,142,39753.2010532407,2008-11-01,04:49:31
40.013815,116.306468,0,142,39753.2011111111,2008-11-01,04:49:36
40.013815,116.306468,0,142,39753.2011689815,2008-11-01,04:49:41
40.013818,116.306467,0,142,39753.2012268519,2008-11-01,04:49:46
40.013822,116.306465,0,142,39753.2012847222,2008-11-01,04:49:51
40.013826,116.306459,0,141,39753.2013425926,2008-11-01,04:49:56
40.013831,116.306457,0,141,39753.201400463,2008-11-01,04:50:01
40.013835,116.306457,0,140,39753.2014583333,2008-11-01,04:50:06
40.013837,116.306455,0,139,39753.2015162037,2008-11-01,04:50:11
40.013837,116.306456,0,137,39753.2015740741,2008-11-01,04:50:16
40.013834,116.306458,0,136,39753.2016319444,2008-11-01,04:50:21
40.013829,116.306458,0,134,39753.2016898148,2008-11-01,04:50:26
40.013823,116.306456,0,132,39753.2017476852,2008-11-01,04:50:31
40.013816,116.306453,0,130,39753.2018055556,2008-11-01,04:50:36
40.01381,116.306451,0,128,39753.2018634259,2008-11-01,04:50:41
40.013805,116.306449,0,126,39753.2019212963,2008-11-01,04:50:46
40.0138,116.306448,0,123,39753.2019791667,2008-11-01,04:50:51
40.013797,116.306446,0,121,39753.202037037,2008-11-01,04:50:56
40.013794,116.306445,0,119,39753.2020949074,2008-11-01,04:51:01
40.013792,116.306442,0,118,39753.2021527778,2008-11-01,04:51:06
40.013789,116.30644,0,116,39753.2022106481,2008-11-01,04:51:11
40.013788,116.306437,0,114,39753.2022685185,2008-11-01,04:51:16
40.013788,116.306436,0,114,39753.2023263889,2008-11-01,04:51:21
40.013788,116.306437,0,114,39753.2023842593,2008-11-01,04:51:26
40.013788,116.306437,0,114,39753.2024421296,2008-11-01,04:51:31
40.013788,116.306437,0,114,39753.2025,2008-11-01,04:51:36
40.013787,116.306437,0,114,39753.2025578704,2008-11-01,04:51:41
40.013787,116.306437,0,114,39753.2026157407,2008-11-01,04:51:46
40.013787,116.306437,0,114,39753.2026736111,2008-11-01,04:51:51
40.013787,116.306438,0,114,39753.2027314815,2008-11-01,04:51:56
40.013787,116.306438,0,114,39753.2027893519,2008-11-01,04:52:01
40.013787,116.306439,0,114,39753.2028472222,2008-11-01,04:52:06
40.013787,116.306439,0,114,39753.2029050926,2008-11-01,04:52:11
40.013788,116.30644,0,114,39753.202962963,2008-11-01,04:52:16
40.013788,116.306441,0,114,39753.2030208333,2008-11-01,04:52:21
40.013788,116.306441,0,113,39753.2030787037,2008-11-01,04:52:26
40.013788,116.306442,0,113,39753.2031365741,2008-11-01,04:52:31
40.013788,116.306443,0,113,39753.2031944444,2008-11-01,04:52:36
40.013788,116.306444,0,113,39753.2032523148,2008-11-01,04:52:41
40.013788,116.306445,0,113,39753.2033101852,2008-11-01,04:52:46
40.013788,116.306445,0,113,39753.2033680556,2008-11-01,04:52:51
40.013788,116.306446,0,113,39753.2034259259,2008-11-01,04:52:56
40.013787,116.306447,0,113,39753.2034837963,2008-11-01,04:53:01
40.013787,116.306447,0,113,39753.2035416667,2008-11-01,04:53:06
40.013787,116.306448,0,113,39753.203599537,2008-11-01,04:53:11
40.013787,116.306449,0,113,39753.2036574074,2008-11-01,04:53:16
40.013787,116.306449,0,113,39753.2037152778,2008-11-01,04:53:21
40.013786,116.306449,0,113,39753.2037731481,2008-11-01,04:53:26
40.013786,116.306449,0,113,39753.2038310185,2008-11-01,04:53:31
40.013786,116.30645,0,113,39753.2038888889,2008-11-01,04:53:36
40.013786,116.30645,0,113,39753.2039467593,2008-11-01,04:53:41
40.013786,116.30645,0,113,39753.2040046296,2008-11-01,04:53:46
40.013785,116.30645,0,113,39753.2040625,2008-11-01,04:53:51
40.013785,116.306451,0,113,39753.2041203704,2008-11-01,04:53:56
40.013784,116.306451,0,113,39753.2041782407,2008-11-01,04:54:01
40.013784,116.306451,0,114,39753.2042361111,2008-11-01,04:54:06
40.013784,116.306451,0,114,39753.2042939815,2008-11-01,04:54:11
40.013784,116.306451,0,114,39753.2043518518,2008-11-01,04:54:16
40.013784,116.306452,0,114,39753.2044097222,2008-11-01,04:54:21
40.013783,116.306452,0,114,39753.2044675926,2008-11-01,04:54:26
40.013783,116.306451,0,114,39753.204525463,2008-11-01,04:54:31
40.013783,116.306451,0,114,39753.2045833333,2008-11-01,04:54:36
40.013783,116.306452,0,114,39753.2046412037,2008-11-01,04:54:41
40.013783,116.306452,0,114,39753.2046990741,2008-11-01,04:54:46
40.013783,116.306452,0,114,39753.2047569444,2008-11-01,04:54:51
40.013783,116.306452,0,114,39753.2048148148,2008-11-01,04:54:56
40.013782,116.306452,0,114,39753.2048726852,2008-11-01,04:55:01
40.013782,116.306452,0,114,39753.2049305556,2008-11-01,04:55:06
40.013782,116.306452,0,114,39753.2049884259,2008-11-01,04:55:11
40.013783,116.306452,0,115,39753.2050462963,2008-11-01,04:55:16
40.013783,116.306452,0,115,39753.2051041667,2008-11-01,04:55:21
40.013783,116.306452,0,115,39753.205162037,2008-11-01,04:55:26
40.013783,116.306453,0,115,39753.2052199074,2008-11-01,04:55:31
40.013783,116.306453,0,115,39753.2052777778,2008-11-01,04:55:36
40.013783,116.306454,0,115,39753.2053356481,2008-11-01,04:55:41
40.013783,116.306454,0,115,39753.2053935185,2008-11-01,04:55:46
40.013783,116.306455,0,115,39753.2054513889,2008-11-01,04:55:51
40.013783,116.306455,0,115,39753.2055092593,2008-11-01,04:55:56
40.013783,116.306455,0,115,39753.2055671296,2008-11-01,04:56:01
40.013783,116.306455,0,115,39753.205625,2008-11-01,04:56:06
40.013783,116.306455,0,115,39753.2056828704,2008-11-01,04:56:11
40.013783,116.306455,0,115,39753.2057407407,2008-11-01,04:56:16
40.013783,116.306456,0,115,39753.2057986111,2008-11-01,04:56:21
40.013783,116.306456,0,115,39753.2058564815,2008-11-01,04:56:26
40.013783,116.306457,0,115,39753.2059143518,2008-11-01,04:56:31
40.013783,116.306457,0,115,39753.2059722222,2008-11-01,04:56:36
40.013783,116.306457,0,116,39753.2060300926,2008-11-01,04:56:41
40.013783,116.306457,0,116,39753.206087963,2008-11-01,04:56:46
40.013783,116.306458,0,116,39753.2061458333,2008-11-01,04:56:51
40.013783,116.306459,0,116,39753.2062037037,2008-11-01,04:56:56
40.013783,116.306459,0,116,39753.2062615741,2008-11-01,04:57:01
40.013783,116.30646,0,116,39753.2063194444,2008-11-01,04:57:06
40.013783,116.306461,0,116,39753.2063773148,2008-11-01,04:57:11
40.013784,116.306461,0,116,39753.2064351852,2008-11-01,04:57:16
40.013784,116.306462,0,116,39753.2064930556,2008-11-01,04:57:21
40.013784,116.306462,0,117,39753.2065509259,2008-11-01,04:57:26
40.013784,116.306462,0,117,39753.2066087963,2008-11-01,04:57:31
40.013784,116.306463,0,117,39753.2066666667,2008-11-01,04:57:36
40.013784,116.306463,0,117,39753.206724537,2008-11-01,04:57:41
40.013784,116.306463,0,117,39753.2067824074,2008-11-01,04:57:46
40.013784,116.306462,0,117,39753.2068402778,2008-11-01,04:57:51
40.013784,116.306462,0,117,39753.2068981482,2008-11-01,04:57:56
40.013784,116.306462,0,117,39753.2069560185,2008-11-01,04:58:01
40.013784,116.306462,0,117,39753.2070138889,2008-11-01,04:58:06
40.013784,116.306462,0,117,39753.2070717593,2008-11-01,04:58:11
40.013785,116.306463,0,117,39753.2071296296,2008-11-01,04:58:16
40.013785,116.306463,0,117,39753.2071875,2008-11-01,04:58:21
40.013785,116.306463,0,117,39753.2072453704,2008-11-01,04:58:26
40.013786,116.306464,0,117,39753.2073032407,2008-11-01,04:58:31
40.013786,116.306465,0,117,39753.2073611111,2008-11-01,04:58:36
40.013786,116.306465,0,117,39753.2074189815,2008-11-01,04:58:41
40.013786,116.306465,0,117,39753.2074768519,2008-11-01,04:58:46
40.013787,116.306466,0,117,39753.2075347222,2008-11-01,04:58:51
40.013787,116.306466,0,117,39753.2075925926,2008-11-01,04:58:56
40.013787,116.306466,0,117,39753.207650463,2008-11-01,04:59:01
40.013787,116.306467,0,117,39753.2077083333,2008-11-01,04:59:06
40.013788,116.306467,0,117,39753.2077662037,2008-11-01,04:59:11
40.013788,116.306467,0,117,39753.2078240741,2008-11-01,04:59:16
40.013788,116.306467,0,117,39753.2078819444,2008-11-01,04:59:21
40.013788,116.306468,0,117,39753.2079398148,2008-11-01,04:59:26
40.013789,116.306469,0,117,39753.2079976852,2008-11-01,04:59:31
40.01379,116.306469,0,117,39753.2080555556,2008-11-01,04:59:36
40.01379,116.30647,0,117,39753.2081134259,2008-11-01,04:59:41
40.01379,116.30647,0,117,39753.2081712963,2008-11-01,04:59:46
40.013791,116.30647,0,117,39753.2082291667,2008-11-01,04:59:51
40.013791,116.306471,0,117,39753.208287037,2008-11-01,04:59:56
40.013791,116.306471,0,117,39753.2083449074,2008-11-01,05:00:01
40.013792,116.306472,0,117,39753.2084027778,2008-11-01,05:00:06
40.013792,116.306472,0,117,39753.2084606481,2008-11-01,05:00:11
40.013793,116.306473,0,117,39753.2085185185,2008-11-01,05:00:16
40.013793,116.306473,0,117,39753.2085763889,2008-11-01,05:00:21
40.013793,116.306474,0,117,39753.2086342593,2008-11-01,05:00:26
40.013794,116.306474,0,118,39753.2086921296,2008-11-01,05:00:31
40.013794,116.306474,0,118,39753.20875,2008-11-01,05:00:36
40.013794,116.306474,0,118,39753.2088078704,2008-11-01,05:00:41
40.013794,116.306474,0,118,39753.2088657407,2008-11-01,05:00:46
40.013794,116.306473,0,118,39753.2089236111,2008-11-01,05:00:51
40.013795,116.306473,0,118,39753.2089814815,2008-11-01,05:00:56
40.013795,116.306473,0,118,39753.2090393519,2008-11-01,05:01:01
40.013796,116.306473,0,118,39753.2090972222,2008-11-01,05:01:06
40.013796,116.306473,0,118,39753.2091550926,2008-11-01,05:01:11
40.013797,116.306474,0,118,39753.209212963,2008-11-01,05:01:16
40.013797,116.306474,0,118,39753.2092708333,2008-11-01,05:01:21
40.013798,116.306474,0,118,39753.2093287037,2008-11-01,05:01:26
40.013798,116.306474,0,118,39753.2093865741,2008-11-01,05:01:31
40.013798,116.306475,0,118,39753.2094444444,2008-11-01,05:01:36
40.013798,116.306475,0,118,39753.2095023148,2008-11-01,05:01:41
40.013799,116.306475,0,119,39753.2095601852,2008-11-01,05:01:46
40.0138,116.306475,0,119,39753.2096180556,2008-11-01,05:01:51
40.0138,116.306475,0,119,39753.2096759259,2008-11-01,05:01:56
40.0138,116.306474,0,119,39753.2097337963,2008-11-01,05:02:01
40.0138,116.306474,0,119,39753.2097916667,2008-11-01,05:02:06
40.0138,116.306474,0,119,39753.209849537,2008-11-01,05:02:11
40.013801,116.306473,0,119,39753.2099074074,2008-11-01,05:02:16
40.013801,116.306473,0,119,39753.2099652778,2008-11-01,05:02:21
40.013801,116.306472,0,119,39753.2100231481,2008-11-01,05:02:26
40.013801,116.306472,0,119,39753.2100810185,2008-11-01,05:02:31
40.013801,116.306471,0,119,39753.2101388889,2008-11-01,05:02:36
40.013801,116.306471,0,119,39753.2101967593,2008-11-01,05:02:41
40.013801,116.30647,0,119,39753.2102546296,2008-11-01,05:02:46
40.013801,116.30647,0,119,39753.2103125,2008-11-01,05:02:51
40.013801,116.30647,0,119,39753.2103703704,2008-11-01,05:02:56
40.013801,116.30647,0,119,39753.2104282407,2008-11-01,05:03:01
40.013801,116.30647,0,119,39753.2104861111,2008-11-01,05:03:06
40.013802,116.30647,0,119,39753.2105439815,2008-11-01,05:03:11
40.013802,116.30647,0,119,39753.2106018519,2008-11-01,05:03:16
40.013802,116.30647,0,119,39753.2106597222,2008-11-01,05:03:21
40.013802,116.306469,0,119,39753.2107175926,2008-11-01,05:03:26
40.013802,116.306469,0,118,39753.210775463,2008-11-01,05:03:31
40.013802,116.306469,0,118,39753.2108333333,2008-11-01,05:03:36
40.013803,116.306469,0,118,39753.2108912037,2008-11-01,05:03:41
40.013803,116.306468,0,118,39753.2109490741,2008-11-01,05:03:46
40.013803,116.306468,0,118,39753.2110069444,2008-11-01,05:03:51
40.013803,116.306468,0,118,39753.2110648148,2008-11-01,05:03:56
40.013803,116.306468,0,118,39753.2111226852,2008-11-01,05:04:01
40.013803,116.306467,0,118,39753.2111805556,2008-11-01,05:04:06
40.013804,116.306467,0,118,39753.2112384259,2008-11-01,05:04:11
40.013804,116.306467,0,118,39753.2112962963,2008-11-01,05:04:16
40.013804,116.306466,0,118,39753.2113541667,2008-11-01,05:04:21
40.013804,116.306466,0,118,39753.211412037,2008-11-01,05:04:26
40.013804,116.306466,0,118,39753.2114699074,2008-11-01,05:04:31
40.013804,116.306466,0,118,39753.2115277778,2008-11-01,05:04:36
40.013804,116.306465,0,118,39753.2115856481,2008-11-01,05:04:41
40.013804,116.306465,0,118,39753.2116435185,2008-11-01,05:04:46
40.013804,116.306464,0,118,39753.2117013889,2008-11-01,05:04:51
40.013804,116.306464,0,118,39753.2117592593,2008-11-01,05:04:56
40.013804,116.306464,0,118,39753.2118171296,2008-11-01,05:05:01
40.013804,116.306465,0,117,39753.211875,2008-11-01,05:05:06
40.013804,116.306465,0,117,39753.2119328704,2008-11-01,05:05:11
40.013804,116.306464,0,117,39753.2119907407,2008-11-01,05:05:16
40.013804,116.306464,0,117,39753.2120486111,2008-11-01,05:05:21
40.013804,116.306464,0,117,39753.2121064815,2008-11-01,05:05:26
40.013804,116.306464,0,117,39753.2121643518,2008-11-01,05:05:31
40.013804,116.306463,0,117,39753.2122222222,2008-11-01,05:05:36
40.013804,116.306463,0,117,39753.2122800926,2008-11-01,05:05:41
40.013804,116.306464,0,117,39753.212337963,2008-11-01,05:05:46
40.013804,116.306464,0,117,39753.2123958333,2008-11-01,05:05:51
40.013804,116.306464,0,117,39753.2124537037,2008-11-01,05:05:56
40.013804,116.306464,0,117,39753.2125115741,2008-11-01,05:06:01
40.013804,116.306465,0,117,39753.2125694444,2008-11-01,05:06:06
40.013804,116.306466,0,117,39753.2126273148,2008-11-01,05:06:11
40.013804,116.306466,0,117,39753.2126851852,2008-11-01,05:06:16
40.013804,116.306466,0,117,39753.2127430556,2008-11-01,05:06:21
40.013804,116.306466,0,117,39753.2128009259,2008-11-01,05:06:26
40.013804,116.306466,0,117,39753.2128587963,2008-11-01,05:06:31
40.013804,116.306466,0,117,39753.2129166667,2008-11-01,05:06:36
40.013804,116.306466,0,117,39753.212974537,2008-11-01,05:06:41
40.013803,116.306466,0,117,39753.2130324074,2008-11-01,05:06:46
40.013803,116.306466,0,117,39753.2130902778,2008-11-01,05:06:51
40.013803,116.306467,0,117,39753.2131481481,2008-11-01,05:06:56
40.013803,116.306467,0,117,39753.2132060185,2008-11-01,05:07:01
40.013803,116.306467,0,117,39753.2132638889,2008-11-01,05:07:06
40.013803,116.306468,0,117,39753.2133217593,2008-11-01,05:07:11
40.013803,116.306468,0,117,39753.2133796296,2008-11-01,05:07:16
40.013803,116.306468,0,117,39753.2134375,2008-11-01,05:07:21
40.013803,116.306468,0,117,39753.2134953704,2008-11-01,05:07:26
40.013803,116.306468,0,117,39753.2135532407,2008-11-01,05:07:31
40.013803,116.306469,0,117,39753.2136111111,2008-11-01,05:07:36
40.013803,116.306469,0,117,39753.2136689815,2008-11-01,05:07:41
40.013802,116.30647,0,117,39753.2137268518,2008-11-01,05:07:46
40.013802,116.30647,0,117,39753.2137847222,2008-11-01,05:07:51
40.013802,116.306471,0,117,39753.2138425926,2008-11-01,05:07:56
40.013801,116.306472,0,118,39753.213900463,2008-11-01,05:08:01
40.013801,116.306472,0,118,39753.2139583333,2008-11-01,05:08:06
40.013801,116.306472,0,118,39753.2140162037,2008-11-01,05:08:11
40.013801,116.306472,0,118,39753.2140740741,2008-11-01,05:08:16
40.013801,116.306472,0,118,39753.2141319444,2008-11-01,05:08:21
40.013801,116.306473,0,118,39753.2141898148,2008-11-01,05:08:26
40.013802,116.306473,0,118,39753.2142476852,2008-11-01,05:08:31
40.013802,116.306474,0,118,39753.2143055556,2008-11-01,05:08:36
40.013803,116.306475,0,118,39753.2143634259,2008-11-01,05:08:41
40.013803,116.306476,0,119,39753.2144212963,2008-11-01,05:08:46
40.013804,116.306477,0,119,39753.2144791667,2008-11-01,05:08:51
40.013804,116.306478,0,119,39753.214537037,2008-11-01,05:08:56
40.013804,116.306478,0,119,39753.2145949074,2008-11-01,05:09:01
40.013804,116.306479,0,119,39753.2146527778,2008-11-01,05:09:06
40.013804,116.306479,0,119,39753.2147106482,2008-11-01,05:09:11
40.013804,116.306481,0,119,39753.2147685185,2008-11-01,05:09:16
40.013805,116.306481,0,119,39753.2148263889,2008-11-01,05:09:21
40.013805,116.306481,0,119,39753.2148842593,2008-11-01,05:09:26
40.013805,116.306482,0,120,39753.2149421296,2008-11-01,05:09:31
40.013805,116.306482,0,120,39753.215,2008-11-01,05:09:36
40.013805,116.306483,0,120,39753.2150578704,2008-11-01,05:09:41
40.013805,116.306483,0,120,39753.2151157407,2008-11-01,05:09:46
40.013805,116.306484,0,120,39753.2151736111,2008-11-01,05:09:51
40.013805,116.306484,0,120,39753.2152314815,2008-11-01,05:09:56
40.013805,116.306485,0,120,39753.2152893519,2008-11-01,05:10:01
40.013805,116.306485,0,120,39753.2153472222,2008-11-01,05:10:06
40.013805,116.306486,0,120,39753.2154050926,2008-11-01,05:10:11
40.013805,116.306486,0,120,39753.215462963,2008-11-01,05:10:16
40.013805,116.306487,0,120,39753.2155208333,2008-11-01,05:10:21
40.013805,116.306488,0,120,39753.2155787037,2008-11-01,05:10:26
40.013805,116.306489,0,120,39753.2156365741,2008-11-01,05:10:31
40.013805,116.306489,0,120,39753.2156944444,2008-11-01,05:10:36
40.013805,116.30649,0,120,39753.2157523148,2008-11-01,05:10:41
40.013805,116.30649,0,120,39753.2158101852,2008-11-01,05:10:46
40.013805,116.306491,0,120,39753.2158680556,2008-11-01,05:10:51
40.013804,116.306491,0,120,39753.2159259259,2008-11-01,05:10:56
40.013804,116.306492,0,120,39753.2159837963,2008-11-01,05:11:01
40.013804,116.306492,0,120,39753.2160416667,2008-11-01,05:11:06
40.013804,116.306493,0,120,39753.216099537,2008-11-01,05:11:11
40.013805,116.306494,0,120,39753.2161574074,2008-11-01,05:11:16
40.013805,116.306494,0,120,39753.2162152778,2008-11-01,05:11:21
40.013806,116.306495,0,120,39753.2162731481,2008-11-01,05:11:26
40.013806,116.306496,0,120,39753.2163310185,2008-11-01,05:11:31
40.013806,116.306496,0,120,39753.2163888889,2008-11-01,05:11:36
40.013806,116.306496,0,120,39753.2164467593,2008-11-01,05:11:41
40.013806,116.306496,0,120,39753.2165046296,2008-11-01,05:11:46
40.013806,116.306497,0,120,39753.2165625,2008-11-01,05:11:51
40.013806,116.306497,0,120,39753.2166203704,2008-11-01,05:11:56
40.013807,116.306497,0,119,39753.2166782407,2008-11-01,05:12:01
40.013807,116.306497,0,119,39753.2167361111,2008-11-01,05:12:06
40.013807,116.306497,0,120,39753.2167939815,2008-11-01,05:12:11
40.013807,116.306498,0,119,39753.2168518519,2008-11-01,05:12:16
40.013807,116.306498,0,119,39753.2169097222,2008-11-01,05:12:21
40.013807,116.306498,0,120,39753.2169675926,2008-11-01,05:12:26
40.013807,116.306498,0,120,39753.217025463,2008-11-01,05:12:31
40.013807,116.306498,0,120,39753.2170833333,2008-11-01,05:12:36
40.013807,116.306498,0,120,39753.2171412037,2008-11-01,05:12:41
40.013807,116.306499,0,120,39753.2171990741,2008-11-01,05:12:46
40.013807,116.306499,0,120,39753.2172569444,2008-11-01,05:12:51
40.013807,116.306499,0,120,39753.2173148148,2008-11-01,05:12:56
40.013807,116.306499,0,120,39753.2173726852,2008-11-01,05:13:01
40.013807,116.306499,0,120,39753.2174305556,2008-11-01,05:13:06
40.013807,116.306499,0,120,39753.2174884259,2008-11-01,05:13:11
40.013808,116.3065,0,120,39753.2175462963,2008-11-01,05:13:16
40.013808,116.3065,0,120,39753.2176041667,2008-11-01,05:13:21
40.013808,116.3065,0,120,39753.217662037,2008-11-01,05:13:26
40.013808,116.3065,0,120,39753.2177199074,2008-11-01,05:13:31
40.013808,116.3065,0,120,39753.2177777778,2008-11-01,05:13:36
40.013808,116.306501,0,120,39753.2178356481,2008-11-01,05:13:41
40.013808,116.306501,0,120,39753.2178935185,2008-11-01,05:13:46
40.013808,116.306501,0,120,39753.2179513889,2008-11-01,05:13:51
40.013808,116.306502,0,120,39753.2180092593,2008-11-01,05:13:56
40.013808,116.306502,0,120,39753.2180671296,2008-11-01,05:14:01
40.013808,116.306502,0,120,39753.218125,2008-11-01,05:14:06
40.013808,116.306502,0,120,39753.2181828704,2008-11-01,05:14:11
40.013808,116.306502,0,120,39753.2182407407,2008-11-01,05:14:16
40.013808,116.306502,0,120,39753.2182986111,2008-11-01,05:14:21
40.013808,116.306503,0,120,39753.2183564815,2008-11-01,05:14:26
40.013808,116.306503,0,120,39753.2184143519,2008-11-01,05:14:31
40.013808,116.306503,0,120,39753.2184722222,2008-11-01,05:14:36
40.013808,116.306504,0,120,39753.2185300926,2008-11-01,05:14:41
40.013808,116.306504,0,120,39753.218587963,2008-11-01,05:14:46
40.013808,116.306505,0,120,39753.2186458333,2008-11-01,05:14:51
40.013808,116.306506,0,120,39753.2187037037,2008-11-01,05:14:56
40.013808,116.306506,0,120,39753.2187615741,2008-11-01,05:15:01
40.013808,116.306507,0,120,39753.2188194444,2008-11-01,05:15:06
40.013808,116.306508,0,120,39753.2188773148,2008-11-01,05:15:11
40.013808,116.306508,0,120,39753.2189351852,2008-11-01,05:15:16
40.013808,116.306508,0,120,39753.2189930556,2008-11-01,05:15:21
40.013808,116.306508,0,121,39753.2190509259,2008-11-01,05:15:26
40.013807,116.306508,0,121,39753.2191087963,2008-11-01,05:15:31
40.013807,116.306509,0,121,39753.2191666667,2008-11-01,05:15:36
40.013807,116.306509,0,121,39753.219224537,2008-11-01,05:15:41
40.013806,116.306508,0,121,39753.2192824074,2008-11-01,05:15:46
40.013806,116.306508,0,121,39753.2193402778,2008-11-01,05:15:51
40.013805,116.306507,0,121,39753.2193981481,2008-11-01,05:15:56
40.013805,116.306506,0,121,39753.2194560185,2008-11-01,05:16:01
40.013804,116.306506,0,121,39753.2195138889,2008-11-01,05:16:06
40.013804,116.306505,0,121,39753.2195717593,2008-11-01,05:16:11
40.013803,116.306505,0,122,39753.2196296296,2008-11-01,05:16:16
40.013803,116.306505,0,122,39753.2196875,2008-11-01,05:16:21
40.013802,116.306504,0,122,39753.2197453704,2008-11-01,05:16:26
40.013802,116.306503,0,122,39753.2198032407,2008-11-01,05:16:31
40.013802,116.306503,0,122,39753.2198611111,2008-11-01,05:16:36
40.013802,116.306503,0,122,39753.2199189815,2008-11-01,05:16:41
40.013802,116.306503,0,122,39753.2199768518,2008-11-01,05:16:46
40.013802,116.306503,0,122,39753.2200347222,2008-11-01,05:16:51
40.013803,116.306503,0,122,39753.2200925926,2008-11-01,05:16:56
40.013803,116.306503,0,122,39753.220150463,2008-11-01,05:17:01
40.013803,116.306503,0,122,39753.2202083333,2008-11-01,05:17:06
40.013803,116.306503,0,122,39753.2202662037,2008-11-01,05:17:11
40.013804,116.306503,0,122,39753.2203240741,2008-11-01,05:17:16
40.013804,116.306503,0,122,39753.2203819444,2008-11-01,05:17:21
40.013805,116.306503,0,122,39753.2204398148,2008-11-01,05:17:26
40.013805,116.306503,0,122,39753.2204976852,2008-11-01,05:17:31
40.013805,116.306502,0,122,39753.2205555556,2008-11-01,05:17:36
40.013805,116.306502,0,122,39753.2206134259,2008-11-01,05:17:41
40.013805,116.306501,0,122,39753.2206712963,2008-11-01,05:17:46
40.013804,116.306501,0,122,39753.2207291667,2008-11-01,05:17:51
40.013804,116.3065,0,122,39753.220787037,2008-11-01,05:17:56
40.013804,116.3065,0,122,39753.2208449074,2008-11-01,05:18:01
40.013804,116.3065,0,122,39753.2209027778,2008-11-01,05:18:06
40.013804,116.3065,0,122,39753.2209606481,2008-11-01,05:18:11
40.013804,116.3065,0,122,39753.2210185185,2008-11-01,05:18:16
40.013804,116.3065,0,122,39753.2210763889,2008-11-01,05:18:21
40.013804,116.3065,0,122,39753.2211342593,2008-11-01,05:18:26
40.013805,116.3065,0,122,39753.2211921296,2008-11-01,05:18:31
40.013805,116.306499,0,122,39753.22125,2008-11-01,05:18:36
40.013805,116.306499,0,122,39753.2213078704,2008-11-01,05:18:41
40.013805,116.306499,0,122,39753.2213657407,2008-11-01,05:18:46
40.013805,116.306499,0,122,39753.2214236111,2008-11-01,05:18:51
40.013805,116.3065,0,122,39753.2214814815,2008-11-01,05:18:56
40.013805,116.306499,0,122,39753.2215393518,2008-11-01,05:19:01
40.013805,116.306499,0,122,39753.2215972222,2008-11-01,05:19:06
40.013805,116.306499,0,122,39753.2216550926,2008-11-01,05:19:11
40.013805,116.306499,0,122,39753.221712963,2008-11-01,05:19:16
40.013805,116.3065,0,122,39753.2217708333,2008-11-01,05:19:21
40.013806,116.3065,0,122,39753.2218287037,2008-11-01,05:19:26
40.013806,116.3065,0,122,39753.2218865741,2008-11-01,05:19:31
40.013806,116.306499,0,122,39753.2219444444,2008-11-01,05:19:36
40.013806,116.306499,0,122,39753.2220023148,2008-11-01,05:19:41
40.013806,116.306498,0,122,39753.2220601852,2008-11-01,05:19:46
40.013806,116.306498,0,122,39753.2221180556,2008-11-01,05:19:51
40.013806,116.306499,0,122,39753.2221759259,2008-11-01,05:19:56
40.013806,116.306499,0,122,39753.2222337963,2008-11-01,05:20:01
40.013806,116.306499,0,122,39753.2222916667,2008-11-01,05:20:06
40.013806,116.3065,0,122,39753.222349537,2008-11-01,05:20:11
40.013806,116.3065,0,121,39753.2224074074,2008-11-01,05:20:16
40.013806,116.306501,0,122,39753.2224652778,2008-11-01,05:20:21
40.013806,116.3065,0,122,39753.2225231482,2008-11-01,05:20:26
40.013806,116.3065,0,122,39753.2225810185,2008-11-01,05:20:31
40.013806,116.3065,0,122,39753.2226388889,2008-11-01,05:20:36
40.013806,116.3065,0,122,39753.2226967593,2008-11-01,05:20:41
40.013806,116.3065,0,122,39753.2227546296,2008-11-01,05:20:46
40.013806,116.3065,0,122,39753.2228125,2008-11-01,05:20:51
40.013806,116.3065,0,122,39753.2228703704,2008-11-01,05:20:56
40.013807,116.306499,0,122,39753.2229282407,2008-11-01,05:21:01
40.013807,116.306499,0,122,39753.2229861111,2008-11-01,05:21:06
40.013807,116.3065,0,122,39753.2230439815,2008-11-01,05:21:11
40.013807,116.3065,0,122,39753.2231018519,2008-11-01,05:21:16
40.013806,116.3065,0,122,39753.2231597222,2008-11-01,05:21:21
40.013806,116.306499,0,122,39753.2232175926,2008-11-01,05:21:26
40.013806,116.306498,0,122,39753.223275463,2008-11-01,05:21:31
40.013807,116.306498,0,122,39753.2233333333,2008-11-01,05:21:36
40.013807,116.306497,0,122,39753.2233912037,2008-11-01,05:21:41
40.013807,116.306497,0,122,39753.2234490741,2008-11-01,05:21:46
40.013808,116.306497,0,122,39753.2235069444,2008-11-01,05:21:51
40.013808,116.306497,0,123,39753.2235648148,2008-11-01,05:21:56
40.013808,116.306497,0,123,39753.2236226852,2008-11-01,05:22:01
40.013808,116.306496,0,123,39753.2236805556,2008-11-01,05:22:06
40.013809,116.306496,0,123,39753.2237384259,2008-11-01,05:22:11
40.013808,116.306496,0,123,39753.2237962963,2008-11-01,05:22:16
40.013808,116.306496,0,123,39753.2238541667,2008-11-01,05:22:21
40.013808,116.306496,0,123,39753.223912037,2008-11-01,05:22:26
40.013808,116.306496,0,123,39753.2239699074,2008-11-01,05:22:31
40.013809,116.306496,0,123,39753.2240277778,2008-11-01,05:22:36
40.013809,116.306495,0,123,39753.2240856481,2008-11-01,05:22:41
40.013809,116.306495,0,123,39753.2241435185,2008-11-01,05:22:46
40.013809,116.306495,0,123,39753.2242013889,2008-11-01,05:22:51
40.01381,116.306495,0,123,39753.2242592593,2008-11-01,05:22:56
40.013809,116.306495,0,123,39753.2243171296,2008-11-01,05:23:01
40.01381,116.306496,0,123,39753.224375,2008-11-01,05:23:06
40.013809,116.306496,0,123,39753.2244328704,2008-11-01,05:23:11
40.013809,116.306497,0,123,39753.2244907407,2008-11-01,05:23:16
40.013808,116.306499,0,123,39753.2245486111,2008-11-01,05:23:21
40.013808,116.306499,0,123,39753.2246064815,2008-11-01,05:23:26
40.013807,116.3065,0,123,39753.2246643519,2008-11-01,05:23:31
40.013807,116.3065,0,123,39753.2247222222,2008-11-01,05:23:36
40.013807,116.306501,0,123,39753.2247800926,2008-11-01,05:23:41
40.013807,116.306502,0,123,39753.224837963,2008-11-01,05:23:46
40.013807,116.306503,0,123,39753.2248958333,2008-11-01,05:23:51
40.013807,116.306504,0,123,39753.2249537037,2008-11-01,05:23:56
40.013806,116.306505,0,123,39753.2250115741,2008-11-01,05:24:01
40.013806,116.306505,0,123,39753.2250694444,2008-11-01,05:24:06
40.013805,116.306506,0,123,39753.2251273148,2008-11-01,05:24:11
40.013804,116.306506,0,124,39753.2251851852,2008-11-01,05:24:16
40.013804,116.306506,0,124,39753.2252430556,2008-11-01,05:24:21
40.013803,116.306507,0,124,39753.2253009259,2008-11-01,05:24:26
40.013803,116.306507,0,124,39753.2253587963,2008-11-01,05:24:31
40.013803,116.306508,0,124,39753.2254166667,2008-11-01,05:24:36
40.013803,116.306509,0,124,39753.225474537,2008-11-01,05:24:41
40.013803,116.306509,0,124,39753.2255324074,2008-11-01,05:24:46
40.013803,116.306509,0,124,39753.2255902778,2008-11-01,05:24:51
40.013803,116.30651,0,124,39753.2256481481,2008-11-01,05:24:56
40.013803,116.30651,0,124,39753.2257060185,2008-11-01,05:25:01
40.013803,116.30651,0,124,39753.2257638889,2008-11-01,05:25:06
40.013803,116.306511,0,124,39753.2258217593,2008-11-01,05:25:11
40.013803,116.306512,0,124,39753.2258796296,2008-11-01,05:25:16
40.013803,116.306512,0,124,39753.2259375,2008-11-01,05:25:21
40.013803,116.306513,0,124,39753.2259953704,2008-11-01,05:25:26
40.013803,116.306514,0,124,39753.2260532407,2008-11-01,05:25:31
40.013802,116.306514,0,125,39753.2261111111,2008-11-01,05:25:36
40.013802,116.306514,0,125,39753.2261689815,2008-11-01,05:25:41
40.013802,116.306514,0,125,39753.2262268519,2008-11-01,05:25:46
40.013802,116.306515,0,125,39753.2262847222,2008-11-01,05:25:51
40.013801,116.306515,0,125,39753.2263425926,2008-11-01,05:25:56
40.013802,116.306515,0,125,39753.226400463,2008-11-01,05:26:01
40.013802,116.306515,0,125,39753.2264583333,2008-11-01,05:26:06
40.013802,116.306515,0,125,39753.2265162037,2008-11-01,05:26:11
40.013802,116.306515,0,125,39753.2265740741,2008-11-01,05:26:16
40.013803,116.306515,0,125,39753.2266319444,2008-11-01,05:26:21
40.013803,116.306516,0,125,39753.2266898148,2008-11-01,05:26:26
40.013803,116.306517,0,125,39753.2267476852,2008-11-01,05:26:31
40.013804,116.306517,0,125,39753.2268055556,2008-11-01,05:26:36
40.013804,116.306517,0,125,39753.2268634259,2008-11-01,05:26:41
40.013804,116.306518,0,125,39753.2269212963,2008-11-01,05:26:46
40.013804,116.306518,0,125,39753.2269791667,2008-11-01,05:26:51
40.013805,116.306519,0,125,39753.227037037,2008-11-01,05:26:56
40.013805,116.30652,0,125,39753.2270949074,2008-11-01,05:27:01
40.013805,116.30652,0,125,39753.2271527778,2008-11-01,05:27:06
40.013805,116.306521,0,125,39753.2272106481,2008-11-01,05:27:11
40.013805,116.306522,0,125,39753.2272685185,2008-11-01,05:27:16
40.013805,116.306522,0,125,39753.2273263889,2008-11-01,05:27:21
40.013805,116.306523,0,125,39753.2273842593,2008-11-01,05:27:26
40.013805,116.306523,0,125,39753.2274421296,2008-11-01,05:27:31
40.013804,116.306524,0,125,39753.2275,2008-11-01,05:27:36
40.013804,116.306525,0,125,39753.2275578704,2008-11-01,05:27:41
40.013804,116.306526,0,125,39753.2276157407,2008-11-01,05:27:46
40.013804,116.306526,0,125,39753.2276736111,2008-11-01,05:27:51
40.013804,116.306526,0,125,39753.2277314815,2008-11-01,05:27:56
40.013804,116.306527,0,125,39753.2277893518,2008-11-01,05:28:01
40.013804,116.306527,0,125,39753.2278472222,2008-11-01,05:28:06
40.013804,116.306527,0,125,39753.2279050926,2008-11-01,05:28:11
40.013804,116.306528,0,125,39753.227962963,2008-11-01,05:28:16
40.013804,116.306528,0,125,39753.2280208333,2008-11-01,05:28:21
40.013804,116.306529,0,125,39753.2280787037,2008-11-01,05:28:26
40.013804,116.306529,0,125,39753.2281365741,2008-11-01,05:28:31
40.013803,116.306529,0,125,39753.2281944444,2008-11-01,05:28:36
40.013803,116.306529,0,125,39753.2282523148,2008-11-01,05:28:41
40.013803,116.306529,0,125,39753.2283101852,2008-11-01,05:28:46
40.013804,116.306529,0,125,39753.2283680556,2008-11-01,05:28:51
40.013804,116.30653,0,125,39753.2284259259,2008-11-01,05:28:56
40.013804,116.30653,0,125,39753.2284837963,2008-11-01,05:29:01
40.013803,116.30653,0,125,39753.2285416667,2008-11-01,05:29:06
40.013803,116.306531,0,125,39753.228599537,2008-11-01,05:29:11
40.013804,116.306531,0,125,39753.2286574074,2008-11-01,05:29:16
40.013804,116.30653,0,125,39753.2287152778,2008-11-01,05:29:21
40.013804,116.30653,0,125,39753.2287731481,2008-11-01,05:29:26
40.013805,116.30653,0,125,39753.2288310185,2008-11-01,05:29:31
40.013805,116.306531,0,125,39753.2288888889,2008-11-01,05:29:36
40.013805,116.306531,0,125,39753.2289467593,2008-11-01,05:29:41
40.013805,116.30653,0,125,39753.2290046296,2008-11-01,05:29:46
40.013804,116.30653,0,125,39753.2290625,2008-11-01,05:29:51
40.013991,116.306357,0,124,39753.2378587963,2008-11-01,05:42:31
40.014005,116.30626,0,129,39753.2379166667,2008-11-01,05:42:36
40.014104,116.306232,0,126,39753.237962963,2008-11-01,05:42:40
40.014143,116.30609,0,133,39753.2380208333,2008-11-01,05:42:45
40.014133,116.305941,0,139,39753.2380671296,2008-11-01,05:42:49
40.014111,116.305823,0,142,39753.2381018519,2008-11-01,05:42:52
40.01408,116.305683,0,145,39753.2381481482,2008-11-01,05:42:56
40.013981,116.305659,0,145,39753.2381944444,2008-11-01,05:43:00
40.013875,116.305656,0,144,39753.2382407407,2008-11-01,05:43:04
40.013789,116.305713,0,147,39753.238275463,2008-11-01,05:43:07
40.013765,116.30584,0,140,39753.2383217593,2008-11-01,05:43:11
40.013754,116.305986,0,143,39753.2383680556,2008-11-01,05:43:15
40.013743,116.306137,0,150,39753.2384027778,2008-11-01,05:43:18
40.013681,116.306245,0,159,39753.2384490741,2008-11-01,05:43:22
40.013584,116.306347,0,162,39753.2384953704,2008-11-01,05:43:26
40.013556,116.306472,0,159,39753.2385532407,2008-11-01,05:43:31
40.013535,116.306546,0,156,39753.2386111111,2008-11-01,05:43:36
40.01346,116.306636,0,152,39753.2386574074,2008-11-01,05:43:40
40.013399,116.306741,0,156,39753.2387037037,2008-11-01,05:43:44
40.013341,116.306847,0,159,39753.23875,2008-11-01,05:43:48
40.01327,116.306924,0,159,39753.2387731481,2008-11-01,05:43:50
40.013185,116.307017,0,157,39753.2388078704,2008-11-01,05:43:53
40.013149,116.307131,0,156,39753.2388425926,2008-11-01,05:43:56
40.013095,116.307272,0,156,39753.2388773148,2008-11-01,05:43:59
40.013072,116.307418,0,156,39753.238912037,2008-11-01,05:44:02
40.013065,116.307555,0,153,39753.2389467593,2008-11-01,05:44:05
40.013057,116.307729,0,142,39753.2389814815,2008-11-01,05:44:08
40.013059,116.307881,0,131,39753.2390162037,2008-11-01,05:44:11
40.013053,116.308049,0,129,39753.2390509259,2008-11-01,05:44:14
40.013074,116.308204,0,126,39753.2390856481,2008-11-01,05:44:17
40.013077,116.308356,0,129,39753.2391203704,2008-11-01,05:44:20
40.013094,116.308498,0,131,39753.2391550926,2008-11-01,05:44:23
40.013106,116.308636,0,130,39753.2391898148,2008-11-01,05:44:26
40.013118,116.30877,0,133,39753.239224537,2008-11-01,05:44:29
40.013116,116.30892,0,130,39753.2392592593,2008-11-01,05:44:32
40.01312,116.309057,0,129,39753.2392939815,2008-11-01,05:44:35
40.013129,116.309191,0,131,39753.2393287037,2008-11-01,05:44:38
40.013138,116.309319,0,130,39753.2393634259,2008-11-01,05:44:41
40.013143,116.309449,0,136,39753.2393981481,2008-11-01,05:44:44
40.013155,116.309575,0,142,39753.2394328704,2008-11-01,05:44:47
40.013166,116.309712,0,139,39753.2394675926,2008-11-01,05:44:50
40.01317,116.309828,0,145,39753.2395023148,2008-11-01,05:44:53
40.013161,116.309949,0,150,39753.239537037,2008-11-01,05:44:56
40.013167,116.310069,0,154,39753.2395717593,2008-11-01,05:44:59
40.013156,116.310215,0,157,39753.2396064815,2008-11-01,05:45:02
40.013159,116.31034,0,161,39753.2396412037,2008-11-01,05:45:05
40.013186,116.310484,0,162,39753.2396759259,2008-11-01,05:45:08
40.013189,116.310637,0,160,39753.2397106481,2008-11-01,05:45:11
40.013195,116.310794,0,157,39753.2397453704,2008-11-01,05:45:14
40.013203,116.310944,0,154,39753.2397800926,2008-11-01,05:45:17
40.013199,116.311087,0,155,39753.2398148148,2008-11-01,05:45:20
40.013214,116.311236,0,154,39753.239849537,2008-11-01,05:45:23
40.013232,116.311394,0,152,39753.2398842593,2008-11-01,05:45:26
40.013245,116.311547,0,150,39753.2399189815,2008-11-01,05:45:29
40.013237,116.31169,0,144,39753.2399537037,2008-11-01,05:45:32
40.013172,116.311782,0,137,39753.2399884259,2008-11-01,05:45:35
40.013083,116.311808,0,135,39753.2400115741,2008-11-01,05:45:37
40.012987,116.311827,0,132,39753.2400347222,2008-11-01,05:45:39
40.012855,116.311827,0,128,39753.2400694444,2008-11-01,05:45:42
40.012756,116.31184,0,127,39753.2400925926,2008-11-01,05:45:44
40.012659,116.311858,0,126,39753.2401157407,2008-11-01,05:45:46
40.012563,116.311869,0,122,39753.2401388889,2008-11-01,05:45:48
40.012472,116.311877,0,122,39753.240162037,2008-11-01,05:45:50
40.012369,116.311888,0,119,39753.2401851852,2008-11-01,05:45:52
40.01227,116.311896,0,117,39753.2402083333,2008-11-01,05:45:54
40.012169,116.311907,0,118,39753.2402314815,2008-11-01,05:45:56
40.012071,116.311904,0,115,39753.2402546296,2008-11-01,05:45:58
40.011943,116.311918,0,114,39753.2402893519,2008-11-01,05:46:01
40.011813,116.311928,0,113,39753.2403240741,2008-11-01,05:46:04
40.011697,116.311942,0,113,39753.2403587963,2008-11-01,05:46:07
40.011597,116.311962,0,112,39753.2403935185,2008-11-01,05:46:10
40.011512,116.31202,0,110,39753.2404282407,2008-11-01,05:46:13
40.011467,116.312157,0,112,39753.240462963,2008-11-01,05:46:16
40.011425,116.312303,0,113,39753.2404976852,2008-11-01,05:46:19
40.01135,116.312427,0,110,39753.2405324074,2008-11-01,05:46:22
40.01123,116.312503,0,108,39753.2405671296,2008-11-01,05:46:25
40.011137,116.312514,0,108,39753.2405902778,2008-11-01,05:46:27
40.010998,116.312502,0,111,39753.240625,2008-11-01,05:46:30
40.010896,116.312493,0,113,39753.2406481481,2008-11-01,05:46:32
40.010791,116.31249,0,113,39753.2406712963,2008-11-01,05:46:34
40.010682,116.312494,0,111,39753.2406944444,2008-11-01,05:46:36
40.01057,116.312497,0,111,39753.2407175926,2008-11-01,05:46:38
40.010463,116.31251,0,110,39753.2407407407,2008-11-01,05:46:40
40.010361,116.312526,0,111,39753.2407638889,2008-11-01,05:46:42
40.010259,116.312538,0,115,39753.240787037,2008-11-01,05:46:44
40.010153,116.312541,0,118,39753.2408101852,2008-11-01,05:46:46
40.010048,116.312564,0,123,39753.2408333333,2008-11-01,05:46:48
40.009946,116.312583,0,127,39753.2408564815,2008-11-01,05:46:50
40.009846,116.312592,0,129,39753.2408796296,2008-11-01,05:46:52
40.009745,116.312602,0,128,39753.2409027778,2008-11-01,05:46:54
40.009646,116.312626,0,127,39753.2409259259,2008-11-01,05:46:56
40.009542,116.312653,0,131,39753.2409490741,2008-11-01,05:46:58
40.009462,116.312709,0,128,39753.2409722222,2008-11-01,05:47:00
40.009456,116.312831,0,131,39753.2409953704,2008-11-01,05:47:02
40.009467,116.312949,0,136,39753.2410185185,2008-11-01,05:47:04
40.009481,116.313074,0,140,39753.2410416667,2008-11-01,05:47:06
40.009491,116.313203,0,146,39753.2410648148,2008-11-01,05:47:08
40.009516,116.313326,0,152,39753.241087963,2008-11-01,05:47:10
40.009524,116.313496,0,159,39753.2411226852,2008-11-01,05:47:13
40.009541,116.313664,0,167,39753.2411574074,2008-11-01,05:47:16
40.009585,116.313832,0,168,39753.2411805556,2008-11-01,05:47:18
40.009616,116.313981,0,169,39753.2412037037,2008-11-01,05:47:20
40.00962,116.314114,0,172,39753.2412268519,2008-11-01,05:47:22
40.009652,116.314242,0,174,39753.24125,2008-11-01,05:47:24
40.009654,116.314374,0,178,39753.2412731481,2008-11-01,05:47:26
40.009673,116.314496,0,184,39753.2412962963,2008-11-01,05:47:28
40.009664,116.314638,0,188,39753.2413194444,2008-11-01,05:47:30
40.009652,116.31478,0,188,39753.2413425926,2008-11-01,05:47:32
40.00964,116.314936,0,189,39753.2413657407,2008-11-01,05:47:34
40.009627,116.315103,0,190,39753.2413888889,2008-11-01,05:47:36
40.009635,116.315248,0,195,39753.241412037,2008-11-01,05:47:38
40.009655,116.315385,0,200,39753.2414351852,2008-11-01,05:47:40
40.00969,116.315535,0,202,39753.2414583333,2008-11-01,05:47:42
40.00968,116.315702,0,200,39753.2414814815,2008-11-01,05:47:44
40.009695,116.315827,0,197,39753.2415046296,2008-11-01,05:47:46
40.009744,116.315955,0,190,39753.2415277778,2008-11-01,05:47:48
40.009681,116.31605,0,187,39753.2415625,2008-11-01,05:47:51
40.009584,116.316094,0,191,39753.2415856481,2008-11-01,05:47:53
40.009477,116.316145,0,184,39753.2416087963,2008-11-01,05:47:55
40.009368,116.316182,0,180,39753.2416319444,2008-11-01,05:47:57
40.009235,116.316213,0,170,39753.2416550926,2008-11-01,05:47:59
40.009129,116.316251,0,161,39753.2416782407,2008-11-01,05:48:01
40.00903,116.316326,0,151,39753.2417013889,2008-11-01,05:48:03
40.009009,116.316452,0,148,39753.241724537,2008-11-01,05:48:05
40.009038,116.316592,0,145,39753.2417476852,2008-11-01,05:48:07
40.009063,116.316738,0,143,39753.2417708333,2008-11-01,05:48:09
40.00908,116.316871,0,141,39753.2417939815,2008-11-01,05:48:11
40.009072,116.317016,0,141,39753.2418171296,2008-11-01,05:48:13
40.009078,116.317162,0,139,39753.2418402778,2008-11-01,05:48:15
40.00909,116.317305,0,135,39753.2418634259,2008-11-01,05:48:17
40.009102,116.317452,0,133,39753.2418865741,2008-11-01,05:48:19
40.00909,116.317583,0,133,39753.2419097222,2008-11-01,05:48:21
40.009021,116.317707,0,139,39753.2419444444,2008-11-01,05:48:24
40.008936,116.317763,0,141,39753.2419791667,2008-11-01,05:48:27
40.008822,116.317762,0,143,39753.2420023148,2008-11-01,05:48:29
40.008688,116.317721,0,148,39753.242025463,2008-11-01,05:48:31
40.008562,116.317731,0,146,39753.2420486111,2008-11-01,05:48:33
40.00843,116.317744,0,150,39753.2420717593,2008-11-01,05:48:35
40.0083,116.317739,0,153,39753.2420949074,2008-11-01,05:48:37
40.008188,116.317707,0,146,39753.2421180556,2008-11-01,05:48:39
40.008065,116.317696,0,147,39753.2421412037,2008-11-01,05:48:41
40.007951,116.31769,0,148,39753.2421643519,2008-11-01,05:48:43
40.007838,116.317699,0,149,39753.2421875,2008-11-01,05:48:45
40.007734,116.317705,0,155,39753.2422106481,2008-11-01,05:48:47
40.007627,116.317703,0,160,39753.2422337963,2008-11-01,05:48:49
40.007501,116.3177,0,167,39753.2422569444,2008-11-01,05:48:51
40.007389,116.317668,0,171,39753.2422800926,2008-11-01,05:48:53
40.007284,116.31767,0,169,39753.2423032407,2008-11-01,05:48:55
40.007179,116.31767,0,172,39753.2423263889,2008-11-01,05:48:57
40.007079,116.317679,0,179,39753.242349537,2008-11-01,05:48:59
40.006966,116.317675,0,184,39753.2423726852,2008-11-01,05:49:01
40.006867,116.317655,0,183,39753.2423958333,2008-11-01,05:49:03
40.006772,116.317647,0,178,39753.2424189815,2008-11-01,05:49:05
40.006677,116.317651,0,177,39753.2424421296,2008-11-01,05:49:07
40.006572,116.317645,0,172,39753.2424652778,2008-11-01,05:49:09
40.006456,116.317624,0,171,39753.2424884259,2008-11-01,05:49:11
40.006352,116.317624,0,170,39753.2425115741,2008-11-01,05:49:13
40.006248,116.317624,0,173,39753.2425347222,2008-11-01,05:49:15
40.006152,116.317612,0,171,39753.2425578704,2008-11-01,05:49:17
40.006027,116.317619,0,171,39753.2425925926,2008-11-01,05:49:20
40.005922,116.31764,0,168,39753.2426157407,2008-11-01,05:49:22
40.005817,116.317666,0,168,39753.2426388889,2008-11-01,05:49:24
40.005699,116.317672,0,169,39753.242662037,2008-11-01,05:49:26
40.005558,116.317682,0,169,39753.2426851852,2008-11-01,05:49:28
40.005432,116.317694,0,169,39753.2427083333,2008-11-01,05:49:30
40.00531,116.317709,0,167,39753.2427314815,2008-11-01,05:49:32
40.005199,116.317735,0,160,39753.2427546296,2008-11-01,05:49:34
40.005093,116.317747,0,155,39753.2427777778,2008-11-01,05:49:36
40.004992,116.31774,0,157,39753.2428009259,2008-11-01,05:49:38
40.004897,116.31776,0,149,39753.2428240741,2008-11-01,05:49:40
40.004792,116.317824,0,141,39753.2428587963,2008-11-01,05:49:43
40.004729,116.31795,0,142,39753.2428935185,2008-11-01,05:49:46
40.004725,116.318077,0,141,39753.2429166667,2008-11-01,05:49:48
40.00473,116.3182,0,144,39753.2429398148,2008-11-01,05:49:50
40.004738,116.318316,0,149,39753.242962963,2008-11-01,05:49:52
40.004733,116.318438,0,150,39753.2429861111,2008-11-01,05:49:54
40.004738,116.318569,0,149,39753.2430092593,2008-11-01,05:49:56
40.00476,116.318714,0,150,39753.2430324074,2008-11-01,05:49:58
40.004774,116.318867,0,147,39753.2430555556,2008-11-01,05:50:00
40.004778,116.319021,0,144,39753.2430787037,2008-11-01,05:50:02
40.00479,116.319175,0,142,39753.2431018518,2008-11-01,05:50:04
40.004794,116.319326,0,141,39753.243125,2008-11-01,05:50:06
40.00481,116.319482,0,135,39753.2431481481,2008-11-01,05:50:08
40.004814,116.319636,0,135,39753.2431712963,2008-11-01,05:50:10
40.004829,116.31978,0,133,39753.2431944444,2008-11-01,05:50:12
40.004842,116.319918,0,133,39753.2432175926,2008-11-01,05:50:14
40.004852,116.320053,0,135,39753.2432407407,2008-11-01,05:50:16
40.004854,116.320191,0,129,39753.2432638889,2008-11-01,05:50:18
40.004863,116.320322,0,127,39753.243287037,2008-11-01,05:50:20
40.004869,116.320469,0,125,39753.2433101852,2008-11-01,05:50:22
40.00487,116.320613,0,123,39753.2433333333,2008-11-01,05:50:24
40.004878,116.320758,0,123,39753.2433564815,2008-11-01,05:50:26
40.004885,116.3209,0,123,39753.2433796296,2008-11-01,05:50:28
40.004899,116.321032,0,123,39753.2434027778,2008-11-01,05:50:30
40.004902,116.321162,0,124,39753.2434259259,2008-11-01,05:50:32
40.004888,116.32128,0,127,39753.2434490741,2008-11-01,05:50:34
40.004799,116.321346,0,134,39753.2434837963,2008-11-01,05:50:37
40.004706,116.321396,0,139,39753.2435185185,2008-11-01,05:50:40
40.004613,116.321411,0,142,39753.2435416667,2008-11-01,05:50:42
40.004501,116.32141,0,141,39753.2435648148,2008-11-01,05:50:44
40.004384,116.321404,0,143,39753.243587963,2008-11-01,05:50:46
40.004248,116.321406,0,147,39753.2436111111,2008-11-01,05:50:48
40.004153,116.321413,0,147,39753.2436342593,2008-11-01,05:50:50
40.004063,116.321397,0,149,39753.2436574074,2008-11-01,05:50:52
40.003938,116.32139,0,154,39753.2436921296,2008-11-01,05:50:55
40.003846,116.321398,0,157,39753.2437152778,2008-11-01,05:50:57
40.003722,116.321414,0,161,39753.24375,2008-11-01,05:51:00
40.003573,116.321429,0,164,39753.2437731481,2008-11-01,05:51:02
40.003455,116.321445,0,163,39753.2437962963,2008-11-01,05:51:04
40.003336,116.321445,0,162,39753.2438194444,2008-11-01,05:51:06
40.00324,116.321454,0,163,39753.2438425926,2008-11-01,05:51:08
40.003112,116.321444,0,168,39753.2438888889,2008-11-01,05:51:12
40.002958,116.321474,0,165,39753.243912037,2008-11-01,05:51:14
40.002799,116.321504,0,163,39753.2439351852,2008-11-01,05:51:16
40.002675,116.321504,0,164,39753.2439583333,2008-11-01,05:51:18
40.00257,116.32152,0,164,39753.2439814815,2008-11-01,05:51:20
40.002457,116.321589,0,175,39753.2440162037,2008-11-01,05:51:23
40.002367,116.321599,0,178,39753.2440393518,2008-11-01,05:51:25
40.002278,116.321611,0,190,39753.2440740741,2008-11-01,05:51:28
40.002192,116.321577,0,197,39753.2441087963,2008-11-01,05:51:31
40.00207,116.3216,0,195,39753.2441435185,2008-11-01,05:51:34
40.001955,116.321643,0,191,39753.2441666667,2008-11-01,05:51:36
40.001838,116.321675,0,185,39753.2441898148,2008-11-01,05:51:38
40.001713,116.321694,0,185,39753.244224537,2008-11-01,05:51:41
40.00161,116.321696,0,189,39753.2442476852,2008-11-01,05:51:43
40.001519,116.321681,0,195,39753.2442592593,2008-11-01,05:51:44
40.001382,116.321687,0,200,39753.2442824074,2008-11-01,05:51:46
40.001267,116.321697,0,211,39753.2443055556,2008-11-01,05:51:48
40.001152,116.321712,0,211,39753.2443287037,2008-11-01,05:51:50
40.001047,116.321709,0,206,39753.2443518518,2008-11-01,05:51:52
40.000949,116.321696,0,203,39753.244375,2008-11-01,05:51:54
40.000839,116.321715,0,204,39753.2443981481,2008-11-01,05:51:56
40.000737,116.321751,0,204,39753.2444212963,2008-11-01,05:51:58
40.000614,116.321749,0,196,39753.2444560185,2008-11-01,05:52:01
40.000519,116.321763,0,186,39753.2444791667,2008-11-01,05:52:03
40.000411,116.321766,0,180,39753.2445023148,2008-11-01,05:52:05
40.000298,116.321788,0,178,39753.244525463,2008-11-01,05:52:07
40.000203,116.321799,0,179,39753.2445486111,2008-11-01,05:52:09
40.000082,116.32183,0,182,39753.2445833333,2008-11-01,05:52:12
39.99997,116.321887,0,184,39753.2446064815,2008-11-01,05:52:14
39.999866,116.321986,0,183,39753.2446296296,2008-11-01,05:52:16
39.999792,116.32211,0,184,39753.2446527778,2008-11-01,05:52:18
39.999757,116.322248,0,182,39753.2446759259,2008-11-01,05:52:20
39.999728,116.322387,0,178,39753.2446990741,2008-11-01,05:52:22
39.999707,116.322517,0,178,39753.2447222222,2008-11-01,05:52:24
39.999702,116.32264,0,176,39753.2447453704,2008-11-01,05:52:26
39.999701,116.322827,0,177,39753.2447800926,2008-11-01,05:52:29
39.999716,116.322977,0,179,39753.2448032407,2008-11-01,05:52:31
39.999713,116.323109,0,184,39753.2448263889,2008-11-01,05:52:33
39.999698,116.32326,0,183,39753.244849537,2008-11-01,05:52:35
39.999718,116.323411,0,173,39753.2448726852,2008-11-01,05:52:37
39.99973,116.323543,0,173,39753.2448958333,2008-11-01,05:52:39
39.999723,116.323684,0,187,39753.2449189815,2008-11-01,05:52:41
39.999722,116.323817,0,194,39753.2449421296,2008-11-01,05:52:43
39.999711,116.32394,0,197,39753.2449652778,2008-11-01,05:52:45
39.999715,116.324074,0,202,39753.2449884259,2008-11-01,05:52:47
39.999774,116.324222,0,204,39753.2450115741,2008-11-01,05:52:49
39.999842,116.324346,0,204,39753.2450347222,2008-11-01,05:52:51
39.999862,116.324471,0,213,39753.2450578704,2008-11-01,05:52:53
39.999877,116.3246,0,212,39753.2450810185,2008-11-01,05:52:55
39.999892,116.324721,0,221,39753.2451041667,2008-11-01,05:52:57
39.999933,116.324899,0,209,39753.2451273148,2008-11-01,05:52:59
39.999913,116.325051,0,200,39753.245150463,2008-11-01,05:53:01
39.999888,116.325186,0,202,39753.2451736111,2008-11-01,05:53:03
39.999877,116.325305,0,206,39753.2451967593,2008-11-01,05:53:05
39.999846,116.325448,0,197,39753.2452199074,2008-11-01,05:53:07
39.999759,116.325523,0,189,39753.2452430556,2008-11-01,05:53:09
39.999674,116.325576,0,183,39753.2452662037,2008-11-01,05:53:11
39.999584,116.325659,0,170,39753.2452893518,2008-11-01,05:53:13
39.999508,116.325732,0,161,39753.2453125,2008-11-01,05:53:15
39.999429,116.325803,0,153,39753.2453356481,2008-11-01,05:53:17
39.999355,116.325881,0,149,39753.2453587963,2008-11-01,05:53:19
39.999296,116.325975,0,143,39753.2453819444,2008-11-01,05:53:21
39.999237,116.326066,0,142,39753.2454050926,2008-11-01,05:53:23
39.999126,116.326155,0,139,39753.2454398148,2008-11-01,05:53:26
39.998994,116.326171,0,134,39753.245474537,2008-11-01,05:53:29
39.998898,116.326177,0,134,39753.2454976852,2008-11-01,05:53:31
39.998799,116.326187,0,133,39753.2455208333,2008-11-01,05:53:33
39.998697,116.326191,0,133,39753.2455439815,2008-11-01,05:53:35
39.998604,116.326195,0,135,39753.2455671296,2008-11-01,05:53:37
39.998501,116.326215,0,137,39753.2455902778,2008-11-01,05:53:39
39.99839,116.326232,0,137,39753.2456134259,2008-11-01,05:53:41
39.998277,116.326238,0,136,39753.2456365741,2008-11-01,05:53:43
39.99816,116.326228,0,137,39753.2456597222,2008-11-01,05:53:45
39.998046,116.326229,0,137,39753.2456828704,2008-11-01,05:53:47
39.997939,116.326242,0,141,39753.2457060185,2008-11-01,05:53:49
39.99784,116.326237,0,137,39753.2457291667,2008-11-01,05:53:51
39.997746,116.326227,0,140,39753.2457523148,2008-11-01,05:53:53
39.997643,116.32624,0,139,39753.245775463,2008-11-01,05:53:55
39.99754,116.326262,0,136,39753.2457986111,2008-11-01,05:53:57
39.997443,116.326273,0,137,39753.2458217593,2008-11-01,05:53:59
39.997347,116.326273,0,138,39753.2458449074,2008-11-01,05:54:01
39.997254,116.32627,0,140,39753.2458680556,2008-11-01,05:54:03
39.99716,116.326267,0,140,39753.2458912037,2008-11-01,05:54:05
39.997055,116.32627,0,147,39753.2459259259,2008-11-01,05:54:08
39.996957,116.326266,0,149,39753.2459722222,2008-11-01,05:54:12
39.996838,116.326257,0,159,39753.2460185185,2008-11-01,05:54:16
39.996716,116.326275,0,158,39753.2460532407,2008-11-01,05:54:19
39.996585,116.326315,0,164,39753.246087963,2008-11-01,05:54:22
39.996493,116.326314,0,161,39753.2461111111,2008-11-01,05:54:24
39.996365,116.326351,0,161,39753.2461458333,2008-11-01,05:54:27
39.996268,116.326404,0,164,39753.2461689815,2008-11-01,05:54:29
39.996164,116.32644,0,167,39753.2461921296,2008-11-01,05:54:31
39.996046,116.326458,0,173,39753.2462268519,2008-11-01,05:54:34
39.995938,116.326522,0,178,39753.2462731482,2008-11-01,05:54:38
39.995781,116.326557,0,191,39753.2463078704,2008-11-01,05:54:41
39.995613,116.326499,0,195,39753.2463194444,2008-11-01,05:54:42
39.99547,116.326471,0,201,39753.2463425926,2008-11-01,05:54:44
39.995362,116.326457,0,212,39753.2463657407,2008-11-01,05:54:46
39.995282,116.326514,0,216,39753.2463888889,2008-11-01,05:54:48
39.995194,116.326466,0,210,39753.246412037,2008-11-01,05:54:50
39.995086,116.326423,0,199,39753.2464351852,2008-11-01,05:54:52
39.994975,116.326408,0,193,39753.2464583333,2008-11-01,05:54:54
39.994867,116.326408,0,185,39753.2464814815,2008-11-01,05:54:56
39.99475,116.326418,0,182,39753.2465046296,2008-11-01,05:54:58
39.994644,116.326428,0,182,39753.2465277778,2008-11-01,05:55:00
39.994541,116.326431,0,176,39753.2465509259,2008-11-01,05:55:02
39.994439,116.326426,0,174,39753.2465740741,2008-11-01,05:55:04
39.994338,116.326429,0,173,39753.2465972222,2008-11-01,05:55:06
39.994239,116.326448,0,171,39753.2466203704,2008-11-01,05:55:08
39.994119,116.326488,0,168,39753.2466550926,2008-11-01,05:55:11
39.993989,116.326472,0,171,39753.2466898148,2008-11-01,05:55:14
39.993891,116.326463,0,175,39753.246712963,2008-11-01,05:55:16
39.99377,116.326419,0,177,39753.2467476852,2008-11-01,05:55:19
39.99368,116.326437,0,172,39753.2467708333,2008-11-01,05:55:21
39.99359,116.326428,0,167,39753.2467939815,2008-11-01,05:55:23
39.993497,116.326434,0,168,39753.2468171296,2008-11-01,05:55:25
39.993395,116.326441,0,163,39753.2468402778,2008-11-01,05:55:27
39.993284,116.326435,0,165,39753.2468634259,2008-11-01,05:55:29
39.993196,116.326449,0,158,39753.2468865741,2008-11-01,05:55:31
39.99307,116.32646,0,154,39753.2469212963,2008-11-01,05:55:34
39.992961,116.326457,0,146,39753.2469560185,2008-11-01,05:55:37
39.992848,116.326487,0,143,39753.2469907407,2008-11-01,05:55:40
39.992729,116.32647,0,149,39753.247025463,2008-11-01,05:55:43
39.992597,116.326429,0,154,39753.2470717593,2008-11-01,05:55:47
39.992497,116.326417,0,157,39753.2470949074,2008-11-01,05:55:49
39.992368,116.326375,0,159,39753.2471180556,2008-11-01,05:55:51
39.992273,116.326438,0,159,39753.2471296296,2008-11-01,05:55:52
39.992175,116.326405,0,164,39753.2471527778,2008-11-01,05:55:54
39.992027,116.326471,0,164,39753.2471759259,2008-11-01,05:55:56
39.991928,116.326482,0,162,39753.2471990741,2008-11-01,05:55:58
39.991837,116.326484,0,168,39753.2472222222,2008-11-01,05:56:00
39.991769,116.326556,0,185,39753.2472685185,2008-11-01,05:56:04
39.991731,116.326625,0,188,39753.2473263889,2008-11-01,05:56:09
39.991699,116.326652,0,195,39753.2473842593,2008-11-01,05:56:14
39.991673,116.326744,0,190,39753.2474421296,2008-11-01,05:56:19
39.991666,116.32686,0,185,39753.2474884259,2008-11-01,05:56:23
39.991622,116.326963,0,185,39753.2475347222,2008-11-01,05:56:27
39.991617,116.327104,0,180,39753.2475925926,2008-11-01,05:56:32
39.991621,116.327246,0,184,39753.2476388889,2008-11-01,05:56:36
39.99161,116.327361,0,192,39753.2476967593,2008-11-01,05:56:41
39.99161,116.327521,0,197,39753.2477430556,2008-11-01,05:56:45
39.991628,116.327663,0,197,39753.2477777778,2008-11-01,05:56:48
39.991648,116.327819,0,200,39753.2478125,2008-11-01,05:56:51
39.991651,116.32798,0,204,39753.2478472222,2008-11-01,05:56:54
39.991667,116.32813,0,209,39753.2478819444,2008-11-01,05:56:57
39.99168,116.328249,0,209,39753.2479050926,2008-11-01,05:56:59
39.99168,116.32838,0,208,39753.2479282407,2008-11-01,05:57:01
39.991681,116.328517,0,207,39753.2479513889,2008-11-01,05:57:03
39.991693,116.328637,0,205,39753.247974537,2008-11-01,05:57:05
39.991701,116.328793,0,208,39753.2480208333,2008-11-01,05:57:09
39.991707,116.328934,0,209,39753.2480555556,2008-11-01,05:57:12
39.991717,116.329081,0,214,39753.2480902778,2008-11-01,05:57:15
39.991772,116.329213,0,230,39753.248125,2008-11-01,05:57:18
39.991748,116.329391,0,225,39753.2481597222,2008-11-01,05:57:21
39.991698,116.329524,0,212,39753.2481828704,2008-11-01,05:57:23
39.991672,116.329666,0,208,39753.2482175926,2008-11-01,05:57:26
39.991659,116.329781,0,200,39753.2482407407,2008-11-01,05:57:28
39.991676,116.32993,0,201,39753.248275463,2008-11-01,05:57:31
39.991674,116.330056,0,196,39753.2482986111,2008-11-01,05:57:33
39.991676,116.330222,0,192,39753.2483333333,2008-11-01,05:57:36
39.991681,116.330356,0,196,39753.2483680556,2008-11-01,05:57:39
39.991707,116.330504,0,200,39753.2484143519,2008-11-01,05:57:43
39.99172,116.330592,0,204,39753.2484722222,2008-11-01,05:57:48
39.991748,116.330662,0,217,39753.2485300926,2008-11-01,05:57:53
39.991732,116.3308,0,216,39753.248587963,2008-11-01,05:57:58
39.991733,116.330921,0,212,39753.2486458333,2008-11-01,05:58:03
39.991729,116.330995,0,210,39753.2487037037,2008-11-01,05:58:08
39.991734,116.331023,0,216,39753.2487615741,2008-11-01,05:58:13
39.991735,116.331033,0,220,39753.2488194444,2008-11-01,05:58:18
39.991733,116.331024,0,222,39753.2488773148,2008-11-01,05:58:23
39.991733,116.331024,0,222,39753.248912037,2008-11-01,05:58:26
39.991737,116.331021,0,223,39753.2489351852,2008-11-01,05:58:28
39.991703,116.331098,0,220,39753.2489930556,2008-11-01,05:58:33
39.991707,116.331163,0,218,39753.2490509259,2008-11-01,05:58:38
39.991755,116.331265,0,221,39753.2491087963,2008-11-01,05:58:43
39.991764,116.331286,0,226,39753.2491666667,2008-11-01,05:58:48
39.991763,116.331288,0,230,39753.249224537,2008-11-01,05:58:53
39.991758,116.331285,0,230,39753.2492824074,2008-11-01,05:58:58
39.991758,116.331285,0,230,39753.2493171296,2008-11-01,05:59:01
39.99176,116.331289,0,231,39753.2493402778,2008-11-01,05:59:03
39.991772,116.33132,0,232,39753.2493981481,2008-11-01,05:59:08
39.991807,116.331424,0,231,39753.2494560185,2008-11-01,05:59:13
39.991882,116.331269,0,228,39753.2494907407,2008-11-01,05:59:16
39.991904,116.331341,0,227,39753.2495486111,2008-11-01,05:59:21
39.991918,116.331386,0,225,39753.2496064815,2008-11-01,05:59:26
39.991911,116.331447,0,224,39753.2496643519,2008-11-01,05:59:31
39.991903,116.331488,0,224,39753.2497222222,2008-11-01,05:59:36
39.991864,116.331507,0,217,39753.2497800926,2008-11-01,05:59:41
39.991824,116.33151,0,214,39753.249837963,2008-11-01,05:59:46
39.991824,116.33151,0,214,39753.2498726852,2008-11-01,05:59:49
39.991822,116.331511,0,211,39753.2498958333,2008-11-01,05:59:51
39.991823,116.331533,0,211,39753.2499537037,2008-11-01,05:59:56
39.991806,116.331518,0,208,39753.2500115741,2008-11-01,06:00:01
39.991804,116.331518,0,208,39753.2500694444,2008-11-01,06:00:06
39.991802,116.331518,0,208,39753.2501273148,2008-11-01,06:00:11
39.991801,116.331518,0,208,39753.2501851852,2008-11-01,06:00:16
39.991799,116.331517,0,208,39753.2502430556,2008-11-01,06:00:21
39.991797,116.331515,0,208,39753.2503009259,2008-11-01,06:00:26
39.991796,116.331516,0,208,39753.2503587963,2008-11-01,06:00:31
39.991795,116.331516,0,208,39753.2504166667,2008-11-01,06:00:36
39.991795,116.331516,0,208,39753.250474537,2008-11-01,06:00:41
39.991795,116.331516,0,208,39753.2505324074,2008-11-01,06:00:46
39.991795,116.331516,0,207,39753.2505902778,2008-11-01,06:00:51
39.991795,116.331516,0,207,39753.2506481481,2008-11-01,06:00:56
39.991795,116.331516,0,207,39753.2507060185,2008-11-01,06:01:01
39.991795,116.331516,0,207,39753.2507407407,2008-11-01,06:01:04
39.991795,116.331516,0,207,39753.2507638889,2008-11-01,06:01:06
39.983501,116.327958,0,207,39753.2515046296,2008-11-01,06:02:10
39.982361,116.330762,0,207,39753.2515393518,2008-11-01,06:02:13
39.982168,116.331301,0,207,39753.2515509259,2008-11-01,06:02:14
39.981965,116.331714,0,208,39753.2515625,2008-11-01,06:02:15
39.98178,116.331832,0,208,39753.2515740741,2008-11-01,06:02:16
39.981597,116.331913,0,208,39753.2515856481,2008-11-01,06:02:17
39.981429,116.33198,0,208,39753.2515972222,2008-11-01,06:02:18
39.981268,116.332039,0,208,39753.2516087963,2008-11-01,06:02:19
39.981104,116.332098,0,208,39753.2516203704,2008-11-01,06:02:20
39.980932,116.33216,0,208,39753.2516319444,2008-11-01,06:02:21
39.980763,116.332221,0,208,39753.2516435185,2008-11-01,06:02:22
39.980599,116.33228,0,208,39753.2516550926,2008-11-01,06:02:23
39.980418,116.332335,0,208,39753.2516666667,2008-11-01,06:02:24
39.980252,116.332382,0,208,39753.2516782407,2008-11-01,06:02:25
39.980083,116.332416,0,208,39753.2516898148,2008-11-01,06:02:26
39.979916,116.332449,0,208,39753.2517013889,2008-11-01,06:02:27
39.979752,116.332489,0,208,39753.251712963,2008-11-01,06:02:28
39.979589,116.332526,0,208,39753.251724537,2008-11-01,06:02:29
39.979427,116.332565,0,208,39753.2517361111,2008-11-01,06:02:30
39.979263,116.332604,0,208,39753.2517476852,2008-11-01,06:02:31
39.979097,116.332644,0,208,39753.2517592593,2008-11-01,06:02:32
39.97893,116.332683,0,208,39753.2517708333,2008-11-01,06:02:33
39.978764,116.332721,0,208,39753.2517824074,2008-11-01,06:02:34
39.978598,116.332756,0,207,39753.2517939815,2008-11-01,06:02:35
39.978439,116.332795,0,207,39753.2518055556,2008-11-01,06:02:36
39.978282,116.332835,0,207,39753.2518171296,2008-11-01,06:02:37
39.978128,116.332876,0,207,39753.2518287037,2008-11-01,06:02:38
39.977975,116.332917,0,207,39753.2518402778,2008-11-01,06:02:39
39.977824,116.332953,0,207,39753.2518518518,2008-11-01,06:02:40
39.977672,116.332994,0,207,39753.2518634259,2008-11-01,06:02:41
39.977524,116.333036,0,207,39753.251875,2008-11-01,06:02:42
39.977376,116.333081,0,207,39753.2518865741,2008-11-01,06:02:43
39.977229,116.333116,0,207,39753.2518981481,2008-11-01,06:02:44
39.977081,116.333155,0,207,39753.2519097222,2008-11-01,06:02:45
39.976935,116.33319,0,207,39753.2519212963,2008-11-01,06:02:46
39.976794,116.333225,0,207,39753.2519328704,2008-11-01,06:02:47
39.976652,116.333259,0,207,39753.2519444444,2008-11-01,06:02:48
39.976508,116.333289,0,207,39753.2519560185,2008-11-01,06:02:49
39.976362,116.33333,0,207,39753.2519675926,2008-11-01,06:02:50
39.97622,116.33337,0,207,39753.2519791667,2008-11-01,06:02:51
39.976087,116.333403,0,207,39753.2519907407,2008-11-01,06:02:52
39.975954,116.333431,0,207,39753.2520023148,2008-11-01,06:02:53
39.975825,116.333447,0,207,39753.2520138889,2008-11-01,06:02:54
39.9757,116.333458,0,207,39753.252025463,2008-11-01,06:02:55
39.975581,116.333473,0,207,39753.252037037,2008-11-01,06:02:56
39.975447,116.333433,0,207,39753.2520601852,2008-11-01,06:02:58
39.975278,116.333437,0,207,39753.2520833333,2008-11-01,06:03:00
39.975158,116.333465,0,207,39753.2520949074,2008-11-01,06:03:01
39.975037,116.333498,0,207,39753.2521064815,2008-11-01,06:03:02
39.974915,116.333528,0,207,39753.2521180556,2008-11-01,06:03:03
39.974795,116.333557,0,207,39753.2521296296,2008-11-01,06:03:04
39.974674,116.333586,0,207,39753.2521412037,2008-11-01,06:03:05
39.97587,116.333417,0,241,39753.2525347222,2008-11-01,06:03:39
39.975804,116.333505,0,239,39753.2525810185,2008-11-01,06:03:43
39.975728,116.333544,0,202,39753.2526041667,2008-11-01,06:03:45
39.975663,116.333545,0,156,39753.2526157407,2008-11-01,06:03:46
39.975659,116.333529,0,189,39753.252662037,2008-11-01,06:03:50
39.975598,116.333591,0,181,39753.2527199074,2008-11-01,06:03:55
39.975497,116.333695,0,178,39753.2527777778,2008-11-01,06:04:00
39.97542,116.333762,0,177,39753.2528009259,2008-11-01,06:04:02
39.975416,116.333773,0,176,39753.2528587963,2008-11-01,06:04:07
39.975383,116.333735,0,176,39753.2529166667,2008-11-01,06:04:12
39.975314,116.333719,0,175,39753.252974537,2008-11-01,06:04:17
39.97525,116.333705,0,175,39753.2530324074,2008-11-01,06:04:22
39.975159,116.333711,0,175,39753.2530555556,2008-11-01,06:04:24
39.975031,116.333727,0,174,39753.2530787037,2008-11-01,06:04:26
39.974908,116.333762,0,174,39753.2531134259,2008-11-01,06:04:29
39.974784,116.33379,0,174,39753.253125,2008-11-01,06:04:30
39.97468,116.333819,0,173,39753.2531365741,2008-11-01,06:04:31
39.974495,116.333891,0,173,39753.2531597222,2008-11-01,06:04:33
39.974282,116.333979,0,172,39753.2531828704,2008-11-01,06:04:35
39.974127,116.334043,0,172,39753.2531944444,2008-11-01,06:04:36
39.973979,116.334107,0,172,39753.2532060185,2008-11-01,06:04:37
39.973866,116.334172,0,172,39753.2532175926,2008-11-01,06:04:38
39.973705,116.334233,0,171,39753.2532291667,2008-11-01,06:04:39
39.973604,116.334288,0,171,39753.2532407407,2008-11-01,06:04:40
39.973474,116.334343,0,171,39753.2532523148,2008-11-01,06:04:41
39.973346,116.334401,0,171,39753.2532638889,2008-11-01,06:04:42
39.973224,116.334462,0,171,39753.253275463,2008-11-01,06:04:43
39.973077,116.334568,0,171,39753.253287037,2008-11-01,06:04:44
39.972941,116.334671,0,171,39753.2532986111,2008-11-01,06:04:45
39.972806,116.334758,0,171,39753.2533101852,2008-11-01,06:04:46
39.972675,116.334836,0,171,39753.2533217593,2008-11-01,06:04:47
39.972524,116.334926,0,171,39753.2533333333,2008-11-01,06:04:48
39.972386,116.335011,0,171,39753.2533449074,2008-11-01,06:04:49
39.972247,116.335108,0,171,39753.2533564815,2008-11-01,06:04:50
39.972107,116.335212,0,171,39753.2533680556,2008-11-01,06:04:51
39.971982,116.335298,0,171,39753.2533796296,2008-11-01,06:04:52
39.971862,116.335386,0,171,39753.2533912037,2008-11-01,06:04:53
39.971745,116.335472,0,171,39753.2534027778,2008-11-01,06:04:54
39.971626,116.335559,0,171,39753.2534143519,2008-11-01,06:04:55
39.971513,116.335638,0,171,39753.2534259259,2008-11-01,06:04:56
39.971403,116.335717,0,171,39753.2534375,2008-11-01,06:04:57
39.971293,116.335803,0,172,39753.2534490741,2008-11-01,06:04:58
39.971182,116.335881,0,172,39753.2534606481,2008-11-01,06:04:59
39.97107,116.335953,0,172,39753.2534722222,2008-11-01,06:05:00
39.970961,116.336024,0,172,39753.2534837963,2008-11-01,06:05:01
39.970854,116.336094,0,173,39753.2534953704,2008-11-01,06:05:02
39.97075,116.336166,0,173,39753.2535069444,2008-11-01,06:05:03
39.970647,116.336238,0,173,39753.2535185185,2008-11-01,06:05:04
39.970546,116.33631,0,174,39753.2535300926,2008-11-01,06:05:05
39.970461,116.33638,0,174,39753.2535416667,2008-11-01,06:05:06
39.970369,116.336445,0,174,39753.2535532407,2008-11-01,06:05:07
39.970277,116.336507,0,175,39753.2535648148,2008-11-01,06:05:08
39.970181,116.336568,0,175,39753.2535763889,2008-11-01,06:05:09
39.970084,116.336627,0,175,39753.253587963,2008-11-01,06:05:10
39.969986,116.336684,0,176,39753.253599537,2008-11-01,06:05:11
39.969882,116.336738,0,176,39753.2536111111,2008-11-01,06:05:12
39.969773,116.336791,0,177,39753.2536226852,2008-11-01,06:05:13
39.969668,116.336839,0,177,39753.2536342593,2008-11-01,06:05:14
39.969561,116.336886,0,177,39753.2536458333,2008-11-01,06:05:15
39.969456,116.336929,0,178,39753.2536574074,2008-11-01,06:05:16
39.969357,116.336976,0,178,39753.2536689815,2008-11-01,06:05:17
39.969261,116.337021,0,179,39753.2536805556,2008-11-01,06:05:18
39.969166,116.337065,0,179,39753.2536921296,2008-11-01,06:05:19
39.969088,116.33713,0,179,39753.2537037037,2008-11-01,06:05:20
39.969003,116.337186,0,180,39753.2537152778,2008-11-01,06:05:21
39.968913,116.337239,0,180,39753.2537268519,2008-11-01,06:05:22
39.968832,116.337302,0,180,39753.2537384259,2008-11-01,06:05:23
39.968747,116.337364,0,181,39753.25375,2008-11-01,06:05:24
39.968656,116.337422,0,181,39753.2537615741,2008-11-01,06:05:25
39.968572,116.337485,0,182,39753.2537731482,2008-11-01,06:05:26
39.9685,116.337563,0,182,39753.2537847222,2008-11-01,06:05:27
39.968422,116.337628,0,182,39753.2537962963,2008-11-01,06:05:28
39.968269,116.337758,0,183,39753.2538194444,2008-11-01,06:05:30
39.9682,116.337841,0,183,39753.2538310185,2008-11-01,06:05:31
39.968037,116.337937,0,184,39753.2538541667,2008-11-01,06:05:33
39.96791,116.33806,0,184,39753.2538773148,2008-11-01,06:05:35
39.967823,116.338092,0,185,39753.2538888889,2008-11-01,06:05:36
39.967735,116.338127,0,185,39753.253900463,2008-11-01,06:05:37
39.967641,116.338163,0,185,39753.253912037,2008-11-01,06:05:38
39.967548,116.3382,0,186,39753.2539236111,2008-11-01,06:05:39
39.967497,116.338298,0,185,39753.2539351852,2008-11-01,06:05:40
39.967423,116.338369,0,185,39753.2539467593,2008-11-01,06:05:41
39.967343,116.338433,0,185,39753.2539583333,2008-11-01,06:05:42
39.96725,116.338495,0,185,39753.2539699074,2008-11-01,06:05:43
39.967163,116.338549,0,185,39753.2539814815,2008-11-01,06:05:44
39.967069,116.338601,0,185,39753.2539930556,2008-11-01,06:05:45
39.966941,116.338659,0,185,39753.2540046296,2008-11-01,06:05:46
39.96683,116.3387,0,185,39753.2540162037,2008-11-01,06:05:47
39.966714,116.338729,0,186,39753.2540277778,2008-11-01,06:05:48
39.966605,116.338766,0,186,39753.2540393519,2008-11-01,06:05:49
39.966491,116.338788,0,186,39753.2540509259,2008-11-01,06:05:50
39.966385,116.338812,0,186,39753.2540625,2008-11-01,06:05:51
39.966276,116.338832,0,187,39753.2540740741,2008-11-01,06:05:52
39.966173,116.338851,0,187,39753.2540856482,2008-11-01,06:05:53
39.966073,116.338867,0,187,39753.2540972222,2008-11-01,06:05:54
39.965904,116.338904,0,187,39753.2541203704,2008-11-01,06:05:56
39.965746,116.338935,0,187,39753.2541435185,2008-11-01,06:05:58
39.965603,116.338959,0,188,39753.2541666667,2008-11-01,06:06:00
39.965473,116.33898,0,188,39753.2541898148,2008-11-01,06:06:02
39.965351,116.339002,0,189,39753.254212963,2008-11-01,06:06:04
39.965239,116.339025,0,189,39753.2542361111,2008-11-01,06:06:06
39.965139,116.339037,0,190,39753.2542592593,2008-11-01,06:06:08
39.965039,116.339038,0,191,39753.2542824074,2008-11-01,06:06:10
39.964942,116.33904,0,192,39753.2543055556,2008-11-01,06:06:12
39.964858,116.339034,0,193,39753.2543634259,2008-11-01,06:06:17
39.964923,116.339051,0,195,39753.2544212963,2008-11-01,06:06:22
39.964942,116.33905,0,196,39753.2544791667,2008-11-01,06:06:27
39.964922,116.339056,0,196,39753.254537037,2008-11-01,06:06:32
39.964939,116.33908,0,197,39753.2545949074,2008-11-01,06:06:37
39.96495,116.339085,0,197,39753.2546527778,2008-11-01,06:06:42
39.964937,116.339065,0,197,39753.2547106481,2008-11-01,06:06:47
39.96491,116.33906,0,198,39753.2547685185,2008-11-01,06:06:52
39.964937,116.339079,0,198,39753.2548263889,2008-11-01,06:06:57
39.96503,116.339085,0,198,39753.2548726852,2008-11-01,06:07:01
39.964989,116.339068,0,197,39753.2549305556,2008-11-01,06:07:06
39.964826,116.339086,0,194,39753.2549652778,2008-11-01,06:07:09
39.96462,116.339109,0,192,39753.2549768519,2008-11-01,06:07:10
39.964464,116.339133,0,190,39753.2549884259,2008-11-01,06:07:11
39.964301,116.339163,0,187,39753.255,2008-11-01,06:07:12
39.964131,116.339192,0,186,39753.2550115741,2008-11-01,06:07:13
39.963936,116.339233,0,184,39753.2550231481,2008-11-01,06:07:14
39.963749,116.33927,0,182,39753.2550347222,2008-11-01,06:07:15
39.963552,116.339311,0,181,39753.2550462963,2008-11-01,06:07:16
39.963289,116.339356,0,180,39753.2550578704,2008-11-01,06:07:17
39.963119,116.339396,0,179,39753.2550694444,2008-11-01,06:07:18
39.962954,116.339427,0,178,39753.2550810185,2008-11-01,06:07:19
39.962786,116.339453,0,176,39753.2550925926,2008-11-01,06:07:20
39.962616,116.339475,0,175,39753.2551041667,2008-11-01,06:07:21
39.962422,116.339497,0,175,39753.2551157407,2008-11-01,06:07:22
39.962208,116.339516,0,174,39753.2551273148,2008-11-01,06:07:23
39.962053,116.339517,0,173,39753.2551388889,2008-11-01,06:07:24
39.961879,116.33954,0,172,39753.255150463,2008-11-01,06:07:25
39.961683,116.33957,0,171,39753.255162037,2008-11-01,06:07:26
39.961516,116.339597,0,170,39753.2551736111,2008-11-01,06:07:27
39.961348,116.339623,0,170,39753.2551851852,2008-11-01,06:07:28
39.961191,116.339646,0,168,39753.2551967593,2008-11-01,06:07:29
39.961045,116.339677,0,166,39753.2552083333,2008-11-01,06:07:30
39.960898,116.339712,0,164,39753.2552199074,2008-11-01,06:07:31
39.960745,116.339752,0,162,39753.2552314815,2008-11-01,06:07:32
39.960611,116.339777,0,160,39753.2552430556,2008-11-01,06:07:33
39.960465,116.33982,0,157,39753.2552546296,2008-11-01,06:07:34
39.960324,116.339871,0,155,39753.2552662037,2008-11-01,06:07:35
39.960186,116.339918,0,152,39753.2552777778,2008-11-01,06:07:36
39.960051,116.339963,0,148,39753.2552893519,2008-11-01,06:07:37
39.959917,116.340007,0,143,39753.2553009259,2008-11-01,06:07:38
39.95978,116.340056,0,139,39753.2553125,2008-11-01,06:07:39
39.959646,116.340105,0,135,39753.2553240741,2008-11-01,06:07:40
39.959511,116.340158,0,132,39753.2553356481,2008-11-01,06:07:41
39.959378,116.340212,0,128,39753.2553472222,2008-11-01,06:07:42
39.95925,116.340267,0,125,39753.2553587963,2008-11-01,06:07:43
39.959123,116.340334,0,123,39753.2553703704,2008-11-01,06:07:44
39.958997,116.340395,0,121,39753.2553819444,2008-11-01,06:07:45
39.958866,116.340471,0,120,39753.2553935185,2008-11-01,06:07:46
39.958739,116.340539,0,118,39753.2554050926,2008-11-01,06:07:47
39.958616,116.340606,0,114,39753.2554166667,2008-11-01,06:07:48
39.95849,116.340676,0,111,39753.2554282407,2008-11-01,06:07:49
39.958362,116.340742,0,108,39753.2554398148,2008-11-01,06:07:50
39.958235,116.34081,0,105,39753.2554513889,2008-11-01,06:07:51
39.958105,116.340884,0,103,39753.255462963,2008-11-01,06:07:52
39.957982,116.34095,0,100,39753.255474537,2008-11-01,06:07:53
39.957858,116.34102,0,97,39753.2554861111,2008-11-01,06:07:54
39.957732,116.341088,0,95,39753.2554976852,2008-11-01,06:07:55
39.957604,116.341155,0,93,39753.2555092593,2008-11-01,06:07:56
39.957476,116.34122,0,91,39753.2555208333,2008-11-01,06:07:57
39.957346,116.341285,0,89,39753.2555324074,2008-11-01,06:07:58
39.957224,116.341338,0,87,39753.2555439815,2008-11-01,06:07:59
39.957102,116.341394,0,85,39753.2555555556,2008-11-01,06:08:00
39.956979,116.341452,0,84,39753.2555671296,2008-11-01,06:08:01
39.956854,116.341504,0,82,39753.2555787037,2008-11-01,06:08:02
39.956723,116.341563,0,81,39753.2555902778,2008-11-01,06:08:03
39.956597,116.34162,0,80,39753.2556018519,2008-11-01,06:08:04
39.956472,116.341677,0,79,39753.2556134259,2008-11-01,06:08:05
39.95635,116.341738,0,78,39753.255625,2008-11-01,06:08:06
39.956234,116.3418,0,77,39753.2556365741,2008-11-01,06:08:07
39.956122,116.341861,0,77,39753.2556481481,2008-11-01,06:08:08
39.956006,116.341928,0,76,39753.2556597222,2008-11-01,06:08:09
39.955886,116.342001,0,76,39753.2556712963,2008-11-01,06:08:10
39.955769,116.342069,0,75,39753.2556828704,2008-11-01,06:08:11
39.955647,116.342136,0,75,39753.2556944444,2008-11-01,06:08:12
39.955527,116.342205,0,74,39753.2557060185,2008-11-01,06:08:13
39.955403,116.342273,0,73,39753.2557175926,2008-11-01,06:08:14
39.955283,116.342345,0,73,39753.2557291667,2008-11-01,06:08:15
39.955165,116.342418,0,76,39753.2557407407,2008-11-01,06:08:16
39.95504,116.342491,0,77,39753.2557523148,2008-11-01,06:08:17
39.954913,116.342566,0,77,39753.2557638889,2008-11-01,06:08:18
39.954789,116.342638,0,77,39753.255775463,2008-11-01,06:08:19
39.954667,116.342709,0,77,39753.255787037,2008-11-01,06:08:20
39.954546,116.342782,0,76,39753.2557986111,2008-11-01,06:08:21
39.954419,116.342856,0,77,39753.2558101852,2008-11-01,06:08:22
39.954291,116.342929,0,77,39753.2558217593,2008-11-01,06:08:23
39.95416,116.343,0,76,39753.2558333333,2008-11-01,06:08:24
39.954028,116.343073,0,75,39753.2558449074,2008-11-01,06:08:25
39.953893,116.343144,0,73,39753.2558564815,2008-11-01,06:08:26
39.953753,116.343212,0,70,39753.2558680556,2008-11-01,06:08:27
39.953614,116.343277,0,68,39753.2558796296,2008-11-01,06:08:28
39.953475,116.34334,0,64,39753.2558912037,2008-11-01,06:08:29
39.953335,116.343401,0,60,39753.2559027778,2008-11-01,06:08:30
39.953197,116.34346,0,56,39753.2559143519,2008-11-01,06:08:31
39.953057,116.343517,0,52,39753.2559259259,2008-11-01,06:08:32
39.952919,116.343574,0,47,39753.2559375,2008-11-01,06:08:33
39.95278,116.343633,0,42,39753.2559490741,2008-11-01,06:08:34
39.952644,116.343695,0,37,39753.2559606481,2008-11-01,06:08:35
39.952514,116.343773,0,30,39753.2559722222,2008-11-01,06:08:36
39.952389,116.343852,0,24,39753.2559837963,2008-11-01,06:08:37
39.952262,116.343944,0,17,39753.2559953704,2008-11-01,06:08:38
39.952123,116.344023,0,13,39753.2560069444,2008-11-01,06:08:39
39.95199,116.344098,0,9,39753.2560185185,2008-11-01,06:08:40
39.95186,116.344172,0,5,39753.2560300926,2008-11-01,06:08:41
39.951734,116.344248,0,2,39753.2560416667,2008-11-01,06:08:42
39.951608,116.344324,0,0,39753.2560532407,2008-11-01,06:08:43
39.951479,116.344392,0,-2,39753.2560648148,2008-11-01,06:08:44
39.951351,116.344458,0,-2,39753.2560763889,2008-11-01,06:08:45
39.951224,116.344533,0,-4,39753.256087963,2008-11-01,06:08:46
39.951094,116.344606,0,-6,39753.256099537,2008-11-01,06:08:47
39.950962,116.344676,0,-5,39753.2561111111,2008-11-01,06:08:48
39.95083,116.344751,0,-2,39753.2561226852,2008-11-01,06:08:49
39.950703,116.344826,0,-3,39753.2561342593,2008-11-01,06:08:50
39.950572,116.344898,0,-4,39753.2561458333,2008-11-01,06:08:51
39.950444,116.344976,0,-3,39753.2561574074,2008-11-01,06:08:52
39.950305,116.345052,0,-3,39753.2561689815,2008-11-01,06:08:53
39.950146,116.345118,0,-4,39753.2561805556,2008-11-01,06:08:54
39.95,116.345188,0,-3,39753.2561921296,2008-11-01,06:08:55
39.949852,116.345245,0,-4,39753.2562037037,2008-11-01,06:08:56
39.94971,116.345287,0,-5,39753.2562152778,2008-11-01,06:08:57
39.949571,116.345321,0,-5,39753.2562268519,2008-11-01,06:08:58
39.949421,116.34535,0,-7,39753.2562384259,2008-11-01,06:08:59
39.949266,116.345371,0,-7,39753.25625,2008-11-01,06:09:00
39.949113,116.345394,0,-4,39753.2562615741,2008-11-01,06:09:01
39.94896,116.345415,0,-4,39753.2562731481,2008-11-01,06:09:02
39.948813,116.345423,0,-5,39753.2562847222,2008-11-01,06:09:03
39.948662,116.345434,0,-4,39753.2562962963,2008-11-01,06:09:04
39.948518,116.345433,0,-5,39753.2563078704,2008-11-01,06:09:05
39.94837,116.345418,0,-5,39753.2563194444,2008-11-01,06:09:06
39.948235,116.3454,0,-6,39753.2563310185,2008-11-01,06:09:07
39.948103,116.34538,0,-7,39753.2563425926,2008-11-01,06:09:08
39.947976,116.345363,0,-8,39753.2563541667,2008-11-01,06:09:09
39.947848,116.345338,0,-8,39753.2563657407,2008-11-01,06:09:10
39.94772,116.34531,0,-9,39753.2563773148,2008-11-01,06:09:11
39.947601,116.345278,0,-10,39753.2563888889,2008-11-01,06:09:12
39.947481,116.345249,0,-12,39753.256400463,2008-11-01,06:09:13
39.947365,116.345215,0,-14,39753.256412037,2008-11-01,06:09:14
39.947248,116.345192,0,-14,39753.2564236111,2008-11-01,06:09:15
39.947132,116.345167,0,-13,39753.2564351852,2008-11-01,06:09:16
39.947007,116.345143,0,-13,39753.2564467593,2008-11-01,06:09:17
39.946889,116.34512,0,-12,39753.2564583333,2008-11-01,06:09:18
39.946775,116.3451,0,-12,39753.2564699074,2008-11-01,06:09:19
39.946669,116.345088,0,-12,39753.2564814815,2008-11-01,06:09:20
39.946565,116.345073,0,-12,39753.2564930556,2008-11-01,06:09:21
39.946458,116.345054,0,-10,39753.2565046296,2008-11-01,06:09:22
39.946354,116.34503,0,-9,39753.2565162037,2008-11-01,06:09:23
39.946187,116.345003,0,-11,39753.2565393519,2008-11-01,06:09:25
39.946028,116.344993,0,-12,39753.2565625,2008-11-01,06:09:27
39.945884,116.344981,0,-14,39753.2565856481,2008-11-01,06:09:29
39.945741,116.344991,0,-15,39753.2566087963,2008-11-01,06:09:31
39.945605,116.345,0,-15,39753.2566319444,2008-11-01,06:09:33
39.945461,116.345019,0,-14,39753.2566550926,2008-11-01,06:09:35
39.945331,116.345034,0,-14,39753.2566782407,2008-11-01,06:09:37
39.9452,116.345087,0,-11,39753.2567013889,2008-11-01,06:09:39
39.945072,116.345137,0,-13,39753.256724537,2008-11-01,06:09:41
39.944966,116.345175,0,-15,39753.2567476852,2008-11-01,06:09:43
39.944844,116.345235,0,-8,39753.2567824074,2008-11-01,06:09:46
39.944735,116.345274,0,0,39753.2568171296,2008-11-01,06:09:49
39.94466,116.345308,0,15,39753.2568518519,2008-11-01,06:09:52
39.944577,116.34536,0,31,39753.2568865741,2008-11-01,06:09:55
39.944483,116.34541,0,36,39753.2569212963,2008-11-01,06:09:58
39.944361,116.345445,0,45,39753.2569560185,2008-11-01,06:10:01
39.94427,116.345481,0,44,39753.2569791667,2008-11-01,06:10:03
39.944157,116.34553,0,44,39753.2570138889,2008-11-01,06:10:06
39.944044,116.345581,0,50,39753.2570486111,2008-11-01,06:10:09
39.943956,116.345634,0,63,39753.2570717593,2008-11-01,06:10:11
39.943863,116.345676,0,67,39753.2570949074,2008-11-01,06:10:13
39.94377,116.345722,0,71,39753.2571180556,2008-11-01,06:10:15
39.943679,116.34576,0,76,39753.2571412037,2008-11-01,06:10:17
39.943584,116.345797,0,80,39753.2571643519,2008-11-01,06:10:19
39.94348,116.345837,0,83,39753.2571875,2008-11-01,06:10:21
39.943373,116.345873,0,87,39753.2572106481,2008-11-01,06:10:23
39.943265,116.345909,0,92,39753.2572337963,2008-11-01,06:10:25
39.943144,116.345956,0,98,39753.2572569444,2008-11-01,06:10:27
39.94302,116.346004,0,106,39753.2572800926,2008-11-01,06:10:29
39.942907,116.346053,0,111,39753.2573032407,2008-11-01,06:10:31
39.942797,116.346103,0,114,39753.2573263889,2008-11-01,06:10:33
39.94268,116.346146,0,118,39753.257349537,2008-11-01,06:10:35
39.942568,116.346194,0,122,39753.2573726852,2008-11-01,06:10:37
39.942468,116.346254,0,123,39753.2573958333,2008-11-01,06:10:39
39.942371,116.346305,0,123,39753.2574189815,2008-11-01,06:10:41
39.942278,116.346343,0,122,39753.2574421296,2008-11-01,06:10:43
39.942159,116.346393,0,118,39753.2574768519,2008-11-01,06:10:46
39.942079,116.346436,0,110,39753.2575347222,2008-11-01,06:10:51
39.941969,116.346488,0,104,39753.2575925926,2008-11-01,06:10:56
39.941961,116.346478,0,102,39753.257650463,2008-11-01,06:11:01
39.941948,116.346472,0,95,39753.2577083333,2008-11-01,06:11:06
39.942006,116.3465,0,85,39753.2577662037,2008-11-01,06:11:11
39.941963,116.346494,0,79,39753.2578240741,2008-11-01,06:11:16
39.94193,116.346488,0,75,39753.2578819444,2008-11-01,06:11:21
39.941945,116.346496,0,73,39753.2579398148,2008-11-01,06:11:26
39.941874,116.346514,0,75,39753.2579976852,2008-11-01,06:11:31
39.941803,116.346554,0,86,39753.2580555556,2008-11-01,06:11:36
39.941767,116.346598,0,95,39753.2581134259,2008-11-01,06:11:41
39.941737,116.346603,0,99,39753.2581712963,2008-11-01,06:11:46
39.941735,116.346601,0,100,39753.2582291667,2008-11-01,06:11:51
39.94173,116.346598,0,101,39753.258287037,2008-11-01,06:11:56
39.94173,116.346598,0,101,39753.2583217593,2008-11-01,06:11:59
39.941728,116.346596,0,101,39753.2583449074,2008-11-01,06:12:01
39.941741,116.346642,0,101,39753.2584027778,2008-11-01,06:12:06
39.941766,116.346668,0,102,39753.2584606481,2008-11-01,06:12:11
39.941776,116.34669,0,102,39753.2585185185,2008-11-01,06:12:16
39.941791,116.346685,0,102,39753.2585763889,2008-11-01,06:12:21
39.941803,116.346681,0,102,39753.2586342593,2008-11-01,06:12:26
39.941842,116.346728,0,102,39753.2586921296,2008-11-01,06:12:31
39.941926,116.346738,0,102,39753.25875,2008-11-01,06:12:36
39.941848,116.346815,0,102,39753.2587731481,2008-11-01,06:12:38
39.941745,116.346913,0,103,39753.2588194444,2008-11-01,06:12:42
39.941652,116.346994,0,103,39753.2588541667,2008-11-01,06:12:45
39.939816,116.346692,0,93,39753.2591319444,2008-11-01,06:13:09
39.939655,116.347027,0,159,39753.2591666667,2008-11-01,06:13:12
39.939562,116.347021,0,155,39753.2592013889,2008-11-01,06:13:15
39.939528,116.347126,0,163,39753.2592361111,2008-11-01,06:13:18
39.939614,116.347112,0,153,39753.2592592593,2008-11-01,06:13:20
39.939538,116.34724,0,176,39753.2592824074,2008-11-01,06:13:22
39.939477,116.347356,0,186,39753.2593171296,2008-11-01,06:13:25
39.939447,116.34747,0,187,39753.2593634259,2008-11-01,06:13:29
39.939418,116.347594,0,188,39753.2594097222,2008-11-01,06:13:33
39.939406,116.347692,0,194,39753.2594675926,2008-11-01,06:13:38
39.939437,116.347753,0,181,39753.259525463,2008-11-01,06:13:43
39.939481,116.347847,0,175,39753.2595833333,2008-11-01,06:13:48
39.939521,116.347967,0,180,39753.2596296296,2008-11-01,06:13:52
39.939557,116.348034,0,181,39753.2596875,2008-11-01,06:13:57
39.939542,116.348017,0,178,39753.2597453704,2008-11-01,06:14:02
39.939559,116.348012,0,174,39753.2598032407,2008-11-01,06:14:07
39.939565,116.348049,0,173,39753.2598611111,2008-11-01,06:14:12
39.939578,116.348067,0,174,39753.2599189815,2008-11-01,06:14:17
39.939595,116.348077,0,174,39753.2599768518,2008-11-01,06:14:22
39.939607,116.348074,0,174,39753.2600347222,2008-11-01,06:14:27
39.939607,116.348074,0,174,39753.2600694444,2008-11-01,06:14:30
39.939613,116.348072,0,174,39753.2600925926,2008-11-01,06:14:32
39.904348,116.422462,0,190,39753.2776967593,2008-11-01,06:39:53
39.904291,116.422552,0,174,39753.2777314815,2008-11-01,06:39:56
39.904209,116.422615,0,196,39753.2777546296,2008-11-01,06:39:58
39.904134,116.422688,0,212,39753.2777777778,2008-11-01,06:40:00
39.90407,116.422699,0,215,39753.2778356481,2008-11-01,06:40:05
39.904062,116.422543,0,233,39753.2778703704,2008-11-01,06:40:08
39.903997,116.422438,0,215,39753.2778935185,2008-11-01,06:40:10
39.903977,116.422373,0,188,39753.2779166667,2008-11-01,06:40:12
39.903934,116.422051,0,189,39753.277962963,2008-11-01,06:40:16
39.903883,116.422008,0,221,39753.2779861111,2008-11-01,06:40:18
39.903791,116.421986,0,229,39753.2779976852,2008-11-01,06:40:19
39.903699,116.421936,0,227,39753.2780208333,2008-11-01,06:40:21
39.903626,116.421851,0,243,39753.2780787037,2008-11-01,06:40:26
39.903581,116.421779,0,249,39753.2781365741,2008-11-01,06:40:31
39.90356,116.421694,0,238,39753.2781944444,2008-11-01,06:40:36
39.9035,116.421576,0,223,39753.2782407407,2008-11-01,06:40:40
39.903484,116.421483,0,226,39753.2782986111,2008-11-01,06:40:45
39.903458,116.421411,0,236,39753.2783564815,2008-11-01,06:40:50
39.903449,116.421348,0,246,39753.2784143519,2008-11-01,06:40:55
39.903477,116.421237,0,238,39753.2784490741,2008-11-01,06:40:58
39.903368,116.421171,0,217,39753.2784837963,2008-11-01,06:41:01
39.903326,116.421121,0,195,39753.2785416667,2008-11-01,06:41:06
39.903306,116.4211,0,184,39753.278599537,2008-11-01,06:41:11
39.903282,116.421083,0,178,39753.2786574074,2008-11-01,06:41:16
39.90329,116.421095,0,178,39753.2787152778,2008-11-01,06:41:21
39.903302,116.421096,0,177,39753.2787731481,2008-11-01,06:41:26
39.903302,116.421096,0,177,39753.2788078704,2008-11-01,06:41:29
39.903297,116.421096,0,177,39753.2788310185,2008-11-01,06:41:31
39.90329,116.421086,0,177,39753.2788888889,2008-11-01,06:41:36
39.903285,116.42108,0,177,39753.2789467593,2008-11-01,06:41:41
39.903284,116.421079,0,177,39753.2790046296,2008-11-01,06:41:46
39.903284,116.421079,0,177,39753.2790393519,2008-11-01,06:41:49
39.903287,116.421084,0,177,39753.2790625,2008-11-01,06:41:51
39.903283,116.421101,0,177,39753.2791203704,2008-11-01,06:41:56
39.903273,116.421115,0,177,39753.2791782407,2008-11-01,06:42:01
39.903273,116.421115,0,177,39753.279212963,2008-11-01,06:42:04
39.903272,116.421116,0,177,39753.2792361111,2008-11-01,06:42:06
39.903266,116.421106,0,177,39753.2792939815,2008-11-01,06:42:11
39.903232,116.421046,0,177,39753.2793518519,2008-11-01,06:42:16
39.903153,116.420985,0,178,39753.2793981481,2008-11-01,06:42:20
39.903062,116.42094,0,178,39753.2794212963,2008-11-01,06:42:22
39.902984,116.420858,0,178,39753.2794675926,2008-11-01,06:42:26
39.902874,116.420803,0,178,39753.2794907407,2008-11-01,06:42:28
39.902758,116.420742,0,179,39753.2795138889,2008-11-01,06:42:30
39.902668,116.420681,0,179,39753.279537037,2008-11-01,06:42:32
39.902575,116.420662,0,179,39753.2795486111,2008-11-01,06:42:33
39.902695,116.420657,0,179,39753.2795949074,2008-11-01,06:42:37
39.902624,116.420744,0,179,39753.2796180556,2008-11-01,06:42:39
39.902545,116.420812,0,179,39753.2796412037,2008-11-01,06:42:41
39.902473,116.420826,0,180,39753.2796990741,2008-11-01,06:42:46
39.902476,116.420834,0,180,39753.2797569444,2008-11-01,06:42:51
39.902476,116.420834,0,180,39753.2797916667,2008-11-01,06:42:54
39.902475,116.420837,0,182,39753.2798148148,2008-11-01,06:42:56
39.902515,116.42084,0,183,39753.2798726852,2008-11-01,06:43:01
39.902554,116.420831,0,183,39753.2799305556,2008-11-01,06:43:06
39.902459,116.420908,0,186,39753.2799884259,2008-11-01,06:43:11
39.902368,116.421014,0,185,39753.2800115741,2008-11-01,06:43:13
39.902264,116.421086,0,186,39753.2800462963,2008-11-01,06:43:16
39.902166,116.421084,0,185,39753.2801041667,2008-11-01,06:43:21
39.902092,116.421088,0,186,39753.280162037,2008-11-01,06:43:26
39.902002,116.421122,0,189,39753.2802199074,2008-11-01,06:43:31
39.901898,116.421164,0,192,39753.2802662037,2008-11-01,06:43:35
39.901796,116.421182,0,194,39753.2803009259,2008-11-01,06:43:38
39.901696,116.421157,0,195,39753.2803587963,2008-11-01,06:43:43
39.901625,116.421119,0,195,39753.2804166667,2008-11-01,06:43:48
39.901517,116.421108,0,197,39753.280462963,2008-11-01,06:43:52
39.901416,116.421083,0,194,39753.2805208333,2008-11-01,06:43:57
39.901295,116.421049,0,196,39753.2805671296,2008-11-01,06:44:01
39.90126,116.421038,0,196,39753.280625,2008-11-01,06:44:06
39.901222,116.421019,0,198,39753.2806828704,2008-11-01,06:44:11
39.901231,116.42105,0,201,39753.2807407407,2008-11-01,06:44:16
39.901209,116.421075,0,204,39753.2807986111,2008-11-01,06:44:21
39.901195,116.421133,0,209,39753.2808564815,2008-11-01,06:44:26
39.901149,116.421117,0,206,39753.2809143519,2008-11-01,06:44:31
39.901114,116.421116,0,207,39753.2809722222,2008-11-01,06:44:36
39.901009,116.421143,0,197,39753.2810185185,2008-11-01,06:44:40
39.900952,116.421125,0,197,39753.2810763889,2008-11-01,06:44:45
39.900945,116.42113,0,198,39753.2811342593,2008-11-01,06:44:50
39.900946,116.421128,0,198,39753.2811921296,2008-11-01,06:44:55
39.900944,116.421125,0,198,39753.28125,2008-11-01,06:45:00
39.900946,116.421122,0,198,39753.2813078704,2008-11-01,06:45:05
39.900946,116.421122,0,198,39753.2813425926,2008-11-01,06:45:08
39.900946,116.421119,0,198,39753.2813657407,2008-11-01,06:45:10
39.900987,116.421083,0,195,39753.2814236111,2008-11-01,06:45:15
39.900996,116.421044,0,196,39753.2814814815,2008-11-01,06:45:20
39.901012,116.421022,0,195,39753.2815393518,2008-11-01,06:45:25
39.901077,116.420958,0,192,39753.2815972222,2008-11-01,06:45:30
39.901139,116.420945,0,190,39753.2816550926,2008-11-01,06:45:35
39.901198,116.420906,0,187,39753.281712963,2008-11-01,06:45:40
39.901226,116.420911,0,185,39753.2817708333,2008-11-01,06:45:45
39.901229,116.42092,0,185,39753.2818287037,2008-11-01,06:45:50
39.901238,116.420925,0,185,39753.2818865741,2008-11-01,06:45:55
39.901272,116.420902,0,183,39753.2819444444,2008-11-01,06:46:00
39.901269,116.420949,0,186,39753.2820023148,2008-11-01,06:46:05
39.901267,116.420941,0,187,39753.2820601852,2008-11-01,06:46:10
39.901267,116.420941,0,187,39753.2820949074,2008-11-01,06:46:13
39.901274,116.420941,0,187,39753.2821180556,2008-11-01,06:46:15
39.901282,116.420951,0,187,39753.2821759259,2008-11-01,06:46:20
39.901313,116.420948,0,188,39753.2822337963,2008-11-01,06:46:25
39.901342,116.420945,0,191,39753.2822916667,2008-11-01,06:46:30
39.901419,116.420902,0,193,39753.282349537,2008-11-01,06:46:35
39.901471,116.420929,0,194,39753.2824074074,2008-11-01,06:46:40
39.901557,116.420931,0,194,39753.2824652778,2008-11-01,06:46:45
39.901644,116.420932,0,184,39753.2825231481,2008-11-01,06:46:50
39.901694,116.420941,0,182,39753.2825810185,2008-11-01,06:46:55
39.901758,116.420939,0,180,39753.2826388889,2008-11-01,06:47:00
39.901841,116.420945,0,180,39753.2826967593,2008-11-01,06:47:05
39.90188,116.420939,0,181,39753.2827546296,2008-11-01,06:47:10
39.901908,116.42093,0,182,39753.2828125,2008-11-01,06:47:15
39.901986,116.420866,0,180,39753.2828587963,2008-11-01,06:47:19
39.902042,116.420829,0,178,39753.2829166667,2008-11-01,06:47:24
39.90205,116.420822,0,177,39753.282974537,2008-11-01,06:47:29
39.902052,116.420818,0,176,39753.2830324074,2008-11-01,06:47:34
39.902052,116.420818,0,176,39753.2830671296,2008-11-01,06:47:37
39.902057,116.420823,0,176,39753.2830902778,2008-11-01,06:47:39
39.90215,116.420814,0,174,39753.2831481481,2008-11-01,06:47:44
39.902174,116.420822,0,174,39753.2832060185,2008-11-01,06:47:49
39.902217,116.420826,0,175,39753.2832638889,2008-11-01,06:47:54
39.902231,116.420831,0,175,39753.2833217593,2008-11-01,06:47:59
39.90223,116.420828,0,175,39753.2833796296,2008-11-01,06:48:04
39.90223,116.420828,0,175,39753.2834143518,2008-11-01,06:48:07
39.902229,116.420823,0,175,39753.2834375,2008-11-01,06:48:09
39.902242,116.420833,0,175,39753.2834953704,2008-11-01,06:48:14
39.902282,116.420844,0,176,39753.2835532407,2008-11-01,06:48:19
39.902688,116.420615,0,177,39753.2840162037,2008-11-01,06:48:59
39.902706,116.420737,0,177,39753.2840740741,2008-11-01,06:49:04
39.902774,116.420826,0,178,39753.2840856481,2008-11-01,06:49:05
39.902751,116.420995,0,175,39753.2841203704,2008-11-01,06:49:08
39.902789,116.421129,0,172,39753.2841319444,2008-11-01,06:49:09
39.902792,116.42119,0,168,39753.2841898148,2008-11-01,06:49:14
39.902829,116.421103,0,161,39753.2842476852,2008-11-01,06:49:19
39.902865,116.42101,0,158,39753.2843055556,2008-11-01,06:49:24
39.902912,116.420922,0,151,39753.2843634259,2008-11-01,06:49:29
39.902916,116.420829,0,144,39753.2844212963,2008-11-01,06:49:34
39.902953,116.420741,0,143,39753.2844791667,2008-11-01,06:49:39
39.903011,116.420653,0,142,39753.284537037,2008-11-01,06:49:44
39.902986,116.420567,0,144,39753.2845949074,2008-11-01,06:49:49
39.903,116.420476,0,147,39753.2846527778,2008-11-01,06:49:54
39.903027,116.420381,0,145,39753.2847106481,2008-11-01,06:49:59
39.903016,116.420306,0,144,39753.2847685185,2008-11-01,06:50:04
39.903019,116.420235,0,140,39753.2848263889,2008-11-01,06:50:09
39.902952,116.420123,0,128,39753.2848726852,2008-11-01,06:50:13
39.902946,116.420029,0,123,39753.2849305556,2008-11-01,06:50:18
39.902926,116.420024,0,123,39753.2849884259,2008-11-01,06:50:23
39.902906,116.42001,0,117,39753.2850462963,2008-11-01,06:50:28
39.902904,116.419885,0,112,39753.2851041667,2008-11-01,06:50:33
39.9029,116.419824,0,110,39753.285162037,2008-11-01,06:50:38
39.902887,116.419707,0,110,39753.2852199074,2008-11-01,06:50:43
39.902845,116.419602,0,103,39753.2852546296,2008-11-01,06:50:46
39.902818,116.419505,0,99,39753.2853125,2008-11-01,06:50:51
39.902758,116.419495,0,101,39753.2853703704,2008-11-01,06:50:56
39.902787,116.419476,0,100,39753.2854282407,2008-11-01,06:51:01
39.902791,116.41945,0,99,39753.2854861111,2008-11-01,06:51:06
39.902789,116.419445,0,99,39753.2855439815,2008-11-01,06:51:11
39.902787,116.419442,0,99,39753.2856018519,2008-11-01,06:51:16
39.902787,116.419442,0,99,39753.2856365741,2008-11-01,06:51:19
39.902793,116.419449,0,99,39753.2856597222,2008-11-01,06:51:21
39.902795,116.419434,0,100,39753.2857175926,2008-11-01,06:51:26
39.902812,116.419358,0,100,39753.285775463,2008-11-01,06:51:31
39.902772,116.419297,0,101,39753.2858333333,2008-11-01,06:51:36
39.902717,116.419258,0,101,39753.2858912037,2008-11-01,06:51:41
39.902665,116.419203,0,101,39753.2859490741,2008-11-01,06:51:46
39.902645,116.419142,0,101,39753.2860069444,2008-11-01,06:51:51
39.902675,116.419037,0,101,39753.2861226852,2008-11-01,06:52:01
39.902831,116.419632,0,-113,39753.3000694444,2008-11-01,07:12:06
39.902913,116.41971,0,-24,39753.3000810185,2008-11-01,07:12:07
39.903185,116.419885,0,191,39753.3000925926,2008-11-01,07:12:08
39.903443,116.419987,0,258,39753.3001157407,2008-11-01,07:12:10
39.904276,116.420047,0,253,39753.3001388889,2008-11-01,07:12:12
39.904385,116.420018,0,202,39753.300150463,2008-11-01,07:12:13
39.904452,116.420001,0,165,39753.300162037,2008-11-01,07:12:14
39.904523,116.419989,0,131,39753.3001851852,2008-11-01,07:12:16
39.904522,116.42001,0,110,39753.3002430556,2008-11-01,07:12:21
39.904477,116.420041,0,103,39753.3003009259,2008-11-01,07:12:26
39.90444,116.42004,0,101,39753.3003587963,2008-11-01,07:12:31
39.9044,116.420059,0,101,39753.3004166667,2008-11-01,07:12:36
39.904411,116.420005,0,102,39753.300474537,2008-11-01,07:12:41
39.904363,116.419986,0,103,39753.3005324074,2008-11-01,07:12:46
39.904316,116.420015,0,104,39753.3005902778,2008-11-01,07:12:51
39.904352,116.41998,0,104,39753.3006481482,2008-11-01,07:12:56
39.904461,116.419852,0,104,39753.3006597222,2008-11-01,07:12:57
39.904485,116.419846,0,104,39753.3007175926,2008-11-01,07:13:02
39.904485,116.419846,0,104,39753.3007523148,2008-11-01,07:13:05
39.904483,116.41985,0,104,39753.300775463,2008-11-01,07:13:07
39.904476,116.419878,0,104,39753.3008333333,2008-11-01,07:13:12
39.904336,116.419858,0,108,39753.3008680556,2008-11-01,07:13:15
39.904209,116.419821,0,107,39753.3009259259,2008-11-01,07:13:20
39.904142,116.419779,0,107,39753.3009837963,2008-11-01,07:13:25
39.904061,116.419738,0,107,39753.3010416667,2008-11-01,07:13:30
39.903803,116.419679,0,108,39753.301099537,2008-11-01,07:13:35
39.903674,116.419647,0,109,39753.3011458333,2008-11-01,07:13:39
39.903554,116.419646,0,109,39753.3011805556,2008-11-01,07:13:42
39.90347,116.419631,0,110,39753.3012384259,2008-11-01,07:13:47
39.903435,116.419638,0,110,39753.3012962963,2008-11-01,07:13:52
39.903418,116.419635,0,111,39753.3013541667,2008-11-01,07:13:57
39.903404,116.419631,0,109,39753.301412037,2008-11-01,07:14:02
39.903404,116.419631,0,109,39753.3014467593,2008-11-01,07:14:05
39.903401,116.419626,0,110,39753.3014699074,2008-11-01,07:14:07
39.903391,116.419624,0,110,39753.3015277778,2008-11-01,07:14:12
39.903389,116.419644,0,111,39753.3015856481,2008-11-01,07:14:17
39.903373,116.419634,0,110,39753.3016435185,2008-11-01,07:14:22
39.903365,116.419622,0,109,39753.3017013889,2008-11-01,07:14:27
39.903365,116.419622,0,109,39753.3017361111,2008-11-01,07:14:30
39.903358,116.419615,0,109,39753.3017592593,2008-11-01,07:14:32
39.903346,116.419611,0,108,39753.3018171296,2008-11-01,07:14:37
39.903346,116.419611,0,108,39753.3018518519,2008-11-01,07:14:40
39.903341,116.419614,0,108,39753.301875,2008-11-01,07:14:42
39.903343,116.41964,0,108,39753.3019328704,2008-11-01,07:14:47
39.903349,116.41974,0,108,39753.3019907407,2008-11-01,07:14:52
39.903336,116.419863,0,107,39753.302025463,2008-11-01,07:14:55
39.903369,116.419901,0,107,39753.3020833333,2008-11-01,07:15:00
39.903382,116.419927,0,107,39753.3021412037,2008-11-01,07:15:05
39.903382,116.419927,0,107,39753.3021759259,2008-11-01,07:15:08
39.903387,116.419935,0,107,39753.3021990741,2008-11-01,07:15:10
39.903393,116.419944,0,107,39753.3022569444,2008-11-01,07:15:15
39.9034,116.419956,0,107,39753.3023148148,2008-11-01,07:15:20
39.975457,116.331583,0,137,39753.3339583333,2008-11-01,08:00:54
39.975472,116.331582,0,184,39753.3339699074,2008-11-01,08:00:55
39.975423,116.331548,0,145,39753.3339814815,2008-11-01,08:00:56
39.97543,116.331453,0,141,39753.3340393519,2008-11-01,08:01:01
39.975438,116.331368,0,134,39753.3340972222,2008-11-01,08:01:06
39.975433,116.331301,0,133,39753.3341550926,2008-11-01,08:01:11
39.975439,116.331214,0,144,39753.334212963,2008-11-01,08:01:16
39.97544,116.331139,0,149,39753.3342708333,2008-11-01,08:01:21
39.975452,116.331058,0,155,39753.3343287037,2008-11-01,08:01:26
39.975451,116.33098,0,158,39753.3343865741,2008-11-01,08:01:31
39.975454,116.3309,0,160,39753.3344444444,2008-11-01,08:01:36
39.975446,116.330833,0,162,39753.3345023148,2008-11-01,08:01:41
39.975441,116.330752,0,168,39753.3345601852,2008-11-01,08:01:46
39.975434,116.33068,0,174,39753.3346180556,2008-11-01,08:01:51
39.975421,116.330606,0,180,39753.3346759259,2008-11-01,08:01:56
39.975411,116.330527,0,187,39753.3347337963,2008-11-01,08:02:01
39.97536,116.33044,0,192,39753.3347916667,2008-11-01,08:02:06
39.975332,116.330378,0,198,39753.334849537,2008-11-01,08:02:11
39.975335,116.330317,0,207,39753.3349074074,2008-11-01,08:02:16
39.975324,116.330252,0,210,39753.3349652778,2008-11-01,08:02:21
39.975311,116.330173,0,214,39753.3350231481,2008-11-01,08:02:26
39.975298,116.330123,0,217,39753.3350810185,2008-11-01,08:02:31
39.97528,116.330049,0,223,39753.3351388889,2008-11-01,08:02:36
39.975285,116.329934,0,227,39753.3351967593,2008-11-01,08:02:41
39.975311,116.329847,0,223,39753.3352546296,2008-11-01,08:02:46
39.975334,116.329778,0,229,39753.3353125,2008-11-01,08:02:51
39.975309,116.329726,0,229,39753.3353703704,2008-11-01,08:02:56
39.975297,116.329682,0,235,39753.3354282407,2008-11-01,08:03:01
39.975292,116.329614,0,236,39753.3354861111,2008-11-01,08:03:06
39.975307,116.329504,0,237,39753.3355439815,2008-11-01,08:03:11
39.975297,116.32944,0,241,39753.3356018519,2008-11-01,08:03:16
39.975297,116.32934,0,238,39753.3356597222,2008-11-01,08:03:21
39.975309,116.329236,0,235,39753.3357175926,2008-11-01,08:03:26
39.975321,116.329145,0,229,39753.335775463,2008-11-01,08:03:31
39.975328,116.329078,0,232,39753.3358333333,2008-11-01,08:03:36
39.97532,116.329016,0,237,39753.3358912037,2008-11-01,08:03:41
39.975344,116.328926,0,237,39753.3359490741,2008-11-01,08:03:46
39.975344,116.328834,0,239,39753.3360069444,2008-11-01,08:03:51
39.975356,116.328767,0,246,39753.3360648148,2008-11-01,08:03:56
39.97537,116.328673,0,247,39753.3361226852,2008-11-01,08:04:01
39.975369,116.328569,0,241,39753.3361805556,2008-11-01,08:04:06
39.975392,116.328471,0,235,39753.3362384259,2008-11-01,08:04:11
39.975406,116.328387,0,232,39753.3362962963,2008-11-01,08:04:16
39.975406,116.328312,0,229,39753.3363541667,2008-11-01,08:04:21
39.9754,116.328239,0,229,39753.336412037,2008-11-01,08:04:26
39.975389,116.328174,0,229,39753.3364699074,2008-11-01,08:04:31
39.97538,116.328095,0,230,39753.3365277778,2008-11-01,08:04:36
39.975379,116.328018,0,233,39753.3365856481,2008-11-01,08:04:41
39.975386,116.327937,0,235,39753.3366435185,2008-11-01,08:04:46
39.975412,116.327801,0,228,39753.3367013889,2008-11-01,08:04:51
39.975408,116.327726,0,229,39753.3367592593,2008-11-01,08:04:56
39.975384,116.327587,0,232,39753.3368171296,2008-11-01,08:05:01
39.975377,116.327456,0,234,39753.3368518518,2008-11-01,08:05:04
39.975367,116.327328,0,241,39753.3368981481,2008-11-01,08:05:08
39.9754,116.327283,0,245,39753.3369560185,2008-11-01,08:05:13
39.975403,116.327273,0,246,39753.3370138889,2008-11-01,08:05:18
39.975403,116.327273,0,246,39753.3370486111,2008-11-01,08:05:21
39.975403,116.32727,0,246,39753.3370717593,2008-11-01,08:05:23
39.975494,116.32734,0,241,39753.3371296296,2008-11-01,08:05:28
39.975561,116.327307,0,233,39753.3371875,2008-11-01,08:05:33
39.975608,116.327324,0,227,39753.3372453704,2008-11-01,08:05:38
39.975662,116.327331,0,219,39753.3373032407,2008-11-01,08:05:43
39.975702,116.32736,0,211,39753.3373611111,2008-11-01,08:05:48
39.975758,116.327363,0,209,39753.3374189815,2008-11-01,08:05:53
39.975825,116.327361,0,207,39753.3374768518,2008-11-01,08:05:58
39.975889,116.327374,0,209,39753.3375347222,2008-11-01,08:06:03
39.975928,116.327387,0,213,39753.3375925926,2008-11-01,08:06:08
39.975997,116.327418,0,221,39753.337650463,2008-11-01,08:06:13
39.976043,116.327443,0,228,39753.3377083333,2008-11-01,08:06:18
39.9761,116.327456,0,237,39753.3377662037,2008-11-01,08:06:23
39.976143,116.327482,0,245,39753.3378240741,2008-11-01,08:06:28
39.976196,116.327499,0,253,39753.3378819444,2008-11-01,08:06:33
39.976252,116.327502,0,257,39753.3379398148,2008-11-01,08:06:38
39.976312,116.327524,0,263,39753.3379976852,2008-11-01,08:06:43
39.976381,116.327514,0,267,39753.3380555556,2008-11-01,08:06:48
39.976447,116.327523,0,273,39753.3381134259,2008-11-01,08:06:53
39.976523,116.327501,0,279,39753.3381712963,2008-11-01,08:06:58
39.976585,116.327524,0,287,39753.3382291667,2008-11-01,08:07:03
39.97664,116.327502,0,280,39753.338287037,2008-11-01,08:07:08
39.976714,116.3275,0,281,39753.3383449074,2008-11-01,08:07:13
39.976778,116.327477,0,277,39753.3384027778,2008-11-01,08:07:18
39.976841,116.327459,0,274,39753.3384606481,2008-11-01,08:07:23
39.976902,116.327429,0,266,39753.3385185185,2008-11-01,08:07:28
39.976976,116.32738,0,253,39753.3385763889,2008-11-01,08:07:33
39.977039,116.32735,0,241,39753.3386342593,2008-11-01,08:07:38
39.977103,116.327318,0,229,39753.3386921296,2008-11-01,08:07:43
39.977144,116.327338,0,218,39753.33875,2008-11-01,08:07:48
39.977196,116.327305,0,212,39753.3388078704,2008-11-01,08:07:53
39.977273,116.327223,0,201,39753.3388657407,2008-11-01,08:07:58
39.977336,116.327198,0,195,39753.3389236111,2008-11-01,08:08:03
39.977403,116.327147,0,193,39753.3389814815,2008-11-01,08:08:08
39.977457,116.327139,0,197,39753.3390393518,2008-11-01,08:08:13
39.977477,116.327144,0,203,39753.3390972222,2008-11-01,08:08:18
39.977508,116.327152,0,206,39753.3391550926,2008-11-01,08:08:23
39.977579,116.327159,0,211,39753.339212963,2008-11-01,08:08:28
39.977664,116.327158,0,216,39753.3392708333,2008-11-01,08:08:33
39.977707,116.327237,0,217,39753.3393287037,2008-11-01,08:08:38
39.977779,116.327299,0,220,39753.3393865741,2008-11-01,08:08:43
39.977836,116.327358,0,223,39753.3394444444,2008-11-01,08:08:48
39.977888,116.327415,0,226,39753.3395023148,2008-11-01,08:08:53
39.977954,116.327479,0,230,39753.3395601852,2008-11-01,08:08:58
39.977996,116.327524,0,234,39753.3396180556,2008-11-01,08:09:03
39.978022,116.327556,0,237,39753.3396759259,2008-11-01,08:09:08
39.978035,116.327578,0,241,39753.3397337963,2008-11-01,08:09:13
39.978035,116.327578,0,241,39753.3397685185,2008-11-01,08:09:16
39.978034,116.327583,0,243,39753.3397916667,2008-11-01,08:09:18
