# Supplementary material for: Research on differential privacy protection method based on user tendency
Source: PLoS One. 2023 Oct 26;18(10):e0288823. doi: 10.1371/journal.pone.0288823 (PMC10602288; doi:10.1371/journal.pone.0288823)
Supplement: S1 Data — (ZIP) [file pone.0288823.s001.zip › Data 5-1/001/Trajectory/20081102030834.plt]

Geolife trajectory
WGS 84
Altitude is in Feet
Reserved 3
0,2,255,My Track,0,0,2,8421376
0
40.013303,116.306483,0,-162,39754.1309490741,2008-11-02,03:08:34
40.0136,116.306569,0,-21,39754.1309722222,2008-11-02,03:08:36
40.013752,116.306508,0,53,39754.1309837963,2008-11-02,03:08:37
40.013736,116.306391,0,92,39754.1310069444,2008-11-02,03:08:39
40.013787,116.306375,0,125,39754.1310185185,2008-11-02,03:08:40
40.013856,116.306454,0,116,39754.1310648148,2008-11-02,03:08:44
40.01389,116.306473,0,125,39754.1311226852,2008-11-02,03:08:49
40.013932,116.306471,0,156,39754.1311689815,2008-11-02,03:08:53
40.013988,116.306507,0,176,39754.1312268519,2008-11-02,03:08:58
40.013997,116.306531,0,172,39754.1312847222,2008-11-02,03:09:03
40.014014,116.306565,0,174,39754.1313425926,2008-11-02,03:09:08
40.013998,116.306563,0,167,39754.131400463,2008-11-02,03:09:13
40.013949,116.306529,0,159,39754.1314583333,2008-11-02,03:09:18
40.013862,116.306539,0,128,39754.1315162037,2008-11-02,03:09:23
40.013763,116.306517,0,109,39754.1315277778,2008-11-02,03:09:24
40.013756,116.306506,0,112,39754.1315856481,2008-11-02,03:09:29
40.013735,116.306545,0,108,39754.1316435185,2008-11-02,03:09:34
40.013775,116.306576,0,106,39754.1317013889,2008-11-02,03:09:39
40.013792,116.3066,0,104,39754.1317592593,2008-11-02,03:09:44
40.013819,116.30658,0,101,39754.1318171296,2008-11-02,03:09:49
40.013847,116.306487,0,99,39754.131875,2008-11-02,03:09:54
40.013895,116.306464,0,92,39754.1319328704,2008-11-02,03:09:59
40.013912,116.306409,0,89,39754.1319907407,2008-11-02,03:10:04
40.01391,116.306338,0,84,39754.1320486111,2008-11-02,03:10:09
40.013963,116.306298,0,81,39754.1321064815,2008-11-02,03:10:14
40.014002,116.306282,0,76,39754.1321643519,2008-11-02,03:10:19
40.0141,116.306297,0,76,39754.1322222222,2008-11-02,03:10:24
40.014117,116.306245,0,76,39754.1322800926,2008-11-02,03:10:29
40.01412,116.306184,0,79,39754.132337963,2008-11-02,03:10:34
40.01412,116.306151,0,75,39754.1323958333,2008-11-02,03:10:39
40.014119,116.306107,0,72,39754.1324537037,2008-11-02,03:10:44
40.014116,116.306061,0,69,39754.1325115741,2008-11-02,03:10:49
40.0141,116.30603,0,65,39754.1325694444,2008-11-02,03:10:54
40.014089,116.306029,0,63,39754.1326273148,2008-11-02,03:10:59
40.014106,116.305965,0,64,39754.1326851852,2008-11-02,03:11:04
40.014106,116.305965,0,64,39754.1327199074,2008-11-02,03:11:07
40.014112,116.305957,0,62,39754.1327430556,2008-11-02,03:11:09
40.014136,116.30594,0,61,39754.1328009259,2008-11-02,03:11:14
40.014226,116.305888,0,59,39754.1328472222,2008-11-02,03:11:18
40.01427,116.305765,0,60,39754.1328819444,2008-11-02,03:11:21
40.014295,116.305737,0,58,39754.1329398148,2008-11-02,03:11:26
40.014312,116.305707,0,60,39754.1329976852,2008-11-02,03:11:31
40.014324,116.3057,0,59,39754.1330555556,2008-11-02,03:11:36
40.014351,116.30568,0,58,39754.1331134259,2008-11-02,03:11:41
40.014411,116.30565,0,60,39754.1331712963,2008-11-02,03:11:46
40.014467,116.305642,0,58,39754.1332291667,2008-11-02,03:11:51
40.014528,116.305638,0,56,39754.133287037,2008-11-02,03:11:56
40.014637,116.305653,0,60,39754.1333333333,2008-11-02,03:12:00
40.014676,116.305636,0,56,39754.1333912037,2008-11-02,03:12:05
40.014703,116.305624,0,51,39754.1334490741,2008-11-02,03:12:10
40.01478,116.305607,0,50,39754.1335069444,2008-11-02,03:12:15
40.014807,116.305589,0,49,39754.1335648148,2008-11-02,03:12:20
40.014924,116.305605,0,55,39754.133599537,2008-11-02,03:12:23
40.014991,116.305596,0,56,39754.1336574074,2008-11-02,03:12:28
40.015018,116.305587,0,52,39754.1337152778,2008-11-02,03:12:33
40.015048,116.305563,0,53,39754.1337731481,2008-11-02,03:12:38
40.015064,116.305548,0,51,39754.1338310185,2008-11-02,03:12:43
40.015079,116.305541,0,48,39754.1338888889,2008-11-02,03:12:48
40.015104,116.30552,0,45,39754.1339467593,2008-11-02,03:12:53
40.015148,116.30551,0,40,39754.1340046296,2008-11-02,03:12:58
40.015185,116.305492,0,35,39754.1340625,2008-11-02,03:13:03
40.015226,116.305501,0,30,39754.1341203704,2008-11-02,03:13:08
40.015265,116.30549,0,25,39754.1341782407,2008-11-02,03:13:13
40.015293,116.305488,0,24,39754.1342361111,2008-11-02,03:13:18
40.015338,116.305485,0,19,39754.1342939815,2008-11-02,03:13:23
40.015366,116.305503,0,17,39754.1343518518,2008-11-02,03:13:28
40.015385,116.305522,0,15,39754.1344097222,2008-11-02,03:13:33
40.015423,116.305543,0,14,39754.1344675926,2008-11-02,03:13:38
40.015469,116.30557,0,12,39754.134525463,2008-11-02,03:13:43
40.015502,116.305603,0,8,39754.1345833333,2008-11-02,03:13:48
40.015524,116.305645,0,4,39754.1346412037,2008-11-02,03:13:53
40.015548,116.305695,0,0,39754.1346990741,2008-11-02,03:13:58
40.01554,116.305765,0,-4,39754.1347569444,2008-11-02,03:14:03
40.015582,116.305826,0,-8,39754.1348148148,2008-11-02,03:14:08
40.015591,116.305898,0,-12,39754.1348726852,2008-11-02,03:14:13
40.015599,116.305989,0,-17,39754.1349305556,2008-11-02,03:14:18
40.015593,116.306071,0,-20,39754.1349884259,2008-11-02,03:14:23
40.015604,116.306125,0,-20,39754.1350462963,2008-11-02,03:14:28
40.015626,116.306189,0,-21,39754.1351041667,2008-11-02,03:14:33
40.015632,116.306274,0,-24,39754.135162037,2008-11-02,03:14:38
40.01563,116.306328,0,-25,39754.1352199074,2008-11-02,03:14:43
40.015731,116.306335,0,-1,39754.1352430556,2008-11-02,03:14:45
40.015814,116.306355,0,23,39754.1352662037,2008-11-02,03:14:47
40.01588,116.306409,0,46,39754.1353240741,2008-11-02,03:14:52
40.015927,116.306474,0,54,39754.1353819444,2008-11-02,03:14:57
40.015969,116.30617,0,87,39754.142962963,2008-11-02,03:25:52
40.015948,116.306107,0,95,39754.1430208333,2008-11-02,03:25:57
40.015946,116.306037,0,93,39754.1430787037,2008-11-02,03:26:02
40.015938,116.305973,0,92,39754.1431365741,2008-11-02,03:26:07
40.015926,116.305932,0,92,39754.1431944444,2008-11-02,03:26:12
40.015917,116.305868,0,94,39754.1432523148,2008-11-02,03:26:17
40.015913,116.305808,0,96,39754.1433101852,2008-11-02,03:26:22
40.015917,116.305753,0,95,39754.1433680556,2008-11-02,03:26:27
40.01589,116.305716,0,100,39754.1434259259,2008-11-02,03:26:32
40.01589,116.305654,0,101,39754.1434837963,2008-11-02,03:26:37
40.015881,116.305606,0,101,39754.1435416667,2008-11-02,03:26:42
40.015839,116.305582,0,106,39754.143599537,2008-11-02,03:26:47
40.015802,116.305544,0,108,39754.1436574074,2008-11-02,03:26:52
40.015749,116.305531,0,112,39754.1437152778,2008-11-02,03:26:57
40.0157,116.305499,0,115,39754.1437731481,2008-11-02,03:27:02
40.015652,116.305476,0,116,39754.1438310185,2008-11-02,03:27:07
40.015601,116.305473,0,115,39754.1438888889,2008-11-02,03:27:12
40.015562,116.305466,0,115,39754.1439467593,2008-11-02,03:27:17
40.015528,116.305494,0,118,39754.1440046296,2008-11-02,03:27:22
40.01548,116.305495,0,118,39754.1440625,2008-11-02,03:27:27
40.01543,116.305472,0,120,39754.1441203704,2008-11-02,03:27:32
40.015387,116.305478,0,118,39754.1441782407,2008-11-02,03:27:37
40.015358,116.305466,0,116,39754.1442361111,2008-11-02,03:27:42
40.015304,116.305459,0,115,39754.1442939815,2008-11-02,03:27:47
40.015263,116.305466,0,115,39754.1443518519,2008-11-02,03:27:52
40.015222,116.305484,0,116,39754.1444097222,2008-11-02,03:27:57
40.015174,116.305492,0,116,39754.1444675926,2008-11-02,03:28:02
40.015119,116.305516,0,119,39754.144525463,2008-11-02,03:28:07
40.015077,116.305532,0,119,39754.1445833333,2008-11-02,03:28:12
40.015023,116.305518,0,118,39754.1446412037,2008-11-02,03:28:17
40.014967,116.305515,0,118,39754.1446990741,2008-11-02,03:28:22
40.014918,116.305508,0,117,39754.1447569444,2008-11-02,03:28:27
40.014872,116.305544,0,117,39754.1448148148,2008-11-02,03:28:32
40.014835,116.305559,0,116,39754.1448726852,2008-11-02,03:28:37
40.014783,116.305574,0,114,39754.1449305556,2008-11-02,03:28:42
40.014737,116.305577,0,112,39754.1449884259,2008-11-02,03:28:47
40.014694,116.305564,0,109,39754.1450462963,2008-11-02,03:28:52
40.014652,116.305571,0,108,39754.1451041667,2008-11-02,03:28:57
40.014609,116.305584,0,105,39754.145162037,2008-11-02,03:29:02
40.014571,116.305597,0,105,39754.1452199074,2008-11-02,03:29:07
40.014518,116.305613,0,102,39754.1452777778,2008-11-02,03:29:12
40.014472,116.305616,0,101,39754.1453356481,2008-11-02,03:29:17
40.014425,116.305614,0,100,39754.1453935185,2008-11-02,03:29:22
40.014377,116.305612,0,99,39754.1454513889,2008-11-02,03:29:27
40.014336,116.305579,0,102,39754.1455092593,2008-11-02,03:29:32
40.014299,116.305584,0,102,39754.1455671296,2008-11-02,03:29:37
40.014252,116.305599,0,101,39754.145625,2008-11-02,03:29:42
40.014214,116.305609,0,99,39754.1456828704,2008-11-02,03:29:47
40.014184,116.305617,0,99,39754.1457407407,2008-11-02,03:29:52
40.014137,116.305628,0,99,39754.1457986111,2008-11-02,03:29:57
40.014121,116.305696,0,95,39754.1458564815,2008-11-02,03:30:02
40.014122,116.305729,0,94,39754.1459143519,2008-11-02,03:30:07
40.014115,116.305805,0,92,39754.1459722222,2008-11-02,03:30:12
40.014128,116.30585,0,90,39754.1460300926,2008-11-02,03:30:17
40.014141,116.305895,0,89,39754.146087963,2008-11-02,03:30:22
40.014153,116.305969,0,86,39754.1461458333,2008-11-02,03:30:27
40.014139,116.306036,0,85,39754.1462037037,2008-11-02,03:30:32
40.014153,116.306088,0,84,39754.1462615741,2008-11-02,03:30:37
40.014147,116.306147,0,84,39754.1463194444,2008-11-02,03:30:42
40.014131,116.306188,0,83,39754.1463773148,2008-11-02,03:30:47
40.014085,116.306224,0,83,39754.1464351852,2008-11-02,03:30:52
40.014023,116.306259,0,83,39754.1464930556,2008-11-02,03:30:57
40.014002,116.306305,0,82,39754.1465509259,2008-11-02,03:31:02
40.014009,116.306355,0,79,39754.1466087963,2008-11-02,03:31:07
40.014013,116.306407,0,76,39754.1466666667,2008-11-02,03:31:12
40.01397,116.306438,0,75,39754.146724537,2008-11-02,03:31:17
40.013934,116.306458,0,72,39754.1467824074,2008-11-02,03:31:22
40.013892,116.306492,0,70,39754.1468402778,2008-11-02,03:31:27
40.013857,116.306511,0,69,39754.1468981481,2008-11-02,03:31:32
40.013813,116.306517,0,68,39754.1469560185,2008-11-02,03:31:37
40.013779,116.306525,0,65,39754.1470138889,2008-11-02,03:31:42
40.01377,116.306522,0,63,39754.1470717593,2008-11-02,03:31:47
40.01377,116.306522,0,63,39754.1471064815,2008-11-02,03:31:50
40.013767,116.306522,0,62,39754.1471296296,2008-11-02,03:31:52
40.013791,116.306497,0,63,39754.1471875,2008-11-02,03:31:57
40.013809,116.306475,0,64,39754.1472453704,2008-11-02,03:32:02
40.013814,116.306492,0,64,39754.1473032407,2008-11-02,03:32:07
40.013816,116.306514,0,64,39754.1473611111,2008-11-02,03:32:12
40.013826,116.306513,0,65,39754.1474189815,2008-11-02,03:32:17
40.01383,116.306503,0,65,39754.1474768519,2008-11-02,03:32:22
40.013831,116.306494,0,65,39754.1475347222,2008-11-02,03:32:27
40.013831,116.306494,0,65,39754.1475694444,2008-11-02,03:32:30
40.013838,116.306497,0,65,39754.1475925926,2008-11-02,03:32:32
40.013845,116.306506,0,65,39754.147650463,2008-11-02,03:32:37
40.013855,116.306497,0,65,39754.1477083333,2008-11-02,03:32:42
40.013858,116.306477,0,66,39754.1477662037,2008-11-02,03:32:47
40.013854,116.306478,0,67,39754.1478240741,2008-11-02,03:32:52
40.013854,116.306471,0,67,39754.1478819444,2008-11-02,03:32:57
40.013854,116.306471,0,67,39754.1479166667,2008-11-02,03:33:00
40.013852,116.306464,0,67,39754.1479398148,2008-11-02,03:33:02
40.013852,116.306455,0,67,39754.1479976852,2008-11-02,03:33:07
40.013852,116.306448,0,67,39754.1480555556,2008-11-02,03:33:12
40.013851,116.306447,0,68,39754.1481134259,2008-11-02,03:33:17
40.013851,116.306451,0,68,39754.1481712963,2008-11-02,03:33:22
40.013852,116.306448,0,68,39754.1482291667,2008-11-02,03:33:27
40.013853,116.306448,0,68,39754.148287037,2008-11-02,03:33:32
40.013853,116.306448,0,68,39754.1483217593,2008-11-02,03:33:35
40.013856,116.306449,0,68,39754.1483449074,2008-11-02,03:33:37
40.013855,116.306458,0,68,39754.1484027778,2008-11-02,03:33:42
40.013854,116.306468,0,68,39754.1484606481,2008-11-02,03:33:47
40.013852,116.306473,0,68,39754.1485185185,2008-11-02,03:33:52
40.013852,116.306474,0,68,39754.1485763889,2008-11-02,03:33:57
40.013853,116.306474,0,68,39754.1486342593,2008-11-02,03:34:02
40.013853,116.306474,0,68,39754.1486689815,2008-11-02,03:34:05
40.013854,116.306474,0,68,39754.1486921296,2008-11-02,03:34:07
40.013851,116.306484,0,68,39754.14875,2008-11-02,03:34:12
40.013853,116.306485,0,68,39754.1488078704,2008-11-02,03:34:17
40.013852,116.306486,0,68,39754.1488657407,2008-11-02,03:34:22
40.013854,116.306488,0,68,39754.1489236111,2008-11-02,03:34:27
40.013854,116.306488,0,68,39754.1489583333,2008-11-02,03:34:30
40.013853,116.30649,0,68,39754.1489814815,2008-11-02,03:34:32
40.013849,116.306502,0,68,39754.1490393518,2008-11-02,03:34:37
40.013845,116.306514,0,68,39754.1490972222,2008-11-02,03:34:42
40.013845,116.306513,0,68,39754.1491550926,2008-11-02,03:34:47
40.013846,116.30651,0,68,39754.149212963,2008-11-02,03:34:52
40.013848,116.306508,0,69,39754.1492708333,2008-11-02,03:34:57
40.01385,116.306505,0,69,39754.1493287037,2008-11-02,03:35:02
40.013852,116.306497,0,69,39754.1493865741,2008-11-02,03:35:07
40.013853,116.306497,0,69,39754.1494444444,2008-11-02,03:35:12
40.013853,116.306497,0,69,39754.1494791667,2008-11-02,03:35:15
40.013851,116.306501,0,69,39754.1495023148,2008-11-02,03:35:17
40.013852,116.30651,0,70,39754.1495601852,2008-11-02,03:35:22
40.013854,116.306522,0,70,39754.1496180556,2008-11-02,03:35:27
40.013851,116.306535,0,70,39754.1496759259,2008-11-02,03:35:32
40.013846,116.30654,0,70,39754.1497337963,2008-11-02,03:35:37
40.013843,116.306543,0,70,39754.1497916667,2008-11-02,03:35:42
40.013835,116.30655,0,70,39754.149849537,2008-11-02,03:35:47
40.013831,116.306548,0,70,39754.1499074074,2008-11-02,03:35:52
40.013828,116.30655,0,70,39754.1499652778,2008-11-02,03:35:57
40.013828,116.306548,0,70,39754.1500231481,2008-11-02,03:36:02
40.013828,116.306548,0,70,39754.1500810185,2008-11-02,03:36:07
40.013825,116.306549,0,70,39754.1501388889,2008-11-02,03:36:12
40.013828,116.306544,0,71,39754.1501967593,2008-11-02,03:36:17
40.013828,116.306544,0,71,39754.1502314815,2008-11-02,03:36:20
40.013826,116.30654,0,71,39754.1502546296,2008-11-02,03:36:22
40.013825,116.306531,0,71,39754.1503125,2008-11-02,03:36:27
40.013825,116.306531,0,71,39754.1503472222,2008-11-02,03:36:30
40.013824,116.306523,0,71,39754.1503703704,2008-11-02,03:36:32
40.013824,116.306514,0,71,39754.1504282407,2008-11-02,03:36:37
40.013824,116.306514,0,71,39754.150462963,2008-11-02,03:36:40
40.013821,116.306508,0,72,39754.1504861111,2008-11-02,03:36:42
40.01382,116.306498,0,72,39754.1505439815,2008-11-02,03:36:47
40.013821,116.30649,0,72,39754.1506018518,2008-11-02,03:36:52
40.013803,116.306475,0,113,39754.1799421296,2008-11-02,04:19:07
40.017806,116.30753,0,492,39754.4059490741,2008-11-02,09:44:34
40.018141,116.30765,0,492,39754.4059722222,2008-11-02,09:44:36
40.017965,116.307555,0,492,39754.4059837963,2008-11-02,09:44:37
40.018099,116.307584,0,491,39754.4059953704,2008-11-02,09:44:38
40.018145,116.307573,0,491,39754.4060532407,2008-11-02,09:44:43
40.018041,116.307561,0,491,39754.406099537,2008-11-02,09:44:47
40.018008,116.307562,0,491,39754.4061574074,2008-11-02,09:44:52
40.017906,116.307527,0,491,39754.4061921296,2008-11-02,09:44:55
40.017806,116.307497,0,492,39754.4062152778,2008-11-02,09:44:57
40.017705,116.307456,0,492,39754.4062731481,2008-11-02,09:45:02
40.017614,116.307441,0,492,39754.4063310185,2008-11-02,09:45:07
40.017639,116.307447,0,492,39754.4063888889,2008-11-02,09:45:12
40.017621,116.307438,0,491,39754.4064467593,2008-11-02,09:45:17
40.017526,116.307399,0,490,39754.4064814815,2008-11-02,09:45:20
40.013167,116.306162,0,121,39754.4065625,2008-11-02,09:45:27
40.013236,116.306194,0,119,39754.4066203704,2008-11-02,09:45:32
40.013222,116.306198,0,116,39754.4066782407,2008-11-02,09:45:37
40.013201,116.306202,0,112,39754.4067361111,2008-11-02,09:45:42
40.013196,116.306216,0,109,39754.4067939815,2008-11-02,09:45:47
40.013212,116.306227,0,106,39754.4068518518,2008-11-02,09:45:52
40.013263,116.306244,0,103,39754.4069097222,2008-11-02,09:45:57
40.013301,116.306258,0,98,39754.4069675926,2008-11-02,09:46:02
40.013384,116.306304,0,93,39754.4070138889,2008-11-02,09:46:06
40.013457,116.306358,0,88,39754.4070717593,2008-11-02,09:46:11
40.013457,116.306358,0,88,39754.4071064815,2008-11-02,09:46:14
40.013449,116.306358,0,87,39754.4071296296,2008-11-02,09:46:16
40.013439,116.306356,0,86,39754.4071875,2008-11-02,09:46:21
40.013435,116.306361,0,85,39754.4072453704,2008-11-02,09:46:26
40.01343,116.306364,0,85,39754.4073032407,2008-11-02,09:46:31
40.013425,116.306369,0,84,39754.4073611111,2008-11-02,09:46:36
40.013419,116.306366,0,84,39754.4074189815,2008-11-02,09:46:41
40.013417,116.306367,0,83,39754.4074768518,2008-11-02,09:46:46
40.013412,116.306368,0,83,39754.4075347222,2008-11-02,09:46:51
40.013412,116.306368,0,83,39754.4075694444,2008-11-02,09:46:54
40.013407,116.306368,0,82,39754.4075925926,2008-11-02,09:46:56
40.013397,116.306369,0,82,39754.407650463,2008-11-02,09:47:01
40.013441,116.306378,0,82,39754.4077083333,2008-11-02,09:47:06
40.013457,116.306384,0,81,39754.4077662037,2008-11-02,09:47:11
40.013552,116.306439,0,83,39754.4077893518,2008-11-02,09:47:13
40.013646,116.306493,0,82,39754.4078240741,2008-11-02,09:47:16
40.013667,116.306481,0,82,39754.4078819444,2008-11-02,09:47:21
40.013689,116.306492,0,81,39754.4079398148,2008-11-02,09:47:26
40.013689,116.306492,0,81,39754.407974537,2008-11-02,09:47:29
40.013689,116.3065,0,80,39754.4079976852,2008-11-02,09:47:31
40.01368,116.306521,0,80,39754.4080555556,2008-11-02,09:47:36
40.013671,116.306513,0,79,39754.4081134259,2008-11-02,09:47:41
40.013676,116.306529,0,78,39754.4081712963,2008-11-02,09:47:46
40.013673,116.306516,0,77,39754.4082291667,2008-11-02,09:47:51
40.013685,116.306532,0,75,39754.408287037,2008-11-02,09:47:56
40.013713,116.306522,0,74,39754.4083449074,2008-11-02,09:48:01
40.013757,116.306541,0,73,39754.4084027778,2008-11-02,09:48:06
40.013779,116.306547,0,69,39754.4084606481,2008-11-02,09:48:11
40.013789,116.306542,0,68,39754.4085185185,2008-11-02,09:48:16
40.013763,116.306529,0,69,39754.4085763889,2008-11-02,09:48:21
40.013735,116.306522,0,71,39754.4086342593,2008-11-02,09:48:26
40.013735,116.306522,0,71,39754.4086689815,2008-11-02,09:48:29
40.013739,116.306516,0,70,39754.4086921296,2008-11-02,09:48:31
40.013743,116.306491,0,75,39754.40875,2008-11-02,09:48:36
40.013781,116.306517,0,75,39754.4088078704,2008-11-02,09:48:41
40.013778,116.306515,0,75,39754.4088657407,2008-11-02,09:48:46
40.013778,116.306515,0,75,39754.408900463,2008-11-02,09:48:49
40.01377,116.30651,0,74,39754.4089236111,2008-11-02,09:48:51
40.013782,116.306515,0,74,39754.4089814815,2008-11-02,09:48:56
40.013796,116.306529,0,75,39754.4090393518,2008-11-02,09:49:01
40.013791,116.306534,0,75,39754.4090972222,2008-11-02,09:49:06
40.013791,116.306534,0,75,39754.4091319444,2008-11-02,09:49:09
40.013789,116.306536,0,74,39754.4091550926,2008-11-02,09:49:11
40.013771,116.306542,0,75,39754.409212963,2008-11-02,09:49:16
40.013768,116.306554,0,75,39754.4092708333,2008-11-02,09:49:21
40.013797,116.306545,0,74,39754.4093287037,2008-11-02,09:49:26
40.013792,116.306541,0,74,39754.4093865741,2008-11-02,09:49:31
40.013792,116.306541,0,74,39754.4094212963,2008-11-02,09:49:34
40.013786,116.306539,0,74,39754.4094444444,2008-11-02,09:49:36
40.013776,116.30652,0,74,39754.4095023148,2008-11-02,09:49:41
40.013737,116.306498,0,74,39754.4095601852,2008-11-02,09:49:46
40.013755,116.30651,0,74,39754.4096180556,2008-11-02,09:49:51
40.013758,116.306511,0,73,39754.4096759259,2008-11-02,09:49:56
40.013754,116.306504,0,73,39754.4097337963,2008-11-02,09:50:01
40.013754,116.306504,0,73,39754.4097685185,2008-11-02,09:50:04
40.013755,116.306499,0,73,39754.4097916667,2008-11-02,09:50:06
40.013745,116.306521,0,73,39754.409849537,2008-11-02,09:50:11
40.013739,116.306527,0,73,39754.4099074074,2008-11-02,09:50:16
40.013741,116.306533,0,73,39754.4099652778,2008-11-02,09:50:21
40.013741,116.306533,0,73,39754.41,2008-11-02,09:50:24
40.013748,116.306541,0,73,39754.4100231482,2008-11-02,09:50:26
40.013768,116.306539,0,71,39754.4100810185,2008-11-02,09:50:31
40.013771,116.306549,0,71,39754.4101388889,2008-11-02,09:50:36
40.013774,116.306544,0,71,39754.4101967593,2008-11-02,09:50:41
40.013774,116.306544,0,71,39754.4102314815,2008-11-02,09:50:44
40.013768,116.30654,0,71,39754.4102546296,2008-11-02,09:50:46
40.013739,116.306531,0,69,39754.4103125,2008-11-02,09:50:51
40.013708,116.306523,0,68,39754.4103703704,2008-11-02,09:50:56
40.013746,116.306545,0,67,39754.4104282407,2008-11-02,09:51:01
40.013731,116.306545,0,67,39754.4104861111,2008-11-02,09:51:06
40.013721,116.306544,0,67,39754.4105439815,2008-11-02,09:51:11
40.013706,116.306534,0,67,39754.4106018519,2008-11-02,09:51:16
40.013706,116.306534,0,67,39754.4106365741,2008-11-02,09:51:19
40.013706,116.306537,0,68,39754.4106597222,2008-11-02,09:51:21
40.013709,116.306554,0,70,39754.4107175926,2008-11-02,09:51:26
40.013703,116.306562,0,69,39754.410775463,2008-11-02,09:51:31
40.013703,116.306562,0,69,39754.4108101852,2008-11-02,09:51:34
40.01371,116.30656,0,69,39754.4108333333,2008-11-02,09:51:36
40.01371,116.306544,0,68,39754.4108912037,2008-11-02,09:51:41
40.013698,116.306503,0,71,39754.4109490741,2008-11-02,09:51:46
40.013694,116.306499,0,71,39754.4110069444,2008-11-02,09:51:51
40.013697,116.306504,0,71,39754.4110648148,2008-11-02,09:51:56
40.013696,116.306512,0,72,39754.4111226852,2008-11-02,09:52:01
40.013696,116.306512,0,72,39754.4111574074,2008-11-02,09:52:04
40.013703,116.306507,0,71,39754.4111805556,2008-11-02,09:52:06
40.013695,116.306419,0,71,39754.4112384259,2008-11-02,09:52:11
40.013746,116.30636,0,70,39754.4112962963,2008-11-02,09:52:16
40.013799,116.306358,0,73,39754.4113541667,2008-11-02,09:52:21
40.013853,116.30635,0,74,39754.411412037,2008-11-02,09:52:26
40.01392,116.306333,0,75,39754.4114699074,2008-11-02,09:52:31
40.01399,116.306327,0,73,39754.4115277778,2008-11-02,09:52:36
40.01404,116.3063,0,70,39754.4115856481,2008-11-02,09:52:41
40.014067,116.306245,0,67,39754.4116435185,2008-11-02,09:52:46
40.014072,116.30617,0,65,39754.4117013889,2008-11-02,09:52:51
40.014075,116.30608,0,64,39754.4117592593,2008-11-02,09:52:56
40.014059,116.305999,0,62,39754.4118171296,2008-11-02,09:53:01
40.014054,116.305902,0,61,39754.411875,2008-11-02,09:53:06
40.014042,116.305796,0,62,39754.4119328704,2008-11-02,09:53:11
40.014043,116.305678,0,66,39754.4119907407,2008-11-02,09:53:16
40.013984,116.305648,0,72,39754.4120486111,2008-11-02,09:53:21
40.013933,116.305652,0,73,39754.4121064815,2008-11-02,09:53:26
40.013887,116.305646,0,74,39754.4121643519,2008-11-02,09:53:31
40.01381,116.305637,0,77,39754.4122222222,2008-11-02,09:53:36
40.013761,116.30566,0,77,39754.4122800926,2008-11-02,09:53:41
40.013694,116.305703,0,83,39754.412337963,2008-11-02,09:53:46
40.013712,116.305805,0,84,39754.4123958333,2008-11-02,09:53:51
40.013741,116.30591,0,84,39754.4124537037,2008-11-02,09:53:56
40.013764,116.305981,0,83,39754.4125115741,2008-11-02,09:54:01
40.013773,116.306061,0,84,39754.4125694444,2008-11-02,09:54:06
40.01378,116.306133,0,84,39754.4126273148,2008-11-02,09:54:11
40.013763,116.306222,0,81,39754.4126851852,2008-11-02,09:54:16
40.013728,116.306266,0,80,39754.4127430556,2008-11-02,09:54:21
40.013675,116.306304,0,83,39754.4128009259,2008-11-02,09:54:26
40.013624,116.306351,0,87,39754.4128587963,2008-11-02,09:54:31
40.01357,116.30643,0,91,39754.4129166667,2008-11-02,09:54:36
40.013547,116.306527,0,92,39754.412974537,2008-11-02,09:54:41
40.013555,116.306574,0,91,39754.4130324074,2008-11-02,09:54:46
40.013539,116.306646,0,90,39754.4130902778,2008-11-02,09:54:51
40.013495,116.306691,0,90,39754.4131481481,2008-11-02,09:54:56
40.013455,116.306746,0,91,39754.4132060185,2008-11-02,09:55:01
40.013416,116.306773,0,91,39754.4132638889,2008-11-02,09:55:06
40.013383,116.30681,0,93,39754.4133217593,2008-11-02,09:55:11
40.013334,116.306867,0,97,39754.4133796296,2008-11-02,09:55:16
40.013303,116.306937,0,101,39754.4134375,2008-11-02,09:55:21
40.013237,116.306989,0,104,39754.4134953704,2008-11-02,09:55:26
40.013195,116.307052,0,111,39754.4135532407,2008-11-02,09:55:31
40.013168,116.307132,0,115,39754.4136111111,2008-11-02,09:55:36
40.013127,116.30721,0,117,39754.4136689815,2008-11-02,09:55:41
40.013094,116.307271,0,120,39754.4137268519,2008-11-02,09:55:46
40.013094,116.307346,0,121,39754.4137847222,2008-11-02,09:55:51
40.013088,116.307428,0,122,39754.4138425926,2008-11-02,09:55:56
40.013091,116.3075,0,122,39754.413900463,2008-11-02,09:56:01
40.013075,116.307592,0,115,39754.4139583333,2008-11-02,09:56:06
40.013079,116.307654,0,111,39754.4140162037,2008-11-02,09:56:11
40.01308,116.307715,0,106,39754.4140740741,2008-11-02,09:56:16
40.013073,116.307796,0,102,39754.4141319444,2008-11-02,09:56:21
40.013076,116.307879,0,102,39754.4141898148,2008-11-02,09:56:26
40.013073,116.307958,0,101,39754.4142476852,2008-11-02,09:56:31
40.013067,116.308029,0,97,39754.4143055556,2008-11-02,09:56:36
40.013078,116.308097,0,92,39754.4143634259,2008-11-02,09:56:41
40.013077,116.308171,0,88,39754.4144212963,2008-11-02,09:56:46
40.013081,116.308275,0,90,39754.4144791667,2008-11-02,09:56:51
40.013074,116.308353,0,89,39754.414537037,2008-11-02,09:56:56
40.013073,116.308426,0,86,39754.4145949074,2008-11-02,09:57:01
40.013078,116.308508,0,84,39754.4146527778,2008-11-02,09:57:06
40.013095,116.308581,0,81,39754.4147106481,2008-11-02,09:57:11
40.01311,116.308665,0,80,39754.4147685185,2008-11-02,09:57:16
40.013124,116.308752,0,84,39754.4148263889,2008-11-02,09:57:21
40.013126,116.308841,0,82,39754.4148842593,2008-11-02,09:57:26
40.013126,116.308923,0,82,39754.4149421296,2008-11-02,09:57:31
40.013127,116.308998,0,82,39754.415,2008-11-02,09:57:36
40.013137,116.309073,0,84,39754.4150578704,2008-11-02,09:57:41
40.013134,116.309157,0,89,39754.4151157407,2008-11-02,09:57:46
40.013148,116.309241,0,90,39754.4151736111,2008-11-02,09:57:51
40.013164,116.309319,0,90,39754.4152314815,2008-11-02,09:57:56
40.013153,116.309395,0,87,39754.4152893518,2008-11-02,09:58:01
40.013162,116.309489,0,89,39754.4153472222,2008-11-02,09:58:06
40.013171,116.309571,0,88,39754.4154050926,2008-11-02,09:58:11
40.01317,116.309656,0,89,39754.415462963,2008-11-02,09:58:16
40.013176,116.309732,0,86,39754.4155208333,2008-11-02,09:58:21
40.013178,116.309816,0,85,39754.4155787037,2008-11-02,09:58:26
40.013186,116.309902,0,83,39754.4156365741,2008-11-02,09:58:31
40.013171,116.309972,0,81,39754.4156944444,2008-11-02,09:58:36
40.013177,116.310046,0,83,39754.4157523148,2008-11-02,09:58:41
40.013163,116.310119,0,83,39754.4158101852,2008-11-02,09:58:46
40.013162,116.310199,0,86,39754.4158680556,2008-11-02,09:58:51
40.013156,116.310254,0,83,39754.4159259259,2008-11-02,09:58:56
40.01317,116.310327,0,83,39754.4159837963,2008-11-02,09:59:01
40.013178,116.310409,0,84,39754.4160416667,2008-11-02,09:59:06
40.013179,116.310518,0,84,39754.416099537,2008-11-02,09:59:11
40.013194,116.310611,0,85,39754.4161574074,2008-11-02,09:59:16
40.013196,116.310708,0,87,39754.4162152778,2008-11-02,09:59:21
40.013206,116.310802,0,87,39754.4162731481,2008-11-02,09:59:26
40.013217,116.310879,0,90,39754.4163310185,2008-11-02,09:59:31
40.013221,116.310947,0,91,39754.4163888889,2008-11-02,09:59:36
40.013233,116.311031,0,93,39754.4164467593,2008-11-02,09:59:41
40.013252,116.311111,0,97,39754.4165046296,2008-11-02,09:59:46
40.013259,116.311189,0,100,39754.4165625,2008-11-02,09:59:51
40.013271,116.311267,0,103,39754.4166203704,2008-11-02,09:59:56
40.013277,116.311356,0,105,39754.4166782407,2008-11-02,10:00:01
40.013277,116.311447,0,107,39754.4167361111,2008-11-02,10:00:06
40.013287,116.311538,0,110,39754.4167939815,2008-11-02,10:00:11
40.013305,116.31163,0,115,39754.4168518518,2008-11-02,10:00:16
40.013292,116.311707,0,118,39754.4169097222,2008-11-02,10:00:21
40.013236,116.311751,0,121,39754.4169675926,2008-11-02,10:00:26
40.013187,116.311783,0,125,39754.417025463,2008-11-02,10:00:31
40.013124,116.311784,0,130,39754.4170833333,2008-11-02,10:00:36
40.013073,116.311802,0,136,39754.4171412037,2008-11-02,10:00:41
40.013024,116.31182,0,139,39754.4171990741,2008-11-02,10:00:46
40.01298,116.311825,0,142,39754.4172569444,2008-11-02,10:00:51
40.012926,116.311847,0,145,39754.4173148148,2008-11-02,10:00:56
40.012869,116.311868,0,147,39754.4173726852,2008-11-02,10:01:01
40.012808,116.311892,0,149,39754.4174305556,2008-11-02,10:01:06
40.012752,116.311909,0,153,39754.4174884259,2008-11-02,10:01:11
40.012679,116.311912,0,156,39754.4175462963,2008-11-02,10:01:16
40.012633,116.311917,0,159,39754.4176041667,2008-11-02,10:01:21
40.012582,116.311933,0,163,39754.417662037,2008-11-02,10:01:26
40.012518,116.311937,0,166,39754.4177199074,2008-11-02,10:01:31
40.012447,116.311951,0,166,39754.4177777778,2008-11-02,10:01:36
40.012397,116.311959,0,168,39754.4178356482,2008-11-02,10:01:41
40.012328,116.311958,0,170,39754.4178935185,2008-11-02,10:01:46
40.012257,116.311972,0,171,39754.4179513889,2008-11-02,10:01:51
40.012204,116.311983,0,173,39754.4180092593,2008-11-02,10:01:56
40.012153,116.311967,0,173,39754.4180671296,2008-11-02,10:02:01
40.012091,116.311977,0,174,39754.418125,2008-11-02,10:02:06
40.012027,116.311976,0,175,39754.4181828704,2008-11-02,10:02:11
40.011974,116.311963,0,180,39754.4182407407,2008-11-02,10:02:16
40.011902,116.311983,0,183,39754.4182986111,2008-11-02,10:02:21
40.011845,116.31197,0,187,39754.4183564815,2008-11-02,10:02:26
40.011785,116.311982,0,189,39754.4184143519,2008-11-02,10:02:31
40.011735,116.311995,0,192,39754.4184722222,2008-11-02,10:02:36
40.011685,116.312023,0,193,39754.4185300926,2008-11-02,10:02:41
40.011639,116.312011,0,193,39754.418587963,2008-11-02,10:02:46
40.01159,116.312034,0,196,39754.4186458333,2008-11-02,10:02:51
40.011521,116.312042,0,197,39754.4187037037,2008-11-02,10:02:56
40.011454,116.312057,0,199,39754.4187615741,2008-11-02,10:03:01
40.011397,116.312066,0,202,39754.4188194444,2008-11-02,10:03:06
40.011341,116.312084,0,207,39754.4188773148,2008-11-02,10:03:11
40.011272,116.312096,0,208,39754.4189351852,2008-11-02,10:03:16
40.011209,116.312095,0,211,39754.4189930556,2008-11-02,10:03:21
40.011152,116.312106,0,213,39754.4190509259,2008-11-02,10:03:26
40.011102,116.312112,0,216,39754.4191087963,2008-11-02,10:03:31
40.011042,116.312117,0,216,39754.4191666667,2008-11-02,10:03:36
40.010977,116.312125,0,217,39754.419224537,2008-11-02,10:03:41
40.010914,116.312133,0,217,39754.4192824074,2008-11-02,10:03:46
40.010836,116.312139,0,214,39754.4193402778,2008-11-02,10:03:51
40.010768,116.312157,0,215,39754.4193981481,2008-11-02,10:03:56
40.010708,116.312168,0,218,39754.4194560185,2008-11-02,10:04:01
40.010647,116.312187,0,218,39754.4195138889,2008-11-02,10:04:06
40.010582,116.312207,0,220,39754.4195717593,2008-11-02,10:04:11
40.010505,116.312196,0,221,39754.4196296296,2008-11-02,10:04:16
40.010447,116.312199,0,222,39754.4196875,2008-11-02,10:04:21
40.01041,116.31219,0,226,39754.4197453704,2008-11-02,10:04:26
40.010349,116.312199,0,225,39754.4198032407,2008-11-02,10:04:31
40.010282,116.312206,0,224,39754.4198611111,2008-11-02,10:04:36
40.010228,116.312217,0,227,39754.4199189815,2008-11-02,10:04:41
40.010168,116.31224,0,228,39754.4199768519,2008-11-02,10:04:46
40.010084,116.312247,0,232,39754.4200347222,2008-11-02,10:04:51
40.010022,116.312257,0,231,39754.4200925926,2008-11-02,10:04:56
40.009961,116.312277,0,233,39754.420150463,2008-11-02,10:05:01
40.009892,116.312272,0,237,39754.4202083333,2008-11-02,10:05:06
40.009838,116.312281,0,241,39754.4202662037,2008-11-02,10:05:11
40.009772,116.312295,0,243,39754.4203240741,2008-11-02,10:05:16
40.009716,116.312313,0,244,39754.4203819444,2008-11-02,10:05:21
40.009677,116.31231,0,248,39754.4204398148,2008-11-02,10:05:26
40.00962,116.312318,0,248,39754.4204976852,2008-11-02,10:05:31
40.009562,116.312327,0,248,39754.4205555556,2008-11-02,10:05:36
40.009495,116.312336,0,248,39754.4206134259,2008-11-02,10:05:41
40.009436,116.312336,0,253,39754.4206712963,2008-11-02,10:05:46
40.009379,116.312349,0,254,39754.4207291667,2008-11-02,10:05:51
40.009328,116.312356,0,257,39754.420787037,2008-11-02,10:05:56
40.009262,116.312353,0,257,39754.4208449074,2008-11-02,10:06:01
40.009222,116.312329,0,254,39754.4209027778,2008-11-02,10:06:06
40.009179,116.312328,0,253,39754.4209606481,2008-11-02,10:06:11
40.009099,116.312322,0,251,39754.4210185185,2008-11-02,10:06:16
40.00903,116.312325,0,251,39754.4210763889,2008-11-02,10:06:21
40.008956,116.312353,0,250,39754.4211342593,2008-11-02,10:06:26
40.008888,116.312368,0,249,39754.4211921296,2008-11-02,10:06:31
40.008834,116.312383,0,249,39754.42125,2008-11-02,10:06:36
40.008789,116.312379,0,250,39754.4213078704,2008-11-02,10:06:41
40.00873,116.312348,0,251,39754.4213657407,2008-11-02,10:06:46
40.008674,116.31234,0,250,39754.4214236111,2008-11-02,10:06:51
40.008635,116.312354,0,254,39754.4214814815,2008-11-02,10:06:56
40.008607,116.312356,0,255,39754.4215393519,2008-11-02,10:07:01
40.008573,116.312354,0,254,39754.4215972222,2008-11-02,10:07:06
40.008541,116.312379,0,256,39754.4216550926,2008-11-02,10:07:11
40.008505,116.312428,0,246,39754.421712963,2008-11-02,10:07:16
40.008507,116.312481,0,241,39754.4217708333,2008-11-02,10:07:21
40.008492,116.312549,0,223,39754.4218287037,2008-11-02,10:07:26
40.008456,116.312607,0,194,39754.4218865741,2008-11-02,10:07:31
40.008428,116.312669,0,173,39754.4219444444,2008-11-02,10:07:36
40.008428,116.312751,0,164,39754.4220023148,2008-11-02,10:07:41
40.008414,116.31281,0,142,39754.4220601852,2008-11-02,10:07:46
40.008378,116.312868,0,127,39754.4221180556,2008-11-02,10:07:51
40.008359,116.312889,0,124,39754.4221759259,2008-11-02,10:07:56
40.008323,116.312899,0,123,39754.4222337963,2008-11-02,10:08:01
40.008268,116.312889,0,120,39754.4222916667,2008-11-02,10:08:06
40.008229,116.312893,0,117,39754.422349537,2008-11-02,10:08:11
40.008197,116.3129,0,116,39754.4224074074,2008-11-02,10:08:16
40.008165,116.312914,0,115,39754.4224652778,2008-11-02,10:08:21
40.008123,116.312918,0,115,39754.4225231481,2008-11-02,10:08:26
40.00805,116.312926,0,116,39754.4225810185,2008-11-02,10:08:31
40.007989,116.312938,0,115,39754.4226388889,2008-11-02,10:08:36
40.007942,116.312939,0,115,39754.4226967593,2008-11-02,10:08:41
40.007882,116.312935,0,120,39754.4227546296,2008-11-02,10:08:46
40.007822,116.312953,0,124,39754.4228125,2008-11-02,10:08:51
40.007712,116.313024,0,123,39754.4228587963,2008-11-02,10:08:55
40.007673,116.313011,0,131,39754.4229166667,2008-11-02,10:09:00
40.007632,116.312986,0,132,39754.422974537,2008-11-02,10:09:05
40.007585,116.313009,0,135,39754.4230324074,2008-11-02,10:09:10
40.007546,116.313012,0,139,39754.4230902778,2008-11-02,10:09:15
40.007495,116.313032,0,144,39754.4231481481,2008-11-02,10:09:20
40.007429,116.313036,0,144,39754.4232060185,2008-11-02,10:09:25
40.007372,116.313042,0,146,39754.4232638889,2008-11-02,10:09:30
40.007319,116.313034,0,147,39754.4233217593,2008-11-02,10:09:35
40.007261,116.313043,0,149,39754.4233796296,2008-11-02,10:09:40
40.007207,116.313044,0,152,39754.4234375,2008-11-02,10:09:45
40.007162,116.313043,0,155,39754.4234953704,2008-11-02,10:09:50
40.007099,116.313047,0,157,39754.4235532407,2008-11-02,10:09:55
40.00704,116.313065,0,159,39754.4236111111,2008-11-02,10:10:00
40.006964,116.313078,0,161,39754.4236689815,2008-11-02,10:10:05
40.006903,116.31308,0,162,39754.4237268518,2008-11-02,10:10:10
40.006845,116.313086,0,163,39754.4237847222,2008-11-02,10:10:15
40.006787,116.313095,0,163,39754.4238425926,2008-11-02,10:10:20
40.006737,116.313111,0,163,39754.423900463,2008-11-02,10:10:25
40.006677,116.313121,0,164,39754.4239583333,2008-11-02,10:10:30
40.0066,116.31313,0,165,39754.4240162037,2008-11-02,10:10:35
40.006541,116.313146,0,166,39754.4240740741,2008-11-02,10:10:40
40.006478,116.313153,0,167,39754.4241319444,2008-11-02,10:10:45
40.006432,116.313159,0,167,39754.4241898148,2008-11-02,10:10:50
40.006355,116.313178,0,166,39754.4242476852,2008-11-02,10:10:55
40.006289,116.313192,0,166,39754.4243055556,2008-11-02,10:11:00
40.006246,116.313187,0,168,39754.4243634259,2008-11-02,10:11:05
40.006195,116.313182,0,168,39754.4244212963,2008-11-02,10:11:10
40.006126,116.313188,0,169,39754.4244791667,2008-11-02,10:11:15
40.006058,116.313207,0,168,39754.424537037,2008-11-02,10:11:20
40.005973,116.313246,0,158,39754.4245949074,2008-11-02,10:11:25
40.005912,116.313237,0,157,39754.4246527778,2008-11-02,10:11:30
40.005861,116.313226,0,160,39754.4247106481,2008-11-02,10:11:35
40.005783,116.313224,0,162,39754.4247685185,2008-11-02,10:11:40
40.005723,116.313221,0,163,39754.4248263889,2008-11-02,10:11:45
40.005659,116.313202,0,164,39754.4248842593,2008-11-02,10:11:50
40.005599,116.313186,0,160,39754.4249421296,2008-11-02,10:11:55
40.005579,116.313175,0,161,39754.4249652778,2008-11-02,10:11:57
40.005523,116.313145,0,161,39754.4250231481,2008-11-02,10:12:02
40.005504,116.313128,0,161,39754.4250462963,2008-11-02,10:12:04
40.005432,116.313075,0,159,39754.4251041667,2008-11-02,10:12:09
40.005367,116.313023,0,156,39754.425162037,2008-11-02,10:12:14
40.005301,116.313001,0,149,39754.4252199074,2008-11-02,10:12:19
40.005239,116.312972,0,141,39754.4252777778,2008-11-02,10:12:24
40.005179,116.312923,0,132,39754.4253356481,2008-11-02,10:12:29
40.005115,116.31287,0,127,39754.4253935185,2008-11-02,10:12:34
40.00506,116.312815,0,123,39754.4254513889,2008-11-02,10:12:39
40.00502,116.312756,0,121,39754.4255092593,2008-11-02,10:12:44
40.00499,116.312687,0,118,39754.4255671296,2008-11-02,10:12:49
40.004949,116.312628,0,114,39754.425625,2008-11-02,10:12:54
40.004906,116.312559,0,114,39754.4256828704,2008-11-02,10:12:59
40.004861,116.312485,0,115,39754.4257407407,2008-11-02,10:13:04
40.004831,116.312424,0,115,39754.4257986111,2008-11-02,10:13:09
40.004798,116.312383,0,113,39754.4258564815,2008-11-02,10:13:14
40.004734,116.312376,0,115,39754.4259143519,2008-11-02,10:13:19
40.004673,116.312368,0,115,39754.4259722222,2008-11-02,10:13:24
40.004624,116.312376,0,114,39754.4260300926,2008-11-02,10:13:29
40.004538,116.312401,0,108,39754.426087963,2008-11-02,10:13:34
40.004463,116.312402,0,101,39754.4261458333,2008-11-02,10:13:39
40.004444,116.312468,0,102,39754.4262037037,2008-11-02,10:13:44
40.004424,116.312549,0,100,39754.4262615741,2008-11-02,10:13:49
40.004409,116.31263,0,96,39754.4263194444,2008-11-02,10:13:54
40.004401,116.312708,0,90,39754.4263773148,2008-11-02,10:13:59
40.004401,116.312785,0,88,39754.4264351852,2008-11-02,10:14:04
40.004396,116.312865,0,81,39754.4264930556,2008-11-02,10:14:09
40.004404,116.312933,0,77,39754.4265509259,2008-11-02,10:14:14
40.004396,116.31302,0,76,39754.4266087963,2008-11-02,10:14:19
40.004397,116.3131,0,75,39754.4266666667,2008-11-02,10:14:24
40.004406,116.31318,0,70,39754.426724537,2008-11-02,10:14:29
40.004408,116.313264,0,67,39754.4267824074,2008-11-02,10:14:34
40.004409,116.313344,0,68,39754.4268402778,2008-11-02,10:14:39
40.004425,116.313399,0,70,39754.4268981481,2008-11-02,10:14:44
40.00443,116.313429,0,72,39754.4269560185,2008-11-02,10:14:49
40.00441,116.313433,0,74,39754.4270138889,2008-11-02,10:14:54
40.004373,116.31338,0,75,39754.4270717593,2008-11-02,10:14:59
40.004355,116.313291,0,77,39754.4271296296,2008-11-02,10:15:04
40.004343,116.313216,0,79,39754.4271875,2008-11-02,10:15:09
40.004339,116.313171,0,78,39754.4272222222,2008-11-02,10:15:12
40.004332,116.313114,0,77,39754.4272800926,2008-11-02,10:15:17
40.004282,116.313043,0,76,39754.427337963,2008-11-02,10:15:22
40.004221,116.313022,0,76,39754.4273958333,2008-11-02,10:15:27
40.00415,116.313045,0,74,39754.4274537037,2008-11-02,10:15:32
40.004085,116.313043,0,72,39754.4275115741,2008-11-02,10:15:37
40.004042,116.313045,0,70,39754.4275694444,2008-11-02,10:15:42
40.003995,116.31303,0,67,39754.4276273148,2008-11-02,10:15:47
40.003932,116.313017,0,69,39754.4276851852,2008-11-02,10:15:52
40.003903,116.313022,0,72,39754.4277430556,2008-11-02,10:15:57
40.003886,116.313031,0,72,39754.4278009259,2008-11-02,10:16:02
40.003898,116.313047,0,72,39754.4278587963,2008-11-02,10:16:07
40.003899,116.313045,0,71,39754.4279166667,2008-11-02,10:16:12
40.003899,116.313045,0,71,39754.4279513889,2008-11-02,10:16:15
40.003904,116.313041,0,71,39754.427974537,2008-11-02,10:16:17
40.004354,116.314247,0,104,39754.4282638889,2008-11-02,10:16:42
40.00434,116.315032,0,89,39754.428275463,2008-11-02,10:16:43
40.004504,116.313647,0,266,39754.4282986111,2008-11-02,10:16:45
40.004172,116.313543,0,161,39754.4283101852,2008-11-02,10:16:46
40.004121,116.313418,0,167,39754.4283680556,2008-11-02,10:16:51
40.004044,116.313378,0,152,39754.4284143519,2008-11-02,10:16:55
40.003997,116.313323,0,123,39754.4284606481,2008-11-02,10:16:59
40.003976,116.313367,0,112,39754.4285185185,2008-11-02,10:17:04
40.003926,116.313413,0,103,39754.4285763889,2008-11-02,10:17:09
40.003865,116.313425,0,95,39754.4286342593,2008-11-02,10:17:14
40.003766,116.313437,0,92,39754.4286805556,2008-11-02,10:17:18
40.003693,116.313394,0,90,39754.4287384259,2008-11-02,10:17:23
40.003649,116.31332,0,88,39754.4287962963,2008-11-02,10:17:28
40.003647,116.313228,0,86,39754.4288541667,2008-11-02,10:17:33
40.003647,116.313097,0,87,39754.428912037,2008-11-02,10:17:38
40.003647,116.313013,0,89,39754.4289699074,2008-11-02,10:17:43
40.003635,116.313009,0,87,39754.4290277778,2008-11-02,10:17:48
40.003579,116.312962,0,92,39754.4290856481,2008-11-02,10:17:53
40.003535,116.312908,0,95,39754.4291435185,2008-11-02,10:17:58
40.00352,116.31284,0,96,39754.4292013889,2008-11-02,10:18:03
40.003527,116.312761,0,95,39754.4292592593,2008-11-02,10:18:08
40.003507,116.31268,0,97,39754.4293171296,2008-11-02,10:18:13
40.003509,116.31258,0,98,39754.429375,2008-11-02,10:18:18
40.003516,116.312535,0,96,39754.4294328704,2008-11-02,10:18:23
40.003525,116.312533,0,91,39754.4294907407,2008-11-02,10:18:28
40.003525,116.312533,0,91,39754.429525463,2008-11-02,10:18:31
40.003525,116.312534,0,91,39754.4295486111,2008-11-02,10:18:33
40.003511,116.312526,0,95,39754.4296064815,2008-11-02,10:18:38
40.003496,116.312529,0,97,39754.4296643519,2008-11-02,10:18:43
40.003486,116.312534,0,97,39754.4297222222,2008-11-02,10:18:48
40.003486,116.312537,0,96,39754.4297800926,2008-11-02,10:18:53
40.003486,116.312539,0,96,39754.429837963,2008-11-02,10:18:58
40.003492,116.312537,0,98,39754.4298958333,2008-11-02,10:19:03
40.003492,116.312529,0,97,39754.4299537037,2008-11-02,10:19:08
40.003493,116.31253,0,97,39754.4300115741,2008-11-02,10:19:13
40.003493,116.31253,0,97,39754.4300462963,2008-11-02,10:19:16
40.003494,116.312526,0,97,39754.4300694444,2008-11-02,10:19:18
40.00348,116.312511,0,96,39754.4301273148,2008-11-02,10:19:23
40.003481,116.312512,0,96,39754.4301851852,2008-11-02,10:19:28
40.003481,116.312516,0,96,39754.4302430556,2008-11-02,10:19:33
40.003488,116.312523,0,97,39754.4303009259,2008-11-02,10:19:38
40.00349,116.312526,0,96,39754.4303587963,2008-11-02,10:19:43
40.00349,116.312521,0,96,39754.4304166667,2008-11-02,10:19:48
40.003491,116.312517,0,96,39754.430474537,2008-11-02,10:19:53
40.003492,116.312509,0,96,39754.4305324074,2008-11-02,10:19:58
40.003493,116.31251,0,95,39754.4305902778,2008-11-02,10:20:03
40.003493,116.312509,0,95,39754.4306481481,2008-11-02,10:20:08
40.003494,116.312509,0,95,39754.4307060185,2008-11-02,10:20:13
40.003494,116.312508,0,95,39754.4307638889,2008-11-02,10:20:18
40.003494,116.312512,0,94,39754.4308217593,2008-11-02,10:20:23
40.003494,116.312512,0,94,39754.4308564815,2008-11-02,10:20:26
40.003494,116.312518,0,94,39754.4308796296,2008-11-02,10:20:28
40.003505,116.312525,0,95,39754.4309375,2008-11-02,10:20:33
40.003507,116.31252,0,95,39754.4309953704,2008-11-02,10:20:38
40.003504,116.312519,0,95,39754.4310532407,2008-11-02,10:20:43
40.003505,116.312522,0,96,39754.4311111111,2008-11-02,10:20:48
40.003508,116.312524,0,94,39754.4311689815,2008-11-02,10:20:53
40.003508,116.312522,0,94,39754.4312268518,2008-11-02,10:20:58
40.003508,116.312522,0,94,39754.4312847222,2008-11-02,10:21:03
40.003508,116.312522,0,93,39754.4313425926,2008-11-02,10:21:08
40.003508,116.312518,0,93,39754.431400463,2008-11-02,10:21:13
40.003514,116.312516,0,93,39754.4314583333,2008-11-02,10:21:18
40.003514,116.312519,0,93,39754.4315162037,2008-11-02,10:21:23
40.003514,116.312519,0,93,39754.4315509259,2008-11-02,10:21:26
40.003514,116.312523,0,93,39754.4315740741,2008-11-02,10:21:28
40.003513,116.312532,0,92,39754.4316319444,2008-11-02,10:21:33
40.003512,116.312536,0,92,39754.4316898148,2008-11-02,10:21:38
40.003513,116.312535,0,92,39754.4317476852,2008-11-02,10:21:43
40.003513,116.312542,0,92,39754.4318055556,2008-11-02,10:21:48
40.003513,116.312544,0,92,39754.4318634259,2008-11-02,10:21:53
40.003513,116.312543,0,92,39754.4319212963,2008-11-02,10:21:58
40.003513,116.312548,0,92,39754.4319791667,2008-11-02,10:22:03
40.003514,116.31255,0,92,39754.432037037,2008-11-02,10:22:08
40.003514,116.312543,0,92,39754.4320949074,2008-11-02,10:22:13
40.003514,116.312548,0,92,39754.4321527778,2008-11-02,10:22:18
40.003514,116.312549,0,92,39754.4322106481,2008-11-02,10:22:23
40.003515,116.312549,0,92,39754.4322685185,2008-11-02,10:22:28
40.003515,116.31255,0,92,39754.4323263889,2008-11-02,10:22:33
40.003515,116.31255,0,92,39754.4323842593,2008-11-02,10:22:38
40.003515,116.312549,0,92,39754.4324421296,2008-11-02,10:22:43
40.003515,116.312549,0,92,39754.4325,2008-11-02,10:22:48
40.003516,116.312549,0,92,39754.4325578704,2008-11-02,10:22:53
40.003516,116.312549,0,92,39754.4326157407,2008-11-02,10:22:58
40.003516,116.312549,0,92,39754.4326736111,2008-11-02,10:23:03
40.003516,116.312549,0,92,39754.4327314815,2008-11-02,10:23:08
40.003516,116.312549,0,92,39754.4327893518,2008-11-02,10:23:13
40.003517,116.312549,0,92,39754.4328472222,2008-11-02,10:23:18
40.003517,116.312548,0,92,39754.4329050926,2008-11-02,10:23:23
40.003517,116.312548,0,92,39754.432962963,2008-11-02,10:23:28
40.003517,116.312548,0,92,39754.4330208333,2008-11-02,10:23:33
40.003517,116.312548,0,92,39754.4330787037,2008-11-02,10:23:38
40.003518,116.312548,0,92,39754.4331365741,2008-11-02,10:23:43
40.003518,116.312548,0,92,39754.4331944444,2008-11-02,10:23:48
40.003518,116.312548,0,92,39754.4332523148,2008-11-02,10:23:53
40.003521,116.312549,0,92,39754.4333101852,2008-11-02,10:23:58
40.003521,116.312549,0,92,39754.4333449074,2008-11-02,10:24:01
40.003521,116.312549,0,92,39754.4333680556,2008-11-02,10:24:03
40.003544,116.312533,0,92,39754.4334259259,2008-11-02,10:24:08
40.003556,116.312521,0,93,39754.4334837963,2008-11-02,10:24:13
40.003555,116.312529,0,93,39754.4335416667,2008-11-02,10:24:18
40.003555,116.312529,0,93,39754.4335763889,2008-11-02,10:24:21
40.003555,116.312531,0,93,39754.433599537,2008-11-02,10:24:23
40.003556,116.312516,0,93,39754.4336574074,2008-11-02,10:24:28
40.00355,116.312521,0,94,39754.4337152778,2008-11-02,10:24:33
40.00355,116.312521,0,94,39754.43375,2008-11-02,10:24:36
40.00355,116.312524,0,94,39754.4337731482,2008-11-02,10:24:38
40.003531,116.312863,0,104,39754.4377662037,2008-11-02,10:30:23
40.003558,116.312913,0,100,39754.4378240741,2008-11-02,10:30:28
40.003599,116.312956,0,98,39754.4378819444,2008-11-02,10:30:33
40.003674,116.312976,0,96,39754.4379398148,2008-11-02,10:30:38
40.003698,116.312953,0,93,39754.4379976852,2008-11-02,10:30:43
40.003684,116.3129,0,92,39754.4380555556,2008-11-02,10:30:48
40.003689,116.312873,0,91,39754.4381134259,2008-11-02,10:30:53
40.00369,116.312861,0,91,39754.4381712963,2008-11-02,10:30:58
40.00369,116.312863,0,90,39754.4382291667,2008-11-02,10:31:03
40.00369,116.312863,0,90,39754.4382638889,2008-11-02,10:31:06
40.00369,116.312868,0,90,39754.438287037,2008-11-02,10:31:08
40.003673,116.312879,0,91,39754.4383449074,2008-11-02,10:31:13
40.003647,116.312903,0,92,39754.4384027778,2008-11-02,10:31:18
40.003655,116.312903,0,94,39754.4384606481,2008-11-02,10:31:23
40.003655,116.312895,0,94,39754.4385185185,2008-11-02,10:31:28
40.003655,116.312895,0,94,39754.4385532407,2008-11-02,10:31:31
40.003657,116.312892,0,94,39754.4385763889,2008-11-02,10:31:33
40.003664,116.312881,0,95,39754.4386342593,2008-11-02,10:31:38
40.003664,116.312886,0,95,39754.4386921296,2008-11-02,10:31:43
40.003664,116.312893,0,95,39754.43875,2008-11-02,10:31:48
40.003665,116.3129,0,95,39754.4388078704,2008-11-02,10:31:53
40.003665,116.312907,0,95,39754.4388657407,2008-11-02,10:31:58
40.003665,116.312909,0,96,39754.4389236111,2008-11-02,10:32:03
40.003665,116.312909,0,96,39754.4389583333,2008-11-02,10:32:06
40.003665,116.312908,0,96,39754.4389814815,2008-11-02,10:32:08
40.003645,116.31286,0,98,39754.4390393518,2008-11-02,10:32:13
40.003635,116.312855,0,100,39754.4390972222,2008-11-02,10:32:18
40.003635,116.312855,0,100,39754.4391319444,2008-11-02,10:32:21
40.003635,116.312855,0,101,39754.4391550926,2008-11-02,10:32:23
40.003639,116.312864,0,100,39754.439212963,2008-11-02,10:32:28
40.003654,116.312856,0,99,39754.4392708333,2008-11-02,10:32:33
40.003654,116.312852,0,99,39754.4393287037,2008-11-02,10:32:38
40.003654,116.312852,0,99,39754.4393634259,2008-11-02,10:32:41
40.003654,116.312853,0,99,39754.4393865741,2008-11-02,10:32:43
40.003662,116.312866,0,99,39754.4394444444,2008-11-02,10:32:48
40.003662,116.312866,0,99,39754.4394791667,2008-11-02,10:32:51
40.003665,116.312874,0,99,39754.4395023148,2008-11-02,10:32:53
40.003665,116.312901,0,102,39754.4395601852,2008-11-02,10:32:58
40.003676,116.312918,0,103,39754.4396180556,2008-11-02,10:33:03
40.003675,116.312921,0,104,39754.4396759259,2008-11-02,10:33:08
40.003675,116.312921,0,104,39754.4397106481,2008-11-02,10:33:11
40.003674,116.312927,0,104,39754.4397337963,2008-11-02,10:33:13
40.003673,116.31294,0,104,39754.4397916667,2008-11-02,10:33:18
40.003671,116.312952,0,105,39754.439849537,2008-11-02,10:33:23
40.003687,116.312955,0,107,39754.4399074074,2008-11-02,10:33:28
40.003676,116.312922,0,114,39754.4399652778,2008-11-02,10:33:33
40.003674,116.312921,0,116,39754.4400231481,2008-11-02,10:33:38
40.003673,116.312921,0,116,39754.4400810185,2008-11-02,10:33:43
40.003673,116.312922,0,117,39754.4401388889,2008-11-02,10:33:48
40.003673,116.312921,0,117,39754.4401967593,2008-11-02,10:33:53
40.003672,116.312921,0,117,39754.4402546296,2008-11-02,10:33:58
40.003671,116.312921,0,117,39754.4403125,2008-11-02,10:34:03
40.00367,116.312921,0,117,39754.4403703704,2008-11-02,10:34:08
40.00367,116.31292,0,118,39754.4404282407,2008-11-02,10:34:13
40.00367,116.31292,0,118,39754.4404861111,2008-11-02,10:34:18
40.003669,116.31292,0,118,39754.4405439815,2008-11-02,10:34:23
40.003669,116.312919,0,118,39754.4406018518,2008-11-02,10:34:28
40.003669,116.312919,0,118,39754.4406597222,2008-11-02,10:34:33
40.003669,116.312919,0,118,39754.4407175926,2008-11-02,10:34:38
40.003669,116.312919,0,118,39754.440775463,2008-11-02,10:34:43
40.003669,116.312919,0,118,39754.4408101852,2008-11-02,10:34:46
40.003662,116.31292,0,118,39754.4408333333,2008-11-02,10:34:48
40.003632,116.312923,0,120,39754.4408912037,2008-11-02,10:34:53
40.003618,116.312929,0,120,39754.4409490741,2008-11-02,10:34:58
40.003613,116.31293,0,120,39754.4410069444,2008-11-02,10:35:03
40.003613,116.312928,0,121,39754.4410648148,2008-11-02,10:35:08
40.003613,116.312923,0,121,39754.4411226852,2008-11-02,10:35:13
40.003614,116.312915,0,121,39754.4411805556,2008-11-02,10:35:18
40.003614,116.31291,0,122,39754.4412384259,2008-11-02,10:35:23
40.003613,116.312902,0,122,39754.4412962963,2008-11-02,10:35:28
40.003613,116.312902,0,122,39754.4413310185,2008-11-02,10:35:31
40.003612,116.312905,0,123,39754.4413541667,2008-11-02,10:35:33
40.003608,116.312916,0,123,39754.441412037,2008-11-02,10:35:38
40.003605,116.312921,0,124,39754.4414699074,2008-11-02,10:35:43
40.003605,116.312925,0,124,39754.4415277778,2008-11-02,10:35:48
40.003609,116.312923,0,125,39754.4415856482,2008-11-02,10:35:53
40.003611,116.312919,0,125,39754.4416435185,2008-11-02,10:35:58
40.003613,116.312915,0,126,39754.4417013889,2008-11-02,10:36:03
40.003616,116.312914,0,126,39754.4417592593,2008-11-02,10:36:08
40.003621,116.312915,0,127,39754.4418171296,2008-11-02,10:36:13
40.003622,116.312919,0,128,39754.441875,2008-11-02,10:36:18
40.003623,116.312922,0,128,39754.4419328704,2008-11-02,10:36:23
40.00363,116.313272,0,118,39754.4600578704,2008-11-02,11:02:29
40.003645,116.313342,0,119,39754.4601157407,2008-11-02,11:02:34
40.003668,116.313383,0,120,39754.4601736111,2008-11-02,11:02:39
40.003676,116.3134,0,121,39754.4602314815,2008-11-02,11:02:44
40.003695,116.313425,0,120,39754.4602893519,2008-11-02,11:02:49
40.003731,116.313448,0,118,39754.4603472222,2008-11-02,11:02:54
40.003723,116.313375,0,124,39754.4604050926,2008-11-02,11:02:59
40.003814,116.313388,0,121,39754.4604166667,2008-11-02,11:03:00
40.003905,116.313412,0,117,39754.4604513889,2008-11-02,11:03:03
40.003951,116.313447,0,113,39754.4605092593,2008-11-02,11:03:08
40.003961,116.313505,0,112,39754.4605671296,2008-11-02,11:03:13
40.004006,116.313553,0,113,39754.460625,2008-11-02,11:03:18
40.003996,116.313628,0,115,39754.4606828704,2008-11-02,11:03:23
40.004014,116.313673,0,116,39754.4607407407,2008-11-02,11:03:28
40.003987,116.313723,0,117,39754.4607986111,2008-11-02,11:03:33
40.003997,116.313733,0,119,39754.4608564815,2008-11-02,11:03:38
40.003999,116.313737,0,119,39754.4609143519,2008-11-02,11:03:43
40.003998,116.313744,0,120,39754.4609722222,2008-11-02,11:03:48
40.003999,116.313738,0,120,39754.4610300926,2008-11-02,11:03:53
40.003998,116.313737,0,120,39754.461087963,2008-11-02,11:03:58
40.003998,116.313737,0,120,39754.4611226852,2008-11-02,11:04:01
40.003997,116.313741,0,120,39754.4611458333,2008-11-02,11:04:03
40.003985,116.313781,0,120,39754.4612037037,2008-11-02,11:04:08
40.003972,116.313781,0,120,39754.4612615741,2008-11-02,11:04:13
40.004014,116.313769,0,120,39754.4613194444,2008-11-02,11:04:18
40.004037,116.313772,0,120,39754.4613773148,2008-11-02,11:04:23
40.004037,116.313757,0,120,39754.4614351852,2008-11-02,11:04:28
40.004038,116.313741,0,120,39754.4614930556,2008-11-02,11:04:33
40.004047,116.313756,0,120,39754.4615509259,2008-11-02,11:04:38
40.004002,116.313844,0,120,39754.4616087963,2008-11-02,11:04:43
40.003998,116.313868,0,120,39754.4616666667,2008-11-02,11:04:48
40.003995,116.313839,0,120,39754.461724537,2008-11-02,11:04:53
40.00398,116.313769,0,120,39754.4617824074,2008-11-02,11:04:58
40.003947,116.313678,0,120,39754.4618402778,2008-11-02,11:05:03
40.00341,116.313348,0,37,39754.4623842593,2008-11-02,11:05:50
40.003421,116.313343,0,-9,39754.4624074074,2008-11-02,11:05:52
40.003589,116.313495,0,43,39754.4624189815,2008-11-02,11:05:53
40.003692,116.313583,0,78,39754.4624421296,2008-11-02,11:05:55
40.003731,116.313609,0,90,39754.4625,2008-11-02,11:06:00
40.003808,116.313634,0,90,39754.4625578704,2008-11-02,11:06:05
40.003862,116.31364,0,89,39754.4626157407,2008-11-02,11:06:10
40.003884,116.313633,0,89,39754.4626736111,2008-11-02,11:06:15
40.003894,116.313614,0,89,39754.4627314815,2008-11-02,11:06:20
40.003937,116.313587,0,88,39754.4627893518,2008-11-02,11:06:25
40.003942,116.313539,0,88,39754.4628472222,2008-11-02,11:06:30
40.003947,116.313465,0,88,39754.4629050926,2008-11-02,11:06:35
40.003965,116.313385,0,88,39754.462962963,2008-11-02,11:06:40
40.003991,116.313332,0,88,39754.4630208333,2008-11-02,11:06:45
40.00397,116.313292,0,88,39754.4630787037,2008-11-02,11:06:50
40.004077,116.313316,0,87,39754.463125,2008-11-02,11:06:54
40.00417,116.313316,0,87,39754.4631828704,2008-11-02,11:06:59
40.004214,116.313276,0,87,39754.4632407407,2008-11-02,11:07:04
40.00425,116.313257,0,87,39754.4632986111,2008-11-02,11:07:09
40.004268,116.313209,0,87,39754.4633564815,2008-11-02,11:07:14
40.004275,116.313129,0,87,39754.4634143518,2008-11-02,11:07:19
40.004246,116.313132,0,87,39754.4634722222,2008-11-02,11:07:24
40.004244,116.313192,0,88,39754.4635300926,2008-11-02,11:07:29
40.004235,116.313231,0,88,39754.463587963,2008-11-02,11:07:34
40.00423,116.313287,0,89,39754.4636458333,2008-11-02,11:07:39
40.004216,116.313315,0,89,39754.4637037037,2008-11-02,11:07:44
40.004216,116.313315,0,89,39754.4637384259,2008-11-02,11:07:47
40.004217,116.313314,0,89,39754.4637615741,2008-11-02,11:07:49
40.004224,116.313297,0,89,39754.4638194444,2008-11-02,11:07:54
40.004253,116.313241,0,90,39754.4638773148,2008-11-02,11:07:59
40.004254,116.313182,0,90,39754.4639351852,2008-11-02,11:08:04
40.004242,116.313128,0,90,39754.4639930556,2008-11-02,11:08:09
40.004264,116.313103,0,90,39754.4640509259,2008-11-02,11:08:14
40.004245,116.313042,0,90,39754.4641087963,2008-11-02,11:08:19
40.004266,116.313043,0,91,39754.4641666667,2008-11-02,11:08:24
40.004226,116.312964,0,92,39754.464224537,2008-11-02,11:08:29
40.004211,116.312944,0,92,39754.4642824074,2008-11-02,11:08:34
40.004211,116.312965,0,93,39754.4643402778,2008-11-02,11:08:39
40.004219,116.312947,0,93,39754.4643981481,2008-11-02,11:08:44
40.004219,116.312896,0,93,39754.4644560185,2008-11-02,11:08:49
40.00426,116.312818,0,94,39754.4645138889,2008-11-02,11:08:54
40.00422,116.312755,0,96,39754.4645717593,2008-11-02,11:08:59
40.004141,116.312825,0,99,39754.4646064815,2008-11-02,11:09:02
40.004045,116.312915,0,102,39754.4646643519,2008-11-02,11:09:07
40.003968,116.313031,0,105,39754.4647222222,2008-11-02,11:09:12
40.003939,116.313105,0,111,39754.4647800926,2008-11-02,11:09:17
40.003974,116.313434,0,177,39754.4648148148,2008-11-02,11:09:20
40.003905,116.313513,0,168,39754.464837963,2008-11-02,11:09:22
40.003833,116.31346,0,155,39754.4648958333,2008-11-02,11:09:27
40.003823,116.313429,0,150,39754.4649537037,2008-11-02,11:09:32
40.00374,116.313463,0,140,39754.4649884259,2008-11-02,11:09:35
40.003712,116.313509,0,132,39754.4650462963,2008-11-02,11:09:40
40.003682,116.313517,0,124,39754.4651041667,2008-11-02,11:09:45
40.003628,116.313475,0,114,39754.465162037,2008-11-02,11:09:50
40.003559,116.313486,0,111,39754.4652199074,2008-11-02,11:09:55
40.003507,116.313486,0,110,39754.4652777778,2008-11-02,11:10:00
40.003465,116.313476,0,109,39754.4653356481,2008-11-02,11:10:05
40.003436,116.313455,0,106,39754.4653935185,2008-11-02,11:10:10
40.003379,116.313474,0,105,39754.4654513889,2008-11-02,11:10:15
40.003336,116.313495,0,104,39754.4655092593,2008-11-02,11:10:20
40.003272,116.313511,0,111,39754.4655671296,2008-11-02,11:10:25
40.003215,116.313533,0,112,39754.465625,2008-11-02,11:10:30
40.003163,116.31355,0,112,39754.4656828704,2008-11-02,11:10:35
40.003118,116.313581,0,115,39754.4657407407,2008-11-02,11:10:40
40.003087,116.313596,0,118,39754.4657986111,2008-11-02,11:10:45
40.003034,116.313608,0,123,39754.4658564815,2008-11-02,11:10:50
40.002973,116.313622,0,127,39754.4659143519,2008-11-02,11:10:55
40.002929,116.313637,0,129,39754.4659722222,2008-11-02,11:11:00
40.002901,116.313649,0,131,39754.4660300926,2008-11-02,11:11:05
40.002847,116.313669,0,129,39754.466087963,2008-11-02,11:11:10
40.00276,116.31367,0,124,39754.4661458333,2008-11-02,11:11:15
40.002711,116.313656,0,122,39754.4662037037,2008-11-02,11:11:20
40.002663,116.313666,0,120,39754.4662615741,2008-11-02,11:11:25
40.002604,116.313667,0,115,39754.4663194444,2008-11-02,11:11:30
40.002555,116.313688,0,117,39754.4663773148,2008-11-02,11:11:35
40.00251,116.313674,0,117,39754.4664351852,2008-11-02,11:11:40
40.00245,116.313672,0,117,39754.4664930556,2008-11-02,11:11:45
40.002402,116.313651,0,117,39754.4665509259,2008-11-02,11:11:50
40.002346,116.313634,0,114,39754.4666087963,2008-11-02,11:11:55
40.002297,116.313605,0,113,39754.4666666667,2008-11-02,11:12:00
40.002251,116.313582,0,113,39754.466724537,2008-11-02,11:12:05
40.002237,116.313573,0,115,39754.4667824074,2008-11-02,11:12:10
40.002238,116.313585,0,114,39754.4668402778,2008-11-02,11:12:15
40.002251,116.313615,0,114,39754.4668981481,2008-11-02,11:12:20
40.002258,116.313676,0,114,39754.4669560185,2008-11-02,11:12:25
40.002236,116.31374,0,115,39754.4670138889,2008-11-02,11:12:30
40.002257,116.313803,0,116,39754.4670717593,2008-11-02,11:12:35
40.002284,116.313852,0,116,39754.4671296296,2008-11-02,11:12:40
40.00227,116.313938,0,116,39754.4671875,2008-11-02,11:12:45
40.002217,116.314005,0,114,39754.4672453704,2008-11-02,11:12:50
40.002119,116.314033,0,112,39754.4673032407,2008-11-02,11:12:55
40.002044,116.314082,0,108,39754.4673611111,2008-11-02,11:13:00
40.002,116.314108,0,104,39754.4674189815,2008-11-02,11:13:05
40.00196,116.314201,0,99,39754.4674768519,2008-11-02,11:13:10
40.001917,116.314232,0,99,39754.4675347222,2008-11-02,11:13:15
40.001866,116.314248,0,97,39754.4675925926,2008-11-02,11:13:20
40.001791,116.314246,0,98,39754.467650463,2008-11-02,11:13:25
40.001748,116.314285,0,99,39754.4677083333,2008-11-02,11:13:30
40.001702,116.314324,0,102,39754.4677662037,2008-11-02,11:13:35
40.001682,116.314387,0,105,39754.4678240741,2008-11-02,11:13:40
40.00169,116.31442,0,106,39754.4678819444,2008-11-02,11:13:45
40.001675,116.314467,0,107,39754.4679398148,2008-11-02,11:13:50
40.001618,116.314499,0,107,39754.4679976852,2008-11-02,11:13:55
40.00157,116.314526,0,108,39754.4680555556,2008-11-02,11:14:00
40.001518,116.314548,0,110,39754.4681134259,2008-11-02,11:14:05
40.001474,116.314555,0,112,39754.4681712963,2008-11-02,11:14:10
40.001406,116.314565,0,114,39754.4682291667,2008-11-02,11:14:15
40.001372,116.314573,0,116,39754.468287037,2008-11-02,11:14:20
40.00137,116.314612,0,116,39754.4683449074,2008-11-02,11:14:25
40.00137,116.314655,0,116,39754.4684027778,2008-11-02,11:14:30
40.001363,116.31471,0,116,39754.4684606481,2008-11-02,11:14:35
40.001286,116.314747,0,116,39754.4685185185,2008-11-02,11:14:40
40.001263,116.314796,0,116,39754.4685763889,2008-11-02,11:14:45
40.001279,116.314866,0,116,39754.4686342593,2008-11-02,11:14:50
40.001296,116.314935,0,117,39754.4686921296,2008-11-02,11:14:55
40.001323,116.315017,0,117,39754.46875,2008-11-02,11:15:00
40.001357,116.315074,0,118,39754.4688078704,2008-11-02,11:15:05
40.00135,116.315149,0,119,39754.4688657407,2008-11-02,11:15:10
40.001298,116.315231,0,119,39754.4689236111,2008-11-02,11:15:15
40.0012,116.315297,0,117,39754.4689583333,2008-11-02,11:15:18
40.001169,116.315345,0,117,39754.4690162037,2008-11-02,11:15:23
40.001098,116.315356,0,115,39754.4690740741,2008-11-02,11:15:28
40.001036,116.315365,0,115,39754.4691319444,2008-11-02,11:15:33
40.000989,116.315377,0,116,39754.4691898148,2008-11-02,11:15:38
40.000943,116.315414,0,115,39754.4692476852,2008-11-02,11:15:43
40.000924,116.315413,0,116,39754.4693055556,2008-11-02,11:15:48
40.000924,116.315413,0,116,39754.4693402778,2008-11-02,11:15:51
40.000923,116.315412,0,116,39754.4693634259,2008-11-02,11:15:53
40.000921,116.315424,0,116,39754.4694212963,2008-11-02,11:15:58
40.000913,116.31552,0,117,39754.4694791667,2008-11-02,11:16:03
40.000875,116.315583,0,117,39754.469537037,2008-11-02,11:16:08
40.000871,116.315634,0,116,39754.4695949074,2008-11-02,11:16:13
40.000877,116.315699,0,113,39754.4696527778,2008-11-02,11:16:18
40.000865,116.315764,0,108,39754.4697106481,2008-11-02,11:16:23
40.000872,116.315841,0,106,39754.4697685185,2008-11-02,11:16:28
40.000886,116.315904,0,103,39754.4698263889,2008-11-02,11:16:33
40.000895,116.315982,0,103,39754.4698842593,2008-11-02,11:16:38
40.000895,116.316052,0,101,39754.4699421296,2008-11-02,11:16:43
40.000895,116.316118,0,101,39754.47,2008-11-02,11:16:48
40.000907,116.316195,0,102,39754.4700578704,2008-11-02,11:16:53
40.000914,116.316286,0,99,39754.4701157407,2008-11-02,11:16:58
40.000911,116.31639,0,101,39754.4701736111,2008-11-02,11:17:03
40.000921,116.316446,0,101,39754.4702314815,2008-11-02,11:17:08
40.000929,116.316515,0,101,39754.4702893518,2008-11-02,11:17:13
40.000942,116.316573,0,101,39754.4703472222,2008-11-02,11:17:18
40.000943,116.316638,0,103,39754.4704050926,2008-11-02,11:17:23
40.000934,116.316713,0,105,39754.470462963,2008-11-02,11:17:28
40.000928,116.316772,0,106,39754.4705208333,2008-11-02,11:17:33
40.000906,116.316858,0,108,39754.4705787037,2008-11-02,11:17:38
40.000918,116.316915,0,109,39754.4706365741,2008-11-02,11:17:43
40.000927,116.316944,0,111,39754.4706944444,2008-11-02,11:17:48
40.000944,116.316978,0,113,39754.4707523148,2008-11-02,11:17:53
40.000922,116.31706,0,114,39754.4708101852,2008-11-02,11:17:58
40.00093,116.317116,0,113,39754.4708680556,2008-11-02,11:18:03
40.000907,116.317171,0,114,39754.4709259259,2008-11-02,11:18:08
40.000878,116.317229,0,116,39754.4709837963,2008-11-02,11:18:13
40.000861,116.317321,0,117,39754.4710416667,2008-11-02,11:18:18
40.000812,116.317409,0,117,39754.471099537,2008-11-02,11:18:23
40.000778,116.31753,0,117,39754.4711574074,2008-11-02,11:18:28
40.000781,116.317584,0,116,39754.4712152778,2008-11-02,11:18:33
40.000756,116.317626,0,119,39754.4712731481,2008-11-02,11:18:38
40.000749,116.317691,0,122,39754.4713310185,2008-11-02,11:18:43
40.00074,116.317765,0,123,39754.4713888889,2008-11-02,11:18:48
40.000752,116.317847,0,120,39754.4714467593,2008-11-02,11:18:53
40.000755,116.317927,0,116,39754.4715046296,2008-11-02,11:18:58
40.00075,116.317987,0,113,39754.4715625,2008-11-02,11:19:03
40.000721,116.318059,0,107,39754.4716203704,2008-11-02,11:19:08
40.000683,116.318149,0,105,39754.4716782407,2008-11-02,11:19:13
40.000617,116.318221,0,97,39754.4717361111,2008-11-02,11:19:18
40.000586,116.318273,0,95,39754.4717939815,2008-11-02,11:19:23
40.000552,116.318295,0,96,39754.4718518518,2008-11-02,11:19:28
40.0005,116.318292,0,94,39754.4719097222,2008-11-02,11:19:33
40.000452,116.318292,0,95,39754.4719675926,2008-11-02,11:19:38
40.000374,116.318293,0,96,39754.472025463,2008-11-02,11:19:43
40.000318,116.318296,0,99,39754.4720833333,2008-11-02,11:19:48
40.000263,116.31831,0,101,39754.4721412037,2008-11-02,11:19:53
40.000218,116.318301,0,102,39754.4721990741,2008-11-02,11:19:58
40.000207,116.318275,0,105,39754.4722569444,2008-11-02,11:20:03
40.000214,116.318252,0,106,39754.4723148148,2008-11-02,11:20:08
40.000199,116.318164,0,108,39754.4723726852,2008-11-02,11:20:13
40.000199,116.318146,0,108,39754.4724305556,2008-11-02,11:20:18
40.000205,116.318084,0,108,39754.4724884259,2008-11-02,11:20:23
40.000218,116.318035,0,108,39754.4725462963,2008-11-02,11:20:28
40.000223,116.318012,0,108,39754.4726041667,2008-11-02,11:20:33
40.000223,116.318,0,108,39754.472662037,2008-11-02,11:20:38
40.000223,116.317999,0,108,39754.4727199074,2008-11-02,11:20:43
40.000223,116.317999,0,108,39754.4727546296,2008-11-02,11:20:46
40.000224,116.317997,0,108,39754.4727777778,2008-11-02,11:20:48
40.000226,116.317986,0,108,39754.4728356482,2008-11-02,11:20:53
40.000254,116.31795,0,108,39754.4728935185,2008-11-02,11:20:58
40.000254,116.31795,0,108,39754.4729282407,2008-11-02,11:21:01
40.000255,116.317951,0,108,39754.4729513889,2008-11-02,11:21:03
40.000255,116.317962,0,108,39754.4730092593,2008-11-02,11:21:08
40.000254,116.317971,0,108,39754.4730671296,2008-11-02,11:21:13
40.000254,116.317971,0,108,39754.4731018519,2008-11-02,11:21:16
40.000252,116.317974,0,107,39754.473125,2008-11-02,11:21:18
40.000248,116.318101,0,107,39754.4731712963,2008-11-02,11:21:22
40.000201,116.318219,0,106,39754.4732291667,2008-11-02,11:21:27
40.000145,116.318271,0,106,39754.473287037,2008-11-02,11:21:32
40.000057,116.318314,0,109,39754.4733449074,2008-11-02,11:21:37
39.999998,116.318338,0,108,39754.4734027778,2008-11-02,11:21:42
39.999952,116.318321,0,109,39754.4734606481,2008-11-02,11:21:47
39.999883,116.31829,0,105,39754.4735185185,2008-11-02,11:21:52
39.999823,116.31828,0,104,39754.4735763889,2008-11-02,11:21:57
39.999784,116.318262,0,102,39754.4736342593,2008-11-02,11:22:02
39.999724,116.318248,0,101,39754.4736921296,2008-11-02,11:22:07
39.99966,116.318276,0,101,39754.47375,2008-11-02,11:22:12
39.999644,116.318248,0,98,39754.4738078704,2008-11-02,11:22:17
39.999653,116.318211,0,96,39754.4738657407,2008-11-02,11:22:22
39.999657,116.318218,0,95,39754.4739236111,2008-11-02,11:22:27
39.999656,116.318223,0,94,39754.4739814815,2008-11-02,11:22:32
39.999656,116.318223,0,94,39754.4740162037,2008-11-02,11:22:35
39.999656,116.318224,0,95,39754.4740393519,2008-11-02,11:22:37
39.99966,116.318259,0,95,39754.4740972222,2008-11-02,11:22:42
39.99966,116.318299,0,100,39754.4741550926,2008-11-02,11:22:47
39.999671,116.3183,0,101,39754.474212963,2008-11-02,11:22:52
39.999671,116.318299,0,101,39754.4742708333,2008-11-02,11:22:57
39.999671,116.318294,0,102,39754.4743287037,2008-11-02,11:23:02
39.999671,116.318288,0,102,39754.4743865741,2008-11-02,11:23:07
39.999672,116.318289,0,102,39754.4744444444,2008-11-02,11:23:12
39.999673,116.318287,0,103,39754.4745023148,2008-11-02,11:23:17
39.999673,116.318292,0,103,39754.4745601852,2008-11-02,11:23:22
39.999673,116.318297,0,103,39754.4746180556,2008-11-02,11:23:27
39.999672,116.318299,0,103,39754.4746759259,2008-11-02,11:23:32
39.999672,116.318301,0,103,39754.4747337963,2008-11-02,11:23:37
39.999671,116.318295,0,103,39754.4747916667,2008-11-02,11:23:42
39.999671,116.31829,0,104,39754.474849537,2008-11-02,11:23:47
39.999671,116.318285,0,104,39754.4749074074,2008-11-02,11:23:52
39.999671,116.318283,0,104,39754.4749652778,2008-11-02,11:23:57
39.999671,116.318285,0,104,39754.4750231481,2008-11-02,11:24:02
39.99967,116.318285,0,104,39754.4750810185,2008-11-02,11:24:07
39.999671,116.318287,0,104,39754.4751388889,2008-11-02,11:24:12
39.99967,116.318288,0,104,39754.4751967593,2008-11-02,11:24:17
39.99967,116.31829,0,104,39754.4752546296,2008-11-02,11:24:22
39.99967,116.318289,0,104,39754.4753125,2008-11-02,11:24:27
39.999671,116.318288,0,104,39754.4753703704,2008-11-02,11:24:32
39.999671,116.318288,0,104,39754.4754282407,2008-11-02,11:24:37
39.999671,116.318288,0,104,39754.4754861111,2008-11-02,11:24:42
39.999671,116.318288,0,104,39754.4755439815,2008-11-02,11:24:47
39.99967,116.318288,0,104,39754.4756018519,2008-11-02,11:24:52
39.99967,116.318288,0,104,39754.4756597222,2008-11-02,11:24:57
39.99967,116.318288,0,104,39754.4757175926,2008-11-02,11:25:02
39.99967,116.318287,0,104,39754.475775463,2008-11-02,11:25:07
39.99967,116.318287,0,104,39754.4758333333,2008-11-02,11:25:12
39.99967,116.318287,0,104,39754.4758912037,2008-11-02,11:25:17
39.99967,116.318288,0,104,39754.4759490741,2008-11-02,11:25:22
39.99967,116.318288,0,104,39754.4760069444,2008-11-02,11:25:27
39.999669,116.318288,0,104,39754.4760648148,2008-11-02,11:25:32
39.999669,116.318288,0,104,39754.4761226852,2008-11-02,11:25:37
39.999669,116.318287,0,104,39754.4761805556,2008-11-02,11:25:42
39.999669,116.318287,0,104,39754.4762384259,2008-11-02,11:25:47
39.999668,116.318287,0,104,39754.4762962963,2008-11-02,11:25:52
39.999668,116.318287,0,104,39754.4763541667,2008-11-02,11:25:57
39.999667,116.318287,0,104,39754.476412037,2008-11-02,11:26:02
39.999667,116.318287,0,104,39754.4764699074,2008-11-02,11:26:07
39.999666,116.318287,0,104,39754.4765277778,2008-11-02,11:26:12
39.999666,116.318289,0,104,39754.4765856481,2008-11-02,11:26:17
39.999666,116.318289,0,104,39754.4766203704,2008-11-02,11:26:20
39.999661,116.318291,0,104,39754.4766435185,2008-11-02,11:26:22
39.999629,116.318314,0,106,39754.4767013889,2008-11-02,11:26:27
39.999581,116.318349,0,108,39754.4767592593,2008-11-02,11:26:32
39.999571,116.318351,0,109,39754.4768171296,2008-11-02,11:26:37
39.999563,116.318356,0,109,39754.476875,2008-11-02,11:26:42
39.999561,116.318355,0,109,39754.4769328704,2008-11-02,11:26:47
39.999564,116.31835,0,109,39754.4769907407,2008-11-02,11:26:52
39.999568,116.318344,0,109,39754.4770486111,2008-11-02,11:26:57
39.999568,116.318344,0,109,39754.4770833333,2008-11-02,11:27:00
39.999575,116.318342,0,110,39754.4771064815,2008-11-02,11:27:02
39.999559,116.318363,0,111,39754.4771643518,2008-11-02,11:27:07
39.999508,116.318396,0,111,39754.4772222222,2008-11-02,11:27:12
39.999487,116.318406,0,110,39754.4772800926,2008-11-02,11:27:17
39.999483,116.318399,0,108,39754.477337963,2008-11-02,11:27:22
39.999484,116.318399,0,107,39754.4773958333,2008-11-02,11:27:27
39.999484,116.318397,0,107,39754.4774537037,2008-11-02,11:27:32
39.999485,116.318397,0,107,39754.4775115741,2008-11-02,11:27:37
39.999486,116.318398,0,106,39754.4775694444,2008-11-02,11:27:42
39.999487,116.318395,0,106,39754.4776273148,2008-11-02,11:27:47
39.999488,116.318392,0,106,39754.4776851852,2008-11-02,11:27:52
39.999488,116.318391,0,106,39754.4777430556,2008-11-02,11:27:57
39.999489,116.318392,0,106,39754.4778009259,2008-11-02,11:28:02
39.999489,116.318392,0,106,39754.4778587963,2008-11-02,11:28:07
39.99949,116.318392,0,106,39754.4779166667,2008-11-02,11:28:12
39.99949,116.318392,0,106,39754.477974537,2008-11-02,11:28:17
39.99949,116.318391,0,106,39754.4780324074,2008-11-02,11:28:22
39.999491,116.318391,0,106,39754.4780902778,2008-11-02,11:28:27
39.999492,116.318392,0,106,39754.4781481481,2008-11-02,11:28:32
39.999491,116.318392,0,106,39754.4782060185,2008-11-02,11:28:37
39.999493,116.318393,0,106,39754.4782638889,2008-11-02,11:28:42
39.999746,116.318374,0,104,39754.5038425926,2008-11-02,12:05:32
39.999818,116.318355,0,105,39754.503900463,2008-11-02,12:05:37
39.999858,116.318338,0,109,39754.5039583333,2008-11-02,12:05:42
39.999868,116.318321,0,111,39754.5040162037,2008-11-02,12:05:47
39.99994,116.318301,0,113,39754.5040740741,2008-11-02,12:05:52
40.000008,116.318273,0,115,39754.5041319444,2008-11-02,12:05:57
40.000078,116.318246,0,119,39754.5041898148,2008-11-02,12:06:02
40.000157,116.318224,0,120,39754.5042476852,2008-11-02,12:06:07
40.00022,116.318167,0,124,39754.5043055556,2008-11-02,12:06:12
40.000241,116.318159,0,127,39754.5043634259,2008-11-02,12:06:17
40.000227,116.318126,0,127,39754.5044212963,2008-11-02,12:06:22
40.000185,116.318051,0,123,39754.5044791667,2008-11-02,12:06:27
40.000181,116.318021,0,124,39754.504537037,2008-11-02,12:06:32
40.000192,116.317994,0,125,39754.5045949074,2008-11-02,12:06:37
40.000176,116.31799,0,125,39754.5046527778,2008-11-02,12:06:42
40.000176,116.31799,0,125,39754.5046875,2008-11-02,12:06:45
40.000175,116.317992,0,126,39754.5047106481,2008-11-02,12:06:47
40.000149,116.318025,0,126,39754.5047685185,2008-11-02,12:06:52
40.000118,116.318069,0,126,39754.5048263889,2008-11-02,12:06:57
40.000116,116.318552,0,126,39754.5050810185,2008-11-02,12:07:19
40.000183,116.318411,0,126,39754.5050925926,2008-11-02,12:07:20
40.000071,116.318,0,126,39754.5051041667,2008-11-02,12:07:21
40.000002,116.317874,0,126,39754.5051157407,2008-11-02,12:07:22
40.000081,116.318038,0,125,39754.505150463,2008-11-02,12:07:25
40.000164,116.318129,0,122,39754.5051967593,2008-11-02,12:07:29
40.000216,116.318234,0,122,39754.5052430556,2008-11-02,12:07:33
40.000315,116.318229,0,123,39754.5052777778,2008-11-02,12:07:36
40.000398,116.318232,0,123,39754.5053356481,2008-11-02,12:07:41
40.000459,116.318234,0,126,39754.5053935185,2008-11-02,12:07:46
40.00051,116.318234,0,133,39754.5054513889,2008-11-02,12:07:51
40.000559,116.318258,0,139,39754.5055092593,2008-11-02,12:07:56
40.000634,116.318278,0,147,39754.5055671296,2008-11-02,12:08:01
40.000692,116.318303,0,149,39754.505625,2008-11-02,12:08:06
40.000718,116.318352,0,148,39754.5056828704,2008-11-02,12:08:11
40.000727,116.318411,0,147,39754.5057407407,2008-11-02,12:08:16
40.000739,116.318488,0,149,39754.5057986111,2008-11-02,12:08:21
40.000753,116.318542,0,149,39754.5058564815,2008-11-02,12:08:26
40.000756,116.318494,0,129,39754.5059143519,2008-11-02,12:08:31
40.000771,116.318409,0,113,39754.5059722222,2008-11-02,12:08:36
40.000771,116.318409,0,113,39754.5060069444,2008-11-02,12:08:39
40.000773,116.318401,0,111,39754.5060300926,2008-11-02,12:08:41
40.000784,116.318395,0,111,39754.506087963,2008-11-02,12:08:46
40.000803,116.318372,0,110,39754.5061458333,2008-11-02,12:08:51
40.000804,116.318371,0,110,39754.5062037037,2008-11-02,12:08:56
40.000804,116.318371,0,110,39754.5062384259,2008-11-02,12:08:59
40.000796,116.318369,0,110,39754.5062615741,2008-11-02,12:09:01
40.000783,116.318374,0,110,39754.5063194444,2008-11-02,12:09:06
40.000786,116.318368,0,111,39754.5063773148,2008-11-02,12:09:11
40.000788,116.318365,0,111,39754.5064351852,2008-11-02,12:09:16
40.000788,116.318365,0,111,39754.5064699074,2008-11-02,12:09:19
40.000787,116.318367,0,111,39754.5064930556,2008-11-02,12:09:21
40.0008,116.318463,0,113,39754.5065509259,2008-11-02,12:09:26
40.000809,116.318564,0,120,39754.5066087963,2008-11-02,12:09:31
40.000823,116.318647,0,128,39754.5066666667,2008-11-02,12:09:36
40.000826,116.318714,0,134,39754.506724537,2008-11-02,12:09:41
40.000821,116.318729,0,135,39754.5067824074,2008-11-02,12:09:46
40.000851,116.318752,0,136,39754.5068402778,2008-11-02,12:09:51
40.000874,116.318746,0,136,39754.5068981481,2008-11-02,12:09:56
40.000913,116.318732,0,135,39754.5069560185,2008-11-02,12:10:01
40.000974,116.318723,0,132,39754.5070138889,2008-11-02,12:10:06
40.001038,116.3187,0,125,39754.5070717593,2008-11-02,12:10:11
40.001102,116.318686,0,123,39754.5071296296,2008-11-02,12:10:16
40.001156,116.318693,0,125,39754.5071875,2008-11-02,12:10:21
40.001204,116.318705,0,119,39754.5072453704,2008-11-02,12:10:26
40.001267,116.318733,0,108,39754.5073032407,2008-11-02,12:10:31
40.001328,116.318726,0,102,39754.5073611111,2008-11-02,12:10:36
40.001396,116.318727,0,97,39754.5074189815,2008-11-02,12:10:41
40.001451,116.318731,0,89,39754.5074768519,2008-11-02,12:10:46
40.001506,116.318742,0,91,39754.5075347222,2008-11-02,12:10:51
40.001574,116.318726,0,81,39754.5075925926,2008-11-02,12:10:56
40.001636,116.318732,0,84,39754.507650463,2008-11-02,12:11:01
40.001691,116.318723,0,80,39754.5077083333,2008-11-02,12:11:06
40.001749,116.31873,0,84,39754.5077662037,2008-11-02,12:11:11
40.001813,116.318725,0,88,39754.5078240741,2008-11-02,12:11:16
40.001875,116.318708,0,94,39754.5078819444,2008-11-02,12:11:21
40.001939,116.31869,0,98,39754.5079398148,2008-11-02,12:11:26
40.00202,116.318675,0,87,39754.5079976852,2008-11-02,12:11:31
40.002067,116.31865,0,86,39754.5080555556,2008-11-02,12:11:36
40.002114,116.318622,0,86,39754.5081134259,2008-11-02,12:11:41
40.002137,116.318581,0,88,39754.5081712963,2008-11-02,12:11:46
40.002188,116.318584,0,90,39754.5082291667,2008-11-02,12:11:51
40.00223,116.318575,0,92,39754.508287037,2008-11-02,12:11:56
40.00229,116.318541,0,94,39754.5083449074,2008-11-02,12:12:01
40.002364,116.318545,0,96,39754.5084027778,2008-11-02,12:12:06
40.002468,116.318573,0,99,39754.5084375,2008-11-02,12:12:09
40.002539,116.318621,0,109,39754.5084953704,2008-11-02,12:12:14
40.002647,116.318623,0,119,39754.5085532407,2008-11-02,12:12:19
40.002684,116.318624,0,126,39754.5086111111,2008-11-02,12:12:24
40.002712,116.318621,0,126,39754.5086689815,2008-11-02,12:12:29
40.00276,116.318637,0,114,39754.5087268518,2008-11-02,12:12:34
40.002834,116.318626,0,118,39754.5087847222,2008-11-02,12:12:39
40.002892,116.31861,0,115,39754.5088425926,2008-11-02,12:12:44
40.002923,116.318571,0,111,39754.508900463,2008-11-02,12:12:49
40.002957,116.318528,0,107,39754.5089583333,2008-11-02,12:12:54
40.002996,116.318456,0,104,39754.5090162037,2008-11-02,12:12:59
40.003016,116.318386,0,103,39754.5090740741,2008-11-02,12:13:04
40.003026,116.318311,0,99,39754.5091319444,2008-11-02,12:13:09
40.003047,116.31824,0,96,39754.5091898148,2008-11-02,12:13:14
40.003042,116.318178,0,94,39754.5092476852,2008-11-02,12:13:19
40.003031,116.31811,0,93,39754.5093055556,2008-11-02,12:13:24
40.00304,116.318027,0,93,39754.5093634259,2008-11-02,12:13:29
40.003029,116.317955,0,94,39754.5094212963,2008-11-02,12:13:34
40.003021,116.317872,0,96,39754.5094791667,2008-11-02,12:13:39
40.003022,116.317805,0,98,39754.509537037,2008-11-02,12:13:44
40.003019,116.31773,0,100,39754.5095949074,2008-11-02,12:13:49
40.003005,116.317671,0,103,39754.5096527778,2008-11-02,12:13:54
40.003003,116.317625,0,105,39754.5097106481,2008-11-02,12:13:59
40.003007,116.317576,0,107,39754.5097685185,2008-11-02,12:14:04
40.002952,116.317473,0,108,39754.5098263889,2008-11-02,12:14:09
40.00298,116.317378,0,104,39754.5098842593,2008-11-02,12:14:14
40.002964,116.317295,0,102,39754.5099421296,2008-11-02,12:14:19
40.002986,116.317223,0,104,39754.51,2008-11-02,12:14:24
40.002981,116.317152,0,107,39754.5100578704,2008-11-02,12:14:29
40.002997,116.317062,0,100,39754.5101157407,2008-11-02,12:14:34
40.002991,116.31699,0,98,39754.5101736111,2008-11-02,12:14:39
40.002986,116.316927,0,94,39754.5102314815,2008-11-02,12:14:44
40.003023,116.31688,0,91,39754.5102893518,2008-11-02,12:14:49
40.003076,116.316853,0,88,39754.5103472222,2008-11-02,12:14:54
40.003139,116.316875,0,82,39754.5104050926,2008-11-02,12:14:59
40.003202,116.316891,0,80,39754.510462963,2008-11-02,12:15:04
40.003253,116.316892,0,82,39754.5105208333,2008-11-02,12:15:09
40.003313,116.316894,0,80,39754.5105787037,2008-11-02,12:15:14
40.003351,116.31691,0,78,39754.5106365741,2008-11-02,12:15:19
40.003397,116.316928,0,76,39754.5106944444,2008-11-02,12:15:24
40.003448,116.316933,0,71,39754.5107523148,2008-11-02,12:15:29
40.003506,116.316919,0,63,39754.5108101852,2008-11-02,12:15:34
40.003576,116.316907,0,58,39754.5108680556,2008-11-02,12:15:39
40.003612,116.316911,0,60,39754.5109259259,2008-11-02,12:15:44
40.003679,116.316897,0,58,39754.5109837963,2008-11-02,12:15:49
40.003729,116.316896,0,60,39754.5110416667,2008-11-02,12:15:54
40.003783,116.316891,0,62,39754.511099537,2008-11-02,12:15:59
40.003843,116.316888,0,63,39754.5111574074,2008-11-02,12:16:04
40.003898,116.316883,0,62,39754.5112152778,2008-11-02,12:16:09
40.003944,116.316863,0,68,39754.5112731481,2008-11-02,12:16:14
40.003974,116.316856,0,72,39754.5113310185,2008-11-02,12:16:19
40.004003,116.316853,0,75,39754.5113888889,2008-11-02,12:16:24
40.004029,116.316817,0,83,39754.5114467593,2008-11-02,12:16:29
40.004055,116.316809,0,84,39754.5115046296,2008-11-02,12:16:34
40.004104,116.316804,0,87,39754.5115625,2008-11-02,12:16:39
40.004159,116.316801,0,87,39754.5116203704,2008-11-02,12:16:44
40.004218,116.316802,0,88,39754.5116782407,2008-11-02,12:16:49
40.004268,116.316793,0,85,39754.5117361111,2008-11-02,12:16:54
40.004333,116.316796,0,83,39754.5117939815,2008-11-02,12:16:59
40.004388,116.316798,0,86,39754.5118518519,2008-11-02,12:17:04
40.004439,116.316794,0,73,39754.5119097222,2008-11-02,12:17:09
40.004506,116.316798,0,66,39754.5119675926,2008-11-02,12:17:14
40.004569,116.31678,0,70,39754.512025463,2008-11-02,12:17:19
40.004596,116.316789,0,73,39754.5120833333,2008-11-02,12:17:24
40.004632,116.316808,0,75,39754.5121412037,2008-11-02,12:17:29
40.004694,116.316821,0,77,39754.5121990741,2008-11-02,12:17:34
40.004758,116.316835,0,80,39754.5122569444,2008-11-02,12:17:39
40.004808,116.31686,0,82,39754.5123148148,2008-11-02,12:17:44
40.004845,116.316865,0,84,39754.5123726852,2008-11-02,12:17:49
40.004917,116.31683,0,87,39754.5124305556,2008-11-02,12:17:54
40.004996,116.316838,0,88,39754.5124884259,2008-11-02,12:17:59
40.005079,116.316836,0,86,39754.5125462963,2008-11-02,12:18:04
40.005181,116.316836,0,86,39754.5125925926,2008-11-02,12:18:08
40.005249,116.316843,0,88,39754.512650463,2008-11-02,12:18:13
40.005272,116.316808,0,85,39754.5127083333,2008-11-02,12:18:18
40.005281,116.316781,0,82,39754.5127662037,2008-11-02,12:18:23
40.00533,116.316769,0,83,39754.5128240741,2008-11-02,12:18:28
40.005368,116.316764,0,83,39754.5128819444,2008-11-02,12:18:33
40.005403,116.316763,0,85,39754.5129398148,2008-11-02,12:18:38
40.005451,116.316758,0,82,39754.5129976852,2008-11-02,12:18:43
40.005514,116.316747,0,79,39754.5130555556,2008-11-02,12:18:48
40.00557,116.316735,0,76,39754.5131134259,2008-11-02,12:18:53
40.005605,116.316722,0,78,39754.5131712963,2008-11-02,12:18:58
40.005651,116.316703,0,76,39754.5132291667,2008-11-02,12:19:03
40.005727,116.316694,0,69,39754.513287037,2008-11-02,12:19:08
40.005798,116.316705,0,66,39754.5133449074,2008-11-02,12:19:13
40.005835,116.316685,0,66,39754.5134027778,2008-11-02,12:19:18
40.005861,116.316657,0,64,39754.5134606481,2008-11-02,12:19:23
40.005863,116.316635,0,61,39754.5135185185,2008-11-02,12:19:28
40.005853,116.316625,0,57,39754.5135763889,2008-11-02,12:19:33
40.005828,116.316616,0,53,39754.5136921296,2008-11-02,12:19:43
40.0057,116.316592,0,53,39754.5137384259,2008-11-02,12:19:47
40.005623,116.316611,0,53,39754.5137962963,2008-11-02,12:19:52
40.005584,116.316585,0,53,39754.5138541667,2008-11-02,12:19:57
40.005529,116.316524,0,52,39754.513912037,2008-11-02,12:20:02
40.005503,116.316404,0,50,39754.5139467593,2008-11-02,12:20:05
40.005432,116.316338,0,47,39754.5140046296,2008-11-02,12:20:10
40.005369,116.316327,0,45,39754.5140625,2008-11-02,12:20:15
40.005373,116.316256,0,43,39754.5141203704,2008-11-02,12:20:20
40.005289,116.316244,0,41,39754.5141782407,2008-11-02,12:20:25
40.005375,116.31617,0,39,39754.5142361111,2008-11-02,12:20:30
40.005488,116.316141,0,38,39754.5142592593,2008-11-02,12:20:32
40.005588,116.316109,0,37,39754.5142824074,2008-11-02,12:20:34
40.005692,116.316073,0,34,39754.5143287037,2008-11-02,12:20:38
40.005745,116.316052,0,32,39754.5143865741,2008-11-02,12:20:43
40.005745,116.316052,0,32,39754.5144212963,2008-11-02,12:20:46
40.005744,116.316053,0,31,39754.5144444444,2008-11-02,12:20:48
40.005791,116.31603,0,30,39754.5145023148,2008-11-02,12:20:53
40.005782,116.316031,0,30,39754.5145601852,2008-11-02,12:20:58
40.005862,116.316001,0,29,39754.5146180556,2008-11-02,12:21:03
40.005924,116.315991,0,30,39754.5146759259,2008-11-02,12:21:08
40.005924,116.315991,0,30,39754.5147106481,2008-11-02,12:21:11
40.00592,116.31599,0,29,39754.5147337963,2008-11-02,12:21:13
40.005949,116.315996,0,28,39754.5147916667,2008-11-02,12:21:18
40.005969,116.315998,0,26,39754.514849537,2008-11-02,12:21:23
40.005926,116.315996,0,26,39754.5149074074,2008-11-02,12:21:28
40.005871,116.315997,0,27,39754.5149652778,2008-11-02,12:21:33
40.005816,116.316013,0,26,39754.5150231481,2008-11-02,12:21:38
40.00584,116.316003,0,27,39754.5150810185,2008-11-02,12:21:43
40.00583,116.316003,0,25,39754.5151388889,2008-11-02,12:21:48
40.005848,116.31599,0,24,39754.5151967593,2008-11-02,12:21:53
40.005828,116.315987,0,21,39754.5152546296,2008-11-02,12:21:58
40.005842,116.315979,0,20,39754.5153125,2008-11-02,12:22:03
40.005842,116.315979,0,20,39754.5153472222,2008-11-02,12:22:06
40.00584,116.315975,0,19,39754.5153703704,2008-11-02,12:22:08
40.005819,116.315996,0,17,39754.5154282407,2008-11-02,12:22:13
40.005807,116.316006,0,17,39754.5154861111,2008-11-02,12:22:18
40.005786,116.316016,0,16,39754.5155439815,2008-11-02,12:22:23
40.005731,116.316038,0,15,39754.5156018519,2008-11-02,12:22:28
40.005698,116.316052,0,15,39754.5156597222,2008-11-02,12:22:33
40.005668,116.316077,0,14,39754.5157175926,2008-11-02,12:22:38
40.005595,116.316068,0,14,39754.515775463,2008-11-02,12:22:43
40.005533,116.316057,0,13,39754.5158333333,2008-11-02,12:22:48
40.005441,116.316069,0,12,39754.5158796296,2008-11-02,12:22:52
40.005366,116.316099,0,11,39754.5159375,2008-11-02,12:22:57
40.005377,116.316121,0,10,39754.5159953704,2008-11-02,12:23:02
40.00539,116.316147,0,8,39754.5160532407,2008-11-02,12:23:07
40.005413,116.316156,0,5,39754.5161111111,2008-11-02,12:23:12
40.005388,116.316162,0,3,39754.5161689815,2008-11-02,12:23:17
40.005382,116.316172,0,0,39754.5162268518,2008-11-02,12:23:22
40.005352,116.316178,0,-3,39754.5162847222,2008-11-02,12:23:27
40.005349,116.31614,0,-6,39754.5163425926,2008-11-02,12:23:32
40.005369,116.316117,0,-11,39754.516400463,2008-11-02,12:23:37
40.005373,116.316094,0,-15,39754.5164583333,2008-11-02,12:23:42
40.005417,116.316078,0,-21,39754.5165162037,2008-11-02,12:23:47
40.005475,116.31607,0,-27,39754.5165740741,2008-11-02,12:23:52
40.005478,116.316093,0,-34,39754.5166319444,2008-11-02,12:23:57
40.005476,116.316107,0,-40,39754.5166898148,2008-11-02,12:24:02
40.005561,116.316038,0,-42,39754.516724537,2008-11-02,12:24:05
40.005641,116.315975,0,-44,39754.5167708333,2008-11-02,12:24:09
40.005612,116.316005,0,-49,39754.5168287037,2008-11-02,12:24:14
40.005584,116.31601,0,-54,39754.5168865741,2008-11-02,12:24:19
40.005625,116.316021,0,-58,39754.5169444444,2008-11-02,12:24:24
40.005711,116.316015,0,-60,39754.5170023148,2008-11-02,12:24:29
40.005714,116.315999,0,-64,39754.5170601852,2008-11-02,12:24:34
40.005667,116.315987,0,-67,39754.5171180556,2008-11-02,12:24:39
40.005695,116.315985,0,-69,39754.5171759259,2008-11-02,12:24:44
40.005686,116.315991,0,-70,39754.5172337963,2008-11-02,12:24:49
40.005647,116.316007,0,-72,39754.5172916667,2008-11-02,12:24:54
40.005699,116.315985,0,-75,39754.517349537,2008-11-02,12:24:59
40.005709,116.315981,0,-79,39754.5174074074,2008-11-02,12:25:04
40.005697,116.315967,0,-84,39754.5174652778,2008-11-02,12:25:09
40.005697,116.315967,0,-84,39754.5175,2008-11-02,12:25:12
40.005693,116.315973,0,-89,39754.5175231481,2008-11-02,12:25:14
40.005726,116.315957,0,-93,39754.5175810185,2008-11-02,12:25:19
40.005744,116.315927,0,-95,39754.5176388889,2008-11-02,12:25:24
40.005723,116.315908,0,-98,39754.5176967593,2008-11-02,12:25:29
40.005717,116.31587,0,-100,39754.5177546296,2008-11-02,12:25:34
40.005729,116.315838,0,-103,39754.5178125,2008-11-02,12:25:39
40.00572,116.315841,0,-107,39754.5178703704,2008-11-02,12:25:44
40.00573,116.315844,0,-111,39754.5179282407,2008-11-02,12:25:49
40.005708,116.315874,0,-111,39754.5179861111,2008-11-02,12:25:54
40.005694,116.315883,0,-113,39754.5180439815,2008-11-02,12:25:59
40.005666,116.315898,0,-115,39754.5181018518,2008-11-02,12:26:04
40.005658,116.315907,0,-118,39754.5181597222,2008-11-02,12:26:09
40.005506,116.315851,0,-114,39754.5182407407,2008-11-02,12:26:16
40.005354,116.315771,0,-113,39754.5182523148,2008-11-02,12:26:17
40.005453,116.315704,0,-113,39754.518287037,2008-11-02,12:26:20
40.005471,116.315656,0,-114,39754.5183449074,2008-11-02,12:26:25
40.005385,116.31563,0,-114,39754.5184027778,2008-11-02,12:26:30
40.005407,116.315665,0,-111,39754.5184606481,2008-11-02,12:26:35
40.005459,116.315797,0,-102,39754.5184953704,2008-11-02,12:26:38
40.00551,116.315845,0,-90,39754.5185532407,2008-11-02,12:26:43
40.00553,116.315912,0,-77,39754.5186111111,2008-11-02,12:26:48
40.005549,116.31596,0,-66,39754.5186689815,2008-11-02,12:26:53
40.005537,116.315999,0,-59,39754.5187268518,2008-11-02,12:26:58
40.005541,116.316035,0,-54,39754.5187847222,2008-11-02,12:27:03
40.005501,116.316079,0,-53,39754.5188425926,2008-11-02,12:27:08
40.005464,116.316105,0,-54,39754.518900463,2008-11-02,12:27:13
40.005387,116.316132,0,-53,39754.5189583333,2008-11-02,12:27:18
40.005387,116.316132,0,-53,39754.5189930556,2008-11-02,12:27:21
40.005382,116.316129,0,-49,39754.5190162037,2008-11-02,12:27:23
40.005399,116.316158,0,-45,39754.5190740741,2008-11-02,12:27:28
40.005358,116.316187,0,-42,39754.5191319444,2008-11-02,12:27:33
40.00538,116.316168,0,-35,39754.5191898148,2008-11-02,12:27:38
40.005396,116.316164,0,-30,39754.5192476852,2008-11-02,12:27:43
40.005453,116.316119,0,-22,39754.5193055556,2008-11-02,12:27:48
40.005481,116.316102,0,-18,39754.5193634259,2008-11-02,12:27:53
40.005512,116.316081,0,-13,39754.5194212963,2008-11-02,12:27:58
40.005518,116.316063,0,-10,39754.5194791667,2008-11-02,12:28:03
40.005505,116.316043,0,-11,39754.519537037,2008-11-02,12:28:08
40.005504,116.316016,0,-11,39754.5195949074,2008-11-02,12:28:13
40.005501,116.315981,0,-14,39754.5196527778,2008-11-02,12:28:18
40.005499,116.31595,0,-17,39754.5197106482,2008-11-02,12:28:23
40.005466,116.315929,0,-20,39754.5197685185,2008-11-02,12:28:28
40.00551,116.315869,0,-21,39754.5198263889,2008-11-02,12:28:33
40.005518,116.315838,0,-22,39754.5198842593,2008-11-02,12:28:38
40.005529,116.315832,0,-23,39754.5199421296,2008-11-02,12:28:43
40.005529,116.315819,0,-24,39754.52,2008-11-02,12:28:48
40.005515,116.315831,0,-25,39754.5200578704,2008-11-02,12:28:53
40.005495,116.315857,0,-25,39754.5201157407,2008-11-02,12:28:58
40.005513,116.31586,0,-26,39754.5201736111,2008-11-02,12:29:03
40.005488,116.315892,0,-26,39754.5202314815,2008-11-02,12:29:08
40.00552,116.31589,0,-27,39754.5202893519,2008-11-02,12:29:13
40.00552,116.31589,0,-27,39754.5203240741,2008-11-02,12:29:16
40.005524,116.31589,0,-27,39754.5203472222,2008-11-02,12:29:18
40.005535,116.315891,0,-27,39754.5204050926,2008-11-02,12:29:23
40.005548,116.315901,0,-27,39754.520462963,2008-11-02,12:29:28
40.005569,116.315948,0,-27,39754.5205208333,2008-11-02,12:29:33
40.005613,116.31598,0,-24,39754.5205787037,2008-11-02,12:29:38
40.005613,116.31598,0,-24,39754.5206134259,2008-11-02,12:29:41
40.005619,116.315987,0,-19,39754.5206365741,2008-11-02,12:29:43
40.005629,116.315987,0,-18,39754.5206944444,2008-11-02,12:29:48
40.005668,116.315988,0,-13,39754.5207523148,2008-11-02,12:29:53
40.00571,116.315968,0,-6,39754.5208101852,2008-11-02,12:29:58
40.005739,116.315936,0,0,39754.5208680556,2008-11-02,12:30:03
40.005748,116.315885,0,5,39754.5209259259,2008-11-02,12:30:08
40.005739,116.315845,0,10,39754.5209837963,2008-11-02,12:30:13
40.005728,116.315908,0,18,39754.5210416667,2008-11-02,12:30:18
40.005712,116.315933,0,21,39754.521099537,2008-11-02,12:30:23
40.005678,116.316012,0,27,39754.5211574074,2008-11-02,12:30:28
40.005671,116.31606,0,32,39754.5212152778,2008-11-02,12:30:33
40.005678,116.31606,0,32,39754.5212731481,2008-11-02,12:30:38
40.005678,116.31606,0,32,39754.5213078704,2008-11-02,12:30:41
40.005683,116.316061,0,33,39754.5213310185,2008-11-02,12:30:43
40.005674,116.316062,0,33,39754.5213888889,2008-11-02,12:30:48
40.005694,116.316061,0,33,39754.5214467593,2008-11-02,12:30:53
40.005698,116.316061,0,34,39754.5215046296,2008-11-02,12:30:58
40.005698,116.316061,0,34,39754.5215393519,2008-11-02,12:31:01
40.005701,116.31606,0,35,39754.5215625,2008-11-02,12:31:03
40.005713,116.316057,0,35,39754.5216203704,2008-11-02,12:31:08
40.005711,116.316067,0,35,39754.5216782407,2008-11-02,12:31:13
40.005721,116.316069,0,36,39754.5217361111,2008-11-02,12:31:18
40.005721,116.316069,0,36,39754.5217708333,2008-11-02,12:31:21
40.005717,116.316072,0,37,39754.5217939815,2008-11-02,12:31:23
40.005702,116.316073,0,37,39754.5218518519,2008-11-02,12:31:28
40.005704,116.316072,0,38,39754.5219097222,2008-11-02,12:31:33
40.005704,116.316072,0,38,39754.5219444444,2008-11-02,12:31:36
40.005701,116.316072,0,38,39754.5219675926,2008-11-02,12:31:38
40.005667,116.316086,0,34,39754.522025463,2008-11-02,12:31:43
40.00561,116.316111,0,29,39754.5220833333,2008-11-02,12:31:48
40.005608,116.316091,0,30,39754.5221412037,2008-11-02,12:31:53
40.005599,116.316083,0,29,39754.5221990741,2008-11-02,12:31:58
40.005647,116.316078,0,27,39754.5222569444,2008-11-02,12:32:03
40.005693,116.316078,0,27,39754.5223148148,2008-11-02,12:32:08
40.005732,116.316065,0,26,39754.5223726852,2008-11-02,12:32:13
40.005775,116.316089,0,24,39754.5224305556,2008-11-02,12:32:18
40.005765,116.316092,0,20,39754.5224884259,2008-11-02,12:32:23
40.005753,116.316085,0,18,39754.5225462963,2008-11-02,12:32:28
40.005728,116.316082,0,16,39754.5226041667,2008-11-02,12:32:33
40.005694,116.316079,0,16,39754.522662037,2008-11-02,12:32:38
40.005701,116.316067,0,15,39754.5227199074,2008-11-02,12:32:43
40.005707,116.316035,0,14,39754.5227777778,2008-11-02,12:32:48
40.005721,116.316016,0,14,39754.5228356481,2008-11-02,12:32:53
40.005697,116.316023,0,14,39754.5228935185,2008-11-02,12:32:58
40.00569,116.316023,0,14,39754.5229513889,2008-11-02,12:33:03
40.00569,116.316023,0,14,39754.5229861111,2008-11-02,12:33:06
40.005688,116.316016,0,14,39754.5230092593,2008-11-02,12:33:08
40.005622,116.316054,0,14,39754.5230671296,2008-11-02,12:33:13
40.005592,116.316069,0,15,39754.523125,2008-11-02,12:33:18
40.005594,116.316069,0,15,39754.5231828704,2008-11-02,12:33:23
40.005598,116.316069,0,15,39754.5232407407,2008-11-02,12:33:28
40.005598,116.316069,0,15,39754.523275463,2008-11-02,12:33:31
40.005595,116.316069,0,15,39754.5232986111,2008-11-02,12:33:33
40.005648,116.316052,0,15,39754.5233564815,2008-11-02,12:33:38
40.00572,116.316025,0,16,39754.5234143519,2008-11-02,12:33:43
40.005773,116.316019,0,16,39754.5234722222,2008-11-02,12:33:48
40.005823,116.316038,0,17,39754.5235300926,2008-11-02,12:33:53
40.005745,116.316057,0,18,39754.523587963,2008-11-02,12:33:58
40.005722,116.316072,0,17,39754.5236458333,2008-11-02,12:34:03
40.005666,116.316101,0,18,39754.5237037037,2008-11-02,12:34:08
40.005573,116.316132,0,18,39754.5237384259,2008-11-02,12:34:11
40.005481,116.316144,0,18,39754.5237731481,2008-11-02,12:34:14
40.005388,116.316157,0,20,39754.5238194444,2008-11-02,12:34:18
40.005345,116.316148,0,22,39754.5238773148,2008-11-02,12:34:23
40.005383,116.316123,0,21,39754.5239351852,2008-11-02,12:34:28
40.005425,116.316083,0,19,39754.5239930556,2008-11-02,12:34:33
40.00544,116.316036,0,17,39754.5240509259,2008-11-02,12:34:38
40.005471,116.316003,0,16,39754.5241087963,2008-11-02,12:34:43
40.005502,116.315985,0,15,39754.5241666667,2008-11-02,12:34:48
40.005502,116.315985,0,15,39754.5242013889,2008-11-02,12:34:51
40.0055,116.315979,0,15,39754.524224537,2008-11-02,12:34:53
40.005539,116.315971,0,16,39754.5242824074,2008-11-02,12:34:58
40.005624,116.315957,0,15,39754.5243402778,2008-11-02,12:35:03
40.005653,116.315967,0,15,39754.5243981481,2008-11-02,12:35:08
40.005696,116.315972,0,15,39754.5244560185,2008-11-02,12:35:13
40.005696,116.315972,0,15,39754.5244907407,2008-11-02,12:35:16
40.005693,116.315969,0,15,39754.5245138889,2008-11-02,12:35:18
40.005685,116.315979,0,19,39754.5245717593,2008-11-02,12:35:23
40.005676,116.316003,0,23,39754.5246296296,2008-11-02,12:35:28
40.005677,116.316018,0,28,39754.5246875,2008-11-02,12:35:33
40.005686,116.316017,0,31,39754.5247453704,2008-11-02,12:35:38
40.005673,116.316023,0,35,39754.5248032407,2008-11-02,12:35:43
40.005664,116.316032,0,37,39754.5248611111,2008-11-02,12:35:48
40.005569,116.316078,0,41,39754.5249074074,2008-11-02,12:35:52
40.00553,116.3161,0,40,39754.5249652778,2008-11-02,12:35:57
40.005584,116.316116,0,40,39754.5250231481,2008-11-02,12:36:02
40.005604,116.316116,0,41,39754.5250810185,2008-11-02,12:36:07
40.005605,116.316126,0,40,39754.5251388889,2008-11-02,12:36:12
40.005646,116.31612,0,39,39754.5251967593,2008-11-02,12:36:17
40.005655,116.316132,0,39,39754.5252546296,2008-11-02,12:36:22
40.005643,116.316128,0,38,39754.5253125,2008-11-02,12:36:27
40.00562,116.316114,0,39,39754.5253703704,2008-11-02,12:36:32
40.005576,116.316119,0,43,39754.5254282407,2008-11-02,12:36:37
40.005492,116.316141,0,51,39754.5254861111,2008-11-02,12:36:42
40.005502,116.316145,0,61,39754.5255439815,2008-11-02,12:36:47
40.005494,116.316115,0,71,39754.5256018518,2008-11-02,12:36:52
40.005511,116.316111,0,79,39754.5256597222,2008-11-02,12:36:57
40.005497,116.316145,0,86,39754.5257175926,2008-11-02,12:37:02
40.005509,116.316171,0,89,39754.525775463,2008-11-02,12:37:07
40.005581,116.316182,0,90,39754.5258333333,2008-11-02,12:37:12
40.005612,116.316243,0,93,39754.5258912037,2008-11-02,12:37:17
40.005609,116.316264,0,94,39754.5259490741,2008-11-02,12:37:22
40.005628,116.316276,0,100,39754.5260069444,2008-11-02,12:37:27
40.005717,116.316262,0,104,39754.5260648148,2008-11-02,12:37:32
40.005701,116.316263,0,104,39754.5261226852,2008-11-02,12:37:37
40.005688,116.316261,0,105,39754.5261805556,2008-11-02,12:37:42
40.005688,116.316261,0,105,39754.5262152778,2008-11-02,12:37:45
40.00568,116.316261,0,108,39754.5262384259,2008-11-02,12:37:47
40.005686,116.316252,0,110,39754.5262962963,2008-11-02,12:37:52
40.005693,116.316269,0,113,39754.5263541667,2008-11-02,12:37:57
40.005693,116.316269,0,113,39754.5263888889,2008-11-02,12:38:00
40.005693,116.316261,0,118,39754.526412037,2008-11-02,12:38:02
40.005723,116.316229,0,120,39754.5264699074,2008-11-02,12:38:07
40.005741,116.316216,0,122,39754.5265277778,2008-11-02,12:38:12
40.005741,116.316216,0,122,39754.5265625,2008-11-02,12:38:15
40.005744,116.316215,0,122,39754.5265856481,2008-11-02,12:38:17
40.005858,116.316174,0,117,39754.5266319444,2008-11-02,12:38:21
40.005913,116.316111,0,113,39754.5266898148,2008-11-02,12:38:26
40.00367,116.31657,0,162,39754.5282175926,2008-11-02,12:40:38
40.006517,116.316098,0,437,39754.5282291667,2008-11-02,12:40:39
40.006662,116.316111,0,434,39754.5282407407,2008-11-02,12:40:40
40.006368,116.316083,0,327,39754.5282986111,2008-11-02,12:40:45
40.006214,116.316065,0,282,39754.5283101852,2008-11-02,12:40:46
40.006214,116.316065,0,282,39754.5283449074,2008-11-02,12:40:49
40.006208,116.316067,0,282,39754.5283680556,2008-11-02,12:40:51
40.006149,116.316083,0,254,39754.5283912037,2008-11-02,12:40:53
40.006066,116.316088,0,229,39754.5284259259,2008-11-02,12:40:56
40.006038,116.316058,0,213,39754.5284837963,2008-11-02,12:41:01
40.005918,116.315996,0,216,39754.5285069444,2008-11-02,12:41:03
40.005816,116.315947,0,213,39754.5285185185,2008-11-02,12:41:04
40.005785,116.315934,0,204,39754.5285763889,2008-11-02,12:41:09
40.00577,116.315962,0,198,39754.5286342593,2008-11-02,12:41:14
40.005794,116.315996,0,197,39754.5286921296,2008-11-02,12:41:19
40.005777,116.31599,0,200,39754.52875,2008-11-02,12:41:24
40.005746,116.31597,0,194,39754.5288078704,2008-11-02,12:41:29
40.00569,116.316004,0,188,39754.5288657407,2008-11-02,12:41:34
40.005689,116.316023,0,179,39754.5289236111,2008-11-02,12:41:39
40.005728,116.316037,0,169,39754.5289814815,2008-11-02,12:41:44
40.005744,116.316061,0,151,39754.5290393519,2008-11-02,12:41:49
40.005777,116.316093,0,138,39754.5290972222,2008-11-02,12:41:54
40.005831,116.316105,0,128,39754.5291550926,2008-11-02,12:41:59
40.005929,116.316092,0,130,39754.529212963,2008-11-02,12:42:04
40.005998,116.316077,0,133,39754.5292708333,2008-11-02,12:42:09
40.006006,116.316093,0,137,39754.5293287037,2008-11-02,12:42:14
40.006015,116.316086,0,148,39754.5293865741,2008-11-02,12:42:19
40.005908,116.316094,0,146,39754.5294328704,2008-11-02,12:42:23
40.005819,116.316084,0,151,39754.5294907407,2008-11-02,12:42:28
40.005782,116.316126,0,160,39754.5295486111,2008-11-02,12:42:33
40.005804,116.316166,0,168,39754.5296064815,2008-11-02,12:42:38
40.005842,116.316201,0,176,39754.5296643519,2008-11-02,12:42:43
40.00593,116.316205,0,187,39754.5296990741,2008-11-02,12:42:46
40.006026,116.316202,0,201,39754.5297453704,2008-11-02,12:42:50
40.006069,116.316207,0,217,39754.5298032407,2008-11-02,12:42:55
40.006057,116.316249,0,234,39754.5298611111,2008-11-02,12:43:00
40.005961,116.316263,0,220,39754.5298958333,2008-11-02,12:43:03
40.005884,116.31626,0,216,39754.5299537037,2008-11-02,12:43:08
40.005948,116.316319,0,232,39754.5300115741,2008-11-02,12:43:13
40.005948,116.316375,0,226,39754.5300694444,2008-11-02,12:43:18
40.005948,116.316375,0,226,39754.5301041667,2008-11-02,12:43:21
40.005946,116.316376,0,228,39754.5301273148,2008-11-02,12:43:23
40.006041,116.316385,0,232,39754.5301851852,2008-11-02,12:43:28
40.005943,116.316423,0,210,39754.5302314815,2008-11-02,12:43:32
40.005851,116.316433,0,198,39754.5302546296,2008-11-02,12:43:34
40.005856,116.316495,0,196,39754.5303125,2008-11-02,12:43:39
40.005799,116.316542,0,172,39754.5303703704,2008-11-02,12:43:44
40.005777,116.316653,0,153,39754.5304166667,2008-11-02,12:43:48
40.005791,116.316749,0,163,39754.530474537,2008-11-02,12:43:53
40.005753,116.316798,0,168,39754.5305324074,2008-11-02,12:43:58
40.005714,116.316771,0,161,39754.5305902778,2008-11-02,12:44:03
40.00568,116.316817,0,156,39754.5306481481,2008-11-02,12:44:08
40.005654,116.316851,0,159,39754.5307060185,2008-11-02,12:44:13
40.00562,116.316898,0,155,39754.5307638889,2008-11-02,12:44:18
40.005595,116.316949,0,158,39754.5308217593,2008-11-02,12:44:23
40.005576,116.31699,0,162,39754.5308796296,2008-11-02,12:44:28
40.005553,116.317017,0,162,39754.5309375,2008-11-02,12:44:33
40.005505,116.317061,0,160,39754.5309953704,2008-11-02,12:44:38
40.00548,116.317119,0,164,39754.5310532407,2008-11-02,12:44:43
40.005482,116.317146,0,168,39754.5311111111,2008-11-02,12:44:48
40.005479,116.31719,0,172,39754.5311689815,2008-11-02,12:44:53
40.005471,116.317234,0,177,39754.5312268519,2008-11-02,12:44:58
40.00544,116.317315,0,180,39754.5312847222,2008-11-02,12:45:03
40.005453,116.317391,0,184,39754.5313425926,2008-11-02,12:45:08
40.005472,116.317448,0,188,39754.531400463,2008-11-02,12:45:13
40.00554,116.31744,0,191,39754.5314583333,2008-11-02,12:45:18
40.005597,116.317439,0,194,39754.5315162037,2008-11-02,12:45:23
40.005626,116.317454,0,195,39754.5315740741,2008-11-02,12:45:28
40.005688,116.317476,0,195,39754.5316319444,2008-11-02,12:45:33
40.005762,116.317461,0,179,39754.5316898148,2008-11-02,12:45:38
40.00583,116.317432,0,172,39754.5317476852,2008-11-02,12:45:43
40.005913,116.317393,0,174,39754.5318055556,2008-11-02,12:45:48
40.005968,116.317376,0,174,39754.5318634259,2008-11-02,12:45:53
40.006009,116.317364,0,173,39754.5319212963,2008-11-02,12:45:58
40.006049,116.317357,0,174,39754.5319791667,2008-11-02,12:46:03
40.006098,116.317365,0,174,39754.532037037,2008-11-02,12:46:08
40.006126,116.31738,0,176,39754.5320949074,2008-11-02,12:46:13
40.006163,116.317385,0,177,39754.5321527778,2008-11-02,12:46:18
40.00622,116.317378,0,178,39754.5322106481,2008-11-02,12:46:23
40.006273,116.317366,0,179,39754.5322685185,2008-11-02,12:46:28
40.006356,116.317335,0,174,39754.5323263889,2008-11-02,12:46:33
40.006413,116.317342,0,169,39754.5323842593,2008-11-02,12:46:38
40.006476,116.317355,0,168,39754.5324421296,2008-11-02,12:46:43
40.006544,116.317365,0,168,39754.5325,2008-11-02,12:46:48
40.006609,116.317375,0,167,39754.5325578704,2008-11-02,12:46:53
40.006676,116.317411,0,166,39754.5326157407,2008-11-02,12:46:58
40.006756,116.317467,0,164,39754.5326736111,2008-11-02,12:47:03
40.006842,116.317515,0,162,39754.5327314815,2008-11-02,12:47:08
40.006902,116.317528,0,157,39754.5327893518,2008-11-02,12:47:13
40.006958,116.317529,0,147,39754.5328472222,2008-11-02,12:47:18
40.007035,116.317461,0,144,39754.5329050926,2008-11-02,12:47:23
40.007101,116.317433,0,148,39754.532962963,2008-11-02,12:47:28
40.007164,116.317429,0,145,39754.5330208333,2008-11-02,12:47:33
40.00722,116.317428,0,144,39754.5330787037,2008-11-02,12:47:38
40.007268,116.317434,0,141,39754.5331365741,2008-11-02,12:47:43
40.007313,116.317431,0,136,39754.5331944444,2008-11-02,12:47:48
40.007377,116.317405,0,132,39754.5332523148,2008-11-02,12:47:53
40.007428,116.3174,0,126,39754.5333101852,2008-11-02,12:47:58
40.007486,116.317382,0,120,39754.5333680556,2008-11-02,12:48:03
40.007567,116.317394,0,138,39754.5334259259,2008-11-02,12:48:08
40.007625,116.3174,0,137,39754.5334837963,2008-11-02,12:48:13
40.007686,116.317393,0,133,39754.5335416667,2008-11-02,12:48:18
40.007734,116.317459,0,134,39754.533599537,2008-11-02,12:48:23
40.007829,116.317476,0,128,39754.5336574074,2008-11-02,12:48:28
40.007908,116.317461,0,123,39754.5337152778,2008-11-02,12:48:33
40.007968,116.317447,0,113,39754.5337731481,2008-11-02,12:48:38
40.008047,116.317402,0,115,39754.5338310185,2008-11-02,12:48:43
40.008086,116.31739,0,108,39754.5338888889,2008-11-02,12:48:48
40.008134,116.317411,0,102,39754.5339467593,2008-11-02,12:48:53
40.008184,116.317438,0,96,39754.5340046296,2008-11-02,12:48:58
40.008294,116.317521,0,106,39754.5340509259,2008-11-02,12:49:02
40.008381,116.317522,0,116,39754.5340972222,2008-11-02,12:49:06
40.008485,116.31755,0,122,39754.5341550926,2008-11-02,12:49:11
40.008556,116.317533,0,120,39754.534212963,2008-11-02,12:49:16
40.008622,116.317523,0,117,39754.5342708333,2008-11-02,12:49:21
40.008689,116.317517,0,111,39754.5343287037,2008-11-02,12:49:26
40.008732,116.317531,0,106,39754.5343865741,2008-11-02,12:49:31
40.008791,116.317527,0,99,39754.5344444444,2008-11-02,12:49:36
40.008844,116.317501,0,90,39754.5345023148,2008-11-02,12:49:41
40.008881,116.317506,0,82,39754.5345601852,2008-11-02,12:49:46
40.008924,116.317502,0,73,39754.5346180556,2008-11-02,12:49:51
40.008934,116.317412,0,66,39754.5346759259,2008-11-02,12:49:56
40.008972,116.317367,0,57,39754.5347337963,2008-11-02,12:50:01
40.008991,116.317339,0,46,39754.5347916667,2008-11-02,12:50:06
40.008991,116.317274,0,38,39754.534849537,2008-11-02,12:50:11
40.008997,116.317196,0,26,39754.5349074074,2008-11-02,12:50:16
40.009027,116.317115,0,14,39754.5349652778,2008-11-02,12:50:21
40.009174,116.317159,0,11,39754.5350231482,2008-11-02,12:50:26
40.009279,116.317188,0,17,39754.5350462963,2008-11-02,12:50:28
40.009345,116.317145,0,20,39754.5351041667,2008-11-02,12:50:33
40.009461,116.317166,0,25,39754.5351388889,2008-11-02,12:50:36
40.009355,116.317032,0,27,39754.5351967593,2008-11-02,12:50:41
40.009268,116.316933,0,30,39754.5352430556,2008-11-02,12:50:45
40.009212,116.316816,0,37,39754.5353009259,2008-11-02,12:50:50
40.009212,116.316737,0,39,39754.5353587963,2008-11-02,12:50:55
40.009204,116.316669,0,39,39754.5354166667,2008-11-02,12:51:00
40.009223,116.31661,0,44,39754.535474537,2008-11-02,12:51:05
40.00914,116.316518,0,51,39754.5355208333,2008-11-02,12:51:09
40.009118,116.31644,0,56,39754.5355787037,2008-11-02,12:51:14
40.009071,116.316335,0,62,39754.535625,2008-11-02,12:51:18
40.009078,116.316276,0,66,39754.5356828704,2008-11-02,12:51:23
40.009101,116.316231,0,71,39754.5357407407,2008-11-02,12:51:28
40.009152,116.316204,0,77,39754.5357986111,2008-11-02,12:51:33
40.009235,116.316156,0,86,39754.5358564815,2008-11-02,12:51:38
40.00927,116.31611,0,96,39754.5359143519,2008-11-02,12:51:43
40.009299,116.316098,0,97,39754.5359722222,2008-11-02,12:51:48
40.00938,116.316114,0,100,39754.5360300926,2008-11-02,12:51:53
40.009425,116.316097,0,100,39754.536087963,2008-11-02,12:51:58
40.009458,116.316058,0,98,39754.5361458333,2008-11-02,12:52:03
40.009511,116.316003,0,106,39754.5362037037,2008-11-02,12:52:08
40.009566,116.315974,0,110,39754.5362615741,2008-11-02,12:52:13
40.009598,116.315937,0,110,39754.5363194444,2008-11-02,12:52:18
40.009621,116.315888,0,111,39754.5363773148,2008-11-02,12:52:23
40.009629,116.315845,0,111,39754.5364351852,2008-11-02,12:52:28
40.009624,116.315836,0,111,39754.5364930556,2008-11-02,12:52:33
40.009637,116.315765,0,112,39754.5365509259,2008-11-02,12:52:38
40.009648,116.315695,0,112,39754.5366087963,2008-11-02,12:52:43
40.009676,116.31559,0,111,39754.5366666667,2008-11-02,12:52:48
40.009692,116.315483,0,113,39754.536724537,2008-11-02,12:52:53
40.009695,116.315434,0,113,39754.5367824074,2008-11-02,12:52:58
40.009697,116.31538,0,114,39754.5368402778,2008-11-02,12:53:03
40.009699,116.315377,0,114,39754.5368981481,2008-11-02,12:53:08
40.009699,116.315377,0,114,39754.5369328704,2008-11-02,12:53:11
40.009691,116.315375,0,115,39754.5369560185,2008-11-02,12:53:13
40.009695,116.315314,0,116,39754.5370138889,2008-11-02,12:53:18
40.00969,116.315221,0,116,39754.5370717593,2008-11-02,12:53:23
40.009683,116.315132,0,118,39754.5371296296,2008-11-02,12:53:28
40.009695,116.315017,0,119,39754.5371875,2008-11-02,12:53:33
40.009717,116.314897,0,120,39754.5372453704,2008-11-02,12:53:38
40.009725,116.314795,0,121,39754.5373032407,2008-11-02,12:53:43
40.009677,116.314688,0,123,39754.5373611111,2008-11-02,12:53:48
40.009644,116.314591,0,126,39754.5374189815,2008-11-02,12:53:53
40.00964,116.31452,0,128,39754.5374768519,2008-11-02,12:53:58
40.00964,116.314488,0,129,39754.5375347222,2008-11-02,12:54:03
40.009664,116.314438,0,132,39754.5375925926,2008-11-02,12:54:08
40.009693,116.314362,0,135,39754.537650463,2008-11-02,12:54:13
40.009693,116.314362,0,135,39754.5376851852,2008-11-02,12:54:16
40.009688,116.314358,0,135,39754.5377083333,2008-11-02,12:54:18
40.009689,116.314232,0,135,39754.5377430556,2008-11-02,12:54:21
40.009658,116.314221,0,135,39754.5378009259,2008-11-02,12:54:26
40.009657,116.314218,0,136,39754.5378587963,2008-11-02,12:54:31
40.009657,116.314218,0,136,39754.5378935185,2008-11-02,12:54:34
40.009656,116.314213,0,136,39754.5379166667,2008-11-02,12:54:36
40.009594,116.314076,0,136,39754.5379513889,2008-11-02,12:54:39
40.00954,116.31393,0,133,39754.5380092593,2008-11-02,12:54:44
40.009567,116.313867,0,133,39754.5380671296,2008-11-02,12:54:49
40.00956,116.313838,0,133,39754.538125,2008-11-02,12:54:54
40.00956,116.313838,0,133,39754.5381597222,2008-11-02,12:54:57
40.009557,116.313834,0,133,39754.5381828704,2008-11-02,12:54:59
40.009548,116.313831,0,133,39754.5382407407,2008-11-02,12:55:04
40.009544,116.313792,0,133,39754.5382986111,2008-11-02,12:55:09
40.009579,116.313658,0,131,39754.5383564815,2008-11-02,12:55:14
40.009606,116.313536,0,132,39754.5383796296,2008-11-02,12:55:16
40.009618,116.313419,0,131,39754.5384259259,2008-11-02,12:55:20
40.009614,116.313282,0,132,39754.5384837963,2008-11-02,12:55:25
40.009605,116.313167,0,130,39754.5385416667,2008-11-02,12:55:30
40.009568,116.313049,0,130,39754.538587963,2008-11-02,12:55:34
40.009553,116.312945,0,131,39754.5386458333,2008-11-02,12:55:39
40.009565,116.312852,0,127,39754.5387037037,2008-11-02,12:55:44
40.009604,116.312797,0,125,39754.5387615741,2008-11-02,12:55:49
40.009639,116.312758,0,124,39754.5388194444,2008-11-02,12:55:54
40.00967,116.312732,0,125,39754.5388773148,2008-11-02,12:55:59
40.009715,116.312693,0,123,39754.5389351852,2008-11-02,12:56:04
40.009745,116.312672,0,129,39754.5389930556,2008-11-02,12:56:09
40.009804,116.312673,0,132,39754.5390509259,2008-11-02,12:56:14
40.00985,116.312672,0,137,39754.5391087963,2008-11-02,12:56:19
40.009927,116.312634,0,142,39754.5391666667,2008-11-02,12:56:24
40.00999,116.312608,0,149,39754.539224537,2008-11-02,12:56:29
40.010029,116.312554,0,154,39754.5392824074,2008-11-02,12:56:34
40.010097,116.312537,0,158,39754.5393402778,2008-11-02,12:56:39
40.010151,116.312539,0,163,39754.5393981481,2008-11-02,12:56:44
40.01022,116.312544,0,174,39754.5394560185,2008-11-02,12:56:49
40.010263,116.312485,0,177,39754.5395138889,2008-11-02,12:56:54
40.010313,116.312444,0,186,39754.5395717593,2008-11-02,12:56:59
40.010352,116.312419,0,188,39754.5396296296,2008-11-02,12:57:04
40.010419,116.312438,0,187,39754.5396875,2008-11-02,12:57:09
40.01047,116.312431,0,186,39754.5397453704,2008-11-02,12:57:14
40.010527,116.312444,0,188,39754.5398032407,2008-11-02,12:57:19
40.010592,116.312452,0,188,39754.5398611111,2008-11-02,12:57:24
40.010645,116.312417,0,186,39754.5399189815,2008-11-02,12:57:29
40.010713,116.312408,0,185,39754.5399768518,2008-11-02,12:57:34
40.010773,116.312426,0,186,39754.5400347222,2008-11-02,12:57:39
40.010832,116.312439,0,184,39754.5400925926,2008-11-02,12:57:44
40.010942,116.312453,0,182,39754.540150463,2008-11-02,12:57:49
40.011012,116.312452,0,182,39754.5402083333,2008-11-02,12:57:54
40.01108,116.312447,0,184,39754.5402662037,2008-11-02,12:57:59
40.011138,116.31243,0,188,39754.5403240741,2008-11-02,12:58:04
40.011182,116.312399,0,190,39754.5403819444,2008-11-02,12:58:09
40.011232,116.312381,0,193,39754.5404398148,2008-11-02,12:58:14
40.011245,116.312386,0,200,39754.5404976852,2008-11-02,12:58:19
40.011225,116.312355,0,204,39754.5405555556,2008-11-02,12:58:24
40.011216,116.312358,0,210,39754.5406134259,2008-11-02,12:58:29
40.011212,116.312358,0,211,39754.5406712963,2008-11-02,12:58:34
40.011209,116.312357,0,212,39754.5407291667,2008-11-02,12:58:39
40.011208,116.312357,0,212,39754.540787037,2008-11-02,12:58:44
40.011207,116.312357,0,212,39754.5408449074,2008-11-02,12:58:49
40.011206,116.312355,0,213,39754.5409027778,2008-11-02,12:58:54
40.011203,116.312354,0,213,39754.5409606481,2008-11-02,12:58:59
40.011203,116.312354,0,213,39754.5409953704,2008-11-02,12:59:02
40.011205,116.312353,0,213,39754.5410185185,2008-11-02,12:59:04
40.01121,116.312332,0,212,39754.5410763889,2008-11-02,12:59:09
40.011221,116.312276,0,213,39754.5411342593,2008-11-02,12:59:14
40.011265,116.312353,0,201,39754.5411921296,2008-11-02,12:59:19
40.011286,116.312303,0,186,39754.54125,2008-11-02,12:59:24
40.011291,116.312232,0,175,39754.5413078704,2008-11-02,12:59:29
40.011295,116.312138,0,161,39754.5413657407,2008-11-02,12:59:34
40.011334,116.312063,0,153,39754.5414236111,2008-11-02,12:59:39
40.011382,116.311993,0,142,39754.5414814815,2008-11-02,12:59:44
40.011447,116.311962,0,137,39754.5415393518,2008-11-02,12:59:49
40.011495,116.311937,0,134,39754.5415972222,2008-11-02,12:59:54
40.011554,116.311916,0,124,39754.5416550926,2008-11-02,12:59:59
40.011611,116.311894,0,116,39754.541712963,2008-11-02,13:00:04
40.011687,116.3119,0,103,39754.5417708333,2008-11-02,13:00:09
40.01174,116.311885,0,103,39754.5418287037,2008-11-02,13:00:14
40.011804,116.311875,0,107,39754.5418865741,2008-11-02,13:00:19
40.011866,116.311859,0,98,39754.5419444444,2008-11-02,13:00:24
40.011922,116.31185,0,100,39754.5420023148,2008-11-02,13:00:29
40.011982,116.311848,0,97,39754.5420601852,2008-11-02,13:00:34
40.01203,116.311835,0,100,39754.5421180556,2008-11-02,13:00:39
40.012083,116.311798,0,114,39754.5421759259,2008-11-02,13:00:44
40.012148,116.31181,0,124,39754.5422337963,2008-11-02,13:00:49
40.012208,116.311793,0,125,39754.5422916667,2008-11-02,13:00:54
40.012269,116.311789,0,126,39754.542349537,2008-11-02,13:00:59
40.01233,116.311779,0,124,39754.5424074074,2008-11-02,13:01:04
40.012398,116.311809,0,123,39754.5424652778,2008-11-02,13:01:09
40.012451,116.311833,0,117,39754.5425231481,2008-11-02,13:01:14
40.012512,116.311815,0,111,39754.5425810185,2008-11-02,13:01:19
40.012573,116.311811,0,107,39754.5426388889,2008-11-02,13:01:24
40.012624,116.311804,0,109,39754.5426967593,2008-11-02,13:01:29
40.012691,116.311794,0,106,39754.5427546296,2008-11-02,13:01:34
40.012762,116.311781,0,107,39754.5428125,2008-11-02,13:01:39
40.012827,116.311769,0,105,39754.5428703704,2008-11-02,13:01:44
40.012881,116.311757,0,105,39754.5429282407,2008-11-02,13:01:49
40.012952,116.311742,0,110,39754.5429861111,2008-11-02,13:01:54
40.013005,116.311722,0,117,39754.5430439815,2008-11-02,13:01:59
40.01307,116.311712,0,112,39754.5431018519,2008-11-02,13:02:04
40.013136,116.311712,0,109,39754.5431597222,2008-11-02,13:02:09
40.013201,116.3117,0,108,39754.5432175926,2008-11-02,13:02:14
40.013244,116.311671,0,102,39754.543275463,2008-11-02,13:02:19
40.013278,116.311612,0,102,39754.5433333333,2008-11-02,13:02:24
40.013291,116.311532,0,106,39754.5433912037,2008-11-02,13:02:29
40.013259,116.311443,0,104,39754.5434490741,2008-11-02,13:02:34
40.01326,116.311367,0,104,39754.5435069444,2008-11-02,13:02:39
40.013252,116.311288,0,106,39754.5435648148,2008-11-02,13:02:44
40.013238,116.311207,0,107,39754.5436226852,2008-11-02,13:02:49
40.013242,116.311121,0,110,39754.5436805556,2008-11-02,13:02:54
40.013222,116.311058,0,112,39754.5437384259,2008-11-02,13:02:59
40.013225,116.310992,0,116,39754.5437962963,2008-11-02,13:03:04
40.013229,116.310926,0,116,39754.5438541667,2008-11-02,13:03:09
40.013227,116.310865,0,118,39754.543912037,2008-11-02,13:03:14
40.013241,116.310788,0,122,39754.5439699074,2008-11-02,13:03:19
40.01325,116.310734,0,126,39754.5440277778,2008-11-02,13:03:24
40.013258,116.3106,0,130,39754.5440856481,2008-11-02,13:03:29
40.013245,116.310493,0,133,39754.5441435185,2008-11-02,13:03:34
40.013236,116.310436,0,137,39754.5442013889,2008-11-02,13:03:39
40.013232,116.310336,0,141,39754.5442592593,2008-11-02,13:03:44
40.013217,116.310248,0,145,39754.5443171296,2008-11-02,13:03:49
40.013205,116.310133,0,146,39754.544375,2008-11-02,13:03:54
40.013216,116.310062,0,146,39754.5444328704,2008-11-02,13:03:59
40.013204,116.30998,0,145,39754.5444907407,2008-11-02,13:04:04
40.013191,116.309893,0,141,39754.5445486111,2008-11-02,13:04:09
40.013176,116.309804,0,136,39754.5446064815,2008-11-02,13:04:14
40.013172,116.30974,0,131,39754.5446643519,2008-11-02,13:04:19
40.013173,116.309651,0,126,39754.5447222222,2008-11-02,13:04:24
40.013162,116.309574,0,120,39754.5447800926,2008-11-02,13:04:29
40.013175,116.309498,0,119,39754.544837963,2008-11-02,13:04:34
40.01318,116.309436,0,117,39754.5448958333,2008-11-02,13:04:39
40.01317,116.309358,0,114,39754.5449537037,2008-11-02,13:04:44
40.013154,116.309245,0,110,39754.5450115741,2008-11-02,13:04:49
40.013151,116.309169,0,109,39754.5450694444,2008-11-02,13:04:54
40.013151,116.309114,0,110,39754.5451273148,2008-11-02,13:04:59
40.013123,116.309026,0,108,39754.5451851852,2008-11-02,13:05:04
40.013122,116.308961,0,109,39754.5452430556,2008-11-02,13:05:09
40.013127,116.308881,0,112,39754.5453009259,2008-11-02,13:05:14
40.013119,116.308796,0,115,39754.5453587963,2008-11-02,13:05:19
40.013123,116.308733,0,119,39754.5454166667,2008-11-02,13:05:24
40.013123,116.308667,0,122,39754.545474537,2008-11-02,13:05:29
40.013116,116.308605,0,124,39754.5455324074,2008-11-02,13:05:34
40.013108,116.308538,0,127,39754.5455902778,2008-11-02,13:05:39
40.013103,116.308445,0,129,39754.5456481481,2008-11-02,13:05:44
40.013091,116.308353,0,134,39754.5457060185,2008-11-02,13:05:49
40.01308,116.308259,0,140,39754.5457638889,2008-11-02,13:05:54
40.013059,116.308185,0,145,39754.5458217593,2008-11-02,13:05:59
40.013051,116.308086,0,150,39754.5458796296,2008-11-02,13:06:04
40.013043,116.308011,0,155,39754.5459375,2008-11-02,13:06:09
40.013039,116.307939,0,158,39754.5459953704,2008-11-02,13:06:14
40.013029,116.307844,0,162,39754.5460532407,2008-11-02,13:06:19
40.013045,116.30774,0,168,39754.5461111111,2008-11-02,13:06:24
40.013015,116.307645,0,172,39754.5461689815,2008-11-02,13:06:29
40.013007,116.307566,0,173,39754.5462268519,2008-11-02,13:06:34
40.013006,116.307492,0,177,39754.5462847222,2008-11-02,13:06:39
40.013005,116.307413,0,175,39754.5463425926,2008-11-02,13:06:44
40.013024,116.307333,0,178,39754.546400463,2008-11-02,13:06:49
40.01305,116.307257,0,179,39754.5464583333,2008-11-02,13:06:54
40.013093,116.30718,0,178,39754.5465162037,2008-11-02,13:06:59
40.013141,116.307111,0,180,39754.5465740741,2008-11-02,13:07:04
40.01319,116.307065,0,183,39754.5466319444,2008-11-02,13:07:09
40.013234,116.307013,0,188,39754.5466898148,2008-11-02,13:07:14
40.013255,116.30699,0,192,39754.5467476852,2008-11-02,13:07:19
40.013263,116.30698,0,193,39754.5468055556,2008-11-02,13:07:24
40.013263,116.30698,0,193,39754.5468402778,2008-11-02,13:07:27
40.013264,116.306977,0,195,39754.5468634259,2008-11-02,13:07:29
40.013303,116.306938,0,195,39754.5469212963,2008-11-02,13:07:34
40.01339,116.306863,0,195,39754.5469675926,2008-11-02,13:07:38
40.01349,116.306786,0,194,39754.5469791667,2008-11-02,13:07:39
40.013529,116.306702,0,189,39754.547037037,2008-11-02,13:07:44
40.013525,116.306618,0,181,39754.5470949074,2008-11-02,13:07:49
40.013503,116.306529,0,171,39754.5471527778,2008-11-02,13:07:54
40.013507,116.306478,0,164,39754.5472106481,2008-11-02,13:07:59
40.013558,116.30642,0,154,39754.5472685185,2008-11-02,13:08:04
40.013613,116.306341,0,139,39754.5473263889,2008-11-02,13:08:09
40.013682,116.306319,0,133,39754.5473842593,2008-11-02,13:08:14
40.01374,116.306273,0,135,39754.5474421296,2008-11-02,13:08:19
40.013764,116.306197,0,133,39754.5475,2008-11-02,13:08:24
40.013772,116.306089,0,137,39754.5475578704,2008-11-02,13:08:29
40.013776,116.306034,0,135,39754.5476157407,2008-11-02,13:08:34
40.013778,116.305986,0,132,39754.5476736111,2008-11-02,13:08:39
40.013765,116.305885,0,128,39754.5477314815,2008-11-02,13:08:44
40.013773,116.305803,0,117,39754.5477893518,2008-11-02,13:08:49
40.01379,116.305729,0,112,39754.5478472222,2008-11-02,13:08:54
40.01384,116.305703,0,104,39754.5479050926,2008-11-02,13:08:59
40.013882,116.305676,0,95,39754.547962963,2008-11-02,13:09:04
40.013952,116.305679,0,93,39754.5480208333,2008-11-02,13:09:09
40.014006,116.305682,0,92,39754.5480787037,2008-11-02,13:09:14
40.014076,116.305702,0,90,39754.5481365741,2008-11-02,13:09:19
40.014107,116.305734,0,100,39754.5481944444,2008-11-02,13:09:24
40.014111,116.305809,0,106,39754.5482523148,2008-11-02,13:09:29
40.014116,116.305909,0,113,39754.5483101852,2008-11-02,13:09:34
40.01411,116.306,0,114,39754.5483680556,2008-11-02,13:09:39
40.014109,116.306077,0,115,39754.5484259259,2008-11-02,13:09:44
40.014114,116.306156,0,115,39754.5484837963,2008-11-02,13:09:49
40.014117,116.306244,0,116,39754.5485416667,2008-11-02,13:09:54
40.014097,116.306293,0,117,39754.548599537,2008-11-02,13:09:59
40.014046,116.306302,0,120,39754.5486574074,2008-11-02,13:10:04
40.013991,116.306333,0,120,39754.5487152778,2008-11-02,13:10:09
40.013946,116.306343,0,123,39754.5487731481,2008-11-02,13:10:14
40.013898,116.306371,0,125,39754.5488310185,2008-11-02,13:10:19
40.013742,116.306543,0,113,39754.5904166667,2008-11-02,14:10:12
40.013743,116.306543,0,113,39754.5904398148,2008-11-02,14:10:14
