# Supplementary material for: Research on differential privacy protection method based on user tendency
Source: PLoS One. 2023 Oct 26;18(10):e0288823. doi: 10.1371/journal.pone.0288823 (PMC10602288; doi:10.1371/journal.pone.0288823)
Supplement: S1 Data — (ZIP) [file pone.0288823.s001.zip › Data 5-1/001/Trajectory/20081102233452.plt]

Geolife trajectory
WGS 84
Altitude is in Feet
Reserved 3
0,2,255,My Track,0,0,2,8421376
0
40.013827,116.305519,0,492,39754.9825462963,2008-11-02,23:34:52
40.013875,116.305417,0,492,39754.9825694444,2008-11-02,23:34:54
40.013855,116.305595,0,492,39754.9825925926,2008-11-02,23:34:56
40.013709,116.306498,0,190,39754.9826273148,2008-11-02,23:34:59
40.013957,116.306401,0,162,39755.0176967593,2008-11-03,00:25:29
40.013982,116.306461,0,155,39755.0177546296,2008-11-03,00:25:34
40.01399,116.306403,0,151,39755.0178125,2008-11-03,00:25:39
40.014027,116.306313,0,147,39755.0178703704,2008-11-03,00:25:44
40.014116,116.306255,0,138,39755.0179166667,2008-11-03,00:25:48
40.014141,116.306156,0,138,39755.017974537,2008-11-03,00:25:53
40.014144,116.306017,0,142,39755.0180324074,2008-11-03,00:25:58
40.014145,116.305907,0,146,39755.0180902778,2008-11-03,00:26:03
40.014155,116.305756,0,148,39755.0181481481,2008-11-03,00:26:08
40.014081,116.305722,0,145,39755.0182060185,2008-11-03,00:26:13
40.013975,116.305722,0,145,39755.0182523148,2008-11-03,00:26:17
40.013859,116.305719,0,137,39755.0182986111,2008-11-03,00:26:21
40.01381,116.305822,0,132,39755.0183564815,2008-11-03,00:26:26
40.013808,116.305966,0,138,39755.0184143518,2008-11-03,00:26:31
40.013794,116.306078,0,147,39755.0184606481,2008-11-03,00:26:35
40.013736,116.306222,0,154,39755.0184953704,2008-11-03,00:26:38
40.013656,116.306298,0,152,39755.0185300926,2008-11-03,00:26:41
40.013578,116.306359,0,162,39755.0185648148,2008-11-03,00:26:44
40.013536,116.306449,0,165,39755.0186226852,2008-11-03,00:26:49
40.013521,116.306512,0,168,39755.0186805556,2008-11-03,00:26:54
40.013485,116.306635,0,163,39755.0187384259,2008-11-03,00:26:59
40.013421,116.306723,0,165,39755.0187847222,2008-11-03,00:27:03
40.013355,116.30682,0,166,39755.0188310185,2008-11-03,00:27:07
40.013278,116.306894,0,164,39755.0188657407,2008-11-03,00:27:10
40.0132,116.306982,0,164,39755.018900463,2008-11-03,00:27:13
40.013123,116.307073,0,163,39755.0189467593,2008-11-03,00:27:17
40.013072,116.307197,0,163,39755.0189930556,2008-11-03,00:27:21
40.013063,116.307323,0,161,39755.0190393519,2008-11-03,00:27:25
40.013055,116.307461,0,156,39755.0190856481,2008-11-03,00:27:29
40.013065,116.307593,0,154,39755.0191319444,2008-11-03,00:27:33
40.013064,116.307723,0,155,39755.0191782407,2008-11-03,00:27:37
40.013061,116.307856,0,151,39755.019224537,2008-11-03,00:27:41
40.013066,116.307995,0,146,39755.0192708333,2008-11-03,00:27:45
40.013079,116.308138,0,142,39755.0193171296,2008-11-03,00:27:49
40.0131,116.308264,0,140,39755.0193518519,2008-11-03,00:27:52
40.01311,116.308386,0,139,39755.0193865741,2008-11-03,00:27:55
40.013122,116.308505,0,137,39755.0194212963,2008-11-03,00:27:58
40.01314,116.308635,0,133,39755.0194560185,2008-11-03,00:28:01
40.013152,116.308751,0,127,39755.0194907407,2008-11-03,00:28:04
40.013154,116.308906,0,122,39755.019537037,2008-11-03,00:28:08
40.013165,116.309057,0,119,39755.0195833333,2008-11-03,00:28:12
40.013165,116.30921,0,122,39755.0196296296,2008-11-03,00:28:16
40.013189,116.309333,0,120,39755.0196643519,2008-11-03,00:28:19
40.013188,116.309464,0,122,39755.0197106482,2008-11-03,00:28:23
40.013198,116.309617,0,124,39755.0197569444,2008-11-03,00:28:27
40.01323,116.309776,0,127,39755.0198032407,2008-11-03,00:28:31
40.013239,116.309894,0,128,39755.019837963,2008-11-03,00:28:34
40.013243,116.310017,0,122,39755.0198726852,2008-11-03,00:28:37
40.013249,116.310138,0,120,39755.0199074074,2008-11-03,00:28:40
40.013247,116.310258,0,117,39755.0199421296,2008-11-03,00:28:43
40.013252,116.310379,0,114,39755.0199768519,2008-11-03,00:28:46
40.013241,116.310498,0,113,39755.0200115741,2008-11-03,00:28:49
40.01325,116.310653,0,113,39755.0200578704,2008-11-03,00:28:53
40.013262,116.31078,0,116,39755.0200925926,2008-11-03,00:28:56
40.013264,116.310907,0,115,39755.0201273148,2008-11-03,00:28:59
40.013266,116.31107,0,118,39755.0201736111,2008-11-03,00:29:03
40.013274,116.311195,0,119,39755.0202083333,2008-11-03,00:29:06
40.013308,116.311326,0,121,39755.0202546296,2008-11-03,00:29:10
40.013319,116.311455,0,121,39755.0203009259,2008-11-03,00:29:14
40.01332,116.311579,0,118,39755.0203472222,2008-11-03,00:29:18
40.013326,116.311701,0,116,39755.0203935185,2008-11-03,00:29:22
40.013271,116.311817,0,118,39755.0204398148,2008-11-03,00:29:26
40.013172,116.311861,0,124,39755.020474537,2008-11-03,00:29:29
40.013072,116.311877,0,129,39755.0205092593,2008-11-03,00:29:32
40.012965,116.311889,0,133,39755.0205439815,2008-11-03,00:29:35
40.01286,116.31191,0,146,39755.0205787037,2008-11-03,00:29:38
40.012755,116.311922,0,149,39755.0206134259,2008-11-03,00:29:41
40.012639,116.311939,0,154,39755.0206481481,2008-11-03,00:29:44
40.012531,116.311951,0,156,39755.0206828704,2008-11-03,00:29:47
40.012426,116.311965,0,161,39755.0207175926,2008-11-03,00:29:50
40.012311,116.31198,0,164,39755.0207523148,2008-11-03,00:29:53
40.0122,116.31198,0,165,39755.020787037,2008-11-03,00:29:56
40.012097,116.311988,0,165,39755.0208217593,2008-11-03,00:29:59
40.011997,116.31201,0,169,39755.0208564815,2008-11-03,00:30:02
40.01188,116.312012,0,184,39755.0208912037,2008-11-03,00:30:05
40.011771,116.312033,0,180,39755.0209259259,2008-11-03,00:30:08
40.011673,116.312044,0,172,39755.0209606481,2008-11-03,00:30:11
40.011573,116.312072,0,175,39755.0210069444,2008-11-03,00:30:15
40.011485,116.31206,0,161,39755.0210416667,2008-11-03,00:30:18
40.011405,116.312067,0,147,39755.021099537,2008-11-03,00:30:23
40.01141,116.312066,0,145,39755.0211574074,2008-11-03,00:30:28
40.011414,116.312065,0,145,39755.0212152778,2008-11-03,00:30:33
40.01142,116.312062,0,145,39755.0212731481,2008-11-03,00:30:38
40.011423,116.31206,0,145,39755.0213310185,2008-11-03,00:30:43
40.011423,116.31206,0,145,39755.0213657407,2008-11-03,00:30:46
40.011426,116.312059,0,146,39755.0213888889,2008-11-03,00:30:48
40.011436,116.312047,0,146,39755.0214467593,2008-11-03,00:30:53
40.011437,116.312021,0,147,39755.0215046296,2008-11-03,00:30:58
40.011432,116.311997,0,148,39755.0215625,2008-11-03,00:31:03
40.011429,116.311986,0,149,39755.0216203704,2008-11-03,00:31:08
40.011429,116.311986,0,149,39755.0216550926,2008-11-03,00:31:11
40.011429,116.311985,0,151,39755.0216782407,2008-11-03,00:31:13
40.011421,116.312011,0,152,39755.0217361111,2008-11-03,00:31:18
40.011406,116.312083,0,150,39755.0217939815,2008-11-03,00:31:23
40.011396,116.312199,0,144,39755.0218402778,2008-11-03,00:31:27
40.011369,116.312331,0,135,39755.0218865741,2008-11-03,00:31:31
40.011312,116.312466,0,130,39755.0219328704,2008-11-03,00:31:35
40.011227,116.312539,0,135,39755.0219675926,2008-11-03,00:31:38
40.011131,116.312572,0,139,39755.0220023148,2008-11-03,00:31:41
40.011022,116.312587,0,147,39755.022037037,2008-11-03,00:31:44
40.0109,116.312577,0,148,39755.0220717593,2008-11-03,00:31:47
40.010787,116.3126,0,158,39755.0221064815,2008-11-03,00:31:50
40.010677,116.312603,0,174,39755.0221412037,2008-11-03,00:31:53
40.01056,116.312613,0,181,39755.0221759259,2008-11-03,00:31:56
40.01045,116.312633,0,184,39755.0222106481,2008-11-03,00:31:59
40.010332,116.31265,0,191,39755.0222453704,2008-11-03,00:32:02
40.010216,116.312668,0,195,39755.0222800926,2008-11-03,00:32:05
40.010105,116.312687,0,202,39755.0223148148,2008-11-03,00:32:08
40.009999,116.312701,0,208,39755.022349537,2008-11-03,00:32:11
40.009883,116.312708,0,214,39755.0223842593,2008-11-03,00:32:14
40.009764,116.312716,0,204,39755.0224189815,2008-11-03,00:32:17
40.009653,116.312749,0,202,39755.0224537037,2008-11-03,00:32:20
40.009553,116.312792,0,202,39755.0224884259,2008-11-03,00:32:23
40.009475,116.31287,0,189,39755.0225231481,2008-11-03,00:32:26
40.009466,116.312988,0,175,39755.0225578704,2008-11-03,00:32:29
40.009488,116.313118,0,168,39755.0225925926,2008-11-03,00:32:32
40.009481,116.313263,0,171,39755.0226273148,2008-11-03,00:32:35
40.009473,116.313409,0,177,39755.022662037,2008-11-03,00:32:38
40.009459,116.313572,0,184,39755.0226967593,2008-11-03,00:32:41
40.009458,116.313726,0,192,39755.0227314815,2008-11-03,00:32:44
40.009471,116.313852,0,188,39755.0227546296,2008-11-03,00:32:46
40.009477,116.31401,0,196,39755.0227893519,2008-11-03,00:32:49
40.009475,116.314133,0,200,39755.0228125,2008-11-03,00:32:51
40.009491,116.314264,0,199,39755.0228356481,2008-11-03,00:32:53
40.009513,116.314394,0,202,39755.0228703704,2008-11-03,00:32:56
40.009553,116.31452,0,203,39755.0229050926,2008-11-03,00:32:59
40.009589,116.31465,0,204,39755.0229398148,2008-11-03,00:33:02
40.009597,116.314796,0,207,39755.022974537,2008-11-03,00:33:05
40.009613,116.314947,0,210,39755.0230092593,2008-11-03,00:33:08
40.00963,116.315069,0,209,39755.0230439815,2008-11-03,00:33:11
40.009645,116.315237,0,208,39755.0230787037,2008-11-03,00:33:14
40.009661,116.315457,0,197,39755.0231134259,2008-11-03,00:33:17
40.009669,116.315589,0,199,39755.0231481481,2008-11-03,00:33:20
40.009687,116.315703,0,186,39755.0231597222,2008-11-03,00:33:21
40.0097,116.315835,0,185,39755.0231944444,2008-11-03,00:33:24
40.009668,116.316048,0,175,39755.0232291667,2008-11-03,00:33:27
40.009625,116.316179,0,165,39755.0232523148,2008-11-03,00:33:29
40.00954,116.316228,0,169,39755.023275463,2008-11-03,00:33:31
40.009451,116.316276,0,164,39755.0233101852,2008-11-03,00:33:34
40.009333,116.316315,0,165,39755.0233449074,2008-11-03,00:33:37
40.009209,116.316344,0,165,39755.0233796296,2008-11-03,00:33:40
40.009097,116.316414,0,164,39755.0234143519,2008-11-03,00:33:43
40.009047,116.316542,0,160,39755.0234490741,2008-11-03,00:33:46
40.009068,116.316695,0,154,39755.0234837963,2008-11-03,00:33:49
40.009087,116.316837,0,146,39755.0235185185,2008-11-03,00:33:52
40.009111,116.316994,0,141,39755.0235532407,2008-11-03,00:33:55
40.009122,116.31715,0,139,39755.023587963,2008-11-03,00:33:58
40.009145,116.317303,0,139,39755.0236226852,2008-11-03,00:34:01
40.00916,116.317455,0,139,39755.0236574074,2008-11-03,00:34:04
40.00916,116.317591,0,138,39755.0236921296,2008-11-03,00:34:07
40.009125,116.317713,0,136,39755.0237268518,2008-11-03,00:34:10
40.009044,116.317784,0,140,39755.0237615741,2008-11-03,00:34:13
40.008936,116.317803,0,146,39755.0238078704,2008-11-03,00:34:17
40.008832,116.317783,0,151,39755.0238425926,2008-11-03,00:34:20
40.00872,116.317786,0,158,39755.0238773148,2008-11-03,00:34:23
40.008618,116.317793,0,166,39755.023912037,2008-11-03,00:34:26
40.008511,116.317832,0,179,39755.0239583333,2008-11-03,00:34:30
40.008414,116.317837,0,185,39755.0239814815,2008-11-03,00:34:32
40.008318,116.317823,0,189,39755.0240046296,2008-11-03,00:34:34
40.008199,116.317813,0,182,39755.0240393518,2008-11-03,00:34:37
40.008106,116.317814,0,196,39755.0240625,2008-11-03,00:34:39
40.008015,116.317816,0,199,39755.0240856481,2008-11-03,00:34:41
40.007886,116.317811,0,205,39755.0241203704,2008-11-03,00:34:44
40.007793,116.31779,0,209,39755.0241435185,2008-11-03,00:34:46
40.007673,116.317763,0,215,39755.0241782407,2008-11-03,00:34:49
40.007539,116.317755,0,224,39755.024212963,2008-11-03,00:34:52
40.007437,116.317748,0,230,39755.0242361111,2008-11-03,00:34:54
40.007341,116.31772,0,225,39755.0242592593,2008-11-03,00:34:56
40.007252,116.317747,0,230,39755.0242939815,2008-11-03,00:34:59
40.007135,116.31775,0,236,39755.0243287037,2008-11-03,00:35:02
40.00701,116.317791,0,244,39755.0243634259,2008-11-03,00:35:05
40.006876,116.317792,0,249,39755.0243981481,2008-11-03,00:35:08
40.006754,116.31775,0,240,39755.0244328704,2008-11-03,00:35:11
40.00664,116.317735,0,233,39755.0244675926,2008-11-03,00:35:14
40.006537,116.317725,0,224,39755.0244907407,2008-11-03,00:35:16
40.006439,116.317742,0,218,39755.024525463,2008-11-03,00:35:19
40.006351,116.317767,0,230,39755.0245601852,2008-11-03,00:35:22
40.006245,116.317747,0,237,39755.0245833333,2008-11-03,00:35:24
40.006118,116.317762,0,222,39755.0246180556,2008-11-03,00:35:27
40.006033,116.317775,0,211,39755.0246412037,2008-11-03,00:35:29
40.005908,116.317785,0,205,39755.0246759259,2008-11-03,00:35:32
40.005774,116.317789,0,202,39755.0247106481,2008-11-03,00:35:35
40.005678,116.317798,0,200,39755.0247337963,2008-11-03,00:35:37
40.005578,116.317808,0,202,39755.0247569444,2008-11-03,00:35:39
40.005488,116.317813,0,198,39755.0247800926,2008-11-03,00:35:41
40.005396,116.317828,0,185,39755.0248032407,2008-11-03,00:35:43
40.005298,116.317844,0,178,39755.0248263889,2008-11-03,00:35:45
40.005178,116.317859,0,178,39755.0248611111,2008-11-03,00:35:48
40.005055,116.317883,0,187,39755.0248958333,2008-11-03,00:35:51
40.004949,116.317914,0,195,39755.0249305556,2008-11-03,00:35:54
40.004854,116.317978,0,195,39755.0249652778,2008-11-03,00:35:57
40.00481,116.318096,0,171,39755.025,2008-11-03,00:36:00
40.004791,116.318254,0,159,39755.0250347222,2008-11-03,00:36:03
40.004784,116.318388,0,156,39755.0250694444,2008-11-03,00:36:06
40.004782,116.318536,0,163,39755.0251041667,2008-11-03,00:36:09
40.004791,116.318677,0,170,39755.0251388889,2008-11-03,00:36:12
40.0048,116.318815,0,172,39755.0251736111,2008-11-03,00:36:15
40.004803,116.318949,0,177,39755.0252083333,2008-11-03,00:36:18
40.00482,116.319146,0,170,39755.0252430556,2008-11-03,00:36:21
40.004832,116.319276,0,164,39755.0252662037,2008-11-03,00:36:23
40.004838,116.3194,0,159,39755.0252893518,2008-11-03,00:36:25
40.00484,116.319548,0,167,39755.0253240741,2008-11-03,00:36:28
40.004845,116.319692,0,152,39755.0253472222,2008-11-03,00:36:30
40.004851,116.319861,0,145,39755.0253819444,2008-11-03,00:36:33
40.004857,116.320004,0,147,39755.0254166667,2008-11-03,00:36:36
40.004865,116.320165,0,142,39755.0254513889,2008-11-03,00:36:39
40.004877,116.320322,0,131,39755.0254861111,2008-11-03,00:36:42
40.00488,116.320452,0,130,39755.0255208333,2008-11-03,00:36:45
40.004885,116.320602,0,125,39755.0255555556,2008-11-03,00:36:48
40.004873,116.320746,0,124,39755.0255902778,2008-11-03,00:36:51
40.004865,116.320887,0,123,39755.025625,2008-11-03,00:36:54
40.004875,116.321035,0,124,39755.0256597222,2008-11-03,00:36:57
40.004885,116.321182,0,125,39755.0256944444,2008-11-03,00:37:00
40.004925,116.321311,0,129,39755.0257291667,2008-11-03,00:37:03
40.004863,116.321402,0,132,39755.025787037,2008-11-03,00:37:08
40.004782,116.321466,0,131,39755.0258333333,2008-11-03,00:37:12
40.004689,116.321513,0,131,39755.0258796296,2008-11-03,00:37:16
40.004597,116.321521,0,131,39755.0259143518,2008-11-03,00:37:19
40.004481,116.321526,0,128,39755.0259490741,2008-11-03,00:37:22
40.004358,116.321544,0,127,39755.0259953704,2008-11-03,00:37:26
40.004242,116.321546,0,125,39755.0260300926,2008-11-03,00:37:29
40.004129,116.321556,0,121,39755.0260763889,2008-11-03,00:37:33
40.004036,116.321589,0,125,39755.0261226852,2008-11-03,00:37:37
40.003946,116.321596,0,132,39755.0261574074,2008-11-03,00:37:40
40.003859,116.321658,0,135,39755.0262152778,2008-11-03,00:37:45
40.003767,116.321668,0,140,39755.02625,2008-11-03,00:37:48
40.003671,116.321649,0,154,39755.0262847222,2008-11-03,00:37:51
40.003572,116.321655,0,166,39755.0263194444,2008-11-03,00:37:54
40.003469,116.321671,0,174,39755.0263541667,2008-11-03,00:37:57
40.003361,116.321702,0,185,39755.026400463,2008-11-03,00:38:01
40.003255,116.32169,0,188,39755.0264236111,2008-11-03,00:38:03
40.003145,116.321721,0,197,39755.0264699074,2008-11-03,00:38:07
40.00305,116.321722,0,206,39755.0265046296,2008-11-03,00:38:10
40.002956,116.321705,0,212,39755.0265277778,2008-11-03,00:38:12
40.002829,116.321715,0,216,39755.0265740741,2008-11-03,00:38:16
40.002731,116.321725,0,221,39755.0266087963,2008-11-03,00:38:19
40.002627,116.321761,0,215,39755.0266550926,2008-11-03,00:38:23
40.002521,116.321811,0,221,39755.026712963,2008-11-03,00:38:28
40.00241,116.32182,0,227,39755.0267476852,2008-11-03,00:38:31
40.002284,116.321801,0,236,39755.0267708333,2008-11-03,00:38:33
40.002181,116.321796,0,224,39755.0267939815,2008-11-03,00:38:35
40.002071,116.321805,0,229,39755.0268287037,2008-11-03,00:38:38
40.001955,116.32179,0,237,39755.0268634259,2008-11-03,00:38:41
40.001855,116.321788,0,243,39755.0268981481,2008-11-03,00:38:44
40.001757,116.321809,0,252,39755.0269328704,2008-11-03,00:38:47
40.001657,116.321811,0,247,39755.0269560185,2008-11-03,00:38:49
40.001552,116.321805,0,253,39755.0269907407,2008-11-03,00:38:52
40.00142,116.3218,0,251,39755.027025463,2008-11-03,00:38:55
40.001308,116.321834,0,260,39755.0270717593,2008-11-03,00:38:59
40.001203,116.321836,0,256,39755.0270949074,2008-11-03,00:39:01
40.001054,116.321861,0,256,39755.0271296296,2008-11-03,00:39:04
40.000955,116.321898,0,244,39755.0271875,2008-11-03,00:39:09
40.000845,116.321907,0,245,39755.0272222222,2008-11-03,00:39:12
40.000716,116.321905,0,239,39755.0272569444,2008-11-03,00:39:15
40.000602,116.321893,0,227,39755.0272800926,2008-11-03,00:39:17
40.000511,116.321904,0,215,39755.0273032407,2008-11-03,00:39:19
40.0004,116.321938,0,216,39755.027349537,2008-11-03,00:39:23
40.000271,116.321963,0,218,39755.0273842593,2008-11-03,00:39:26
40.000154,116.321963,0,225,39755.0274074074,2008-11-03,00:39:28
40.000056,116.321963,0,226,39755.0274305556,2008-11-03,00:39:30
39.999956,116.321966,0,226,39755.0274537037,2008-11-03,00:39:32
39.999841,116.321993,0,223,39755.0274884259,2008-11-03,00:39:35
39.999755,116.322045,0,221,39755.0275231482,2008-11-03,00:39:38
39.999709,116.322146,0,226,39755.0275694444,2008-11-03,00:39:42
39.999688,116.322274,0,215,39755.0276041667,2008-11-03,00:39:45
39.999694,116.322418,0,209,39755.0276388889,2008-11-03,00:39:48
39.999694,116.322544,0,199,39755.027662037,2008-11-03,00:39:50
39.999699,116.322694,0,201,39755.0277083333,2008-11-03,00:39:54
39.999695,116.322865,0,202,39755.0277546296,2008-11-03,00:39:58
39.999702,116.322992,0,201,39755.0277893519,2008-11-03,00:40:01
39.9997,116.323122,0,208,39755.0278240741,2008-11-03,00:40:04
39.999695,116.323252,0,213,39755.0278587963,2008-11-03,00:40:07
39.999702,116.32338,0,214,39755.0278935185,2008-11-03,00:40:10
39.999701,116.32354,0,211,39755.0279282407,2008-11-03,00:40:13
39.999718,116.323686,0,213,39755.027962963,2008-11-03,00:40:16
39.999715,116.323802,0,226,39755.0279976852,2008-11-03,00:40:19
39.999732,116.323976,0,221,39755.0280324074,2008-11-03,00:40:22
39.999739,116.324109,0,227,39755.0280671296,2008-11-03,00:40:25
39.999732,116.32422,0,239,39755.0281018519,2008-11-03,00:40:28
39.999739,116.324359,0,240,39755.0281365741,2008-11-03,00:40:31
39.999739,116.324503,0,243,39755.0281712963,2008-11-03,00:40:34
39.999747,116.324644,0,252,39755.0282060185,2008-11-03,00:40:37
39.999739,116.324773,0,249,39755.0282291667,2008-11-03,00:40:39
39.999746,116.324911,0,252,39755.0282638889,2008-11-03,00:40:42
39.999748,116.325044,0,259,39755.0282986111,2008-11-03,00:40:45
39.999753,116.325173,0,265,39755.0283333333,2008-11-03,00:40:48
39.999742,116.325315,0,255,39755.0283564815,2008-11-03,00:40:50
39.999736,116.325475,0,241,39755.0283796296,2008-11-03,00:40:52
39.999674,116.325585,0,230,39755.0284027778,2008-11-03,00:40:54
39.999597,116.325669,0,205,39755.0284375,2008-11-03,00:40:57
39.999508,116.325733,0,191,39755.0284722222,2008-11-03,00:41:00
39.999416,116.32582,0,183,39755.0285069444,2008-11-03,00:41:03
39.999331,116.325926,0,182,39755.0285416667,2008-11-03,00:41:06
39.999247,116.326053,0,185,39755.0285763889,2008-11-03,00:41:09
39.999185,116.326153,0,175,39755.0286111111,2008-11-03,00:41:12
39.999091,116.326223,0,170,39755.0286458333,2008-11-03,00:41:15
39.998976,116.326226,0,159,39755.0286805556,2008-11-03,00:41:18
39.998858,116.326231,0,156,39755.0287152778,2008-11-03,00:41:21
39.998748,116.326236,0,149,39755.02875,2008-11-03,00:41:24
39.998637,116.326249,0,146,39755.0287847222,2008-11-03,00:41:27
39.998537,116.326261,0,147,39755.0288194444,2008-11-03,00:41:30
39.998432,116.326262,0,148,39755.0288541667,2008-11-03,00:41:33
39.998316,116.326276,0,149,39755.0288888889,2008-11-03,00:41:36
39.998199,116.326288,0,149,39755.0289236111,2008-11-03,00:41:39
39.998081,116.326291,0,150,39755.0289583333,2008-11-03,00:41:42
39.997967,116.326292,0,152,39755.0289930556,2008-11-03,00:41:45
39.997842,116.326289,0,150,39755.0290277778,2008-11-03,00:41:48
39.997733,116.326291,0,150,39755.0290625,2008-11-03,00:41:51
39.997627,116.326296,0,148,39755.0290972222,2008-11-03,00:41:54
39.997515,116.326314,0,155,39755.0291319444,2008-11-03,00:41:57
39.997409,116.32631,0,159,39755.0291666667,2008-11-03,00:42:00
39.997296,116.326334,0,160,39755.0292013889,2008-11-03,00:42:03
39.997173,116.326332,0,157,39755.0292361111,2008-11-03,00:42:06
39.997046,116.32634,0,160,39755.0292708333,2008-11-03,00:42:09
39.996917,116.32635,0,162,39755.0293055556,2008-11-03,00:42:12
39.996791,116.326365,0,162,39755.0293402778,2008-11-03,00:42:15
39.996668,116.32637,0,165,39755.029375,2008-11-03,00:42:18
39.996557,116.32637,0,170,39755.0294097222,2008-11-03,00:42:21
39.996445,116.326394,0,174,39755.0294444444,2008-11-03,00:42:24
39.996336,116.326386,0,163,39755.0294907407,2008-11-03,00:42:28
39.996252,116.326476,0,165,39755.029537037,2008-11-03,00:42:32
39.996153,116.326499,0,160,39755.0295717593,2008-11-03,00:42:35
39.996054,116.32652,0,160,39755.0296064815,2008-11-03,00:42:38
39.995953,116.326553,0,167,39755.0296527778,2008-11-03,00:42:42
39.99584,116.326561,0,179,39755.0296990741,2008-11-03,00:42:46
39.995739,116.326574,0,181,39755.0297337963,2008-11-03,00:42:49
39.995645,116.326555,0,186,39755.0297569444,2008-11-03,00:42:51
39.995511,116.32656,0,183,39755.0297916667,2008-11-03,00:42:54
39.995391,116.326583,0,179,39755.0298263889,2008-11-03,00:42:57
39.995285,116.326607,0,177,39755.0298611111,2008-11-03,00:43:00
39.995182,116.326587,0,181,39755.0298958333,2008-11-03,00:43:03
39.995075,116.326543,0,180,39755.0299305556,2008-11-03,00:43:06
39.994964,116.326517,0,173,39755.0299652778,2008-11-03,00:43:09
39.99484,116.326503,0,172,39755.03,2008-11-03,00:43:12
39.994722,116.326498,0,172,39755.0300347222,2008-11-03,00:43:15
39.994607,116.326503,0,172,39755.0300694444,2008-11-03,00:43:18
39.994503,116.326517,0,174,39755.0301041667,2008-11-03,00:43:21
39.994393,116.326522,0,177,39755.0301388889,2008-11-03,00:43:24
39.99429,116.326527,0,180,39755.0301736111,2008-11-03,00:43:27
39.994184,116.326565,0,182,39755.0302083333,2008-11-03,00:43:30
39.99408,116.326578,0,187,39755.0302430556,2008-11-03,00:43:33
39.993987,116.326593,0,192,39755.0302893519,2008-11-03,00:43:37
39.993874,116.326592,0,195,39755.0303240741,2008-11-03,00:43:40
39.99378,116.326599,0,203,39755.0303819444,2008-11-03,00:43:45
39.993649,116.326597,0,206,39755.0304282407,2008-11-03,00:43:49
39.993533,116.326596,0,207,39755.0304513889,2008-11-03,00:43:51
39.993399,116.326602,0,213,39755.0304861111,2008-11-03,00:43:54
39.99327,116.326608,0,215,39755.0305208333,2008-11-03,00:43:57
39.993158,116.326604,0,216,39755.0305555556,2008-11-03,00:44:00
39.993047,116.326593,0,214,39755.0305902778,2008-11-03,00:44:03
39.992934,116.326591,0,207,39755.030625,2008-11-03,00:44:06
39.992816,116.326585,0,199,39755.0306597222,2008-11-03,00:44:09
39.992694,116.326568,0,193,39755.0306944444,2008-11-03,00:44:12
39.992569,116.326547,0,189,39755.0307291667,2008-11-03,00:44:15
39.992446,116.326561,0,186,39755.0307638889,2008-11-03,00:44:18
39.992318,116.326554,0,180,39755.0307986111,2008-11-03,00:44:21
39.992204,116.326529,0,184,39755.0308333333,2008-11-03,00:44:24
39.992116,116.326559,0,198,39755.0308564815,2008-11-03,00:44:26
39.991996,116.326599,0,212,39755.0308912037,2008-11-03,00:44:29
39.991893,116.326639,0,228,39755.0309259259,2008-11-03,00:44:32
39.991792,116.326666,0,226,39755.0309837963,2008-11-03,00:44:37
39.991758,116.326663,0,229,39755.0310416667,2008-11-03,00:44:42
39.991752,116.326667,0,233,39755.031099537,2008-11-03,00:44:47
39.991748,116.326667,0,234,39755.0311574074,2008-11-03,00:44:52
39.991748,116.326665,0,234,39755.0312152778,2008-11-03,00:44:57
39.991745,116.326667,0,234,39755.0312731481,2008-11-03,00:45:02
39.991744,116.326667,0,234,39755.0313310185,2008-11-03,00:45:07
39.991746,116.326666,0,234,39755.0313888889,2008-11-03,00:45:12
39.991746,116.326666,0,234,39755.0314467593,2008-11-03,00:45:17
39.991746,116.326665,0,234,39755.0315046296,2008-11-03,00:45:22
39.991746,116.326665,0,234,39755.0315625,2008-11-03,00:45:27
39.991746,116.326665,0,234,39755.0315972222,2008-11-03,00:45:30
39.991742,116.326666,0,234,39755.0316203704,2008-11-03,00:45:32
39.991693,116.32666,0,231,39755.0316782407,2008-11-03,00:45:37
39.991599,116.326631,0,222,39755.031724537,2008-11-03,00:45:41
39.991508,116.326624,0,215,39755.0317708333,2008-11-03,00:45:45
39.991402,116.326633,0,211,39755.0318171296,2008-11-03,00:45:49
39.991306,116.326644,0,208,39755.0318518518,2008-11-03,00:45:52
39.991204,116.32665,0,208,39755.0318865741,2008-11-03,00:45:55
39.991096,116.326653,0,208,39755.0319212963,2008-11-03,00:45:58
39.99099,116.326631,0,206,39755.0319560185,2008-11-03,00:46:01
39.990891,116.326618,0,203,39755.0319907407,2008-11-03,00:46:04
39.990778,116.326623,0,208,39755.032025463,2008-11-03,00:46:07
39.990671,116.326597,0,214,39755.0320601852,2008-11-03,00:46:10
39.990576,116.326567,0,218,39755.0320949074,2008-11-03,00:46:13
39.990443,116.326641,0,222,39755.0321296296,2008-11-03,00:46:16
39.990326,116.326693,0,225,39755.0321643518,2008-11-03,00:46:19
39.990221,116.326729,0,226,39755.0321990741,2008-11-03,00:46:22
39.990113,116.326745,0,220,39755.0322337963,2008-11-03,00:46:25
39.990019,116.326728,0,209,39755.0322685185,2008-11-03,00:46:28
39.989903,116.326746,0,219,39755.0323032407,2008-11-03,00:46:31
39.989781,116.326758,0,218,39755.032337963,2008-11-03,00:46:34
39.989661,116.326766,0,221,39755.0323726852,2008-11-03,00:46:37
39.989543,116.326778,0,222,39755.0324074074,2008-11-03,00:46:40
39.989433,116.326787,0,225,39755.0324421296,2008-11-03,00:46:43
39.989335,116.326773,0,217,39755.0324768518,2008-11-03,00:46:46
39.989236,116.326753,0,206,39755.0325115741,2008-11-03,00:46:49
39.989135,116.326739,0,183,39755.0325462963,2008-11-03,00:46:52
39.989018,116.32674,0,175,39755.0325810185,2008-11-03,00:46:55
39.988906,116.326739,0,173,39755.0326157407,2008-11-03,00:46:58
39.988785,116.326736,0,165,39755.032650463,2008-11-03,00:47:01
39.98867,116.326744,0,164,39755.0326851852,2008-11-03,00:47:04
39.988547,116.326753,0,162,39755.0327199074,2008-11-03,00:47:07
39.988416,116.326744,0,157,39755.0327546296,2008-11-03,00:47:10
39.988294,116.326748,0,156,39755.0327893518,2008-11-03,00:47:13
39.988174,116.326766,0,156,39755.0328240741,2008-11-03,00:47:16
39.988048,116.326768,0,159,39755.0328587963,2008-11-03,00:47:19
39.987917,116.326764,0,156,39755.0328935185,2008-11-03,00:47:22
39.987796,116.32677,0,159,39755.0329282407,2008-11-03,00:47:25
39.987663,116.32678,0,158,39755.032962963,2008-11-03,00:47:28
39.987542,116.326774,0,154,39755.0329976852,2008-11-03,00:47:31
39.987418,116.326785,0,158,39755.0330324074,2008-11-03,00:47:34
39.987297,116.326783,0,159,39755.0330671296,2008-11-03,00:47:37
39.987184,116.326802,0,166,39755.0331018518,2008-11-03,00:47:40
39.987053,116.326793,0,164,39755.0331365741,2008-11-03,00:47:43
39.986925,116.326786,0,166,39755.0331712963,2008-11-03,00:47:46
39.986833,116.32678,0,168,39755.0331944444,2008-11-03,00:47:48
39.986715,116.326755,0,173,39755.0332291667,2008-11-03,00:47:51
39.986594,116.326754,0,185,39755.0332638889,2008-11-03,00:47:54
39.98648,116.326813,0,184,39755.0332986111,2008-11-03,00:47:57
39.986372,116.32681,0,196,39755.0333333333,2008-11-03,00:48:00
39.986283,116.326815,0,207,39755.0333680556,2008-11-03,00:48:03
39.986181,116.326807,0,223,39755.0334027778,2008-11-03,00:48:06
39.986094,116.326761,0,235,39755.0334259259,2008-11-03,00:48:08
39.985978,116.326721,0,250,39755.0334606481,2008-11-03,00:48:11
39.985863,116.326725,0,255,39755.0334953704,2008-11-03,00:48:14
39.985782,116.326811,0,243,39755.0335300926,2008-11-03,00:48:17
39.985705,116.326839,0,226,39755.0335648148,2008-11-03,00:48:20
39.985602,116.326881,0,229,39755.0336111111,2008-11-03,00:48:24
39.985513,116.326894,0,227,39755.0336458333,2008-11-03,00:48:27
39.985417,116.326901,0,215,39755.0336805556,2008-11-03,00:48:30
39.985319,116.326914,0,211,39755.0337268518,2008-11-03,00:48:34
39.985255,116.32692,0,210,39755.0337847222,2008-11-03,00:48:39
39.985215,116.326919,0,204,39755.0338425926,2008-11-03,00:48:44
39.98521,116.326919,0,204,39755.033900463,2008-11-03,00:48:49
39.985209,116.326919,0,204,39755.0339583333,2008-11-03,00:48:54
39.985209,116.326919,0,204,39755.0339930556,2008-11-03,00:48:57
39.985207,116.326921,0,204,39755.0340162037,2008-11-03,00:48:59
39.985183,116.326925,0,205,39755.0340740741,2008-11-03,00:49:04
39.985174,116.326926,0,205,39755.0341319444,2008-11-03,00:49:09
39.985171,116.326926,0,205,39755.0341898148,2008-11-03,00:49:14
39.985168,116.326928,0,205,39755.0342476852,2008-11-03,00:49:19
39.985168,116.326927,0,205,39755.0343055556,2008-11-03,00:49:24
39.985167,116.326927,0,205,39755.0343634259,2008-11-03,00:49:29
39.985167,116.326927,0,205,39755.0344212963,2008-11-03,00:49:34
39.985163,116.326928,0,205,39755.0344791667,2008-11-03,00:49:39
39.985161,116.326929,0,205,39755.034537037,2008-11-03,00:49:44
39.985161,116.326929,0,205,39755.0345717593,2008-11-03,00:49:47
39.98516,116.32693,0,205,39755.0345949074,2008-11-03,00:49:49
39.985131,116.326943,0,202,39755.0346527778,2008-11-03,00:49:54
39.985062,116.326975,0,203,39755.0347106481,2008-11-03,00:49:59
39.984984,116.326956,0,206,39755.0347685185,2008-11-03,00:50:04
39.984872,116.326936,0,207,39755.0348263889,2008-11-03,00:50:09
39.984758,116.326936,0,204,39755.0348726852,2008-11-03,00:50:13
39.984644,116.326915,0,202,39755.0349189815,2008-11-03,00:50:17
39.98453,116.326907,0,195,39755.0349652778,2008-11-03,00:50:21
39.984417,116.326892,0,188,39755.0350115741,2008-11-03,00:50:25
39.984316,116.326897,0,188,39755.0350578704,2008-11-03,00:50:29
39.984226,116.326895,0,186,39755.0350925926,2008-11-03,00:50:32
39.984134,116.326891,0,175,39755.0351273148,2008-11-03,00:50:35
39.984033,116.326888,0,165,39755.0351736111,2008-11-03,00:50:39
39.983926,116.326884,0,166,39755.0352199074,2008-11-03,00:50:43
39.983807,116.326879,0,162,39755.0352662037,2008-11-03,00:50:47
39.983704,116.326889,0,160,39755.0353009259,2008-11-03,00:50:50
39.983605,116.326882,0,160,39755.0353356482,2008-11-03,00:50:53
39.983498,116.326883,0,163,39755.0353703704,2008-11-03,00:50:56
39.983398,116.326897,0,168,39755.0354050926,2008-11-03,00:50:59
39.983302,116.326916,0,179,39755.0354398148,2008-11-03,00:51:02
39.983207,116.326941,0,184,39755.035474537,2008-11-03,00:51:05
39.983103,116.326977,0,185,39755.0355092593,2008-11-03,00:51:08
39.98299,116.326974,0,186,39755.0355439815,2008-11-03,00:51:11
39.982889,116.326962,0,187,39755.0355787037,2008-11-03,00:51:14
39.982778,116.326935,0,196,39755.0356134259,2008-11-03,00:51:17
39.982667,116.326945,0,203,39755.0356481481,2008-11-03,00:51:20
39.982571,116.326995,0,198,39755.0356828704,2008-11-03,00:51:23
39.982478,116.327036,0,198,39755.0357175926,2008-11-03,00:51:26
39.982363,116.327057,0,197,39755.0357523148,2008-11-03,00:51:29
39.982252,116.327072,0,196,39755.035787037,2008-11-03,00:51:32
39.982138,116.327076,0,197,39755.0358217593,2008-11-03,00:51:35
39.982016,116.327054,0,189,39755.0358564815,2008-11-03,00:51:38
39.981913,116.327048,0,191,39755.0358912037,2008-11-03,00:51:41
39.98181,116.327054,0,186,39755.0359259259,2008-11-03,00:51:44
39.981702,116.327059,0,183,39755.0359606481,2008-11-03,00:51:47
39.981594,116.327077,0,183,39755.0359953704,2008-11-03,00:51:50
39.981498,116.327095,0,191,39755.0360185185,2008-11-03,00:51:52
39.981383,116.32711,0,194,39755.0360532407,2008-11-03,00:51:55
39.981265,116.327111,0,192,39755.036087963,2008-11-03,00:51:58
39.981166,116.327143,0,200,39755.0361226852,2008-11-03,00:52:01
39.981065,116.327138,0,200,39755.0361689815,2008-11-03,00:52:05
39.980969,116.327133,0,203,39755.0362037037,2008-11-03,00:52:08
39.9809,116.327162,0,225,39755.0362384259,2008-11-03,00:52:11
39.980796,116.327169,0,237,39755.0362731481,2008-11-03,00:52:14
39.980689,116.327178,0,241,39755.0363078704,2008-11-03,00:52:17
39.980573,116.327177,0,237,39755.0363425926,2008-11-03,00:52:20
39.980456,116.327184,0,236,39755.0363773148,2008-11-03,00:52:23
39.980343,116.327189,0,236,39755.036412037,2008-11-03,00:52:26
39.980235,116.327199,0,236,39755.0364467593,2008-11-03,00:52:29
39.980132,116.327205,0,236,39755.0364814815,2008-11-03,00:52:32
39.980038,116.327198,0,236,39755.0365162037,2008-11-03,00:52:35
39.979943,116.327204,0,237,39755.0365509259,2008-11-03,00:52:38
39.979851,116.327217,0,235,39755.0365856481,2008-11-03,00:52:41
39.979741,116.32721,0,229,39755.0366203704,2008-11-03,00:52:44
39.979618,116.327199,0,219,39755.0366550926,2008-11-03,00:52:47
39.979531,116.327173,0,215,39755.0366782407,2008-11-03,00:52:49
39.979418,116.327161,0,210,39755.036712963,2008-11-03,00:52:52
39.979325,116.327155,0,204,39755.0367476852,2008-11-03,00:52:55
39.979218,116.32715,0,205,39755.0367824074,2008-11-03,00:52:58
39.979114,116.327166,0,210,39755.0368171296,2008-11-03,00:53:01
39.979002,116.327155,0,217,39755.0368518519,2008-11-03,00:53:04
39.978897,116.327158,0,222,39755.0368865741,2008-11-03,00:53:07
39.978806,116.327211,0,235,39755.0369212963,2008-11-03,00:53:10
39.978711,116.32722,0,234,39755.0369675926,2008-11-03,00:53:14
39.978613,116.327236,0,234,39755.0370023148,2008-11-03,00:53:17
39.978522,116.327225,0,226,39755.037037037,2008-11-03,00:53:20
39.978432,116.327223,0,221,39755.0370717593,2008-11-03,00:53:23
39.978317,116.327192,0,214,39755.0371180556,2008-11-03,00:53:27
39.978228,116.327179,0,206,39755.0371527778,2008-11-03,00:53:30
39.978136,116.327186,0,199,39755.0371990741,2008-11-03,00:53:34
39.978033,116.327164,0,194,39755.0372453704,2008-11-03,00:53:38
39.978013,116.327119,0,213,39755.0373032407,2008-11-03,00:53:43
39.978019,116.327119,0,218,39755.0373611111,2008-11-03,00:53:48
39.978019,116.327119,0,218,39755.0373958333,2008-11-03,00:53:51
39.978022,116.327119,0,222,39755.0374189815,2008-11-03,00:53:53
39.977996,116.327104,0,223,39755.0374768519,2008-11-03,00:53:58
39.977974,116.327086,0,223,39755.0375347222,2008-11-03,00:54:03
39.977974,116.327113,0,226,39755.0375925926,2008-11-03,00:54:08
39.97796,116.327093,0,229,39755.037650463,2008-11-03,00:54:13
39.97796,116.327093,0,229,39755.0376851852,2008-11-03,00:54:16
39.977957,116.327099,0,231,39755.0377083333,2008-11-03,00:54:18
39.977959,116.327112,0,233,39755.0377662037,2008-11-03,00:54:23
39.97797,116.327112,0,234,39755.0378240741,2008-11-03,00:54:28
39.97797,116.327112,0,234,39755.0378587963,2008-11-03,00:54:31
39.977973,116.327111,0,235,39755.0378819444,2008-11-03,00:54:33
