# Supplementary material for: Research on differential privacy protection method based on user tendency
Source: PLoS One. 2023 Oct 26;18(10):e0288823. doi: 10.1371/journal.pone.0288823 (PMC10602288; doi:10.1371/journal.pone.0288823)
Supplement: S1 Data — (ZIP) [file pone.0288823.s001.zip › Data 5-1/001/Trajectory/20081103133204.plt]

Geolife trajectory
WGS 84
Altitude is in Feet
Reserved 3
0,2,255,My Track,0,0,2,8421376
0
39.978833,116.327198,0,145,39755.5639351852,2008-11-03,13:32:04
39.978896,116.327193,0,10,39755.5639583333,2008-11-03,13:32:06
39.978919,116.327177,0,47,39755.5639699074,2008-11-03,13:32:07
39.978958,116.327171,0,82,39755.5639814815,2008-11-03,13:32:08
39.979077,116.327196,0,92,39755.5640277778,2008-11-03,13:32:12
39.979155,116.327214,0,109,39755.5640625,2008-11-03,13:32:15
39.979225,116.327223,0,130,39755.5640972222,2008-11-03,13:32:18
39.97934,116.327233,0,137,39755.5641435185,2008-11-03,13:32:22
39.979437,116.327195,0,128,39755.5641666667,2008-11-03,13:32:24
39.979523,116.327169,0,140,39755.5641898148,2008-11-03,13:32:26
39.979628,116.327145,0,136,39755.564224537,2008-11-03,13:32:29
39.979735,116.327118,0,135,39755.5642592593,2008-11-03,13:32:32
39.979849,116.327113,0,149,39755.5642939815,2008-11-03,13:32:35
39.979965,116.327122,0,173,39755.5643287037,2008-11-03,13:32:38
39.980079,116.327129,0,195,39755.5643634259,2008-11-03,13:32:41
39.980155,116.327123,0,214,39755.5643865741,2008-11-03,13:32:43
39.980282,116.327108,0,227,39755.5644212963,2008-11-03,13:32:46
39.980404,116.3271,0,236,39755.5644560185,2008-11-03,13:32:49
39.980523,116.327084,0,228,39755.5644907407,2008-11-03,13:32:52
39.980637,116.327059,0,223,39755.564525463,2008-11-03,13:32:55
39.980765,116.327053,0,224,39755.5645601852,2008-11-03,13:32:58
39.980853,116.327067,0,216,39755.5645833333,2008-11-03,13:33:00
39.980972,116.327091,0,221,39755.5646180556,2008-11-03,13:33:03
39.981101,116.327099,0,211,39755.5646527778,2008-11-03,13:33:06
39.981218,116.327092,0,199,39755.5646875,2008-11-03,13:33:09
39.981339,116.327086,0,197,39755.5647222222,2008-11-03,13:33:12
39.981458,116.327077,0,195,39755.5647569444,2008-11-03,13:33:15
39.981566,116.327073,0,196,39755.5647916667,2008-11-03,13:33:18
39.981663,116.327076,0,194,39755.5648263889,2008-11-03,13:33:21
39.981757,116.327097,0,197,39755.5648611111,2008-11-03,13:33:24
39.981851,116.327068,0,204,39755.5648842593,2008-11-03,13:33:26
39.98194,116.327045,0,207,39755.5649074074,2008-11-03,13:33:28
39.982062,116.327041,0,203,39755.5649421296,2008-11-03,13:33:31
39.98219,116.327032,0,201,39755.5649768518,2008-11-03,13:33:34
39.98232,116.327025,0,203,39755.5650115741,2008-11-03,13:33:37
39.982446,116.327027,0,200,39755.5650462963,2008-11-03,13:33:40
39.982562,116.327024,0,192,39755.5650810185,2008-11-03,13:33:43
39.982689,116.327003,0,201,39755.5651157407,2008-11-03,13:33:46
39.982802,116.326986,0,190,39755.565150463,2008-11-03,13:33:49
39.982922,116.326967,0,185,39755.5651851852,2008-11-03,13:33:52
39.982999,116.326959,0,207,39755.5652083333,2008-11-03,13:33:54
39.983109,116.326936,0,225,39755.5652430556,2008-11-03,13:33:57
39.98323,116.326924,0,231,39755.5652777778,2008-11-03,13:34:00
39.983322,116.326938,0,227,39755.5653009259,2008-11-03,13:34:02
39.983411,116.326932,0,215,39755.5653240741,2008-11-03,13:34:04
39.983538,116.326886,0,205,39755.5653587963,2008-11-03,13:34:07
39.983626,116.326875,0,212,39755.5653819444,2008-11-03,13:34:09
39.98375,116.326864,0,215,39755.5654166667,2008-11-03,13:34:12
39.983859,116.326858,0,218,39755.5654513889,2008-11-03,13:34:15
39.983968,116.326863,0,225,39755.5654861111,2008-11-03,13:34:18
39.984058,116.32684,0,230,39755.5655092593,2008-11-03,13:34:20
39.98417,116.326806,0,237,39755.5655439815,2008-11-03,13:34:23
39.984284,116.326814,0,231,39755.5655787037,2008-11-03,13:34:26
39.984383,116.326815,0,226,39755.5656134259,2008-11-03,13:34:29
39.984483,116.326825,0,232,39755.5656481481,2008-11-03,13:34:32
39.984586,116.326832,0,235,39755.5656828704,2008-11-03,13:34:35
39.984679,116.326843,0,231,39755.5657175926,2008-11-03,13:34:38
39.984796,116.326823,0,227,39755.5657638889,2008-11-03,13:34:42
39.984891,116.326802,0,214,39755.5657986111,2008-11-03,13:34:45
39.985002,116.326805,0,216,39755.5658333333,2008-11-03,13:34:48
39.985092,116.326796,0,217,39755.5658680556,2008-11-03,13:34:51
39.985177,116.326816,0,234,39755.5659143519,2008-11-03,13:34:55
39.985245,116.326866,0,233,39755.5659722222,2008-11-03,13:35:00
39.985347,116.32689,0,240,39755.5660300926,2008-11-03,13:35:05
39.985447,116.326878,0,246,39755.5660648148,2008-11-03,13:35:08
39.985557,116.326848,0,248,39755.566087963,2008-11-03,13:35:10
39.985653,116.326821,0,234,39755.5661226852,2008-11-03,13:35:13
39.985768,116.326821,0,233,39755.5661689815,2008-11-03,13:35:17
39.985862,116.326825,0,228,39755.5662152778,2008-11-03,13:35:21
39.985967,116.326804,0,220,39755.5662615741,2008-11-03,13:35:25
39.986063,116.326798,0,232,39755.5663078704,2008-11-03,13:35:29
39.986173,116.326753,0,236,39755.5663425926,2008-11-03,13:35:32
39.986298,116.326731,0,241,39755.5663773148,2008-11-03,13:35:35
39.986392,116.326716,0,247,39755.566412037,2008-11-03,13:35:38
39.986492,116.326705,0,234,39755.5664467593,2008-11-03,13:35:41
39.986592,116.326715,0,236,39755.5664814815,2008-11-03,13:35:44
39.986742,116.326705,0,241,39755.5665277778,2008-11-03,13:35:48
39.986856,116.326673,0,251,39755.5665625,2008-11-03,13:35:51
39.986979,116.326682,0,256,39755.5665972222,2008-11-03,13:35:54
39.987091,116.326672,0,274,39755.5666319444,2008-11-03,13:35:57
39.987188,116.326656,0,282,39755.5666666667,2008-11-03,13:36:00
39.987321,116.326651,0,267,39755.566712963,2008-11-03,13:36:04
39.987423,116.326663,0,258,39755.5667361111,2008-11-03,13:36:06
39.987533,116.326673,0,248,39755.5667708333,2008-11-03,13:36:09
39.987642,116.326678,0,245,39755.5668055556,2008-11-03,13:36:12
39.987752,116.326702,0,242,39755.5668634259,2008-11-03,13:36:17
39.987832,116.326727,0,238,39755.5669212963,2008-11-03,13:36:22
39.987926,116.326752,0,242,39755.5669675926,2008-11-03,13:36:26
39.988093,116.326763,0,247,39755.5669907407,2008-11-03,13:36:28
39.98819,116.326804,0,255,39755.5670138889,2008-11-03,13:36:30
39.988301,116.326809,0,262,39755.5670486111,2008-11-03,13:36:33
39.988438,116.32682,0,242,39755.5670717593,2008-11-03,13:36:35
39.988566,116.326814,0,244,39755.5670949074,2008-11-03,13:36:37
39.988695,116.326694,0,204,39755.5671296296,2008-11-03,13:36:40
39.988805,116.326668,0,191,39755.5671643519,2008-11-03,13:36:43
39.988914,116.326635,0,181,39755.5671990741,2008-11-03,13:36:46
39.989023,116.326618,0,181,39755.5672337963,2008-11-03,13:36:49
39.989117,116.326622,0,174,39755.5672685185,2008-11-03,13:36:52
39.989215,116.326602,0,169,39755.5673032407,2008-11-03,13:36:55
39.989315,116.326605,0,164,39755.567337963,2008-11-03,13:36:58
39.989423,116.326611,0,152,39755.5673842593,2008-11-03,13:37:02
39.989537,116.326615,0,153,39755.5674305556,2008-11-03,13:37:06
39.989644,116.32661,0,150,39755.5674652778,2008-11-03,13:37:09
39.989743,116.326621,0,147,39755.5675,2008-11-03,13:37:12
39.989841,116.326622,0,148,39755.5675347222,2008-11-03,13:37:15
39.989942,116.326636,0,146,39755.5675694444,2008-11-03,13:37:18
39.990064,116.326624,0,150,39755.5676041667,2008-11-03,13:37:21
39.990166,116.326604,0,156,39755.5676388889,2008-11-03,13:37:24
39.990272,116.3266,0,165,39755.5676736111,2008-11-03,13:37:27
39.990372,116.326562,0,168,39755.5676967593,2008-11-03,13:37:29
39.99048,116.326555,0,182,39755.5677314815,2008-11-03,13:37:32
39.99058,116.326573,0,185,39755.5677662037,2008-11-03,13:37:35
39.990672,116.326593,0,198,39755.5678125,2008-11-03,13:37:39
39.990766,116.326609,0,215,39755.5678587963,2008-11-03,13:37:43
39.990891,116.326625,0,216,39755.5678935185,2008-11-03,13:37:46
39.991004,116.326636,0,225,39755.5679282407,2008-11-03,13:37:49
39.991115,116.326618,0,235,39755.567974537,2008-11-03,13:37:53
39.991203,116.326604,0,250,39755.5680208333,2008-11-03,13:37:57
39.991232,116.326566,0,230,39755.5680787037,2008-11-03,13:38:02
39.991312,116.326497,0,223,39755.5681365741,2008-11-03,13:38:07
39.9914,116.326473,0,216,39755.5681828704,2008-11-03,13:38:11
39.991487,116.326439,0,210,39755.5682291667,2008-11-03,13:38:15
39.991585,116.326473,0,212,39755.568275463,2008-11-03,13:38:19
39.991679,116.326469,0,206,39755.5683101852,2008-11-03,13:38:22
39.991773,116.326463,0,204,39755.5683449074,2008-11-03,13:38:25
39.991871,116.326474,0,196,39755.5683796296,2008-11-03,13:38:28
39.991967,116.326498,0,192,39755.5684143519,2008-11-03,13:38:31
39.992079,116.3265,0,188,39755.5684606481,2008-11-03,13:38:35
39.992202,116.326507,0,184,39755.5685069444,2008-11-03,13:38:39
39.992312,116.326524,0,190,39755.5685532407,2008-11-03,13:38:43
39.992406,116.326568,0,196,39755.5686111111,2008-11-03,13:38:48
39.992519,116.326575,0,210,39755.5686574074,2008-11-03,13:38:52
39.992623,116.326593,0,217,39755.5686921296,2008-11-03,13:38:55
39.992717,116.326547,0,217,39755.5687037037,2008-11-03,13:38:56
39.992824,116.326545,0,214,39755.5687268519,2008-11-03,13:38:58
39.992915,116.326538,0,210,39755.56875,2008-11-03,13:39:00
39.993009,116.326521,0,209,39755.5687731481,2008-11-03,13:39:02
39.993135,116.32651,0,211,39755.5688078704,2008-11-03,13:39:05
39.99325,116.326501,0,212,39755.5688425926,2008-11-03,13:39:08
39.993359,116.326493,0,202,39755.5688773148,2008-11-03,13:39:11
39.993472,116.326446,0,195,39755.568912037,2008-11-03,13:39:14
39.993583,116.326408,0,194,39755.5689467593,2008-11-03,13:39:17
39.99369,116.326397,0,200,39755.5689814815,2008-11-03,13:39:20
39.993786,116.326421,0,211,39755.5690162037,2008-11-03,13:39:23
39.993869,116.326443,0,222,39755.5690509259,2008-11-03,13:39:26
39.993969,116.326462,0,232,39755.5690856481,2008-11-03,13:39:29
39.994079,116.326476,0,238,39755.5691203704,2008-11-03,13:39:32
39.994206,116.326477,0,232,39755.5691550926,2008-11-03,13:39:35
39.994317,116.32648,0,234,39755.5691898148,2008-11-03,13:39:38
39.994433,116.326468,0,235,39755.569224537,2008-11-03,13:39:41
39.994552,116.326468,0,234,39755.5692592593,2008-11-03,13:39:44
39.994653,116.326462,0,235,39755.5692939815,2008-11-03,13:39:47
39.994772,116.326483,0,225,39755.5693287037,2008-11-03,13:39:50
39.994863,116.326461,0,217,39755.5693518519,2008-11-03,13:39:52
39.994982,116.326458,0,209,39755.5693865741,2008-11-03,13:39:55
39.995102,116.326452,0,204,39755.5694212963,2008-11-03,13:39:58
39.995191,116.326488,0,205,39755.5694560185,2008-11-03,13:40:01
39.99529,116.326499,0,208,39755.5695023148,2008-11-03,13:40:05
39.995395,116.326498,0,208,39755.569537037,2008-11-03,13:40:08
39.995504,116.326493,0,210,39755.5695717593,2008-11-03,13:40:11
39.995608,116.326478,0,224,39755.5696064815,2008-11-03,13:40:14
39.995713,116.326457,0,234,39755.5696412037,2008-11-03,13:40:17
39.995819,116.326444,0,251,39755.5696759259,2008-11-03,13:40:20
39.995922,116.326437,0,273,39755.5697106481,2008-11-03,13:40:23
39.996041,116.326428,0,273,39755.5697453704,2008-11-03,13:40:26
39.996128,116.326424,0,247,39755.5697685185,2008-11-03,13:40:28
39.996227,116.326392,0,224,39755.5698032407,2008-11-03,13:40:31
39.996336,116.326371,0,210,39755.569837963,2008-11-03,13:40:34
39.996455,116.326369,0,202,39755.5698726852,2008-11-03,13:40:37
39.996549,116.326382,0,200,39755.5699074074,2008-11-03,13:40:40
39.996645,116.326429,0,211,39755.5699537037,2008-11-03,13:40:44
39.996769,116.326447,0,218,39755.57,2008-11-03,13:40:48
39.99689,116.326468,0,222,39755.5700347222,2008-11-03,13:40:51
39.996984,116.326466,0,223,39755.5700578704,2008-11-03,13:40:53
39.997147,116.326412,0,218,39755.5700925926,2008-11-03,13:40:56
39.997283,116.326406,0,211,39755.5701273148,2008-11-03,13:40:59
39.997379,116.32639,0,204,39755.570150463,2008-11-03,13:41:01
39.997504,116.326372,0,200,39755.5701851852,2008-11-03,13:41:04
39.99763,116.326359,0,202,39755.5702199074,2008-11-03,13:41:07
39.997758,116.326337,0,197,39755.5702546296,2008-11-03,13:41:10
39.997875,116.326348,0,192,39755.5702893519,2008-11-03,13:41:13
39.998003,116.326342,0,189,39755.5703240741,2008-11-03,13:41:16
39.998125,116.326335,0,195,39755.5703587963,2008-11-03,13:41:19
39.998255,116.326322,0,193,39755.5703935185,2008-11-03,13:41:22
39.99838,116.326321,0,191,39755.5704282407,2008-11-03,13:41:25
39.998506,116.326317,0,187,39755.570462963,2008-11-03,13:41:28
39.998628,116.3263,0,181,39755.5704976852,2008-11-03,13:41:31
39.998719,116.326285,0,176,39755.5705208333,2008-11-03,13:41:33
39.998812,116.326285,0,176,39755.5705439815,2008-11-03,13:41:35
39.998941,116.326286,0,174,39755.5705787037,2008-11-03,13:41:38
39.999061,116.326262,0,175,39755.5706134259,2008-11-03,13:41:41
39.999159,116.326167,0,167,39755.5706481481,2008-11-03,13:41:44
39.999233,116.326038,0,167,39755.5706828704,2008-11-03,13:41:47
39.999317,116.325921,0,168,39755.5707175926,2008-11-03,13:41:50
39.999417,116.32583,0,168,39755.5707523148,2008-11-03,13:41:53
39.999533,116.325767,0,168,39755.570787037,2008-11-03,13:41:56
39.999644,116.325711,0,169,39755.5708217593,2008-11-03,13:41:59
39.999726,116.325599,0,172,39755.5708564815,2008-11-03,13:42:02
39.999745,116.325442,0,175,39755.5708912037,2008-11-03,13:42:05
39.999739,116.325285,0,178,39755.5709259259,2008-11-03,13:42:08
39.999732,116.325128,0,179,39755.5709606481,2008-11-03,13:42:11
39.999727,116.324985,0,183,39755.5709953704,2008-11-03,13:42:14
39.999734,116.324851,0,181,39755.5710185185,2008-11-03,13:42:16
39.999711,116.32469,0,182,39755.5710532407,2008-11-03,13:42:19
39.999714,116.324547,0,186,39755.571087963,2008-11-03,13:42:22
39.999733,116.324393,0,190,39755.5711226852,2008-11-03,13:42:25
39.999725,116.324254,0,199,39755.5711574074,2008-11-03,13:42:28
39.999715,116.324097,0,206,39755.5711921296,2008-11-03,13:42:31
39.999701,116.323947,0,216,39755.5712268518,2008-11-03,13:42:34
39.999698,116.323788,0,222,39755.5712615741,2008-11-03,13:42:37
39.999684,116.323631,0,229,39755.5712962963,2008-11-03,13:42:40
39.999686,116.323466,0,236,39755.5713310185,2008-11-03,13:42:43
39.999687,116.323347,0,245,39755.5713657407,2008-11-03,13:42:46
39.999696,116.323207,0,253,39755.571400463,2008-11-03,13:42:49
39.9997,116.323058,0,261,39755.5714351852,2008-11-03,13:42:52
39.999694,116.322935,0,263,39755.5714583333,2008-11-03,13:42:54
39.999689,116.322791,0,270,39755.5714930556,2008-11-03,13:42:57
39.999677,116.322632,0,269,39755.5715162037,2008-11-03,13:42:59
39.99967,116.322505,0,273,39755.5715393518,2008-11-03,13:43:01
39.999689,116.322339,0,263,39755.5715625,2008-11-03,13:43:03
39.99974,116.322232,0,257,39755.5715856481,2008-11-03,13:43:05
39.999812,116.322114,0,243,39755.5716087963,2008-11-03,13:43:07
39.9999,116.322031,0,234,39755.5716319444,2008-11-03,13:43:09
40.000007,116.322003,0,229,39755.5716550926,2008-11-03,13:43:11
40.000148,116.321957,0,223,39755.5716898148,2008-11-03,13:43:14
40.000277,116.321942,0,219,39755.571724537,2008-11-03,13:43:17
40.000366,116.321923,0,216,39755.5717476852,2008-11-03,13:43:19
40.000458,116.321904,0,213,39755.5717708333,2008-11-03,13:43:21
40.000596,116.321885,0,213,39755.5718055556,2008-11-03,13:43:24
40.000704,116.321874,0,215,39755.5718402778,2008-11-03,13:43:27
40.000838,116.321819,0,208,39755.571875,2008-11-03,13:43:30
40.000941,116.321813,0,209,39755.5719097222,2008-11-03,13:43:33
40.001038,116.321815,0,206,39755.5719444444,2008-11-03,13:43:36
40.001143,116.321813,0,203,39755.5719675926,2008-11-03,13:43:38
40.001251,116.321801,0,200,39755.5719907407,2008-11-03,13:43:40
40.001341,116.321804,0,197,39755.5720138889,2008-11-03,13:43:42
40.001476,116.321783,0,190,39755.5720486111,2008-11-03,13:43:45
40.001578,116.321759,0,189,39755.5720833333,2008-11-03,13:43:48
40.001707,116.321742,0,187,39755.5721180556,2008-11-03,13:43:51
40.001797,116.321724,0,182,39755.5721412037,2008-11-03,13:43:53
40.001927,116.3217,0,185,39755.5721759259,2008-11-03,13:43:56
40.002022,116.321696,0,181,39755.5722106481,2008-11-03,13:43:59
40.002116,116.321661,0,180,39755.5722453704,2008-11-03,13:44:02
40.002225,116.32166,0,178,39755.5722800926,2008-11-03,13:44:05
40.002341,116.321662,0,172,39755.5723032407,2008-11-03,13:44:07
40.002443,116.321661,0,169,39755.5723263889,2008-11-03,13:44:09
40.002563,116.321646,0,179,39755.5723611111,2008-11-03,13:44:12
40.002693,116.321629,0,181,39755.5723958333,2008-11-03,13:44:15
40.002775,116.321588,0,173,39755.5724189815,2008-11-03,13:44:17
40.002881,116.321593,0,171,39755.5724537037,2008-11-03,13:44:20
40.002971,116.321604,0,178,39755.5724768518,2008-11-03,13:44:22
40.003082,116.321571,0,176,39755.5725,2008-11-03,13:44:24
40.003203,116.32157,0,177,39755.5725231481,2008-11-03,13:44:26
40.003308,116.321571,0,174,39755.5725462963,2008-11-03,13:44:28
40.003437,116.321556,0,173,39755.5725810185,2008-11-03,13:44:31
40.003524,116.321519,0,176,39755.5726041667,2008-11-03,13:44:33
40.003648,116.321514,0,179,39755.5726388889,2008-11-03,13:44:36
40.003824,116.321525,0,177,39755.5726851852,2008-11-03,13:44:40
40.003933,116.321544,0,174,39755.5727083333,2008-11-03,13:44:42
40.004067,116.321558,0,175,39755.5727430556,2008-11-03,13:44:45
40.004186,116.321528,0,167,39755.5727662037,2008-11-03,13:44:47
40.004302,116.321505,0,164,39755.5728009259,2008-11-03,13:44:50
40.004392,116.321485,0,164,39755.5728356481,2008-11-03,13:44:53
40.004526,116.32146,0,159,39755.5728703704,2008-11-03,13:44:56
40.004672,116.321449,0,163,39755.5729050926,2008-11-03,13:44:59
40.004777,116.321422,0,169,39755.5729282407,2008-11-03,13:45:01
40.004835,116.321312,0,171,39755.572962963,2008-11-03,13:45:04
40.004849,116.321181,0,169,39755.5729976852,2008-11-03,13:45:07
40.004861,116.321023,0,172,39755.5730324074,2008-11-03,13:45:10
40.004848,116.320865,0,177,39755.5730671296,2008-11-03,13:45:13
40.00483,116.320748,0,177,39755.5730902778,2008-11-03,13:45:15
40.004819,116.320623,0,177,39755.5731134259,2008-11-03,13:45:17
40.004814,116.3205,0,178,39755.5731365741,2008-11-03,13:45:19
40.004813,116.320378,0,177,39755.5731597222,2008-11-03,13:45:21
40.004803,116.320256,0,174,39755.5731828704,2008-11-03,13:45:23
40.0048,116.320133,0,176,39755.5732060185,2008-11-03,13:45:25
40.004791,116.320013,0,176,39755.5732291667,2008-11-03,13:45:27
40.004784,116.319887,0,174,39755.5732523148,2008-11-03,13:45:29
40.00478,116.319758,0,173,39755.573275463,2008-11-03,13:45:31
40.004778,116.319632,0,172,39755.5732986111,2008-11-03,13:45:33
40.004758,116.319515,0,171,39755.5733217593,2008-11-03,13:45:35
40.004746,116.319338,0,172,39755.5733564815,2008-11-03,13:45:38
40.004752,116.319215,0,171,39755.5733796296,2008-11-03,13:45:40
40.004745,116.319093,0,171,39755.5734027778,2008-11-03,13:45:42
40.004734,116.318928,0,173,39755.5734375,2008-11-03,13:45:45
40.004724,116.318759,0,175,39755.5734722222,2008-11-03,13:45:48
40.004727,116.31858,0,177,39755.5735069444,2008-11-03,13:45:51
40.004726,116.318452,0,176,39755.5735300926,2008-11-03,13:45:53
40.004714,116.318332,0,175,39755.5735532407,2008-11-03,13:45:55
40.004712,116.318213,0,172,39755.5735763889,2008-11-03,13:45:57
40.004716,116.318093,0,171,39755.573599537,2008-11-03,13:45:59
40.004763,116.317981,0,166,39755.5736226852,2008-11-03,13:46:01
40.004847,116.317917,0,160,39755.5736458333,2008-11-03,13:46:03
40.004975,116.317868,0,157,39755.5736805556,2008-11-03,13:46:06
40.005109,116.317828,0,156,39755.5737152778,2008-11-03,13:46:09
40.005201,116.317822,0,155,39755.5737384259,2008-11-03,13:46:11
40.005327,116.317823,0,151,39755.5737731481,2008-11-03,13:46:14
40.00545,116.317791,0,156,39755.5738078704,2008-11-03,13:46:17
40.005572,116.317762,0,164,39755.5738425926,2008-11-03,13:46:20
40.005708,116.317747,0,167,39755.5738773148,2008-11-03,13:46:23
40.0058,116.317762,0,160,39755.573900463,2008-11-03,13:46:25
40.005911,116.317746,0,161,39755.5739351852,2008-11-03,13:46:28
40.006016,116.317741,0,169,39755.5739699074,2008-11-03,13:46:31
40.006118,116.317694,0,179,39755.5740046296,2008-11-03,13:46:34
40.006249,116.317711,0,164,39755.5740277778,2008-11-03,13:46:36
40.006371,116.317721,0,160,39755.5740625,2008-11-03,13:46:39
40.006488,116.317717,0,157,39755.5740972222,2008-11-03,13:46:42
40.00659,116.317714,0,155,39755.5741203704,2008-11-03,13:46:44
40.006699,116.317728,0,155,39755.5741435185,2008-11-03,13:46:46
40.006814,116.317725,0,151,39755.5741782407,2008-11-03,13:46:49
40.006922,116.317716,0,153,39755.574212963,2008-11-03,13:46:52
40.007025,116.317725,0,152,39755.5742361111,2008-11-03,13:46:54
40.007146,116.317728,0,146,39755.5742708333,2008-11-03,13:46:57
40.007259,116.317709,0,153,39755.5743055556,2008-11-03,13:47:00
40.007376,116.317686,0,169,39755.5743402778,2008-11-03,13:47:03
40.007473,116.317689,0,174,39755.574375,2008-11-03,13:47:06
40.00759,116.317684,0,179,39755.5744097222,2008-11-03,13:47:09
40.007697,116.317689,0,174,39755.5744328704,2008-11-03,13:47:11
40.007802,116.317695,0,171,39755.5744560185,2008-11-03,13:47:13
40.007914,116.317713,0,176,39755.5744907407,2008-11-03,13:47:16
40.00806,116.317725,0,174,39755.574525463,2008-11-03,13:47:19
40.008164,116.317732,0,166,39755.5745486111,2008-11-03,13:47:21
40.008302,116.31774,0,157,39755.5745833333,2008-11-03,13:47:24
40.008422,116.317738,0,155,39755.5746180556,2008-11-03,13:47:27
40.008518,116.317745,0,157,39755.5746412037,2008-11-03,13:47:29
40.00862,116.317751,0,150,39755.5746643519,2008-11-03,13:47:31
40.008714,116.317756,0,147,39755.5746875,2008-11-03,13:47:33
40.008812,116.317768,0,147,39755.5747222222,2008-11-03,13:47:36
40.008937,116.317701,0,145,39755.5747569444,2008-11-03,13:47:39
40.009014,116.317628,0,152,39755.5747800926,2008-11-03,13:47:41
40.009027,116.317478,0,149,39755.5748148148,2008-11-03,13:47:44
40.009019,116.31732,0,151,39755.574849537,2008-11-03,13:47:47
40.009023,116.317154,0,149,39755.5748842593,2008-11-03,13:47:50
40.009001,116.31699,0,147,39755.5749189815,2008-11-03,13:47:53
40.008988,116.316829,0,147,39755.5749537037,2008-11-03,13:47:56
40.008956,116.316676,0,147,39755.5749884259,2008-11-03,13:47:59
40.008929,116.316533,0,151,39755.5750231481,2008-11-03,13:48:02
40.008957,116.316417,0,143,39755.5750462963,2008-11-03,13:48:04
40.009048,116.316332,0,141,39755.5750810185,2008-11-03,13:48:07
40.00914,116.316277,0,139,39755.5751157407,2008-11-03,13:48:10
40.009252,116.316254,0,145,39755.575162037,2008-11-03,13:48:14
40.009345,116.316225,0,143,39755.5751967593,2008-11-03,13:48:17
40.009452,116.316186,0,145,39755.5752314815,2008-11-03,13:48:20
40.00956,116.316112,0,144,39755.5752662037,2008-11-03,13:48:23
40.009577,116.315976,0,148,39755.5753009259,2008-11-03,13:48:26
40.009577,116.315834,0,151,39755.5753356481,2008-11-03,13:48:29
40.009575,116.3157,0,155,39755.5753703704,2008-11-03,13:48:32
40.009574,116.31556,0,162,39755.5754050926,2008-11-03,13:48:35
40.009561,116.315428,0,170,39755.5754398148,2008-11-03,13:48:38
40.009539,116.315305,0,174,39755.575474537,2008-11-03,13:48:41
40.009539,116.315175,0,182,39755.5755092593,2008-11-03,13:48:44
40.009539,116.315015,0,188,39755.5755439815,2008-11-03,13:48:47
40.009534,116.314878,0,194,39755.5755787037,2008-11-03,13:48:50
40.009527,116.314755,0,199,39755.5756018519,2008-11-03,13:48:52
40.009501,116.314591,0,205,39755.5756365741,2008-11-03,13:48:55
40.009489,116.314449,0,220,39755.5756828704,2008-11-03,13:48:59
40.009486,116.314305,0,226,39755.5757175926,2008-11-03,13:49:02
40.009483,116.314164,0,230,39755.5757523148,2008-11-03,13:49:05
40.009464,116.314006,0,229,39755.575787037,2008-11-03,13:49:08
40.009439,116.313878,0,235,39755.5758217593,2008-11-03,13:49:11
40.009428,116.313729,0,241,39755.5758564815,2008-11-03,13:49:14
40.009413,116.313586,0,246,39755.5758912037,2008-11-03,13:49:17
40.009399,116.313446,0,242,39755.5759143519,2008-11-03,13:49:19
40.009392,116.313304,0,250,39755.5759606481,2008-11-03,13:49:23
40.009377,116.31317,0,252,39755.5759953704,2008-11-03,13:49:26
40.009426,116.312972,0,236,39755.5760300926,2008-11-03,13:49:29
40.009495,116.312877,0,219,39755.5760532407,2008-11-03,13:49:31
40.009576,116.312821,0,205,39755.5760763889,2008-11-03,13:49:33
40.009689,116.312775,0,197,39755.5761111111,2008-11-03,13:49:36
40.009802,116.312743,0,191,39755.5761458333,2008-11-03,13:49:39
40.009911,116.312715,0,186,39755.5761805556,2008-11-03,13:49:42
40.010014,116.312687,0,181,39755.5762152778,2008-11-03,13:49:45
40.010123,116.31265,0,174,39755.57625,2008-11-03,13:49:48
40.010228,116.312637,0,165,39755.5762847222,2008-11-03,13:49:51
40.010357,116.31263,0,156,39755.5763194444,2008-11-03,13:49:54
40.010477,116.312616,0,148,39755.5763541667,2008-11-03,13:49:57
40.010592,116.312597,0,143,39755.5763888889,2008-11-03,13:50:00
40.0107,116.312595,0,140,39755.5764236111,2008-11-03,13:50:03
40.010807,116.312585,0,138,39755.5764583333,2008-11-03,13:50:06
40.010916,116.312575,0,136,39755.5764930556,2008-11-03,13:50:09
40.011009,116.312568,0,134,39755.5765277778,2008-11-03,13:50:12
40.011104,116.312561,0,135,39755.5765625,2008-11-03,13:50:15
40.011212,116.312528,0,137,39755.5766087963,2008-11-03,13:50:19
40.011284,116.312503,0,132,39755.5766666667,2008-11-03,13:50:24
40.011303,116.312493,0,128,39755.576724537,2008-11-03,13:50:29
40.011315,116.312486,0,129,39755.5767824074,2008-11-03,13:50:34
40.011315,116.312486,0,129,39755.5768171296,2008-11-03,13:50:37
40.011317,116.312486,0,129,39755.5768402778,2008-11-03,13:50:39
40.011307,116.312483,0,128,39755.5768981481,2008-11-03,13:50:44
40.011307,116.312483,0,128,39755.5769328704,2008-11-03,13:50:47
40.01131,116.312484,0,128,39755.5769560185,2008-11-03,13:50:49
40.011323,116.312486,0,129,39755.5770138889,2008-11-03,13:50:54
40.011341,116.312479,0,131,39755.5770717593,2008-11-03,13:50:59
40.011347,116.312459,0,133,39755.5771296296,2008-11-03,13:51:04
40.011344,116.312345,0,128,39755.5771875,2008-11-03,13:51:09
40.011341,116.312206,0,118,39755.5772453704,2008-11-03,13:51:14
40.011387,116.312082,0,111,39755.5772916667,2008-11-03,13:51:18
40.011464,116.31201,0,110,39755.5773263889,2008-11-03,13:51:21
40.011554,116.311955,0,111,39755.5773726852,2008-11-03,13:51:25
40.011645,116.311967,0,113,39755.5774074074,2008-11-03,13:51:28
40.011758,116.311973,0,117,39755.5774421296,2008-11-03,13:51:31
40.011869,116.311972,0,122,39755.5774768519,2008-11-03,13:51:34
40.011967,116.311959,0,130,39755.5775115741,2008-11-03,13:51:37
40.012087,116.311956,0,136,39755.5775462963,2008-11-03,13:51:40
40.012215,116.311978,0,138,39755.5775810185,2008-11-03,13:51:43
40.012341,116.311993,0,144,39755.5776157407,2008-11-03,13:51:46
40.012453,116.311996,0,159,39755.577662037,2008-11-03,13:51:50
40.012581,116.311999,0,172,39755.5776967593,2008-11-03,13:51:53
40.012676,116.312013,0,180,39755.5777199074,2008-11-03,13:51:55
40.012797,116.312008,0,186,39755.5777546296,2008-11-03,13:51:58
40.012913,116.312025,0,197,39755.5777893519,2008-11-03,13:52:01
40.013012,116.311998,0,204,39755.5778240741,2008-11-03,13:52:04
40.013116,116.312015,0,214,39755.5778587963,2008-11-03,13:52:07
40.013188,116.311954,0,200,39755.5778935185,2008-11-03,13:52:10
40.013213,116.311825,0,192,39755.5779398148,2008-11-03,13:52:14
40.013234,116.311689,0,186,39755.5779976852,2008-11-03,13:52:19
40.013248,116.311541,0,192,39755.5780439815,2008-11-03,13:52:23
40.013241,116.31141,0,191,39755.5780902778,2008-11-03,13:52:27
40.013215,116.311268,0,190,39755.5781365741,2008-11-03,13:52:31
40.013191,116.311133,0,189,39755.5781828704,2008-11-03,13:52:35
40.013181,116.311005,0,196,39755.5782291667,2008-11-03,13:52:39
40.013176,116.310885,0,197,39755.578275463,2008-11-03,13:52:43
40.013171,116.310753,0,194,39755.5783217593,2008-11-03,13:52:47
40.013164,116.310623,0,196,39755.5783680556,2008-11-03,13:52:51
40.01316,116.310481,0,199,39755.5784259259,2008-11-03,13:52:56
40.013179,116.310354,0,202,39755.5784837963,2008-11-03,13:53:01
40.013193,116.310249,0,192,39755.5785416667,2008-11-03,13:53:06
40.013196,116.310109,0,191,39755.578599537,2008-11-03,13:53:11
40.01319,116.309973,0,193,39755.5786458333,2008-11-03,13:53:15
40.013174,116.309827,0,182,39755.5786921296,2008-11-03,13:53:19
40.013163,116.309688,0,181,39755.5787384259,2008-11-03,13:53:23
40.013159,116.309549,0,177,39755.5787962963,2008-11-03,13:53:28
40.013152,116.309404,0,171,39755.5788425926,2008-11-03,13:53:32
40.013148,116.309275,0,170,39755.578900463,2008-11-03,13:53:37
40.013146,116.309148,0,171,39755.5789467593,2008-11-03,13:53:41
40.013123,116.309031,0,172,39755.5789930556,2008-11-03,13:53:45
40.013105,116.308901,0,174,39755.5790509259,2008-11-03,13:53:50
40.013096,116.308771,0,172,39755.5790972222,2008-11-03,13:53:54
40.013093,116.308622,0,176,39755.5791550926,2008-11-03,13:53:59
40.013096,116.308503,0,178,39755.5792013889,2008-11-03,13:54:03
40.013075,116.308363,0,174,39755.5792476852,2008-11-03,13:54:07
40.013055,116.308245,0,170,39755.5792824074,2008-11-03,13:54:10
40.013046,116.308109,0,164,39755.5793171296,2008-11-03,13:54:13
40.013048,116.307984,0,162,39755.5793518518,2008-11-03,13:54:16
40.013043,116.307861,0,160,39755.5793865741,2008-11-03,13:54:19
40.01304,116.307725,0,161,39755.5794328704,2008-11-03,13:54:23
40.013035,116.307579,0,160,39755.5794791667,2008-11-03,13:54:27
40.01304,116.307451,0,160,39755.579525463,2008-11-03,13:54:31
40.013075,116.307323,0,156,39755.5795717593,2008-11-03,13:54:35
40.013155,116.307217,0,156,39755.5796180556,2008-11-03,13:54:39
40.013209,116.307121,0,157,39755.5796527778,2008-11-03,13:54:42
40.013271,116.307037,0,159,39755.5796875,2008-11-03,13:54:45
40.013339,116.306952,0,163,39755.5797337963,2008-11-03,13:54:49
40.013416,116.306859,0,163,39755.5797800926,2008-11-03,13:54:53
40.013477,116.306763,0,165,39755.5798263889,2008-11-03,13:54:57
40.01351,116.306682,0,171,39755.5798842593,2008-11-03,13:55:02
40.01351,116.306682,0,171,39755.5799189815,2008-11-03,13:55:05
40.013516,116.306677,0,181,39755.5799421296,2008-11-03,13:55:07
40.013516,116.306563,0,171,39755.58,2008-11-03,13:55:12
40.01359,116.306485,0,172,39755.5800462963,2008-11-03,13:55:16
40.013671,116.30642,0,177,39755.5800925926,2008-11-03,13:55:20
40.013737,116.306312,0,175,39755.5801388889,2008-11-03,13:55:24
40.013733,116.306193,0,180,39755.5801851852,2008-11-03,13:55:28
40.013735,116.306048,0,187,39755.5802430556,2008-11-03,13:55:33
40.013758,116.305935,0,196,39755.5803009259,2008-11-03,13:55:38
40.013824,116.305857,0,202,39755.5803472222,2008-11-03,13:55:42
40.013906,116.305826,0,213,39755.5803935185,2008-11-03,13:55:46
40.013984,116.305804,0,219,39755.5804513889,2008-11-03,13:55:51
40.013964,116.305923,0,209,39755.5804976852,2008-11-03,13:55:55
40.013942,116.306038,0,209,39755.5805439815,2008-11-03,13:55:59
40.013962,116.306172,0,209,39755.5806018518,2008-11-03,13:56:04
40.014057,116.306277,0,202,39755.580625,2008-11-03,13:56:06
40.014002,116.306295,0,206,39755.5806828704,2008-11-03,13:56:11
40.013934,116.30636,0,203,39755.5807407407,2008-11-03,13:56:16
40.013842,116.306412,0,201,39755.5807986111,2008-11-03,13:56:21
40.013785,116.306458,0,201,39755.5808564815,2008-11-03,13:56:26
40.013798,116.306503,0,166,39755.5870833333,2008-11-03,14:05:24
40.013793,116.306509,0,163,39755.5871064815,2008-11-03,14:05:26
