# Supplementary material for: Research on differential privacy protection method based on user tendency
Source: PLoS One. 2023 Oct 26;18(10):e0288823. doi: 10.1371/journal.pone.0288823 (PMC10602288; doi:10.1371/journal.pone.0288823)
Supplement: S1 Data — (ZIP) [file pone.0288823.s001.zip › Data 5-1/001/Trajectory/20081103233729.plt]

Geolife trajectory
WGS 84
Altitude is in Feet
Reserved 3
0,2,255,My Track,0,0,2,8421376
0
40.013831,116.30652,0,142,39755.9843634259,2008-11-03,23:37:29
40.013867,116.306508,0,90,39755.984375,2008-11-03,23:37:30
40.014047,116.30636,0,151,39755.9912037037,2008-11-03,23:47:20
40.014132,116.306331,0,143,39755.99125,2008-11-03,23:47:24
40.01417,116.306206,0,149,39755.9912847222,2008-11-03,23:47:27
40.014192,116.30607,0,153,39755.9913310185,2008-11-03,23:47:31
40.014182,116.305918,0,158,39755.9913888889,2008-11-03,23:47:36
40.014155,116.305798,0,158,39755.9914236111,2008-11-03,23:47:39
40.014209,116.30569,0,160,39755.9914814815,2008-11-03,23:47:44
40.014297,116.305663,0,165,39755.9915162037,2008-11-03,23:47:47
40.014406,116.305636,0,172,39755.9915625,2008-11-03,23:47:51
40.014499,116.305611,0,174,39755.9916087963,2008-11-03,23:47:55
40.014589,116.305584,0,177,39755.9916435185,2008-11-03,23:47:58
40.014662,116.305542,0,193,39755.9916666667,2008-11-03,23:48:00
40.014778,116.305523,0,203,39755.991712963,2008-11-03,23:48:04
40.014878,116.305525,0,191,39755.9917476852,2008-11-03,23:48:07
40.014984,116.305525,0,166,39755.9917824074,2008-11-03,23:48:10
40.015084,116.305529,0,152,39755.9918171296,2008-11-03,23:48:13
40.015195,116.305517,0,153,39755.9918634259,2008-11-03,23:48:17
40.015285,116.305521,0,139,39755.9918981481,2008-11-03,23:48:20
40.015384,116.305509,0,141,39755.9919328704,2008-11-03,23:48:23
40.015494,116.305498,0,155,39755.9919791667,2008-11-03,23:48:27
40.015583,116.305486,0,167,39755.9920138889,2008-11-03,23:48:30
40.015664,116.305495,0,147,39755.992037037,2008-11-03,23:48:32
40.015758,116.30551,0,143,39755.9920717593,2008-11-03,23:48:35
40.015857,116.305579,0,135,39755.9921180556,2008-11-03,23:48:39
40.015906,116.305711,0,125,39755.9921643519,2008-11-03,23:48:43
40.015925,116.305828,0,125,39755.9921990741,2008-11-03,23:48:46
40.015951,116.305982,0,126,39755.9922453704,2008-11-03,23:48:50
40.015965,116.306133,0,129,39755.9922916667,2008-11-03,23:48:54
40.015981,116.306263,0,133,39755.9923263889,2008-11-03,23:48:57
40.016005,116.306389,0,132,39755.9923611111,2008-11-03,23:49:00
40.016032,116.306516,0,135,39755.9923958333,2008-11-03,23:49:03
40.016054,116.30663,0,133,39755.9924305556,2008-11-03,23:49:06
40.016074,116.306745,0,133,39755.9924652778,2008-11-03,23:49:09
40.01609,116.306873,0,135,39755.9925,2008-11-03,23:49:12
40.016115,116.306991,0,134,39755.9925347222,2008-11-03,23:49:15
40.01614,116.30711,0,134,39755.9925694444,2008-11-03,23:49:18
40.016151,116.307232,0,136,39755.9926041667,2008-11-03,23:49:21
40.016175,116.307347,0,140,39755.9926388889,2008-11-03,23:49:24
40.016206,116.307482,0,136,39755.9926736111,2008-11-03,23:49:27
40.016226,116.307602,0,134,39755.9927083333,2008-11-03,23:49:30
40.01624,116.30772,0,131,39755.9927430556,2008-11-03,23:49:33
40.016269,116.307857,0,131,39755.9927893518,2008-11-03,23:49:37
40.016295,116.308002,0,130,39755.9928356481,2008-11-03,23:49:41
40.016316,116.308133,0,126,39755.9928703704,2008-11-03,23:49:44
40.016347,116.308268,0,130,39755.9929050926,2008-11-03,23:49:47
40.016365,116.308397,0,136,39755.9929398148,2008-11-03,23:49:50
40.016393,116.308522,0,147,39755.992974537,2008-11-03,23:49:53
40.016402,116.30864,0,156,39755.9930092593,2008-11-03,23:49:56
40.01641,116.308762,0,164,39755.9930439815,2008-11-03,23:49:59
40.016424,116.308875,0,174,39755.9930787037,2008-11-03,23:50:02
40.01645,116.309001,0,175,39755.9931134259,2008-11-03,23:50:05
40.01647,116.309137,0,185,39755.9931597222,2008-11-03,23:50:09
40.016498,116.309253,0,192,39755.9931944444,2008-11-03,23:50:12
40.016516,116.309367,0,200,39755.9932291667,2008-11-03,23:50:15
40.016536,116.309514,0,203,39755.993275463,2008-11-03,23:50:19
40.016577,116.309644,0,194,39755.9933101852,2008-11-03,23:50:22
40.016587,116.309731,0,189,39755.9933680556,2008-11-03,23:50:27
40.016574,116.30982,0,189,39755.9934259259,2008-11-03,23:50:32
40.016516,116.309918,0,188,39755.9934722222,2008-11-03,23:50:36
40.016475,116.310009,0,171,39755.9935069444,2008-11-03,23:50:39
40.016396,116.310116,0,164,39755.9935532407,2008-11-03,23:50:43
40.016308,116.310221,0,153,39755.993599537,2008-11-03,23:50:47
40.016233,116.310307,0,146,39755.9936342593,2008-11-03,23:50:50
40.016142,116.310398,0,140,39755.9936805556,2008-11-03,23:50:54
40.016071,116.310477,0,137,39755.9937152778,2008-11-03,23:50:57
40.015981,116.310571,0,135,39755.99375,2008-11-03,23:51:00
40.015885,116.310666,0,127,39755.9937847222,2008-11-03,23:51:03
40.015789,116.31075,0,126,39755.9938194444,2008-11-03,23:51:06
40.015688,116.310825,0,124,39755.9938541667,2008-11-03,23:51:09
40.015591,116.310904,0,122,39755.9938888889,2008-11-03,23:51:12
40.015492,116.310968,0,118,39755.9939236111,2008-11-03,23:51:15
40.015387,116.310988,0,117,39755.9939583333,2008-11-03,23:51:18
40.015301,116.311036,0,115,39755.9939930556,2008-11-03,23:51:21
40.015214,116.311082,0,115,39755.9940277778,2008-11-03,23:51:24
40.015111,116.311141,0,114,39755.9940740741,2008-11-03,23:51:28
40.015032,116.311215,0,117,39755.9941319444,2008-11-03,23:51:33
40.01503,116.311228,0,121,39755.9941898148,2008-11-03,23:51:38
40.015041,116.311218,0,123,39755.9942476852,2008-11-03,23:51:43
40.015041,116.311218,0,123,39755.9942824074,2008-11-03,23:51:46
40.015042,116.311217,0,124,39755.9943055556,2008-11-03,23:51:48
40.015019,116.311218,0,124,39755.9943634259,2008-11-03,23:51:53
40.015018,116.311226,0,124,39755.9944212963,2008-11-03,23:51:58
40.015016,116.311228,0,124,39755.9944791667,2008-11-03,23:52:03
40.015016,116.311228,0,124,39755.9945138889,2008-11-03,23:52:06
40.015013,116.311232,0,124,39755.994537037,2008-11-03,23:52:08
40.014998,116.311239,0,124,39755.9945949074,2008-11-03,23:52:13
40.014992,116.311208,0,120,39755.9946527778,2008-11-03,23:52:18
40.014977,116.311206,0,113,39755.9947106481,2008-11-03,23:52:23
40.014969,116.311213,0,112,39755.9947685185,2008-11-03,23:52:28
40.014969,116.311213,0,112,39755.9948032407,2008-11-03,23:52:31
40.014961,116.31122,0,112,39755.9948263889,2008-11-03,23:52:33
40.014948,116.31123,0,113,39755.9948842593,2008-11-03,23:52:38
40.014924,116.311242,0,115,39755.9949421296,2008-11-03,23:52:43
40.014914,116.311252,0,115,39755.995,2008-11-03,23:52:48
40.014904,116.311254,0,117,39755.9950578704,2008-11-03,23:52:53
40.014894,116.31125,0,119,39755.9951157407,2008-11-03,23:52:58
40.01489,116.311253,0,119,39755.9951736111,2008-11-03,23:53:03
40.01489,116.311253,0,119,39755.9952083333,2008-11-03,23:53:06
40.014889,116.311254,0,119,39755.9952314815,2008-11-03,23:53:08
40.014911,116.311227,0,119,39755.9952893518,2008-11-03,23:53:13
40.014931,116.31125,0,116,39755.9953472222,2008-11-03,23:53:18
40.014948,116.311253,0,116,39755.9954050926,2008-11-03,23:53:23
40.014955,116.311259,0,117,39755.995462963,2008-11-03,23:53:28
40.014963,116.31126,0,118,39755.9955208333,2008-11-03,23:53:33
40.01497,116.311259,0,119,39755.9955787037,2008-11-03,23:53:38
40.014977,116.311261,0,120,39755.9956365741,2008-11-03,23:53:43
40.014976,116.311265,0,122,39755.9956944444,2008-11-03,23:53:48
40.014976,116.311263,0,124,39755.9957523148,2008-11-03,23:53:53
40.014975,116.311259,0,126,39755.9958101852,2008-11-03,23:53:58
40.014977,116.311256,0,127,39755.9958680556,2008-11-03,23:54:03
40.01498,116.311252,0,127,39755.9959259259,2008-11-03,23:54:08
40.014978,116.311253,0,127,39755.9959837963,2008-11-03,23:54:13
40.014978,116.311252,0,127,39755.9960416667,2008-11-03,23:54:18
40.014976,116.311256,0,127,39755.996099537,2008-11-03,23:54:23
40.014968,116.311262,0,127,39755.9961574074,2008-11-03,23:54:28
40.014964,116.311265,0,126,39755.9962152778,2008-11-03,23:54:33
40.01496,116.311263,0,123,39755.9962731482,2008-11-03,23:54:38
40.01496,116.311263,0,123,39755.9963078704,2008-11-03,23:54:41
40.014954,116.311269,0,120,39755.9963310185,2008-11-03,23:54:43
40.014945,116.311276,0,118,39755.9963888889,2008-11-03,23:54:48
40.014935,116.311282,0,116,39755.9964467593,2008-11-03,23:54:53
40.014927,116.311285,0,114,39755.9965046296,2008-11-03,23:54:58
40.014921,116.311289,0,113,39755.9965625,2008-11-03,23:55:03
40.014913,116.311294,0,113,39755.9966203704,2008-11-03,23:55:08
40.014908,116.311298,0,114,39755.9966782407,2008-11-03,23:55:13
40.014903,116.311298,0,116,39755.9967361111,2008-11-03,23:55:18
40.014901,116.311297,0,117,39755.9967939815,2008-11-03,23:55:23
40.014904,116.311292,0,118,39755.9968518519,2008-11-03,23:55:28
40.014908,116.311284,0,119,39755.9969097222,2008-11-03,23:55:33
40.014912,116.311277,0,120,39755.9969675926,2008-11-03,23:55:38
40.014914,116.31127,0,121,39755.997025463,2008-11-03,23:55:43
40.014916,116.311265,0,122,39755.9970833333,2008-11-03,23:55:48
40.014918,116.31126,0,123,39755.9971412037,2008-11-03,23:55:53
40.01492,116.311253,0,124,39755.9971990741,2008-11-03,23:55:58
40.01492,116.311253,0,124,39755.9972337963,2008-11-03,23:56:01
40.014925,116.311247,0,124,39755.9972569444,2008-11-03,23:56:03
40.014928,116.311238,0,125,39755.9973148148,2008-11-03,23:56:08
40.014934,116.311229,0,125,39755.9973726852,2008-11-03,23:56:13
40.01494,116.311221,0,125,39755.9974305556,2008-11-03,23:56:18
40.014941,116.311218,0,125,39755.9974884259,2008-11-03,23:56:23
40.014817,116.311414,0,142,39756.0035069444,2008-11-04,00:05:03
40.014727,116.31149,0,149,39756.0035648148,2008-11-04,00:05:08
40.014634,116.311546,0,159,39756.0036226852,2008-11-04,00:05:13
40.014541,116.311592,0,172,39756.0036689815,2008-11-04,00:05:17
40.014465,116.311643,0,187,39756.0037268519,2008-11-04,00:05:22
40.014382,116.311689,0,195,39756.0037731482,2008-11-04,00:05:26
40.014282,116.311739,0,211,39756.0038310185,2008-11-04,00:05:31
40.014205,116.311783,0,231,39756.0038657407,2008-11-04,00:05:34
40.014117,116.311812,0,236,39756.003900463,2008-11-04,00:05:37
40.014033,116.311824,0,247,39756.0039351852,2008-11-04,00:05:40
40.013919,116.311857,0,256,39756.0039814815,2008-11-04,00:05:44
40.013816,116.311882,0,264,39756.0040277778,2008-11-04,00:05:48
40.013719,116.31189,0,267,39756.0040625,2008-11-04,00:05:51
40.013622,116.311903,0,273,39756.0040972222,2008-11-04,00:05:54
40.013529,116.311913,0,279,39756.0041319444,2008-11-04,00:05:57
40.013425,116.311919,0,285,39756.0041666667,2008-11-04,00:06:00
40.013324,116.311929,0,288,39756.0042013889,2008-11-04,00:06:03
40.013219,116.311946,0,291,39756.0042361111,2008-11-04,00:06:06
40.013121,116.311967,0,291,39756.0042708333,2008-11-04,00:06:09
40.01302,116.311988,0,292,39756.0043055556,2008-11-04,00:06:12
40.0129,116.312019,0,292,39756.0043518519,2008-11-04,00:06:16
40.012809,116.31206,0,317,39756.0043981481,2008-11-04,00:06:20
40.012699,116.312068,0,326,39756.0044444444,2008-11-04,00:06:24
40.012596,116.312065,0,334,39756.0044907407,2008-11-04,00:06:28
40.012485,116.312095,0,338,39756.004537037,2008-11-04,00:06:32
40.012381,116.312118,0,344,39756.0045833333,2008-11-04,00:06:36
40.012291,116.312106,0,344,39756.0046180556,2008-11-04,00:06:39
40.012199,116.312113,0,346,39756.0046527778,2008-11-04,00:06:42
40.012085,116.312129,0,340,39756.0046875,2008-11-04,00:06:45
40.011996,116.31213,0,336,39756.0047222222,2008-11-04,00:06:48
40.011901,116.312147,0,331,39756.0047685185,2008-11-04,00:06:52
40.011831,116.312137,0,320,39756.0048263889,2008-11-04,00:06:57
40.011833,116.312133,0,321,39756.0048842593,2008-11-04,00:07:02
40.011833,116.312133,0,321,39756.0049189815,2008-11-04,00:07:05
40.011825,116.31214,0,321,39756.0049421296,2008-11-04,00:07:07
40.01181,116.312151,0,321,39756.005,2008-11-04,00:07:12
40.011785,116.312161,0,320,39756.0050578704,2008-11-04,00:07:17
40.011769,116.312173,0,319,39756.0051157407,2008-11-04,00:07:22
40.01176,116.312177,0,318,39756.0051736111,2008-11-04,00:07:27
40.011744,116.312184,0,317,39756.0052314815,2008-11-04,00:07:32
40.011729,116.312187,0,316,39756.0052893519,2008-11-04,00:07:37
40.011714,116.312191,0,314,39756.0053472222,2008-11-04,00:07:42
40.011698,116.312194,0,311,39756.0054050926,2008-11-04,00:07:47
40.011678,116.312201,0,308,39756.005462963,2008-11-04,00:07:52
40.011651,116.312209,0,304,39756.0055208333,2008-11-04,00:07:57
40.011627,116.312213,0,299,39756.0055787037,2008-11-04,00:08:02
40.011614,116.312211,0,293,39756.0056365741,2008-11-04,00:08:07
40.011603,116.312211,0,289,39756.0056944444,2008-11-04,00:08:12
40.011593,116.312211,0,284,39756.0057523148,2008-11-04,00:08:17
40.011586,116.312211,0,279,39756.0058101852,2008-11-04,00:08:22
40.011581,116.312209,0,274,39756.0058680556,2008-11-04,00:08:27
40.011575,116.312208,0,268,39756.0059259259,2008-11-04,00:08:32
40.011575,116.312208,0,268,39756.0059606481,2008-11-04,00:08:35
40.011567,116.312206,0,263,39756.0059837963,2008-11-04,00:08:37
40.011554,116.312208,0,258,39756.0060416667,2008-11-04,00:08:42
40.011528,116.312253,0,247,39756.006099537,2008-11-04,00:08:47
40.011475,116.312334,0,232,39756.0061574074,2008-11-04,00:08:52
40.011439,116.312438,0,221,39756.0062152778,2008-11-04,00:08:57
40.01139,116.312537,0,204,39756.0062615741,2008-11-04,00:09:01
40.011316,116.312617,0,204,39756.0063078704,2008-11-04,00:09:05
40.011225,116.312648,0,211,39756.0063541667,2008-11-04,00:09:09
40.011117,116.312647,0,220,39756.006412037,2008-11-04,00:09:14
40.01101,116.312664,0,221,39756.0064699074,2008-11-04,00:09:19
40.010909,116.312701,0,227,39756.0065277778,2008-11-04,00:09:24
40.010816,116.312734,0,237,39756.0065740741,2008-11-04,00:09:28
40.010713,116.312776,0,248,39756.0066203704,2008-11-04,00:09:32
40.010584,116.312766,0,247,39756.0066550926,2008-11-04,00:09:35
40.010471,116.31276,0,247,39756.0066898148,2008-11-04,00:09:38
40.010379,116.312778,0,254,39756.006724537,2008-11-04,00:09:41
40.010288,116.312789,0,260,39756.0067476852,2008-11-04,00:09:43
40.010169,116.312801,0,261,39756.0067939815,2008-11-04,00:09:47
40.010048,116.312804,0,267,39756.0068402778,2008-11-04,00:09:51
40.009937,116.312812,0,270,39756.006875,2008-11-04,00:09:54
40.009834,116.312814,0,277,39756.0069097222,2008-11-04,00:09:57
40.009736,116.312821,0,287,39756.0069328704,2008-11-04,00:09:59
40.009657,116.312878,0,279,39756.0069675926,2008-11-04,00:10:02
40.009625,116.312932,0,259,39756.007025463,2008-11-04,00:10:07
40.009591,116.31304,0,265,39756.0070601852,2008-11-04,00:10:10
40.009553,116.313148,0,277,39756.0070949074,2008-11-04,00:10:13
40.009533,116.313272,0,278,39756.0071296296,2008-11-04,00:10:16
40.009526,116.313421,0,283,39756.0071759259,2008-11-04,00:10:20
40.009508,116.313544,0,288,39756.0072106481,2008-11-04,00:10:23
40.009472,116.313675,0,291,39756.0072569444,2008-11-04,00:10:27
40.009457,116.313816,0,293,39756.0072916667,2008-11-04,00:10:30
40.009458,116.313948,0,294,39756.0073263889,2008-11-04,00:10:33
40.009499,116.314057,0,283,39756.0073611111,2008-11-04,00:10:36
40.009492,116.314196,0,278,39756.0073958333,2008-11-04,00:10:39
40.009477,116.314311,0,281,39756.0074305556,2008-11-04,00:10:42
40.009483,116.314436,0,285,39756.0074652778,2008-11-04,00:10:45
40.00949,116.314599,0,297,39756.0075115741,2008-11-04,00:10:49
40.009502,116.314733,0,296,39756.0075462963,2008-11-04,00:10:52
40.009493,116.314869,0,304,39756.0075694444,2008-11-04,00:10:54
40.0095,116.315057,0,312,39756.0076041667,2008-11-04,00:10:57
40.009488,116.315196,0,327,39756.007650463,2008-11-04,00:11:01
40.009487,116.315311,0,346,39756.0076967593,2008-11-04,00:11:05
40.009515,116.31544,0,346,39756.0077430556,2008-11-04,00:11:09
40.009476,116.315554,0,347,39756.0078009259,2008-11-04,00:11:14
40.009432,116.315712,0,335,39756.0078472222,2008-11-04,00:11:18
40.009392,116.315809,0,321,39756.0078703704,2008-11-04,00:11:20
40.009328,116.315892,0,324,39756.0079282407,2008-11-04,00:11:25
40.009276,116.316029,0,318,39756.0079861111,2008-11-04,00:11:30
40.009212,116.316173,0,310,39756.0080208333,2008-11-04,00:11:33
40.009186,116.316292,0,306,39756.0080439815,2008-11-04,00:11:35
40.009168,116.316441,0,302,39756.0080671296,2008-11-04,00:11:37
40.009156,116.316575,0,301,39756.0080902778,2008-11-04,00:11:39
40.009154,116.316692,0,297,39756.0081134259,2008-11-04,00:11:41
40.009134,116.316851,0,299,39756.0081365741,2008-11-04,00:11:43
40.009132,116.316971,0,290,39756.0081597222,2008-11-04,00:11:45
40.009128,116.317111,0,275,39756.0081828704,2008-11-04,00:11:47
40.009112,116.317228,0,259,39756.0082175926,2008-11-04,00:11:50
40.009064,116.317335,0,247,39756.0082638889,2008-11-04,00:11:54
40.008982,116.317392,0,240,39756.0083217593,2008-11-04,00:11:59
40.008893,116.317457,0,245,39756.0083796296,2008-11-04,00:12:04
40.008797,116.317524,0,257,39756.0084259259,2008-11-04,00:12:08
40.008687,116.317612,0,276,39756.0084722222,2008-11-04,00:12:12
40.008595,116.317664,0,288,39756.0085069444,2008-11-04,00:12:15
40.008504,116.317658,0,300,39756.0085532407,2008-11-04,00:12:19
40.008382,116.317667,0,316,39756.008599537,2008-11-04,00:12:23
40.008299,116.317713,0,323,39756.0086226852,2008-11-04,00:12:25
40.008203,116.317743,0,330,39756.0086574074,2008-11-04,00:12:28
40.008119,116.317721,0,342,39756.0087037037,2008-11-04,00:12:32
40.007966,116.317739,0,345,39756.0087384259,2008-11-04,00:12:35
40.007847,116.317794,0,350,39756.0087615741,2008-11-04,00:12:37
40.007751,116.31778,0,357,39756.0087962963,2008-11-04,00:12:40
40.007611,116.317868,0,360,39756.0088310185,2008-11-04,00:12:43
40.007526,116.317899,0,371,39756.0088657407,2008-11-04,00:12:46
40.007426,116.31791,0,377,39756.008900463,2008-11-04,00:12:49
40.007329,116.317908,0,378,39756.0089236111,2008-11-04,00:12:51
40.007285,116.31802,0,383,39756.0089467593,2008-11-04,00:12:53
40.007168,116.318013,0,387,39756.0089814815,2008-11-04,00:12:56
40.007054,116.317998,0,393,39756.0090162037,2008-11-04,00:12:59
40.006944,116.31799,0,393,39756.0090509259,2008-11-04,00:13:02
40.006841,116.318032,0,403,39756.0090856481,2008-11-04,00:13:05
40.006749,116.318099,0,410,39756.0091203704,2008-11-04,00:13:08
40.006634,116.318056,0,410,39756.0091435185,2008-11-04,00:13:10
40.006512,116.318053,0,418,39756.0091782407,2008-11-04,00:13:13
40.006403,116.318063,0,430,39756.009212963,2008-11-04,00:13:16
40.006299,116.318096,0,441,39756.0092476852,2008-11-04,00:13:19
40.006182,116.318137,0,449,39756.0092824074,2008-11-04,00:13:22
40.006066,116.318143,0,451,39756.0093171296,2008-11-04,00:13:25
40.005932,116.318143,0,456,39756.0093518518,2008-11-04,00:13:28
40.005809,116.318122,0,449,39756.009375,2008-11-04,00:13:30
40.005716,116.318113,0,445,39756.0093981481,2008-11-04,00:13:32
40.00561,116.318124,0,437,39756.0094328704,2008-11-04,00:13:35
40.0055,116.318162,0,426,39756.0094675926,2008-11-04,00:13:38
40.005389,116.318207,0,410,39756.0095023148,2008-11-04,00:13:41
40.005317,116.318292,0,410,39756.009537037,2008-11-04,00:13:44
40.005178,116.318347,0,399,39756.0095601852,2008-11-04,00:13:46
40.00507,116.318366,0,386,39756.0095949074,2008-11-04,00:13:49
40.004938,116.318313,0,383,39756.0096064815,2008-11-04,00:13:50
40.004835,116.318296,0,385,39756.0096296296,2008-11-04,00:13:52
40.004791,116.318313,0,378,39756.0096875,2008-11-04,00:13:57
40.004735,116.318433,0,376,39756.0097222222,2008-11-04,00:14:00
40.004705,116.318559,0,375,39756.0097800926,2008-11-04,00:14:05
40.004704,116.318672,0,365,39756.0098148148,2008-11-04,00:14:08
40.004724,116.318798,0,343,39756.009837963,2008-11-04,00:14:10
40.004758,116.318935,0,326,39756.0098726852,2008-11-04,00:14:13
40.004789,116.319053,0,310,39756.0099074074,2008-11-04,00:14:16
40.004811,116.319209,0,300,39756.0099537037,2008-11-04,00:14:20
40.004819,116.319358,0,297,39756.0099884259,2008-11-04,00:14:23
40.00479,116.319524,0,301,39756.0100115741,2008-11-04,00:14:25
40.004785,116.319659,0,300,39756.0100347222,2008-11-04,00:14:27
40.004799,116.319832,0,296,39756.0100694444,2008-11-04,00:14:30
40.004792,116.31998,0,296,39756.0101041667,2008-11-04,00:14:33
40.004813,116.320115,0,290,39756.010150463,2008-11-04,00:14:37
40.004841,116.320256,0,278,39756.0101967593,2008-11-04,00:14:41
40.004862,116.320374,0,272,39756.0102314815,2008-11-04,00:14:44
40.004871,116.320526,0,270,39756.0102662037,2008-11-04,00:14:47
40.004867,116.320649,0,268,39756.0102893518,2008-11-04,00:14:49
40.00485,116.320783,0,268,39756.0103356481,2008-11-04,00:14:53
40.004842,116.320918,0,267,39756.0103819444,2008-11-04,00:14:57
40.004834,116.321065,0,263,39756.0104282407,2008-11-04,00:15:01
40.004791,116.321172,0,255,39756.010474537,2008-11-04,00:15:05
40.004703,116.321274,0,249,39756.0105324074,2008-11-04,00:15:10
40.004583,116.321365,0,241,39756.0105902778,2008-11-04,00:15:15
40.004494,116.321405,0,241,39756.0106481481,2008-11-04,00:15:20
40.004395,116.32149,0,247,39756.0106944444,2008-11-04,00:15:24
40.004304,116.321547,0,255,39756.0107407407,2008-11-04,00:15:28
40.00421,116.321564,0,259,39756.010775463,2008-11-04,00:15:31
40.004106,116.321574,0,264,39756.0108217593,2008-11-04,00:15:35
40.004011,116.321561,0,265,39756.0108564815,2008-11-04,00:15:38
40.003914,116.321537,0,262,39756.0108796296,2008-11-04,00:15:40
40.003805,116.321558,0,271,39756.0109259259,2008-11-04,00:15:44
40.003713,116.321569,0,275,39756.0109606481,2008-11-04,00:15:47
40.003633,116.321609,0,286,39756.0109953704,2008-11-04,00:15:50
40.003544,116.321638,0,298,39756.0110416667,2008-11-04,00:15:54
40.003457,116.321629,0,307,39756.011087963,2008-11-04,00:15:58
40.003342,116.321631,0,312,39756.0111342593,2008-11-04,00:16:02
40.003231,116.321646,0,318,39756.0111805556,2008-11-04,00:16:06
40.00312,116.321654,0,323,39756.0112268519,2008-11-04,00:16:10
40.003004,116.321664,0,325,39756.0112731481,2008-11-04,00:16:14
40.002912,116.321669,0,326,39756.0113078704,2008-11-04,00:16:17
40.002812,116.321715,0,338,39756.0113657407,2008-11-04,00:16:22
40.002713,116.321736,0,343,39756.011400463,2008-11-04,00:16:25
40.002613,116.321737,0,347,39756.0114351852,2008-11-04,00:16:28
40.002506,116.321772,0,353,39756.0114699074,2008-11-04,00:16:31
40.002404,116.321838,0,371,39756.0115162037,2008-11-04,00:16:35
40.002308,116.32187,0,375,39756.0115509259,2008-11-04,00:16:38
40.002209,116.321926,0,385,39756.0115856482,2008-11-04,00:16:41
40.002128,116.321978,0,394,39756.0116203704,2008-11-04,00:16:44
40.002036,116.321977,0,409,39756.0116550926,2008-11-04,00:16:47
40.001967,116.322056,0,420,39756.0116898148,2008-11-04,00:16:50
40.001879,116.322065,0,434,39756.0117361111,2008-11-04,00:16:54
40.001754,116.322074,0,433,39756.0117824074,2008-11-04,00:16:58
40.00163,116.322063,0,431,39756.0118171296,2008-11-04,00:17:01
40.001524,116.322061,0,440,39756.0118634259,2008-11-04,00:17:05
40.00143,116.322057,0,436,39756.0118981482,2008-11-04,00:17:08
40.001329,116.322066,0,436,39756.0119444444,2008-11-04,00:17:12
40.001228,116.322064,0,445,39756.0119907407,2008-11-04,00:17:16
40.001113,116.322116,0,450,39756.012037037,2008-11-04,00:17:20
40.001012,116.322183,0,455,39756.0120833333,2008-11-04,00:17:24
40.000919,116.322224,0,463,39756.0121180556,2008-11-04,00:17:27
40.000835,116.322299,0,475,39756.0121759259,2008-11-04,00:17:32
40.00076,116.32239,0,485,39756.0122337963,2008-11-04,00:17:37
40.000543,116.322297,0,468,39756.0122453704,2008-11-04,00:17:38
40.000454,116.322239,0,449,39756.0122569444,2008-11-04,00:17:39
40.000342,116.322153,0,428,39756.0122685185,2008-11-04,00:17:40
40.000239,116.32212,0,419,39756.0122800926,2008-11-04,00:17:41
40.000113,116.322144,0,404,39756.0123032407,2008-11-04,00:17:43
40.000084,116.322302,0,396,39756.012337963,2008-11-04,00:17:46
40.000066,116.322476,0,392,39756.0123726852,2008-11-04,00:17:49
40.00002,116.322596,0,393,39756.0123958333,2008-11-04,00:17:51
39.999952,116.322679,0,380,39756.0124305556,2008-11-04,00:17:54
39.999908,116.322783,0,369,39756.0124652778,2008-11-04,00:17:57
39.99986,116.322928,0,355,39756.0125115741,2008-11-04,00:18:01
39.999804,116.323049,0,347,39756.0125347222,2008-11-04,00:18:03
39.99978,116.323197,0,345,39756.0125694444,2008-11-04,00:18:06
39.999794,116.323346,0,338,39756.0126157407,2008-11-04,00:18:10
39.999803,116.323465,0,337,39756.012650463,2008-11-04,00:18:13
39.999783,116.323647,0,333,39756.0126851852,2008-11-04,00:18:16
39.999755,116.32377,0,334,39756.0127083333,2008-11-04,00:18:18
39.999738,116.323908,0,333,39756.0127546296,2008-11-04,00:18:22
39.999765,116.324045,0,343,39756.0127893519,2008-11-04,00:18:25
39.999714,116.324153,0,341,39756.0128125,2008-11-04,00:18:27
39.999665,116.324282,0,342,39756.0128472222,2008-11-04,00:18:30
39.999601,116.324394,0,342,39756.0128819444,2008-11-04,00:18:33
39.999583,116.324544,0,345,39756.0129050926,2008-11-04,00:18:35
39.999607,116.324711,0,348,39756.0129282407,2008-11-04,00:18:37
39.99965,116.324895,0,344,39756.0129513889,2008-11-04,00:18:39
39.999672,116.325023,0,342,39756.012974537,2008-11-04,00:18:41
39.999707,116.325277,0,342,39756.0130092593,2008-11-04,00:18:44
39.999704,116.325397,0,343,39756.0130324074,2008-11-04,00:18:46
39.999667,116.325566,0,351,39756.0130671296,2008-11-04,00:18:49
39.999608,116.325684,0,356,39756.0130902778,2008-11-04,00:18:51
39.999556,116.325834,0,368,39756.0131134259,2008-11-04,00:18:53
39.999547,116.325944,0,380,39756.0131365741,2008-11-04,00:18:55
39.999578,116.326098,0,385,39756.0131597222,2008-11-04,00:18:57
39.999593,116.326266,0,386,39756.0131828704,2008-11-04,00:18:59
39.999602,116.326396,0,392,39756.0132291667,2008-11-04,00:19:03
39.999581,116.326513,0,404,39756.013287037,2008-11-04,00:19:08
39.999492,116.32657,0,418,39756.0133333333,2008-11-04,00:19:12
39.999391,116.326598,0,423,39756.0133796296,2008-11-04,00:19:16
39.999292,116.326595,0,419,39756.0134143519,2008-11-04,00:19:19
39.999199,116.326619,0,417,39756.0134606481,2008-11-04,00:19:23
39.999137,116.326717,0,415,39756.0135069444,2008-11-04,00:19:27
39.999095,116.326807,0,419,39756.0135648148,2008-11-04,00:19:32
39.99905,116.32691,0,421,39756.0136226852,2008-11-04,00:19:37
39.998947,116.326953,0,432,39756.0136689815,2008-11-04,00:19:41
39.998853,116.326948,0,454,39756.0137037037,2008-11-04,00:19:44
39.998743,116.326956,0,474,39756.0137384259,2008-11-04,00:19:47
39.998632,116.32698,0,490,39756.0137731481,2008-11-04,00:19:50
39.998539,116.327003,0,509,39756.0138194444,2008-11-04,00:19:54
39.998478,116.327075,0,526,39756.0138773148,2008-11-04,00:19:59
39.998417,116.32715,0,532,39756.0139351852,2008-11-04,00:20:04
39.998325,116.32719,0,536,39756.0139814815,2008-11-04,00:20:08
39.998228,116.327241,0,539,39756.0140393519,2008-11-04,00:20:13
39.998121,116.327234,0,546,39756.0140856481,2008-11-04,00:20:17
39.99795,116.327149,0,572,39756.0141203704,2008-11-04,00:20:20
39.997747,116.327191,0,578,39756.0141435185,2008-11-04,00:20:22
39.997621,116.32719,0,581,39756.0141898148,2008-11-04,00:20:26
39.997531,116.327175,0,586,39756.014212963,2008-11-04,00:20:28
39.997396,116.327165,0,590,39756.0142476852,2008-11-04,00:20:31
39.997307,116.327196,0,592,39756.0142824074,2008-11-04,00:20:34
39.997198,116.3272,0,589,39756.0143171296,2008-11-04,00:20:37
39.997104,116.327203,0,586,39756.0143402778,2008-11-04,00:20:39
39.997008,116.327238,0,585,39756.0143865741,2008-11-04,00:20:43
39.99687,116.327245,0,589,39756.0144328704,2008-11-04,00:20:47
39.996774,116.327275,0,594,39756.0144791667,2008-11-04,00:20:51
39.996671,116.327319,0,607,39756.014537037,2008-11-04,00:20:56
39.996557,116.327291,0,616,39756.0145833333,2008-11-04,00:21:00
39.99645,116.32724,0,623,39756.0146180556,2008-11-04,00:21:03
39.996335,116.32718,0,625,39756.0146527778,2008-11-04,00:21:06
39.996192,116.327102,0,628,39756.0146875,2008-11-04,00:21:09
39.996081,116.327057,0,633,39756.0147222222,2008-11-04,00:21:12
39.995948,116.327006,0,633,39756.0147569444,2008-11-04,00:21:15
39.995853,116.327021,0,636,39756.0148032407,2008-11-04,00:21:19
39.99576,116.32706,0,643,39756.0148611111,2008-11-04,00:21:24
39.995681,116.327064,0,659,39756.0149189815,2008-11-04,00:21:29
39.995563,116.327111,0,674,39756.0149768519,2008-11-04,00:21:34
39.995454,116.327063,0,682,39756.0150115741,2008-11-04,00:21:37
39.995308,116.327048,0,690,39756.0150578704,2008-11-04,00:21:41
39.995236,116.327066,0,702,39756.0151157407,2008-11-04,00:21:46
39.995123,116.327075,0,703,39756.015162037,2008-11-04,00:21:50
39.995043,116.327134,0,710,39756.0152199074,2008-11-04,00:21:55
39.995003,116.327214,0,721,39756.0152777778,2008-11-04,00:22:00
39.995019,116.327307,0,735,39756.0153356481,2008-11-04,00:22:05
39.994926,116.327374,0,746,39756.0153703704,2008-11-04,00:22:08
39.994862,116.32745,0,758,39756.0154166667,2008-11-04,00:22:12
39.994543,116.327378,0,755,39756.0154398148,2008-11-04,00:22:14
39.994397,116.32736,0,762,39756.015474537,2008-11-04,00:22:17
39.994267,116.327247,0,766,39756.0154976852,2008-11-04,00:22:19
39.99417,116.327267,0,783,39756.0155555556,2008-11-04,00:22:24
39.994101,116.327226,0,797,39756.0156134259,2008-11-04,00:22:29
39.99402,116.327227,0,805,39756.0156712963,2008-11-04,00:22:34
39.993968,116.327252,0,812,39756.0157291667,2008-11-04,00:22:39
39.993932,116.327317,0,822,39756.015787037,2008-11-04,00:22:44
39.99393,116.327427,0,831,39756.0158449074,2008-11-04,00:22:49
39.993962,116.327405,0,849,39756.0159027778,2008-11-04,00:22:54
39.993907,116.327379,0,853,39756.0159606481,2008-11-04,00:22:59
39.993763,116.327312,0,854,39756.0160069444,2008-11-04,00:23:03
39.993655,116.327252,0,853,39756.0160185185,2008-11-04,00:23:04
39.993562,116.32719,0,852,39756.0160300926,2008-11-04,00:23:05
39.99334,116.327067,0,851,39756.0160416667,2008-11-04,00:23:06
39.993198,116.326985,0,851,39756.0160532407,2008-11-04,00:23:07
39.993018,116.326903,0,852,39756.0160648148,2008-11-04,00:23:08
39.992844,116.326861,0,857,39756.016087963,2008-11-04,00:23:10
39.992719,116.326822,0,860,39756.016099537,2008-11-04,00:23:11
39.992584,116.326755,0,863,39756.0161458333,2008-11-04,00:23:15
39.992495,116.326725,0,866,39756.0161805556,2008-11-04,00:23:18
39.992408,116.326689,0,867,39756.0162268518,2008-11-04,00:23:22
39.992309,116.326627,0,863,39756.0162731481,2008-11-04,00:23:26
39.992295,116.326647,0,863,39756.0163310185,2008-11-04,00:23:31
39.992292,116.326647,0,864,39756.0163888889,2008-11-04,00:23:36
39.992291,116.326644,0,864,39756.0164467593,2008-11-04,00:23:41
39.992287,116.326644,0,864,39756.0165046296,2008-11-04,00:23:46
39.992286,116.326642,0,864,39756.0165625,2008-11-04,00:23:51
39.992284,116.326645,0,864,39756.0166203704,2008-11-04,00:23:56
39.99228,116.326645,0,864,39756.0166782407,2008-11-04,00:24:01
39.99228,116.326648,0,864,39756.0167361111,2008-11-04,00:24:06
39.992279,116.326651,0,864,39756.0167939815,2008-11-04,00:24:11
39.992279,116.326651,0,864,39756.0168287037,2008-11-04,00:24:14
39.992274,116.326659,0,864,39756.0168518518,2008-11-04,00:24:16
39.992161,116.326709,0,863,39756.0168865741,2008-11-04,00:24:19
39.992083,116.326794,0,862,39756.0169212963,2008-11-04,00:24:22
39.991997,116.326825,0,860,39756.0169791667,2008-11-04,00:24:27
39.991944,116.326831,0,857,39756.017037037,2008-11-04,00:24:32
39.991879,116.326837,0,849,39756.0170949074,2008-11-04,00:24:37
39.99187,116.326899,0,849,39756.0171527778,2008-11-04,00:24:42
39.99186,116.326963,0,850,39756.0172106481,2008-11-04,00:24:47
39.991832,116.327016,0,839,39756.0172685185,2008-11-04,00:24:52
39.991808,116.327139,0,839,39756.0173263889,2008-11-04,00:24:57
39.991897,116.327196,0,840,39756.0173611111,2008-11-04,00:25:00
39.991987,116.327201,0,842,39756.0173842593,2008-11-04,00:25:02
39.992042,116.327189,0,833,39756.0174421296,2008-11-04,00:25:07
39.992088,116.327247,0,834,39756.0175,2008-11-04,00:25:12
39.992064,116.327362,0,838,39756.0175578704,2008-11-04,00:25:17
39.992065,116.327503,0,839,39756.0176041667,2008-11-04,00:25:21
39.991971,116.327568,0,839,39756.017650463,2008-11-04,00:25:25
39.991898,116.327636,0,836,39756.0177083333,2008-11-04,00:25:30
39.991807,116.327598,0,844,39756.0177546296,2008-11-04,00:25:34
39.991692,116.327576,0,855,39756.0178009259,2008-11-04,00:25:38
39.991598,116.327565,0,861,39756.0178240741,2008-11-04,00:25:40
39.991441,116.327543,0,871,39756.0178472222,2008-11-04,00:25:42
39.991289,116.327497,0,877,39756.0178703704,2008-11-04,00:25:44
39.991147,116.327463,0,878,39756.0178935185,2008-11-04,00:25:46
39.99102,116.32743,0,880,39756.0179166667,2008-11-04,00:25:48
39.990912,116.327447,0,882,39756.0179398148,2008-11-04,00:25:50
39.99076,116.327386,0,877,39756.017962963,2008-11-04,00:25:52
39.990671,116.327345,0,883,39756.017974537,2008-11-04,00:25:53
39.990563,116.327314,0,876,39756.0179861111,2008-11-04,00:25:54
39.990387,116.327254,0,862,39756.0179976852,2008-11-04,00:25:55
39.990264,116.327184,0,861,39756.0180208333,2008-11-04,00:25:57
39.990134,116.327153,0,857,39756.0180439815,2008-11-04,00:25:59
39.990021,116.3271,0,854,39756.0180671296,2008-11-04,00:26:01
39.98992,116.327109,0,849,39756.0180902778,2008-11-04,00:26:03
39.989802,116.327076,0,841,39756.018125,2008-11-04,00:26:06
39.989688,116.327033,0,833,39756.0181481481,2008-11-04,00:26:08
39.989574,116.327026,0,822,39756.0181712963,2008-11-04,00:26:10
39.989541,116.327155,0,814,39756.0181828704,2008-11-04,00:26:11
39.989409,116.327103,0,803,39756.0182060185,2008-11-04,00:26:13
39.989292,116.327005,0,786,39756.0182291667,2008-11-04,00:26:15
39.989187,116.327017,0,776,39756.0182523148,2008-11-04,00:26:17
39.989101,116.327015,0,765,39756.0182986111,2008-11-04,00:26:21
39.989058,116.327066,0,735,39756.0183564815,2008-11-04,00:26:26
39.988993,116.327153,0,724,39756.0183796296,2008-11-04,00:26:28
39.9889,116.327141,0,718,39756.0184027778,2008-11-04,00:26:30
39.988805,116.327159,0,710,39756.0184259259,2008-11-04,00:26:32
39.988658,116.327112,0,695,39756.0184490741,2008-11-04,00:26:34
39.988484,116.326956,0,660,39756.0184837963,2008-11-04,00:26:37
39.98839,116.326882,0,650,39756.0184953704,2008-11-04,00:26:38
39.988286,116.326786,0,654,39756.0185069444,2008-11-04,00:26:39
39.988181,116.326776,0,659,39756.0185185185,2008-11-04,00:26:40
39.988022,116.326693,0,661,39756.0185416667,2008-11-04,00:26:42
39.987922,116.326656,0,658,39756.0185648148,2008-11-04,00:26:44
39.987822,116.326576,0,651,39756.0185763889,2008-11-04,00:26:45
39.987721,116.326557,0,640,39756.018599537,2008-11-04,00:26:47
39.987632,116.326512,0,628,39756.0186226852,2008-11-04,00:26:49
39.987531,116.326495,0,623,39756.0186458333,2008-11-04,00:26:51
39.987435,116.326523,0,607,39756.0186689815,2008-11-04,00:26:53
39.987382,116.326634,0,611,39756.0187037037,2008-11-04,00:26:56
39.987359,116.326792,0,594,39756.0187268518,2008-11-04,00:26:58
39.987342,116.326922,0,598,39756.0187731481,2008-11-04,00:27:02
39.987283,116.327026,0,603,39756.0188194444,2008-11-04,00:27:06
39.987194,116.32706,0,605,39756.0188541667,2008-11-04,00:27:09
39.987094,116.327074,0,610,39756.018900463,2008-11-04,00:27:13
39.987022,116.327229,0,620,39756.0189236111,2008-11-04,00:27:15
39.986972,116.327335,0,610,39756.0189467593,2008-11-04,00:27:17
39.98697,116.327461,0,594,39756.0189699074,2008-11-04,00:27:19
39.986889,116.327511,0,609,39756.0190162037,2008-11-04,00:27:23
39.986821,116.327553,0,618,39756.0190740741,2008-11-04,00:27:28
39.986797,116.327578,0,625,39756.0191319444,2008-11-04,00:27:33
39.986778,116.32759,0,630,39756.0191898148,2008-11-04,00:27:38
39.986776,116.327595,0,633,39756.0192476852,2008-11-04,00:27:43
39.986775,116.327597,0,634,39756.0193055556,2008-11-04,00:27:48
39.986775,116.327597,0,634,39756.0193402778,2008-11-04,00:27:51
39.986771,116.327596,0,635,39756.0193634259,2008-11-04,00:27:53
39.986739,116.32762,0,635,39756.0194212963,2008-11-04,00:27:58
39.986682,116.327643,0,636,39756.0194791667,2008-11-04,00:28:03
39.986581,116.32758,0,644,39756.0194907407,2008-11-04,00:28:04
39.986396,116.327564,0,645,39756.0195138889,2008-11-04,00:28:06
39.986304,116.327552,0,652,39756.019525463,2008-11-04,00:28:07
39.986183,116.327546,0,660,39756.0195486111,2008-11-04,00:28:09
39.986072,116.327537,0,662,39756.0195833333,2008-11-04,00:28:12
39.985983,116.327507,0,665,39756.0196180556,2008-11-04,00:28:15
39.985884,116.327487,0,675,39756.0196527778,2008-11-04,00:28:18
39.985736,116.327438,0,681,39756.0196990741,2008-11-04,00:28:22
39.985585,116.327407,0,690,39756.0197222222,2008-11-04,00:28:24
39.985497,116.327382,0,690,39756.0197800926,2008-11-04,00:28:29
39.985397,116.32735,0,690,39756.0198263889,2008-11-04,00:28:33
39.985305,116.327306,0,684,39756.019849537,2008-11-04,00:28:35
39.985227,116.327257,0,676,39756.0199074074,2008-11-04,00:28:40
39.985182,116.327242,0,659,39756.0199652778,2008-11-04,00:28:45
39.985107,116.327236,0,644,39756.0200231481,2008-11-04,00:28:50
39.985011,116.327223,0,637,39756.0200694444,2008-11-04,00:28:54
39.984892,116.327228,0,630,39756.0201157407,2008-11-04,00:28:58
39.984795,116.32721,0,622,39756.0201388889,2008-11-04,00:29:00
39.984689,116.327202,0,617,39756.0201736111,2008-11-04,00:29:03
39.984591,116.32722,0,613,39756.0202314815,2008-11-04,00:29:08
39.984495,116.327171,0,609,39756.0202893519,2008-11-04,00:29:13
39.984395,116.327169,0,593,39756.0203356481,2008-11-04,00:29:17
39.984278,116.32713,0,585,39756.0203703704,2008-11-04,00:29:20
39.984176,116.327095,0,579,39756.0203935185,2008-11-04,00:29:22
39.98409,116.327064,0,576,39756.0204166667,2008-11-04,00:29:24
39.983994,116.327042,0,572,39756.0204398148,2008-11-04,00:29:26
39.983904,116.32704,0,567,39756.020462963,2008-11-04,00:29:28
39.983813,116.327027,0,566,39756.020474537,2008-11-04,00:29:29
39.983705,116.327009,0,561,39756.0204976852,2008-11-04,00:29:31
39.983605,116.326989,0,555,39756.0205208333,2008-11-04,00:29:33
39.983498,116.326964,0,548,39756.0205439815,2008-11-04,00:29:35
39.983306,116.32692,0,549,39756.0205671296,2008-11-04,00:29:37
39.98321,116.326877,0,544,39756.0206018519,2008-11-04,00:29:40
39.983117,116.326846,0,544,39756.0206365741,2008-11-04,00:29:43
39.983035,116.326903,0,542,39756.0206597222,2008-11-04,00:29:45
39.982922,116.326924,0,538,39756.0206828704,2008-11-04,00:29:47
39.982817,116.326932,0,535,39756.0207060185,2008-11-04,00:29:49
39.982626,116.326929,0,537,39756.0207291667,2008-11-04,00:29:51
39.982493,116.326941,0,537,39756.0207523148,2008-11-04,00:29:53
39.982463,116.327164,0,522,39756.020787037,2008-11-04,00:29:56
39.982407,116.327232,0,503,39756.0208217593,2008-11-04,00:29:59
39.982329,116.327265,0,483,39756.0208449074,2008-11-04,00:30:01
39.982336,116.327407,0,477,39756.0208564815,2008-11-04,00:30:02
39.982325,116.327548,0,463,39756.0208912037,2008-11-04,00:30:05
39.982294,116.327666,0,452,39756.0209259259,2008-11-04,00:30:08
39.982211,116.327704,0,439,39756.0209722222,2008-11-04,00:30:12
39.982193,116.327748,0,424,39756.0210300926,2008-11-04,00:30:17
39.982147,116.327837,0,406,39756.0210763889,2008-11-04,00:30:21
39.982132,116.32797,0,397,39756.0211226852,2008-11-04,00:30:25
39.982008,116.327972,0,396,39756.0211574074,2008-11-04,00:30:28
39.981873,116.327966,0,400,39756.0211921296,2008-11-04,00:30:31
39.981827,116.327966,0,439,39756.0212152778,2008-11-04,00:30:33
39.981747,116.328018,0,453,39756.0212615741,2008-11-04,00:30:37
39.981751,116.328089,0,472,39756.0213194444,2008-11-04,00:30:42
39.981693,116.328106,0,513,39756.0213773148,2008-11-04,00:30:47
39.981645,116.328173,0,536,39756.0214351852,2008-11-04,00:30:52
39.981641,116.328171,0,543,39756.0214930556,2008-11-04,00:30:57
39.981637,116.328165,0,545,39756.0215509259,2008-11-04,00:31:02
39.981637,116.328165,0,545,39756.0215856481,2008-11-04,00:31:05
39.981632,116.32816,0,545,39756.0216087963,2008-11-04,00:31:07
39.981636,116.328177,0,545,39756.0216666667,2008-11-04,00:31:12
39.981639,116.32821,0,545,39756.021724537,2008-11-04,00:31:17
39.981639,116.32821,0,545,39756.0217592593,2008-11-04,00:31:20
39.981636,116.328215,0,545,39756.0217824074,2008-11-04,00:31:22
39.981426,116.328085,0,568,39756.0218055556,2008-11-04,00:31:24
39.981243,116.327953,0,577,39756.0218171296,2008-11-04,00:31:25
39.981124,116.32789,0,586,39756.0218287037,2008-11-04,00:31:26
39.980941,116.32777,0,582,39756.0218518519,2008-11-04,00:31:28
39.980844,116.327718,0,580,39756.0218634259,2008-11-04,00:31:29
39.980759,116.327663,0,573,39756.021875,2008-11-04,00:31:30
39.980666,116.327595,0,561,39756.0218865741,2008-11-04,00:31:31
39.980574,116.327541,0,553,39756.0219097222,2008-11-04,00:31:33
39.980422,116.327544,0,543,39756.0219444444,2008-11-04,00:31:36
39.980312,116.327513,0,532,39756.0219791667,2008-11-04,00:31:39
39.980228,116.327499,0,519,39756.0220023148,2008-11-04,00:31:41
39.980116,116.327503,0,503,39756.0220486111,2008-11-04,00:31:45
39.98003,116.327548,0,489,39756.0221064815,2008-11-04,00:31:50
39.979933,116.327501,0,480,39756.0221527778,2008-11-04,00:31:54
39.979804,116.327509,0,486,39756.0222106481,2008-11-04,00:31:59
39.979683,116.327463,0,490,39756.0222337963,2008-11-04,00:32:01
39.979522,116.327406,0,488,39756.0222569444,2008-11-04,00:32:03
39.979406,116.327353,0,481,39756.0222800926,2008-11-04,00:32:05
39.979316,116.327418,0,483,39756.0223263889,2008-11-04,00:32:09
39.979215,116.327411,0,498,39756.0223611111,2008-11-04,00:32:12
39.9792,116.327525,0,521,39756.0224074074,2008-11-04,00:32:16
39.979198,116.327645,0,535,39756.0224537037,2008-11-04,00:32:20
39.979213,116.32774,0,544,39756.0225115741,2008-11-04,00:32:25
39.979178,116.327739,0,553,39756.0225694444,2008-11-04,00:32:30
39.979138,116.327718,0,558,39756.0226273148,2008-11-04,00:32:35
39.979138,116.327718,0,558,39756.022662037,2008-11-04,00:32:38
39.979134,116.327713,0,559,39756.0226851852,2008-11-04,00:32:40
39.978993,116.327741,0,562,39756.0227430556,2008-11-04,00:32:45
39.978895,116.327721,0,560,39756.0227893519,2008-11-04,00:32:49
39.978822,116.327646,0,553,39756.0228240741,2008-11-04,00:32:52
39.978805,116.327639,0,552,39756.0228819444,2008-11-04,00:32:57
39.978759,116.327614,0,546,39756.0229398148,2008-11-04,00:33:02
39.978757,116.327516,0,551,39756.0229976852,2008-11-04,00:33:07
39.978753,116.327506,0,551,39756.0230555556,2008-11-04,00:33:12
39.97875,116.327489,0,551,39756.0231134259,2008-11-04,00:33:17
