# Supplementary material for: Research on differential privacy protection method based on user tendency
Source: PLoS One. 2023 Oct 26;18(10):e0288823. doi: 10.1371/journal.pone.0288823 (PMC10602288; doi:10.1371/journal.pone.0288823)
Supplement: S1 Data — (ZIP) [file pone.0288823.s001.zip › Data 5-1/001/Trajectory/20081104054859.plt]

Geolife trajectory
WGS 84
Altitude is in Feet
Reserved 3
0,2,255,My Track,0,0,2,8421376
0
39.978216,116.325524,0,492,39756.242349537,2008-11-04,05:48:59
39.978174,116.325782,0,492,39756.2423611111,2008-11-04,05:49:00
39.978187,116.325627,0,492,39756.2423842593,2008-11-04,05:49:02
39.978108,116.326006,0,492,39756.2424421296,2008-11-04,05:49:07
39.978026,116.326081,0,492,39756.2424537037,2008-11-04,05:49:08
39.977968,116.326214,0,491,39756.2424884259,2008-11-04,05:49:11
39.977905,116.326212,0,492,39756.2425462963,2008-11-04,05:49:16
39.97796,116.32625,0,492,39756.2426041667,2008-11-04,05:49:21
39.977933,116.326307,0,492,39756.242662037,2008-11-04,05:49:26
39.977776,116.327086,0,476,39756.2426967593,2008-11-04,05:49:29
39.977587,116.328106,0,1142,39756.2427662037,2008-11-04,05:49:35
39.977564,116.328176,0,1145,39756.2428240741,2008-11-04,05:49:40
39.977587,116.328263,0,1144,39756.2428819444,2008-11-04,05:49:45
39.977575,116.328322,0,1144,39756.2429398148,2008-11-04,05:49:50
39.977493,116.328401,0,1148,39756.242974537,2008-11-04,05:49:53
39.97747,116.328472,0,1135,39756.2430324074,2008-11-04,05:49:58
39.977484,116.328483,0,1114,39756.2430902778,2008-11-04,05:50:03
39.977519,116.328499,0,1092,39756.2431481481,2008-11-04,05:50:08
39.977476,116.328538,0,1086,39756.2432060185,2008-11-04,05:50:13
39.977379,116.328534,0,1080,39756.2432523148,2008-11-04,05:50:17
39.97733,116.328481,0,1069,39756.2433101852,2008-11-04,05:50:22
39.977324,116.328459,0,1061,39756.2433680556,2008-11-04,05:50:27
39.977232,116.32848,0,1035,39756.2434259259,2008-11-04,05:50:32
39.977201,116.328505,0,1028,39756.2434837963,2008-11-04,05:50:37
39.97717,116.328467,0,1019,39756.2435416667,2008-11-04,05:50:42
39.977069,116.328394,0,1005,39756.2435648148,2008-11-04,05:50:44
39.977126,116.328309,0,983,39756.2435763889,2008-11-04,05:50:45
39.977118,116.32819,0,979,39756.2436111111,2008-11-04,05:50:48
39.977135,116.327982,0,953,39756.2436574074,2008-11-04,05:50:52
39.977107,116.327839,0,920,39756.2436805556,2008-11-04,05:50:54
39.977203,116.327731,0,905,39756.2437037037,2008-11-04,05:50:56
39.977326,116.327624,0,893,39756.2437268518,2008-11-04,05:50:58
39.977404,116.327522,0,884,39756.24375,2008-11-04,05:51:00
39.977476,116.327417,0,878,39756.2437731481,2008-11-04,05:51:02
39.977542,116.327316,0,873,39756.2437962963,2008-11-04,05:51:04
39.977589,116.327216,0,870,39756.2438194444,2008-11-04,05:51:06
39.977649,116.327069,0,869,39756.2438541667,2008-11-04,05:51:09
39.977705,116.326928,0,869,39756.2438888889,2008-11-04,05:51:12
39.977746,116.32682,0,869,39756.243912037,2008-11-04,05:51:14
39.977802,116.326677,0,870,39756.2439467593,2008-11-04,05:51:17
39.977836,116.326535,0,871,39756.2439814815,2008-11-04,05:51:20
39.97787,116.326379,0,872,39756.2440162037,2008-11-04,05:51:23
39.977893,116.326245,0,875,39756.2440509259,2008-11-04,05:51:26
39.977941,116.326116,0,877,39756.2440856481,2008-11-04,05:51:29
39.977989,116.325966,0,878,39756.2441203704,2008-11-04,05:51:32
39.978047,116.325816,0,878,39756.2441550926,2008-11-04,05:51:35
39.978082,116.325689,0,881,39756.2441898148,2008-11-04,05:51:38
39.978042,116.325576,0,880,39756.244224537,2008-11-04,05:51:41
39.978093,116.325438,0,880,39756.2442476852,2008-11-04,05:51:43
39.978121,116.325296,0,883,39756.2442824074,2008-11-04,05:51:46
39.978155,116.325155,0,885,39756.2443171296,2008-11-04,05:51:49
39.978186,116.325007,0,888,39756.2443518518,2008-11-04,05:51:52
39.97823,116.324859,0,891,39756.2443865741,2008-11-04,05:51:55
39.978255,116.324726,0,894,39756.2444212963,2008-11-04,05:51:58
39.978271,116.324585,0,891,39756.2444560185,2008-11-04,05:52:01
39.97829,116.324457,0,896,39756.2444907407,2008-11-04,05:52:04
39.978317,116.324324,0,897,39756.244525463,2008-11-04,05:52:07
39.978345,116.324195,0,899,39756.2445601852,2008-11-04,05:52:10
39.978351,116.324059,0,901,39756.2445949074,2008-11-04,05:52:13
39.978348,116.323928,0,903,39756.2446296296,2008-11-04,05:52:16
39.978351,116.323791,0,903,39756.2446643518,2008-11-04,05:52:19
39.978365,116.32365,0,906,39756.2446990741,2008-11-04,05:52:22
39.978374,116.323504,0,906,39756.2447337963,2008-11-04,05:52:25
39.97838,116.323352,0,906,39756.2447685185,2008-11-04,05:52:28
39.978385,116.323201,0,906,39756.2448032407,2008-11-04,05:52:31
39.978384,116.323054,0,908,39756.244837963,2008-11-04,05:52:34
39.978392,116.322896,0,906,39756.2448726852,2008-11-04,05:52:37
39.978419,116.322733,0,907,39756.2449074074,2008-11-04,05:52:40
39.978448,116.32262,0,906,39756.2449305556,2008-11-04,05:52:42
39.978468,116.322465,0,905,39756.2449652778,2008-11-04,05:52:45
39.978467,116.322317,0,907,39756.245,2008-11-04,05:52:48
39.978494,116.322174,0,908,39756.2450347222,2008-11-04,05:52:51
39.978517,116.322022,0,911,39756.2450694444,2008-11-04,05:52:54
39.978559,116.321864,0,912,39756.2451041667,2008-11-04,05:52:57
39.978598,116.321697,0,913,39756.2451388889,2008-11-04,05:53:00
39.97864,116.321542,0,913,39756.2451736111,2008-11-04,05:53:03
39.978671,116.321398,0,917,39756.2452083333,2008-11-04,05:53:06
39.97864,116.321271,0,919,39756.2452430556,2008-11-04,05:53:09
39.978627,116.321138,0,923,39756.2452777778,2008-11-04,05:53:12
39.978631,116.321006,0,925,39756.2453125,2008-11-04,05:53:15
39.978641,116.32089,0,926,39756.2453472222,2008-11-04,05:53:18
39.978652,116.320769,0,926,39756.2453819444,2008-11-04,05:53:21
39.978662,116.320641,0,933,39756.2454282407,2008-11-04,05:53:25
39.978666,116.320522,0,940,39756.245474537,2008-11-04,05:53:29
39.978686,116.320402,0,949,39756.2455324074,2008-11-04,05:53:34
39.978698,116.3203,0,955,39756.2455902778,2008-11-04,05:53:39
39.978707,116.320274,0,958,39756.2456481481,2008-11-04,05:53:44
39.978624,116.320225,0,962,39756.2456944444,2008-11-04,05:53:48
39.97853,116.3202,0,953,39756.2457175926,2008-11-04,05:53:50
39.9784,116.320164,0,939,39756.2457407407,2008-11-04,05:53:52
39.978294,116.320104,0,921,39756.245787037,2008-11-04,05:53:56
39.97821,116.320082,0,909,39756.2458217593,2008-11-04,05:53:59
39.978121,116.32004,0,890,39756.2458449074,2008-11-04,05:54:01
39.978027,116.320008,0,872,39756.2458680556,2008-11-04,05:54:03
39.977991,116.319993,0,862,39756.2459259259,2008-11-04,05:54:08
39.977896,116.319936,0,847,39756.2459722222,2008-11-04,05:54:12
39.974991,116.318941,0,298,39756.2461574074,2008-11-04,05:54:28
39.974975,116.318922,0,243,39756.2461689815,2008-11-04,05:54:29
39.974943,116.318906,0,198,39756.2461921296,2008-11-04,05:54:31
39.974864,116.31886,0,166,39756.2462268519,2008-11-04,05:54:34
39.974798,116.318772,0,155,39756.2462615741,2008-11-04,05:54:37
39.974833,116.318654,0,152,39756.2462962963,2008-11-04,05:54:40
39.974831,116.318533,0,155,39756.2463425926,2008-11-04,05:54:44
39.974858,116.31839,0,160,39756.2463888889,2008-11-04,05:54:48
39.974867,116.318272,0,161,39756.2464236111,2008-11-04,05:54:51
39.974867,116.318116,0,160,39756.2464699074,2008-11-04,05:54:55
39.974879,116.317992,0,163,39756.2465046296,2008-11-04,05:54:58
39.974902,116.317869,0,167,39756.2465393519,2008-11-04,05:55:01
39.974908,116.317722,0,167,39756.2465740741,2008-11-04,05:55:04
39.974916,116.317581,0,167,39756.2466087963,2008-11-04,05:55:07
39.974901,116.317444,0,170,39756.2466435185,2008-11-04,05:55:10
39.974857,116.317308,0,174,39756.2466782407,2008-11-04,05:55:13
39.974853,116.317185,0,176,39756.246712963,2008-11-04,05:55:16
39.974849,116.317051,0,180,39756.2467476852,2008-11-04,05:55:19
39.974836,116.316902,0,185,39756.2467824074,2008-11-04,05:55:22
39.974832,116.316756,0,186,39756.2468171296,2008-11-04,05:55:25
39.974837,116.316627,0,189,39756.2468518519,2008-11-04,05:55:28
39.974863,116.316511,0,191,39756.2468865741,2008-11-04,05:55:31
39.974915,116.316391,0,197,39756.2469328704,2008-11-04,05:55:35
39.974978,116.316288,0,206,39756.2469907407,2008-11-04,05:55:40
39.975086,116.316193,0,214,39756.247025463,2008-11-04,05:55:43
39.975137,116.316071,0,219,39756.2470601852,2008-11-04,05:55:46
39.975158,116.315933,0,228,39756.2471064815,2008-11-04,05:55:50
39.975114,116.31582,0,230,39756.2471412037,2008-11-04,05:55:53
39.975136,116.315692,0,237,39756.2471759259,2008-11-04,05:55:56
39.975196,116.315584,0,242,39756.2472106481,2008-11-04,05:55:59
39.975254,116.315462,0,246,39756.2472453704,2008-11-04,05:56:02
39.975284,116.315333,0,250,39756.2472800926,2008-11-04,05:56:05
39.975383,116.315249,0,255,39756.2473032407,2008-11-04,05:56:07
39.97539,116.315133,0,258,39756.247337963,2008-11-04,05:56:10
39.975403,116.314997,0,265,39756.2473842593,2008-11-04,05:56:14
39.9754,116.314854,0,273,39756.2474305556,2008-11-04,05:56:18
39.975411,116.314722,0,279,39756.2474768519,2008-11-04,05:56:22
39.975435,116.314588,0,284,39756.2475231481,2008-11-04,05:56:26
39.975279,116.314496,0,279,39756.2475462963,2008-11-04,05:56:28
39.97538,116.31443,0,279,39756.2475578704,2008-11-04,05:56:29
39.975349,116.31431,0,281,39756.2475925926,2008-11-04,05:56:32
39.975444,116.314246,0,282,39756.2476157407,2008-11-04,05:56:34
39.975475,116.314112,0,286,39756.2476736111,2008-11-04,05:56:39
39.975489,116.314047,0,290,39756.2477314815,2008-11-04,05:56:44
39.975489,116.314029,0,290,39756.2477893519,2008-11-04,05:56:49
39.975497,116.314017,0,291,39756.2478472222,2008-11-04,05:56:54
39.975506,116.314007,0,293,39756.2479050926,2008-11-04,05:56:59
39.975506,116.314007,0,293,39756.2479398148,2008-11-04,05:57:02
39.9755,116.314014,0,294,39756.247962963,2008-11-04,05:57:04
39.975487,116.314028,0,294,39756.2480208333,2008-11-04,05:57:09
39.975484,116.314029,0,294,39756.2480787037,2008-11-04,05:57:14
39.975478,116.314035,0,294,39756.2481365741,2008-11-04,05:57:19
39.975478,116.314035,0,294,39756.2481712963,2008-11-04,05:57:22
39.975474,116.314037,0,294,39756.2481944444,2008-11-04,05:57:24
39.975462,116.314048,0,294,39756.2482523148,2008-11-04,05:57:29
39.975457,116.314082,0,296,39756.2483101852,2008-11-04,05:57:34
39.975457,116.314082,0,296,39756.2483449074,2008-11-04,05:57:37
39.975451,116.314089,0,298,39756.2483680556,2008-11-04,05:57:39
39.975316,116.314046,0,295,39756.2484143519,2008-11-04,05:57:43
39.975289,116.314083,0,291,39756.2484722222,2008-11-04,05:57:48
39.975306,116.314078,0,291,39756.2485300926,2008-11-04,05:57:53
39.975314,116.314061,0,291,39756.248587963,2008-11-04,05:57:58
39.975313,116.314037,0,291,39756.2486458333,2008-11-04,05:58:03
39.97532,116.314025,0,291,39756.2487037037,2008-11-04,05:58:08
39.975316,116.314012,0,291,39756.2487615741,2008-11-04,05:58:13
39.976237,116.314439,0,-21,39756.2515393518,2008-11-04,06:02:13
39.975776,116.314381,0,128,39756.2515509259,2008-11-04,06:02:14
39.97562,116.314283,0,193,39756.2515625,2008-11-04,06:02:15
39.975622,116.314185,0,168,39756.2515972222,2008-11-04,06:02:18
39.975621,116.314148,0,173,39756.2516550926,2008-11-04,06:02:23
39.975605,116.314107,0,181,39756.251712963,2008-11-04,06:02:28
39.97559,116.314059,0,188,39756.2517708333,2008-11-04,06:02:33
39.975579,116.314016,0,194,39756.2518287037,2008-11-04,06:02:38
39.97556,116.313985,0,199,39756.2518865741,2008-11-04,06:02:43
39.975548,116.313973,0,200,39756.2519444444,2008-11-04,06:02:48
39.975548,116.313973,0,200,39756.2519791667,2008-11-04,06:02:51
39.975552,116.313966,0,202,39756.2520023148,2008-11-04,06:02:53
39.975541,116.313881,0,206,39756.2520601852,2008-11-04,06:02:58
39.975524,116.313779,0,211,39756.2521180556,2008-11-04,06:03:03
39.97551,116.313706,0,213,39756.2521759259,2008-11-04,06:03:08
39.9755,116.313636,0,213,39756.2522337963,2008-11-04,06:03:13
39.975443,116.313586,0,217,39756.2522916667,2008-11-04,06:03:18
39.975431,116.313544,0,219,39756.252349537,2008-11-04,06:03:23
39.975394,116.313428,0,221,39756.2523958333,2008-11-04,06:03:27
39.975399,116.313317,0,222,39756.2524537037,2008-11-04,06:03:32
39.975407,116.313263,0,224,39756.2525115741,2008-11-04,06:03:37
39.97539,116.313155,0,226,39756.2525694444,2008-11-04,06:03:42
39.97537,116.313132,0,228,39756.2526273148,2008-11-04,06:03:47
39.975362,116.313069,0,227,39756.2526851852,2008-11-04,06:03:52
39.975407,116.313011,0,230,39756.2527430556,2008-11-04,06:03:57
39.975415,116.312981,0,233,39756.2528009259,2008-11-04,06:04:02
39.975425,116.312948,0,237,39756.2528587963,2008-11-04,06:04:07
39.975443,116.312927,0,241,39756.2529166667,2008-11-04,06:04:12
39.975471,116.31291,0,245,39756.252974537,2008-11-04,06:04:17
39.975493,116.312893,0,249,39756.2530324074,2008-11-04,06:04:22
39.975525,116.312853,0,253,39756.2530902778,2008-11-04,06:04:27
39.975589,116.312635,0,243,39756.2678819444,2008-11-04,06:25:45
39.975699,116.312713,0,167,39756.2678935185,2008-11-04,06:25:46
39.975481,116.312576,0,247,39756.2679050926,2008-11-04,06:25:47
39.975435,116.312623,0,177,39756.2679166667,2008-11-04,06:25:48
39.975429,116.312717,0,193,39756.267974537,2008-11-04,06:25:53
39.975352,116.312765,0,187,39756.2680324074,2008-11-04,06:25:58
39.975387,116.312849,0,182,39756.2680902778,2008-11-04,06:26:03
39.975416,116.312929,0,186,39756.2681481481,2008-11-04,06:26:08
39.975339,116.313058,0,181,39756.2681944444,2008-11-04,06:26:12
39.975361,116.313139,0,178,39756.2682523148,2008-11-04,06:26:17
39.975298,116.313235,0,171,39756.268275463,2008-11-04,06:26:19
39.97523,116.313301,0,177,39756.2683333333,2008-11-04,06:26:24
39.97527,116.31337,0,177,39756.2683912037,2008-11-04,06:26:29
39.975249,116.313456,0,165,39756.2684490741,2008-11-04,06:26:34
39.975288,116.313529,0,168,39756.2685069444,2008-11-04,06:26:39
39.975272,116.313578,0,170,39756.2685648148,2008-11-04,06:26:44
39.975263,116.313647,0,172,39756.2686226852,2008-11-04,06:26:49
39.975277,116.313742,0,170,39756.2686805556,2008-11-04,06:26:54
39.97531,116.313815,0,175,39756.2687384259,2008-11-04,06:26:59
39.975345,116.313866,0,175,39756.2687962963,2008-11-04,06:27:04
39.975369,116.313931,0,176,39756.2688541667,2008-11-04,06:27:09
39.975431,116.31405,0,164,39756.268912037,2008-11-04,06:27:14
39.975469,116.314122,0,155,39756.2689699074,2008-11-04,06:27:19
39.975493,116.31415,0,155,39756.2690277778,2008-11-04,06:27:24
39.975505,116.314148,0,155,39756.2690856481,2008-11-04,06:27:29
39.975513,116.314139,0,155,39756.2691435185,2008-11-04,06:27:34
39.975532,116.314145,0,156,39756.2692013889,2008-11-04,06:27:39
39.974603,116.314146,0,141,39756.271400463,2008-11-04,06:30:49
39.975336,116.314114,0,114,39756.271412037,2008-11-04,06:30:50
39.975467,116.314161,0,122,39756.2714236111,2008-11-04,06:30:51
39.975464,116.31412,0,58,39756.2714583333,2008-11-04,06:30:54
39.975451,116.314137,0,55,39756.2715162037,2008-11-04,06:30:59
39.975449,116.314139,0,55,39756.2715740741,2008-11-04,06:31:04
39.975449,116.314139,0,55,39756.2716087963,2008-11-04,06:31:07
39.975448,116.314142,0,55,39756.2716319444,2008-11-04,06:31:09
39.975491,116.314158,0,57,39756.2716898148,2008-11-04,06:31:14
39.975428,116.314201,0,68,39756.2717476852,2008-11-04,06:31:19
39.975412,116.314169,0,70,39756.2718055556,2008-11-04,06:31:24
39.975412,116.31412,0,69,39756.2718634259,2008-11-04,06:31:29
39.975358,116.314092,0,74,39756.2719212963,2008-11-04,06:31:34
39.975348,116.31406,0,72,39756.2719791667,2008-11-04,06:31:39
39.975316,116.314045,0,77,39756.272037037,2008-11-04,06:31:44
39.97526,116.314024,0,81,39756.2720949074,2008-11-04,06:31:49
39.975256,116.313992,0,88,39756.2721527778,2008-11-04,06:31:54
39.975229,116.31394,0,94,39756.2722106481,2008-11-04,06:31:59
39.975185,116.31388,0,97,39756.2722685185,2008-11-04,06:32:04
39.97527,116.313848,0,99,39756.2723263889,2008-11-04,06:32:09
39.97527,116.313848,0,99,39756.2723611111,2008-11-04,06:32:12
39.975264,116.313852,0,105,39756.2723842593,2008-11-04,06:32:14
39.975313,116.31379,0,106,39756.2724421296,2008-11-04,06:32:19
39.97533,116.313776,0,105,39756.2725,2008-11-04,06:32:24
39.975331,116.313773,0,106,39756.2725578704,2008-11-04,06:32:29
39.975333,116.31377,0,106,39756.2726157407,2008-11-04,06:32:34
39.975333,116.31377,0,106,39756.272650463,2008-11-04,06:32:37
39.975333,116.313769,0,106,39756.2726736111,2008-11-04,06:32:39
39.975351,116.313724,0,108,39756.2727314815,2008-11-04,06:32:44
39.975355,116.31367,0,109,39756.2727893519,2008-11-04,06:32:49
39.975415,116.313601,0,114,39756.2728472222,2008-11-04,06:32:54
39.975463,116.313521,0,119,39756.2729050926,2008-11-04,06:32:59
39.975442,116.313451,0,121,39756.272962963,2008-11-04,06:33:04
39.975446,116.313402,0,125,39756.2730208333,2008-11-04,06:33:09
39.975486,116.313338,0,128,39756.2730787037,2008-11-04,06:33:14
39.975485,116.313235,0,125,39756.2731365741,2008-11-04,06:33:19
39.975463,116.313116,0,128,39756.2731944444,2008-11-04,06:33:24
39.975479,116.313014,0,129,39756.2732523148,2008-11-04,06:33:29
39.975441,116.312934,0,132,39756.2733101852,2008-11-04,06:33:34
39.97539,116.312878,0,135,39756.2733680556,2008-11-04,06:33:39
39.975377,116.312796,0,143,39756.2734259259,2008-11-04,06:33:44
39.975336,116.312753,0,146,39756.2734837963,2008-11-04,06:33:49
39.975336,116.312666,0,149,39756.2735416667,2008-11-04,06:33:54
39.975388,116.312545,0,148,39756.2735763889,2008-11-04,06:33:57
39.975432,116.312404,0,151,39756.2736226852,2008-11-04,06:34:01
39.975411,116.312256,0,154,39756.2736689815,2008-11-04,06:34:05
39.975313,116.312165,0,159,39756.2737152778,2008-11-04,06:34:09
39.975237,116.312121,0,164,39756.2737731481,2008-11-04,06:34:14
39.975156,116.31208,0,177,39756.2738310185,2008-11-04,06:34:19
39.975128,116.312034,0,177,39756.2738888889,2008-11-04,06:34:24
39.975087,116.31202,0,175,39756.2739467593,2008-11-04,06:34:29
39.975042,116.312002,0,175,39756.2740046296,2008-11-04,06:34:34
39.975004,116.311993,0,176,39756.2740625,2008-11-04,06:34:39
39.974992,116.311981,0,176,39756.2741203704,2008-11-04,06:34:44
39.974978,116.311979,0,174,39756.2741782407,2008-11-04,06:34:49
39.975048,116.311888,0,171,39756.2742361111,2008-11-04,06:34:54
39.975121,116.311814,0,167,39756.2742824074,2008-11-04,06:34:58
39.975195,116.311726,0,163,39756.2743287037,2008-11-04,06:35:02
39.975271,116.311658,0,161,39756.2743634259,2008-11-04,06:35:05
39.975384,116.311592,0,157,39756.2744097222,2008-11-04,06:35:09
39.975477,116.31155,0,156,39756.2744444444,2008-11-04,06:35:12
39.975567,116.3115,0,157,39756.2744791667,2008-11-04,06:35:15
39.975668,116.311454,0,159,39756.2745138889,2008-11-04,06:35:18
39.975775,116.311414,0,158,39756.2745486111,2008-11-04,06:35:21
39.975859,116.311368,0,159,39756.2745949074,2008-11-04,06:35:25
39.97597,116.311344,0,163,39756.2746527778,2008-11-04,06:35:30
39.976061,116.311309,0,162,39756.2746875,2008-11-04,06:35:33
39.976155,116.311272,0,160,39756.2747222222,2008-11-04,06:35:36
39.976266,116.311241,0,158,39756.2747685185,2008-11-04,06:35:40
39.976362,116.311225,0,158,39756.2748032407,2008-11-04,06:35:43
39.976469,116.311208,0,153,39756.274837963,2008-11-04,06:35:46
39.976567,116.311183,0,150,39756.2748726852,2008-11-04,06:35:49
39.976678,116.311141,0,151,39756.2749189815,2008-11-04,06:35:53
39.976768,116.311129,0,148,39756.2749421296,2008-11-04,06:35:55
39.976859,116.311117,0,145,39756.2749652778,2008-11-04,06:35:57
39.976976,116.311107,0,144,39756.275,2008-11-04,06:36:00
39.977097,116.31109,0,143,39756.2750462963,2008-11-04,06:36:04
39.977192,116.311075,0,145,39756.2750810185,2008-11-04,06:36:07
39.977283,116.311063,0,147,39756.2751273148,2008-11-04,06:36:11
39.977379,116.311033,0,147,39756.275162037,2008-11-04,06:36:14
39.977488,116.311014,0,145,39756.2751967593,2008-11-04,06:36:17
39.977591,116.311002,0,147,39756.2752430556,2008-11-04,06:36:21
39.977685,116.310989,0,152,39756.2752893518,2008-11-04,06:36:25
39.977807,116.310968,0,158,39756.2753240741,2008-11-04,06:36:28
39.977916,116.310968,0,161,39756.2753587963,2008-11-04,06:36:31
39.978033,116.310918,0,164,39756.2753935185,2008-11-04,06:36:34
39.978151,116.310874,0,169,39756.2754282407,2008-11-04,06:36:37
39.978259,116.31084,0,175,39756.275462963,2008-11-04,06:36:40
39.97836,116.31082,0,183,39756.2754976852,2008-11-04,06:36:43
39.978463,116.310802,0,186,39756.2755324074,2008-11-04,06:36:46
39.97855,116.310753,0,192,39756.2755671296,2008-11-04,06:36:49
39.978636,116.310697,0,199,39756.2756018518,2008-11-04,06:36:52
39.978787,116.310887,0,153,39756.2756365741,2008-11-04,06:36:55
39.978894,116.310928,0,142,39756.2756828704,2008-11-04,06:36:59
39.978982,116.310938,0,132,39756.2757175926,2008-11-04,06:37:02
39.979075,116.310912,0,125,39756.2757523148,2008-11-04,06:37:05
39.979175,116.310903,0,124,39756.275787037,2008-11-04,06:37:08
39.979268,116.310895,0,120,39756.2758217593,2008-11-04,06:37:11
39.979377,116.310883,0,108,39756.2758564815,2008-11-04,06:37:14
39.979464,116.310916,0,105,39756.2759027778,2008-11-04,06:37:18
39.979503,116.311043,0,109,39756.2759606481,2008-11-04,06:37:23
39.979464,116.31117,0,127,39756.2760185185,2008-11-04,06:37:28
39.979463,116.311293,0,131,39756.2760648148,2008-11-04,06:37:32
39.979469,116.31141,0,135,39756.2761111111,2008-11-04,06:37:36
39.979493,116.31151,0,141,39756.2761689815,2008-11-04,06:37:41
39.979502,116.311588,0,146,39756.2762268518,2008-11-04,06:37:46
39.979506,116.311706,0,149,39756.2762847222,2008-11-04,06:37:51
39.979557,116.311816,0,152,39756.2763310185,2008-11-04,06:37:55
39.979479,116.31192,0,153,39756.2763425926,2008-11-04,06:37:56
39.979471,116.312037,0,157,39756.2763657407,2008-11-04,06:37:58
39.979446,116.3122,0,161,39756.276400463,2008-11-04,06:38:01
39.979488,116.312305,0,163,39756.2764236111,2008-11-04,06:38:03
39.979525,116.312417,0,166,39756.2764583333,2008-11-04,06:38:06
39.979562,116.312568,0,166,39756.2764930556,2008-11-04,06:38:09
39.97959,116.312712,0,167,39756.2765277778,2008-11-04,06:38:12
39.979595,116.312861,0,158,39756.2765625,2008-11-04,06:38:15
39.979632,116.312998,0,156,39756.2766203704,2008-11-04,06:38:20
39.979661,116.313031,0,155,39756.2766782407,2008-11-04,06:38:25
39.979661,116.313031,0,155,39756.276712963,2008-11-04,06:38:28
39.979662,116.313029,0,155,39756.2767361111,2008-11-04,06:38:30
39.979673,116.31299,0,155,39756.2767939815,2008-11-04,06:38:35
39.979681,116.312982,0,155,39756.2768518519,2008-11-04,06:38:40
39.979681,116.312982,0,155,39756.2768865741,2008-11-04,06:38:43
39.979683,116.312988,0,155,39756.2769097222,2008-11-04,06:38:45
39.979686,116.312997,0,155,39756.2769675926,2008-11-04,06:38:50
39.979688,116.313002,0,156,39756.277025463,2008-11-04,06:38:55
39.979688,116.313002,0,156,39756.2770601852,2008-11-04,06:38:58
39.979688,116.312996,0,156,39756.2770833333,2008-11-04,06:39:00
39.979692,116.313007,0,156,39756.2771412037,2008-11-04,06:39:05
39.979692,116.313007,0,156,39756.2771759259,2008-11-04,06:39:08
39.979694,116.313014,0,155,39756.2771990741,2008-11-04,06:39:10
39.979694,116.313005,0,155,39756.2772569444,2008-11-04,06:39:15
39.979707,116.313017,0,155,39756.2773148148,2008-11-04,06:39:20
39.979716,116.313024,0,153,39756.2773726852,2008-11-04,06:39:25
39.979709,116.313015,0,153,39756.2774305556,2008-11-04,06:39:30
39.979706,116.313009,0,153,39756.2774884259,2008-11-04,06:39:35
39.979708,116.313013,0,153,39756.2775462963,2008-11-04,06:39:40
39.979709,116.313019,0,153,39756.2776041667,2008-11-04,06:39:45
39.979707,116.313013,0,153,39756.277662037,2008-11-04,06:39:50
39.979707,116.313009,0,154,39756.2777199074,2008-11-04,06:39:55
39.979707,116.313008,0,154,39756.2777777778,2008-11-04,06:40:00
39.979707,116.313008,0,154,39756.2778125,2008-11-04,06:40:03
39.979708,116.313012,0,154,39756.2778356481,2008-11-04,06:40:05
39.97971,116.313025,0,152,39756.2778935185,2008-11-04,06:40:10
39.979699,116.313005,0,151,39756.2779513889,2008-11-04,06:40:15
39.979699,116.313005,0,151,39756.2779861111,2008-11-04,06:40:18
39.979697,116.313001,0,151,39756.2780092593,2008-11-04,06:40:20
39.979701,116.313019,0,149,39756.2780671296,2008-11-04,06:40:25
39.979701,116.313019,0,149,39756.2781018519,2008-11-04,06:40:28
39.979695,116.313027,0,146,39756.278125,2008-11-04,06:40:30
39.979684,116.313063,0,147,39756.2781828704,2008-11-04,06:40:35
39.979694,116.313105,0,149,39756.2782407407,2008-11-04,06:40:40
39.979684,116.313164,0,151,39756.2782986111,2008-11-04,06:40:45
39.979674,116.313249,0,148,39756.2783564815,2008-11-04,06:40:50
39.979666,116.313292,0,150,39756.2784143519,2008-11-04,06:40:55
39.979628,116.313366,0,149,39756.2784722222,2008-11-04,06:41:00
39.97969,116.313349,0,147,39756.2785300926,2008-11-04,06:41:05
39.979749,116.313344,0,147,39756.278587963,2008-11-04,06:41:10
39.979769,116.313345,0,146,39756.2786458333,2008-11-04,06:41:15
39.979769,116.313344,0,146,39756.2787037037,2008-11-04,06:41:20
39.979769,116.313344,0,146,39756.2787384259,2008-11-04,06:41:23
39.979769,116.313342,0,146,39756.2787615741,2008-11-04,06:41:25
39.979765,116.313332,0,146,39756.2788194444,2008-11-04,06:41:30
39.979722,116.313417,0,148,39756.2788773148,2008-11-04,06:41:35
39.979708,116.313492,0,147,39756.2789351852,2008-11-04,06:41:40
39.979704,116.313595,0,146,39756.2789930556,2008-11-04,06:41:45
39.979703,116.313675,0,144,39756.2790509259,2008-11-04,06:41:50
39.979717,116.313749,0,140,39756.2791087963,2008-11-04,06:41:55
39.979711,116.313836,0,138,39756.2791666667,2008-11-04,06:42:00
39.979699,116.313918,0,139,39756.279224537,2008-11-04,06:42:05
39.979679,116.31399,0,142,39756.2792824074,2008-11-04,06:42:10
39.97968,116.314128,0,142,39756.2793402778,2008-11-04,06:42:15
39.979715,116.31426,0,141,39756.2793981481,2008-11-04,06:42:20
39.979754,116.314381,0,144,39756.2794560185,2008-11-04,06:42:25
39.979777,116.314504,0,145,39756.2795023148,2008-11-04,06:42:29
39.979762,116.314656,0,146,39756.2795486111,2008-11-04,06:42:33
39.97975,116.314789,0,150,39756.2795949074,2008-11-04,06:42:37
39.979761,116.314932,0,155,39756.2796412037,2008-11-04,06:42:41
39.979788,116.315057,0,164,39756.2796759259,2008-11-04,06:42:44
39.979738,116.315191,0,174,39756.2797106481,2008-11-04,06:42:47
39.979699,116.315315,0,184,39756.2797569444,2008-11-04,06:42:51
39.979705,116.315462,0,195,39756.2798032407,2008-11-04,06:42:55
39.979686,116.315604,0,203,39756.279837963,2008-11-04,06:42:58
39.97971,116.315746,0,211,39756.2798726852,2008-11-04,06:43:01
39.97968,116.315851,0,221,39756.2799074074,2008-11-04,06:43:04
39.979642,116.315985,0,238,39756.2799537037,2008-11-04,06:43:08
39.979607,116.316103,0,246,39756.2799884259,2008-11-04,06:43:11
39.979606,116.316217,0,255,39756.2800231481,2008-11-04,06:43:14
39.979645,116.316332,0,266,39756.2800462963,2008-11-04,06:43:16
39.979631,116.316443,0,282,39756.2800810185,2008-11-04,06:43:19
39.979647,116.316577,0,287,39756.2801273148,2008-11-04,06:43:23
39.979676,116.316713,0,284,39756.280162037,2008-11-04,06:43:26
39.979684,116.316844,0,281,39756.2802199074,2008-11-04,06:43:31
39.979641,116.316959,0,277,39756.2802662037,2008-11-04,06:43:35
39.979652,116.317076,0,271,39756.2803240741,2008-11-04,06:43:40
39.979678,116.317196,0,265,39756.2803703704,2008-11-04,06:43:44
39.979696,116.317335,0,267,39756.2804166667,2008-11-04,06:43:48
39.979742,116.317474,0,261,39756.280462963,2008-11-04,06:43:52
39.979773,116.317605,0,259,39756.2805208333,2008-11-04,06:43:57
39.979806,116.317745,0,261,39756.2805787037,2008-11-04,06:44:02
39.9798,116.317868,0,269,39756.280625,2008-11-04,06:44:06
39.979818,116.31799,0,276,39756.2806712963,2008-11-04,06:44:10
39.979805,116.318112,0,281,39756.2807175926,2008-11-04,06:44:14
39.979769,116.31824,0,294,39756.2807523148,2008-11-04,06:44:17
39.979774,116.318384,0,306,39756.2808101852,2008-11-04,06:44:22
39.97977,116.318529,0,315,39756.2808449074,2008-11-04,06:44:25
39.979754,116.318669,0,329,39756.2808912037,2008-11-04,06:44:29
39.979687,116.318757,0,347,39756.2809259259,2008-11-04,06:44:32
39.979672,116.318873,0,350,39756.2809837963,2008-11-04,06:44:37
39.97963,116.318961,0,368,39756.2810416667,2008-11-04,06:44:42
39.979663,116.319082,0,380,39756.2810763889,2008-11-04,06:44:45
39.979653,116.319214,0,400,39756.2811342593,2008-11-04,06:44:50
39.979629,116.319356,0,402,39756.2811574074,2008-11-04,06:44:52
39.979594,116.319488,0,405,39756.2811805556,2008-11-04,06:44:54
39.979558,116.319595,0,416,39756.2812384259,2008-11-04,06:44:59
39.979534,116.31973,0,428,39756.2812847222,2008-11-04,06:45:03
39.979522,116.319879,0,431,39756.2813194444,2008-11-04,06:45:06
39.979525,116.320004,0,427,39756.2813541667,2008-11-04,06:45:09
39.979464,116.320173,0,432,39756.2813773148,2008-11-04,06:45:11
39.979447,116.320318,0,428,39756.281412037,2008-11-04,06:45:14
39.979476,116.320444,0,426,39756.2814583333,2008-11-04,06:45:18
39.979552,116.320511,0,423,39756.2814814815,2008-11-04,06:45:20
39.979625,116.320627,0,411,39756.2815162037,2008-11-04,06:45:23
39.979684,116.32072,0,415,39756.2815393518,2008-11-04,06:45:25
39.979725,116.320902,0,405,39756.2815740741,2008-11-04,06:45:28
39.979757,116.321021,0,399,39756.2816087963,2008-11-04,06:45:31
39.979769,116.321158,0,395,39756.2816319444,2008-11-04,06:45:33
39.9798,116.321293,0,391,39756.2816666667,2008-11-04,06:45:36
39.979819,116.321431,0,393,39756.2817013889,2008-11-04,06:45:39
39.979806,116.32156,0,393,39756.2817361111,2008-11-04,06:45:42
39.979744,116.321665,0,386,39756.2817939815,2008-11-04,06:45:47
39.979682,116.321732,0,387,39756.2818518518,2008-11-04,06:45:52
39.979642,116.321791,0,385,39756.2819097222,2008-11-04,06:45:57
39.979633,116.321826,0,390,39756.2819675926,2008-11-04,06:46:02
39.979633,116.321835,0,394,39756.282025463,2008-11-04,06:46:07
39.979633,116.321835,0,395,39756.2820833333,2008-11-04,06:46:12
39.979633,116.32184,0,396,39756.2821412037,2008-11-04,06:46:17
39.979633,116.32184,0,396,39756.2821759259,2008-11-04,06:46:20
39.979634,116.321848,0,395,39756.2821990741,2008-11-04,06:46:22
39.979636,116.321827,0,395,39756.2822569444,2008-11-04,06:46:27
39.979635,116.321828,0,395,39756.2823148148,2008-11-04,06:46:32
39.979635,116.321828,0,395,39756.282349537,2008-11-04,06:46:35
39.979634,116.321836,0,395,39756.2823726852,2008-11-04,06:46:37
39.979633,116.321847,0,395,39756.2824305556,2008-11-04,06:46:42
39.979619,116.321864,0,396,39756.2824884259,2008-11-04,06:46:47
39.979619,116.321864,0,396,39756.2825231481,2008-11-04,06:46:50
39.979619,116.321869,0,396,39756.2825462963,2008-11-04,06:46:52
39.979618,116.321881,0,396,39756.2826041667,2008-11-04,06:46:57
39.979618,116.321897,0,396,39756.282662037,2008-11-04,06:47:02
39.979617,116.321915,0,396,39756.2827199074,2008-11-04,06:47:07
39.979616,116.321933,0,396,39756.2827777778,2008-11-04,06:47:12
39.979616,116.321959,0,396,39756.2828356481,2008-11-04,06:47:17
39.979615,116.321981,0,396,39756.2828935185,2008-11-04,06:47:22
39.979616,116.321984,0,396,39756.2829513889,2008-11-04,06:47:27
39.979617,116.321991,0,396,39756.2830092593,2008-11-04,06:47:32
39.979617,116.321995,0,396,39756.2830671296,2008-11-04,06:47:37
39.979617,116.321993,0,396,39756.283125,2008-11-04,06:47:42
39.979617,116.32199,0,396,39756.2831828704,2008-11-04,06:47:47
39.979617,116.321984,0,396,39756.2832407407,2008-11-04,06:47:52
39.979618,116.321987,0,396,39756.2832986111,2008-11-04,06:47:57
39.97962,116.321985,0,396,39756.2833564815,2008-11-04,06:48:02
39.979623,116.321985,0,396,39756.2834143518,2008-11-04,06:48:07
39.979625,116.321989,0,396,39756.2834722222,2008-11-04,06:48:12
39.979625,116.321989,0,396,39756.2835069444,2008-11-04,06:48:15
39.979626,116.321995,0,396,39756.2835300926,2008-11-04,06:48:17
39.979626,116.322005,0,396,39756.283587963,2008-11-04,06:48:22
39.979628,116.322008,0,396,39756.2836458333,2008-11-04,06:48:27
39.979628,116.322006,0,396,39756.2837037037,2008-11-04,06:48:32
39.979628,116.321998,0,396,39756.2837615741,2008-11-04,06:48:37
39.979628,116.321995,0,396,39756.2838194444,2008-11-04,06:48:42
39.979629,116.322002,0,396,39756.2838773148,2008-11-04,06:48:47
39.979632,116.321996,0,396,39756.2839351852,2008-11-04,06:48:52
39.979633,116.321994,0,395,39756.2839930556,2008-11-04,06:48:57
39.979633,116.321994,0,395,39756.2840277778,2008-11-04,06:49:00
39.979634,116.321991,0,395,39756.2840509259,2008-11-04,06:49:02
39.979636,116.321979,0,395,39756.2841087963,2008-11-04,06:49:07
39.979651,116.32198,0,394,39756.2841666667,2008-11-04,06:49:12
39.979654,116.321973,0,393,39756.284224537,2008-11-04,06:49:17
39.979656,116.321967,0,393,39756.2842824074,2008-11-04,06:49:22
39.979656,116.321967,0,393,39756.2843171296,2008-11-04,06:49:25
39.979656,116.321975,0,392,39756.2843402778,2008-11-04,06:49:27
39.979657,116.322009,0,391,39756.2843981481,2008-11-04,06:49:32
39.979658,116.322108,0,373,39756.2844328704,2008-11-04,06:49:35
39.979631,116.322242,0,360,39756.2844791667,2008-11-04,06:49:39
39.979679,116.322364,0,351,39756.284537037,2008-11-04,06:49:44
39.97968,116.32251,0,344,39756.2845949074,2008-11-04,06:49:49
39.979646,116.322691,0,339,39756.2846412037,2008-11-04,06:49:53
39.979601,116.322807,0,335,39756.2846643519,2008-11-04,06:49:55
39.979567,116.322931,0,325,39756.2846990741,2008-11-04,06:49:58
39.979565,116.323077,0,321,39756.2847337963,2008-11-04,06:50:01
39.979551,116.323224,0,318,39756.2847685185,2008-11-04,06:50:04
39.97955,116.323368,0,313,39756.2848032407,2008-11-04,06:50:07
39.979541,116.323512,0,311,39756.284837963,2008-11-04,06:50:10
39.979537,116.323636,0,311,39756.2848726852,2008-11-04,06:50:13
39.979535,116.32378,0,306,39756.2849074074,2008-11-04,06:50:16
39.97953,116.323914,0,303,39756.2849421296,2008-11-04,06:50:19
39.979608,116.324025,0,287,39756.2849768519,2008-11-04,06:50:22
39.979654,116.324132,0,274,39756.2850115741,2008-11-04,06:50:25
39.979669,116.324247,0,271,39756.2850462963,2008-11-04,06:50:28
39.979717,116.324387,0,266,39756.2850694444,2008-11-04,06:50:30
39.979736,116.324562,0,259,39756.2851041667,2008-11-04,06:50:33
39.979748,116.324716,0,250,39756.2851388889,2008-11-04,06:50:36
39.979745,116.324834,0,242,39756.2851736111,2008-11-04,06:50:39
39.979731,116.324962,0,228,39756.2852199074,2008-11-04,06:50:43
39.979757,116.325073,0,212,39756.2852662037,2008-11-04,06:50:47
39.979782,116.325187,0,200,39756.2853240741,2008-11-04,06:50:52
39.979794,116.325213,0,193,39756.2853819444,2008-11-04,06:50:57
39.979788,116.32521,0,195,39756.2854398148,2008-11-04,06:51:02
39.979788,116.32521,0,195,39756.285474537,2008-11-04,06:51:05
39.979788,116.325212,0,195,39756.2854976852,2008-11-04,06:51:07
39.979742,116.325204,0,194,39756.2855555556,2008-11-04,06:51:12
39.979717,116.325191,0,194,39756.2856134259,2008-11-04,06:51:17
39.979721,116.325182,0,194,39756.2856712963,2008-11-04,06:51:22
39.979721,116.325182,0,194,39756.2857060185,2008-11-04,06:51:25
39.979722,116.325181,0,194,39756.2857291667,2008-11-04,06:51:27
39.979741,116.325154,0,193,39756.285787037,2008-11-04,06:51:32
39.979775,116.325134,0,193,39756.2858449074,2008-11-04,06:51:37
39.979788,116.325145,0,193,39756.2859027778,2008-11-04,06:51:42
39.979788,116.325145,0,193,39756.2859375,2008-11-04,06:51:45
39.979789,116.325143,0,193,39756.2859606481,2008-11-04,06:51:47
39.979648,116.325082,0,215,39756.2866666667,2008-11-04,06:52:48
39.979852,116.325031,0,272,39756.2866782407,2008-11-04,06:52:49
39.980137,116.32507,0,294,39756.2866898148,2008-11-04,06:52:50
39.980031,116.325091,0,258,39756.2867361111,2008-11-04,06:52:54
39.979943,116.325129,0,263,39756.2867708333,2008-11-04,06:52:57
39.979531,116.32526,0,257,39756.2868171296,2008-11-04,06:53:01
39.979551,116.325273,0,252,39756.286875,2008-11-04,06:53:06
39.979551,116.325273,0,252,39756.2869097222,2008-11-04,06:53:09
39.979556,116.325271,0,252,39756.2869328704,2008-11-04,06:53:11
39.979686,116.325291,0,255,39756.2869675926,2008-11-04,06:53:14
39.979742,116.325332,0,255,39756.287025463,2008-11-04,06:53:19
39.979775,116.325386,0,254,39756.2870833333,2008-11-04,06:53:24
39.979735,116.3255,0,254,39756.2871412037,2008-11-04,06:53:29
39.979679,116.325601,0,251,39756.2871875,2008-11-04,06:53:33
39.979601,116.325657,0,244,39756.2872106481,2008-11-04,06:53:35
39.979622,116.325789,0,241,39756.2872453704,2008-11-04,06:53:38
39.979637,116.325924,0,239,39756.2872800926,2008-11-04,06:53:41
39.979643,116.326044,0,237,39756.2873148148,2008-11-04,06:53:44
39.979562,116.326262,0,234,39756.2873611111,2008-11-04,06:53:48
39.979519,116.326384,0,230,39756.2874074074,2008-11-04,06:53:52
39.979478,116.326517,0,225,39756.2874537037,2008-11-04,06:53:56
39.979466,116.326666,0,220,39756.2874884259,2008-11-04,06:53:59
39.97944,116.326786,0,216,39756.2875347222,2008-11-04,06:54:03
39.979447,116.326953,0,211,39756.2875925926,2008-11-04,06:54:08
39.979397,116.327053,0,208,39756.2876388889,2008-11-04,06:54:12
39.97934,116.327109,0,206,39756.2876967593,2008-11-04,06:54:17
39.97925,116.327121,0,207,39756.2877430556,2008-11-04,06:54:21
39.979098,116.327097,0,199,39756.2877777778,2008-11-04,06:54:24
39.978971,116.327082,0,193,39756.2878125,2008-11-04,06:54:27
39.978828,116.32712,0,192,39756.2878587963,2008-11-04,06:54:31
39.978723,116.327149,0,192,39756.2878935185,2008-11-04,06:54:34
39.978628,116.327173,0,191,39756.2879282407,2008-11-04,06:54:37
39.978517,116.327195,0,191,39756.287974537,2008-11-04,06:54:41
39.978406,116.327184,0,190,39756.2880324074,2008-11-04,06:54:46
39.97834,116.327164,0,189,39756.2880902778,2008-11-04,06:54:51
39.978248,116.327176,0,189,39756.2881134259,2008-11-04,06:54:53
39.978146,116.327183,0,186,39756.2881365741,2008-11-04,06:54:55
39.97805,116.327158,0,187,39756.2881828704,2008-11-04,06:54:59
39.978014,116.327106,0,187,39756.2882407407,2008-11-04,06:55:04
39.978014,116.327106,0,187,39756.288275463,2008-11-04,06:55:07
39.978013,116.327109,0,187,39756.2882986111,2008-11-04,06:55:09
39.977989,116.327092,0,188,39756.2883564815,2008-11-04,06:55:14
39.977986,116.327057,0,191,39756.2884143519,2008-11-04,06:55:19
39.977987,116.327098,0,194,39756.2884722222,2008-11-04,06:55:24
39.977979,116.327119,0,196,39756.2885300926,2008-11-04,06:55:29
39.977947,116.327124,0,196,39756.288587963,2008-11-04,06:55:34
39.977902,116.32709,0,195,39756.2886458333,2008-11-04,06:55:39
39.977871,116.327064,0,194,39756.2887037037,2008-11-04,06:55:44
39.977865,116.32704,0,194,39756.2887615741,2008-11-04,06:55:49
39.977874,116.327026,0,194,39756.2888194444,2008-11-04,06:55:54
39.97788,116.32702,0,194,39756.2888773148,2008-11-04,06:55:59
39.97788,116.327017,0,195,39756.2890509259,2008-11-04,06:56:14
39.97788,116.327017,0,195,39756.2890856481,2008-11-04,06:56:17
39.977874,116.327019,0,195,39756.2891087963,2008-11-04,06:56:19
39.974584,116.327167,0,492,39756.5163773148,2008-11-04,12:23:35
39.974658,116.327248,0,493,39756.516400463,2008-11-04,12:23:37
39.974592,116.327343,0,496,39756.5164236111,2008-11-04,12:23:39
39.974572,116.327481,0,500,39756.5164583333,2008-11-04,12:23:42
39.974577,116.327631,0,504,39756.5164930556,2008-11-04,12:23:45
39.974546,116.327772,0,508,39756.5165277778,2008-11-04,12:23:48
39.974536,116.327924,0,513,39756.5165625,2008-11-04,12:23:51
39.974512,116.328076,0,517,39756.5165972222,2008-11-04,12:23:54
39.97449,116.328228,0,521,39756.5166319444,2008-11-04,12:23:57
39.974474,116.328377,0,526,39756.5166666667,2008-11-04,12:24:00
39.974484,116.328536,0,531,39756.5167013889,2008-11-04,12:24:03
39.974498,116.328689,0,511,39756.516724537,2008-11-04,12:24:05
39.974509,116.328858,0,515,39756.5167592593,2008-11-04,12:24:08
39.974503,116.329024,0,520,39756.5167939815,2008-11-04,12:24:11
39.97451,116.329181,0,524,39756.5168287037,2008-11-04,12:24:14
39.974512,116.329324,0,528,39756.5168634259,2008-11-04,12:24:17
39.974538,116.329477,0,533,39756.5168981481,2008-11-04,12:24:20
39.974539,116.329635,0,537,39756.5169328704,2008-11-04,12:24:23
39.974548,116.329774,0,541,39756.5169675926,2008-11-04,12:24:26
39.974551,116.329901,0,546,39756.5170023148,2008-11-04,12:24:29
39.974513,116.330039,0,552,39756.5170486111,2008-11-04,12:24:33
39.974505,116.330165,0,557,39756.5170833333,2008-11-04,12:24:36
39.974468,116.3303,0,562,39756.5171180556,2008-11-04,12:24:39
39.974458,116.330432,0,566,39756.5171527778,2008-11-04,12:24:42
39.974462,116.330584,0,573,39756.5171990741,2008-11-04,12:24:46
39.974442,116.330737,0,578,39756.5172337963,2008-11-04,12:24:49
39.974375,116.33088,0,584,39756.5172800926,2008-11-04,12:24:53
39.974309,116.330989,0,589,39756.5173148148,2008-11-04,12:24:56
39.97428,116.331113,0,594,39756.517349537,2008-11-04,12:24:59
39.974267,116.331232,0,599,39756.5173842593,2008-11-04,12:25:02
39.974329,116.331352,0,603,39756.5174074074,2008-11-04,12:25:04
39.974317,116.331467,0,609,39756.5174421296,2008-11-04,12:25:07
39.974286,116.331587,0,615,39756.5174768518,2008-11-04,12:25:10
39.974226,116.331693,0,621,39756.5175115741,2008-11-04,12:25:13
39.974117,116.331825,0,629,39756.5175578704,2008-11-04,12:25:17
39.974095,116.331957,0,639,39756.5176041667,2008-11-04,12:25:21
39.97451,116.332324,0,647,39756.5176388889,2008-11-04,12:25:24
39.974775,116.332503,0,649,39756.517650463,2008-11-04,12:25:25
39.974962,116.332879,0,652,39756.517662037,2008-11-04,12:25:26
39.97494,116.332798,0,662,39756.5177199074,2008-11-04,12:25:31
39.975006,116.332835,0,663,39756.5177777778,2008-11-04,12:25:36
39.974948,116.332781,0,664,39756.5178356481,2008-11-04,12:25:41
39.974882,116.33274,0,670,39756.5178935185,2008-11-04,12:25:46
39.974784,116.332743,0,672,39756.5179166667,2008-11-04,12:25:48
39.974723,116.332751,0,676,39756.517974537,2008-11-04,12:25:53
39.974622,116.332728,0,681,39756.5180208333,2008-11-04,12:25:57
39.974517,116.332726,0,685,39756.5180787037,2008-11-04,12:26:02
39.974422,116.332716,0,689,39756.5181365741,2008-11-04,12:26:07
39.974468,116.332761,0,692,39756.5181944444,2008-11-04,12:26:12
39.974453,116.332802,0,695,39756.5182523148,2008-11-04,12:26:17
39.974366,116.332759,0,697,39756.5182986111,2008-11-04,12:26:21
39.974344,116.332726,0,701,39756.5183564815,2008-11-04,12:26:26
39.97438,116.332706,0,704,39756.5184143518,2008-11-04,12:26:31
39.974417,116.332647,0,707,39756.5184722222,2008-11-04,12:26:36
39.974389,116.332687,0,710,39756.5185300926,2008-11-04,12:26:41
39.974381,116.332703,0,712,39756.518587963,2008-11-04,12:26:46
39.974416,116.332686,0,713,39756.5186458333,2008-11-04,12:26:51
39.974345,116.332641,0,715,39756.5187037037,2008-11-04,12:26:56
39.974417,116.332666,0,716,39756.5187615741,2008-11-04,12:27:01
39.974518,116.332674,0,717,39756.5187847222,2008-11-04,12:27:03
39.973507,116.330557,0,1740,39756.5188425926,2008-11-04,12:27:08
39.973557,116.330614,0,1712,39756.5188888889,2008-11-04,12:27:12
39.973628,116.330684,0,1685,39756.518912037,2008-11-04,12:27:14
39.973673,116.330742,0,1657,39756.5189351852,2008-11-04,12:27:16
39.973717,116.330794,0,1629,39756.5189583333,2008-11-04,12:27:18
39.973779,116.330865,0,1604,39756.5189814815,2008-11-04,12:27:20
39.97383,116.330926,0,1579,39756.5190046296,2008-11-04,12:27:22
39.973868,116.330989,0,1553,39756.5190277778,2008-11-04,12:27:24
39.973923,116.331062,0,1517,39756.5190625,2008-11-04,12:27:27
39.974007,116.331088,0,1485,39756.5190972222,2008-11-04,12:27:30
39.974088,116.331129,0,1453,39756.5191319444,2008-11-04,12:27:33
39.974118,116.331189,0,1422,39756.5191666667,2008-11-04,12:27:36
39.974162,116.331226,0,1393,39756.5192013889,2008-11-04,12:27:39
39.974188,116.331257,0,1356,39756.5192476852,2008-11-04,12:27:43
39.974281,116.331244,0,1322,39756.5192939815,2008-11-04,12:27:47
39.974337,116.331251,0,1289,39756.5193402778,2008-11-04,12:27:51
39.974355,116.331331,0,1258,39756.5193865741,2008-11-04,12:27:55
39.974404,116.331328,0,1227,39756.5194328704,2008-11-04,12:27:59
39.97451,116.33134,0,1207,39756.5194675926,2008-11-04,12:28:02
39.974647,116.331303,0,1206,39756.519525463,2008-11-04,12:28:07
39.974683,116.331241,0,1209,39756.5195833333,2008-11-04,12:28:12
39.974718,116.331153,0,1213,39756.5196412037,2008-11-04,12:28:17
39.974733,116.331065,0,1216,39756.5196990741,2008-11-04,12:28:22
39.974641,116.330963,0,1224,39756.5197337963,2008-11-04,12:28:25
39.97452,116.330934,0,1228,39756.5197453704,2008-11-04,12:28:26
39.97443,116.330833,0,1234,39756.5197685185,2008-11-04,12:28:28
39.97424,116.330947,0,1233,39756.5197800926,2008-11-04,12:28:29
39.974072,116.331048,0,1232,39756.5197916667,2008-11-04,12:28:30
39.97385,116.33114,0,1231,39756.5198032407,2008-11-04,12:28:31
39.973744,116.331228,0,1230,39756.5198148148,2008-11-04,12:28:32
39.973699,116.331249,0,1210,39756.5198726852,2008-11-04,12:28:37
39.973685,116.331184,0,1209,39756.5199305556,2008-11-04,12:28:42
39.973675,116.331161,0,1211,39756.5199884259,2008-11-04,12:28:47
39.973675,116.331161,0,1211,39756.5200231481,2008-11-04,12:28:50
39.973669,116.331158,0,1213,39756.5200462963,2008-11-04,12:28:52
39.97366,116.331144,0,1214,39756.5201041667,2008-11-04,12:28:57
39.973666,116.331134,0,1216,39756.520162037,2008-11-04,12:29:02
39.973665,116.331119,0,1217,39756.5202199074,2008-11-04,12:29:07
39.973673,116.331096,0,1217,39756.5202777778,2008-11-04,12:29:12
39.973687,116.331066,0,1218,39756.5203356481,2008-11-04,12:29:17
39.973703,116.331036,0,1218,39756.5203935185,2008-11-04,12:29:22
39.973721,116.331016,0,1218,39756.5204513889,2008-11-04,12:29:27
39.973734,116.331005,0,1219,39756.5205092593,2008-11-04,12:29:32
39.973735,116.330988,0,1219,39756.5205671296,2008-11-04,12:29:37
39.973644,116.330941,0,1217,39756.520625,2008-11-04,12:29:42
39.973597,116.330918,0,1218,39756.5206828704,2008-11-04,12:29:47
39.973563,116.33094,0,1217,39756.5207407407,2008-11-04,12:29:52
39.973552,116.33094,0,1218,39756.5207986111,2008-11-04,12:29:57
39.973551,116.330917,0,1220,39756.5208564815,2008-11-04,12:30:02
39.973556,116.330896,0,1223,39756.5209143519,2008-11-04,12:30:07
39.973556,116.330896,0,1223,39756.5209490741,2008-11-04,12:30:10
39.97356,116.330897,0,1225,39756.5209722222,2008-11-04,12:30:12
39.973582,116.330868,0,1227,39756.5210300926,2008-11-04,12:30:17
39.973589,116.330851,0,1230,39756.521087963,2008-11-04,12:30:22
39.973586,116.330819,0,1233,39756.5211458333,2008-11-04,12:30:27
39.973583,116.330801,0,1234,39756.5212037037,2008-11-04,12:30:32
39.973594,116.330738,0,1236,39756.5213194444,2008-11-04,12:30:42
39.97364,116.330478,0,1244,39756.5215972222,2008-11-04,12:31:06
39.97367,116.330373,0,1249,39756.5216550926,2008-11-04,12:31:11
39.973711,116.330268,0,1250,39756.5217013889,2008-11-04,12:31:15
39.973744,116.330208,0,1252,39756.5217592593,2008-11-04,12:31:20
39.973768,116.330159,0,1252,39756.5218171296,2008-11-04,12:31:25
39.973787,116.330104,0,1253,39756.521875,2008-11-04,12:31:30
39.973821,116.330043,0,1255,39756.5219328704,2008-11-04,12:31:35
39.973822,116.330015,0,1258,39756.5219907407,2008-11-04,12:31:40
39.973859,116.329922,0,1261,39756.5220486111,2008-11-04,12:31:45
39.973906,116.329818,0,1264,39756.5221064815,2008-11-04,12:31:50
39.973924,116.329786,0,1268,39756.5221643519,2008-11-04,12:31:55
39.974022,116.329658,0,1271,39756.5228009259,2008-11-04,12:32:50
39.974048,116.329644,0,1271,39756.5229166667,2008-11-04,12:33:00
39.975663,116.329144,0,1266,39756.5229513889,2008-11-04,12:33:03
39.977546,116.328987,0,1257,39756.5230092593,2008-11-04,12:33:08
39.977727,116.328959,0,1257,39756.5230324074,2008-11-04,12:33:10
39.977839,116.328938,0,1257,39756.5230671296,2008-11-04,12:33:13
39.977945,116.328936,0,1257,39756.5230787037,2008-11-04,12:33:14
39.978028,116.328984,0,1252,39756.5230902778,2008-11-04,12:33:15
39.978117,116.328953,0,1251,39756.5231134259,2008-11-04,12:33:17
39.978211,116.328935,0,1251,39756.5231712963,2008-11-04,12:33:22
39.978299,116.328926,0,1248,39756.5232291667,2008-11-04,12:33:27
39.97841,116.328974,0,1241,39756.523275463,2008-11-04,12:33:31
39.978551,116.328968,0,1236,39756.5233333333,2008-11-04,12:33:36
39.978612,116.328919,0,1236,39756.5233912037,2008-11-04,12:33:41
39.978681,116.328887,0,1234,39756.5234490741,2008-11-04,12:33:46
39.97877,116.328896,0,1230,39756.5235069444,2008-11-04,12:33:51
39.97879,116.328857,0,1230,39756.5235648148,2008-11-04,12:33:56
39.978843,116.328848,0,1226,39756.5236226852,2008-11-04,12:34:01
39.978959,116.328908,0,1218,39756.5236458333,2008-11-04,12:34:03
39.978972,116.32886,0,1218,39756.5237037037,2008-11-04,12:34:08
39.97903,116.328853,0,1214,39756.5237615741,2008-11-04,12:34:13
39.979709,116.329243,0,1169,39756.5238194444,2008-11-04,12:34:18
39.979927,116.329333,0,1161,39756.5238310185,2008-11-04,12:34:19
39.980131,116.329564,0,1136,39756.5238425926,2008-11-04,12:34:20
39.98024,116.3297,0,1130,39756.5238541667,2008-11-04,12:34:21
39.98039,116.329784,0,1120,39756.523912037,2008-11-04,12:34:26
39.98055,116.329785,0,1117,39756.5239236111,2008-11-04,12:34:27
39.980633,116.329885,0,1108,39756.5239351852,2008-11-04,12:34:28
39.980984,116.329999,0,1094,39756.5239699074,2008-11-04,12:34:31
39.981332,116.329955,0,1090,39756.5239814815,2008-11-04,12:34:32
39.981433,116.329959,0,1087,39756.5240393518,2008-11-04,12:34:37
39.981579,116.329985,0,1081,39756.5240625,2008-11-04,12:34:39
39.981576,116.329998,0,1079,39756.5241203704,2008-11-04,12:34:44
39.981706,116.329994,0,1077,39756.5241435185,2008-11-04,12:34:46
39.981809,116.329993,0,1074,39756.5241666667,2008-11-04,12:34:48
39.981931,116.329995,0,1072,39756.5242013889,2008-11-04,12:34:51
39.981952,116.330005,0,1072,39756.5242592593,2008-11-04,12:34:56
39.981932,116.329967,0,1071,39756.5243171296,2008-11-04,12:35:01
39.981817,116.329964,0,1066,39756.5243634259,2008-11-04,12:35:05
39.981853,116.329894,0,1061,39756.5244212963,2008-11-04,12:35:10
39.981837,116.329836,0,1056,39756.5244791667,2008-11-04,12:35:15
39.98183,116.329801,0,1051,39756.524537037,2008-11-04,12:35:20
39.98186,116.329788,0,1050,39756.5245949074,2008-11-04,12:35:25
39.981855,116.32979,0,1051,39756.5246527778,2008-11-04,12:35:30
39.981855,116.32979,0,1051,39756.5246875,2008-11-04,12:35:33
39.981857,116.329784,0,1051,39756.5247106481,2008-11-04,12:35:35
39.981821,116.329797,0,1051,39756.5247685185,2008-11-04,12:35:40
39.981723,116.329834,0,1050,39756.5248032407,2008-11-04,12:35:43
39.98163,116.329869,0,1049,39756.5248611111,2008-11-04,12:35:48
39.981572,116.329901,0,1048,39756.5249189815,2008-11-04,12:35:53
39.98154,116.329926,0,1047,39756.5249768518,2008-11-04,12:35:58
39.981532,116.329966,0,1047,39756.5250347222,2008-11-04,12:36:03
39.981549,116.329987,0,1047,39756.5250925926,2008-11-04,12:36:08
39.981563,116.330011,0,1045,39756.525150463,2008-11-04,12:36:13
39.981617,116.330049,0,1045,39756.5252083333,2008-11-04,12:36:18
39.981636,116.330099,0,1045,39756.5252662037,2008-11-04,12:36:23
39.981632,116.33016,0,1049,39756.5253240741,2008-11-04,12:36:28
39.981625,116.330196,0,1055,39756.5253819444,2008-11-04,12:36:33
39.981643,116.330201,0,1059,39756.5254398148,2008-11-04,12:36:38
39.981666,116.330169,0,1066,39756.5254976852,2008-11-04,12:36:43
39.98172,116.330183,0,1068,39756.5255555556,2008-11-04,12:36:48
39.981768,116.330191,0,1072,39756.5256134259,2008-11-04,12:36:53
39.981817,116.330203,0,1074,39756.5256712963,2008-11-04,12:36:58
39.981859,116.330209,0,1076,39756.5257291667,2008-11-04,12:37:03
39.981895,116.330217,0,1080,39756.525787037,2008-11-04,12:37:08
39.98192,116.330226,0,1084,39756.5258449074,2008-11-04,12:37:13
39.981966,116.330213,0,1085,39756.5259027778,2008-11-04,12:37:18
39.983138,116.329835,0,1069,39756.5259259259,2008-11-04,12:37:20
39.97599,116.325755,0,1152,39756.5261458333,2008-11-04,12:37:39
39.976136,116.325852,0,1048,39756.5261574074,2008-11-04,12:37:40
39.976243,116.326114,0,918,39756.5261689815,2008-11-04,12:37:41
39.976352,116.32628,0,780,39756.5262037037,2008-11-04,12:37:44
39.976409,116.32623,0,758,39756.52625,2008-11-04,12:37:48
39.976451,116.326233,0,726,39756.5262615741,2008-11-04,12:37:49
39.976515,116.326344,0,708,39756.5263194444,2008-11-04,12:37:54
39.976579,116.326451,0,657,39756.5263657407,2008-11-04,12:37:58
39.976631,116.326479,0,631,39756.526400463,2008-11-04,12:38:01
39.976659,116.326539,0,596,39756.526412037,2008-11-04,12:38:02
39.976718,116.326631,0,535,39756.5264351852,2008-11-04,12:38:04
39.976752,116.326647,0,501,39756.5264467593,2008-11-04,12:38:05
39.976783,116.326724,0,460,39756.5264583333,2008-11-04,12:38:06
39.976824,116.326775,0,423,39756.5264814815,2008-11-04,12:38:08
39.976871,116.326845,0,375,39756.5265046296,2008-11-04,12:38:10
39.976924,116.326912,0,350,39756.5265393518,2008-11-04,12:38:13
39.976971,116.326981,0,327,39756.5265856481,2008-11-04,12:38:17
39.977014,116.326994,0,332,39756.5266435185,2008-11-04,12:38:22
39.977049,116.327017,0,328,39756.5267013889,2008-11-04,12:38:27
39.977135,116.327105,0,291,39756.5267476852,2008-11-04,12:38:31
39.97722,116.327155,0,281,39756.5267592593,2008-11-04,12:38:32
39.977262,116.327188,0,282,39756.5268171296,2008-11-04,12:38:37
39.977276,116.327257,0,276,39756.526875,2008-11-04,12:38:42
39.977251,116.327301,0,283,39756.5269328704,2008-11-04,12:38:47
39.977239,116.327324,0,294,39756.5269907407,2008-11-04,12:38:52
39.977253,116.327355,0,302,39756.5270486111,2008-11-04,12:38:57
39.97728,116.327382,0,312,39756.5271064815,2008-11-04,12:39:02
39.977312,116.327389,0,325,39756.5271643519,2008-11-04,12:39:07
39.977356,116.327361,0,338,39756.5272222222,2008-11-04,12:39:12
39.977362,116.327386,0,347,39756.5272800926,2008-11-04,12:39:17
39.977389,116.327445,0,346,39756.527337963,2008-11-04,12:39:22
39.977423,116.327416,0,353,39756.5273958333,2008-11-04,12:39:27
39.977467,116.327431,0,357,39756.5274537037,2008-11-04,12:39:32
39.977523,116.32738,0,363,39756.5275115741,2008-11-04,12:39:37
39.97764,116.327312,0,360,39756.5275578704,2008-11-04,12:39:41
39.977748,116.327222,0,342,39756.5275810185,2008-11-04,12:39:43
39.97783,116.327136,0,327,39756.5275925926,2008-11-04,12:39:44
39.977934,116.32702,0,306,39756.5276157407,2008-11-04,12:39:46
39.978011,116.326962,0,297,39756.527650463,2008-11-04,12:39:49
39.978074,116.326911,0,301,39756.5277083333,2008-11-04,12:39:54
39.978121,116.326883,0,305,39756.5277662037,2008-11-04,12:39:59
39.978169,116.326856,0,307,39756.5278240741,2008-11-04,12:40:04
39.978201,116.326815,0,320,39756.5278819444,2008-11-04,12:40:09
39.978256,116.326827,0,322,39756.5279398148,2008-11-04,12:40:14
39.978302,116.326831,0,330,39756.5279976852,2008-11-04,12:40:19
39.978354,116.326823,0,336,39756.5280555556,2008-11-04,12:40:24
39.978418,116.32685,0,341,39756.5281134259,2008-11-04,12:40:29
39.978478,116.326864,0,324,39756.5281712963,2008-11-04,12:40:34
39.978551,116.326878,0,311,39756.5282291667,2008-11-04,12:40:39
39.978611,116.326893,0,297,39756.528287037,2008-11-04,12:40:44
39.97866,116.326942,0,266,39756.5283217593,2008-11-04,12:40:47
39.978739,116.326989,0,242,39756.5283796296,2008-11-04,12:40:52
39.978797,116.32699,0,223,39756.5284375,2008-11-04,12:40:57
39.978844,116.326981,0,215,39756.5284953704,2008-11-04,12:41:02
39.978897,116.327004,0,212,39756.5285532407,2008-11-04,12:41:07
39.978931,116.327004,0,223,39756.5286111111,2008-11-04,12:41:12
39.978937,116.327076,0,224,39756.5286689815,2008-11-04,12:41:17
39.978958,116.327116,0,227,39756.5287268519,2008-11-04,12:41:22
39.978994,116.327161,0,231,39756.5287847222,2008-11-04,12:41:27
39.978997,116.327211,0,239,39756.5288425926,2008-11-04,12:41:32
39.979007,116.327238,0,246,39756.528900463,2008-11-04,12:41:37
39.979036,116.32723,0,254,39756.5289583333,2008-11-04,12:41:42
39.979074,116.327236,0,260,39756.5290162037,2008-11-04,12:41:47
39.979151,116.327175,0,257,39756.5290393519,2008-11-04,12:41:49
39.979246,116.327126,0,249,39756.5290856481,2008-11-04,12:41:53
39.979334,116.327048,0,236,39756.5291087963,2008-11-04,12:41:55
39.979411,116.327053,0,235,39756.5291666667,2008-11-04,12:42:00
39.979453,116.327067,0,234,39756.529224537,2008-11-04,12:42:05
39.979506,116.327042,0,239,39756.5292824074,2008-11-04,12:42:10
39.979559,116.327063,0,237,39756.5293402778,2008-11-04,12:42:15
39.979613,116.32705,0,234,39756.5293981481,2008-11-04,12:42:20
39.979648,116.327044,0,230,39756.5294560185,2008-11-04,12:42:25
39.979676,116.327021,0,212,39756.5295138889,2008-11-04,12:42:30
39.979674,116.327005,0,204,39756.5295717593,2008-11-04,12:42:35
39.979718,116.327042,0,203,39756.5296296296,2008-11-04,12:42:40
39.979785,116.327032,0,202,39756.5296875,2008-11-04,12:42:45
39.979796,116.326989,0,201,39756.5297453704,2008-11-04,12:42:50
39.979829,116.326962,0,205,39756.5298032407,2008-11-04,12:42:55
39.979846,116.326947,0,206,39756.5298611111,2008-11-04,12:43:00
39.97984,116.326862,0,205,39756.5299189815,2008-11-04,12:43:05
39.979876,116.326766,0,203,39756.5299768519,2008-11-04,12:43:10
39.979891,116.326729,0,203,39756.5300347222,2008-11-04,12:43:15
39.979891,116.326691,0,204,39756.5300925926,2008-11-04,12:43:20
39.979867,116.326604,0,206,39756.530150463,2008-11-04,12:43:25
39.97984,116.326528,0,210,39756.5302083333,2008-11-04,12:43:30
39.979827,116.326473,0,210,39756.5302662037,2008-11-04,12:43:35
39.979813,116.326459,0,209,39756.5303240741,2008-11-04,12:43:40
39.979811,116.326453,0,210,39756.5303819444,2008-11-04,12:43:45
39.979811,116.326453,0,210,39756.5304166667,2008-11-04,12:43:48
39.97981,116.326446,0,210,39756.5304398148,2008-11-04,12:43:50
39.979766,116.326443,0,211,39756.5304976852,2008-11-04,12:43:55
39.979743,116.326448,0,211,39756.5305555556,2008-11-04,12:44:00
39.979737,116.326438,0,211,39756.5306134259,2008-11-04,12:44:05
39.979739,116.326428,0,211,39756.5306712963,2008-11-04,12:44:10
39.979762,116.326404,0,211,39756.5307291667,2008-11-04,12:44:15
39.979762,116.326404,0,211,39756.5307638889,2008-11-04,12:44:18
39.979766,116.326401,0,211,39756.530787037,2008-11-04,12:44:20
39.979772,116.326391,0,211,39756.5308449074,2008-11-04,12:44:25
39.979817,116.326377,0,210,39756.5309027778,2008-11-04,12:44:30
39.979807,116.326399,0,208,39756.5309606481,2008-11-04,12:44:35
39.979819,116.326419,0,208,39756.5310185185,2008-11-04,12:44:40
39.979852,116.326412,0,207,39756.5310763889,2008-11-04,12:44:45
39.979876,116.326406,0,206,39756.5311342593,2008-11-04,12:44:50
39.979922,116.326379,0,201,39756.5311921296,2008-11-04,12:44:55
39.979922,116.32641,0,203,39756.53125,2008-11-04,12:45:00
39.979922,116.32641,0,203,39756.5312847222,2008-11-04,12:45:03
39.979927,116.326415,0,203,39756.5313078704,2008-11-04,12:45:05
39.979987,116.326457,0,201,39756.5313657407,2008-11-04,12:45:10
39.98005,116.326481,0,199,39756.5314236111,2008-11-04,12:45:15
39.980024,116.326471,0,194,39756.5314814815,2008-11-04,12:45:20
39.980031,116.326467,0,194,39756.5315393518,2008-11-04,12:45:25
39.980037,116.326468,0,194,39756.5315972222,2008-11-04,12:45:30
39.980034,116.326462,0,194,39756.5316550926,2008-11-04,12:45:35
39.980034,116.326462,0,194,39756.5316898148,2008-11-04,12:45:38
39.980037,116.326462,0,193,39756.531712963,2008-11-04,12:45:40
39.980046,116.326463,0,193,39756.5317708333,2008-11-04,12:45:45
39.980015,116.326422,0,190,39756.5318287037,2008-11-04,12:45:50
39.980009,116.326408,0,189,39756.5318865741,2008-11-04,12:45:55
39.979943,116.326346,0,190,39756.5319444444,2008-11-04,12:46:00
39.979871,116.326265,0,192,39756.5320023148,2008-11-04,12:46:05
39.979847,116.326248,0,195,39756.5320601852,2008-11-04,12:46:10
39.979661,116.326431,0,273,39756.5369328704,2008-11-04,12:53:11
39.979661,116.32656,0,286,39756.5369907407,2008-11-04,12:53:16
39.979615,116.326545,0,301,39756.5370486111,2008-11-04,12:53:21
39.979648,116.326548,0,306,39756.5371064815,2008-11-04,12:53:26
39.979689,116.326549,0,309,39756.5371643519,2008-11-04,12:53:31
39.97976,116.326574,0,311,39756.5372222222,2008-11-04,12:53:36
39.979778,116.326575,0,313,39756.5372800926,2008-11-04,12:53:41
39.979752,116.326545,0,315,39756.537337963,2008-11-04,12:53:46
39.979751,116.326548,0,315,39756.5373958333,2008-11-04,12:53:51
39.979755,116.326551,0,315,39756.5374537037,2008-11-04,12:53:56
39.979756,116.326556,0,314,39756.5375115741,2008-11-04,12:54:01
39.979756,116.326556,0,314,39756.5375462963,2008-11-04,12:54:04
39.979761,116.326562,0,314,39756.5375694444,2008-11-04,12:54:06
39.97977,116.326571,0,313,39756.5376273148,2008-11-04,12:54:11
39.97977,116.326571,0,313,39756.537662037,2008-11-04,12:54:14
39.979771,116.326571,0,313,39756.5376851852,2008-11-04,12:54:16
39.979777,116.32658,0,313,39756.5377430556,2008-11-04,12:54:21
39.979742,116.326557,0,310,39756.5378009259,2008-11-04,12:54:26
39.979725,116.326534,0,308,39756.5378587963,2008-11-04,12:54:31
39.979725,116.326534,0,308,39756.5378935185,2008-11-04,12:54:34
39.979717,116.326527,0,308,39756.5379166667,2008-11-04,12:54:36
39.979712,116.326508,0,307,39756.537974537,2008-11-04,12:54:41
39.979697,116.326433,0,301,39756.5380324074,2008-11-04,12:54:46
39.97972,116.326418,0,294,39756.5380902778,2008-11-04,12:54:51
39.979718,116.326407,0,293,39756.5381481481,2008-11-04,12:54:56
39.979718,116.326401,0,292,39756.5382060185,2008-11-04,12:55:01
39.979713,116.326393,0,292,39756.5382638889,2008-11-04,12:55:06
39.979713,116.326393,0,292,39756.5382986111,2008-11-04,12:55:09
39.979717,116.326391,0,291,39756.5383217593,2008-11-04,12:55:11
39.979736,116.326376,0,289,39756.5383796296,2008-11-04,12:55:16
39.979815,116.326355,0,286,39756.5384375,2008-11-04,12:55:21
39.979828,116.326358,0,286,39756.5384953704,2008-11-04,12:55:26
39.979819,116.326364,0,284,39756.5385532407,2008-11-04,12:55:31
39.979819,116.326364,0,284,39756.538587963,2008-11-04,12:55:34
39.979817,116.326364,0,283,39756.5386111111,2008-11-04,12:55:36
39.979799,116.326332,0,283,39756.5386689815,2008-11-04,12:55:41
39.979795,116.326312,0,278,39756.5387268519,2008-11-04,12:55:46
39.979865,116.326402,0,279,39756.5387847222,2008-11-04,12:55:51
39.979952,116.326447,0,274,39756.5388310185,2008-11-04,12:55:55
39.980008,116.326455,0,267,39756.5388888889,2008-11-04,12:56:00
39.980013,116.326443,0,266,39756.5389467593,2008-11-04,12:56:05
39.980011,116.326431,0,265,39756.5390046296,2008-11-04,12:56:10
39.980008,116.32642,0,265,39756.5390625,2008-11-04,12:56:15
39.980005,116.326411,0,264,39756.5391203704,2008-11-04,12:56:20
39.980001,116.326396,0,263,39756.5391782407,2008-11-04,12:56:25
39.980002,116.326386,0,263,39756.5392361111,2008-11-04,12:56:30
39.980001,116.326374,0,263,39756.5392939815,2008-11-04,12:56:35
39.979994,116.326364,0,262,39756.5393518518,2008-11-04,12:56:40
39.979992,116.32636,0,262,39756.5394097222,2008-11-04,12:56:45
39.979994,116.326361,0,261,39756.5394675926,2008-11-04,12:56:50
39.979996,116.326363,0,261,39756.539525463,2008-11-04,12:56:55
39.979996,116.326363,0,261,39756.5395601852,2008-11-04,12:56:58
39.97999,116.326361,0,261,39756.5395833333,2008-11-04,12:57:00
39.979937,116.326331,0,255,39756.5396412037,2008-11-04,12:57:05
39.97991,116.326324,0,250,39756.5396990741,2008-11-04,12:57:10
39.97991,116.326324,0,250,39756.5397337963,2008-11-04,12:57:13
39.979906,116.326326,0,245,39756.5397569444,2008-11-04,12:57:15
39.979926,116.326318,0,243,39756.5398148148,2008-11-04,12:57:20
39.979948,116.326313,0,242,39756.5398726852,2008-11-04,12:57:25
39.97998,116.326331,0,241,39756.5399305556,2008-11-04,12:57:30
39.980009,116.326336,0,238,39756.5399884259,2008-11-04,12:57:35
39.980079,116.326335,0,237,39756.5400462963,2008-11-04,12:57:40
39.980116,116.326324,0,238,39756.5401041667,2008-11-04,12:57:45
39.98012,116.326334,0,240,39756.540162037,2008-11-04,12:57:50
39.980121,116.32633,0,240,39756.5402199074,2008-11-04,12:57:55
39.980121,116.32633,0,240,39756.5402546296,2008-11-04,12:57:58
39.980117,116.326326,0,240,39756.5402777778,2008-11-04,12:58:00
39.980061,116.326322,0,243,39756.5403356481,2008-11-04,12:58:05
39.979952,116.326333,0,252,39756.5403819444,2008-11-04,12:58:09
39.979886,116.326326,0,259,39756.5404398148,2008-11-04,12:58:14
39.979824,116.3263,0,263,39756.5404976852,2008-11-04,12:58:19
39.979772,116.326241,0,266,39756.5405555556,2008-11-04,12:58:24
39.979743,116.326214,0,265,39756.5406134259,2008-11-04,12:58:29
39.979723,116.326199,0,259,39756.5406712963,2008-11-04,12:58:34
39.979716,116.3262,0,258,39756.5407291667,2008-11-04,12:58:39
39.979718,116.3262,0,257,39756.540787037,2008-11-04,12:58:44
39.979716,116.326201,0,257,39756.5408449074,2008-11-04,12:58:49
39.979713,116.326199,0,257,39756.5409027778,2008-11-04,12:58:54
39.979718,116.326203,0,257,39756.5409606481,2008-11-04,12:58:59
39.979721,116.326205,0,257,39756.5410185185,2008-11-04,12:59:04
39.979721,116.326205,0,257,39756.5410532407,2008-11-04,12:59:07
39.979713,116.326204,0,257,39756.5410763889,2008-11-04,12:59:09
39.9797,116.326215,0,256,39756.5411342593,2008-11-04,12:59:14
39.979702,116.326227,0,256,39756.5411921296,2008-11-04,12:59:19
39.979707,116.326241,0,257,39756.54125,2008-11-04,12:59:24
39.979716,116.326246,0,258,39756.5413078704,2008-11-04,12:59:29
39.979724,116.326243,0,258,39756.5413657407,2008-11-04,12:59:34
39.979724,116.326243,0,258,39756.541400463,2008-11-04,12:59:37
39.979725,116.326242,0,258,39756.5414236111,2008-11-04,12:59:39
39.979724,116.326252,0,257,39756.5414814815,2008-11-04,12:59:44
39.979744,116.326296,0,257,39756.5415393518,2008-11-04,12:59:49
39.979712,116.326277,0,255,39756.5415972222,2008-11-04,12:59:54
39.979703,116.326273,0,255,39756.5416550926,2008-11-04,12:59:59
39.979665,116.326263,0,252,39756.541712963,2008-11-04,13:00:04
39.979731,116.326293,0,249,39756.5417708333,2008-11-04,13:00:09
39.979734,116.32629,0,248,39756.5418287037,2008-11-04,13:00:14
39.979738,116.326292,0,248,39756.5418865741,2008-11-04,13:00:19
39.979738,116.326292,0,248,39756.5419212963,2008-11-04,13:00:22
39.979744,116.326291,0,248,39756.5419444444,2008-11-04,13:00:24
39.979754,116.326304,0,247,39756.5420023148,2008-11-04,13:00:29
39.979733,116.326283,0,246,39756.5420601852,2008-11-04,13:00:34
39.979746,116.326288,0,247,39756.5421180556,2008-11-04,13:00:39
39.979737,116.326283,0,247,39756.5421759259,2008-11-04,13:00:44
39.979725,116.326266,0,246,39756.5422337963,2008-11-04,13:00:49
39.979717,116.326254,0,246,39756.5422916667,2008-11-04,13:00:54
39.979646,116.326207,0,247,39756.542349537,2008-11-04,13:00:59
39.979556,116.32614,0,253,39756.5424074074,2008-11-04,13:01:04
39.979509,116.326093,0,258,39756.5424652778,2008-11-04,13:01:09
39.979472,116.326062,0,262,39756.5425231481,2008-11-04,13:01:14
39.979559,116.326135,0,261,39756.5425694444,2008-11-04,13:01:18
39.979558,116.326121,0,261,39756.5426273148,2008-11-04,13:01:23
39.979558,116.326121,0,261,39756.542662037,2008-11-04,13:01:26
39.979562,116.326123,0,260,39756.5426851852,2008-11-04,13:01:28
39.979541,116.326124,0,258,39756.5427430556,2008-11-04,13:01:33
39.9795,116.326103,0,254,39756.5428009259,2008-11-04,13:01:38
39.979533,116.326118,0,250,39756.5428587963,2008-11-04,13:01:43
39.979571,116.326127,0,249,39756.5429166667,2008-11-04,13:01:48
39.979598,116.326147,0,249,39756.542974537,2008-11-04,13:01:53
39.979628,116.326161,0,250,39756.5430324074,2008-11-04,13:01:58
39.979656,116.326174,0,251,39756.5430902778,2008-11-04,13:02:03
39.979701,116.326191,0,254,39756.5431481482,2008-11-04,13:02:08
39.979719,116.326251,0,257,39756.5432060185,2008-11-04,13:02:13
39.979755,116.326304,0,259,39756.5432638889,2008-11-04,13:02:18
39.979739,116.326616,0,222,39756.5740972222,2008-11-04,13:46:42
39.979713,116.3267,0,215,39756.5741550926,2008-11-04,13:46:47
39.979712,116.326779,0,210,39756.574212963,2008-11-04,13:46:52
39.979709,116.326811,0,206,39756.5742708333,2008-11-04,13:46:57
39.979702,116.326873,0,199,39756.5743287037,2008-11-04,13:47:02
39.979697,116.326943,0,195,39756.5743865741,2008-11-04,13:47:07
39.979681,116.326989,0,198,39756.5744444444,2008-11-04,13:47:12
39.979679,116.327036,0,207,39756.5745023148,2008-11-04,13:47:17
39.979696,116.32709,0,216,39756.5745601852,2008-11-04,13:47:22
39.979693,116.327121,0,223,39756.5746180556,2008-11-04,13:47:27
39.979707,116.327148,0,225,39756.5746759259,2008-11-04,13:47:32
39.979706,116.327175,0,226,39756.5747337963,2008-11-04,13:47:37
39.979686,116.32724,0,231,39756.5747916667,2008-11-04,13:47:42
39.979683,116.327227,0,229,39756.574849537,2008-11-04,13:47:47
39.979689,116.327187,0,226,39756.5749074074,2008-11-04,13:47:52
39.97974,116.327311,0,227,39756.5749652778,2008-11-04,13:47:57
39.979801,116.327368,0,228,39756.5750231481,2008-11-04,13:48:02
39.979877,116.327358,0,231,39756.5750810185,2008-11-04,13:48:07
39.979947,116.327316,0,233,39756.5751388889,2008-11-04,13:48:12
39.97996,116.327341,0,238,39756.5751967593,2008-11-04,13:48:17
39.979986,116.327349,0,244,39756.5752546296,2008-11-04,13:48:22
39.980007,116.327353,0,253,39756.5753125,2008-11-04,13:48:27
39.980058,116.327325,0,258,39756.5753703704,2008-11-04,13:48:32
39.980116,116.327317,0,265,39756.5754282407,2008-11-04,13:48:37
39.980172,116.327285,0,272,39756.5754861111,2008-11-04,13:48:42
39.98023,116.327267,0,277,39756.5755439815,2008-11-04,13:48:47
39.98032,116.327221,0,276,39756.5756018519,2008-11-04,13:48:52
39.980391,116.327199,0,279,39756.5756597222,2008-11-04,13:48:57
39.980439,116.327163,0,279,39756.5757175926,2008-11-04,13:49:02
39.980529,116.32715,0,275,39756.575775463,2008-11-04,13:49:07
39.980594,116.327172,0,274,39756.5758333333,2008-11-04,13:49:12
39.980626,116.327221,0,277,39756.5758912037,2008-11-04,13:49:17
39.980704,116.327287,0,271,39756.5759375,2008-11-04,13:49:21
39.980759,116.327386,0,263,39756.5759837963,2008-11-04,13:49:25
39.980816,116.327434,0,260,39756.5760416667,2008-11-04,13:49:30
39.980867,116.327408,0,254,39756.576099537,2008-11-04,13:49:35
39.980881,116.327419,0,247,39756.5761574074,2008-11-04,13:49:40
39.980912,116.327423,0,236,39756.5762152778,2008-11-04,13:49:45
39.980931,116.327443,0,232,39756.5762731481,2008-11-04,13:49:50
39.980957,116.32748,0,228,39756.5763310185,2008-11-04,13:49:55
39.980981,116.327488,0,225,39756.5763888889,2008-11-04,13:50:00
39.981012,116.327449,0,226,39756.5764467593,2008-11-04,13:50:05
39.981077,116.327404,0,229,39756.5765046296,2008-11-04,13:50:10
39.981087,116.32738,0,233,39756.5765625,2008-11-04,13:50:15
39.981087,116.32738,0,233,39756.5765972222,2008-11-04,13:50:18
39.981092,116.327382,0,236,39756.5766203704,2008-11-04,13:50:20
39.981137,116.327401,0,238,39756.5766782407,2008-11-04,13:50:25
39.981224,116.327456,0,234,39756.5767361111,2008-11-04,13:50:30
39.981306,116.32749,0,226,39756.5767939815,2008-11-04,13:50:35
39.981349,116.327466,0,225,39756.5768518519,2008-11-04,13:50:40
39.98138,116.327452,0,229,39756.5769097222,2008-11-04,13:50:45
39.981401,116.327458,0,233,39756.5769675926,2008-11-04,13:50:50
39.981437,116.327422,0,225,39756.577025463,2008-11-04,13:50:55
39.981508,116.327389,0,204,39756.5770717593,2008-11-04,13:50:59
39.981588,116.3274,0,183,39756.5771296296,2008-11-04,13:51:04
39.981645,116.327397,0,167,39756.5771875,2008-11-04,13:51:09
39.98168,116.3274,0,163,39756.5772453704,2008-11-04,13:51:14
39.981712,116.327426,0,165,39756.5773032407,2008-11-04,13:51:19
39.981731,116.327472,0,161,39756.5773611111,2008-11-04,13:51:24
39.98177,116.327431,0,162,39756.5774189815,2008-11-04,13:51:29
39.981783,116.327434,0,159,39756.5774768519,2008-11-04,13:51:34
39.981793,116.327433,0,158,39756.5775347222,2008-11-04,13:51:39
39.981791,116.327438,0,159,39756.5775925926,2008-11-04,13:51:44
39.981799,116.327441,0,159,39756.577650463,2008-11-04,13:51:49
39.981799,116.327441,0,159,39756.5776851852,2008-11-04,13:51:52
39.981803,116.327433,0,160,39756.5777083333,2008-11-04,13:51:54
39.981806,116.327422,0,160,39756.5777662037,2008-11-04,13:51:59
39.981808,116.327413,0,161,39756.5778240741,2008-11-04,13:52:04
39.981807,116.327404,0,161,39756.5778819444,2008-11-04,13:52:09
39.981806,116.327393,0,161,39756.5779398148,2008-11-04,13:52:14
39.981804,116.327383,0,160,39756.5779976852,2008-11-04,13:52:19
39.981803,116.327376,0,159,39756.5780555556,2008-11-04,13:52:24
39.981803,116.327368,0,158,39756.5781134259,2008-11-04,13:52:29
39.981802,116.327366,0,158,39756.5781712963,2008-11-04,13:52:34
39.981805,116.327365,0,157,39756.5782291667,2008-11-04,13:52:39
39.981807,116.327367,0,157,39756.578287037,2008-11-04,13:52:44
39.981806,116.327367,0,157,39756.5783449074,2008-11-04,13:52:49
39.981806,116.327366,0,157,39756.5784027778,2008-11-04,13:52:54
39.981807,116.327367,0,157,39756.5784606481,2008-11-04,13:52:59
39.981807,116.327367,0,157,39756.5785185185,2008-11-04,13:53:04
39.981806,116.327369,0,157,39756.5785763889,2008-11-04,13:53:09
39.981806,116.327369,0,156,39756.5786342593,2008-11-04,13:53:14
39.981806,116.32737,0,157,39756.5786921296,2008-11-04,13:53:19
39.981806,116.32737,0,156,39756.57875,2008-11-04,13:53:24
39.981806,116.32737,0,156,39756.5788078704,2008-11-04,13:53:29
39.981806,116.327372,0,156,39756.5788657407,2008-11-04,13:53:34
39.981807,116.327372,0,156,39756.5789236111,2008-11-04,13:53:39
39.981808,116.327369,0,156,39756.5789814815,2008-11-04,13:53:44
39.981808,116.327369,0,156,39756.5790393518,2008-11-04,13:53:49
39.981808,116.327369,0,156,39756.5790972222,2008-11-04,13:53:54
39.981809,116.327369,0,156,39756.5791550926,2008-11-04,13:53:59
39.981809,116.32737,0,156,39756.579212963,2008-11-04,13:54:04
39.98181,116.32737,0,156,39756.5792708333,2008-11-04,13:54:09
39.981809,116.327371,0,156,39756.5793287037,2008-11-04,13:54:14
39.981808,116.327372,0,156,39756.5793865741,2008-11-04,13:54:19
39.981808,116.327373,0,156,39756.5794444444,2008-11-04,13:54:24
39.981808,116.327373,0,156,39756.5795023148,2008-11-04,13:54:29
39.981808,116.327373,0,156,39756.5795601852,2008-11-04,13:54:34
39.981808,116.327373,0,156,39756.5796180556,2008-11-04,13:54:39
39.981807,116.327374,0,156,39756.5796759259,2008-11-04,13:54:44
39.981808,116.327373,0,156,39756.5797337963,2008-11-04,13:54:49
39.981809,116.327373,0,156,39756.5797916667,2008-11-04,13:54:54
39.981809,116.327371,0,156,39756.579849537,2008-11-04,13:54:59
39.98181,116.32737,0,156,39756.5799074074,2008-11-04,13:55:04
39.98181,116.32737,0,156,39756.5799652778,2008-11-04,13:55:09
39.981811,116.327369,0,156,39756.5800231481,2008-11-04,13:55:14
39.981811,116.327368,0,156,39756.5800810185,2008-11-04,13:55:19
39.981811,116.327367,0,156,39756.5801388889,2008-11-04,13:55:24
39.981811,116.327367,0,156,39756.5801967593,2008-11-04,13:55:29
39.981812,116.327367,0,155,39756.5802546296,2008-11-04,13:55:34
39.981812,116.327366,0,155,39756.5803125,2008-11-04,13:55:39
39.981812,116.327366,0,155,39756.5803703704,2008-11-04,13:55:44
39.981812,116.327366,0,155,39756.5804282407,2008-11-04,13:55:49
39.981812,116.327366,0,155,39756.5804861111,2008-11-04,13:55:54
39.981813,116.327365,0,155,39756.5805439815,2008-11-04,13:55:59
39.981813,116.327366,0,155,39756.5806018518,2008-11-04,13:56:04
39.981813,116.327366,0,155,39756.5806597222,2008-11-04,13:56:09
39.981813,116.327367,0,155,39756.5807175926,2008-11-04,13:56:14
39.981813,116.327367,0,155,39756.580775463,2008-11-04,13:56:19
39.981813,116.327367,0,155,39756.5808333333,2008-11-04,13:56:24
39.981813,116.327368,0,156,39756.5808912037,2008-11-04,13:56:29
39.981813,116.327369,0,156,39756.5809490741,2008-11-04,13:56:34
39.981814,116.32737,0,156,39756.5810069444,2008-11-04,13:56:39
39.981814,116.32737,0,156,39756.5810648148,2008-11-04,13:56:44
39.981814,116.32737,0,156,39756.5811226852,2008-11-04,13:56:49
39.981815,116.327371,0,156,39756.5811805556,2008-11-04,13:56:54
39.981815,116.327371,0,156,39756.5812384259,2008-11-04,13:56:59
39.981816,116.327371,0,156,39756.5812962963,2008-11-04,13:57:04
39.981815,116.32737,0,156,39756.5813541667,2008-11-04,13:57:09
39.981816,116.32737,0,156,39756.581412037,2008-11-04,13:57:14
39.981815,116.327368,0,157,39756.5814699074,2008-11-04,13:57:19
39.981815,116.32737,0,157,39756.5815277778,2008-11-04,13:57:24
39.981814,116.32737,0,157,39756.5815856481,2008-11-04,13:57:29
39.981814,116.327371,0,157,39756.5816435185,2008-11-04,13:57:34
39.981813,116.327371,0,157,39756.5817013889,2008-11-04,13:57:39
39.981813,116.327371,0,157,39756.5817592593,2008-11-04,13:57:44
39.981812,116.327371,0,157,39756.5818171296,2008-11-04,13:57:49
39.981812,116.327371,0,157,39756.5818518519,2008-11-04,13:57:52
39.981811,116.327371,0,157,39756.581875,2008-11-04,13:57:54
39.981851,116.327383,0,157,39756.5819328704,2008-11-04,13:57:59
39.981878,116.327384,0,157,39756.5819907407,2008-11-04,13:58:04
39.981903,116.327375,0,157,39756.5820486111,2008-11-04,13:58:09
39.982004,116.327304,0,157,39756.5820833333,2008-11-04,13:58:12
39.982123,116.327273,0,157,39756.5821064815,2008-11-04,13:58:14
39.982216,116.327241,0,156,39756.5821180556,2008-11-04,13:58:15
39.982371,116.327226,0,155,39756.5821412037,2008-11-04,13:58:17
39.982472,116.32723,0,154,39756.5821527778,2008-11-04,13:58:18
39.982645,116.327249,0,153,39756.5821759259,2008-11-04,13:58:20
39.982766,116.327273,0,152,39756.5821875,2008-11-04,13:58:21
39.98287,116.327269,0,152,39756.5821990741,2008-11-04,13:58:22
39.982999,116.327249,0,151,39756.5822106482,2008-11-04,13:58:23
39.9831,116.327232,0,150,39756.5822222222,2008-11-04,13:58:24
39.983212,116.327242,0,150,39756.5822337963,2008-11-04,13:58:25
39.983304,116.327226,0,150,39756.5822453704,2008-11-04,13:58:26
39.983406,116.327233,0,150,39756.5822569444,2008-11-04,13:58:27
39.983499,116.32723,0,150,39756.5822685185,2008-11-04,13:58:28
39.983642,116.327194,0,146,39756.5822916667,2008-11-04,13:58:30
39.983784,116.327185,0,141,39756.5823148148,2008-11-04,13:58:32
39.983921,116.327147,0,137,39756.582337963,2008-11-04,13:58:34
39.984032,116.327131,0,134,39756.5823611111,2008-11-04,13:58:36
39.984152,116.32712,0,135,39756.5823958333,2008-11-04,13:58:39
39.984223,116.327112,0,139,39756.5824537037,2008-11-04,13:58:44
39.984235,116.327101,0,151,39756.5825115741,2008-11-04,13:58:49
39.984237,116.327099,0,152,39756.5825694444,2008-11-04,13:58:54
39.984237,116.327099,0,152,39756.5826041667,2008-11-04,13:58:57
39.984233,116.327105,0,152,39756.5826273148,2008-11-04,13:58:59
39.98422,116.32711,0,152,39756.5826851852,2008-11-04,13:59:04
39.984224,116.327098,0,152,39756.5827430556,2008-11-04,13:59:09
39.984229,116.3271,0,152,39756.5828009259,2008-11-04,13:59:14
39.98423,116.327101,0,152,39756.5828587963,2008-11-04,13:59:19
39.984228,116.327099,0,152,39756.5829166667,2008-11-04,13:59:24
39.984228,116.327099,0,152,39756.5829513889,2008-11-04,13:59:27
39.984231,116.327097,0,152,39756.582974537,2008-11-04,13:59:29
39.984301,116.327083,0,152,39756.5830324074,2008-11-04,13:59:34
39.984414,116.327078,0,150,39756.5830671296,2008-11-04,13:59:37
39.984507,116.327069,0,149,39756.5830902778,2008-11-04,13:59:39
39.984632,116.327063,0,149,39756.5831134259,2008-11-04,13:59:41
39.984751,116.327051,0,148,39756.5831365741,2008-11-04,13:59:43
39.98487,116.327026,0,147,39756.5831597222,2008-11-04,13:59:45
39.984995,116.327013,0,146,39756.5831828704,2008-11-04,13:59:47
39.98512,116.327012,0,145,39756.5832060185,2008-11-04,13:59:49
39.985239,116.327008,0,142,39756.5832291667,2008-11-04,13:59:51
39.985341,116.326999,0,141,39756.5832523148,2008-11-04,13:59:53
39.985442,116.327011,0,140,39756.583287037,2008-11-04,13:59:56
39.985482,116.327023,0,138,39756.5833449074,2008-11-04,14:00:01
39.985487,116.327032,0,136,39756.5834027778,2008-11-04,14:00:06
39.985577,116.327061,0,135,39756.5834375,2008-11-04,14:00:09
39.985713,116.327087,0,133,39756.5834606481,2008-11-04,14:00:11
39.985871,116.327118,0,130,39756.5834837963,2008-11-04,14:00:13
39.985965,116.327105,0,128,39756.5834953704,2008-11-04,14:00:14
39.986101,116.327078,0,123,39756.5835185185,2008-11-04,14:00:16
39.986257,116.327033,0,118,39756.5835416667,2008-11-04,14:00:18
39.986344,116.327009,0,114,39756.5835532407,2008-11-04,14:00:19
39.986502,116.326974,0,108,39756.5835763889,2008-11-04,14:00:21
39.986591,116.326956,0,105,39756.583587963,2008-11-04,14:00:22
39.986741,116.326893,0,104,39756.5836111111,2008-11-04,14:00:24
39.986835,116.32689,0,102,39756.5836226852,2008-11-04,14:00:25
39.986992,116.32684,0,106,39756.5836458333,2008-11-04,14:00:27
39.987085,116.326878,0,106,39756.5836574074,2008-11-04,14:00:28
39.987253,116.3269,0,109,39756.5836805556,2008-11-04,14:00:30
39.987344,116.326911,0,110,39756.5836921296,2008-11-04,14:00:31
39.987476,116.326898,0,117,39756.5837152778,2008-11-04,14:00:33
39.987587,116.326909,0,120,39756.5837384259,2008-11-04,14:00:35
39.987722,116.326911,0,124,39756.5837731481,2008-11-04,14:00:38
39.987834,116.326912,0,128,39756.5837962963,2008-11-04,14:00:40
39.987958,116.326914,0,131,39756.5838194444,2008-11-04,14:00:42
39.988083,116.326904,0,132,39756.5838425926,2008-11-04,14:00:44
39.988228,116.326891,0,133,39756.5838657407,2008-11-04,14:00:46
39.988384,116.326884,0,136,39756.5838888889,2008-11-04,14:00:48
39.98854,116.326891,0,136,39756.583912037,2008-11-04,14:00:50
39.988669,116.326884,0,135,39756.5839351852,2008-11-04,14:00:52
39.988787,116.326883,0,131,39756.5839583333,2008-11-04,14:00:54
39.988909,116.326878,0,131,39756.5839814815,2008-11-04,14:00:56
39.989005,116.32688,0,131,39756.5840046296,2008-11-04,14:00:58
39.989078,116.326878,0,127,39756.5840625,2008-11-04,14:01:03
39.989078,116.326878,0,127,39756.5840972222,2008-11-04,14:01:06
39.989073,116.326876,0,128,39756.5841203704,2008-11-04,14:01:08
39.989194,116.326852,0,131,39756.5841782407,2008-11-04,14:01:13
39.989326,116.326872,0,130,39756.5842013889,2008-11-04,14:01:15
39.989481,116.326873,0,131,39756.584224537,2008-11-04,14:01:17
39.989579,116.32688,0,132,39756.5842361111,2008-11-04,14:01:18
39.989781,116.326856,0,135,39756.5842592593,2008-11-04,14:01:20
39.989927,116.326821,0,143,39756.5842708333,2008-11-04,14:01:21
39.990036,116.326798,0,142,39756.5842824074,2008-11-04,14:01:22
39.990213,116.326785,0,144,39756.5843055556,2008-11-04,14:01:24
39.990373,116.326779,0,145,39756.5843287037,2008-11-04,14:01:26
39.990503,116.326745,0,143,39756.5843518519,2008-11-04,14:01:28
39.990602,116.326714,0,144,39756.584375,2008-11-04,14:01:30
39.990721,116.326674,0,151,39756.5844097222,2008-11-04,14:01:33
39.990814,116.326656,0,158,39756.5844444444,2008-11-04,14:01:36
39.990936,116.326835,0,170,39756.5844907407,2008-11-04,14:01:40
39.99088,116.32683,0,187,39756.5845486111,2008-11-04,14:01:45
39.990905,116.326835,0,199,39756.5846064815,2008-11-04,14:01:50
39.990922,116.326841,0,221,39756.5846643519,2008-11-04,14:01:55
39.990934,116.326849,0,240,39756.5847222222,2008-11-04,14:02:00
39.990952,116.326854,0,255,39756.5847800926,2008-11-04,14:02:05
39.990975,116.326856,0,269,39756.584837963,2008-11-04,14:02:10
39.990991,116.326856,0,284,39756.5848958333,2008-11-04,14:02:15
39.991065,116.326902,0,297,39756.5849421296,2008-11-04,14:02:19
39.991183,116.326839,0,289,39756.5849884259,2008-11-04,14:02:23
39.991156,116.326813,0,298,39756.5850462963,2008-11-04,14:02:28
39.991137,116.326821,0,298,39756.5851041667,2008-11-04,14:02:33
39.991137,116.326821,0,298,39756.5851388889,2008-11-04,14:02:36
39.991139,116.32682,0,298,39756.585162037,2008-11-04,14:02:38
39.991233,116.326711,0,294,39756.5852083333,2008-11-04,14:02:42
39.991305,116.326564,0,285,39756.5852314815,2008-11-04,14:02:44
39.99137,116.326473,0,288,39756.5852546296,2008-11-04,14:02:46
39.991469,116.326356,0,288,39756.5852777778,2008-11-04,14:02:48
39.991588,116.326194,0,292,39756.5853009259,2008-11-04,14:02:50
39.991692,116.326018,0,293,39756.5853240741,2008-11-04,14:02:52
39.991744,116.325919,0,294,39756.5853356481,2008-11-04,14:02:53
39.991811,116.325648,0,299,39756.5853587963,2008-11-04,14:02:55
39.991811,116.325488,0,300,39756.5853703704,2008-11-04,14:02:56
39.991835,116.325314,0,303,39756.5853819444,2008-11-04,14:02:57
39.991823,116.325167,0,304,39756.5853935185,2008-11-04,14:02:58
39.991816,116.324986,0,307,39756.5854050926,2008-11-04,14:02:59
39.991775,116.324796,0,309,39756.5854166667,2008-11-04,14:03:00
39.991732,116.324622,0,307,39756.5854282407,2008-11-04,14:03:01
39.991706,116.324452,0,306,39756.5854398148,2008-11-04,14:03:02
39.991692,116.324302,0,304,39756.5854513889,2008-11-04,14:03:03
39.991685,116.324151,0,302,39756.585462963,2008-11-04,14:03:04
39.991675,116.324,0,301,39756.585474537,2008-11-04,14:03:05
39.991661,116.323844,0,298,39756.5854861111,2008-11-04,14:03:06
39.991652,116.323688,0,296,39756.5854976852,2008-11-04,14:03:07
39.99163,116.323533,0,294,39756.5855092593,2008-11-04,14:03:08
39.991603,116.323376,0,290,39756.5855208333,2008-11-04,14:03:09
39.991547,116.323187,0,284,39756.5855324074,2008-11-04,14:03:10
39.991512,116.323001,0,273,39756.5855439815,2008-11-04,14:03:11
39.991503,116.322859,0,272,39756.5855555556,2008-11-04,14:03:12
39.991502,116.322723,0,270,39756.5855671296,2008-11-04,14:03:13
39.991501,116.322595,0,269,39756.5855787037,2008-11-04,14:03:14
39.991489,116.322475,0,267,39756.5855902778,2008-11-04,14:03:15
39.991431,116.322329,0,262,39756.5856018519,2008-11-04,14:03:16
39.991407,116.322101,0,246,39756.585625,2008-11-04,14:03:18
39.991386,116.321963,0,235,39756.5856481481,2008-11-04,14:03:20
39.991333,116.321942,0,226,39756.5857060185,2008-11-04,14:03:25
39.991333,116.321942,0,226,39756.5857407407,2008-11-04,14:03:28
39.991328,116.321934,0,222,39756.5857638889,2008-11-04,14:03:30
39.991318,116.321768,0,225,39756.5858217593,2008-11-04,14:03:35
39.991327,116.321575,0,225,39756.5858449074,2008-11-04,14:03:37
39.991342,116.321358,0,229,39756.5858680556,2008-11-04,14:03:39
39.991374,116.321102,0,228,39756.5858912037,2008-11-04,14:03:41
39.991389,116.320966,0,229,39756.5859027778,2008-11-04,14:03:42
39.991399,116.320821,0,229,39756.5859143519,2008-11-04,14:03:43
39.991396,116.320683,0,229,39756.5859259259,2008-11-04,14:03:44
39.991387,116.320532,0,227,39756.5859375,2008-11-04,14:03:45
39.991382,116.320397,0,227,39756.5859490741,2008-11-04,14:03:46
39.991369,116.32025,0,226,39756.5859606481,2008-11-04,14:03:47
39.991334,116.320078,0,226,39756.5859722222,2008-11-04,14:03:48
39.991315,116.319919,0,225,39756.5859837963,2008-11-04,14:03:49
39.991298,116.31976,0,223,39756.5859953704,2008-11-04,14:03:50
39.991278,116.31959,0,222,39756.5860069444,2008-11-04,14:03:51
39.991266,116.319412,0,217,39756.5860185185,2008-11-04,14:03:52
39.991256,116.319249,0,215,39756.5860300926,2008-11-04,14:03:53
39.991248,116.319074,0,215,39756.5860416667,2008-11-04,14:03:54
39.991242,116.3189,0,213,39756.5860532407,2008-11-04,14:03:55
39.991239,116.318735,0,211,39756.5860648148,2008-11-04,14:03:56
39.991243,116.318577,0,209,39756.5860763889,2008-11-04,14:03:57
39.991247,116.318428,0,207,39756.586087963,2008-11-04,14:03:58
39.991248,116.318281,0,205,39756.586099537,2008-11-04,14:03:59
39.99126,116.318123,0,204,39756.5861111111,2008-11-04,14:04:00
39.991266,116.317986,0,202,39756.5861226852,2008-11-04,14:04:01
39.991273,116.317854,0,200,39756.5861342593,2008-11-04,14:04:02
39.991269,116.317737,0,199,39756.5861458333,2008-11-04,14:04:03
39.991211,116.317562,0,209,39756.5861689815,2008-11-04,14:04:05
39.991141,116.317411,0,216,39756.5861921296,2008-11-04,14:04:07
39.991162,116.317374,0,226,39756.58625,2008-11-04,14:04:12
39.99116,116.317342,0,228,39756.5863078704,2008-11-04,14:04:17
39.991166,116.317379,0,228,39756.5863657407,2008-11-04,14:04:22
39.991176,116.317419,0,229,39756.5864236111,2008-11-04,14:04:27
39.991162,116.317456,0,232,39756.5864814815,2008-11-04,14:04:32
39.991156,116.317492,0,234,39756.5865393518,2008-11-04,14:04:37
39.991159,116.317531,0,238,39756.5865972222,2008-11-04,14:04:42
39.991116,116.317566,0,251,39756.5866550926,2008-11-04,14:04:47
39.991106,116.317615,0,260,39756.586712963,2008-11-04,14:04:52
39.991086,116.317699,0,262,39756.5867708333,2008-11-04,14:04:57
39.991057,116.317729,0,264,39756.5868287037,2008-11-04,14:05:02
39.991017,116.317782,0,263,39756.5868865741,2008-11-04,14:05:07
39.990983,116.317822,0,262,39756.5869444444,2008-11-04,14:05:12
39.991001,116.317863,0,265,39756.5870023148,2008-11-04,14:05:17
39.991079,116.317912,0,270,39756.5870601852,2008-11-04,14:05:22
39.991093,116.317948,0,273,39756.5871180556,2008-11-04,14:05:27
39.991103,116.317974,0,275,39756.5871759259,2008-11-04,14:05:32
39.991097,116.318001,0,277,39756.5872337963,2008-11-04,14:05:37
39.991088,116.318049,0,278,39756.5872916667,2008-11-04,14:05:42
39.991094,116.318106,0,279,39756.587349537,2008-11-04,14:05:47
39.991153,116.31817,0,277,39756.5874074074,2008-11-04,14:05:52
39.99108,116.318283,0,272,39756.5874537037,2008-11-04,14:05:56
39.991059,116.318376,0,271,39756.5875115741,2008-11-04,14:06:01
39.991045,116.318426,0,271,39756.5875694444,2008-11-04,14:06:06
39.991032,116.318513,0,271,39756.5876273148,2008-11-04,14:06:11
39.991011,116.318569,0,267,39756.5876851852,2008-11-04,14:06:16
39.990967,116.318571,0,269,39756.5877430556,2008-11-04,14:06:21
39.990966,116.318579,0,269,39756.5878009259,2008-11-04,14:06:26
39.990965,116.318586,0,269,39756.5878587963,2008-11-04,14:06:31
39.990964,116.318587,0,269,39756.5879166667,2008-11-04,14:06:36
39.990964,116.318587,0,269,39756.5879513889,2008-11-04,14:06:39
39.990964,116.318579,0,269,39756.587974537,2008-11-04,14:06:41
39.99095,116.318572,0,269,39756.5880324074,2008-11-04,14:06:46
39.990945,116.318562,0,269,39756.5880902778,2008-11-04,14:06:51
39.990894,116.318893,0,281,39756.5898611111,2008-11-04,14:09:24
39.990993,116.318894,0,264,39756.5899074074,2008-11-04,14:09:28
39.991048,116.318863,0,268,39756.5899652778,2008-11-04,14:09:33
39.991099,116.318836,0,268,39756.5900231482,2008-11-04,14:09:38
39.988789,116.316623,0,265,39756.5920023148,2008-11-04,14:12:29
39.988882,116.31663,0,266,39756.592025463,2008-11-04,14:12:31
39.988968,116.316645,0,267,39756.5920833333,2008-11-04,14:12:36
39.989078,116.316688,0,267,39756.5921180556,2008-11-04,14:12:39
39.989189,116.316751,0,267,39756.5921527778,2008-11-04,14:12:42
39.989264,116.316772,0,267,39756.5922106481,2008-11-04,14:12:47
39.989362,116.316799,0,267,39756.5922337963,2008-11-04,14:12:49
39.989458,116.316844,0,267,39756.5922685185,2008-11-04,14:12:52
39.989568,116.316872,0,267,39756.5922916667,2008-11-04,14:12:54
39.989594,116.316874,0,267,39756.592349537,2008-11-04,14:12:59
39.989711,116.316951,0,267,39756.5923842593,2008-11-04,14:13:02
39.98985,116.317023,0,267,39756.5924074074,2008-11-04,14:13:04
39.989979,116.317076,0,267,39756.5924305556,2008-11-04,14:13:06
39.990269,116.317185,0,268,39756.5925115741,2008-11-04,14:13:13
39.990365,116.317187,0,268,39756.5925694444,2008-11-04,14:13:18
39.990429,116.317126,0,268,39756.5926851852,2008-11-04,14:13:28
39.990378,116.31711,0,268,39756.5927430556,2008-11-04,14:13:33
39.990273,116.317084,0,268,39756.5927893519,2008-11-04,14:13:37
39.990236,116.317083,0,268,39756.5928472222,2008-11-04,14:13:42
39.990279,116.317056,0,268,39756.5929050926,2008-11-04,14:13:47
39.990115,116.318398,0,267,39756.594537037,2008-11-04,14:16:08
39.991082,116.318725,0,266,39756.5945486111,2008-11-04,14:16:09
39.991168,116.318695,0,257,39756.5945833333,2008-11-04,14:16:12
39.991111,116.318603,0,252,39756.5946412037,2008-11-04,14:16:17
39.991031,116.318564,0,271,39756.5946759259,2008-11-04,14:16:20
39.990949,116.318489,0,281,39756.5947337963,2008-11-04,14:16:25
39.99094,116.31845,0,286,39756.5947916667,2008-11-04,14:16:30
39.990891,116.318409,0,294,39756.594849537,2008-11-04,14:16:35
39.990904,116.318393,0,302,39756.5949074074,2008-11-04,14:16:40
39.990906,116.318356,0,310,39756.5949652778,2008-11-04,14:16:45
39.990925,116.318281,0,314,39756.5950231481,2008-11-04,14:16:50
39.991004,116.318263,0,318,39756.5950810185,2008-11-04,14:16:55
39.991029,116.318165,0,320,39756.5951388889,2008-11-04,14:17:00
39.991063,116.318124,0,314,39756.5951967593,2008-11-04,14:17:05
39.991016,116.318031,0,317,39756.5952546296,2008-11-04,14:17:10
39.991013,116.317996,0,319,39756.5953125,2008-11-04,14:17:15
39.991042,116.317931,0,316,39756.5953703704,2008-11-04,14:17:20
39.991037,116.317865,0,323,39756.5954282407,2008-11-04,14:17:25
39.991003,116.317787,0,328,39756.5954861111,2008-11-04,14:17:30
39.991003,116.317754,0,335,39756.5955439815,2008-11-04,14:17:35
39.990986,116.317686,0,339,39756.5956018518,2008-11-04,14:17:40
39.990988,116.317604,0,344,39756.5956597222,2008-11-04,14:17:45
39.990967,116.317529,0,347,39756.5957175926,2008-11-04,14:17:50
39.990969,116.317525,0,348,39756.595775463,2008-11-04,14:17:55
39.99097,116.31753,0,350,39756.5958333333,2008-11-04,14:18:00
39.990971,116.317532,0,350,39756.5958912037,2008-11-04,14:18:05
39.990972,116.317528,0,351,39756.5959490741,2008-11-04,14:18:10
39.990973,116.317523,0,351,39756.5960069444,2008-11-04,14:18:15
39.990973,116.317521,0,351,39756.5960648148,2008-11-04,14:18:20
39.990974,116.317517,0,351,39756.5961226852,2008-11-04,14:18:25
39.990977,116.31751,0,351,39756.5961805556,2008-11-04,14:18:30
39.990978,116.317508,0,350,39756.5962384259,2008-11-04,14:18:35
39.990979,116.317508,0,350,39756.5962962963,2008-11-04,14:18:40
39.990979,116.317508,0,350,39756.5963541667,2008-11-04,14:18:45
39.99098,116.317507,0,350,39756.596412037,2008-11-04,14:18:50
39.99098,116.317507,0,350,39756.5964699074,2008-11-04,14:18:55
39.99098,116.317506,0,350,39756.5965277778,2008-11-04,14:19:00
39.990981,116.317505,0,350,39756.5965856481,2008-11-04,14:19:05
39.990982,116.317504,0,350,39756.5966435185,2008-11-04,14:19:10
39.990981,116.317503,0,350,39756.5967013889,2008-11-04,14:19:15
39.990983,116.317501,0,349,39756.5967592593,2008-11-04,14:19:20
39.990986,116.317497,0,349,39756.5968171296,2008-11-04,14:19:25
39.990987,116.317495,0,349,39756.596875,2008-11-04,14:19:30
39.990989,116.31749,0,349,39756.5969328704,2008-11-04,14:19:35
39.99099,116.317488,0,348,39756.5969907407,2008-11-04,14:19:40
39.990991,116.317486,0,348,39756.5970486111,2008-11-04,14:19:45
39.990991,116.317485,0,348,39756.5971064815,2008-11-04,14:19:50
39.990991,116.317482,0,348,39756.5971643519,2008-11-04,14:19:55
39.990993,116.317477,0,347,39756.5972222222,2008-11-04,14:20:00
39.990994,116.317472,0,347,39756.5972800926,2008-11-04,14:20:05
39.990999,116.317467,0,346,39756.597337963,2008-11-04,14:20:10
39.990999,116.317467,0,346,39756.5973726852,2008-11-04,14:20:13
39.991,116.317464,0,344,39756.5973958333,2008-11-04,14:20:15
39.991004,116.317455,0,343,39756.5974537037,2008-11-04,14:20:20
39.991008,116.317442,0,342,39756.5975115741,2008-11-04,14:20:25
39.991013,116.317427,0,340,39756.5975694444,2008-11-04,14:20:30
39.991016,116.317415,0,337,39756.5976273148,2008-11-04,14:20:35
39.991019,116.31741,0,336,39756.5976851852,2008-11-04,14:20:40
39.991025,116.317408,0,333,39756.5977430556,2008-11-04,14:20:45
39.991032,116.317408,0,331,39756.5978009259,2008-11-04,14:20:50
39.991035,116.31741,0,330,39756.5978587963,2008-11-04,14:20:55
39.991038,116.317409,0,328,39756.5979166667,2008-11-04,14:21:00
39.991041,116.317408,0,327,39756.597974537,2008-11-04,14:21:05
39.991042,116.3174,0,325,39756.5980324074,2008-11-04,14:21:10
39.991042,116.317394,0,324,39756.5980902778,2008-11-04,14:21:15
39.991042,116.317394,0,324,39756.598125,2008-11-04,14:21:18
39.991042,116.317387,0,324,39756.5981481481,2008-11-04,14:21:20
39.991054,116.317261,0,323,39756.5981944444,2008-11-04,14:21:24
39.991055,116.317088,0,323,39756.5982291667,2008-11-04,14:21:27
39.991058,116.316927,0,321,39756.5982523148,2008-11-04,14:21:29
39.991049,116.316721,0,317,39756.598275463,2008-11-04,14:21:31
39.991074,116.316529,0,314,39756.5982986111,2008-11-04,14:21:33
39.991073,116.316349,0,313,39756.5983217593,2008-11-04,14:21:35
39.991073,116.31614,0,313,39756.5983449074,2008-11-04,14:21:37
39.99107,116.315933,0,313,39756.5983680556,2008-11-04,14:21:39
39.99107,116.315708,0,312,39756.5983912037,2008-11-04,14:21:41
39.991073,116.315468,0,310,39756.5984143519,2008-11-04,14:21:43
39.991065,116.31532,0,308,39756.5984259259,2008-11-04,14:21:44
39.991062,116.315184,0,307,39756.5984375,2008-11-04,14:21:45
39.991058,116.315056,0,307,39756.5984490741,2008-11-04,14:21:46
39.991055,116.314918,0,307,39756.5984606481,2008-11-04,14:21:47
39.991061,116.314774,0,306,39756.5984722222,2008-11-04,14:21:48
39.991079,116.314626,0,306,39756.5984837963,2008-11-04,14:21:49
39.991078,116.314482,0,305,39756.5984953704,2008-11-04,14:21:50
39.991075,116.314336,0,305,39756.5985069444,2008-11-04,14:21:51
39.991067,116.314189,0,304,39756.5985185185,2008-11-04,14:21:52
39.991064,116.314038,0,303,39756.5985300926,2008-11-04,14:21:53
39.991055,116.313871,0,301,39756.5985416667,2008-11-04,14:21:54
39.991048,116.313709,0,300,39756.5985532407,2008-11-04,14:21:55
39.991039,116.313552,0,299,39756.5985648148,2008-11-04,14:21:56
39.991029,116.313391,0,297,39756.5985763889,2008-11-04,14:21:57
39.991021,116.313239,0,296,39756.598587963,2008-11-04,14:21:58
39.991013,116.313081,0,295,39756.598599537,2008-11-04,14:21:59
39.991004,116.312925,0,293,39756.5986111111,2008-11-04,14:22:00
39.990996,116.312775,0,292,39756.5986226852,2008-11-04,14:22:01
39.990994,116.312626,0,292,39756.5986342593,2008-11-04,14:22:02
39.990989,116.312473,0,291,39756.5986458333,2008-11-04,14:22:03
39.990984,116.312322,0,290,39756.5986574074,2008-11-04,14:22:04
39.990979,116.312176,0,289,39756.5986689815,2008-11-04,14:22:05
39.990975,116.312027,0,289,39756.5986805556,2008-11-04,14:22:06
39.990969,116.31188,0,288,39756.5986921296,2008-11-04,14:22:07
39.990962,116.311728,0,287,39756.5987037037,2008-11-04,14:22:08
39.990951,116.311581,0,287,39756.5987152778,2008-11-04,14:22:09
39.990932,116.311437,0,286,39756.5987268519,2008-11-04,14:22:10
39.990912,116.311299,0,285,39756.5987384259,2008-11-04,14:22:11
39.9909,116.31116,0,284,39756.59875,2008-11-04,14:22:12
39.990857,116.311045,0,281,39756.5987615741,2008-11-04,14:22:13
39.990856,116.310925,0,278,39756.5987731481,2008-11-04,14:22:14
39.990887,116.310734,0,268,39756.5987962963,2008-11-04,14:22:16
39.990891,116.310547,0,263,39756.5988194444,2008-11-04,14:22:18
39.990891,116.310343,0,260,39756.5988425926,2008-11-04,14:22:20
39.990869,116.310164,0,262,39756.5988657407,2008-11-04,14:22:22
39.990856,116.310022,0,263,39756.5988888889,2008-11-04,14:22:24
39.990854,116.309884,0,265,39756.5989236111,2008-11-04,14:22:27
39.990912,116.309758,0,265,39756.5989699074,2008-11-04,14:22:31
39.990998,116.30971,0,266,39756.5990046296,2008-11-04,14:22:34
39.991137,116.309669,0,267,39756.5990277778,2008-11-04,14:22:36
39.99129,116.309624,0,269,39756.5990509259,2008-11-04,14:22:38
39.991408,116.309625,0,268,39756.5990625,2008-11-04,14:22:39
39.991527,116.30962,0,266,39756.5990740741,2008-11-04,14:22:40
39.99164,116.309611,0,262,39756.5990856481,2008-11-04,14:22:41
39.991751,116.309599,0,259,39756.5990972222,2008-11-04,14:22:42
39.991862,116.309583,0,253,39756.5991087963,2008-11-04,14:22:43
39.991964,116.309556,0,251,39756.5991203704,2008-11-04,14:22:44
39.992067,116.309535,0,248,39756.5991319444,2008-11-04,14:22:45
39.992174,116.309514,0,247,39756.5991435185,2008-11-04,14:22:46
39.99228,116.309496,0,247,39756.5991550926,2008-11-04,14:22:47
39.992392,116.309474,0,247,39756.5991666667,2008-11-04,14:22:48
39.992501,116.309457,0,247,39756.5991782407,2008-11-04,14:22:49
39.992595,116.309453,0,243,39756.5991898148,2008-11-04,14:22:50
39.992698,116.309455,0,241,39756.5992013889,2008-11-04,14:22:51
39.992804,116.309438,0,238,39756.599212963,2008-11-04,14:22:52
39.992905,116.309421,0,235,39756.599224537,2008-11-04,14:22:53
39.993015,116.309403,0,231,39756.5992361111,2008-11-04,14:22:54
39.993135,116.309395,0,227,39756.5992476852,2008-11-04,14:22:55
39.993264,116.309396,0,217,39756.5992592593,2008-11-04,14:22:56
39.993374,116.309386,0,215,39756.5992708333,2008-11-04,14:22:57
39.993475,116.309373,0,211,39756.5992824074,2008-11-04,14:22:58
39.993577,116.309373,0,208,39756.5992939815,2008-11-04,14:22:59
39.99368,116.309359,0,207,39756.5993055556,2008-11-04,14:23:00
39.993768,116.309334,0,214,39756.5993171296,2008-11-04,14:23:01
39.993865,116.309309,0,223,39756.5993287037,2008-11-04,14:23:02
39.993956,116.309294,0,225,39756.5993402778,2008-11-04,14:23:03
39.994119,116.309271,0,224,39756.5993634259,2008-11-04,14:23:05
39.994278,116.309258,0,218,39756.5993865741,2008-11-04,14:23:07
39.994375,116.309222,0,229,39756.5994097222,2008-11-04,14:23:09
39.994402,116.309301,0,232,39756.5994675926,2008-11-04,14:23:14
39.994409,116.309323,0,235,39756.599525463,2008-11-04,14:23:19
39.994409,116.309323,0,235,39756.5995601852,2008-11-04,14:23:22
39.994408,116.309323,0,235,39756.5995833333,2008-11-04,14:23:24
39.994533,116.30932,0,232,39756.5996296296,2008-11-04,14:23:28
39.994698,116.309339,0,228,39756.5996527778,2008-11-04,14:23:30
39.994856,116.309329,0,219,39756.5996759259,2008-11-04,14:23:32
39.99502,116.309317,0,215,39756.5996990741,2008-11-04,14:23:34
39.995113,116.309311,0,216,39756.5997106481,2008-11-04,14:23:35
39.995215,116.309316,0,217,39756.5997222222,2008-11-04,14:23:36
39.99531,116.309314,0,217,39756.5997337963,2008-11-04,14:23:37
39.995403,116.309306,0,216,39756.5997453704,2008-11-04,14:23:38
39.995493,116.3093,0,214,39756.5997569444,2008-11-04,14:23:39
39.995678,116.309275,0,204,39756.5997800926,2008-11-04,14:23:41
39.99583,116.309243,0,191,39756.5998032407,2008-11-04,14:23:43
39.995932,116.309233,0,190,39756.5998263889,2008-11-04,14:23:45
39.995996,116.309238,0,184,39756.5998842593,2008-11-04,14:23:50
39.995996,116.309245,0,174,39756.5999421296,2008-11-04,14:23:55
39.996,116.309245,0,174,39756.6,2008-11-04,14:24:00
39.996007,116.309249,0,174,39756.6000578704,2008-11-04,14:24:05
39.996008,116.30925,0,174,39756.6001157407,2008-11-04,14:24:10
39.996005,116.309251,0,174,39756.6001736111,2008-11-04,14:24:15
39.996005,116.309252,0,174,39756.6002314815,2008-11-04,14:24:20
39.996013,116.309251,0,174,39756.6002893519,2008-11-04,14:24:25
39.996013,116.309251,0,174,39756.6003240741,2008-11-04,14:24:28
39.996012,116.309251,0,174,39756.6003472222,2008-11-04,14:24:30
39.996056,116.309253,0,168,39756.6004050926,2008-11-04,14:24:35
39.996083,116.309262,0,163,39756.600462963,2008-11-04,14:24:40
39.9961,116.309291,0,157,39756.6005208333,2008-11-04,14:24:45
39.996115,116.309292,0,155,39756.6005787037,2008-11-04,14:24:50
39.996231,116.30932,0,153,39756.600625,2008-11-04,14:24:54
39.996354,116.309308,0,152,39756.6006481481,2008-11-04,14:24:56
39.996487,116.309291,0,152,39756.6006712963,2008-11-04,14:24:58
39.99664,116.309273,0,153,39756.6006944444,2008-11-04,14:25:00
39.996827,116.309274,0,155,39756.6007175926,2008-11-04,14:25:02
39.996916,116.309261,0,157,39756.6007291667,2008-11-04,14:25:03
39.997015,116.309271,0,159,39756.6007407407,2008-11-04,14:25:04
39.997198,116.309275,0,162,39756.6007638889,2008-11-04,14:25:06
39.997293,116.309275,0,165,39756.600775463,2008-11-04,14:25:07
39.997482,116.309277,0,169,39756.6007986111,2008-11-04,14:25:09
39.997574,116.309276,0,172,39756.6008101852,2008-11-04,14:25:10
39.997745,116.309268,0,177,39756.6008333333,2008-11-04,14:25:12
39.997915,116.309255,0,180,39756.6008564815,2008-11-04,14:25:14
39.998079,116.309233,0,183,39756.6008796296,2008-11-04,14:25:16
39.998244,116.309221,0,185,39756.6009027778,2008-11-04,14:25:18
39.998338,116.309225,0,186,39756.6009143519,2008-11-04,14:25:19
39.9985,116.309215,0,185,39756.6009375,2008-11-04,14:25:21
39.998595,116.309208,0,174,39756.6009490741,2008-11-04,14:25:22
39.998762,116.309186,0,169,39756.6009722222,2008-11-04,14:25:24
39.998851,116.309167,0,164,39756.6009837963,2008-11-04,14:25:25
39.999025,116.309156,0,162,39756.6010069444,2008-11-04,14:25:27
39.999123,116.309149,0,160,39756.6010185185,2008-11-04,14:25:28
39.999296,116.309138,0,158,39756.6010416667,2008-11-04,14:25:30
39.99939,116.309133,0,156,39756.6010532407,2008-11-04,14:25:31
39.999485,116.309125,0,155,39756.6010648148,2008-11-04,14:25:32
39.999593,116.309122,0,153,39756.6010763889,2008-11-04,14:25:33
39.999704,116.309113,0,154,39756.601087963,2008-11-04,14:25:34
39.999809,116.30912,0,154,39756.601099537,2008-11-04,14:25:35
39.99991,116.309117,0,153,39756.6011111111,2008-11-04,14:25:36
40.000018,116.309116,0,153,39756.6011226852,2008-11-04,14:25:37
40.000124,116.309116,0,155,39756.6011342593,2008-11-04,14:25:38
40.00024,116.309107,0,154,39756.6011458333,2008-11-04,14:25:39
40.000353,116.309107,0,151,39756.6011574074,2008-11-04,14:25:40
40.000468,116.309111,0,152,39756.6011689815,2008-11-04,14:25:41
40.000581,116.309113,0,152,39756.6011805556,2008-11-04,14:25:42
40.000695,116.309116,0,152,39756.6011921296,2008-11-04,14:25:43
40.000813,116.309124,0,152,39756.6012037037,2008-11-04,14:25:44
40.000929,116.309131,0,151,39756.6012152778,2008-11-04,14:25:45
40.001046,116.309136,0,151,39756.6012268519,2008-11-04,14:25:46
40.001162,116.30914,0,152,39756.6012384259,2008-11-04,14:25:47
40.001281,116.309135,0,151,39756.60125,2008-11-04,14:25:48
40.001394,116.309135,0,151,39756.6012615741,2008-11-04,14:25:49
40.001568,116.3091,0,139,39756.6012847222,2008-11-04,14:25:51
40.001671,116.309088,0,134,39756.6012962963,2008-11-04,14:25:52
40.001768,116.309073,0,131,39756.6013078704,2008-11-04,14:25:53
40.001859,116.309062,0,129,39756.6013194444,2008-11-04,14:25:54
40.002032,116.309042,0,129,39756.6013425926,2008-11-04,14:25:56
40.002203,116.309032,0,128,39756.6013657407,2008-11-04,14:25:58
40.002374,116.309028,0,128,39756.6013888889,2008-11-04,14:26:00
40.00254,116.309028,0,129,39756.601412037,2008-11-04,14:26:02
40.002702,116.309031,0,129,39756.6014351852,2008-11-04,14:26:04
40.00286,116.309041,0,129,39756.6014583333,2008-11-04,14:26:06
40.002994,116.309041,0,128,39756.6014814815,2008-11-04,14:26:08
40.0031,116.309042,0,129,39756.6015046296,2008-11-04,14:26:10
40.003175,116.309058,0,127,39756.6015625,2008-11-04,14:26:15
40.003175,116.309061,0,125,39756.6016203704,2008-11-04,14:26:20
40.003169,116.309062,0,125,39756.6016782407,2008-11-04,14:26:25
40.003169,116.309062,0,125,39756.601712963,2008-11-04,14:26:28
40.003168,116.309062,0,125,39756.6017361111,2008-11-04,14:26:30
40.003187,116.309059,0,124,39756.6017939815,2008-11-04,14:26:35
40.003273,116.309006,0,121,39756.6018518518,2008-11-04,14:26:40
40.003326,116.309007,0,120,39756.6019097222,2008-11-04,14:26:45
40.003401,116.309013,0,111,39756.6019675926,2008-11-04,14:26:50
40.003448,116.309031,0,107,39756.602025463,2008-11-04,14:26:55
40.00351,116.30905,0,103,39756.6020833333,2008-11-04,14:27:00
40.003587,116.309096,0,101,39756.6021412037,2008-11-04,14:27:05
40.003693,116.309157,0,94,39756.6021759259,2008-11-04,14:27:08
40.003791,116.309198,0,94,39756.6021990741,2008-11-04,14:27:10
40.003896,116.309262,0,95,39756.6022222222,2008-11-04,14:27:12
40.004012,116.309356,0,94,39756.6022453704,2008-11-04,14:27:14
40.004135,116.309484,0,94,39756.6022685185,2008-11-04,14:27:16
40.004271,116.309653,0,98,39756.6022916667,2008-11-04,14:27:18
40.004389,116.309838,0,100,39756.6023148148,2008-11-04,14:27:20
40.004451,116.309938,0,100,39756.6023263889,2008-11-04,14:27:21
40.004505,116.310037,0,100,39756.602337963,2008-11-04,14:27:22
40.004581,116.310113,0,99,39756.602349537,2008-11-04,14:27:23
40.004634,116.310221,0,99,39756.6023611111,2008-11-04,14:27:24
40.004673,116.310342,0,99,39756.6023726852,2008-11-04,14:27:25
40.004717,116.310464,0,98,39756.6023842593,2008-11-04,14:27:26
40.004756,116.310615,0,100,39756.6023958333,2008-11-04,14:27:27
40.004788,116.310757,0,99,39756.6024074074,2008-11-04,14:27:28
40.004817,116.310885,0,100,39756.6024189815,2008-11-04,14:27:29
40.004842,116.311022,0,101,39756.6024305556,2008-11-04,14:27:30
40.004863,116.311164,0,104,39756.6024421296,2008-11-04,14:27:31
40.004885,116.311305,0,106,39756.6024537037,2008-11-04,14:27:32
40.004913,116.31145,0,108,39756.6024652778,2008-11-04,14:27:33
40.004935,116.3116,0,107,39756.6024768518,2008-11-04,14:27:34
40.004955,116.311754,0,108,39756.6024884259,2008-11-04,14:27:35
40.004971,116.311903,0,106,39756.6025,2008-11-04,14:27:36
40.004992,116.312048,0,106,39756.6025115741,2008-11-04,14:27:37
40.005024,116.312187,0,107,39756.6025231481,2008-11-04,14:27:38
40.005058,116.312322,0,107,39756.6025347222,2008-11-04,14:27:39
40.005097,116.312451,0,108,39756.6025462963,2008-11-04,14:27:40
40.005148,116.312573,0,108,39756.6025578704,2008-11-04,14:27:41
40.005212,116.312686,0,108,39756.6025694444,2008-11-04,14:27:42
40.005275,116.312782,0,108,39756.6025810185,2008-11-04,14:27:43
40.005376,116.312884,0,108,39756.6025925926,2008-11-04,14:27:44
40.005463,116.312951,0,108,39756.6026041667,2008-11-04,14:27:45
40.005564,116.313004,0,108,39756.6026157407,2008-11-04,14:27:46
40.005673,116.313041,0,108,39756.6026273148,2008-11-04,14:27:47
40.005788,116.313064,0,109,39756.6026388889,2008-11-04,14:27:48
40.005905,116.313073,0,109,39756.602650463,2008-11-04,14:27:49
40.006021,116.313067,0,109,39756.602662037,2008-11-04,14:27:50
40.006151,116.313034,0,106,39756.6026736111,2008-11-04,14:27:51
40.006253,116.313,0,104,39756.6026851852,2008-11-04,14:27:52
40.006359,116.312977,0,104,39756.6026967593,2008-11-04,14:27:53
40.006467,116.312958,0,103,39756.6027083333,2008-11-04,14:27:54
40.006577,116.312941,0,103,39756.6027199074,2008-11-04,14:27:55
40.006687,116.312924,0,103,39756.6027314815,2008-11-04,14:27:56
40.006799,116.312906,0,103,39756.6027430556,2008-11-04,14:27:57
40.006919,116.312884,0,103,39756.6027546296,2008-11-04,14:27:58
40.00704,116.312863,0,104,39756.6027662037,2008-11-04,14:27:59
40.00716,116.312839,0,105,39756.6027777778,2008-11-04,14:28:00
40.007275,116.312823,0,104,39756.6027893518,2008-11-04,14:28:01
40.007388,116.312807,0,104,39756.6028009259,2008-11-04,14:28:02
40.0075,116.312796,0,105,39756.6028125,2008-11-04,14:28:03
40.007612,116.312785,0,104,39756.6028240741,2008-11-04,14:28:04
40.007721,116.312776,0,104,39756.6028356481,2008-11-04,14:28:05
40.007829,116.312765,0,104,39756.6028472222,2008-11-04,14:28:06
40.007925,116.312746,0,103,39756.6028587963,2008-11-04,14:28:07
40.008027,116.312734,0,104,39756.6028703704,2008-11-04,14:28:08
40.008124,116.312718,0,104,39756.6028819444,2008-11-04,14:28:09
40.008225,116.3127,0,105,39756.6028935185,2008-11-04,14:28:10
40.008321,116.312685,0,107,39756.6029050926,2008-11-04,14:28:11
40.008414,116.312668,0,108,39756.6029166667,2008-11-04,14:28:12
40.008512,116.31265,0,110,39756.6029282407,2008-11-04,14:28:13
40.00866,116.312616,0,118,39756.6029513889,2008-11-04,14:28:15
40.008787,116.312602,0,120,39756.602974537,2008-11-04,14:28:17
40.008885,116.31258,0,122,39756.6030092593,2008-11-04,14:28:20
40.008837,116.312633,0,149,39756.6030555556,2008-11-04,14:28:24
40.008837,116.312633,0,149,39756.6030902778,2008-11-04,14:28:27
40.008833,116.312633,0,146,39756.6031134259,2008-11-04,14:28:29
40.008945,116.31261,0,145,39756.6031481481,2008-11-04,14:28:32
40.00904,116.31261,0,149,39756.6031712963,2008-11-04,14:28:34
40.009169,116.312606,0,149,39756.6031944444,2008-11-04,14:28:36
40.0093,116.312592,0,141,39756.6032175926,2008-11-04,14:28:38
40.009401,116.312581,0,144,39756.6032291667,2008-11-04,14:28:39
40.009494,116.312577,0,147,39756.6032407407,2008-11-04,14:28:40
40.009671,116.312557,0,154,39756.6032638889,2008-11-04,14:28:42
40.009781,116.312546,0,158,39756.603275463,2008-11-04,14:28:43
40.009878,116.312539,0,159,39756.603287037,2008-11-04,14:28:44
40.009976,116.312528,0,161,39756.6032986111,2008-11-04,14:28:45
40.01007,116.312514,0,162,39756.6033101852,2008-11-04,14:28:46
40.010171,116.312498,0,163,39756.6033217593,2008-11-04,14:28:47
40.010276,116.312483,0,164,39756.6033333333,2008-11-04,14:28:48
40.010383,116.312466,0,165,39756.6033449074,2008-11-04,14:28:49
40.010489,116.312446,0,161,39756.6033564815,2008-11-04,14:28:50
40.010596,116.312411,0,150,39756.6033680556,2008-11-04,14:28:51
40.010692,116.312377,0,150,39756.6033796296,2008-11-04,14:28:52
40.010809,116.31235,0,143,39756.6033912037,2008-11-04,14:28:53
40.010905,116.312349,0,141,39756.6034027778,2008-11-04,14:28:54
40.011004,116.312337,0,136,39756.6034143518,2008-11-04,14:28:55
40.011102,116.312333,0,134,39756.6034259259,2008-11-04,14:28:56
40.011194,116.312319,0,130,39756.6034375,2008-11-04,14:28:57
40.011285,116.312309,0,128,39756.6034490741,2008-11-04,14:28:58
40.011378,116.312296,0,126,39756.6034606481,2008-11-04,14:28:59
40.011472,116.312286,0,125,39756.6034722222,2008-11-04,14:29:00
40.011571,116.31226,0,121,39756.6034837963,2008-11-04,14:29:01
40.011664,116.312251,0,121,39756.6034953704,2008-11-04,14:29:02
40.011758,116.312242,0,120,39756.6035069444,2008-11-04,14:29:03
40.011861,116.312225,0,119,39756.6035185185,2008-11-04,14:29:04
40.011967,116.312202,0,113,39756.6035300926,2008-11-04,14:29:05
40.012072,116.312192,0,112,39756.6035416667,2008-11-04,14:29:06
40.012179,116.312179,0,112,39756.6035532407,2008-11-04,14:29:07
40.012289,116.312166,0,111,39756.6035648148,2008-11-04,14:29:08
40.012399,116.312157,0,112,39756.6035763889,2008-11-04,14:29:09
40.012512,116.312146,0,114,39756.603587963,2008-11-04,14:29:10
40.012625,116.312138,0,116,39756.603599537,2008-11-04,14:29:11
40.012738,116.312133,0,119,39756.6036111111,2008-11-04,14:29:12
40.01286,116.312112,0,118,39756.6036226852,2008-11-04,14:29:13
40.012982,116.312104,0,116,39756.6036342593,2008-11-04,14:29:14
40.013097,116.312073,0,115,39756.6036458333,2008-11-04,14:29:15
40.01321,116.31205,0,116,39756.6036574074,2008-11-04,14:29:16
40.013323,116.312026,0,116,39756.6036689815,2008-11-04,14:29:17
40.013439,116.312013,0,115,39756.6036805556,2008-11-04,14:29:18
40.013553,116.311994,0,114,39756.6036921296,2008-11-04,14:29:19
40.013656,116.31196,0,111,39756.6037037037,2008-11-04,14:29:20
40.013769,116.311947,0,113,39756.6037152778,2008-11-04,14:29:21
40.013873,116.311928,0,113,39756.6037268518,2008-11-04,14:29:22
40.013972,116.311904,0,112,39756.6037384259,2008-11-04,14:29:23
40.014071,116.311877,0,111,39756.60375,2008-11-04,14:29:24
40.014236,116.311836,0,111,39756.6037731481,2008-11-04,14:29:26
40.014354,116.311794,0,111,39756.6037962963,2008-11-04,14:29:28
40.01436,116.311777,0,128,39756.6038541667,2008-11-04,14:29:33
40.01436,116.311777,0,128,39756.6038888889,2008-11-04,14:29:36
40.014354,116.311771,0,132,39756.603912037,2008-11-04,14:29:38
40.014327,116.311789,0,133,39756.6039699074,2008-11-04,14:29:43
40.014317,116.311791,0,135,39756.6040277778,2008-11-04,14:29:48
40.014268,116.311814,0,132,39756.6040856481,2008-11-04,14:29:53
40.014197,116.311843,0,133,39756.6041435185,2008-11-04,14:29:58
40.01414,116.311859,0,132,39756.6042013889,2008-11-04,14:30:03
40.014087,116.311865,0,133,39756.6042592593,2008-11-04,14:30:08
40.014018,116.311898,0,133,39756.6043171296,2008-11-04,14:30:13
40.01392,116.311878,0,127,39756.604375,2008-11-04,14:30:18
40.013842,116.311856,0,123,39756.6044328704,2008-11-04,14:30:23
40.013783,116.311878,0,121,39756.6044907407,2008-11-04,14:30:28
40.013717,116.3119,0,120,39756.6045486111,2008-11-04,14:30:33
40.013672,116.311907,0,117,39756.6046064815,2008-11-04,14:30:38
40.013633,116.311905,0,114,39756.6046643518,2008-11-04,14:30:43
40.013623,116.311849,0,110,39756.6047222222,2008-11-04,14:30:48
40.013626,116.311793,0,112,39756.6047800926,2008-11-04,14:30:53
40.013582,116.311736,0,110,39756.604837963,2008-11-04,14:30:58
40.013548,116.311716,0,113,39756.6048958333,2008-11-04,14:31:03
40.013482,116.31171,0,112,39756.6049537037,2008-11-04,14:31:08
40.013408,116.311698,0,109,39756.6050115741,2008-11-04,14:31:13
40.01334,116.311708,0,114,39756.6050694444,2008-11-04,14:31:18
40.013278,116.311683,0,112,39756.6051273148,2008-11-04,14:31:23
40.013272,116.311634,0,112,39756.6051851852,2008-11-04,14:31:28
40.013263,116.311582,0,113,39756.6052430556,2008-11-04,14:31:33
40.013261,116.31151,0,115,39756.6053009259,2008-11-04,14:31:38
40.013246,116.311398,0,118,39756.6053587963,2008-11-04,14:31:43
40.013222,116.31131,0,118,39756.6054166667,2008-11-04,14:31:48
40.013211,116.311243,0,118,39756.605474537,2008-11-04,14:31:53
40.013192,116.311177,0,119,39756.6055324074,2008-11-04,14:31:58
40.013186,116.311093,0,121,39756.6055902778,2008-11-04,14:32:03
40.013185,116.311031,0,124,39756.6056481482,2008-11-04,14:32:08
40.013171,116.310969,0,127,39756.6057060185,2008-11-04,14:32:13
40.013162,116.310887,0,133,39756.6057638889,2008-11-04,14:32:18
40.013163,116.310811,0,135,39756.6058217593,2008-11-04,14:32:23
40.013145,116.310737,0,137,39756.6058796296,2008-11-04,14:32:28
40.013164,116.310613,0,132,39756.6059259259,2008-11-04,14:32:32
40.013167,116.310522,0,127,39756.6059837963,2008-11-04,14:32:37
40.013168,116.310466,0,126,39756.6060416667,2008-11-04,14:32:42
40.013159,116.310351,0,124,39756.606099537,2008-11-04,14:32:47
40.013177,116.310303,0,124,39756.6061574074,2008-11-04,14:32:52
40.013165,116.310269,0,123,39756.6062152778,2008-11-04,14:32:57
40.013187,116.310169,0,119,39756.6062731481,2008-11-04,14:33:02
40.013186,116.310115,0,118,39756.6063310185,2008-11-04,14:33:07
40.013194,116.310045,0,117,39756.6063888889,2008-11-04,14:33:12
40.013208,116.30993,0,118,39756.6064467593,2008-11-04,14:33:17
40.013222,116.309842,0,117,39756.6065046296,2008-11-04,14:33:22
40.013192,116.309757,0,119,39756.6065625,2008-11-04,14:33:27
40.013182,116.309654,0,115,39756.6066203704,2008-11-04,14:33:32
40.013193,116.309584,0,112,39756.6066782407,2008-11-04,14:33:37
40.013189,116.309506,0,114,39756.6067361111,2008-11-04,14:33:42
40.01318,116.309375,0,116,39756.6067939815,2008-11-04,14:33:47
40.013175,116.3093,0,118,39756.6068518519,2008-11-04,14:33:52
40.013171,116.309221,0,123,39756.6069097222,2008-11-04,14:33:57
40.013159,116.309156,0,124,39756.6069675926,2008-11-04,14:34:02
40.013152,116.309075,0,122,39756.607025463,2008-11-04,14:34:07
40.013173,116.30896,0,119,39756.6070833333,2008-11-04,14:34:12
40.013157,116.308882,0,120,39756.6071412037,2008-11-04,14:34:17
40.01315,116.308806,0,124,39756.6071990741,2008-11-04,14:34:22
40.013147,116.308733,0,126,39756.6072569444,2008-11-04,14:34:27
40.013147,116.30863,0,130,39756.6073148148,2008-11-04,14:34:32
40.013149,116.308575,0,134,39756.6073726852,2008-11-04,14:34:37
40.013084,116.30849,0,124,39756.6074305556,2008-11-04,14:34:42
40.013078,116.30841,0,124,39756.6074884259,2008-11-04,14:34:47
40.013107,116.308347,0,124,39756.6075462963,2008-11-04,14:34:52
40.013089,116.308278,0,123,39756.6076041667,2008-11-04,14:34:57
40.013084,116.308202,0,122,39756.607662037,2008-11-04,14:35:02
40.013076,116.308107,0,121,39756.6077199074,2008-11-04,14:35:07
40.013072,116.307978,0,118,39756.6077777778,2008-11-04,14:35:12
40.013064,116.307865,0,119,39756.6078356481,2008-11-04,14:35:17
40.013044,116.307779,0,118,39756.6078935185,2008-11-04,14:35:22
40.01304,116.307684,0,119,39756.6079513889,2008-11-04,14:35:27
40.013034,116.30759,0,121,39756.6080092593,2008-11-04,14:35:32
40.013034,116.307514,0,122,39756.6080671296,2008-11-04,14:35:37
40.013028,116.307447,0,124,39756.608125,2008-11-04,14:35:42
40.013035,116.307366,0,124,39756.6081828704,2008-11-04,14:35:47
40.013049,116.307311,0,122,39756.6082407407,2008-11-04,14:35:52
40.01308,116.307195,0,119,39756.6082986111,2008-11-04,14:35:57
40.013117,116.307111,0,116,39756.6083564815,2008-11-04,14:36:02
40.01312,116.307091,0,118,39756.6084143519,2008-11-04,14:36:07
40.013121,116.307091,0,118,39756.6084722222,2008-11-04,14:36:12
40.013121,116.307091,0,118,39756.6085069444,2008-11-04,14:36:15
40.013119,116.30709,0,118,39756.6085300926,2008-11-04,14:36:17
40.013151,116.307057,0,117,39756.608587963,2008-11-04,14:36:22
40.013194,116.307007,0,115,39756.6086458333,2008-11-04,14:36:27
40.01324,116.306948,0,114,39756.6087037037,2008-11-04,14:36:32
40.013278,116.306868,0,108,39756.6087615741,2008-11-04,14:36:37
40.013325,116.306802,0,105,39756.6088194444,2008-11-04,14:36:42
40.013373,116.306758,0,102,39756.6088773148,2008-11-04,14:36:47
40.013421,116.306701,0,102,39756.6089351852,2008-11-04,14:36:52
40.013467,116.306621,0,110,39756.6089930556,2008-11-04,14:36:57
40.013492,116.306554,0,112,39756.6090509259,2008-11-04,14:37:02
40.013499,116.306499,0,118,39756.6091087963,2008-11-04,14:37:07
40.013535,116.306412,0,118,39756.6091666667,2008-11-04,14:37:12
40.01358,116.30636,0,124,39756.609224537,2008-11-04,14:37:17
40.013639,116.306334,0,128,39756.6092824074,2008-11-04,14:37:22
40.013684,116.306295,0,128,39756.6093402778,2008-11-04,14:37:27
40.013729,116.306217,0,132,39756.6093981481,2008-11-04,14:37:32
40.013747,116.306163,0,134,39756.6094560185,2008-11-04,14:37:37
40.013761,116.30611,0,134,39756.6095138889,2008-11-04,14:37:42
40.013763,116.306054,0,136,39756.6095717593,2008-11-04,14:37:47
40.013754,116.305969,0,136,39756.6096296296,2008-11-04,14:37:52
40.013751,116.305852,0,136,39756.6096875,2008-11-04,14:37:57
40.013804,116.305766,0,134,39756.6097453704,2008-11-04,14:38:02
40.013839,116.305736,0,134,39756.6098032407,2008-11-04,14:38:07
40.013914,116.305698,0,142,39756.6098611111,2008-11-04,14:38:12
40.013979,116.305681,0,142,39756.6099189815,2008-11-04,14:38:17
40.014056,116.305648,0,142,39756.6099768518,2008-11-04,14:38:22
40.0141,116.305692,0,143,39756.6100347222,2008-11-04,14:38:27
40.014113,116.305766,0,147,39756.6100925926,2008-11-04,14:38:32
40.014124,116.305854,0,147,39756.610150463,2008-11-04,14:38:37
40.014125,116.305975,0,145,39756.6102083333,2008-11-04,14:38:42
40.014112,116.306072,0,140,39756.6102662037,2008-11-04,14:38:47
40.014114,116.306174,0,138,39756.6103240741,2008-11-04,14:38:52
40.014098,116.306176,0,137,39756.6103819444,2008-11-04,14:38:57
40.014048,116.306226,0,130,39756.6104398148,2008-11-04,14:39:02
40.014006,116.306272,0,129,39756.6104976852,2008-11-04,14:39:07
40.013938,116.306294,0,131,39756.6105555556,2008-11-04,14:39:12
40.013876,116.306322,0,131,39756.6106134259,2008-11-04,14:39:17
40.013805,116.30634,0,135,39756.6106712963,2008-11-04,14:39:22
40.01377,116.306425,0,129,39756.6107291667,2008-11-04,14:39:27
40.013791,116.306411,0,129,39756.610787037,2008-11-04,14:39:32
40.013802,116.306427,0,129,39756.6108449074,2008-11-04,14:39:37
40.013808,116.306427,0,130,39756.6109027778,2008-11-04,14:39:42
40.013808,116.306427,0,130,39756.6109375,2008-11-04,14:39:45
40.01381,116.306426,0,130,39756.6109606481,2008-11-04,14:39:47
40.013804,116.306441,0,130,39756.6110185185,2008-11-04,14:39:52
40.013797,116.306442,0,130,39756.6110763889,2008-11-04,14:39:57
40.013793,116.306443,0,130,39756.6111342593,2008-11-04,14:40:02
40.013798,116.306443,0,130,39756.6111921296,2008-11-04,14:40:07
40.013798,116.306443,0,130,39756.6112268518,2008-11-04,14:40:10
40.013802,116.306443,0,130,39756.61125,2008-11-04,14:40:12
