# Supplementary material for: Research on differential privacy protection method based on user tendency
Source: PLoS One. 2023 Oct 26;18(10):e0288823. doi: 10.1371/journal.pone.0288823 (PMC10602288; doi:10.1371/journal.pone.0288823)
Supplement: S1 Data — (ZIP) [file pone.0288823.s001.zip › Data 5-1/001/Trajectory/20081104234436.plt]

Geolife trajectory
WGS 84
Altitude is in Feet
Reserved 3
0,2,255,My Track,0,0,2,8421376
0
40.013865,116.306528,0,125,39756.9893055556,2008-11-04,23:44:36
40.01388,116.30653,0,126,39756.9893634259,2008-11-04,23:44:41
40.014064,116.306325,0,137,39756.9950925926,2008-11-04,23:52:56
40.014076,116.306252,0,133,39756.995150463,2008-11-04,23:53:01
40.014087,116.306184,0,138,39756.9952083333,2008-11-04,23:53:06
40.014064,116.306118,0,136,39756.9952662037,2008-11-04,23:53:11
40.014043,116.306059,0,137,39756.9953240741,2008-11-04,23:53:16
40.014052,116.306012,0,140,39756.9953819444,2008-11-04,23:53:21
40.014072,116.305948,0,140,39756.9954398148,2008-11-04,23:53:26
40.014166,116.305855,0,147,39756.9954861111,2008-11-04,23:53:30
40.014212,116.305739,0,149,39756.9955324074,2008-11-04,23:53:34
40.014175,116.305709,0,151,39756.9955902778,2008-11-04,23:53:39
40.014131,116.305692,0,154,39756.9956481481,2008-11-04,23:53:44
40.014037,116.305691,0,151,39756.9957060185,2008-11-04,23:53:49
40.01398,116.305692,0,150,39756.9957638889,2008-11-04,23:53:54
40.013886,116.305659,0,143,39756.9958217593,2008-11-04,23:53:59
40.013847,116.305719,0,141,39756.9958796296,2008-11-04,23:54:04
40.013795,116.305785,0,142,39756.9959375,2008-11-04,23:54:09
40.013769,116.305857,0,143,39756.9959953704,2008-11-04,23:54:14
40.01377,116.30589,0,148,39756.9960532407,2008-11-04,23:54:19
40.01376,116.30595,0,148,39756.9961111111,2008-11-04,23:54:24
40.013772,116.306027,0,146,39756.9961689815,2008-11-04,23:54:29
40.013754,116.306132,0,134,39756.9962268519,2008-11-04,23:54:34
40.013711,116.306211,0,127,39756.9962847222,2008-11-04,23:54:39
40.013667,116.306264,0,125,39756.9963425926,2008-11-04,23:54:44
40.013617,116.306314,0,120,39756.996400463,2008-11-04,23:54:49
40.013591,116.306371,0,116,39756.9964583333,2008-11-04,23:54:54
40.013551,116.306446,0,117,39756.9965162037,2008-11-04,23:54:59
40.013524,116.3065,0,111,39756.9965740741,2008-11-04,23:55:04
40.013481,116.306538,0,114,39756.9966319444,2008-11-04,23:55:09
40.013444,116.306582,0,113,39756.9966898148,2008-11-04,23:55:14
40.013399,116.306651,0,114,39756.9967476852,2008-11-04,23:55:19
40.013375,116.306706,0,116,39756.9968055556,2008-11-04,23:55:24
40.013336,116.306757,0,118,39756.9968634259,2008-11-04,23:55:29
40.013307,116.30683,0,119,39756.9969212963,2008-11-04,23:55:34
40.01327,116.306887,0,120,39756.9969791667,2008-11-04,23:55:39
40.013217,116.306908,0,122,39756.997037037,2008-11-04,23:55:44
40.013194,116.306951,0,123,39756.9970949074,2008-11-04,23:55:49
40.013141,116.307001,0,122,39756.9971527778,2008-11-04,23:55:54
40.013097,116.307059,0,120,39756.9972106481,2008-11-04,23:55:59
40.013077,116.307139,0,119,39756.9972685185,2008-11-04,23:56:04
40.013053,116.307282,0,119,39756.9973263889,2008-11-04,23:56:09
40.01306,116.307408,0,120,39756.9973842593,2008-11-04,23:56:14
40.013071,116.30753,0,125,39756.9974421296,2008-11-04,23:56:19
40.013081,116.307645,0,132,39756.9975,2008-11-04,23:56:24
40.01308,116.307734,0,134,39756.9975578704,2008-11-04,23:56:29
40.013081,116.307803,0,137,39756.9976157407,2008-11-04,23:56:34
40.013076,116.307849,0,142,39756.9976736111,2008-11-04,23:56:39
40.013077,116.307933,0,144,39756.9977314815,2008-11-04,23:56:44
40.013065,116.308007,0,147,39756.9977893519,2008-11-04,23:56:49
40.013056,116.30807,0,154,39756.9978472222,2008-11-04,23:56:54
40.013075,116.308146,0,162,39756.9979050926,2008-11-04,23:56:59
40.013081,116.308197,0,169,39756.997962963,2008-11-04,23:57:04
40.013087,116.308274,0,173,39756.9980208333,2008-11-04,23:57:09
40.013087,116.308339,0,176,39756.9980787037,2008-11-04,23:57:14
40.013083,116.308449,0,180,39756.9981365741,2008-11-04,23:57:19
40.013087,116.308518,0,185,39756.9981944444,2008-11-04,23:57:24
40.013087,116.308573,0,190,39756.9982523148,2008-11-04,23:57:29
40.013085,116.308646,0,198,39756.9983101852,2008-11-04,23:57:34
40.013086,116.30871,0,203,39756.9983680556,2008-11-04,23:57:39
40.013084,116.308786,0,206,39756.9984259259,2008-11-04,23:57:44
40.013086,116.308859,0,211,39756.9984837963,2008-11-04,23:57:49
40.013101,116.308949,0,210,39756.9985416667,2008-11-04,23:57:54
40.013115,116.309027,0,214,39756.998599537,2008-11-04,23:57:59
40.013121,116.309079,0,223,39756.9986574074,2008-11-04,23:58:04
40.013161,116.309176,0,208,39756.9987037037,2008-11-04,23:58:08
40.013172,116.309272,0,200,39756.9987615741,2008-11-04,23:58:13
40.013173,116.309374,0,194,39756.9988194444,2008-11-04,23:58:18
40.013169,116.309453,0,190,39756.9988773148,2008-11-04,23:58:23
40.013174,116.309524,0,186,39756.9989351852,2008-11-04,23:58:28
40.013169,116.309587,0,189,39756.9989930556,2008-11-04,23:58:33
40.013175,116.30968,0,187,39756.9990509259,2008-11-04,23:58:38
40.013177,116.30977,0,181,39756.9991087963,2008-11-04,23:58:43
40.01319,116.309845,0,177,39756.9991666667,2008-11-04,23:58:48
40.013187,116.309912,0,177,39756.999224537,2008-11-04,23:58:53
40.013181,116.309994,0,177,39756.9992824074,2008-11-04,23:58:58
40.013189,116.310072,0,173,39756.9993402778,2008-11-04,23:59:03
40.013191,116.310145,0,172,39756.9993981481,2008-11-04,23:59:08
40.013181,116.310238,0,174,39756.9994560185,2008-11-04,23:59:13
40.013167,116.310329,0,175,39756.9995138889,2008-11-04,23:59:18
40.013143,116.310411,0,179,39756.9995717593,2008-11-04,23:59:23
40.01315,116.310489,0,191,39756.9996296296,2008-11-04,23:59:28
40.013142,116.310554,0,196,39756.9996875,2008-11-04,23:59:33
40.013138,116.310598,0,206,39756.9997453704,2008-11-04,23:59:38
40.013125,116.31066,0,213,39756.9998032407,2008-11-04,23:59:43
40.013114,116.310724,0,220,39756.9998611111,2008-11-04,23:59:48
40.013117,116.310769,0,229,39756.9999189815,2008-11-04,23:59:53
40.013117,116.31083,0,238,39756.9999768519,2008-11-04,23:59:58
40.013123,116.310924,0,248,39757.0000347222,2008-11-05,00:00:03
40.013138,116.311008,0,255,39757.0000925926,2008-11-05,00:00:08
40.013145,116.311084,0,260,39757.000150463,2008-11-05,00:00:13
40.01315,116.311158,0,265,39757.0002083333,2008-11-05,00:00:18
40.013155,116.311223,0,267,39757.0002662037,2008-11-05,00:00:23
40.013159,116.311311,0,270,39757.0003240741,2008-11-05,00:00:28
40.013184,116.311436,0,261,39757.0003819444,2008-11-05,00:00:33
40.01324,116.311512,0,240,39757.0004398148,2008-11-05,00:00:38
40.013288,116.311536,0,236,39757.0004976852,2008-11-05,00:00:43
40.013395,116.311654,0,221,39757.0005555556,2008-11-05,00:00:48
40.013451,116.311753,0,213,39757.0006018518,2008-11-05,00:00:52
40.013512,116.311781,0,212,39757.0006597222,2008-11-05,00:00:57
40.013554,116.311784,0,215,39757.0007175926,2008-11-05,00:01:02
40.013635,116.31171,0,219,39757.000775463,2008-11-05,00:01:07
40.013675,116.311739,0,222,39757.0008333333,2008-11-05,00:01:12
40.013696,116.311774,0,222,39757.0008912037,2008-11-05,00:01:17
40.013704,116.311777,0,223,39757.0009490741,2008-11-05,00:01:22
40.013711,116.311778,0,224,39757.0010069444,2008-11-05,00:01:27
40.013711,116.311778,0,224,39757.0010416667,2008-11-05,00:01:30
40.013717,116.311772,0,224,39757.0010648148,2008-11-05,00:01:32
40.013711,116.311782,0,220,39757.0011226852,2008-11-05,00:01:37
40.013699,116.311806,0,215,39757.0011805556,2008-11-05,00:01:42
40.013694,116.311839,0,211,39757.0012384259,2008-11-05,00:01:47
40.01374,116.311866,0,213,39757.0012962963,2008-11-05,00:01:52
40.013781,116.311851,0,211,39757.0013541667,2008-11-05,00:01:57
40.01383,116.311848,0,208,39757.001412037,2008-11-05,00:02:02
40.013889,116.311887,0,205,39757.0014699074,2008-11-05,00:02:07
40.013942,116.311934,0,209,39757.0015277778,2008-11-05,00:02:12
40.013986,116.311936,0,204,39757.0015856481,2008-11-05,00:02:17
40.014036,116.311922,0,210,39757.0016435185,2008-11-05,00:02:22
40.014087,116.3119,0,206,39757.0017013889,2008-11-05,00:02:27
40.01416,116.31187,0,212,39757.0017592593,2008-11-05,00:02:32
40.014225,116.311837,0,218,39757.0018171296,2008-11-05,00:02:37
40.014294,116.311793,0,220,39757.001875,2008-11-05,00:02:42
40.014363,116.311724,0,230,39757.0019212963,2008-11-05,00:02:46
40.014423,116.311714,0,241,39757.0019791667,2008-11-05,00:02:51
40.014474,116.311672,0,242,39757.002037037,2008-11-05,00:02:56
40.014538,116.311632,0,243,39757.0020949074,2008-11-05,00:03:01
40.014584,116.311619,0,243,39757.0021527778,2008-11-05,00:03:06
40.014623,116.311633,0,253,39757.0022106481,2008-11-05,00:03:11
40.014659,116.311621,0,250,39757.0022685185,2008-11-05,00:03:16
40.014718,116.311644,0,247,39757.0023263889,2008-11-05,00:03:21
40.014773,116.311577,0,243,39757.0023842593,2008-11-05,00:03:26
40.01482,116.311521,0,247,39757.0024421296,2008-11-05,00:03:31
40.014595,116.311413,0,169,39757.0054050926,2008-11-05,00:07:47
40.014502,116.31146,0,169,39757.0054166667,2008-11-05,00:07:48
40.014377,116.311525,0,168,39757.0054282407,2008-11-05,00:07:49
40.01426,116.311579,0,167,39757.0054398148,2008-11-05,00:07:50
40.014144,116.311627,0,166,39757.0054513889,2008-11-05,00:07:51
40.013979,116.3117,0,164,39757.005474537,2008-11-05,00:07:53
40.013876,116.311734,0,163,39757.0054861111,2008-11-05,00:07:54
40.013769,116.311768,0,162,39757.0054976852,2008-11-05,00:07:55
40.013663,116.311794,0,160,39757.0055092593,2008-11-05,00:07:56
40.013562,116.311817,0,159,39757.0055208333,2008-11-05,00:07:57
40.013447,116.311829,0,157,39757.0055324074,2008-11-05,00:07:58
40.013355,116.31185,0,156,39757.0055439815,2008-11-05,00:07:59
40.013255,116.311866,0,154,39757.0055555556,2008-11-05,00:08:00
40.013152,116.311885,0,152,39757.0055671296,2008-11-05,00:08:01
40.013044,116.311904,0,151,39757.0055787037,2008-11-05,00:08:02
40.012935,116.311915,0,149,39757.0055902778,2008-11-05,00:08:03
40.012838,116.31193,0,147,39757.0056018519,2008-11-05,00:08:04
40.012742,116.311961,0,145,39757.0056134259,2008-11-05,00:08:05
40.012555,116.311987,0,141,39757.0056365741,2008-11-05,00:08:07
40.012464,116.311967,0,139,39757.0056481481,2008-11-05,00:08:08
40.012358,116.311942,0,136,39757.0056597222,2008-11-05,00:08:09
40.012227,116.312029,0,132,39757.0056828704,2008-11-05,00:08:11
40.012131,116.312103,0,128,39757.0057060185,2008-11-05,00:08:13
40.012006,116.312133,0,124,39757.0057291667,2008-11-05,00:08:15
40.011912,116.31214,0,117,39757.0057638889,2008-11-05,00:08:18
40.011848,116.312148,0,106,39757.0058217593,2008-11-05,00:08:23
40.011832,116.312168,0,94,39757.0058796296,2008-11-05,00:08:28
40.011825,116.312204,0,81,39757.0059375,2008-11-05,00:08:33
40.011816,116.312237,0,68,39757.0059953704,2008-11-05,00:08:38
40.011809,116.312276,0,54,39757.0060532407,2008-11-05,00:08:43
40.011804,116.312318,0,39,39757.0061111111,2008-11-05,00:08:48
40.011786,116.312343,0,25,39757.0061689815,2008-11-05,00:08:53
40.011782,116.312296,0,10,39757.0062268519,2008-11-05,00:08:58
40.011782,116.312274,0,-1,39757.0062847222,2008-11-05,00:09:03
40.011692,116.312246,0,0,39757.0063310185,2008-11-05,00:09:07
40.011602,116.312205,0,-3,39757.0063773148,2008-11-05,00:09:11
40.011521,116.312141,0,-11,39757.0064351852,2008-11-05,00:09:16
40.011449,116.312093,0,-18,39757.0064930556,2008-11-05,00:09:21
40.011509,116.312117,0,-25,39757.0065509259,2008-11-05,00:09:26
40.011564,116.312172,0,-28,39757.0066087963,2008-11-05,00:09:31
40.011492,116.312233,0,-32,39757.0066666667,2008-11-05,00:09:36
40.011402,116.312239,0,-34,39757.0066898148,2008-11-05,00:09:38
40.011309,116.312265,0,-35,39757.0067013889,2008-11-05,00:09:39
40.011165,116.312299,0,-38,39757.006724537,2008-11-05,00:09:41
40.010991,116.312335,0,-40,39757.0067476852,2008-11-05,00:09:43
40.010895,116.312354,0,-41,39757.0067592593,2008-11-05,00:09:44
40.0108,116.312371,0,-42,39757.0067708333,2008-11-05,00:09:45
40.01071,116.312384,0,-43,39757.0067824074,2008-11-05,00:09:46
40.01061,116.312409,0,-44,39757.0067939815,2008-11-05,00:09:47
40.01051,116.312431,0,-45,39757.0068055556,2008-11-05,00:09:48
40.010412,116.312445,0,-46,39757.0068171296,2008-11-05,00:09:49
40.010317,116.312467,0,-47,39757.0068287037,2008-11-05,00:09:50
40.010217,116.312483,0,-48,39757.0068402778,2008-11-05,00:09:51
40.010113,116.312501,0,-49,39757.0068518519,2008-11-05,00:09:52
40.010007,116.312524,0,-50,39757.0068634259,2008-11-05,00:09:53
40.009894,116.312549,0,-51,39757.006875,2008-11-05,00:09:54
40.009778,116.312574,0,-52,39757.0068865741,2008-11-05,00:09:55
40.009654,116.312586,0,-53,39757.0068981481,2008-11-05,00:09:56
40.009528,116.312594,0,-55,39757.0069097222,2008-11-05,00:09:57
40.009408,116.312605,0,-56,39757.0069212963,2008-11-05,00:09:58
40.009289,116.312617,0,-57,39757.0069328704,2008-11-05,00:09:59
40.009164,116.312619,0,-58,39757.0069444444,2008-11-05,00:10:00
40.009045,116.312627,0,-59,39757.0069560185,2008-11-05,00:10:01
40.008929,116.312623,0,-61,39757.0069675926,2008-11-05,00:10:02
40.008818,116.312631,0,-62,39757.0069791667,2008-11-05,00:10:03
40.008713,116.312615,0,-63,39757.0069907407,2008-11-05,00:10:04
40.008619,116.312628,0,-65,39757.0070023148,2008-11-05,00:10:05
40.008529,116.312645,0,-66,39757.0070138889,2008-11-05,00:10:06
40.00844,116.312661,0,-68,39757.007025463,2008-11-05,00:10:07
40.008347,116.312669,0,-69,39757.007037037,2008-11-05,00:10:08
40.008185,116.312645,0,-73,39757.0070601852,2008-11-05,00:10:10
40.008077,116.312608,0,-76,39757.0070833333,2008-11-05,00:10:12
40.008065,116.312649,0,-86,39757.0071412037,2008-11-05,00:10:17
40.008129,116.312665,0,-96,39757.0071990741,2008-11-05,00:10:22
40.008114,116.312682,0,-108,39757.0072569444,2008-11-05,00:10:27
40.008039,116.31275,0,-111,39757.0072916667,2008-11-05,00:10:30
40.007935,116.312785,0,-114,39757.0073148148,2008-11-05,00:10:32
40.00777,116.312823,0,-117,39757.007337963,2008-11-05,00:10:34
40.007674,116.312842,0,-118,39757.007349537,2008-11-05,00:10:35
40.007554,116.312866,0,-120,39757.0073611111,2008-11-05,00:10:36
40.007429,116.312894,0,-121,39757.0073726852,2008-11-05,00:10:37
40.007308,116.312923,0,-122,39757.0073842593,2008-11-05,00:10:38
40.007209,116.312939,0,-124,39757.0073958333,2008-11-05,00:10:39
40.00707,116.31296,0,-125,39757.0074074074,2008-11-05,00:10:40
40.006937,116.312984,0,-126,39757.0074189815,2008-11-05,00:10:41
40.006798,116.31301,0,-127,39757.0074305556,2008-11-05,00:10:42
40.006658,116.313033,0,-129,39757.0074421296,2008-11-05,00:10:43
40.006507,116.31306,0,-130,39757.0074537037,2008-11-05,00:10:44
40.006345,116.313089,0,-131,39757.0074652778,2008-11-05,00:10:45
40.006194,116.313111,0,-132,39757.0074768519,2008-11-05,00:10:46
40.006059,116.313129,0,-133,39757.0074884259,2008-11-05,00:10:47
40.005931,116.313145,0,-135,39757.0075,2008-11-05,00:10:48
40.005797,116.313161,0,-136,39757.0075115741,2008-11-05,00:10:49
40.00567,116.313163,0,-138,39757.0075231481,2008-11-05,00:10:50
40.005548,116.313149,0,-139,39757.0075347222,2008-11-05,00:10:51
40.005426,116.313126,0,-141,39757.0075462963,2008-11-05,00:10:52
40.005312,116.313096,0,-143,39757.0075578704,2008-11-05,00:10:53
40.0052,116.31306,0,-145,39757.0075694444,2008-11-05,00:10:54
40.005092,116.313032,0,-146,39757.0075810185,2008-11-05,00:10:55
40.005009,116.312983,0,-148,39757.0075925926,2008-11-05,00:10:56
40.004917,116.31295,0,-150,39757.0076041667,2008-11-05,00:10:57
40.004826,116.31292,0,-152,39757.0076157407,2008-11-05,00:10:58
40.004654,116.312861,0,-156,39757.0076388889,2008-11-05,00:11:00
40.0036,116.309934,0,17,39757.0079166667,2008-11-05,00:11:24
40.00342,116.309562,0,42,39757.0079282407,2008-11-05,00:11:25
40.003291,116.309387,0,60,39757.0079398148,2008-11-05,00:11:26
40.00317,116.30927,0,37,39757.0079513889,2008-11-05,00:11:27
40.00313,116.309367,0,-35,39757.007962963,2008-11-05,00:11:28
40.003063,116.309402,0,-78,39757.007974537,2008-11-05,00:11:29
40.0029,116.309115,0,-54,39757.0079861111,2008-11-05,00:11:30
40.002794,116.309079,0,-51,39757.0079976852,2008-11-05,00:11:31
40.002697,116.309093,0,-52,39757.0080092593,2008-11-05,00:11:32
40.0026,116.309089,0,-53,39757.0080208333,2008-11-05,00:11:33
40.002499,116.309077,0,-56,39757.0080324074,2008-11-05,00:11:34
40.002396,116.309073,0,-58,39757.0080439815,2008-11-05,00:11:35
40.002297,116.30907,0,-60,39757.0080555556,2008-11-05,00:11:36
40.002198,116.309077,0,-62,39757.0080671296,2008-11-05,00:11:37
40.002092,116.309066,0,-64,39757.0080787037,2008-11-05,00:11:38
40.001993,116.309067,0,-66,39757.0080902778,2008-11-05,00:11:39
40.001897,116.309071,0,-68,39757.0081018518,2008-11-05,00:11:40
40.0018,116.309061,0,-70,39757.0081134259,2008-11-05,00:11:41
40.001697,116.30904,0,-72,39757.008125,2008-11-05,00:11:42
40.001598,116.309029,0,-74,39757.0081365741,2008-11-05,00:11:43
40.001504,116.309037,0,-76,39757.0081481481,2008-11-05,00:11:44
40.001409,116.309042,0,-77,39757.0081597222,2008-11-05,00:11:45
40.001315,116.309045,0,-79,39757.0081712963,2008-11-05,00:11:46
40.001214,116.309045,0,-80,39757.0081828704,2008-11-05,00:11:47
40.001088,116.309035,0,-81,39757.0081944444,2008-11-05,00:11:48
40.00097,116.309034,0,-81,39757.0082060185,2008-11-05,00:11:49
40.000854,116.309031,0,-81,39757.0082175926,2008-11-05,00:11:50
40.000739,116.309028,0,-81,39757.0082291667,2008-11-05,00:11:51
40.000634,116.309026,0,-81,39757.0082407407,2008-11-05,00:11:52
40.000533,116.309022,0,-80,39757.0082523148,2008-11-05,00:11:53
40.000427,116.30902,0,-80,39757.0082638889,2008-11-05,00:11:54
40.000327,116.309013,0,-79,39757.008275463,2008-11-05,00:11:55
40.000222,116.309003,0,-78,39757.008287037,2008-11-05,00:11:56
40.000109,116.308995,0,-78,39757.0082986111,2008-11-05,00:11:57
40.000004,116.308986,0,-77,39757.0083101852,2008-11-05,00:11:58
39.999913,116.308981,0,-76,39757.0083217593,2008-11-05,00:11:59
39.994966,116.308,0,-718,39757.010462963,2008-11-05,00:15:04
39.994867,116.30791,0,-773,39757.010474537,2008-11-05,00:15:05
39.994576,116.307786,0,-21,39757.0104861111,2008-11-05,00:15:06
39.996351,116.308618,0,39,39757.0105208333,2008-11-05,00:15:09
39.996387,116.308731,0,51,39757.0105324074,2008-11-05,00:15:10
39.99644,116.308827,0,63,39757.0105671296,2008-11-05,00:15:13
39.996472,116.308892,0,88,39757.0105902778,2008-11-05,00:15:15
39.996513,116.30893,0,117,39757.0106481481,2008-11-05,00:15:20
39.996558,116.308947,0,130,39757.0107060185,2008-11-05,00:15:25
39.99659,116.308925,0,137,39757.0107638889,2008-11-05,00:15:30
39.996609,116.308938,0,146,39757.0108217593,2008-11-05,00:15:35
39.996386,116.309027,0,201,39757.0140740741,2008-11-05,00:20:16
39.996208,116.309044,0,202,39757.0140972222,2008-11-05,00:20:18
39.996048,116.309052,0,202,39757.0141203704,2008-11-05,00:20:20
39.995953,116.309065,0,201,39757.0141319444,2008-11-05,00:20:21
39.995863,116.30907,0,201,39757.0141435185,2008-11-05,00:20:22
39.995773,116.309078,0,201,39757.0141550926,2008-11-05,00:20:23
39.995678,116.309087,0,200,39757.0141666667,2008-11-05,00:20:24
39.995574,116.309103,0,200,39757.0141782407,2008-11-05,00:20:25
39.99548,116.309116,0,200,39757.0141898148,2008-11-05,00:20:26
39.995378,116.30913,0,200,39757.0142013889,2008-11-05,00:20:27
39.99528,116.309145,0,199,39757.014212963,2008-11-05,00:20:28
39.995188,116.30916,0,199,39757.014224537,2008-11-05,00:20:29
39.995019,116.309198,0,198,39757.0142476852,2008-11-05,00:20:31
39.994874,116.3092,0,196,39757.0142708333,2008-11-05,00:20:33
39.994734,116.309209,0,195,39757.0142939815,2008-11-05,00:20:35
39.994625,116.309214,0,193,39757.0143171296,2008-11-05,00:20:37
39.994504,116.30922,0,191,39757.0143518519,2008-11-05,00:20:40
39.994417,116.309242,0,188,39757.0144097222,2008-11-05,00:20:45
39.994434,116.309245,0,186,39757.0144675926,2008-11-05,00:20:50
39.994342,116.309249,0,184,39757.0145023148,2008-11-05,00:20:53
39.994233,116.309262,0,183,39757.014525463,2008-11-05,00:20:55
39.994092,116.309272,0,180,39757.0145486111,2008-11-05,00:20:57
39.993933,116.309275,0,178,39757.0145717593,2008-11-05,00:20:59
39.99376,116.309286,0,176,39757.0145949074,2008-11-05,00:21:01
39.993666,116.309287,0,174,39757.0146064815,2008-11-05,00:21:02
39.99357,116.309292,0,172,39757.0146180556,2008-11-05,00:21:03
39.993464,116.30929,0,170,39757.0146296296,2008-11-05,00:21:04
39.993372,116.3093,0,168,39757.0146412037,2008-11-05,00:21:05
39.993206,116.309318,0,166,39757.0146643519,2008-11-05,00:21:07
39.993067,116.309334,0,163,39757.0146875,2008-11-05,00:21:09
39.992955,116.309351,0,161,39757.0147106481,2008-11-05,00:21:11
39.992856,116.309386,0,158,39757.0147337963,2008-11-05,00:21:13
39.992745,116.309451,0,155,39757.0147685185,2008-11-05,00:21:16
39.992663,116.3095,0,152,39757.0148032407,2008-11-05,00:21:19
39.992579,116.309515,0,146,39757.0148611111,2008-11-05,00:21:24
39.992548,116.309509,0,142,39757.0149189815,2008-11-05,00:21:29
39.992549,116.309494,0,139,39757.0149768519,2008-11-05,00:21:34
39.992528,116.309488,0,136,39757.0150347222,2008-11-05,00:21:39
39.992437,116.30955,0,132,39757.0150810185,2008-11-05,00:21:43
39.992326,116.309589,0,130,39757.0151157407,2008-11-05,00:21:46
39.992239,116.309622,0,129,39757.0151388889,2008-11-05,00:21:48
39.992122,116.309636,0,125,39757.0151736111,2008-11-05,00:21:51
39.992031,116.309653,0,122,39757.0152083333,2008-11-05,00:21:54
39.991946,116.309619,0,117,39757.0152662037,2008-11-05,00:21:59
39.991917,116.309592,0,113,39757.0153240741,2008-11-05,00:22:04
39.991832,116.309645,0,109,39757.0153819444,2008-11-05,00:22:09
39.991733,116.309696,0,107,39757.0154166667,2008-11-05,00:22:12
39.99164,116.309743,0,104,39757.0154513889,2008-11-05,00:22:15
39.991528,116.309772,0,103,39757.0154861111,2008-11-05,00:22:18
39.991416,116.309791,0,100,39757.0155208333,2008-11-05,00:22:21
39.991316,116.309806,0,94,39757.0155671296,2008-11-05,00:22:25
39.991292,116.30982,0,87,39757.015625,2008-11-05,00:22:30
39.991292,116.30982,0,87,39757.0156597222,2008-11-05,00:22:33
39.991294,116.309822,0,82,39757.0156828704,2008-11-05,00:22:35
39.991292,116.309798,0,82,39757.0157407407,2008-11-05,00:22:40
39.991292,116.309798,0,82,39757.015775463,2008-11-05,00:22:43
39.991291,116.309802,0,82,39757.0157986111,2008-11-05,00:22:45
39.991287,116.309813,0,81,39757.0158564815,2008-11-05,00:22:50
39.991287,116.309813,0,81,39757.0158912037,2008-11-05,00:22:53
39.991294,116.309819,0,82,39757.0159143518,2008-11-05,00:22:55
39.991284,116.309802,0,82,39757.0159722222,2008-11-05,00:23:00
39.991265,116.30978,0,82,39757.0160300926,2008-11-05,00:23:05
39.99127,116.309798,0,81,39757.016087963,2008-11-05,00:23:10
39.991286,116.309793,0,76,39757.0161458333,2008-11-05,00:23:15
39.991271,116.309779,0,73,39757.0162037037,2008-11-05,00:23:20
39.991272,116.309782,0,67,39757.0162615741,2008-11-05,00:23:25
39.991272,116.309782,0,67,39757.0162962963,2008-11-05,00:23:28
39.991271,116.309774,0,63,39757.0163194444,2008-11-05,00:23:30
39.991266,116.309765,0,57,39757.0163773148,2008-11-05,00:23:35
39.991257,116.309757,0,57,39757.0164351852,2008-11-05,00:23:40
39.991257,116.309757,0,57,39757.0164699074,2008-11-05,00:23:43
39.991252,116.309759,0,57,39757.0164930556,2008-11-05,00:23:45
39.991153,116.309779,0,59,39757.0165509259,2008-11-05,00:23:50
39.991046,116.309837,0,58,39757.0165972222,2008-11-05,00:23:54
39.990953,116.309887,0,57,39757.0166319444,2008-11-05,00:23:57
39.990891,116.309987,0,54,39757.0166666667,2008-11-05,00:24:00
39.990836,116.310096,0,50,39757.016712963,2008-11-05,00:24:04
39.990827,116.310219,0,46,39757.0167708333,2008-11-05,00:24:09
39.99079,116.310364,0,45,39757.0168055556,2008-11-05,00:24:12
39.990795,116.310553,0,43,39757.0168402778,2008-11-05,00:24:15
39.990798,116.31076,0,43,39757.0168634259,2008-11-05,00:24:17
39.990807,116.310883,0,43,39757.016875,2008-11-05,00:24:18
39.990812,116.311009,0,43,39757.0168865741,2008-11-05,00:24:19
39.990822,116.311147,0,43,39757.0168981481,2008-11-05,00:24:20
39.990836,116.311321,0,43,39757.0169097222,2008-11-05,00:24:21
39.99085,116.311486,0,43,39757.0169212963,2008-11-05,00:24:22
39.990867,116.31164,0,43,39757.0169328704,2008-11-05,00:24:23
39.990888,116.311771,0,42,39757.0169444444,2008-11-05,00:24:24
39.9909,116.311896,0,42,39757.0169560185,2008-11-05,00:24:25
39.990914,116.312019,0,42,39757.0169675926,2008-11-05,00:24:26
39.990934,116.312147,0,41,39757.0169791667,2008-11-05,00:24:27
39.990962,116.312283,0,41,39757.0169907407,2008-11-05,00:24:28
39.990981,116.31241,0,41,39757.0170023148,2008-11-05,00:24:29
39.991,116.312535,0,41,39757.0170138889,2008-11-05,00:24:30
39.991018,116.312654,0,40,39757.017025463,2008-11-05,00:24:31
39.991047,116.312789,0,40,39757.017037037,2008-11-05,00:24:32
39.991065,116.312917,0,39,39757.0170486111,2008-11-05,00:24:33
39.991081,116.313062,0,39,39757.0170601852,2008-11-05,00:24:34
39.991093,116.313201,0,38,39757.0170717593,2008-11-05,00:24:35
39.991099,116.313343,0,37,39757.0170833333,2008-11-05,00:24:36
39.9911,116.313477,0,36,39757.0170949074,2008-11-05,00:24:37
39.991113,116.313618,0,36,39757.0171064815,2008-11-05,00:24:38
39.991128,116.313751,0,34,39757.0171180556,2008-11-05,00:24:39
39.991144,116.313878,0,33,39757.0171296296,2008-11-05,00:24:40
39.991146,116.31409,0,31,39757.0171527778,2008-11-05,00:24:42
39.99114,116.31427,0,28,39757.0171759259,2008-11-05,00:24:44
39.991132,116.314402,0,26,39757.0171990741,2008-11-05,00:24:46
39.991115,116.31456,0,22,39757.0172337963,2008-11-05,00:24:49
39.991113,116.31472,0,18,39757.0172685185,2008-11-05,00:24:52
39.991101,116.314865,0,16,39757.0172916667,2008-11-05,00:24:54
39.991104,116.315014,0,13,39757.0173148148,2008-11-05,00:24:56
39.991097,116.315203,0,10,39757.017337963,2008-11-05,00:24:58
39.991101,116.315367,0,7,39757.0173611111,2008-11-05,00:25:00
39.991122,116.315507,0,3,39757.0173842593,2008-11-05,00:25:02
39.991132,116.315639,0,0,39757.0174074074,2008-11-05,00:25:04
39.991143,116.315779,0,-3,39757.0174305556,2008-11-05,00:25:06
39.991138,116.31594,0,-7,39757.0174537037,2008-11-05,00:25:08
39.991117,116.316126,0,-11,39757.0174768518,2008-11-05,00:25:10
39.991086,116.316321,0,-15,39757.0175,2008-11-05,00:25:12
39.991041,116.316515,0,-19,39757.0175231481,2008-11-05,00:25:14
39.991007,116.316729,0,-23,39757.0175462963,2008-11-05,00:25:16
39.990999,116.316853,0,-26,39757.0175578704,2008-11-05,00:25:17
39.990983,116.316979,0,-28,39757.0175694444,2008-11-05,00:25:18
39.990965,116.317109,0,-30,39757.0175810185,2008-11-05,00:25:19
39.990951,116.317236,0,-33,39757.0175925926,2008-11-05,00:25:20
39.990938,116.317363,0,-35,39757.0176041667,2008-11-05,00:25:21
39.990936,116.317491,0,-37,39757.0176157407,2008-11-05,00:25:22
39.990936,116.317616,0,-40,39757.0176273148,2008-11-05,00:25:23
39.990964,116.317761,0,-41,39757.0176388889,2008-11-05,00:25:24
39.990991,116.317905,0,-43,39757.017650463,2008-11-05,00:25:25
39.991015,116.318032,0,-45,39757.017662037,2008-11-05,00:25:26
39.991032,116.318243,0,-48,39757.0176851852,2008-11-05,00:25:28
39.991053,116.318415,0,-51,39757.0177083333,2008-11-05,00:25:30
39.991115,116.318484,0,-66,39757.0177430556,2008-11-05,00:25:33
39.991143,116.318477,0,-73,39757.0178009259,2008-11-05,00:25:38
39.991172,116.318254,0,-58,39757.0178587963,2008-11-05,00:25:43
39.991259,116.318368,0,-61,39757.0178703704,2008-11-05,00:25:44
39.991389,116.318406,0,-53,39757.0178935185,2008-11-05,00:25:46
39.991347,116.3183,0,-40,39757.0179398148,2008-11-05,00:25:50
39.991362,116.318324,0,-36,39757.0179976852,2008-11-05,00:25:55
39.991431,116.31839,0,-33,39757.0180555556,2008-11-05,00:26:00
39.99208,116.318411,0,21,39757.0180787037,2008-11-05,00:26:02
39.992015,116.318513,0,39,39757.0181134259,2008-11-05,00:26:05
39.991918,116.318587,0,45,39757.018125,2008-11-05,00:26:06
39.991767,116.318674,0,52,39757.0181597222,2008-11-05,00:26:09
39.991813,116.318827,0,39,39757.0182060185,2008-11-05,00:26:13
39.991817,116.319015,0,35,39757.0182291667,2008-11-05,00:26:15
39.991811,116.319225,0,30,39757.0182523148,2008-11-05,00:26:17
39.991838,116.319341,0,26,39757.0182638889,2008-11-05,00:26:18
39.991797,116.31954,0,30,39757.018275463,2008-11-05,00:26:19
39.991806,116.319674,0,27,39757.018287037,2008-11-05,00:26:20
39.991806,116.319811,0,25,39757.0182986111,2008-11-05,00:26:21
39.991814,116.31996,0,22,39757.0183101852,2008-11-05,00:26:22
39.991822,116.3201,0,20,39757.0183217593,2008-11-05,00:26:23
39.991831,116.320237,0,18,39757.0183333333,2008-11-05,00:26:24
39.991836,116.320371,0,15,39757.0183449074,2008-11-05,00:26:25
39.991833,116.320504,0,13,39757.0183564815,2008-11-05,00:26:26
39.991835,116.32064,0,10,39757.0183680556,2008-11-05,00:26:27
39.99182,116.320784,0,8,39757.0183796296,2008-11-05,00:26:28
39.99181,116.320915,0,6,39757.0183912037,2008-11-05,00:26:29
39.991797,116.321047,0,4,39757.0184027778,2008-11-05,00:26:30
39.991725,116.32124,0,10,39757.0184143518,2008-11-05,00:26:31
39.991665,116.321463,0,11,39757.0184259259,2008-11-05,00:26:32
39.991674,116.321603,0,12,39757.0184375,2008-11-05,00:26:33
39.991659,116.321772,0,12,39757.0184490741,2008-11-05,00:26:34
39.991668,116.321888,0,12,39757.0184606481,2008-11-05,00:26:35
39.991686,116.322078,0,14,39757.0184837963,2008-11-05,00:26:37
39.991705,116.322196,0,14,39757.0185069444,2008-11-05,00:26:39
39.991799,116.322227,0,15,39757.0185532407,2008-11-05,00:26:43
39.991853,116.322221,0,16,39757.0186111111,2008-11-05,00:26:48
39.991853,116.322221,0,16,39757.0186458333,2008-11-05,00:26:51
39.991859,116.322228,0,15,39757.0186689815,2008-11-05,00:26:53
39.991874,116.322247,0,15,39757.0187268518,2008-11-05,00:26:58
39.991905,116.322245,0,15,39757.0187847222,2008-11-05,00:27:03
39.991905,116.322416,0,16,39757.0188078704,2008-11-05,00:27:05
39.991882,116.322548,0,16,39757.0188194444,2008-11-05,00:27:06
39.991869,116.322721,0,17,39757.0188425926,2008-11-05,00:27:08
39.991888,116.322937,0,23,39757.0188657407,2008-11-05,00:27:10
39.99189,116.323136,0,30,39757.0188888889,2008-11-05,00:27:12
39.991878,116.32329,0,35,39757.018912037,2008-11-05,00:27:14
39.99188,116.323436,0,35,39757.0189351852,2008-11-05,00:27:16
39.991954,116.323558,0,37,39757.0189467593,2008-11-05,00:27:17
39.991971,116.323686,0,31,39757.0189699074,2008-11-05,00:27:19
39.991925,116.323828,0,41,39757.0189814815,2008-11-05,00:27:20
39.991931,116.32405,0,57,39757.0190046296,2008-11-05,00:27:22
39.991894,116.32424,0,67,39757.0190277778,2008-11-05,00:27:24
39.991885,116.3244,0,77,39757.0190509259,2008-11-05,00:27:26
39.991897,116.324579,0,91,39757.0190740741,2008-11-05,00:27:28
39.991958,116.324802,0,97,39757.0190972222,2008-11-05,00:27:30
39.991951,116.325002,0,108,39757.0191203704,2008-11-05,00:27:32
39.991932,116.32521,0,118,39757.0191435185,2008-11-05,00:27:34
39.991963,116.325403,0,116,39757.0191666667,2008-11-05,00:27:36
39.992043,116.325599,0,107,39757.0191898148,2008-11-05,00:27:38
39.992066,116.325743,0,102,39757.019212963,2008-11-05,00:27:40
39.992097,116.325885,0,98,39757.0192361111,2008-11-05,00:27:42
39.992133,116.326051,0,92,39757.0192592593,2008-11-05,00:27:44
39.992144,116.326194,0,88,39757.0192824074,2008-11-05,00:27:46
39.992148,116.326318,0,84,39757.0193055556,2008-11-05,00:27:48
39.992137,116.326469,0,82,39757.0193402778,2008-11-05,00:27:51
39.992114,116.326585,0,87,39757.0193865741,2008-11-05,00:27:55
39.992093,116.326663,0,73,39757.0194444444,2008-11-05,00:28:00
39.992006,116.326746,0,72,39757.0194791667,2008-11-05,00:28:03
39.991933,116.32687,0,80,39757.0195138889,2008-11-05,00:28:06
39.99188,116.327022,0,82,39757.019537037,2008-11-05,00:28:08
39.991767,116.327184,0,88,39757.0195601852,2008-11-05,00:28:10
39.991641,116.327217,0,92,39757.0195717593,2008-11-05,00:28:11
39.991553,116.32724,0,99,39757.0195833333,2008-11-05,00:28:12
39.991427,116.327262,0,105,39757.0196064815,2008-11-05,00:28:14
39.991314,116.327375,0,106,39757.0196180556,2008-11-05,00:28:15
39.991204,116.327387,0,115,39757.0196296296,2008-11-05,00:28:16
39.9911,116.327449,0,120,39757.0196412037,2008-11-05,00:28:17
39.990972,116.327461,0,125,39757.0196527778,2008-11-05,00:28:18
39.99086,116.327462,0,130,39757.0196643519,2008-11-05,00:28:19
39.990767,116.327493,0,138,39757.0196759259,2008-11-05,00:28:20
39.990601,116.327554,0,152,39757.0196990741,2008-11-05,00:28:22
39.990512,116.32755,0,160,39757.0197106482,2008-11-05,00:28:23
39.990419,116.327553,0,169,39757.0197222222,2008-11-05,00:28:24
39.990261,116.327581,0,176,39757.0197453704,2008-11-05,00:28:26
39.990134,116.327563,0,184,39757.0197569444,2008-11-05,00:28:27
39.990039,116.327558,0,188,39757.0197685185,2008-11-05,00:28:28
39.989891,116.327537,0,197,39757.0197916667,2008-11-05,00:28:30
39.98974,116.327503,0,209,39757.0198148148,2008-11-05,00:28:32
39.989639,116.327467,0,217,39757.019837963,2008-11-05,00:28:34
39.989543,116.327407,0,233,39757.0198842593,2008-11-05,00:28:38
39.989519,116.327384,0,246,39757.0199421296,2008-11-05,00:28:43
39.989443,116.327322,0,248,39757.0199768519,2008-11-05,00:28:46
39.989365,116.32726,0,252,39757.0200115741,2008-11-05,00:28:49
39.989281,116.327209,0,253,39757.0200578704,2008-11-05,00:28:53
39.989168,116.327174,0,257,39757.0201041667,2008-11-05,00:28:57
39.989072,116.327168,0,260,39757.0201273148,2008-11-05,00:28:59
39.988953,116.327159,0,263,39757.020150463,2008-11-05,00:29:01
39.988833,116.327149,0,264,39757.0201736111,2008-11-05,00:29:03
39.988736,116.32712,0,265,39757.0201967593,2008-11-05,00:29:05
39.988632,116.327086,0,264,39757.0202314815,2008-11-05,00:29:08
39.988541,116.327111,0,268,39757.0202546296,2008-11-05,00:29:10
39.988478,116.327114,0,274,39757.0203125,2008-11-05,00:29:15
39.988474,116.327046,0,277,39757.0203703704,2008-11-05,00:29:20
39.988461,116.327022,0,275,39757.0204282407,2008-11-05,00:29:25
39.988447,116.327045,0,281,39757.0204861111,2008-11-05,00:29:30
39.988447,116.327045,0,281,39757.0205208333,2008-11-05,00:29:33
39.988447,116.327049,0,285,39757.0205439815,2008-11-05,00:29:35
39.988374,116.327034,0,284,39757.0206018519,2008-11-05,00:29:40
39.988275,116.327004,0,280,39757.0206597222,2008-11-05,00:29:45
39.988175,116.327001,0,274,39757.0207175926,2008-11-05,00:29:50
39.988101,116.327006,0,267,39757.020775463,2008-11-05,00:29:55
39.988115,116.327006,0,255,39757.0208333333,2008-11-05,00:30:00
39.988118,116.327015,0,255,39757.0208912037,2008-11-05,00:30:05
39.98812,116.327018,0,255,39757.0209490741,2008-11-05,00:30:10
39.98812,116.327018,0,255,39757.0209837963,2008-11-05,00:30:13
39.988115,116.327014,0,255,39757.0210069444,2008-11-05,00:30:15
39.988088,116.327001,0,256,39757.0210648148,2008-11-05,00:30:20
39.988036,116.327002,0,252,39757.0211226852,2008-11-05,00:30:25
39.988005,116.327011,0,254,39757.0211805556,2008-11-05,00:30:30
39.987968,116.327016,0,251,39757.0212384259,2008-11-05,00:30:35
39.987898,116.327022,0,242,39757.0212962963,2008-11-05,00:30:40
39.987928,116.327028,0,231,39757.0213541667,2008-11-05,00:30:45
39.987928,116.327028,0,231,39757.0213888889,2008-11-05,00:30:48
39.987931,116.327025,0,231,39757.021412037,2008-11-05,00:30:50
39.987899,116.327031,0,230,39757.0214699074,2008-11-05,00:30:55
39.98784,116.327023,0,222,39757.0215277778,2008-11-05,00:31:00
39.987821,116.327001,0,218,39757.0215856481,2008-11-05,00:31:05
39.987815,116.327021,0,218,39757.0216435185,2008-11-05,00:31:10
39.987821,116.327025,0,219,39757.0217013889,2008-11-05,00:31:15
39.987817,116.32702,0,218,39757.0217592593,2008-11-05,00:31:20
39.987816,116.327022,0,218,39757.0218171296,2008-11-05,00:31:25
39.987816,116.327028,0,218,39757.021875,2008-11-05,00:31:30
39.98782,116.32703,0,217,39757.0219328704,2008-11-05,00:31:35
39.98782,116.32703,0,217,39757.0219675926,2008-11-05,00:31:38
39.98782,116.327031,0,217,39757.0219907407,2008-11-05,00:31:40
39.987792,116.327022,0,216,39757.0220486111,2008-11-05,00:31:45
39.987792,116.327022,0,216,39757.0220833333,2008-11-05,00:31:48
39.987798,116.327024,0,212,39757.0221064815,2008-11-05,00:31:50
39.987752,116.327006,0,209,39757.0221643519,2008-11-05,00:31:55
39.987734,116.326999,0,206,39757.0222222222,2008-11-05,00:32:00
39.987717,116.327015,0,202,39757.0222800926,2008-11-05,00:32:05
39.987741,116.327028,0,199,39757.022337963,2008-11-05,00:32:10
39.987741,116.327028,0,199,39757.0223726852,2008-11-05,00:32:13
39.987741,116.327032,0,195,39757.0223958333,2008-11-05,00:32:15
39.987695,116.327028,0,193,39757.0224537037,2008-11-05,00:32:20
39.987614,116.326998,0,193,39757.0225115741,2008-11-05,00:32:25
39.987576,116.326998,0,187,39757.0225694444,2008-11-05,00:32:30
39.987498,116.326984,0,186,39757.0226273148,2008-11-05,00:32:35
39.987443,116.326973,0,185,39757.0226851852,2008-11-05,00:32:40
39.987435,116.326952,0,179,39757.0227430556,2008-11-05,00:32:45
39.987407,116.326947,0,175,39757.0228009259,2008-11-05,00:32:50
39.987407,116.326947,0,175,39757.0228356481,2008-11-05,00:32:53
39.987402,116.32694,0,174,39757.0228587963,2008-11-05,00:32:55
39.987378,116.327021,0,175,39757.0229166667,2008-11-05,00:33:00
39.987408,116.327022,0,183,39757.022974537,2008-11-05,00:33:05
39.987383,116.32688,0,182,39757.0230092593,2008-11-05,00:33:08
39.987406,116.32697,0,187,39757.0230671296,2008-11-05,00:33:13
39.987421,116.326983,0,187,39757.023125,2008-11-05,00:33:18
39.987421,116.326983,0,187,39757.0231597222,2008-11-05,00:33:21
39.987425,116.326982,0,189,39757.0231828704,2008-11-05,00:33:23
39.987407,116.326991,0,189,39757.0232407407,2008-11-05,00:33:28
39.987406,116.326943,0,186,39757.0232986111,2008-11-05,00:33:33
39.9874,116.326926,0,186,39757.0233564815,2008-11-05,00:33:38
39.987391,116.326919,0,187,39757.0234143519,2008-11-05,00:33:43
39.987382,116.326908,0,188,39757.0234722222,2008-11-05,00:33:48
39.987364,116.326899,0,189,39757.0235300926,2008-11-05,00:33:53
39.987397,116.326894,0,182,39757.023587963,2008-11-05,00:33:58
39.987368,116.326951,0,180,39757.0236458333,2008-11-05,00:34:03
39.987369,116.326895,0,171,39757.0237037037,2008-11-05,00:34:08
39.987322,116.326908,0,161,39757.0237615741,2008-11-05,00:34:13
39.987322,116.326909,0,153,39757.0238194444,2008-11-05,00:34:18
39.987322,116.326909,0,153,39757.0238541667,2008-11-05,00:34:21
39.987323,116.326915,0,153,39757.0238773148,2008-11-05,00:34:23
39.987278,116.326872,0,151,39757.0239351852,2008-11-05,00:34:28
39.987229,116.326861,0,151,39757.0239930556,2008-11-05,00:34:33
39.987126,116.326841,0,148,39757.0240393518,2008-11-05,00:34:37
39.987058,116.326843,0,139,39757.0240972222,2008-11-05,00:34:42
39.986941,116.32685,0,131,39757.0241550926,2008-11-05,00:34:47
39.986835,116.326845,0,131,39757.0241782407,2008-11-05,00:34:49
39.986728,116.32688,0,127,39757.0242013889,2008-11-05,00:34:51
39.986657,116.326993,0,125,39757.024212963,2008-11-05,00:34:52
39.986557,116.327124,0,117,39757.0242476852,2008-11-05,00:34:55
39.986524,116.327137,0,116,39757.0243055556,2008-11-05,00:35:00
39.986524,116.327137,0,116,39757.0243402778,2008-11-05,00:35:03
39.986522,116.327138,0,114,39757.0243634259,2008-11-05,00:35:05
39.986509,116.327138,0,113,39757.0244212963,2008-11-05,00:35:10
39.986496,116.327136,0,112,39757.0244791667,2008-11-05,00:35:15
39.986496,116.327136,0,112,39757.0245138889,2008-11-05,00:35:18
39.986491,116.327128,0,112,39757.024537037,2008-11-05,00:35:20
39.986483,116.327141,0,112,39757.0245949074,2008-11-05,00:35:25
39.986475,116.327158,0,112,39757.0246527778,2008-11-05,00:35:30
39.986483,116.327142,0,113,39757.0247106481,2008-11-05,00:35:35
39.986473,116.327126,0,115,39757.0247685185,2008-11-05,00:35:40
39.986369,116.327066,0,116,39757.0248148148,2008-11-05,00:35:44
39.986344,116.327022,0,124,39757.0248726852,2008-11-05,00:35:49
39.986345,116.326998,0,130,39757.0249305556,2008-11-05,00:35:54
39.986355,116.326986,0,135,39757.0249884259,2008-11-05,00:35:59
39.986362,116.326954,0,138,39757.0250462963,2008-11-05,00:36:04
39.986383,116.326944,0,139,39757.0251041667,2008-11-05,00:36:09
39.986393,116.326948,0,140,39757.025162037,2008-11-05,00:36:14
39.986388,116.326945,0,140,39757.0252199074,2008-11-05,00:36:19
39.986388,116.326945,0,140,39757.0252546296,2008-11-05,00:36:22
39.98639,116.326946,0,140,39757.0252777778,2008-11-05,00:36:24
39.986378,116.326985,0,140,39757.0253356481,2008-11-05,00:36:29
39.986378,116.326985,0,140,39757.0253703704,2008-11-05,00:36:32
39.986372,116.326978,0,140,39757.0253935185,2008-11-05,00:36:34
39.986373,116.32696,0,140,39757.0254513889,2008-11-05,00:36:39
39.986378,116.326907,0,140,39757.0255092593,2008-11-05,00:36:44
39.986288,116.326937,0,142,39757.0255671296,2008-11-05,00:36:49
39.986185,116.326879,0,143,39757.0255902778,2008-11-05,00:36:51
39.986084,116.32685,0,143,39757.0256134259,2008-11-05,00:36:53
39.985943,116.326783,0,144,39757.0256481481,2008-11-05,00:36:56
39.985826,116.326757,0,146,39757.0256828704,2008-11-05,00:36:59
39.985745,116.326814,0,149,39757.0257175926,2008-11-05,00:37:02
39.985675,116.326858,0,152,39757.025775463,2008-11-05,00:37:07
39.985674,116.326873,0,151,39757.0258333333,2008-11-05,00:37:12
39.985677,116.326868,0,151,39757.0258912037,2008-11-05,00:37:17
39.985677,116.326868,0,151,39757.0259259259,2008-11-05,00:37:20
39.985683,116.326872,0,150,39757.0259490741,2008-11-05,00:37:22
39.985691,116.326884,0,149,39757.0260069444,2008-11-05,00:37:27
39.985676,116.326899,0,149,39757.0260648148,2008-11-05,00:37:32
39.985647,116.326915,0,148,39757.0261226852,2008-11-05,00:37:37
39.985639,116.326925,0,148,39757.0261805556,2008-11-05,00:37:42
39.985641,116.326937,0,147,39757.0262384259,2008-11-05,00:37:47
39.985642,116.326957,0,147,39757.0262962963,2008-11-05,00:37:52
39.985642,116.326976,0,147,39757.0263541667,2008-11-05,00:37:57
39.985641,116.326993,0,146,39757.026412037,2008-11-05,00:38:02
39.985639,116.327005,0,146,39757.0264699074,2008-11-05,00:38:07
39.985639,116.327019,0,145,39757.0265277778,2008-11-05,00:38:12
39.985642,116.327037,0,146,39757.0265856481,2008-11-05,00:38:17
39.985643,116.327054,0,146,39757.0266435185,2008-11-05,00:38:22
39.985639,116.32706,0,147,39757.0267013889,2008-11-05,00:38:27
39.985639,116.32706,0,147,39757.0267361111,2008-11-05,00:38:30
39.985632,116.327058,0,149,39757.0267592593,2008-11-05,00:38:32
39.985623,116.327051,0,150,39757.0268171296,2008-11-05,00:38:37
39.985623,116.327051,0,150,39757.0268518519,2008-11-05,00:38:40
39.985622,116.327044,0,153,39757.026875,2008-11-05,00:38:42
39.985633,116.327045,0,155,39757.0269328704,2008-11-05,00:38:47
39.985642,116.32704,0,159,39757.0269907407,2008-11-05,00:38:52
39.985651,116.327032,0,162,39757.0270486111,2008-11-05,00:38:57
39.985651,116.327032,0,162,39757.0270833333,2008-11-05,00:39:00
39.985658,116.327024,0,166,39757.0271064815,2008-11-05,00:39:02
39.985662,116.327014,0,170,39757.0271643519,2008-11-05,00:39:07
39.985666,116.326998,0,174,39757.0272222222,2008-11-05,00:39:12
39.985634,116.326984,0,179,39757.0272800926,2008-11-05,00:39:17
39.985496,116.326989,0,184,39757.0273148148,2008-11-05,00:39:20
39.985361,116.327001,0,189,39757.027337963,2008-11-05,00:39:22
39.985221,116.326999,0,190,39757.0273611111,2008-11-05,00:39:24
39.985066,116.32699,0,195,39757.0273842593,2008-11-05,00:39:26
39.984899,116.326998,0,197,39757.0274074074,2008-11-05,00:39:28
39.984742,116.327022,0,195,39757.0274305556,2008-11-05,00:39:30
39.984572,116.327035,0,193,39757.0274537037,2008-11-05,00:39:32
39.984397,116.327037,0,193,39757.0274768519,2008-11-05,00:39:34
39.984303,116.32704,0,194,39757.0274884259,2008-11-05,00:39:35
39.984206,116.327051,0,196,39757.0275,2008-11-05,00:39:36
39.984111,116.327057,0,196,39757.0275115741,2008-11-05,00:39:37
39.984018,116.327057,0,194,39757.0275231482,2008-11-05,00:39:38
39.983927,116.327066,0,192,39757.0275347222,2008-11-05,00:39:39
39.983829,116.327072,0,191,39757.0275462963,2008-11-05,00:39:40
39.983733,116.327076,0,191,39757.0275578704,2008-11-05,00:39:41
39.983553,116.327074,0,188,39757.0275810185,2008-11-05,00:39:43
39.98346,116.327079,0,187,39757.0275925926,2008-11-05,00:39:44
39.983359,116.327086,0,187,39757.0276041667,2008-11-05,00:39:45
39.983253,116.327098,0,187,39757.0276157407,2008-11-05,00:39:46
39.983151,116.327103,0,186,39757.0276273148,2008-11-05,00:39:47
39.983051,116.327103,0,185,39757.0276388889,2008-11-05,00:39:48
39.982948,116.327111,0,185,39757.027650463,2008-11-05,00:39:49
39.982837,116.327139,0,185,39757.027662037,2008-11-05,00:39:50
39.982733,116.327155,0,184,39757.0276736111,2008-11-05,00:39:51
39.982627,116.327168,0,184,39757.0276851852,2008-11-05,00:39:52
39.98253,116.327168,0,184,39757.0276967593,2008-11-05,00:39:53
39.982436,116.327166,0,183,39757.0277083333,2008-11-05,00:39:54
39.98224,116.327184,0,190,39757.0277314815,2008-11-05,00:39:56
39.982089,116.327178,0,191,39757.0277546296,2008-11-05,00:39:58
39.98197,116.327167,0,188,39757.0277777778,2008-11-05,00:40:00
39.981865,116.32715,0,183,39757.0278125,2008-11-05,00:40:03
39.981836,116.327156,0,180,39757.0278703704,2008-11-05,00:40:08
39.981837,116.327155,0,177,39757.0279282407,2008-11-05,00:40:13
39.981837,116.327155,0,177,39757.027962963,2008-11-05,00:40:16
39.981838,116.327154,0,176,39757.0279861111,2008-11-05,00:40:18
39.981828,116.327152,0,175,39757.0280439815,2008-11-05,00:40:23
39.981727,116.327142,0,177,39757.0280787037,2008-11-05,00:40:26
39.981626,116.327133,0,179,39757.0281018519,2008-11-05,00:40:28
39.981535,116.327128,0,179,39757.028125,2008-11-05,00:40:30
39.981424,116.327143,0,175,39757.0281597222,2008-11-05,00:40:33
39.981332,116.327158,0,174,39757.0281828704,2008-11-05,00:40:35
39.981211,116.327161,0,176,39757.0282060185,2008-11-05,00:40:37
39.981084,116.327174,0,176,39757.0282291667,2008-11-05,00:40:39
39.980958,116.327185,0,177,39757.0282523148,2008-11-05,00:40:41
39.980851,116.327198,0,177,39757.028275463,2008-11-05,00:40:43
39.980752,116.327202,0,179,39757.0283101852,2008-11-05,00:40:46
39.980735,116.327211,0,182,39757.0283680556,2008-11-05,00:40:51
39.980735,116.327211,0,182,39757.0284027778,2008-11-05,00:40:54
39.980742,116.327211,0,180,39757.0284259259,2008-11-05,00:40:56
39.980625,116.32716,0,190,39757.0284606481,2008-11-05,00:40:59
39.980522,116.327121,0,197,39757.0285069444,2008-11-05,00:41:03
39.980444,116.327196,0,205,39757.0285416667,2008-11-05,00:41:06
39.980326,116.327216,0,205,39757.0285763889,2008-11-05,00:41:09
39.98022,116.327245,0,208,39757.0286111111,2008-11-05,00:41:12
39.980123,116.327255,0,209,39757.0286342593,2008-11-05,00:41:14
39.980012,116.327274,0,209,39757.0286689815,2008-11-05,00:41:17
39.979875,116.327277,0,209,39757.0287037037,2008-11-05,00:41:20
39.979749,116.327276,0,209,39757.0287268519,2008-11-05,00:41:22
39.979548,116.327266,0,207,39757.02875,2008-11-05,00:41:24
39.979348,116.327245,0,207,39757.0287731481,2008-11-05,00:41:26
39.979256,116.327241,0,206,39757.0287847222,2008-11-05,00:41:27
39.979083,116.327233,0,204,39757.0288078704,2008-11-05,00:41:29
39.9789,116.327235,0,201,39757.0288310185,2008-11-05,00:41:31
39.978687,116.327257,0,199,39757.0288541667,2008-11-05,00:41:33
39.978578,116.327262,0,198,39757.0288657407,2008-11-05,00:41:34
39.978472,116.327264,0,197,39757.0288773148,2008-11-05,00:41:35
39.978375,116.327271,0,195,39757.0288888889,2008-11-05,00:41:36
39.978275,116.327271,0,194,39757.028900463,2008-11-05,00:41:37
39.978169,116.327265,0,194,39757.028912037,2008-11-05,00:41:38
39.978074,116.327263,0,195,39757.0289236111,2008-11-05,00:41:39
39.97794,116.327258,0,194,39757.0289467593,2008-11-05,00:41:41
39.977842,116.327267,0,190,39757.0289814815,2008-11-05,00:41:44
39.977799,116.327237,0,179,39757.0290393519,2008-11-05,00:41:49
39.977808,116.32724,0,171,39757.0290972222,2008-11-05,00:41:54
39.977808,116.32724,0,171,39757.0291319444,2008-11-05,00:41:57
39.977815,116.327239,0,164,39757.0291550926,2008-11-05,00:41:59
39.977824,116.327232,0,161,39757.029212963,2008-11-05,00:42:04
39.977851,116.327161,0,165,39757.0292708333,2008-11-05,00:42:09
39.977867,116.327114,0,170,39757.0293287037,2008-11-05,00:42:14
39.977892,116.327073,0,176,39757.0293865741,2008-11-05,00:42:19
39.977894,116.327038,0,179,39757.0294444444,2008-11-05,00:42:24
39.97789,116.327029,0,180,39757.0295023148,2008-11-05,00:42:29
39.97789,116.327029,0,180,39757.029537037,2008-11-05,00:42:32
39.977887,116.327028,0,179,39757.0295601852,2008-11-05,00:42:34
39.977879,116.326982,0,180,39757.0296180556,2008-11-05,00:42:39
39.977851,116.326874,0,180,39757.0296759259,2008-11-05,00:42:44
