# Supplementary material for: Research on differential privacy protection method based on user tendency
Source: PLoS One. 2023 Oct 26;18(10):e0288823. doi: 10.1371/journal.pone.0288823 (PMC10602288; doi:10.1371/journal.pone.0288823)
Supplement: S1 Data — (ZIP) [file pone.0288823.s001.zip › Data 5-1/001/Trajectory/20081105110052.plt]

Geolife trajectory
WGS 84
Altitude is in Feet
Reserved 3
0,2,255,My Track,0,0,2,8421376
0
39.976724,116.3274,0,492,39757.4589351852,2008-11-05,11:00:52
39.977026,116.327362,0,492,39757.4589583333,2008-11-05,11:00:54
39.976936,116.327367,0,491,39757.4589814815,2008-11-05,11:00:56
39.976843,116.32734,0,491,39757.4590162037,2008-11-05,11:00:59
39.97682,116.327345,0,491,39757.4590740741,2008-11-05,11:01:04
39.97685,116.327322,0,490,39757.4591319444,2008-11-05,11:01:09
39.977058,116.327199,0,492,39757.4591666667,2008-11-05,11:01:12
39.977041,116.327166,0,497,39757.459224537,2008-11-05,11:01:17
39.976953,116.327286,0,499,39757.4592361111,2008-11-05,11:01:18
39.977321,116.32742,0,177,39757.4592939815,2008-11-05,11:01:23
39.977296,116.32745,0,162,39757.4593518519,2008-11-05,11:01:28
39.977228,116.327479,0,172,39757.4594097222,2008-11-05,11:01:33
39.977266,116.327359,0,178,39757.4594560185,2008-11-05,11:01:37
39.977253,116.327308,0,182,39757.4595138889,2008-11-05,11:01:42
39.97719,116.327256,0,181,39757.4595717593,2008-11-05,11:01:47
39.977145,116.327254,0,186,39757.4596296296,2008-11-05,11:01:52
39.977084,116.327262,0,187,39757.4596875,2008-11-05,11:01:57
39.977056,116.327258,0,184,39757.4597453704,2008-11-05,11:02:02
39.976991,116.327269,0,189,39757.4598032407,2008-11-05,11:02:07
39.976953,116.327276,0,192,39757.4598611111,2008-11-05,11:02:12
39.976906,116.327289,0,197,39757.4599189815,2008-11-05,11:02:17
39.976834,116.327293,0,197,39757.4599768519,2008-11-05,11:02:22
39.976738,116.327282,0,192,39757.4600231481,2008-11-05,11:02:26
39.976636,116.327275,0,185,39757.4600347222,2008-11-05,11:02:27
39.97652,116.327296,0,174,39757.4600578704,2008-11-05,11:02:29
39.976437,116.327293,0,169,39757.4601157407,2008-11-05,11:02:34
39.976349,116.327285,0,164,39757.4601736111,2008-11-05,11:02:39
39.976312,116.327265,0,160,39757.4602314815,2008-11-05,11:02:44
39.976318,116.327253,0,157,39757.4602893519,2008-11-05,11:02:49
39.976274,116.32723,0,150,39757.4603472222,2008-11-05,11:02:54
39.976257,116.327237,0,147,39757.4604050926,2008-11-05,11:02:59
39.976224,116.327243,0,145,39757.460462963,2008-11-05,11:03:04
39.976221,116.327252,0,146,39757.4605208333,2008-11-05,11:03:09
39.976193,116.327238,0,143,39757.4605787037,2008-11-05,11:03:14
39.976142,116.327244,0,143,39757.4606365741,2008-11-05,11:03:19
39.976076,116.327232,0,142,39757.4606944444,2008-11-05,11:03:24
39.976064,116.327214,0,145,39757.4607523148,2008-11-05,11:03:29
39.976015,116.327233,0,147,39757.4608101852,2008-11-05,11:03:34
39.975969,116.327197,0,137,39757.4608680556,2008-11-05,11:03:39
39.975949,116.327172,0,131,39757.4609259259,2008-11-05,11:03:44
39.975935,116.327127,0,127,39757.4609837963,2008-11-05,11:03:49
39.975872,116.327138,0,131,39757.4610416667,2008-11-05,11:03:54
39.975834,116.327192,0,136,39757.461099537,2008-11-05,11:03:59
39.975832,116.327219,0,140,39757.4611574074,2008-11-05,11:04:04
39.975791,116.327258,0,150,39757.4612152778,2008-11-05,11:04:09
39.975737,116.327281,0,162,39757.4612731481,2008-11-05,11:04:14
39.975732,116.327339,0,158,39757.4613310185,2008-11-05,11:04:19
39.97574,116.327449,0,150,39757.4613888889,2008-11-05,11:04:24
39.975739,116.32749,0,146,39757.4614467593,2008-11-05,11:04:29
39.975728,116.327532,0,143,39757.4615046296,2008-11-05,11:04:34
39.975676,116.327558,0,140,39757.4615625,2008-11-05,11:04:39
39.975635,116.327564,0,138,39757.4616203704,2008-11-05,11:04:44
39.975618,116.327569,0,137,39757.4616782407,2008-11-05,11:04:49
39.975669,116.327537,0,137,39757.4617361111,2008-11-05,11:04:54
39.975607,116.327571,0,150,39757.4617939815,2008-11-05,11:04:59
39.975567,116.327611,0,159,39757.4618518518,2008-11-05,11:05:04
39.975548,116.327643,0,165,39757.4619097222,2008-11-05,11:05:09
39.97548,116.327708,0,172,39757.4619675926,2008-11-05,11:05:14
39.97541,116.327807,0,179,39757.462025463,2008-11-05,11:05:19
39.975354,116.327904,0,185,39757.4620833333,2008-11-05,11:05:24
39.975324,116.327996,0,191,39757.4621412037,2008-11-05,11:05:29
39.975298,116.32808,0,195,39757.4621990741,2008-11-05,11:05:34
39.975257,116.328175,0,200,39757.4622569444,2008-11-05,11:05:39
39.975247,116.328237,0,204,39757.4623148148,2008-11-05,11:05:44
39.975221,116.328345,0,208,39757.4623726852,2008-11-05,11:05:49
39.975179,116.328459,0,216,39757.4624305556,2008-11-05,11:05:54
39.975146,116.328536,0,226,39757.4624884259,2008-11-05,11:05:59
39.975119,116.328599,0,232,39757.4625462963,2008-11-05,11:06:04
39.975087,116.328677,0,238,39757.4626041667,2008-11-05,11:06:09
39.975092,116.328756,0,241,39757.462662037,2008-11-05,11:06:14
39.975091,116.328853,0,248,39757.4627199074,2008-11-05,11:06:19
39.975089,116.328927,0,252,39757.4627777778,2008-11-05,11:06:24
39.975101,116.328982,0,257,39757.4628356481,2008-11-05,11:06:29
39.975094,116.329052,0,263,39757.4628935185,2008-11-05,11:06:34
39.975092,116.329118,0,268,39757.4629513889,2008-11-05,11:06:39
39.975073,116.329213,0,275,39757.4630092593,2008-11-05,11:06:44
39.97504,116.329336,0,277,39757.4630671296,2008-11-05,11:06:49
39.97504,116.329389,0,284,39757.463125,2008-11-05,11:06:54
39.975055,116.32944,0,291,39757.4631828704,2008-11-05,11:06:59
39.97505,116.329527,0,296,39757.4632407407,2008-11-05,11:07:04
39.975047,116.329611,0,299,39757.4632986111,2008-11-05,11:07:09
39.975032,116.3297,0,301,39757.4633564815,2008-11-05,11:07:14
39.975029,116.329753,0,305,39757.4634143518,2008-11-05,11:07:19
39.975036,116.32982,0,313,39757.4634722222,2008-11-05,11:07:24
39.975031,116.329889,0,316,39757.4635300926,2008-11-05,11:07:29
39.975047,116.329946,0,318,39757.463587963,2008-11-05,11:07:34
39.975076,116.329991,0,320,39757.4636458333,2008-11-05,11:07:39
39.975092,116.330064,0,321,39757.4637037037,2008-11-05,11:07:44
39.975089,116.330139,0,321,39757.4637615741,2008-11-05,11:07:49
39.975111,116.330212,0,318,39757.4638194444,2008-11-05,11:07:54
39.975113,116.330288,0,317,39757.4638773148,2008-11-05,11:07:59
39.975111,116.330356,0,321,39757.4639351852,2008-11-05,11:08:04
39.9751,116.33045,0,319,39757.4639930556,2008-11-05,11:08:09
39.975102,116.330501,0,322,39757.4640509259,2008-11-05,11:08:14
39.975102,116.330579,0,323,39757.4641087963,2008-11-05,11:08:19
39.975113,116.330661,0,324,39757.4641666667,2008-11-05,11:08:24
39.975136,116.330752,0,323,39757.464224537,2008-11-05,11:08:29
39.975124,116.330829,0,322,39757.4642824074,2008-11-05,11:08:34
39.975129,116.330901,0,325,39757.4643402778,2008-11-05,11:08:39
39.975135,116.330964,0,327,39757.4643981481,2008-11-05,11:08:44
39.975125,116.331057,0,331,39757.4644560185,2008-11-05,11:08:49
39.975116,116.331114,0,332,39757.4645138889,2008-11-05,11:08:54
39.975135,116.331213,0,334,39757.4645717593,2008-11-05,11:08:59
39.975138,116.331314,0,328,39757.4646296296,2008-11-05,11:09:04
39.975135,116.331385,0,329,39757.4646875,2008-11-05,11:09:09
39.975139,116.331492,0,325,39757.4647453704,2008-11-05,11:09:14
39.975124,116.331592,0,325,39757.4648032407,2008-11-05,11:09:19
39.975093,116.33167,0,327,39757.4648611111,2008-11-05,11:09:24
39.975076,116.331728,0,331,39757.4649189815,2008-11-05,11:09:29
39.975065,116.331794,0,332,39757.4649768519,2008-11-05,11:09:34
39.975057,116.331872,0,330,39757.4650347222,2008-11-05,11:09:39
39.975053,116.33196,0,328,39757.4650925926,2008-11-05,11:09:44
39.97504,116.332029,0,330,39757.465150463,2008-11-05,11:09:49
39.975031,116.332113,0,330,39757.4652083333,2008-11-05,11:09:54
39.975049,116.332187,0,330,39757.4652662037,2008-11-05,11:09:59
39.97506,116.332278,0,326,39757.4653240741,2008-11-05,11:10:04
39.975068,116.332368,0,325,39757.4653819444,2008-11-05,11:10:09
39.975073,116.332468,0,324,39757.4654398148,2008-11-05,11:10:14
39.975113,116.332552,0,326,39757.4654976852,2008-11-05,11:10:19
39.975081,116.332664,0,317,39757.4655439815,2008-11-05,11:10:23
39.97505,116.332756,0,306,39757.4656018519,2008-11-05,11:10:28
39.975046,116.332811,0,301,39757.4656597222,2008-11-05,11:10:33
39.975044,116.332811,0,300,39757.4657175926,2008-11-05,11:10:38
39.975044,116.332811,0,300,39757.4657523148,2008-11-05,11:10:41
39.975043,116.332814,0,300,39757.465775463,2008-11-05,11:10:43
39.974963,116.332865,0,284,39757.4658101852,2008-11-05,11:10:46
39.974943,116.332913,0,256,39757.4658680556,2008-11-05,11:10:51
39.974884,116.332981,0,237,39757.4659143519,2008-11-05,11:10:55
39.974843,116.333077,0,230,39757.4659722222,2008-11-05,11:11:00
39.974843,116.333077,0,230,39757.4660069444,2008-11-05,11:11:03
39.974837,116.333069,0,217,39757.4660300926,2008-11-05,11:11:05
39.974821,116.333007,0,210,39757.466087963,2008-11-05,11:11:10
39.974797,116.332945,0,205,39757.4661458333,2008-11-05,11:11:15
39.974825,116.332802,0,198,39757.4661921296,2008-11-05,11:11:19
39.974839,116.332716,0,192,39757.46625,2008-11-05,11:11:24
39.974857,116.332598,0,197,39757.4662962963,2008-11-05,11:11:28
39.974883,116.33248,0,208,39757.4663310185,2008-11-05,11:11:31
39.97491,116.332358,0,211,39757.4663657407,2008-11-05,11:11:34
39.974959,116.332242,0,232,39757.4663888889,2008-11-05,11:11:36
39.974976,116.332116,0,237,39757.4664236111,2008-11-05,11:11:39
39.97493,116.332018,0,251,39757.4664814815,2008-11-05,11:11:44
39.974843,116.331984,0,256,39757.4665277778,2008-11-05,11:11:48
39.974777,116.331992,0,264,39757.4665856481,2008-11-05,11:11:53
39.974745,116.331946,0,269,39757.4666435185,2008-11-05,11:11:58
39.974716,116.331932,0,274,39757.4667013889,2008-11-05,11:12:03
39.974707,116.331926,0,276,39757.4667592593,2008-11-05,11:12:08
39.974692,116.33192,0,281,39757.4668171296,2008-11-05,11:12:13
39.974692,116.33192,0,281,39757.4668518519,2008-11-05,11:12:16
39.974694,116.331921,0,283,39757.466875,2008-11-05,11:12:18
39.974703,116.331928,0,284,39757.4669328704,2008-11-05,11:12:23
39.974734,116.331967,0,287,39757.4669907407,2008-11-05,11:12:28
39.974755,116.331988,0,289,39757.4670486111,2008-11-05,11:12:33
39.974727,116.332025,0,292,39757.4671064815,2008-11-05,11:12:38
39.974706,116.332044,0,293,39757.4671643519,2008-11-05,11:12:43
39.974614,116.332103,0,294,39757.4672222222,2008-11-05,11:12:48
39.974517,116.332158,0,294,39757.4672685185,2008-11-05,11:12:52
39.974416,116.332193,0,295,39757.4673263889,2008-11-05,11:12:57
39.974315,116.33224,0,295,39757.4673842593,2008-11-05,11:13:02
39.974227,116.332293,0,295,39757.4674305556,2008-11-05,11:13:06
39.97413,116.332359,0,295,39757.4674884259,2008-11-05,11:13:11
39.974025,116.332399,0,295,39757.4675462963,2008-11-05,11:13:16
39.973921,116.332456,0,295,39757.4675810185,2008-11-05,11:13:19
39.973818,116.332479,0,295,39757.4676388889,2008-11-05,11:13:24
39.973733,116.332503,0,295,39757.4676967593,2008-11-05,11:13:29
39.973716,116.332457,0,294,39757.4677546296,2008-11-05,11:13:34
39.973745,116.332383,0,293,39757.4678125,2008-11-05,11:13:39
39.973844,116.332304,0,292,39757.4678703704,2008-11-05,11:13:44
39.97394,116.33231,0,289,39757.4679050926,2008-11-05,11:13:47
39.974028,116.332277,0,288,39757.4679513889,2008-11-05,11:13:51
39.974094,116.33225,0,287,39757.4680092593,2008-11-05,11:13:56
39.974138,116.332226,0,286,39757.4680671296,2008-11-05,11:14:01
39.974106,116.332205,0,285,39757.468125,2008-11-05,11:14:06
39.974122,116.332154,0,285,39757.4681828704,2008-11-05,11:14:11
39.974123,116.332152,0,285,39757.4682407407,2008-11-05,11:14:16
39.974123,116.33215,0,284,39757.4682986111,2008-11-05,11:14:21
39.97412,116.332148,0,284,39757.4683564815,2008-11-05,11:14:26
39.97412,116.332148,0,284,39757.4683912037,2008-11-05,11:14:29
39.974119,116.332147,0,284,39757.4684143519,2008-11-05,11:14:31
39.974094,116.332168,0,284,39757.4684722222,2008-11-05,11:14:36
39.974069,116.332204,0,282,39757.4685300926,2008-11-05,11:14:41
39.974067,116.332231,0,279,39757.468587963,2008-11-05,11:14:46
39.974099,116.332239,0,278,39757.4686458333,2008-11-05,11:14:51
39.974143,116.332209,0,278,39757.4687037037,2008-11-05,11:14:56
39.9742,116.33215,0,277,39757.4687615741,2008-11-05,11:15:01
39.974202,116.332147,0,277,39757.4688194444,2008-11-05,11:15:06
39.974202,116.332147,0,277,39757.4688541667,2008-11-05,11:15:09
39.974206,116.332144,0,277,39757.4688773148,2008-11-05,11:15:11
39.974216,116.332143,0,276,39757.4689351852,2008-11-05,11:15:16
39.974269,116.33211,0,275,39757.4689930556,2008-11-05,11:15:21
39.97428,116.332108,0,274,39757.4690509259,2008-11-05,11:15:26
39.974289,116.332103,0,273,39757.4691087963,2008-11-05,11:15:31
39.974295,116.332101,0,272,39757.4691666667,2008-11-05,11:15:36
39.974291,116.332103,0,272,39757.469224537,2008-11-05,11:15:41
39.974287,116.332106,0,271,39757.4692824074,2008-11-05,11:15:46
39.974287,116.332106,0,271,39757.4693171296,2008-11-05,11:15:49
39.974282,116.332109,0,271,39757.4693402778,2008-11-05,11:15:51
39.9742,116.33217,0,268,39757.4693865741,2008-11-05,11:15:55
39.974146,116.332207,0,264,39757.4694444444,2008-11-05,11:16:00
39.974098,116.332206,0,260,39757.4695023148,2008-11-05,11:16:05
39.973982,116.332154,0,254,39757.4695601852,2008-11-05,11:16:10
39.973886,116.332137,0,249,39757.4695833333,2008-11-05,11:16:12
39.973784,116.332127,0,244,39757.4696064815,2008-11-05,11:16:14
39.973913,116.331987,0,240,39757.4696527778,2008-11-05,11:16:18
39.973967,116.331957,0,237,39757.4697106481,2008-11-05,11:16:23
39.973957,116.33196,0,232,39757.4697685185,2008-11-05,11:16:28
39.974023,116.331928,0,227,39757.4698263889,2008-11-05,11:16:33
39.974054,116.331912,0,224,39757.4698842593,2008-11-05,11:16:38
39.974054,116.331912,0,224,39757.4699189815,2008-11-05,11:16:41
39.974054,116.331911,0,223,39757.4699421296,2008-11-05,11:16:43
39.974045,116.331911,0,222,39757.47,2008-11-05,11:16:48
39.974035,116.33191,0,222,39757.4700578704,2008-11-05,11:16:53
39.974028,116.33191,0,222,39757.4701157407,2008-11-05,11:16:58
39.974028,116.33191,0,222,39757.470150463,2008-11-05,11:17:01
39.974026,116.331911,0,222,39757.4701736111,2008-11-05,11:17:03
39.974033,116.331948,0,221,39757.4702314815,2008-11-05,11:17:08
39.974054,116.331958,0,219,39757.4702893518,2008-11-05,11:17:13
39.97407,116.331961,0,217,39757.4703472222,2008-11-05,11:17:18
39.974113,116.331966,0,216,39757.4704050926,2008-11-05,11:17:23
39.974113,116.331966,0,216,39757.4704398148,2008-11-05,11:17:26
39.974118,116.331968,0,215,39757.470462963,2008-11-05,11:17:28
39.974122,116.331983,0,214,39757.4705208333,2008-11-05,11:17:33
39.974131,116.331998,0,212,39757.4705787037,2008-11-05,11:17:38
39.974142,116.332032,0,210,39757.4706365741,2008-11-05,11:17:43
39.974217,116.332033,0,201,39757.4706944444,2008-11-05,11:17:48
39.974208,116.332048,0,199,39757.4707523148,2008-11-05,11:17:53
39.974213,116.332048,0,199,39757.4708101852,2008-11-05,11:17:58
39.97422,116.332049,0,199,39757.4708680556,2008-11-05,11:18:03
39.97422,116.332049,0,199,39757.4709027778,2008-11-05,11:18:06
39.974225,116.332049,0,199,39757.4709259259,2008-11-05,11:18:08
39.974222,116.332155,0,202,39757.4709837963,2008-11-05,11:18:13
39.974194,116.332171,0,203,39757.4710416667,2008-11-05,11:18:18
39.974194,116.332171,0,203,39757.4710763889,2008-11-05,11:18:21
39.974186,116.332173,0,203,39757.471099537,2008-11-05,11:18:23
39.974143,116.332149,0,203,39757.4711574074,2008-11-05,11:18:28
39.974191,116.332156,0,201,39757.4712152778,2008-11-05,11:18:33
39.974158,116.332189,0,206,39757.4712731481,2008-11-05,11:18:38
39.974169,116.332188,0,208,39757.4713310185,2008-11-05,11:18:43
39.974191,116.332202,0,215,39757.4713888889,2008-11-05,11:18:48
39.974225,116.332225,0,221,39757.4714467593,2008-11-05,11:18:53
39.974289,116.332218,0,236,39757.4715046296,2008-11-05,11:18:58
39.974338,116.332211,0,249,39757.4715625,2008-11-05,11:19:03
39.974369,116.332195,0,259,39757.4716203704,2008-11-05,11:19:08
39.974379,116.332262,0,260,39757.4716782407,2008-11-05,11:19:13
39.974356,116.332271,0,264,39757.4717361111,2008-11-05,11:19:18
39.974349,116.332278,0,268,39757.4717939815,2008-11-05,11:19:23
39.974349,116.332278,0,268,39757.4718287037,2008-11-05,11:19:26
39.974352,116.332278,0,271,39757.4718518518,2008-11-05,11:19:28
39.974339,116.332264,0,272,39757.4719097222,2008-11-05,11:19:33
39.974299,116.332199,0,273,39757.4719675926,2008-11-05,11:19:38
39.974259,116.332114,0,274,39757.472025463,2008-11-05,11:19:43
39.974244,116.332006,0,275,39757.4720833333,2008-11-05,11:19:48
39.974239,116.33194,0,276,39757.4721412037,2008-11-05,11:19:53
39.974237,116.331908,0,276,39757.4721990741,2008-11-05,11:19:58
39.974298,116.331853,0,276,39757.4722569444,2008-11-05,11:20:03
39.974377,116.331802,0,272,39757.4723148148,2008-11-05,11:20:08
39.974425,116.331681,0,268,39757.4723611111,2008-11-05,11:20:12
39.974504,116.33157,0,268,39757.4723842593,2008-11-05,11:20:14
39.974647,116.331867,0,248,39757.4764467593,2008-11-05,11:26:05
39.974687,116.33191,0,250,39757.4765046296,2008-11-05,11:26:10
39.974695,116.331943,0,252,39757.4765625,2008-11-05,11:26:15
39.974671,116.331942,0,253,39757.4766203704,2008-11-05,11:26:20
39.974684,116.331939,0,253,39757.4766782407,2008-11-05,11:26:25
39.974684,116.331939,0,253,39757.476712963,2008-11-05,11:26:28
39.97468,116.331946,0,254,39757.4767361111,2008-11-05,11:26:30
39.974671,116.331959,0,257,39757.4767939815,2008-11-05,11:26:35
39.974656,116.331984,0,258,39757.4768518518,2008-11-05,11:26:40
39.974629,116.33201,0,261,39757.4769097222,2008-11-05,11:26:45
39.97462,116.332017,0,261,39757.4769675926,2008-11-05,11:26:50
39.974636,116.332023,0,261,39757.477025463,2008-11-05,11:26:55
39.974651,116.33201,0,261,39757.4770833333,2008-11-05,11:27:00
39.974658,116.331967,0,261,39757.4771412037,2008-11-05,11:27:05
39.974675,116.331941,0,261,39757.4771990741,2008-11-05,11:27:10
39.974705,116.331931,0,260,39757.4772569444,2008-11-05,11:27:15
39.974695,116.331935,0,262,39757.4773148148,2008-11-05,11:27:20
39.974594,116.332051,0,263,39757.477349537,2008-11-05,11:27:23
39.974565,116.332078,0,261,39757.4774074074,2008-11-05,11:27:28
39.974549,116.332096,0,259,39757.4774652778,2008-11-05,11:27:33
39.974534,116.332099,0,259,39757.4775231481,2008-11-05,11:27:38
39.974538,116.332098,0,259,39757.4775810185,2008-11-05,11:27:43
39.974546,116.332097,0,259,39757.4776388889,2008-11-05,11:27:48
39.974546,116.332097,0,259,39757.4776736111,2008-11-05,11:27:51
39.974542,116.332097,0,259,39757.4776967593,2008-11-05,11:27:53
39.974445,116.332094,0,262,39757.4777314815,2008-11-05,11:27:56
39.974361,116.332108,0,266,39757.4777893518,2008-11-05,11:28:01
39.974292,116.332135,0,269,39757.4778472222,2008-11-05,11:28:06
39.974388,116.332077,0,270,39757.4778703704,2008-11-05,11:28:08
39.97438,116.332108,0,270,39757.4779282407,2008-11-05,11:28:13
39.974353,116.332104,0,267,39757.4779861111,2008-11-05,11:28:18
39.974374,116.3321,0,262,39757.4780439815,2008-11-05,11:28:23
39.974403,116.3321,0,261,39757.4781018518,2008-11-05,11:28:28
39.9744,116.332099,0,260,39757.4781597222,2008-11-05,11:28:33
39.974395,116.332098,0,260,39757.4782175926,2008-11-05,11:28:38
39.974388,116.332099,0,260,39757.478275463,2008-11-05,11:28:43
39.974381,116.332098,0,260,39757.4783333333,2008-11-05,11:28:48
39.974381,116.332098,0,260,39757.4783680556,2008-11-05,11:28:51
39.974374,116.332098,0,260,39757.4783912037,2008-11-05,11:28:53
39.974365,116.332097,0,260,39757.4784490741,2008-11-05,11:28:58
39.974368,116.332112,0,261,39757.4785069444,2008-11-05,11:29:03
39.974513,116.332076,0,277,39757.4785532407,2008-11-05,11:29:07
39.974558,116.332013,0,280,39757.4786111111,2008-11-05,11:29:12
39.974518,116.332009,0,281,39757.4786689815,2008-11-05,11:29:17
39.974467,116.331911,0,250,39757.4787268518,2008-11-05,11:29:22
39.974453,116.331903,0,244,39757.4787847222,2008-11-05,11:29:27
39.974424,116.331882,0,235,39757.4788425926,2008-11-05,11:29:32
39.9744,116.331874,0,235,39757.478900463,2008-11-05,11:29:37
39.974368,116.331897,0,232,39757.4789583333,2008-11-05,11:29:42
39.974271,116.331921,0,227,39757.4789930556,2008-11-05,11:29:45
39.974175,116.331949,0,224,39757.4790509259,2008-11-05,11:29:50
39.97412,116.331995,0,228,39757.4791087963,2008-11-05,11:29:55
39.974096,116.332042,0,229,39757.4791666667,2008-11-05,11:30:00
39.974103,116.332081,0,232,39757.479224537,2008-11-05,11:30:05
39.974078,116.332108,0,238,39757.4792824074,2008-11-05,11:30:10
39.974073,116.332087,0,244,39757.4793402778,2008-11-05,11:30:15
39.974073,116.332087,0,244,39757.479375,2008-11-05,11:30:18
39.974072,116.332092,0,248,39757.4793981481,2008-11-05,11:30:20
39.974086,116.332142,0,254,39757.4794560185,2008-11-05,11:30:25
39.974076,116.332243,0,272,39757.4794907407,2008-11-05,11:30:28
39.974103,116.332333,0,275,39757.4795486111,2008-11-05,11:30:33
39.974132,116.332463,0,279,39757.4796064815,2008-11-05,11:30:38
39.97418,116.332507,0,281,39757.4796643518,2008-11-05,11:30:43
39.97421,116.332523,0,283,39757.4797222222,2008-11-05,11:30:48
39.974301,116.332528,0,285,39757.4797800926,2008-11-05,11:30:53
39.974436,116.332535,0,284,39757.4798148148,2008-11-05,11:30:56
39.974526,116.332537,0,285,39757.479849537,2008-11-05,11:30:59
39.974638,116.332557,0,283,39757.4798726852,2008-11-05,11:31:01
39.974671,116.332571,0,286,39757.4799305556,2008-11-05,11:31:06
39.974671,116.332572,0,289,39757.4799884259,2008-11-05,11:31:11
39.974671,116.332572,0,289,39757.4800231481,2008-11-05,11:31:14
39.974663,116.332574,0,289,39757.4800462963,2008-11-05,11:31:16
39.974652,116.332575,0,290,39757.4801041667,2008-11-05,11:31:21
39.974624,116.33272,0,291,39757.480162037,2008-11-05,11:31:26
39.974567,116.332852,0,291,39757.4802083333,2008-11-05,11:31:30
39.97459,116.332907,0,291,39757.4802662037,2008-11-05,11:31:35
39.974596,116.332919,0,291,39757.4803240741,2008-11-05,11:31:40
39.97459,116.332938,0,290,39757.4803819444,2008-11-05,11:31:45
39.974589,116.332962,0,290,39757.4804398148,2008-11-05,11:31:50
39.974583,116.333002,0,289,39757.4804976852,2008-11-05,11:31:55
39.974585,116.333066,0,288,39757.4805555556,2008-11-05,11:32:00
39.974605,116.333103,0,286,39757.4806134259,2008-11-05,11:32:05
39.974634,116.333142,0,284,39757.4806712963,2008-11-05,11:32:10
39.974656,116.333158,0,284,39757.4807291667,2008-11-05,11:32:15
39.974667,116.333172,0,283,39757.480787037,2008-11-05,11:32:20
39.97464,116.333176,0,282,39757.4808449074,2008-11-05,11:32:25
39.974589,116.333184,0,282,39757.4809027778,2008-11-05,11:32:30
39.974561,116.333204,0,281,39757.4809606481,2008-11-05,11:32:35
39.97455,116.33321,0,280,39757.4810185185,2008-11-05,11:32:40
39.974541,116.333216,0,280,39757.4810763889,2008-11-05,11:32:45
39.974521,116.333226,0,280,39757.4811342593,2008-11-05,11:32:50
39.974509,116.333226,0,280,39757.4811921296,2008-11-05,11:32:55
39.974467,116.333241,0,280,39757.48125,2008-11-05,11:33:00
39.974507,116.333261,0,280,39757.4813078704,2008-11-05,11:33:05
39.974518,116.333263,0,280,39757.4813657407,2008-11-05,11:33:10
39.974417,116.333031,0,261,39757.4872106481,2008-11-05,11:41:35
39.974684,116.333054,0,257,39757.4872337963,2008-11-05,11:41:37
39.974622,116.332987,0,275,39757.4872800926,2008-11-05,11:41:41
39.974648,116.332973,0,279,39757.487337963,2008-11-05,11:41:46
39.973967,116.333325,0,73,39757.4888310185,2008-11-05,11:43:55
39.973981,116.333351,0,66,39757.4888888889,2008-11-05,11:44:00
39.973994,116.333348,0,69,39757.4889467593,2008-11-05,11:44:05
39.974001,116.333346,0,70,39757.4890046296,2008-11-05,11:44:10
39.974002,116.333345,0,70,39757.4890625,2008-11-05,11:44:15
39.974002,116.333345,0,70,39757.4890972222,2008-11-05,11:44:18
39.974009,116.333344,0,71,39757.4891203704,2008-11-05,11:44:20
39.97405,116.333321,0,79,39757.4891782407,2008-11-05,11:44:25
39.974105,116.333344,0,88,39757.4892361111,2008-11-05,11:44:30
39.974105,116.333344,0,88,39757.4892708333,2008-11-05,11:44:33
39.974105,116.333351,0,93,39757.4892939815,2008-11-05,11:44:35
39.974099,116.333376,0,104,39757.4893518519,2008-11-05,11:44:40
39.9741,116.333382,0,109,39757.4894097222,2008-11-05,11:44:45
39.974101,116.333376,0,112,39757.4894675926,2008-11-05,11:44:50
39.974107,116.333376,0,113,39757.489525463,2008-11-05,11:44:55
39.974112,116.333377,0,114,39757.4895833333,2008-11-05,11:45:00
39.974109,116.333377,0,115,39757.4896412037,2008-11-05,11:45:05
39.974112,116.333376,0,116,39757.4896990741,2008-11-05,11:45:10
39.974112,116.333376,0,116,39757.4897337963,2008-11-05,11:45:13
39.974118,116.333375,0,116,39757.4897569444,2008-11-05,11:45:15
39.974128,116.333376,0,117,39757.4898148148,2008-11-05,11:45:20
39.974178,116.333326,0,122,39757.4898726852,2008-11-05,11:45:25
39.974202,116.333311,0,127,39757.4899305556,2008-11-05,11:45:30
39.974202,116.333311,0,127,39757.4899652778,2008-11-05,11:45:33
39.974199,116.333318,0,127,39757.4899884259,2008-11-05,11:45:35
39.974216,116.333303,0,129,39757.4900462963,2008-11-05,11:45:40
39.974216,116.333303,0,129,39757.4901041667,2008-11-05,11:45:45
39.97422,116.333303,0,129,39757.490162037,2008-11-05,11:45:50
39.97422,116.333303,0,129,39757.4901967593,2008-11-05,11:45:53
39.974228,116.333303,0,129,39757.4902199074,2008-11-05,11:45:55
39.974613,116.335792,0,72,39757.4943634259,2008-11-05,11:51:53
39.974382,116.333358,0,335,39757.495162037,2008-11-05,11:53:02
39.974387,116.333303,0,286,39757.4951736111,2008-11-05,11:53:03
39.974331,116.333257,0,292,39757.4952314815,2008-11-05,11:53:08
39.974327,116.333224,0,292,39757.4952893518,2008-11-05,11:53:13
39.974252,116.333221,0,294,39757.4953472222,2008-11-05,11:53:18
39.97419,116.33327,0,296,39757.4954050926,2008-11-05,11:53:23
39.974189,116.333327,0,294,39757.495462963,2008-11-05,11:53:28
39.974202,116.333296,0,294,39757.4955208333,2008-11-05,11:53:33
39.974196,116.333263,0,294,39757.4955787037,2008-11-05,11:53:38
39.97418,116.333237,0,297,39757.4956365741,2008-11-05,11:53:43
39.974172,116.333177,0,298,39757.4956944444,2008-11-05,11:53:48
39.974185,116.333099,0,300,39757.4957523148,2008-11-05,11:53:53
39.974278,116.333035,0,302,39757.4958101852,2008-11-05,11:53:58
39.974348,116.332984,0,305,39757.4958680556,2008-11-05,11:54:03
39.974379,116.332952,0,306,39757.4959259259,2008-11-05,11:54:08
39.974388,116.332907,0,307,39757.4959837963,2008-11-05,11:54:13
39.974383,116.332812,0,306,39757.4960416667,2008-11-05,11:54:18
39.974422,116.332794,0,307,39757.496099537,2008-11-05,11:54:23
39.974494,116.332684,0,304,39757.4961574074,2008-11-05,11:54:28
39.974537,116.332681,0,303,39757.4962152778,2008-11-05,11:54:33
39.974538,116.332694,0,305,39757.4962731482,2008-11-05,11:54:38
39.974566,116.332717,0,308,39757.4963310185,2008-11-05,11:54:43
39.974627,116.332724,0,313,39757.4963888889,2008-11-05,11:54:48
39.974659,116.332718,0,318,39757.4964467593,2008-11-05,11:54:53
39.974681,116.332714,0,324,39757.4965046296,2008-11-05,11:54:58
39.9747,116.332689,0,329,39757.4965625,2008-11-05,11:55:03
39.974722,116.332689,0,333,39757.4966203704,2008-11-05,11:55:08
39.974746,116.332697,0,336,39757.4966782407,2008-11-05,11:55:13
39.974764,116.332672,0,340,39757.4967361111,2008-11-05,11:55:18
39.974784,116.33264,0,344,39757.4967939815,2008-11-05,11:55:23
39.974785,116.332619,0,348,39757.4968518519,2008-11-05,11:55:28
39.974804,116.332637,0,352,39757.4969097222,2008-11-05,11:55:33
39.974832,116.332611,0,356,39757.4969675926,2008-11-05,11:55:38
39.97486,116.332574,0,360,39757.497025463,2008-11-05,11:55:43
39.974852,116.332541,0,364,39757.4970833333,2008-11-05,11:55:48
39.974897,116.332529,0,359,39757.4971412037,2008-11-05,11:55:53
39.974907,116.332523,0,360,39757.4971990741,2008-11-05,11:55:58
39.974893,116.332455,0,360,39757.4972569444,2008-11-05,11:56:03
39.974879,116.332379,0,360,39757.4973148148,2008-11-05,11:56:08
39.974857,116.332337,0,359,39757.4973726852,2008-11-05,11:56:13
39.974818,116.332308,0,358,39757.4974305556,2008-11-05,11:56:18
39.974789,116.332317,0,355,39757.4974884259,2008-11-05,11:56:23
39.974813,116.332307,0,353,39757.4975462963,2008-11-05,11:56:28
39.974809,116.332304,0,353,39757.4976041667,2008-11-05,11:56:33
39.974805,116.3323,0,353,39757.497662037,2008-11-05,11:56:38
39.974805,116.3323,0,353,39757.4976967593,2008-11-05,11:56:41
39.9748,116.332296,0,353,39757.4977199074,2008-11-05,11:56:43
39.974759,116.33224,0,352,39757.4977777778,2008-11-05,11:56:48
39.974718,116.332204,0,351,39757.4978356481,2008-11-05,11:56:53
39.975058,116.331707,0,306,39757.4990740741,2008-11-05,11:58:40
39.975021,116.331735,0,303,39757.4991319444,2008-11-05,11:58:45
39.975026,116.331749,0,303,39757.4991898148,2008-11-05,11:58:50
39.974896,116.331803,0,291,39757.4992361111,2008-11-05,11:58:54
39.974817,116.331858,0,287,39757.4992824074,2008-11-05,11:58:58
39.974761,116.331865,0,291,39757.4993402778,2008-11-05,11:59:03
39.974655,116.331882,0,285,39757.4993865741,2008-11-05,11:59:07
39.974412,116.331984,0,247,39757.4994097222,2008-11-05,11:59:09
39.974252,116.331973,0,226,39757.4994328704,2008-11-05,11:59:11
39.974161,116.332043,0,204,39757.4994560185,2008-11-05,11:59:13
39.9741,116.332141,0,175,39757.4995023148,2008-11-05,11:59:17
39.974052,116.33223,0,161,39757.499525463,2008-11-05,11:59:19
39.973984,116.332325,0,141,39757.4995601852,2008-11-05,11:59:22
39.973919,116.332414,0,123,39757.4996064815,2008-11-05,11:59:26
39.97386,116.332457,0,113,39757.4996643519,2008-11-05,11:59:31
39.973818,116.332474,0,108,39757.4997222222,2008-11-05,11:59:36
39.973799,116.332465,0,106,39757.4997800926,2008-11-05,11:59:41
39.973771,116.332523,0,87,39757.499837963,2008-11-05,11:59:46
39.973716,116.332535,0,84,39757.4998958333,2008-11-05,11:59:51
39.973677,116.332553,0,77,39757.4999537037,2008-11-05,11:59:56
39.973696,116.332534,0,66,39757.5000115741,2008-11-05,12:00:01
39.973845,116.332443,0,39,39757.5000462963,2008-11-05,12:00:04
39.973924,116.332331,0,43,39757.5000925926,2008-11-05,12:00:08
39.97401,116.332267,0,47,39757.5001157407,2008-11-05,12:00:10
39.974132,116.332198,0,54,39757.5001388889,2008-11-05,12:00:12
39.974336,116.332206,0,49,39757.500150463,2008-11-05,12:00:13
39.974482,116.332107,0,44,39757.500162037,2008-11-05,12:00:14
39.974477,116.332015,0,48,39757.5002199074,2008-11-05,12:00:19
39.974477,116.331946,0,57,39757.5002777778,2008-11-05,12:00:24
39.974476,116.331918,0,68,39757.5003356481,2008-11-05,12:00:29
39.974489,116.331881,0,78,39757.5003935185,2008-11-05,12:00:34
39.974481,116.33188,0,78,39757.5004513889,2008-11-05,12:00:39
39.974476,116.33188,0,78,39757.5005092593,2008-11-05,12:00:44
39.97447,116.331879,0,78,39757.5005671296,2008-11-05,12:00:49
39.97447,116.331879,0,78,39757.5006018518,2008-11-05,12:00:52
39.974478,116.331874,0,80,39757.500625,2008-11-05,12:00:54
39.974544,116.331858,0,86,39757.5006828704,2008-11-05,12:00:59
39.974575,116.331851,0,92,39757.5007407407,2008-11-05,12:01:04
39.974586,116.331844,0,95,39757.5007986111,2008-11-05,12:01:09
39.974571,116.331849,0,96,39757.5008564815,2008-11-05,12:01:14
39.97455,116.331845,0,103,39757.5009143518,2008-11-05,12:01:19
39.974576,116.331833,0,109,39757.5009722222,2008-11-05,12:01:24
39.974566,116.33183,0,109,39757.5010300926,2008-11-05,12:01:29
39.974567,116.331806,0,107,39757.501087963,2008-11-05,12:01:34
39.974567,116.331795,0,109,39757.5011458333,2008-11-05,12:01:39
39.974573,116.331795,0,109,39757.5012037037,2008-11-05,12:01:44
39.974573,116.331796,0,109,39757.5012615741,2008-11-05,12:01:49
39.974571,116.331796,0,109,39757.5013194444,2008-11-05,12:01:54
39.974571,116.331796,0,109,39757.5013541667,2008-11-05,12:01:57
39.974574,116.331796,0,109,39757.5013773148,2008-11-05,12:01:59
39.974586,116.3318,0,109,39757.5014351852,2008-11-05,12:02:04
39.97456,116.331798,0,110,39757.5014930556,2008-11-05,12:02:09
39.974456,116.331808,0,103,39757.5015509259,2008-11-05,12:02:14
39.974371,116.331742,0,100,39757.5015625,2008-11-05,12:02:15
39.974279,116.331806,0,92,39757.5015972222,2008-11-05,12:02:18
39.974211,116.331846,0,97,39757.5016550926,2008-11-05,12:02:23
39.974211,116.331846,0,97,39757.5016898148,2008-11-05,12:02:26
39.974204,116.331847,0,106,39757.501712963,2008-11-05,12:02:28
39.974184,116.331831,0,108,39757.5017708333,2008-11-05,12:02:33
39.974072,116.331864,0,104,39757.5018171296,2008-11-05,12:02:37
39.974028,116.33189,0,104,39757.501875,2008-11-05,12:02:42
39.974065,116.331899,0,102,39757.5019328704,2008-11-05,12:02:47
39.974076,116.331896,0,102,39757.5019907407,2008-11-05,12:02:52
39.97415,116.331943,0,110,39757.5020486111,2008-11-05,12:02:57
39.974183,116.331955,0,113,39757.5021064815,2008-11-05,12:03:02
39.9743,116.331965,0,120,39757.5022222222,2008-11-05,12:03:12
39.974402,116.331928,0,128,39757.5022569444,2008-11-05,12:03:15
39.974575,116.331747,0,140,39757.5023148148,2008-11-05,12:03:20
39.97466,116.331691,0,144,39757.502337963,2008-11-05,12:03:22
39.974584,116.33158,0,147,39757.5023842593,2008-11-05,12:03:26
39.974546,116.331563,0,149,39757.5024421296,2008-11-05,12:03:31
39.974537,116.331562,0,149,39757.5025,2008-11-05,12:03:36
39.974529,116.331562,0,149,39757.5025578704,2008-11-05,12:03:41
39.974526,116.33156,0,150,39757.5026157407,2008-11-05,12:03:46
39.974526,116.33156,0,150,39757.502650463,2008-11-05,12:03:49
39.97452,116.33156,0,150,39757.5026736111,2008-11-05,12:03:51
39.974467,116.331589,0,150,39757.5027314815,2008-11-05,12:03:56
39.974398,116.331647,0,148,39757.5027893518,2008-11-05,12:04:01
39.974409,116.331655,0,147,39757.5028472222,2008-11-05,12:04:06
39.97444,116.331711,0,146,39757.5029050926,2008-11-05,12:04:11
39.974428,116.331749,0,147,39757.502962963,2008-11-05,12:04:16
39.974383,116.331817,0,146,39757.5030208333,2008-11-05,12:04:21
39.974356,116.3319,0,145,39757.5030787037,2008-11-05,12:04:26
39.974345,116.331918,0,145,39757.5031365741,2008-11-05,12:04:31
39.974345,116.331918,0,145,39757.5031712963,2008-11-05,12:04:34
39.974346,116.331911,0,145,39757.5031944444,2008-11-05,12:04:36
39.97434,116.331895,0,145,39757.5032523148,2008-11-05,12:04:41
39.974305,116.331894,0,147,39757.5033101852,2008-11-05,12:04:46
39.974225,116.331924,0,148,39757.5033680556,2008-11-05,12:04:51
39.974187,116.331947,0,148,39757.5034259259,2008-11-05,12:04:56
39.974181,116.331947,0,148,39757.5034837963,2008-11-05,12:05:01
39.974181,116.331947,0,148,39757.5035185185,2008-11-05,12:05:04
39.974176,116.331948,0,148,39757.5035416667,2008-11-05,12:05:06
39.974248,116.331952,0,148,39757.503599537,2008-11-05,12:05:11
39.974293,116.331953,0,147,39757.5036574074,2008-11-05,12:05:16
39.974336,116.331972,0,147,39757.5037152778,2008-11-05,12:05:21
39.974429,116.331937,0,149,39757.5037731482,2008-11-05,12:05:26
39.974515,116.331947,0,151,39757.5038310185,2008-11-05,12:05:31
39.974498,116.331933,0,153,39757.5038888889,2008-11-05,12:05:36
39.974464,116.331928,0,156,39757.5039467593,2008-11-05,12:05:41
39.974415,116.331935,0,156,39757.5040046296,2008-11-05,12:05:46
39.974393,116.331927,0,156,39757.5040625,2008-11-05,12:05:51
39.974395,116.331928,0,157,39757.5041203704,2008-11-05,12:05:56
39.974394,116.331928,0,157,39757.5041782407,2008-11-05,12:06:01
39.9744,116.331929,0,157,39757.5042361111,2008-11-05,12:06:06
39.9744,116.331929,0,157,39757.5042708333,2008-11-05,12:06:09
39.974402,116.33193,0,157,39757.5042939815,2008-11-05,12:06:11
39.974486,116.331921,0,157,39757.5043518519,2008-11-05,12:06:16
39.974544,116.332013,0,156,39757.5043981481,2008-11-05,12:06:20
39.974542,116.332014,0,157,39757.5044560185,2008-11-05,12:06:25
39.974534,116.332013,0,157,39757.5045138889,2008-11-05,12:06:30
39.974534,116.332013,0,157,39757.5045486111,2008-11-05,12:06:33
39.974539,116.332011,0,157,39757.5045717593,2008-11-05,12:06:35
39.974569,116.332,0,156,39757.5046296296,2008-11-05,12:06:40
39.974565,116.331999,0,156,39757.5046875,2008-11-05,12:06:45
39.974565,116.331999,0,156,39757.5047222222,2008-11-05,12:06:48
39.974562,116.331996,0,156,39757.5047453704,2008-11-05,12:06:50
39.97456,116.332024,0,156,39757.5048032407,2008-11-05,12:06:55
39.974575,116.332054,0,156,39757.5048611111,2008-11-05,12:07:00
39.974575,116.332054,0,156,39757.5048958333,2008-11-05,12:07:03
39.974582,116.332055,0,156,39757.5049189815,2008-11-05,12:07:05
39.974614,116.331795,0,180,39757.5083333333,2008-11-05,12:12:00
39.97471,116.331718,0,176,39757.5083912037,2008-11-05,12:12:05
39.974774,116.331626,0,184,39757.5084375,2008-11-05,12:12:09
39.974828,116.331507,0,188,39757.5084837963,2008-11-05,12:12:13
39.974894,116.331388,0,195,39757.5085300926,2008-11-05,12:12:17
39.974952,116.331267,0,200,39757.5085763889,2008-11-05,12:12:21
39.975002,116.331166,0,205,39757.5086111111,2008-11-05,12:12:24
39.975056,116.331044,0,207,39757.5086458333,2008-11-05,12:12:27
39.975084,116.330926,0,210,39757.5086805556,2008-11-05,12:12:30
39.975092,116.330807,0,209,39757.5087152778,2008-11-05,12:12:33
39.975097,116.330684,0,211,39757.50875,2008-11-05,12:12:36
39.975132,116.330551,0,219,39757.5087962963,2008-11-05,12:12:40
39.975166,116.33044,0,224,39757.5088310185,2008-11-05,12:12:43
39.975183,116.330294,0,231,39757.5088773148,2008-11-05,12:12:47
39.97519,116.330178,0,238,39757.508912037,2008-11-05,12:12:50
39.975159,116.330018,0,241,39757.5089583333,2008-11-05,12:12:54
39.975156,116.329884,0,245,39757.5089930556,2008-11-05,12:12:57
39.975157,116.329761,0,250,39757.5090277778,2008-11-05,12:13:00
39.975129,116.329649,0,252,39757.5090625,2008-11-05,12:13:03
39.975132,116.329519,0,254,39757.5091087963,2008-11-05,12:13:07
39.97514,116.329391,0,246,39757.5091435185,2008-11-05,12:13:10
39.975172,116.329283,0,245,39757.5092013889,2008-11-05,12:13:15
39.975197,116.329262,0,250,39757.5092592593,2008-11-05,12:13:20
39.975225,116.329242,0,254,39757.5093171296,2008-11-05,12:13:25
39.975274,116.329205,0,252,39757.509375,2008-11-05,12:13:30
39.975259,116.329195,0,252,39757.5094328704,2008-11-05,12:13:35
39.975258,116.329205,0,252,39757.5094907407,2008-11-05,12:13:40
39.975257,116.32921,0,253,39757.5095486111,2008-11-05,12:13:45
39.975257,116.32921,0,253,39757.5095833333,2008-11-05,12:13:48
39.975257,116.329214,0,254,39757.5096064815,2008-11-05,12:13:50
39.975298,116.329195,0,255,39757.5096643518,2008-11-05,12:13:55
39.975351,116.329089,0,255,39757.5097106481,2008-11-05,12:13:59
39.975346,116.32897,0,254,39757.5097453704,2008-11-05,12:14:02
39.975343,116.32884,0,254,39757.5097800926,2008-11-05,12:14:05
39.975345,116.328713,0,255,39757.5098148148,2008-11-05,12:14:08
39.975338,116.328559,0,258,39757.5098611111,2008-11-05,12:14:12
39.975346,116.328431,0,261,39757.5098958333,2008-11-05,12:14:15
39.975349,116.328314,0,265,39757.5099305556,2008-11-05,12:14:18
39.975343,116.328197,0,271,39757.5099652778,2008-11-05,12:14:21
39.975315,116.328083,0,278,39757.51,2008-11-05,12:14:24
39.975277,116.327958,0,287,39757.5100578704,2008-11-05,12:14:29
39.97538,116.327957,0,298,39757.5101041667,2008-11-05,12:14:33
39.97547,116.327959,0,313,39757.5101388889,2008-11-05,12:14:36
39.975581,116.327973,0,322,39757.5101736111,2008-11-05,12:14:39
39.97568,116.327972,0,332,39757.5102083333,2008-11-05,12:14:42
39.975768,116.327951,0,343,39757.5102430556,2008-11-05,12:14:45
39.97588,116.327942,0,356,39757.5102893518,2008-11-05,12:14:49
39.975979,116.32794,0,372,39757.5103356481,2008-11-05,12:14:53
39.976064,116.327931,0,384,39757.5103703704,2008-11-05,12:14:56
39.976109,116.327925,0,420,39757.5104050926,2008-11-05,12:14:59
39.976185,116.32786,0,436,39757.5104398148,2008-11-05,12:15:02
39.976244,116.327773,0,458,39757.510474537,2008-11-05,12:15:05
39.976288,116.327955,0,495,39757.5105092593,2008-11-05,12:15:08
39.97636,116.328036,0,508,39757.5105324074,2008-11-05,12:15:10
39.976463,116.327999,0,519,39757.5105671296,2008-11-05,12:15:13
39.976571,116.327985,0,537,39757.5106018518,2008-11-05,12:15:16
39.976673,116.327961,0,552,39757.5106365741,2008-11-05,12:15:19
39.976758,116.32795,0,574,39757.5106712963,2008-11-05,12:15:22
39.976817,116.327888,0,593,39757.5106944444,2008-11-05,12:15:24
39.97692,116.328005,0,588,39757.5107175926,2008-11-05,12:15:26
39.97698,116.328104,0,602,39757.5107407407,2008-11-05,12:15:28
39.977041,116.328014,0,585,39757.510775463,2008-11-05,12:15:31
39.977116,116.327938,0,570,39757.5107986111,2008-11-05,12:15:33
39.977196,116.327887,0,558,39757.5108217593,2008-11-05,12:15:35
39.977286,116.327857,0,551,39757.5108449074,2008-11-05,12:15:37
39.977373,116.327591,0,553,39757.5108680556,2008-11-05,12:15:39
39.977425,116.327464,0,552,39757.5108796296,2008-11-05,12:15:40
39.977543,116.32748,0,554,39757.5109143518,2008-11-05,12:15:43
39.977683,116.327483,0,545,39757.5109490741,2008-11-05,12:15:46
39.977792,116.327515,0,548,39757.5109837963,2008-11-05,12:15:49
39.97789,116.327499,0,563,39757.5110185185,2008-11-05,12:15:52
39.977978,116.327466,0,587,39757.5110532407,2008-11-05,12:15:55
39.978078,116.327459,0,600,39757.511087963,2008-11-05,12:15:58
39.978129,116.327673,0,613,39757.5111111111,2008-11-05,12:16:00
39.978222,116.327703,0,625,39757.5111342593,2008-11-05,12:16:02
39.97829,116.327662,0,662,39757.5111689815,2008-11-05,12:16:05
39.978378,116.327644,0,693,39757.5112037037,2008-11-05,12:16:08
39.978504,116.327624,0,710,39757.5112384259,2008-11-05,12:16:11
39.978629,116.327604,0,719,39757.5112731481,2008-11-05,12:16:14
39.978764,116.327551,0,718,39757.5113078704,2008-11-05,12:16:17
39.978873,116.327533,0,730,39757.5113425926,2008-11-05,12:16:20
39.978979,116.327516,0,733,39757.5113773148,2008-11-05,12:16:23
39.979081,116.327528,0,740,39757.511412037,2008-11-05,12:16:26
39.979182,116.327496,0,757,39757.5114467593,2008-11-05,12:16:29
39.979286,116.327465,0,773,39757.5114814815,2008-11-05,12:16:32
39.97939,116.327431,0,789,39757.5115162037,2008-11-05,12:16:35
39.979415,116.327416,0,827,39757.5115393519,2008-11-05,12:16:37
39.979515,116.327436,0,845,39757.5115740741,2008-11-05,12:16:40
39.979601,116.327477,0,870,39757.5116087963,2008-11-05,12:16:43
39.979674,116.327472,0,911,39757.5116435185,2008-11-05,12:16:46
39.979775,116.32747,0,934,39757.5116782407,2008-11-05,12:16:49
39.979873,116.327477,0,957,39757.511712963,2008-11-05,12:16:52
39.979986,116.327484,0,969,39757.5117476852,2008-11-05,12:16:55
39.98008,116.327487,0,959,39757.5117708333,2008-11-05,12:16:57
39.980163,116.327603,0,917,39757.5117824074,2008-11-05,12:16:58
39.98022,116.327742,0,910,39757.5118055556,2008-11-05,12:17:00
39.980314,116.32773,0,898,39757.5118287037,2008-11-05,12:17:02
39.980416,116.327683,0,887,39757.5118518519,2008-11-05,12:17:04
39.980515,116.327642,0,875,39757.511875,2008-11-05,12:17:06
39.980607,116.327618,0,868,39757.5118981482,2008-11-05,12:17:08
39.980699,116.327586,0,860,39757.5119212963,2008-11-05,12:17:10
39.980822,116.327547,0,860,39757.5119560185,2008-11-05,12:17:13
39.980944,116.327506,0,861,39757.5119907407,2008-11-05,12:17:16
39.981067,116.327498,0,861,39757.512025463,2008-11-05,12:17:19
39.981174,116.327503,0,847,39757.5120486111,2008-11-05,12:17:21
39.981279,116.327491,0,834,39757.5120717593,2008-11-05,12:17:23
39.981371,116.327466,0,828,39757.5120949074,2008-11-05,12:17:25
39.98146,116.327425,0,826,39757.5121180556,2008-11-05,12:17:27
39.981554,116.327399,0,821,39757.5121412037,2008-11-05,12:17:29
39.981649,116.327378,0,817,39757.5121643519,2008-11-05,12:17:31
39.98178,116.32736,0,795,39757.5121875,2008-11-05,12:17:33
39.981895,116.327331,0,783,39757.5122106481,2008-11-05,12:17:35
39.982001,116.327316,0,776,39757.5122337963,2008-11-05,12:17:37
39.982117,116.32727,0,763,39757.5122569444,2008-11-05,12:17:39
39.982218,116.327251,0,761,39757.5122800926,2008-11-05,12:17:41
39.982342,116.327269,0,743,39757.5123032407,2008-11-05,12:17:43
39.982483,116.327315,0,713,39757.5123263889,2008-11-05,12:17:45
39.982531,116.327466,0,700,39757.512337963,2008-11-05,12:17:46
39.982649,116.3275,0,696,39757.5123611111,2008-11-05,12:17:48
39.982746,116.327501,0,692,39757.5123842593,2008-11-05,12:17:50
39.982869,116.327513,0,678,39757.5124074074,2008-11-05,12:17:52
39.982992,116.327491,0,678,39757.5124421296,2008-11-05,12:17:55
39.983112,116.327494,0,679,39757.5124768519,2008-11-05,12:17:58
39.983229,116.327472,0,680,39757.5125115741,2008-11-05,12:18:01
39.983343,116.327443,0,671,39757.5125462963,2008-11-05,12:18:04
39.98346,116.327419,0,664,39757.5125810185,2008-11-05,12:18:07
39.983547,116.327419,0,650,39757.5126041667,2008-11-05,12:18:09
39.983637,116.327417,0,641,39757.5126273148,2008-11-05,12:18:11
39.98372,116.327368,0,632,39757.512650463,2008-11-05,12:18:13
39.983831,116.327298,0,621,39757.5126851852,2008-11-05,12:18:16
39.983918,116.327276,0,608,39757.5127083333,2008-11-05,12:18:18
39.984004,116.327237,0,595,39757.5127314815,2008-11-05,12:18:20
39.984103,116.327201,0,590,39757.5127662037,2008-11-05,12:18:23
39.984166,116.327301,0,588,39757.5127893519,2008-11-05,12:18:25
39.984239,116.327417,0,577,39757.5128240741,2008-11-05,12:18:28
39.984331,116.327479,0,562,39757.5128587963,2008-11-05,12:18:31
39.984413,116.327467,0,541,39757.5128703704,2008-11-05,12:18:32
39.984488,116.327454,0,523,39757.5128819444,2008-11-05,12:18:33
39.984632,116.327463,0,499,39757.5129166667,2008-11-05,12:18:36
39.984751,116.327425,0,477,39757.5129398148,2008-11-05,12:18:38
39.984882,116.327393,0,450,39757.512962963,2008-11-05,12:18:40
39.98501,116.327414,0,441,39757.5129976852,2008-11-05,12:18:43
39.985145,116.327385,0,415,39757.5130208333,2008-11-05,12:18:45
39.985246,116.327347,0,392,39757.5130324074,2008-11-05,12:18:46
39.985366,116.327341,0,383,39757.5130671296,2008-11-05,12:18:49
39.985491,116.327313,0,379,39757.5131018519,2008-11-05,12:18:52
39.985656,116.327318,0,345,39757.5131365741,2008-11-05,12:18:55
39.985742,116.327262,0,323,39757.5131481481,2008-11-05,12:18:56
39.985863,116.327292,0,295,39757.5131712963,2008-11-05,12:18:58
39.985955,116.327299,0,280,39757.5131944444,2008-11-05,12:19:00
39.986033,116.327264,0,264,39757.5132060185,2008-11-05,12:19:01
39.986151,116.327272,0,267,39757.5132407407,2008-11-05,12:19:04
39.986265,116.327264,0,267,39757.513275463,2008-11-05,12:19:07
39.986383,116.327232,0,267,39757.5133101852,2008-11-05,12:19:10
39.986501,116.327205,0,270,39757.5133449074,2008-11-05,12:19:13
39.986608,116.327173,0,279,39757.5133796296,2008-11-05,12:19:16
39.986714,116.327083,0,288,39757.5134143519,2008-11-05,12:19:19
39.98682,116.327082,0,279,39757.5134375,2008-11-05,12:19:21
39.986897,116.327107,0,263,39757.5134490741,2008-11-05,12:19:22
39.986985,116.327147,0,260,39757.5134722222,2008-11-05,12:19:24
39.987082,116.327113,0,254,39757.5134953704,2008-11-05,12:19:26
39.987203,116.32715,0,261,39757.5135300926,2008-11-05,12:19:29
39.987294,116.327145,0,258,39757.5135532407,2008-11-05,12:19:31
39.987442,116.327119,0,258,39757.513587963,2008-11-05,12:19:34
39.987547,116.3271,0,252,39757.5136111111,2008-11-05,12:19:36
39.987665,116.327102,0,249,39757.5136458333,2008-11-05,12:19:39
39.987791,116.327099,0,243,39757.5136805556,2008-11-05,12:19:42
39.98791,116.327112,0,239,39757.5137152778,2008-11-05,12:19:45
39.988024,116.327119,0,243,39757.51375,2008-11-05,12:19:48
39.988126,116.327094,0,233,39757.5137731481,2008-11-05,12:19:50
39.98822,116.327076,0,227,39757.5137962963,2008-11-05,12:19:52
39.988316,116.327057,0,218,39757.5138194444,2008-11-05,12:19:54
39.988452,116.327046,0,207,39757.5138541667,2008-11-05,12:19:57
39.988582,116.327036,0,203,39757.5138888889,2008-11-05,12:20:00
39.98868,116.327031,0,193,39757.513912037,2008-11-05,12:20:02
39.988805,116.327031,0,188,39757.5139467593,2008-11-05,12:20:05
39.988924,116.327019,0,185,39757.5139814815,2008-11-05,12:20:08
39.98904,116.327034,0,178,39757.5140162037,2008-11-05,12:20:11
39.989162,116.32703,0,172,39757.5140509259,2008-11-05,12:20:14
39.989275,116.327017,0,175,39757.5140856481,2008-11-05,12:20:17
39.98939,116.327004,0,177,39757.5141203704,2008-11-05,12:20:20
39.989485,116.327017,0,186,39757.5141550926,2008-11-05,12:20:23
39.989594,116.327021,0,194,39757.5141898148,2008-11-05,12:20:26
39.989691,116.327022,0,205,39757.514224537,2008-11-05,12:20:29
39.989784,116.327012,0,198,39757.5142476852,2008-11-05,12:20:31
39.989902,116.327,0,200,39757.5142824074,2008-11-05,12:20:34
39.989994,116.327011,0,191,39757.5143055556,2008-11-05,12:20:36
39.990098,116.327035,0,196,39757.5143402778,2008-11-05,12:20:39
39.99019,116.327042,0,206,39757.514375,2008-11-05,12:20:42
39.990255,116.327049,0,236,39757.5144097222,2008-11-05,12:20:45
39.990334,116.327026,0,261,39757.5144444444,2008-11-05,12:20:48
39.990409,116.327026,0,287,39757.5144791667,2008-11-05,12:20:51
39.990485,116.326997,0,308,39757.5145138889,2008-11-05,12:20:54
39.990561,116.326968,0,336,39757.5145486111,2008-11-05,12:20:57
39.990615,116.326954,0,374,39757.5145833333,2008-11-05,12:21:00
39.990664,116.326966,0,403,39757.5146180556,2008-11-05,12:21:03
39.990706,116.326933,0,433,39757.5146527778,2008-11-05,12:21:06
39.990797,116.326866,0,438,39757.5146990741,2008-11-05,12:21:10
39.990879,116.326883,0,448,39757.5147569444,2008-11-05,12:21:15
39.990979,116.326857,0,461,39757.5148148148,2008-11-05,12:21:20
39.991077,116.326871,0,481,39757.5148726852,2008-11-05,12:21:25
39.991149,116.326933,0,492,39757.5149074074,2008-11-05,12:21:28
39.991235,116.326969,0,503,39757.5149421296,2008-11-05,12:21:31
39.991323,116.326995,0,521,39757.5149768519,2008-11-05,12:21:34
39.991405,116.327017,0,541,39757.5150115741,2008-11-05,12:21:37
39.991495,116.327044,0,567,39757.5150462963,2008-11-05,12:21:40
39.991577,116.327055,0,597,39757.5150810185,2008-11-05,12:21:43
39.99166,116.327032,0,617,39757.5151157407,2008-11-05,12:21:46
39.991763,116.327019,0,615,39757.515150463,2008-11-05,12:21:49
39.991867,116.326948,0,595,39757.5151736111,2008-11-05,12:21:51
39.991964,116.326917,0,580,39757.5151967593,2008-11-05,12:21:53
39.992078,116.326869,0,570,39757.5152314815,2008-11-05,12:21:56
39.992181,116.326851,0,554,39757.5152546296,2008-11-05,12:21:58
39.992309,116.326838,0,546,39757.5152893519,2008-11-05,12:22:01
39.992421,116.326779,0,530,39757.5153125,2008-11-05,12:22:03
39.992529,116.326767,0,531,39757.5153472222,2008-11-05,12:22:06
39.992624,116.326736,0,519,39757.5153703704,2008-11-05,12:22:08
39.992711,116.326734,0,508,39757.5153935185,2008-11-05,12:22:10
39.992817,116.326741,0,491,39757.5154166667,2008-11-05,12:22:12
39.992909,116.326749,0,485,39757.5154398148,2008-11-05,12:22:14
39.993021,116.326745,0,463,39757.515462963,2008-11-05,12:22:16
39.99312,116.326761,0,450,39757.5154861111,2008-11-05,12:22:18
39.993218,116.326767,0,440,39757.5155092593,2008-11-05,12:22:20
39.993337,116.32677,0,411,39757.5155324074,2008-11-05,12:22:22
39.993436,116.32679,0,395,39757.5155555556,2008-11-05,12:22:24
39.993531,116.326821,0,381,39757.5155787037,2008-11-05,12:22:26
39.993673,116.32682,0,343,39757.5156018519,2008-11-05,12:22:28
39.993798,116.326818,0,313,39757.515625,2008-11-05,12:22:30
39.993917,116.326796,0,287,39757.5156481481,2008-11-05,12:22:32
39.994042,116.326786,0,278,39757.5156828704,2008-11-05,12:22:35
39.99413,116.326756,0,273,39757.5157060185,2008-11-05,12:22:37
39.994219,116.326741,0,264,39757.5157291667,2008-11-05,12:22:39
39.994309,116.326717,0,254,39757.5157523148,2008-11-05,12:22:41
39.994409,116.326729,0,261,39757.515787037,2008-11-05,12:22:44
39.994531,116.326706,0,253,39757.5158217593,2008-11-05,12:22:47
39.994625,116.326682,0,238,39757.5158449074,2008-11-05,12:22:49
39.994718,116.326651,0,223,39757.5158680556,2008-11-05,12:22:51
39.994821,116.32665,0,220,39757.5159027778,2008-11-05,12:22:54
39.994908,116.326645,0,211,39757.5159259259,2008-11-05,12:22:56
39.995027,116.326645,0,201,39757.5159606481,2008-11-05,12:22:59
39.995124,116.326658,0,200,39757.5159953704,2008-11-05,12:23:02
39.995228,116.326648,0,210,39757.5160416667,2008-11-05,12:23:06
39.995323,116.326646,0,220,39757.516099537,2008-11-05,12:23:11
39.995402,116.326648,0,231,39757.5161574074,2008-11-05,12:23:16
39.995504,116.326648,0,245,39757.5162152778,2008-11-05,12:23:21
39.995596,116.326633,0,267,39757.5162615741,2008-11-05,12:23:25
39.9957,116.326563,0,275,39757.5162962963,2008-11-05,12:23:28
39.995789,116.32651,0,269,39757.5163194444,2008-11-05,12:23:30
39.995899,116.326498,0,247,39757.5163425926,2008-11-05,12:23:32
39.996,116.326505,0,231,39757.5163657407,2008-11-05,12:23:34
39.996088,116.326495,0,220,39757.5163888889,2008-11-05,12:23:36
39.996199,116.326463,0,220,39757.5164236111,2008-11-05,12:23:39
39.996289,116.326475,0,239,39757.5164583333,2008-11-05,12:23:42
39.996382,116.326504,0,260,39757.5164930556,2008-11-05,12:23:45
39.996426,116.326531,0,287,39757.5165162037,2008-11-05,12:23:47
39.996513,116.326553,0,312,39757.5165509259,2008-11-05,12:23:50
39.9966,116.326582,0,338,39757.5165856481,2008-11-05,12:23:53
39.996693,116.326572,0,349,39757.5166203704,2008-11-05,12:23:56
39.996822,116.326584,0,339,39757.5166550926,2008-11-05,12:23:59
39.996943,116.326572,0,320,39757.5166782407,2008-11-05,12:24:01
39.997098,116.326546,0,276,39757.5167013889,2008-11-05,12:24:03
39.997179,116.326525,0,254,39757.516712963,2008-11-05,12:24:04
39.997316,116.326487,0,221,39757.5167361111,2008-11-05,12:24:06
39.997423,116.326466,0,207,39757.5167592593,2008-11-05,12:24:08
39.997519,116.326439,0,200,39757.5167824074,2008-11-05,12:24:10
39.997649,116.326414,0,200,39757.5168171296,2008-11-05,12:24:13
39.997762,116.326409,0,206,39757.5168518518,2008-11-05,12:24:16
39.997872,116.326411,0,211,39757.5168865741,2008-11-05,12:24:19
39.997966,116.3264,0,225,39757.5169212963,2008-11-05,12:24:22
39.997992,116.326412,0,264,39757.5169444444,2008-11-05,12:24:24
39.998066,116.326447,0,297,39757.5169791667,2008-11-05,12:24:27
39.998158,116.32646,0,316,39757.5170138889,2008-11-05,12:24:30
39.998252,116.326443,0,307,39757.517037037,2008-11-05,12:24:32
39.99837,116.326402,0,287,39757.5170601852,2008-11-05,12:24:34
39.998467,116.326394,0,275,39757.5170833333,2008-11-05,12:24:36
39.998606,116.326391,0,269,39757.5171180556,2008-11-05,12:24:39
39.998711,116.326373,0,255,39757.5171412037,2008-11-05,12:24:41
39.998815,116.326355,0,241,39757.5171643518,2008-11-05,12:24:43
39.998924,116.326337,0,225,39757.5171875,2008-11-05,12:24:45
39.999024,116.326309,0,211,39757.5172106481,2008-11-05,12:24:47
39.999111,116.32624,0,199,39757.5172337963,2008-11-05,12:24:49
39.999174,116.326149,0,190,39757.5172569444,2008-11-05,12:24:51
39.999235,116.326048,0,182,39757.5172800926,2008-11-05,12:24:53
39.999308,116.32596,0,174,39757.5173032407,2008-11-05,12:24:55
39.999384,116.325885,0,167,39757.5173263889,2008-11-05,12:24:57
39.999472,116.32583,0,163,39757.517349537,2008-11-05,12:24:59
39.999596,116.325766,0,158,39757.5173842593,2008-11-05,12:25:02
39.999677,116.32571,0,152,39757.5174074074,2008-11-05,12:25:04
39.999771,116.325595,0,148,39757.5174421296,2008-11-05,12:25:07
39.999802,116.325439,0,146,39757.5174768518,2008-11-05,12:25:10
39.9998,116.325286,0,147,39757.5175115741,2008-11-05,12:25:13
39.999802,116.325124,0,147,39757.5175462963,2008-11-05,12:25:16
39.999803,116.324978,0,148,39757.5175810185,2008-11-05,12:25:19
39.999841,116.324826,0,150,39757.5176157407,2008-11-05,12:25:22
39.999878,116.324696,0,154,39757.517650463,2008-11-05,12:25:25
39.999937,116.32456,0,159,39757.5176851852,2008-11-05,12:25:28
39.999986,116.324429,0,162,39757.5177199074,2008-11-05,12:25:31
39.999898,116.324269,0,161,39757.5177430556,2008-11-05,12:25:33
39.999853,116.32414,0,164,39757.5177662037,2008-11-05,12:25:35
39.999836,116.32402,0,165,39757.5177893518,2008-11-05,12:25:37
39.999804,116.323863,0,167,39757.5178240741,2008-11-05,12:25:40
39.999784,116.323742,0,168,39757.5178472222,2008-11-05,12:25:42
39.999768,116.323563,0,168,39757.5178819444,2008-11-05,12:25:45
39.999769,116.323432,0,169,39757.5179050926,2008-11-05,12:25:47
39.999763,116.323311,0,172,39757.5179282407,2008-11-05,12:25:49
39.999732,116.323164,0,174,39757.517962963,2008-11-05,12:25:52
39.999718,116.322992,0,178,39757.5179976852,2008-11-05,12:25:55
39.999713,116.322861,0,177,39757.5180208333,2008-11-05,12:25:57
39.999707,116.322691,0,181,39757.5180555556,2008-11-05,12:26:00
39.999711,116.322565,0,183,39757.5180787037,2008-11-05,12:26:02
39.999705,116.322387,0,184,39757.5181134259,2008-11-05,12:26:05
39.999717,116.322247,0,182,39757.5181365741,2008-11-05,12:26:07
39.999762,116.322143,0,181,39757.5181597222,2008-11-05,12:26:09
39.999872,116.322042,0,180,39757.5181944444,2008-11-05,12:26:12
39.99998,116.321992,0,184,39757.5182175926,2008-11-05,12:26:14
40.000077,116.321983,0,181,39757.5182407407,2008-11-05,12:26:16
40.000174,116.321965,0,188,39757.518275463,2008-11-05,12:26:19
40.000271,116.321955,0,196,39757.5183101852,2008-11-05,12:26:22
40.000365,116.321945,0,207,39757.5183449074,2008-11-05,12:26:25
40.000471,116.321937,0,220,39757.5183796296,2008-11-05,12:26:28
40.000578,116.321947,0,232,39757.5184143518,2008-11-05,12:26:31
40.000673,116.32195,0,238,39757.5184375,2008-11-05,12:26:33
40.000781,116.321973,0,259,39757.5184722222,2008-11-05,12:26:36
40.000904,116.321958,0,274,39757.5185069444,2008-11-05,12:26:39
40.001024,116.321942,0,286,39757.5185416667,2008-11-05,12:26:42
40.001144,116.321958,0,295,39757.5185763889,2008-11-05,12:26:45
40.001235,116.321948,0,298,39757.518599537,2008-11-05,12:26:47
40.001336,116.321947,0,308,39757.5186226852,2008-11-05,12:26:49
40.001465,116.321957,0,325,39757.5186574074,2008-11-05,12:26:52
40.001617,116.321932,0,301,39757.5186805556,2008-11-05,12:26:54
40.0017,116.321898,0,283,39757.5186921296,2008-11-05,12:26:55
40.001839,116.321882,0,282,39757.5187268518,2008-11-05,12:26:58
40.001952,116.321876,0,293,39757.5187615741,2008-11-05,12:27:01
40.002067,116.321878,0,310,39757.5187962963,2008-11-05,12:27:04
40.002159,116.321862,0,312,39757.5188194444,2008-11-05,12:27:06
40.002263,116.321818,0,312,39757.5188425926,2008-11-05,12:27:08
40.002385,116.321822,0,330,39757.5188773148,2008-11-05,12:27:11
40.002467,116.32184,0,308,39757.5188888889,2008-11-05,12:27:12
40.002557,116.321848,0,314,39757.518912037,2008-11-05,12:27:14
40.002674,116.32185,0,307,39757.5189351852,2008-11-05,12:27:16
40.002793,116.321841,0,299,39757.5189583333,2008-11-05,12:27:18
40.002896,116.321859,0,295,39757.5189814815,2008-11-05,12:27:20
40.002982,116.321807,0,284,39757.5189930556,2008-11-05,12:27:21
40.003094,116.321797,0,279,39757.5190162037,2008-11-05,12:27:23
40.003217,116.321758,0,260,39757.5190393519,2008-11-05,12:27:25
40.003326,116.321742,0,255,39757.5190625,2008-11-05,12:27:27
40.003439,116.321725,0,246,39757.5190856481,2008-11-05,12:27:29
40.003539,116.321709,0,248,39757.5191087963,2008-11-05,12:27:31
40.003656,116.321683,0,241,39757.5191319444,2008-11-05,12:27:33
40.003763,116.321669,0,231,39757.5191550926,2008-11-05,12:27:35
40.003857,116.321653,0,229,39757.5191782407,2008-11-05,12:27:37
40.003989,116.321635,0,206,39757.5192013889,2008-11-05,12:27:39
40.004097,116.321617,0,201,39757.519224537,2008-11-05,12:27:41
40.004189,116.32161,0,202,39757.5192476852,2008-11-05,12:27:43
40.004284,116.321591,0,201,39757.5192708333,2008-11-05,12:27:45
40.004404,116.321558,0,200,39757.5193055556,2008-11-05,12:27:48
40.00453,116.321553,0,200,39757.5193402778,2008-11-05,12:27:51
40.004659,116.321526,0,205,39757.519375,2008-11-05,12:27:54
40.004762,116.32147,0,184,39757.5193981482,2008-11-05,12:27:56
40.004841,116.321386,0,173,39757.5194212963,2008-11-05,12:27:58
40.004869,116.321271,0,171,39757.5194444444,2008-11-05,12:28:00
40.004888,116.321145,0,168,39757.5194675926,2008-11-05,12:28:02
40.004904,116.321017,0,170,39757.5194907407,2008-11-05,12:28:04
40.004913,116.320888,0,172,39757.5195138889,2008-11-05,12:28:06
40.004918,116.320764,0,175,39757.519537037,2008-11-05,12:28:08
40.004923,116.320643,0,174,39757.5195601852,2008-11-05,12:28:10
40.004889,116.320519,0,167,39757.5195833333,2008-11-05,12:28:12
40.004837,116.320474,0,159,39757.5196412037,2008-11-05,12:28:17
40.004849,116.320514,0,160,39757.5196990741,2008-11-05,12:28:22
40.004863,116.320536,0,160,39757.5197569444,2008-11-05,12:28:27
40.004867,116.320453,0,155,39757.5198148148,2008-11-05,12:28:32
40.004862,116.320333,0,153,39757.5198611111,2008-11-05,12:28:36
40.004858,116.320186,0,153,39757.5199074074,2008-11-05,12:28:40
40.004856,116.320058,0,153,39757.5199421296,2008-11-05,12:28:43
40.00486,116.319914,0,149,39757.5199768519,2008-11-05,12:28:46
40.004867,116.31975,0,149,39757.5200115741,2008-11-05,12:28:49
40.004856,116.319579,0,147,39757.5200462963,2008-11-05,12:28:52
40.004848,116.319419,0,150,39757.5200810185,2008-11-05,12:28:55
40.004851,116.31928,0,155,39757.5201157407,2008-11-05,12:28:58
40.004861,116.319131,0,163,39757.520150463,2008-11-05,12:29:01
40.004864,116.318983,0,170,39757.5201851852,2008-11-05,12:29:04
40.00486,116.318835,0,178,39757.5202199074,2008-11-05,12:29:07
40.004846,116.318674,0,184,39757.5202546296,2008-11-05,12:29:10
40.00481,116.318553,0,185,39757.5202777778,2008-11-05,12:29:12
40.004783,116.318439,0,184,39757.5203009259,2008-11-05,12:29:14
40.00477,116.318282,0,190,39757.5203356481,2008-11-05,12:29:17
40.004785,116.318122,0,195,39757.5203703704,2008-11-05,12:29:20
40.004854,116.318019,0,197,39757.5204050926,2008-11-05,12:29:23
40.004939,116.317976,0,196,39757.5204282407,2008-11-05,12:29:25
40.005046,116.317915,0,205,39757.520462963,2008-11-05,12:29:28
40.005161,116.317906,0,215,39757.5204976852,2008-11-05,12:29:31
40.005285,116.31788,0,221,39757.5205324074,2008-11-05,12:29:34
40.005374,116.317853,0,224,39757.5205555556,2008-11-05,12:29:36
40.0055,116.317824,0,227,39757.5205902778,2008-11-05,12:29:39
40.005619,116.317787,0,234,39757.520625,2008-11-05,12:29:42
40.005719,116.317802,0,225,39757.5206481481,2008-11-05,12:29:44
40.005811,116.317867,0,214,39757.5206712963,2008-11-05,12:29:46
40.00594,116.317835,0,219,39757.5207060185,2008-11-05,12:29:49
40.006059,116.31778,0,226,39757.5207407407,2008-11-05,12:29:52
40.006217,116.317775,0,212,39757.520775463,2008-11-05,12:29:55
40.006304,116.317808,0,212,39757.5207986111,2008-11-05,12:29:57
40.00643,116.317811,0,221,39757.5208449074,2008-11-05,12:30:01
40.006543,116.317816,0,205,39757.5208680556,2008-11-05,12:30:03
40.006636,116.317826,0,204,39757.5208912037,2008-11-05,12:30:05
40.006752,116.317828,0,209,39757.5209259259,2008-11-05,12:30:08
40.006867,116.317818,0,218,39757.5209606481,2008-11-05,12:30:11
40.007002,116.317812,0,218,39757.5209953704,2008-11-05,12:30:14
40.007103,116.317806,0,217,39757.5210185185,2008-11-05,12:30:16
40.007226,116.317805,0,221,39757.5210532407,2008-11-05,12:30:19
40.007342,116.317805,0,226,39757.521087963,2008-11-05,12:30:22
40.007455,116.317818,0,233,39757.5211226852,2008-11-05,12:30:25
40.007583,116.317784,0,233,39757.5211574074,2008-11-05,12:30:28
40.007683,116.317786,0,228,39757.5211805556,2008-11-05,12:30:30
40.007814,116.317833,0,226,39757.5212152778,2008-11-05,12:30:33
40.007945,116.317849,0,227,39757.52125,2008-11-05,12:30:36
40.008042,116.317858,0,222,39757.5212731481,2008-11-05,12:30:38
40.008133,116.317861,0,219,39757.5212962963,2008-11-05,12:30:40
40.008229,116.317858,0,210,39757.5213194444,2008-11-05,12:30:42
40.008324,116.317851,0,208,39757.5213425926,2008-11-05,12:30:44
40.008444,116.317852,0,219,39757.5213773148,2008-11-05,12:30:47
40.008542,116.317878,0,238,39757.521412037,2008-11-05,12:30:50
40.008663,116.317897,0,248,39757.5214467593,2008-11-05,12:30:53
40.008762,116.317891,0,243,39757.5214699074,2008-11-05,12:30:55
40.008884,116.317851,0,219,39757.5214930556,2008-11-05,12:30:57
40.008978,116.317777,0,200,39757.5215162037,2008-11-05,12:30:59
40.00903,116.317625,0,193,39757.5215509259,2008-11-05,12:31:02
40.009037,116.317504,0,184,39757.5215740741,2008-11-05,12:31:04
40.009049,116.317385,0,180,39757.5215972222,2008-11-05,12:31:06
40.009057,116.317223,0,178,39757.5216319444,2008-11-05,12:31:09
40.009053,116.317064,0,173,39757.5216666667,2008-11-05,12:31:12
40.009044,116.316925,0,179,39757.5217013889,2008-11-05,12:31:15
40.009038,116.31678,0,175,39757.5217361111,2008-11-05,12:31:18
40.009013,116.316634,0,172,39757.5217708333,2008-11-05,12:31:21
40.009004,116.316486,0,164,39757.5218055556,2008-11-05,12:31:24
40.009097,116.316395,0,170,39757.5218518519,2008-11-05,12:31:28
40.009192,116.316374,0,178,39757.5218865741,2008-11-05,12:31:31
40.009299,116.316346,0,184,39757.5219212963,2008-11-05,12:31:34
40.009411,116.316308,0,187,39757.5219560185,2008-11-05,12:31:37
40.009519,116.316275,0,184,39757.5219907407,2008-11-05,12:31:40
40.009593,116.316198,0,169,39757.5220138889,2008-11-05,12:31:42
40.009638,116.316051,0,159,39757.5220486111,2008-11-05,12:31:45
40.009639,116.315921,0,159,39757.5220833333,2008-11-05,12:31:48
40.009635,116.31578,0,158,39757.5221180556,2008-11-05,12:31:51
40.009622,116.315616,0,158,39757.5221527778,2008-11-05,12:31:54
40.009624,116.315463,0,157,39757.5221875,2008-11-05,12:31:57
40.009622,116.315299,0,156,39757.5222222222,2008-11-05,12:32:00
40.009613,116.315153,0,160,39757.5222569444,2008-11-05,12:32:03
40.009618,116.315006,0,165,39757.5222916667,2008-11-05,12:32:06
40.009662,116.314901,0,165,39757.5223148148,2008-11-05,12:32:08
40.009719,116.314783,0,169,39757.522349537,2008-11-05,12:32:11
40.009768,116.314676,0,174,39757.5223842593,2008-11-05,12:32:14
40.009723,116.314528,0,180,39757.5224189815,2008-11-05,12:32:17
40.009666,116.314398,0,182,39757.5224421296,2008-11-05,12:32:19
40.009657,116.314246,0,190,39757.5224768519,2008-11-05,12:32:22
40.009596,116.314158,0,201,39757.5225,2008-11-05,12:32:24
40.00958,116.314031,0,208,39757.5225347222,2008-11-05,12:32:27
40.009605,116.313879,0,215,39757.5225694444,2008-11-05,12:32:30
40.009599,116.313744,0,218,39757.5226041667,2008-11-05,12:32:33
40.009526,116.313656,0,229,39757.5226273148,2008-11-05,12:32:35
40.009521,116.313534,0,237,39757.522650463,2008-11-05,12:32:37
40.009508,116.313416,0,241,39757.5226736111,2008-11-05,12:32:39
40.00945,116.313234,0,233,39757.5226967593,2008-11-05,12:32:41
40.009436,116.313086,0,231,39757.5227199074,2008-11-05,12:32:43
40.009475,116.312946,0,230,39757.5227546296,2008-11-05,12:32:46
40.009578,116.312909,0,231,39757.5227893519,2008-11-05,12:32:49
40.009704,116.312861,0,230,39757.5228240741,2008-11-05,12:32:52
40.009816,116.312835,0,234,39757.5228587963,2008-11-05,12:32:55
40.009927,116.312806,0,242,39757.5228935185,2008-11-05,12:32:58
40.010042,116.312789,0,252,39757.5229282407,2008-11-05,12:33:01
40.010201,116.312759,0,241,39757.522962963,2008-11-05,12:33:04
40.010309,116.312743,0,230,39757.5229861111,2008-11-05,12:33:06
40.010435,116.312708,0,231,39757.5230208333,2008-11-05,12:33:09
40.010557,116.312685,0,229,39757.5230555556,2008-11-05,12:33:12
40.010645,116.312665,0,229,39757.5230787037,2008-11-05,12:33:14
40.010771,116.312654,0,227,39757.5231134259,2008-11-05,12:33:17
40.010881,116.312651,0,220,39757.5231481481,2008-11-05,12:33:20
40.010981,116.312635,0,198,39757.5231712963,2008-11-05,12:33:22
40.011094,116.312615,0,187,39757.5232060185,2008-11-05,12:33:25
40.011192,116.312563,0,172,39757.5232407407,2008-11-05,12:33:28
40.011259,116.312454,0,157,39757.523275463,2008-11-05,12:33:31
40.011293,116.312323,0,145,39757.5233217593,2008-11-05,12:33:35
40.011347,116.312224,0,131,39757.5233796296,2008-11-05,12:33:40
40.011402,116.31212,0,128,39757.5234259259,2008-11-05,12:33:44
40.011493,116.312039,0,128,39757.5234722222,2008-11-05,12:33:48
40.011581,116.311989,0,123,39757.5235069444,2008-11-05,12:33:51
40.011685,116.311955,0,121,39757.5235416667,2008-11-05,12:33:54
40.011787,116.311957,0,123,39757.5235763889,2008-11-05,12:33:57
40.0119,116.311957,0,126,39757.5236111111,2008-11-05,12:34:00
40.012006,116.311959,0,130,39757.5236458333,2008-11-05,12:34:03
40.012113,116.311944,0,142,39757.5236805556,2008-11-05,12:34:06
40.012235,116.311938,0,147,39757.5237152778,2008-11-05,12:34:09
40.012354,116.311943,0,156,39757.52375,2008-11-05,12:34:12
40.012484,116.311946,0,160,39757.5237847222,2008-11-05,12:34:15
40.012611,116.311959,0,166,39757.5238194444,2008-11-05,12:34:18
40.012758,116.311935,0,162,39757.5238541667,2008-11-05,12:34:21
40.012859,116.311908,0,156,39757.5238773148,2008-11-05,12:34:23
40.012956,116.311886,0,154,39757.523900463,2008-11-05,12:34:25
40.013046,116.311877,0,154,39757.5239236111,2008-11-05,12:34:27
40.013144,116.311859,0,146,39757.5239467593,2008-11-05,12:34:29
40.013235,116.311768,0,138,39757.5239814815,2008-11-05,12:34:32
40.013261,116.311629,0,136,39757.5240277778,2008-11-05,12:34:36
40.013254,116.311506,0,138,39757.5240740741,2008-11-05,12:34:40
40.013255,116.311377,0,141,39757.5241203704,2008-11-05,12:34:44
40.013249,116.311253,0,144,39757.5241666667,2008-11-05,12:34:48
40.01323,116.311125,0,144,39757.524212963,2008-11-05,12:34:52
40.013223,116.310985,0,144,39757.5242592593,2008-11-05,12:34:56
40.013218,116.310856,0,143,39757.5243055556,2008-11-05,12:35:00
40.013205,116.310711,0,144,39757.5243518518,2008-11-05,12:35:04
40.013197,116.310583,0,151,39757.5243981481,2008-11-05,12:35:08
40.013185,116.31046,0,157,39757.5244444444,2008-11-05,12:35:12
40.013182,116.310333,0,160,39757.5244907407,2008-11-05,12:35:16
40.013187,116.310206,0,158,39757.524537037,2008-11-05,12:35:20
40.013211,116.310075,0,152,39757.5245833333,2008-11-05,12:35:24
40.013212,116.309938,0,152,39757.5246296296,2008-11-05,12:35:28
40.013185,116.309799,0,150,39757.5246759259,2008-11-05,12:35:32
40.013177,116.309658,0,147,39757.5247222222,2008-11-05,12:35:36
40.013173,116.309524,0,147,39757.5247685185,2008-11-05,12:35:40
40.013166,116.309377,0,144,39757.5248148148,2008-11-05,12:35:44
40.013164,116.309236,0,140,39757.5248611111,2008-11-05,12:35:48
40.013141,116.309098,0,140,39757.5249074074,2008-11-05,12:35:52
40.013132,116.308954,0,140,39757.5249537037,2008-11-05,12:35:56
40.013126,116.308837,0,138,39757.5249884259,2008-11-05,12:35:59
40.01312,116.308718,0,137,39757.5250231481,2008-11-05,12:36:02
40.013101,116.308602,0,138,39757.5250578704,2008-11-05,12:36:05
40.013098,116.30847,0,136,39757.5250925926,2008-11-05,12:36:08
40.013091,116.30834,0,137,39757.5251273148,2008-11-05,12:36:11
40.013083,116.308211,0,137,39757.525162037,2008-11-05,12:36:14
40.013075,116.308087,0,132,39757.5251967593,2008-11-05,12:36:17
40.013065,116.307956,0,132,39757.5252314815,2008-11-05,12:36:20
40.01305,116.307825,0,128,39757.5252662037,2008-11-05,12:36:23
40.013045,116.3077,0,127,39757.5253009259,2008-11-05,12:36:26
40.013046,116.307576,0,129,39757.5253356481,2008-11-05,12:36:29
40.013039,116.307444,0,128,39757.5253703704,2008-11-05,12:36:32
40.013041,116.307314,0,128,39757.5254050926,2008-11-05,12:36:35
40.013085,116.307194,0,126,39757.5254398148,2008-11-05,12:36:38
40.013149,116.307091,0,123,39757.525474537,2008-11-05,12:36:41
40.013221,116.307005,0,125,39757.5255092593,2008-11-05,12:36:44
40.013287,116.306923,0,128,39757.5255439815,2008-11-05,12:36:47
40.013363,116.306812,0,128,39757.5255902778,2008-11-05,12:36:51
40.01343,116.306715,0,129,39757.5256365741,2008-11-05,12:36:55
40.013485,116.306616,0,127,39757.5256828704,2008-11-05,12:36:59
40.01349,116.306595,0,124,39757.5257407407,2008-11-05,12:37:04
40.013507,116.306509,0,124,39757.5257986111,2008-11-05,12:37:09
40.013586,116.306413,0,125,39757.5258449074,2008-11-05,12:37:13
40.013686,116.306342,0,129,39757.5258912037,2008-11-05,12:37:17
40.013758,116.306218,0,128,39757.5259375,2008-11-05,12:37:21
40.013774,116.306096,0,131,39757.5259722222,2008-11-05,12:37:24
40.013777,116.30597,0,128,39757.5260069444,2008-11-05,12:37:27
40.013761,116.305844,0,126,39757.5260416667,2008-11-05,12:37:30
40.013798,116.305728,0,127,39757.526087963,2008-11-05,12:37:34
40.013897,116.305699,0,135,39757.5261342593,2008-11-05,12:37:38
40.014007,116.305663,0,140,39757.5261805556,2008-11-05,12:37:42
40.014091,116.305721,0,150,39757.5262268518,2008-11-05,12:37:46
40.014086,116.305845,0,160,39757.5262615741,2008-11-05,12:37:49
40.014073,116.305957,0,170,39757.5262962963,2008-11-05,12:37:52
40.014065,116.306074,0,171,39757.5263310185,2008-11-05,12:37:55
40.014056,116.306201,0,172,39757.5263773148,2008-11-05,12:37:59
40.013954,116.306279,0,172,39757.5264351852,2008-11-05,12:38:04
40.013884,116.30636,0,160,39757.5264814815,2008-11-05,12:38:08
40.013742,116.306628,0,158,39757.7683101852,2008-11-05,18:26:22
40.013732,116.306688,0,158,39757.7683680556,2008-11-05,18:26:27
40.013724,116.306719,0,158,39757.7684259259,2008-11-05,18:26:32
40.013717,116.306751,0,157,39757.7684837963,2008-11-05,18:26:37
40.013717,116.306751,0,157,39757.7685185185,2008-11-05,18:26:40
40.013718,116.306757,0,158,39757.7685416667,2008-11-05,18:26:42
40.013714,116.306741,0,158,39757.768599537,2008-11-05,18:26:47
40.013718,116.30673,0,158,39757.7686574074,2008-11-05,18:26:52
40.013718,116.30673,0,158,39757.7686921296,2008-11-05,18:26:55
40.013721,116.306725,0,158,39757.7687152778,2008-11-05,18:26:57
40.013737,116.306694,0,158,39757.7687731481,2008-11-05,18:27:02
40.013745,116.306642,0,159,39757.7688310185,2008-11-05,18:27:07
40.01376,116.306602,0,159,39757.7688888889,2008-11-05,18:27:12
40.013757,116.306568,0,160,39757.7689467593,2008-11-05,18:27:17
40.013779,116.306563,0,160,39757.7690046296,2008-11-05,18:27:22
40.013818,116.306573,0,161,39757.7690625,2008-11-05,18:27:27
40.01385,116.306562,0,161,39757.7691203704,2008-11-05,18:27:32
40.013862,116.306566,0,160,39757.7691782407,2008-11-05,18:27:37
40.013862,116.306566,0,160,39757.769212963,2008-11-05,18:27:40
40.013856,116.306573,0,160,39757.7692361111,2008-11-05,18:27:42
40.013818,116.306582,0,159,39757.7692939815,2008-11-05,18:27:47
40.013789,116.306589,0,159,39757.7693518519,2008-11-05,18:27:52
40.013741,116.306614,0,158,39757.7694097222,2008-11-05,18:27:57
40.013717,116.306612,0,157,39757.7694675926,2008-11-05,18:28:02
40.013698,116.306573,0,155,39757.769525463,2008-11-05,18:28:07
40.01369,116.306536,0,154,39757.7695833333,2008-11-05,18:28:12
40.013671,116.306525,0,153,39757.7696412037,2008-11-05,18:28:17
40.01369,116.306549,0,153,39757.7696990741,2008-11-05,18:28:22
40.013683,116.30656,0,152,39757.7697569444,2008-11-05,18:28:27
40.013703,116.306577,0,151,39757.7698148148,2008-11-05,18:28:32
40.0137,116.306575,0,150,39757.7698726852,2008-11-05,18:28:37
40.013699,116.306578,0,150,39757.7699305556,2008-11-05,18:28:42
40.013699,116.306578,0,150,39757.7699652778,2008-11-05,18:28:45
40.013705,116.306579,0,150,39757.7699884259,2008-11-05,18:28:47
40.013727,116.306562,0,149,39757.7700462963,2008-11-05,18:28:52
40.013727,116.306562,0,149,39757.7700810185,2008-11-05,18:28:55
40.013725,116.306564,0,148,39757.7701041667,2008-11-05,18:28:57
40.013717,116.306593,0,146,39757.770162037,2008-11-05,18:29:02
40.01373,116.306598,0,146,39757.7702199074,2008-11-05,18:29:07
40.013735,116.306604,0,145,39757.7702777778,2008-11-05,18:29:12
40.013735,116.306604,0,145,39757.7703125,2008-11-05,18:29:15
40.013732,116.306606,0,145,39757.7703356481,2008-11-05,18:29:17
40.01373,116.306615,0,145,39757.7703935185,2008-11-05,18:29:22
40.013728,116.306622,0,144,39757.7704513889,2008-11-05,18:29:27
40.013728,116.306622,0,144,39757.7704861111,2008-11-05,18:29:30
40.013721,116.306618,0,144,39757.7705092593,2008-11-05,18:29:32
40.013672,116.306578,0,140,39757.7705671296,2008-11-05,18:29:37
40.013646,116.306539,0,139,39757.770625,2008-11-05,18:29:42
40.013648,116.306527,0,139,39757.7706828704,2008-11-05,18:29:47
40.013689,116.306535,0,140,39757.7707407407,2008-11-05,18:29:52
40.013691,116.30653,0,139,39757.7707986111,2008-11-05,18:29:57
40.013698,116.306534,0,138,39757.7708564815,2008-11-05,18:30:02
40.013705,116.306542,0,138,39757.7709143519,2008-11-05,18:30:07
40.013711,116.306546,0,137,39757.7709722222,2008-11-05,18:30:12
40.013716,116.306549,0,137,39757.7710300926,2008-11-05,18:30:17
40.013716,116.306549,0,137,39757.7710648148,2008-11-05,18:30:20
40.013724,116.306552,0,136,39757.771087963,2008-11-05,18:30:22
40.013743,116.306579,0,137,39757.7711458333,2008-11-05,18:30:27
40.013785,116.306605,0,137,39757.7712037037,2008-11-05,18:30:32
40.013785,116.306605,0,137,39757.7712384259,2008-11-05,18:30:35
40.013792,116.306607,0,138,39757.7712615741,2008-11-05,18:30:37
40.013794,116.306628,0,136,39757.7713194444,2008-11-05,18:30:42
40.013794,116.306628,0,136,39757.7713541667,2008-11-05,18:30:45
40.013794,116.306635,0,136,39757.7713773148,2008-11-05,18:30:47
40.013823,116.306659,0,136,39757.7714351852,2008-11-05,18:30:52
40.013874,116.30667,0,136,39757.7714930556,2008-11-05,18:30:57
40.013876,116.30666,0,136,39757.7715509259,2008-11-05,18:31:02
40.013864,116.306646,0,136,39757.7716087963,2008-11-05,18:31:07
40.013869,116.306644,0,136,39757.7716666667,2008-11-05,18:31:12
40.013869,116.306644,0,136,39757.7717013889,2008-11-05,18:31:15
40.013871,116.306636,0,135,39757.771724537,2008-11-05,18:31:17
40.013869,116.306624,0,135,39757.7717824074,2008-11-05,18:31:22
40.013863,116.306611,0,135,39757.7718402778,2008-11-05,18:31:27
40.013807,116.306575,0,135,39757.7718981481,2008-11-05,18:31:32
40.013718,116.306517,0,135,39757.7719560185,2008-11-05,18:31:37
40.01366,116.306494,0,135,39757.7720138889,2008-11-05,18:31:42
40.013633,116.306489,0,134,39757.7720717593,2008-11-05,18:31:47
40.013637,116.306521,0,134,39757.7721296296,2008-11-05,18:31:52
40.013666,116.30654,0,134,39757.7721875,2008-11-05,18:31:57
40.013699,116.306561,0,134,39757.7722453704,2008-11-05,18:32:02
40.013699,116.306576,0,133,39757.7723032407,2008-11-05,18:32:07
40.013705,116.306587,0,133,39757.7723611111,2008-11-05,18:32:12
40.01371,116.306598,0,133,39757.7724189815,2008-11-05,18:32:17
40.013715,116.3066,0,132,39757.7724768519,2008-11-05,18:32:22
40.013718,116.306595,0,132,39757.7725347222,2008-11-05,18:32:27
40.013715,116.306593,0,131,39757.7725925926,2008-11-05,18:32:32
40.013715,116.306593,0,131,39757.7726273148,2008-11-05,18:32:35
40.013719,116.306601,0,131,39757.772650463,2008-11-05,18:32:37
40.013766,116.306617,0,131,39757.7727083333,2008-11-05,18:32:42
40.013821,116.306633,0,131,39757.7727662037,2008-11-05,18:32:47
40.013843,116.306633,0,131,39757.7728240741,2008-11-05,18:32:52
40.013892,116.306677,0,132,39757.7728819444,2008-11-05,18:32:57
40.013916,116.306696,0,141,39757.7729398148,2008-11-05,18:33:02
40.013895,116.306696,0,147,39757.7729976852,2008-11-05,18:33:07
40.013896,116.306704,0,148,39757.7730555556,2008-11-05,18:33:12
40.013893,116.306707,0,149,39757.7731134259,2008-11-05,18:33:17
40.013885,116.306706,0,152,39757.7731712963,2008-11-05,18:33:22
40.013881,116.306698,0,154,39757.7732291667,2008-11-05,18:33:27
40.013878,116.306692,0,158,39757.773287037,2008-11-05,18:33:32
40.013878,116.306695,0,162,39757.7733449074,2008-11-05,18:33:37
40.013877,116.3067,0,166,39757.7734027778,2008-11-05,18:33:42
40.013874,116.306707,0,171,39757.7734606481,2008-11-05,18:33:47
40.013872,116.306713,0,177,39757.7735185185,2008-11-05,18:33:52
40.013872,116.306718,0,181,39757.7735763889,2008-11-05,18:33:57
40.013873,116.306723,0,185,39757.7736342593,2008-11-05,18:34:02
40.013877,116.306728,0,189,39757.7736921296,2008-11-05,18:34:07
40.013882,116.306734,0,193,39757.77375,2008-11-05,18:34:12
40.013887,116.306741,0,198,39757.7738078704,2008-11-05,18:34:17
40.013891,116.306749,0,202,39757.7738657407,2008-11-05,18:34:22
40.013892,116.306755,0,206,39757.7739236111,2008-11-05,18:34:27
40.01389,116.306759,0,210,39757.7739814815,2008-11-05,18:34:32
40.01389,116.306763,0,213,39757.7740393518,2008-11-05,18:34:37
40.013889,116.306767,0,216,39757.7740972222,2008-11-05,18:34:42
40.013887,116.306769,0,219,39757.7741550926,2008-11-05,18:34:47
40.013887,116.306769,0,219,39757.7741898148,2008-11-05,18:34:50
40.013882,116.306769,0,222,39757.774212963,2008-11-05,18:34:52
40.013873,116.306766,0,225,39757.7742708333,2008-11-05,18:34:57
40.01386,116.306764,0,227,39757.7743287037,2008-11-05,18:35:02
40.013779,116.306676,0,201,39757.774375,2008-11-05,18:35:06
40.013722,116.306613,0,180,39757.7744328704,2008-11-05,18:35:11
40.013706,116.306609,0,166,39757.7744907407,2008-11-05,18:35:16
40.013696,116.306608,0,161,39757.7745486111,2008-11-05,18:35:21
40.01369,116.306607,0,160,39757.7746064815,2008-11-05,18:35:26
40.013688,116.306605,0,158,39757.7746643518,2008-11-05,18:35:31
40.013689,116.306604,0,155,39757.7747222222,2008-11-05,18:35:36
40.013691,116.306603,0,153,39757.7747800926,2008-11-05,18:35:41
40.013691,116.3066,0,151,39757.774837963,2008-11-05,18:35:46
40.013693,116.306597,0,148,39757.7748958333,2008-11-05,18:35:51
40.013696,116.306594,0,145,39757.7749537037,2008-11-05,18:35:56
40.0137,116.306592,0,143,39757.7750115741,2008-11-05,18:36:01
40.013704,116.30659,0,140,39757.7750694444,2008-11-05,18:36:06
40.013709,116.306589,0,137,39757.7751273148,2008-11-05,18:36:11
40.013715,116.306586,0,133,39757.7751851852,2008-11-05,18:36:16
40.013723,116.306582,0,129,39757.7752430556,2008-11-05,18:36:21
40.01373,116.306581,0,126,39757.7753009259,2008-11-05,18:36:26
40.01373,116.306581,0,126,39757.7753356481,2008-11-05,18:36:29
40.013737,116.30658,0,122,39757.7753587963,2008-11-05,18:36:31
40.013747,116.306584,0,118,39757.7754166667,2008-11-05,18:36:36
40.013758,116.306587,0,114,39757.775474537,2008-11-05,18:36:41
40.013769,116.306588,0,111,39757.7755324074,2008-11-05,18:36:46
40.013778,116.306588,0,107,39757.7755902778,2008-11-05,18:36:51
40.013788,116.306591,0,104,39757.7756481481,2008-11-05,18:36:56
40.013796,116.306592,0,101,39757.7757060185,2008-11-05,18:37:01
40.013801,116.306592,0,98,39757.7757638889,2008-11-05,18:37:06
40.013805,116.306588,0,95,39757.7758217593,2008-11-05,18:37:11
40.013807,116.306584,0,93,39757.7758796296,2008-11-05,18:37:16
40.013809,116.306579,0,91,39757.7759375,2008-11-05,18:37:21
40.013809,116.306579,0,91,39757.7759722222,2008-11-05,18:37:24
40.013809,116.306571,0,89,39757.7759953704,2008-11-05,18:37:26
40.013807,116.306561,0,88,39757.7760532407,2008-11-05,18:37:31
40.013803,116.306553,0,87,39757.7761111111,2008-11-05,18:37:36
40.013803,116.306553,0,87,39757.7761458333,2008-11-05,18:37:39
40.013798,116.306545,0,86,39757.7761689815,2008-11-05,18:37:41
40.013796,116.306536,0,87,39757.7762268518,2008-11-05,18:37:46
40.013794,116.306531,0,87,39757.7762847222,2008-11-05,18:37:51
40.013794,116.306527,0,88,39757.7763425926,2008-11-05,18:37:56
40.013796,116.306526,0,89,39757.776400463,2008-11-05,18:38:01
40.013796,116.306526,0,90,39757.7764583333,2008-11-05,18:38:06
40.013796,116.306526,0,90,39757.7765162037,2008-11-05,18:38:11
40.013796,116.306525,0,90,39757.7765740741,2008-11-05,18:38:16
40.013796,116.306525,0,90,39757.7766319444,2008-11-05,18:38:21
40.013796,116.306525,0,90,39757.7766898148,2008-11-05,18:38:26
40.013796,116.306525,0,90,39757.7767476852,2008-11-05,18:38:31
40.013796,116.306525,0,90,39757.7768055556,2008-11-05,18:38:36
40.013796,116.306525,0,90,39757.7768634259,2008-11-05,18:38:41
40.013796,116.306525,0,90,39757.7769212963,2008-11-05,18:38:46
40.013796,116.306526,0,90,39757.7769791667,2008-11-05,18:38:51
40.013796,116.306526,0,90,39757.777037037,2008-11-05,18:38:56
40.013796,116.306526,0,91,39757.7770949074,2008-11-05,18:39:01
40.013796,116.306527,0,91,39757.7771527778,2008-11-05,18:39:06
40.013797,116.306527,0,91,39757.7772106482,2008-11-05,18:39:11
40.013797,116.306527,0,91,39757.7772685185,2008-11-05,18:39:16
40.013797,116.306527,0,91,39757.7773263889,2008-11-05,18:39:21
40.013797,116.306527,0,91,39757.7773842593,2008-11-05,18:39:26
40.013797,116.306527,0,91,39757.7774421296,2008-11-05,18:39:31
40.013797,116.306527,0,91,39757.7775,2008-11-05,18:39:36
40.013797,116.306527,0,91,39757.7775578704,2008-11-05,18:39:41
40.013797,116.306527,0,91,39757.7776157407,2008-11-05,18:39:46
40.013796,116.306526,0,91,39757.7776736111,2008-11-05,18:39:51
40.013796,116.306526,0,92,39757.7777314815,2008-11-05,18:39:56
40.013796,116.306526,0,92,39757.7777893519,2008-11-05,18:40:01
40.013796,116.306526,0,92,39757.7778472222,2008-11-05,18:40:06
40.013796,116.306527,0,92,39757.7779050926,2008-11-05,18:40:11
40.013796,116.306527,0,92,39757.777962963,2008-11-05,18:40:16
40.013795,116.306526,0,92,39757.7780208333,2008-11-05,18:40:21
40.013794,116.306526,0,92,39757.7780787037,2008-11-05,18:40:26
40.013793,116.306525,0,92,39757.7781365741,2008-11-05,18:40:31
40.013793,116.306525,0,92,39757.7781944444,2008-11-05,18:40:36
40.013791,116.306524,0,93,39757.7782523148,2008-11-05,18:40:41
40.013791,116.306524,0,93,39757.7783101852,2008-11-05,18:40:46
40.01379,116.306523,0,93,39757.7783680556,2008-11-05,18:40:51
40.013789,116.306522,0,93,39757.7784259259,2008-11-05,18:40:56
40.013789,116.306522,0,93,39757.7784837963,2008-11-05,18:41:01
40.013787,116.306521,0,93,39757.7785416667,2008-11-05,18:41:06
40.013787,116.30652,0,93,39757.778599537,2008-11-05,18:41:11
40.013786,116.30652,0,93,39757.7786574074,2008-11-05,18:41:16
40.013786,116.30652,0,93,39757.7787152778,2008-11-05,18:41:21
40.013786,116.306521,0,93,39757.7787731481,2008-11-05,18:41:26
40.013785,116.306521,0,93,39757.7788310185,2008-11-05,18:41:31
40.013785,116.306521,0,94,39757.7788888889,2008-11-05,18:41:36
40.013784,116.306522,0,94,39757.7789467593,2008-11-05,18:41:41
40.013784,116.306522,0,94,39757.7790046296,2008-11-05,18:41:46
40.013783,116.306523,0,94,39757.7790625,2008-11-05,18:41:51
40.013782,116.306523,0,94,39757.7791203704,2008-11-05,18:41:56
40.013781,116.306524,0,94,39757.7791782407,2008-11-05,18:42:01
40.01378,116.306525,0,94,39757.7792361111,2008-11-05,18:42:06
40.013779,116.306525,0,94,39757.7792939815,2008-11-05,18:42:11
40.013778,116.306525,0,94,39757.7793518519,2008-11-05,18:42:16
40.013778,116.306526,0,94,39757.7794097222,2008-11-05,18:42:21
40.013778,116.306527,0,94,39757.7794675926,2008-11-05,18:42:26
40.013778,116.306527,0,95,39757.779525463,2008-11-05,18:42:31
40.013778,116.306527,0,95,39757.7795833333,2008-11-05,18:42:36
40.013777,116.306528,0,95,39757.7796412037,2008-11-05,18:42:41
40.013777,116.306529,0,95,39757.7796990741,2008-11-05,18:42:46
40.013777,116.306529,0,95,39757.7797569444,2008-11-05,18:42:51
40.013777,116.306529,0,95,39757.7798148148,2008-11-05,18:42:56
40.013777,116.306529,0,95,39757.7798726852,2008-11-05,18:43:01
40.013778,116.306529,0,95,39757.7799305556,2008-11-05,18:43:06
40.013778,116.30653,0,95,39757.7799884259,2008-11-05,18:43:11
40.013778,116.30653,0,95,39757.7800462963,2008-11-05,18:43:16
40.013779,116.30653,0,95,39757.7801041667,2008-11-05,18:43:21
40.013779,116.306531,0,95,39757.780162037,2008-11-05,18:43:26
40.013779,116.306531,0,95,39757.7802199074,2008-11-05,18:43:31
40.013779,116.306531,0,95,39757.7802777778,2008-11-05,18:43:36
40.01378,116.306531,0,95,39757.7803356481,2008-11-05,18:43:41
40.01378,116.306531,0,95,39757.7803935185,2008-11-05,18:43:46
40.01378,116.306532,0,95,39757.7804513889,2008-11-05,18:43:51
40.01378,116.306532,0,95,39757.7805092593,2008-11-05,18:43:56
40.013779,116.306533,0,95,39757.7805671296,2008-11-05,18:44:01
40.013779,116.306533,0,95,39757.780625,2008-11-05,18:44:06
40.013779,116.306534,0,95,39757.7806828704,2008-11-05,18:44:11
40.013779,116.306534,0,95,39757.7807407407,2008-11-05,18:44:16
40.013778,116.306535,0,95,39757.7807986111,2008-11-05,18:44:21
40.013778,116.306536,0,96,39757.7808564815,2008-11-05,18:44:26
40.013777,116.306536,0,96,39757.7809143519,2008-11-05,18:44:31
40.013777,116.306536,0,96,39757.7809722222,2008-11-05,18:44:36
40.013776,116.306537,0,96,39757.7810300926,2008-11-05,18:44:41
40.013776,116.306537,0,96,39757.781087963,2008-11-05,18:44:46
40.013776,116.306537,0,96,39757.7811458333,2008-11-05,18:44:51
40.013776,116.306538,0,96,39757.7812037037,2008-11-05,18:44:56
40.013776,116.306538,0,96,39757.7812615741,2008-11-05,18:45:01
40.013776,116.306539,0,96,39757.7813194444,2008-11-05,18:45:06
40.013776,116.306539,0,97,39757.7813773148,2008-11-05,18:45:11
40.013776,116.30654,0,97,39757.7814351852,2008-11-05,18:45:16
40.013776,116.306539,0,97,39757.7814930556,2008-11-05,18:45:21
40.013776,116.306539,0,97,39757.7815509259,2008-11-05,18:45:26
40.013776,116.306538,0,97,39757.7816087963,2008-11-05,18:45:31
40.013777,116.306538,0,97,39757.7816666667,2008-11-05,18:45:36
40.013777,116.306538,0,97,39757.781724537,2008-11-05,18:45:41
40.013777,116.306538,0,97,39757.7817824074,2008-11-05,18:45:46
40.013778,116.306539,0,97,39757.7818402778,2008-11-05,18:45:51
40.013778,116.306538,0,97,39757.7818981481,2008-11-05,18:45:56
40.013778,116.306539,0,97,39757.7819560185,2008-11-05,18:46:01
40.013778,116.306538,0,97,39757.7820138889,2008-11-05,18:46:06
40.013778,116.306538,0,97,39757.7820717593,2008-11-05,18:46:11
40.013778,116.306538,0,97,39757.7821296296,2008-11-05,18:46:16
40.013778,116.306538,0,97,39757.7821875,2008-11-05,18:46:21
40.013778,116.306538,0,97,39757.7822453704,2008-11-05,18:46:26
40.013778,116.306538,0,98,39757.7823032407,2008-11-05,18:46:31
40.013778,116.306538,0,98,39757.7823611111,2008-11-05,18:46:36
40.013778,116.306537,0,98,39757.7824189815,2008-11-05,18:46:41
40.013778,116.306537,0,98,39757.7824768518,2008-11-05,18:46:46
40.013778,116.306536,0,98,39757.7825347222,2008-11-05,18:46:51
40.013778,116.306537,0,98,39757.7825925926,2008-11-05,18:46:56
40.013777,116.306537,0,98,39757.782650463,2008-11-05,18:47:01
40.013777,116.306536,0,98,39757.7827083333,2008-11-05,18:47:06
40.013777,116.306536,0,98,39757.7827662037,2008-11-05,18:47:11
40.013777,116.306536,0,98,39757.7828240741,2008-11-05,18:47:16
40.013776,116.306535,0,98,39757.7828819444,2008-11-05,18:47:21
40.013777,116.306536,0,98,39757.7829398148,2008-11-05,18:47:26
40.013777,116.306536,0,98,39757.7829976852,2008-11-05,18:47:31
40.013777,116.306537,0,98,39757.7830555556,2008-11-05,18:47:36
40.013777,116.306538,0,98,39757.7831134259,2008-11-05,18:47:41
40.013777,116.306538,0,99,39757.7831712963,2008-11-05,18:47:46
40.013777,116.306539,0,99,39757.7832291667,2008-11-05,18:47:51
40.013777,116.30654,0,99,39757.783287037,2008-11-05,18:47:56
40.013777,116.306541,0,99,39757.7833449074,2008-11-05,18:48:01
40.013777,116.306541,0,99,39757.7834027778,2008-11-05,18:48:06
40.013777,116.306541,0,99,39757.7834606481,2008-11-05,18:48:11
40.013777,116.306542,0,99,39757.7835185185,2008-11-05,18:48:16
40.013778,116.306543,0,99,39757.7835763889,2008-11-05,18:48:21
40.013778,116.306543,0,99,39757.7836342593,2008-11-05,18:48:26
40.013778,116.306544,0,99,39757.7836921296,2008-11-05,18:48:31
40.013777,116.306544,0,99,39757.78375,2008-11-05,18:48:36
40.013778,116.306544,0,99,39757.7838078704,2008-11-05,18:48:41
40.013778,116.306545,0,99,39757.7838657407,2008-11-05,18:48:46
40.013779,116.306545,0,99,39757.7839236111,2008-11-05,18:48:51
40.01378,116.306546,0,100,39757.7839814815,2008-11-05,18:48:56
40.01378,116.306546,0,100,39757.7840393518,2008-11-05,18:49:01
40.013781,116.306546,0,100,39757.7840972222,2008-11-05,18:49:06
40.013781,116.306546,0,100,39757.7841550926,2008-11-05,18:49:11
40.013782,116.306546,0,100,39757.784212963,2008-11-05,18:49:16
40.013783,116.306546,0,100,39757.7842708333,2008-11-05,18:49:21
40.013783,116.306546,0,100,39757.7843287037,2008-11-05,18:49:26
40.013783,116.306546,0,100,39757.7843865741,2008-11-05,18:49:31
40.013784,116.306546,0,100,39757.7844444444,2008-11-05,18:49:36
40.013784,116.306546,0,100,39757.7845023148,2008-11-05,18:49:41
40.013784,116.306546,0,100,39757.7845601852,2008-11-05,18:49:46
40.013785,116.306546,0,100,39757.7846180556,2008-11-05,18:49:51
40.013785,116.306546,0,100,39757.7846759259,2008-11-05,18:49:56
40.013785,116.306547,0,100,39757.7847337963,2008-11-05,18:50:01
40.013786,116.306547,0,100,39757.7847916667,2008-11-05,18:50:06
40.013787,116.306547,0,100,39757.784849537,2008-11-05,18:50:11
40.013788,116.306547,0,100,39757.7849074074,2008-11-05,18:50:16
40.013788,116.306547,0,100,39757.7849652778,2008-11-05,18:50:21
40.013788,116.306547,0,100,39757.7850231482,2008-11-05,18:50:26
40.013789,116.306547,0,100,39757.7850810185,2008-11-05,18:50:31
40.013789,116.306547,0,100,39757.7851388889,2008-11-05,18:50:36
40.013789,116.306547,0,100,39757.7851967593,2008-11-05,18:50:41
40.01379,116.306546,0,100,39757.7852546296,2008-11-05,18:50:46
40.01379,116.306546,0,100,39757.7853125,2008-11-05,18:50:51
40.013791,116.306546,0,100,39757.7853703704,2008-11-05,18:50:56
40.013791,116.306545,0,100,39757.7854282407,2008-11-05,18:51:01
40.013791,116.306546,0,100,39757.7854861111,2008-11-05,18:51:06
40.013791,116.306546,0,100,39757.7855439815,2008-11-05,18:51:11
40.013791,116.306546,0,100,39757.7856018519,2008-11-05,18:51:16
40.013792,116.306546,0,100,39757.7856597222,2008-11-05,18:51:21
40.013792,116.306546,0,100,39757.7857175926,2008-11-05,18:51:26
40.013792,116.306546,0,100,39757.785775463,2008-11-05,18:51:31
40.013793,116.306546,0,100,39757.7858333333,2008-11-05,18:51:36
40.013794,116.306547,0,100,39757.7858912037,2008-11-05,18:51:41
40.013794,116.306547,0,100,39757.7859490741,2008-11-05,18:51:46
40.013793,116.306547,0,100,39757.7860069444,2008-11-05,18:51:51
40.013793,116.306548,0,101,39757.7860648148,2008-11-05,18:51:56
40.013792,116.306548,0,101,39757.7861226852,2008-11-05,18:52:01
40.013792,116.306549,0,101,39757.7861805556,2008-11-05,18:52:06
40.013791,116.306549,0,101,39757.7862384259,2008-11-05,18:52:11
40.013791,116.30655,0,101,39757.7862962963,2008-11-05,18:52:16
40.01379,116.30655,0,101,39757.7863541667,2008-11-05,18:52:21
40.01379,116.30655,0,101,39757.786412037,2008-11-05,18:52:26
40.01379,116.30655,0,101,39757.7864699074,2008-11-05,18:52:31
40.013791,116.30655,0,102,39757.7865277778,2008-11-05,18:52:36
40.013792,116.30655,0,102,39757.7865856481,2008-11-05,18:52:41
40.013791,116.30655,0,102,39757.7866435185,2008-11-05,18:52:46
40.013791,116.30655,0,102,39757.7867013889,2008-11-05,18:52:51
40.013791,116.30655,0,102,39757.7867592593,2008-11-05,18:52:56
40.01379,116.30655,0,102,39757.7868171296,2008-11-05,18:53:01
40.013791,116.30655,0,102,39757.786875,2008-11-05,18:53:06
40.013791,116.30655,0,102,39757.7869328704,2008-11-05,18:53:11
40.013792,116.306551,0,102,39757.7869907407,2008-11-05,18:53:16
40.013792,116.306551,0,102,39757.7870486111,2008-11-05,18:53:21
40.013793,116.30655,0,102,39757.7871064815,2008-11-05,18:53:26
40.013793,116.30655,0,102,39757.7871643519,2008-11-05,18:53:31
40.013793,116.30655,0,102,39757.7872222222,2008-11-05,18:53:36
40.013793,116.30655,0,102,39757.7872800926,2008-11-05,18:53:41
40.013793,116.30655,0,102,39757.787337963,2008-11-05,18:53:46
40.013794,116.30655,0,103,39757.7873958333,2008-11-05,18:53:51
40.013794,116.306549,0,103,39757.7874537037,2008-11-05,18:53:56
40.013795,116.306549,0,103,39757.7875115741,2008-11-05,18:54:01
40.013795,116.306549,0,103,39757.7875694444,2008-11-05,18:54:06
40.013796,116.306549,0,103,39757.7876273148,2008-11-05,18:54:11
40.013796,116.306549,0,103,39757.7876851852,2008-11-05,18:54:16
40.013797,116.306549,0,103,39757.7877430556,2008-11-05,18:54:21
40.013797,116.306549,0,103,39757.7878009259,2008-11-05,18:54:26
40.013797,116.30655,0,103,39757.7878587963,2008-11-05,18:54:31
40.013797,116.30655,0,103,39757.7879166667,2008-11-05,18:54:36
40.013797,116.306551,0,103,39757.787974537,2008-11-05,18:54:41
40.013797,116.306551,0,103,39757.7880324074,2008-11-05,18:54:46
40.013797,116.306551,0,103,39757.7880902778,2008-11-05,18:54:51
40.013797,116.306551,0,103,39757.7881481481,2008-11-05,18:54:56
40.013796,116.306551,0,103,39757.7882060185,2008-11-05,18:55:01
40.013796,116.306551,0,103,39757.7882638889,2008-11-05,18:55:06
40.013796,116.306551,0,103,39757.7883217593,2008-11-05,18:55:11
40.013796,116.306551,0,103,39757.7883796296,2008-11-05,18:55:16
40.013797,116.306551,0,103,39757.7884375,2008-11-05,18:55:21
40.013797,116.306552,0,103,39757.7884953704,2008-11-05,18:55:26
40.013797,116.306552,0,103,39757.7885532407,2008-11-05,18:55:31
40.013797,116.306552,0,103,39757.7886111111,2008-11-05,18:55:36
40.013796,116.306552,0,103,39757.7886689815,2008-11-05,18:55:41
40.013796,116.306552,0,103,39757.7887268519,2008-11-05,18:55:46
40.013795,116.306552,0,103,39757.7887847222,2008-11-05,18:55:51
40.013795,116.306552,0,103,39757.7888425926,2008-11-05,18:55:56
40.013795,116.306551,0,103,39757.788900463,2008-11-05,18:56:01
40.013794,116.306551,0,103,39757.7889583333,2008-11-05,18:56:06
40.013794,116.306551,0,103,39757.7890162037,2008-11-05,18:56:11
40.013794,116.306551,0,103,39757.7890740741,2008-11-05,18:56:16
40.013794,116.306551,0,103,39757.7891319444,2008-11-05,18:56:21
40.013794,116.306551,0,103,39757.7891898148,2008-11-05,18:56:26
40.013794,116.306552,0,103,39757.7892476852,2008-11-05,18:56:31
40.013794,116.306551,0,103,39757.7893055556,2008-11-05,18:56:36
40.013794,116.306551,0,104,39757.7893634259,2008-11-05,18:56:41
40.013793,116.306551,0,104,39757.7894212963,2008-11-05,18:56:46
40.013793,116.306551,0,104,39757.7894791667,2008-11-05,18:56:51
40.013792,116.30655,0,104,39757.789537037,2008-11-05,18:56:56
40.013792,116.30655,0,104,39757.7895949074,2008-11-05,18:57:01
40.013791,116.306551,0,104,39757.7896527778,2008-11-05,18:57:06
40.013792,116.306551,0,104,39757.7897106481,2008-11-05,18:57:11
40.013792,116.306551,0,104,39757.7897685185,2008-11-05,18:57:16
40.013792,116.306551,0,104,39757.7898263889,2008-11-05,18:57:21
40.013793,116.306552,0,104,39757.7898842593,2008-11-05,18:57:26
40.013793,116.306552,0,104,39757.7899421296,2008-11-05,18:57:31
40.013793,116.306552,0,104,39757.79,2008-11-05,18:57:36
40.013793,116.306552,0,104,39757.7900578704,2008-11-05,18:57:41
40.013793,116.306552,0,104,39757.7901157407,2008-11-05,18:57:46
40.013793,116.306553,0,104,39757.7901736111,2008-11-05,18:57:51
40.013793,116.306553,0,104,39757.7902314815,2008-11-05,18:57:56
40.013793,116.306553,0,104,39757.7902893518,2008-11-05,18:58:01
40.013793,116.306553,0,104,39757.7903472222,2008-11-05,18:58:06
40.013793,116.306553,0,104,39757.7904050926,2008-11-05,18:58:11
40.013793,116.306553,0,104,39757.790462963,2008-11-05,18:58:16
40.013792,116.306554,0,104,39757.7905208333,2008-11-05,18:58:21
40.013792,116.306554,0,104,39757.7905787037,2008-11-05,18:58:26
40.013791,116.306554,0,104,39757.7906365741,2008-11-05,18:58:31
40.013791,116.306554,0,104,39757.7906944444,2008-11-05,18:58:36
40.013791,116.306554,0,104,39757.7907523148,2008-11-05,18:58:41
40.01379,116.306553,0,104,39757.7908101852,2008-11-05,18:58:46
40.013791,116.306553,0,104,39757.7908680556,2008-11-05,18:58:51
40.013791,116.306553,0,104,39757.7909259259,2008-11-05,18:58:56
40.013791,116.306553,0,104,39757.7909837963,2008-11-05,18:59:01
40.013791,116.306553,0,104,39757.7910416667,2008-11-05,18:59:06
40.013791,116.306553,0,104,39757.791099537,2008-11-05,18:59:11
40.013791,116.306554,0,104,39757.7911574074,2008-11-05,18:59:16
40.013791,116.306554,0,104,39757.7912152778,2008-11-05,18:59:21
40.013791,116.306554,0,104,39757.7912731481,2008-11-05,18:59:26
40.013791,116.306555,0,104,39757.7913310185,2008-11-05,18:59:31
40.013791,116.306555,0,104,39757.7913888889,2008-11-05,18:59:36
40.013791,116.306555,0,104,39757.7914467593,2008-11-05,18:59:41
40.013792,116.306556,0,104,39757.7915046296,2008-11-05,18:59:46
40.013792,116.306556,0,104,39757.7915625,2008-11-05,18:59:51
40.013791,116.306556,0,104,39757.7916203704,2008-11-05,18:59:56
40.01379,116.306556,0,104,39757.7916782407,2008-11-05,19:00:01
40.013789,116.306556,0,105,39757.7917361111,2008-11-05,19:00:06
40.013788,116.306556,0,105,39757.7917939815,2008-11-05,19:00:11
40.013788,116.306556,0,104,39757.7918518518,2008-11-05,19:00:16
40.013788,116.306556,0,104,39757.7919097222,2008-11-05,19:00:21
40.013789,116.306556,0,104,39757.7919675926,2008-11-05,19:00:26
40.013788,116.306556,0,104,39757.792025463,2008-11-05,19:00:31
40.013788,116.306556,0,104,39757.7920833333,2008-11-05,19:00:36
40.013787,116.306556,0,104,39757.7921412037,2008-11-05,19:00:41
40.013787,116.306556,0,104,39757.7921990741,2008-11-05,19:00:46
40.013787,116.306556,0,104,39757.7922569444,2008-11-05,19:00:51
40.013787,116.306556,0,104,39757.7923148148,2008-11-05,19:00:56
40.013787,116.306556,0,104,39757.7923726852,2008-11-05,19:01:01
40.013787,116.306556,0,104,39757.7924305556,2008-11-05,19:01:06
40.013786,116.306556,0,104,39757.7924884259,2008-11-05,19:01:11
40.013786,116.306556,0,104,39757.7925462963,2008-11-05,19:01:16
40.013786,116.306556,0,104,39757.7926041667,2008-11-05,19:01:21
40.013786,116.306556,0,104,39757.792662037,2008-11-05,19:01:26
40.013786,116.306556,0,104,39757.7927199074,2008-11-05,19:01:31
40.013786,116.306556,0,104,39757.7927777778,2008-11-05,19:01:36
40.013787,116.306556,0,104,39757.7928356482,2008-11-05,19:01:41
40.013787,116.306557,0,104,39757.7928935185,2008-11-05,19:01:46
40.013788,116.306557,0,104,39757.7929513889,2008-11-05,19:01:51
40.013788,116.306557,0,104,39757.7930092593,2008-11-05,19:01:56
40.013789,116.306557,0,104,39757.7930671296,2008-11-05,19:02:01
40.013789,116.306557,0,104,39757.793125,2008-11-05,19:02:06
40.01379,116.306558,0,104,39757.7931828704,2008-11-05,19:02:11
40.01379,116.306558,0,104,39757.7932407407,2008-11-05,19:02:16
40.01379,116.306559,0,104,39757.7932986111,2008-11-05,19:02:21
40.013789,116.306559,0,105,39757.7933564815,2008-11-05,19:02:26
40.013789,116.306559,0,105,39757.7934143519,2008-11-05,19:02:31
40.013789,116.30656,0,105,39757.7934722222,2008-11-05,19:02:36
40.013789,116.30656,0,105,39757.7935300926,2008-11-05,19:02:41
40.013789,116.306561,0,105,39757.793587963,2008-11-05,19:02:46
40.01379,116.306561,0,105,39757.7936458333,2008-11-05,19:02:51
40.01379,116.306561,0,105,39757.7937037037,2008-11-05,19:02:56
40.01379,116.306562,0,105,39757.7937615741,2008-11-05,19:03:01
40.01379,116.306562,0,105,39757.7938194444,2008-11-05,19:03:06
40.013791,116.306562,0,105,39757.7938773148,2008-11-05,19:03:11
40.013791,116.306562,0,105,39757.7939351852,2008-11-05,19:03:16
40.013791,116.306561,0,105,39757.7939930556,2008-11-05,19:03:21
40.013792,116.306561,0,105,39757.7940509259,2008-11-05,19:03:26
40.013792,116.30656,0,105,39757.7941087963,2008-11-05,19:03:31
40.013792,116.30656,0,105,39757.7941666667,2008-11-05,19:03:36
40.013793,116.30656,0,105,39757.794224537,2008-11-05,19:03:41
40.013793,116.306561,0,105,39757.7942824074,2008-11-05,19:03:46
40.013793,116.306561,0,105,39757.7943402778,2008-11-05,19:03:51
40.013792,116.30656,0,105,39757.7943981481,2008-11-05,19:03:56
40.013793,116.306561,0,105,39757.7944560185,2008-11-05,19:04:01
40.013793,116.306561,0,105,39757.7945138889,2008-11-05,19:04:06
40.013793,116.306562,0,105,39757.7945717593,2008-11-05,19:04:11
40.013794,116.306562,0,105,39757.7946296296,2008-11-05,19:04:16
40.013795,116.306562,0,104,39757.7946875,2008-11-05,19:04:21
40.013796,116.306561,0,104,39757.7947453704,2008-11-05,19:04:26
40.013797,116.306562,0,104,39757.7948032407,2008-11-05,19:04:31
40.013798,116.306562,0,104,39757.7948611111,2008-11-05,19:04:36
40.013799,116.306561,0,104,39757.7949189815,2008-11-05,19:04:41
40.013799,116.306561,0,104,39757.7949768519,2008-11-05,19:04:46
40.013799,116.30656,0,104,39757.7950347222,2008-11-05,19:04:51
40.013798,116.30656,0,104,39757.7950925926,2008-11-05,19:04:56
40.013798,116.306559,0,104,39757.795150463,2008-11-05,19:05:01
40.013799,116.306559,0,104,39757.7952083333,2008-11-05,19:05:06
40.013799,116.306558,0,105,39757.7952662037,2008-11-05,19:05:11
40.013799,116.306558,0,105,39757.7953240741,2008-11-05,19:05:16
40.013798,116.306558,0,105,39757.7953819444,2008-11-05,19:05:21
40.013798,116.306558,0,105,39757.7954398148,2008-11-05,19:05:26
40.013797,116.306557,0,105,39757.7954976852,2008-11-05,19:05:31
40.013796,116.306556,0,105,39757.7955555556,2008-11-05,19:05:36
40.013796,116.306556,0,105,39757.7956134259,2008-11-05,19:05:41
40.013796,116.306555,0,105,39757.7956712963,2008-11-05,19:05:46
40.013795,116.306555,0,105,39757.7957291667,2008-11-05,19:05:51
40.013794,116.306555,0,105,39757.795787037,2008-11-05,19:05:56
40.013794,116.306554,0,105,39757.7958449074,2008-11-05,19:06:01
40.013794,116.306554,0,105,39757.7959027778,2008-11-05,19:06:06
40.013794,116.306554,0,105,39757.7959606481,2008-11-05,19:06:11
40.013794,116.306553,0,105,39757.7960185185,2008-11-05,19:06:16
40.013794,116.306553,0,105,39757.7960763889,2008-11-05,19:06:21
40.013794,116.306553,0,105,39757.7961342593,2008-11-05,19:06:26
40.013794,116.306552,0,105,39757.7961921296,2008-11-05,19:06:31
40.013794,116.306551,0,105,39757.79625,2008-11-05,19:06:36
40.013794,116.306551,0,105,39757.7963078704,2008-11-05,19:06:41
40.013794,116.30655,0,105,39757.7963657407,2008-11-05,19:06:46
40.013793,116.30655,0,105,39757.7964236111,2008-11-05,19:06:51
40.013793,116.30655,0,105,39757.7964814815,2008-11-05,19:06:56
40.013793,116.306549,0,105,39757.7965393519,2008-11-05,19:07:01
40.013793,116.306548,0,105,39757.7965972222,2008-11-05,19:07:06
40.013792,116.306548,0,105,39757.7966550926,2008-11-05,19:07:11
40.013792,116.306548,0,104,39757.796712963,2008-11-05,19:07:16
40.013792,116.306547,0,104,39757.7967708333,2008-11-05,19:07:21
40.013792,116.306547,0,104,39757.7968287037,2008-11-05,19:07:26
40.013792,116.306546,0,104,39757.7968865741,2008-11-05,19:07:31
40.013791,116.306545,0,105,39757.7969444444,2008-11-05,19:07:36
40.013792,116.306544,0,104,39757.7970023148,2008-11-05,19:07:41
40.013792,116.306543,0,104,39757.7970601852,2008-11-05,19:07:46
40.013792,116.306542,0,104,39757.7971180556,2008-11-05,19:07:51
40.013792,116.306541,0,104,39757.7971759259,2008-11-05,19:07:56
40.013793,116.30654,0,104,39757.7972337963,2008-11-05,19:08:01
40.013793,116.306539,0,105,39757.7972916667,2008-11-05,19:08:06
40.013793,116.306538,0,105,39757.797349537,2008-11-05,19:08:11
40.013793,116.306537,0,105,39757.7974074074,2008-11-05,19:08:16
40.013793,116.306536,0,105,39757.7974652778,2008-11-05,19:08:21
40.013793,116.306536,0,105,39757.7975231481,2008-11-05,19:08:26
40.013793,116.306536,0,104,39757.7975810185,2008-11-05,19:08:31
40.013793,116.306535,0,104,39757.7976388889,2008-11-05,19:08:36
40.013793,116.306535,0,104,39757.7976967593,2008-11-05,19:08:41
40.013792,116.306535,0,105,39757.7977546296,2008-11-05,19:08:46
40.013792,116.306535,0,105,39757.7978125,2008-11-05,19:08:51
40.013791,116.306535,0,105,39757.7978703704,2008-11-05,19:08:56
40.01379,116.306534,0,105,39757.7979282407,2008-11-05,19:09:01
40.013789,116.306534,0,105,39757.7979861111,2008-11-05,19:09:06
40.013788,116.306533,0,105,39757.7980439815,2008-11-05,19:09:11
40.013787,116.306532,0,105,39757.7981018518,2008-11-05,19:09:16
40.013787,116.306531,0,105,39757.7981597222,2008-11-05,19:09:21
40.013786,116.30653,0,105,39757.7982175926,2008-11-05,19:09:26
40.013786,116.306529,0,105,39757.798275463,2008-11-05,19:09:31
40.013786,116.306528,0,105,39757.7983333333,2008-11-05,19:09:36
40.013786,116.306528,0,105,39757.7983912037,2008-11-05,19:09:41
40.013785,116.306527,0,105,39757.7984490741,2008-11-05,19:09:46
40.013785,116.306527,0,105,39757.7985069444,2008-11-05,19:09:51
40.013785,116.306527,0,105,39757.7985648148,2008-11-05,19:09:56
40.013784,116.306527,0,105,39757.7986226852,2008-11-05,19:10:01
40.013784,116.306526,0,105,39757.7986805556,2008-11-05,19:10:06
40.013784,116.306526,0,105,39757.7987384259,2008-11-05,19:10:11
40.013784,116.306525,0,105,39757.7987962963,2008-11-05,19:10:16
40.013783,116.306525,0,105,39757.7988541667,2008-11-05,19:10:21
40.013782,116.306525,0,106,39757.798912037,2008-11-05,19:10:26
40.013781,116.306525,0,106,39757.7989699074,2008-11-05,19:10:31
40.013781,116.306524,0,106,39757.7990277778,2008-11-05,19:10:36
40.01378,116.306524,0,107,39757.7990856481,2008-11-05,19:10:41
40.01378,116.306524,0,107,39757.7991435185,2008-11-05,19:10:46
40.013779,116.306524,0,107,39757.7992013889,2008-11-05,19:10:51
40.013779,116.306524,0,107,39757.7992592593,2008-11-05,19:10:56
40.013778,116.306524,0,107,39757.7993171296,2008-11-05,19:11:01
40.013778,116.306524,0,108,39757.799375,2008-11-05,19:11:06
40.013777,116.306524,0,108,39757.7994328704,2008-11-05,19:11:11
40.013777,116.306524,0,108,39757.7994907407,2008-11-05,19:11:16
40.013777,116.306523,0,108,39757.7995486111,2008-11-05,19:11:21
40.013776,116.306523,0,108,39757.7996064815,2008-11-05,19:11:26
40.013776,116.306523,0,108,39757.7996643518,2008-11-05,19:11:31
40.013776,116.306522,0,109,39757.7997222222,2008-11-05,19:11:36
40.013776,116.306521,0,109,39757.7997800926,2008-11-05,19:11:41
40.013776,116.30652,0,109,39757.799837963,2008-11-05,19:11:46
40.013776,116.30652,0,109,39757.7998958333,2008-11-05,19:11:51
40.013776,116.30652,0,109,39757.7999537037,2008-11-05,19:11:56
40.013775,116.306519,0,109,39757.8000115741,2008-11-05,19:12:01
40.013775,116.306518,0,110,39757.8000694444,2008-11-05,19:12:06
40.013774,116.306518,0,110,39757.8001273148,2008-11-05,19:12:11
40.013774,116.306518,0,110,39757.8001851852,2008-11-05,19:12:16
40.013774,116.306517,0,110,39757.8002430556,2008-11-05,19:12:21
40.013773,116.306517,0,110,39757.8003009259,2008-11-05,19:12:26
40.013774,116.306516,0,110,39757.8003587963,2008-11-05,19:12:31
40.013774,116.306516,0,110,39757.8004166667,2008-11-05,19:12:36
40.013774,116.306515,0,110,39757.800474537,2008-11-05,19:12:41
40.013774,116.306515,0,110,39757.8005324074,2008-11-05,19:12:46
40.013774,116.306515,0,110,39757.8005902778,2008-11-05,19:12:51
40.013774,116.306515,0,110,39757.8006481482,2008-11-05,19:12:56
40.013775,116.306515,0,110,39757.8007060185,2008-11-05,19:13:01
40.013774,116.306515,0,109,39757.8007638889,2008-11-05,19:13:06
40.013774,116.306515,0,109,39757.8008217593,2008-11-05,19:13:11
40.013774,116.306515,0,109,39757.8008796296,2008-11-05,19:13:16
40.013774,116.306514,0,109,39757.8009375,2008-11-05,19:13:21
40.013774,116.306513,0,109,39757.8009953704,2008-11-05,19:13:26
40.013774,116.306513,0,109,39757.8010532407,2008-11-05,19:13:31
40.013774,116.306512,0,109,39757.8011111111,2008-11-05,19:13:36
40.013774,116.306511,0,109,39757.8011689815,2008-11-05,19:13:41
40.013774,116.30651,0,109,39757.8012268519,2008-11-05,19:13:46
40.013774,116.30651,0,109,39757.8012847222,2008-11-05,19:13:51
40.013774,116.306509,0,109,39757.8013425926,2008-11-05,19:13:56
40.013773,116.306508,0,109,39757.801400463,2008-11-05,19:14:01
40.013772,116.306508,0,109,39757.8014583333,2008-11-05,19:14:06
40.013772,116.306507,0,110,39757.8015162037,2008-11-05,19:14:11
40.013771,116.306506,0,110,39757.8015740741,2008-11-05,19:14:16
40.013772,116.306505,0,110,39757.8016319444,2008-11-05,19:14:21
40.013772,116.306504,0,110,39757.8016898148,2008-11-05,19:14:26
40.013772,116.306503,0,110,39757.8017476852,2008-11-05,19:14:31
40.013772,116.306503,0,110,39757.8018055556,2008-11-05,19:14:36
40.013773,116.306503,0,110,39757.8018634259,2008-11-05,19:14:41
40.013773,116.306503,0,110,39757.8019212963,2008-11-05,19:14:46
40.013774,116.306503,0,110,39757.8019791667,2008-11-05,19:14:51
40.013774,116.306503,0,110,39757.802037037,2008-11-05,19:14:56
40.013774,116.306502,0,110,39757.8020949074,2008-11-05,19:15:01
40.013775,116.306501,0,110,39757.8021527778,2008-11-05,19:15:06
40.013775,116.306501,0,110,39757.8022106481,2008-11-05,19:15:11
40.013775,116.3065,0,110,39757.8022685185,2008-11-05,19:15:16
40.013775,116.306499,0,110,39757.8023263889,2008-11-05,19:15:21
40.013774,116.306498,0,110,39757.8023842593,2008-11-05,19:15:26
40.013774,116.306497,0,110,39757.8024421296,2008-11-05,19:15:31
40.013774,116.306496,0,110,39757.8025,2008-11-05,19:15:36
40.013774,116.306496,0,110,39757.8025578704,2008-11-05,19:15:41
40.013774,116.306496,0,110,39757.8026157407,2008-11-05,19:15:46
40.013774,116.306495,0,110,39757.8026736111,2008-11-05,19:15:51
40.013774,116.306495,0,110,39757.8027314815,2008-11-05,19:15:56
40.013774,116.306494,0,110,39757.8027893519,2008-11-05,19:16:01
40.013774,116.306493,0,110,39757.8028472222,2008-11-05,19:16:06
40.013774,116.306493,0,110,39757.8029050926,2008-11-05,19:16:11
40.013775,116.306493,0,110,39757.802962963,2008-11-05,19:16:16
40.013775,116.306493,0,110,39757.8030208333,2008-11-05,19:16:21
40.013775,116.306492,0,110,39757.8030787037,2008-11-05,19:16:26
40.013774,116.306492,0,110,39757.8031365741,2008-11-05,19:16:31
40.013774,116.306491,0,110,39757.8031944444,2008-11-05,19:16:36
40.013775,116.30649,0,110,39757.8032523148,2008-11-05,19:16:41
40.013775,116.30649,0,110,39757.8033101852,2008-11-05,19:16:46
40.013775,116.30649,0,110,39757.8033680556,2008-11-05,19:16:51
40.013775,116.30649,0,110,39757.8034259259,2008-11-05,19:16:56
40.013775,116.30649,0,110,39757.8034837963,2008-11-05,19:17:01
40.013776,116.306489,0,110,39757.8035416667,2008-11-05,19:17:06
40.013777,116.306488,0,110,39757.803599537,2008-11-05,19:17:11
40.013777,116.306488,0,110,39757.8036574074,2008-11-05,19:17:16
40.013778,116.306487,0,110,39757.8037152778,2008-11-05,19:17:21
40.013778,116.306487,0,110,39757.8037731481,2008-11-05,19:17:26
40.013778,116.306487,0,110,39757.8038310185,2008-11-05,19:17:31
40.013779,116.306486,0,110,39757.8038888889,2008-11-05,19:17:36
40.013779,116.306486,0,110,39757.8039467593,2008-11-05,19:17:41
40.013779,116.306486,0,110,39757.8040046296,2008-11-05,19:17:46
40.013778,116.306486,0,110,39757.8040625,2008-11-05,19:17:51
40.013778,116.306487,0,110,39757.8041203704,2008-11-05,19:17:56
40.013778,116.306487,0,110,39757.8041782407,2008-11-05,19:18:01
40.013778,116.306487,0,110,39757.8042361111,2008-11-05,19:18:06
40.013777,116.306488,0,110,39757.8042939815,2008-11-05,19:18:11
40.013777,116.306489,0,110,39757.8043518519,2008-11-05,19:18:16
40.013777,116.306489,0,110,39757.8044097222,2008-11-05,19:18:21
40.013777,116.306489,0,110,39757.8044675926,2008-11-05,19:18:26
40.013777,116.306489,0,110,39757.804525463,2008-11-05,19:18:31
40.013777,116.306489,0,110,39757.8045833333,2008-11-05,19:18:36
40.013777,116.306489,0,110,39757.8046412037,2008-11-05,19:18:41
40.013777,116.306489,0,110,39757.8046990741,2008-11-05,19:18:46
40.013777,116.306489,0,110,39757.8047569444,2008-11-05,19:18:51
40.013777,116.306488,0,110,39757.8048148148,2008-11-05,19:18:56
40.013778,116.306489,0,110,39757.8048726852,2008-11-05,19:19:01
40.013777,116.306489,0,110,39757.8049305556,2008-11-05,19:19:06
40.013777,116.30649,0,109,39757.8049884259,2008-11-05,19:19:11
40.013777,116.30649,0,109,39757.8050462963,2008-11-05,19:19:16
40.013776,116.30649,0,109,39757.8051041667,2008-11-05,19:19:21
40.013776,116.306491,0,109,39757.805162037,2008-11-05,19:19:26
40.013776,116.306491,0,109,39757.8052199074,2008-11-05,19:19:31
40.013775,116.306491,0,109,39757.8052777778,2008-11-05,19:19:36
40.013775,116.306492,0,109,39757.8053356481,2008-11-05,19:19:41
40.013775,116.306491,0,109,39757.8053935185,2008-11-05,19:19:46
40.013776,116.306491,0,109,39757.8054513889,2008-11-05,19:19:51
40.013776,116.306491,0,109,39757.8054861111,2008-11-05,19:19:54
40.013776,116.306492,0,109,39757.8055092593,2008-11-05,19:19:56
40.013863,116.306535,0,108,39757.8055671296,2008-11-05,19:20:01
40.013961,116.306548,0,102,39757.8056134259,2008-11-05,19:20:05
40.013961,116.306548,0,102,39757.8056481481,2008-11-05,19:20:08
40.013963,116.30655,0,79,39757.8056712963,2008-11-05,19:20:10
40.013935,116.306559,0,66,39757.8057291667,2008-11-05,19:20:15
40.013935,116.306559,0,66,39757.8057638889,2008-11-05,19:20:18
40.01394,116.30656,0,49,39757.805787037,2008-11-05,19:20:20
40.013899,116.306571,0,48,39757.8058449074,2008-11-05,19:20:25
40.01389,116.306568,0,46,39757.8059027778,2008-11-05,19:20:30
40.013876,116.306565,0,45,39757.8059606481,2008-11-05,19:20:35
40.013861,116.306563,0,48,39757.8060185185,2008-11-05,19:20:40
40.013863,116.306563,0,48,39757.8060763889,2008-11-05,19:20:45
40.013863,116.306563,0,48,39757.8061111111,2008-11-05,19:20:48
40.013871,116.306563,0,48,39757.8061342593,2008-11-05,19:20:50
40.013874,116.306581,0,50,39757.8061921296,2008-11-05,19:20:55
40.013867,116.306594,0,52,39757.80625,2008-11-05,19:21:00
40.013864,116.306598,0,52,39757.8063078704,2008-11-05,19:21:05
40.013864,116.306598,0,52,39757.8063425926,2008-11-05,19:21:08
40.013859,116.306597,0,51,39757.8063657407,2008-11-05,19:21:10
40.01385,116.306596,0,52,39757.8064236111,2008-11-05,19:21:15
40.013841,116.306585,0,53,39757.8064814815,2008-11-05,19:21:20
40.013832,116.30658,0,55,39757.8065393518,2008-11-05,19:21:25
40.013832,116.30658,0,55,39757.8065740741,2008-11-05,19:21:28
40.013825,116.306581,0,55,39757.8065972222,2008-11-05,19:21:30
40.013806,116.306571,0,58,39757.8066550926,2008-11-05,19:21:35
40.013792,116.306572,0,65,39757.806712963,2008-11-05,19:21:40
40.013792,116.306572,0,65,39757.8067476852,2008-11-05,19:21:43
40.013788,116.306569,0,66,39757.8067708333,2008-11-05,19:21:45
40.013779,116.30657,0,66,39757.8068287037,2008-11-05,19:21:50
40.013779,116.30657,0,66,39757.8068634259,2008-11-05,19:21:53
40.013775,116.306569,0,67,39757.8068865741,2008-11-05,19:21:55
40.013766,116.306568,0,67,39757.8069444444,2008-11-05,19:22:00
40.013756,116.306546,0,71,39757.8070023148,2008-11-05,19:22:05
40.013765,116.306538,0,74,39757.8070601852,2008-11-05,19:22:10
40.013758,116.30655,0,76,39757.8071180556,2008-11-05,19:22:15
40.013745,116.306562,0,77,39757.8071759259,2008-11-05,19:22:20
40.013741,116.306557,0,79,39757.8072337963,2008-11-05,19:22:25
40.013738,116.306556,0,79,39757.8072916667,2008-11-05,19:22:30
40.013731,116.306556,0,79,39757.807349537,2008-11-05,19:22:35
40.013734,116.306555,0,79,39757.8074074074,2008-11-05,19:22:40
40.013736,116.306554,0,79,39757.8074652778,2008-11-05,19:22:45
40.013734,116.306552,0,79,39757.8075231481,2008-11-05,19:22:50
40.013735,116.306552,0,79,39757.8075810185,2008-11-05,19:22:55
40.013739,116.306551,0,79,39757.8076388889,2008-11-05,19:23:00
40.013735,116.306551,0,79,39757.8076967593,2008-11-05,19:23:05
40.013737,116.306551,0,79,39757.8077546296,2008-11-05,19:23:10
40.013744,116.306551,0,79,39757.8078125,2008-11-05,19:23:15
40.01375,116.306551,0,79,39757.8078703704,2008-11-05,19:23:20
40.013745,116.306552,0,78,39757.8079282407,2008-11-05,19:23:25
40.013744,116.306553,0,78,39757.8079861111,2008-11-05,19:23:30
40.013744,116.306553,0,78,39757.8080208333,2008-11-05,19:23:33
40.013742,116.306553,0,78,39757.8080439815,2008-11-05,19:23:35
40.013734,116.306575,0,79,39757.8081018519,2008-11-05,19:23:40
40.013721,116.306589,0,81,39757.8081597222,2008-11-05,19:23:45
40.013732,116.306592,0,81,39757.8082175926,2008-11-05,19:23:50
40.013725,116.306593,0,81,39757.808275463,2008-11-05,19:23:55
40.013722,116.306594,0,81,39757.8083333333,2008-11-05,19:24:00
40.01373,116.306595,0,81,39757.8083912037,2008-11-05,19:24:05
40.01373,116.306595,0,81,39757.8084259259,2008-11-05,19:24:08
40.013731,116.306595,0,81,39757.8084490741,2008-11-05,19:24:10
40.013744,116.306593,0,80,39757.8085069444,2008-11-05,19:24:15
40.013755,116.306594,0,79,39757.8085648148,2008-11-05,19:24:20
40.013755,116.306594,0,79,39757.808599537,2008-11-05,19:24:23
40.013756,116.306593,0,78,39757.8086226852,2008-11-05,19:24:25
40.013745,116.306593,0,78,39757.8086805556,2008-11-05,19:24:30
40.013744,116.306593,0,78,39757.8087384259,2008-11-05,19:24:35
40.013748,116.306593,0,78,39757.8087962963,2008-11-05,19:24:40
40.013748,116.306593,0,78,39757.8088310185,2008-11-05,19:24:43
40.013755,116.306593,0,78,39757.8088541667,2008-11-05,19:24:45
40.013768,116.306593,0,78,39757.808912037,2008-11-05,19:24:50
40.013777,116.306592,0,77,39757.8089699074,2008-11-05,19:24:55
40.013778,116.306591,0,78,39757.8090277778,2008-11-05,19:25:00
40.013778,116.30659,0,78,39757.8090856481,2008-11-05,19:25:05
40.013786,116.306589,0,78,39757.8091435185,2008-11-05,19:25:10
40.013786,116.306589,0,78,39757.8091782407,2008-11-05,19:25:13
40.013789,116.306589,0,77,39757.8092013889,2008-11-05,19:25:15
40.0138,116.306585,0,77,39757.8092592593,2008-11-05,19:25:20
40.013821,116.306564,0,76,39757.8093171296,2008-11-05,19:25:25
40.013826,116.306564,0,76,39757.809375,2008-11-05,19:25:30
40.013826,116.306564,0,75,39757.8094328704,2008-11-05,19:25:35
40.013822,116.306564,0,75,39757.8094907407,2008-11-05,19:25:40
40.013822,116.306564,0,75,39757.8095486111,2008-11-05,19:25:45
40.013828,116.306564,0,75,39757.8096064815,2008-11-05,19:25:50
40.013833,116.306565,0,75,39757.8096643519,2008-11-05,19:25:55
40.013841,116.306564,0,74,39757.8097222222,2008-11-05,19:26:00
40.013833,116.306565,0,74,39757.8097800926,2008-11-05,19:26:05
40.013831,116.306565,0,74,39757.809837963,2008-11-05,19:26:10
40.013829,116.306565,0,74,39757.8098958333,2008-11-05,19:26:15
40.013831,116.306566,0,74,39757.8099537037,2008-11-05,19:26:20
40.013833,116.306566,0,74,39757.8100115741,2008-11-05,19:26:25
40.013833,116.306566,0,74,39757.8100462963,2008-11-05,19:26:28
40.013836,116.306567,0,74,39757.8100694444,2008-11-05,19:26:30
40.013843,116.306581,0,75,39757.8101273148,2008-11-05,19:26:35
40.013829,116.306583,0,77,39757.8101851852,2008-11-05,19:26:40
40.013803,116.306586,0,77,39757.8102430556,2008-11-05,19:26:45
40.013803,116.306586,0,77,39757.8102777778,2008-11-05,19:26:48
40.013803,116.30658,0,77,39757.8103009259,2008-11-05,19:26:50
40.013781,116.306578,0,80,39757.8103587963,2008-11-05,19:26:55
40.013779,116.306562,0,83,39757.8104166667,2008-11-05,19:27:00
40.013781,116.306563,0,83,39757.810474537,2008-11-05,19:27:05
40.013781,116.306563,0,83,39757.8105092593,2008-11-05,19:27:08
40.013782,116.306564,0,83,39757.8105324074,2008-11-05,19:27:10
40.013791,116.306563,0,83,39757.8105902778,2008-11-05,19:27:15
40.013792,116.306565,0,82,39757.8106481481,2008-11-05,19:27:20
40.013794,116.306564,0,82,39757.8107060185,2008-11-05,19:27:25
40.013794,116.306564,0,82,39757.8107407407,2008-11-05,19:27:28
40.013787,116.306566,0,82,39757.8107638889,2008-11-05,19:27:30
40.013776,116.306567,0,82,39757.8108217593,2008-11-05,19:27:35
40.013756,116.306562,0,82,39757.8108796296,2008-11-05,19:27:40
40.013761,116.30656,0,85,39757.8109375,2008-11-05,19:27:45
40.013761,116.30656,0,85,39757.8109953704,2008-11-05,19:27:50
40.013762,116.30656,0,85,39757.8110532407,2008-11-05,19:27:55
40.013768,116.30656,0,85,39757.8111111111,2008-11-05,19:28:00
40.013768,116.30656,0,85,39757.8111458333,2008-11-05,19:28:03
40.013768,116.30656,0,85,39757.8111689815,2008-11-05,19:28:05
40.013758,116.306555,0,85,39757.8112268519,2008-11-05,19:28:10
40.013756,116.306554,0,87,39757.8112847222,2008-11-05,19:28:15
40.013755,116.306554,0,87,39757.8113425926,2008-11-05,19:28:20
40.013762,116.306554,0,87,39757.811400463,2008-11-05,19:28:25
40.013767,116.306554,0,86,39757.8114583333,2008-11-05,19:28:30
40.013767,116.306554,0,86,39757.8114930556,2008-11-05,19:28:33
40.013764,116.306556,0,86,39757.8115162037,2008-11-05,19:28:35
40.013747,116.306556,0,88,39757.8115740741,2008-11-05,19:28:40
40.013747,116.306556,0,88,39757.8116087963,2008-11-05,19:28:43
40.013755,116.306564,0,89,39757.8116319444,2008-11-05,19:28:45
40.013761,116.306553,0,90,39757.8116898148,2008-11-05,19:28:50
40.013745,116.306556,0,90,39757.8117476852,2008-11-05,19:28:55
40.01374,116.306557,0,90,39757.8118055556,2008-11-05,19:29:00
40.013741,116.306558,0,89,39757.8118634259,2008-11-05,19:29:05
40.013745,116.306558,0,89,39757.8119212963,2008-11-05,19:29:10
40.013742,116.306558,0,89,39757.8119791667,2008-11-05,19:29:15
40.01374,116.306559,0,89,39757.812037037,2008-11-05,19:29:20
40.013739,116.30656,0,89,39757.8120949074,2008-11-05,19:29:25
40.01374,116.306561,0,89,39757.8121527778,2008-11-05,19:29:30
40.01374,116.306561,0,89,39757.8121875,2008-11-05,19:29:33
40.013747,116.306561,0,89,39757.8122106481,2008-11-05,19:29:35
40.013776,116.306555,0,88,39757.8122685185,2008-11-05,19:29:40
40.013807,116.306572,0,87,39757.8123263889,2008-11-05,19:29:45
40.013825,116.30658,0,87,39757.8123842593,2008-11-05,19:29:50
40.013825,116.30658,0,87,39757.8124421296,2008-11-05,19:29:55
40.013828,116.30658,0,87,39757.8125,2008-11-05,19:30:00
40.01383,116.306581,0,88,39757.8125578704,2008-11-05,19:30:05
40.013828,116.306582,0,88,39757.8126157407,2008-11-05,19:30:10
40.013825,116.306582,0,87,39757.8126736111,2008-11-05,19:30:15
40.013817,116.306582,0,87,39757.8127314815,2008-11-05,19:30:20
40.013817,116.306582,0,87,39757.8127662037,2008-11-05,19:30:23
40.013811,116.306581,0,87,39757.8127893518,2008-11-05,19:30:25
40.013793,116.306584,0,89,39757.8128472222,2008-11-05,19:30:30
40.013757,116.306574,0,91,39757.8129050926,2008-11-05,19:30:35
40.013744,116.306563,0,93,39757.812962963,2008-11-05,19:30:40
40.013743,116.306566,0,97,39757.8130208333,2008-11-05,19:30:45
40.013751,116.306558,0,100,39757.8130787037,2008-11-05,19:30:50
40.01375,116.306553,0,102,39757.8131365741,2008-11-05,19:30:55
40.013749,116.306554,0,102,39757.8131944444,2008-11-05,19:31:00
40.013743,116.306554,0,101,39757.8132523148,2008-11-05,19:31:05
40.013741,116.306554,0,101,39757.8133101852,2008-11-05,19:31:10
40.013739,116.306555,0,101,39757.8133680556,2008-11-05,19:31:15
40.013737,116.306555,0,101,39757.8134259259,2008-11-05,19:31:20
40.013734,116.306556,0,101,39757.8134837963,2008-11-05,19:31:25
40.013734,116.306556,0,101,39757.8135185185,2008-11-05,19:31:28
40.013734,116.306556,0,101,39757.8135416667,2008-11-05,19:31:30
40.01376,116.306565,0,102,39757.813599537,2008-11-05,19:31:35
40.013767,116.306524,0,105,39757.8136574074,2008-11-05,19:31:40
40.013771,116.306522,0,106,39757.8137152778,2008-11-05,19:31:45
40.01377,116.306522,0,106,39757.8137731481,2008-11-05,19:31:50
40.013774,116.306522,0,106,39757.8138310185,2008-11-05,19:31:55
40.013774,116.306522,0,106,39757.8138657407,2008-11-05,19:31:58
40.013778,116.306523,0,105,39757.8138888889,2008-11-05,19:32:00
40.013763,116.306531,0,105,39757.8139467593,2008-11-05,19:32:05
40.013744,116.306537,0,106,39757.8140046296,2008-11-05,19:32:10
40.013704,116.30654,0,107,39757.8140625,2008-11-05,19:32:15
40.013674,116.30654,0,110,39757.8141203704,2008-11-05,19:32:20
40.013657,116.306547,0,113,39757.8141782407,2008-11-05,19:32:25
40.013667,116.306549,0,115,39757.8142361111,2008-11-05,19:32:30
40.013689,116.306544,0,115,39757.8142939815,2008-11-05,19:32:35
40.013691,116.306544,0,116,39757.8143518518,2008-11-05,19:32:40
40.013691,116.306544,0,116,39757.8143865741,2008-11-05,19:32:43
40.013688,116.306544,0,116,39757.8144097222,2008-11-05,19:32:45
40.0137,116.306541,0,117,39757.8144675926,2008-11-05,19:32:50
40.01364,116.306563,0,118,39757.814525463,2008-11-05,19:32:55
40.013666,116.306526,0,129,39757.8145833333,2008-11-05,19:33:00
40.013678,116.306531,0,130,39757.8146412037,2008-11-05,19:33:05
40.013673,116.306532,0,133,39757.8146990741,2008-11-05,19:33:10
40.013673,116.306532,0,133,39757.8147337963,2008-11-05,19:33:13
40.013677,116.306532,0,134,39757.8147569444,2008-11-05,19:33:15
40.013726,116.306515,0,141,39757.8148148148,2008-11-05,19:33:20
40.013729,116.306506,0,147,39757.8148726852,2008-11-05,19:33:25
40.013718,116.306507,0,151,39757.8149305556,2008-11-05,19:33:30
40.013727,116.306506,0,152,39757.8149884259,2008-11-05,19:33:35
40.01373,116.306507,0,153,39757.8150462963,2008-11-05,19:33:40
40.013735,116.306507,0,151,39757.8151041667,2008-11-05,19:33:45
40.013732,116.306507,0,150,39757.815162037,2008-11-05,19:33:50
40.013728,116.306508,0,149,39757.8152199074,2008-11-05,19:33:55
40.013728,116.306508,0,149,39757.8152546296,2008-11-05,19:33:58
40.013731,116.306506,0,149,39757.8152777778,2008-11-05,19:34:00
40.013736,116.306493,0,149,39757.8153356481,2008-11-05,19:34:05
40.013722,116.306492,0,150,39757.8153935185,2008-11-05,19:34:10
40.013704,116.306493,0,151,39757.8154513889,2008-11-05,19:34:15
40.013673,116.306485,0,155,39757.8155092593,2008-11-05,19:34:20
40.013699,116.306472,0,157,39757.8155671296,2008-11-05,19:34:25
40.01369,116.306472,0,158,39757.815625,2008-11-05,19:34:30
40.013688,116.30647,0,159,39757.8156828704,2008-11-05,19:34:35
40.013695,116.30647,0,159,39757.8157407407,2008-11-05,19:34:40
40.013701,116.306469,0,159,39757.8157986111,2008-11-05,19:34:45
40.013701,116.306469,0,159,39757.8158333333,2008-11-05,19:34:48
40.013704,116.306469,0,158,39757.8158564815,2008-11-05,19:34:50
40.013676,116.306457,0,157,39757.8159143519,2008-11-05,19:34:55
40.013623,116.306473,0,156,39757.8159722222,2008-11-05,19:35:00
40.013623,116.306473,0,156,39757.8160069444,2008-11-05,19:35:03
40.01362,116.30648,0,156,39757.8160300926,2008-11-05,19:35:05
40.013643,116.306469,0,158,39757.816087963,2008-11-05,19:35:10
40.013643,116.306469,0,158,39757.8161226852,2008-11-05,19:35:13
40.013637,116.306469,0,159,39757.8161458333,2008-11-05,19:35:15
40.013618,116.306483,0,160,39757.8162037037,2008-11-05,19:35:20
40.013618,116.306483,0,160,39757.8162384259,2008-11-05,19:35:23
40.013616,116.306489,0,160,39757.8162615741,2008-11-05,19:35:25
40.013622,116.3065,0,158,39757.8163194444,2008-11-05,19:35:30
40.013621,116.3065,0,157,39757.8163773148,2008-11-05,19:35:35
40.013621,116.3065,0,157,39757.816412037,2008-11-05,19:35:38
40.013628,116.306498,0,157,39757.8164351852,2008-11-05,19:35:40
40.013648,116.306495,0,156,39757.8164930556,2008-11-05,19:35:45
40.013706,116.306452,0,157,39757.8165509259,2008-11-05,19:35:50
40.01375,116.3064,0,157,39757.8166087963,2008-11-05,19:35:55
40.013766,116.306392,0,159,39757.8166666667,2008-11-05,19:36:00
40.013772,116.306392,0,159,39757.816724537,2008-11-05,19:36:05
40.013772,116.306394,0,159,39757.8167824074,2008-11-05,19:36:10
40.013772,116.306394,0,159,39757.8168171296,2008-11-05,19:36:13
40.013771,116.306395,0,159,39757.8168402778,2008-11-05,19:36:15
40.013742,116.306419,0,161,39757.8168981481,2008-11-05,19:36:20
40.013715,116.30645,0,164,39757.8169560185,2008-11-05,19:36:25
40.01372,116.30645,0,164,39757.8170138889,2008-11-05,19:36:30
40.013726,116.306448,0,164,39757.8170717593,2008-11-05,19:36:35
40.013726,116.306448,0,164,39757.8171064815,2008-11-05,19:36:38
40.013733,116.306448,0,164,39757.8171296296,2008-11-05,19:36:40
40.013723,116.306449,0,165,39757.8171875,2008-11-05,19:36:45
40.013724,116.306449,0,164,39757.8172453704,2008-11-05,19:36:50
40.01373,116.306448,0,164,39757.8173032407,2008-11-05,19:36:55
40.013733,116.306448,0,164,39757.8173611111,2008-11-05,19:37:00
40.013725,116.306449,0,164,39757.8174189815,2008-11-05,19:37:05
40.013719,116.30645,0,164,39757.8174768519,2008-11-05,19:37:10
40.013722,116.306451,0,164,39757.8175347222,2008-11-05,19:37:15
40.013726,116.30645,0,163,39757.8175925926,2008-11-05,19:37:20
40.013726,116.30645,0,163,39757.8176273148,2008-11-05,19:37:23
40.013733,116.30645,0,162,39757.817650463,2008-11-05,19:37:25
40.013742,116.30645,0,161,39757.8177083333,2008-11-05,19:37:30
40.01375,116.30645,0,160,39757.8177662037,2008-11-05,19:37:35
40.013755,116.306449,0,159,39757.8178240741,2008-11-05,19:37:40
40.013756,116.306449,0,158,39757.8178819444,2008-11-05,19:37:45
40.013756,116.306449,0,158,39757.8179166667,2008-11-05,19:37:48
40.01375,116.306448,0,158,39757.8179398148,2008-11-05,19:37:50
40.013739,116.306449,0,158,39757.8179976852,2008-11-05,19:37:55
40.013739,116.306449,0,158,39757.8180324074,2008-11-05,19:37:58
40.013736,116.306449,0,158,39757.8180555556,2008-11-05,19:38:00
40.013726,116.30645,0,158,39757.8181134259,2008-11-05,19:38:05
40.013718,116.30645,0,158,39757.8181712963,2008-11-05,19:38:10
40.013719,116.30645,0,157,39757.8182291667,2008-11-05,19:38:15
40.013719,116.30645,0,157,39757.8182638889,2008-11-05,19:38:18
40.013723,116.306451,0,157,39757.818287037,2008-11-05,19:38:20
40.013734,116.306449,0,157,39757.8183449074,2008-11-05,19:38:25
40.013734,116.306448,0,157,39757.8184027778,2008-11-05,19:38:30
40.013734,116.306448,0,157,39757.8184375,2008-11-05,19:38:33
40.013735,116.306448,0,156,39757.8184606481,2008-11-05,19:38:35
40.013744,116.306447,0,156,39757.8185185185,2008-11-05,19:38:40
40.013746,116.306445,0,156,39757.8185763889,2008-11-05,19:38:45
40.013746,116.306445,0,156,39757.8186111111,2008-11-05,19:38:48
40.013754,116.306444,0,157,39757.8186342593,2008-11-05,19:38:50
40.013765,116.306443,0,156,39757.8186921296,2008-11-05,19:38:55
40.013779,116.306445,0,157,39757.81875,2008-11-05,19:39:00
40.013831,116.306417,0,159,39757.8188078704,2008-11-05,19:39:05
40.013847,116.306403,0,164,39757.8188657407,2008-11-05,19:39:10
40.013878,116.306384,0,168,39757.8189236111,2008-11-05,19:39:15
40.013866,116.306371,0,175,39757.8189814815,2008-11-05,19:39:20
40.013857,116.306351,0,180,39757.8190393519,2008-11-05,19:39:25
40.013851,116.306361,0,183,39757.8190972222,2008-11-05,19:39:30
40.013851,116.306361,0,183,39757.8191319444,2008-11-05,19:39:33
40.013843,116.306362,0,184,39757.8191550926,2008-11-05,19:39:35
40.013809,116.30637,0,182,39757.819212963,2008-11-05,19:39:40
40.013809,116.30637,0,182,39757.8192476852,2008-11-05,19:39:43
40.013807,116.306376,0,179,39757.8192708333,2008-11-05,19:39:45
40.013788,116.306384,0,179,39757.8193287037,2008-11-05,19:39:50
40.013772,116.306384,0,176,39757.8193865741,2008-11-05,19:39:55
40.013769,116.306384,0,176,39757.8194444444,2008-11-05,19:40:00
40.013769,116.306385,0,175,39757.8195023148,2008-11-05,19:40:05
40.013775,116.306385,0,175,39757.8195601852,2008-11-05,19:40:10
40.013777,116.306386,0,174,39757.8196180556,2008-11-05,19:40:15
40.013776,116.306386,0,174,39757.8196759259,2008-11-05,19:40:20
40.013772,116.306387,0,174,39757.8197337963,2008-11-05,19:40:25
40.013772,116.306387,0,174,39757.8197685185,2008-11-05,19:40:28
40.013773,116.306387,0,174,39757.8197916667,2008-11-05,19:40:30
40.013801,116.306401,0,172,39757.819849537,2008-11-05,19:40:35
40.013834,116.306399,0,168,39757.8199074074,2008-11-05,19:40:40
40.013869,116.306393,0,163,39757.8199652778,2008-11-05,19:40:45
40.013879,116.306417,0,158,39757.8200231481,2008-11-05,19:40:50
40.013868,116.30643,0,157,39757.8200810185,2008-11-05,19:40:55
40.013813,116.306464,0,158,39757.8201388889,2008-11-05,19:41:00
40.0138,116.306479,0,159,39757.8201967593,2008-11-05,19:41:05
40.013798,116.306494,0,159,39757.8202546296,2008-11-05,19:41:10
40.013798,116.306494,0,159,39757.8203125,2008-11-05,19:41:15
40.013799,116.306494,0,158,39757.8203703704,2008-11-05,19:41:20
40.013801,116.306495,0,158,39757.8204282407,2008-11-05,19:41:25
40.013808,116.306494,0,157,39757.8204861111,2008-11-05,19:41:30
40.013811,116.306493,0,156,39757.8205439815,2008-11-05,19:41:35
40.013809,116.306492,0,154,39757.8206018518,2008-11-05,19:41:40
40.013804,116.306492,0,154,39757.8206597222,2008-11-05,19:41:45
40.013805,116.306492,0,154,39757.8207175926,2008-11-05,19:41:50
40.013799,116.306492,0,154,39757.820775463,2008-11-05,19:41:55
40.013793,116.306493,0,154,39757.8208333333,2008-11-05,19:42:00
40.013799,116.306492,0,154,39757.8208912037,2008-11-05,19:42:05
40.013806,116.306491,0,154,39757.8209490741,2008-11-05,19:42:10
40.01381,116.30649,0,153,39757.8210069444,2008-11-05,19:42:15
40.01381,116.30649,0,153,39757.8210416667,2008-11-05,19:42:18
40.013816,116.306489,0,152,39757.8210648148,2008-11-05,19:42:20
40.013795,116.306498,0,151,39757.8211226852,2008-11-05,19:42:25
40.01377,116.306506,0,149,39757.8211805556,2008-11-05,19:42:30
40.013737,116.306522,0,148,39757.8212384259,2008-11-05,19:42:35
40.013739,116.306524,0,148,39757.8212962963,2008-11-05,19:42:40
40.013745,116.306525,0,148,39757.8213541667,2008-11-05,19:42:45
40.013747,116.306524,0,147,39757.821412037,2008-11-05,19:42:50
40.013753,116.306523,0,146,39757.8214699074,2008-11-05,19:42:55
40.013759,116.306522,0,145,39757.8215277778,2008-11-05,19:43:00
40.013759,116.306522,0,145,39757.8215625,2008-11-05,19:43:03
40.013763,116.306522,0,143,39757.8215856481,2008-11-05,19:43:05
40.013777,116.306518,0,142,39757.8216435185,2008-11-05,19:43:10
40.013807,116.306517,0,142,39757.8217013889,2008-11-05,19:43:15
40.01381,116.306508,0,142,39757.8217592593,2008-11-05,19:43:20
40.013793,116.306508,0,142,39757.8218171296,2008-11-05,19:43:25
40.013754,116.3065,0,145,39757.821875,2008-11-05,19:43:30
40.013719,116.306512,0,149,39757.8219328704,2008-11-05,19:43:35
40.013717,116.306502,0,151,39757.8219907407,2008-11-05,19:43:40
40.01372,116.306504,0,151,39757.8220486111,2008-11-05,19:43:45
40.013724,116.306504,0,150,39757.8221064815,2008-11-05,19:43:50
40.013732,116.306503,0,150,39757.8221643518,2008-11-05,19:43:55
40.013732,116.306503,0,150,39757.8221990741,2008-11-05,19:43:58
40.013733,116.306502,0,150,39757.8222222222,2008-11-05,19:44:00
40.013722,116.306503,0,150,39757.8222800926,2008-11-05,19:44:05
40.013718,116.306502,0,150,39757.822337963,2008-11-05,19:44:10
40.013717,116.306502,0,150,39757.8223958333,2008-11-05,19:44:15
40.013721,116.3065,0,150,39757.8224537037,2008-11-05,19:44:20
40.013721,116.3065,0,150,39757.8224884259,2008-11-05,19:44:23
40.013729,116.306495,0,150,39757.8225115741,2008-11-05,19:44:25
40.013749,116.306478,0,150,39757.8225694444,2008-11-05,19:44:30
40.013761,116.306471,0,148,39757.8226273148,2008-11-05,19:44:35
40.013768,116.306472,0,144,39757.8226851852,2008-11-05,19:44:40
40.013775,116.306471,0,142,39757.8227430556,2008-11-05,19:44:45
40.013777,116.306471,0,140,39757.8228009259,2008-11-05,19:44:50
40.013782,116.306471,0,139,39757.8228587963,2008-11-05,19:44:55
40.013786,116.306471,0,139,39757.8229166667,2008-11-05,19:45:00
40.01378,116.306471,0,138,39757.822974537,2008-11-05,19:45:05
40.013772,116.306471,0,139,39757.8230324074,2008-11-05,19:45:10
40.013769,116.306471,0,139,39757.8230902778,2008-11-05,19:45:15
40.013769,116.306471,0,139,39757.8231481481,2008-11-05,19:45:20
40.013761,116.306472,0,139,39757.8232060185,2008-11-05,19:45:25
40.013757,116.306473,0,139,39757.8232638889,2008-11-05,19:45:30
40.013749,116.306474,0,139,39757.8233217593,2008-11-05,19:45:35
40.013756,116.306481,0,135,39757.8233796296,2008-11-05,19:45:40
40.013756,116.306481,0,135,39757.8234143518,2008-11-05,19:45:43
40.013751,116.306481,0,134,39757.8234375,2008-11-05,19:45:45
40.013741,116.306482,0,133,39757.8234953704,2008-11-05,19:45:50
40.01373,116.306483,0,131,39757.8235532407,2008-11-05,19:45:55
40.013721,116.306484,0,131,39757.8236111111,2008-11-05,19:46:00
40.013721,116.306484,0,131,39757.8236458333,2008-11-05,19:46:03
40.013719,116.306485,0,131,39757.8236689815,2008-11-05,19:46:05
40.01371,116.306486,0,131,39757.8237268519,2008-11-05,19:46:10
40.0137,116.306487,0,130,39757.8237847222,2008-11-05,19:46:15
40.013691,116.306488,0,130,39757.8238425926,2008-11-05,19:46:20
40.013685,116.306489,0,130,39757.823900463,2008-11-05,19:46:25
40.013685,116.306489,0,130,39757.8239351852,2008-11-05,19:46:28
40.013678,116.306496,0,129,39757.8239583333,2008-11-05,19:46:30
40.013638,116.306561,0,127,39757.8240162037,2008-11-05,19:46:35
40.0136,116.306609,0,130,39757.8240740741,2008-11-05,19:46:40
40.013613,116.306606,0,131,39757.8241319444,2008-11-05,19:46:45
40.01365,116.306599,0,133,39757.8241898148,2008-11-05,19:46:50
40.013694,116.306566,0,135,39757.8242476852,2008-11-05,19:46:55
40.013732,116.306577,0,139,39757.8243055556,2008-11-05,19:47:00
40.013763,116.306588,0,142,39757.8243634259,2008-11-05,19:47:05
40.013801,116.306568,0,143,39757.8244212963,2008-11-05,19:47:10
40.0138,116.306571,0,146,39757.8244791667,2008-11-05,19:47:15
40.013796,116.306571,0,146,39757.824537037,2008-11-05,19:47:20
40.013796,116.306571,0,146,39757.8245717593,2008-11-05,19:47:23
40.0138,116.306571,0,146,39757.8245949074,2008-11-05,19:47:25
40.01381,116.306569,0,146,39757.8246527778,2008-11-05,19:47:30
40.01381,116.306569,0,146,39757.8246875,2008-11-05,19:47:33
40.013818,116.306568,0,146,39757.8247106481,2008-11-05,19:47:35
40.013829,116.306567,0,147,39757.8247685185,2008-11-05,19:47:40
40.013828,116.306559,0,148,39757.8248263889,2008-11-05,19:47:45
40.013827,116.306559,0,149,39757.8248842593,2008-11-05,19:47:50
40.013827,116.306559,0,149,39757.8249189815,2008-11-05,19:47:53
40.013825,116.30656,0,149,39757.8249421296,2008-11-05,19:47:55
40.013841,116.306566,0,149,39757.825,2008-11-05,19:48:00
40.01386,116.306578,0,151,39757.8250578704,2008-11-05,19:48:05
40.013859,116.306586,0,151,39757.8251157407,2008-11-05,19:48:10
40.013862,116.306582,0,152,39757.8251736111,2008-11-05,19:48:15
40.013862,116.306582,0,152,39757.8252083333,2008-11-05,19:48:18
40.013856,116.306586,0,149,39757.8252314815,2008-11-05,19:48:20
40.013856,116.306577,0,139,39757.8252893519,2008-11-05,19:48:25
40.013856,116.306583,0,131,39757.8253472222,2008-11-05,19:48:30
40.01386,116.306586,0,126,39757.8254050926,2008-11-05,19:48:35
40.013859,116.306582,0,123,39757.825462963,2008-11-05,19:48:40
40.013858,116.306582,0,119,39757.8255208333,2008-11-05,19:48:45
40.013861,116.306582,0,117,39757.8255787037,2008-11-05,19:48:50
40.013858,116.306582,0,115,39757.8256365741,2008-11-05,19:48:55
40.013854,116.306583,0,114,39757.8256944444,2008-11-05,19:49:00
40.013854,116.306583,0,114,39757.8257291667,2008-11-05,19:49:03
40.013851,116.306585,0,114,39757.8257523148,2008-11-05,19:49:05
40.013814,116.306597,0,104,39757.8258101852,2008-11-05,19:49:10
40.013766,116.306617,0,94,39757.8258680556,2008-11-05,19:49:15
40.013739,116.306648,0,94,39757.8259259259,2008-11-05,19:49:20
40.013734,116.306657,0,95,39757.8259837963,2008-11-05,19:49:25
40.013728,116.306658,0,95,39757.8260416667,2008-11-05,19:49:30
40.013728,116.306658,0,96,39757.826099537,2008-11-05,19:49:35
40.013723,116.306658,0,96,39757.8261574074,2008-11-05,19:49:40
40.013722,116.306656,0,96,39757.8262152778,2008-11-05,19:49:45
40.013724,116.306656,0,96,39757.8262731481,2008-11-05,19:49:50
40.013727,116.306653,0,96,39757.8263310185,2008-11-05,19:49:55
40.013731,116.306651,0,96,39757.8263888889,2008-11-05,19:50:00
40.013734,116.306649,0,96,39757.8264467593,2008-11-05,19:50:05
40.013737,116.306647,0,96,39757.8265046296,2008-11-05,19:50:10
40.013737,116.306645,0,96,39757.8265625,2008-11-05,19:50:15
40.013731,116.306644,0,96,39757.8266203704,2008-11-05,19:50:20
40.013731,116.306644,0,96,39757.8266550926,2008-11-05,19:50:23
40.013727,116.306642,0,96,39757.8266782407,2008-11-05,19:50:25
40.013717,116.306641,0,97,39757.8267361111,2008-11-05,19:50:30
40.013646,116.306587,0,105,39757.8267939815,2008-11-05,19:50:35
40.013608,116.306561,0,109,39757.8268518519,2008-11-05,19:50:40
40.013593,116.306543,0,112,39757.8269097222,2008-11-05,19:50:45
40.013599,116.306532,0,113,39757.8269675926,2008-11-05,19:50:50
40.013599,116.306532,0,113,39757.8270023148,2008-11-05,19:50:53
40.013602,116.306532,0,113,39757.827025463,2008-11-05,19:50:55
40.013631,116.306545,0,113,39757.8270833333,2008-11-05,19:51:00
40.013689,116.306559,0,111,39757.8271412037,2008-11-05,19:51:05
40.013718,116.306574,0,111,39757.8271990741,2008-11-05,19:51:10
40.013714,116.30657,0,113,39757.8272569444,2008-11-05,19:51:15
40.013711,116.30657,0,112,39757.8273148148,2008-11-05,19:51:20
40.013711,116.30657,0,112,39757.827349537,2008-11-05,19:51:23
40.013704,116.306571,0,112,39757.8273726852,2008-11-05,19:51:25
40.013642,116.30656,0,113,39757.8274305556,2008-11-05,19:51:30
40.013621,116.306559,0,114,39757.8274884259,2008-11-05,19:51:35
40.01361,116.306559,0,114,39757.8275462963,2008-11-05,19:51:40
40.013604,116.30656,0,114,39757.8276041667,2008-11-05,19:51:45
40.013609,116.306559,0,113,39757.827662037,2008-11-05,19:51:50
40.013609,116.306559,0,113,39757.8276967593,2008-11-05,19:51:53
40.013616,116.306553,0,114,39757.8277199074,2008-11-05,19:51:55
40.013633,116.306548,0,114,39757.8277777778,2008-11-05,19:52:00
40.013637,116.30654,0,114,39757.8278356481,2008-11-05,19:52:05
40.013632,116.306537,0,114,39757.8278935185,2008-11-05,19:52:10
40.013632,116.306538,0,114,39757.8279513889,2008-11-05,19:52:15
40.013632,116.306538,0,114,39757.8279861111,2008-11-05,19:52:18
40.013638,116.306537,0,114,39757.8280092593,2008-11-05,19:52:20
40.013683,116.306535,0,111,39757.8280671296,2008-11-05,19:52:25
40.013696,116.30654,0,110,39757.828125,2008-11-05,19:52:30
40.013696,116.30654,0,110,39757.8281597222,2008-11-05,19:52:33
40.013689,116.306543,0,111,39757.8281828704,2008-11-05,19:52:35
40.013703,116.306542,0,112,39757.8282407407,2008-11-05,19:52:40
40.013701,116.306542,0,112,39757.8282986111,2008-11-05,19:52:45
40.013696,116.306542,0,112,39757.8283564815,2008-11-05,19:52:50
40.013692,116.306542,0,112,39757.8284143518,2008-11-05,19:52:55
40.013697,116.306542,0,112,39757.8284722222,2008-11-05,19:53:00
40.013704,116.306542,0,112,39757.8285300926,2008-11-05,19:53:05
40.013707,116.306541,0,112,39757.828587963,2008-11-05,19:53:10
40.013699,116.306541,0,112,39757.8286458333,2008-11-05,19:53:15
40.013698,116.306541,0,112,39757.8287037037,2008-11-05,19:53:20
40.013698,116.306541,0,112,39757.8287384259,2008-11-05,19:53:23
40.013706,116.306539,0,113,39757.8287615741,2008-11-05,19:53:25
40.013746,116.306501,0,113,39757.8288194444,2008-11-05,19:53:30
40.013773,116.306475,0,111,39757.8288773148,2008-11-05,19:53:35
40.013779,116.306474,0,111,39757.8289351852,2008-11-05,19:53:40
40.013782,116.306474,0,110,39757.8289930556,2008-11-05,19:53:45
40.013784,116.306473,0,110,39757.8290509259,2008-11-05,19:53:50
40.013789,116.306471,0,110,39757.8291087963,2008-11-05,19:53:55
40.013789,116.306471,0,110,39757.8291435185,2008-11-05,19:53:58
40.013786,116.306471,0,110,39757.8291666667,2008-11-05,19:54:00
40.013761,116.306475,0,111,39757.829224537,2008-11-05,19:54:05
40.013754,116.306476,0,111,39757.8292824074,2008-11-05,19:54:10
40.013752,116.306476,0,111,39757.8293402778,2008-11-05,19:54:15
40.013752,116.306476,0,111,39757.829375,2008-11-05,19:54:18
40.013756,116.306476,0,111,39757.8293981481,2008-11-05,19:54:20
40.013795,116.306481,0,112,39757.8294560185,2008-11-05,19:54:25
40.013806,116.306493,0,114,39757.8295138889,2008-11-05,19:54:30
40.013808,116.306492,0,114,39757.8295717593,2008-11-05,19:54:35
40.013804,116.306492,0,114,39757.8296296296,2008-11-05,19:54:40
40.013796,116.306492,0,115,39757.8296875,2008-11-05,19:54:45
40.013794,116.306492,0,115,39757.8297453704,2008-11-05,19:54:50
40.013795,116.306492,0,115,39757.8298032407,2008-11-05,19:54:55
40.013798,116.306491,0,115,39757.8298611111,2008-11-05,19:55:00
40.013792,116.306491,0,115,39757.8299189815,2008-11-05,19:55:05
40.013792,116.306491,0,115,39757.8299537037,2008-11-05,19:55:08
40.013791,116.306491,0,115,39757.8299768518,2008-11-05,19:55:10
40.013812,116.306486,0,115,39757.8300347222,2008-11-05,19:55:15
40.013835,116.306484,0,115,39757.8300925926,2008-11-05,19:55:20
40.013841,116.306484,0,115,39757.830150463,2008-11-05,19:55:25
40.013841,116.306485,0,115,39757.8302083333,2008-11-05,19:55:30
40.01384,116.306485,0,115,39757.8302662037,2008-11-05,19:55:35
40.01384,116.306485,0,115,39757.8303009259,2008-11-05,19:55:38
40.013834,116.306486,0,115,39757.8303240741,2008-11-05,19:55:40
40.013821,116.306489,0,115,39757.8303819444,2008-11-05,19:55:45
40.013807,116.306506,0,116,39757.8304398148,2008-11-05,19:55:50
40.013807,116.306506,0,116,39757.830474537,2008-11-05,19:55:53
40.013802,116.306506,0,116,39757.8304976852,2008-11-05,19:55:55
40.013792,116.306506,0,116,39757.8305555556,2008-11-05,19:56:00
40.013785,116.306506,0,116,39757.8306134259,2008-11-05,19:56:05
40.013778,116.306506,0,116,39757.8306712963,2008-11-05,19:56:10
40.013775,116.306507,0,116,39757.8307291667,2008-11-05,19:56:15
40.013775,116.306507,0,116,39757.8307638889,2008-11-05,19:56:18
40.013768,116.306508,0,116,39757.830787037,2008-11-05,19:56:20
40.013747,116.306526,0,117,39757.8308449074,2008-11-05,19:56:25
40.013745,116.306536,0,118,39757.8309027778,2008-11-05,19:56:30
40.013749,116.306535,0,117,39757.8309606481,2008-11-05,19:56:35
40.013749,116.306535,0,117,39757.8309953704,2008-11-05,19:56:38
40.013744,116.306536,0,117,39757.8310185185,2008-11-05,19:56:40
40.013731,116.306521,0,116,39757.8310763889,2008-11-05,19:56:45
40.013726,116.306511,0,115,39757.8311342593,2008-11-05,19:56:50
40.013727,116.306511,0,115,39757.8311921296,2008-11-05,19:56:55
40.013729,116.306511,0,115,39757.83125,2008-11-05,19:57:00
40.013737,116.306511,0,115,39757.8313078704,2008-11-05,19:57:05
40.013737,116.306511,0,115,39757.8313425926,2008-11-05,19:57:08
40.013742,116.306512,0,115,39757.8313657407,2008-11-05,19:57:10
40.013729,116.306516,0,115,39757.8314236111,2008-11-05,19:57:15
40.013705,116.306531,0,117,39757.8314814815,2008-11-05,19:57:20
40.013709,116.306529,0,119,39757.8315393519,2008-11-05,19:57:25
40.013713,116.306529,0,119,39757.8315972222,2008-11-05,19:57:30
40.013713,116.306529,0,119,39757.8316319444,2008-11-05,19:57:33
40.01372,116.306528,0,119,39757.8316550926,2008-11-05,19:57:35
40.01373,116.306528,0,120,39757.831712963,2008-11-05,19:57:40
40.01374,116.306528,0,121,39757.8317708333,2008-11-05,19:57:45
40.013764,116.306521,0,120,39757.8318287037,2008-11-05,19:57:50
40.013777,116.306515,0,118,39757.8318865741,2008-11-05,19:57:55
40.01378,116.306503,0,117,39757.8319444444,2008-11-05,19:58:00
40.013765,116.306515,0,120,39757.8320023148,2008-11-05,19:58:05
40.013765,116.306515,0,120,39757.832037037,2008-11-05,19:58:08
40.013761,116.306516,0,120,39757.8320601852,2008-11-05,19:58:10
40.013725,116.306555,0,128,39757.8321180556,2008-11-05,19:58:15
40.013725,116.306555,0,128,39757.8321527778,2008-11-05,19:58:18
40.013728,116.306548,0,131,39757.8321759259,2008-11-05,19:58:20
40.013737,116.306548,0,132,39757.8322337963,2008-11-05,19:58:25
40.013743,116.306548,0,133,39757.8322916667,2008-11-05,19:58:30
40.013743,116.306548,0,133,39757.8323263889,2008-11-05,19:58:33
40.013745,116.306547,0,133,39757.832349537,2008-11-05,19:58:35
40.013755,116.306547,0,135,39757.8324074074,2008-11-05,19:58:40
40.013761,116.306547,0,136,39757.8324652778,2008-11-05,19:58:45
40.013763,116.306546,0,137,39757.8325231481,2008-11-05,19:58:50
40.013763,116.306546,0,137,39757.8325578704,2008-11-05,19:58:53
40.013761,116.306545,0,140,39757.8325810185,2008-11-05,19:58:55
40.01375,116.306545,0,141,39757.8326388889,2008-11-05,19:59:00
40.013736,116.306528,0,142,39757.8326967593,2008-11-05,19:59:05
40.013699,116.306484,0,147,39757.8327546296,2008-11-05,19:59:10
40.013684,116.306451,0,149,39757.8328125,2008-11-05,19:59:15
40.013681,116.306451,0,150,39757.8328703704,2008-11-05,19:59:20
40.013679,116.306451,0,150,39757.8329282407,2008-11-05,19:59:25
40.013678,116.306451,0,150,39757.8329861111,2008-11-05,19:59:30
40.013673,116.306453,0,151,39757.8330439815,2008-11-05,19:59:35
40.013666,116.306454,0,151,39757.8331018519,2008-11-05,19:59:40
40.013666,116.306454,0,151,39757.8331365741,2008-11-05,19:59:43
40.013662,116.306455,0,151,39757.8331597222,2008-11-05,19:59:45
40.013672,116.306455,0,151,39757.8332175926,2008-11-05,19:59:50
40.013683,116.306455,0,151,39757.833275463,2008-11-05,19:59:55
40.013683,116.306457,0,151,39757.8333333333,2008-11-05,20:00:00
40.013676,116.306459,0,150,39757.8333912037,2008-11-05,20:00:05
40.013672,116.30646,0,150,39757.8334490741,2008-11-05,20:00:10
40.013675,116.306461,0,150,39757.8335069444,2008-11-05,20:00:15
40.013676,116.306461,0,150,39757.8335648148,2008-11-05,20:00:20
40.013676,116.306461,0,150,39757.833599537,2008-11-05,20:00:23
40.013671,116.306465,0,150,39757.8336226852,2008-11-05,20:00:25
40.013679,116.306482,0,148,39757.8336805556,2008-11-05,20:00:30
40.013678,116.306482,0,148,39757.8337384259,2008-11-05,20:00:35
40.013676,116.306482,0,148,39757.8337962963,2008-11-05,20:00:40
40.013674,116.306483,0,148,39757.8338541667,2008-11-05,20:00:45
40.013671,116.306483,0,148,39757.833912037,2008-11-05,20:00:50
40.013666,116.306483,0,148,39757.8339699074,2008-11-05,20:00:55
40.013661,116.306484,0,149,39757.8340277778,2008-11-05,20:01:00
40.013658,116.306484,0,149,39757.8340856481,2008-11-05,20:01:05
40.013658,116.306484,0,149,39757.8341435185,2008-11-05,20:01:10
40.013658,116.306484,0,149,39757.8341782407,2008-11-05,20:01:13
40.013661,116.306483,0,149,39757.8342013889,2008-11-05,20:01:15
40.013675,116.306477,0,151,39757.8342592593,2008-11-05,20:01:20
40.013705,116.306464,0,155,39757.8343171296,2008-11-05,20:01:25
40.013721,116.306483,0,159,39757.834375,2008-11-05,20:01:30
40.013729,116.3065,0,161,39757.8344328704,2008-11-05,20:01:35
40.013729,116.3065,0,161,39757.8344675926,2008-11-05,20:01:38
40.013737,116.306496,0,161,39757.8344907407,2008-11-05,20:01:40
40.013757,116.306513,0,163,39757.8345486111,2008-11-05,20:01:45
40.01378,116.306536,0,163,39757.8346064815,2008-11-05,20:01:50
40.0138,116.306526,0,161,39757.8346643519,2008-11-05,20:01:55
40.013811,116.306539,0,158,39757.8347222222,2008-11-05,20:02:00
40.013806,116.306539,0,158,39757.8347800926,2008-11-05,20:02:05
40.013808,116.306539,0,158,39757.834837963,2008-11-05,20:02:10
40.013812,116.30654,0,158,39757.8348958333,2008-11-05,20:02:15
40.013813,116.306539,0,158,39757.8349537037,2008-11-05,20:02:20
40.013808,116.306539,0,158,39757.8350115741,2008-11-05,20:02:25
40.013808,116.306539,0,158,39757.8350462963,2008-11-05,20:02:28
40.0138,116.30654,0,158,39757.8350694444,2008-11-05,20:02:30
40.013745,116.306542,0,161,39757.8351273148,2008-11-05,20:02:35
40.013705,116.306547,0,165,39757.8351851852,2008-11-05,20:02:40
40.013699,116.306533,0,168,39757.8352430556,2008-11-05,20:02:45
40.013705,116.306532,0,168,39757.8353009259,2008-11-05,20:02:50
40.013704,116.306531,0,168,39757.8353587963,2008-11-05,20:02:55
40.0137,116.30653,0,168,39757.8354166667,2008-11-05,20:03:00
40.013695,116.306527,0,168,39757.835474537,2008-11-05,20:03:05
40.013697,116.306529,0,169,39757.8355324074,2008-11-05,20:03:10
40.013704,116.306529,0,168,39757.8355902778,2008-11-05,20:03:15
40.013704,116.306529,0,168,39757.8356481481,2008-11-05,20:03:20
40.013705,116.30653,0,168,39757.8357060185,2008-11-05,20:03:25
40.013706,116.306531,0,168,39757.8357638889,2008-11-05,20:03:30
40.013709,116.306531,0,168,39757.8358217593,2008-11-05,20:03:35
40.013717,116.306531,0,168,39757.8358796296,2008-11-05,20:03:40
40.013722,116.306531,0,168,39757.8359375,2008-11-05,20:03:45
40.013722,116.306531,0,169,39757.8359953704,2008-11-05,20:03:50
40.013722,116.306531,0,169,39757.8360300926,2008-11-05,20:03:53
40.013716,116.306531,0,169,39757.8360532407,2008-11-05,20:03:55
40.013698,116.306524,0,169,39757.8361111111,2008-11-05,20:04:00
40.013685,116.306519,0,169,39757.8361689815,2008-11-05,20:04:05
40.013669,116.306528,0,168,39757.8362268518,2008-11-05,20:04:10
40.013676,116.30653,0,165,39757.8362847222,2008-11-05,20:04:15
40.013677,116.306532,0,164,39757.8363425926,2008-11-05,20:04:20
40.013678,116.306532,0,164,39757.836400463,2008-11-05,20:04:25
40.013677,116.306532,0,164,39757.8364583333,2008-11-05,20:04:30
40.013681,116.306533,0,163,39757.8365162037,2008-11-05,20:04:35
40.013688,116.306533,0,164,39757.8365740741,2008-11-05,20:04:40
40.013696,116.306533,0,164,39757.8366319444,2008-11-05,20:04:45
40.0137,116.306532,0,164,39757.8366898148,2008-11-05,20:04:50
40.013698,116.306533,0,164,39757.8367476852,2008-11-05,20:04:55
40.013698,116.306533,0,164,39757.8367824074,2008-11-05,20:04:58
40.013695,116.306534,0,164,39757.8368055556,2008-11-05,20:05:00
40.013686,116.306535,0,164,39757.8368634259,2008-11-05,20:05:05
40.013683,116.306537,0,164,39757.8369212963,2008-11-05,20:05:10
40.013682,116.306538,0,164,39757.8369791667,2008-11-05,20:05:15
40.013685,116.306539,0,164,39757.837037037,2008-11-05,20:05:20
40.013685,116.306539,0,164,39757.8370717593,2008-11-05,20:05:23
40.013692,116.306539,0,164,39757.8370949074,2008-11-05,20:05:25
40.013701,116.306539,0,163,39757.8371527778,2008-11-05,20:05:30
40.013707,116.306539,0,162,39757.8372106481,2008-11-05,20:05:35
40.013714,116.306539,0,161,39757.8372685185,2008-11-05,20:05:40
40.013714,116.306539,0,159,39757.8373263889,2008-11-05,20:05:45
40.013714,116.306539,0,159,39757.8373611111,2008-11-05,20:05:48
40.013717,116.30654,0,158,39757.8373842593,2008-11-05,20:05:50
40.01374,116.306562,0,154,39757.8374421296,2008-11-05,20:05:55
40.013749,116.306562,0,154,39757.8375,2008-11-05,20:06:00
40.013751,116.306561,0,154,39757.8375578704,2008-11-05,20:06:05
40.01375,116.306562,0,154,39757.8376157407,2008-11-05,20:06:10
40.01375,116.306562,0,154,39757.837650463,2008-11-05,20:06:13
40.013755,116.306562,0,155,39757.8376736111,2008-11-05,20:06:15
40.013765,116.306561,0,155,39757.8377314815,2008-11-05,20:06:20
40.013763,116.30656,0,154,39757.8377893518,2008-11-05,20:06:25
40.013763,116.306559,0,154,39757.8378472222,2008-11-05,20:06:30
40.013768,116.306558,0,154,39757.8379050926,2008-11-05,20:06:35
40.013764,116.306557,0,154,39757.837962963,2008-11-05,20:06:40
40.013759,116.306556,0,154,39757.8380208333,2008-11-05,20:06:45
40.013759,116.306556,0,154,39757.8380555556,2008-11-05,20:06:48
40.013756,116.306555,0,154,39757.8380787037,2008-11-05,20:06:50
40.013768,116.306553,0,154,39757.8381365741,2008-11-05,20:06:55
40.013801,116.306496,0,158,39757.8381944444,2008-11-05,20:07:00
40.01381,116.306475,0,161,39757.8382523148,2008-11-05,20:07:05
40.01381,116.306475,0,161,39757.838287037,2008-11-05,20:07:08
40.013815,116.306474,0,161,39757.8383101852,2008-11-05,20:07:10
40.013825,116.306472,0,162,39757.8383680556,2008-11-05,20:07:15
40.013831,116.306471,0,164,39757.8384259259,2008-11-05,20:07:20
40.013835,116.306471,0,167,39757.8384837963,2008-11-05,20:07:25
40.013838,116.30647,0,170,39757.8385416667,2008-11-05,20:07:30
40.013838,116.30647,0,170,39757.8385763889,2008-11-05,20:07:33
40.013836,116.30647,0,172,39757.838599537,2008-11-05,20:07:35
40.013826,116.306472,0,172,39757.8386574074,2008-11-05,20:07:40
40.013822,116.306473,0,172,39757.8387152778,2008-11-05,20:07:45
40.013822,116.306473,0,172,39757.83875,2008-11-05,20:07:48
40.013816,116.306473,0,172,39757.8387731481,2008-11-05,20:07:50
40.013781,116.306472,0,169,39757.8388310185,2008-11-05,20:07:55
40.013761,116.306457,0,161,39757.8388888889,2008-11-05,20:08:00
40.013754,116.306457,0,161,39757.8389467593,2008-11-05,20:08:05
40.013749,116.306456,0,161,39757.8390046296,2008-11-05,20:08:10
40.013745,116.306455,0,161,39757.8390625,2008-11-05,20:08:15
40.013743,116.306454,0,162,39757.8391203704,2008-11-05,20:08:20
40.013743,116.306454,0,162,39757.8391550926,2008-11-05,20:08:23
40.013737,116.306454,0,162,39757.8391782407,2008-11-05,20:08:25
40.013727,116.306454,0,162,39757.8392361111,2008-11-05,20:08:30
40.013693,116.306467,0,165,39757.8392939815,2008-11-05,20:08:35
40.013672,116.306477,0,167,39757.8393518519,2008-11-05,20:08:40
40.013668,116.306477,0,167,39757.8394097222,2008-11-05,20:08:45
40.013669,116.306477,0,167,39757.8394675926,2008-11-05,20:08:50
40.013674,116.306477,0,166,39757.839525463,2008-11-05,20:08:55
40.013668,116.306477,0,166,39757.8395833333,2008-11-05,20:09:00
40.013668,116.306477,0,166,39757.8396180556,2008-11-05,20:09:03
40.01367,116.306477,0,166,39757.8396412037,2008-11-05,20:09:05
40.013679,116.306476,0,166,39757.8396990741,2008-11-05,20:09:10
40.013682,116.306476,0,167,39757.8397569444,2008-11-05,20:09:15
40.013677,116.306477,0,167,39757.8398148148,2008-11-05,20:09:20
40.013677,116.306477,0,167,39757.839849537,2008-11-05,20:09:23
40.013685,116.306477,0,167,39757.8398726852,2008-11-05,20:09:25
40.013695,116.306476,0,167,39757.8399305556,2008-11-05,20:09:30
40.013702,116.306475,0,166,39757.8399884259,2008-11-05,20:09:35
40.013702,116.306475,0,166,39757.8400231482,2008-11-05,20:09:38
40.0137,116.306475,0,165,39757.8400462963,2008-11-05,20:09:40
40.013691,116.306476,0,164,39757.8401041667,2008-11-05,20:09:45
40.013692,116.306475,0,163,39757.840162037,2008-11-05,20:09:50
40.013697,116.306475,0,163,39757.8402199074,2008-11-05,20:09:55
40.013697,116.306476,0,163,39757.8402777778,2008-11-05,20:10:00
40.013697,116.306475,0,163,39757.8403356481,2008-11-05,20:10:05
40.013699,116.306475,0,163,39757.8403935185,2008-11-05,20:10:10
40.013704,116.306474,0,163,39757.8404513889,2008-11-05,20:10:15
40.01371,116.306473,0,164,39757.8405092593,2008-11-05,20:10:20
40.013716,116.306471,0,164,39757.8405671296,2008-11-05,20:10:25
40.013716,116.306471,0,164,39757.8406018519,2008-11-05,20:10:28
40.013722,116.30647,0,165,39757.840625,2008-11-05,20:10:30
40.013731,116.306469,0,166,39757.8406828704,2008-11-05,20:10:35
40.013742,116.306468,0,168,39757.8407407407,2008-11-05,20:10:40
40.013751,116.306467,0,169,39757.8407986111,2008-11-05,20:10:45
40.013775,116.306449,0,163,39757.8408564815,2008-11-05,20:10:50
40.013801,116.306435,0,147,39757.8409143519,2008-11-05,20:10:55
40.013824,116.306432,0,137,39757.8409722222,2008-11-05,20:11:00
40.013829,116.306432,0,135,39757.8410300926,2008-11-05,20:11:05
40.013832,116.306432,0,133,39757.841087963,2008-11-05,20:11:10
40.013838,116.306431,0,133,39757.8411458333,2008-11-05,20:11:15
40.013842,116.30643,0,134,39757.8412037037,2008-11-05,20:11:20
40.01384,116.30643,0,135,39757.8412615741,2008-11-05,20:11:25
40.013842,116.30643,0,135,39757.8413194444,2008-11-05,20:11:30
40.013841,116.306429,0,136,39757.8413773148,2008-11-05,20:11:35
40.013843,116.306428,0,136,39757.8414351852,2008-11-05,20:11:40
40.013845,116.306427,0,137,39757.8414930556,2008-11-05,20:11:45
40.013843,116.306428,0,137,39757.8415509259,2008-11-05,20:11:50
40.013836,116.306429,0,137,39757.8416087963,2008-11-05,20:11:55
40.013831,116.30643,0,137,39757.8416666667,2008-11-05,20:12:00
40.013831,116.306431,0,137,39757.841724537,2008-11-05,20:12:05
40.013831,116.306431,0,137,39757.8417592593,2008-11-05,20:12:08
40.013838,116.306431,0,137,39757.8417824074,2008-11-05,20:12:10
40.013833,116.30644,0,136,39757.8418402778,2008-11-05,20:12:15
40.013805,116.306424,0,137,39757.8418981481,2008-11-05,20:12:20
40.013793,116.306416,0,138,39757.8419560185,2008-11-05,20:12:25
40.013789,116.306417,0,138,39757.8420138889,2008-11-05,20:12:30
40.013784,116.306418,0,138,39757.8420717593,2008-11-05,20:12:35
40.013781,116.30642,0,138,39757.8421296296,2008-11-05,20:12:40
40.013781,116.306421,0,138,39757.8421875,2008-11-05,20:12:45
40.013781,116.306424,0,138,39757.8422453704,2008-11-05,20:12:50
40.01378,116.306426,0,138,39757.8423032407,2008-11-05,20:12:55
40.013788,116.306427,0,138,39757.8423611111,2008-11-05,20:13:00
40.013792,116.306427,0,138,39757.8424189815,2008-11-05,20:13:05
40.013788,116.306426,0,138,39757.8424768519,2008-11-05,20:13:10
40.013781,116.306427,0,138,39757.8425347222,2008-11-05,20:13:15
40.013776,116.306427,0,138,39757.8425925926,2008-11-05,20:13:20
40.013778,116.306427,0,138,39757.842650463,2008-11-05,20:13:25
40.013779,116.306427,0,138,39757.8427083333,2008-11-05,20:13:30
40.013785,116.306428,0,138,39757.8427662037,2008-11-05,20:13:35
40.013784,116.306428,0,139,39757.8428240741,2008-11-05,20:13:40
40.013778,116.306429,0,139,39757.8428819444,2008-11-05,20:13:45
40.013773,116.306429,0,139,39757.8429398148,2008-11-05,20:13:50
40.013766,116.306429,0,139,39757.8429976852,2008-11-05,20:13:55
40.013764,116.30643,0,139,39757.8430555556,2008-11-05,20:14:00
40.01376,116.30643,0,139,39757.8431134259,2008-11-05,20:14:05
40.013757,116.306431,0,139,39757.8431712963,2008-11-05,20:14:10
40.013755,116.306432,0,139,39757.8432291667,2008-11-05,20:14:15
40.013753,116.306433,0,138,39757.843287037,2008-11-05,20:14:20
40.013756,116.306433,0,138,39757.8433449074,2008-11-05,20:14:25
40.013756,116.306433,0,138,39757.8433796296,2008-11-05,20:14:28
40.013753,116.306435,0,138,39757.8434027778,2008-11-05,20:14:30
40.013747,116.306518,0,136,39757.8434606481,2008-11-05,20:14:35
40.013748,116.306555,0,133,39757.8435185185,2008-11-05,20:14:40
40.013745,116.306575,0,130,39757.8435763889,2008-11-05,20:14:45
40.01374,116.306577,0,129,39757.8436342593,2008-11-05,20:14:50
40.013736,116.306577,0,128,39757.8436921296,2008-11-05,20:14:55
40.01374,116.306577,0,128,39757.84375,2008-11-05,20:15:00
40.013746,116.306577,0,128,39757.8438078704,2008-11-05,20:15:05
40.013749,116.306576,0,128,39757.8438657407,2008-11-05,20:15:10
40.013754,116.306576,0,128,39757.8439236111,2008-11-05,20:15:15
40.013754,116.306576,0,128,39757.8439583333,2008-11-05,20:15:18
40.013761,116.306577,0,129,39757.8439814815,2008-11-05,20:15:20
40.013773,116.306576,0,130,39757.8440393518,2008-11-05,20:15:25
40.013779,116.306576,0,132,39757.8440972222,2008-11-05,20:15:30
40.013779,116.306576,0,133,39757.8441550926,2008-11-05,20:15:35
40.013781,116.306576,0,133,39757.844212963,2008-11-05,20:15:40
40.013787,116.306576,0,133,39757.8442708333,2008-11-05,20:15:45
40.01379,116.306577,0,133,39757.8443287037,2008-11-05,20:15:50
40.013789,116.306578,0,133,39757.8443865741,2008-11-05,20:15:55
40.013785,116.306578,0,133,39757.8444444444,2008-11-05,20:16:00
40.013789,116.306578,0,132,39757.8445023148,2008-11-05,20:16:05
40.013795,116.306578,0,132,39757.8445601852,2008-11-05,20:16:10
40.013801,116.306577,0,132,39757.8446180556,2008-11-05,20:16:15
40.013801,116.306577,0,132,39757.8446527778,2008-11-05,20:16:18
40.013808,116.306576,0,132,39757.8446759259,2008-11-05,20:16:20
40.01382,116.306572,0,132,39757.8447337963,2008-11-05,20:16:25
40.01382,116.306572,0,132,39757.8447685185,2008-11-05,20:16:28
40.013821,116.306566,0,132,39757.8447916667,2008-11-05,20:16:30
40.01383,116.306566,0,133,39757.844849537,2008-11-05,20:16:35
40.013834,116.306566,0,133,39757.8449074074,2008-11-05,20:16:40
40.013841,116.306567,0,133,39757.8449652778,2008-11-05,20:16:45
40.013844,116.306566,0,134,39757.8450231481,2008-11-05,20:16:50
40.013845,116.306567,0,135,39757.8450810185,2008-11-05,20:16:55
40.013837,116.306568,0,135,39757.8451388889,2008-11-05,20:17:00
40.013834,116.306568,0,135,39757.8451967593,2008-11-05,20:17:05
40.013827,116.306569,0,135,39757.8452546296,2008-11-05,20:17:10
40.013819,116.30657,0,135,39757.8453125,2008-11-05,20:17:15
40.013817,116.30657,0,135,39757.8453703704,2008-11-05,20:17:20
40.01381,116.306571,0,135,39757.8454282407,2008-11-05,20:17:25
40.01381,116.306571,0,135,39757.845462963,2008-11-05,20:17:28
40.013802,116.306572,0,135,39757.8454861111,2008-11-05,20:17:30
40.013793,116.306573,0,135,39757.8455439815,2008-11-05,20:17:35
40.013794,116.306574,0,135,39757.8456018518,2008-11-05,20:17:40
40.013799,116.306574,0,135,39757.8456597222,2008-11-05,20:17:45
40.013798,116.306574,0,135,39757.8457175926,2008-11-05,20:17:50
40.013798,116.306573,0,135,39757.845775463,2008-11-05,20:17:55
40.013798,116.306572,0,135,39757.8458333333,2008-11-05,20:18:00
40.013802,116.306571,0,135,39757.8458912037,2008-11-05,20:18:05
40.013806,116.30657,0,135,39757.8459490741,2008-11-05,20:18:10
40.013802,116.30657,0,135,39757.8460069444,2008-11-05,20:18:15
40.013796,116.30657,0,136,39757.8460648148,2008-11-05,20:18:20
40.013798,116.30657,0,136,39757.8461226852,2008-11-05,20:18:25
40.0138,116.30657,0,136,39757.8461805556,2008-11-05,20:18:30
40.013804,116.306571,0,136,39757.8462384259,2008-11-05,20:18:35
40.013804,116.306571,0,136,39757.8462731481,2008-11-05,20:18:38
40.013808,116.306572,0,136,39757.8462962963,2008-11-05,20:18:40
40.013835,116.306572,0,136,39757.8463541667,2008-11-05,20:18:45
40.013842,116.306587,0,136,39757.846412037,2008-11-05,20:18:50
40.013857,116.30661,0,136,39757.8464699074,2008-11-05,20:18:55
40.013878,116.30663,0,136,39757.8465277778,2008-11-05,20:19:00
40.013894,116.306655,0,136,39757.8465856481,2008-11-05,20:19:05
40.013895,116.306655,0,135,39757.8466435185,2008-11-05,20:19:10
40.013895,116.306655,0,135,39757.8466782407,2008-11-05,20:19:13
40.0139,116.306656,0,135,39757.8467013889,2008-11-05,20:19:15
40.013917,116.306661,0,134,39757.8467592593,2008-11-05,20:19:20
40.013922,116.30667,0,132,39757.8468171296,2008-11-05,20:19:25
40.013942,116.306692,0,130,39757.846875,2008-11-05,20:19:30
40.013935,116.306721,0,127,39757.8469328704,2008-11-05,20:19:35
40.013904,116.306744,0,125,39757.8469907407,2008-11-05,20:19:40
40.01388,116.306728,0,124,39757.8470486111,2008-11-05,20:19:45
40.013864,116.306711,0,123,39757.8471064815,2008-11-05,20:19:50
40.013864,116.306711,0,123,39757.8471412037,2008-11-05,20:19:53
40.013857,116.306711,0,123,39757.8471643519,2008-11-05,20:19:55
40.013809,116.306672,0,124,39757.8472222222,2008-11-05,20:20:00
40.013754,116.306608,0,127,39757.8472800926,2008-11-05,20:20:05
40.013708,116.306565,0,128,39757.847337963,2008-11-05,20:20:10
40.013687,116.30653,0,125,39757.8473958333,2008-11-05,20:20:15
40.013676,116.306493,0,124,39757.8474537037,2008-11-05,20:20:20
40.013691,116.306488,0,123,39757.8475115741,2008-11-05,20:20:25
40.013692,116.306489,0,123,39757.8475694444,2008-11-05,20:20:30
40.013699,116.30649,0,123,39757.8476273148,2008-11-05,20:20:35
40.013699,116.30649,0,123,39757.847662037,2008-11-05,20:20:38
40.013698,116.306489,0,123,39757.8476851852,2008-11-05,20:20:40
40.013688,116.30649,0,123,39757.8477430556,2008-11-05,20:20:45
40.013688,116.30649,0,123,39757.8477777778,2008-11-05,20:20:48
40.013688,116.30649,0,124,39757.8478009259,2008-11-05,20:20:50
40.01373,116.306485,0,125,39757.8478587963,2008-11-05,20:20:55
40.013786,116.306499,0,129,39757.8479166667,2008-11-05,20:21:00
40.013818,116.306522,0,135,39757.847974537,2008-11-05,20:21:05
40.01382,116.306544,0,141,39757.8480324074,2008-11-05,20:21:10
40.013832,116.306585,0,148,39757.8480902778,2008-11-05,20:21:15
40.01383,116.306634,0,151,39757.8481481481,2008-11-05,20:21:20
40.013839,116.306678,0,152,39757.8482060185,2008-11-05,20:21:25
40.013852,116.306709,0,153,39757.8482638889,2008-11-05,20:21:30
40.013859,116.306714,0,155,39757.8483217593,2008-11-05,20:21:35
40.013859,116.306714,0,155,39757.8483564815,2008-11-05,20:21:38
40.013867,116.306719,0,155,39757.8483796296,2008-11-05,20:21:40
40.01386,116.306703,0,155,39757.8484375,2008-11-05,20:21:45
40.01386,116.306703,0,155,39757.8484722222,2008-11-05,20:21:48
40.013857,116.306703,0,156,39757.8484953704,2008-11-05,20:21:50
40.013836,116.306689,0,156,39757.8485532407,2008-11-05,20:21:55
40.013784,116.306668,0,157,39757.8486111111,2008-11-05,20:22:00
40.013767,116.306639,0,154,39757.8486689815,2008-11-05,20:22:05
40.013778,116.306624,0,153,39757.8487268519,2008-11-05,20:22:10
40.013779,116.306623,0,154,39757.8487847222,2008-11-05,20:22:15
40.013779,116.306623,0,154,39757.8488194444,2008-11-05,20:22:18
40.013783,116.306622,0,154,39757.8488425926,2008-11-05,20:22:20
40.013773,116.306581,0,152,39757.848900463,2008-11-05,20:22:25
40.013789,116.306594,0,152,39757.8489583333,2008-11-05,20:22:30
40.013808,116.306573,0,148,39757.8490162037,2008-11-05,20:22:35
40.013819,116.306549,0,145,39757.8490740741,2008-11-05,20:22:40
40.013805,116.30655,0,144,39757.8491319444,2008-11-05,20:22:45
40.013797,116.306551,0,145,39757.8491898148,2008-11-05,20:22:50
40.013797,116.306551,0,145,39757.849224537,2008-11-05,20:22:53
40.013794,116.306552,0,145,39757.8492476852,2008-11-05,20:22:55
40.013785,116.306554,0,145,39757.8493055556,2008-11-05,20:23:00
40.013784,116.306555,0,146,39757.8493634259,2008-11-05,20:23:05
40.013784,116.306555,0,146,39757.8493981481,2008-11-05,20:23:08
40.013787,116.306555,0,146,39757.8494212963,2008-11-05,20:23:10
40.013778,116.306557,0,146,39757.8494791667,2008-11-05,20:23:15
40.013776,116.306559,0,145,39757.849537037,2008-11-05,20:23:20
40.013784,116.30656,0,145,39757.8495949074,2008-11-05,20:23:25
40.01379,116.306561,0,145,39757.8496527778,2008-11-05,20:23:30
40.01379,116.306561,0,145,39757.8496875,2008-11-05,20:23:33
40.013793,116.306561,0,145,39757.8497106481,2008-11-05,20:23:35
40.013803,116.306561,0,144,39757.8497685185,2008-11-05,20:23:40
40.013805,116.306562,0,145,39757.8498263889,2008-11-05,20:23:45
40.013805,116.306562,0,145,39757.8498611111,2008-11-05,20:23:48
40.013809,116.306563,0,145,39757.8498842593,2008-11-05,20:23:50
40.013831,116.306575,0,141,39757.8499421296,2008-11-05,20:23:55
40.013849,116.306571,0,140,39757.85,2008-11-05,20:24:00
40.013849,116.306571,0,140,39757.8500347222,2008-11-05,20:24:03
40.013857,116.306571,0,139,39757.8500578704,2008-11-05,20:24:05
40.013869,116.306571,0,139,39757.8501157407,2008-11-05,20:24:10
40.013869,116.306571,0,139,39757.850150463,2008-11-05,20:24:13
40.013872,116.306565,0,138,39757.8501736111,2008-11-05,20:24:15
40.013881,116.306565,0,137,39757.8502314815,2008-11-05,20:24:20
40.013883,116.306566,0,135,39757.8502893519,2008-11-05,20:24:25
40.013883,116.306566,0,135,39757.8503240741,2008-11-05,20:24:28
40.013883,116.306566,0,135,39757.8503472222,2008-11-05,20:24:30
40.013854,116.306586,0,134,39757.8504050926,2008-11-05,20:24:35
40.013856,116.306634,0,135,39757.850462963,2008-11-05,20:24:40
40.013833,116.306674,0,135,39757.8505208333,2008-11-05,20:24:45
40.013794,116.306716,0,132,39757.8505787037,2008-11-05,20:24:50
40.013776,116.306714,0,126,39757.8506365741,2008-11-05,20:24:55
40.013776,116.306714,0,126,39757.8506712963,2008-11-05,20:24:58
40.013782,116.306708,0,124,39757.8506944444,2008-11-05,20:25:00
40.013802,116.306682,0,115,39757.8507523148,2008-11-05,20:25:05
40.013805,116.306641,0,108,39757.8508101852,2008-11-05,20:25:10
40.013799,116.306615,0,105,39757.8508680556,2008-11-05,20:25:15
40.013805,116.306609,0,104,39757.8509259259,2008-11-05,20:25:20
40.013802,116.306603,0,100,39757.8509837963,2008-11-05,20:25:25
40.013802,116.306603,0,100,39757.8510185185,2008-11-05,20:25:28
40.013809,116.306603,0,99,39757.8510416667,2008-11-05,20:25:30
40.01383,116.3066,0,83,39757.851099537,2008-11-05,20:25:35
40.013845,116.306611,0,66,39757.8511574074,2008-11-05,20:25:40
40.013853,116.306636,0,50,39757.8512152778,2008-11-05,20:25:45
40.013869,116.306617,0,38,39757.8512731481,2008-11-05,20:25:50
40.013873,116.306626,0,33,39757.8513310185,2008-11-05,20:25:55
40.013878,116.306628,0,32,39757.8513888889,2008-11-05,20:26:00
40.013885,116.306629,0,30,39757.8514467593,2008-11-05,20:26:05
40.013885,116.306629,0,30,39757.8514814815,2008-11-05,20:26:08
40.013891,116.30663,0,29,39757.8515046296,2008-11-05,20:26:10
40.013904,116.306653,0,23,39757.8515625,2008-11-05,20:26:15
40.013895,116.30666,0,19,39757.8516203704,2008-11-05,20:26:20
40.013895,116.30666,0,19,39757.8516550926,2008-11-05,20:26:23
40.013891,116.306659,0,16,39757.8516782407,2008-11-05,20:26:25
40.013842,116.306664,0,20,39757.8517361111,2008-11-05,20:26:30
40.013798,116.306674,0,28,39757.8517939815,2008-11-05,20:26:35
40.013786,116.306698,0,30,39757.8518518518,2008-11-05,20:26:40
40.013783,116.3067,0,30,39757.8519097222,2008-11-05,20:26:45
40.013783,116.3067,0,30,39757.8519444444,2008-11-05,20:26:48
40.013779,116.306701,0,30,39757.8519675926,2008-11-05,20:26:50
40.013729,116.306718,0,32,39757.852025463,2008-11-05,20:26:55
40.013716,116.306753,0,36,39757.8520833333,2008-11-05,20:27:00
40.013715,116.306753,0,36,39757.8521412037,2008-11-05,20:27:05
40.013715,116.306753,0,36,39757.8521759259,2008-11-05,20:27:08
40.013715,116.306753,0,36,39757.8521990741,2008-11-05,20:27:10
40.013692,116.306728,0,38,39757.8522569444,2008-11-05,20:27:15
40.013687,116.306686,0,41,39757.8523148148,2008-11-05,20:27:20
40.013681,116.306685,0,41,39757.8523726852,2008-11-05,20:27:25
40.013681,116.306685,0,41,39757.8524074074,2008-11-05,20:27:28
40.013674,116.306684,0,41,39757.8524305556,2008-11-05,20:27:30
40.013684,116.306641,0,44,39757.8524884259,2008-11-05,20:27:35
40.013698,116.306637,0,46,39757.8525462963,2008-11-05,20:27:40
40.013753,116.306579,0,48,39757.8526041667,2008-11-05,20:27:45
40.013802,116.306554,0,50,39757.852662037,2008-11-05,20:27:50
40.013814,116.30654,0,52,39757.8527199074,2008-11-05,20:27:55
40.013819,116.306525,0,53,39757.8527777778,2008-11-05,20:28:00
40.013829,116.306525,0,54,39757.8528356481,2008-11-05,20:28:05
40.013811,116.306528,0,55,39757.8528935185,2008-11-05,20:28:10
40.013777,116.306515,0,58,39757.8529513889,2008-11-05,20:28:15
40.013718,116.306493,0,61,39757.8530092593,2008-11-05,20:28:20
40.013658,116.306503,0,65,39757.8530671296,2008-11-05,20:28:25
40.013615,116.306506,0,69,39757.853125,2008-11-05,20:28:30
40.013611,116.306535,0,71,39757.8531828704,2008-11-05,20:28:35
40.013611,116.306535,0,71,39757.8532175926,2008-11-05,20:28:38
40.013605,116.306541,0,72,39757.8532407407,2008-11-05,20:28:40
40.013596,116.306541,0,72,39757.8532986111,2008-11-05,20:28:45
40.013596,116.306541,0,72,39757.8533333333,2008-11-05,20:28:48
40.013599,116.306542,0,72,39757.8533564815,2008-11-05,20:28:50
40.013617,116.306553,0,72,39757.8534143518,2008-11-05,20:28:55
40.013646,116.306552,0,72,39757.8534722222,2008-11-05,20:29:00
40.013651,116.306543,0,72,39757.8535300926,2008-11-05,20:29:05
40.013645,116.306544,0,73,39757.853587963,2008-11-05,20:29:10
40.013641,116.306544,0,73,39757.8536458333,2008-11-05,20:29:15
40.013641,116.306544,0,73,39757.8536805556,2008-11-05,20:29:18
40.013642,116.306545,0,73,39757.8537037037,2008-11-05,20:29:20
40.013701,116.306532,0,75,39757.8537615741,2008-11-05,20:29:25
40.013733,116.30651,0,78,39757.8538194444,2008-11-05,20:29:30
40.013728,116.306526,0,79,39757.8538773148,2008-11-05,20:29:35
40.013713,116.306537,0,78,39757.8539351852,2008-11-05,20:29:40
40.013716,116.306538,0,79,39757.8539930556,2008-11-05,20:29:45
40.013716,116.306538,0,79,39757.8540277778,2008-11-05,20:29:48
40.013713,116.30654,0,80,39757.8540509259,2008-11-05,20:29:50
40.013739,116.306578,0,88,39757.8541087963,2008-11-05,20:29:55
40.013765,116.306644,0,94,39757.8541666667,2008-11-05,20:30:00
40.01379,116.306679,0,97,39757.854224537,2008-11-05,20:30:05
40.013824,116.306707,0,100,39757.8542824074,2008-11-05,20:30:10
40.013841,116.306715,0,100,39757.8543402778,2008-11-05,20:30:15
40.013855,116.306708,0,102,39757.8543981481,2008-11-05,20:30:20
40.013863,116.306707,0,102,39757.8544560185,2008-11-05,20:30:25
40.013869,116.306706,0,104,39757.8545138889,2008-11-05,20:30:30
40.013877,116.306705,0,107,39757.8545717593,2008-11-05,20:30:35
40.013877,116.306705,0,107,39757.8546064815,2008-11-05,20:30:38
40.013878,116.306704,0,111,39757.8546296296,2008-11-05,20:30:40
40.013863,116.306682,0,116,39757.8546875,2008-11-05,20:30:45
40.013832,116.306646,0,122,39757.8547453704,2008-11-05,20:30:50
40.013816,116.30665,0,124,39757.8548032407,2008-11-05,20:30:55
40.013817,116.306642,0,126,39757.8548611111,2008-11-05,20:31:00
40.013817,116.306642,0,126,39757.8548958333,2008-11-05,20:31:03
40.013816,116.30664,0,127,39757.8549189815,2008-11-05,20:31:05
40.013772,116.306603,0,127,39757.8549768519,2008-11-05,20:31:10
40.013746,116.306584,0,125,39757.8550347222,2008-11-05,20:31:15
40.013738,116.306592,0,122,39757.8550925926,2008-11-05,20:31:20
40.013738,116.306592,0,122,39757.8551273148,2008-11-05,20:31:23
40.013732,116.306592,0,122,39757.855150463,2008-11-05,20:31:25
40.013741,116.30659,0,122,39757.8552083333,2008-11-05,20:31:30
40.013738,116.306589,0,122,39757.8552662037,2008-11-05,20:31:35
40.013737,116.306588,0,122,39757.8553240741,2008-11-05,20:31:40
40.013739,116.306588,0,122,39757.8553819444,2008-11-05,20:31:45
40.013739,116.306588,0,122,39757.8554166667,2008-11-05,20:31:48
40.013736,116.306587,0,122,39757.8554398148,2008-11-05,20:31:50
40.01371,116.306547,0,124,39757.8554976852,2008-11-05,20:31:55
40.013729,116.306515,0,125,39757.8555555556,2008-11-05,20:32:00
40.013741,116.30652,0,125,39757.8556134259,2008-11-05,20:32:05
40.013741,116.30652,0,125,39757.8556481482,2008-11-05,20:32:08
40.013748,116.30652,0,125,39757.8556712963,2008-11-05,20:32:10
40.013759,116.30652,0,125,39757.8557291667,2008-11-05,20:32:15
40.013782,116.306518,0,127,39757.855787037,2008-11-05,20:32:20
40.013815,116.306488,0,133,39757.8558449074,2008-11-05,20:32:25
40.013824,116.306486,0,135,39757.8559027778,2008-11-05,20:32:30
40.013827,116.306484,0,138,39757.8559606481,2008-11-05,20:32:35
40.013819,116.306485,0,139,39757.8560185185,2008-11-05,20:32:40
40.013811,116.306486,0,139,39757.8560763889,2008-11-05,20:32:45
40.013804,116.306488,0,139,39757.8561342593,2008-11-05,20:32:50
40.013797,116.30649,0,139,39757.8561921296,2008-11-05,20:32:55
40.013796,116.306492,0,139,39757.85625,2008-11-05,20:33:00
40.013798,116.306493,0,138,39757.8563078704,2008-11-05,20:33:05
40.013798,116.306492,0,138,39757.8563657407,2008-11-05,20:33:10
40.013802,116.306493,0,138,39757.8564236111,2008-11-05,20:33:15
40.013807,116.306493,0,137,39757.8564814815,2008-11-05,20:33:20
40.013809,116.306496,0,137,39757.8565393519,2008-11-05,20:33:25
40.013808,116.306498,0,137,39757.8565972222,2008-11-05,20:33:30
40.013802,116.3065,0,136,39757.8566550926,2008-11-05,20:33:35
40.013797,116.306501,0,136,39757.856712963,2008-11-05,20:33:40
40.013801,116.306503,0,136,39757.8567708333,2008-11-05,20:33:45
40.013803,116.306505,0,136,39757.8568287037,2008-11-05,20:33:50
40.013807,116.306505,0,137,39757.8568865741,2008-11-05,20:33:55
40.013807,116.306505,0,137,39757.8569444444,2008-11-05,20:34:00
40.013807,116.306506,0,137,39757.8570023148,2008-11-05,20:34:05
40.013802,116.306506,0,138,39757.8570601852,2008-11-05,20:34:10
40.013794,116.306507,0,137,39757.8571180556,2008-11-05,20:34:15
40.013791,116.306507,0,137,39757.8571759259,2008-11-05,20:34:20
40.013788,116.306508,0,137,39757.8572337963,2008-11-05,20:34:25
40.013788,116.306508,0,137,39757.8572685185,2008-11-05,20:34:28
40.013792,116.306508,0,137,39757.8572916667,2008-11-05,20:34:30
40.013814,116.306514,0,136,39757.857349537,2008-11-05,20:34:35
40.013816,116.306515,0,133,39757.8574074074,2008-11-05,20:34:40
40.013816,116.306515,0,133,39757.8574421296,2008-11-05,20:34:43
40.013813,116.306515,0,134,39757.8574652778,2008-11-05,20:34:45
40.013795,116.306516,0,134,39757.8575231481,2008-11-05,20:34:50
40.013755,116.30653,0,134,39757.8575810185,2008-11-05,20:34:55
40.01374,116.30652,0,135,39757.8576388889,2008-11-05,20:35:00
40.013734,116.306536,0,136,39757.8576967593,2008-11-05,20:35:05
40.013735,116.306557,0,136,39757.8577546296,2008-11-05,20:35:10
40.013725,116.306555,0,135,39757.8578125,2008-11-05,20:35:15
40.01375,116.306536,0,134,39757.8578703704,2008-11-05,20:35:20
40.013757,116.306536,0,134,39757.8579282407,2008-11-05,20:35:25
40.013764,116.306537,0,134,39757.8579861111,2008-11-05,20:35:30
40.013761,116.306532,0,133,39757.8580439815,2008-11-05,20:35:35
40.013766,116.306531,0,133,39757.8581018519,2008-11-05,20:35:40
40.013772,116.30653,0,134,39757.8581597222,2008-11-05,20:35:45
40.013772,116.30653,0,134,39757.8581944444,2008-11-05,20:35:48
40.013771,116.306531,0,134,39757.8582175926,2008-11-05,20:35:50
40.013761,116.306532,0,134,39757.858275463,2008-11-05,20:35:55
40.013764,116.306532,0,134,39757.8583333333,2008-11-05,20:36:00
40.013764,116.306532,0,134,39757.8583680556,2008-11-05,20:36:03
40.013757,116.306533,0,133,39757.8583912037,2008-11-05,20:36:05
40.013747,116.306534,0,133,39757.8584490741,2008-11-05,20:36:10
40.013769,116.306536,0,132,39757.8585069444,2008-11-05,20:36:15
40.013767,116.306536,0,132,39757.8585648148,2008-11-05,20:36:20
40.013763,116.306535,0,132,39757.8586226852,2008-11-05,20:36:25
40.013763,116.306534,0,132,39757.8586805556,2008-11-05,20:36:30
40.013765,116.306535,0,131,39757.8587384259,2008-11-05,20:36:35
40.01377,116.306534,0,131,39757.8587962963,2008-11-05,20:36:40
40.013773,116.306534,0,130,39757.8588541667,2008-11-05,20:36:45
40.013773,116.306534,0,130,39757.8588888889,2008-11-05,20:36:48
40.013776,116.306534,0,130,39757.858912037,2008-11-05,20:36:50
40.013802,116.30656,0,129,39757.8589699074,2008-11-05,20:36:55
40.013827,116.306605,0,125,39757.8590277778,2008-11-05,20:37:00
40.013837,116.306605,0,125,39757.8590856481,2008-11-05,20:37:05
40.013834,116.306606,0,124,39757.8591435185,2008-11-05,20:37:10
40.013835,116.306607,0,124,39757.8592013889,2008-11-05,20:37:15
40.013835,116.306607,0,124,39757.8592361111,2008-11-05,20:37:18
40.013833,116.306606,0,124,39757.8592592593,2008-11-05,20:37:20
40.013824,116.306606,0,124,39757.8593171296,2008-11-05,20:37:25
40.013815,116.306606,0,125,39757.859375,2008-11-05,20:37:30
40.013815,116.306606,0,125,39757.8594097222,2008-11-05,20:37:33
40.01381,116.306607,0,125,39757.8594328704,2008-11-05,20:37:35
40.013762,116.306631,0,128,39757.8594907407,2008-11-05,20:37:40
40.013731,116.306671,0,129,39757.8595486111,2008-11-05,20:37:45
40.013707,116.306661,0,127,39757.8596064815,2008-11-05,20:37:50
40.013702,116.306612,0,127,39757.8596643518,2008-11-05,20:37:55
40.013699,116.306602,0,126,39757.8597222222,2008-11-05,20:38:00
40.013694,116.306601,0,126,39757.8597800926,2008-11-05,20:38:05
40.013696,116.306601,0,126,39757.859837963,2008-11-05,20:38:10
40.013696,116.306601,0,126,39757.8598958333,2008-11-05,20:38:15
40.013696,116.306601,0,126,39757.8599305556,2008-11-05,20:38:18
40.013691,116.306601,0,127,39757.8599537037,2008-11-05,20:38:20
40.013667,116.3066,0,127,39757.8600115741,2008-11-05,20:38:25
40.013676,116.306586,0,128,39757.8600694444,2008-11-05,20:38:30
40.013676,116.306586,0,128,39757.8601041667,2008-11-05,20:38:33
40.01368,116.30658,0,128,39757.8601273148,2008-11-05,20:38:35
40.013694,116.306554,0,129,39757.8601851852,2008-11-05,20:38:40
40.013694,116.306554,0,129,39757.8602199074,2008-11-05,20:38:43
40.013687,116.306553,0,129,39757.8602430556,2008-11-05,20:38:45
40.013715,116.306541,0,129,39757.8603009259,2008-11-05,20:38:50
40.013725,116.30654,0,129,39757.8603587963,2008-11-05,20:38:55
40.013721,116.30654,0,130,39757.8604166667,2008-11-05,20:39:00
40.013723,116.30654,0,130,39757.860474537,2008-11-05,20:39:05
40.013727,116.30654,0,131,39757.8605324074,2008-11-05,20:39:10
40.013735,116.30654,0,132,39757.8605902778,2008-11-05,20:39:15
40.013735,116.30654,0,132,39757.860625,2008-11-05,20:39:18
40.01374,116.306538,0,132,39757.8606481481,2008-11-05,20:39:20
40.013767,116.30653,0,132,39757.8607060185,2008-11-05,20:39:25
40.013785,116.306503,0,131,39757.8607638889,2008-11-05,20:39:30
40.013838,116.30648,0,131,39757.8608217593,2008-11-05,20:39:35
40.013881,116.306455,0,131,39757.8608796296,2008-11-05,20:39:40
40.013873,116.306439,0,131,39757.8609375,2008-11-05,20:39:45
40.013872,116.306438,0,132,39757.8609953704,2008-11-05,20:39:50
40.013867,116.306437,0,132,39757.8610532407,2008-11-05,20:39:55
40.01387,116.306435,0,132,39757.8611111111,2008-11-05,20:40:00
40.013869,116.306435,0,132,39757.8611689815,2008-11-05,20:40:05
40.013869,116.306435,0,132,39757.8612037037,2008-11-05,20:40:08
40.013876,116.306431,0,131,39757.8612268518,2008-11-05,20:40:10
40.013896,116.306429,0,130,39757.8612847222,2008-11-05,20:40:15
40.013904,116.306439,0,131,39757.8613425926,2008-11-05,20:40:20
40.013912,116.306438,0,132,39757.861400463,2008-11-05,20:40:25
40.013914,116.306439,0,134,39757.8614583333,2008-11-05,20:40:30
40.013914,116.306439,0,134,39757.8614930556,2008-11-05,20:40:33
40.013906,116.306441,0,134,39757.8615162037,2008-11-05,20:40:35
40.013897,116.306441,0,134,39757.8615740741,2008-11-05,20:40:40
40.013897,116.306441,0,134,39757.8616087963,2008-11-05,20:40:43
40.013899,116.30644,0,135,39757.8616319444,2008-11-05,20:40:45
40.01389,116.306447,0,135,39757.8616898148,2008-11-05,20:40:50
40.013831,116.306483,0,135,39757.8617476852,2008-11-05,20:40:55
40.013759,116.306509,0,136,39757.8618055556,2008-11-05,20:41:00
40.013755,116.306557,0,136,39757.8618634259,2008-11-05,20:41:05
40.013767,116.306576,0,135,39757.8619212963,2008-11-05,20:41:10
40.013714,116.306548,0,132,39757.8619791667,2008-11-05,20:41:15
40.013689,116.306513,0,128,39757.862037037,2008-11-05,20:41:20
40.013689,116.306513,0,128,39757.8620717593,2008-11-05,20:41:23
40.013691,116.306514,0,125,39757.8620949074,2008-11-05,20:41:25
40.013726,116.306527,0,124,39757.8621527778,2008-11-05,20:41:30
40.013749,116.306531,0,124,39757.8622106481,2008-11-05,20:41:35
40.013841,116.306577,0,128,39757.8628472222,2008-11-05,20:42:30
40.013929,116.306643,0,129,39757.8628703704,2008-11-05,20:42:32
40.013897,116.30663,0,131,39757.8629282407,2008-11-05,20:42:37
40.013853,116.306585,0,133,39757.8629861111,2008-11-05,20:42:42
40.013827,116.306576,0,133,39757.8630439815,2008-11-05,20:42:47
40.013845,116.306595,0,133,39757.8631018519,2008-11-05,20:42:52
40.013871,116.306602,0,131,39757.8631597222,2008-11-05,20:42:57
40.013871,116.306602,0,131,39757.8631944444,2008-11-05,20:43:00
40.013871,116.306607,0,131,39757.8632175926,2008-11-05,20:43:02
40.013854,116.306598,0,132,39757.863275463,2008-11-05,20:43:07
40.013805,116.306558,0,133,39757.8633333333,2008-11-05,20:43:12
40.013806,116.306545,0,134,39757.8633912037,2008-11-05,20:43:17
40.013806,116.306545,0,134,39757.8634259259,2008-11-05,20:43:20
40.013814,116.306543,0,134,39757.8634490741,2008-11-05,20:43:22
40.013829,116.306556,0,134,39757.8635069444,2008-11-05,20:43:27
40.013837,116.306567,0,134,39757.8635648148,2008-11-05,20:43:32
40.01382,116.306595,0,132,39757.8636226852,2008-11-05,20:43:37
40.01382,116.306595,0,132,39757.8636574074,2008-11-05,20:43:40
40.013828,116.306591,0,133,39757.8636805556,2008-11-05,20:43:42
40.013806,116.306575,0,135,39757.8637384259,2008-11-05,20:43:47
40.013804,116.306565,0,137,39757.8637962963,2008-11-05,20:43:52
40.013799,116.306512,0,141,39757.8638541667,2008-11-05,20:43:57
40.013795,116.306499,0,143,39757.863912037,2008-11-05,20:44:02
40.013799,116.306541,0,142,39757.8639699074,2008-11-05,20:44:07
40.013791,116.306605,0,143,39757.8640277778,2008-11-05,20:44:12
40.013762,116.306644,0,145,39757.8640856481,2008-11-05,20:44:17
40.013726,116.306712,0,146,39757.8641435185,2008-11-05,20:44:22
40.013733,116.306679,0,143,39757.8642013889,2008-11-05,20:44:27
40.013734,116.306692,0,142,39757.8642592593,2008-11-05,20:44:32
40.013732,116.306811,0,137,39757.8643171296,2008-11-05,20:44:37
40.013743,116.306836,0,134,39757.864375,2008-11-05,20:44:42
40.013792,116.30678,0,127,39757.8644328704,2008-11-05,20:44:47
40.013862,116.306623,0,124,39757.8644560185,2008-11-05,20:44:49
40.013921,116.306497,0,120,39757.8644907407,2008-11-05,20:44:52
40.013934,116.30647,0,114,39757.8645486111,2008-11-05,20:44:57
40.013904,116.306489,0,106,39757.8646064815,2008-11-05,20:45:02
40.013851,116.306515,0,99,39757.8646643519,2008-11-05,20:45:07
40.013791,116.306522,0,98,39757.8647222222,2008-11-05,20:45:12
40.013768,116.306509,0,100,39757.8647800926,2008-11-05,20:45:17
40.013768,116.306509,0,100,39757.8648148148,2008-11-05,20:45:20
40.013773,116.306503,0,100,39757.864837963,2008-11-05,20:45:22
40.01376,116.306537,0,104,39757.8648958333,2008-11-05,20:45:27
40.013746,116.306551,0,108,39757.8649537037,2008-11-05,20:45:32
40.013742,116.306551,0,108,39757.8650115741,2008-11-05,20:45:37
40.013742,116.306551,0,108,39757.8650462963,2008-11-05,20:45:40
40.013749,116.306552,0,107,39757.8650694444,2008-11-05,20:45:42
40.013769,116.306584,0,112,39757.8651273148,2008-11-05,20:45:47
40.013828,116.306603,0,117,39757.8651851852,2008-11-05,20:45:52
40.013862,116.306609,0,118,39757.8652430556,2008-11-05,20:45:57
40.013903,116.306583,0,120,39757.8653009259,2008-11-05,20:46:02
40.013967,116.306533,0,117,39757.8653587963,2008-11-05,20:46:07
40.014027,116.306485,0,114,39757.8654166667,2008-11-05,20:46:12
40.014096,116.30642,0,107,39757.865474537,2008-11-05,20:46:17
40.014129,116.306402,0,104,39757.8655324074,2008-11-05,20:46:22
40.014091,116.306392,0,105,39757.8655902778,2008-11-05,20:46:27
40.014042,116.306384,0,105,39757.8656481481,2008-11-05,20:46:32
40.014006,116.306373,0,105,39757.8657060185,2008-11-05,20:46:37
40.014002,116.306377,0,105,39757.8657638889,2008-11-05,20:46:42
40.014003,116.306378,0,105,39757.8658217593,2008-11-05,20:46:47
40.014003,116.306378,0,105,39757.8658564815,2008-11-05,20:46:50
40.014003,116.306379,0,107,39757.8658796296,2008-11-05,20:46:52
40.013983,116.306392,0,110,39757.8659375,2008-11-05,20:46:57
40.013919,116.306401,0,113,39757.8659953704,2008-11-05,20:47:02
40.013875,116.306438,0,118,39757.8660532407,2008-11-05,20:47:07
40.013846,116.306464,0,119,39757.8661111111,2008-11-05,20:47:12
40.013845,116.306487,0,117,39757.8661689815,2008-11-05,20:47:17
40.013831,116.306486,0,116,39757.8662268519,2008-11-05,20:47:22
40.013831,116.306486,0,116,39757.8662615741,2008-11-05,20:47:25
40.013823,116.306491,0,117,39757.8662847222,2008-11-05,20:47:27
40.013816,116.306504,0,120,39757.8663425926,2008-11-05,20:47:32
40.013816,116.306504,0,120,39757.8663773148,2008-11-05,20:47:35
40.01382,116.306511,0,122,39757.866400463,2008-11-05,20:47:37
40.013804,116.30652,0,124,39757.8664583333,2008-11-05,20:47:42
40.013808,116.306526,0,126,39757.8665162037,2008-11-05,20:47:47
40.013808,116.306526,0,126,39757.8665509259,2008-11-05,20:47:50
40.013806,116.30653,0,128,39757.8665740741,2008-11-05,20:47:52
40.013816,116.306522,0,136,39757.8666319444,2008-11-05,20:47:57
40.013819,116.306499,0,145,39757.8666898148,2008-11-05,20:48:02
40.013802,116.306502,0,146,39757.8667476852,2008-11-05,20:48:07
40.013789,116.306535,0,145,39757.8668055556,2008-11-05,20:48:12
40.013764,116.306546,0,142,39757.8668634259,2008-11-05,20:48:17
40.013742,116.306561,0,136,39757.8669212963,2008-11-05,20:48:22
40.013724,116.306564,0,130,39757.8669791667,2008-11-05,20:48:27
40.01371,116.306561,0,126,39757.867037037,2008-11-05,20:48:32
40.013683,116.306562,0,121,39757.8670949074,2008-11-05,20:48:37
40.013688,116.306568,0,119,39757.8671527778,2008-11-05,20:48:42
40.013691,116.306568,0,118,39757.8672106481,2008-11-05,20:48:47
40.013696,116.306568,0,117,39757.8672685185,2008-11-05,20:48:52
40.013699,116.306568,0,116,39757.8673263889,2008-11-05,20:48:57
40.013703,116.306568,0,116,39757.8673842593,2008-11-05,20:49:02
40.013703,116.306568,0,116,39757.8674189815,2008-11-05,20:49:05
40.013705,116.306567,0,116,39757.8674421296,2008-11-05,20:49:07
40.013717,116.306553,0,118,39757.8675,2008-11-05,20:49:12
40.013733,116.306522,0,119,39757.8675578704,2008-11-05,20:49:17
40.013733,116.306522,0,119,39757.8675925926,2008-11-05,20:49:20
40.013731,116.306523,0,119,39757.8676157407,2008-11-05,20:49:22
40.013719,116.306519,0,119,39757.8676736111,2008-11-05,20:49:27
40.013699,116.306541,0,119,39757.8677314815,2008-11-05,20:49:32
40.013694,116.306542,0,119,39757.8677893518,2008-11-05,20:49:37
40.013697,116.306543,0,120,39757.8678472222,2008-11-05,20:49:42
40.013698,116.306543,0,119,39757.8679050926,2008-11-05,20:49:47
40.013692,116.306544,0,119,39757.867962963,2008-11-05,20:49:52
40.013692,116.306544,0,119,39757.8679976852,2008-11-05,20:49:55
40.013699,116.306544,0,119,39757.8680208333,2008-11-05,20:49:57
40.013723,116.306565,0,121,39757.8680787037,2008-11-05,20:50:02
40.013742,116.306608,0,125,39757.8681365741,2008-11-05,20:50:07
40.013744,116.306603,0,126,39757.8681944444,2008-11-05,20:50:12
40.013744,116.306603,0,126,39757.8682291667,2008-11-05,20:50:15
40.013742,116.306604,0,127,39757.8682523148,2008-11-05,20:50:17
40.013732,116.306605,0,127,39757.8683101852,2008-11-05,20:50:22
40.013718,116.3066,0,128,39757.8683680556,2008-11-05,20:50:27
40.013718,116.3066,0,128,39757.8684027778,2008-11-05,20:50:30
40.013711,116.3066,0,128,39757.8684259259,2008-11-05,20:50:32
40.013701,116.3066,0,128,39757.8684837963,2008-11-05,20:50:37
40.013698,116.306599,0,128,39757.8685416667,2008-11-05,20:50:42
40.013691,116.306599,0,128,39757.868599537,2008-11-05,20:50:47
40.013691,116.306599,0,128,39757.8686342593,2008-11-05,20:50:50
40.013698,116.3066,0,127,39757.8686574074,2008-11-05,20:50:52
40.013731,116.306589,0,124,39757.8687152778,2008-11-05,20:50:57
40.013759,116.306568,0,121,39757.8687731481,2008-11-05,20:51:02
40.013759,116.306568,0,121,39757.8688078704,2008-11-05,20:51:05
40.013754,116.30657,0,120,39757.8688310185,2008-11-05,20:51:07
40.013745,116.30657,0,120,39757.8688888889,2008-11-05,20:51:12
40.013741,116.306571,0,120,39757.8689467593,2008-11-05,20:51:17
40.013736,116.306572,0,120,39757.8690046296,2008-11-05,20:51:22
40.013736,116.306572,0,120,39757.8690393518,2008-11-05,20:51:25
40.01374,116.306573,0,120,39757.8690625,2008-11-05,20:51:27
40.013759,116.306591,0,118,39757.8691203704,2008-11-05,20:51:32
40.013789,116.306611,0,115,39757.8691782407,2008-11-05,20:51:37
40.013804,116.306636,0,113,39757.8692361111,2008-11-05,20:51:42
40.013819,116.306663,0,113,39757.8692939815,2008-11-05,20:51:47
40.013819,116.306663,0,113,39757.8693287037,2008-11-05,20:51:50
40.013825,116.306659,0,112,39757.8693518518,2008-11-05,20:51:52
40.013822,116.306669,0,113,39757.8694097222,2008-11-05,20:51:57
40.013806,116.306649,0,115,39757.8694675926,2008-11-05,20:52:02
40.013792,116.306637,0,117,39757.869525463,2008-11-05,20:52:07
40.013782,116.306615,0,116,39757.8695833333,2008-11-05,20:52:12
40.013779,116.306598,0,115,39757.8696412037,2008-11-05,20:52:17
40.013779,116.306598,0,115,39757.8696759259,2008-11-05,20:52:20
40.013773,116.3066,0,115,39757.8696990741,2008-11-05,20:52:22
40.013762,116.3066,0,115,39757.8697569444,2008-11-05,20:52:27
40.01376,116.3066,0,115,39757.8698148148,2008-11-05,20:52:32
40.01376,116.3066,0,115,39757.869849537,2008-11-05,20:52:35
40.013759,116.306599,0,115,39757.8698726852,2008-11-05,20:52:37
40.013777,116.306603,0,115,39757.8699305556,2008-11-05,20:52:42
40.013767,116.306564,0,116,39757.8699884259,2008-11-05,20:52:47
40.01376,116.306551,0,117,39757.8700462963,2008-11-05,20:52:52
40.013725,116.306515,0,117,39757.8701041667,2008-11-05,20:52:57
40.013701,116.306471,0,117,39757.870162037,2008-11-05,20:53:02
40.013691,116.306459,0,117,39757.8702199074,2008-11-05,20:53:07
40.01369,116.306459,0,117,39757.8702777778,2008-11-05,20:53:12
40.013689,116.306458,0,117,39757.8703356481,2008-11-05,20:53:17
40.013688,116.306457,0,117,39757.8703935185,2008-11-05,20:53:22
40.013684,116.306457,0,117,39757.8704513889,2008-11-05,20:53:27
40.01368,116.306457,0,117,39757.8705092593,2008-11-05,20:53:32
40.013678,116.306456,0,117,39757.8705671296,2008-11-05,20:53:37
40.013682,116.306455,0,117,39757.870625,2008-11-05,20:53:42
40.013683,116.306454,0,117,39757.8706828704,2008-11-05,20:53:47
40.013683,116.306454,0,117,39757.8707175926,2008-11-05,20:53:50
40.013687,116.306456,0,117,39757.8707407407,2008-11-05,20:53:52
40.013698,116.306457,0,117,39757.8707986111,2008-11-05,20:53:57
40.013705,116.306457,0,117,39757.8708564815,2008-11-05,20:54:02
40.013705,116.306457,0,117,39757.8708912037,2008-11-05,20:54:05
40.01371,116.306458,0,117,39757.8709143519,2008-11-05,20:54:07
40.013735,116.306487,0,119,39757.8709722222,2008-11-05,20:54:12
40.01379,116.306558,0,124,39757.8710300926,2008-11-05,20:54:17
40.013792,116.306517,0,130,39757.871087963,2008-11-05,20:54:22
40.013824,116.306526,0,135,39757.8711458333,2008-11-05,20:54:27
40.013842,116.306568,0,138,39757.8712037037,2008-11-05,20:54:32
40.013821,116.306551,0,141,39757.8712615741,2008-11-05,20:54:37
40.013814,116.306552,0,142,39757.8713194444,2008-11-05,20:54:42
40.013814,116.306552,0,142,39757.8713541667,2008-11-05,20:54:45
40.013808,116.306554,0,142,39757.8713773148,2008-11-05,20:54:47
40.013819,116.306556,0,142,39757.8714351852,2008-11-05,20:54:52
40.013819,116.306556,0,142,39757.8714699074,2008-11-05,20:54:55
40.013813,116.306564,0,142,39757.8714930556,2008-11-05,20:54:57
40.013804,116.306564,0,142,39757.8715509259,2008-11-05,20:55:02
40.013724,116.306561,0,142,39757.8716087963,2008-11-05,20:55:07
40.013688,116.306565,0,142,39757.8716666667,2008-11-05,20:55:12
40.013668,116.306567,0,143,39757.871724537,2008-11-05,20:55:17
40.013668,116.306567,0,143,39757.8717592593,2008-11-05,20:55:20
40.013672,116.306575,0,143,39757.8717824074,2008-11-05,20:55:22
40.013671,116.306589,0,143,39757.8718402778,2008-11-05,20:55:27
40.01371,116.30659,0,143,39757.8718981481,2008-11-05,20:55:32
40.013744,116.306585,0,143,39757.8719560185,2008-11-05,20:55:37
40.013753,116.306584,0,143,39757.8720138889,2008-11-05,20:55:42
40.013753,116.306584,0,143,39757.8720486111,2008-11-05,20:55:45
40.013757,116.306583,0,143,39757.8720717593,2008-11-05,20:55:47
40.01374,116.306587,0,143,39757.8721296296,2008-11-05,20:55:52
40.013728,116.306614,0,143,39757.8721875,2008-11-05,20:55:57
40.013727,116.306618,0,143,39757.8722453704,2008-11-05,20:56:02
40.013726,116.306617,0,143,39757.8723032407,2008-11-05,20:56:07
40.013726,116.306617,0,143,39757.872337963,2008-11-05,20:56:10
40.01373,116.306616,0,143,39757.8723611111,2008-11-05,20:56:12
40.013738,116.306599,0,143,39757.8724189815,2008-11-05,20:56:17
40.013732,116.306584,0,144,39757.8724768519,2008-11-05,20:56:22
40.013718,116.306568,0,144,39757.8725347222,2008-11-05,20:56:27
40.013734,116.306545,0,145,39757.8725925926,2008-11-05,20:56:32
40.013745,116.306518,0,146,39757.872650463,2008-11-05,20:56:37
40.013751,116.306506,0,148,39757.8727083333,2008-11-05,20:56:42
40.013773,116.306503,0,149,39757.8727662037,2008-11-05,20:56:47
40.013769,116.306504,0,148,39757.8728240741,2008-11-05,20:56:52
40.013769,116.306504,0,148,39757.8728587963,2008-11-05,20:56:55
40.013764,116.306512,0,147,39757.8728819444,2008-11-05,20:56:57
40.013752,116.30651,0,147,39757.8729398148,2008-11-05,20:57:02
40.013752,116.30651,0,147,39757.872974537,2008-11-05,20:57:05
40.013758,116.306502,0,146,39757.8729976852,2008-11-05,20:57:07
40.013749,116.306489,0,146,39757.8730555556,2008-11-05,20:57:12
40.013739,116.306469,0,144,39757.8731134259,2008-11-05,20:57:17
40.013736,116.30647,0,144,39757.8731712963,2008-11-05,20:57:22
40.013736,116.30647,0,144,39757.8732060185,2008-11-05,20:57:25
40.013736,116.30647,0,144,39757.8732291667,2008-11-05,20:57:27
40.013751,116.306486,0,145,39757.873287037,2008-11-05,20:57:32
40.013758,116.306493,0,144,39757.8733449074,2008-11-05,20:57:37
40.013756,116.306493,0,144,39757.8734027778,2008-11-05,20:57:42
40.013756,116.306493,0,144,39757.8734375,2008-11-05,20:57:45
40.01375,116.306493,0,143,39757.8734606481,2008-11-05,20:57:47
40.013739,116.306493,0,143,39757.8735185185,2008-11-05,20:57:52
40.013728,116.306494,0,143,39757.8735763889,2008-11-05,20:57:57
40.013718,116.306495,0,143,39757.8736342593,2008-11-05,20:58:02
40.013703,116.306513,0,141,39757.8736921296,2008-11-05,20:58:07
40.013697,116.306543,0,140,39757.87375,2008-11-05,20:58:12
40.013697,116.306543,0,140,39757.8737847222,2008-11-05,20:58:15
40.013701,116.306544,0,140,39757.8738078704,2008-11-05,20:58:17
40.013738,116.306564,0,139,39757.8738657407,2008-11-05,20:58:22
40.013738,116.306564,0,139,39757.873900463,2008-11-05,20:58:25
40.013742,116.306568,0,139,39757.8739236111,2008-11-05,20:58:27
40.013751,116.306568,0,139,39757.8739814815,2008-11-05,20:58:32
40.013774,116.306583,0,138,39757.8740393519,2008-11-05,20:58:37
40.013793,116.306602,0,138,39757.8740972222,2008-11-05,20:58:42
40.013784,116.30662,0,134,39757.8741550926,2008-11-05,20:58:47
40.013778,116.3066,0,133,39757.874212963,2008-11-05,20:58:52
40.013751,116.306553,0,131,39757.8742708333,2008-11-05,20:58:57
40.013745,116.306551,0,133,39757.8743287037,2008-11-05,20:59:02
40.013742,116.30655,0,133,39757.8743865741,2008-11-05,20:59:07
40.013742,116.30655,0,133,39757.8744444444,2008-11-05,20:59:12
40.013746,116.30655,0,133,39757.8745023148,2008-11-05,20:59:17
40.013745,116.306549,0,133,39757.8745601852,2008-11-05,20:59:22
40.013739,116.30655,0,133,39757.8746180556,2008-11-05,20:59:27
40.013731,116.306552,0,133,39757.8746759259,2008-11-05,20:59:32
40.013731,116.306552,0,133,39757.8747106481,2008-11-05,20:59:35
40.013725,116.306548,0,135,39757.8747337963,2008-11-05,20:59:37
40.013734,116.306549,0,136,39757.8747916667,2008-11-05,20:59:42
40.013732,116.306549,0,137,39757.874849537,2008-11-05,20:59:47
40.013733,116.306549,0,137,39757.8749074074,2008-11-05,20:59:52
40.013739,116.30655,0,137,39757.8749652778,2008-11-05,20:59:57
40.013739,116.30655,0,137,39757.875,2008-11-05,21:00:00
40.013745,116.30655,0,136,39757.8750231481,2008-11-05,21:00:02
40.013777,116.306551,0,138,39757.8750810185,2008-11-05,21:00:07
40.013788,116.306553,0,137,39757.8751388889,2008-11-05,21:00:12
40.013792,116.306552,0,137,39757.8751967593,2008-11-05,21:00:17
40.013795,116.30655,0,137,39757.8752546296,2008-11-05,21:00:22
40.013795,116.30655,0,137,39757.8752893518,2008-11-05,21:00:25
40.013792,116.30655,0,137,39757.8753125,2008-11-05,21:00:27
40.013783,116.306551,0,137,39757.8753703704,2008-11-05,21:00:32
40.01379,116.30655,0,137,39757.8754282407,2008-11-05,21:00:37
40.013794,116.30655,0,137,39757.8754861111,2008-11-05,21:00:42
40.01379,116.306551,0,137,39757.8755439815,2008-11-05,21:00:47
40.013789,116.306551,0,137,39757.8756018518,2008-11-05,21:00:52
40.013793,116.30655,0,137,39757.8756597222,2008-11-05,21:00:57
40.0138,116.30655,0,137,39757.8757175926,2008-11-05,21:01:02
40.013799,116.306549,0,138,39757.875775463,2008-11-05,21:01:07
40.013795,116.306548,0,138,39757.8758333333,2008-11-05,21:01:12
40.013802,116.306547,0,138,39757.8758912037,2008-11-05,21:01:17
40.013809,116.306545,0,138,39757.8759490741,2008-11-05,21:01:22
40.013812,116.306545,0,138,39757.8760069444,2008-11-05,21:01:27
40.013811,116.306545,0,137,39757.8760648148,2008-11-05,21:01:32
40.013811,116.306545,0,137,39757.876099537,2008-11-05,21:01:35
40.013803,116.306545,0,137,39757.8761226852,2008-11-05,21:01:37
40.013792,116.306545,0,137,39757.8761805556,2008-11-05,21:01:42
40.013757,116.306527,0,138,39757.8762384259,2008-11-05,21:01:47
40.013721,116.306515,0,139,39757.8762962963,2008-11-05,21:01:52
40.013717,116.306524,0,140,39757.8763541667,2008-11-05,21:01:57
40.013724,116.306525,0,140,39757.876412037,2008-11-05,21:02:02
40.013729,116.306525,0,140,39757.8764699074,2008-11-05,21:02:07
40.013735,116.306525,0,141,39757.8765277778,2008-11-05,21:02:12
40.013741,116.306525,0,142,39757.8765856481,2008-11-05,21:02:17
40.013741,116.306525,0,142,39757.8766203704,2008-11-05,21:02:20
40.01374,116.306525,0,143,39757.8766435185,2008-11-05,21:02:22
40.013726,116.30653,0,143,39757.8767013889,2008-11-05,21:02:27
40.013729,116.306558,0,143,39757.8767592593,2008-11-05,21:02:32
40.013723,116.306559,0,143,39757.8768171296,2008-11-05,21:02:37
40.013719,116.306559,0,143,39757.876875,2008-11-05,21:02:42
40.013716,116.306559,0,143,39757.8769328704,2008-11-05,21:02:47
40.013719,116.306559,0,143,39757.8769907407,2008-11-05,21:02:52
40.013727,116.306558,0,144,39757.8770486111,2008-11-05,21:02:57
40.013727,116.306559,0,144,39757.8771064815,2008-11-05,21:03:02
40.01372,116.306559,0,143,39757.8771643518,2008-11-05,21:03:07
40.013715,116.306559,0,144,39757.8772222222,2008-11-05,21:03:12
40.013715,116.306559,0,144,39757.8772569444,2008-11-05,21:03:15
40.013714,116.306559,0,144,39757.8772800926,2008-11-05,21:03:17
40.013723,116.306558,0,143,39757.877337963,2008-11-05,21:03:22
40.013732,116.306559,0,143,39757.8773958333,2008-11-05,21:03:27
40.013732,116.306559,0,143,39757.8774537037,2008-11-05,21:03:32
40.013733,116.306559,0,143,39757.8775115741,2008-11-05,21:03:37
40.013728,116.306558,0,143,39757.8775694444,2008-11-05,21:03:42
40.013723,116.306558,0,142,39757.8776273148,2008-11-05,21:03:47
40.013728,116.306558,0,142,39757.8776851852,2008-11-05,21:03:52
40.013727,116.306558,0,142,39757.8777430556,2008-11-05,21:03:57
40.013724,116.306558,0,142,39757.8778009259,2008-11-05,21:04:02
40.013719,116.306558,0,142,39757.8778587963,2008-11-05,21:04:07
40.013718,116.306558,0,142,39757.8779166667,2008-11-05,21:04:12
40.013718,116.306558,0,142,39757.8779513889,2008-11-05,21:04:15
40.013724,116.306558,0,142,39757.877974537,2008-11-05,21:04:17
40.013738,116.306559,0,143,39757.8780324074,2008-11-05,21:04:22
40.013765,116.306563,0,143,39757.8780902778,2008-11-05,21:04:27
40.013749,116.306537,0,146,39757.8781481481,2008-11-05,21:04:32
40.013749,116.306537,0,146,39757.8781828704,2008-11-05,21:04:35
40.013741,116.306537,0,146,39757.8782060185,2008-11-05,21:04:37
40.013704,116.306501,0,147,39757.8782638889,2008-11-05,21:04:42
40.01369,116.306477,0,149,39757.8783217593,2008-11-05,21:04:47
40.013701,116.30648,0,151,39757.8783796296,2008-11-05,21:04:52
40.01371,116.306481,0,152,39757.8784375,2008-11-05,21:04:57
40.013749,116.306503,0,148,39757.8784953704,2008-11-05,21:05:02
40.013743,116.306504,0,152,39757.8785532407,2008-11-05,21:05:07
40.013743,116.306504,0,152,39757.878587963,2008-11-05,21:05:10
40.013743,116.306506,0,152,39757.8786111111,2008-11-05,21:05:12
40.013715,116.306507,0,155,39757.8786689815,2008-11-05,21:05:17
40.013697,116.306507,0,158,39757.8787268519,2008-11-05,21:05:22
40.01369,116.306506,0,158,39757.8787847222,2008-11-05,21:05:27
40.013691,116.306505,0,158,39757.8788425926,2008-11-05,21:05:32
40.013691,116.306505,0,158,39757.8788773148,2008-11-05,21:05:35
40.013693,116.306501,0,158,39757.878900463,2008-11-05,21:05:37
40.013682,116.306493,0,160,39757.8789583333,2008-11-05,21:05:42
40.013677,116.306493,0,161,39757.8790162037,2008-11-05,21:05:47
40.013681,116.306493,0,161,39757.8790740741,2008-11-05,21:05:52
40.013681,116.306493,0,161,39757.8791087963,2008-11-05,21:05:55
40.013687,116.306493,0,161,39757.8791319444,2008-11-05,21:05:57
40.013677,116.306489,0,161,39757.8791898148,2008-11-05,21:06:02
40.013693,116.306502,0,158,39757.8792476852,2008-11-05,21:06:07
40.013687,116.306494,0,157,39757.8793055556,2008-11-05,21:06:12
40.013687,116.306494,0,157,39757.8793402778,2008-11-05,21:06:15
40.01369,116.306494,0,157,39757.8793634259,2008-11-05,21:06:17
40.013701,116.306493,0,157,39757.8794212963,2008-11-05,21:06:22
40.013712,116.306492,0,156,39757.8794791667,2008-11-05,21:06:27
40.013715,116.306491,0,156,39757.879537037,2008-11-05,21:06:32
40.013719,116.306491,0,156,39757.8795949074,2008-11-05,21:06:37
40.013719,116.306491,0,156,39757.8796296296,2008-11-05,21:06:40
40.013715,116.306485,0,157,39757.8796527778,2008-11-05,21:06:42
40.013728,116.306493,0,158,39757.8797106481,2008-11-05,21:06:47
40.01372,116.306494,0,158,39757.8797685185,2008-11-05,21:06:52
40.01372,116.306494,0,157,39757.8798263889,2008-11-05,21:06:57
40.01372,116.306494,0,157,39757.8798611111,2008-11-05,21:07:00
40.013728,116.306494,0,155,39757.8798842593,2008-11-05,21:07:02
40.013778,116.306504,0,149,39757.8799421296,2008-11-05,21:07:07
40.013778,116.306504,0,149,39757.8799768519,2008-11-05,21:07:10
40.013779,116.306503,0,145,39757.88,2008-11-05,21:07:12
40.01379,116.3065,0,142,39757.8800578704,2008-11-05,21:07:17
40.013783,116.306471,0,138,39757.8801157407,2008-11-05,21:07:22
40.013773,116.306468,0,136,39757.8801736111,2008-11-05,21:07:27
40.013772,116.306467,0,135,39757.8802314815,2008-11-05,21:07:32
40.013766,116.306468,0,135,39757.8802893519,2008-11-05,21:07:37
40.013774,116.306468,0,135,39757.8803472222,2008-11-05,21:07:42
40.013778,116.306469,0,136,39757.8804050926,2008-11-05,21:07:47
40.013775,116.306469,0,135,39757.880462963,2008-11-05,21:07:52
40.013775,116.306469,0,135,39757.8804976852,2008-11-05,21:07:55
40.013768,116.306471,0,135,39757.8805208333,2008-11-05,21:07:57
40.013752,116.306472,0,134,39757.8805787037,2008-11-05,21:08:02
40.013748,116.306475,0,133,39757.8806365741,2008-11-05,21:08:07
40.013748,116.306476,0,133,39757.8806944444,2008-11-05,21:08:12
40.013748,116.306476,0,133,39757.8807291667,2008-11-05,21:08:15
40.01375,116.306476,0,133,39757.8807523148,2008-11-05,21:08:17
40.013763,116.306487,0,129,39757.8808101852,2008-11-05,21:08:22
40.013782,116.306502,0,126,39757.8808680556,2008-11-05,21:08:27
40.013782,116.306502,0,126,39757.8809027778,2008-11-05,21:08:30
40.01379,116.306506,0,125,39757.8809259259,2008-11-05,21:08:32
40.013802,116.306507,0,123,39757.8809837963,2008-11-05,21:08:37
40.0138,116.306508,0,121,39757.8810416667,2008-11-05,21:08:42
40.0138,116.306508,0,121,39757.8810763889,2008-11-05,21:08:45
40.013798,116.306509,0,121,39757.881099537,2008-11-05,21:08:47
40.013808,116.306508,0,120,39757.8811574074,2008-11-05,21:08:52
40.013816,116.306508,0,120,39757.8812152778,2008-11-05,21:08:57
40.013816,116.306508,0,120,39757.88125,2008-11-05,21:09:00
40.013817,116.306512,0,119,39757.8812731481,2008-11-05,21:09:02
40.013815,116.306492,0,117,39757.8813310185,2008-11-05,21:09:07
40.013816,116.306492,0,117,39757.8813888889,2008-11-05,21:09:12
40.013812,116.306493,0,117,39757.8814467593,2008-11-05,21:09:17
40.013813,116.306493,0,117,39757.8815046296,2008-11-05,21:09:22
40.013807,116.306494,0,117,39757.8815625,2008-11-05,21:09:27
40.013806,116.306495,0,117,39757.8816203704,2008-11-05,21:09:32
40.013809,116.306495,0,117,39757.8816782407,2008-11-05,21:09:37
40.013809,116.306495,0,117,39757.881712963,2008-11-05,21:09:40
40.013803,116.306496,0,117,39757.8817361111,2008-11-05,21:09:42
40.013794,116.306498,0,117,39757.8817939815,2008-11-05,21:09:47
40.0138,116.306498,0,117,39757.8818518519,2008-11-05,21:09:52
40.013805,116.306498,0,118,39757.8819097222,2008-11-05,21:09:57
40.01381,116.306498,0,118,39757.8819675926,2008-11-05,21:10:02
40.01381,116.306498,0,118,39757.8820023148,2008-11-05,21:10:05
40.013815,116.306499,0,119,39757.882025463,2008-11-05,21:10:07
40.013807,116.306594,0,119,39757.8820833333,2008-11-05,21:10:12
40.01381,116.306607,0,119,39757.8821412037,2008-11-05,21:10:17
40.013814,116.306607,0,119,39757.8821990741,2008-11-05,21:10:22
40.013815,116.306608,0,119,39757.8822569444,2008-11-05,21:10:27
40.013815,116.306608,0,119,39757.8822916667,2008-11-05,21:10:30
40.013818,116.306608,0,119,39757.8823148148,2008-11-05,21:10:32
40.013807,116.306608,0,119,39757.8823726852,2008-11-05,21:10:37
40.013807,116.306608,0,119,39757.8824074074,2008-11-05,21:10:40
40.013811,116.306609,0,119,39757.8824305556,2008-11-05,21:10:42
40.013822,116.306609,0,119,39757.8824884259,2008-11-05,21:10:47
40.013831,116.306609,0,119,39757.8825462963,2008-11-05,21:10:52
40.013831,116.306609,0,119,39757.8825810185,2008-11-05,21:10:55
40.013839,116.306609,0,119,39757.8826041667,2008-11-05,21:10:57
40.013856,116.306636,0,116,39757.882662037,2008-11-05,21:11:02
40.01386,116.306649,0,113,39757.8827199074,2008-11-05,21:11:07
40.013864,116.30665,0,112,39757.8827777778,2008-11-05,21:11:12
40.013864,116.30665,0,112,39757.8828125,2008-11-05,21:11:15
40.013868,116.30665,0,112,39757.8828356481,2008-11-05,21:11:17
40.013878,116.306649,0,112,39757.8828935185,2008-11-05,21:11:22
40.013888,116.30665,0,113,39757.8829513889,2008-11-05,21:11:27
40.013888,116.30665,0,113,39757.8829861111,2008-11-05,21:11:30
40.013887,116.306658,0,116,39757.8830092593,2008-11-05,21:11:32
40.013885,116.306649,0,116,39757.8830671296,2008-11-05,21:11:37
40.013887,116.306649,0,116,39757.883125,2008-11-05,21:11:42
40.013887,116.306649,0,116,39757.8831597222,2008-11-05,21:11:45
40.01389,116.306647,0,116,39757.8831828704,2008-11-05,21:11:47
40.01388,116.306647,0,117,39757.8832407407,2008-11-05,21:11:52
40.013845,116.306632,0,115,39757.8832986111,2008-11-05,21:11:57
40.013835,116.306625,0,114,39757.8833564815,2008-11-05,21:12:02
40.013824,116.306626,0,114,39757.8834143518,2008-11-05,21:12:07
40.013819,116.306626,0,114,39757.8834722222,2008-11-05,21:12:12
40.013819,116.306626,0,114,39757.8835069444,2008-11-05,21:12:15
40.013817,116.306626,0,114,39757.8835300926,2008-11-05,21:12:17
40.013808,116.306626,0,114,39757.883587963,2008-11-05,21:12:22
40.013808,116.306626,0,114,39757.8836226852,2008-11-05,21:12:25
40.013815,116.306624,0,114,39757.8836458333,2008-11-05,21:12:27
40.013817,116.306582,0,115,39757.8837037037,2008-11-05,21:12:32
40.013806,116.306544,0,114,39757.8837615741,2008-11-05,21:12:37
40.013804,116.306543,0,114,39757.8838194444,2008-11-05,21:12:42
40.013804,116.306543,0,114,39757.8838541667,2008-11-05,21:12:45
40.013801,116.306543,0,114,39757.8838773148,2008-11-05,21:12:47
40.013792,116.306544,0,113,39757.8839351852,2008-11-05,21:12:52
40.013792,116.306544,0,113,39757.8839699074,2008-11-05,21:12:55
40.013784,116.306546,0,113,39757.8839930556,2008-11-05,21:12:57
40.013775,116.306547,0,114,39757.8840509259,2008-11-05,21:13:02
40.013768,116.306548,0,114,39757.8841087963,2008-11-05,21:13:07
40.013771,116.306548,0,113,39757.8841666667,2008-11-05,21:13:12
40.013771,116.306548,0,113,39757.8842013889,2008-11-05,21:13:15
40.013764,116.30655,0,113,39757.884224537,2008-11-05,21:13:17
40.013752,116.306551,0,113,39757.8842824074,2008-11-05,21:13:22
40.013697,116.30661,0,115,39757.8843402778,2008-11-05,21:13:27
40.013685,116.306603,0,115,39757.8843981481,2008-11-05,21:13:32
40.013674,116.306603,0,115,39757.8844560185,2008-11-05,21:13:37
40.013672,116.306603,0,115,39757.8845138889,2008-11-05,21:13:42
40.013672,116.306603,0,115,39757.8845486111,2008-11-05,21:13:45
40.013678,116.306602,0,115,39757.8845717593,2008-11-05,21:13:47
40.013687,116.3066,0,116,39757.8846296296,2008-11-05,21:13:52
40.013697,116.306599,0,116,39757.8846875,2008-11-05,21:13:57
40.013709,116.306593,0,116,39757.8847453704,2008-11-05,21:14:02
40.013738,116.306566,0,114,39757.8848032407,2008-11-05,21:14:07
40.013757,116.30657,0,110,39757.8848611111,2008-11-05,21:14:12
40.013764,116.306575,0,106,39757.8849189815,2008-11-05,21:14:17
40.013765,116.306575,0,105,39757.8849768518,2008-11-05,21:14:22
40.013765,116.306575,0,105,39757.8850115741,2008-11-05,21:14:25
40.013773,116.306575,0,105,39757.8850347222,2008-11-05,21:14:27
40.013783,116.306574,0,105,39757.8850925926,2008-11-05,21:14:32
40.013789,116.306573,0,106,39757.885150463,2008-11-05,21:14:37
40.013796,116.306573,0,106,39757.8852083333,2008-11-05,21:14:42
40.013792,116.306573,0,108,39757.8852662037,2008-11-05,21:14:47
40.013788,116.306574,0,109,39757.8853240741,2008-11-05,21:14:52
40.013788,116.306574,0,109,39757.8853587963,2008-11-05,21:14:55
40.013795,116.306574,0,109,39757.8853819444,2008-11-05,21:14:57
40.013809,116.306579,0,110,39757.8854398148,2008-11-05,21:15:02
40.013809,116.306579,0,110,39757.885474537,2008-11-05,21:15:05
40.013817,116.306573,0,110,39757.8854976852,2008-11-05,21:15:07
40.013826,116.306571,0,109,39757.8855555556,2008-11-05,21:15:12
40.013826,116.306571,0,109,39757.8855902778,2008-11-05,21:15:15
40.013832,116.306571,0,108,39757.8856134259,2008-11-05,21:15:17
40.013843,116.30657,0,107,39757.8856712963,2008-11-05,21:15:22
40.013842,116.306569,0,107,39757.8857291667,2008-11-05,21:15:27
40.013842,116.306569,0,106,39757.885787037,2008-11-05,21:15:32
40.013843,116.306568,0,106,39757.8858449074,2008-11-05,21:15:37
40.01384,116.306568,0,106,39757.8859027778,2008-11-05,21:15:42
40.01384,116.306568,0,106,39757.8859375,2008-11-05,21:15:45
40.013843,116.306569,0,106,39757.8859606481,2008-11-05,21:15:47
40.013852,116.306569,0,106,39757.8860185185,2008-11-05,21:15:52
40.013864,116.306569,0,106,39757.8860763889,2008-11-05,21:15:57
40.013846,116.3066,0,108,39757.8861342593,2008-11-05,21:16:02
40.01384,116.3066,0,109,39757.8861921296,2008-11-05,21:16:07
40.013844,116.3066,0,109,39757.88625,2008-11-05,21:16:12
40.013848,116.306599,0,109,39757.8863078704,2008-11-05,21:16:17
40.013848,116.306599,0,110,39757.8863657407,2008-11-05,21:16:22
40.013853,116.306599,0,110,39757.8864236111,2008-11-05,21:16:27
40.013857,116.306598,0,110,39757.8864814815,2008-11-05,21:16:32
40.013858,116.306598,0,110,39757.8865393519,2008-11-05,21:16:37
40.013865,116.306598,0,110,39757.8865972222,2008-11-05,21:16:42
40.013868,116.306597,0,110,39757.8866550926,2008-11-05,21:16:47
40.013868,116.306597,0,110,39757.8866898148,2008-11-05,21:16:50
40.013868,116.306597,0,111,39757.886712963,2008-11-05,21:16:52
40.013819,116.306588,0,115,39757.8867708333,2008-11-05,21:16:57
40.01377,116.306574,0,119,39757.8868287037,2008-11-05,21:17:02
40.013737,116.306566,0,121,39757.8868865741,2008-11-05,21:17:07
40.013732,116.306564,0,121,39757.8869444444,2008-11-05,21:17:12
40.013732,116.306564,0,121,39757.8869791667,2008-11-05,21:17:15
40.013738,116.306561,0,120,39757.8870023148,2008-11-05,21:17:17
40.013749,116.306566,0,116,39757.8870601852,2008-11-05,21:17:22
40.013744,116.306552,0,112,39757.8871180556,2008-11-05,21:17:27
40.013744,116.306552,0,112,39757.8871527778,2008-11-05,21:17:30
40.013751,116.306551,0,111,39757.8871759259,2008-11-05,21:17:32
40.013761,116.306549,0,109,39757.8872337963,2008-11-05,21:17:37
40.013768,116.306548,0,106,39757.8872916667,2008-11-05,21:17:42
40.013771,116.306547,0,102,39757.887349537,2008-11-05,21:17:47
40.013777,116.306546,0,98,39757.8874074074,2008-11-05,21:17:52
40.013784,116.306546,0,94,39757.8874652778,2008-11-05,21:17:57
40.013784,116.306546,0,94,39757.8875,2008-11-05,21:18:00
40.013776,116.306546,0,92,39757.8875231481,2008-11-05,21:18:02
40.013767,116.306546,0,91,39757.8875810185,2008-11-05,21:18:07
40.013769,116.306547,0,91,39757.8876388889,2008-11-05,21:18:12
40.01377,116.306547,0,91,39757.8876967593,2008-11-05,21:18:17
40.013767,116.306547,0,91,39757.8877546296,2008-11-05,21:18:22
40.013767,116.306547,0,91,39757.8878125,2008-11-05,21:18:27
40.013762,116.306549,0,91,39757.8878703704,2008-11-05,21:18:32
40.013762,116.306549,0,91,39757.8879050926,2008-11-05,21:18:35
40.013764,116.30655,0,93,39757.8879282407,2008-11-05,21:18:37
40.013767,116.306536,0,95,39757.8879861111,2008-11-05,21:18:42
40.013764,116.306536,0,95,39757.8880439815,2008-11-05,21:18:47
40.013761,116.306537,0,95,39757.8881018519,2008-11-05,21:18:52
40.01376,116.306537,0,95,39757.8881597222,2008-11-05,21:18:57
40.013755,116.306537,0,95,39757.8882175926,2008-11-05,21:19:02
40.013763,116.306537,0,95,39757.888275463,2008-11-05,21:19:07
40.013769,116.306537,0,95,39757.8883333333,2008-11-05,21:19:12
40.013771,116.306538,0,96,39757.8883912037,2008-11-05,21:19:17
40.013778,116.306538,0,97,39757.8884490741,2008-11-05,21:19:22
40.013782,116.306538,0,98,39757.8885069444,2008-11-05,21:19:27
40.013781,116.306538,0,99,39757.8885648148,2008-11-05,21:19:32
40.013781,116.306537,0,99,39757.8886226852,2008-11-05,21:19:37
40.013783,116.306538,0,99,39757.8886805556,2008-11-05,21:19:42
40.013788,116.306538,0,100,39757.8887384259,2008-11-05,21:19:47
40.013786,116.306539,0,100,39757.8887962963,2008-11-05,21:19:52
40.013789,116.30654,0,100,39757.8888541667,2008-11-05,21:19:57
40.013787,116.30654,0,100,39757.888912037,2008-11-05,21:20:02
40.013782,116.306541,0,100,39757.8889699074,2008-11-05,21:20:07
40.013775,116.306541,0,100,39757.8890277778,2008-11-05,21:20:12
40.013778,116.306541,0,100,39757.8890856481,2008-11-05,21:20:17
40.013778,116.306541,0,100,39757.8891203704,2008-11-05,21:20:20
40.013775,116.306542,0,100,39757.8891435185,2008-11-05,21:20:22
40.01374,116.306556,0,100,39757.8892013889,2008-11-05,21:20:27
40.013703,116.306572,0,100,39757.8892592593,2008-11-05,21:20:32
40.013672,116.306573,0,103,39757.8893171296,2008-11-05,21:20:37
40.013666,116.306573,0,103,39757.889375,2008-11-05,21:20:42
40.013671,116.306571,0,104,39757.8894328704,2008-11-05,21:20:47
40.013671,116.306571,0,104,39757.8894675926,2008-11-05,21:20:50
40.013676,116.306569,0,104,39757.8894907407,2008-11-05,21:20:52
40.013709,116.306526,0,104,39757.8895486111,2008-11-05,21:20:57
40.013717,116.306519,0,104,39757.8896064815,2008-11-05,21:21:02
40.013717,116.306519,0,104,39757.8896412037,2008-11-05,21:21:05
40.013722,116.30652,0,103,39757.8896643519,2008-11-05,21:21:07
40.013735,116.306524,0,104,39757.8897222222,2008-11-05,21:21:12
40.013764,116.306541,0,106,39757.8897800926,2008-11-05,21:21:17
40.013764,116.306541,0,109,39757.889837963,2008-11-05,21:21:22
40.013762,116.30654,0,109,39757.8898958333,2008-11-05,21:21:27
40.013766,116.30654,0,109,39757.8899537037,2008-11-05,21:21:32
40.013774,116.30654,0,108,39757.8900115741,2008-11-05,21:21:37
40.013776,116.30654,0,108,39757.8900694444,2008-11-05,21:21:42
40.013776,116.30654,0,108,39757.8901041667,2008-11-05,21:21:45
40.013779,116.306541,0,108,39757.8901273148,2008-11-05,21:21:47
40.013788,116.30654,0,108,39757.8901851852,2008-11-05,21:21:52
40.013788,116.30654,0,108,39757.8902199074,2008-11-05,21:21:55
40.013789,116.30654,0,108,39757.8902430556,2008-11-05,21:21:57
40.013774,116.306535,0,109,39757.8903009259,2008-11-05,21:22:02
40.013768,116.306538,0,110,39757.8903587963,2008-11-05,21:22:07
40.013768,116.306538,0,110,39757.8903935185,2008-11-05,21:22:10
40.013773,116.306539,0,110,39757.8904166667,2008-11-05,21:22:12
40.013805,116.306561,0,113,39757.890474537,2008-11-05,21:22:17
40.013807,116.30656,0,113,39757.8905324074,2008-11-05,21:22:22
40.013803,116.306559,0,113,39757.8905902778,2008-11-05,21:22:27
40.013795,116.30656,0,114,39757.8906481481,2008-11-05,21:22:32
40.013791,116.306559,0,113,39757.8907060185,2008-11-05,21:22:37
40.013788,116.306559,0,113,39757.8907638889,2008-11-05,21:22:42
40.013784,116.306559,0,114,39757.8908217593,2008-11-05,21:22:47
40.013784,116.306559,0,114,39757.8908564815,2008-11-05,21:22:50
40.013779,116.306559,0,114,39757.8908796296,2008-11-05,21:22:52
40.013766,116.306558,0,114,39757.8909375,2008-11-05,21:22:57
40.01377,116.306545,0,116,39757.8909953704,2008-11-05,21:23:02
40.013788,116.306536,0,118,39757.8910532407,2008-11-05,21:23:07
40.013804,116.306523,0,120,39757.8911111111,2008-11-05,21:23:12
40.013803,116.30652,0,121,39757.8911689815,2008-11-05,21:23:17
40.013796,116.30652,0,121,39757.8912268518,2008-11-05,21:23:22
40.013796,116.30652,0,120,39757.8912847222,2008-11-05,21:23:27
40.013793,116.30652,0,120,39757.8913425926,2008-11-05,21:23:32
40.013788,116.306519,0,120,39757.891400463,2008-11-05,21:23:37
40.013795,116.30652,0,120,39757.8914583333,2008-11-05,21:23:42
40.013794,116.306521,0,120,39757.8915162037,2008-11-05,21:23:47
40.013792,116.306522,0,120,39757.8915740741,2008-11-05,21:23:52
40.013785,116.306522,0,119,39757.8916319444,2008-11-05,21:23:57
40.013785,116.306522,0,119,39757.8916666667,2008-11-05,21:24:00
40.01378,116.306523,0,119,39757.8916898148,2008-11-05,21:24:02
40.013773,116.306532,0,119,39757.8917476852,2008-11-05,21:24:07
40.013789,116.306542,0,117,39757.8918055556,2008-11-05,21:24:12
40.013803,116.306551,0,116,39757.8918634259,2008-11-05,21:24:17
40.013803,116.306551,0,116,39757.8918981481,2008-11-05,21:24:20
40.0138,116.306546,0,116,39757.8919212963,2008-11-05,21:24:22
40.013778,116.306541,0,116,39757.8919791667,2008-11-05,21:24:27
40.013748,116.306529,0,115,39757.892037037,2008-11-05,21:24:32
40.013722,116.306526,0,115,39757.8920949074,2008-11-05,21:24:37
40.013723,116.306535,0,117,39757.8921527778,2008-11-05,21:24:42
40.013723,116.306535,0,117,39757.8921875,2008-11-05,21:24:45
40.013726,116.306536,0,117,39757.8922106481,2008-11-05,21:24:47
40.013702,116.306513,0,114,39757.8922685185,2008-11-05,21:24:52
40.013702,116.306513,0,114,39757.8923032407,2008-11-05,21:24:55
40.013704,116.306512,0,113,39757.8923263889,2008-11-05,21:24:57
40.013713,116.306511,0,113,39757.8923842593,2008-11-05,21:25:02
40.013718,116.30651,0,113,39757.8924421296,2008-11-05,21:25:07
40.013711,116.30651,0,113,39757.8925,2008-11-05,21:25:12
40.013711,116.30651,0,113,39757.8925347222,2008-11-05,21:25:15
40.013712,116.30651,0,112,39757.8925578704,2008-11-05,21:25:17
40.013743,116.306518,0,114,39757.8926157407,2008-11-05,21:25:22
40.013748,116.306522,0,115,39757.8926736111,2008-11-05,21:25:27
40.013748,116.306522,0,115,39757.8927083333,2008-11-05,21:25:30
40.013746,116.306526,0,115,39757.8927314815,2008-11-05,21:25:32
40.013736,116.306528,0,117,39757.8927893518,2008-11-05,21:25:37
40.013736,116.306528,0,117,39757.8928240741,2008-11-05,21:25:40
40.013736,116.306524,0,118,39757.8928472222,2008-11-05,21:25:42
40.013738,116.306536,0,119,39757.8929050926,2008-11-05,21:25:47
40.01374,116.306549,0,120,39757.892962963,2008-11-05,21:25:52
40.013732,116.306559,0,120,39757.8930208333,2008-11-05,21:25:57
40.013732,116.30656,0,121,39757.8930787037,2008-11-05,21:26:02
40.013732,116.30656,0,121,39757.8931134259,2008-11-05,21:26:05
40.013735,116.30656,0,121,39757.8931365741,2008-11-05,21:26:07
40.01375,116.306566,0,119,39757.8931944444,2008-11-05,21:26:12
40.013777,116.30657,0,118,39757.8932523148,2008-11-05,21:26:17
40.013777,116.30657,0,118,39757.893287037,2008-11-05,21:26:20
40.01378,116.306572,0,114,39757.8933101852,2008-11-05,21:26:22
40.013766,116.306563,0,113,39757.8933680556,2008-11-05,21:26:27
40.013771,116.306557,0,112,39757.8934259259,2008-11-05,21:26:32
40.01377,116.306557,0,112,39757.8934837963,2008-11-05,21:26:37
40.013772,116.306557,0,112,39757.8935416667,2008-11-05,21:26:42
40.013772,116.306557,0,112,39757.8935763889,2008-11-05,21:26:45
40.013771,116.306556,0,112,39757.893599537,2008-11-05,21:26:47
40.01376,116.306556,0,112,39757.8936574074,2008-11-05,21:26:52
40.013755,116.306556,0,112,39757.8937152778,2008-11-05,21:26:57
40.013754,116.306556,0,112,39757.8937731481,2008-11-05,21:27:02
40.013754,116.306555,0,112,39757.8938310185,2008-11-05,21:27:07
40.013759,116.306555,0,112,39757.8938888889,2008-11-05,21:27:12
40.013759,116.306555,0,113,39757.8939467593,2008-11-05,21:27:17
40.013759,116.306555,0,113,39757.8939814815,2008-11-05,21:27:20
40.013754,116.306555,0,113,39757.8940046296,2008-11-05,21:27:22
40.01374,116.306559,0,113,39757.8940625,2008-11-05,21:27:27
40.013712,116.306563,0,111,39757.8941203704,2008-11-05,21:27:32
40.013701,116.306566,0,111,39757.8941782407,2008-11-05,21:27:37
40.013701,116.306566,0,111,39757.894212963,2008-11-05,21:27:40
40.013698,116.306566,0,111,39757.8942361111,2008-11-05,21:27:42
40.013689,116.306566,0,110,39757.8942939815,2008-11-05,21:27:47
40.013687,116.306566,0,110,39757.8943518519,2008-11-05,21:27:52
40.013689,116.306561,0,108,39757.8944097222,2008-11-05,21:27:57
40.013689,116.306561,0,108,39757.8944444444,2008-11-05,21:28:00
40.013696,116.306556,0,110,39757.8944675926,2008-11-05,21:28:02
40.013716,116.306556,0,113,39757.894525463,2008-11-05,21:28:07
40.013729,116.306566,0,114,39757.8945833333,2008-11-05,21:28:12
40.013729,116.306566,0,114,39757.8946180556,2008-11-05,21:28:15
40.013729,116.306567,0,113,39757.8946412037,2008-11-05,21:28:17
40.013713,116.306567,0,112,39757.8946990741,2008-11-05,21:28:22
40.013666,116.306559,0,109,39757.8947569444,2008-11-05,21:28:27
40.013652,116.306553,0,109,39757.8948148148,2008-11-05,21:28:32
40.013649,116.306556,0,109,39757.8948726852,2008-11-05,21:28:37
40.013649,116.306556,0,109,39757.8949305556,2008-11-05,21:28:42
40.013649,116.306556,0,109,39757.8949652778,2008-11-05,21:28:45
40.013651,116.306556,0,108,39757.8949884259,2008-11-05,21:28:47
40.013662,116.306555,0,108,39757.8950462963,2008-11-05,21:28:52
40.013669,116.306554,0,108,39757.8951041667,2008-11-05,21:28:57
40.013672,116.306553,0,107,39757.895162037,2008-11-05,21:29:02
40.013677,116.306552,0,107,39757.8952199074,2008-11-05,21:29:07
40.013683,116.306552,0,107,39757.8952777778,2008-11-05,21:29:12
40.013683,116.306552,0,107,39757.8953125,2008-11-05,21:29:15
40.01369,116.306552,0,106,39757.8953356481,2008-11-05,21:29:17
40.013719,116.306552,0,106,39757.8953935185,2008-11-05,21:29:22
40.013738,116.306568,0,105,39757.8954513889,2008-11-05,21:29:27
40.013734,116.306589,0,105,39757.8955092593,2008-11-05,21:29:32
40.013733,116.306589,0,105,39757.8955671296,2008-11-05,21:29:37
40.013732,116.30659,0,104,39757.895625,2008-11-05,21:29:42
40.01373,116.30659,0,104,39757.8956828704,2008-11-05,21:29:47
40.013729,116.306591,0,104,39757.8957407407,2008-11-05,21:29:52
40.013729,116.306591,0,104,39757.895775463,2008-11-05,21:29:55
40.01373,116.306591,0,104,39757.8957986111,2008-11-05,21:29:57
40.013767,116.306608,0,108,39757.8958564815,2008-11-05,21:30:02
40.013799,116.306606,0,115,39757.8959143519,2008-11-05,21:30:07
40.013806,116.306606,0,117,39757.8959722222,2008-11-05,21:30:12
40.013813,116.306605,0,119,39757.8960300926,2008-11-05,21:30:17
40.013821,116.306605,0,121,39757.896087963,2008-11-05,21:30:22
40.013825,116.306604,0,123,39757.8961458333,2008-11-05,21:30:27
40.013822,116.306604,0,124,39757.8962037037,2008-11-05,21:30:32
40.013821,116.306604,0,124,39757.8962615741,2008-11-05,21:30:37
40.013817,116.306604,0,124,39757.8963194444,2008-11-05,21:30:42
40.013817,116.306604,0,124,39757.8963541667,2008-11-05,21:30:45
40.013814,116.306604,0,124,39757.8963773148,2008-11-05,21:30:47
40.013823,116.306607,0,125,39757.8964351852,2008-11-05,21:30:52
40.013823,116.306609,0,127,39757.8964930556,2008-11-05,21:30:57
40.013823,116.306609,0,127,39757.8965277778,2008-11-05,21:31:00
40.013831,116.306608,0,129,39757.8965509259,2008-11-05,21:31:02
40.013824,116.306628,0,132,39757.8966087963,2008-11-05,21:31:07
40.013824,116.306637,0,134,39757.8966666667,2008-11-05,21:31:12
40.013828,116.306637,0,135,39757.896724537,2008-11-05,21:31:17
40.013831,116.306638,0,136,39757.8967824074,2008-11-05,21:31:22
40.013832,116.306637,0,137,39757.8968402778,2008-11-05,21:31:27
40.013831,116.306637,0,137,39757.8968981481,2008-11-05,21:31:32
40.013832,116.306637,0,137,39757.8969560185,2008-11-05,21:31:37
40.013835,116.306637,0,136,39757.8970138889,2008-11-05,21:31:42
40.013836,116.306637,0,136,39757.8970717593,2008-11-05,21:31:47
40.013841,116.306636,0,135,39757.8971296296,2008-11-05,21:31:52
40.013837,116.306636,0,135,39757.8971875,2008-11-05,21:31:57
40.01383,116.306636,0,135,39757.8972453704,2008-11-05,21:32:02
40.01383,116.306636,0,135,39757.8972800926,2008-11-05,21:32:05
40.013822,116.306637,0,135,39757.8973032407,2008-11-05,21:32:07
40.013813,116.306637,0,135,39757.8973611111,2008-11-05,21:32:12
40.013809,116.306636,0,135,39757.8974189815,2008-11-05,21:32:17
40.013806,116.306635,0,135,39757.8974768519,2008-11-05,21:32:22
40.013806,116.306635,0,135,39757.8975115741,2008-11-05,21:32:25
40.013801,116.306635,0,135,39757.8975347222,2008-11-05,21:32:27
40.013791,116.306636,0,135,39757.8975925926,2008-11-05,21:32:32
40.013791,116.306636,0,135,39757.8976273148,2008-11-05,21:32:35
40.013788,116.306637,0,135,39757.897650463,2008-11-05,21:32:37
40.013797,116.306632,0,135,39757.8977083333,2008-11-05,21:32:42
40.013786,116.306613,0,135,39757.8977662037,2008-11-05,21:32:47
40.013785,116.306614,0,135,39757.8978240741,2008-11-05,21:32:52
40.013783,116.306613,0,135,39757.8978819444,2008-11-05,21:32:57
40.013777,116.306614,0,135,39757.8979398148,2008-11-05,21:33:02
40.013779,116.306614,0,135,39757.8979976852,2008-11-05,21:33:07
40.013776,116.306614,0,135,39757.8980555556,2008-11-05,21:33:12
40.013778,116.306614,0,135,39757.8981134259,2008-11-05,21:33:17
40.013774,116.306614,0,135,39757.8981712963,2008-11-05,21:33:22
40.013768,116.306614,0,135,39757.8982291667,2008-11-05,21:33:27
40.013762,116.306615,0,134,39757.898287037,2008-11-05,21:33:32
40.01376,116.306615,0,135,39757.8983449074,2008-11-05,21:33:37
40.01376,116.306615,0,135,39757.8983796296,2008-11-05,21:33:40
40.013756,116.306616,0,135,39757.8984027778,2008-11-05,21:33:42
40.013777,116.30662,0,136,39757.8984606481,2008-11-05,21:33:47
40.013811,116.30662,0,135,39757.8985185185,2008-11-05,21:33:52
40.013829,116.30664,0,133,39757.8985763889,2008-11-05,21:33:57
40.01383,116.306639,0,133,39757.8986342593,2008-11-05,21:34:02
40.013831,116.306639,0,133,39757.8986921296,2008-11-05,21:34:07
40.013832,116.30664,0,133,39757.89875,2008-11-05,21:34:12
40.013825,116.30664,0,133,39757.8988078704,2008-11-05,21:34:17
40.01382,116.30664,0,133,39757.8988657407,2008-11-05,21:34:22
40.013821,116.30664,0,133,39757.8989236111,2008-11-05,21:34:27
40.013824,116.306639,0,133,39757.8989814815,2008-11-05,21:34:32
40.013823,116.306638,0,133,39757.8990393518,2008-11-05,21:34:37
40.013823,116.306637,0,133,39757.8990972222,2008-11-05,21:34:42
40.013816,116.306637,0,133,39757.8991550926,2008-11-05,21:34:47
40.013815,116.306636,0,134,39757.899212963,2008-11-05,21:34:52
40.01381,116.306635,0,134,39757.8992708333,2008-11-05,21:34:57
40.013812,116.306635,0,134,39757.8993287037,2008-11-05,21:35:02
40.01382,116.306633,0,133,39757.8993865741,2008-11-05,21:35:07
40.013822,116.306633,0,132,39757.8994444444,2008-11-05,21:35:12
40.013824,116.306633,0,132,39757.8995023148,2008-11-05,21:35:17
40.01383,116.306632,0,132,39757.8995601852,2008-11-05,21:35:22
40.013826,116.306633,0,132,39757.8996180556,2008-11-05,21:35:27
40.013826,116.306633,0,132,39757.8996527778,2008-11-05,21:35:30
40.013825,116.306633,0,132,39757.8996759259,2008-11-05,21:35:32
40.013834,116.306632,0,131,39757.8997337963,2008-11-05,21:35:37
40.01384,116.306631,0,131,39757.8997916667,2008-11-05,21:35:42
40.013838,116.306632,0,131,39757.899849537,2008-11-05,21:35:47
40.013837,116.306631,0,131,39757.8999074074,2008-11-05,21:35:52
40.013834,116.306631,0,131,39757.8999652778,2008-11-05,21:35:57
40.013832,116.30663,0,132,39757.9000231481,2008-11-05,21:36:02
40.013831,116.30663,0,132,39757.9000810185,2008-11-05,21:36:07
40.013834,116.306629,0,132,39757.9001388889,2008-11-05,21:36:12
40.013833,116.306629,0,132,39757.9001967593,2008-11-05,21:36:17
40.013829,116.306629,0,132,39757.9002546296,2008-11-05,21:36:22
40.013825,116.30663,0,132,39757.9003125,2008-11-05,21:36:27
40.013825,116.30663,0,132,39757.9003472222,2008-11-05,21:36:30
40.013831,116.30663,0,132,39757.9003703704,2008-11-05,21:36:32
40.01386,116.306606,0,128,39757.9004282407,2008-11-05,21:36:37
40.013863,116.30659,0,120,39757.9004861111,2008-11-05,21:36:42
40.013852,116.306596,0,120,39757.9005439815,2008-11-05,21:36:47
40.013852,116.306596,0,120,39757.9005787037,2008-11-05,21:36:50
40.013852,116.306596,0,123,39757.9006018518,2008-11-05,21:36:52
40.013842,116.306603,0,119,39757.9006597222,2008-11-05,21:36:57
40.013838,116.3066,0,114,39757.9007175926,2008-11-05,21:37:02
40.013841,116.306592,0,114,39757.900775463,2008-11-05,21:37:07
40.013838,116.306592,0,114,39757.9008333333,2008-11-05,21:37:12
40.013839,116.306591,0,114,39757.9008912037,2008-11-05,21:37:17
40.013839,116.306591,0,114,39757.9009259259,2008-11-05,21:37:20
40.013833,116.30659,0,114,39757.9009490741,2008-11-05,21:37:22
40.013802,116.306579,0,114,39757.9010069444,2008-11-05,21:37:27
40.013786,116.306577,0,113,39757.9010648148,2008-11-05,21:37:32
40.013775,116.30657,0,113,39757.9011226852,2008-11-05,21:37:37
40.01379,116.306577,0,111,39757.9011805556,2008-11-05,21:37:42
40.01379,116.306577,0,111,39757.9012384259,2008-11-05,21:37:47
40.013787,116.306577,0,110,39757.9012962963,2008-11-05,21:37:52
40.013784,116.306577,0,110,39757.9013541667,2008-11-05,21:37:57
40.013788,116.306577,0,110,39757.901412037,2008-11-05,21:38:02
40.013796,116.306576,0,110,39757.9014699074,2008-11-05,21:38:07
40.013796,116.306576,0,110,39757.9015046296,2008-11-05,21:38:10
40.013804,116.306576,0,110,39757.9015277778,2008-11-05,21:38:12
40.013812,116.306557,0,108,39757.9015856481,2008-11-05,21:38:17
40.013816,116.306552,0,108,39757.9016435185,2008-11-05,21:38:22
40.01381,116.306552,0,107,39757.9017013889,2008-11-05,21:38:27
40.013808,116.306552,0,107,39757.9017592593,2008-11-05,21:38:32
40.013805,116.306552,0,107,39757.9018171296,2008-11-05,21:38:37
40.013801,116.306552,0,107,39757.901875,2008-11-05,21:38:42
40.013794,116.306552,0,107,39757.9019328704,2008-11-05,21:38:47
40.013791,116.306553,0,107,39757.9019907407,2008-11-05,21:38:52
40.013791,116.306553,0,107,39757.902025463,2008-11-05,21:38:55
40.013795,116.306553,0,107,39757.9020486111,2008-11-05,21:38:57
40.013804,116.306552,0,108,39757.9021064815,2008-11-05,21:39:02
40.013808,116.306553,0,108,39757.9021643519,2008-11-05,21:39:07
40.013809,116.306553,0,109,39757.9022222222,2008-11-05,21:39:12
40.01381,116.306554,0,109,39757.9022800926,2008-11-05,21:39:17
40.01381,116.306554,0,109,39757.902337963,2008-11-05,21:39:22
40.013811,116.306554,0,109,39757.9023958333,2008-11-05,21:39:27
40.013811,116.306554,0,109,39757.9024537037,2008-11-05,21:39:32
40.013811,116.306554,0,109,39757.9025115741,2008-11-05,21:39:37
40.01381,116.306554,0,109,39757.9025694444,2008-11-05,21:39:42
40.01381,116.306554,0,109,39757.9026273148,2008-11-05,21:39:47
40.013809,116.306554,0,109,39757.9026851852,2008-11-05,21:39:52
40.013808,116.306555,0,109,39757.9027430556,2008-11-05,21:39:57
40.013808,116.306555,0,109,39757.9028009259,2008-11-05,21:40:02
40.013808,116.306555,0,110,39757.9028587963,2008-11-05,21:40:07
40.013808,116.306556,0,109,39757.9029166667,2008-11-05,21:40:12
40.013807,116.306556,0,109,39757.902974537,2008-11-05,21:40:17
40.013807,116.306556,0,109,39757.9030324074,2008-11-05,21:40:22
40.013807,116.306557,0,109,39757.9030902778,2008-11-05,21:40:27
40.013806,116.306557,0,109,39757.9031481481,2008-11-05,21:40:32
40.013806,116.306557,0,109,39757.9032060185,2008-11-05,21:40:37
40.013805,116.306557,0,109,39757.9032638889,2008-11-05,21:40:42
40.013805,116.306557,0,110,39757.9033217593,2008-11-05,21:40:47
40.013804,116.306557,0,110,39757.9033796296,2008-11-05,21:40:52
40.013803,116.306558,0,110,39757.9034375,2008-11-05,21:40:57
40.013802,116.306557,0,110,39757.9034953704,2008-11-05,21:41:02
40.013802,116.306557,0,110,39757.9035532407,2008-11-05,21:41:07
40.013802,116.306557,0,110,39757.9036111111,2008-11-05,21:41:12
40.013801,116.306556,0,110,39757.9036689815,2008-11-05,21:41:17
40.013801,116.306556,0,110,39757.9037268519,2008-11-05,21:41:22
40.013801,116.306557,0,110,39757.9037847222,2008-11-05,21:41:27
40.0138,116.306557,0,110,39757.9038425926,2008-11-05,21:41:32
40.0138,116.306557,0,111,39757.903900463,2008-11-05,21:41:37
40.0138,116.306557,0,111,39757.9039583333,2008-11-05,21:41:42
40.0138,116.306557,0,111,39757.9040162037,2008-11-05,21:41:47
40.0138,116.306558,0,111,39757.9040740741,2008-11-05,21:41:52
40.0138,116.306558,0,111,39757.9041319444,2008-11-05,21:41:57
40.013799,116.306558,0,111,39757.9041898148,2008-11-05,21:42:02
40.013799,116.306558,0,111,39757.9042476852,2008-11-05,21:42:07
40.013799,116.306558,0,111,39757.9043055556,2008-11-05,21:42:12
40.013799,116.306558,0,111,39757.9043634259,2008-11-05,21:42:17
40.013798,116.306558,0,111,39757.9044212963,2008-11-05,21:42:22
40.013798,116.306558,0,111,39757.9044791667,2008-11-05,21:42:27
40.013798,116.306558,0,111,39757.904537037,2008-11-05,21:42:32
40.013798,116.306558,0,111,39757.9045949074,2008-11-05,21:42:37
40.013797,116.306558,0,111,39757.9046527778,2008-11-05,21:42:42
40.013796,116.306557,0,111,39757.9047106481,2008-11-05,21:42:47
40.013795,116.306557,0,111,39757.9047685185,2008-11-05,21:42:52
40.013795,116.306556,0,111,39757.9048263889,2008-11-05,21:42:57
40.013795,116.306556,0,111,39757.9048842593,2008-11-05,21:43:02
40.013795,116.306556,0,111,39757.9049421296,2008-11-05,21:43:07
40.013796,116.306556,0,111,39757.905,2008-11-05,21:43:12
40.013795,116.306557,0,111,39757.9050578704,2008-11-05,21:43:17
40.013795,116.306557,0,111,39757.9051157407,2008-11-05,21:43:22
40.013794,116.306557,0,111,39757.9051736111,2008-11-05,21:43:27
40.013793,116.306556,0,111,39757.9052314815,2008-11-05,21:43:32
40.013793,116.306556,0,111,39757.9052893519,2008-11-05,21:43:37
40.013792,116.306556,0,112,39757.9053472222,2008-11-05,21:43:42
40.013792,116.306556,0,112,39757.9054050926,2008-11-05,21:43:47
40.013793,116.306555,0,111,39757.905462963,2008-11-05,21:43:52
40.013793,116.306555,0,111,39757.9055208333,2008-11-05,21:43:57
40.013793,116.306555,0,112,39757.9055787037,2008-11-05,21:44:02
40.013794,116.306555,0,112,39757.9056365741,2008-11-05,21:44:07
40.013794,116.306555,0,112,39757.9056944444,2008-11-05,21:44:12
40.013794,116.306555,0,112,39757.9057523148,2008-11-05,21:44:17
40.013794,116.306554,0,112,39757.9058101852,2008-11-05,21:44:22
40.013794,116.306553,0,112,39757.9058680556,2008-11-05,21:44:27
40.013793,116.306553,0,112,39757.9059259259,2008-11-05,21:44:32
40.013793,116.306553,0,112,39757.9059837963,2008-11-05,21:44:37
40.013793,116.306553,0,112,39757.9060416667,2008-11-05,21:44:42
40.013793,116.306553,0,112,39757.906099537,2008-11-05,21:44:47
40.013793,116.306552,0,112,39757.9061574074,2008-11-05,21:44:52
40.013793,116.306552,0,112,39757.9062152778,2008-11-05,21:44:57
40.013793,116.306552,0,112,39757.9062731481,2008-11-05,21:45:02
40.013793,116.306553,0,113,39757.9063310185,2008-11-05,21:45:07
40.013794,116.306553,0,113,39757.9063888889,2008-11-05,21:45:12
40.013794,116.306554,0,113,39757.9064467593,2008-11-05,21:45:17
40.013795,116.306554,0,113,39757.9065046296,2008-11-05,21:45:22
40.013796,116.306555,0,113,39757.9065625,2008-11-05,21:45:27
40.013797,116.306556,0,113,39757.9066203704,2008-11-05,21:45:32
40.013798,116.306556,0,113,39757.9066782407,2008-11-05,21:45:37
40.013799,116.306556,0,113,39757.9067361111,2008-11-05,21:45:42
40.0138,116.306557,0,113,39757.9067939815,2008-11-05,21:45:47
40.0138,116.306557,0,113,39757.9068518518,2008-11-05,21:45:52
40.013801,116.306556,0,113,39757.9069097222,2008-11-05,21:45:57
40.013802,116.306556,0,113,39757.9069675926,2008-11-05,21:46:02
40.013803,116.306556,0,113,39757.907025463,2008-11-05,21:46:07
40.013803,116.306555,0,113,39757.9070833333,2008-11-05,21:46:12
40.013804,116.306555,0,114,39757.9071412037,2008-11-05,21:46:17
40.013805,116.306555,0,114,39757.9071990741,2008-11-05,21:46:22
40.013806,116.306556,0,114,39757.9072569444,2008-11-05,21:46:27
40.013807,116.306557,0,114,39757.9073148148,2008-11-05,21:46:32
40.013808,116.306557,0,114,39757.9073726852,2008-11-05,21:46:37
40.013808,116.306558,0,114,39757.9074305556,2008-11-05,21:46:42
40.013809,116.306558,0,114,39757.9074884259,2008-11-05,21:46:47
40.013809,116.306559,0,115,39757.9075462963,2008-11-05,21:46:52
40.013809,116.306559,0,115,39757.9076041667,2008-11-05,21:46:57
40.013809,116.306559,0,115,39757.907662037,2008-11-05,21:47:02
40.013809,116.306559,0,115,39757.9077199074,2008-11-05,21:47:07
40.013809,116.306559,0,115,39757.9077777778,2008-11-05,21:47:12
40.013809,116.306559,0,115,39757.9078356481,2008-11-05,21:47:17
40.013809,116.306559,0,115,39757.9078935185,2008-11-05,21:47:22
40.013809,116.306559,0,115,39757.9079513889,2008-11-05,21:47:27
40.013809,116.306559,0,115,39757.9080092593,2008-11-05,21:47:32
40.013809,116.306558,0,115,39757.9080671296,2008-11-05,21:47:37
40.013808,116.306558,0,115,39757.908125,2008-11-05,21:47:42
40.013807,116.306558,0,115,39757.9081828704,2008-11-05,21:47:47
40.013807,116.306558,0,116,39757.9082407407,2008-11-05,21:47:52
40.013806,116.306557,0,116,39757.9082986111,2008-11-05,21:47:57
40.013805,116.306557,0,116,39757.9083564815,2008-11-05,21:48:02
40.013804,116.306556,0,116,39757.9084143518,2008-11-05,21:48:07
40.013804,116.306556,0,116,39757.9084490741,2008-11-05,21:48:10
40.013796,116.306554,0,116,39757.9084722222,2008-11-05,21:48:12
40.013741,116.306534,0,122,39757.9085300926,2008-11-05,21:48:17
40.013721,116.306515,0,127,39757.908587963,2008-11-05,21:48:22
40.013715,116.306512,0,133,39757.9086458333,2008-11-05,21:48:27
40.013712,116.306508,0,135,39757.9087037037,2008-11-05,21:48:32
40.013706,116.306504,0,137,39757.9087615741,2008-11-05,21:48:37
40.013706,116.306504,0,137,39757.9087962963,2008-11-05,21:48:40
40.013698,116.306498,0,140,39757.9088194444,2008-11-05,21:48:42
40.013688,116.306504,0,145,39757.9088773148,2008-11-05,21:48:47
40.013679,116.306515,0,152,39757.9089351852,2008-11-05,21:48:52
40.013667,116.30652,0,156,39757.9089930556,2008-11-05,21:48:57
40.013658,116.306523,0,159,39757.9090509259,2008-11-05,21:49:02
40.013657,116.306523,0,162,39757.9091087963,2008-11-05,21:49:07
40.013661,116.306527,0,166,39757.9091666667,2008-11-05,21:49:12
40.013661,116.306527,0,166,39757.9092013889,2008-11-05,21:49:15
40.013669,116.306531,0,170,39757.909224537,2008-11-05,21:49:17
40.013684,116.306532,0,173,39757.9092824074,2008-11-05,21:49:22
40.013693,116.306536,0,169,39757.9093402778,2008-11-05,21:49:27
40.013732,116.306535,0,172,39757.9093981481,2008-11-05,21:49:32
40.01379,116.306525,0,173,39757.9094560185,2008-11-05,21:49:37
40.013826,116.306517,0,176,39757.9095138889,2008-11-05,21:49:42
40.013833,116.306503,0,175,39757.9095717593,2008-11-05,21:49:47
40.013838,116.306491,0,176,39757.9096296296,2008-11-05,21:49:52
40.013844,116.306489,0,178,39757.9096875,2008-11-05,21:49:57
40.013842,116.306483,0,181,39757.9097453704,2008-11-05,21:50:02
40.013834,116.306481,0,183,39757.9098032407,2008-11-05,21:50:07
40.013829,116.306481,0,184,39757.9098611111,2008-11-05,21:50:12
40.013829,116.306483,0,186,39757.9099189815,2008-11-05,21:50:17
40.013834,116.306483,0,187,39757.9099768519,2008-11-05,21:50:22
40.013834,116.306483,0,187,39757.9100115741,2008-11-05,21:50:25
40.013841,116.306478,0,187,39757.9100347222,2008-11-05,21:50:27
40.01385,116.306475,0,187,39757.9100925926,2008-11-05,21:50:32
40.013854,116.306472,0,187,39757.910150463,2008-11-05,21:50:37
40.013856,116.306471,0,186,39757.9102083333,2008-11-05,21:50:42
40.013859,116.306473,0,185,39757.9102662037,2008-11-05,21:50:47
40.013862,116.306474,0,184,39757.9103240741,2008-11-05,21:50:52
40.013861,116.306474,0,184,39757.9103819444,2008-11-05,21:50:57
40.013862,116.306474,0,184,39757.9104398148,2008-11-05,21:51:02
40.013862,116.306474,0,184,39757.9104976852,2008-11-05,21:51:07
40.013862,116.306474,0,184,39757.9105555556,2008-11-05,21:51:12
40.013862,116.306474,0,184,39757.9106134259,2008-11-05,21:51:17
40.013862,116.306473,0,184,39757.9106712963,2008-11-05,21:51:22
40.013861,116.306473,0,184,39757.9107291667,2008-11-05,21:51:27
40.013861,116.306472,0,184,39757.910787037,2008-11-05,21:51:32
40.01386,116.306471,0,183,39757.9108449074,2008-11-05,21:51:37
40.01386,116.30647,0,183,39757.9109027778,2008-11-05,21:51:42
40.013859,116.306469,0,183,39757.9109606481,2008-11-05,21:51:47
40.013859,116.306469,0,183,39757.9110185185,2008-11-05,21:51:52
40.013859,116.306469,0,183,39757.9110763889,2008-11-05,21:51:57
40.013859,116.306469,0,183,39757.9111342593,2008-11-05,21:52:02
40.013859,116.306469,0,183,39757.9111921296,2008-11-05,21:52:07
40.013858,116.306468,0,183,39757.91125,2008-11-05,21:52:12
40.013857,116.306468,0,183,39757.9113078704,2008-11-05,21:52:17
40.013856,116.306469,0,183,39757.9113657407,2008-11-05,21:52:22
40.013856,116.306469,0,183,39757.9114236111,2008-11-05,21:52:27
40.013855,116.306468,0,183,39757.9114814815,2008-11-05,21:52:32
40.013855,116.306468,0,183,39757.9115393519,2008-11-05,21:52:37
40.013855,116.306468,0,183,39757.9115972222,2008-11-05,21:52:42
40.013855,116.306468,0,183,39757.9116550926,2008-11-05,21:52:47
40.013855,116.306468,0,183,39757.911712963,2008-11-05,21:52:52
40.013854,116.306468,0,183,39757.9117708333,2008-11-05,21:52:57
40.013854,116.306468,0,183,39757.9118287037,2008-11-05,21:53:02
40.013854,116.306469,0,183,39757.9118865741,2008-11-05,21:53:07
40.013854,116.30647,0,183,39757.9119444444,2008-11-05,21:53:12
40.013853,116.306471,0,183,39757.9120023148,2008-11-05,21:53:17
40.013853,116.306471,0,183,39757.9120601852,2008-11-05,21:53:22
40.013853,116.306471,0,183,39757.9121180556,2008-11-05,21:53:27
40.013852,116.306471,0,183,39757.9121759259,2008-11-05,21:53:32
40.013851,116.306472,0,182,39757.9122337963,2008-11-05,21:53:37
40.01385,116.306472,0,182,39757.9122916667,2008-11-05,21:53:42
40.01385,116.306471,0,182,39757.912349537,2008-11-05,21:53:47
40.01385,116.306471,0,182,39757.9124074074,2008-11-05,21:53:52
40.013849,116.30647,0,182,39757.9124652778,2008-11-05,21:53:57
40.013849,116.30647,0,182,39757.9125231481,2008-11-05,21:54:02
40.013849,116.30647,0,182,39757.9125810185,2008-11-05,21:54:07
40.013848,116.30647,0,182,39757.9126388889,2008-11-05,21:54:12
40.013848,116.306471,0,182,39757.9126967593,2008-11-05,21:54:17
40.013848,116.306471,0,182,39757.9127546296,2008-11-05,21:54:22
40.013848,116.306471,0,182,39757.9128125,2008-11-05,21:54:27
40.013848,116.306471,0,182,39757.9128703704,2008-11-05,21:54:32
40.013848,116.306471,0,182,39757.9129282407,2008-11-05,21:54:37
40.013848,116.306472,0,182,39757.9129861111,2008-11-05,21:54:42
40.013847,116.306473,0,181,39757.9130439815,2008-11-05,21:54:47
40.013847,116.306474,0,181,39757.9131018519,2008-11-05,21:54:52
40.013847,116.306474,0,181,39757.9131597222,2008-11-05,21:54:57
40.013847,116.306475,0,181,39757.9132175926,2008-11-05,21:55:02
40.013847,116.306475,0,180,39757.913275463,2008-11-05,21:55:07
40.013846,116.306476,0,180,39757.9133333333,2008-11-05,21:55:12
40.013846,116.306476,0,180,39757.9133912037,2008-11-05,21:55:17
40.013846,116.306477,0,180,39757.9134490741,2008-11-05,21:55:22
40.013846,116.306478,0,180,39757.9135069444,2008-11-05,21:55:27
40.013846,116.306478,0,180,39757.9135648148,2008-11-05,21:55:32
40.013845,116.306478,0,180,39757.9136226852,2008-11-05,21:55:37
40.013845,116.306478,0,180,39757.9136805556,2008-11-05,21:55:42
40.013845,116.306478,0,180,39757.9137384259,2008-11-05,21:55:47
40.013845,116.306479,0,180,39757.9137962963,2008-11-05,21:55:52
40.013845,116.306478,0,180,39757.9138541667,2008-11-05,21:55:57
40.013845,116.306478,0,180,39757.913912037,2008-11-05,21:56:02
40.013845,116.306478,0,180,39757.9139699074,2008-11-05,21:56:07
40.013845,116.306478,0,180,39757.9140277778,2008-11-05,21:56:12
40.013845,116.306478,0,180,39757.9140856481,2008-11-05,21:56:17
40.013845,116.306478,0,180,39757.9141435185,2008-11-05,21:56:22
40.013845,116.306478,0,180,39757.9142013889,2008-11-05,21:56:27
40.013844,116.306479,0,180,39757.9142592593,2008-11-05,21:56:32
40.013844,116.306479,0,180,39757.9143171296,2008-11-05,21:56:37
40.013844,116.30648,0,180,39757.914375,2008-11-05,21:56:42
40.013844,116.30648,0,180,39757.9144328704,2008-11-05,21:56:47
40.013844,116.306481,0,180,39757.9144907407,2008-11-05,21:56:52
40.013844,116.306481,0,180,39757.9145486111,2008-11-05,21:56:57
40.013844,116.306482,0,180,39757.9146064815,2008-11-05,21:57:02
40.013843,116.306482,0,180,39757.9146643518,2008-11-05,21:57:07
40.013843,116.306482,0,180,39757.9147222222,2008-11-05,21:57:12
40.013842,116.306483,0,180,39757.9147800926,2008-11-05,21:57:17
40.013842,116.306484,0,180,39757.914837963,2008-11-05,21:57:22
40.013842,116.306485,0,180,39757.9148958333,2008-11-05,21:57:27
40.013841,116.306485,0,180,39757.9149537037,2008-11-05,21:57:32
40.013841,116.306486,0,180,39757.9150115741,2008-11-05,21:57:37
40.01384,116.306487,0,180,39757.9150694444,2008-11-05,21:57:42
40.013839,116.306489,0,180,39757.9151273148,2008-11-05,21:57:47
40.013839,116.30649,0,180,39757.9151851852,2008-11-05,21:57:52
40.013839,116.306491,0,180,39757.9152430556,2008-11-05,21:57:57
40.013839,116.306491,0,180,39757.9153009259,2008-11-05,21:58:02
40.013839,116.306492,0,179,39757.9153587963,2008-11-05,21:58:07
40.013839,116.306492,0,179,39757.9154166667,2008-11-05,21:58:12
40.013839,116.306493,0,179,39757.915474537,2008-11-05,21:58:17
40.013839,116.306494,0,179,39757.9155324074,2008-11-05,21:58:22
40.013839,116.306495,0,179,39757.9155902778,2008-11-05,21:58:27
40.013838,116.306495,0,179,39757.9156481481,2008-11-05,21:58:32
40.013838,116.306496,0,179,39757.9157060185,2008-11-05,21:58:37
40.013838,116.306496,0,179,39757.9157638889,2008-11-05,21:58:42
40.013838,116.306496,0,179,39757.9158217593,2008-11-05,21:58:47
40.013838,116.306497,0,179,39757.9158796296,2008-11-05,21:58:52
40.013838,116.306497,0,179,39757.9159375,2008-11-05,21:58:57
40.013838,116.306497,0,179,39757.9159953704,2008-11-05,21:59:02
40.013837,116.306497,0,179,39757.9160532407,2008-11-05,21:59:07
40.013837,116.306498,0,179,39757.9161111111,2008-11-05,21:59:12
40.013837,116.306498,0,179,39757.9161689815,2008-11-05,21:59:17
40.013836,116.306499,0,179,39757.9162268518,2008-11-05,21:59:22
40.013836,116.306499,0,179,39757.9162847222,2008-11-05,21:59:27
40.013835,116.3065,0,179,39757.9163425926,2008-11-05,21:59:32
40.013835,116.3065,0,179,39757.916400463,2008-11-05,21:59:37
40.013835,116.306501,0,179,39757.9164583333,2008-11-05,21:59:42
40.013834,116.306501,0,179,39757.9165162037,2008-11-05,21:59:47
40.013835,116.306502,0,179,39757.9165740741,2008-11-05,21:59:52
40.013835,116.306502,0,179,39757.9166319444,2008-11-05,21:59:57
40.013835,116.306503,0,179,39757.9166898148,2008-11-05,22:00:02
40.013836,116.306503,0,179,39757.9167476852,2008-11-05,22:00:07
40.013836,116.306503,0,179,39757.9168055556,2008-11-05,22:00:12
40.013836,116.306503,0,179,39757.9168634259,2008-11-05,22:00:17
40.013836,116.306503,0,179,39757.9169212963,2008-11-05,22:00:22
40.013835,116.306504,0,179,39757.9169791667,2008-11-05,22:00:27
40.013834,116.306504,0,179,39757.917037037,2008-11-05,22:00:32
40.013833,116.306504,0,178,39757.9170949074,2008-11-05,22:00:37
40.013832,116.306504,0,178,39757.9171527778,2008-11-05,22:00:42
40.013831,116.306503,0,178,39757.9172106481,2008-11-05,22:00:47
40.01383,116.306503,0,178,39757.9172685185,2008-11-05,22:00:52
40.013829,116.306503,0,178,39757.9173263889,2008-11-05,22:00:57
40.013828,116.306504,0,178,39757.9173842593,2008-11-05,22:01:02
40.013828,116.306504,0,178,39757.9174421296,2008-11-05,22:01:07
40.013827,116.306505,0,178,39757.9175,2008-11-05,22:01:12
40.013827,116.306506,0,178,39757.9175578704,2008-11-05,22:01:17
40.013828,116.306508,0,178,39757.9176157407,2008-11-05,22:01:22
40.013827,116.306508,0,178,39757.9176736111,2008-11-05,22:01:27
40.013827,116.306509,0,178,39757.9177314815,2008-11-05,22:01:32
40.013828,116.30651,0,178,39757.9177893519,2008-11-05,22:01:37
40.013827,116.30651,0,178,39757.9178472222,2008-11-05,22:01:42
40.013827,116.30651,0,178,39757.9179050926,2008-11-05,22:01:47
40.013827,116.306511,0,178,39757.917962963,2008-11-05,22:01:52
40.013826,116.306511,0,178,39757.9180208333,2008-11-05,22:01:57
40.013825,116.306511,0,177,39757.9180787037,2008-11-05,22:02:02
40.013825,116.306512,0,177,39757.9181365741,2008-11-05,22:02:07
40.013825,116.306512,0,177,39757.9181944444,2008-11-05,22:02:12
40.013825,116.306513,0,177,39757.9182523148,2008-11-05,22:02:17
40.013826,116.306513,0,177,39757.9183101852,2008-11-05,22:02:22
40.013825,116.306514,0,177,39757.9183680556,2008-11-05,22:02:27
40.013825,116.306514,0,177,39757.9184259259,2008-11-05,22:02:32
40.013824,116.306515,0,177,39757.9184837963,2008-11-05,22:02:37
40.013824,116.306515,0,177,39757.9185416667,2008-11-05,22:02:42
40.013824,116.306515,0,177,39757.918599537,2008-11-05,22:02:47
40.013824,116.306515,0,176,39757.9186574074,2008-11-05,22:02:52
40.013825,116.306516,0,176,39757.9187152778,2008-11-05,22:02:57
40.013825,116.306516,0,176,39757.9187731481,2008-11-05,22:03:02
40.013825,116.306517,0,176,39757.9188310185,2008-11-05,22:03:07
40.013825,116.306517,0,176,39757.9188888889,2008-11-05,22:03:12
40.013825,116.306517,0,176,39757.9189236111,2008-11-05,22:03:15
40.013824,116.306518,0,176,39757.9189467593,2008-11-05,22:03:17
40.013834,116.306538,0,176,39757.9190046296,2008-11-05,22:03:22
40.013829,116.306555,0,174,39757.9190625,2008-11-05,22:03:27
40.013829,116.306555,0,174,39757.9190972222,2008-11-05,22:03:30
40.013827,116.306563,0,174,39757.9191203704,2008-11-05,22:03:32
40.013828,116.306574,0,173,39757.9191782407,2008-11-05,22:03:37
40.013826,116.306587,0,171,39757.9192361111,2008-11-05,22:03:42
40.013823,116.306599,0,169,39757.9192939815,2008-11-05,22:03:47
40.013819,116.306612,0,165,39757.9193518519,2008-11-05,22:03:52
40.01381,116.306621,0,162,39757.9194097222,2008-11-05,22:03:57
40.013799,116.306629,0,159,39757.9194675926,2008-11-05,22:04:02
40.013789,116.306635,0,156,39757.919525463,2008-11-05,22:04:07
40.013789,116.306635,0,156,39757.9195601852,2008-11-05,22:04:10
40.013781,116.306635,0,153,39757.9195833333,2008-11-05,22:04:12
40.013765,116.306625,0,150,39757.9196412037,2008-11-05,22:04:17
40.013751,116.306627,0,142,39757.9196990741,2008-11-05,22:04:22
40.01374,116.306615,0,134,39757.9197569444,2008-11-05,22:04:27
40.01373,116.306617,0,129,39757.9198148148,2008-11-05,22:04:32
40.013723,116.306626,0,124,39757.9198726852,2008-11-05,22:04:37
40.013722,116.306631,0,119,39757.9199305556,2008-11-05,22:04:42
40.013726,116.30663,0,114,39757.9199884259,2008-11-05,22:04:47
40.013731,116.306625,0,109,39757.9200462963,2008-11-05,22:04:52
40.013731,116.306625,0,109,39757.9200810185,2008-11-05,22:04:55
40.013734,116.306617,0,105,39757.9201041667,2008-11-05,22:04:57
40.013737,116.306603,0,101,39757.920162037,2008-11-05,22:05:02
40.013735,116.306594,0,98,39757.9202199074,2008-11-05,22:05:07
40.013735,116.306594,0,98,39757.9202546296,2008-11-05,22:05:10
40.01373,116.306589,0,94,39757.9202777778,2008-11-05,22:05:12
40.01372,116.306586,0,90,39757.9203356481,2008-11-05,22:05:17
40.013698,116.306576,0,89,39757.9203935185,2008-11-05,22:05:22
40.013682,116.306582,0,91,39757.9204513889,2008-11-05,22:05:27
40.013678,116.306601,0,90,39757.9205092593,2008-11-05,22:05:32
40.013669,116.306608,0,87,39757.9205671296,2008-11-05,22:05:37
40.013667,116.30661,0,84,39757.920625,2008-11-05,22:05:42
40.013672,116.306611,0,82,39757.9206828704,2008-11-05,22:05:47
40.013679,116.306612,0,79,39757.9207407407,2008-11-05,22:05:52
40.013679,116.306612,0,79,39757.920775463,2008-11-05,22:05:55
40.013687,116.306612,0,77,39757.9207986111,2008-11-05,22:05:57
40.013696,116.30661,0,75,39757.9208564815,2008-11-05,22:06:02
40.013705,116.306606,0,72,39757.9209143519,2008-11-05,22:06:07
40.013715,116.306599,0,69,39757.9209722222,2008-11-05,22:06:12
40.013726,116.306592,0,67,39757.9210300926,2008-11-05,22:06:17
40.013734,116.306587,0,64,39757.921087963,2008-11-05,22:06:22
40.013737,116.306586,0,61,39757.9211458333,2008-11-05,22:06:27
40.013738,116.306584,0,59,39757.9212037037,2008-11-05,22:06:32
40.013741,116.306581,0,57,39757.9212615741,2008-11-05,22:06:37
40.013746,116.306581,0,54,39757.9213194444,2008-11-05,22:06:42
40.013751,116.306582,0,52,39757.9213773148,2008-11-05,22:06:47
40.013755,116.306585,0,50,39757.9214351852,2008-11-05,22:06:52
40.013756,116.306585,0,48,39757.9214930556,2008-11-05,22:06:57
40.013755,116.306586,0,46,39757.9215509259,2008-11-05,22:07:02
40.013754,116.306584,0,44,39757.9216087963,2008-11-05,22:07:07
40.01375,116.306578,0,42,39757.9216666667,2008-11-05,22:07:12
40.01375,116.306578,0,42,39757.9217013889,2008-11-05,22:07:15
40.013742,116.30657,0,41,39757.921724537,2008-11-05,22:07:17
40.013719,116.306557,0,45,39757.9217824074,2008-11-05,22:07:22
40.013699,116.306554,0,44,39757.9218402778,2008-11-05,22:07:27
40.013691,116.306553,0,43,39757.9218981481,2008-11-05,22:07:32
40.013685,116.306556,0,43,39757.9219560185,2008-11-05,22:07:37
40.013687,116.306559,0,42,39757.9220138889,2008-11-05,22:07:42
40.013687,116.306559,0,42,39757.9220486111,2008-11-05,22:07:45
40.013691,116.306556,0,42,39757.9220717593,2008-11-05,22:07:47
40.013696,116.306547,0,42,39757.9221296296,2008-11-05,22:07:52
40.013703,116.306545,0,42,39757.9221875,2008-11-05,22:07:57
40.013707,116.306544,0,43,39757.9222453704,2008-11-05,22:08:02
40.013711,116.306549,0,44,39757.9223032407,2008-11-05,22:08:07
40.013717,116.306556,0,45,39757.9223611111,2008-11-05,22:08:12
40.013725,116.30656,0,46,39757.9224189815,2008-11-05,22:08:17
40.013733,116.306562,0,48,39757.9224768518,2008-11-05,22:08:22
40.01374,116.306563,0,50,39757.9225347222,2008-11-05,22:08:27
40.013744,116.306565,0,52,39757.9225925926,2008-11-05,22:08:32
40.013749,116.306571,0,55,39757.922650463,2008-11-05,22:08:37
40.013749,116.306571,0,55,39757.9226851852,2008-11-05,22:08:40
40.013754,116.306578,0,59,39757.9227083333,2008-11-05,22:08:42
40.013763,116.30658,0,63,39757.9227662037,2008-11-05,22:08:47
40.013789,116.306568,0,70,39757.9228240741,2008-11-05,22:08:52
40.013799,116.306577,0,73,39757.9228819444,2008-11-05,22:08:57
40.013806,116.306577,0,77,39757.9229398148,2008-11-05,22:09:02
40.01381,116.306581,0,82,39757.9229976852,2008-11-05,22:09:07
40.013816,116.306584,0,85,39757.9230555556,2008-11-05,22:09:12
40.013819,116.306582,0,89,39757.9231134259,2008-11-05,22:09:17
40.013822,116.30658,0,93,39757.9231712963,2008-11-05,22:09:22
40.013823,116.306583,0,97,39757.9232291667,2008-11-05,22:09:27
40.013825,116.306584,0,99,39757.923287037,2008-11-05,22:09:32
40.01383,116.306581,0,100,39757.9233449074,2008-11-05,22:09:37
40.013836,116.306578,0,100,39757.9234027778,2008-11-05,22:09:42
40.013841,116.306579,0,100,39757.9234606481,2008-11-05,22:09:47
40.013844,116.306583,0,99,39757.9235185185,2008-11-05,22:09:52
40.013848,116.306586,0,97,39757.9235763889,2008-11-05,22:09:57
40.01385,116.306589,0,96,39757.9236342593,2008-11-05,22:10:02
40.013855,116.306589,0,94,39757.9236921296,2008-11-05,22:10:07
40.013863,116.306587,0,92,39757.92375,2008-11-05,22:10:12
40.013869,116.306584,0,89,39757.9238078704,2008-11-05,22:10:17
40.013871,116.306579,0,87,39757.9238657407,2008-11-05,22:10:22
40.013869,116.306576,0,84,39757.9239236111,2008-11-05,22:10:27
40.013865,116.306576,0,81,39757.9239814815,2008-11-05,22:10:32
40.01386,116.30658,0,77,39757.9240393518,2008-11-05,22:10:37
40.013852,116.306582,0,74,39757.9240972222,2008-11-05,22:10:42
40.013844,116.306582,0,71,39757.9241550926,2008-11-05,22:10:47
40.013837,116.306584,0,68,39757.924212963,2008-11-05,22:10:52
40.013831,116.306589,0,65,39757.9242708333,2008-11-05,22:10:57
40.013831,116.306589,0,65,39757.9243055556,2008-11-05,22:11:00
40.013828,116.306594,0,63,39757.9243287037,2008-11-05,22:11:02
40.013824,116.306604,0,62,39757.9243865741,2008-11-05,22:11:07
40.01382,116.306614,0,60,39757.9244444444,2008-11-05,22:11:12
40.01382,116.306621,0,60,39757.9245023148,2008-11-05,22:11:17
40.013824,116.306624,0,60,39757.9245601852,2008-11-05,22:11:22
40.013824,116.306624,0,60,39757.9245949074,2008-11-05,22:11:25
40.01383,116.306621,0,61,39757.9246180556,2008-11-05,22:11:27
40.013839,116.306618,0,62,39757.9246759259,2008-11-05,22:11:32
40.013839,116.306618,0,62,39757.9247106481,2008-11-05,22:11:35
40.013846,116.306613,0,64,39757.9247337963,2008-11-05,22:11:37
40.013856,116.306605,0,67,39757.9247916667,2008-11-05,22:11:42
40.013866,116.306595,0,71,39757.924849537,2008-11-05,22:11:47
40.013874,116.306588,0,74,39757.9249074074,2008-11-05,22:11:52
40.013873,116.306581,0,78,39757.9249652778,2008-11-05,22:11:57
40.013867,116.306575,0,83,39757.9250231481,2008-11-05,22:12:02
40.013859,116.306569,0,88,39757.9250810185,2008-11-05,22:12:07
40.013855,116.306563,0,94,39757.9251388889,2008-11-05,22:12:12
40.013853,116.306556,0,101,39757.9251967593,2008-11-05,22:12:17
40.013853,116.306556,0,101,39757.9252314815,2008-11-05,22:12:20
40.013851,116.306548,0,110,39757.9252546296,2008-11-05,22:12:22
40.013853,116.306539,0,117,39757.9253125,2008-11-05,22:12:27
40.013854,116.306533,0,124,39757.9253703704,2008-11-05,22:12:32
40.013849,116.306525,0,131,39757.9254282407,2008-11-05,22:12:37
40.013843,116.306519,0,138,39757.9254861111,2008-11-05,22:12:42
40.013838,116.306516,0,144,39757.9255439815,2008-11-05,22:12:47
40.013835,116.306512,0,150,39757.9256018519,2008-11-05,22:12:52
40.013831,116.306507,0,153,39757.9256597222,2008-11-05,22:12:57
40.013828,116.306507,0,157,39757.9257175926,2008-11-05,22:13:02
40.013825,116.30651,0,160,39757.925775463,2008-11-05,22:13:07
40.013823,116.306515,0,162,39757.9258333333,2008-11-05,22:13:12
40.013823,116.306518,0,164,39757.9258912037,2008-11-05,22:13:17
40.013818,116.306517,0,165,39757.9259490741,2008-11-05,22:13:22
40.013813,116.306511,0,166,39757.9260069444,2008-11-05,22:13:27
40.013808,116.306505,0,167,39757.9260648148,2008-11-05,22:13:32
40.013806,116.3065,0,167,39757.9261226852,2008-11-05,22:13:37
40.013807,116.306496,0,168,39757.9261805556,2008-11-05,22:13:42
40.013808,116.306492,0,169,39757.9262384259,2008-11-05,22:13:47
40.013808,116.306492,0,169,39757.9262731481,2008-11-05,22:13:50
40.013805,116.306487,0,169,39757.9262962963,2008-11-05,22:13:52
40.013796,116.306486,0,168,39757.9263541667,2008-11-05,22:13:57
40.013788,116.306484,0,167,39757.926412037,2008-11-05,22:14:02
40.013785,116.306483,0,166,39757.9264699074,2008-11-05,22:14:07
40.013784,116.306486,0,165,39757.9265277778,2008-11-05,22:14:12
40.013784,116.306489,0,164,39757.9265856481,2008-11-05,22:14:17
40.013786,116.306493,0,161,39757.9266435185,2008-11-05,22:14:22
40.013787,116.306498,0,158,39757.9267013889,2008-11-05,22:14:27
40.013787,116.306502,0,153,39757.9267592593,2008-11-05,22:14:32
40.013786,116.306506,0,148,39757.9268171296,2008-11-05,22:14:37
40.013783,116.306509,0,142,39757.926875,2008-11-05,22:14:42
40.01378,116.306511,0,137,39757.9269328704,2008-11-05,22:14:47
40.013778,116.30651,0,131,39757.9269907407,2008-11-05,22:14:52
40.013775,116.30651,0,126,39757.9270486111,2008-11-05,22:14:57
40.013772,116.306507,0,121,39757.9271064815,2008-11-05,22:15:02
40.013769,116.306506,0,116,39757.9271643519,2008-11-05,22:15:07
40.013767,116.306503,0,111,39757.9272222222,2008-11-05,22:15:12
40.013766,116.306502,0,106,39757.9272800926,2008-11-05,22:15:17
40.013766,116.306503,0,102,39757.927337963,2008-11-05,22:15:22
40.013765,116.306506,0,97,39757.9273958333,2008-11-05,22:15:27
40.013764,116.306511,0,93,39757.9274537037,2008-11-05,22:15:32
40.013763,116.306516,0,88,39757.9275115741,2008-11-05,22:15:37
40.013761,116.306521,0,83,39757.9275694444,2008-11-05,22:15:42
40.01376,116.306523,0,79,39757.9276273148,2008-11-05,22:15:47
40.013759,116.306526,0,75,39757.9276851852,2008-11-05,22:15:52
40.013757,116.306528,0,71,39757.9277430556,2008-11-05,22:15:57
40.013756,116.306531,0,67,39757.9278009259,2008-11-05,22:16:02
40.013757,116.306532,0,63,39757.9278587963,2008-11-05,22:16:07
40.013758,116.306534,0,60,39757.9279166667,2008-11-05,22:16:12
40.013759,116.306535,0,57,39757.927974537,2008-11-05,22:16:17
40.013759,116.306537,0,54,39757.9280324074,2008-11-05,22:16:22
40.01376,116.306539,0,51,39757.9280902778,2008-11-05,22:16:27
40.013761,116.306543,0,49,39757.9281481481,2008-11-05,22:16:32
40.013761,116.306546,0,47,39757.9282060185,2008-11-05,22:16:37
40.01376,116.306547,0,44,39757.9282638889,2008-11-05,22:16:42
40.013758,116.306547,0,42,39757.9283217593,2008-11-05,22:16:47
40.013756,116.306545,0,41,39757.9283796296,2008-11-05,22:16:52
40.013751,116.306542,0,39,39757.9284375,2008-11-05,22:16:57
40.013748,116.30654,0,38,39757.9284953704,2008-11-05,22:17:02
40.013747,116.30654,0,37,39757.9285532407,2008-11-05,22:17:07
40.013744,116.306542,0,36,39757.9286111111,2008-11-05,22:17:12
40.013739,116.306543,0,36,39757.9286689815,2008-11-05,22:17:17
40.013733,116.306544,0,36,39757.9287268519,2008-11-05,22:17:22
40.013727,116.306549,0,36,39757.9287847222,2008-11-05,22:17:27
40.013724,116.306552,0,37,39757.9288425926,2008-11-05,22:17:32
40.013721,116.306554,0,38,39757.928900463,2008-11-05,22:17:37
40.01372,116.306553,0,39,39757.9289583333,2008-11-05,22:17:42
40.013721,116.306554,0,40,39757.9290162037,2008-11-05,22:17:47
40.01372,116.306554,0,40,39757.9290740741,2008-11-05,22:17:52
40.013721,116.306554,0,40,39757.9291319444,2008-11-05,22:17:57
40.013721,116.306554,0,40,39757.9291898148,2008-11-05,22:18:02
40.013721,116.306554,0,40,39757.9292476852,2008-11-05,22:18:07
40.013721,116.306555,0,40,39757.9293055556,2008-11-05,22:18:12
40.013721,116.306555,0,40,39757.9293634259,2008-11-05,22:18:17
40.013721,116.306555,0,40,39757.9294212963,2008-11-05,22:18:22
40.013721,116.306554,0,40,39757.9294791667,2008-11-05,22:18:27
40.013721,116.306555,0,41,39757.929537037,2008-11-05,22:18:32
40.013721,116.306555,0,41,39757.9295949074,2008-11-05,22:18:37
40.013721,116.306554,0,41,39757.9296527778,2008-11-05,22:18:42
40.013722,116.306555,0,41,39757.9297106481,2008-11-05,22:18:47
40.013722,116.306555,0,41,39757.9297685185,2008-11-05,22:18:52
40.013721,116.306556,0,41,39757.9298263889,2008-11-05,22:18:57
40.013722,116.306556,0,41,39757.9298842593,2008-11-05,22:19:02
40.013722,116.306556,0,41,39757.9299421296,2008-11-05,22:19:07
40.013722,116.306556,0,41,39757.93,2008-11-05,22:19:12
40.013722,116.306557,0,41,39757.9300578704,2008-11-05,22:19:17
40.013722,116.306557,0,41,39757.9301157407,2008-11-05,22:19:22
40.013723,116.306557,0,41,39757.9301736111,2008-11-05,22:19:27
40.013723,116.306557,0,41,39757.9302314815,2008-11-05,22:19:32
40.013723,116.306557,0,41,39757.9302893518,2008-11-05,22:19:37
40.013723,116.306557,0,41,39757.9303472222,2008-11-05,22:19:42
40.013723,116.306558,0,41,39757.9304050926,2008-11-05,22:19:47
40.013723,116.306557,0,41,39757.930462963,2008-11-05,22:19:52
40.013723,116.306557,0,41,39757.9305208333,2008-11-05,22:19:57
40.013723,116.306557,0,41,39757.9305787037,2008-11-05,22:20:02
40.013724,116.306557,0,41,39757.9306365741,2008-11-05,22:20:07
40.013724,116.306557,0,41,39757.9306944444,2008-11-05,22:20:12
40.013724,116.306557,0,41,39757.9307523148,2008-11-05,22:20:17
40.013724,116.306557,0,41,39757.9308101852,2008-11-05,22:20:22
40.013724,116.306556,0,42,39757.9308680556,2008-11-05,22:20:27
40.013722,116.306555,0,42,39757.9309259259,2008-11-05,22:20:32
40.013718,116.306554,0,41,39757.9309837963,2008-11-05,22:20:37
40.013711,116.306548,0,41,39757.9310416667,2008-11-05,22:20:42
40.013711,116.306548,0,41,39757.9310763889,2008-11-05,22:20:45
40.013703,116.306541,0,41,39757.931099537,2008-11-05,22:20:47
40.013692,116.306536,0,41,39757.9311574074,2008-11-05,22:20:52
40.013681,116.306532,0,41,39757.9312152778,2008-11-05,22:20:57
40.013675,116.306529,0,42,39757.9312731481,2008-11-05,22:21:02
40.013675,116.306525,0,42,39757.9313310185,2008-11-05,22:21:07
40.013678,116.306525,0,43,39757.9313888889,2008-11-05,22:21:12
40.013681,116.306527,0,44,39757.9314467593,2008-11-05,22:21:17
40.013682,116.306533,0,44,39757.9315046296,2008-11-05,22:21:22
40.013682,116.306539,0,45,39757.9315625,2008-11-05,22:21:27
40.013679,116.306541,0,45,39757.9316203704,2008-11-05,22:21:32
40.013676,116.306541,0,45,39757.9316782407,2008-11-05,22:21:37
40.013675,116.306539,0,45,39757.9317361111,2008-11-05,22:21:42
40.013676,116.30654,0,45,39757.9317939815,2008-11-05,22:21:47
40.013675,116.30654,0,45,39757.9318518518,2008-11-05,22:21:52
40.013675,116.306541,0,45,39757.9319097222,2008-11-05,22:21:57
40.013675,116.306541,0,45,39757.9319675926,2008-11-05,22:22:02
40.013676,116.306541,0,45,39757.932025463,2008-11-05,22:22:07
40.013677,116.306541,0,46,39757.9320833333,2008-11-05,22:22:12
40.013678,116.306541,0,46,39757.9321412037,2008-11-05,22:22:17
40.01368,116.30654,0,47,39757.9321990741,2008-11-05,22:22:22
40.013684,116.306539,0,47,39757.9322569444,2008-11-05,22:22:27
40.013684,116.306539,0,47,39757.9322916667,2008-11-05,22:22:30
40.013692,116.306536,0,48,39757.9323148148,2008-11-05,22:22:32
40.013708,116.306525,0,50,39757.9323726852,2008-11-05,22:22:37
40.013738,116.306524,0,51,39757.9324305556,2008-11-05,22:22:42
40.013746,116.306523,0,52,39757.9324884259,2008-11-05,22:22:47
40.013749,116.306525,0,53,39757.9325462963,2008-11-05,22:22:52
40.013749,116.306528,0,54,39757.9326041667,2008-11-05,22:22:57
40.013747,116.306535,0,55,39757.932662037,2008-11-05,22:23:02
40.013743,116.306539,0,55,39757.9327199074,2008-11-05,22:23:07
40.013736,116.30654,0,56,39757.9327777778,2008-11-05,22:23:12
40.013732,116.306541,0,58,39757.9328356481,2008-11-05,22:23:17
40.013732,116.306541,0,58,39757.9328703704,2008-11-05,22:23:20
40.013726,116.306542,0,59,39757.9328935185,2008-11-05,22:23:22
40.013715,116.306543,0,60,39757.9329513889,2008-11-05,22:23:27
40.013693,116.30654,0,56,39757.9330092593,2008-11-05,22:23:32
40.013679,116.306533,0,55,39757.9330671296,2008-11-05,22:23:37
40.013668,116.306532,0,56,39757.933125,2008-11-05,22:23:42
40.013659,116.30653,0,57,39757.9331828704,2008-11-05,22:23:47
40.013652,116.306533,0,57,39757.9332407407,2008-11-05,22:23:52
40.013652,116.306535,0,58,39757.9332986111,2008-11-05,22:23:57
40.013652,116.306535,0,58,39757.9333333333,2008-11-05,22:24:00
40.01366,116.306535,0,59,39757.9333564815,2008-11-05,22:24:02
40.013679,116.30654,0,60,39757.9334143519,2008-11-05,22:24:07
40.01371,116.306551,0,61,39757.9334722222,2008-11-05,22:24:12
40.013736,116.306538,0,61,39757.9335300926,2008-11-05,22:24:17
40.013745,116.306536,0,62,39757.933587963,2008-11-05,22:24:22
40.01375,116.306537,0,63,39757.9336458333,2008-11-05,22:24:27
40.013749,116.306544,0,64,39757.9337037037,2008-11-05,22:24:32
40.013749,116.30655,0,65,39757.9337615741,2008-11-05,22:24:37
40.01375,116.306551,0,66,39757.9338194444,2008-11-05,22:24:42
40.013754,116.306552,0,67,39757.9338773148,2008-11-05,22:24:47
40.013759,116.306554,0,68,39757.9339351852,2008-11-05,22:24:52
40.013761,116.306559,0,69,39757.9339930556,2008-11-05,22:24:57
40.013764,116.306565,0,70,39757.9340509259,2008-11-05,22:25:02
40.013766,116.306566,0,72,39757.9341087963,2008-11-05,22:25:07
40.013765,116.30657,0,74,39757.9341666667,2008-11-05,22:25:12
40.013767,116.30657,0,75,39757.934224537,2008-11-05,22:25:17
40.01377,116.306568,0,77,39757.9342824074,2008-11-05,22:25:22
40.013773,116.306563,0,79,39757.9343402778,2008-11-05,22:25:27
40.013776,116.306557,0,82,39757.9343981481,2008-11-05,22:25:32
40.013776,116.306557,0,82,39757.9344328704,2008-11-05,22:25:35
40.013783,116.306555,0,84,39757.9344560185,2008-11-05,22:25:37
40.013793,116.306555,0,87,39757.9345138889,2008-11-05,22:25:42
40.013805,116.306558,0,89,39757.9345717593,2008-11-05,22:25:47
40.013813,116.30656,0,91,39757.9346296296,2008-11-05,22:25:52
40.013819,116.306564,0,94,39757.9346875,2008-11-05,22:25:57
40.013821,116.30657,0,97,39757.9347453704,2008-11-05,22:26:02
40.013824,116.306575,0,100,39757.9348032407,2008-11-05,22:26:07
40.013825,116.306579,0,103,39757.9348611111,2008-11-05,22:26:12
40.013825,116.306579,0,103,39757.9348958333,2008-11-05,22:26:15
40.013823,116.306575,0,106,39757.9349189815,2008-11-05,22:26:17
40.01382,116.306566,0,109,39757.9349768519,2008-11-05,22:26:22
40.013814,116.306557,0,113,39757.9350347222,2008-11-05,22:26:27
40.013805,116.30655,0,116,39757.9350925926,2008-11-05,22:26:32
40.013805,116.30655,0,116,39757.9351273148,2008-11-05,22:26:35
40.013797,116.306545,0,119,39757.935150463,2008-11-05,22:26:37
40.013788,116.306537,0,122,39757.9352083333,2008-11-05,22:26:42
40.013779,116.306531,0,125,39757.9352662037,2008-11-05,22:26:47
40.013775,116.306529,0,127,39757.9353240741,2008-11-05,22:26:52
40.013776,116.30653,0,130,39757.9353819444,2008-11-05,22:26:57
40.013777,116.306532,0,132,39757.9354398148,2008-11-05,22:27:02
40.013776,116.30653,0,133,39757.9354976852,2008-11-05,22:27:07
40.013776,116.30653,0,135,39757.9355555556,2008-11-05,22:27:12
40.013779,116.30653,0,136,39757.9356134259,2008-11-05,22:27:17
40.013783,116.306528,0,137,39757.9356712963,2008-11-05,22:27:22
40.013784,116.306525,0,138,39757.9357291667,2008-11-05,22:27:27
40.013783,116.306518,0,138,39757.935787037,2008-11-05,22:27:32
40.013778,116.306513,0,139,39757.9358449074,2008-11-05,22:27:37
40.013773,116.306512,0,138,39757.9359027778,2008-11-05,22:27:42
40.013771,116.30651,0,138,39757.9359606481,2008-11-05,22:27:47
40.013769,116.306507,0,138,39757.9360185185,2008-11-05,22:27:52
40.013765,116.306503,0,137,39757.9360763889,2008-11-05,22:27:57
40.013762,116.306498,0,137,39757.9361342593,2008-11-05,22:28:02
40.013759,116.306497,0,136,39757.9361921296,2008-11-05,22:28:07
40.013757,116.3065,0,135,39757.93625,2008-11-05,22:28:12
40.013755,116.306499,0,135,39757.9363078704,2008-11-05,22:28:17
40.013756,116.306499,0,135,39757.9363657407,2008-11-05,22:28:22
40.013756,116.306499,0,135,39757.9364236111,2008-11-05,22:28:27
40.013755,116.306499,0,135,39757.9364814815,2008-11-05,22:28:32
40.013755,116.306499,0,134,39757.9365393519,2008-11-05,22:28:37
40.013755,116.306499,0,134,39757.9365972222,2008-11-05,22:28:42
40.013756,116.306499,0,134,39757.9366550926,2008-11-05,22:28:47
40.013757,116.306499,0,134,39757.936712963,2008-11-05,22:28:52
40.013757,116.3065,0,134,39757.9367708333,2008-11-05,22:28:57
40.013758,116.3065,0,134,39757.9368287037,2008-11-05,22:29:02
40.013758,116.306501,0,134,39757.9368865741,2008-11-05,22:29:07
40.013759,116.306501,0,134,39757.9369444444,2008-11-05,22:29:12
40.01376,116.306501,0,134,39757.9370023148,2008-11-05,22:29:17
40.01376,116.306502,0,134,39757.9370601852,2008-11-05,22:29:22
40.01376,116.306502,0,134,39757.9371180556,2008-11-05,22:29:27
40.013762,116.306501,0,133,39757.9371759259,2008-11-05,22:29:32
40.013766,116.3065,0,132,39757.9372337963,2008-11-05,22:29:37
40.013768,116.3065,0,131,39757.9372916667,2008-11-05,22:29:42
40.013768,116.306498,0,130,39757.937349537,2008-11-05,22:29:47
40.013769,116.306495,0,128,39757.9374074074,2008-11-05,22:29:52
40.013767,116.306495,0,126,39757.9374652778,2008-11-05,22:29:57
40.013766,116.306499,0,124,39757.9375231481,2008-11-05,22:30:02
40.013765,116.306504,0,122,39757.9375810185,2008-11-05,22:30:07
40.013763,116.306505,0,119,39757.9376388889,2008-11-05,22:30:12
40.013759,116.306503,0,117,39757.9376967593,2008-11-05,22:30:17
40.013753,116.306502,0,114,39757.9377546296,2008-11-05,22:30:22
40.013747,116.306502,0,111,39757.9378125,2008-11-05,22:30:27
40.013741,116.306506,0,109,39757.9378703704,2008-11-05,22:30:32
40.013734,116.30651,0,106,39757.9379282407,2008-11-05,22:30:37
40.013733,116.306513,0,103,39757.9379861111,2008-11-05,22:30:42
40.013737,116.306516,0,100,39757.9380439815,2008-11-05,22:30:47
40.013743,116.306519,0,97,39757.9381018518,2008-11-05,22:30:52
40.013749,116.30652,0,94,39757.9381597222,2008-11-05,22:30:57
40.013755,116.306521,0,92,39757.9382175926,2008-11-05,22:31:02
40.013759,116.30652,0,89,39757.938275463,2008-11-05,22:31:07
40.01376,116.306516,0,86,39757.9383333333,2008-11-05,22:31:12
40.013762,116.306511,0,84,39757.9383912037,2008-11-05,22:31:17
40.013765,116.306508,0,82,39757.9384490741,2008-11-05,22:31:22
40.013767,116.306504,0,80,39757.9385069444,2008-11-05,22:31:27
40.013768,116.306503,0,78,39757.9385648148,2008-11-05,22:31:32
40.013767,116.306502,0,76,39757.9386226852,2008-11-05,22:31:37
40.013765,116.306505,0,74,39757.9386805556,2008-11-05,22:31:42
40.013764,116.306509,0,72,39757.9387384259,2008-11-05,22:31:47
40.013768,116.306514,0,70,39757.9387962963,2008-11-05,22:31:52
40.013774,116.30652,0,69,39757.9388541667,2008-11-05,22:31:57
40.01378,116.306525,0,68,39757.938912037,2008-11-05,22:32:02
40.013785,116.306529,0,68,39757.9389699074,2008-11-05,22:32:07
40.013786,116.306532,0,67,39757.9390277778,2008-11-05,22:32:12
40.013783,116.306536,0,66,39757.9390856481,2008-11-05,22:32:17
40.01378,116.30654,0,66,39757.9391435185,2008-11-05,22:32:22
40.013775,116.306544,0,65,39757.9392013889,2008-11-05,22:32:27
40.013769,116.306551,0,65,39757.9392592593,2008-11-05,22:32:32
40.013763,116.306556,0,64,39757.9393171296,2008-11-05,22:32:37
40.013759,116.306561,0,64,39757.939375,2008-11-05,22:32:42
40.013757,116.306569,0,65,39757.9394328704,2008-11-05,22:32:47
40.013757,116.306575,0,65,39757.9394907407,2008-11-05,22:32:52
40.013759,116.306579,0,65,39757.9395486111,2008-11-05,22:32:57
40.013765,116.306581,0,66,39757.9396064815,2008-11-05,22:33:02
40.013773,116.306579,0,66,39757.9396643518,2008-11-05,22:33:07
40.013776,116.306572,0,67,39757.9397222222,2008-11-05,22:33:12
40.013776,116.306565,0,68,39757.9397800926,2008-11-05,22:33:17
40.013775,116.306558,0,69,39757.939837963,2008-11-05,22:33:22
40.013776,116.306554,0,69,39757.9398958333,2008-11-05,22:33:27
40.013778,116.306554,0,70,39757.9399537037,2008-11-05,22:33:32
40.01378,116.306556,0,71,39757.9400115741,2008-11-05,22:33:37
40.013778,116.306555,0,73,39757.9400694444,2008-11-05,22:33:42
40.013778,116.306555,0,73,39757.9401041667,2008-11-05,22:33:45
40.01377,116.306552,0,74,39757.9401273148,2008-11-05,22:33:47
40.013761,116.30655,0,76,39757.9401851852,2008-11-05,22:33:52
40.013754,116.30655,0,77,39757.9402430556,2008-11-05,22:33:57
40.013749,116.306551,0,79,39757.9403009259,2008-11-05,22:34:02
40.013748,116.306547,0,81,39757.9403587963,2008-11-05,22:34:07
40.013751,116.306542,0,83,39757.9404166667,2008-11-05,22:34:12
40.013754,116.306534,0,85,39757.940474537,2008-11-05,22:34:17
40.013754,116.306534,0,85,39757.9405092593,2008-11-05,22:34:20
40.013761,116.306529,0,88,39757.9405324074,2008-11-05,22:34:22
40.01377,116.306527,0,91,39757.9405902778,2008-11-05,22:34:27
40.013779,116.306526,0,94,39757.9406481481,2008-11-05,22:34:32
40.013785,116.306523,0,98,39757.9407060185,2008-11-05,22:34:37
40.013787,116.306519,0,101,39757.9407638889,2008-11-05,22:34:42
40.013788,116.306519,0,105,39757.9408217593,2008-11-05,22:34:47
40.013787,116.306518,0,109,39757.9408796296,2008-11-05,22:34:52
40.013786,116.306518,0,108,39757.9409375,2008-11-05,22:34:57
40.013786,116.306519,0,108,39757.9409953704,2008-11-05,22:35:02
40.013785,116.306519,0,108,39757.9410532407,2008-11-05,22:35:07
40.013784,116.30652,0,108,39757.9411111111,2008-11-05,22:35:12
40.013783,116.306521,0,108,39757.9411689815,2008-11-05,22:35:17
40.013782,116.306521,0,108,39757.9412268519,2008-11-05,22:35:22
40.013782,116.306521,0,108,39757.9412847222,2008-11-05,22:35:27
40.013783,116.306521,0,108,39757.9413425926,2008-11-05,22:35:32
40.013783,116.306521,0,108,39757.941400463,2008-11-05,22:35:37
40.013784,116.306521,0,109,39757.9414583333,2008-11-05,22:35:42
40.013784,116.306521,0,109,39757.9415162037,2008-11-05,22:35:47
40.013783,116.306521,0,108,39757.9415740741,2008-11-05,22:35:52
40.013782,116.306521,0,108,39757.9416319444,2008-11-05,22:35:57
40.013781,116.30652,0,108,39757.9416898148,2008-11-05,22:36:02
40.013781,116.30652,0,108,39757.9417476852,2008-11-05,22:36:07
40.01378,116.30652,0,108,39757.9418055556,2008-11-05,22:36:12
40.01378,116.30652,0,107,39757.9418634259,2008-11-05,22:36:17
40.01378,116.30652,0,107,39757.9419212963,2008-11-05,22:36:22
40.01378,116.30652,0,107,39757.9419791667,2008-11-05,22:36:27
40.01378,116.306521,0,107,39757.942037037,2008-11-05,22:36:32
40.013781,116.306521,0,107,39757.9420949074,2008-11-05,22:36:37
40.013781,116.306521,0,107,39757.9421527778,2008-11-05,22:36:42
40.013781,116.306521,0,106,39757.9422106481,2008-11-05,22:36:47
40.013781,116.306521,0,106,39757.9422685185,2008-11-05,22:36:52
40.013781,116.306522,0,106,39757.9423263889,2008-11-05,22:36:57
40.01378,116.306522,0,106,39757.9423842593,2008-11-05,22:37:02
40.01378,116.306522,0,105,39757.9424421296,2008-11-05,22:37:07
40.01378,116.306522,0,105,39757.9425,2008-11-05,22:37:12
40.01378,116.306522,0,105,39757.9425578704,2008-11-05,22:37:17
40.013781,116.306523,0,105,39757.9426157407,2008-11-05,22:37:22
40.013782,116.306523,0,105,39757.9426736111,2008-11-05,22:37:27
40.013783,116.306523,0,105,39757.9427314815,2008-11-05,22:37:32
40.013784,116.306522,0,106,39757.9427893519,2008-11-05,22:37:37
40.013784,116.306522,0,106,39757.9428472222,2008-11-05,22:37:42
40.013785,116.306521,0,106,39757.9429050926,2008-11-05,22:37:47
40.013786,116.306521,0,106,39757.942962963,2008-11-05,22:37:52
40.013786,116.306521,0,106,39757.9430208333,2008-11-05,22:37:57
40.013786,116.30652,0,106,39757.9430787037,2008-11-05,22:38:02
40.013786,116.30652,0,106,39757.9431365741,2008-11-05,22:38:07
40.013787,116.30652,0,106,39757.9431944444,2008-11-05,22:38:12
40.013787,116.30652,0,106,39757.9432523148,2008-11-05,22:38:17
40.013788,116.306521,0,106,39757.9433101852,2008-11-05,22:38:22
40.013789,116.306521,0,106,39757.9433680556,2008-11-05,22:38:27
40.013789,116.306522,0,106,39757.9434259259,2008-11-05,22:38:32
40.013789,116.306521,0,106,39757.9434837963,2008-11-05,22:38:37
40.013788,116.306521,0,106,39757.9435416667,2008-11-05,22:38:42
40.013788,116.306521,0,106,39757.943599537,2008-11-05,22:38:47
40.013788,116.306521,0,106,39757.9436574074,2008-11-05,22:38:52
40.013788,116.30652,0,106,39757.9437152778,2008-11-05,22:38:57
40.013789,116.30652,0,107,39757.9437731481,2008-11-05,22:39:02
40.01379,116.306519,0,107,39757.9438310185,2008-11-05,22:39:07
40.01379,116.30652,0,107,39757.9438888889,2008-11-05,22:39:12
40.01379,116.306519,0,107,39757.9439467593,2008-11-05,22:39:17
40.01379,116.306519,0,107,39757.9440046296,2008-11-05,22:39:22
40.01379,116.306518,0,107,39757.9440625,2008-11-05,22:39:27
40.013791,116.306518,0,108,39757.9441203704,2008-11-05,22:39:32
40.013791,116.306517,0,108,39757.9441782407,2008-11-05,22:39:37
40.013791,116.306516,0,108,39757.9442361111,2008-11-05,22:39:42
40.013792,116.306515,0,108,39757.9442939815,2008-11-05,22:39:47
40.013792,116.306515,0,108,39757.9443518519,2008-11-05,22:39:52
40.013793,116.306514,0,109,39757.9444097222,2008-11-05,22:39:57
40.013794,116.306513,0,109,39757.9444675926,2008-11-05,22:40:02
40.013795,116.306513,0,109,39757.944525463,2008-11-05,22:40:07
40.013795,116.306512,0,109,39757.9445833333,2008-11-05,22:40:12
40.013796,116.306512,0,109,39757.9446412037,2008-11-05,22:40:17
40.013796,116.306511,0,109,39757.9446990741,2008-11-05,22:40:22
40.013797,116.306511,0,109,39757.9447569444,2008-11-05,22:40:27
40.013797,116.306511,0,110,39757.9448148148,2008-11-05,22:40:32
40.013797,116.306511,0,110,39757.9448726852,2008-11-05,22:40:37
40.013797,116.306511,0,110,39757.9449305556,2008-11-05,22:40:42
40.013797,116.306511,0,110,39757.9449884259,2008-11-05,22:40:47
40.013797,116.306511,0,110,39757.9450462963,2008-11-05,22:40:52
40.013797,116.306511,0,110,39757.9451041667,2008-11-05,22:40:57
40.013796,116.30651,0,110,39757.945162037,2008-11-05,22:41:02
40.013796,116.30651,0,110,39757.9452199074,2008-11-05,22:41:07
40.013796,116.30651,0,111,39757.9452777778,2008-11-05,22:41:12
40.013795,116.30651,0,111,39757.9453356481,2008-11-05,22:41:17
40.013795,116.306509,0,111,39757.9453935185,2008-11-05,22:41:22
40.013795,116.306508,0,111,39757.9454513889,2008-11-05,22:41:27
40.013795,116.306507,0,111,39757.9455092593,2008-11-05,22:41:32
40.013795,116.306507,0,111,39757.9455671296,2008-11-05,22:41:37
40.013795,116.306507,0,111,39757.945625,2008-11-05,22:41:42
40.013795,116.306506,0,111,39757.9456828704,2008-11-05,22:41:47
40.013794,116.306506,0,111,39757.9457407407,2008-11-05,22:41:52
40.013794,116.306506,0,111,39757.9457986111,2008-11-05,22:41:57
40.013794,116.306507,0,111,39757.9458564815,2008-11-05,22:42:02
40.013794,116.306508,0,111,39757.9459143518,2008-11-05,22:42:07
40.013794,116.306508,0,111,39757.9459722222,2008-11-05,22:42:12
40.013793,116.306508,0,111,39757.9460300926,2008-11-05,22:42:17
40.013792,116.306508,0,112,39757.946087963,2008-11-05,22:42:22
40.013791,116.306507,0,112,39757.9461458333,2008-11-05,22:42:27
40.013791,116.306507,0,112,39757.9462037037,2008-11-05,22:42:32
40.013791,116.306506,0,112,39757.9462615741,2008-11-05,22:42:37
40.013791,116.306506,0,112,39757.9463194444,2008-11-05,22:42:42
40.013791,116.306504,0,112,39757.9463773148,2008-11-05,22:42:47
40.013791,116.306503,0,112,39757.9464351852,2008-11-05,22:42:52
40.01379,116.306502,0,112,39757.9464930556,2008-11-05,22:42:57
40.01379,116.306501,0,112,39757.9465509259,2008-11-05,22:43:02
40.013791,116.3065,0,112,39757.9466087963,2008-11-05,22:43:07
40.013791,116.306499,0,112,39757.9466666667,2008-11-05,22:43:12
40.013792,116.306498,0,112,39757.946724537,2008-11-05,22:43:17
40.013793,116.306498,0,112,39757.9467824074,2008-11-05,22:43:22
40.013793,116.306497,0,112,39757.9468402778,2008-11-05,22:43:27
40.013794,116.306496,0,112,39757.9468981481,2008-11-05,22:43:32
40.013793,116.306495,0,112,39757.9469560185,2008-11-05,22:43:37
40.013794,116.306495,0,112,39757.9470138889,2008-11-05,22:43:42
40.013794,116.306494,0,112,39757.9470717593,2008-11-05,22:43:47
40.013794,116.306494,0,112,39757.9471296296,2008-11-05,22:43:52
40.013793,116.306494,0,112,39757.9471875,2008-11-05,22:43:57
40.013794,116.306494,0,112,39757.9472453704,2008-11-05,22:44:02
40.013794,116.306493,0,112,39757.9473032407,2008-11-05,22:44:07
40.013794,116.306493,0,112,39757.9473611111,2008-11-05,22:44:12
40.013795,116.306493,0,112,39757.9474189815,2008-11-05,22:44:17
40.013796,116.306494,0,112,39757.9474768518,2008-11-05,22:44:22
40.013796,116.306494,0,113,39757.9475347222,2008-11-05,22:44:27
40.013797,116.306494,0,113,39757.9475925926,2008-11-05,22:44:32
40.013798,116.306494,0,113,39757.947650463,2008-11-05,22:44:37
40.013799,116.306495,0,113,39757.9477083333,2008-11-05,22:44:42
40.013799,116.306495,0,113,39757.9477662037,2008-11-05,22:44:47
40.0138,116.306495,0,113,39757.9478240741,2008-11-05,22:44:52
40.0138,116.306496,0,113,39757.9478819444,2008-11-05,22:44:57
40.0138,116.306496,0,113,39757.9479398148,2008-11-05,22:45:02
40.013799,116.306496,0,113,39757.9479976852,2008-11-05,22:45:07
40.0138,116.306496,0,113,39757.9480555556,2008-11-05,22:45:12
40.0138,116.306497,0,113,39757.9481134259,2008-11-05,22:45:17
40.0138,116.306497,0,113,39757.9481712963,2008-11-05,22:45:22
40.0138,116.306497,0,113,39757.9482291667,2008-11-05,22:45:27
40.013801,116.306497,0,113,39757.948287037,2008-11-05,22:45:32
40.013801,116.306497,0,113,39757.9483449074,2008-11-05,22:45:37
40.013802,116.306497,0,114,39757.9484027778,2008-11-05,22:45:42
40.013802,116.306496,0,114,39757.9484606481,2008-11-05,22:45:47
40.013803,116.306495,0,114,39757.9485185185,2008-11-05,22:45:52
40.013804,116.306495,0,113,39757.9485763889,2008-11-05,22:45:57
40.013804,116.306495,0,113,39757.9486342593,2008-11-05,22:46:02
40.013804,116.306495,0,113,39757.9486921296,2008-11-05,22:46:07
40.013805,116.306495,0,113,39757.94875,2008-11-05,22:46:12
40.013806,116.306495,0,113,39757.9488078704,2008-11-05,22:46:17
40.013807,116.306495,0,113,39757.9488657407,2008-11-05,22:46:22
40.013807,116.306495,0,113,39757.9489236111,2008-11-05,22:46:27
40.013807,116.306495,0,113,39757.9489814815,2008-11-05,22:46:32
40.013807,116.306495,0,113,39757.9490393519,2008-11-05,22:46:37
40.013807,116.306495,0,113,39757.9490972222,2008-11-05,22:46:42
40.013806,116.306495,0,113,39757.9491550926,2008-11-05,22:46:47
40.013806,116.306495,0,113,39757.949212963,2008-11-05,22:46:52
40.013806,116.306494,0,113,39757.9492708333,2008-11-05,22:46:57
40.013806,116.306493,0,113,39757.9493287037,2008-11-05,22:47:02
40.013806,116.306493,0,113,39757.9493865741,2008-11-05,22:47:07
40.013807,116.306493,0,114,39757.9494444444,2008-11-05,22:47:12
40.013807,116.306493,0,114,39757.9495023148,2008-11-05,22:47:17
40.013808,116.306493,0,114,39757.9495601852,2008-11-05,22:47:22
40.013808,116.306493,0,114,39757.9496180556,2008-11-05,22:47:27
40.013809,116.306494,0,114,39757.9496759259,2008-11-05,22:47:32
40.013809,116.306495,0,114,39757.9497337963,2008-11-05,22:47:37
40.013809,116.306495,0,114,39757.9497916667,2008-11-05,22:47:42
40.013809,116.306496,0,114,39757.949849537,2008-11-05,22:47:47
40.013808,116.306496,0,114,39757.9499074074,2008-11-05,22:47:52
40.013808,116.306496,0,115,39757.9499652778,2008-11-05,22:47:57
40.013808,116.306496,0,115,39757.9500231481,2008-11-05,22:48:02
40.013808,116.306496,0,115,39757.9500810185,2008-11-05,22:48:07
40.013807,116.306496,0,115,39757.9501388889,2008-11-05,22:48:12
40.013808,116.306496,0,115,39757.9501967593,2008-11-05,22:48:17
40.013807,116.306496,0,115,39757.9502546296,2008-11-05,22:48:22
40.013808,116.306496,0,115,39757.9503125,2008-11-05,22:48:27
40.013808,116.306497,0,115,39757.9503703704,2008-11-05,22:48:32
40.013808,116.306497,0,115,39757.9504282407,2008-11-05,22:48:37
40.013808,116.306498,0,116,39757.9504861111,2008-11-05,22:48:42
40.013809,116.306498,0,116,39757.9505439815,2008-11-05,22:48:47
40.01381,116.306499,0,116,39757.9506018519,2008-11-05,22:48:52
40.01381,116.306499,0,116,39757.9506597222,2008-11-05,22:48:57
40.01381,116.306499,0,116,39757.9507175926,2008-11-05,22:49:02
40.01381,116.306499,0,116,39757.950775463,2008-11-05,22:49:07
40.01381,116.306498,0,116,39757.9508333333,2008-11-05,22:49:12
40.01381,116.306498,0,117,39757.9508912037,2008-11-05,22:49:17
40.01381,116.306498,0,117,39757.9509490741,2008-11-05,22:49:22
40.01381,116.306498,0,117,39757.9510069444,2008-11-05,22:49:27
40.01381,116.306497,0,117,39757.9510648148,2008-11-05,22:49:32
40.01381,116.306497,0,117,39757.9511226852,2008-11-05,22:49:37
40.01381,116.306497,0,117,39757.9511805556,2008-11-05,22:49:42
40.01381,116.306497,0,117,39757.9512384259,2008-11-05,22:49:47
40.01381,116.306498,0,117,39757.9512962963,2008-11-05,22:49:52
40.01381,116.306497,0,117,39757.9513541667,2008-11-05,22:49:57
40.01381,116.306497,0,117,39757.951412037,2008-11-05,22:50:02
40.01381,116.306496,0,117,39757.9514699074,2008-11-05,22:50:07
40.01381,116.306496,0,117,39757.9515277778,2008-11-05,22:50:12
40.01381,116.306497,0,117,39757.9515856481,2008-11-05,22:50:17
40.013809,116.306496,0,117,39757.9516435185,2008-11-05,22:50:22
40.013809,116.306496,0,117,39757.9517013889,2008-11-05,22:50:27
40.013808,116.306495,0,117,39757.9517592593,2008-11-05,22:50:32
40.013808,116.306495,0,117,39757.9518171296,2008-11-05,22:50:37
40.013807,116.306495,0,117,39757.951875,2008-11-05,22:50:42
40.013807,116.306495,0,117,39757.9519328704,2008-11-05,22:50:47
40.013807,116.306495,0,117,39757.9519907407,2008-11-05,22:50:52
40.013808,116.306496,0,117,39757.9520486111,2008-11-05,22:50:57
40.013808,116.306496,0,117,39757.9521064815,2008-11-05,22:51:02
40.013807,116.306496,0,117,39757.9521643519,2008-11-05,22:51:07
40.013807,116.306496,0,117,39757.9522222222,2008-11-05,22:51:12
40.013807,116.306496,0,117,39757.9522800926,2008-11-05,22:51:17
40.013807,116.306497,0,117,39757.952337963,2008-11-05,22:51:22
40.013807,116.306497,0,117,39757.9523958333,2008-11-05,22:51:27
40.013807,116.306497,0,117,39757.9524537037,2008-11-05,22:51:32
40.013806,116.306497,0,117,39757.9525115741,2008-11-05,22:51:37
40.013806,116.306497,0,117,39757.9525694444,2008-11-05,22:51:42
40.013806,116.306497,0,117,39757.9526273148,2008-11-05,22:51:47
40.013806,116.306498,0,117,39757.9526851852,2008-11-05,22:51:52
40.013806,116.306498,0,117,39757.9527430556,2008-11-05,22:51:57
40.013806,116.306499,0,117,39757.9528009259,2008-11-05,22:52:02
40.013806,116.306499,0,117,39757.9528587963,2008-11-05,22:52:07
40.013805,116.306499,0,117,39757.9529166667,2008-11-05,22:52:12
40.013804,116.306499,0,117,39757.952974537,2008-11-05,22:52:17
40.013804,116.306499,0,117,39757.9530324074,2008-11-05,22:52:22
40.013804,116.306499,0,117,39757.9530902778,2008-11-05,22:52:27
40.013803,116.306499,0,118,39757.9531481481,2008-11-05,22:52:32
40.013803,116.306499,0,118,39757.9532060185,2008-11-05,22:52:37
40.013804,116.3065,0,118,39757.9532638889,2008-11-05,22:52:42
40.013804,116.306501,0,118,39757.9533217593,2008-11-05,22:52:47
40.013804,116.306501,0,118,39757.9533796296,2008-11-05,22:52:52
40.013805,116.306502,0,118,39757.9534375,2008-11-05,22:52:57
40.013806,116.306502,0,119,39757.9534953704,2008-11-05,22:53:02
40.013806,116.306503,0,119,39757.9535532407,2008-11-05,22:53:07
40.013806,116.306503,0,119,39757.9536111111,2008-11-05,22:53:12
40.013806,116.306503,0,119,39757.9536689815,2008-11-05,22:53:17
40.013805,116.306503,0,119,39757.9537268518,2008-11-05,22:53:22
40.013805,116.306503,0,119,39757.9537847222,2008-11-05,22:53:27
40.013805,116.306503,0,119,39757.9538425926,2008-11-05,22:53:32
40.013805,116.306504,0,120,39757.953900463,2008-11-05,22:53:37
40.013805,116.306504,0,120,39757.9539583333,2008-11-05,22:53:42
40.013805,116.306504,0,120,39757.9540162037,2008-11-05,22:53:47
40.013805,116.306504,0,120,39757.9540740741,2008-11-05,22:53:52
40.013805,116.306504,0,120,39757.9541319444,2008-11-05,22:53:57
40.013806,116.306504,0,120,39757.9541898148,2008-11-05,22:54:02
40.01381,116.306505,0,121,39757.9542476852,2008-11-05,22:54:07
40.01381,116.306505,0,121,39757.9542824074,2008-11-05,22:54:10
40.013817,116.306506,0,121,39757.9543055556,2008-11-05,22:54:12
40.013828,116.306507,0,122,39757.9543634259,2008-11-05,22:54:17
40.013839,116.30651,0,123,39757.9544212963,2008-11-05,22:54:22
40.013846,116.306515,0,124,39757.9544791667,2008-11-05,22:54:27
40.013848,116.306523,0,124,39757.954537037,2008-11-05,22:54:32
40.013848,116.306528,0,125,39757.9545949074,2008-11-05,22:54:37
40.013846,116.306528,0,126,39757.9546527778,2008-11-05,22:54:42
40.013843,116.306528,0,126,39757.9547106481,2008-11-05,22:54:47
40.013843,116.306528,0,127,39757.9547685185,2008-11-05,22:54:52
40.013843,116.306529,0,127,39757.9548263889,2008-11-05,22:54:57
40.013843,116.306529,0,127,39757.9548842593,2008-11-05,22:55:02
40.013842,116.306529,0,127,39757.9549421296,2008-11-05,22:55:07
40.013841,116.306529,0,127,39757.955,2008-11-05,22:55:12
40.013841,116.306528,0,127,39757.9550578704,2008-11-05,22:55:17
40.01384,116.306528,0,127,39757.9551157407,2008-11-05,22:55:22
40.01384,116.306528,0,127,39757.9551736111,2008-11-05,22:55:27
40.01384,116.306528,0,127,39757.9552314815,2008-11-05,22:55:32
40.01384,116.306529,0,127,39757.9552893518,2008-11-05,22:55:37
40.01384,116.30653,0,127,39757.9553472222,2008-11-05,22:55:42
40.013839,116.306531,0,127,39757.9554050926,2008-11-05,22:55:47
40.013839,116.30653,0,127,39757.955462963,2008-11-05,22:55:52
40.013839,116.306531,0,127,39757.9555208333,2008-11-05,22:55:57
40.013838,116.306532,0,127,39757.9555787037,2008-11-05,22:56:02
40.013837,116.306532,0,127,39757.9556365741,2008-11-05,22:56:07
40.013835,116.306532,0,127,39757.9556944444,2008-11-05,22:56:12
40.013834,116.306532,0,127,39757.9557523148,2008-11-05,22:56:17
40.013834,116.306532,0,128,39757.9558101852,2008-11-05,22:56:22
40.013834,116.306532,0,128,39757.9558680556,2008-11-05,22:56:27
40.013834,116.306532,0,128,39757.9559259259,2008-11-05,22:56:32
40.013834,116.306532,0,128,39757.9559837963,2008-11-05,22:56:37
40.013833,116.306531,0,128,39757.9560416667,2008-11-05,22:56:42
40.013833,116.306531,0,128,39757.956099537,2008-11-05,22:56:47
40.013834,116.306531,0,128,39757.9561574074,2008-11-05,22:56:52
40.013834,116.306532,0,128,39757.9562152778,2008-11-05,22:56:57
40.013834,116.306532,0,128,39757.9562731481,2008-11-05,22:57:02
40.013834,116.306533,0,128,39757.9563310185,2008-11-05,22:57:07
40.013834,116.306533,0,128,39757.9563888889,2008-11-05,22:57:12
40.013834,116.306533,0,128,39757.9564467593,2008-11-05,22:57:17
40.013834,116.306534,0,128,39757.9565046296,2008-11-05,22:57:22
40.013834,116.306534,0,128,39757.9565625,2008-11-05,22:57:27
40.013835,116.306534,0,128,39757.9566203704,2008-11-05,22:57:32
40.013835,116.306534,0,128,39757.9566782407,2008-11-05,22:57:37
40.013835,116.306534,0,128,39757.9567361111,2008-11-05,22:57:42
40.013835,116.306534,0,128,39757.9567939815,2008-11-05,22:57:47
40.013835,116.306533,0,128,39757.9568518519,2008-11-05,22:57:52
40.013836,116.306533,0,128,39757.9569097222,2008-11-05,22:57:57
40.013836,116.306532,0,128,39757.9569675926,2008-11-05,22:58:02
40.013836,116.306532,0,128,39757.957025463,2008-11-05,22:58:07
40.013836,116.306532,0,128,39757.9570833333,2008-11-05,22:58:12
40.013836,116.306531,0,128,39757.9571412037,2008-11-05,22:58:17
40.013835,116.306531,0,128,39757.9571990741,2008-11-05,22:58:22
40.013835,116.30653,0,128,39757.9572569444,2008-11-05,22:58:27
40.013835,116.30653,0,128,39757.9573148148,2008-11-05,22:58:32
40.013835,116.30653,0,128,39757.9573726852,2008-11-05,22:58:37
40.013835,116.306531,0,128,39757.9574305556,2008-11-05,22:58:42
40.013835,116.306531,0,128,39757.9574884259,2008-11-05,22:58:47
40.013836,116.306531,0,128,39757.9575462963,2008-11-05,22:58:52
40.013836,116.30653,0,127,39757.9576041667,2008-11-05,22:58:57
40.013835,116.306531,0,127,39757.957662037,2008-11-05,22:59:02
40.013835,116.306531,0,127,39757.9577199074,2008-11-05,22:59:07
40.013834,116.30653,0,127,39757.9577777778,2008-11-05,22:59:12
40.013834,116.30653,0,127,39757.9578356481,2008-11-05,22:59:17
40.013834,116.306529,0,127,39757.9578935185,2008-11-05,22:59:22
40.013834,116.306529,0,127,39757.9579513889,2008-11-05,22:59:27
40.013834,116.306528,0,128,39757.9580092593,2008-11-05,22:59:32
40.013833,116.306528,0,128,39757.9580671296,2008-11-05,22:59:37
40.013833,116.306528,0,128,39757.958125,2008-11-05,22:59:42
40.013833,116.306528,0,128,39757.9581828704,2008-11-05,22:59:47
40.013833,116.306527,0,128,39757.9582407407,2008-11-05,22:59:52
40.013833,116.306527,0,128,39757.9582986111,2008-11-05,22:59:57
40.013832,116.306527,0,128,39757.9583564815,2008-11-05,23:00:02
40.013832,116.306527,0,128,39757.9584143519,2008-11-05,23:00:07
40.013831,116.306527,0,128,39757.9584722222,2008-11-05,23:00:12
40.01383,116.306526,0,128,39757.9585300926,2008-11-05,23:00:17
40.01383,116.306527,0,128,39757.958587963,2008-11-05,23:00:22
40.013828,116.306527,0,128,39757.9586458333,2008-11-05,23:00:27
40.013828,116.306526,0,128,39757.9587037037,2008-11-05,23:00:32
40.013827,116.306526,0,128,39757.9587615741,2008-11-05,23:00:37
40.013826,116.306526,0,128,39757.9588194444,2008-11-05,23:00:42
40.013826,116.306526,0,128,39757.9588773148,2008-11-05,23:00:47
40.013826,116.306526,0,128,39757.9589351852,2008-11-05,23:00:52
40.013825,116.306525,0,128,39757.9589930556,2008-11-05,23:00:57
40.013825,116.306525,0,128,39757.9590509259,2008-11-05,23:01:02
40.013824,116.306524,0,128,39757.9591087963,2008-11-05,23:01:07
40.013823,116.306523,0,128,39757.9591666667,2008-11-05,23:01:12
40.013823,116.306521,0,128,39757.959224537,2008-11-05,23:01:17
40.013822,116.30652,0,128,39757.9592824074,2008-11-05,23:01:22
40.013822,116.306519,0,128,39757.9593402778,2008-11-05,23:01:27
40.013822,116.306519,0,128,39757.9593981481,2008-11-05,23:01:32
40.013822,116.306519,0,128,39757.9594560185,2008-11-05,23:01:37
40.013822,116.306519,0,128,39757.9595138889,2008-11-05,23:01:42
40.013822,116.306519,0,128,39757.9595717593,2008-11-05,23:01:47
40.013821,116.306519,0,128,39757.9596296296,2008-11-05,23:01:52
40.013821,116.30652,0,128,39757.9596875,2008-11-05,23:01:57
40.013821,116.30652,0,128,39757.9597453704,2008-11-05,23:02:02
40.013821,116.30652,0,128,39757.9598032407,2008-11-05,23:02:07
40.013821,116.306519,0,128,39757.9598611111,2008-11-05,23:02:12
40.013821,116.306519,0,128,39757.9599189815,2008-11-05,23:02:17
40.013821,116.306519,0,128,39757.9599768519,2008-11-05,23:02:22
40.013821,116.30652,0,128,39757.9600347222,2008-11-05,23:02:27
40.01382,116.30652,0,128,39757.9600925926,2008-11-05,23:02:32
40.013819,116.30652,0,127,39757.960150463,2008-11-05,23:02:37
40.013819,116.30652,0,127,39757.9602083333,2008-11-05,23:02:42
40.013819,116.30652,0,127,39757.9602662037,2008-11-05,23:02:47
40.013819,116.30652,0,127,39757.9603240741,2008-11-05,23:02:52
40.013819,116.30652,0,127,39757.9603819444,2008-11-05,23:02:57
40.013819,116.30652,0,127,39757.9604398148,2008-11-05,23:03:02
40.01382,116.30652,0,127,39757.9604976852,2008-11-05,23:03:07
40.01382,116.30652,0,127,39757.9605555556,2008-11-05,23:03:12
40.01382,116.30652,0,127,39757.9606134259,2008-11-05,23:03:17
40.01382,116.306521,0,127,39757.9606712963,2008-11-05,23:03:22
40.01382,116.306521,0,127,39757.9607291667,2008-11-05,23:03:27
40.013819,116.30652,0,127,39757.960787037,2008-11-05,23:03:32
40.013819,116.30652,0,127,39757.9608449074,2008-11-05,23:03:37
40.01382,116.306521,0,127,39757.9609027778,2008-11-05,23:03:42
40.01382,116.306521,0,127,39757.9609606481,2008-11-05,23:03:47
40.01382,116.306521,0,127,39757.9610185185,2008-11-05,23:03:52
40.01382,116.306521,0,127,39757.9610763889,2008-11-05,23:03:57
40.01382,116.306521,0,127,39757.9611342593,2008-11-05,23:04:02
40.01382,116.306521,0,127,39757.9611921296,2008-11-05,23:04:07
40.01382,116.306522,0,127,39757.96125,2008-11-05,23:04:12
40.013819,116.306522,0,127,39757.9613078704,2008-11-05,23:04:17
40.013819,116.306523,0,126,39757.9613657407,2008-11-05,23:04:22
40.013819,116.306523,0,126,39757.9614236111,2008-11-05,23:04:27
40.013818,116.306523,0,126,39757.9614814815,2008-11-05,23:04:32
40.013818,116.306523,0,126,39757.9615393518,2008-11-05,23:04:37
40.013817,116.306522,0,126,39757.9615972222,2008-11-05,23:04:42
40.013816,116.306521,0,126,39757.9616550926,2008-11-05,23:04:47
40.013816,116.306521,0,126,39757.961712963,2008-11-05,23:04:52
40.013815,116.306521,0,126,39757.9617708333,2008-11-05,23:04:57
40.013815,116.306521,0,126,39757.9618287037,2008-11-05,23:05:02
40.013815,116.306521,0,126,39757.9618865741,2008-11-05,23:05:07
40.013814,116.306521,0,125,39757.9619444444,2008-11-05,23:05:12
40.013814,116.306522,0,125,39757.9620023148,2008-11-05,23:05:17
40.013814,116.306522,0,125,39757.9620601852,2008-11-05,23:05:22
40.013814,116.306522,0,125,39757.9621180556,2008-11-05,23:05:27
40.013814,116.306522,0,125,39757.9621759259,2008-11-05,23:05:32
40.013814,116.306522,0,125,39757.9622337963,2008-11-05,23:05:37
40.013813,116.306522,0,125,39757.9622916667,2008-11-05,23:05:42
40.013813,116.306522,0,125,39757.962349537,2008-11-05,23:05:47
40.013812,116.306522,0,125,39757.9624074074,2008-11-05,23:05:52
40.013812,116.306522,0,125,39757.9624652778,2008-11-05,23:05:57
40.013811,116.306522,0,125,39757.9625231481,2008-11-05,23:06:02
40.013811,116.306521,0,125,39757.9625810185,2008-11-05,23:06:07
40.013811,116.30652,0,126,39757.9626388889,2008-11-05,23:06:12
40.01381,116.30652,0,126,39757.9626967593,2008-11-05,23:06:17
40.01381,116.30652,0,126,39757.9627546296,2008-11-05,23:06:22
40.01381,116.30652,0,126,39757.9628125,2008-11-05,23:06:27
40.013809,116.30652,0,126,39757.9628703704,2008-11-05,23:06:32
40.013809,116.306519,0,126,39757.9629282407,2008-11-05,23:06:37
40.013809,116.306519,0,126,39757.9629861111,2008-11-05,23:06:42
40.013809,116.306519,0,126,39757.9630439815,2008-11-05,23:06:47
40.013809,116.306519,0,126,39757.9631018518,2008-11-05,23:06:52
40.013809,116.306518,0,127,39757.9631597222,2008-11-05,23:06:57
40.013809,116.306518,0,127,39757.9632175926,2008-11-05,23:07:02
40.013809,116.306517,0,127,39757.963275463,2008-11-05,23:07:07
40.013808,116.306517,0,127,39757.9633333333,2008-11-05,23:07:12
40.013808,116.306517,0,127,39757.9633912037,2008-11-05,23:07:17
40.013808,116.306516,0,127,39757.9634490741,2008-11-05,23:07:22
40.013808,116.306516,0,127,39757.9635069444,2008-11-05,23:07:27
40.013808,116.306516,0,127,39757.9635648148,2008-11-05,23:07:32
40.013808,116.306516,0,127,39757.9636226852,2008-11-05,23:07:37
40.013808,116.306516,0,127,39757.9636805556,2008-11-05,23:07:42
40.013808,116.306517,0,127,39757.9637384259,2008-11-05,23:07:47
40.013809,116.306517,0,127,39757.9637962963,2008-11-05,23:07:52
40.013809,116.306518,0,127,39757.9638541667,2008-11-05,23:07:57
40.013809,116.306519,0,126,39757.963912037,2008-11-05,23:08:02
40.013809,116.306519,0,126,39757.9639699074,2008-11-05,23:08:07
40.013809,116.30652,0,126,39757.9640277778,2008-11-05,23:08:12
40.01381,116.306521,0,126,39757.9640856481,2008-11-05,23:08:17
40.01381,116.306522,0,126,39757.9641435185,2008-11-05,23:08:22
40.01381,116.306522,0,126,39757.9642013889,2008-11-05,23:08:27
40.013811,116.306523,0,126,39757.9642592593,2008-11-05,23:08:32
40.013812,116.306522,0,127,39757.9643171296,2008-11-05,23:08:37
40.013812,116.306521,0,127,39757.964375,2008-11-05,23:08:42
40.013813,116.306521,0,127,39757.9644328704,2008-11-05,23:08:47
40.013813,116.306521,0,127,39757.9644907407,2008-11-05,23:08:52
40.013814,116.306521,0,127,39757.9645486111,2008-11-05,23:08:57
40.013814,116.30652,0,127,39757.9646064815,2008-11-05,23:09:02
40.013814,116.30652,0,127,39757.9646643519,2008-11-05,23:09:07
40.013815,116.306519,0,127,39757.9647222222,2008-11-05,23:09:12
40.013815,116.306519,0,127,39757.9647800926,2008-11-05,23:09:17
40.013815,116.30652,0,126,39757.964837963,2008-11-05,23:09:22
40.013816,116.306519,0,126,39757.9648958333,2008-11-05,23:09:27
40.013816,116.306519,0,126,39757.9649537037,2008-11-05,23:09:32
40.013817,116.306519,0,126,39757.9650115741,2008-11-05,23:09:37
40.013818,116.306519,0,126,39757.9650694444,2008-11-05,23:09:42
40.013818,116.306519,0,126,39757.9651273148,2008-11-05,23:09:47
40.013819,116.30652,0,126,39757.9651851852,2008-11-05,23:09:52
40.013819,116.30652,0,126,39757.9652430556,2008-11-05,23:09:57
40.01382,116.306521,0,126,39757.9653009259,2008-11-05,23:10:02
40.01382,116.306521,0,126,39757.9653587963,2008-11-05,23:10:07
40.013819,116.306522,0,125,39757.9654166667,2008-11-05,23:10:12
40.013819,116.306522,0,125,39757.965474537,2008-11-05,23:10:17
40.013818,116.306523,0,125,39757.9655324074,2008-11-05,23:10:22
40.013818,116.306523,0,125,39757.9655902778,2008-11-05,23:10:27
40.013818,116.306523,0,125,39757.9656481481,2008-11-05,23:10:32
40.013818,116.306524,0,125,39757.9657060185,2008-11-05,23:10:37
40.013819,116.306524,0,125,39757.9657638889,2008-11-05,23:10:42
40.013819,116.306524,0,125,39757.9658217593,2008-11-05,23:10:47
40.013819,116.306524,0,125,39757.9658796296,2008-11-05,23:10:52
40.013819,116.306524,0,125,39757.9659375,2008-11-05,23:10:57
40.01382,116.306524,0,124,39757.9659953704,2008-11-05,23:11:02
40.01382,116.306525,0,124,39757.9660532407,2008-11-05,23:11:07
40.01382,116.306525,0,125,39757.9661111111,2008-11-05,23:11:12
40.013819,116.306526,0,125,39757.9661689815,2008-11-05,23:11:17
40.013819,116.306527,0,125,39757.9662268519,2008-11-05,23:11:22
40.013819,116.306527,0,124,39757.9662847222,2008-11-05,23:11:27
40.013819,116.306527,0,124,39757.9663425926,2008-11-05,23:11:32
40.013818,116.306527,0,124,39757.966400463,2008-11-05,23:11:37
40.013818,116.306527,0,124,39757.9664583333,2008-11-05,23:11:42
40.013817,116.306527,0,124,39757.9665162037,2008-11-05,23:11:47
40.013817,116.306527,0,124,39757.9665740741,2008-11-05,23:11:52
40.013816,116.306528,0,124,39757.9666319444,2008-11-05,23:11:57
40.013815,116.306529,0,124,39757.9666898148,2008-11-05,23:12:02
40.013815,116.306529,0,124,39757.9667476852,2008-11-05,23:12:07
40.013814,116.306529,0,124,39757.9668055556,2008-11-05,23:12:12
40.013813,116.30653,0,124,39757.9668634259,2008-11-05,23:12:17
40.013812,116.30653,0,124,39757.9669212963,2008-11-05,23:12:22
40.013811,116.30653,0,123,39757.9669791667,2008-11-05,23:12:27
40.01381,116.306531,0,123,39757.967037037,2008-11-05,23:12:32
40.013811,116.30653,0,123,39757.9670949074,2008-11-05,23:12:37
40.013811,116.30653,0,123,39757.9671527778,2008-11-05,23:12:42
40.013811,116.306529,0,123,39757.9672106481,2008-11-05,23:12:47
40.013811,116.306529,0,123,39757.9672685185,2008-11-05,23:12:52
40.013812,116.306529,0,123,39757.9673263889,2008-11-05,23:12:57
40.013812,116.306528,0,123,39757.9673842593,2008-11-05,23:13:02
40.013812,116.306528,0,123,39757.9674421296,2008-11-05,23:13:07
40.013812,116.306528,0,123,39757.9675,2008-11-05,23:13:12
40.013812,116.306527,0,123,39757.9675578704,2008-11-05,23:13:17
40.013813,116.306527,0,123,39757.9676157407,2008-11-05,23:13:22
40.013813,116.306526,0,123,39757.9676736111,2008-11-05,23:13:27
40.013814,116.306526,0,123,39757.9677314815,2008-11-05,23:13:32
40.013814,116.306526,0,123,39757.9677893519,2008-11-05,23:13:37
40.013814,116.306526,0,123,39757.9678472222,2008-11-05,23:13:42
40.013813,116.306526,0,122,39757.9679050926,2008-11-05,23:13:47
40.013813,116.306526,0,122,39757.967962963,2008-11-05,23:13:52
40.013812,116.306526,0,122,39757.9680208333,2008-11-05,23:13:57
40.013812,116.306526,0,122,39757.9680787037,2008-11-05,23:14:02
40.013812,116.306527,0,122,39757.9681365741,2008-11-05,23:14:07
40.013812,116.306528,0,122,39757.9681944444,2008-11-05,23:14:12
40.013811,116.306528,0,122,39757.9682523148,2008-11-05,23:14:17
40.013811,116.306529,0,122,39757.9683101852,2008-11-05,23:14:22
40.013811,116.306529,0,122,39757.9683680556,2008-11-05,23:14:27
40.013811,116.306529,0,122,39757.9684259259,2008-11-05,23:14:32
40.013811,116.306529,0,122,39757.9684837963,2008-11-05,23:14:37
40.013811,116.306529,0,122,39757.9685416667,2008-11-05,23:14:42
40.013811,116.306529,0,122,39757.968599537,2008-11-05,23:14:47
40.013811,116.306529,0,122,39757.9686574074,2008-11-05,23:14:52
40.013811,116.306529,0,122,39757.9687152778,2008-11-05,23:14:57
40.013811,116.306529,0,122,39757.9687731481,2008-11-05,23:15:02
40.013811,116.306529,0,122,39757.9688310185,2008-11-05,23:15:07
40.013811,116.306529,0,122,39757.9688888889,2008-11-05,23:15:12
40.013811,116.306529,0,122,39757.9689467593,2008-11-05,23:15:17
40.013811,116.306529,0,122,39757.9690046296,2008-11-05,23:15:22
40.013811,116.306529,0,122,39757.9690625,2008-11-05,23:15:27
40.013811,116.306528,0,122,39757.9691203704,2008-11-05,23:15:32
40.013811,116.306527,0,123,39757.9691782407,2008-11-05,23:15:37
40.013811,116.306525,0,123,39757.9692361111,2008-11-05,23:15:42
40.01381,116.306522,0,124,39757.9692939815,2008-11-05,23:15:47
40.01381,116.306521,0,124,39757.9693518518,2008-11-05,23:15:52
40.013809,116.306521,0,124,39757.9694097222,2008-11-05,23:15:57
40.013809,116.306521,0,124,39757.9694675926,2008-11-05,23:16:02
40.013808,116.306521,0,124,39757.969525463,2008-11-05,23:16:07
40.013807,116.306521,0,124,39757.9695833333,2008-11-05,23:16:12
40.013807,116.306522,0,124,39757.9696412037,2008-11-05,23:16:17
40.013806,116.306522,0,124,39757.9696990741,2008-11-05,23:16:22
40.013806,116.306522,0,124,39757.9697569444,2008-11-05,23:16:27
40.013805,116.306522,0,124,39757.9698148148,2008-11-05,23:16:32
40.013804,116.306522,0,124,39757.9698726852,2008-11-05,23:16:37
40.013804,116.306521,0,124,39757.9699305556,2008-11-05,23:16:42
40.013803,116.30652,0,124,39757.9699884259,2008-11-05,23:16:47
40.013803,116.306519,0,124,39757.9700462963,2008-11-05,23:16:52
40.013803,116.306519,0,124,39757.9701041667,2008-11-05,23:16:57
40.013802,116.306517,0,125,39757.970162037,2008-11-05,23:17:02
40.013801,116.306516,0,125,39757.9702199074,2008-11-05,23:17:07
40.013801,116.306515,0,125,39757.9702777778,2008-11-05,23:17:12
40.0138,116.306515,0,125,39757.9703356481,2008-11-05,23:17:17
40.0138,116.306514,0,125,39757.9703935185,2008-11-05,23:17:22
40.013799,116.306514,0,125,39757.9704513889,2008-11-05,23:17:27
40.013799,116.306513,0,125,39757.9705092593,2008-11-05,23:17:32
40.013798,116.306513,0,125,39757.9705671296,2008-11-05,23:17:37
40.013798,116.306512,0,125,39757.970625,2008-11-05,23:17:42
40.013797,116.306511,0,125,39757.9706828704,2008-11-05,23:17:47
40.013797,116.306511,0,125,39757.9707407407,2008-11-05,23:17:52
40.013797,116.306511,0,125,39757.9707986111,2008-11-05,23:17:57
40.013797,116.306511,0,125,39757.9708564815,2008-11-05,23:18:02
40.013797,116.306511,0,125,39757.9709143518,2008-11-05,23:18:07
40.013796,116.306511,0,125,39757.9709722222,2008-11-05,23:18:12
40.013796,116.306511,0,125,39757.9710300926,2008-11-05,23:18:17
40.013796,116.306511,0,125,39757.971087963,2008-11-05,23:18:22
40.013796,116.306511,0,125,39757.9711458333,2008-11-05,23:18:27
40.013796,116.30651,0,125,39757.9712037037,2008-11-05,23:18:32
40.013796,116.30651,0,125,39757.9712615741,2008-11-05,23:18:37
40.013795,116.30651,0,125,39757.9713194444,2008-11-05,23:18:42
40.013795,116.30651,0,125,39757.9713773148,2008-11-05,23:18:47
40.013795,116.30651,0,125,39757.9714351852,2008-11-05,23:18:52
40.013795,116.30651,0,125,39757.9714930556,2008-11-05,23:18:57
40.013794,116.30651,0,125,39757.9715509259,2008-11-05,23:19:02
40.013794,116.306509,0,125,39757.9716087963,2008-11-05,23:19:07
40.013794,116.306509,0,125,39757.9716666667,2008-11-05,23:19:12
40.013794,116.306509,0,125,39757.971724537,2008-11-05,23:19:17
40.013794,116.306508,0,125,39757.9717824074,2008-11-05,23:19:22
40.013794,116.306507,0,125,39757.9718402778,2008-11-05,23:19:27
40.013794,116.306507,0,125,39757.9718981481,2008-11-05,23:19:32
40.013793,116.306506,0,125,39757.9719560185,2008-11-05,23:19:37
40.013793,116.306506,0,125,39757.9720138889,2008-11-05,23:19:42
40.013792,116.306505,0,125,39757.9720717593,2008-11-05,23:19:47
40.013792,116.306505,0,125,39757.9721296296,2008-11-05,23:19:52
40.013792,116.306505,0,125,39757.9721875,2008-11-05,23:19:57
40.013792,116.306504,0,125,39757.9722453704,2008-11-05,23:20:02
40.013793,116.306504,0,125,39757.9723032407,2008-11-05,23:20:07
40.013792,116.306504,0,125,39757.9723611111,2008-11-05,23:20:12
40.013792,116.306502,0,125,39757.9724189815,2008-11-05,23:20:17
40.013791,116.306501,0,125,39757.9724768519,2008-11-05,23:20:22
40.013791,116.3065,0,125,39757.9725347222,2008-11-05,23:20:27
40.013791,116.306499,0,125,39757.9725925926,2008-11-05,23:20:32
40.013791,116.306498,0,125,39757.972650463,2008-11-05,23:20:37
40.013791,116.306498,0,125,39757.9727083333,2008-11-05,23:20:42
40.013791,116.306498,0,125,39757.9727662037,2008-11-05,23:20:47
40.013791,116.306497,0,125,39757.9728240741,2008-11-05,23:20:52
40.013791,116.306496,0,125,39757.9728819444,2008-11-05,23:20:57
40.013791,116.306495,0,126,39757.9729398148,2008-11-05,23:21:02
40.013791,116.306494,0,126,39757.9729976852,2008-11-05,23:21:07
40.013791,116.306494,0,126,39757.9730555556,2008-11-05,23:21:12
40.013791,116.306494,0,126,39757.9731134259,2008-11-05,23:21:17
40.013791,116.306494,0,126,39757.9731712963,2008-11-05,23:21:22
40.013791,116.306493,0,126,39757.9732291667,2008-11-05,23:21:27
40.013791,116.306493,0,126,39757.973287037,2008-11-05,23:21:32
40.013791,116.306493,0,126,39757.9733449074,2008-11-05,23:21:37
40.013791,116.306492,0,126,39757.9734027778,2008-11-05,23:21:42
40.013791,116.306492,0,126,39757.9734606481,2008-11-05,23:21:47
40.013791,116.306492,0,126,39757.9735185185,2008-11-05,23:21:52
40.013791,116.306492,0,126,39757.9735763889,2008-11-05,23:21:57
40.013791,116.306492,0,126,39757.9736342593,2008-11-05,23:22:02
40.013791,116.306492,0,126,39757.9736921296,2008-11-05,23:22:07
40.01379,116.306493,0,126,39757.97375,2008-11-05,23:22:12
40.01379,116.306493,0,126,39757.9738078704,2008-11-05,23:22:17
40.01379,116.306493,0,126,39757.9738657407,2008-11-05,23:22:22
40.01379,116.306494,0,126,39757.9739236111,2008-11-05,23:22:27
40.01379,116.306494,0,126,39757.9739814815,2008-11-05,23:22:32
40.01379,116.306495,0,126,39757.9740393519,2008-11-05,23:22:37
40.01379,116.306495,0,126,39757.9740972222,2008-11-05,23:22:42
40.01379,116.306496,0,126,39757.9741550926,2008-11-05,23:22:47
40.013791,116.306496,0,126,39757.974212963,2008-11-05,23:22:52
40.013791,116.306497,0,126,39757.9742708333,2008-11-05,23:22:57
40.013791,116.306498,0,126,39757.9743287037,2008-11-05,23:23:02
40.013791,116.306498,0,126,39757.9743865741,2008-11-05,23:23:07
40.013791,116.306498,0,126,39757.9744444444,2008-11-05,23:23:12
40.013791,116.306498,0,126,39757.9745023148,2008-11-05,23:23:17
40.013791,116.306498,0,126,39757.9745601852,2008-11-05,23:23:22
40.013791,116.306498,0,126,39757.9746180556,2008-11-05,23:23:27
40.013791,116.306498,0,126,39757.9746759259,2008-11-05,23:23:32
40.013791,116.306497,0,126,39757.9747337963,2008-11-05,23:23:37
40.013791,116.306497,0,126,39757.9747916667,2008-11-05,23:23:42
40.013792,116.306496,0,126,39757.974849537,2008-11-05,23:23:47
40.013792,116.306495,0,126,39757.9749074074,2008-11-05,23:23:52
40.013793,116.306495,0,126,39757.9749652778,2008-11-05,23:23:57
40.013793,116.306494,0,126,39757.9750231481,2008-11-05,23:24:02
40.013793,116.306494,0,126,39757.9750810185,2008-11-05,23:24:07
40.013794,116.306493,0,126,39757.9751388889,2008-11-05,23:24:12
40.013794,116.306493,0,126,39757.9751967593,2008-11-05,23:24:17
40.013794,116.306493,0,127,39757.9752546296,2008-11-05,23:24:22
40.013794,116.306493,0,126,39757.9753125,2008-11-05,23:24:27
40.013794,116.306493,0,127,39757.9753703704,2008-11-05,23:24:32
40.013794,116.306493,0,127,39757.9754282407,2008-11-05,23:24:37
40.013793,116.306493,0,127,39757.9754861111,2008-11-05,23:24:42
40.013793,116.306493,0,127,39757.9755439815,2008-11-05,23:24:47
40.013793,116.306493,0,127,39757.9756018519,2008-11-05,23:24:52
40.013793,116.306493,0,127,39757.9756597222,2008-11-05,23:24:57
40.013793,116.306493,0,127,39757.9757175926,2008-11-05,23:25:02
40.013793,116.306493,0,127,39757.975775463,2008-11-05,23:25:07
40.013793,116.306493,0,127,39757.9758333333,2008-11-05,23:25:12
40.013793,116.306493,0,127,39757.9758912037,2008-11-05,23:25:17
40.013793,116.306494,0,127,39757.9759490741,2008-11-05,23:25:22
40.013793,116.306494,0,127,39757.9760069444,2008-11-05,23:25:27
40.013793,116.306494,0,127,39757.9760648148,2008-11-05,23:25:32
40.013793,116.306494,0,127,39757.9761226852,2008-11-05,23:25:37
40.013793,116.306493,0,127,39757.9761805556,2008-11-05,23:25:42
40.013793,116.306492,0,127,39757.9762384259,2008-11-05,23:25:47
40.013793,116.306491,0,127,39757.9762962963,2008-11-05,23:25:52
40.013792,116.306491,0,127,39757.9763541667,2008-11-05,23:25:57
40.013792,116.306491,0,127,39757.976412037,2008-11-05,23:26:02
40.013792,116.306491,0,127,39757.9764699074,2008-11-05,23:26:07
40.013792,116.306491,0,127,39757.9765277778,2008-11-05,23:26:12
40.013791,116.306491,0,127,39757.9765856481,2008-11-05,23:26:17
40.013791,116.30649,0,128,39757.9766435185,2008-11-05,23:26:22
40.013791,116.30649,0,128,39757.9767013889,2008-11-05,23:26:27
40.01379,116.306489,0,128,39757.9767592593,2008-11-05,23:26:32
40.01379,116.306489,0,128,39757.9768171296,2008-11-05,23:26:37
40.01379,116.306489,0,128,39757.976875,2008-11-05,23:26:42
40.01379,116.306489,0,128,39757.9769328704,2008-11-05,23:26:47
40.013789,116.306489,0,128,39757.9769907407,2008-11-05,23:26:52
40.013789,116.306488,0,128,39757.9770486111,2008-11-05,23:26:57
40.013788,116.306488,0,128,39757.9771064815,2008-11-05,23:27:02
40.013788,116.306488,0,128,39757.9771643518,2008-11-05,23:27:07
40.013788,116.306488,0,129,39757.9772222222,2008-11-05,23:27:12
40.013788,116.306487,0,129,39757.9772800926,2008-11-05,23:27:17
40.013787,116.306487,0,129,39757.977337963,2008-11-05,23:27:22
40.013787,116.306488,0,129,39757.9773958333,2008-11-05,23:27:27
40.013787,116.306488,0,129,39757.9774537037,2008-11-05,23:27:32
40.013786,116.306488,0,129,39757.9775115741,2008-11-05,23:27:37
40.013786,116.306488,0,129,39757.9775694444,2008-11-05,23:27:42
40.013786,116.306489,0,129,39757.9776273148,2008-11-05,23:27:47
40.013786,116.306489,0,129,39757.9776851852,2008-11-05,23:27:52
40.013786,116.306489,0,129,39757.9777430556,2008-11-05,23:27:57
40.013786,116.306488,0,129,39757.9778009259,2008-11-05,23:28:02
40.013786,116.306488,0,129,39757.9778587963,2008-11-05,23:28:07
40.013786,116.306488,0,129,39757.9779166667,2008-11-05,23:28:12
40.013786,116.306489,0,129,39757.977974537,2008-11-05,23:28:17
40.013787,116.30649,0,129,39757.9780324074,2008-11-05,23:28:22
40.013787,116.30649,0,129,39757.9780902778,2008-11-05,23:28:27
40.013788,116.306491,0,129,39757.9781481481,2008-11-05,23:28:32
40.013788,116.306491,0,129,39757.9782060185,2008-11-05,23:28:37
40.013789,116.306491,0,129,39757.9782638889,2008-11-05,23:28:42
40.013789,116.306491,0,129,39757.9783217593,2008-11-05,23:28:47
40.013788,116.306491,0,129,39757.9783796296,2008-11-05,23:28:52
40.013788,116.306491,0,129,39757.9784375,2008-11-05,23:28:57
40.013789,116.306491,0,129,39757.9784953704,2008-11-05,23:29:02
40.013789,116.306491,0,130,39757.9785532407,2008-11-05,23:29:07
40.013789,116.306491,0,130,39757.9786111111,2008-11-05,23:29:12
40.013789,116.306491,0,129,39757.9786689815,2008-11-05,23:29:17
40.013789,116.306492,0,129,39757.9787268518,2008-11-05,23:29:22
40.013789,116.306494,0,129,39757.9787847222,2008-11-05,23:29:27
40.013789,116.306494,0,129,39757.9788425926,2008-11-05,23:29:32
40.013789,116.306494,0,130,39757.978900463,2008-11-05,23:29:37
40.013789,116.306495,0,130,39757.9789583333,2008-11-05,23:29:42
40.013788,116.306494,0,130,39757.9790162037,2008-11-05,23:29:47
40.013788,116.306494,0,130,39757.9790740741,2008-11-05,23:29:52
40.013788,116.306494,0,130,39757.9791319444,2008-11-05,23:29:57
40.013787,116.306494,0,130,39757.9791898148,2008-11-05,23:30:02
40.013787,116.306493,0,130,39757.9792476852,2008-11-05,23:30:07
40.013787,116.306493,0,130,39757.9793055556,2008-11-05,23:30:12
40.013788,116.306493,0,130,39757.9793634259,2008-11-05,23:30:17
40.013788,116.306493,0,130,39757.9794212963,2008-11-05,23:30:22
40.013788,116.306493,0,130,39757.9794791667,2008-11-05,23:30:27
40.013789,116.306494,0,130,39757.979537037,2008-11-05,23:30:32
40.013789,116.306495,0,130,39757.9795949074,2008-11-05,23:30:37
40.013789,116.306496,0,130,39757.9796527778,2008-11-05,23:30:42
40.013789,116.306496,0,130,39757.9797106481,2008-11-05,23:30:47
40.013789,116.306496,0,130,39757.9797685185,2008-11-05,23:30:52
40.013789,116.306497,0,130,39757.9798263889,2008-11-05,23:30:57
40.013789,116.306498,0,130,39757.9798842593,2008-11-05,23:31:02
40.01379,116.306498,0,130,39757.9799421296,2008-11-05,23:31:07
40.01379,116.306498,0,130,39757.98,2008-11-05,23:31:12
40.01379,116.306498,0,130,39757.9800578704,2008-11-05,23:31:17
40.013791,116.306499,0,130,39757.9801157407,2008-11-05,23:31:22
40.013791,116.306499,0,130,39757.9801736111,2008-11-05,23:31:27
40.013791,116.306499,0,130,39757.9802314815,2008-11-05,23:31:32
40.013792,116.3065,0,130,39757.9802893519,2008-11-05,23:31:37
40.013792,116.3065,0,130,39757.9803472222,2008-11-05,23:31:42
40.013792,116.3065,0,130,39757.9804050926,2008-11-05,23:31:47
40.013792,116.3065,0,130,39757.980462963,2008-11-05,23:31:52
40.013792,116.306501,0,130,39757.9805208333,2008-11-05,23:31:57
40.013792,116.306501,0,130,39757.9805787037,2008-11-05,23:32:02
40.013791,116.3065,0,130,39757.9806365741,2008-11-05,23:32:07
40.013791,116.306499,0,131,39757.9806944444,2008-11-05,23:32:12
40.01379,116.306499,0,131,39757.9807523148,2008-11-05,23:32:17
40.01379,116.306498,0,131,39757.9808101852,2008-11-05,23:32:22
40.01379,116.306497,0,131,39757.9808680556,2008-11-05,23:32:27
40.01379,116.306496,0,131,39757.9809259259,2008-11-05,23:32:32
40.013789,116.306496,0,131,39757.9809837963,2008-11-05,23:32:37
40.013789,116.306495,0,131,39757.9810416667,2008-11-05,23:32:42
40.013789,116.306494,0,131,39757.981099537,2008-11-05,23:32:47
40.013789,116.306495,0,131,39757.9811574074,2008-11-05,23:32:52
40.013789,116.306495,0,132,39757.9812152778,2008-11-05,23:32:57
40.013788,116.306494,0,132,39757.9812731481,2008-11-05,23:33:02
40.013788,116.306494,0,132,39757.9813310185,2008-11-05,23:33:07
40.013788,116.306494,0,132,39757.9813888889,2008-11-05,23:33:12
40.013788,116.306493,0,132,39757.9814467593,2008-11-05,23:33:17
40.013788,116.306492,0,133,39757.9815046296,2008-11-05,23:33:22
40.013788,116.30649,0,133,39757.9815625,2008-11-05,23:33:27
40.013788,116.306488,0,133,39757.9816203704,2008-11-05,23:33:32
40.013787,116.306487,0,133,39757.9816782407,2008-11-05,23:33:37
40.013787,116.306486,0,134,39757.9817361111,2008-11-05,23:33:42
40.013787,116.306484,0,134,39757.9817939815,2008-11-05,23:33:47
40.013787,116.306483,0,134,39757.9818518519,2008-11-05,23:33:52
40.013787,116.306482,0,134,39757.9819097222,2008-11-05,23:33:57
40.013786,116.306482,0,134,39757.9819675926,2008-11-05,23:34:02
40.013786,116.306481,0,135,39757.982025463,2008-11-05,23:34:07
40.013786,116.306481,0,135,39757.9820833333,2008-11-05,23:34:12
40.013786,116.30648,0,135,39757.9821412037,2008-11-05,23:34:17
40.013786,116.30648,0,135,39757.9821990741,2008-11-05,23:34:22
40.013787,116.30648,0,135,39757.9822569444,2008-11-05,23:34:27
40.013787,116.30648,0,135,39757.9823148148,2008-11-05,23:34:32
40.013788,116.30648,0,135,39757.9823726852,2008-11-05,23:34:37
40.013788,116.306479,0,136,39757.9824305556,2008-11-05,23:34:42
40.013787,116.306478,0,136,39757.9824884259,2008-11-05,23:34:47
40.013788,116.306477,0,136,39757.9825462963,2008-11-05,23:34:52
40.013788,116.306477,0,136,39757.9826041667,2008-11-05,23:34:57
40.013789,116.306477,0,136,39757.982662037,2008-11-05,23:35:02
40.013789,116.306478,0,136,39757.9827199074,2008-11-05,23:35:07
40.013789,116.306478,0,136,39757.9827777778,2008-11-05,23:35:12
40.01379,116.306479,0,137,39757.9828356481,2008-11-05,23:35:17
40.01379,116.306479,0,137,39757.9828935185,2008-11-05,23:35:22
40.01379,116.30648,0,137,39757.9829513889,2008-11-05,23:35:27
40.01379,116.30648,0,137,39757.9830092593,2008-11-05,23:35:32
40.013789,116.30648,0,137,39757.9830671296,2008-11-05,23:35:37
40.013789,116.306481,0,137,39757.983125,2008-11-05,23:35:42
40.013789,116.306481,0,137,39757.9831828704,2008-11-05,23:35:47
40.013789,116.306481,0,137,39757.9832407407,2008-11-05,23:35:52
40.013789,116.306482,0,137,39757.9832986111,2008-11-05,23:35:57
40.013788,116.306483,0,137,39757.9833564815,2008-11-05,23:36:02
40.013788,116.306484,0,137,39757.9834143519,2008-11-05,23:36:07
40.013788,116.306485,0,137,39757.9834722222,2008-11-05,23:36:12
40.013788,116.306485,0,137,39757.9835300926,2008-11-05,23:36:17
40.013788,116.306486,0,137,39757.983587963,2008-11-05,23:36:22
40.013787,116.306486,0,137,39757.9836458333,2008-11-05,23:36:27
40.013787,116.306486,0,137,39757.9837037037,2008-11-05,23:36:32
40.013787,116.306486,0,137,39757.9837615741,2008-11-05,23:36:37
40.013786,116.306485,0,137,39757.9838194444,2008-11-05,23:36:42
40.013786,116.306486,0,137,39757.9838773148,2008-11-05,23:36:47
40.013786,116.306486,0,137,39757.9839351852,2008-11-05,23:36:52
40.013785,116.306485,0,137,39757.9839930556,2008-11-05,23:36:57
40.013785,116.306485,0,138,39757.9840509259,2008-11-05,23:37:02
40.013785,116.306485,0,138,39757.9841087963,2008-11-05,23:37:07
40.013785,116.306484,0,138,39757.9841666667,2008-11-05,23:37:12
40.013784,116.306484,0,138,39757.984224537,2008-11-05,23:37:17
40.013784,116.306485,0,138,39757.9842824074,2008-11-05,23:37:22
40.013784,116.306485,0,138,39757.9843402778,2008-11-05,23:37:27
40.013784,116.306485,0,138,39757.9843981481,2008-11-05,23:37:32
40.013784,116.306486,0,138,39757.9844560185,2008-11-05,23:37:37
40.013785,116.306485,0,138,39757.9845138889,2008-11-05,23:37:42
40.013785,116.306485,0,138,39757.9845717593,2008-11-05,23:37:47
40.013785,116.306486,0,138,39757.9846296296,2008-11-05,23:37:52
40.013785,116.306485,0,138,39757.9846875,2008-11-05,23:37:57
40.013786,116.306485,0,138,39757.9847453704,2008-11-05,23:38:02
40.013786,116.306485,0,137,39757.9848032407,2008-11-05,23:38:07
40.013786,116.306485,0,137,39757.9848611111,2008-11-05,23:38:12
40.013786,116.306485,0,137,39757.9849189815,2008-11-05,23:38:17
40.013787,116.306486,0,137,39757.9849768518,2008-11-05,23:38:22
40.013786,116.306486,0,137,39757.9850347222,2008-11-05,23:38:27
40.013786,116.306486,0,137,39757.9850925926,2008-11-05,23:38:32
40.013786,116.306486,0,137,39757.985150463,2008-11-05,23:38:37
40.013786,116.306486,0,138,39757.9852083333,2008-11-05,23:38:42
40.013787,116.306486,0,137,39757.9852662037,2008-11-05,23:38:47
40.013787,116.306486,0,138,39757.9853240741,2008-11-05,23:38:52
40.013788,116.306485,0,137,39757.9853819444,2008-11-05,23:38:57
40.013788,116.306485,0,137,39757.9854398148,2008-11-05,23:39:02
40.013789,116.306485,0,137,39757.9854976852,2008-11-05,23:39:07
40.013789,116.306485,0,137,39757.9855555556,2008-11-05,23:39:12
40.013789,116.306486,0,138,39757.9856134259,2008-11-05,23:39:17
40.013789,116.306486,0,138,39757.9856712963,2008-11-05,23:39:22
40.013789,116.306485,0,137,39757.9857291667,2008-11-05,23:39:27
40.01379,116.306485,0,137,39757.985787037,2008-11-05,23:39:32
40.01379,116.306487,0,137,39757.9858449074,2008-11-05,23:39:37
40.01379,116.306487,0,137,39757.9859027778,2008-11-05,23:39:42
40.013791,116.306486,0,137,39757.9859606481,2008-11-05,23:39:47
40.013791,116.306486,0,137,39757.9860185185,2008-11-05,23:39:52
40.013791,116.306486,0,137,39757.9860763889,2008-11-05,23:39:57
40.013791,116.306486,0,137,39757.9861342593,2008-11-05,23:40:02
40.013791,116.306486,0,137,39757.9861921296,2008-11-05,23:40:07
40.013791,116.306486,0,137,39757.98625,2008-11-05,23:40:12
40.013791,116.306487,0,137,39757.9863078704,2008-11-05,23:40:17
40.013791,116.306487,0,137,39757.9863657407,2008-11-05,23:40:22
40.013791,116.306487,0,137,39757.9864236111,2008-11-05,23:40:27
40.013791,116.306488,0,137,39757.9864814815,2008-11-05,23:40:32
40.013791,116.306488,0,137,39757.9865162037,2008-11-05,23:40:35
40.013789,116.306494,0,137,39757.9865393518,2008-11-05,23:40:37
40.013776,116.306518,0,137,39757.9865972222,2008-11-05,23:40:42
40.013776,116.306518,0,137,39757.9866319444,2008-11-05,23:40:45
40.013777,116.306519,0,137,39757.9866550926,2008-11-05,23:40:47
40.013762,116.306512,0,137,39757.986712963,2008-11-05,23:40:52
40.01375,116.306496,0,137,39757.9867708333,2008-11-05,23:40:57
40.013781,116.306453,0,138,39757.9868287037,2008-11-05,23:41:02
40.013798,116.306439,0,140,39757.9868865741,2008-11-05,23:41:07
40.013798,116.306439,0,140,39757.9869212963,2008-11-05,23:41:10
40.013804,116.306436,0,141,39757.9869444444,2008-11-05,23:41:12
40.013828,116.306415,0,143,39757.9870023148,2008-11-05,23:41:17
40.013856,116.306405,0,144,39757.9870601852,2008-11-05,23:41:22
40.013911,116.306397,0,146,39757.9871180556,2008-11-05,23:41:27
40.013978,116.306357,0,152,39757.9871759259,2008-11-05,23:41:32
40.014051,116.306319,0,162,39757.9872337963,2008-11-05,23:41:37
40.014107,116.306195,0,157,39757.9872800926,2008-11-05,23:41:41
40.014135,116.306083,0,158,39757.9873263889,2008-11-05,23:41:45
40.014137,116.305959,0,164,39757.9873842593,2008-11-05,23:41:50
40.014146,116.30581,0,167,39757.9874421296,2008-11-05,23:41:55
40.014112,116.305707,0,156,39757.9875,2008-11-05,23:42:00
40.013999,116.305691,0,150,39757.9875578704,2008-11-05,23:42:05
40.013887,116.305712,0,145,39757.9876157407,2008-11-05,23:42:10
40.013809,116.305776,0,144,39757.9876736111,2008-11-05,23:42:15
40.013802,116.305907,0,145,39757.9877314815,2008-11-05,23:42:20
40.01379,116.306001,0,154,39757.9877893519,2008-11-05,23:42:25
40.01377,116.306117,0,159,39757.9878356481,2008-11-05,23:42:29
40.013724,116.306237,0,155,39757.9878819444,2008-11-05,23:42:33
40.013641,116.306298,0,148,39757.9879282407,2008-11-05,23:42:37
40.013567,116.306387,0,142,39757.987974537,2008-11-05,23:42:41
40.013564,116.306487,0,143,39757.9880324074,2008-11-05,23:42:46
40.013563,116.306541,0,140,39757.9880902778,2008-11-05,23:42:51
40.013515,116.30663,0,141,39757.9881481482,2008-11-05,23:42:56
40.013439,116.306706,0,140,39757.9882060185,2008-11-05,23:43:01
40.013368,116.306785,0,142,39757.9882523148,2008-11-05,23:43:05
40.013313,116.306877,0,139,39757.988287037,2008-11-05,23:43:08
40.013247,116.306968,0,135,39757.9883217593,2008-11-05,23:43:11
40.013178,116.30706,0,134,39757.9883680556,2008-11-05,23:43:15
40.013118,116.307162,0,132,39757.9884143519,2008-11-05,23:43:19
40.013075,116.30728,0,136,39757.9884606482,2008-11-05,23:43:23
40.013056,116.307423,0,138,39757.9885069444,2008-11-05,23:43:27
40.013058,116.307566,0,136,39757.9885532407,2008-11-05,23:43:31
40.01308,116.307713,0,133,39757.988599537,2008-11-05,23:43:35
40.013096,116.307857,0,128,39757.9886458333,2008-11-05,23:43:39
40.013083,116.307977,0,128,39757.9886921296,2008-11-05,23:43:43
40.013093,116.308111,0,133,39757.98875,2008-11-05,23:43:48
40.013105,116.308245,0,134,39757.9887962963,2008-11-05,23:43:52
40.013111,116.308387,0,130,39757.9888425926,2008-11-05,23:43:56
40.013127,116.308509,0,137,39757.9888888889,2008-11-05,23:44:00
40.013146,116.308646,0,135,39757.9889351852,2008-11-05,23:44:04
40.013153,116.308775,0,137,39757.9889814815,2008-11-05,23:44:08
40.013154,116.308924,0,133,39757.9890277778,2008-11-05,23:44:12
40.01317,116.309062,0,130,39757.9890740741,2008-11-05,23:44:16
40.013187,116.309179,0,133,39757.9891203704,2008-11-05,23:44:20
40.013192,116.309317,0,132,39757.9891782407,2008-11-05,23:44:25
40.013199,116.309451,0,128,39757.9892361111,2008-11-05,23:44:30
40.01321,116.309572,0,128,39757.9892939815,2008-11-05,23:44:35
40.013224,116.309698,0,130,39757.9893518519,2008-11-05,23:44:40
40.013246,116.30983,0,128,39757.9893981481,2008-11-05,23:44:44
40.013251,116.309967,0,127,39757.9894444444,2008-11-05,23:44:48
40.013254,116.310086,0,127,39757.9894907407,2008-11-05,23:44:52
40.013236,116.310229,0,129,39757.9895486111,2008-11-05,23:44:57
40.013208,116.310367,0,137,39757.9896064815,2008-11-05,23:45:02
40.013192,116.310501,0,150,39757.9896643519,2008-11-05,23:45:07
40.01321,116.310619,0,153,39757.9897106481,2008-11-05,23:45:11
40.013222,116.310756,0,161,39757.9897685185,2008-11-05,23:45:16
40.013209,116.310883,0,168,39757.9898148148,2008-11-05,23:45:20
40.013219,116.311018,0,169,39757.9898611111,2008-11-05,23:45:24
40.013235,116.311131,0,175,39757.9899189815,2008-11-05,23:45:29
40.013232,116.311244,0,182,39757.9899768519,2008-11-05,23:45:34
40.013226,116.311365,0,188,39757.9900347222,2008-11-05,23:45:39
40.013246,116.311499,0,175,39757.9900810185,2008-11-05,23:45:43
40.013235,116.311615,0,163,39757.9901157407,2008-11-05,23:45:46
40.013172,116.311723,0,157,39757.990162037,2008-11-05,23:45:50
40.013055,116.31175,0,152,39757.9902083333,2008-11-05,23:45:54
40.012961,116.311768,0,151,39757.9902430556,2008-11-05,23:45:57
40.012842,116.311801,0,154,39757.9902893519,2008-11-05,23:46:01
40.012735,116.311835,0,156,39757.9903356481,2008-11-05,23:46:05
40.012625,116.311856,0,158,39757.9903819444,2008-11-05,23:46:09
40.012513,116.311878,0,162,39757.9904282407,2008-11-05,23:46:13
40.012407,116.311877,0,166,39757.990474537,2008-11-05,23:46:17
40.012317,116.311857,0,157,39757.9904976852,2008-11-05,23:46:19
40.012222,116.311865,0,151,39757.9905324074,2008-11-05,23:46:22
40.012126,116.311886,0,159,39757.9905787037,2008-11-05,23:46:26
40.012034,116.311911,0,159,39757.9906134259,2008-11-05,23:46:29
40.01194,116.31191,0,153,39757.9906365741,2008-11-05,23:46:31
40.011826,116.311925,0,145,39757.9906712963,2008-11-05,23:46:34
40.011731,116.311932,0,136,39757.9907060185,2008-11-05,23:46:37
40.01164,116.311936,0,135,39757.9907523148,2008-11-05,23:46:41
40.011548,116.311955,0,131,39757.9907986111,2008-11-05,23:46:45
40.011457,116.311984,0,134,39757.9908564815,2008-11-05,23:46:50
40.011379,116.311996,0,132,39757.9909143519,2008-11-05,23:46:55
40.011364,116.312006,0,131,39757.9909722222,2008-11-05,23:47:00
40.011364,116.312006,0,132,39757.9910300926,2008-11-05,23:47:05
40.011364,116.312007,0,132,39757.991087963,2008-11-05,23:47:10
40.011364,116.312007,0,132,39757.9911226852,2008-11-05,23:47:13
40.011365,116.312007,0,132,39757.9911458333,2008-11-05,23:47:15
40.011359,116.312017,0,132,39757.9912037037,2008-11-05,23:47:20
40.011327,116.312122,0,128,39757.9912615741,2008-11-05,23:47:25
40.011324,116.312255,0,124,39757.9913194444,2008-11-05,23:47:30
40.011304,116.312379,0,124,39757.9913657407,2008-11-05,23:47:34
40.011244,116.312477,0,124,39757.991412037,2008-11-05,23:47:38
40.011151,116.312526,0,125,39757.9914583333,2008-11-05,23:47:42
40.011041,116.312534,0,129,39757.9915046296,2008-11-05,23:47:46
40.010926,116.31254,0,126,39757.9915509259,2008-11-05,23:47:50
40.010804,116.31255,0,127,39757.9915972222,2008-11-05,23:47:54
40.010683,116.312536,0,123,39757.9916435185,2008-11-05,23:47:58
40.010584,116.312548,0,123,39757.9916782407,2008-11-05,23:48:01
40.010492,116.312567,0,120,39757.991712963,2008-11-05,23:48:04
40.010402,116.312587,0,120,39757.9917476852,2008-11-05,23:48:07
40.010287,116.312618,0,122,39757.9917939815,2008-11-05,23:48:11
40.010194,116.312638,0,123,39757.9918287037,2008-11-05,23:48:14
40.010097,116.312656,0,123,39757.9918634259,2008-11-05,23:48:17
40.009999,116.312674,0,122,39757.9918981481,2008-11-05,23:48:20
40.00989,116.31269,0,124,39757.9919444444,2008-11-05,23:48:24
40.009774,116.312703,0,123,39757.9919907407,2008-11-05,23:48:28
40.009675,116.312715,0,122,39757.992025463,2008-11-05,23:48:31
40.009579,116.312733,0,120,39757.9920601852,2008-11-05,23:48:34
40.009483,116.312783,0,118,39757.9920949074,2008-11-05,23:48:37
40.009462,116.312917,0,118,39757.9921412037,2008-11-05,23:48:41
40.009489,116.313062,0,113,39757.9921875,2008-11-05,23:48:45
40.009502,116.313178,0,112,39757.9922222222,2008-11-05,23:48:48
40.009494,116.313301,0,113,39757.9922569444,2008-11-05,23:48:51
40.009496,116.313436,0,116,39757.9923032407,2008-11-05,23:48:55
40.009528,116.313572,0,120,39757.992349537,2008-11-05,23:48:59
40.009556,116.31369,0,138,39757.9924074074,2008-11-05,23:49:04
40.009525,116.313816,0,151,39757.9924421296,2008-11-05,23:49:07
40.009493,116.313941,0,159,39757.9924768518,2008-11-05,23:49:10
40.009529,116.314068,0,149,39757.9925,2008-11-05,23:49:12
40.009564,116.314196,0,151,39757.9925462963,2008-11-05,23:49:16
40.009565,116.314322,0,167,39757.9925925926,2008-11-05,23:49:20
40.009607,116.314436,0,169,39757.9926388889,2008-11-05,23:49:24
40.009572,116.314565,0,177,39757.992662037,2008-11-05,23:49:26
40.009556,116.314719,0,187,39757.9926967593,2008-11-05,23:49:29
40.009545,116.314838,0,197,39757.9927314815,2008-11-05,23:49:32
40.009547,116.314972,0,206,39757.9927662037,2008-11-05,23:49:35
40.009549,116.315112,0,215,39757.9928009259,2008-11-05,23:49:38
40.009585,116.315276,0,203,39757.9928356481,2008-11-05,23:49:41
40.009591,116.315398,0,207,39757.9928703704,2008-11-05,23:49:44
40.009597,116.31553,0,214,39757.9929050926,2008-11-05,23:49:47
40.009585,116.315663,0,216,39757.9929398148,2008-11-05,23:49:50
40.009573,116.315781,0,220,39757.992974537,2008-11-05,23:49:53
40.009585,116.315972,0,186,39757.9929976852,2008-11-05,23:49:55
40.009558,116.316101,0,174,39757.9930208333,2008-11-05,23:49:57
40.009503,116.316181,0,161,39757.9930555556,2008-11-05,23:50:00
40.009414,116.31623,0,159,39757.9930902778,2008-11-05,23:50:03
40.009322,116.316262,0,161,39757.993125,2008-11-05,23:50:06
40.00922,116.316294,0,161,39757.9931597222,2008-11-05,23:50:09
40.009094,116.316319,0,166,39757.9931944444,2008-11-05,23:50:12
40.008998,116.316356,0,154,39757.9932175926,2008-11-05,23:50:14
40.008994,116.316477,0,152,39757.9932523148,2008-11-05,23:50:17
40.009022,116.316603,0,151,39757.993287037,2008-11-05,23:50:20
40.00905,116.316727,0,152,39757.9933217593,2008-11-05,23:50:23
40.00907,116.316866,0,153,39757.9933564815,2008-11-05,23:50:26
40.009072,116.317013,0,151,39757.9933912037,2008-11-05,23:50:29
40.009094,116.317154,0,146,39757.9934259259,2008-11-05,23:50:32
40.009098,116.317288,0,146,39757.9934606481,2008-11-05,23:50:35
40.009091,116.317419,0,145,39757.9934953704,2008-11-05,23:50:38
40.009078,116.317556,0,145,39757.9935300926,2008-11-05,23:50:41
40.009026,116.317664,0,135,39757.9935648148,2008-11-05,23:50:44
40.008932,116.317692,0,143,39757.9936111111,2008-11-05,23:50:48
40.00884,116.317702,0,140,39757.9936458333,2008-11-05,23:50:51
40.008717,116.317692,0,133,39757.9936805556,2008-11-05,23:50:54
40.008599,116.317704,0,129,39757.9937152778,2008-11-05,23:50:57
40.008496,116.31771,0,128,39757.99375,2008-11-05,23:51:00
40.008388,116.317714,0,131,39757.9937847222,2008-11-05,23:51:03
40.008276,116.317715,0,129,39757.9938194444,2008-11-05,23:51:06
40.008173,116.317722,0,132,39757.9938541667,2008-11-05,23:51:09
40.008051,116.317722,0,130,39757.9938888889,2008-11-05,23:51:12
40.007931,116.317716,0,129,39757.9939236111,2008-11-05,23:51:15
40.007836,116.317699,0,128,39757.9939467593,2008-11-05,23:51:17
40.007739,116.317706,0,131,39757.9939814815,2008-11-05,23:51:20
40.007639,116.31771,0,130,39757.9940046296,2008-11-05,23:51:22
40.007508,116.317709,0,130,39757.9940393518,2008-11-05,23:51:25
40.007382,116.317696,0,127,39757.9940740741,2008-11-05,23:51:28
40.007285,116.31773,0,132,39757.9941203704,2008-11-05,23:51:32
40.007165,116.317721,0,133,39757.9941550926,2008-11-05,23:51:35
40.007052,116.317704,0,135,39757.9941898148,2008-11-05,23:51:38
40.006905,116.317692,0,137,39757.994224537,2008-11-05,23:51:41
40.006793,116.317692,0,139,39757.9942476852,2008-11-05,23:51:43
40.006701,116.31769,0,141,39757.9942708333,2008-11-05,23:51:45
40.006612,116.317682,0,134,39757.9942939815,2008-11-05,23:51:47
40.006491,116.317683,0,129,39757.9943287037,2008-11-05,23:51:50
40.006375,116.317702,0,128,39757.9943634259,2008-11-05,23:51:53
40.006256,116.317725,0,128,39757.9944097222,2008-11-05,23:51:57
40.006156,116.317745,0,130,39757.9944444444,2008-11-05,23:52:00
40.006035,116.317756,0,128,39757.9944791667,2008-11-05,23:52:03
40.005921,116.317763,0,126,39757.9945138889,2008-11-05,23:52:06
40.005802,116.31777,0,127,39757.9945486111,2008-11-05,23:52:09
40.005674,116.317777,0,128,39757.9945833333,2008-11-05,23:52:12
40.005548,116.317794,0,125,39757.9946180556,2008-11-05,23:52:15
40.005445,116.317819,0,124,39757.9946527778,2008-11-05,23:52:18
40.005346,116.317832,0,127,39757.9946875,2008-11-05,23:52:21
40.005229,116.31785,0,128,39757.9947222222,2008-11-05,23:52:24
40.005117,116.31787,0,130,39757.9947569444,2008-11-05,23:52:27
40.005004,116.317886,0,130,39757.9947916667,2008-11-05,23:52:30
40.004868,116.31789,0,124,39757.9948263889,2008-11-05,23:52:33
40.004789,116.317961,0,121,39757.9948611111,2008-11-05,23:52:36
40.004753,116.318081,0,120,39757.9948958333,2008-11-05,23:52:39
40.004737,116.318202,0,118,39757.9949305556,2008-11-05,23:52:42
40.00473,116.318338,0,119,39757.9949652778,2008-11-05,23:52:45
40.004742,116.318467,0,120,39757.995,2008-11-05,23:52:48
40.004752,116.318602,0,124,39757.9950347222,2008-11-05,23:52:51
40.004765,116.318732,0,125,39757.9950694444,2008-11-05,23:52:54
40.004764,116.318869,0,125,39757.9951041667,2008-11-05,23:52:57
40.004771,116.319013,0,128,39757.9951388889,2008-11-05,23:53:00
40.004773,116.319147,0,137,39757.9951736111,2008-11-05,23:53:03
40.004774,116.319284,0,141,39757.9952083333,2008-11-05,23:53:06
40.004775,116.319422,0,150,39757.9952430556,2008-11-05,23:53:09
40.004769,116.319543,0,169,39757.9952777778,2008-11-05,23:53:12
40.004789,116.319692,0,179,39757.9953240741,2008-11-05,23:53:16
40.004784,116.319815,0,192,39757.9953587963,2008-11-05,23:53:19
40.004798,116.319952,0,192,39757.9953935185,2008-11-05,23:53:22
40.004816,116.32011,0,191,39757.9954282407,2008-11-05,23:53:25
40.004825,116.320254,0,192,39757.995462963,2008-11-05,23:53:28
40.004833,116.320405,0,190,39757.9954976852,2008-11-05,23:53:31
40.004852,116.320549,0,187,39757.9955324074,2008-11-05,23:53:34
40.00487,116.320689,0,180,39757.9955671296,2008-11-05,23:53:37
40.004888,116.320821,0,175,39757.9956018519,2008-11-05,23:53:40
40.0049,116.32099,0,168,39757.9956365741,2008-11-05,23:53:43
40.004897,116.321137,0,165,39757.9956828704,2008-11-05,23:53:47
40.004855,116.321258,0,160,39757.9957407407,2008-11-05,23:53:52
40.004776,116.32131,0,150,39757.995787037,2008-11-05,23:53:56
40.004672,116.321321,0,142,39757.9958333333,2008-11-05,23:54:00
40.004569,116.32136,0,142,39757.9958912037,2008-11-05,23:54:05
40.004475,116.321387,0,144,39757.9959375,2008-11-05,23:54:09
40.00437,116.321388,0,144,39757.9959837963,2008-11-05,23:54:13
40.004276,116.321393,0,144,39757.9960185185,2008-11-05,23:54:16
40.004181,116.321396,0,140,39757.9960532407,2008-11-05,23:54:19
40.004078,116.321402,0,134,39757.996087963,2008-11-05,23:54:22
40.003984,116.321412,0,137,39757.9961226852,2008-11-05,23:54:25
40.003887,116.321431,0,135,39757.9961689815,2008-11-05,23:54:29
40.003776,116.321462,0,146,39757.9962268519,2008-11-05,23:54:34
40.003678,116.321483,0,153,39757.9962615741,2008-11-05,23:54:37
40.003572,116.321497,0,166,39757.9963078704,2008-11-05,23:54:41
40.003456,116.321489,0,162,39757.9963541667,2008-11-05,23:54:45
40.003362,116.321525,0,173,39757.996400463,2008-11-05,23:54:49
40.003282,116.32156,0,186,39757.9964467593,2008-11-05,23:54:53
40.00319,116.321587,0,198,39757.9964930556,2008-11-05,23:54:57
40.003101,116.321622,0,205,39757.9965393519,2008-11-05,23:55:01
40.002999,116.321644,0,214,39757.9965856481,2008-11-05,23:55:05
40.002898,116.321639,0,216,39757.9966203704,2008-11-05,23:55:08
40.002789,116.321632,0,227,39757.9966666667,2008-11-05,23:55:12
40.002697,116.321633,0,226,39757.9967013889,2008-11-05,23:55:15
40.002581,116.321639,0,224,39757.9967476852,2008-11-05,23:55:19
40.002466,116.321648,0,233,39757.9967939815,2008-11-05,23:55:23
40.002364,116.32165,0,244,39757.9968402778,2008-11-05,23:55:27
40.00226,116.321652,0,253,39757.9968865741,2008-11-05,23:55:31
40.002166,116.321673,0,260,39757.9969212963,2008-11-05,23:55:34
40.002048,116.321696,0,260,39757.9969675926,2008-11-05,23:55:38
40.001952,116.321709,0,259,39757.9970023148,2008-11-05,23:55:41
40.001856,116.321745,0,272,39757.9970486111,2008-11-05,23:55:45
40.00176,116.321774,0,277,39757.9970833333,2008-11-05,23:55:48
40.001666,116.321798,0,284,39757.9971296296,2008-11-05,23:55:52
40.001563,116.321822,0,286,39757.9971759259,2008-11-05,23:55:56
40.001463,116.321851,0,288,39757.9972106481,2008-11-05,23:55:59
40.001367,116.321845,0,287,39757.9972337963,2008-11-05,23:56:01
40.001253,116.321849,0,287,39757.9972685185,2008-11-05,23:56:04
40.001145,116.321856,0,286,39757.9973032407,2008-11-05,23:56:07
40.001046,116.321868,0,288,39757.997337963,2008-11-05,23:56:10
40.000932,116.321878,0,284,39757.9973726852,2008-11-05,23:56:13
40.000831,116.321859,0,282,39757.9973958333,2008-11-05,23:56:15
40.000734,116.321844,0,275,39757.9974189815,2008-11-05,23:56:17
40.000622,116.321851,0,276,39757.9974537037,2008-11-05,23:56:20
40.000503,116.321846,0,271,39757.9974884259,2008-11-05,23:56:23
40.000391,116.321873,0,275,39757.9975347222,2008-11-05,23:56:27
40.000299,116.3219,0,273,39757.9975694444,2008-11-05,23:56:30
40.000197,116.321922,0,272,39757.9976041667,2008-11-05,23:56:33
40.000094,116.321965,0,270,39757.9976388889,2008-11-05,23:56:36
39.999977,116.321997,0,259,39757.997662037,2008-11-05,23:56:38
39.999857,116.322005,0,239,39757.9976851852,2008-11-05,23:56:40
39.999766,116.322064,0,222,39757.9977199074,2008-11-05,23:56:43
39.999734,116.322185,0,217,39757.9977662037,2008-11-05,23:56:47
39.999713,116.322309,0,213,39757.9978125,2008-11-05,23:56:51
39.999692,116.322428,0,210,39757.9978587963,2008-11-05,23:56:55
39.999682,116.322551,0,205,39757.9979050926,2008-11-05,23:56:59
39.999679,116.322704,0,195,39757.9979513889,2008-11-05,23:57:03
39.999676,116.322825,0,196,39757.9979861111,2008-11-05,23:57:06
39.999681,116.322947,0,196,39757.9980208333,2008-11-05,23:57:09
39.999684,116.323089,0,191,39757.9980555556,2008-11-05,23:57:12
39.999688,116.323223,0,189,39757.9980902778,2008-11-05,23:57:15
39.999684,116.323367,0,194,39757.9981365741,2008-11-05,23:57:19
39.999687,116.323491,0,196,39757.9981712963,2008-11-05,23:57:22
39.999693,116.323623,0,194,39757.9982060185,2008-11-05,23:57:25
39.999702,116.323748,0,199,39757.9982407407,2008-11-05,23:57:28
39.999706,116.323891,0,198,39757.998275463,2008-11-05,23:57:31
39.999716,116.324008,0,200,39757.9983101852,2008-11-05,23:57:34
39.999734,116.324154,0,200,39757.9983564815,2008-11-05,23:57:38
39.999739,116.324293,0,200,39757.9984027778,2008-11-05,23:57:42
39.999729,116.324443,0,204,39757.9984490741,2008-11-05,23:57:46
39.999721,116.324575,0,215,39757.9984953704,2008-11-05,23:57:50
39.99973,116.324691,0,221,39757.9985300926,2008-11-05,23:57:53
39.99973,116.32485,0,231,39757.9985648148,2008-11-05,23:57:56
39.999719,116.324984,0,242,39757.998599537,2008-11-05,23:57:59
39.999715,116.325125,0,251,39757.9986342593,2008-11-05,23:58:02
39.999722,116.325277,0,261,39757.9986689815,2008-11-05,23:58:05
39.999674,116.32538,0,266,39757.9987037037,2008-11-05,23:58:08
39.999613,116.325475,0,268,39757.9987384259,2008-11-05,23:58:11
39.999537,116.325539,0,263,39757.9987731481,2008-11-05,23:58:14
39.999459,116.325625,0,255,39757.9988078704,2008-11-05,23:58:17
39.999383,116.325726,0,247,39757.9988425926,2008-11-05,23:58:20
39.999311,116.325827,0,237,39757.9988773148,2008-11-05,23:58:23
39.999251,116.325937,0,228,39757.998912037,2008-11-05,23:58:26
39.999192,116.326063,0,214,39757.9989467593,2008-11-05,23:58:29
39.999123,116.326181,0,199,39757.9989814815,2008-11-05,23:58:32
39.999027,116.326221,0,183,39757.9990162037,2008-11-05,23:58:35
39.998917,116.326229,0,177,39757.9990509259,2008-11-05,23:58:38
39.998803,116.32624,0,171,39757.9990856481,2008-11-05,23:58:41
39.998714,116.326254,0,168,39757.9991203704,2008-11-05,23:58:44
39.998608,116.326265,0,165,39757.9991550926,2008-11-05,23:58:47
39.998499,116.326278,0,161,39757.9991898148,2008-11-05,23:58:50
39.998389,116.326291,0,159,39757.999224537,2008-11-05,23:58:53
39.998277,116.326301,0,158,39757.9992592593,2008-11-05,23:58:56
39.998175,116.326316,0,156,39757.9992939815,2008-11-05,23:58:59
39.998065,116.326323,0,157,39757.9993287037,2008-11-05,23:59:02
39.997963,116.326338,0,155,39757.9993634259,2008-11-05,23:59:05
39.997851,116.326356,0,154,39757.9993981481,2008-11-05,23:59:08
39.99772,116.326351,0,154,39757.9994328704,2008-11-05,23:59:11
39.997598,116.326357,0,157,39757.9994675926,2008-11-05,23:59:14
39.997487,116.326347,0,158,39757.9995023148,2008-11-05,23:59:17
39.997374,116.326353,0,160,39757.999537037,2008-11-05,23:59:20
39.997262,116.326368,0,162,39757.9995717593,2008-11-05,23:59:23
39.997146,116.326375,0,159,39757.9996064815,2008-11-05,23:59:26
39.99702,116.326383,0,160,39757.9996412037,2008-11-05,23:59:29
39.996897,116.326417,0,160,39757.9996759259,2008-11-05,23:59:32
39.996764,116.32641,0,163,39757.9997106481,2008-11-05,23:59:35
39.996646,116.326426,0,166,39757.9997453704,2008-11-05,23:59:38
39.99653,116.326393,0,170,39757.9997800926,2008-11-05,23:59:41
39.996427,116.326371,0,171,39757.9998148148,2008-11-05,23:59:44
39.996314,116.326389,0,176,39757.9998611111,2008-11-05,23:59:48
39.996243,116.326479,0,176,39757.9999074074,2008-11-05,23:59:52
39.996148,116.32652,0,173,39757.9999537037,2008-11-05,23:59:56
39.99604,116.326521,0,173,39758,2008-11-06,00:00:00
39.99595,116.326526,0,176,39758.0000462963,2008-11-06,00:00:04
39.995845,116.326524,0,177,39758.0000925926,2008-11-06,00:00:08
39.995742,116.326516,0,180,39758.0001273148,2008-11-06,00:00:11
39.995646,116.326509,0,183,39758.000162037,2008-11-06,00:00:14
39.995556,116.326544,0,183,39758.0001967593,2008-11-06,00:00:17
39.995438,116.32655,0,186,39758.0002314815,2008-11-06,00:00:20
39.995327,116.32654,0,192,39758.0002777778,2008-11-06,00:00:24
39.995236,116.326541,0,195,39758.0003240741,2008-11-06,00:00:28
39.995148,116.326507,0,189,39758.0003703704,2008-11-06,00:00:32
39.995058,116.326495,0,186,39758.0004050926,2008-11-06,00:00:35
39.994953,116.326488,0,180,39758.0004398148,2008-11-06,00:00:38
39.994839,116.326505,0,176,39758.0004861111,2008-11-06,00:00:42
39.994739,116.326505,0,172,39758.0005208333,2008-11-06,00:00:45
39.994628,116.326497,0,171,39758.0005555556,2008-11-06,00:00:48
39.994503,116.326486,0,172,39758.0005902778,2008-11-06,00:00:51
39.9944,116.326478,0,171,39758.0006134259,2008-11-06,00:00:53
39.994284,116.32649,0,170,39758.0006597222,2008-11-06,00:00:57
39.994181,116.326515,0,170,39758.0006944444,2008-11-06,00:01:00
39.994089,116.32653,0,173,39758.0007291667,2008-11-06,00:01:03
39.99398,116.326526,0,173,39758.000775463,2008-11-06,00:01:07
39.993859,116.326495,0,159,39758.0008217593,2008-11-06,00:01:11
39.993751,116.326484,0,145,39758.0008564815,2008-11-06,00:01:14
39.99365,116.326483,0,138,39758.0008912037,2008-11-06,00:01:17
39.993546,116.326487,0,135,39758.0009259259,2008-11-06,00:01:20
39.993433,116.32649,0,137,39758.0009606481,2008-11-06,00:01:23
39.993336,116.326494,0,136,39758.0009953704,2008-11-06,00:01:26
39.993231,116.326503,0,137,39758.0010300926,2008-11-06,00:01:29
39.993133,116.326516,0,138,39758.0010648148,2008-11-06,00:01:32
39.993028,116.326522,0,140,39758.001099537,2008-11-06,00:01:35
39.992919,116.326529,0,141,39758.0011342593,2008-11-06,00:01:38
39.992805,116.326537,0,141,39758.0011689815,2008-11-06,00:01:41
39.992695,116.326536,0,142,39758.0012037037,2008-11-06,00:01:44
39.992572,116.32653,0,141,39758.0012384259,2008-11-06,00:01:47
39.99248,116.326517,0,140,39758.0012615741,2008-11-06,00:01:49
39.992335,116.326471,0,142,39758.0012847222,2008-11-06,00:01:51
39.992199,116.326436,0,141,39758.0013194444,2008-11-06,00:01:54
39.992106,116.326477,0,149,39758.0013425926,2008-11-06,00:01:56
39.992017,116.32649,0,148,39758.0013657407,2008-11-06,00:01:58
39.991909,116.326513,0,146,39758.001400463,2008-11-06,00:02:01
39.991804,116.326491,0,157,39758.0014467593,2008-11-06,00:02:05
39.991707,116.326472,0,169,39758.0014930556,2008-11-06,00:02:09
39.991668,116.326465,0,172,39758.0015509259,2008-11-06,00:02:14
39.991671,116.326487,0,170,39758.0016087963,2008-11-06,00:02:19
39.991671,116.326487,0,170,39758.0016435185,2008-11-06,00:02:22
39.991669,116.326486,0,171,39758.0016666667,2008-11-06,00:02:24
39.991678,116.326488,0,172,39758.001724537,2008-11-06,00:02:29
39.991675,116.326487,0,172,39758.0017824074,2008-11-06,00:02:34
39.991678,116.326486,0,173,39758.0018402778,2008-11-06,00:02:39
39.991682,116.326487,0,174,39758.0018981481,2008-11-06,00:02:44
39.991687,116.326488,0,174,39758.0019560185,2008-11-06,00:02:49
39.991691,116.326488,0,175,39758.0020138889,2008-11-06,00:02:54
39.991697,116.32649,0,175,39758.0020717593,2008-11-06,00:02:59
39.991695,116.32649,0,175,39758.0021296296,2008-11-06,00:03:04
39.991695,116.32649,0,174,39758.0021875,2008-11-06,00:03:09
39.991695,116.32649,0,174,39758.0022222222,2008-11-06,00:03:12
39.991698,116.326491,0,174,39758.0022453704,2008-11-06,00:03:14
39.991707,116.326492,0,174,39758.0023032407,2008-11-06,00:03:19
39.991711,116.326492,0,173,39758.0023611111,2008-11-06,00:03:24
39.991711,116.326492,0,173,39758.0023958333,2008-11-06,00:03:27
39.991717,116.326493,0,172,39758.0024189815,2008-11-06,00:03:29
39.991665,116.326503,0,164,39758.0024768518,2008-11-06,00:03:34
39.99157,116.326508,0,157,39758.0025347222,2008-11-06,00:03:39
39.991474,116.326524,0,150,39758.0025925926,2008-11-06,00:03:44
39.991366,116.32652,0,144,39758.002650463,2008-11-06,00:03:49
39.991263,116.326569,0,144,39758.0026967593,2008-11-06,00:03:53
39.991169,116.326584,0,144,39758.0027314815,2008-11-06,00:03:56
39.991073,116.326599,0,145,39758.0027662037,2008-11-06,00:03:59
39.990969,116.326596,0,145,39758.0028009259,2008-11-06,00:04:02
39.990854,116.326593,0,148,39758.0028356481,2008-11-06,00:04:05
39.99075,116.326611,0,150,39758.0028703704,2008-11-06,00:04:08
39.990642,116.326638,0,152,39758.0029050926,2008-11-06,00:04:11
39.990511,116.326663,0,159,39758.0029513889,2008-11-06,00:04:15
39.990405,116.326672,0,157,39758.0029861111,2008-11-06,00:04:18
39.990298,116.326664,0,160,39758.0030208333,2008-11-06,00:04:21
39.990186,116.326676,0,163,39758.0030555556,2008-11-06,00:04:24
39.990079,116.326711,0,163,39758.0030902778,2008-11-06,00:04:27
39.989951,116.326715,0,153,39758.0031365741,2008-11-06,00:04:31
39.989833,116.326716,0,157,39758.0031712963,2008-11-06,00:04:34
39.989736,116.326751,0,157,39758.0032060185,2008-11-06,00:04:37
39.98962,116.326778,0,161,39758.0032407407,2008-11-06,00:04:40
39.989527,116.326748,0,160,39758.0032638889,2008-11-06,00:04:42
39.989422,116.326736,0,156,39758.0032986111,2008-11-06,00:04:45
39.9893,116.326731,0,153,39758.0033333333,2008-11-06,00:04:48
39.989208,116.326734,0,144,39758.0033680556,2008-11-06,00:04:51
39.989087,116.326719,0,143,39758.0034027778,2008-11-06,00:04:54
39.98896,116.326729,0,142,39758.0034375,2008-11-06,00:04:57
39.988849,116.326736,0,142,39758.0034722222,2008-11-06,00:05:00
39.988735,116.326744,0,141,39758.0035069444,2008-11-06,00:05:03
39.988617,116.326752,0,140,39758.0035416667,2008-11-06,00:05:06
39.988498,116.326762,0,140,39758.0035763889,2008-11-06,00:05:09
39.988382,116.326772,0,141,39758.0036111111,2008-11-06,00:05:12
39.988268,116.326789,0,143,39758.0036458333,2008-11-06,00:05:15
39.988157,116.326814,0,145,39758.0036805556,2008-11-06,00:05:18
39.988068,116.32685,0,150,39758.0037152778,2008-11-06,00:05:21
39.987953,116.326874,0,154,39758.00375,2008-11-06,00:05:24
39.98783,116.326878,0,158,39758.0037847222,2008-11-06,00:05:27
39.987727,116.326896,0,158,39758.0038194444,2008-11-06,00:05:30
39.987622,116.326919,0,162,39758.0038541667,2008-11-06,00:05:33
39.987524,116.326952,0,167,39758.003900463,2008-11-06,00:05:37
39.987414,116.326943,0,170,39758.0039351852,2008-11-06,00:05:40
39.987283,116.326909,0,172,39758.0039583333,2008-11-06,00:05:42
39.987141,116.326866,0,171,39758.0039814815,2008-11-06,00:05:44
39.987048,116.326853,0,170,39758.0040046296,2008-11-06,00:05:46
39.986928,116.326826,0,169,39758.0040393519,2008-11-06,00:05:49
39.986818,116.326846,0,173,39758.0040740741,2008-11-06,00:05:52
39.986707,116.326848,0,170,39758.0041087963,2008-11-06,00:05:55
39.986592,116.326856,0,169,39758.0041435185,2008-11-06,00:05:58
39.9865,116.326907,0,172,39758.0041782407,2008-11-06,00:06:01
39.986377,116.326958,0,173,39758.0042013889,2008-11-06,00:06:03
39.986285,116.326972,0,177,39758.004224537,2008-11-06,00:06:05
39.986204,116.326987,0,168,39758.0042824074,2008-11-06,00:06:10
39.986113,116.326977,0,169,39758.0043055556,2008-11-06,00:06:12
39.98599,116.326956,0,170,39758.0043402778,2008-11-06,00:06:15
39.985869,116.32695,0,175,39758.004375,2008-11-06,00:06:18
39.985774,116.326964,0,175,39758.0043981481,2008-11-06,00:06:20
39.98567,116.326959,0,182,39758.0044328704,2008-11-06,00:06:23
39.985521,116.327012,0,191,39758.0044791667,2008-11-06,00:06:27
39.985406,116.327014,0,195,39758.0045023148,2008-11-06,00:06:29
39.985289,116.327027,0,208,39758.004537037,2008-11-06,00:06:32
39.985184,116.327015,0,213,39758.0045717593,2008-11-06,00:06:35
39.985069,116.327019,0,205,39758.0046064815,2008-11-06,00:06:38
39.984982,116.327044,0,189,39758.0046412037,2008-11-06,00:06:41
39.984889,116.327082,0,182,39758.0046759259,2008-11-06,00:06:44
39.984802,116.327125,0,172,39758.0047106481,2008-11-06,00:06:47
39.984705,116.327149,0,169,39758.0047453704,2008-11-06,00:06:50
39.984623,116.327211,0,163,39758.0047800926,2008-11-06,00:06:53
39.98454,116.327255,0,161,39758.004837963,2008-11-06,00:06:58
39.984462,116.327197,0,160,39758.0048842593,2008-11-06,00:07:02
39.984414,116.32706,0,153,39758.0049305556,2008-11-06,00:07:06
39.984362,116.326963,0,148,39758.0049652778,2008-11-06,00:07:09
39.984265,116.326927,0,147,39758.005,2008-11-06,00:07:12
39.984151,116.326924,0,145,39758.0050347222,2008-11-06,00:07:15
39.984028,116.326929,0,143,39758.0050694444,2008-11-06,00:07:18
39.983916,116.32694,0,143,39758.0051041667,2008-11-06,00:07:21
39.9838,116.326936,0,142,39758.0051388889,2008-11-06,00:07:24
39.983692,116.326914,0,143,39758.0051736111,2008-11-06,00:07:27
39.983579,116.326938,0,143,39758.0052083333,2008-11-06,00:07:30
39.983471,116.326952,0,140,39758.0052430556,2008-11-06,00:07:33
39.983359,116.326967,0,140,39758.0052777778,2008-11-06,00:07:36
39.983249,116.326965,0,139,39758.0053125,2008-11-06,00:07:39
39.983143,116.326967,0,134,39758.0053472222,2008-11-06,00:07:42
39.983031,116.326984,0,134,39758.0053819444,2008-11-06,00:07:45
39.982918,116.32702,0,143,39758.0054050926,2008-11-06,00:07:47
39.982819,116.327002,0,146,39758.0054398148,2008-11-06,00:07:50
39.982703,116.327008,0,149,39758.005474537,2008-11-06,00:07:53
39.982603,116.327061,0,133,39758.0055092593,2008-11-06,00:07:56
39.982474,116.327083,0,133,39758.0055439815,2008-11-06,00:07:59
39.982355,116.327114,0,135,39758.0055787037,2008-11-06,00:08:02
39.982219,116.327103,0,134,39758.0056134259,2008-11-06,00:08:05
39.982092,116.327113,0,137,39758.0056481481,2008-11-06,00:08:08
39.982,116.327128,0,136,39758.0056828704,2008-11-06,00:08:11
39.981896,116.327118,0,138,39758.0057060185,2008-11-06,00:08:13
39.981792,116.327128,0,139,39758.0057291667,2008-11-06,00:08:15
39.981665,116.327135,0,137,39758.0057638889,2008-11-06,00:08:18
39.98153,116.327153,0,139,39758.0057986111,2008-11-06,00:08:21
39.981437,116.327166,0,139,39758.0058217593,2008-11-06,00:08:23
39.981348,116.327168,0,142,39758.0058449074,2008-11-06,00:08:25
39.98123,116.327157,0,154,39758.0058796296,2008-11-06,00:08:28
39.981097,116.327163,0,160,39758.0059143519,2008-11-06,00:08:31
39.980961,116.327162,0,160,39758.0059490741,2008-11-06,00:08:34
39.980838,116.32717,0,162,39758.0059837963,2008-11-06,00:08:37
39.980712,116.327182,0,161,39758.0060185185,2008-11-06,00:08:40
39.980587,116.327182,0,165,39758.0060532407,2008-11-06,00:08:43
39.980464,116.327177,0,165,39758.006087963,2008-11-06,00:08:46
39.980342,116.327181,0,167,39758.0061226852,2008-11-06,00:08:49
39.980214,116.327187,0,170,39758.0061574074,2008-11-06,00:08:52
39.980093,116.327189,0,170,39758.0061921296,2008-11-06,00:08:55
39.979976,116.327185,0,171,39758.0062268519,2008-11-06,00:08:58
39.979864,116.327194,0,171,39758.0062615741,2008-11-06,00:09:01
39.979751,116.327199,0,172,39758.0062962963,2008-11-06,00:09:04
39.979631,116.327197,0,168,39758.0063310185,2008-11-06,00:09:07
39.979517,116.327208,0,165,39758.0063657407,2008-11-06,00:09:10
39.979394,116.327203,0,165,39758.006400463,2008-11-06,00:09:13
39.979281,116.327214,0,166,39758.0064351852,2008-11-06,00:09:16
39.979163,116.327225,0,167,39758.0064699074,2008-11-06,00:09:19
39.979043,116.327256,0,171,39758.0065046296,2008-11-06,00:09:22
39.978955,116.327281,0,178,39758.0065277778,2008-11-06,00:09:24
39.978836,116.327283,0,183,39758.0065625,2008-11-06,00:09:27
39.978716,116.327277,0,194,39758.0065972222,2008-11-06,00:09:30
39.978599,116.32726,0,190,39758.0066319444,2008-11-06,00:09:33
39.978491,116.32724,0,183,39758.0066666667,2008-11-06,00:09:36
39.978378,116.327226,0,182,39758.0067013889,2008-11-06,00:09:39
39.978276,116.327199,0,180,39758.0067361111,2008-11-06,00:09:42
39.978173,116.327187,0,184,39758.0067824074,2008-11-06,00:09:46
39.978076,116.327204,0,187,39758.0068287037,2008-11-06,00:09:50
39.978028,116.327218,0,180,39758.0068865741,2008-11-06,00:09:55
39.978033,116.327216,0,180,39758.0069444444,2008-11-06,00:10:00
39.978033,116.327216,0,180,39758.0069791667,2008-11-06,00:10:03
39.978035,116.327217,0,181,39758.0070023148,2008-11-06,00:10:05
39.978022,116.327198,0,179,39758.0070601852,2008-11-06,00:10:10
39.978011,116.32715,0,178,39758.0071180556,2008-11-06,00:10:15
39.978008,116.32713,0,179,39758.0071759259,2008-11-06,00:10:20
39.978008,116.32713,0,179,39758.0072337963,2008-11-06,00:10:25
39.978011,116.327132,0,179,39758.0072916667,2008-11-06,00:10:30
39.978011,116.327132,0,178,39758.007349537,2008-11-06,00:10:35
39.978011,116.327132,0,178,39758.0073842593,2008-11-06,00:10:38
39.978016,116.327131,0,178,39758.0074074074,2008-11-06,00:10:40
39.978062,116.327072,0,178,39758.0074652778,2008-11-06,00:10:45
39.978104,116.327016,0,178,39758.0075231481,2008-11-06,00:10:50
39.978133,116.326976,0,177,39758.0075810185,2008-11-06,00:10:55
39.978151,116.326935,0,177,39758.0076388889,2008-11-06,00:11:00
39.978158,116.326903,0,178,39758.0076967593,2008-11-06,00:11:05
39.978162,116.326884,0,179,39758.0077546296,2008-11-06,00:11:10
