# Supplementary material for: Research on differential privacy protection method based on user tendency
Source: PLoS One. 2023 Oct 26;18(10):e0288823. doi: 10.1371/journal.pone.0288823 (PMC10602288; doi:10.1371/journal.pone.0288823)
Supplement: S1 Data — (ZIP) [file pone.0288823.s001.zip › Data 5-1/001/Trajectory/20081106051423.plt]

Geolife trajectory
WGS 84
Altitude is in Feet
Reserved 3
0,2,255,My Track,0,0,2,8421376
0
39.974725,116.312378,0,486,39758.2183217593,2008-11-06,05:14:23
39.974251,116.312454,0,35,39758.2184606481,2008-11-06,05:14:35
39.974117,116.312423,0,-29,39758.2184722222,2008-11-06,05:14:36
39.974218,116.312439,0,76,39758.2184837963,2008-11-06,05:14:37
39.974181,116.312447,0,109,39758.2184953704,2008-11-06,05:14:38
39.974327,116.312426,0,109,39758.2185300926,2008-11-06,05:14:41
39.974434,116.312451,0,114,39758.2185648148,2008-11-06,05:14:44
39.974554,116.312466,0,126,39758.2186111111,2008-11-06,05:14:48
39.974574,116.312465,0,120,39758.2186689815,2008-11-06,05:14:53
39.974571,116.312493,0,113,39758.2187268519,2008-11-06,05:14:58
39.974583,116.312509,0,119,39758.2187847222,2008-11-06,05:15:03
39.97454,116.312583,0,135,39758.2188425926,2008-11-06,05:15:08
39.974548,116.312574,0,138,39758.218900463,2008-11-06,05:15:13
39.974561,116.31263,0,135,39758.2189583333,2008-11-06,05:15:18
39.974582,116.312664,0,130,39758.2190162037,2008-11-06,05:15:23
39.974598,116.312671,0,129,39758.2190740741,2008-11-06,05:15:28
39.974612,116.312719,0,125,39758.2191319444,2008-11-06,05:15:33
39.974612,116.312719,0,125,39758.2191666667,2008-11-06,05:15:36
39.974613,116.312725,0,126,39758.2191898148,2008-11-06,05:15:38
39.974624,116.312717,0,127,39758.2192476852,2008-11-06,05:15:43
39.974631,116.312707,0,128,39758.2193055556,2008-11-06,05:15:48
39.974637,116.312687,0,128,39758.2193634259,2008-11-06,05:15:53
39.974637,116.312687,0,128,39758.2193981481,2008-11-06,05:15:56
39.974638,116.312686,0,130,39758.2194212963,2008-11-06,05:15:58
39.974616,116.312717,0,124,39758.2194791667,2008-11-06,05:16:03
39.974628,116.312771,0,124,39758.219537037,2008-11-06,05:16:08
39.974645,116.312782,0,123,39758.2195949074,2008-11-06,05:16:13
39.974665,116.312782,0,127,39758.2196527778,2008-11-06,05:16:18
39.974649,116.312758,0,125,39758.2197106481,2008-11-06,05:16:23
39.97467,116.312748,0,125,39758.2197685185,2008-11-06,05:16:28
39.974731,116.312737,0,125,39758.2198263889,2008-11-06,05:16:33
39.974807,116.312727,0,125,39758.2198842593,2008-11-06,05:16:38
39.974821,116.312712,0,125,39758.2199421296,2008-11-06,05:16:43
39.975553,116.312861,0,274,39758.2245717593,2008-11-06,05:23:23
39.975546,116.312775,0,159,39758.2245949074,2008-11-06,05:23:25
39.975476,116.312811,0,200,39758.2246180556,2008-11-06,05:23:27
39.975427,116.312889,0,279,39758.2246296296,2008-11-06,05:23:28
39.975334,116.312965,0,321,39758.2246412037,2008-11-06,05:23:29
39.975417,116.313056,0,388,39758.2246527778,2008-11-06,05:23:30
39.975476,116.313013,0,431,39758.2246875,2008-11-06,05:23:33
39.97548,116.313078,0,458,39758.2247453704,2008-11-06,05:23:38
39.975426,116.31298,0,455,39758.2247916667,2008-11-06,05:23:42
39.975426,116.31298,0,455,39758.2248263889,2008-11-06,05:23:45
39.975418,116.312973,0,454,39758.224849537,2008-11-06,05:23:47
39.975419,116.31304,0,469,39758.2249074074,2008-11-06,05:23:52
39.975401,116.313038,0,486,39758.2249652778,2008-11-06,05:23:57
39.975372,116.313053,0,497,39758.2250231481,2008-11-06,05:24:02
39.975341,116.313068,0,508,39758.2250810185,2008-11-06,05:24:07
39.975303,116.313081,0,512,39758.2251388889,2008-11-06,05:24:12
39.975235,116.313085,0,515,39758.2251967593,2008-11-06,05:24:17
39.975145,116.312955,0,512,39758.2252430556,2008-11-06,05:24:21
39.975129,116.31295,0,513,39758.2253009259,2008-11-06,05:24:26
39.97495,116.312935,0,512,39758.2253587963,2008-11-06,05:24:31
39.974828,116.31283,0,511,39758.2253935185,2008-11-06,05:24:34
39.974669,116.312874,0,510,39758.2254282407,2008-11-06,05:24:37
39.974526,116.312802,0,508,39758.225462963,2008-11-06,05:24:40
39.97447,116.312733,0,507,39758.2255208333,2008-11-06,05:24:45
39.974426,116.31262,0,519,39758.2255324074,2008-11-06,05:24:46
39.974423,116.312656,0,519,39758.2255902778,2008-11-06,05:24:51
39.974314,116.312604,0,512,39758.2256018519,2008-11-06,05:24:52
39.97429,116.312613,0,500,39758.2256597222,2008-11-06,05:24:57
39.974271,116.312438,0,474,39758.2256828704,2008-11-06,05:24:59
39.974238,116.312335,0,455,39758.2257291667,2008-11-06,05:25:03
39.974193,116.312279,0,439,39758.225787037,2008-11-06,05:25:08
39.974191,116.312317,0,439,39758.2258449074,2008-11-06,05:25:13
39.974252,116.312448,0,442,39758.2258912037,2008-11-06,05:25:17
39.974308,116.312561,0,447,39758.2259490741,2008-11-06,05:25:22
39.974368,116.31263,0,444,39758.2260069444,2008-11-06,05:25:27
39.974274,116.312685,0,445,39758.2260532407,2008-11-06,05:25:31
39.974226,116.312763,0,449,39758.2261111111,2008-11-06,05:25:36
39.974154,116.312796,0,445,39758.2261689815,2008-11-06,05:25:41
39.974116,116.312791,0,444,39758.2262268519,2008-11-06,05:25:46
39.974103,116.312908,0,452,39758.2262847222,2008-11-06,05:25:51
39.97409,116.312947,0,456,39758.2263425926,2008-11-06,05:25:56
39.974081,116.312972,0,461,39758.226400463,2008-11-06,05:26:01
39.974091,116.312997,0,463,39758.2264583333,2008-11-06,05:26:06
39.974072,116.313012,0,464,39758.2265162037,2008-11-06,05:26:11
39.974019,116.313056,0,462,39758.2265740741,2008-11-06,05:26:16
39.97405,116.313075,0,463,39758.2266319444,2008-11-06,05:26:21
39.974048,116.31318,0,463,39758.2266898148,2008-11-06,05:26:26
39.97407,116.313329,0,441,39758.2267476852,2008-11-06,05:26:31
39.974096,116.313477,0,429,39758.2267824074,2008-11-06,05:26:34
39.974154,116.313586,0,411,39758.2268055556,2008-11-06,05:26:36
39.97424,116.313696,0,387,39758.2268287037,2008-11-06,05:26:38
39.974342,116.313683,0,376,39758.2268865741,2008-11-06,05:26:43
39.974414,116.313608,0,362,39758.2269328704,2008-11-06,05:26:47
39.974462,116.313577,0,349,39758.2269907407,2008-11-06,05:26:52
39.974552,116.313648,0,311,39758.227037037,2008-11-06,05:26:56
39.974644,116.31368,0,297,39758.2270717593,2008-11-06,05:26:59
39.974676,116.313666,0,291,39758.2271296296,2008-11-06,05:27:04
39.974677,116.313616,0,280,39758.2271875,2008-11-06,05:27:09
39.974611,116.313628,0,267,39758.2272453704,2008-11-06,05:27:14
39.974631,116.313621,0,262,39758.2273032407,2008-11-06,05:27:19
39.974612,116.313646,0,251,39758.2273611111,2008-11-06,05:27:24
39.974625,116.313685,0,243,39758.2274189815,2008-11-06,05:27:29
39.974717,116.313739,0,252,39758.2274537037,2008-11-06,05:27:32
39.974685,116.313814,0,272,39758.2275115741,2008-11-06,05:27:37
39.974708,116.313949,0,280,39758.2275694444,2008-11-06,05:27:42
39.974731,116.314077,0,296,39758.2276273148,2008-11-06,05:27:47
39.974737,116.314208,0,305,39758.2276736111,2008-11-06,05:27:51
39.974764,116.314355,0,314,39758.2277199074,2008-11-06,05:27:55
39.975053,116.314441,0,335,39758.2277430556,2008-11-06,05:27:57
39.975213,116.314514,0,346,39758.2277662037,2008-11-06,05:27:59
39.975275,116.314611,0,353,39758.2277893518,2008-11-06,05:28:01
39.975305,116.314717,0,363,39758.2278125,2008-11-06,05:28:03
39.975021,116.314838,0,360,39758.2278356481,2008-11-06,05:28:05
39.974872,116.314965,0,364,39758.2278587963,2008-11-06,05:28:07
39.974785,116.315041,0,370,39758.2278819444,2008-11-06,05:28:09
39.974858,116.315123,0,378,39758.2279050926,2008-11-06,05:28:11
39.974883,116.31524,0,378,39758.2279282407,2008-11-06,05:28:13
39.974933,116.315374,0,377,39758.2279513889,2008-11-06,05:28:15
39.974958,116.315528,0,380,39758.2279861111,2008-11-06,05:28:18
39.974947,116.315645,0,398,39758.2280208333,2008-11-06,05:28:21
39.974952,116.315789,0,404,39758.2280671296,2008-11-06,05:28:25
39.97497,116.315937,0,408,39758.2281018518,2008-11-06,05:28:28
39.974926,116.316056,0,423,39758.2281365741,2008-11-06,05:28:31
39.974919,116.316188,0,432,39758.2281828704,2008-11-06,05:28:35
39.97492,116.316314,0,438,39758.2282175926,2008-11-06,05:28:38
39.974901,116.31645,0,450,39758.2282523148,2008-11-06,05:28:41
39.974894,116.316569,0,468,39758.228287037,2008-11-06,05:28:44
39.974854,116.316719,0,476,39758.2283217593,2008-11-06,05:28:47
39.974856,116.316851,0,481,39758.2283564815,2008-11-06,05:28:50
39.974842,116.316961,0,497,39758.2283912037,2008-11-06,05:28:53
39.974875,116.317097,0,467,39758.2284027778,2008-11-06,05:28:54
39.974824,116.3172,0,467,39758.2284259259,2008-11-06,05:28:56
39.974855,116.31736,0,472,39758.2284606481,2008-11-06,05:28:59
39.974869,116.317483,0,483,39758.2284953704,2008-11-06,05:29:02
39.974905,116.317642,0,482,39758.2285300926,2008-11-06,05:29:05
39.974959,116.317784,0,485,39758.2285648148,2008-11-06,05:29:08
39.974974,116.317894,0,473,39758.228587963,2008-11-06,05:29:10
39.974974,116.318022,0,479,39758.2286342593,2008-11-06,05:29:14
39.974927,116.318159,0,477,39758.2286689815,2008-11-06,05:29:17
39.974934,116.318302,0,454,39758.2287152778,2008-11-06,05:29:21
39.97491,116.318362,0,454,39758.2287731481,2008-11-06,05:29:26
39.974912,116.318366,0,455,39758.2288310185,2008-11-06,05:29:31
39.974914,116.318358,0,457,39758.2288888889,2008-11-06,05:29:36
39.974914,116.318358,0,457,39758.2289236111,2008-11-06,05:29:39
39.974915,116.318362,0,457,39758.2289467593,2008-11-06,05:29:41
39.97492,116.318411,0,456,39758.2290046296,2008-11-06,05:29:46
39.974953,116.318563,0,430,39758.2290277778,2008-11-06,05:29:48
39.974954,116.318666,0,405,39758.2290393518,2008-11-06,05:29:49
39.974944,116.318785,0,368,39758.2290625,2008-11-06,05:29:51
39.974958,116.318868,0,345,39758.2290856481,2008-11-06,05:29:53
39.974992,116.318942,0,322,39758.2291203704,2008-11-06,05:29:56
39.975022,116.319032,0,304,39758.2291550926,2008-11-06,05:29:59
39.975093,116.319087,0,282,39758.2292013889,2008-11-06,05:30:03
39.975118,116.319174,0,263,39758.2292592593,2008-11-06,05:30:08
39.975095,116.319301,0,257,39758.2293171296,2008-11-06,05:30:13
39.975087,116.319417,0,262,39758.2293634259,2008-11-06,05:30:17
39.975092,116.319542,0,268,39758.2294097222,2008-11-06,05:30:21
39.975092,116.319664,0,271,39758.2294444444,2008-11-06,05:30:24
39.975083,116.319812,0,277,39758.2294907407,2008-11-06,05:30:28
39.97508,116.31993,0,277,39758.229525463,2008-11-06,05:30:31
39.975077,116.32006,0,293,39758.2295717593,2008-11-06,05:30:35
39.975077,116.320193,0,312,39758.2296180556,2008-11-06,05:30:39
39.975089,116.320311,0,321,39758.2296527778,2008-11-06,05:30:42
39.975098,116.320431,0,320,39758.2296875,2008-11-06,05:30:45
39.9751,116.320554,0,329,39758.2297222222,2008-11-06,05:30:48
39.975092,116.320699,0,326,39758.2297569444,2008-11-06,05:30:51
39.975081,116.320807,0,339,39758.2297916667,2008-11-06,05:30:54
39.975065,116.320923,0,347,39758.2298263889,2008-11-06,05:30:57
39.975087,116.321076,0,349,39758.2298726852,2008-11-06,05:31:01
39.975106,116.32116,0,346,39758.2299305556,2008-11-06,05:31:06
39.975126,116.321298,0,352,39758.2299884259,2008-11-06,05:31:11
39.975085,116.321441,0,355,39758.2300347222,2008-11-06,05:31:15
39.975058,116.321556,0,364,39758.2300694444,2008-11-06,05:31:18
39.975033,116.321676,0,388,39758.2301157407,2008-11-06,05:31:22
39.975019,116.321763,0,418,39758.230150463,2008-11-06,05:31:25
39.975008,116.321849,0,441,39758.2301851852,2008-11-06,05:31:28
39.975003,116.321971,0,448,39758.2302199074,2008-11-06,05:31:31
39.97499,116.322092,0,459,39758.2302546296,2008-11-06,05:31:34
39.974968,116.32224,0,470,39758.2302893519,2008-11-06,05:31:37
39.974983,116.3224,0,460,39758.2303240741,2008-11-06,05:31:40
39.974997,116.322549,0,459,39758.2303587963,2008-11-06,05:31:43
39.975009,116.322695,0,459,39758.2303935185,2008-11-06,05:31:46
39.974997,116.322842,0,468,39758.2304282407,2008-11-06,05:31:49
39.974987,116.322995,0,472,39758.230462963,2008-11-06,05:31:52
39.974993,116.323146,0,476,39758.2304976852,2008-11-06,05:31:55
39.975084,116.323238,0,484,39758.2305208333,2008-11-06,05:31:57
39.975142,116.323388,0,484,39758.2305555556,2008-11-06,05:32:00
39.975147,116.323545,0,483,39758.2305902778,2008-11-06,05:32:03
39.975119,116.323692,0,481,39758.230625,2008-11-06,05:32:06
39.975123,116.323812,0,491,39758.2306597222,2008-11-06,05:32:09
39.975145,116.323924,0,502,39758.2306944444,2008-11-06,05:32:12
39.975175,116.324039,0,510,39758.2307291667,2008-11-06,05:32:15
39.975207,116.32416,0,514,39758.2307638889,2008-11-06,05:32:18
39.975205,116.324286,0,519,39758.2308101852,2008-11-06,05:32:22
39.9752,116.32443,0,519,39758.2308564815,2008-11-06,05:32:26
39.975222,116.324576,0,514,39758.2308912037,2008-11-06,05:32:29
39.975229,116.3247,0,516,39758.2309259259,2008-11-06,05:32:32
39.975249,116.324851,0,519,39758.2309722222,2008-11-06,05:32:36
39.975279,116.324959,0,526,39758.2310069444,2008-11-06,05:32:39
39.975329,116.325108,0,521,39758.2310416667,2008-11-06,05:32:42
39.975355,116.325243,0,527,39758.231087963,2008-11-06,05:32:46
39.975406,116.325351,0,504,39758.231099537,2008-11-06,05:32:47
39.975426,116.325508,0,506,39758.2311458333,2008-11-06,05:32:51
39.97542,116.325628,0,504,39758.2311805556,2008-11-06,05:32:54
39.975411,116.325746,0,507,39758.2312152778,2008-11-06,05:32:57
39.975442,116.325874,0,509,39758.23125,2008-11-06,05:33:00
39.975489,116.326019,0,502,39758.2312847222,2008-11-06,05:33:03
39.975531,116.326173,0,490,39758.2313194444,2008-11-06,05:33:06
39.975557,116.326319,0,491,39758.2313657407,2008-11-06,05:33:10
39.975588,116.32646,0,491,39758.231412037,2008-11-06,05:33:14
39.975595,116.326497,0,510,39758.2314699074,2008-11-06,05:33:19
39.97559,116.326516,0,515,39758.2315277778,2008-11-06,05:33:24
39.975677,116.326508,0,519,39758.2315856481,2008-11-06,05:33:29
39.975771,116.326546,0,517,39758.2316319444,2008-11-06,05:33:33
39.975869,116.326656,0,506,39758.2316435185,2008-11-06,05:33:34
39.9757,116.326634,0,508,39758.2316782407,2008-11-06,05:33:37
39.975769,116.32665,0,512,39758.2317361111,2008-11-06,05:33:42
39.97587,116.326717,0,518,39758.2317824074,2008-11-06,05:33:46
39.975946,116.32678,0,523,39758.2318171296,2008-11-06,05:33:49
39.97607,116.326769,0,525,39758.2318518519,2008-11-06,05:33:52
39.976166,116.326961,0,509,39758.231875,2008-11-06,05:33:54
39.976223,116.327096,0,501,39758.2318865741,2008-11-06,05:33:55
39.976361,116.326898,0,488,39758.2319097222,2008-11-06,05:33:57
39.97646,116.326916,0,480,39758.2319328704,2008-11-06,05:33:59
39.976551,116.32693,0,470,39758.2319675926,2008-11-06,05:34:02
39.976657,116.326959,0,458,39758.2320023148,2008-11-06,05:34:05
39.976757,116.326946,0,449,39758.232037037,2008-11-06,05:34:08
39.976868,116.327,0,417,39758.2320717593,2008-11-06,05:34:11
39.97697,116.326992,0,389,39758.2320949074,2008-11-06,05:34:13
39.977039,116.327033,0,366,39758.2321180556,2008-11-06,05:34:15
39.977155,116.327025,0,342,39758.2321527778,2008-11-06,05:34:18
39.977265,116.327056,0,321,39758.2321875,2008-11-06,05:34:21
39.977355,116.327074,0,315,39758.2322222222,2008-11-06,05:34:24
39.977468,116.327079,0,316,39758.2322685185,2008-11-06,05:34:28
39.977561,116.327099,0,309,39758.2323148148,2008-11-06,05:34:32
39.977647,116.327116,0,305,39758.2323726852,2008-11-06,05:34:37
39.977705,116.327137,0,308,39758.2324305556,2008-11-06,05:34:42
39.977754,116.327166,0,303,39758.2324884259,2008-11-06,05:34:47
39.977781,116.327169,0,299,39758.2325462963,2008-11-06,05:34:52
39.977781,116.327169,0,299,39758.2325810185,2008-11-06,05:34:55
39.977786,116.32717,0,303,39758.2326041667,2008-11-06,05:34:57
39.977838,116.327189,0,297,39758.232662037,2008-11-06,05:35:02
39.977876,116.327205,0,298,39758.2327199074,2008-11-06,05:35:07
39.977879,116.327206,0,301,39758.2327777778,2008-11-06,05:35:12
39.977879,116.327206,0,301,39758.2328125,2008-11-06,05:35:15
39.977883,116.327201,0,296,39758.2328356481,2008-11-06,05:35:17
39.977913,116.327172,0,261,39758.2328819444,2008-11-06,05:35:21
39.977939,116.327167,0,245,39758.2329398148,2008-11-06,05:35:26
39.977952,116.327161,0,247,39758.2329976852,2008-11-06,05:35:31
39.97797,116.327168,0,250,39758.2330555556,2008-11-06,05:35:36
39.977957,116.327171,0,251,39758.2331134259,2008-11-06,05:35:41
39.977957,116.32717,0,251,39758.2331712963,2008-11-06,05:35:46
39.977957,116.32717,0,251,39758.2332060185,2008-11-06,05:35:49
39.977965,116.327168,0,250,39758.2332291667,2008-11-06,05:35:51
39.977974,116.327158,0,250,39758.233287037,2008-11-06,05:35:56
39.977974,116.327158,0,250,39758.2333217593,2008-11-06,05:35:59
39.977977,116.327157,0,249,39758.2333449074,2008-11-06,05:36:01
39.977967,116.327136,0,249,39758.2334027778,2008-11-06,05:36:06
39.97795,116.327035,0,249,39758.2334606481,2008-11-06,05:36:11
39.977903,116.326924,0,249,39758.2335185185,2008-11-06,05:36:16
39.977817,116.326866,0,249,39758.2335763889,2008-11-06,05:36:21
