# Supplementary material for: Research on differential privacy protection method based on user tendency
Source: PLoS One. 2023 Oct 26;18(10):e0288823. doi: 10.1371/journal.pone.0288823 (PMC10602288; doi:10.1371/journal.pone.0288823)
Supplement: S1 Data — (ZIP) [file pone.0288823.s001.zip › Data 5-1/001/Trajectory/20081106133604.plt]

Geolife trajectory
WGS 84
Altitude is in Feet
Reserved 3
0,2,255,My Track,0,0,2,8421376
0
39.976986,116.327543,0,492,39758.566712963,2008-11-06,13:36:04
39.977167,116.327542,0,492,39758.5667361111,2008-11-06,13:36:06
39.977217,116.327561,0,493,39758.5667939815,2008-11-06,13:36:11
39.977351,116.327546,0,493,39758.5668287037,2008-11-06,13:36:14
39.977466,116.327538,0,494,39758.566875,2008-11-06,13:36:18
39.978665,116.327175,0,188,39758.5669328704,2008-11-06,13:36:23
39.978704,116.327183,0,189,39758.5669907407,2008-11-06,13:36:28
39.978789,116.32716,0,171,39758.5670138889,2008-11-06,13:36:30
39.978831,116.32714,0,156,39758.5670717593,2008-11-06,13:36:35
39.978887,116.327141,0,145,39758.5671296296,2008-11-06,13:36:40
39.97895,116.327131,0,124,39758.5671875,2008-11-06,13:36:45
39.978989,116.327136,0,121,39758.5672453704,2008-11-06,13:36:50
39.979006,116.327173,0,120,39758.5673032407,2008-11-06,13:36:55
39.97905,116.32719,0,119,39758.5673611111,2008-11-06,13:37:00
39.979116,116.3272,0,123,39758.5674189815,2008-11-06,13:37:05
39.979176,116.3272,0,122,39758.5674768519,2008-11-06,13:37:10
39.979267,116.327177,0,123,39758.5675231481,2008-11-06,13:37:14
39.979306,116.327182,0,121,39758.5675810185,2008-11-06,13:37:19
39.979376,116.327182,0,120,39758.5676388889,2008-11-06,13:37:24
39.979435,116.327199,0,126,39758.5676967593,2008-11-06,13:37:29
39.979488,116.327206,0,133,39758.5677546296,2008-11-06,13:37:34
39.97956,116.327212,0,138,39758.5678125,2008-11-06,13:37:39
39.979583,116.327215,0,134,39758.5678703704,2008-11-06,13:37:44
39.979613,116.32717,0,123,39758.5679282407,2008-11-06,13:37:49
39.979645,116.327172,0,124,39758.5679861111,2008-11-06,13:37:54
39.979702,116.327233,0,130,39758.5680439815,2008-11-06,13:37:59
39.979707,116.327314,0,137,39758.5681018519,2008-11-06,13:38:04
39.979734,116.327379,0,138,39758.5681597222,2008-11-06,13:38:09
39.979804,116.327445,0,139,39758.5682175926,2008-11-06,13:38:14
39.979861,116.327465,0,146,39758.568275463,2008-11-06,13:38:19
39.979913,116.327464,0,152,39758.5683333333,2008-11-06,13:38:24
39.979971,116.327472,0,162,39758.5683912037,2008-11-06,13:38:29
39.980023,116.327479,0,170,39758.5684490741,2008-11-06,13:38:34
39.98009,116.327453,0,181,39758.5685069444,2008-11-06,13:38:39
39.980154,116.327438,0,194,39758.5685648148,2008-11-06,13:38:44
39.980227,116.327416,0,208,39758.5686226852,2008-11-06,13:38:49
39.980288,116.327396,0,221,39758.5686805556,2008-11-06,13:38:54
39.980345,116.327368,0,234,39758.5687384259,2008-11-06,13:38:59
39.980429,116.327392,0,247,39758.5687962963,2008-11-06,13:39:04
39.980526,116.327455,0,238,39758.5688541667,2008-11-06,13:39:09
39.98058,116.327528,0,218,39758.5688888889,2008-11-06,13:39:12
39.980658,116.327538,0,212,39758.5689467593,2008-11-06,13:39:17
39.980716,116.327514,0,205,39758.5690046296,2008-11-06,13:39:22
39.980738,116.327488,0,194,39758.5690625,2008-11-06,13:39:27
39.980781,116.327477,0,186,39758.5691203704,2008-11-06,13:39:32
39.980825,116.327471,0,175,39758.5691782407,2008-11-06,13:39:37
39.980889,116.327476,0,169,39758.5692361111,2008-11-06,13:39:42
39.980947,116.327452,0,172,39758.5692939815,2008-11-06,13:39:47
39.981009,116.327452,0,181,39758.5693518519,2008-11-06,13:39:52
39.981093,116.327448,0,189,39758.5694097222,2008-11-06,13:39:57
39.981152,116.32744,0,190,39758.5694675926,2008-11-06,13:40:02
39.981224,116.327448,0,161,39758.5695023148,2008-11-06,13:40:05
39.9813,116.32747,0,153,39758.5695601852,2008-11-06,13:40:10
39.981393,116.327491,0,153,39758.5696180556,2008-11-06,13:40:15
39.981487,116.32747,0,157,39758.5696643519,2008-11-06,13:40:19
39.98158,116.327471,0,160,39758.5697106481,2008-11-06,13:40:23
39.981671,116.327482,0,164,39758.5697569444,2008-11-06,13:40:27
39.981772,116.327459,0,173,39758.5698032407,2008-11-06,13:40:31
39.981875,116.327445,0,178,39758.569849537,2008-11-06,13:40:35
39.982017,116.32739,0,187,39758.5698842593,2008-11-06,13:40:38
39.9821,116.327338,0,195,39758.5699189815,2008-11-06,13:40:41
39.982215,116.32732,0,190,39758.5699537037,2008-11-06,13:40:44
39.982294,116.327328,0,179,39758.5700115741,2008-11-06,13:40:49
39.982334,116.327332,0,187,39758.5700694444,2008-11-06,13:40:54
39.982456,116.327332,0,194,39758.5701273148,2008-11-06,13:40:59
39.982545,116.327316,0,203,39758.570162037,2008-11-06,13:41:02
39.982643,116.327271,0,226,39758.5702199074,2008-11-06,13:41:07
39.982736,116.327333,0,234,39758.5702662037,2008-11-06,13:41:11
39.98283,116.327323,0,239,39758.5702893519,2008-11-06,13:41:13
39.982935,116.3273,0,245,39758.5703240741,2008-11-06,13:41:16
39.983048,116.327289,0,252,39758.5703587963,2008-11-06,13:41:19
39.983135,116.327287,0,262,39758.5703935185,2008-11-06,13:41:22
39.983229,116.327315,0,276,39758.5704050926,2008-11-06,13:41:23
39.983329,116.327319,0,286,39758.5704398148,2008-11-06,13:41:26
39.983466,116.327345,0,298,39758.570474537,2008-11-06,13:41:29
39.983584,116.327362,0,301,39758.5705092593,2008-11-06,13:41:32
39.983665,116.327428,0,292,39758.5705324074,2008-11-06,13:41:34
39.983838,116.327544,0,276,39758.5705555556,2008-11-06,13:41:36
39.983927,116.327598,0,269,39758.5705787037,2008-11-06,13:41:38
39.984029,116.32761,0,260,39758.5706134259,2008-11-06,13:41:41
39.984116,116.327575,0,258,39758.5706365741,2008-11-06,13:41:43
39.984214,116.327528,0,259,39758.5706597222,2008-11-06,13:41:45
39.984264,116.327448,0,238,39758.5706944444,2008-11-06,13:41:48
39.984268,116.327449,0,220,39758.5707523148,2008-11-06,13:41:53
39.984272,116.32745,0,222,39758.5708101852,2008-11-06,13:41:58
39.984274,116.32745,0,222,39758.5708680556,2008-11-06,13:42:03
39.984275,116.32745,0,221,39758.5709259259,2008-11-06,13:42:08
39.984275,116.32745,0,221,39758.5709606481,2008-11-06,13:42:11
39.98428,116.327451,0,220,39758.5709837963,2008-11-06,13:42:13
39.984291,116.327454,0,218,39758.5710416667,2008-11-06,13:42:18
39.984345,116.327453,0,202,39758.571099537,2008-11-06,13:42:23
39.984444,116.327446,0,192,39758.5711574074,2008-11-06,13:42:28
39.984533,116.327427,0,193,39758.5712037037,2008-11-06,13:42:32
39.984625,116.327417,0,194,39758.57125,2008-11-06,13:42:36
39.984715,116.327409,0,200,39758.5712962963,2008-11-06,13:42:40
39.984792,116.327422,0,206,39758.5713541667,2008-11-06,13:42:45
39.984836,116.327428,0,211,39758.571412037,2008-11-06,13:42:50
39.98486,116.327416,0,192,39758.5714699074,2008-11-06,13:42:55
39.984944,116.327363,0,191,39758.5715277778,2008-11-06,13:43:00
39.985055,116.32734,0,190,39758.5715856481,2008-11-06,13:43:05
39.985149,116.327328,0,186,39758.5716203704,2008-11-06,13:43:08
39.98525,116.327343,0,187,39758.5716550926,2008-11-06,13:43:11
39.985358,116.327325,0,183,39758.5716898148,2008-11-06,13:43:14
39.985453,116.32733,0,183,39758.571724537,2008-11-06,13:43:17
39.985556,116.327294,0,177,39758.5717708333,2008-11-06,13:43:21
39.98565,116.327296,0,198,39758.5718287037,2008-11-06,13:43:26
39.985748,116.327345,0,199,39758.5718518518,2008-11-06,13:43:28
39.985843,116.327383,0,197,39758.571875,2008-11-06,13:43:30
39.985943,116.327386,0,190,39758.5719097222,2008-11-06,13:43:33
39.986027,116.327326,0,182,39758.5719560185,2008-11-06,13:43:37
39.986097,116.327201,0,177,39758.5719907407,2008-11-06,13:43:40
39.986178,116.327172,0,190,39758.572037037,2008-11-06,13:43:44
39.986246,116.327089,0,201,39758.5720833333,2008-11-06,13:43:48
39.986318,116.327021,0,209,39758.5721180556,2008-11-06,13:43:51
39.986407,116.326976,0,220,39758.5721643518,2008-11-06,13:43:55
39.986508,116.326992,0,229,39758.5721990741,2008-11-06,13:43:58
39.986587,116.327055,0,238,39758.5722106481,2008-11-06,13:43:59
39.986709,116.327033,0,245,39758.5722337963,2008-11-06,13:44:01
39.986829,116.327016,0,259,39758.5722685185,2008-11-06,13:44:04
39.986923,116.327084,0,264,39758.5722916667,2008-11-06,13:44:06
39.987044,116.327092,0,279,39758.5723263889,2008-11-06,13:44:09
39.987127,116.327046,0,279,39758.572349537,2008-11-06,13:44:11
39.987141,116.327043,0,284,39758.5723726852,2008-11-06,13:44:13
39.987154,116.327047,0,296,39758.5724305556,2008-11-06,13:44:18
39.98717,116.327053,0,303,39758.5724884259,2008-11-06,13:44:23
39.987245,116.32704,0,305,39758.5725462963,2008-11-06,13:44:28
39.987332,116.327007,0,301,39758.5725694444,2008-11-06,13:44:30
39.987426,116.326972,0,297,39758.5726041667,2008-11-06,13:44:33
39.987505,116.326991,0,279,39758.5726388889,2008-11-06,13:44:36
39.987586,116.327033,0,253,39758.5726736111,2008-11-06,13:44:39
39.987683,116.327045,0,238,39758.5727083333,2008-11-06,13:44:42
39.987776,116.32703,0,222,39758.5727430556,2008-11-06,13:44:45
39.987877,116.327022,0,211,39758.5727777778,2008-11-06,13:44:48
39.988,116.327023,0,205,39758.5728125,2008-11-06,13:44:51
39.988092,116.327025,0,197,39758.5728356481,2008-11-06,13:44:53
39.988226,116.327024,0,185,39758.5728703704,2008-11-06,13:44:56
39.988316,116.327031,0,177,39758.5728935185,2008-11-06,13:44:58
39.988415,116.327047,0,170,39758.5729166667,2008-11-06,13:45:00
39.988508,116.327054,0,164,39758.5729398148,2008-11-06,13:45:02
39.988635,116.327058,0,160,39758.572974537,2008-11-06,13:45:05
39.988753,116.327051,0,159,39758.5730092593,2008-11-06,13:45:08
39.988887,116.327048,0,155,39758.5730439815,2008-11-06,13:45:11
39.989006,116.327039,0,149,39758.5730787037,2008-11-06,13:45:14
39.989132,116.327019,0,149,39758.5731134259,2008-11-06,13:45:17
39.989261,116.327009,0,155,39758.5731481481,2008-11-06,13:45:20
39.989374,116.327008,0,151,39758.5731828704,2008-11-06,13:45:23
39.989497,116.327004,0,147,39758.5732175926,2008-11-06,13:45:26
39.989626,116.327002,0,142,39758.5732523148,2008-11-06,13:45:29
39.98974,116.326992,0,144,39758.573287037,2008-11-06,13:45:32
39.989855,116.326981,0,147,39758.5733217593,2008-11-06,13:45:35
39.989972,116.326981,0,146,39758.5733564815,2008-11-06,13:45:38
39.990077,116.326988,0,147,39758.5733912037,2008-11-06,13:45:41
39.990189,116.32699,0,145,39758.5734259259,2008-11-06,13:45:44
39.990291,116.326989,0,143,39758.5734606481,2008-11-06,13:45:47
39.990385,116.32698,0,146,39758.5734953704,2008-11-06,13:45:50
39.990487,116.326958,0,150,39758.5735300926,2008-11-06,13:45:53
39.990586,116.32694,0,161,39758.5735648148,2008-11-06,13:45:56
39.990682,116.32691,0,180,39758.573599537,2008-11-06,13:45:59
39.990763,116.326876,0,200,39758.5736226852,2008-11-06,13:46:01
39.990854,116.326854,0,214,39758.5736574074,2008-11-06,13:46:04
39.990946,116.32685,0,209,39758.5736921296,2008-11-06,13:46:07
39.991049,116.326838,0,222,39758.5737384259,2008-11-06,13:46:11
39.991136,116.326847,0,233,39758.5737847222,2008-11-06,13:46:15
39.99122,116.326848,0,249,39758.5738310185,2008-11-06,13:46:19
39.991309,116.326834,0,254,39758.5738888889,2008-11-06,13:46:24
39.991359,116.326901,0,215,39758.5739236111,2008-11-06,13:46:27
39.991391,116.326949,0,182,39758.5739583333,2008-11-06,13:46:30
39.991433,116.326944,0,180,39758.5740162037,2008-11-06,13:46:35
39.991543,116.326937,0,169,39758.5740740741,2008-11-06,13:46:40
39.991645,116.326932,0,162,39758.5741203704,2008-11-06,13:46:44
39.991756,116.326931,0,155,39758.5741666667,2008-11-06,13:46:48
39.99185,116.326933,0,153,39758.5742013889,2008-11-06,13:46:51
39.991948,116.326931,0,154,39758.5742361111,2008-11-06,13:46:54
39.992073,116.326907,0,159,39758.5742824074,2008-11-06,13:46:58
39.992189,116.326906,0,165,39758.5743287037,2008-11-06,13:47:02
39.992288,116.326911,0,172,39758.5743634259,2008-11-06,13:47:05
39.992384,116.326904,0,174,39758.5743981482,2008-11-06,13:47:08
39.992488,116.326863,0,174,39758.5744444444,2008-11-06,13:47:12
39.992584,116.326847,0,176,39758.5744791667,2008-11-06,13:47:15
39.992693,116.326829,0,179,39758.5745138889,2008-11-06,13:47:18
39.992806,116.326799,0,188,39758.5745486111,2008-11-06,13:47:21
39.992905,116.326769,0,202,39758.5745833333,2008-11-06,13:47:24
39.992995,116.326734,0,205,39758.5746180556,2008-11-06,13:47:27
39.993088,116.326702,0,222,39758.5746527778,2008-11-06,13:47:30
39.993174,116.326686,0,236,39758.5746875,2008-11-06,13:47:33
39.993279,116.326677,0,235,39758.5747337963,2008-11-06,13:47:37
39.993381,116.326728,0,217,39758.5747916667,2008-11-06,13:47:42
39.993492,116.326735,0,205,39758.574837963,2008-11-06,13:47:46
39.993595,116.326756,0,199,39758.5748726852,2008-11-06,13:47:49
39.993693,116.326773,0,200,39758.5748958333,2008-11-06,13:47:51
39.993789,116.326788,0,196,39758.5749421296,2008-11-06,13:47:55
39.993899,116.326758,0,192,39758.575,2008-11-06,13:48:00
39.994009,116.32675,0,191,39758.5750347222,2008-11-06,13:48:03
39.99411,116.326778,0,192,39758.5750694444,2008-11-06,13:48:06
39.994201,116.326781,0,191,39758.5751041667,2008-11-06,13:48:09
39.994294,116.326822,0,195,39758.5751388889,2008-11-06,13:48:12
39.9944,116.326838,0,191,39758.5751736111,2008-11-06,13:48:15
39.994503,116.326821,0,184,39758.5752083333,2008-11-06,13:48:18
39.994616,116.326828,0,181,39758.5752430556,2008-11-06,13:48:21
39.994758,116.326847,0,168,39758.5752777778,2008-11-06,13:48:24
39.994856,116.326851,0,159,39758.5753009259,2008-11-06,13:48:26
39.994977,116.32682,0,154,39758.5753356481,2008-11-06,13:48:29
39.995071,116.32674,0,154,39758.5753703704,2008-11-06,13:48:32
39.995164,116.326699,0,153,39758.5754050926,2008-11-06,13:48:35
39.99526,116.326693,0,156,39758.5754398148,2008-11-06,13:48:38
39.995376,116.326681,0,153,39758.5754861111,2008-11-06,13:48:42
39.995473,116.326674,0,153,39758.5755208333,2008-11-06,13:48:45
39.995585,116.326663,0,153,39758.5755555556,2008-11-06,13:48:48
39.995699,116.326641,0,159,39758.5755902778,2008-11-06,13:48:51
39.995804,116.326618,0,160,39758.575625,2008-11-06,13:48:54
39.995893,116.326606,0,165,39758.5756481481,2008-11-06,13:48:56
39.99602,116.326639,0,160,39758.5756712963,2008-11-06,13:48:58
39.99613,116.326648,0,156,39758.5756944444,2008-11-06,13:49:00
39.996214,116.326581,0,153,39758.5757291667,2008-11-06,13:49:03
39.996277,116.326475,0,158,39758.5757638889,2008-11-06,13:49:06
39.996371,116.3264,0,152,39758.5758101852,2008-11-06,13:49:10
39.996464,116.326401,0,155,39758.5758449074,2008-11-06,13:49:13
39.996577,116.326409,0,158,39758.5758796296,2008-11-06,13:49:16
39.996686,116.326406,0,166,39758.5759259259,2008-11-06,13:49:20
39.996785,116.32642,0,171,39758.5759606481,2008-11-06,13:49:23
39.996906,116.326434,0,179,39758.5759953704,2008-11-06,13:49:26
39.997013,116.326439,0,183,39758.5760300926,2008-11-06,13:49:29
39.997125,116.326442,0,184,39758.5760648148,2008-11-06,13:49:32
39.997227,116.326427,0,186,39758.576099537,2008-11-06,13:49:35
39.997321,116.326401,0,171,39758.5761342593,2008-11-06,13:49:38
39.997418,116.32638,0,160,39758.5761689815,2008-11-06,13:49:41
39.997516,116.326351,0,147,39758.5762037037,2008-11-06,13:49:44
39.99763,116.326342,0,146,39758.5762384259,2008-11-06,13:49:47
39.997739,116.326329,0,142,39758.5762731481,2008-11-06,13:49:50
39.997842,116.326337,0,143,39758.5763078704,2008-11-06,13:49:53
39.997946,116.32633,0,140,39758.5763425926,2008-11-06,13:49:56
39.998055,116.32631,0,143,39758.5763773148,2008-11-06,13:49:59
39.998187,116.326298,0,143,39758.576412037,2008-11-06,13:50:02
39.998316,116.326298,0,151,39758.5764467593,2008-11-06,13:50:05
39.998444,116.32628,0,149,39758.5764814815,2008-11-06,13:50:08
39.998566,116.326285,0,148,39758.5765162037,2008-11-06,13:50:11
39.998691,116.326278,0,140,39758.5765509259,2008-11-06,13:50:14
39.998821,116.326276,0,144,39758.5765856481,2008-11-06,13:50:17
39.99895,116.326268,0,141,39758.5766203704,2008-11-06,13:50:20
39.999068,116.326233,0,140,39758.5766550926,2008-11-06,13:50:23
39.999173,116.326146,0,133,39758.5766898148,2008-11-06,13:50:26
39.999242,116.32601,0,133,39758.576724537,2008-11-06,13:50:29
39.999325,116.325887,0,133,39758.5767592593,2008-11-06,13:50:32
39.999426,116.32579,0,129,39758.5767939815,2008-11-06,13:50:35
39.999543,116.32573,0,126,39758.5768287037,2008-11-06,13:50:38
39.999655,116.32569,0,121,39758.5768634259,2008-11-06,13:50:41
39.99973,116.32558,0,127,39758.5768981481,2008-11-06,13:50:44
39.999764,116.325431,0,128,39758.5769328704,2008-11-06,13:50:47
39.99977,116.325275,0,129,39758.5769675926,2008-11-06,13:50:50
39.999773,116.325126,0,131,39758.5770023148,2008-11-06,13:50:53
39.999763,116.324995,0,134,39758.577037037,2008-11-06,13:50:56
39.999757,116.324867,0,135,39758.5770717593,2008-11-06,13:50:59
39.999739,116.324736,0,139,39758.5771064815,2008-11-06,13:51:02
39.999731,116.324594,0,146,39758.5771412037,2008-11-06,13:51:05
39.999733,116.324471,0,155,39758.5771759259,2008-11-06,13:51:08
39.999732,116.324325,0,161,39758.5772106481,2008-11-06,13:51:11
39.999725,116.324183,0,166,39758.5772453704,2008-11-06,13:51:14
39.999713,116.324031,0,172,39758.5772800926,2008-11-06,13:51:17
39.999704,116.323877,0,176,39758.5773148148,2008-11-06,13:51:20
39.999697,116.323729,0,180,39758.577349537,2008-11-06,13:51:23
39.999686,116.323565,0,183,39758.5773842593,2008-11-06,13:51:26
39.999684,116.323406,0,188,39758.5774189815,2008-11-06,13:51:29
39.999683,116.323255,0,196,39758.5774537037,2008-11-06,13:51:32
39.999677,116.323094,0,199,39758.5774884259,2008-11-06,13:51:35
39.999683,116.322934,0,204,39758.5775231481,2008-11-06,13:51:38
39.999661,116.322787,0,214,39758.5775578704,2008-11-06,13:51:41
39.999664,116.322631,0,219,39758.5775925926,2008-11-06,13:51:44
39.999663,116.322474,0,222,39758.5776273148,2008-11-06,13:51:47
39.99969,116.322339,0,218,39758.577650463,2008-11-06,13:51:49
39.999741,116.322241,0,218,39758.5776736111,2008-11-06,13:51:51
39.999806,116.322151,0,215,39758.5776967593,2008-11-06,13:51:53
39.999912,116.322081,0,210,39758.5777314815,2008-11-06,13:51:56
40.000016,116.322085,0,211,39758.5777546296,2008-11-06,13:51:58
40.000144,116.32204,0,199,39758.5777893519,2008-11-06,13:52:01
40.000227,116.321994,0,195,39758.5778125,2008-11-06,13:52:03
40.000359,116.321953,0,191,39758.5778472222,2008-11-06,13:52:06
40.000459,116.321913,0,184,39758.5778819444,2008-11-06,13:52:09
40.00056,116.321877,0,192,39758.5779166667,2008-11-06,13:52:12
40.000657,116.321879,0,191,39758.5779398148,2008-11-06,13:52:14
40.000778,116.321853,0,188,39758.577974537,2008-11-06,13:52:17
40.000888,116.321865,0,192,39758.5779976852,2008-11-06,13:52:19
40.001029,116.321838,0,182,39758.5780324074,2008-11-06,13:52:22
40.001147,116.321846,0,182,39758.5780671296,2008-11-06,13:52:25
40.001289,116.32183,0,174,39758.5781018519,2008-11-06,13:52:28
40.001402,116.32181,0,178,39758.5781365741,2008-11-06,13:52:31
40.001516,116.321759,0,178,39758.5781828704,2008-11-06,13:52:35
40.001706,116.321756,0,178,39758.5782291667,2008-11-06,13:52:39
40.001809,116.321742,0,179,39758.5782523148,2008-11-06,13:52:41
40.001953,116.321706,0,173,39758.578287037,2008-11-06,13:52:44
40.002061,116.321683,0,175,39758.5783217593,2008-11-06,13:52:47
40.002152,116.321647,0,179,39758.5783564815,2008-11-06,13:52:50
40.002271,116.321664,0,180,39758.5783796296,2008-11-06,13:52:52
40.00237,116.321665,0,175,39758.5784027778,2008-11-06,13:52:54
40.002486,116.321654,0,165,39758.5784259259,2008-11-06,13:52:56
40.002581,116.321637,0,158,39758.5784490741,2008-11-06,13:52:58
40.002718,116.321633,0,158,39758.5784837963,2008-11-06,13:53:01
40.002827,116.32163,0,163,39758.5785185185,2008-11-06,13:53:04
40.002942,116.321628,0,164,39758.5785532407,2008-11-06,13:53:07
40.003052,116.321591,0,158,39758.578587963,2008-11-06,13:53:10
40.003169,116.321581,0,156,39758.5786226852,2008-11-06,13:53:13
40.003283,116.321577,0,147,39758.5786458333,2008-11-06,13:53:15
40.003375,116.321578,0,145,39758.5786689815,2008-11-06,13:53:17
40.0035,116.321566,0,143,39758.5787037037,2008-11-06,13:53:20
40.00362,116.321557,0,148,39758.5787384259,2008-11-06,13:53:23
40.003747,116.321553,0,148,39758.5787731481,2008-11-06,13:53:26
40.003879,116.321542,0,147,39758.5788078704,2008-11-06,13:53:29
40.003973,116.32151,0,142,39758.5788310185,2008-11-06,13:53:31
40.004062,116.321492,0,136,39758.5788541667,2008-11-06,13:53:33
40.004176,116.321482,0,135,39758.5788888889,2008-11-06,13:53:36
40.004309,116.321475,0,135,39758.5789236111,2008-11-06,13:53:39
40.004401,116.321449,0,133,39758.5789583333,2008-11-06,13:53:42
40.004489,116.32143,0,138,39758.5789930556,2008-11-06,13:53:45
40.004584,116.321409,0,140,39758.5790277778,2008-11-06,13:53:48
40.004702,116.321412,0,139,39758.5790625,2008-11-06,13:53:51
40.0048,116.321379,0,151,39758.5791087963,2008-11-06,13:53:55
40.004846,116.321266,0,161,39758.5791550926,2008-11-06,13:53:59
40.004841,116.321147,0,172,39758.5791898148,2008-11-06,13:54:02
40.004824,116.321032,0,180,39758.579224537,2008-11-06,13:54:05
40.004788,116.320891,0,185,39758.5792708333,2008-11-06,13:54:09
40.004759,116.320762,0,189,39758.5793055556,2008-11-06,13:54:12
40.004774,116.320594,0,192,39758.5793402778,2008-11-06,13:54:15
40.004779,116.320428,0,197,39758.579375,2008-11-06,13:54:18
40.004772,116.320276,0,201,39758.5794097222,2008-11-06,13:54:21
40.00476,116.320118,0,202,39758.5794444444,2008-11-06,13:54:24
40.00476,116.319956,0,201,39758.5794791667,2008-11-06,13:54:27
40.004746,116.319794,0,201,39758.5795138889,2008-11-06,13:54:30
40.004742,116.319647,0,207,39758.5795486111,2008-11-06,13:54:33
40.004731,116.319516,0,213,39758.5795833333,2008-11-06,13:54:36
40.00471,116.319398,0,219,39758.5796180556,2008-11-06,13:54:39
40.0047,116.319232,0,222,39758.5796527778,2008-11-06,13:54:42
40.004696,116.319076,0,226,39758.5796875,2008-11-06,13:54:45
40.004678,116.318936,0,229,39758.5797222222,2008-11-06,13:54:48
40.004653,116.318791,0,233,39758.5797569444,2008-11-06,13:54:51
40.004656,116.318648,0,236,39758.5797916667,2008-11-06,13:54:54
40.004653,116.318485,0,236,39758.5798263889,2008-11-06,13:54:57
40.004677,116.318315,0,238,39758.5798611111,2008-11-06,13:55:00
40.004748,116.318141,0,225,39758.5798958333,2008-11-06,13:55:03
40.004813,116.318039,0,206,39758.5799189815,2008-11-06,13:55:05
40.004929,116.317955,0,194,39758.5799537037,2008-11-06,13:55:08
40.005059,116.317949,0,180,39758.5799768518,2008-11-06,13:55:10
40.005159,116.317931,0,173,39758.58,2008-11-06,13:55:12
40.005272,116.317902,0,168,39758.5800347222,2008-11-06,13:55:15
40.005385,116.317879,0,167,39758.5800694444,2008-11-06,13:55:18
40.0055,116.317845,0,167,39758.5801041667,2008-11-06,13:55:21
40.00562,116.317811,0,165,39758.5801388889,2008-11-06,13:55:24
40.005723,116.317802,0,162,39758.580162037,2008-11-06,13:55:26
40.005825,116.31777,0,165,39758.5801967593,2008-11-06,13:55:29
40.005942,116.31774,0,168,39758.5802430556,2008-11-06,13:55:33
40.006032,116.317709,0,175,39758.5802777778,2008-11-06,13:55:36
40.006143,116.317687,0,178,39758.5803125,2008-11-06,13:55:39
40.006239,116.317677,0,188,39758.5803356481,2008-11-06,13:55:41
40.006335,116.31767,0,182,39758.5803819444,2008-11-06,13:55:45
40.006455,116.317653,0,186,39758.5804166667,2008-11-06,13:55:48
40.006558,116.317635,0,189,39758.580462963,2008-11-06,13:55:52
40.006681,116.317656,0,197,39758.5804976852,2008-11-06,13:55:55
40.006825,116.317644,0,206,39758.5805324074,2008-11-06,13:55:58
40.006923,116.317652,0,208,39758.5805787037,2008-11-06,13:56:02
40.007052,116.317658,0,219,39758.5806018518,2008-11-06,13:56:04
40.007143,116.317644,0,222,39758.580625,2008-11-06,13:56:06
40.007251,116.317638,0,220,39758.5806481481,2008-11-06,13:56:08
40.007357,116.317662,0,208,39758.5806828704,2008-11-06,13:56:11
40.007484,116.317645,0,218,39758.5807175926,2008-11-06,13:56:14
40.007621,116.317637,0,224,39758.5807523148,2008-11-06,13:56:17
40.007724,116.317648,0,230,39758.580775463,2008-11-06,13:56:19
40.007816,116.317701,0,214,39758.5807986111,2008-11-06,13:56:21
40.008,116.317764,0,209,39758.5808217593,2008-11-06,13:56:23
40.0081,116.317773,0,201,39758.5808564815,2008-11-06,13:56:26
40.008211,116.317801,0,189,39758.5808680556,2008-11-06,13:56:27
40.008337,116.317802,0,182,39758.5809027778,2008-11-06,13:56:30
40.008464,116.317811,0,165,39758.5809259259,2008-11-06,13:56:32
40.008555,116.317818,0,160,39758.5809490741,2008-11-06,13:56:34
40.008678,116.317824,0,149,39758.5809837963,2008-11-06,13:56:37
40.00878,116.317817,0,148,39758.5810185185,2008-11-06,13:56:40
40.008888,116.31781,0,141,39758.5810532407,2008-11-06,13:56:43
40.008996,116.317733,0,137,39758.581087963,2008-11-06,13:56:46
40.009052,116.31763,0,138,39758.5811226852,2008-11-06,13:56:49
40.00904,116.317499,0,139,39758.5811574074,2008-11-06,13:56:52
40.009012,116.317357,0,139,39758.5811921296,2008-11-06,13:56:55
40.009,116.317206,0,144,39758.5812268518,2008-11-06,13:56:58
40.00899,116.317065,0,146,39758.5812615741,2008-11-06,13:57:01
40.008958,116.316927,0,151,39758.5812962963,2008-11-06,13:57:04
40.008913,116.316778,0,153,39758.5813310185,2008-11-06,13:57:07
40.008927,116.316628,0,159,39758.5813657407,2008-11-06,13:57:10
40.008976,116.316496,0,163,39758.581400463,2008-11-06,13:57:13
40.009043,116.316415,0,155,39758.5814236111,2008-11-06,13:57:15
40.009155,116.316361,0,150,39758.5814583333,2008-11-06,13:57:18
40.009265,116.316321,0,154,39758.5815046296,2008-11-06,13:57:22
40.00936,116.31628,0,158,39758.5815393519,2008-11-06,13:57:25
40.009456,116.316277,0,158,39758.5815625,2008-11-06,13:57:27
40.009552,116.316245,0,156,39758.5815856481,2008-11-06,13:57:29
40.009583,116.316132,0,161,39758.5816203704,2008-11-06,13:57:32
40.009575,116.316002,0,167,39758.5816550926,2008-11-06,13:57:35
40.009578,116.315853,0,173,39758.5816898148,2008-11-06,13:57:38
40.009561,116.315729,0,181,39758.581724537,2008-11-06,13:57:41
40.009542,116.315589,0,188,39758.5817592593,2008-11-06,13:57:44
40.009525,116.315438,0,198,39758.5817939815,2008-11-06,13:57:47
40.009504,116.315295,0,204,39758.5818287037,2008-11-06,13:57:50
40.009494,116.315169,0,215,39758.5818634259,2008-11-06,13:57:53
40.009481,116.315022,0,223,39758.5818981482,2008-11-06,13:57:56
40.009478,116.314844,0,224,39758.5819328704,2008-11-06,13:57:59
40.009479,116.314712,0,214,39758.5819444444,2008-11-06,13:58:00
40.009466,116.314579,0,218,39758.5819791667,2008-11-06,13:58:03
40.009467,116.314431,0,214,39758.582025463,2008-11-06,13:58:07
40.009465,116.314304,0,215,39758.5820601852,2008-11-06,13:58:10
40.009455,116.314143,0,213,39758.5820949074,2008-11-06,13:58:13
40.009443,116.313992,0,215,39758.5821296296,2008-11-06,13:58:16
40.009421,116.313868,0,219,39758.5821643519,2008-11-06,13:58:19
40.009421,116.313734,0,225,39758.5821990741,2008-11-06,13:58:22
40.0094,116.313584,0,232,39758.5822337963,2008-11-06,13:58:25
40.009385,116.313443,0,240,39758.5822685185,2008-11-06,13:58:28
40.009363,116.313277,0,230,39758.5822916667,2008-11-06,13:58:30
40.00936,116.313156,0,229,39758.5823148148,2008-11-06,13:58:32
40.009359,116.313018,0,221,39758.582337963,2008-11-06,13:58:34
40.009382,116.312891,0,208,39758.5823611111,2008-11-06,13:58:36
40.009504,116.312814,0,187,39758.5823958333,2008-11-06,13:58:39
40.009591,116.312789,0,180,39758.5824189815,2008-11-06,13:58:41
40.009679,116.312765,0,176,39758.5824421296,2008-11-06,13:58:43
40.009805,116.31273,0,171,39758.5824768519,2008-11-06,13:58:46
40.009925,116.312708,0,169,39758.5825115741,2008-11-06,13:58:49
40.010012,116.312682,0,164,39758.5825347222,2008-11-06,13:58:51
40.010121,116.312652,0,148,39758.5825578704,2008-11-06,13:58:53
40.010245,116.312629,0,129,39758.5825810185,2008-11-06,13:58:55
40.010342,116.312609,0,122,39758.5826041667,2008-11-06,13:58:57
40.010432,116.3126,0,116,39758.5826273148,2008-11-06,13:58:59
40.010522,116.312582,0,112,39758.582650463,2008-11-06,13:59:01
40.010652,116.312568,0,108,39758.5826851852,2008-11-06,13:59:04
40.010783,116.312572,0,103,39758.5827199074,2008-11-06,13:59:07
40.01091,116.312563,0,101,39758.5827546296,2008-11-06,13:59:10
40.011029,116.312549,0,99,39758.5827893519,2008-11-06,13:59:13
40.011151,116.312524,0,100,39758.5828240741,2008-11-06,13:59:16
40.011244,116.312432,0,101,39758.5828587963,2008-11-06,13:59:19
40.011287,116.312298,0,102,39758.5828935185,2008-11-06,13:59:22
40.011345,116.312173,0,102,39758.5829282407,2008-11-06,13:59:25
40.011427,116.312053,0,102,39758.582962963,2008-11-06,13:59:28
40.011535,116.311972,0,101,39758.5829976852,2008-11-06,13:59:31
40.011652,116.311947,0,96,39758.5830324074,2008-11-06,13:59:34
40.011785,116.311925,0,96,39758.5830671296,2008-11-06,13:59:37
40.011912,116.311919,0,101,39758.5831018519,2008-11-06,13:59:40
40.012041,116.311904,0,98,39758.5831365741,2008-11-06,13:59:43
40.012135,116.311899,0,96,39758.5831597222,2008-11-06,13:59:45
40.012234,116.311894,0,96,39758.5831828704,2008-11-06,13:59:47
40.012333,116.311889,0,96,39758.5832060185,2008-11-06,13:59:49
40.012463,116.311881,0,95,39758.5832407407,2008-11-06,13:59:52
40.012558,116.311868,0,93,39758.5832638889,2008-11-06,13:59:54
40.01266,116.311857,0,92,39758.583287037,2008-11-06,13:59:56
40.012758,116.311847,0,93,39758.5833101852,2008-11-06,13:59:58
40.012856,116.311839,0,95,39758.5833333333,2008-11-06,14:00:00
40.012948,116.311824,0,97,39758.5833564815,2008-11-06,14:00:02
40.01304,116.311813,0,95,39758.5833796296,2008-11-06,14:00:04
40.013142,116.311813,0,95,39758.5834027778,2008-11-06,14:00:06
40.013253,116.311747,0,94,39758.5834375,2008-11-06,14:00:09
40.013236,116.311623,0,97,39758.5834722222,2008-11-06,14:00:12
40.013214,116.311484,0,100,39758.5835185185,2008-11-06,14:00:16
40.013208,116.311347,0,105,39758.5835648148,2008-11-06,14:00:20
40.01319,116.311214,0,110,39758.5836111111,2008-11-06,14:00:24
40.013177,116.311077,0,116,39758.5836574074,2008-11-06,14:00:28
40.013157,116.310931,0,122,39758.5837037037,2008-11-06,14:00:32
40.013157,116.310804,0,116,39758.5837384259,2008-11-06,14:00:35
40.013149,116.310658,0,114,39758.5837847222,2008-11-06,14:00:39
40.01314,116.310539,0,115,39758.5838310185,2008-11-06,14:00:43
40.013152,116.310404,0,109,39758.5838773148,2008-11-06,14:00:47
40.013169,116.310263,0,115,39758.5839351852,2008-11-06,14:00:52
40.013168,116.310142,0,122,39758.5839814815,2008-11-06,14:00:56
40.013174,116.310003,0,120,39758.5840277778,2008-11-06,14:01:00
40.01316,116.309868,0,118,39758.5840740741,2008-11-06,14:01:04
40.013144,116.309729,0,116,39758.5841203704,2008-11-06,14:01:08
40.013136,116.30959,0,119,39758.5841666667,2008-11-06,14:01:12
40.013135,116.30944,0,114,39758.584212963,2008-11-06,14:01:16
40.013123,116.309322,0,114,39758.5842476852,2008-11-06,14:01:19
40.013121,116.309199,0,106,39758.5842824074,2008-11-06,14:01:22
40.013105,116.309062,0,100,39758.5843287037,2008-11-06,14:01:26
40.013097,116.308925,0,102,39758.584375,2008-11-06,14:01:30
40.013104,116.30877,0,98,39758.5844212963,2008-11-06,14:01:34
40.013083,116.308656,0,99,39758.5844560185,2008-11-06,14:01:37
40.013064,116.30854,0,99,39758.5844907407,2008-11-06,14:01:40
40.013047,116.308403,0,103,39758.584537037,2008-11-06,14:01:44
40.013045,116.308262,0,102,39758.5845833333,2008-11-06,14:01:48
40.013033,116.308141,0,101,39758.5846180556,2008-11-06,14:01:51
40.013024,116.308012,0,101,39758.5846527778,2008-11-06,14:01:54
40.013022,116.307883,0,100,39758.5846875,2008-11-06,14:01:57
40.013009,116.307755,0,98,39758.5847222222,2008-11-06,14:02:00
40.013007,116.307635,0,96,39758.5847569444,2008-11-06,14:02:03
40.012998,116.307482,0,96,39758.5848032407,2008-11-06,14:02:07
40.012995,116.307329,0,95,39758.584849537,2008-11-06,14:02:11
40.013024,116.307218,0,99,39758.5848842593,2008-11-06,14:02:14
40.013067,116.307113,0,100,39758.5849189815,2008-11-06,14:02:17
40.013136,116.307029,0,106,39758.5849537037,2008-11-06,14:02:20
40.013211,116.30692,0,110,39758.585,2008-11-06,14:02:24
40.013298,116.306825,0,114,39758.5850462963,2008-11-06,14:02:28
40.013385,116.306755,0,120,39758.5850925926,2008-11-06,14:02:32
40.013451,116.306667,0,121,39758.5851388889,2008-11-06,14:02:36
40.013469,116.30662,0,122,39758.5851967593,2008-11-06,14:02:41
40.013481,116.306561,0,116,39758.5852546296,2008-11-06,14:02:46
40.013516,116.306445,0,106,39758.5853009259,2008-11-06,14:02:50
40.013607,116.306383,0,104,39758.5853356481,2008-11-06,14:02:53
40.013684,116.306317,0,102,39758.5853703704,2008-11-06,14:02:56
40.01373,116.306202,0,98,39758.5854050926,2008-11-06,14:02:59
40.013753,116.306071,0,94,39758.5854398148,2008-11-06,14:03:02
40.013748,116.305931,0,92,39758.5854861111,2008-11-06,14:03:06
40.013732,116.305804,0,91,39758.5855324074,2008-11-06,14:03:10
40.013798,116.305723,0,93,39758.5855787037,2008-11-06,14:03:14
40.013896,116.305674,0,91,39758.585625,2008-11-06,14:03:18
40.014005,116.305661,0,94,39758.5856712963,2008-11-06,14:03:22
40.014072,116.305761,0,99,39758.5857175926,2008-11-06,14:03:26
40.014088,116.305874,0,94,39758.5857523148,2008-11-06,14:03:29
40.014096,116.306016,0,91,39758.5857986111,2008-11-06,14:03:33
40.014097,116.306153,0,89,39758.5858449074,2008-11-06,14:03:37
40.01404,116.306267,0,90,39758.5859027778,2008-11-06,14:03:42
40.013951,116.306317,0,90,39758.5859490741,2008-11-06,14:03:46
40.013863,116.306373,0,88,39758.5859953704,2008-11-06,14:03:50
40.013773,116.306403,0,91,39758.5860416667,2008-11-06,14:03:54
40.013728,116.306453,0,92,39758.586099537,2008-11-06,14:03:59
40.013722,116.30646,0,96,39758.5861574074,2008-11-06,14:04:04
40.013723,116.30646,0,97,39758.5862152778,2008-11-06,14:04:09
40.013723,116.30646,0,99,39758.5862731481,2008-11-06,14:04:14
40.013723,116.30646,0,99,39758.5863310185,2008-11-06,14:04:19
40.013719,116.306463,0,100,39758.5863888889,2008-11-06,14:04:24
40.013714,116.306468,0,100,39758.5864467593,2008-11-06,14:04:29
40.013714,116.306468,0,100,39758.5864814815,2008-11-06,14:04:32
40.013714,116.306468,0,100,39758.5865046296,2008-11-06,14:04:34
40.013723,116.306463,0,100,39758.5865625,2008-11-06,14:04:39
40.01373,116.306459,0,100,39758.5866203704,2008-11-06,14:04:44
40.013733,116.306456,0,100,39758.5866782407,2008-11-06,14:04:49
40.013736,116.306455,0,100,39758.5867361111,2008-11-06,14:04:54
40.013742,116.306453,0,100,39758.5867939815,2008-11-06,14:04:59
40.013746,116.306451,0,100,39758.5868518518,2008-11-06,14:05:04
40.013745,116.306453,0,100,39758.5869097222,2008-11-06,14:05:09
40.013744,116.306455,0,100,39758.5869675926,2008-11-06,14:05:14
40.013745,116.306457,0,100,39758.587025463,2008-11-06,14:05:19
40.013742,116.30646,0,100,39758.5870833333,2008-11-06,14:05:24
40.01374,116.306463,0,100,39758.5871412037,2008-11-06,14:05:29
40.01374,116.306465,0,100,39758.5871990741,2008-11-06,14:05:34
40.013739,116.306467,0,100,39758.5872569444,2008-11-06,14:05:39
40.013743,116.306467,0,100,39758.5873148148,2008-11-06,14:05:44
40.013745,116.306466,0,100,39758.5873726852,2008-11-06,14:05:49
40.013744,116.306467,0,100,39758.5874305556,2008-11-06,14:05:54
40.013741,116.30647,0,100,39758.5874884259,2008-11-06,14:05:59
40.013745,116.306468,0,100,39758.5875462963,2008-11-06,14:06:04
40.01375,116.306465,0,100,39758.5876041667,2008-11-06,14:06:09
40.013751,116.306465,0,100,39758.587662037,2008-11-06,14:06:14
40.013752,116.306465,0,100,39758.5877199074,2008-11-06,14:06:19
40.013752,116.306465,0,100,39758.5877546296,2008-11-06,14:06:22
40.013755,116.306463,0,100,39758.5877777778,2008-11-06,14:06:24
