# Supplementary material for: Research on differential privacy protection method based on user tendency
Source: PLoS One. 2023 Oct 26;18(10):e0288823. doi: 10.1371/journal.pone.0288823 (PMC10602288; doi:10.1371/journal.pone.0288823)
Supplement: S1 Data — (ZIP) [file pone.0288823.s001.zip › Data 5-1/001/Trajectory/20081106233404.plt]

Geolife trajectory
WGS 84
Altitude is in Feet
Reserved 3
0,2,255,My Track,0,0,2,8421376
0
40.013891,116.305266,0,492,39758.9819907407,2008-11-06,23:34:04
40.013755,116.305189,0,492,39758.9820138889,2008-11-06,23:34:06
40.013735,116.305247,0,492,39758.9820717593,2008-11-06,23:34:11
40.013766,116.305277,0,492,39758.9821296296,2008-11-06,23:34:16
40.013766,116.30531,0,491,39758.9821875,2008-11-06,23:34:21
40.013743,116.305272,0,491,39758.9822453704,2008-11-06,23:34:26
40.014013,116.306421,0,146,39758.9822800926,2008-11-06,23:34:29
40.014002,116.306469,0,124,39758.982337963,2008-11-06,23:34:34
40.013975,116.306492,0,124,39758.9823958333,2008-11-06,23:34:39
40.013951,116.306506,0,125,39758.9824537037,2008-11-06,23:34:44
40.013904,116.306533,0,128,39758.9825115741,2008-11-06,23:34:49
40.013895,116.306564,0,130,39758.9825694444,2008-11-06,23:34:54
40.013895,116.306564,0,130,39758.9826041667,2008-11-06,23:34:57
40.01389,116.306562,0,130,39758.9826273148,2008-11-06,23:34:59
40.013879,116.306566,0,129,39758.9826851852,2008-11-06,23:35:04
40.013873,116.30657,0,129,39758.9827430556,2008-11-06,23:35:09
40.013869,116.306573,0,129,39758.9828009259,2008-11-06,23:35:14
40.013862,116.306576,0,128,39758.9828587963,2008-11-06,23:35:19
40.013861,116.306579,0,128,39758.9829166667,2008-11-06,23:35:24
40.013861,116.306579,0,128,39758.9829513889,2008-11-06,23:35:27
40.013864,116.306579,0,122,39758.982974537,2008-11-06,23:35:29
40.013847,116.306583,0,120,39758.9830324074,2008-11-06,23:35:34
40.013841,116.306561,0,119,39758.9830902778,2008-11-06,23:35:39
40.013841,116.306561,0,119,39758.983125,2008-11-06,23:35:42
40.013839,116.306556,0,119,39758.9831481481,2008-11-06,23:35:44
40.013818,116.30654,0,119,39758.9832060185,2008-11-06,23:35:49
40.013827,116.30651,0,119,39758.9832638889,2008-11-06,23:35:54
40.01382,116.306529,0,119,39758.9833217593,2008-11-06,23:35:59
40.013824,116.306538,0,119,39758.9833796296,2008-11-06,23:36:04
40.013825,116.306549,0,119,39758.9834375,2008-11-06,23:36:09
40.013824,116.306554,0,119,39758.9834953704,2008-11-06,23:36:14
40.013824,116.306554,0,119,39758.9835300926,2008-11-06,23:36:17
40.013817,116.306556,0,119,39758.9835532407,2008-11-06,23:36:19
40.013812,116.306528,0,120,39758.9836111111,2008-11-06,23:36:24
40.013813,116.306534,0,120,39758.9836689815,2008-11-06,23:36:29
40.013813,116.306534,0,120,39758.9837037037,2008-11-06,23:36:32
40.013813,116.306538,0,120,39758.9837268519,2008-11-06,23:36:34
40.013799,116.306562,0,121,39758.9837847222,2008-11-06,23:36:39
40.013792,116.306546,0,121,39758.9838425926,2008-11-06,23:36:44
40.013788,116.306573,0,121,39758.983900463,2008-11-06,23:36:49
40.013762,116.306551,0,121,39758.9839583333,2008-11-06,23:36:54
40.013766,116.306525,0,117,39758.9840162037,2008-11-06,23:36:59
40.01377,116.306526,0,116,39758.9840740741,2008-11-06,23:37:04
40.013764,116.306527,0,117,39758.9841319444,2008-11-06,23:37:09
40.013764,116.306528,0,117,39758.9841898148,2008-11-06,23:37:14
40.01376,116.306523,0,117,39758.9842476852,2008-11-06,23:37:19
40.013762,116.306525,0,118,39758.9843055556,2008-11-06,23:37:24
40.013757,116.306525,0,118,39758.9843634259,2008-11-06,23:37:29
40.013757,116.306525,0,118,39758.9843981481,2008-11-06,23:37:32
40.013753,116.306531,0,117,39758.9844212963,2008-11-06,23:37:34
40.013744,116.306491,0,117,39758.9844791667,2008-11-06,23:37:39
40.013775,116.306442,0,114,39758.984537037,2008-11-06,23:37:44
40.013826,116.306426,0,107,39758.9845949074,2008-11-06,23:37:49
40.013884,116.306396,0,97,39758.9846527778,2008-11-06,23:37:54
40.013967,116.306367,0,92,39758.9847106481,2008-11-06,23:37:59
40.014018,116.30637,0,85,39758.9847685185,2008-11-06,23:38:04
40.014036,116.306289,0,80,39758.9848263889,2008-11-06,23:38:09
40.014015,116.306214,0,80,39758.9848842593,2008-11-06,23:38:14
40.013979,116.30613,0,84,39758.9849421296,2008-11-06,23:38:19
40.013981,116.305974,0,81,39758.985,2008-11-06,23:38:24
40.013998,116.305948,0,86,39758.9850578704,2008-11-06,23:38:29
40.013976,116.305936,0,88,39758.9851157407,2008-11-06,23:38:34
40.013936,116.305829,0,86,39758.9851388889,2008-11-06,23:38:36
40.013825,116.305797,0,90,39758.9851736111,2008-11-06,23:38:39
40.013775,116.305825,0,95,39758.9852314815,2008-11-06,23:38:44
40.013789,116.305942,0,106,39758.9852893518,2008-11-06,23:38:49
40.013763,116.306062,0,108,39758.9853472222,2008-11-06,23:38:54
40.013714,116.306163,0,103,39758.9853935185,2008-11-06,23:38:58
40.013656,116.306218,0,91,39758.9854513889,2008-11-06,23:39:03
40.013595,116.30636,0,92,39758.9854976852,2008-11-06,23:39:07
40.013574,116.306384,0,95,39758.9855555556,2008-11-06,23:39:12
40.013576,116.306451,0,96,39758.9856134259,2008-11-06,23:39:17
40.013559,116.306557,0,90,39758.9856712963,2008-11-06,23:39:22
40.013506,116.306649,0,81,39758.9857291667,2008-11-06,23:39:27
40.013452,116.30673,0,71,39758.985787037,2008-11-06,23:39:32
40.01339,116.306837,0,63,39758.9858449074,2008-11-06,23:39:37
40.013336,116.306952,0,54,39758.9859027778,2008-11-06,23:39:42
40.013251,116.307036,0,45,39758.9859490741,2008-11-06,23:39:46
40.013203,116.307159,0,45,39758.9859837963,2008-11-06,23:39:49
40.013169,116.307268,0,44,39758.9860185185,2008-11-06,23:39:52
40.013181,116.307397,0,37,39758.9860763889,2008-11-06,23:39:57
40.013173,116.307529,0,35,39758.9861226852,2008-11-06,23:40:01
40.01317,116.307656,0,32,39758.9861689815,2008-11-06,23:40:05
40.013149,116.307784,0,32,39758.9862037037,2008-11-06,23:40:08
40.013146,116.307921,0,36,39758.98625,2008-11-06,23:40:12
40.013164,116.308053,0,35,39758.9863078704,2008-11-06,23:40:17
40.013166,116.308184,0,34,39758.9863541667,2008-11-06,23:40:21
40.013166,116.308317,0,39,39758.9863888889,2008-11-06,23:40:24
40.013196,116.308447,0,38,39758.9864467593,2008-11-06,23:40:29
40.013197,116.308614,0,44,39758.9864930556,2008-11-06,23:40:33
40.013209,116.308745,0,45,39758.9865509259,2008-11-06,23:40:38
40.013221,116.308884,0,45,39758.9865972222,2008-11-06,23:40:42
40.013243,116.309023,0,45,39758.9866550926,2008-11-06,23:40:47
40.013251,116.309142,0,45,39758.9867013889,2008-11-06,23:40:51
40.013255,116.309271,0,45,39758.9867476852,2008-11-06,23:40:55
40.013283,116.309388,0,44,39758.9867939815,2008-11-06,23:40:59
40.013276,116.309515,0,46,39758.9868402778,2008-11-06,23:41:03
40.01328,116.309662,0,47,39758.9868865741,2008-11-06,23:41:07
40.013294,116.30981,0,46,39758.9869444444,2008-11-06,23:41:12
40.013303,116.30993,0,45,39758.9869907407,2008-11-06,23:41:16
40.013281,116.310066,0,45,39758.987037037,2008-11-06,23:41:20
40.013201,116.310181,0,74,39758.9870833333,2008-11-06,23:41:24
40.013206,116.310305,0,69,39758.9871296296,2008-11-06,23:41:28
40.013225,116.310433,0,71,39758.9871527778,2008-11-06,23:41:30
40.01324,116.31052,0,94,39758.9871990741,2008-11-06,23:41:34
40.01328,116.31063,0,104,39758.9872569444,2008-11-06,23:41:39
40.013283,116.310761,0,110,39758.9873032407,2008-11-06,23:41:43
40.013275,116.310882,0,121,39758.987337963,2008-11-06,23:41:46
40.013279,116.311016,0,130,39758.9873842593,2008-11-06,23:41:50
40.013271,116.311168,0,148,39758.9874421296,2008-11-06,23:41:55
40.01325,116.311271,0,160,39758.9875,2008-11-06,23:42:00
40.013261,116.311385,0,168,39758.9875462963,2008-11-06,23:42:04
40.013227,116.3115,0,174,39758.9876041667,2008-11-06,23:42:09
40.013109,116.31154,0,177,39758.987650463,2008-11-06,23:42:13
40.013026,116.311586,0,179,39758.9876851852,2008-11-06,23:42:16
40.012944,116.311622,0,190,39758.9877314815,2008-11-06,23:42:20
40.012884,116.311699,0,198,39758.9877893519,2008-11-06,23:42:25
40.012819,116.311744,0,203,39758.9878472222,2008-11-06,23:42:30
40.012757,116.311832,0,210,39758.9878935185,2008-11-06,23:42:34
40.012666,116.311899,0,213,39758.9879513889,2008-11-06,23:42:39
40.012582,116.311905,0,224,39758.9879976852,2008-11-06,23:42:43
40.012488,116.311935,0,244,39758.9880439815,2008-11-06,23:42:47
40.012395,116.311945,0,251,39758.9880787037,2008-11-06,23:42:50
40.012303,116.31198,0,265,39758.988125,2008-11-06,23:42:54
40.012213,116.312023,0,281,39758.9881712963,2008-11-06,23:42:58
40.012168,116.312128,0,290,39758.9882060185,2008-11-06,23:43:01
40.01217,116.312243,0,300,39758.9882407407,2008-11-06,23:43:04
40.012131,116.312377,0,300,39758.988275463,2008-11-06,23:43:07
40.012061,116.312485,0,308,39758.9883101852,2008-11-06,23:43:10
40.011967,116.312515,0,312,39758.9883333333,2008-11-06,23:43:12
40.011873,116.312544,0,316,39758.9883564815,2008-11-06,23:43:14
40.011772,116.31256,0,324,39758.9883912037,2008-11-06,23:43:17
40.011669,116.312582,0,333,39758.9884259259,2008-11-06,23:43:20
40.011578,116.312567,0,335,39758.9884490741,2008-11-06,23:43:22
40.01149,116.312583,0,344,39758.9884837963,2008-11-06,23:43:25
40.011391,116.31259,0,353,39758.9885185185,2008-11-06,23:43:28
40.011255,116.312602,0,356,39758.9885532407,2008-11-06,23:43:31
40.011164,116.312606,0,357,39758.9885763889,2008-11-06,23:43:33
40.011063,116.312617,0,355,39758.988599537,2008-11-06,23:43:35
40.010958,116.312631,0,354,39758.9886226852,2008-11-06,23:43:37
40.010867,116.312637,0,356,39758.9886458333,2008-11-06,23:43:39
40.010735,116.312662,0,358,39758.9886805556,2008-11-06,23:43:42
40.010592,116.312675,0,358,39758.9887152778,2008-11-06,23:43:45
40.010495,116.312679,0,354,39758.9887268519,2008-11-06,23:43:46
40.010385,116.312668,0,347,39758.9887384259,2008-11-06,23:43:47
40.010261,116.312642,0,337,39758.9887615741,2008-11-06,23:43:49
40.010166,116.312623,0,334,39758.9887847222,2008-11-06,23:43:51
40.010054,116.312622,0,330,39758.9888194444,2008-11-06,23:43:54
40.009953,116.312631,0,323,39758.9888425926,2008-11-06,23:43:56
40.009858,116.312627,0,315,39758.9888657407,2008-11-06,23:43:58
40.009724,116.312626,0,309,39758.988900463,2008-11-06,23:44:01
40.009619,116.312627,0,308,39758.9889351852,2008-11-06,23:44:04
40.009568,116.312697,0,304,39758.9889930556,2008-11-06,23:44:09
40.009558,116.312823,0,306,39758.9890509259,2008-11-06,23:44:14
40.009519,116.312935,0,314,39758.9890972222,2008-11-06,23:44:18
40.009501,116.313056,0,323,39758.9891550926,2008-11-06,23:44:23
40.009501,116.313194,0,328,39758.9892013889,2008-11-06,23:44:27
40.009483,116.313315,0,332,39758.989224537,2008-11-06,23:44:29
40.009437,116.313425,0,339,39758.9892361111,2008-11-06,23:44:30
40.009424,116.313569,0,339,39758.9892708333,2008-11-06,23:44:33
40.009452,116.313707,0,343,39758.9893171296,2008-11-06,23:44:37
40.009474,116.313831,0,336,39758.9893518519,2008-11-06,23:44:40
40.009541,116.313938,0,327,39758.9893865741,2008-11-06,23:44:43
40.00954,116.314093,0,328,39758.9894212963,2008-11-06,23:44:46
40.009489,116.314268,0,336,39758.9894444444,2008-11-06,23:44:48
40.009474,116.314395,0,339,39758.9894791667,2008-11-06,23:44:51
40.009471,116.314537,0,342,39758.9895138889,2008-11-06,23:44:54
40.009459,116.314695,0,343,39758.9895486111,2008-11-06,23:44:57
40.00947,116.314855,0,344,39758.9895833333,2008-11-06,23:45:00
40.009501,116.314967,0,342,39758.9896064815,2008-11-06,23:45:02
40.00952,116.315112,0,339,39758.9896412037,2008-11-06,23:45:05
40.009522,116.315251,0,343,39758.9896759259,2008-11-06,23:45:08
40.009522,116.315383,0,345,39758.9897222222,2008-11-06,23:45:12
40.009503,116.315523,0,340,39758.9897685185,2008-11-06,23:45:16
40.009457,116.31562,0,331,39758.9898148148,2008-11-06,23:45:20
40.009441,116.315768,0,293,39758.9898611111,2008-11-06,23:45:24
40.00936,116.315902,0,280,39758.9898842593,2008-11-06,23:45:26
40.009318,116.316032,0,251,39758.9899074074,2008-11-06,23:45:28
40.009259,116.316142,0,235,39758.9899305556,2008-11-06,23:45:30
40.009156,116.316192,0,221,39758.9899537037,2008-11-06,23:45:32
40.009079,116.316281,0,212,39758.9899884259,2008-11-06,23:45:35
40.009066,116.316409,0,216,39758.9900347222,2008-11-06,23:45:39
40.009081,116.316543,0,225,39758.9900810185,2008-11-06,23:45:43
40.009103,116.316689,0,235,39758.9901273148,2008-11-06,23:45:47
40.009096,116.316829,0,248,39758.9901736111,2008-11-06,23:45:51
40.009097,116.316956,0,257,39758.9902199074,2008-11-06,23:45:55
40.009094,116.317092,0,243,39758.9902546296,2008-11-06,23:45:58
40.009117,116.317289,0,196,39758.9902777778,2008-11-06,23:46:00
40.009116,116.317466,0,164,39758.9903009259,2008-11-06,23:46:02
40.009097,116.317576,0,148,39758.9903356481,2008-11-06,23:46:05
40.009052,116.317621,0,139,39758.9903935185,2008-11-06,23:46:10
40.008963,116.317633,0,138,39758.9904513889,2008-11-06,23:46:15
40.008849,116.317602,0,129,39758.9904861111,2008-11-06,23:46:18
40.008742,116.317642,0,129,39758.9905324074,2008-11-06,23:46:22
40.008643,116.317675,0,132,39758.9905787037,2008-11-06,23:46:26
40.008527,116.317681,0,138,39758.9906134259,2008-11-06,23:46:29
40.008431,116.317674,0,162,39758.9906597222,2008-11-06,23:46:33
40.008304,116.317646,0,162,39758.9907060185,2008-11-06,23:46:37
40.008182,116.317616,0,153,39758.9907407407,2008-11-06,23:46:40
40.008061,116.317665,0,157,39758.990775463,2008-11-06,23:46:43
40.007975,116.317693,0,167,39758.9907986111,2008-11-06,23:46:45
40.007876,116.317762,0,181,39758.9908333333,2008-11-06,23:46:48
40.007776,116.317774,0,201,39758.9908796296,2008-11-06,23:46:52
40.007675,116.317816,0,207,39758.9909027778,2008-11-06,23:46:54
40.007538,116.317793,0,218,39758.9909375,2008-11-06,23:46:57
40.007413,116.317744,0,213,39758.9909722222,2008-11-06,23:47:00
40.0073,116.317766,0,213,39758.9910069444,2008-11-06,23:47:03
40.007209,116.317798,0,215,39758.9910300926,2008-11-06,23:47:05
40.007108,116.317809,0,226,39758.9910763889,2008-11-06,23:47:09
40.00702,116.31785,0,231,39758.991099537,2008-11-06,23:47:11
40.006928,116.317861,0,230,39758.9911226852,2008-11-06,23:47:13
40.006848,116.317853,0,252,39758.9911574074,2008-11-06,23:47:16
40.006734,116.317866,0,254,39758.9912037037,2008-11-06,23:47:20
40.006641,116.317871,0,254,39758.9912268519,2008-11-06,23:47:22
40.006523,116.317897,0,254,39758.9912615741,2008-11-06,23:47:25
40.006415,116.317934,0,259,39758.9913078704,2008-11-06,23:47:29
40.006326,116.317923,0,263,39758.9913425926,2008-11-06,23:47:32
40.006208,116.317911,0,264,39758.9913773148,2008-11-06,23:47:35
40.006117,116.317885,0,265,39758.991400463,2008-11-06,23:47:37
40.006023,116.31795,0,276,39758.9914351852,2008-11-06,23:47:40
40.005932,116.317973,0,279,39758.9914583333,2008-11-06,23:47:42
40.005831,116.318028,0,289,39758.9915046296,2008-11-06,23:47:46
40.005747,116.318028,0,308,39758.9915393519,2008-11-06,23:47:49
40.005635,116.318074,0,331,39758.9915856481,2008-11-06,23:47:53
40.005446,116.318081,0,347,39758.9916087963,2008-11-06,23:47:55
40.005289,116.317916,0,331,39758.9916319444,2008-11-06,23:47:57
40.00517,116.317877,0,322,39758.9916435185,2008-11-06,23:47:58
40.005047,116.317891,0,305,39758.9916666667,2008-11-06,23:48:00
40.004955,116.317921,0,288,39758.9916898148,2008-11-06,23:48:02
40.004873,116.317965,0,276,39758.991712963,2008-11-06,23:48:04
40.004838,116.318079,0,269,39758.9917476852,2008-11-06,23:48:07
40.004829,116.318221,0,268,39758.9917939815,2008-11-06,23:48:11
40.004828,116.318364,0,272,39758.9918402778,2008-11-06,23:48:15
40.004799,116.318488,0,287,39758.9918634259,2008-11-06,23:48:17
40.004762,116.318624,0,299,39758.9918865741,2008-11-06,23:48:19
40.004761,116.318748,0,299,39758.9919097222,2008-11-06,23:48:21
40.004765,116.318881,0,293,39758.9919328704,2008-11-06,23:48:23
40.00476,116.319012,0,294,39758.9919791667,2008-11-06,23:48:27
40.004802,116.319127,0,291,39758.9920138889,2008-11-06,23:48:30
40.004838,116.319291,0,283,39758.9920486111,2008-11-06,23:48:33
40.004858,116.319477,0,265,39758.9920833333,2008-11-06,23:48:36
40.004871,116.319623,0,246,39758.9921064815,2008-11-06,23:48:38
40.004878,116.319736,0,235,39758.9921296296,2008-11-06,23:48:40
40.004886,116.319859,0,216,39758.9921527778,2008-11-06,23:48:42
40.004866,116.319998,0,218,39758.9921875,2008-11-06,23:48:45
40.004844,116.320132,0,230,39758.9922337963,2008-11-06,23:48:49
40.004856,116.320267,0,236,39758.9922800926,2008-11-06,23:48:53
40.004898,116.320388,0,231,39758.992337963,2008-11-06,23:48:58
40.004947,116.320484,0,229,39758.9923958333,2008-11-06,23:49:03
40.004931,116.320654,0,230,39758.9924537037,2008-11-06,23:49:08
40.004927,116.320779,0,233,39758.9925,2008-11-06,23:49:12
40.004918,116.320908,0,237,39758.9925462963,2008-11-06,23:49:16
40.004883,116.321027,0,232,39758.9925810185,2008-11-06,23:49:19
40.004808,116.321116,0,229,39758.9926388889,2008-11-06,23:49:24
40.004762,116.32122,0,220,39758.9926851852,2008-11-06,23:49:28
40.004708,116.32128,0,215,39758.9927430556,2008-11-06,23:49:33
40.004613,116.321289,0,214,39758.9927893518,2008-11-06,23:49:37
40.004512,116.321341,0,227,39758.9928356481,2008-11-06,23:49:41
40.004389,116.321351,0,226,39758.9928819444,2008-11-06,23:49:45
40.004284,116.321385,0,230,39758.9929166667,2008-11-06,23:49:48
40.004174,116.321424,0,237,39758.992974537,2008-11-06,23:49:53
40.004087,116.321451,0,245,39758.9930208333,2008-11-06,23:49:57
40.00399,116.321468,0,245,39758.9930671296,2008-11-06,23:50:01
40.003885,116.321502,0,258,39758.9931018518,2008-11-06,23:50:04
40.003792,116.321514,0,258,39758.9931365741,2008-11-06,23:50:07
40.003694,116.321513,0,258,39758.9931712963,2008-11-06,23:50:10
40.003603,116.321504,0,255,39758.9932060185,2008-11-06,23:50:13
40.003494,116.321508,0,251,39758.9932523148,2008-11-06,23:50:17
40.003403,116.321547,0,253,39758.9932986111,2008-11-06,23:50:21
40.003312,116.321598,0,261,39758.9933449074,2008-11-06,23:50:25
40.003224,116.321615,0,268,39758.9934027778,2008-11-06,23:50:30
40.003135,116.321614,0,272,39758.9934606481,2008-11-06,23:50:35
40.003025,116.321623,0,280,39758.9935185185,2008-11-06,23:50:40
40.00289,116.321633,0,298,39758.9935648148,2008-11-06,23:50:44
40.002801,116.321639,0,324,39758.9935763889,2008-11-06,23:50:45
40.002713,116.321643,0,350,39758.993587963,2008-11-06,23:50:46
40.002638,116.321652,0,373,39758.993599537,2008-11-06,23:50:47
40.002545,116.321636,0,373,39758.9936226852,2008-11-06,23:50:49
40.00245,116.321626,0,382,39758.9936574074,2008-11-06,23:50:52
40.002343,116.321629,0,372,39758.9936921296,2008-11-06,23:50:55
40.002248,116.321665,0,371,39758.9937268518,2008-11-06,23:50:58
40.00213,116.321686,0,376,39758.9937731481,2008-11-06,23:51:02
40.002029,116.321684,0,391,39758.9937962963,2008-11-06,23:51:04
40.001936,116.321702,0,405,39758.9938310185,2008-11-06,23:51:07
40.001852,116.321761,0,415,39758.9938657407,2008-11-06,23:51:10
40.001758,116.321768,0,423,39758.993912037,2008-11-06,23:51:14
40.001677,116.321808,0,435,39758.9939467593,2008-11-06,23:51:17
40.001582,116.321816,0,441,39758.9940046296,2008-11-06,23:51:22
40.001491,116.321843,0,444,39758.9940509259,2008-11-06,23:51:26
40.001388,116.321885,0,455,39758.9940972222,2008-11-06,23:51:30
40.001294,116.321906,0,465,39758.9941435185,2008-11-06,23:51:34
40.001179,116.321906,0,473,39758.9941898148,2008-11-06,23:51:38
40.001071,116.321899,0,478,39758.9942361111,2008-11-06,23:51:42
40.000961,116.321937,0,479,39758.9942939815,2008-11-06,23:51:47
40.000865,116.321994,0,485,39758.9943402778,2008-11-06,23:51:51
40.000767,116.322039,0,487,39758.9943634259,2008-11-06,23:51:53
40.000665,116.322081,0,488,39758.9943865741,2008-11-06,23:51:55
40.00058,116.322148,0,488,39758.9944212963,2008-11-06,23:51:58
40.000494,116.322181,0,477,39758.9944444444,2008-11-06,23:52:00
40.000401,116.322206,0,468,39758.9944791667,2008-11-06,23:52:03
40.000394,116.32233,0,463,39758.994525463,2008-11-06,23:52:07
40.00029,116.322406,0,458,39758.9945717593,2008-11-06,23:52:11
40.00018,116.322489,0,484,39758.9945833333,2008-11-06,23:52:12
40.00008,116.322488,0,477,39758.9945949074,2008-11-06,23:52:13
40.000012,116.322547,0,436,39758.9946180556,2008-11-06,23:52:15
39.999949,116.322644,0,413,39758.9946527778,2008-11-06,23:52:18
39.999922,116.322726,0,374,39758.9946759259,2008-11-06,23:52:20
39.99988,116.322824,0,352,39758.9947106481,2008-11-06,23:52:23
39.999821,116.322923,0,358,39758.9947453704,2008-11-06,23:52:26
39.999774,116.32304,0,372,39758.9947800926,2008-11-06,23:52:29
39.99976,116.323162,0,370,39758.9948263889,2008-11-06,23:52:33
39.999756,116.323298,0,363,39758.9948726852,2008-11-06,23:52:37
39.99978,116.323421,0,360,39758.9949189815,2008-11-06,23:52:41
39.999804,116.323533,0,366,39758.9949652778,2008-11-06,23:52:45
39.999815,116.323651,0,365,39758.9950115741,2008-11-06,23:52:49
39.999827,116.323774,0,355,39758.9950694444,2008-11-06,23:52:54
39.99978,116.323928,0,367,39758.9951041667,2008-11-06,23:52:57
39.999711,116.324077,0,378,39758.9951273148,2008-11-06,23:52:59
39.999672,116.324198,0,387,39758.995162037,2008-11-06,23:53:02
39.999664,116.324324,0,396,39758.9951967593,2008-11-06,23:53:05
39.999645,116.324458,0,405,39758.9952199074,2008-11-06,23:53:07
39.999633,116.324618,0,407,39758.9952430556,2008-11-06,23:53:09
39.999626,116.324741,0,409,39758.9952662037,2008-11-06,23:53:11
39.999638,116.324876,0,400,39758.9953125,2008-11-06,23:53:15
39.999639,116.324999,0,390,39758.9953356481,2008-11-06,23:53:17
39.999632,116.32513,0,385,39758.9953587963,2008-11-06,23:53:19
39.999594,116.325249,0,379,39758.9953935185,2008-11-06,23:53:22
39.99955,116.325427,0,365,39758.9954282407,2008-11-06,23:53:25
39.999535,116.325611,0,348,39758.9954513889,2008-11-06,23:53:27
39.999525,116.325729,0,337,39758.995462963,2008-11-06,23:53:28
39.999496,116.325893,0,316,39758.9954861111,2008-11-06,23:53:30
39.999452,116.326013,0,302,39758.9955092593,2008-11-06,23:53:32
39.999383,116.326148,0,299,39758.9955439815,2008-11-06,23:53:35
39.999292,116.326175,0,296,39758.9955787037,2008-11-06,23:53:38
39.999193,116.326194,0,291,39758.9956134259,2008-11-06,23:53:41
39.999088,116.326205,0,288,39758.9956481481,2008-11-06,23:53:44
39.999007,116.326242,0,297,39758.9956828704,2008-11-06,23:53:47
39.998921,116.326272,0,305,39758.9957175926,2008-11-06,23:53:50
39.998827,116.326292,0,311,39758.9957523148,2008-11-06,23:53:53
39.998734,116.326325,0,326,39758.9957986111,2008-11-06,23:53:57
39.998629,116.326363,0,334,39758.9958333333,2008-11-06,23:54:00
39.998535,116.32638,0,340,39758.9958680556,2008-11-06,23:54:03
39.998422,116.326438,0,353,39758.9959143519,2008-11-06,23:54:07
39.998351,116.326502,0,373,39758.9959490741,2008-11-06,23:54:10
39.998283,116.326526,0,398,39758.9959953704,2008-11-06,23:54:14
39.998207,116.326513,0,421,39758.9960416667,2008-11-06,23:54:18
39.998126,116.326493,0,437,39758.996087963,2008-11-06,23:54:22
39.998016,116.326498,0,452,39758.9961342593,2008-11-06,23:54:26
39.997902,116.326506,0,467,39758.9961805556,2008-11-06,23:54:30
39.997795,116.326506,0,480,39758.9962268519,2008-11-06,23:54:34
39.997674,116.326528,0,488,39758.9962731482,2008-11-06,23:54:38
39.997573,116.326525,0,493,39758.9963078704,2008-11-06,23:54:41
39.997432,116.326517,0,493,39758.9963425926,2008-11-06,23:54:44
39.997341,116.326504,0,500,39758.9963773148,2008-11-06,23:54:47
39.997217,116.32653,0,505,39758.9964236111,2008-11-06,23:54:51
39.997081,116.326558,0,512,39758.9964583333,2008-11-06,23:54:54
39.996969,116.326634,0,529,39758.9964814815,2008-11-06,23:54:56
39.996912,116.326648,0,540,39758.9965393519,2008-11-06,23:55:01
39.996829,116.326658,0,539,39758.9965972222,2008-11-06,23:55:06
39.996734,116.326681,0,533,39758.9966550926,2008-11-06,23:55:11
39.996625,116.326667,0,531,39758.996712963,2008-11-06,23:55:16
39.996515,116.326626,0,522,39758.9967476852,2008-11-06,23:55:19
39.996424,116.326595,0,526,39758.9967939815,2008-11-06,23:55:23
39.996307,116.326603,0,533,39758.9968402778,2008-11-06,23:55:27
39.996215,116.326614,0,537,39758.996875,2008-11-06,23:55:30
39.996109,116.326652,0,548,39758.9969212963,2008-11-06,23:55:34
39.996026,116.326672,0,556,39758.9969791667,2008-11-06,23:55:39
39.995922,116.32668,0,566,39758.997025463,2008-11-06,23:55:43
39.995834,116.326641,0,575,39758.9970717593,2008-11-06,23:55:47
39.995737,116.326647,0,579,39758.9971180556,2008-11-06,23:55:51
39.99564,116.32666,0,584,39758.9971643519,2008-11-06,23:55:55
39.995543,116.326688,0,587,39758.9971990741,2008-11-06,23:55:58
39.995432,116.326676,0,589,39758.9972453704,2008-11-06,23:56:02
39.995331,116.326703,0,599,39758.9972916667,2008-11-06,23:56:06
39.99522,116.326708,0,606,39758.997337963,2008-11-06,23:56:10
39.995116,116.326683,0,619,39758.9973842593,2008-11-06,23:56:14
39.994998,116.326721,0,632,39758.9974189815,2008-11-06,23:56:17
39.994904,116.32669,0,639,39758.9974652778,2008-11-06,23:56:21
39.994809,116.326665,0,643,39758.9975115741,2008-11-06,23:56:25
39.994704,116.326666,0,649,39758.9975578704,2008-11-06,23:56:29
39.994578,116.326684,0,657,39758.9976041667,2008-11-06,23:56:33
39.994488,116.326691,0,662,39758.9976388889,2008-11-06,23:56:36
39.99431,116.326746,0,674,39758.9976736111,2008-11-06,23:56:39
39.994188,116.326798,0,680,39758.9976967593,2008-11-06,23:56:41
39.994099,116.326813,0,680,39758.9977083333,2008-11-06,23:56:42
39.99401,116.32683,0,684,39758.9977314815,2008-11-06,23:56:44
39.993897,116.326847,0,687,39758.9977662037,2008-11-06,23:56:47
39.993801,116.326866,0,689,39758.9977893519,2008-11-06,23:56:49
39.993707,116.326852,0,686,39758.9978125,2008-11-06,23:56:51
39.993611,116.326842,0,691,39758.9978356481,2008-11-06,23:56:53
39.993508,116.326822,0,690,39758.9978587963,2008-11-06,23:56:55
39.993398,116.326784,0,697,39758.9978935185,2008-11-06,23:56:58
39.993269,116.326764,0,698,39758.9979282407,2008-11-06,23:57:01
39.993181,116.326747,0,689,39758.9979513889,2008-11-06,23:57:03
39.993085,116.326772,0,689,39758.9979861111,2008-11-06,23:57:06
39.992982,116.326765,0,681,39758.9980092593,2008-11-06,23:57:08
39.992849,116.32679,0,680,39758.9980439815,2008-11-06,23:57:11
39.99274,116.326802,0,674,39758.9980787037,2008-11-06,23:57:14
39.992645,116.326828,0,671,39758.998125,2008-11-06,23:57:18
39.992621,116.326822,0,671,39758.9981828704,2008-11-06,23:57:23
39.992612,116.326824,0,671,39758.9982407407,2008-11-06,23:57:28
39.992594,116.326826,0,672,39758.9982986111,2008-11-06,23:57:33
39.99259,116.326826,0,674,39758.9983564815,2008-11-06,23:57:38
39.992586,116.32683,0,674,39758.9984143519,2008-11-06,23:57:43
39.992583,116.32683,0,675,39758.9984722222,2008-11-06,23:57:48
39.992585,116.32683,0,676,39758.9985300926,2008-11-06,23:57:53
39.992583,116.326831,0,677,39758.998587963,2008-11-06,23:57:58
39.992582,116.326835,0,677,39758.9986458333,2008-11-06,23:58:03
39.99258,116.326841,0,677,39758.9987037037,2008-11-06,23:58:08
39.992578,116.326849,0,679,39758.9987615741,2008-11-06,23:58:13
39.992577,116.326849,0,679,39758.9988194444,2008-11-06,23:58:18
39.992576,116.32685,0,679,39758.9988773148,2008-11-06,23:58:23
39.99258,116.32685,0,679,39758.9989351852,2008-11-06,23:58:28
39.99258,116.32685,0,679,39758.9989699074,2008-11-06,23:58:31
39.99258,116.326848,0,677,39758.9989930556,2008-11-06,23:58:33
39.99256,116.326842,0,677,39758.9990509259,2008-11-06,23:58:38
39.992558,116.326843,0,677,39758.9991087963,2008-11-06,23:58:43
39.99256,116.326842,0,677,39758.9991666667,2008-11-06,23:58:48
39.99256,116.326842,0,677,39758.9992013889,2008-11-06,23:58:51
39.992562,116.326844,0,677,39758.999224537,2008-11-06,23:58:53
39.992248,116.326969,0,694,39758.9992708333,2008-11-06,23:58:57
39.992109,116.326963,0,711,39758.9992939815,2008-11-06,23:58:59
39.992025,116.326984,0,728,39758.9993287037,2008-11-06,23:59:02
39.991979,116.327022,0,759,39758.999375,2008-11-06,23:59:06
39.991971,116.327057,0,791,39758.9994097222,2008-11-06,23:59:09
39.991917,116.327046,0,826,39758.9994212963,2008-11-06,23:59:10
39.991875,116.327039,0,853,39758.9994791667,2008-11-06,23:59:15
39.991894,116.32707,0,859,39758.999537037,2008-11-06,23:59:20
39.991872,116.32718,0,891,39758.9995949074,2008-11-06,23:59:25
39.991909,116.327304,0,909,39758.9996527778,2008-11-06,23:59:30
39.991976,116.327391,0,914,39758.9996875,2008-11-06,23:59:33
39.992037,116.327502,0,921,39758.9997453704,2008-11-06,23:59:38
39.991991,116.327577,0,935,39758.9998032407,2008-11-06,23:59:43
39.991983,116.327695,0,944,39758.999837963,2008-11-06,23:59:46
39.992073,116.327743,0,940,39758.9998611111,2008-11-06,23:59:48
39.992284,116.327794,0,962,39758.9998958333,2008-11-06,23:59:51
39.992192,116.327841,0,977,39758.9999537037,2008-11-06,23:59:56
39.992103,116.327891,0,983,39759.0000115741,2008-11-07,00:00:01
39.991496,116.327935,0,929,39759.0000231481,2008-11-07,00:00:02
39.991313,116.327845,0,940,39759.0000578704,2008-11-07,00:00:05
39.991177,116.32777,0,955,39759.0000694444,2008-11-07,00:00:06
39.99106,116.327552,0,957,39759.0000925926,2008-11-07,00:00:08
39.990991,116.327531,0,990,39759.0001273148,2008-11-07,00:00:11
39.991009,116.327531,0,986,39759.0001851852,2008-11-07,00:00:16
39.990952,116.327557,0,955,39759.0002314815,2008-11-07,00:00:20
39.990878,116.327618,0,944,39759.0002893518,2008-11-07,00:00:25
39.990838,116.327712,0,945,39759.0003472222,2008-11-07,00:00:30
39.990755,116.327776,0,945,39759.0004050926,2008-11-07,00:00:35
39.990639,116.327794,0,927,39759.0004398148,2008-11-07,00:00:38
39.990551,116.327795,0,917,39759.000462963,2008-11-07,00:00:40
39.990471,116.327802,0,902,39759.0004861111,2008-11-07,00:00:42
39.990366,116.32782,0,881,39759.0005208333,2008-11-07,00:00:45
39.99024,116.327831,0,863,39759.0005555556,2008-11-07,00:00:48
39.990146,116.327882,0,862,39759.0006018518,2008-11-07,00:00:52
39.990061,116.327906,0,836,39759.0006365741,2008-11-07,00:00:55
39.989967,116.327933,0,842,39759.0006712963,2008-11-07,00:00:58
39.989862,116.327944,0,823,39759.0006944444,2008-11-07,00:01:00
39.989793,116.327964,0,801,39759.0007175926,2008-11-07,00:01:02
39.989708,116.327977,0,790,39759.0007523148,2008-11-07,00:01:05
39.989613,116.327989,0,766,39759.000787037,2008-11-07,00:01:08
39.989481,116.327938,0,766,39759.0008101852,2008-11-07,00:01:10
39.989372,116.327914,0,758,39759.0008333333,2008-11-07,00:01:12
39.989249,116.327847,0,768,39759.0008564815,2008-11-07,00:01:14
39.989126,116.327764,0,783,39759.0008796296,2008-11-07,00:01:16
39.989019,116.327702,0,794,39759.0008912037,2008-11-07,00:01:17
39.988413,116.327394,0,699,39759.0009259259,2008-11-07,00:01:20
39.988327,116.327358,0,687,39759.0009375,2008-11-07,00:01:21
39.988248,116.327355,0,686,39759.0009953704,2008-11-07,00:01:26
39.988166,116.327505,0,695,39759.0010069444,2008-11-07,00:01:27
39.988,116.32743,0,699,39759.0010185185,2008-11-07,00:01:28
39.987941,116.327501,0,707,39759.0010763889,2008-11-07,00:01:33
39.987833,116.327641,0,706,39759.0011342593,2008-11-07,00:01:38
39.987733,116.32765,0,684,39759.0011574074,2008-11-07,00:01:40
39.987601,116.327581,0,676,39759.0011805556,2008-11-07,00:01:42
39.987396,116.32755,0,660,39759.0012037037,2008-11-07,00:01:44
39.987299,116.327533,0,654,39759.0012152778,2008-11-07,00:01:45
39.987184,116.327525,0,655,39759.0012268518,2008-11-07,00:01:46
39.987089,116.327511,0,665,39759.0012384259,2008-11-07,00:01:47
39.986991,116.327475,0,678,39759.0012615741,2008-11-07,00:01:49
39.9869,116.327621,0,686,39759.0012962963,2008-11-07,00:01:52
39.986907,116.327726,0,673,39759.0013541667,2008-11-07,00:01:57
39.986776,116.327748,0,634,39759.0013888889,2008-11-07,00:02:00
39.986661,116.327762,0,613,39759.0014236111,2008-11-07,00:02:03
39.986557,116.32774,0,611,39759.0014467593,2008-11-07,00:02:05
39.986512,116.327751,0,622,39759.0015046296,2008-11-07,00:02:10
39.986513,116.327746,0,627,39759.0015625,2008-11-07,00:02:15
39.986512,116.327746,0,629,39759.0016203704,2008-11-07,00:02:20
39.986512,116.327746,0,629,39759.0016550926,2008-11-07,00:02:23
39.986507,116.32774,0,631,39759.0016782407,2008-11-07,00:02:25
39.986497,116.327739,0,632,39759.0017361111,2008-11-07,00:02:30
39.986493,116.327738,0,632,39759.0017939815,2008-11-07,00:02:35
39.986493,116.327738,0,632,39759.0018287037,2008-11-07,00:02:38
39.986491,116.327739,0,632,39759.0018518518,2008-11-07,00:02:40
39.986481,116.327741,0,632,39759.0019097222,2008-11-07,00:02:45
39.986481,116.327741,0,632,39759.0019444444,2008-11-07,00:02:48
39.986475,116.327743,0,631,39759.0019675926,2008-11-07,00:02:50
39.986458,116.327749,0,631,39759.002025463,2008-11-07,00:02:55
39.986263,116.327772,0,629,39759.0020717593,2008-11-07,00:02:59
39.986137,116.327746,0,628,39759.0020833333,2008-11-07,00:03:00
39.986013,116.327734,0,627,39759.0020949074,2008-11-07,00:03:01
39.985906,116.327651,0,627,39759.0021064815,2008-11-07,00:03:02
39.98583,116.327534,0,641,39759.0021296296,2008-11-07,00:03:04
39.985733,116.327521,0,641,39759.0021527778,2008-11-07,00:03:06
39.985594,116.327481,0,638,39759.0021875,2008-11-07,00:03:09
39.985461,116.327431,0,637,39759.0022106481,2008-11-07,00:03:11
39.985368,116.32742,0,636,39759.0022453704,2008-11-07,00:03:14
39.985272,116.327393,0,632,39759.0022800926,2008-11-07,00:03:17
39.985188,116.327388,0,634,39759.002337963,2008-11-07,00:03:22
39.985098,116.327376,0,635,39759.0023958333,2008-11-07,00:03:27
39.984989,116.327365,0,636,39759.0024421296,2008-11-07,00:03:31
39.984898,116.327331,0,635,39759.0024652778,2008-11-07,00:03:33
39.984801,116.327311,0,634,39759.0025231481,2008-11-07,00:03:38
39.984657,116.327224,0,631,39759.0025578704,2008-11-07,00:03:41
39.984561,116.327176,0,628,39759.0025694444,2008-11-07,00:03:42
39.98445,116.32712,0,627,39759.0025925926,2008-11-07,00:03:44
39.98436,116.327094,0,626,39759.0026157407,2008-11-07,00:03:46
39.984248,116.327068,0,626,39759.002662037,2008-11-07,00:03:50
39.98414,116.327073,0,624,39759.0027083333,2008-11-07,00:03:54
39.984086,116.327171,0,625,39759.0027314815,2008-11-07,00:03:56
39.984002,116.327216,0,620,39759.0027662037,2008-11-07,00:03:59
39.98388,116.32722,0,619,39759.0027893518,2008-11-07,00:04:01
39.983707,116.327225,0,611,39759.0028125,2008-11-07,00:04:03
39.983644,116.327284,0,583,39759.0028356481,2008-11-07,00:04:05
39.983471,116.327292,0,522,39759.0028703704,2008-11-07,00:04:08
39.983365,116.327212,0,525,39759.0028935185,2008-11-07,00:04:10
39.983296,116.327121,0,521,39759.0029166667,2008-11-07,00:04:12
39.983142,116.327231,0,520,39759.002974537,2008-11-07,00:04:17
39.983033,116.327295,0,519,39759.0029861111,2008-11-07,00:04:18
39.982949,116.327348,0,522,39759.0030092593,2008-11-07,00:04:20
39.982877,116.327427,0,525,39759.0030439815,2008-11-07,00:04:23
39.982785,116.32741,0,523,39759.0030555556,2008-11-07,00:04:24
39.982675,116.327452,0,516,39759.0030787037,2008-11-07,00:04:26
39.982586,116.327461,0,501,39759.0031134259,2008-11-07,00:04:29
39.982628,116.327399,0,476,39759.0031597222,2008-11-07,00:04:33
39.982529,116.327498,0,495,39759.0031828704,2008-11-07,00:04:35
39.982424,116.327457,0,504,39759.0032291667,2008-11-07,00:04:39
39.982311,116.327465,0,510,39759.0032523148,2008-11-07,00:04:41
39.982199,116.327498,0,516,39759.003287037,2008-11-07,00:04:44
39.98208,116.327528,0,520,39759.0033217593,2008-11-07,00:04:47
39.981975,116.327569,0,523,39759.0033680556,2008-11-07,00:04:51
39.981835,116.327547,0,527,39759.0034027778,2008-11-07,00:04:54
39.981732,116.327567,0,535,39759.0034606481,2008-11-07,00:04:59
39.981656,116.327604,0,543,39759.0035185185,2008-11-07,00:05:04
39.981645,116.327716,0,545,39759.0035763889,2008-11-07,00:05:09
39.98159,116.327795,0,547,39759.0036342593,2008-11-07,00:05:14
39.981521,116.327853,0,552,39759.0036921296,2008-11-07,00:05:19
39.981429,116.327872,0,558,39759.0037384259,2008-11-07,00:05:23
39.981335,116.327884,0,573,39759.0037962963,2008-11-07,00:05:28
39.981287,116.327877,0,580,39759.0038541667,2008-11-07,00:05:33
39.981275,116.327881,0,585,39759.003912037,2008-11-07,00:05:38
39.98123,116.327893,0,586,39759.0039699074,2008-11-07,00:05:43
39.981114,116.327803,0,595,39759.0039930556,2008-11-07,00:05:45
39.980957,116.327771,0,596,39759.0040277778,2008-11-07,00:05:48
39.980851,116.327703,0,592,39759.0040393519,2008-11-07,00:05:49
39.980709,116.327642,0,588,39759.0040625,2008-11-07,00:05:51
39.980603,116.32757,0,582,39759.0040740741,2008-11-07,00:05:52
39.980415,116.327381,0,637,39759.0040856482,2008-11-07,00:05:53
39.98032,116.327336,0,634,39759.0040972222,2008-11-07,00:05:54
39.980225,116.327381,0,615,39759.0041087963,2008-11-07,00:05:55
39.980116,116.327349,0,617,39759.0041203704,2008-11-07,00:05:56
39.979954,116.327329,0,615,39759.0041550926,2008-11-07,00:05:59
39.979832,116.327297,0,623,39759.0041782407,2008-11-07,00:06:01
39.97973,116.327276,0,629,39759.0042013889,2008-11-07,00:06:03
39.979635,116.327304,0,621,39759.0042361111,2008-11-07,00:06:06
39.97954,116.327334,0,621,39759.0042708333,2008-11-07,00:06:09
39.979447,116.327334,0,622,39759.0043055556,2008-11-07,00:06:12
39.979313,116.327274,0,644,39759.0043287037,2008-11-07,00:06:14
39.979219,116.327269,0,648,39759.0043865741,2008-11-07,00:06:19
39.979141,116.327273,0,623,39759.0044444444,2008-11-07,00:06:24
39.979098,116.32728,0,617,39759.0045023148,2008-11-07,00:06:29
39.979018,116.327271,0,615,39759.0045601852,2008-11-07,00:06:34
39.979,116.327246,0,611,39759.0046180556,2008-11-07,00:06:39
39.979016,116.327257,0,619,39759.0046759259,2008-11-07,00:06:44
39.97906,116.327232,0,621,39759.0047337963,2008-11-07,00:06:49
39.979051,116.327161,0,627,39759.0047916667,2008-11-07,00:06:54
39.979064,116.327088,0,626,39759.004849537,2008-11-07,00:06:59
39.979098,116.326974,0,621,39759.0048958333,2008-11-07,00:07:03
39.979078,116.326827,0,628,39759.0049189815,2008-11-07,00:07:05
39.979106,116.326717,0,605,39759.0049537037,2008-11-07,00:07:08
39.979082,116.326572,0,604,39759.0050115741,2008-11-07,00:07:13
39.979126,116.326453,0,605,39759.0050578704,2008-11-07,00:07:17
39.979083,116.326372,0,624,39759.0050694444,2008-11-07,00:07:18
39.979086,116.32634,0,623,39759.0051273148,2008-11-07,00:07:23
39.979086,116.32634,0,623,39759.005162037,2008-11-07,00:07:26
39.979082,116.32634,0,624,39759.0051851852,2008-11-07,00:07:28
39.979099,116.326306,0,626,39759.0052430556,2008-11-07,00:07:33
39.979098,116.326304,0,625,39759.0053009259,2008-11-07,00:07:38
39.979101,116.326303,0,625,39759.0053587963,2008-11-07,00:07:43
39.979108,116.326299,0,625,39759.0054166667,2008-11-07,00:07:48
39.979108,116.326299,0,625,39759.0054513889,2008-11-07,00:07:51
39.97911,116.326299,0,625,39759.005474537,2008-11-07,00:07:53
39.979092,116.326321,0,624,39759.0055324074,2008-11-07,00:07:58
39.979092,116.326321,0,624,39759.0055671296,2008-11-07,00:08:01
39.979084,116.326318,0,624,39759.0055902778,2008-11-07,00:08:03
39.979075,116.326314,0,624,39759.0056481481,2008-11-07,00:08:08
39.979075,116.326314,0,624,39759.0056828704,2008-11-07,00:08:11
39.979072,116.326314,0,624,39759.0057060185,2008-11-07,00:08:13
39.979061,116.326327,0,624,39759.0057638889,2008-11-07,00:08:18
39.978635,116.325253,0,1073,39759.0072800926,2008-11-07,00:10:29
39.978885,116.325504,0,1024,39759.0072916667,2008-11-07,00:10:30
39.978871,116.325663,0,1000,39759.0073032407,2008-11-07,00:10:31
39.978829,116.325704,0,955,39759.007349537,2008-11-07,00:10:35
39.978797,116.325667,0,901,39759.0073611111,2008-11-07,00:10:36
39.978764,116.32565,0,743,39759.0073726852,2008-11-07,00:10:37
39.978752,116.325641,0,675,39759.0073842593,2008-11-07,00:10:38
39.978777,116.325591,0,637,39759.0074189815,2008-11-07,00:10:41
39.97883,116.325547,0,637,39759.0074768519,2008-11-07,00:10:46
39.978933,116.325549,0,635,39759.0075347222,2008-11-07,00:10:51
39.978953,116.325535,0,635,39759.0075925926,2008-11-07,00:10:56
39.978953,116.325535,0,635,39759.0076273148,2008-11-07,00:10:59
39.97896,116.325533,0,635,39759.007650463,2008-11-07,00:11:01
39.978995,116.325537,0,634,39759.0077083333,2008-11-07,00:11:06
39.979029,116.325556,0,634,39759.0077662037,2008-11-07,00:11:11
39.979029,116.325551,0,634,39759.0078240741,2008-11-07,00:11:16
39.979026,116.325552,0,634,39759.0078819444,2008-11-07,00:11:21
39.979026,116.325552,0,635,39759.0079398148,2008-11-07,00:11:26
39.979021,116.325553,0,635,39759.0079976852,2008-11-07,00:11:31
39.97902,116.325547,0,634,39759.0080555556,2008-11-07,00:11:36
39.97902,116.325547,0,634,39759.0080902778,2008-11-07,00:11:39
39.979024,116.325541,0,634,39759.0081134259,2008-11-07,00:11:41
39.978993,116.325462,0,634,39759.0081712963,2008-11-07,00:11:46
39.978924,116.325378,0,634,39759.0082291667,2008-11-07,00:11:51
39.978939,116.325293,0,633,39759.008287037,2008-11-07,00:11:56
39.978963,116.325188,0,631,39759.0083449074,2008-11-07,00:12:01
39.978948,116.32513,0,629,39759.0084027778,2008-11-07,00:12:06
39.978942,116.325105,0,628,39759.0084606481,2008-11-07,00:12:11
39.978974,116.325105,0,626,39759.0085185185,2008-11-07,00:12:16
39.979015,116.325109,0,624,39759.0085763889,2008-11-07,00:12:21
39.979015,116.325109,0,624,39759.0086111111,2008-11-07,00:12:24
39.979011,116.325111,0,624,39759.0086342593,2008-11-07,00:12:26
39.979,116.325111,0,623,39759.0086921296,2008-11-07,00:12:31
39.979011,116.325109,0,622,39759.00875,2008-11-07,00:12:36
39.979011,116.325109,0,622,39759.0087847222,2008-11-07,00:12:39
39.97901,116.325103,0,622,39759.0088078704,2008-11-07,00:12:41
39.979001,116.325092,0,621,39759.0088657407,2008-11-07,00:12:46
39.978991,116.325066,0,619,39759.0089236111,2008-11-07,00:12:51
39.978963,116.32505,0,618,39759.0089814815,2008-11-07,00:12:56
39.978934,116.325035,0,617,39759.0090393518,2008-11-07,00:13:01
39.978906,116.32503,0,615,39759.0090972222,2008-11-07,00:13:06
39.978858,116.325021,0,613,39759.0091550926,2008-11-07,00:13:11
39.978791,116.325004,0,612,39759.009212963,2008-11-07,00:13:16
39.978686,116.324961,0,611,39759.0092708333,2008-11-07,00:13:21
39.978663,116.324977,0,606,39759.0093287037,2008-11-07,00:13:26
39.978763,116.325044,0,601,39759.009375,2008-11-07,00:13:30
39.97879,116.32507,0,598,39759.0094328704,2008-11-07,00:13:35
39.978886,116.325105,0,594,39759.0094791667,2008-11-07,00:13:39
39.97899,116.325101,0,586,39759.009525463,2008-11-07,00:13:43
39.978966,116.32509,0,579,39759.0095833333,2008-11-07,00:13:48
39.978887,116.325091,0,573,39759.0096412037,2008-11-07,00:13:53
39.978811,116.325068,0,564,39759.0096990741,2008-11-07,00:13:58
39.978906,116.325064,0,558,39759.0097453704,2008-11-07,00:14:02
39.978859,116.325071,0,549,39759.0098032407,2008-11-07,00:14:07
39.978779,116.325092,0,546,39759.0098611111,2008-11-07,00:14:12
39.978781,116.32511,0,541,39759.0099189815,2008-11-07,00:14:17
39.978808,116.325301,0,536,39759.0099537037,2008-11-07,00:14:20
39.978886,116.32539,0,531,39759.0099652778,2008-11-07,00:14:21
39.978988,116.32544,0,525,39759.0099768518,2008-11-07,00:14:22
39.978905,116.325478,0,516,39759.0100347222,2008-11-07,00:14:27
39.978913,116.325474,0,514,39759.0100925926,2008-11-07,00:14:32
39.978913,116.325474,0,514,39759.0101273148,2008-11-07,00:14:35
39.97892,116.325475,0,513,39759.010150463,2008-11-07,00:14:37
39.978902,116.32536,0,482,39759.0101736111,2008-11-07,00:14:39
39.978818,116.325446,0,475,39759.0101967593,2008-11-07,00:14:41
39.978628,116.325396,0,464,39759.0102083333,2008-11-07,00:14:42
39.97863,116.3255,0,447,39759.0102314815,2008-11-07,00:14:44
39.978552,116.325455,0,434,39759.0102430556,2008-11-07,00:14:45
39.978536,116.32556,0,419,39759.0102893518,2008-11-07,00:14:49
39.978658,116.325548,0,404,39759.0103240741,2008-11-07,00:14:52
39.978691,116.325657,0,397,39759.0103703704,2008-11-07,00:14:56
39.978691,116.325784,0,390,39759.0104282407,2008-11-07,00:15:01
39.978747,116.325895,0,392,39759.010474537,2008-11-07,00:15:05
39.978737,116.32602,0,386,39759.0105324074,2008-11-07,00:15:10
39.978744,116.326088,0,405,39759.0105902778,2008-11-07,00:15:15
39.978662,116.326147,0,416,39759.010625,2008-11-07,00:15:18
39.978581,116.326199,0,425,39759.0106597222,2008-11-07,00:15:21
39.978508,116.326254,0,413,39759.0106828704,2008-11-07,00:15:23
39.978468,116.326383,0,420,39759.0107060185,2008-11-07,00:15:25
39.978333,116.326362,0,429,39759.0107291667,2008-11-07,00:15:27
39.978299,116.326468,0,418,39759.010775463,2008-11-07,00:15:31
39.978322,116.326624,0,402,39759.010787037,2008-11-07,00:15:32
39.978307,116.326734,0,380,39759.0108101852,2008-11-07,00:15:34
39.978286,116.326822,0,371,39759.0108680556,2008-11-07,00:15:39
39.978245,116.326844,0,370,39759.0109259259,2008-11-07,00:15:44
39.978244,116.32684,0,370,39759.0109837963,2008-11-07,00:15:49
39.978241,116.326843,0,370,39759.0110416667,2008-11-07,00:15:54
39.978241,116.326843,0,370,39759.0110763889,2008-11-07,00:15:57
39.97824,116.326843,0,370,39759.011099537,2008-11-07,00:15:59
39.978238,116.326834,0,370,39759.0111574074,2008-11-07,00:16:04
39.978239,116.326843,0,370,39759.0112152778,2008-11-07,00:16:09
39.978239,116.326846,0,370,39759.0112731481,2008-11-07,00:16:14
39.978239,116.326846,0,370,39759.0113078704,2008-11-07,00:16:17
39.978239,116.326848,0,370,39759.0113310185,2008-11-07,00:16:19
39.97828,116.326751,0,359,39759.0113541667,2008-11-07,00:16:21
39.97826,116.326665,0,329,39759.011412037,2008-11-07,00:16:26
39.978236,116.326647,0,321,39759.0114699074,2008-11-07,00:16:31
39.978245,116.326712,0,310,39759.0115277778,2008-11-07,00:16:36
39.978245,116.326712,0,310,39759.0115625,2008-11-07,00:16:39
39.978247,116.326715,0,308,39759.0115856482,2008-11-07,00:16:41
39.978243,116.3267,0,309,39759.0116435185,2008-11-07,00:16:46
39.97823,116.326696,0,310,39759.0117013889,2008-11-07,00:16:51
39.978206,116.326705,0,312,39759.0117592593,2008-11-07,00:16:56
39.978184,116.326743,0,314,39759.0118171296,2008-11-07,00:17:01
39.978168,116.326765,0,316,39759.011875,2008-11-07,00:17:06
39.97815,116.326777,0,318,39759.0119328704,2008-11-07,00:17:11
39.97815,116.326777,0,318,39759.0119675926,2008-11-07,00:17:14
39.978144,116.326775,0,319,39759.0119907407,2008-11-07,00:17:16
39.978133,116.326796,0,321,39759.0120486111,2008-11-07,00:17:21
39.977204,116.328839,0,492,39759.1604050926,2008-11-07,03:50:59
39.97738,116.328592,0,492,39759.1604166667,2008-11-07,03:51:00
39.977326,116.328747,0,491,39759.1604282407,2008-11-07,03:51:01
39.977445,116.328721,0,491,39759.1604398148,2008-11-07,03:51:02
39.977616,116.328671,0,491,39759.1604513889,2008-11-07,03:51:03
39.977534,116.328705,0,492,39759.1605092593,2008-11-07,03:51:08
39.977255,116.328843,0,491,39759.1605555556,2008-11-07,03:51:12
39.977234,116.328918,0,491,39759.1606134259,2008-11-07,03:51:17
39.977266,116.328919,0,491,39759.1606712963,2008-11-07,03:51:22
39.977334,116.32885,0,491,39759.1607291667,2008-11-07,03:51:27
39.977409,116.328781,0,492,39759.160787037,2008-11-07,03:51:32
39.977484,116.328657,0,492,39759.1608101852,2008-11-07,03:51:34
39.977562,116.328612,0,494,39759.1608680556,2008-11-07,03:51:39
39.977623,116.328483,0,494,39759.1609027778,2008-11-07,03:51:42
39.977709,116.328437,0,495,39759.1609375,2008-11-07,03:51:45
39.977789,116.328348,0,496,39759.1609722222,2008-11-07,03:51:48
39.977869,116.328281,0,497,39759.1610069444,2008-11-07,03:51:51
39.977939,116.328259,0,500,39759.1610648148,2008-11-07,03:51:56
39.977892,116.32838,0,501,39759.161087963,2008-11-07,03:51:58
39.978814,116.327202,0,206,39759.1611111111,2008-11-07,03:52:00
39.978809,116.327256,0,207,39759.1611689815,2008-11-07,03:52:05
39.978803,116.327305,0,204,39759.1612268519,2008-11-07,03:52:10
39.97887,116.327242,0,195,39759.1612847222,2008-11-07,03:52:15
39.978884,116.327225,0,191,39759.1613425926,2008-11-07,03:52:20
39.978894,116.327213,0,193,39759.161400463,2008-11-07,03:52:25
39.978905,116.327202,0,188,39759.1614583333,2008-11-07,03:52:30
39.978925,116.327217,0,188,39759.1615162037,2008-11-07,03:52:35
39.978941,116.327221,0,185,39759.1615740741,2008-11-07,03:52:40
39.978928,116.327279,0,185,39759.1616319444,2008-11-07,03:52:45
39.978968,116.327278,0,185,39759.1616898148,2008-11-07,03:52:50
39.978981,116.327218,0,187,39759.1617476852,2008-11-07,03:52:55
39.979069,116.327231,0,185,39759.1618055556,2008-11-07,03:53:00
39.979118,116.327212,0,183,39759.1618634259,2008-11-07,03:53:05
39.979211,116.327185,0,181,39759.1618981481,2008-11-07,03:53:08
39.979297,116.32714,0,177,39759.1619560185,2008-11-07,03:53:13
39.979355,116.327114,0,176,39759.1620138889,2008-11-07,03:53:18
39.979383,116.327111,0,178,39759.1620717593,2008-11-07,03:53:23
39.979422,116.327111,0,174,39759.1621296296,2008-11-07,03:53:28
39.97947,116.327112,0,170,39759.1621875,2008-11-07,03:53:33
39.979475,116.327109,0,169,39759.1622453704,2008-11-07,03:53:38
39.979476,116.32711,0,169,39759.1623032407,2008-11-07,03:53:43
39.979476,116.32711,0,169,39759.162337963,2008-11-07,03:53:46
39.979475,116.327118,0,168,39759.1623611111,2008-11-07,03:53:48
39.979566,116.327182,0,168,39759.1623958333,2008-11-07,03:53:51
39.979653,116.327232,0,168,39759.1624305556,2008-11-07,03:53:54
39.979735,116.327284,0,169,39759.1624884259,2008-11-07,03:53:59
39.979794,116.327343,0,170,39759.1625462963,2008-11-07,03:54:04
39.979845,116.327392,0,171,39759.1626041667,2008-11-07,03:54:09
39.979891,116.327454,0,173,39759.162662037,2008-11-07,03:54:14
39.979855,116.32752,0,178,39759.1627199074,2008-11-07,03:54:19
39.97974,116.327338,0,181,39759.1627777778,2008-11-07,03:54:24
39.979646,116.327227,0,182,39759.1627893519,2008-11-07,03:54:25
39.979614,116.327062,0,184,39759.1628125,2008-11-07,03:54:27
39.97953,116.326958,0,186,39759.1628356481,2008-11-07,03:54:29
39.979592,116.326843,0,191,39759.1628819444,2008-11-07,03:54:33
39.979737,116.32677,0,197,39759.1629282407,2008-11-07,03:54:37
39.979832,116.326783,0,205,39759.162974537,2008-11-07,03:54:41
39.979919,116.326788,0,214,39759.1630324074,2008-11-07,03:54:46
39.980013,116.326805,0,221,39759.1630902778,2008-11-07,03:54:51
39.980111,116.326836,0,232,39759.1631481481,2008-11-07,03:54:56
39.980219,116.326889,0,236,39759.1632060185,2008-11-07,03:55:01
39.980319,116.326983,0,228,39759.1632407407,2008-11-07,03:55:04
39.980717,116.327299,0,226,39759.163287037,2008-11-07,03:55:08
39.980768,116.32742,0,220,39759.1633217593,2008-11-07,03:55:11
39.980784,116.327468,0,211,39759.1633796296,2008-11-07,03:55:16
39.980807,116.327456,0,212,39759.1634375,2008-11-07,03:55:21
39.980857,116.327442,0,204,39759.1634953704,2008-11-07,03:55:26
39.980875,116.327422,0,200,39759.1635532407,2008-11-07,03:55:31
39.98091,116.327365,0,196,39759.1636111111,2008-11-07,03:55:36
39.980954,116.327306,0,192,39759.1636689815,2008-11-07,03:55:41
39.980992,116.327257,0,190,39759.1637268519,2008-11-07,03:55:46
39.981051,116.327252,0,190,39759.1637847222,2008-11-07,03:55:51
39.981162,116.327394,0,188,39759.1638425926,2008-11-07,03:55:56
39.981249,116.327435,0,185,39759.163900463,2008-11-07,03:56:01
39.981281,116.327414,0,192,39759.1639583333,2008-11-07,03:56:06
39.981313,116.327419,0,192,39759.1640162037,2008-11-07,03:56:11
39.981397,116.327473,0,190,39759.1640625,2008-11-07,03:56:15
39.98143,116.327556,0,187,39759.1641203704,2008-11-07,03:56:20
39.981458,116.327676,0,187,39759.1641782407,2008-11-07,03:56:25
39.981448,116.327728,0,190,39759.1642361111,2008-11-07,03:56:30
39.981465,116.327734,0,192,39759.1642939815,2008-11-07,03:56:35
39.981469,116.327718,0,193,39759.1643518518,2008-11-07,03:56:40
39.981461,116.327641,0,194,39759.1644097222,2008-11-07,03:56:45
39.981461,116.327641,0,194,39759.1644444444,2008-11-07,03:56:48
39.981464,116.327645,0,195,39759.1644675926,2008-11-07,03:56:50
39.98149,116.327691,0,195,39759.164525463,2008-11-07,03:56:55
39.981498,116.327724,0,196,39759.1645833333,2008-11-07,03:57:00
39.981509,116.327794,0,199,39759.1646412037,2008-11-07,03:57:05
39.981511,116.327863,0,202,39759.1646990741,2008-11-07,03:57:10
39.981529,116.327949,0,208,39759.1647569444,2008-11-07,03:57:15
39.98151,116.32804,0,212,39759.1648148148,2008-11-07,03:57:20
39.981507,116.328118,0,213,39759.1648726852,2008-11-07,03:57:25
39.981525,116.328279,0,213,39759.1649189815,2008-11-07,03:57:29
39.981512,116.328375,0,218,39759.1649768518,2008-11-07,03:57:34
39.981552,116.328447,0,221,39759.1650347222,2008-11-07,03:57:39
39.981585,116.328486,0,223,39759.1650925926,2008-11-07,03:57:44
39.981533,116.32859,0,223,39759.1651388889,2008-11-07,03:57:48
39.98158,116.328632,0,225,39759.1651967593,2008-11-07,03:57:53
39.981557,116.328749,0,228,39759.1652546296,2008-11-07,03:57:58
39.981526,116.328859,0,230,39759.1653009259,2008-11-07,03:58:02
39.981556,116.328792,0,212,39759.1653587963,2008-11-07,03:58:07
39.981577,116.32871,0,200,39759.1654166667,2008-11-07,03:58:12
39.981564,116.328621,0,195,39759.165474537,2008-11-07,03:58:17
39.981596,116.328514,0,195,39759.1655324074,2008-11-07,03:58:22
39.981677,116.328507,0,203,39759.1655902778,2008-11-07,03:58:27
39.981776,116.328616,0,205,39759.1656134259,2008-11-07,03:58:29
39.981851,116.328695,0,209,39759.1656365741,2008-11-07,03:58:31
39.981922,116.328773,0,208,39759.1656481481,2008-11-07,03:58:32
39.982001,116.328824,0,200,39759.1657060185,2008-11-07,03:58:37
39.982035,116.328845,0,198,39759.1657638889,2008-11-07,03:58:42
39.982107,116.328847,0,190,39759.1658217593,2008-11-07,03:58:47
39.982168,116.328835,0,190,39759.1658796296,2008-11-07,03:58:52
39.982243,116.328807,0,189,39759.1659375,2008-11-07,03:58:57
39.982269,116.328695,0,189,39759.1659953704,2008-11-07,03:59:02
39.982147,116.328738,0,194,39759.1660069444,2008-11-07,03:59:03
39.982161,116.328579,0,195,39759.1660185185,2008-11-07,03:59:04
39.982029,116.328306,0,199,39759.1660416667,2008-11-07,03:59:06
39.981735,116.327967,0,204,39759.1660763889,2008-11-07,03:59:09
39.981806,116.327861,0,209,39759.1661111111,2008-11-07,03:59:12
39.981995,116.327889,0,215,39759.1661689815,2008-11-07,03:59:17
39.982117,116.32797,0,217,39759.1661805556,2008-11-07,03:59:18
39.982213,116.328003,0,223,39759.1662152778,2008-11-07,03:59:21
39.982355,116.328042,0,231,39759.16625,2008-11-07,03:59:24
39.982451,116.328116,0,244,39759.1662847222,2008-11-07,03:59:27
39.982478,116.328213,0,249,39759.1663425926,2008-11-07,03:59:32
39.982566,116.328263,0,253,39759.1663541667,2008-11-07,03:59:33
39.982592,116.328376,0,253,39759.1663888889,2008-11-07,03:59:36
39.982626,116.328487,0,254,39759.1664351852,2008-11-07,03:59:40
39.982656,116.328507,0,259,39759.1664930556,2008-11-07,03:59:45
39.982666,116.328634,0,262,39759.1665509259,2008-11-07,03:59:50
39.982694,116.328751,0,263,39759.1666087963,2008-11-07,03:59:55
39.98275,116.328811,0,266,39759.1666319444,2008-11-07,03:59:57
39.982823,116.32889,0,267,39759.1666782407,2008-11-07,04:00:01
39.982854,116.328987,0,267,39759.1667361111,2008-11-07,04:00:06
39.982907,116.329047,0,268,39759.1667939815,2008-11-07,04:00:11
39.982944,116.329082,0,268,39759.1668518518,2008-11-07,04:00:16
39.982964,116.329155,0,267,39759.1669097222,2008-11-07,04:00:21
39.98297,116.329164,0,267,39759.1669675926,2008-11-07,04:00:26
39.982976,116.329133,0,268,39759.167025463,2008-11-07,04:00:31
39.982986,116.329096,0,268,39759.1670833333,2008-11-07,04:00:36
39.982971,116.329092,0,269,39759.1671412037,2008-11-07,04:00:41
39.982905,116.3291,0,267,39759.1671990741,2008-11-07,04:00:46
39.982821,116.329132,0,268,39759.1672569444,2008-11-07,04:00:51
39.982725,116.329146,0,270,39759.1673148148,2008-11-07,04:00:56
39.982957,116.329113,0,273,39759.1673726852,2008-11-07,04:01:01
39.983026,116.329089,0,272,39759.1674305556,2008-11-07,04:01:06
39.983063,116.328995,0,272,39759.1674884259,2008-11-07,04:01:11
39.983079,116.328949,0,272,39759.1675462963,2008-11-07,04:01:16
39.983071,116.328851,0,273,39759.1676041667,2008-11-07,04:01:21
39.983062,116.32884,0,273,39759.167662037,2008-11-07,04:01:26
39.983074,116.328808,0,273,39759.1677199074,2008-11-07,04:01:31
39.983096,116.328772,0,273,39759.1677777778,2008-11-07,04:01:36
39.983113,116.328754,0,273,39759.1678356482,2008-11-07,04:01:41
39.983122,116.328813,0,273,39759.1678935185,2008-11-07,04:01:46
39.983138,116.3288,0,273,39759.1679513889,2008-11-07,04:01:51
39.983257,116.328434,0,271,39759.1681481482,2008-11-07,04:02:08
39.983236,116.328492,0,270,39759.1682060185,2008-11-07,04:02:13
39.983196,116.328538,0,267,39759.1682638889,2008-11-07,04:02:18
39.983198,116.328549,0,267,39759.1683217593,2008-11-07,04:02:23
39.983204,116.328576,0,269,39759.1683796296,2008-11-07,04:02:28
39.983163,116.328634,0,266,39759.1684375,2008-11-07,04:02:33
39.983126,116.328742,0,265,39759.1684722222,2008-11-07,04:02:36
39.983126,116.328742,0,265,39759.1685069444,2008-11-07,04:02:39
39.983124,116.328743,0,265,39759.1685300926,2008-11-07,04:02:41
39.983135,116.328787,0,264,39759.168587963,2008-11-07,04:02:46
39.983265,116.328724,0,261,39759.1686458333,2008-11-07,04:02:51
39.98335,116.328752,0,259,39759.1687037037,2008-11-07,04:02:56
39.98339,116.328742,0,257,39759.1688194444,2008-11-07,04:03:06
39.983397,116.328752,0,257,39759.1688773148,2008-11-07,04:03:11
39.983389,116.328909,0,256,39759.1689351852,2008-11-07,04:03:16
39.983407,116.328968,0,257,39759.1689930556,2008-11-07,04:03:21
39.983476,116.328929,0,257,39759.1690509259,2008-11-07,04:03:26
39.983556,116.32885,0,257,39759.1690625,2008-11-07,04:03:27
39.983673,116.328742,0,256,39759.1690740741,2008-11-07,04:03:28
39.983851,116.328611,0,255,39759.1690972222,2008-11-07,04:03:30
39.983948,116.328521,0,254,39759.1691319444,2008-11-07,04:03:33
39.984026,116.328442,0,254,39759.1691666667,2008-11-07,04:03:36
39.984052,116.328438,0,253,39759.169224537,2008-11-07,04:03:41
39.984084,116.328433,0,253,39759.1692824074,2008-11-07,04:03:46
39.984113,116.328503,0,253,39759.1693402778,2008-11-07,04:03:51
39.984074,116.328589,0,253,39759.1693981481,2008-11-07,04:03:56
39.984062,116.328576,0,253,39759.1694560185,2008-11-07,04:04:01
39.984131,116.328455,0,253,39759.1694907407,2008-11-07,04:04:04
39.983827,116.328488,0,252,39759.169537037,2008-11-07,04:04:08
39.983722,116.328495,0,254,39759.1695833333,2008-11-07,04:04:12
39.983617,116.328501,0,254,39759.1696296296,2008-11-07,04:04:16
39.983542,116.328519,0,254,39759.1696875,2008-11-07,04:04:21
39.983479,116.328496,0,251,39759.1697453704,2008-11-07,04:04:26
39.983481,116.328454,0,250,39759.1698032407,2008-11-07,04:04:31
39.983512,116.328388,0,249,39759.1698611111,2008-11-07,04:04:36
39.983557,116.328308,0,248,39759.1699189815,2008-11-07,04:04:41
39.983597,116.328208,0,247,39759.1699768519,2008-11-07,04:04:46
39.983628,116.328178,0,246,39759.1700347222,2008-11-07,04:04:51
39.983647,116.328164,0,244,39759.1700925926,2008-11-07,04:04:56
39.983655,116.328142,0,243,39759.170150463,2008-11-07,04:05:01
39.983692,116.328138,0,242,39759.1702083333,2008-11-07,04:05:06
39.983692,116.328138,0,242,39759.1702430556,2008-11-07,04:05:09
39.983696,116.328141,0,240,39759.1702662037,2008-11-07,04:05:11
39.983683,116.328188,0,238,39759.1703240741,2008-11-07,04:05:16
39.983636,116.328203,0,242,39759.1703819444,2008-11-07,04:05:21
39.983539,116.328255,0,241,39759.1704398148,2008-11-07,04:05:26
39.983482,116.328257,0,241,39759.1704976852,2008-11-07,04:05:31
39.983389,116.328348,0,241,39759.1705324074,2008-11-07,04:05:34
39.983303,116.328455,0,242,39759.1705555556,2008-11-07,04:05:36
39.983225,116.328526,0,243,39759.1705902778,2008-11-07,04:05:39
39.983167,116.32856,0,243,39759.1706481481,2008-11-07,04:05:44
39.983125,116.32859,0,242,39759.1707060185,2008-11-07,04:05:49
39.983076,116.328607,0,241,39759.1707638889,2008-11-07,04:05:54
39.983026,116.328593,0,239,39759.1708217593,2008-11-07,04:05:59
39.982999,116.328566,0,238,39759.1708796296,2008-11-07,04:06:04
39.982988,116.328541,0,236,39759.1709375,2008-11-07,04:06:09
39.982979,116.328506,0,234,39759.1709953704,2008-11-07,04:06:14
39.982962,116.328482,0,234,39759.1710532407,2008-11-07,04:06:19
39.982948,116.328463,0,235,39759.1711111111,2008-11-07,04:06:24
39.982952,116.328486,0,239,39759.1711689815,2008-11-07,04:06:29
39.982943,116.328533,0,240,39759.1712268519,2008-11-07,04:06:34
39.982945,116.328549,0,239,39759.1712847222,2008-11-07,04:06:39
39.982977,116.328635,0,235,39759.1713425926,2008-11-07,04:06:44
39.983004,116.328746,0,226,39759.1713888889,2008-11-07,04:06:48
39.98299,116.328797,0,224,39759.1714467593,2008-11-07,04:06:53
39.983001,116.328822,0,219,39759.1715046296,2008-11-07,04:06:58
39.982983,116.328821,0,218,39759.1715625,2008-11-07,04:07:03
39.982965,116.328835,0,218,39759.1716203704,2008-11-07,04:07:08
39.983029,116.328912,0,215,39759.1718981481,2008-11-07,04:07:32
39.983047,116.32905,0,213,39759.1719328704,2008-11-07,04:07:35
39.982993,116.329179,0,211,39759.1719791667,2008-11-07,04:07:39
39.982961,116.329314,0,210,39759.172025463,2008-11-07,04:07:43
39.982983,116.329346,0,210,39759.1720833333,2008-11-07,04:07:48
39.983039,116.329344,0,211,39759.1721412037,2008-11-07,04:07:53
39.983138,116.329288,0,211,39759.1721875,2008-11-07,04:07:57
39.983197,116.329218,0,212,39759.1722453704,2008-11-07,04:08:02
39.983299,116.329163,0,213,39759.1723032407,2008-11-07,04:08:07
39.983386,116.32918,0,213,39759.1723611111,2008-11-07,04:08:12
39.983498,116.329135,0,213,39759.1724074074,2008-11-07,04:08:16
39.983615,116.329086,0,213,39759.1724421296,2008-11-07,04:08:19
39.983685,116.329078,0,215,39759.1725,2008-11-07,04:08:24
39.983751,116.329,0,216,39759.1725347222,2008-11-07,04:08:27
39.984001,116.32896,0,220,39759.1726851852,2008-11-07,04:08:40
39.984055,116.328845,0,224,39759.1727430556,2008-11-07,04:08:45
39.984159,116.328838,0,225,39759.1728009259,2008-11-07,04:08:50
39.982918,116.327959,0,54,39759.1737962963,2008-11-07,04:10:16
39.982981,116.327774,0,-46,39759.1738078704,2008-11-07,04:10:17
39.983055,116.327758,0,-75,39759.1738194444,2008-11-07,04:10:18
39.983156,116.328035,0,285,39759.1778587963,2008-11-07,04:16:07
39.98308,116.328043,0,290,39759.1779166667,2008-11-07,04:16:12
39.983073,116.328066,0,290,39759.177974537,2008-11-07,04:16:17
39.983115,116.328045,0,291,39759.1780324074,2008-11-07,04:16:22
39.98391,116.32755,0,284,39759.17875,2008-11-07,04:17:24
39.983783,116.327644,0,283,39759.1787962963,2008-11-07,04:17:28
39.983689,116.327683,0,282,39759.1788078704,2008-11-07,04:17:29
39.983595,116.327762,0,281,39759.1788194444,2008-11-07,04:17:30
39.983508,116.327677,0,282,39759.1788773148,2008-11-07,04:17:35
39.983548,116.327554,0,282,39759.178900463,2008-11-07,04:17:37
39.983603,116.327437,0,282,39759.1789236111,2008-11-07,04:17:39
39.983692,116.3273,0,283,39759.1789467593,2008-11-07,04:17:41
39.983814,116.327128,0,284,39759.1789699074,2008-11-07,04:17:43
39.98417,116.326637,0,288,39759.1793865741,2008-11-07,04:18:19
39.984084,116.326745,0,288,39759.1794212963,2008-11-07,04:18:22
39.984006,116.326839,0,288,39759.1794560185,2008-11-07,04:18:25
39.984266,116.326887,0,288,39759.1794791667,2008-11-07,04:18:27
39.984238,116.327095,0,288,39759.1794907407,2008-11-07,04:18:28
39.984151,116.327312,0,289,39759.1795023148,2008-11-07,04:18:29
39.984092,116.327452,0,289,39759.1795138889,2008-11-07,04:18:30
39.98401,116.327592,0,290,39759.179537037,2008-11-07,04:18:32
39.983895,116.327733,0,291,39759.1795601852,2008-11-07,04:18:34
39.983811,116.327842,0,292,39759.1795717593,2008-11-07,04:18:35
39.98374,116.327932,0,293,39759.1795833333,2008-11-07,04:18:36
39.983621,116.328095,0,295,39759.1796064815,2008-11-07,04:18:38
39.983515,116.328257,0,298,39759.1796296296,2008-11-07,04:18:40
39.983434,116.328379,0,301,39759.1796527778,2008-11-07,04:18:42
39.983386,116.328486,0,305,39759.1796875,2008-11-07,04:18:45
39.98333,116.328586,0,311,39759.1797222222,2008-11-07,04:18:48
39.983277,116.328669,0,320,39759.1797800926,2008-11-07,04:18:53
39.983208,116.328777,0,334,39759.1798263889,2008-11-07,04:18:57
39.983139,116.328876,0,352,39759.1798842593,2008-11-07,04:19:02
39.983109,116.328912,0,368,39759.1799421296,2008-11-07,04:19:07
39.983117,116.328921,0,378,39759.18,2008-11-07,04:19:12
39.983102,116.328926,0,382,39759.1800578704,2008-11-07,04:19:17
39.983097,116.328885,0,390,39759.1801157407,2008-11-07,04:19:22
39.983159,116.328805,0,398,39759.1801736111,2008-11-07,04:19:27
39.983212,116.328755,0,405,39759.1802314815,2008-11-07,04:19:32
39.983225,116.32871,0,404,39759.1802893518,2008-11-07,04:19:37
39.983276,116.32861,0,401,39759.1803472222,2008-11-07,04:19:42
39.983334,116.328592,0,401,39759.1804050926,2008-11-07,04:19:47
39.983385,116.32856,0,403,39759.180462963,2008-11-07,04:19:52
39.983385,116.32856,0,403,39759.1804976852,2008-11-07,04:19:55
39.98338,116.328568,0,405,39759.1805208333,2008-11-07,04:19:57
39.983336,116.328647,0,411,39759.1805787037,2008-11-07,04:20:02
39.98327,116.328764,0,416,39759.180625,2008-11-07,04:20:06
39.983212,116.328857,0,416,39759.1806481481,2008-11-07,04:20:08
39.983202,116.328869,0,421,39759.1807060185,2008-11-07,04:20:13
39.983227,116.328765,0,408,39759.1807407407,2008-11-07,04:20:16
39.983229,116.328661,0,392,39759.180787037,2008-11-07,04:20:20
39.983236,116.328684,0,386,39759.1808449074,2008-11-07,04:20:25
39.983266,116.328809,0,371,39759.1809027778,2008-11-07,04:20:30
39.983273,116.328866,0,362,39759.1809606481,2008-11-07,04:20:35
39.983227,116.328915,0,355,39759.1810185185,2008-11-07,04:20:40
39.983157,116.328947,0,352,39759.1810763889,2008-11-07,04:20:45
39.983115,116.328966,0,363,39759.1811342593,2008-11-07,04:20:50
39.983015,116.32907,0,366,39759.1811921296,2008-11-07,04:20:55
39.983041,116.329188,0,361,39759.1812268518,2008-11-07,04:20:58
39.983077,116.329218,0,363,39759.1812847222,2008-11-07,04:21:03
39.983111,116.329286,0,362,39759.1813425926,2008-11-07,04:21:08
39.983141,116.329343,0,356,39759.181400463,2008-11-07,04:21:13
39.983177,116.329363,0,354,39759.1814583333,2008-11-07,04:21:18
39.983237,116.329342,0,354,39759.1815162037,2008-11-07,04:21:23
39.983255,116.329264,0,352,39759.1815740741,2008-11-07,04:21:28
39.983218,116.32932,0,337,39759.1816319444,2008-11-07,04:21:33
39.983218,116.32932,0,337,39759.1816666667,2008-11-07,04:21:36
39.98321,116.329318,0,337,39759.1816898148,2008-11-07,04:21:38
39.983229,116.329313,0,337,39759.1817476852,2008-11-07,04:21:43
39.98333,116.329279,0,331,39759.1818055556,2008-11-07,04:21:48
39.983256,116.329386,0,337,39759.1818518518,2008-11-07,04:21:52
39.983175,116.329493,0,338,39759.181875,2008-11-07,04:21:54
39.983155,116.329461,0,324,39759.1819328704,2008-11-07,04:21:59
39.98309,116.329453,0,320,39759.1819907407,2008-11-07,04:22:04
39.98307,116.329447,0,319,39759.1820486111,2008-11-07,04:22:09
39.983089,116.329428,0,315,39759.1821064815,2008-11-07,04:22:14
39.983062,116.329419,0,313,39759.1821643518,2008-11-07,04:22:19
39.983054,116.329395,0,312,39759.1822222222,2008-11-07,04:22:24
39.982996,116.329318,0,313,39759.1822800926,2008-11-07,04:22:29
39.98296,116.329305,0,312,39759.182337963,2008-11-07,04:22:34
39.982906,116.329218,0,309,39759.1823958333,2008-11-07,04:22:39
39.98291,116.329178,0,308,39759.1824537037,2008-11-07,04:22:44
39.982937,116.329134,0,305,39759.1825115741,2008-11-07,04:22:49
39.982955,116.329142,0,305,39759.1825694444,2008-11-07,04:22:54
39.982971,116.329136,0,303,39759.1826273148,2008-11-07,04:22:59
39.982985,116.329171,0,301,39759.1826851852,2008-11-07,04:23:04
39.982985,116.329171,0,301,39759.1827199074,2008-11-07,04:23:07
39.98299,116.329171,0,301,39759.1827430556,2008-11-07,04:23:09
39.982966,116.329247,0,295,39759.1828009259,2008-11-07,04:23:14
39.983004,116.329258,0,293,39759.1828587963,2008-11-07,04:23:19
39.983016,116.32914,0,283,39759.1829166667,2008-11-07,04:23:24
39.982986,116.329085,0,271,39759.182974537,2008-11-07,04:23:29
39.982983,116.328974,0,255,39759.1830208333,2008-11-07,04:23:33
39.982931,116.328925,0,255,39759.1830787037,2008-11-07,04:23:38
39.982896,116.328873,0,249,39759.1831365741,2008-11-07,04:23:43
39.982839,116.328798,0,246,39759.1831944444,2008-11-07,04:23:48
39.982755,116.328739,0,244,39759.1832523148,2008-11-07,04:23:53
39.982691,116.328705,0,241,39759.1833101852,2008-11-07,04:23:58
39.982639,116.328694,0,237,39759.1833680556,2008-11-07,04:24:03
39.982604,116.328693,0,233,39759.1834259259,2008-11-07,04:24:08
39.982545,116.32868,0,224,39759.1834837963,2008-11-07,04:24:13
39.982502,116.328662,0,218,39759.1835416667,2008-11-07,04:24:18
39.982466,116.328661,0,214,39759.183599537,2008-11-07,04:24:23
39.982428,116.328648,0,205,39759.1836574074,2008-11-07,04:24:28
39.982373,116.328667,0,200,39759.1837152778,2008-11-07,04:24:33
39.98232,116.328661,0,198,39759.1837731482,2008-11-07,04:24:38
39.982268,116.328674,0,194,39759.1838310185,2008-11-07,04:24:43
39.982187,116.328653,0,196,39759.1838888889,2008-11-07,04:24:48
39.982138,116.328676,0,192,39759.1839467593,2008-11-07,04:24:53
39.98209,116.328701,0,190,39759.1840046296,2008-11-07,04:24:58
39.982047,116.328724,0,188,39759.1840625,2008-11-07,04:25:03
39.982014,116.32875,0,186,39759.1841203704,2008-11-07,04:25:08
39.981976,116.328768,0,180,39759.1841782407,2008-11-07,04:25:13
39.981912,116.328798,0,177,39759.1842361111,2008-11-07,04:25:18
39.981834,116.328837,0,175,39759.1842939815,2008-11-07,04:25:23
39.981781,116.328805,0,173,39759.1843518519,2008-11-07,04:25:28
39.981737,116.328802,0,171,39759.1844097222,2008-11-07,04:25:33
39.981721,116.328783,0,161,39759.1844675926,2008-11-07,04:25:38
39.981691,116.328784,0,155,39759.184525463,2008-11-07,04:25:43
39.981647,116.328808,0,151,39759.1845833333,2008-11-07,04:25:48
39.981603,116.328844,0,147,39759.1846412037,2008-11-07,04:25:53
39.981552,116.328815,0,145,39759.1846990741,2008-11-07,04:25:58
39.981519,116.328753,0,145,39759.1847569444,2008-11-07,04:26:03
39.98149,116.328647,0,147,39759.1848148148,2008-11-07,04:26:08
39.981487,116.328576,0,146,39759.1848726852,2008-11-07,04:26:13
39.981467,116.328508,0,146,39759.1849305556,2008-11-07,04:26:18
39.98144,116.328451,0,145,39759.1849884259,2008-11-07,04:26:23
39.981444,116.328391,0,145,39759.1850462963,2008-11-07,04:26:28
39.981461,116.328333,0,141,39759.1851041667,2008-11-07,04:26:33
39.981468,116.328291,0,139,39759.185162037,2008-11-07,04:26:38
39.981478,116.328264,0,138,39759.1852199074,2008-11-07,04:26:43
39.98148,116.32822,0,135,39759.1852777778,2008-11-07,04:26:48
39.981476,116.328172,0,135,39759.1853356481,2008-11-07,04:26:53
39.981484,116.328108,0,134,39759.1853935185,2008-11-07,04:26:58
39.981481,116.328053,0,132,39759.1854513889,2008-11-07,04:27:03
39.981482,116.328018,0,132,39759.1855092593,2008-11-07,04:27:08
39.981495,116.32796,0,130,39759.1855671296,2008-11-07,04:27:13
39.981507,116.327896,0,128,39759.185625,2008-11-07,04:27:18
39.98152,116.327848,0,124,39759.1856828704,2008-11-07,04:27:23
39.98153,116.327808,0,123,39759.1857407407,2008-11-07,04:27:28
39.981507,116.327687,0,116,39759.185775463,2008-11-07,04:27:31
39.98152,116.327639,0,109,39759.1858333333,2008-11-07,04:27:36
39.981482,116.327577,0,103,39759.1858912037,2008-11-07,04:27:41
39.981439,116.32755,0,100,39759.1859490741,2008-11-07,04:27:46
39.981399,116.32756,0,99,39759.1860069444,2008-11-07,04:27:51
39.981337,116.327583,0,99,39759.1860648148,2008-11-07,04:27:56
39.981283,116.327601,0,101,39759.1861226852,2008-11-07,04:28:01
39.981219,116.327624,0,102,39759.1861805556,2008-11-07,04:28:06
39.981191,116.327624,0,103,39759.1862384259,2008-11-07,04:28:11
39.98115,116.327654,0,105,39759.1862962963,2008-11-07,04:28:16
39.981088,116.327609,0,104,39759.1863541667,2008-11-07,04:28:21
39.98103,116.327579,0,104,39759.186412037,2008-11-07,04:28:26
39.980966,116.327578,0,107,39759.1864699074,2008-11-07,04:28:31
39.980927,116.327593,0,106,39759.1865277778,2008-11-07,04:28:36
39.98088,116.327616,0,108,39759.1865856481,2008-11-07,04:28:41
39.980834,116.327617,0,109,39759.1866435185,2008-11-07,04:28:46
39.98078,116.327595,0,110,39759.1867013889,2008-11-07,04:28:51
39.980726,116.327584,0,109,39759.1867592593,2008-11-07,04:28:56
39.980677,116.32758,0,112,39759.1868171296,2008-11-07,04:29:01
39.98063,116.327568,0,114,39759.186875,2008-11-07,04:29:06
39.980592,116.32759,0,116,39759.1869328704,2008-11-07,04:29:11
39.980536,116.327626,0,121,39759.1869907407,2008-11-07,04:29:16
39.98049,116.327652,0,121,39759.1870486111,2008-11-07,04:29:21
39.980444,116.327649,0,120,39759.1871064815,2008-11-07,04:29:26
39.980392,116.327673,0,121,39759.1871643519,2008-11-07,04:29:31
39.980337,116.327668,0,120,39759.1872222222,2008-11-07,04:29:36
39.980281,116.327649,0,118,39759.1872800926,2008-11-07,04:29:41
39.980199,116.327631,0,114,39759.187337963,2008-11-07,04:29:46
39.980132,116.327577,0,114,39759.1873958333,2008-11-07,04:29:51
39.980097,116.327587,0,113,39759.1874537037,2008-11-07,04:29:56
39.980035,116.327577,0,115,39759.1875115741,2008-11-07,04:30:01
39.979979,116.327592,0,118,39759.1875694444,2008-11-07,04:30:06
39.979934,116.327605,0,119,39759.1876273148,2008-11-07,04:30:11
39.97989,116.327605,0,119,39759.1876851852,2008-11-07,04:30:16
39.979859,116.327589,0,122,39759.1877430556,2008-11-07,04:30:21
39.979826,116.32757,0,120,39759.1878009259,2008-11-07,04:30:26
39.979821,116.327566,0,121,39759.1878587963,2008-11-07,04:30:31
39.979819,116.327564,0,121,39759.1879166667,2008-11-07,04:30:36
39.979819,116.327564,0,121,39759.1879513889,2008-11-07,04:30:39
39.979824,116.327563,0,121,39759.187974537,2008-11-07,04:30:41
39.979815,116.327512,0,123,39759.1880324074,2008-11-07,04:30:46
39.979801,116.327461,0,124,39759.1880902778,2008-11-07,04:30:51
39.979787,116.327423,0,125,39759.1881481481,2008-11-07,04:30:56
39.97975,116.327367,0,126,39759.1882060185,2008-11-07,04:31:01
39.979775,116.327353,0,126,39759.1882638889,2008-11-07,04:31:06
39.979775,116.327353,0,126,39759.1882986111,2008-11-07,04:31:09
39.979781,116.327353,0,126,39759.1883217593,2008-11-07,04:31:11
39.97979,116.327355,0,126,39759.1883796296,2008-11-07,04:31:16
39.97979,116.327355,0,126,39759.1884143518,2008-11-07,04:31:19
39.97979,116.327361,0,126,39759.1884375,2008-11-07,04:31:21
39.979789,116.327372,0,126,39759.1884953704,2008-11-07,04:31:26
39.979789,116.327372,0,126,39759.1885300926,2008-11-07,04:31:29
39.979794,116.327376,0,126,39759.1885532407,2008-11-07,04:31:31
39.979785,116.327382,0,125,39759.1886111111,2008-11-07,04:31:36
39.979785,116.327382,0,125,39759.1886458333,2008-11-07,04:31:39
39.979779,116.32738,0,121,39759.1886689815,2008-11-07,04:31:41
39.979769,116.327376,0,121,39759.1887268518,2008-11-07,04:31:46
39.979764,116.327364,0,119,39759.1887847222,2008-11-07,04:31:51
39.979742,116.327343,0,121,39759.1888425926,2008-11-07,04:31:56
39.979728,116.327354,0,123,39759.188900463,2008-11-07,04:32:01
39.9797,116.327338,0,123,39759.1889583333,2008-11-07,04:32:06
39.979647,116.327309,0,119,39759.1890162037,2008-11-07,04:32:11
39.979599,116.327319,0,117,39759.1890740741,2008-11-07,04:32:16
39.979539,116.327327,0,112,39759.1891319444,2008-11-07,04:32:21
39.97948,116.3273,0,104,39759.1891898148,2008-11-07,04:32:26
39.979422,116.32729,0,94,39759.1892476852,2008-11-07,04:32:31
39.979355,116.327267,0,91,39759.1893055556,2008-11-07,04:32:36
39.979287,116.32725,0,85,39759.1893634259,2008-11-07,04:32:41
39.979231,116.327245,0,78,39759.1894212963,2008-11-07,04:32:46
39.979131,116.327109,0,93,39759.1894675926,2008-11-07,04:32:50
39.979048,116.327117,0,100,39759.189525463,2008-11-07,04:32:55
39.978997,116.327133,0,101,39759.1895833333,2008-11-07,04:33:00
39.978947,116.327139,0,101,39759.1896412037,2008-11-07,04:33:05
39.978888,116.327131,0,102,39759.1896990741,2008-11-07,04:33:10
39.978826,116.327119,0,102,39759.1897569444,2008-11-07,04:33:15
39.978754,116.327082,0,107,39759.1898148148,2008-11-07,04:33:20
39.97869,116.327086,0,108,39759.1898726852,2008-11-07,04:33:25
39.978633,116.327076,0,112,39759.1899305556,2008-11-07,04:33:30
39.978583,116.327106,0,112,39759.1899884259,2008-11-07,04:33:35
39.978525,116.327117,0,113,39759.1900462963,2008-11-07,04:33:40
39.978464,116.327139,0,114,39759.1901041667,2008-11-07,04:33:45
39.97842,116.327163,0,113,39759.190162037,2008-11-07,04:33:50
39.97838,116.327182,0,113,39759.1902199074,2008-11-07,04:33:55
39.978327,116.327154,0,113,39759.1902777778,2008-11-07,04:34:00
39.978309,116.327138,0,113,39759.1903356481,2008-11-07,04:34:05
39.978278,116.327115,0,111,39759.1903935185,2008-11-07,04:34:10
39.978239,116.32709,0,110,39759.1904513889,2008-11-07,04:34:15
39.978204,116.327075,0,110,39759.1905092593,2008-11-07,04:34:20
39.97814,116.327054,0,112,39759.1905671296,2008-11-07,04:34:25
39.978052,116.326982,0,117,39759.190625,2008-11-07,04:34:30
39.977976,116.32692,0,121,39759.1906712963,2008-11-07,04:34:34
39.977939,116.326892,0,122,39759.1907291667,2008-11-07,04:34:39
39.977939,116.326892,0,122,39759.1907638889,2008-11-07,04:34:42
39.977937,116.326895,0,122,39759.190787037,2008-11-07,04:34:44
39.977951,116.32689,0,122,39759.1908449074,2008-11-07,04:34:49
39.977951,116.32689,0,122,39759.1908796296,2008-11-07,04:34:52
39.977957,116.326885,0,122,39759.1909027778,2008-11-07,04:34:54
39.977973,116.326874,0,122,39759.1909606481,2008-11-07,04:34:59
39.977984,116.326841,0,122,39759.1910185185,2008-11-07,04:35:04
39.978263,116.327696,0,492,39759.4312962963,2008-11-07,10:21:04
39.978727,116.327664,0,492,39759.4313194444,2008-11-07,10:21:06
39.978835,116.327653,0,492,39759.4313310185,2008-11-07,10:21:07
39.978986,116.32762,0,492,39759.4313773148,2008-11-07,10:21:11
39.97901,116.327745,0,492,39759.4314236111,2008-11-07,10:21:15
39.978998,116.327801,0,492,39759.4314814815,2008-11-07,10:21:20
39.97896,116.327761,0,492,39759.4315393518,2008-11-07,10:21:25
39.978993,116.327815,0,492,39759.4315972222,2008-11-07,10:21:30
39.978367,116.326685,0,136,39759.4316550926,2008-11-07,10:21:35
39.978351,116.326691,0,141,39759.431712963,2008-11-07,10:21:40
39.978358,116.326705,0,140,39759.4317708333,2008-11-07,10:21:45
39.97836,116.326714,0,141,39759.4318287037,2008-11-07,10:21:50
39.978433,116.326732,0,132,39759.4318865741,2008-11-07,10:21:55
39.978518,116.326778,0,133,39759.4319328704,2008-11-07,10:21:59
39.978614,116.326815,0,130,39759.4319907407,2008-11-07,10:22:04
39.978705,116.326792,0,130,39759.432037037,2008-11-07,10:22:08
39.978796,116.326815,0,133,39759.4320833333,2008-11-07,10:22:12
39.978864,116.326864,0,138,39759.4321412037,2008-11-07,10:22:17
39.978874,116.326918,0,148,39759.4321990741,2008-11-07,10:22:22
39.978923,116.327032,0,156,39759.4322453704,2008-11-07,10:22:26
39.978743,116.32712,0,119,39759.4396527778,2008-11-07,10:33:06
39.978649,116.32713,0,127,39759.4397106481,2008-11-07,10:33:11
39.978591,116.327128,0,130,39759.4397685185,2008-11-07,10:33:16
39.978566,116.327147,0,136,39759.4398263889,2008-11-07,10:33:21
39.97849,116.327143,0,134,39759.4398842593,2008-11-07,10:33:26
39.978434,116.327139,0,135,39759.4399421296,2008-11-07,10:33:31
39.978359,116.327145,0,137,39759.44,2008-11-07,10:33:36
39.978299,116.327159,0,138,39759.4400578704,2008-11-07,10:33:41
39.978189,116.327174,0,140,39759.4401157407,2008-11-07,10:33:46
39.97809,116.327205,0,143,39759.4401736111,2008-11-07,10:33:51
39.978023,116.327198,0,138,39759.4402314815,2008-11-07,10:33:56
39.977922,116.327178,0,140,39759.4402777778,2008-11-07,10:34:00
39.977836,116.327176,0,126,39759.4403240741,2008-11-07,10:34:04
39.97774,116.327166,0,121,39759.4403703704,2008-11-07,10:34:08
39.977632,116.327157,0,125,39759.4404166667,2008-11-07,10:34:12
39.977548,116.327152,0,126,39759.440474537,2008-11-07,10:34:17
39.977456,116.327162,0,129,39759.4405092593,2008-11-07,10:34:20
39.977369,116.327188,0,139,39759.4405555556,2008-11-07,10:34:24
39.977281,116.327208,0,150,39759.4406018518,2008-11-07,10:34:28
39.977187,116.327184,0,158,39759.4406481481,2008-11-07,10:34:32
39.977084,116.3272,0,170,39759.4407060185,2008-11-07,10:34:37
39.97699,116.327219,0,169,39759.4407523148,2008-11-07,10:34:41
39.976891,116.327254,0,163,39759.4408101852,2008-11-07,10:34:46
39.976794,116.327254,0,155,39759.4408680556,2008-11-07,10:34:51
39.976687,116.327249,0,150,39759.4409259259,2008-11-07,10:34:56
39.976573,116.327257,0,147,39759.4409722222,2008-11-07,10:35:00
39.976476,116.32727,0,141,39759.4410185185,2008-11-07,10:35:04
39.976386,116.327272,0,135,39759.4410532407,2008-11-07,10:35:07
39.976274,116.327273,0,131,39759.441099537,2008-11-07,10:35:11
39.976173,116.327291,0,136,39759.4411458333,2008-11-07,10:35:15
39.976075,116.327292,0,135,39759.4411921296,2008-11-07,10:35:19
39.975965,116.327291,0,140,39759.4412384259,2008-11-07,10:35:23
39.975874,116.327297,0,145,39759.4412847222,2008-11-07,10:35:27
39.975782,116.327299,0,150,39759.4413310185,2008-11-07,10:35:31
39.975678,116.327326,0,153,39759.4413773148,2008-11-07,10:35:35
39.975664,116.327287,0,173,39759.4414351852,2008-11-07,10:35:40
39.975625,116.327278,0,182,39759.4414930556,2008-11-07,10:35:45
39.975556,116.327323,0,172,39759.4415509259,2008-11-07,10:35:50
39.975499,116.327322,0,171,39759.4416087963,2008-11-07,10:35:55
39.975473,116.327306,0,172,39759.4416666667,2008-11-07,10:36:00
39.975463,116.327312,0,171,39759.441724537,2008-11-07,10:36:05
39.975463,116.327312,0,171,39759.4417592593,2008-11-07,10:36:08
39.975464,116.327312,0,171,39759.4417824074,2008-11-07,10:36:10
39.975438,116.327309,0,169,39759.4418402778,2008-11-07,10:36:15
39.975361,116.327294,0,173,39759.4418981481,2008-11-07,10:36:20
39.97528,116.327288,0,176,39759.4419560185,2008-11-07,10:36:25
39.975243,116.327298,0,179,39759.4420138889,2008-11-07,10:36:30
39.975149,116.327315,0,177,39759.4420717593,2008-11-07,10:36:35
39.97504,116.327333,0,175,39759.4421296296,2008-11-07,10:36:40
39.974937,116.327372,0,171,39759.4421643519,2008-11-07,10:36:43
39.974829,116.327389,0,167,39759.4421875,2008-11-07,10:36:45
39.974732,116.327381,0,168,39759.4422222222,2008-11-07,10:36:48
39.974623,116.327383,0,166,39759.4422569444,2008-11-07,10:36:51
39.974531,116.327375,0,161,39759.4422916667,2008-11-07,10:36:54
39.9744,116.327366,0,164,39759.442337963,2008-11-07,10:36:58
39.974297,116.32738,0,172,39759.4423726852,2008-11-07,10:37:01
39.974196,116.3274,0,175,39759.4424074074,2008-11-07,10:37:04
39.974092,116.327407,0,178,39759.4424537037,2008-11-07,10:37:08
39.973991,116.327443,0,180,39759.4425,2008-11-07,10:37:12
39.973885,116.32746,0,182,39759.4425462963,2008-11-07,10:37:16
39.973775,116.327459,0,184,39759.4425925926,2008-11-07,10:37:20
39.97365,116.327456,0,186,39759.4426388889,2008-11-07,10:37:24
39.97355,116.327475,0,190,39759.4426967593,2008-11-07,10:37:29
39.97346,116.327483,0,189,39759.4427314815,2008-11-07,10:37:32
39.973386,116.327429,0,190,39759.4427893519,2008-11-07,10:37:37
39.973281,116.327457,0,193,39759.4428472222,2008-11-07,10:37:42
39.973191,116.327483,0,191,39759.4428703704,2008-11-07,10:37:44
39.973094,116.327528,0,194,39759.4429050926,2008-11-07,10:37:47
39.972992,116.327555,0,195,39759.4429282407,2008-11-07,10:37:49
39.97289,116.327579,0,196,39759.442962963,2008-11-07,10:37:52
39.972782,116.327637,0,200,39759.4429976852,2008-11-07,10:37:55
39.972675,116.327627,0,194,39759.4430555556,2008-11-07,10:38:00
39.972592,116.327554,0,199,39759.4431018519,2008-11-07,10:38:04
39.9725,116.327558,0,196,39759.4431481481,2008-11-07,10:38:08
39.972401,116.327597,0,197,39759.4431828704,2008-11-07,10:38:11
39.972283,116.327587,0,200,39759.4432291667,2008-11-07,10:38:15
39.972171,116.327575,0,205,39759.443275463,2008-11-07,10:38:19
39.972063,116.327591,0,209,39759.4433217593,2008-11-07,10:38:23
39.971952,116.327605,0,211,39759.4433564815,2008-11-07,10:38:26
39.97186,116.327572,0,210,39759.4433912037,2008-11-07,10:38:29
39.971757,116.327545,0,205,39759.4434375,2008-11-07,10:38:33
39.971659,116.327544,0,200,39759.4434837963,2008-11-07,10:38:37
39.971552,116.327537,0,199,39759.4435300926,2008-11-07,10:38:41
39.971442,116.327537,0,179,39759.4435648148,2008-11-07,10:38:44
39.971351,116.327541,0,175,39759.443599537,2008-11-07,10:38:47
39.971258,116.32752,0,183,39759.4436458333,2008-11-07,10:38:51
39.971174,116.327508,0,198,39759.4436805556,2008-11-07,10:38:54
39.971056,116.327507,0,199,39759.4437152778,2008-11-07,10:38:57
39.970957,116.327511,0,202,39759.4437615741,2008-11-07,10:39:01
39.970856,116.327527,0,200,39759.4438194444,2008-11-07,10:39:06
39.970748,116.327548,0,203,39759.4438773148,2008-11-07,10:39:11
39.970644,116.327563,0,204,39759.4439236111,2008-11-07,10:39:15
39.970533,116.32757,0,203,39759.4439699074,2008-11-07,10:39:19
39.97042,116.327597,0,191,39759.4440046296,2008-11-07,10:39:22
39.970332,116.327612,0,187,39759.4440277778,2008-11-07,10:39:24
39.970224,116.32763,0,183,39759.4440740741,2008-11-07,10:39:28
39.970127,116.327635,0,178,39759.4441203704,2008-11-07,10:39:32
39.970025,116.327642,0,174,39759.4441666667,2008-11-07,10:39:36
39.969914,116.327634,0,166,39759.444224537,2008-11-07,10:39:41
39.969817,116.327637,0,149,39759.4442708333,2008-11-07,10:39:45
39.969729,116.327635,0,142,39759.4443055556,2008-11-07,10:39:48
39.969637,116.327644,0,143,39759.4443402778,2008-11-07,10:39:51
39.969544,116.327653,0,137,39759.4443865741,2008-11-07,10:39:55
39.969442,116.327634,0,142,39759.4444444444,2008-11-07,10:40:00
39.969356,116.327665,0,145,39759.4445023148,2008-11-07,10:40:05
39.969239,116.327687,0,145,39759.4445601852,2008-11-07,10:40:10
39.969142,116.327732,0,149,39759.4445949074,2008-11-07,10:40:13
39.969049,116.327773,0,154,39759.4446296296,2008-11-07,10:40:16
39.968965,116.327803,0,162,39759.4446643519,2008-11-07,10:40:19
39.96887,116.327802,0,164,39759.4447106481,2008-11-07,10:40:23
39.968779,116.327783,0,164,39759.4447569444,2008-11-07,10:40:27
39.968677,116.327771,0,171,39759.4448148148,2008-11-07,10:40:32
39.968585,116.327825,0,178,39759.4448611111,2008-11-07,10:40:36
39.968479,116.32787,0,181,39759.4448958333,2008-11-07,10:40:39
39.96839,116.327934,0,185,39759.4449305556,2008-11-07,10:40:42
39.968289,116.327984,0,195,39759.4449768519,2008-11-07,10:40:46
39.968193,116.328039,0,201,39759.4450115741,2008-11-07,10:40:49
39.968097,116.328081,0,211,39759.4450462963,2008-11-07,10:40:52
39.968009,116.328103,0,218,39759.4450810185,2008-11-07,10:40:55
39.967923,116.328069,0,222,39759.4451273148,2008-11-07,10:40:59
39.967832,116.328043,0,228,39759.445162037,2008-11-07,10:41:02
39.967723,116.328022,0,234,39759.4452199074,2008-11-07,10:41:07
39.967614,116.328006,0,234,39759.4452662037,2008-11-07,10:41:11
39.967526,116.327921,0,227,39759.4453125,2008-11-07,10:41:15
39.967416,116.327924,0,219,39759.4453356481,2008-11-07,10:41:17
39.96732,116.327932,0,220,39759.4453703704,2008-11-07,10:41:20
39.967211,116.3279,0,215,39759.4454166667,2008-11-07,10:41:24
39.967116,116.327843,0,211,39759.445462963,2008-11-07,10:41:28
39.967016,116.327846,0,202,39759.4455092593,2008-11-07,10:41:32
39.96692,116.327857,0,196,39759.4455555556,2008-11-07,10:41:36
39.966833,116.327823,0,200,39759.4456134259,2008-11-07,10:41:41
39.966733,116.327819,0,198,39759.4456597222,2008-11-07,10:41:45
39.966633,116.327805,0,190,39759.4457175926,2008-11-07,10:41:50
39.966626,116.32778,0,183,39759.445775463,2008-11-07,10:41:55
39.966627,116.327779,0,183,39759.4458333333,2008-11-07,10:42:00
39.966626,116.327779,0,183,39759.4458912037,2008-11-07,10:42:05
39.966626,116.327779,0,183,39759.4459259259,2008-11-07,10:42:08
39.966625,116.327778,0,182,39759.4459490741,2008-11-07,10:42:10
39.966604,116.327776,0,181,39759.4460069444,2008-11-07,10:42:15
39.966552,116.327763,0,178,39759.4460648148,2008-11-07,10:42:20
39.966491,116.327759,0,176,39759.4461226852,2008-11-07,10:42:25
39.966403,116.327724,0,175,39759.4461805556,2008-11-07,10:42:30
39.966335,116.327718,0,177,39759.4462384259,2008-11-07,10:42:35
39.96625,116.327699,0,175,39759.4462962963,2008-11-07,10:42:40
39.966139,116.327728,0,174,39759.4463541667,2008-11-07,10:42:45
39.966041,116.327735,0,172,39759.446400463,2008-11-07,10:42:49
39.965955,116.327747,0,160,39759.4464467593,2008-11-07,10:42:53
39.965879,116.327779,0,158,39759.4465046296,2008-11-07,10:42:58
39.965765,116.327785,0,158,39759.4465625,2008-11-07,10:43:03
39.965672,116.327802,0,160,39759.4466087963,2008-11-07,10:43:07
39.965571,116.327813,0,169,39759.4466550926,2008-11-07,10:43:11
39.965462,116.327835,0,180,39759.446712963,2008-11-07,10:43:16
39.965347,116.327847,0,186,39759.4467592593,2008-11-07,10:43:20
39.965236,116.327852,0,192,39759.4468055556,2008-11-07,10:43:24
39.965133,116.327868,0,195,39759.4468402778,2008-11-07,10:43:27
39.965036,116.327868,0,196,39759.4468865741,2008-11-07,10:43:31
39.964912,116.327876,0,202,39759.4469328704,2008-11-07,10:43:35
39.964799,116.32789,0,204,39759.4469791667,2008-11-07,10:43:39
39.964709,116.327902,0,203,39759.4470138889,2008-11-07,10:43:42
39.964602,116.327904,0,198,39759.4470601852,2008-11-07,10:43:46
39.964472,116.327925,0,180,39759.4471064815,2008-11-07,10:43:50
39.964369,116.327934,0,186,39759.4471527778,2008-11-07,10:43:54
39.964266,116.327947,0,182,39759.4471875,2008-11-07,10:43:57
39.964171,116.327965,0,175,39759.4472222222,2008-11-07,10:44:00
39.96407,116.32798,0,163,39759.4472569444,2008-11-07,10:44:03
39.96398,116.327983,0,165,39759.4473032407,2008-11-07,10:44:07
39.963873,116.327995,0,164,39759.447349537,2008-11-07,10:44:11
39.963775,116.327993,0,166,39759.4473958333,2008-11-07,10:44:15
39.963662,116.328003,0,166,39759.4474537037,2008-11-07,10:44:20
39.963571,116.328023,0,158,39759.4474884259,2008-11-07,10:44:23
39.96346,116.328027,0,160,39759.4475347222,2008-11-07,10:44:27
39.963335,116.328051,0,154,39759.4475694444,2008-11-07,10:44:30
39.963241,116.328068,0,148,39759.4476041667,2008-11-07,10:44:33
39.963151,116.328073,0,154,39759.4476388889,2008-11-07,10:44:36
39.963058,116.328076,0,163,39759.4476851852,2008-11-07,10:44:40
39.962937,116.328101,0,156,39759.4477314815,2008-11-07,10:44:44
39.962844,116.328117,0,145,39759.4477662037,2008-11-07,10:44:47
39.962725,116.328124,0,142,39759.4478125,2008-11-07,10:44:51
39.962635,116.328135,0,150,39759.4478587963,2008-11-07,10:44:55
39.962551,116.328145,0,137,39759.4478935185,2008-11-07,10:44:58
39.962435,116.328152,0,125,39759.4479398148,2008-11-07,10:45:02
39.962336,116.328178,0,116,39759.447974537,2008-11-07,10:45:05
39.962233,116.328204,0,118,39759.4480208333,2008-11-07,10:45:09
39.962124,116.32822,0,115,39759.4480671296,2008-11-07,10:45:13
39.962032,116.32822,0,113,39759.4481018518,2008-11-07,10:45:16
39.961924,116.328226,0,114,39759.4481481481,2008-11-07,10:45:20
39.961832,116.328219,0,108,39759.4481828704,2008-11-07,10:45:23
39.961734,116.32822,0,113,39759.4482291667,2008-11-07,10:45:27
39.96162,116.328236,0,117,39759.4482638889,2008-11-07,10:45:30
39.961528,116.328192,0,122,39759.4482986111,2008-11-07,10:45:33
39.961432,116.32816,0,126,39759.4483333333,2008-11-07,10:45:36
39.96133,116.328165,0,138,39759.4483680556,2008-11-07,10:45:39
39.961224,116.328188,0,141,39759.4484027778,2008-11-07,10:45:42
39.961105,116.328204,0,148,39759.4484490741,2008-11-07,10:45:46
39.960992,116.328236,0,153,39759.4484837963,2008-11-07,10:45:49
39.960897,116.328247,0,163,39759.4485185185,2008-11-07,10:45:52
39.960778,116.328308,0,169,39759.4485763889,2008-11-07,10:45:57
39.960701,116.328333,0,178,39759.4486342593,2008-11-07,10:46:02
39.960613,116.328369,0,186,39759.4486805556,2008-11-07,10:46:06
39.960526,116.328383,0,197,39759.4487384259,2008-11-07,10:46:11
39.960406,116.328421,0,205,39759.4487962963,2008-11-07,10:46:16
39.960306,116.328462,0,211,39759.4488425926,2008-11-07,10:46:20
39.960209,116.328425,0,214,39759.4488888889,2008-11-07,10:46:24
39.960119,116.328396,0,224,39759.4489467593,2008-11-07,10:46:29
39.960016,116.328415,0,226,39759.4489930556,2008-11-07,10:46:33
39.959901,116.328428,0,223,39759.4490277778,2008-11-07,10:46:36
39.959798,116.328452,0,216,39759.4490625,2008-11-07,10:46:39
39.95968,116.328469,0,206,39759.4490972222,2008-11-07,10:46:42
39.959566,116.328504,0,192,39759.4491203704,2008-11-07,10:46:44
39.959457,116.328514,0,184,39759.4491550926,2008-11-07,10:46:47
39.95935,116.328514,0,182,39759.4492013889,2008-11-07,10:46:51
39.959253,116.328523,0,181,39759.4492592593,2008-11-07,10:46:56
39.959159,116.328541,0,177,39759.4492939815,2008-11-07,10:46:59
39.959046,116.328561,0,170,39759.4493287037,2008-11-07,10:47:02
39.958935,116.328563,0,165,39759.449375,2008-11-07,10:47:06
39.958816,116.32857,0,167,39759.4494212963,2008-11-07,10:47:10
39.958734,116.328542,0,173,39759.4494791667,2008-11-07,10:47:15
39.958638,116.328557,0,180,39759.4495138889,2008-11-07,10:47:18
39.958504,116.328583,0,177,39759.4495486111,2008-11-07,10:47:21
39.958406,116.328605,0,177,39759.4495833333,2008-11-07,10:47:24
39.95831,116.328601,0,174,39759.4496296296,2008-11-07,10:47:28
39.958217,116.328599,0,172,39759.4496643519,2008-11-07,10:47:31
39.958108,116.328616,0,166,39759.4496990741,2008-11-07,10:47:34
39.958018,116.328611,0,162,39759.4497337963,2008-11-07,10:47:37
39.957923,116.328625,0,156,39759.4497685185,2008-11-07,10:47:40
39.9578,116.32864,0,154,39759.4498148148,2008-11-07,10:47:44
39.957678,116.328654,0,151,39759.4498611111,2008-11-07,10:47:48
39.957593,116.328685,0,157,39759.4498958333,2008-11-07,10:47:51
39.957499,116.328715,0,162,39759.4499421296,2008-11-07,10:47:55
39.957388,116.328752,0,160,39759.4499652778,2008-11-07,10:47:57
39.957288,116.328771,0,161,39759.4499884259,2008-11-07,10:47:59
39.957165,116.328784,0,160,39759.4500347222,2008-11-07,10:48:03
39.957046,116.328813,0,156,39759.4500810185,2008-11-07,10:48:07
39.956955,116.328851,0,151,39759.4501157407,2008-11-07,10:48:10
39.95685,116.328859,0,151,39759.450162037,2008-11-07,10:48:14
39.956749,116.328902,0,156,39759.4502083333,2008-11-07,10:48:18
39.95669,116.328842,0,160,39759.4502662037,2008-11-07,10:48:23
39.956622,116.328767,0,165,39759.4503125,2008-11-07,10:48:27
39.956561,116.328759,0,170,39759.4503703704,2008-11-07,10:48:32
39.956566,116.328758,0,170,39759.4504282407,2008-11-07,10:48:37
39.956569,116.328757,0,171,39759.4504861111,2008-11-07,10:48:42
39.956569,116.328758,0,172,39759.4505439815,2008-11-07,10:48:47
39.956575,116.328756,0,174,39759.4506018519,2008-11-07,10:48:52
39.956578,116.328755,0,177,39759.4506597222,2008-11-07,10:48:57
39.956582,116.328755,0,181,39759.4507175926,2008-11-07,10:49:02
39.956586,116.328754,0,186,39759.450775463,2008-11-07,10:49:07
39.956588,116.328753,0,192,39759.4508333333,2008-11-07,10:49:12
39.956595,116.328752,0,196,39759.4508912037,2008-11-07,10:49:17
39.956598,116.328751,0,200,39759.4509490741,2008-11-07,10:49:22
39.956596,116.328752,0,202,39759.4510069444,2008-11-07,10:49:27
39.956599,116.328752,0,202,39759.4510648148,2008-11-07,10:49:32
39.956601,116.328752,0,203,39759.4511226852,2008-11-07,10:49:37
39.956603,116.328752,0,203,39759.4511805556,2008-11-07,10:49:42
39.956606,116.328752,0,204,39759.4512384259,2008-11-07,10:49:47
39.956606,116.328752,0,204,39759.4512731481,2008-11-07,10:49:50
39.956602,116.32875,0,204,39759.4512962963,2008-11-07,10:49:52
39.956572,116.328742,0,204,39759.4513541667,2008-11-07,10:49:57
39.956474,116.328751,0,203,39759.451400463,2008-11-07,10:50:01
39.956319,116.328795,0,190,39759.4514351852,2008-11-07,10:50:04
39.956213,116.328829,0,180,39759.4514583333,2008-11-07,10:50:06
39.95612,116.328859,0,174,39759.4514930556,2008-11-07,10:50:09
39.956013,116.328875,0,168,39759.4515393519,2008-11-07,10:50:13
39.955906,116.328899,0,162,39759.4515740741,2008-11-07,10:50:16
39.955792,116.328931,0,162,39759.4516087963,2008-11-07,10:50:19
39.955687,116.328957,0,161,39759.4516435185,2008-11-07,10:50:22
39.955574,116.328984,0,160,39759.4516782407,2008-11-07,10:50:25
39.955475,116.329006,0,163,39759.451724537,2008-11-07,10:50:29
39.955366,116.329026,0,162,39759.4517708333,2008-11-07,10:50:33
39.955262,116.329083,0,156,39759.4518171296,2008-11-07,10:50:37
39.955149,116.329065,0,153,39759.451875,2008-11-07,10:50:42
39.955046,116.329063,0,154,39759.4519097222,2008-11-07,10:50:45
39.954938,116.329084,0,161,39759.4519560185,2008-11-07,10:50:49
39.954862,116.329084,0,163,39759.4520138889,2008-11-07,10:50:54
39.95476,116.32908,0,171,39759.4520486111,2008-11-07,10:50:57
39.954655,116.329087,0,181,39759.4520949074,2008-11-07,10:51:01
39.954535,116.329111,0,186,39759.4521296296,2008-11-07,10:51:04
39.954438,116.329106,0,185,39759.4521643519,2008-11-07,10:51:07
39.954321,116.329144,0,187,39759.4521990741,2008-11-07,10:51:10
39.954221,116.329162,0,181,39759.4522222222,2008-11-07,10:51:12
39.9541,116.329193,0,185,39759.4522569444,2008-11-07,10:51:15
39.95399,116.329192,0,180,39759.4522916667,2008-11-07,10:51:18
39.953868,116.329225,0,177,39759.4523263889,2008-11-07,10:51:21
39.953765,116.329242,0,187,39759.4523842593,2008-11-07,10:51:26
39.953644,116.329258,0,187,39759.4524305556,2008-11-07,10:51:30
39.953551,116.32921,0,186,39759.4524884259,2008-11-07,10:51:35
39.953459,116.329196,0,202,39759.4525462963,2008-11-07,10:51:40
39.95339,116.329173,0,210,39759.4526041667,2008-11-07,10:51:45
39.953271,116.329204,0,215,39759.452662037,2008-11-07,10:51:50
39.953178,116.329205,0,222,39759.4527083333,2008-11-07,10:51:54
39.953081,116.329263,0,224,39759.4527430556,2008-11-07,10:51:57
39.952971,116.32929,0,223,39759.4527777778,2008-11-07,10:52:00
39.952835,116.329339,0,220,39759.4528125,2008-11-07,10:52:03
39.952727,116.329344,0,223,39759.4528472222,2008-11-07,10:52:06
39.952627,116.329377,0,221,39759.4528819444,2008-11-07,10:52:09
39.952523,116.329416,0,220,39759.4529166667,2008-11-07,10:52:12
39.952404,116.329446,0,230,39759.452962963,2008-11-07,10:52:16
39.952308,116.329484,0,233,39759.4529976852,2008-11-07,10:52:19
39.952216,116.329515,0,232,39759.4530324074,2008-11-07,10:52:22
39.952118,116.329528,0,238,39759.4530555556,2008-11-07,10:52:24
39.952009,116.329528,0,246,39759.4530902778,2008-11-07,10:52:27
39.951913,116.32951,0,255,39759.453125,2008-11-07,10:52:30
39.951815,116.329478,0,262,39759.4531481481,2008-11-07,10:52:32
39.951668,116.32951,0,264,39759.4531828704,2008-11-07,10:52:35
39.951575,116.329416,0,266,39759.4532175926,2008-11-07,10:52:38
39.951471,116.329423,0,269,39759.4532523148,2008-11-07,10:52:41
39.951387,116.32945,0,282,39759.4532986111,2008-11-07,10:52:45
39.951317,116.32953,0,284,39759.4533564815,2008-11-07,10:52:50
39.951237,116.329574,0,275,39759.4533796296,2008-11-07,10:52:52
39.951149,116.329626,0,263,39759.4534259259,2008-11-07,10:52:56
39.95112,116.329648,0,253,39759.4534837963,2008-11-07,10:53:01
39.951117,116.329649,0,253,39759.4535416667,2008-11-07,10:53:06
39.95111,116.329652,0,253,39759.453599537,2008-11-07,10:53:11
39.951104,116.329655,0,252,39759.4536574074,2008-11-07,10:53:16
39.951104,116.329655,0,252,39759.4537152778,2008-11-07,10:53:21
39.951104,116.329655,0,252,39759.4537731481,2008-11-07,10:53:26
39.951104,116.329655,0,252,39759.4538078704,2008-11-07,10:53:29
39.951102,116.329656,0,252,39759.4538310185,2008-11-07,10:53:31
39.951088,116.329667,0,252,39759.4538888889,2008-11-07,10:53:36
39.951048,116.329817,0,247,39759.4539467593,2008-11-07,10:53:41
39.95102,116.329934,0,238,39759.4539930556,2008-11-07,10:53:45
39.95096,116.330036,0,223,39759.4540509259,2008-11-07,10:53:50
39.950919,116.330072,0,210,39759.4541087963,2008-11-07,10:53:55
39.950812,116.330096,0,206,39759.4541666667,2008-11-07,10:54:00
39.950707,116.330128,0,202,39759.454224537,2008-11-07,10:54:05
39.950599,116.330185,0,198,39759.4542824074,2008-11-07,10:54:10
39.9505,116.33021,0,194,39759.4543171296,2008-11-07,10:54:13
39.950411,116.330248,0,196,39759.4543634259,2008-11-07,10:54:17
39.950313,116.330284,0,202,39759.4544212963,2008-11-07,10:54:22
39.950226,116.330323,0,203,39759.4544791667,2008-11-07,10:54:27
39.950149,116.33042,0,194,39759.454525463,2008-11-07,10:54:31
39.9501,116.330525,0,198,39759.4545833333,2008-11-07,10:54:36
39.95011,116.33064,0,197,39759.4546412037,2008-11-07,10:54:41
39.950135,116.330775,0,197,39759.4546990741,2008-11-07,10:54:46
39.950185,116.3309,0,206,39759.4547453704,2008-11-07,10:54:50
39.95021,116.331026,0,216,39759.4548032407,2008-11-07,10:54:55
39.950181,116.331162,0,224,39759.454849537,2008-11-07,10:54:59
39.950178,116.331283,0,233,39759.4548958333,2008-11-07,10:55:03
39.950204,116.331418,0,233,39759.4549421296,2008-11-07,10:55:07
39.950247,116.331515,0,241,39759.455,2008-11-07,10:55:12
39.95026,116.331627,0,245,39759.4550578704,2008-11-07,10:55:17
39.95026,116.331748,0,253,39759.4550925926,2008-11-07,10:55:20
39.950301,116.331886,0,258,39759.4551388889,2008-11-07,10:55:24
39.950336,116.332024,0,259,39759.4551851852,2008-11-07,10:55:28
39.950366,116.332141,0,266,39759.4552314815,2008-11-07,10:55:32
39.950435,116.332279,0,270,39759.4552777778,2008-11-07,10:55:36
39.950461,116.332391,0,258,39759.4553125,2008-11-07,10:55:39
39.950471,116.332451,0,256,39759.4553703704,2008-11-07,10:55:44
39.95055,116.332495,0,245,39759.4554282407,2008-11-07,10:55:49
39.950616,116.332535,0,242,39759.4554861111,2008-11-07,10:55:54
39.950642,116.332527,0,232,39759.4555439815,2008-11-07,10:55:59
39.950682,116.332531,0,226,39759.4556018518,2008-11-07,10:56:04
39.950779,116.332476,0,225,39759.4556365741,2008-11-07,10:56:07
39.950869,116.332451,0,221,39759.4556944444,2008-11-07,10:56:12
39.950956,116.332391,0,209,39759.4557523148,2008-11-07,10:56:17
39.950978,116.332374,0,202,39759.4558101852,2008-11-07,10:56:22
39.950978,116.332374,0,202,39759.4558449074,2008-11-07,10:56:25
39.950981,116.332372,0,202,39759.4558680556,2008-11-07,10:56:27
39.951013,116.332378,0,194,39759.4559259259,2008-11-07,10:56:32
39.951053,116.332351,0,179,39759.4559837963,2008-11-07,10:56:37
39.951097,116.332327,0,187,39759.4560416667,2008-11-07,10:56:42
39.951122,116.332281,0,190,39759.456099537,2008-11-07,10:56:47
39.95116,116.332234,0,188,39759.4561574074,2008-11-07,10:56:52
39.951158,116.332198,0,191,39759.4562152778,2008-11-07,10:56:57
39.951105,116.332158,0,191,39759.4562731481,2008-11-07,10:57:02
39.95107,116.33213,0,188,39759.4563310185,2008-11-07,10:57:07
39.951024,116.33213,0,186,39759.4563888889,2008-11-07,10:57:12
39.951005,116.3321,0,181,39759.4564467593,2008-11-07,10:57:17
39.951005,116.3321,0,181,39759.4564814815,2008-11-07,10:57:20
39.951,116.332103,0,177,39759.4565046296,2008-11-07,10:57:22
39.951028,116.332109,0,175,39759.4565625,2008-11-07,10:57:27
39.951089,116.33209,0,164,39759.4566203704,2008-11-07,10:57:32
39.951156,116.332094,0,155,39759.4566782407,2008-11-07,10:57:37
39.951153,116.331744,0,107,39759.4616550926,2008-11-07,11:04:47
39.951141,116.331707,0,109,39759.461712963,2008-11-07,11:04:52
39.95112,116.331678,0,114,39759.4617708333,2008-11-07,11:04:57
39.951121,116.331691,0,112,39759.4618287037,2008-11-07,11:05:02
39.951117,116.331687,0,113,39759.4618865741,2008-11-07,11:05:07
39.951118,116.33169,0,113,39759.4619444444,2008-11-07,11:05:12
39.951118,116.331689,0,113,39759.4620023148,2008-11-07,11:05:17
39.951118,116.331687,0,113,39759.4620601852,2008-11-07,11:05:22
39.951118,116.331687,0,114,39759.4621180556,2008-11-07,11:05:27
39.951118,116.331686,0,114,39759.4621759259,2008-11-07,11:05:32
39.951118,116.331686,0,114,39759.4622337963,2008-11-07,11:05:37
39.951118,116.331686,0,114,39759.4622916667,2008-11-07,11:05:42
39.951118,116.331686,0,114,39759.462349537,2008-11-07,11:05:47
39.951118,116.331686,0,114,39759.4624074074,2008-11-07,11:05:52
39.951118,116.331686,0,113,39759.4624652778,2008-11-07,11:05:57
39.951119,116.331686,0,113,39759.4625231481,2008-11-07,11:06:02
39.951119,116.331686,0,113,39759.4625810185,2008-11-07,11:06:07
39.951119,116.331686,0,114,39759.4626388889,2008-11-07,11:06:12
39.951119,116.331686,0,114,39759.4626967593,2008-11-07,11:06:17
39.951119,116.331686,0,114,39759.4627546296,2008-11-07,11:06:22
39.951118,116.331686,0,113,39759.4628125,2008-11-07,11:06:27
39.951118,116.331686,0,114,39759.4628703704,2008-11-07,11:06:32
39.951118,116.331686,0,114,39759.4629282407,2008-11-07,11:06:37
39.951117,116.331686,0,114,39759.4629861111,2008-11-07,11:06:42
39.951117,116.331686,0,114,39759.4630439815,2008-11-07,11:06:47
39.951117,116.331686,0,114,39759.4631018518,2008-11-07,11:06:52
39.951117,116.331686,0,114,39759.4631597222,2008-11-07,11:06:57
39.951118,116.331686,0,114,39759.4632175926,2008-11-07,11:07:02
39.951118,116.331686,0,114,39759.463275463,2008-11-07,11:07:07
39.951118,116.331686,0,114,39759.4633333333,2008-11-07,11:07:12
39.951118,116.331685,0,114,39759.4633912037,2008-11-07,11:07:17
39.951118,116.331685,0,114,39759.4634490741,2008-11-07,11:07:22
39.951117,116.331686,0,113,39759.4635069444,2008-11-07,11:07:27
39.951117,116.331685,0,113,39759.4635648148,2008-11-07,11:07:32
39.951117,116.331685,0,113,39759.4636226852,2008-11-07,11:07:37
39.951117,116.331685,0,113,39759.4636805556,2008-11-07,11:07:42
39.951117,116.331685,0,113,39759.4637384259,2008-11-07,11:07:47
39.951117,116.331685,0,113,39759.4637962963,2008-11-07,11:07:52
39.951117,116.331685,0,113,39759.4638541667,2008-11-07,11:07:57
39.951118,116.331685,0,113,39759.463912037,2008-11-07,11:08:02
39.951118,116.331685,0,113,39759.4639699074,2008-11-07,11:08:07
39.951118,116.331685,0,113,39759.4640046296,2008-11-07,11:08:10
39.951118,116.331685,0,113,39759.4640277778,2008-11-07,11:08:12
39.951112,116.331645,0,114,39759.4640856481,2008-11-07,11:08:17
39.951118,116.331645,0,114,39759.4641435185,2008-11-07,11:08:22
39.951117,116.331644,0,114,39759.4642013889,2008-11-07,11:08:27
39.951117,116.331643,0,114,39759.4642592593,2008-11-07,11:08:32
39.951117,116.331641,0,114,39759.4643171296,2008-11-07,11:08:37
39.951116,116.331638,0,115,39759.464375,2008-11-07,11:08:42
39.951116,116.331637,0,115,39759.4644328704,2008-11-07,11:08:47
39.951115,116.331636,0,115,39759.4644907407,2008-11-07,11:08:52
39.951115,116.331636,0,115,39759.4645486111,2008-11-07,11:08:57
39.951115,116.331636,0,115,39759.4646064815,2008-11-07,11:09:02
39.951116,116.331636,0,115,39759.4646643519,2008-11-07,11:09:07
39.951115,116.331636,0,115,39759.4647222222,2008-11-07,11:09:12
39.951115,116.331636,0,115,39759.4647800926,2008-11-07,11:09:17
39.951115,116.331636,0,115,39759.464837963,2008-11-07,11:09:22
39.951115,116.331636,0,114,39759.4648958333,2008-11-07,11:09:27
39.951115,116.331636,0,115,39759.4649537037,2008-11-07,11:09:32
39.951115,116.331636,0,115,39759.4650115741,2008-11-07,11:09:37
39.951115,116.331636,0,115,39759.4650694444,2008-11-07,11:09:42
39.951115,116.331636,0,115,39759.4651273148,2008-11-07,11:09:47
39.951115,116.331636,0,114,39759.4651851852,2008-11-07,11:09:52
39.951115,116.331636,0,114,39759.4652430556,2008-11-07,11:09:57
39.951115,116.331636,0,114,39759.4653009259,2008-11-07,11:10:02
39.951115,116.331636,0,114,39759.4653587963,2008-11-07,11:10:07
39.951115,116.331635,0,115,39759.4654166667,2008-11-07,11:10:12
39.951115,116.331635,0,115,39759.465474537,2008-11-07,11:10:17
39.951115,116.331635,0,115,39759.4655324074,2008-11-07,11:10:22
39.951115,116.331635,0,115,39759.4655902778,2008-11-07,11:10:27
39.951115,116.331635,0,115,39759.4656481481,2008-11-07,11:10:32
39.951115,116.331635,0,114,39759.4657060185,2008-11-07,11:10:37
39.951115,116.331635,0,115,39759.4657638889,2008-11-07,11:10:42
39.951115,116.331635,0,115,39759.4658217593,2008-11-07,11:10:47
39.951115,116.331635,0,114,39759.4658796296,2008-11-07,11:10:52
39.951115,116.331634,0,114,39759.4659375,2008-11-07,11:10:57
39.951115,116.331634,0,115,39759.4659953704,2008-11-07,11:11:02
39.951115,116.331634,0,115,39759.4660532407,2008-11-07,11:11:07
39.951115,116.331634,0,115,39759.4661111111,2008-11-07,11:11:12
39.951115,116.331634,0,114,39759.4661689815,2008-11-07,11:11:17
39.951115,116.331634,0,114,39759.4662268519,2008-11-07,11:11:22
39.951115,116.331634,0,114,39759.4662847222,2008-11-07,11:11:27
39.951115,116.331634,0,114,39759.4663425926,2008-11-07,11:11:32
39.951115,116.331634,0,114,39759.466400463,2008-11-07,11:11:37
39.951115,116.331635,0,114,39759.4664583333,2008-11-07,11:11:42
39.951115,116.331635,0,114,39759.4665162037,2008-11-07,11:11:47
39.951115,116.331634,0,114,39759.4665740741,2008-11-07,11:11:52
39.951114,116.331634,0,114,39759.4666319444,2008-11-07,11:11:57
39.951115,116.331634,0,114,39759.4666898148,2008-11-07,11:12:02
39.951158,116.331954,0,116,39759.5702199074,2008-11-07,13:41:07
39.95118,116.331997,0,116,39759.5702777778,2008-11-07,13:41:12
39.951184,116.332051,0,115,39759.5703356481,2008-11-07,13:41:17
39.951196,116.332094,0,114,39759.5703935185,2008-11-07,13:41:22
39.951207,116.332151,0,114,39759.5704513889,2008-11-07,13:41:27
39.951215,116.332188,0,114,39759.5705092593,2008-11-07,13:41:32
39.951235,116.332231,0,115,39759.5705671296,2008-11-07,13:41:37
39.951244,116.332269,0,115,39759.570625,2008-11-07,13:41:42
39.951232,116.332291,0,116,39759.5706828704,2008-11-07,13:41:47
39.951206,116.332309,0,118,39759.5707407407,2008-11-07,13:41:52
39.951167,116.332326,0,119,39759.5707986111,2008-11-07,13:41:57
39.951119,116.332336,0,117,39759.5708564815,2008-11-07,13:42:02
39.951074,116.332329,0,116,39759.5709143518,2008-11-07,13:42:07
39.951074,116.332329,0,116,39759.5709490741,2008-11-07,13:42:10
39.951073,116.332334,0,116,39759.5709722222,2008-11-07,13:42:12
39.951026,116.332328,0,114,39759.5710300926,2008-11-07,13:42:17
39.951016,116.332353,0,114,39759.571087963,2008-11-07,13:42:22
39.951017,116.332358,0,114,39759.5711458333,2008-11-07,13:42:27
39.951017,116.332358,0,114,39759.5711805556,2008-11-07,13:42:30
39.951018,116.332366,0,114,39759.5712037037,2008-11-07,13:42:32
39.951019,116.332377,0,114,39759.5712615741,2008-11-07,13:42:37
39.951019,116.332383,0,114,39759.5713194444,2008-11-07,13:42:42
39.951019,116.332383,0,114,39759.5713541667,2008-11-07,13:42:45
39.951018,116.332381,0,114,39759.5713773148,2008-11-07,13:42:47
39.950992,116.332389,0,116,39759.5714351852,2008-11-07,13:42:52
39.950992,116.332389,0,116,39759.5714699074,2008-11-07,13:42:55
39.950992,116.332395,0,116,39759.5714930556,2008-11-07,13:42:57
39.950976,116.332399,0,116,39759.5715509259,2008-11-07,13:43:02
39.950955,116.332404,0,114,39759.5716087963,2008-11-07,13:43:07
39.950934,116.332402,0,113,39759.5716666667,2008-11-07,13:43:12
39.950911,116.332406,0,113,39759.571724537,2008-11-07,13:43:17
39.950881,116.332413,0,113,39759.5717824074,2008-11-07,13:43:22
39.950807,116.332439,0,114,39759.5718402778,2008-11-07,13:43:27
39.950712,116.332463,0,114,39759.5718981481,2008-11-07,13:43:32
39.95062,116.332459,0,113,39759.5719560185,2008-11-07,13:43:37
39.950556,116.332476,0,112,39759.5720138889,2008-11-07,13:43:42
39.950474,116.332509,0,110,39759.5720717593,2008-11-07,13:43:47
39.950405,116.332532,0,108,39759.5721296296,2008-11-07,13:43:52
39.950363,116.332552,0,106,39759.5721875,2008-11-07,13:43:57
39.950295,116.332525,0,103,39759.5722453704,2008-11-07,13:44:02
39.950266,116.332422,0,98,39759.5723032407,2008-11-07,13:44:07
39.950241,116.332395,0,95,39759.5723611111,2008-11-07,13:44:12
39.950235,116.332369,0,97,39759.5724189815,2008-11-07,13:44:17
39.950234,116.332273,0,97,39759.5724768518,2008-11-07,13:44:22
39.950237,116.332183,0,97,39759.5725347222,2008-11-07,13:44:27
39.950246,116.332102,0,98,39759.5725925926,2008-11-07,13:44:32
39.950236,116.332042,0,100,39759.572650463,2008-11-07,13:44:37
39.950225,116.331973,0,106,39759.5727083333,2008-11-07,13:44:42
39.950213,116.331926,0,101,39759.5727662037,2008-11-07,13:44:47
39.950211,116.331922,0,101,39759.5728240741,2008-11-07,13:44:52
39.950207,116.33192,0,100,39759.5728819444,2008-11-07,13:44:57
39.950207,116.33192,0,100,39759.5729166667,2008-11-07,13:45:00
39.950208,116.331921,0,100,39759.5729398148,2008-11-07,13:45:02
39.950205,116.331879,0,101,39759.5729976852,2008-11-07,13:45:07
39.950174,116.331748,0,105,39759.5730555556,2008-11-07,13:45:12
39.950154,116.331633,0,108,39759.5731018518,2008-11-07,13:45:16
39.950136,116.331516,0,111,39759.5731481481,2008-11-07,13:45:20
39.950097,116.331418,0,119,39759.5732060185,2008-11-07,13:45:25
39.950073,116.331305,0,130,39759.5732638889,2008-11-07,13:45:30
39.950061,116.331203,0,147,39759.5733101852,2008-11-07,13:45:34
39.950039,116.331093,0,161,39759.5733680556,2008-11-07,13:45:39
39.950031,116.330964,0,172,39759.5734259259,2008-11-07,13:45:44
39.950043,116.330828,0,159,39759.5734606481,2008-11-07,13:45:47
39.950017,116.330733,0,164,39759.5735185185,2008-11-07,13:45:52
39.950005,116.330613,0,169,39759.5735763889,2008-11-07,13:45:57
39.950054,116.330496,0,176,39759.5736342593,2008-11-07,13:46:02
39.950132,116.330433,0,181,39759.5736805556,2008-11-07,13:46:06
39.950222,116.330383,0,183,39759.5737152778,2008-11-07,13:46:09
39.950319,116.33033,0,184,39759.5737731481,2008-11-07,13:46:14
39.950416,116.33028,0,183,39759.5738310185,2008-11-07,13:46:19
39.950507,116.33024,0,181,39759.5738888889,2008-11-07,13:46:24
39.950613,116.330214,0,175,39759.5739467593,2008-11-07,13:46:29
39.950689,116.330151,0,166,39759.5739930556,2008-11-07,13:46:33
39.950784,116.330084,0,164,39759.5740509259,2008-11-07,13:46:38
39.950878,116.330021,0,162,39759.5741087963,2008-11-07,13:46:43
39.950977,116.330017,0,158,39759.5741666667,2008-11-07,13:46:48
39.951084,116.330013,0,154,39759.574224537,2008-11-07,13:46:53
39.951176,116.330003,0,154,39759.5742708333,2008-11-07,13:46:57
39.951282,116.329986,0,151,39759.5743287037,2008-11-07,13:47:02
39.951391,116.329961,0,160,39759.5743865741,2008-11-07,13:47:07
39.951488,116.329953,0,169,39759.5744328704,2008-11-07,13:47:11
39.951578,116.329944,0,163,39759.5744791667,2008-11-07,13:47:15
39.951688,116.329922,0,162,39759.574537037,2008-11-07,13:47:20
39.951793,116.329912,0,169,39759.5745949074,2008-11-07,13:47:25
39.951907,116.3299,0,177,39759.5746527778,2008-11-07,13:47:30
39.951995,116.329892,0,190,39759.5746990741,2008-11-07,13:47:34
39.952111,116.329857,0,198,39759.5747569444,2008-11-07,13:47:39
39.952184,116.329903,0,229,39759.5748032407,2008-11-07,13:47:43
39.952275,116.329918,0,227,39759.574837963,2008-11-07,13:47:46
39.952336,116.329886,0,245,39759.5748958333,2008-11-07,13:47:51
39.952391,116.329828,0,266,39759.5749421296,2008-11-07,13:47:55
39.952473,116.329822,0,292,39759.575,2008-11-07,13:48:00
39.952557,116.32978,0,304,39759.5750578704,2008-11-07,13:48:05
39.952626,116.329677,0,287,39759.5751041667,2008-11-07,13:48:09
39.952708,116.329751,0,295,39759.575162037,2008-11-07,13:48:14
39.952861,116.32985,0,311,39759.5752083333,2008-11-07,13:48:18
39.952953,116.329873,0,311,39759.5752199074,2008-11-07,13:48:19
39.953074,116.32989,0,317,39759.5752430556,2008-11-07,13:48:21
39.953169,116.329877,0,332,39759.5752893519,2008-11-07,13:48:25
39.953267,116.329791,0,340,39759.5753240741,2008-11-07,13:48:28
39.95336,116.329725,0,340,39759.5753587963,2008-11-07,13:48:31
39.953454,116.329668,0,332,39759.5754166667,2008-11-07,13:48:36
39.953547,116.329656,0,324,39759.575462963,2008-11-07,13:48:40
39.953604,116.329644,0,315,39759.5755208333,2008-11-07,13:48:45
39.953666,116.329614,0,322,39759.5755787037,2008-11-07,13:48:50
39.953699,116.329634,0,308,39759.5756365741,2008-11-07,13:48:55
39.953743,116.329633,0,298,39759.5756944444,2008-11-07,13:49:00
39.953827,116.329649,0,286,39759.5757407407,2008-11-07,13:49:04
39.953919,116.329616,0,267,39759.575787037,2008-11-07,13:49:08
39.953992,116.329575,0,267,39759.5758449074,2008-11-07,13:49:13
39.954081,116.329558,0,250,39759.5758796296,2008-11-07,13:49:16
39.954188,116.329543,0,238,39759.5759259259,2008-11-07,13:49:20
39.95429,116.329525,0,232,39759.5759722222,2008-11-07,13:49:24
39.954379,116.329508,0,229,39759.5760185185,2008-11-07,13:49:28
39.954463,116.329478,0,219,39759.5760648148,2008-11-07,13:49:32
39.954576,116.329452,0,220,39759.5761226852,2008-11-07,13:49:37
39.954685,116.329465,0,223,39759.5761689815,2008-11-07,13:49:41
39.954786,116.329468,0,223,39759.5762152778,2008-11-07,13:49:45
39.954895,116.329459,0,215,39759.57625,2008-11-07,13:49:48
39.955008,116.329418,0,207,39759.5762847222,2008-11-07,13:49:51
39.955094,116.329341,0,206,39759.5763194444,2008-11-07,13:49:54
39.955117,116.329284,0,222,39759.5763773148,2008-11-07,13:49:59
39.955164,116.32921,0,229,39759.5764351852,2008-11-07,13:50:04
39.955213,116.329211,0,234,39759.5764930556,2008-11-07,13:50:09
39.955323,116.329193,0,241,39759.5765393519,2008-11-07,13:50:13
39.955479,116.329088,0,244,39759.5765740741,2008-11-07,13:50:16
39.955593,116.329074,0,246,39759.5766203704,2008-11-07,13:50:20
39.95574,116.329004,0,243,39759.5766550926,2008-11-07,13:50:23
39.955839,116.328958,0,245,39759.5766898148,2008-11-07,13:50:26
39.955937,116.328987,0,252,39759.5767476852,2008-11-07,13:50:31
39.956001,116.329096,0,253,39759.5767939815,2008-11-07,13:50:35
39.956036,116.329229,0,246,39759.5768518519,2008-11-07,13:50:40
39.955965,116.329322,0,244,39759.5768865741,2008-11-07,13:50:43
39.955952,116.329374,0,242,39759.5769444444,2008-11-07,13:50:48
39.956008,116.32938,0,240,39759.5770023148,2008-11-07,13:50:53
39.956109,116.329338,0,248,39759.577025463,2008-11-07,13:50:55
39.956221,116.329285,0,256,39759.577037037,2008-11-07,13:50:56
39.956333,116.329226,0,257,39759.5770833333,2008-11-07,13:51:00
39.956417,116.329185,0,250,39759.5771296296,2008-11-07,13:51:04
39.956508,116.329154,0,247,39759.5771759259,2008-11-07,13:51:08
39.956616,116.329107,0,248,39759.5772222222,2008-11-07,13:51:12
39.956711,116.329058,0,250,39759.5772685185,2008-11-07,13:51:16
39.956794,116.329001,0,245,39759.5772916667,2008-11-07,13:51:18
39.956902,116.328973,0,247,39759.577337963,2008-11-07,13:51:22
39.95698,116.328969,0,246,39759.5773958333,2008-11-07,13:51:27
39.957073,116.328965,0,244,39759.5774189815,2008-11-07,13:51:29
39.957172,116.32897,0,252,39759.5774537037,2008-11-07,13:51:32
39.957256,116.328993,0,265,39759.5774884259,2008-11-07,13:51:35
39.957358,116.329007,0,275,39759.5775231481,2008-11-07,13:51:38
39.957454,116.329024,0,285,39759.5775578704,2008-11-07,13:51:41
39.957549,116.329051,0,290,39759.5775810185,2008-11-07,13:51:43
39.957667,116.32901,0,285,39759.5776388889,2008-11-07,13:51:48
39.957792,116.328997,0,300,39759.5776736111,2008-11-07,13:51:51
39.957904,116.328965,0,304,39759.5777083333,2008-11-07,13:51:54
39.958016,116.328959,0,295,39759.5777546296,2008-11-07,13:51:58
39.958107,116.328945,0,284,39759.5777893519,2008-11-07,13:52:01
39.958208,116.328936,0,279,39759.5778240741,2008-11-07,13:52:04
39.958335,116.328987,0,270,39759.5778472222,2008-11-07,13:52:06
39.95844,116.328968,0,274,39759.5778819444,2008-11-07,13:52:09
39.958533,116.328917,0,255,39759.5779398148,2008-11-07,13:52:14
39.958638,116.328883,0,242,39759.5779861111,2008-11-07,13:52:18
39.958745,116.328838,0,240,39759.5780324074,2008-11-07,13:52:22
39.958836,116.328871,0,255,39759.5780555556,2008-11-07,13:52:24
39.958913,116.328913,0,240,39759.5780787037,2008-11-07,13:52:26
39.959005,116.328895,0,239,39759.5781134259,2008-11-07,13:52:29
39.959111,116.328891,0,232,39759.5781597222,2008-11-07,13:52:33
39.959201,116.328944,0,223,39759.5781944444,2008-11-07,13:52:36
39.959351,116.328902,0,229,39759.5782523148,2008-11-07,13:52:41
39.959442,116.328839,0,213,39759.578287037,2008-11-07,13:52:44
39.959538,116.328822,0,195,39759.5783217593,2008-11-07,13:52:47
39.959652,116.328831,0,196,39759.5783564815,2008-11-07,13:52:50
39.959742,116.328818,0,202,39759.5784027778,2008-11-07,13:52:54
39.959831,116.328792,0,197,39759.5784375,2008-11-07,13:52:57
39.959922,116.328814,0,182,39759.5784722222,2008-11-07,13:53:00
39.960026,116.328789,0,178,39759.5785185185,2008-11-07,13:53:04
39.960112,116.328745,0,178,39759.5785763889,2008-11-07,13:53:09
39.960208,116.328725,0,165,39759.5786111111,2008-11-07,13:53:12
39.960326,116.328686,0,158,39759.5786574074,2008-11-07,13:53:16
39.960438,116.328658,0,153,39759.5787037037,2008-11-07,13:53:20
39.960525,116.328702,0,150,39759.5787615741,2008-11-07,13:53:25
39.960599,116.328721,0,157,39759.5788194444,2008-11-07,13:53:30
39.96067,116.328705,0,133,39759.5788773148,2008-11-07,13:53:35
39.960767,116.328694,0,131,39759.5789351852,2008-11-07,13:53:40
39.960854,116.328701,0,140,39759.5789699074,2008-11-07,13:53:43
39.960957,116.328683,0,148,39759.5790162037,2008-11-07,13:53:47
39.961046,116.328662,0,151,39759.5790509259,2008-11-07,13:53:50
39.961146,116.328688,0,158,39759.5791087963,2008-11-07,13:53:55
39.961247,116.328701,0,159,39759.5791666667,2008-11-07,13:54:00
39.96134,116.328681,0,166,39759.579212963,2008-11-07,13:54:04
39.961431,116.328666,0,168,39759.5792476852,2008-11-07,13:54:07
39.961524,116.328654,0,176,39759.5792939815,2008-11-07,13:54:11
39.961613,116.328648,0,184,39759.5793402778,2008-11-07,13:54:15
39.96171,116.328627,0,194,39759.5793865741,2008-11-07,13:54:19
39.961791,116.328684,0,182,39759.5794212963,2008-11-07,13:54:22
39.961896,116.328661,0,182,39759.5794675926,2008-11-07,13:54:26
39.961979,116.328616,0,189,39759.5795023148,2008-11-07,13:54:29
39.962079,116.328577,0,198,39759.5795486111,2008-11-07,13:54:33
39.962191,116.328505,0,198,39759.5795833333,2008-11-07,13:54:36
39.962246,116.328525,0,188,39759.5796412037,2008-11-07,13:54:41
39.962375,116.328532,0,174,39759.5796759259,2008-11-07,13:54:44
39.962467,116.328556,0,168,39759.5797106481,2008-11-07,13:54:47
39.962563,116.32857,0,164,39759.5797453704,2008-11-07,13:54:50
39.962665,116.328569,0,159,39759.5797800926,2008-11-07,13:54:53
39.962779,116.328554,0,157,39759.5798263889,2008-11-07,13:54:57
39.962887,116.328547,0,156,39759.5798726852,2008-11-07,13:55:01
39.962991,116.328542,0,151,39759.5799189815,2008-11-07,13:55:05
39.963099,116.32853,0,144,39759.5799652778,2008-11-07,13:55:09
39.963207,116.328511,0,145,39759.5800115741,2008-11-07,13:55:13
39.963312,116.328506,0,137,39759.5800578704,2008-11-07,13:55:17
39.963409,116.328504,0,133,39759.5801041667,2008-11-07,13:55:21
39.963499,116.328503,0,131,39759.580150463,2008-11-07,13:55:25
39.963608,116.328498,0,135,39759.5801967593,2008-11-07,13:55:29
39.963695,116.328484,0,144,39759.5802314815,2008-11-07,13:55:32
39.963806,116.328476,0,144,39759.5802777778,2008-11-07,13:55:36
39.963898,116.328459,0,142,39759.5803125,2008-11-07,13:55:39
39.963993,116.328441,0,138,39759.5803472222,2008-11-07,13:55:42
39.96411,116.328421,0,132,39759.5803935185,2008-11-07,13:55:46
39.964199,116.328404,0,132,39759.5804282407,2008-11-07,13:55:49
39.964311,116.328391,0,129,39759.580474537,2008-11-07,13:55:53
39.964427,116.328379,0,127,39759.5805208333,2008-11-07,13:55:57
39.964547,116.328384,0,128,39759.5805671296,2008-11-07,13:56:01
39.964639,116.328388,0,128,39759.5806018518,2008-11-07,13:56:04
39.96475,116.328396,0,127,39759.5806481481,2008-11-07,13:56:08
39.964869,116.328388,0,127,39759.5806944444,2008-11-07,13:56:12
39.964974,116.32838,0,129,39759.5807407407,2008-11-07,13:56:16
39.965088,116.328364,0,127,39759.580787037,2008-11-07,13:56:20
39.965206,116.32836,0,128,39759.5808333333,2008-11-07,13:56:24
39.965324,116.32835,0,128,39759.5808796296,2008-11-07,13:56:28
39.965431,116.328339,0,133,39759.5809259259,2008-11-07,13:56:32
39.965527,116.328338,0,128,39759.5809722222,2008-11-07,13:56:36
39.965628,116.328329,0,129,39759.5810185185,2008-11-07,13:56:40
39.965724,116.32831,0,129,39759.5810648148,2008-11-07,13:56:44
39.965794,116.328322,0,134,39759.5811226852,2008-11-07,13:56:49
39.965824,116.328324,0,129,39759.5811805556,2008-11-07,13:56:54
39.965829,116.328323,0,130,39759.5812384259,2008-11-07,13:56:59
39.96583,116.328323,0,131,39759.5812962963,2008-11-07,13:57:04
39.96583,116.328323,0,131,39759.5813541667,2008-11-07,13:57:09
39.96583,116.328324,0,131,39759.581412037,2008-11-07,13:57:14
39.96583,116.328324,0,131,39759.5814699074,2008-11-07,13:57:19
39.965829,116.328324,0,131,39759.5815277778,2008-11-07,13:57:24
39.96583,116.328324,0,130,39759.5815856481,2008-11-07,13:57:29
39.965829,116.328325,0,130,39759.5816435185,2008-11-07,13:57:34
39.965829,116.328326,0,131,39759.5817013889,2008-11-07,13:57:39
39.965829,116.328326,0,131,39759.5817361111,2008-11-07,13:57:42
39.965836,116.328325,0,131,39759.5817592593,2008-11-07,13:57:44
39.965915,116.328299,0,130,39759.5818171296,2008-11-07,13:57:49
39.965994,116.328275,0,134,39759.581875,2008-11-07,13:57:54
39.96605,116.328279,0,131,39759.5819328704,2008-11-07,13:57:59
39.966134,116.328308,0,120,39759.5819791667,2008-11-07,13:58:03
39.966238,116.328292,0,113,39759.582025463,2008-11-07,13:58:07
39.966342,116.328253,0,111,39759.5820717593,2008-11-07,13:58:11
39.966441,116.328236,0,106,39759.5821180556,2008-11-07,13:58:15
39.966538,116.328196,0,105,39759.5821643519,2008-11-07,13:58:19
39.966633,116.328192,0,124,39759.5822222222,2008-11-07,13:58:24
39.966739,116.328191,0,134,39759.5822685185,2008-11-07,13:58:28
39.966852,116.328189,0,144,39759.5823148148,2008-11-07,13:58:32
39.966957,116.32819,0,148,39759.5823611111,2008-11-07,13:58:36
39.967064,116.328185,0,153,39759.5824074074,2008-11-07,13:58:40
39.967173,116.328182,0,162,39759.5824537037,2008-11-07,13:58:44
39.967269,116.328199,0,175,39759.5824884259,2008-11-07,13:58:47
39.967361,116.328191,0,196,39759.5825231481,2008-11-07,13:58:50
39.967469,116.328184,0,196,39759.5825578704,2008-11-07,13:58:53
39.967558,116.328183,0,203,39759.5826041667,2008-11-07,13:58:57
39.967662,116.328169,0,214,39759.582650463,2008-11-07,13:59:01
39.967764,116.328144,0,218,39759.5826967593,2008-11-07,13:59:05
39.967875,116.328102,0,212,39759.5827430556,2008-11-07,13:59:09
39.967985,116.328087,0,203,39759.5827893519,2008-11-07,13:59:13
39.968078,116.328083,0,196,39759.5828356481,2008-11-07,13:59:17
39.968186,116.328121,0,205,39759.5828819444,2008-11-07,13:59:21
39.968279,116.328136,0,211,39759.5829282407,2008-11-07,13:59:25
39.968325,116.328118,0,231,39759.5829861111,2008-11-07,13:59:30
39.968367,116.328126,0,240,39759.5830439815,2008-11-07,13:59:35
39.968479,116.328167,0,256,39759.5830787037,2008-11-07,13:59:38
39.968591,116.328182,0,263,39759.5831134259,2008-11-07,13:59:41
39.968693,116.3282,0,264,39759.5831481481,2008-11-07,13:59:44
39.968806,116.328242,0,266,39759.5832060185,2008-11-07,13:59:49
39.968928,116.328274,0,259,39759.5832407407,2008-11-07,13:59:52
39.969025,116.328277,0,269,39759.583275463,2008-11-07,13:59:55
39.969126,116.328275,0,278,39759.5833333333,2008-11-07,14:00:00
39.969249,116.328262,0,279,39759.5833680556,2008-11-07,14:00:03
39.969351,116.328255,0,279,39759.5834027778,2008-11-07,14:00:06
39.969444,116.328202,0,274,39759.5834375,2008-11-07,14:00:09
39.969535,116.328189,0,276,39759.5834953704,2008-11-07,14:00:14
39.969658,116.328189,0,271,39759.5835300926,2008-11-07,14:00:17
39.969787,116.328201,0,275,39759.5835648148,2008-11-07,14:00:20
39.969904,116.328205,0,275,39759.583599537,2008-11-07,14:00:23
39.970027,116.328179,0,272,39759.5836342593,2008-11-07,14:00:26
39.970136,116.328103,0,251,39759.5836689815,2008-11-07,14:00:29
39.970208,116.328039,0,232,39759.5836921296,2008-11-07,14:00:31
39.970293,116.328022,0,220,39759.5837268519,2008-11-07,14:00:34
39.970376,116.328006,0,208,39759.5837615741,2008-11-07,14:00:37
39.97047,116.327997,0,200,39759.5838078704,2008-11-07,14:00:41
39.970566,116.327995,0,192,39759.5838657407,2008-11-07,14:00:46
39.970669,116.327977,0,184,39759.5839236111,2008-11-07,14:00:51
39.970775,116.327985,0,174,39759.5839814815,2008-11-07,14:00:56
39.970867,116.32797,0,168,39759.5840162037,2008-11-07,14:00:59
39.970956,116.327965,0,175,39759.5840740741,2008-11-07,14:01:04
39.97104,116.327974,0,186,39759.5841319444,2008-11-07,14:01:09
39.971129,116.327952,0,186,39759.5841666667,2008-11-07,14:01:12
39.97124,116.327932,0,180,39759.584212963,2008-11-07,14:01:16
39.971357,116.327925,0,178,39759.5842592593,2008-11-07,14:01:20
39.971468,116.327914,0,172,39759.5843055556,2008-11-07,14:01:24
39.971563,116.32791,0,166,39759.5843518519,2008-11-07,14:01:28
39.971653,116.327901,0,151,39759.5843981481,2008-11-07,14:01:32
39.971776,116.327881,0,140,39759.5844560185,2008-11-07,14:01:37
39.971869,116.327865,0,137,39759.5844907407,2008-11-07,14:01:40
39.971971,116.327845,0,135,39759.584537037,2008-11-07,14:01:44
39.972074,116.327838,0,134,39759.5845833333,2008-11-07,14:01:48
39.972175,116.327849,0,139,39759.5846296296,2008-11-07,14:01:52
39.972259,116.327854,0,152,39759.5846759259,2008-11-07,14:01:56
39.972352,116.327869,0,158,39759.5847222222,2008-11-07,14:02:00
39.972449,116.327887,0,163,39759.5847800926,2008-11-07,14:02:05
39.972534,116.327923,0,177,39759.584837963,2008-11-07,14:02:10
39.9725,116.327971,0,209,39759.5848842593,2008-11-07,14:02:14
39.97258,116.327883,0,228,39759.5849074074,2008-11-07,14:02:16
39.972649,116.327834,0,245,39759.5849537037,2008-11-07,14:02:20
39.972747,116.327782,0,251,39759.585,2008-11-07,14:02:24
39.972862,116.327757,0,261,39759.5850462963,2008-11-07,14:02:28
39.972972,116.327701,0,276,39759.5850694444,2008-11-07,14:02:30
39.973056,116.327659,0,294,39759.5851157407,2008-11-07,14:02:34
39.973133,116.327646,0,314,39759.585162037,2008-11-07,14:02:38
39.97322,116.327679,0,329,39759.5852083333,2008-11-07,14:02:42
39.973344,116.327657,0,341,39759.5852546296,2008-11-07,14:02:46
39.973458,116.327624,0,349,39759.5852893519,2008-11-07,14:02:49
39.973596,116.327592,0,363,39759.5853240741,2008-11-07,14:02:52
39.97369,116.327605,0,378,39759.5853703704,2008-11-07,14:02:56
39.973728,116.327643,0,392,39759.5854282407,2008-11-07,14:03:01
39.973758,116.327623,0,412,39759.5854861111,2008-11-07,14:03:06
39.973824,116.327583,0,429,39759.5855439815,2008-11-07,14:03:11
39.973923,116.32758,0,435,39759.5855902778,2008-11-07,14:03:15
39.974207,116.327601,0,477,39759.5856018519,2008-11-07,14:03:16
39.97436,116.327575,0,467,39759.5856365741,2008-11-07,14:03:19
39.974458,116.327565,0,455,39759.5856481481,2008-11-07,14:03:20
39.974516,116.327622,0,435,39759.5856597222,2008-11-07,14:03:21
39.974644,116.327654,0,414,39759.5856944444,2008-11-07,14:03:24
39.974615,116.327753,0,377,39759.5857175926,2008-11-07,14:03:26
39.974594,116.327813,0,350,39759.5857407407,2008-11-07,14:03:28
39.974657,116.327842,0,317,39759.585787037,2008-11-07,14:03:32
39.974741,116.327843,0,293,39759.5858333333,2008-11-07,14:03:36
39.974819,116.327833,0,274,39759.5858912037,2008-11-07,14:03:41
39.974855,116.327835,0,246,39759.5859490741,2008-11-07,14:03:46
39.974889,116.327832,0,232,39759.5860069444,2008-11-07,14:03:51
39.974903,116.327828,0,228,39759.5860648148,2008-11-07,14:03:56
39.974939,116.327824,0,217,39759.5861226852,2008-11-07,14:04:01
39.975025,116.327841,0,210,39759.5861805556,2008-11-07,14:04:06
39.975108,116.327835,0,204,39759.5862384259,2008-11-07,14:04:11
39.975208,116.327827,0,196,39759.5862962963,2008-11-07,14:04:16
39.975323,116.327805,0,188,39759.5863425926,2008-11-07,14:04:20
39.975408,116.327806,0,182,39759.586400463,2008-11-07,14:04:25
39.975526,116.327768,0,195,39759.5864583333,2008-11-07,14:04:30
39.97562,116.327744,0,208,39759.5864930556,2008-11-07,14:04:33
39.975737,116.327725,0,224,39759.5865393518,2008-11-07,14:04:37
39.975843,116.327706,0,234,39759.5865740741,2008-11-07,14:04:40
39.975959,116.327649,0,240,39759.5866203704,2008-11-07,14:04:44
39.976053,116.327593,0,252,39759.5866550926,2008-11-07,14:04:47
39.976123,116.327491,0,268,39759.5866898148,2008-11-07,14:04:50
39.97621,116.327457,0,282,39759.586724537,2008-11-07,14:04:53
39.976308,116.327402,0,299,39759.5867476852,2008-11-07,14:04:55
39.976409,116.327368,0,315,39759.5867939815,2008-11-07,14:04:59
39.976509,116.327354,0,333,39759.5868402778,2008-11-07,14:05:03
39.976572,116.32737,0,341,39759.5868981481,2008-11-07,14:05:08
39.976627,116.327335,0,347,39759.5869560185,2008-11-07,14:05:13
39.97668,116.327338,0,373,39759.5870138889,2008-11-07,14:05:18
39.976596,116.327347,0,360,39759.5870717593,2008-11-07,14:05:23
39.976605,116.327316,0,339,39759.5871296296,2008-11-07,14:05:28
39.976616,116.3273,0,323,39759.5871875,2008-11-07,14:05:33
39.976633,116.327306,0,314,39759.5872453704,2008-11-07,14:05:38
39.976663,116.327337,0,310,39759.5873032407,2008-11-07,14:05:43
39.976735,116.32733,0,301,39759.5873611111,2008-11-07,14:05:48
39.976811,116.327318,0,290,39759.5874189815,2008-11-07,14:05:53
39.976875,116.327312,0,274,39759.5874768518,2008-11-07,14:05:58
39.976925,116.327312,0,264,39759.5875347222,2008-11-07,14:06:03
39.97698,116.32732,0,254,39759.5875925926,2008-11-07,14:06:08
39.977036,116.327328,0,249,39759.587650463,2008-11-07,14:06:13
39.977093,116.327312,0,246,39759.5877083333,2008-11-07,14:06:18
39.977138,116.327308,0,247,39759.5877662037,2008-11-07,14:06:23
39.977214,116.327302,0,247,39759.5878240741,2008-11-07,14:06:28
39.97731,116.327309,0,247,39759.5878819444,2008-11-07,14:06:33
39.977409,116.327286,0,247,39759.5879398148,2008-11-07,14:06:38
39.977518,116.327297,0,250,39759.5879861111,2008-11-07,14:06:42
39.977632,116.327309,0,255,39759.5880324074,2008-11-07,14:06:46
39.977726,116.327363,0,247,39759.5880787037,2008-11-07,14:06:50
39.977789,116.32734,0,221,39759.588125,2008-11-07,14:06:54
39.977788,116.327366,0,219,39759.5881828704,2008-11-07,14:06:59
39.977789,116.327349,0,223,39759.5882407407,2008-11-07,14:07:04
39.97782,116.327298,0,221,39759.5882986111,2008-11-07,14:07:09
39.977827,116.327324,0,219,39759.5883564815,2008-11-07,14:07:14
39.977827,116.327324,0,219,39759.5883912037,2008-11-07,14:07:17
39.97783,116.327326,0,219,39759.5884143518,2008-11-07,14:07:19
39.977867,116.327335,0,212,39759.5884722222,2008-11-07,14:07:24
39.977875,116.327354,0,211,39759.5885300926,2008-11-07,14:07:29
39.977875,116.327354,0,211,39759.5885648148,2008-11-07,14:07:32
39.977882,116.327354,0,210,39759.588587963,2008-11-07,14:07:34
39.977892,116.327354,0,210,39759.5886458333,2008-11-07,14:07:39
39.977899,116.327354,0,209,39759.5887037037,2008-11-07,14:07:44
39.9779,116.327353,0,208,39759.5887615741,2008-11-07,14:07:49
39.9779,116.327353,0,208,39759.5887962963,2008-11-07,14:07:52
39.977898,116.327352,0,208,39759.5888194444,2008-11-07,14:07:54
39.977889,116.32735,0,207,39759.5888773148,2008-11-07,14:07:59
39.977836,116.327324,0,207,39759.5889351852,2008-11-07,14:08:04
39.977868,116.327234,0,207,39759.5889930556,2008-11-07,14:08:09
39.977852,116.32723,0,207,39759.5890509259,2008-11-07,14:08:14
39.978745,116.32771,0,492,39759.6781944444,2008-11-07,16:16:36
39.978861,116.327532,0,492,39759.6782060185,2008-11-07,16:16:37
39.978775,116.327579,0,481,39759.6782407407,2008-11-07,16:16:40
39.978894,116.327579,0,477,39759.678275463,2008-11-07,16:16:43
39.978999,116.327592,0,470,39759.6783101852,2008-11-07,16:16:46
39.97908,116.327534,0,470,39759.6783333333,2008-11-07,16:16:48
39.97916,116.327476,0,473,39759.6783564815,2008-11-07,16:16:50
39.978689,116.330858,0,2123,39759.6784259259,2008-11-07,16:16:56
39.978755,116.331047,0,2125,39759.6784490741,2008-11-07,16:16:58
39.979164,116.330063,0,2189,39759.6784837963,2008-11-07,16:17:01
39.979233,116.329928,0,2150,39759.6785069444,2008-11-07,16:17:03
39.979225,116.330114,0,2121,39759.6785185185,2008-11-07,16:17:04
39.979325,116.330008,0,2124,39759.6785300926,2008-11-07,16:17:05
39.979435,116.330034,0,2130,39759.6785648148,2008-11-07,16:17:08
39.979542,116.330002,0,2137,39759.678599537,2008-11-07,16:17:11
39.979505,116.329656,0,2132,39759.6786111111,2008-11-07,16:17:12
39.97956,116.329774,0,2136,39759.6786226852,2008-11-07,16:17:13
39.979779,116.329959,0,2158,39759.6786689815,2008-11-07,16:17:17
39.979861,116.32994,0,2137,39759.6787037037,2008-11-07,16:17:20
39.979836,116.32989,0,2103,39759.6787152778,2008-11-07,16:17:21
39.979871,116.330351,0,2100,39759.6787384259,2008-11-07,16:17:23
39.979887,116.330518,0,2094,39759.67875,2008-11-07,16:17:24
39.979853,116.33077,0,2091,39759.6787615741,2008-11-07,16:17:25
39.979968,116.330726,0,2095,39759.6787962963,2008-11-07,16:17:28
39.980055,116.330677,0,2095,39759.6788194444,2008-11-07,16:17:30
39.979995,116.330609,0,2078,39759.6788425926,2008-11-07,16:17:32
39.979914,116.33048,0,2073,39759.6788541667,2008-11-07,16:17:33
39.979982,116.330605,0,2074,39759.6788657407,2008-11-07,16:17:34
39.980052,116.330731,0,2076,39759.6788773148,2008-11-07,16:17:35
39.980178,116.330708,0,2081,39759.678900463,2008-11-07,16:17:37
39.980277,116.330771,0,2085,39759.6789236111,2008-11-07,16:17:39
39.980248,116.330642,0,2069,39759.6789583333,2008-11-07,16:17:42
39.980342,116.330728,0,2069,39759.6789814815,2008-11-07,16:17:44
39.98047,116.330688,0,2066,39759.6790162037,2008-11-07,16:17:47
39.980568,116.330701,0,2066,39759.6790393519,2008-11-07,16:17:49
39.980687,116.330698,0,2073,39759.6790740741,2008-11-07,16:17:52
39.980683,116.330889,0,2066,39759.6790856481,2008-11-07,16:17:53
39.980745,116.331019,0,2067,39759.6791087963,2008-11-07,16:17:55
39.980835,116.33106,0,2068,39759.6791435185,2008-11-07,16:17:58
39.980941,116.331061,0,2078,39759.6791782407,2008-11-07,16:18:01
39.98104,116.330983,0,2078,39759.6792361111,2008-11-07,16:18:06
39.981133,116.330938,0,2085,39759.6792708333,2008-11-07,16:18:09
39.981221,116.330894,0,2092,39759.6792939815,2008-11-07,16:18:11
39.981303,116.330814,0,2100,39759.6793287037,2008-11-07,16:18:14
39.981393,116.330694,0,2111,39759.6793634259,2008-11-07,16:18:17
39.981471,116.330643,0,2123,39759.6793981481,2008-11-07,16:18:20
39.981572,116.330573,0,2127,39759.6794328704,2008-11-07,16:18:23
39.981695,116.330456,0,2140,39759.6794675926,2008-11-07,16:18:26
39.981779,116.330417,0,2150,39759.6794907407,2008-11-07,16:18:28
39.981898,116.330244,0,2153,39759.6795023148,2008-11-07,16:18:29
39.982439,116.329223,0,2171,39759.6795601852,2008-11-07,16:18:34
39.982532,116.329177,0,2172,39759.6795717593,2008-11-07,16:18:35
39.982622,116.329111,0,2178,39759.6795949074,2008-11-07,16:18:37
39.98276,116.328928,0,2182,39759.6796180556,2008-11-07,16:18:39
39.982861,116.328753,0,2193,39759.6796527778,2008-11-07,16:18:42
39.982892,116.32863,0,2200,39759.6796643519,2008-11-07,16:18:43
39.982957,116.328459,0,2210,39759.6796875,2008-11-07,16:18:45
39.983035,116.328339,0,2229,39759.6797106481,2008-11-07,16:18:47
39.983113,116.328249,0,2261,39759.6797337963,2008-11-07,16:18:49
39.983197,116.328234,0,2278,39759.6797569444,2008-11-07,16:18:51
39.983295,116.328238,0,2265,39759.6797800926,2008-11-07,16:18:53
39.983387,116.328236,0,2276,39759.6798032407,2008-11-07,16:18:55
39.983491,116.328229,0,2279,39759.679837963,2008-11-07,16:18:58
39.983608,116.328239,0,2298,39759.6798726852,2008-11-07,16:19:01
39.983717,116.328265,0,2321,39759.6799074074,2008-11-07,16:19:04
39.983825,116.328285,0,2336,39759.6799421296,2008-11-07,16:19:07
39.983895,116.328287,0,2312,39759.6799652778,2008-11-07,16:19:09
39.984018,116.328312,0,2322,39759.68,2008-11-07,16:19:12
39.984128,116.328319,0,2333,39759.6800347222,2008-11-07,16:19:15
39.984226,116.328315,0,2349,39759.6800694444,2008-11-07,16:19:18
39.984326,116.328306,0,2364,39759.6801041667,2008-11-07,16:19:21
39.984428,116.328235,0,2366,39759.6801388889,2008-11-07,16:19:24
39.984515,116.328155,0,2375,39759.6801736111,2008-11-07,16:19:27
39.984618,116.328073,0,2372,39759.6802083333,2008-11-07,16:19:30
39.984744,116.328065,0,2375,39759.6802430556,2008-11-07,16:19:33
39.984863,116.328016,0,2372,39759.6802777778,2008-11-07,16:19:36
39.984992,116.328005,0,2377,39759.6803125,2008-11-07,16:19:39
39.985111,116.328032,0,2381,39759.6803472222,2008-11-07,16:19:42
39.985228,116.327995,0,2392,39759.6803819444,2008-11-07,16:19:45
39.985317,116.327964,0,2402,39759.6804050926,2008-11-07,16:19:47
39.985426,116.32797,0,2407,39759.6804398148,2008-11-07,16:19:50
39.985526,116.327948,0,2423,39759.680474537,2008-11-07,16:19:53
39.985608,116.327881,0,2417,39759.6805092593,2008-11-07,16:19:56
39.985731,116.327815,0,2409,39759.6805439815,2008-11-07,16:19:59
39.98584,116.327811,0,2423,39759.6805787037,2008-11-07,16:20:02
39.985937,116.327831,0,2416,39759.6806018518,2008-11-07,16:20:04
39.986069,116.32785,0,2410,39759.6806365741,2008-11-07,16:20:07
39.98616,116.327873,0,2407,39759.6806597222,2008-11-07,16:20:09
39.986266,116.327925,0,2403,39759.6806944444,2008-11-07,16:20:12
39.986358,116.327969,0,2412,39759.6807291667,2008-11-07,16:20:15
39.98648,116.328014,0,2410,39759.6807638889,2008-11-07,16:20:18
39.986568,116.328035,0,2394,39759.680787037,2008-11-07,16:20:20
39.986688,116.32807,0,2395,39759.6808217593,2008-11-07,16:20:23
39.986792,116.328119,0,2392,39759.6808564815,2008-11-07,16:20:26
39.986914,116.328138,0,2392,39759.6808912037,2008-11-07,16:20:29
39.987026,116.328182,0,2393,39759.6809259259,2008-11-07,16:20:32
39.987143,116.328203,0,2388,39759.6809606481,2008-11-07,16:20:35
39.987234,116.328193,0,2386,39759.6809837963,2008-11-07,16:20:37
39.987353,116.328215,0,2381,39759.6810185185,2008-11-07,16:20:40
39.987462,116.328206,0,2391,39759.6810532407,2008-11-07,16:20:43
39.987548,116.328179,0,2403,39759.6810763889,2008-11-07,16:20:45
39.987658,116.328147,0,2413,39759.6811111111,2008-11-07,16:20:48
39.987786,116.32811,0,2423,39759.6811458333,2008-11-07,16:20:51
39.987909,116.328077,0,2434,39759.6811805556,2008-11-07,16:20:54
39.988036,116.328048,0,2440,39759.6812152778,2008-11-07,16:20:57
39.988157,116.328016,0,2450,39759.68125,2008-11-07,16:21:00
39.988257,116.327976,0,2458,39759.6812847222,2008-11-07,16:21:03
39.988356,116.327941,0,2460,39759.6813194444,2008-11-07,16:21:06
39.988461,116.327905,0,2462,39759.6813541667,2008-11-07,16:21:09
39.988565,116.327921,0,2466,39759.6813888889,2008-11-07,16:21:12
39.988665,116.32794,0,2466,39759.6814236111,2008-11-07,16:21:15
39.988766,116.327928,0,2464,39759.6814583333,2008-11-07,16:21:18
39.988886,116.327898,0,2477,39759.6814930556,2008-11-07,16:21:21
39.988975,116.327862,0,2489,39759.6815162037,2008-11-07,16:21:23
39.989101,116.327833,0,2489,39759.6815509259,2008-11-07,16:21:26
39.98918,116.327817,0,2516,39759.6815740741,2008-11-07,16:21:28
39.989293,116.327856,0,2513,39759.6816087963,2008-11-07,16:21:31
39.989387,116.327922,0,2502,39759.6816435185,2008-11-07,16:21:34
39.989487,116.32798,0,2470,39759.6816782407,2008-11-07,16:21:37
39.989599,116.328002,0,2473,39759.681712963,2008-11-07,16:21:40
39.989714,116.327899,0,2481,39759.6817361111,2008-11-07,16:21:42
39.989803,116.327878,0,2484,39759.6817592593,2008-11-07,16:21:44
39.989897,116.327833,0,2489,39759.6817824074,2008-11-07,16:21:46
39.989984,116.327802,0,2490,39759.6818055556,2008-11-07,16:21:48
39.990046,116.327759,0,2514,39759.6818287037,2008-11-07,16:21:50
39.990134,116.327722,0,2518,39759.6818634259,2008-11-07,16:21:53
39.990207,116.327734,0,2555,39759.6818981481,2008-11-07,16:21:56
39.990322,116.327711,0,2560,39759.6819444444,2008-11-07,16:22:00
39.990422,116.32769,0,2578,39759.6819791667,2008-11-07,16:22:03
39.990531,116.327668,0,2580,39759.6820138889,2008-11-07,16:22:06
39.990554,116.32768,0,2615,39759.682025463,2008-11-07,16:22:07
39.990606,116.327716,0,2677,39759.6820486111,2008-11-07,16:22:09
39.990697,116.32771,0,2684,39759.6820833333,2008-11-07,16:22:12
39.990795,116.327698,0,2691,39759.6821180556,2008-11-07,16:22:15
39.990867,116.327693,0,2712,39759.6821412037,2008-11-07,16:22:17
39.990943,116.327685,0,2730,39759.6821759259,2008-11-07,16:22:20
39.991038,116.32768,0,2737,39759.6822106481,2008-11-07,16:22:23
39.99114,116.327628,0,2742,39759.6822569444,2008-11-07,16:22:27
39.991243,116.32758,0,2755,39759.6822916667,2008-11-07,16:22:30
39.991352,116.327525,0,2761,39759.6823148148,2008-11-07,16:22:32
39.991427,116.327432,0,2767,39759.682337963,2008-11-07,16:22:34
39.991521,116.327362,0,2773,39759.6823726852,2008-11-07,16:22:37
39.991688,116.327441,0,2774,39759.6824074074,2008-11-07,16:22:40
39.991786,116.3274,0,2776,39759.6824305556,2008-11-07,16:22:42
39.991868,116.327483,0,2776,39759.6824421296,2008-11-07,16:22:43
39.991951,116.327607,0,2781,39759.6824652778,2008-11-07,16:22:45
39.992046,116.32754,0,2793,39759.6825,2008-11-07,16:22:48
39.992141,116.327558,0,2806,39759.6825347222,2008-11-07,16:22:51
39.992368,116.328184,0,2806,39759.6825462963,2008-11-07,16:22:52
39.992888,116.329466,0,2814,39759.6825810185,2008-11-07,16:22:55
39.992986,116.329402,0,2812,39759.6826041667,2008-11-07,16:22:57
39.993044,116.329523,0,2818,39759.6826388889,2008-11-07,16:23:00
39.993148,116.329554,0,2825,39759.6826736111,2008-11-07,16:23:03
39.993232,116.329595,0,2830,39759.6826967593,2008-11-07,16:23:05
39.993342,116.329613,0,2834,39759.6827314815,2008-11-07,16:23:08
39.993452,116.329593,0,2839,39759.6827662037,2008-11-07,16:23:11
39.993572,116.329661,0,2856,39759.6828009259,2008-11-07,16:23:14
39.993653,116.329718,0,2867,39759.6828240741,2008-11-07,16:23:16
39.993733,116.329768,0,2882,39759.6828472222,2008-11-07,16:23:18
39.993819,116.329849,0,2901,39759.6828703704,2008-11-07,16:23:20
39.993931,116.329904,0,2911,39759.6829050926,2008-11-07,16:23:23
39.994011,116.329953,0,2902,39759.6829282407,2008-11-07,16:23:25
39.994103,116.330025,0,2909,39759.6829513889,2008-11-07,16:23:27
39.994193,116.330073,0,2917,39759.682974537,2008-11-07,16:23:29
39.994286,116.330113,0,2916,39759.6829976852,2008-11-07,16:23:31
39.994374,116.330156,0,2909,39759.6830208333,2008-11-07,16:23:33
39.99448,116.330239,0,2914,39759.6830555556,2008-11-07,16:23:36
39.994572,116.330271,0,2926,39759.6830902778,2008-11-07,16:23:39
39.994656,116.330219,0,2935,39759.683125,2008-11-07,16:23:42
39.994752,116.330173,0,2948,39759.6831597222,2008-11-07,16:23:45
39.99486,116.330144,0,2959,39759.6831944444,2008-11-07,16:23:48
39.994967,116.330081,0,2967,39759.6832291667,2008-11-07,16:23:51
39.995063,116.32999,0,2974,39759.6832638889,2008-11-07,16:23:54
39.995168,116.330072,0,2979,39759.683287037,2008-11-07,16:23:56
39.995232,116.330158,0,2981,39759.6832986111,2008-11-07,16:23:57
39.995335,116.330227,0,2986,39759.6833217593,2008-11-07,16:23:59
39.995451,116.330321,0,2989,39759.6833564815,2008-11-07,16:24:02
39.995539,116.330331,0,2997,39759.6833912037,2008-11-07,16:24:05
39.995641,116.330266,0,3002,39759.6834259259,2008-11-07,16:24:08
39.995742,116.330192,0,3009,39759.6834606482,2008-11-07,16:24:11
39.995851,116.33012,0,3016,39759.6834953704,2008-11-07,16:24:14
39.995957,116.330047,0,3023,39759.6835300926,2008-11-07,16:24:17
39.996098,116.330044,0,3021,39759.6835648148,2008-11-07,16:24:20
39.996204,116.330014,0,3028,39759.683599537,2008-11-07,16:24:23
39.996286,116.330145,0,3029,39759.6836111111,2008-11-07,16:24:24
39.996414,116.330155,0,3037,39759.6836458333,2008-11-07,16:24:27
39.996497,116.330299,0,3040,39759.6836574074,2008-11-07,16:24:28
39.996961,116.330653,0,3004,39759.6836805556,2008-11-07,16:24:30
39.997059,116.330639,0,2999,39759.6836921296,2008-11-07,16:24:31
39.997045,116.330543,0,2929,39759.6837152778,2008-11-07,16:24:33
39.997096,116.33045,0,2851,39759.68375,2008-11-07,16:24:36
39.997201,116.330476,0,2853,39759.6837847222,2008-11-07,16:24:39
39.997298,116.330508,0,2855,39759.6838194444,2008-11-07,16:24:42
39.997362,116.330177,0,2753,39759.6838425926,2008-11-07,16:24:44
39.997503,116.330067,0,2686,39759.6838773148,2008-11-07,16:24:47
39.997618,116.329902,0,2643,39759.683912037,2008-11-07,16:24:50
39.997814,116.329787,0,2630,39759.6839467593,2008-11-07,16:24:53
39.997918,116.329815,0,2614,39759.6839814815,2008-11-07,16:24:56
39.997997,116.329898,0,2615,39759.6840046296,2008-11-07,16:24:58
39.998119,116.329902,0,2582,39759.6840393519,2008-11-07,16:25:01
39.998437,116.330053,0,2482,39759.6840740741,2008-11-07,16:25:04
39.998453,116.329921,0,2443,39759.6840856481,2008-11-07,16:25:05
39.998532,116.329838,0,2431,39759.6841203704,2008-11-07,16:25:08
39.998634,116.329827,0,2445,39759.6841550926,2008-11-07,16:25:11
39.998654,116.329705,0,2437,39759.6841666667,2008-11-07,16:25:12
39.998729,116.329676,0,2420,39759.6842013889,2008-11-07,16:25:15
39.99887,116.329578,0,2389,39759.6842361111,2008-11-07,16:25:18
39.998994,116.329282,0,2240,39759.6842476852,2008-11-07,16:25:19
39.999023,116.329142,0,2243,39759.6842824074,2008-11-07,16:25:22
39.999127,116.329085,0,2244,39759.6842939815,2008-11-07,16:25:23
39.999219,116.329028,0,2240,39759.6843171296,2008-11-07,16:25:25
39.999202,116.329295,0,2208,39759.6843402778,2008-11-07,16:25:27
39.999254,116.329182,0,2200,39759.684375,2008-11-07,16:25:30
39.999305,116.329036,0,2209,39759.6843981481,2008-11-07,16:25:32
39.999267,116.328815,0,2190,39759.6844328704,2008-11-07,16:25:35
39.999227,116.328655,0,2197,39759.6844791667,2008-11-07,16:25:39
39.99921,116.32853,0,2201,39759.6845138889,2008-11-07,16:25:42
39.999202,116.328376,0,2175,39759.684537037,2008-11-07,16:25:44
39.999183,116.32825,0,2178,39759.6845717593,2008-11-07,16:25:47
39.999178,116.328109,0,2179,39759.6846064815,2008-11-07,16:25:50
39.999191,116.327973,0,2188,39759.6846527778,2008-11-07,16:25:54
39.999217,116.327831,0,2189,39759.6846875,2008-11-07,16:25:57
39.999233,116.327678,0,2189,39759.6847222222,2008-11-07,16:26:00
39.999225,116.327561,0,2197,39759.6847453704,2008-11-07,16:26:02
39.999212,116.327412,0,2204,39759.6847800926,2008-11-07,16:26:05
39.999182,116.327274,0,2211,39759.6848148148,2008-11-07,16:26:08
39.999171,116.327034,0,2147,39759.684849537,2008-11-07,16:26:11
39.999128,116.326873,0,2153,39759.6848842593,2008-11-07,16:26:14
39.999144,116.326576,0,2085,39759.6849189815,2008-11-07,16:26:17
39.999101,116.326455,0,2093,39759.6849537037,2008-11-07,16:26:20
39.999069,116.32634,0,2099,39759.6849768519,2008-11-07,16:26:22
39.999074,116.326193,0,2100,39759.685,2008-11-07,16:26:24
39.999079,116.32603,0,2108,39759.6850347222,2008-11-07,16:26:27
39.999081,116.325899,0,2116,39759.6850694444,2008-11-07,16:26:30
39.999056,116.325769,0,2125,39759.6851041667,2008-11-07,16:26:33
39.999018,116.325642,0,2133,39759.6851388889,2008-11-07,16:26:36
39.999015,116.325524,0,2139,39759.685162037,2008-11-07,16:26:38
39.999018,116.325368,0,2148,39759.6851967593,2008-11-07,16:26:41
39.999049,116.325248,0,2137,39759.6852083333,2008-11-07,16:26:42
39.999135,116.325075,0,2120,39759.6852430556,2008-11-07,16:26:45
39.999231,116.325028,0,2128,39759.6852777778,2008-11-07,16:26:48
39.999349,116.324969,0,2127,39759.6853009259,2008-11-07,16:26:50
39.999424,116.324905,0,2124,39759.6853125,2008-11-07,16:26:51
39.999515,116.324893,0,2129,39759.6853356481,2008-11-07,16:26:53
39.999612,116.324851,0,2133,39759.6853587963,2008-11-07,16:26:55
39.999742,116.324835,0,2142,39759.6853935185,2008-11-07,16:26:58
39.999838,116.324822,0,2149,39759.6854166667,2008-11-07,16:27:00
39.999963,116.324818,0,2157,39759.6854513889,2008-11-07,16:27:03
40.000083,116.324803,0,2168,39759.6854861111,2008-11-07,16:27:06
40.000191,116.324818,0,2179,39759.6855208333,2008-11-07,16:27:09
40.000311,116.324822,0,2187,39759.6855555556,2008-11-07,16:27:12
40.000402,116.324815,0,2195,39759.6855787037,2008-11-07,16:27:14
40.000494,116.324815,0,2205,39759.6856018519,2008-11-07,16:27:16
40.000622,116.3248,0,2207,39759.6856365741,2008-11-07,16:27:19
40.00071,116.324787,0,2201,39759.6856597222,2008-11-07,16:27:21
40.000797,116.324764,0,2212,39759.6856944444,2008-11-07,16:27:24
40.000878,116.324664,0,2191,39759.6857175926,2008-11-07,16:27:26
40.001002,116.324642,0,2195,39759.6857523148,2008-11-07,16:27:29
40.001092,116.324677,0,2196,39759.685775463,2008-11-07,16:27:31
40.001225,116.3247,0,2204,39759.6858101852,2008-11-07,16:27:34
40.001338,116.324742,0,2213,39759.6858449074,2008-11-07,16:27:37
40.001432,116.324753,0,2214,39759.6858680556,2008-11-07,16:27:39
40.001533,116.324762,0,2222,39759.6858912037,2008-11-07,16:27:41
40.001653,116.324791,0,2234,39759.6859259259,2008-11-07,16:27:44
40.001713,116.324677,0,2154,39759.6859375,2008-11-07,16:27:45
40.001836,116.324738,0,2159,39759.6859606481,2008-11-07,16:27:47
40.001927,116.324723,0,2166,39759.6859837963,2008-11-07,16:27:49
40.002031,116.324669,0,2174,39759.6860069444,2008-11-07,16:27:51
40.002119,116.324682,0,2183,39759.6860300926,2008-11-07,16:27:53
40.002167,116.324632,0,2151,39759.6860416667,2008-11-07,16:27:54
40.00226,116.324605,0,2158,39759.6860648148,2008-11-07,16:27:56
40.002382,116.32457,0,2169,39759.686099537,2008-11-07,16:27:59
40.002469,116.324483,0,2168,39759.6861111111,2008-11-07,16:28:00
40.002552,116.324434,0,2169,39759.6861226852,2008-11-07,16:28:01
40.002626,116.324408,0,2124,39759.6861458333,2008-11-07,16:28:03
40.002668,116.324333,0,2090,39759.6861574074,2008-11-07,16:28:04
40.002772,116.324372,0,2078,39759.6861805556,2008-11-07,16:28:06
40.002898,116.324396,0,2076,39759.6862152778,2008-11-07,16:28:09
40.003017,116.324415,0,2081,39759.68625,2008-11-07,16:28:12
40.003053,116.324266,0,2076,39759.6862615741,2008-11-07,16:28:13
40.00319,116.324277,0,2077,39759.6862847222,2008-11-07,16:28:15
40.003309,116.324232,0,1976,39759.6863194444,2008-11-07,16:28:18
40.003413,116.32429,0,1978,39759.6863425926,2008-11-07,16:28:20
40.003532,116.324321,0,1978,39759.6863773148,2008-11-07,16:28:23
40.003639,116.324354,0,1976,39759.686412037,2008-11-07,16:28:26
40.003703,116.324118,0,1808,39759.6864236111,2008-11-07,16:28:27
40.003822,116.324103,0,1811,39759.6864467593,2008-11-07,16:28:29
40.003923,116.324175,0,1823,39759.6864814815,2008-11-07,16:28:32
40.004004,116.324089,0,1806,39759.6865046296,2008-11-07,16:28:34
40.004095,116.324072,0,1805,39759.6865277778,2008-11-07,16:28:36
40.004156,116.323839,0,1799,39759.6865393519,2008-11-07,16:28:37
40.004317,116.323761,0,1752,39759.6865740741,2008-11-07,16:28:40
40.004351,116.323683,0,1689,39759.6865856481,2008-11-07,16:28:41
40.004366,116.323599,0,1646,39759.6865972222,2008-11-07,16:28:42
40.00437,116.323434,0,1600,39759.6866087963,2008-11-07,16:28:43
40.004365,116.323311,0,1579,39759.6866203704,2008-11-07,16:28:44
40.004332,116.323145,0,1540,39759.6866319444,2008-11-07,16:28:45
40.004349,116.322974,0,1492,39759.6866550926,2008-11-07,16:28:47
40.00438,116.322831,0,1472,39759.6866898148,2008-11-07,16:28:50
40.00442,116.322637,0,1375,39759.686712963,2008-11-07,16:28:52
40.004462,116.322535,0,1358,39759.6867361111,2008-11-07,16:28:54
40.004438,116.322364,0,1290,39759.6867476852,2008-11-07,16:28:55
40.00448,116.322002,0,1241,39759.6867939815,2008-11-07,16:28:59
40.004455,116.321791,0,1216,39759.6868171296,2008-11-07,16:29:01
40.004429,116.321622,0,1176,39759.6868402778,2008-11-07,16:29:03
40.004488,116.321493,0,1134,39759.6868518519,2008-11-07,16:29:04
40.004465,116.32129,0,1081,39759.6868865741,2008-11-07,16:29:07
40.004492,116.321175,0,1022,39759.6868981481,2008-11-07,16:29:08
40.004511,116.321026,0,974,39759.6869212963,2008-11-07,16:29:10
40.004525,116.320896,0,934,39759.6869328704,2008-11-07,16:29:11
40.004548,116.320752,0,880,39759.6869444444,2008-11-07,16:29:12
40.004589,116.320573,0,811,39759.6869560185,2008-11-07,16:29:13
40.004613,116.320477,0,790,39759.6869675926,2008-11-07,16:29:14
40.004642,116.320308,0,751,39759.6869907407,2008-11-07,16:29:16
40.004665,116.320125,0,714,39759.6870138889,2008-11-07,16:29:18
40.004662,116.319986,0,701,39759.687037037,2008-11-07,16:29:20
40.004668,116.319836,0,681,39759.6870601852,2008-11-07,16:29:22
40.004661,116.319696,0,658,39759.6870833333,2008-11-07,16:29:24
40.004686,116.319466,0,600,39759.6871064815,2008-11-07,16:29:26
40.004687,116.319317,0,578,39759.6871296296,2008-11-07,16:29:28
40.0047,116.319163,0,549,39759.6871527778,2008-11-07,16:29:30
40.004696,116.319036,0,528,39759.6871759259,2008-11-07,16:29:32
40.004674,116.318881,0,505,39759.6872106481,2008-11-07,16:29:35
40.004666,116.31876,0,486,39759.6872337963,2008-11-07,16:29:37
40.004643,116.318613,0,469,39759.6872569444,2008-11-07,16:29:39
40.004652,116.318484,0,462,39759.6872800926,2008-11-07,16:29:41
40.00469,116.318354,0,457,39759.6873148148,2008-11-07,16:29:44
40.004771,116.318227,0,445,39759.687337963,2008-11-07,16:29:46
40.004857,116.318141,0,437,39759.6873611111,2008-11-07,16:29:48
40.004908,116.318071,0,416,39759.6873726852,2008-11-07,16:29:49
40.005,116.318025,0,400,39759.6873958333,2008-11-07,16:29:51
40.005071,116.317984,0,368,39759.6874074074,2008-11-07,16:29:52
40.005168,116.317951,0,345,39759.6874305556,2008-11-07,16:29:54
40.005257,116.317882,0,322,39759.6874537037,2008-11-07,16:29:56
40.005354,116.317784,0,292,39759.6874768519,2008-11-07,16:29:58
40.005432,116.317717,0,282,39759.6875,2008-11-07,16:30:00
40.005521,116.317654,0,268,39759.6875231481,2008-11-07,16:30:02
40.005633,116.31757,0,261,39759.6875578704,2008-11-07,16:30:05
40.005744,116.317623,0,252,39759.6875810185,2008-11-07,16:30:07
40.005866,116.317665,0,235,39759.6876041667,2008-11-07,16:30:09
40.005983,116.317617,0,233,39759.6876388889,2008-11-07,16:30:12
40.006085,116.317555,0,230,39759.6876736111,2008-11-07,16:30:15
40.006182,116.317503,0,234,39759.6877083333,2008-11-07,16:30:18
40.006286,116.317572,0,222,39759.6877314815,2008-11-07,16:30:20
40.006385,116.317586,0,219,39759.6877546296,2008-11-07,16:30:22
40.006496,116.317547,0,216,39759.6877893518,2008-11-07,16:30:25
40.006593,116.317548,0,209,39759.6878240741,2008-11-07,16:30:28
40.006687,116.317578,0,204,39759.6878472222,2008-11-07,16:30:30
40.006791,116.317554,0,207,39759.6878819444,2008-11-07,16:30:33
40.006924,116.317579,0,208,39759.6879282407,2008-11-07,16:30:37
40.007017,116.317654,0,208,39759.6879513889,2008-11-07,16:30:39
40.007138,116.317649,0,214,39759.6879861111,2008-11-07,16:30:42
40.007241,116.317591,0,214,39759.6880208333,2008-11-07,16:30:45
40.007343,116.317584,0,213,39759.6880555556,2008-11-07,16:30:48
40.007394,116.317703,0,234,39759.6880902778,2008-11-07,16:30:51
40.007488,116.317668,0,227,39759.6881134259,2008-11-07,16:30:53
40.007603,116.317614,0,229,39759.6881481481,2008-11-07,16:30:56
40.007711,116.317708,0,218,39759.6881712963,2008-11-07,16:30:58
40.007807,116.317746,0,219,39759.6881944444,2008-11-07,16:31:00
40.007924,116.317809,0,220,39759.6882291667,2008-11-07,16:31:03
40.008023,116.317799,0,206,39759.6882523148,2008-11-07,16:31:05
40.008124,116.317762,0,195,39759.688275463,2008-11-07,16:31:07
40.008245,116.317783,0,193,39759.6883101852,2008-11-07,16:31:10
40.008348,116.317772,0,184,39759.6883333333,2008-11-07,16:31:12
40.008468,116.317747,0,182,39759.6883680556,2008-11-07,16:31:15
40.008565,116.317755,0,180,39759.6884027778,2008-11-07,16:31:18
40.008674,116.317775,0,188,39759.6884375,2008-11-07,16:31:21
40.008761,116.317763,0,175,39759.6884606481,2008-11-07,16:31:23
40.008849,116.317747,0,164,39759.6884837963,2008-11-07,16:31:25
40.008954,116.317764,0,165,39759.6885185185,2008-11-07,16:31:28
40.00906,116.317716,0,170,39759.6885532407,2008-11-07,16:31:31
40.009092,116.317589,0,176,39759.688587963,2008-11-07,16:31:34
40.00908,116.31744,0,181,39759.6886226852,2008-11-07,16:31:37
40.009079,116.317305,0,178,39759.6886458333,2008-11-07,16:31:39
40.009081,116.317168,0,177,39759.6886689815,2008-11-07,16:31:41
40.009083,116.317033,0,171,39759.6886921296,2008-11-07,16:31:43
40.009076,116.316909,0,167,39759.6887152778,2008-11-07,16:31:45
40.009035,116.316745,0,164,39759.68875,2008-11-07,16:31:48
40.008998,116.316599,0,161,39759.6887847222,2008-11-07,16:31:51
40.008996,116.316557,0,162,39759.6888425926,2008-11-07,16:31:56
40.008998,116.316542,0,167,39759.688900463,2008-11-07,16:32:01
40.008996,116.316536,0,169,39759.6889583333,2008-11-07,16:32:06
40.008996,116.316536,0,169,39759.6889930556,2008-11-07,16:32:09
40.008997,116.31654,0,170,39759.6890162037,2008-11-07,16:32:11
40.008997,116.31656,0,170,39759.6890740741,2008-11-07,16:32:16
40.008997,116.316581,0,171,39759.6891319444,2008-11-07,16:32:21
40.008998,116.31661,0,171,39759.6891898148,2008-11-07,16:32:26
40.009001,116.316648,0,172,39759.6892476852,2008-11-07,16:32:31
40.009003,116.316676,0,172,39759.6893055556,2008-11-07,16:32:36
40.009014,116.31671,0,173,39759.6893634259,2008-11-07,16:32:41
40.009022,116.316728,0,174,39759.6894212963,2008-11-07,16:32:46
40.009024,116.316742,0,174,39759.6894791667,2008-11-07,16:32:51
40.009025,116.316758,0,175,39759.689537037,2008-11-07,16:32:56
40.009026,116.31676,0,175,39759.6895949074,2008-11-07,16:33:01
40.009027,116.316752,0,175,39759.6896527778,2008-11-07,16:33:06
40.009028,116.316745,0,175,39759.6897106481,2008-11-07,16:33:11
40.009029,116.316742,0,175,39759.6897685185,2008-11-07,16:33:16
40.00903,116.316736,0,175,39759.6898263889,2008-11-07,16:33:21
40.00903,116.316736,0,175,39759.6898611111,2008-11-07,16:33:24
40.009031,116.316729,0,175,39759.6898842593,2008-11-07,16:33:26
40.009033,116.316715,0,175,39759.6899421296,2008-11-07,16:33:31
40.009034,116.316693,0,175,39759.69,2008-11-07,16:33:36
40.009035,116.316683,0,175,39759.6900578704,2008-11-07,16:33:41
40.009037,116.316668,0,175,39759.6901157407,2008-11-07,16:33:46
40.009037,116.316646,0,175,39759.6901736111,2008-11-07,16:33:51
40.009038,116.316629,0,175,39759.6902314815,2008-11-07,16:33:56
40.009038,116.316616,0,175,39759.6902893518,2008-11-07,16:34:01
40.009039,116.316607,0,175,39759.6903472222,2008-11-07,16:34:06
40.00904,116.316604,0,175,39759.6904050926,2008-11-07,16:34:11
40.009042,116.316608,0,175,39759.690462963,2008-11-07,16:34:16
40.009043,116.316613,0,175,39759.6905208333,2008-11-07,16:34:21
40.009044,116.31661,0,175,39759.6905787037,2008-11-07,16:34:26
40.009044,116.31661,0,175,39759.6906134259,2008-11-07,16:34:29
40.009044,116.316604,0,175,39759.6906365741,2008-11-07,16:34:31
40.009044,116.316592,0,175,39759.6906944444,2008-11-07,16:34:36
40.009045,116.316579,0,175,39759.6907523148,2008-11-07,16:34:41
40.009046,116.31658,0,175,39759.6908101852,2008-11-07,16:34:46
40.009048,116.316583,0,175,39759.6908680556,2008-11-07,16:34:51
40.00905,116.31658,0,175,39759.6909259259,2008-11-07,16:34:56
40.009051,116.31658,0,175,39759.6909837963,2008-11-07,16:35:01
40.009051,116.316579,0,175,39759.6910416667,2008-11-07,16:35:06
40.00905,116.316577,0,175,39759.691099537,2008-11-07,16:35:11
40.009052,116.316578,0,174,39759.6911574074,2008-11-07,16:35:16
40.009052,116.316578,0,174,39759.6911921296,2008-11-07,16:35:19
40.009053,116.316578,0,175,39759.6912152778,2008-11-07,16:35:21
40.009054,116.316569,0,175,39759.6912731482,2008-11-07,16:35:26
40.009055,116.316559,0,175,39759.6913310185,2008-11-07,16:35:31
40.009055,116.316556,0,174,39759.6913888889,2008-11-07,16:35:36
40.009054,116.316558,0,174,39759.6914467593,2008-11-07,16:35:41
40.009054,116.316558,0,174,39759.6914814815,2008-11-07,16:35:44
40.009055,116.31656,0,174,39759.6915046296,2008-11-07,16:35:46
40.009057,116.316578,0,174,39759.6915625,2008-11-07,16:35:51
40.009063,116.3166,0,174,39759.6916203704,2008-11-07,16:35:56
40.009064,116.316602,0,174,39759.6916782407,2008-11-07,16:36:01
40.009064,116.316602,0,174,39759.691712963,2008-11-07,16:36:04
40.009065,116.31661,0,174,39759.6917361111,2008-11-07,16:36:06
40.009065,116.316619,0,174,39759.6917939815,2008-11-07,16:36:11
40.009065,116.316619,0,174,39759.6918287037,2008-11-07,16:36:14
40.009066,116.316624,0,174,39759.6918518519,2008-11-07,16:36:16
40.009067,116.316634,0,174,39759.6919097222,2008-11-07,16:36:21
40.009067,116.316635,0,174,39759.6919675926,2008-11-07,16:36:26
40.009067,116.316631,0,174,39759.692025463,2008-11-07,16:36:31
40.009067,116.316628,0,174,39759.6920833333,2008-11-07,16:36:36
40.009067,116.316627,0,174,39759.6921412037,2008-11-07,16:36:41
40.009067,116.31662,0,174,39759.6921990741,2008-11-07,16:36:46
40.009067,116.316619,0,174,39759.6922569444,2008-11-07,16:36:51
40.009068,116.316618,0,174,39759.6923148148,2008-11-07,16:36:56
40.009068,116.316618,0,174,39759.692349537,2008-11-07,16:36:59
40.009069,116.316621,0,174,39759.6923726852,2008-11-07,16:37:01
40.009071,116.316612,0,174,39759.6924305556,2008-11-07,16:37:06
40.009072,116.316606,0,174,39759.6924884259,2008-11-07,16:37:11
40.009073,116.316604,0,174,39759.6925462963,2008-11-07,16:37:16
40.009074,116.316597,0,174,39759.6926041667,2008-11-07,16:37:21
40.009074,116.316589,0,174,39759.692662037,2008-11-07,16:37:26
40.009075,116.316587,0,174,39759.6927199074,2008-11-07,16:37:31
40.009075,116.316587,0,174,39759.6927777778,2008-11-07,16:37:36
40.009074,116.31659,0,174,39759.6928356481,2008-11-07,16:37:41
40.009074,116.316597,0,174,39759.6928935185,2008-11-07,16:37:46
40.009073,116.316603,0,173,39759.6929513889,2008-11-07,16:37:51
40.009072,116.316605,0,173,39759.6930092593,2008-11-07,16:37:56
40.009072,116.316609,0,173,39759.6930671296,2008-11-07,16:38:01
40.009072,116.316609,0,173,39759.6931018519,2008-11-07,16:38:04
40.009072,116.31661,0,173,39759.693125,2008-11-07,16:38:06
40.009069,116.316599,0,173,39759.6931828704,2008-11-07,16:38:11
40.009069,116.316595,0,173,39759.6932407407,2008-11-07,16:38:16
40.009068,116.316599,0,172,39759.6932986111,2008-11-07,16:38:21
40.009068,116.3166,0,172,39759.6933564815,2008-11-07,16:38:26
40.009068,116.3166,0,173,39759.6934143519,2008-11-07,16:38:31
40.009068,116.316602,0,173,39759.6934722222,2008-11-07,16:38:36
40.009068,116.316596,0,173,39759.6935300926,2008-11-07,16:38:41
40.009068,116.316595,0,173,39759.693587963,2008-11-07,16:38:46
40.009069,116.316591,0,173,39759.6936458333,2008-11-07,16:38:51
40.009069,116.316584,0,173,39759.6937037037,2008-11-07,16:38:56
40.00907,116.31658,0,173,39759.6937615741,2008-11-07,16:39:01
40.00907,116.316576,0,173,39759.6938194444,2008-11-07,16:39:06
40.009069,116.316568,0,173,39759.6938773148,2008-11-07,16:39:11
40.009068,116.316563,0,173,39759.6939351852,2008-11-07,16:39:16
40.009066,116.31656,0,173,39759.6939930556,2008-11-07,16:39:21
40.009064,116.316556,0,173,39759.6940509259,2008-11-07,16:39:26
40.009061,116.316554,0,173,39759.6941087963,2008-11-07,16:39:31
40.00906,116.316557,0,172,39759.6941666667,2008-11-07,16:39:36
40.009059,116.316559,0,172,39759.694224537,2008-11-07,16:39:41
40.009059,116.316559,0,172,39759.6942592593,2008-11-07,16:39:44
40.009059,116.316552,0,172,39759.6942824074,2008-11-07,16:39:46
40.009062,116.316539,0,172,39759.6943402778,2008-11-07,16:39:51
40.009063,116.316529,0,172,39759.6943981481,2008-11-07,16:39:56
40.009063,116.316525,0,172,39759.6944560185,2008-11-07,16:40:01
40.009066,116.316526,0,172,39759.6945138889,2008-11-07,16:40:06
40.009067,116.316528,0,171,39759.6945717593,2008-11-07,16:40:11
40.009069,116.316524,0,171,39759.6946296296,2008-11-07,16:40:16
40.009069,116.316521,0,171,39759.6946875,2008-11-07,16:40:21
40.00907,116.316522,0,171,39759.6947453704,2008-11-07,16:40:26
40.009071,116.31652,0,171,39759.6948032407,2008-11-07,16:40:31
40.00907,116.316516,0,171,39759.6948611111,2008-11-07,16:40:36
40.009071,116.316518,0,171,39759.6949189815,2008-11-07,16:40:41
40.009069,116.316515,0,171,39759.6949768519,2008-11-07,16:40:46
40.009068,116.316517,0,171,39759.6950347222,2008-11-07,16:40:51
40.009067,116.316519,0,170,39759.6950925926,2008-11-07,16:40:56
40.009068,116.316516,0,170,39759.695150463,2008-11-07,16:41:01
40.009067,116.316517,0,170,39759.6952083333,2008-11-07,16:41:06
40.009066,116.316522,0,170,39759.6952662037,2008-11-07,16:41:11
40.009066,116.316522,0,170,39759.6953009259,2008-11-07,16:41:14
40.009065,116.316524,0,170,39759.6953240741,2008-11-07,16:41:16
40.009075,116.316523,0,166,39759.6953819444,2008-11-07,16:41:21
40.00908,116.316515,0,165,39759.6954398148,2008-11-07,16:41:26
40.009081,116.316508,0,165,39759.6954976852,2008-11-07,16:41:31
40.009082,116.316508,0,165,39759.6955555556,2008-11-07,16:41:36
40.009084,116.316506,0,165,39759.6956134259,2008-11-07,16:41:41
40.009084,116.316506,0,165,39759.6956481481,2008-11-07,16:41:44
40.009084,116.316508,0,165,39759.6956712963,2008-11-07,16:41:46
40.009084,116.316517,0,165,39759.6957291667,2008-11-07,16:41:51
40.009083,116.31652,0,165,39759.695787037,2008-11-07,16:41:56
40.009084,116.316517,0,164,39759.6958449074,2008-11-07,16:42:01
40.009085,116.316514,0,164,39759.6959027778,2008-11-07,16:42:06
40.009086,116.316508,0,164,39759.6959606481,2008-11-07,16:42:11
40.009086,116.316503,0,164,39759.6960185185,2008-11-07,16:42:16
40.009087,116.316503,0,164,39759.6960763889,2008-11-07,16:42:21
40.009086,116.316496,0,164,39759.6961342593,2008-11-07,16:42:26
40.009087,116.316497,0,164,39759.6961921296,2008-11-07,16:42:31
40.009088,116.316493,0,164,39759.69625,2008-11-07,16:42:36
40.009089,116.316489,0,165,39759.6963078704,2008-11-07,16:42:41
40.009091,116.316487,0,165,39759.6963657407,2008-11-07,16:42:46
40.009093,116.316486,0,165,39759.6964236111,2008-11-07,16:42:51
40.009095,116.31649,0,165,39759.6964814815,2008-11-07,16:42:56
40.009095,116.31649,0,165,39759.6965162037,2008-11-07,16:42:59
40.009096,116.316489,0,165,39759.6965393518,2008-11-07,16:43:01
40.009095,116.316479,0,165,39759.6965972222,2008-11-07,16:43:06
40.009096,116.316474,0,165,39759.6966550926,2008-11-07,16:43:11
40.009097,116.316466,0,165,39759.696712963,2008-11-07,16:43:16
40.009098,116.316462,0,165,39759.6967708333,2008-11-07,16:43:21
40.009098,116.316462,0,165,39759.6968055556,2008-11-07,16:43:24
40.009099,116.316457,0,165,39759.6968287037,2008-11-07,16:43:26
40.0091,116.316442,0,165,39759.6968865741,2008-11-07,16:43:31
40.009134,116.316433,0,163,39759.6969444444,2008-11-07,16:43:36
40.00916,116.316428,0,160,39759.6970023148,2008-11-07,16:43:41
40.00916,116.316419,0,159,39759.6970601852,2008-11-07,16:43:46
40.00916,116.316419,0,159,39759.6970949074,2008-11-07,16:43:49
40.009161,116.316421,0,159,39759.6971180556,2008-11-07,16:43:51
40.009163,116.316432,0,159,39759.6971759259,2008-11-07,16:43:56
40.009162,116.31644,0,159,39759.6972337963,2008-11-07,16:44:01
40.009161,116.316448,0,159,39759.6972916667,2008-11-07,16:44:06
40.00916,116.316453,0,159,39759.697349537,2008-11-07,16:44:11
40.00916,116.316453,0,159,39759.6973842593,2008-11-07,16:44:14
40.00916,116.316461,0,159,39759.6974074074,2008-11-07,16:44:16
40.00916,116.316472,0,159,39759.6974652778,2008-11-07,16:44:21
40.009159,116.316474,0,159,39759.6975231481,2008-11-07,16:44:26
40.009158,116.31647,0,159,39759.6975810185,2008-11-07,16:44:31
40.009158,116.31647,0,159,39759.6976157407,2008-11-07,16:44:34
40.009158,116.316475,0,159,39759.6976388889,2008-11-07,16:44:36
40.009161,116.316487,0,160,39759.6976967593,2008-11-07,16:44:41
40.009161,116.316487,0,160,39759.6977314815,2008-11-07,16:44:44
40.009161,116.316492,0,160,39759.6977546296,2008-11-07,16:44:46
40.009164,116.316509,0,162,39759.6978125,2008-11-07,16:44:51
40.009151,116.316509,0,162,39759.6978703704,2008-11-07,16:44:56
40.00915,116.316509,0,162,39759.6979282407,2008-11-07,16:45:01
40.009149,116.316508,0,162,39759.6979861111,2008-11-07,16:45:06
40.009147,116.316502,0,162,39759.6980439815,2008-11-07,16:45:11
40.009145,116.316497,0,161,39759.6981018518,2008-11-07,16:45:16
40.009143,116.316492,0,161,39759.6981597222,2008-11-07,16:45:21
40.009142,116.316493,0,161,39759.6982175926,2008-11-07,16:45:26
40.009142,116.316497,0,161,39759.698275463,2008-11-07,16:45:31
40.009143,116.3165,0,160,39759.6983333333,2008-11-07,16:45:36
40.009143,116.316507,0,160,39759.6983912037,2008-11-07,16:45:41
40.009142,116.316509,0,160,39759.6984490741,2008-11-07,16:45:46
40.009142,116.316517,0,160,39759.6985069444,2008-11-07,16:45:51
40.009142,116.316517,0,160,39759.6985416667,2008-11-07,16:45:54
40.009142,116.31652,0,160,39759.6985648148,2008-11-07,16:45:56
40.009154,116.316504,0,159,39759.6986226852,2008-11-07,16:46:01
40.009165,116.31649,0,159,39759.6986805556,2008-11-07,16:46:06
40.009165,116.316483,0,158,39759.6987384259,2008-11-07,16:46:11
40.009165,116.316483,0,158,39759.6987731481,2008-11-07,16:46:14
40.009166,116.31648,0,158,39759.6987962963,2008-11-07,16:46:16
40.009166,116.316489,0,159,39759.6988541667,2008-11-07,16:46:21
40.009166,116.316521,0,159,39759.698912037,2008-11-07,16:46:26
40.009185,116.316519,0,159,39759.6989699074,2008-11-07,16:46:31
40.009183,116.316519,0,159,39759.6990277778,2008-11-07,16:46:36
40.009182,116.316524,0,159,39759.6990856482,2008-11-07,16:46:41
40.009182,116.316531,0,159,39759.6991435185,2008-11-07,16:46:46
40.009181,116.316534,0,159,39759.6992013889,2008-11-07,16:46:51
40.00918,116.316528,0,159,39759.6992592593,2008-11-07,16:46:56
40.00918,116.316536,0,159,39759.6993171296,2008-11-07,16:47:01
40.00918,116.31654,0,159,39759.699375,2008-11-07,16:47:06
40.00918,116.316537,0,159,39759.6994328704,2008-11-07,16:47:11
40.00918,116.316544,0,159,39759.6994907407,2008-11-07,16:47:16
40.009178,116.316536,0,159,39759.6995486111,2008-11-07,16:47:21
40.009178,116.31653,0,159,39759.6996064815,2008-11-07,16:47:26
40.009178,116.316528,0,159,39759.6996643519,2008-11-07,16:47:31
40.009178,116.316528,0,159,39759.6996990741,2008-11-07,16:47:34
40.009179,116.316529,0,159,39759.6997222222,2008-11-07,16:47:36
40.00918,116.316538,0,159,39759.6997800926,2008-11-07,16:47:41
40.00918,116.316538,0,159,39759.6998148148,2008-11-07,16:47:44
40.009181,116.316538,0,159,39759.699837963,2008-11-07,16:47:46
40.00918,116.316525,0,159,39759.6998958333,2008-11-07,16:47:51
40.009176,116.316515,0,157,39759.6999537037,2008-11-07,16:47:56
40.009175,116.316508,0,157,39759.7000115741,2008-11-07,16:48:01
40.009175,116.31651,0,157,39759.7000694444,2008-11-07,16:48:06
40.009175,116.316514,0,157,39759.7001273148,2008-11-07,16:48:11
40.009175,116.316514,0,157,39759.700162037,2008-11-07,16:48:14
40.009174,116.31651,0,157,39759.7001851852,2008-11-07,16:48:16
40.009174,116.316498,0,157,39759.7002430556,2008-11-07,16:48:21
40.009174,116.31649,0,157,39759.7003009259,2008-11-07,16:48:26
40.009174,116.316496,0,157,39759.7003587963,2008-11-07,16:48:31
40.009174,116.316496,0,157,39759.7003935185,2008-11-07,16:48:34
40.009174,116.31649,0,157,39759.7004166667,2008-11-07,16:48:36
40.009169,116.316503,0,154,39759.700474537,2008-11-07,16:48:41
40.009177,116.316501,0,153,39759.7005324074,2008-11-07,16:48:46
40.009177,116.316501,0,153,39759.7005671296,2008-11-07,16:48:49
40.009177,116.316498,0,153,39759.7005902778,2008-11-07,16:48:51
40.009176,116.316484,0,153,39759.7006481481,2008-11-07,16:48:56
40.009176,116.316484,0,153,39759.7006828704,2008-11-07,16:48:59
40.009177,116.316478,0,153,39759.7007060185,2008-11-07,16:49:01
40.009178,116.316487,0,153,39759.7007638889,2008-11-07,16:49:06
40.009178,116.316487,0,153,39759.7007986111,2008-11-07,16:49:09
40.009179,116.316488,0,153,39759.7008217593,2008-11-07,16:49:11
40.009179,116.316479,0,153,39759.7008796296,2008-11-07,16:49:16
40.009178,116.31647,0,152,39759.7009375,2008-11-07,16:49:21
40.009179,116.316468,0,152,39759.7009953704,2008-11-07,16:49:26
40.009179,116.316468,0,152,39759.7010300926,2008-11-07,16:49:29
40.009179,116.316476,0,152,39759.7010532407,2008-11-07,16:49:31
40.009179,116.316488,0,152,39759.7011111111,2008-11-07,16:49:36
40.009179,116.316488,0,152,39759.7011458333,2008-11-07,16:49:39
40.009178,116.316493,0,152,39759.7011689815,2008-11-07,16:49:41
40.009178,116.316503,0,152,39759.7012268519,2008-11-07,16:49:46
40.009179,116.316509,0,152,39759.7012847222,2008-11-07,16:49:51
40.009179,116.316509,0,152,39759.7013194444,2008-11-07,16:49:54
40.009179,116.316517,0,152,39759.7013425926,2008-11-07,16:49:56
40.00918,116.316528,0,152,39759.701400463,2008-11-07,16:50:01
40.009178,116.316555,0,152,39759.7014583333,2008-11-07,16:50:06
40.009173,116.316574,0,152,39759.7015162037,2008-11-07,16:50:11
40.009178,116.316573,0,151,39759.7015740741,2008-11-07,16:50:16
40.009178,116.316571,0,151,39759.7016319444,2008-11-07,16:50:21
40.009178,116.316571,0,151,39759.7016666667,2008-11-07,16:50:24
40.009177,116.316572,0,151,39759.7016898148,2008-11-07,16:50:26
40.009175,116.316563,0,151,39759.7017476852,2008-11-07,16:50:31
40.009175,116.316563,0,151,39759.7018055556,2008-11-07,16:50:36
40.009175,116.316559,0,151,39759.7018634259,2008-11-07,16:50:41
40.009177,116.316557,0,151,39759.7019212963,2008-11-07,16:50:46
40.009176,116.316554,0,151,39759.7019791667,2008-11-07,16:50:51
40.009176,116.316547,0,152,39759.702037037,2008-11-07,16:50:56
40.009177,116.316544,0,152,39759.7020949074,2008-11-07,16:51:01
40.009177,116.316544,0,152,39759.7021527778,2008-11-07,16:51:06
40.009178,116.316543,0,152,39759.7022106481,2008-11-07,16:51:11
40.009178,116.316543,0,152,39759.7022453704,2008-11-07,16:51:14
40.009179,116.316535,0,152,39759.7022685185,2008-11-07,16:51:16
40.009186,116.316513,0,152,39759.7023263889,2008-11-07,16:51:21
40.009197,116.316498,0,151,39759.7023842593,2008-11-07,16:51:26
40.009197,116.316498,0,151,39759.7024421296,2008-11-07,16:51:31
40.009197,116.316496,0,151,39759.7025,2008-11-07,16:51:36
40.009197,116.316496,0,151,39759.7025347222,2008-11-07,16:51:39
40.009197,116.316492,0,151,39759.7025578704,2008-11-07,16:51:41
40.009197,116.316482,0,150,39759.7026157407,2008-11-07,16:51:46
40.009197,116.316477,0,150,39759.7026736111,2008-11-07,16:51:51
40.009198,116.316484,0,150,39759.7027314815,2008-11-07,16:51:56
40.009198,116.316485,0,151,39759.7027893519,2008-11-07,16:52:01
40.009197,116.316478,0,150,39759.7028472222,2008-11-07,16:52:06
40.009196,116.316474,0,150,39759.7029050926,2008-11-07,16:52:11
40.009195,116.316478,0,150,39759.702962963,2008-11-07,16:52:16
40.009193,116.316475,0,150,39759.7030208333,2008-11-07,16:52:21
40.00919,116.316474,0,150,39759.7030787037,2008-11-07,16:52:26
40.009187,116.31647,0,150,39759.7031365741,2008-11-07,16:52:31
40.009185,116.316468,0,151,39759.7031944444,2008-11-07,16:52:36
40.009185,116.316468,0,151,39759.7032291667,2008-11-07,16:52:39
40.009183,116.316464,0,151,39759.7032523148,2008-11-07,16:52:41
40.009182,116.316453,0,151,39759.7033101852,2008-11-07,16:52:46
40.009182,116.316453,0,151,39759.7033449074,2008-11-07,16:52:49
40.009181,116.316456,0,151,39759.7033680556,2008-11-07,16:52:51
40.009164,116.316485,0,150,39759.7034259259,2008-11-07,16:52:56
40.009132,116.316541,0,150,39759.7034837963,2008-11-07,16:53:01
40.009129,116.316573,0,150,39759.7035416667,2008-11-07,16:53:06
40.009103,116.316567,0,151,39759.703599537,2008-11-07,16:53:11
40.009102,116.316558,0,151,39759.7036574074,2008-11-07,16:53:16
40.009101,116.316556,0,151,39759.7037152778,2008-11-07,16:53:21
40.009101,116.316556,0,151,39759.70375,2008-11-07,16:53:24
40.009099,116.316558,0,151,39759.7037731481,2008-11-07,16:53:26
40.009098,116.316547,0,151,39759.7038310185,2008-11-07,16:53:31
40.009097,116.316537,0,151,39759.7038888889,2008-11-07,16:53:36
40.009097,116.316533,0,151,39759.7039467593,2008-11-07,16:53:41
40.009094,116.316536,0,151,39759.7040046296,2008-11-07,16:53:46
40.009094,116.316536,0,151,39759.7040393518,2008-11-07,16:53:49
40.009092,116.31653,0,150,39759.7040625,2008-11-07,16:53:51
40.00907,116.316519,0,155,39759.7041203704,2008-11-07,16:53:56
40.009036,116.316494,0,153,39759.7041782407,2008-11-07,16:54:01
40.009037,116.316478,0,149,39759.7042361111,2008-11-07,16:54:06
40.009037,116.316478,0,149,39759.7042708333,2008-11-07,16:54:09
40.009032,116.31647,0,148,39759.7042939815,2008-11-07,16:54:11
40.00901,116.316445,0,146,39759.7043518518,2008-11-07,16:54:16
40.008996,116.316401,0,147,39759.7044097222,2008-11-07,16:54:21
40.009011,116.31638,0,149,39759.7044675926,2008-11-07,16:54:26
40.00907,116.316347,0,153,39759.704525463,2008-11-07,16:54:31
40.009149,116.316312,0,158,39759.7045833333,2008-11-07,16:54:36
40.009235,116.316285,0,166,39759.7046412037,2008-11-07,16:54:41
40.009336,116.316273,0,171,39759.7046875,2008-11-07,16:54:45
40.009448,116.316255,0,170,39759.7047337963,2008-11-07,16:54:49
40.009544,116.316239,0,173,39759.7047800926,2008-11-07,16:54:53
40.00961,116.316145,0,169,39759.704837963,2008-11-07,16:54:58
40.009608,116.316026,0,173,39759.7048726852,2008-11-07,16:55:01
40.009597,116.315888,0,178,39759.7049189815,2008-11-07,16:55:05
40.009583,116.31573,0,184,39759.7049652778,2008-11-07,16:55:09
40.009555,116.315587,0,190,39759.7050115741,2008-11-07,16:55:13
40.009524,116.31547,0,196,39759.7050462963,2008-11-07,16:55:16
40.009521,116.315324,0,204,39759.7050810185,2008-11-07,16:55:19
40.009482,116.315188,0,215,39759.7051273148,2008-11-07,16:55:23
40.009493,116.315065,0,222,39759.7051736111,2008-11-07,16:55:27
40.009502,116.314942,0,229,39759.7052199074,2008-11-07,16:55:31
40.009471,116.314785,0,240,39759.7052314815,2008-11-07,16:55:32
40.009426,116.31466,0,249,39759.7052546296,2008-11-07,16:55:34
40.00941,116.314543,0,255,39759.7052777778,2008-11-07,16:55:36
40.00937,116.314412,0,266,39759.7053240741,2008-11-07,16:55:40
40.009379,116.314247,0,279,39759.7053587963,2008-11-07,16:55:43
40.009383,116.314133,0,289,39759.7053819444,2008-11-07,16:55:45
40.009402,116.313985,0,302,39759.7054166667,2008-11-07,16:55:48
40.009429,116.313863,0,305,39759.7054398148,2008-11-07,16:55:50
40.009442,116.313707,0,315,39759.7054861111,2008-11-07,16:55:54
40.009454,116.313586,0,319,39759.7055092593,2008-11-07,16:55:56
40.009455,116.31342,0,325,39759.7055324074,2008-11-07,16:55:58
40.009399,116.313315,0,336,39759.7055555556,2008-11-07,16:56:00
40.00933,116.313212,0,326,39759.7055787037,2008-11-07,16:56:02
40.009355,116.313067,0,317,39759.7056018518,2008-11-07,16:56:04
40.009427,116.312974,0,313,39759.705625,2008-11-07,16:56:06
40.009518,116.312962,0,314,39759.7056597222,2008-11-07,16:56:09
40.009639,116.312844,0,300,39759.7056828704,2008-11-07,16:56:11
40.00974,116.312776,0,286,39759.7057060185,2008-11-07,16:56:13
40.009838,116.312757,0,275,39759.7057291667,2008-11-07,16:56:15
40.009935,116.312706,0,260,39759.7057523148,2008-11-07,16:56:17
40.010023,116.312656,0,245,39759.705775463,2008-11-07,16:56:19
40.010109,116.312631,0,234,39759.7057986111,2008-11-07,16:56:21
40.010235,116.312597,0,221,39759.7058333333,2008-11-07,16:56:24
40.010357,116.312586,0,211,39759.7058680556,2008-11-07,16:56:27
40.010471,116.312551,0,205,39759.7059027778,2008-11-07,16:56:30
40.010591,116.312542,0,198,39759.7059375,2008-11-07,16:56:33
40.010702,116.312525,0,192,39759.7059722222,2008-11-07,16:56:36
40.010805,116.312516,0,186,39759.7060069444,2008-11-07,16:56:39
40.010905,116.31251,0,179,39759.7060416667,2008-11-07,16:56:42
40.010996,116.312517,0,172,39759.7060763889,2008-11-07,16:56:45
40.011086,116.312522,0,158,39759.7061111111,2008-11-07,16:56:48
40.011185,116.312523,0,151,39759.7061574074,2008-11-07,16:56:52
40.011285,116.312491,0,141,39759.7062152778,2008-11-07,16:56:57
40.011363,116.312474,0,141,39759.7062731481,2008-11-07,16:57:02
40.011378,116.312349,0,150,39759.7063310185,2008-11-07,16:57:07
40.011404,116.312205,0,155,39759.7063888889,2008-11-07,16:57:12
40.011478,116.312099,0,154,39759.7064236111,2008-11-07,16:57:15
40.011572,116.312031,0,154,39759.7064583333,2008-11-07,16:57:18
40.011695,116.311984,0,154,39759.7064930556,2008-11-07,16:57:21
40.011802,116.311975,0,152,39759.7065277778,2008-11-07,16:57:24
40.01191,116.311975,0,153,39759.7065625,2008-11-07,16:57:27
40.012002,116.311939,0,149,39759.7065856481,2008-11-07,16:57:29
40.012113,116.311928,0,152,39759.7066203704,2008-11-07,16:57:32
40.01223,116.311925,0,146,39759.7066550926,2008-11-07,16:57:35
40.012343,116.311927,0,140,39759.7066898148,2008-11-07,16:57:38
40.012455,116.311931,0,139,39759.706724537,2008-11-07,16:57:41
40.012568,116.311924,0,139,39759.7067592593,2008-11-07,16:57:44
40.012683,116.311915,0,138,39759.7067939815,2008-11-07,16:57:47
40.012796,116.311907,0,140,39759.7068287037,2008-11-07,16:57:50
40.012917,116.311892,0,137,39759.7068634259,2008-11-07,16:57:53
40.01305,116.311856,0,127,39759.7068981482,2008-11-07,16:57:56
40.013169,116.311822,0,123,39759.7069328704,2008-11-07,16:57:59
40.013241,116.311721,0,124,39759.7069791667,2008-11-07,16:58:03
40.013251,116.3116,0,127,39759.707025463,2008-11-07,16:58:07
40.013239,116.311462,0,136,39759.7070833333,2008-11-07,16:58:12
40.013255,116.311315,0,125,39759.7071180556,2008-11-07,16:58:15
40.013255,116.311174,0,125,39759.7071643519,2008-11-07,16:58:19
40.013218,116.311033,0,130,39759.7072222222,2008-11-07,16:58:24
40.013203,116.310907,0,131,39759.7072685185,2008-11-07,16:58:28
40.013211,116.310765,0,134,39759.7073148148,2008-11-07,16:58:32
40.013215,116.310619,0,136,39759.7073611111,2008-11-07,16:58:36
40.013213,116.310502,0,140,39759.7074074074,2008-11-07,16:58:40
40.013203,116.310368,0,145,39759.7074652778,2008-11-07,16:58:45
40.013183,116.310292,0,157,39759.7075231481,2008-11-07,16:58:50
40.013182,116.310165,0,166,39759.7075810185,2008-11-07,16:58:55
40.013174,116.310032,0,169,39759.7076273148,2008-11-07,16:58:59
40.013215,116.309906,0,168,39759.707650463,2008-11-07,16:59:01
40.013184,116.309792,0,177,39759.7076967593,2008-11-07,16:59:05
40.013182,116.309653,0,179,39759.7077430556,2008-11-07,16:59:09
40.013162,116.309538,0,181,39759.7077893519,2008-11-07,16:59:13
40.013151,116.30941,0,182,39759.7078356481,2008-11-07,16:59:17
40.013195,116.309294,0,177,39759.7078587963,2008-11-07,16:59:19
40.013191,116.309173,0,174,39759.7078935185,2008-11-07,16:59:22
40.013174,116.309038,0,165,39759.7079398148,2008-11-07,16:59:26
40.013151,116.308919,0,156,39759.7079861111,2008-11-07,16:59:30
40.013151,116.308796,0,153,39759.7080208333,2008-11-07,16:59:33
40.013133,116.308671,0,148,39759.7080671296,2008-11-07,16:59:37
40.013129,116.308527,0,145,39759.7081134259,2008-11-07,16:59:41
40.013122,116.308385,0,145,39759.7081597222,2008-11-07,16:59:45
40.013105,116.308258,0,147,39759.7082060185,2008-11-07,16:59:49
40.013093,116.308142,0,150,39759.7082523148,2008-11-07,16:59:53
40.013077,116.307967,0,154,39759.7083101852,2008-11-07,16:59:58
40.013088,116.307834,0,157,39759.7083449074,2008-11-07,17:00:01
40.013074,116.307697,0,157,39759.7083912037,2008-11-07,17:00:05
40.013085,116.307568,0,153,39759.7084259259,2008-11-07,17:00:08
40.013066,116.307414,0,152,39759.7084722222,2008-11-07,17:00:12
40.013063,116.307286,0,147,39759.7085185185,2008-11-07,17:00:16
40.013102,116.307156,0,140,39759.7085648148,2008-11-07,17:00:20
40.013169,116.30705,0,136,39759.7086111111,2008-11-07,17:00:24
40.013246,116.306955,0,134,39759.7086574074,2008-11-07,17:00:28
40.013323,116.306872,0,132,39759.7087037037,2008-11-07,17:00:32
40.013398,116.306785,0,133,39759.70875,2008-11-07,17:00:36
40.013473,116.306697,0,129,39759.7088078704,2008-11-07,17:00:41
40.013513,116.306573,0,126,39759.7088657407,2008-11-07,17:00:46
40.013516,116.306556,0,125,39759.7089236111,2008-11-07,17:00:51
40.013516,116.306516,0,127,39759.7089814815,2008-11-07,17:00:56
40.013589,116.306413,0,132,39759.7090277778,2008-11-07,17:01:00
40.013684,116.306344,0,133,39759.7090740741,2008-11-07,17:01:04
40.013731,116.306235,0,136,39759.7091203704,2008-11-07,17:01:08
40.013735,116.306094,0,142,39759.7091666667,2008-11-07,17:01:12
40.013734,116.305958,0,148,39759.709212963,2008-11-07,17:01:16
40.013728,116.305834,0,156,39759.7092592593,2008-11-07,17:01:20
40.013828,116.305739,0,151,39759.7093055556,2008-11-07,17:01:24
40.013924,116.305723,0,157,39759.7093518519,2008-11-07,17:01:28
40.014012,116.305686,0,151,39759.7093865741,2008-11-07,17:01:31
40.014107,116.305661,0,148,39759.7094328704,2008-11-07,17:01:35
40.014123,116.305656,0,150,39759.7094907407,2008-11-07,17:01:40
40.014137,116.305706,0,156,39759.7095486111,2008-11-07,17:01:45
40.014137,116.305826,0,161,39759.7096064815,2008-11-07,17:01:50
40.014133,116.305964,0,170,39759.7096643519,2008-11-07,17:01:55
40.014133,116.306103,0,176,39759.7097106481,2008-11-07,17:01:59
40.014099,116.30622,0,175,39759.7097685185,2008-11-07,17:02:04
40.014072,116.306314,0,178,39759.7098263889,2008-11-07,17:02:09
40.013999,116.306358,0,195,39759.7098726852,2008-11-07,17:02:13
40.013901,116.306385,0,202,39759.7099189815,2008-11-07,17:02:17
40.013818,116.306357,0,191,39759.7099768519,2008-11-07,17:02:22
40.013819,116.306394,0,187,39759.7100347222,2008-11-07,17:02:27
40.013837,116.306411,0,188,39759.7100925926,2008-11-07,17:02:32
40.013837,116.306411,0,188,39759.7101273148,2008-11-07,17:02:35
40.013832,116.30641,0,188,39759.710150463,2008-11-07,17:02:37
40.013822,116.306416,0,189,39759.7102083333,2008-11-07,17:02:42
40.01381,116.306429,0,189,39759.7102662037,2008-11-07,17:02:47
40.013806,116.306453,0,189,39759.7103240741,2008-11-07,17:02:52
40.013804,116.306471,0,189,39759.7103819444,2008-11-07,17:02:57
40.013799,116.306484,0,190,39759.7104398148,2008-11-07,17:03:02
