# Supplementary material for: Research on differential privacy protection method based on user tendency
Source: PLoS One. 2023 Oct 26;18(10):e0288823. doi: 10.1371/journal.pone.0288823 (PMC10602288; doi:10.1371/journal.pone.0288823)
Supplement: S1 Data — (ZIP) [file pone.0288823.s001.zip › Data 5-1/001/Trajectory/20081108034358.plt]

Geolife trajectory
WGS 84
Altitude is in Feet
Reserved 3
0,2,255,My Track,0,0,2,8421376
0
40.013803,116.306554,0,77,39760.1555324074,2008-11-08,03:43:58
40.013816,116.306571,0,52,39760.1556018519,2008-11-08,03:44:04
40.013994,116.306386,0,133,39760.1590162037,2008-11-08,03:48:59
40.014035,116.306338,0,136,39760.1590740741,2008-11-08,03:49:04
40.014088,116.306333,0,136,39760.1591319444,2008-11-08,03:49:09
40.014099,116.306275,0,138,39760.1591898148,2008-11-08,03:49:14
40.01412,116.306186,0,134,39760.1592476852,2008-11-08,03:49:19
40.014136,116.306092,0,135,39760.1593055556,2008-11-08,03:49:24
40.014122,116.306026,0,131,39760.1593634259,2008-11-08,03:49:29
40.014121,116.305962,0,128,39760.1594212963,2008-11-08,03:49:34
40.014116,116.305905,0,124,39760.1594791667,2008-11-08,03:49:39
40.0141,116.305853,0,124,39760.159537037,2008-11-08,03:49:44
40.014103,116.305805,0,121,39760.1595949074,2008-11-08,03:49:49
40.014104,116.30574,0,117,39760.1596527778,2008-11-08,03:49:54
40.014081,116.30572,0,114,39760.1597106481,2008-11-08,03:49:59
40.014063,116.305717,0,115,39760.1597685185,2008-11-08,03:50:04
40.014072,116.305726,0,116,39760.1598263889,2008-11-08,03:50:09
40.01409,116.305711,0,119,39760.1598842593,2008-11-08,03:50:14
40.014107,116.305742,0,121,39760.1599421296,2008-11-08,03:50:19
40.014144,116.305729,0,124,39760.16,2008-11-08,03:50:24
40.014188,116.305704,0,126,39760.1600578704,2008-11-08,03:50:29
40.014245,116.305686,0,127,39760.1601157407,2008-11-08,03:50:34
40.014304,116.305671,0,129,39760.1601736111,2008-11-08,03:50:39
40.014345,116.305668,0,133,39760.1602314815,2008-11-08,03:50:44
40.014396,116.305656,0,136,39760.1602893519,2008-11-08,03:50:49
40.014457,116.30565,0,142,39760.1603472222,2008-11-08,03:50:54
40.014505,116.305627,0,144,39760.1604050926,2008-11-08,03:50:59
40.014575,116.305628,0,153,39760.160462963,2008-11-08,03:51:04
40.014628,116.305686,0,160,39760.1605208333,2008-11-08,03:51:09
40.014699,116.305671,0,163,39760.1605787037,2008-11-08,03:51:14
40.014762,116.305635,0,164,39760.1606365741,2008-11-08,03:51:19
40.01481,116.305611,0,175,39760.1606944444,2008-11-08,03:51:24
40.014803,116.305564,0,175,39760.1607523148,2008-11-08,03:51:29
40.014817,116.305538,0,171,39760.1608101852,2008-11-08,03:51:34
40.01482,116.305513,0,170,39760.1608680556,2008-11-08,03:51:39
40.014824,116.305502,0,171,39760.1609259259,2008-11-08,03:51:44
40.014831,116.3055,0,171,39760.1609837963,2008-11-08,03:51:49
40.014831,116.3055,0,171,39760.1610185185,2008-11-08,03:51:52
40.014834,116.305497,0,171,39760.1610416667,2008-11-08,03:51:54
40.014831,116.305473,0,169,39760.161099537,2008-11-08,03:51:59
40.01482,116.305463,0,165,39760.1611574074,2008-11-08,03:52:04
40.014819,116.305465,0,165,39760.1612152778,2008-11-08,03:52:09
40.014817,116.305467,0,165,39760.1612731481,2008-11-08,03:52:14
40.014814,116.30547,0,165,39760.1613310185,2008-11-08,03:52:19
40.014811,116.305475,0,164,39760.1613888889,2008-11-08,03:52:24
40.014808,116.305471,0,164,39760.1614467593,2008-11-08,03:52:29
40.014803,116.305474,0,164,39760.1615046296,2008-11-08,03:52:34
40.014803,116.305474,0,164,39760.1615393519,2008-11-08,03:52:37
40.014799,116.305467,0,163,39760.1615625,2008-11-08,03:52:39
40.014804,116.305477,0,162,39760.1616203704,2008-11-08,03:52:44
40.014801,116.305483,0,163,39760.1616782407,2008-11-08,03:52:49
40.014803,116.305485,0,163,39760.1617361111,2008-11-08,03:52:54
40.014807,116.305484,0,162,39760.1617939815,2008-11-08,03:52:59
40.014808,116.305486,0,161,39760.1618518519,2008-11-08,03:53:04
40.014808,116.305478,0,161,39760.1619097222,2008-11-08,03:53:09
40.014807,116.305477,0,160,39760.1619675926,2008-11-08,03:53:14
40.014804,116.305476,0,160,39760.162025463,2008-11-08,03:53:19
40.014802,116.305478,0,160,39760.1620833333,2008-11-08,03:53:24
40.014802,116.305478,0,160,39760.1621180556,2008-11-08,03:53:27
40.014799,116.305478,0,159,39760.1621412037,2008-11-08,03:53:29
40.014806,116.305464,0,160,39760.1621990741,2008-11-08,03:53:34
40.0148,116.305465,0,159,39760.1622569444,2008-11-08,03:53:39
40.014803,116.305459,0,160,39760.1623148148,2008-11-08,03:53:44
40.0148,116.305461,0,160,39760.1623726852,2008-11-08,03:53:49
40.0148,116.305461,0,160,39760.1624074074,2008-11-08,03:53:52
40.014797,116.305462,0,160,39760.1624305556,2008-11-08,03:53:54
40.01481,116.30544,0,156,39760.1624884259,2008-11-08,03:53:59
40.01481,116.30544,0,156,39760.1625231481,2008-11-08,03:54:02
40.01481,116.305443,0,156,39760.1625462963,2008-11-08,03:54:04
40.014807,116.305429,0,157,39760.1626041667,2008-11-08,03:54:09
40.014793,116.305427,0,154,39760.162662037,2008-11-08,03:54:14
40.014793,116.305427,0,154,39760.1626967593,2008-11-08,03:54:17
40.014797,116.305431,0,153,39760.1627199074,2008-11-08,03:54:19
40.014797,116.305442,0,152,39760.1627777778,2008-11-08,03:54:24
40.014797,116.305442,0,152,39760.1628125,2008-11-08,03:54:27
40.01479,116.30545,0,152,39760.1628356481,2008-11-08,03:54:29
40.014789,116.305462,0,151,39760.1628935185,2008-11-08,03:54:34
40.014789,116.305462,0,151,39760.1629513889,2008-11-08,03:54:39
40.014791,116.305457,0,150,39760.1630092593,2008-11-08,03:54:44
40.014794,116.305453,0,149,39760.1630671296,2008-11-08,03:54:49
40.014799,116.305453,0,148,39760.163125,2008-11-08,03:54:54
40.014803,116.305456,0,146,39760.1631828704,2008-11-08,03:54:59
40.014805,116.305455,0,145,39760.1632407407,2008-11-08,03:55:04
40.014805,116.305458,0,143,39760.1632986111,2008-11-08,03:55:09
40.014806,116.305452,0,141,39760.1633564815,2008-11-08,03:55:14
40.014807,116.305445,0,138,39760.1634143519,2008-11-08,03:55:19
40.014806,116.305444,0,135,39760.1634722222,2008-11-08,03:55:24
40.014804,116.305446,0,132,39760.1635300926,2008-11-08,03:55:29
40.014802,116.305448,0,129,39760.163587963,2008-11-08,03:55:34
40.014798,116.305448,0,126,39760.1636458333,2008-11-08,03:55:39
40.014798,116.305448,0,126,39760.1636805556,2008-11-08,03:55:42
40.014794,116.30545,0,123,39760.1637037037,2008-11-08,03:55:44
40.014781,116.30546,0,126,39760.1637615741,2008-11-08,03:55:49
40.014772,116.305486,0,127,39760.1638194444,2008-11-08,03:55:54
40.014716,116.305525,0,129,39760.1638773148,2008-11-08,03:55:59
40.014661,116.305537,0,132,39760.1639351852,2008-11-08,03:56:04
40.014631,116.305555,0,134,39760.1639930556,2008-11-08,03:56:09
40.014605,116.30555,0,135,39760.1640509259,2008-11-08,03:56:14
40.014566,116.30557,0,138,39760.1641087963,2008-11-08,03:56:19
40.014542,116.305569,0,139,39760.1641666667,2008-11-08,03:56:24
40.014464,116.305586,0,143,39760.164224537,2008-11-08,03:56:29
40.014409,116.30561,0,148,39760.1642824074,2008-11-08,03:56:34
40.014366,116.305617,0,150,39760.1643402778,2008-11-08,03:56:39
40.014321,116.305612,0,152,39760.1643981481,2008-11-08,03:56:44
40.014268,116.305636,0,149,39760.1644560185,2008-11-08,03:56:49
40.014228,116.30563,0,142,39760.1645138889,2008-11-08,03:56:54
40.014175,116.305633,0,138,39760.1645717593,2008-11-08,03:56:59
40.014113,116.305631,0,134,39760.1646296296,2008-11-08,03:57:04
40.014047,116.305623,0,128,39760.1646875,2008-11-08,03:57:09
40.013987,116.305643,0,131,39760.1647453704,2008-11-08,03:57:14
40.013936,116.305644,0,134,39760.1648032407,2008-11-08,03:57:19
40.013892,116.305659,0,136,39760.1648611111,2008-11-08,03:57:24
40.01384,116.305666,0,134,39760.1649189815,2008-11-08,03:57:29
40.013795,116.305678,0,135,39760.1649768518,2008-11-08,03:57:34
40.013774,116.305681,0,130,39760.1650347222,2008-11-08,03:57:39
40.013766,116.305732,0,130,39760.1650925926,2008-11-08,03:57:44
40.013754,116.305761,0,132,39760.165150463,2008-11-08,03:57:49
40.013752,116.305815,0,134,39760.1652083333,2008-11-08,03:57:54
40.013769,116.305916,0,134,39760.1652662037,2008-11-08,03:57:59
40.01377,116.305973,0,133,39760.1653240741,2008-11-08,03:58:04
40.013761,116.306061,0,129,39760.1653819444,2008-11-08,03:58:09
40.013752,116.306124,0,131,39760.1654398148,2008-11-08,03:58:14
40.013722,116.306182,0,133,39760.1654976852,2008-11-08,03:58:19
40.013693,116.306236,0,125,39760.1655555556,2008-11-08,03:58:24
40.013645,116.306269,0,121,39760.1656134259,2008-11-08,03:58:29
40.013586,116.306303,0,114,39760.1656712963,2008-11-08,03:58:34
40.013534,116.306327,0,106,39760.1657291667,2008-11-08,03:58:39
40.013492,116.306344,0,106,39760.165787037,2008-11-08,03:58:44
40.013468,116.306399,0,107,39760.1658449074,2008-11-08,03:58:49
40.013476,116.30649,0,99,39760.1659027778,2008-11-08,03:58:54
40.013433,116.306532,0,95,39760.1659606481,2008-11-08,03:58:59
40.013398,116.30658,0,95,39760.1660185185,2008-11-08,03:59:04
40.013372,116.30662,0,95,39760.1660763889,2008-11-08,03:59:09
40.013317,116.306644,0,92,39760.1661342593,2008-11-08,03:59:14
40.013287,116.306676,0,88,39760.1661921296,2008-11-08,03:59:19
40.013267,116.306741,0,91,39760.16625,2008-11-08,03:59:24
40.013217,116.306776,0,86,39760.1663078704,2008-11-08,03:59:29
40.01319,116.306839,0,91,39760.1663657407,2008-11-08,03:59:34
40.01315,116.306895,0,92,39760.1664236111,2008-11-08,03:59:39
40.013114,116.306979,0,97,39760.1664814815,2008-11-08,03:59:44
40.013084,116.30702,0,97,39760.1665393518,2008-11-08,03:59:49
40.013061,116.30706,0,91,39760.1665972222,2008-11-08,03:59:54
40.013027,116.307103,0,94,39760.1666550926,2008-11-08,03:59:59
40.01301,116.307179,0,90,39760.166712963,2008-11-08,04:00:04
40.012997,116.307242,0,87,39760.1667708333,2008-11-08,04:00:09
40.012986,116.307307,0,87,39760.1668287037,2008-11-08,04:00:14
40.012975,116.307371,0,82,39760.1668865741,2008-11-08,04:00:19
40.012974,116.307431,0,78,39760.1669444444,2008-11-08,04:00:24
40.01297,116.307485,0,71,39760.1670023148,2008-11-08,04:00:29
40.012962,116.30755,0,68,39760.1670601852,2008-11-08,04:00:34
40.01298,116.307623,0,69,39760.1671180556,2008-11-08,04:00:39
40.012983,116.307688,0,77,39760.1671759259,2008-11-08,04:00:44
40.013001,116.307752,0,86,39760.1672337963,2008-11-08,04:00:49
40.013012,116.307797,0,89,39760.1672916667,2008-11-08,04:00:54
40.013009,116.307848,0,92,39760.167349537,2008-11-08,04:00:59
40.013003,116.307905,0,96,39760.1674074074,2008-11-08,04:01:04
40.013008,116.307964,0,99,39760.1674652778,2008-11-08,04:01:09
40.013007,116.308034,0,105,39760.1675231481,2008-11-08,04:01:14
40.013014,116.308101,0,107,39760.1675810185,2008-11-08,04:01:19
40.013016,116.308168,0,112,39760.1676388889,2008-11-08,04:01:24
40.013031,116.308228,0,116,39760.1676967593,2008-11-08,04:01:29
40.013033,116.308302,0,119,39760.1677546296,2008-11-08,04:01:34
40.01305,116.308371,0,119,39760.1678125,2008-11-08,04:01:39
40.013067,116.308415,0,120,39760.1678703704,2008-11-08,04:01:44
40.013078,116.308472,0,122,39760.1679282407,2008-11-08,04:01:49
40.013101,116.30853,0,123,39760.1679861111,2008-11-08,04:01:54
40.013091,116.308579,0,124,39760.1680439815,2008-11-08,04:01:59
40.013115,116.30866,0,123,39760.1681018519,2008-11-08,04:02:04
40.01312,116.308735,0,124,39760.1681597222,2008-11-08,04:02:09
40.013139,116.308804,0,125,39760.1682175926,2008-11-08,04:02:14
40.013136,116.308877,0,126,39760.168275463,2008-11-08,04:02:19
40.013147,116.308924,0,127,39760.1683333333,2008-11-08,04:02:24
40.013138,116.308973,0,130,39760.1683912037,2008-11-08,04:02:29
40.013142,116.309042,0,136,39760.1684490741,2008-11-08,04:02:34
40.01314,116.309079,0,136,39760.1685069444,2008-11-08,04:02:39
40.01315,116.309164,0,136,39760.1685648148,2008-11-08,04:02:44
40.013162,116.309235,0,136,39760.1686226852,2008-11-08,04:02:49
40.013176,116.309314,0,137,39760.1686805556,2008-11-08,04:02:54
40.013177,116.30939,0,137,39760.1687384259,2008-11-08,04:02:59
40.013181,116.309479,0,138,39760.1687962963,2008-11-08,04:03:04
40.013193,116.309533,0,139,39760.1688541667,2008-11-08,04:03:09
40.0132,116.309599,0,139,39760.168912037,2008-11-08,04:03:14
40.013202,116.309657,0,137,39760.1689699074,2008-11-08,04:03:19
40.013225,116.309764,0,134,39760.1690277778,2008-11-08,04:03:24
40.013225,116.30982,0,135,39760.1690856481,2008-11-08,04:03:29
40.01322,116.309883,0,134,39760.1691435185,2008-11-08,04:03:34
40.013221,116.309933,0,135,39760.1692013889,2008-11-08,04:03:39
40.013216,116.310003,0,132,39760.1692592593,2008-11-08,04:03:44
40.013208,116.31006,0,131,39760.1693171296,2008-11-08,04:03:49
40.013191,116.310109,0,133,39760.169375,2008-11-08,04:03:54
40.013178,116.310151,0,132,39760.1694328704,2008-11-08,04:03:59
40.013165,116.310211,0,132,39760.1694907407,2008-11-08,04:04:04
40.01317,116.310292,0,133,39760.1695486111,2008-11-08,04:04:09
40.013182,116.310409,0,135,39760.1696064815,2008-11-08,04:04:14
40.01319,116.310495,0,136,39760.1696643519,2008-11-08,04:04:19
40.013184,116.310561,0,138,39760.1697222222,2008-11-08,04:04:24
40.01319,116.310641,0,140,39760.1697800926,2008-11-08,04:04:29
40.013203,116.310693,0,141,39760.169837963,2008-11-08,04:04:34
40.013221,116.310749,0,142,39760.1698958333,2008-11-08,04:04:39
40.013214,116.310804,0,143,39760.1699537037,2008-11-08,04:04:44
40.013211,116.31086,0,144,39760.1700115741,2008-11-08,04:04:49
40.013218,116.310955,0,148,39760.1700694444,2008-11-08,04:04:54
40.013222,116.311046,0,152,39760.1701273148,2008-11-08,04:04:59
40.013241,116.311091,0,155,39760.1701851852,2008-11-08,04:05:04
40.013238,116.311152,0,158,39760.1702430556,2008-11-08,04:05:09
40.013249,116.31126,0,161,39760.1703009259,2008-11-08,04:05:14
40.013267,116.311295,0,162,39760.1703587963,2008-11-08,04:05:19
40.013267,116.311354,0,164,39760.1704166667,2008-11-08,04:05:24
40.013284,116.311428,0,167,39760.170474537,2008-11-08,04:05:29
40.013285,116.311493,0,169,39760.1705324074,2008-11-08,04:05:34
40.013302,116.311595,0,170,39760.1705902778,2008-11-08,04:05:39
40.013318,116.311682,0,168,39760.1706481481,2008-11-08,04:05:44
40.013372,116.31177,0,170,39760.1707060185,2008-11-08,04:05:49
40.013427,116.311819,0,173,39760.1707638889,2008-11-08,04:05:54
40.013488,116.311836,0,171,39760.1708217593,2008-11-08,04:05:59
40.013537,116.311815,0,167,39760.1708796296,2008-11-08,04:06:04
40.013579,116.311811,0,161,39760.1709375,2008-11-08,04:06:09
40.013613,116.311805,0,147,39760.1709953704,2008-11-08,04:06:14
40.013662,116.311778,0,141,39760.1710532407,2008-11-08,04:06:19
40.013694,116.311776,0,137,39760.1711111111,2008-11-08,04:06:24
40.013687,116.311774,0,123,39760.1711689815,2008-11-08,04:06:29
40.013687,116.311774,0,122,39760.1712268519,2008-11-08,04:06:34
40.013687,116.311774,0,122,39760.1712615741,2008-11-08,04:06:37
40.013694,116.311779,0,122,39760.1712847222,2008-11-08,04:06:39
40.013678,116.311798,0,125,39760.1713425926,2008-11-08,04:06:44
40.013675,116.3118,0,125,39760.171400463,2008-11-08,04:06:49
40.013677,116.311792,0,125,39760.1714583333,2008-11-08,04:06:54
40.013676,116.311789,0,125,39760.1715162037,2008-11-08,04:06:59
40.013676,116.311789,0,125,39760.1715740741,2008-11-08,04:07:04
40.013675,116.311788,0,125,39760.1716319444,2008-11-08,04:07:09
40.013675,116.311788,0,125,39760.1716666667,2008-11-08,04:07:12
40.013675,116.311788,0,125,39760.1716898148,2008-11-08,04:07:14
40.013668,116.311814,0,126,39760.1717476852,2008-11-08,04:07:19
40.01365,116.311865,0,127,39760.1718055556,2008-11-08,04:07:24
40.013698,116.311871,0,126,39760.1718634259,2008-11-08,04:07:29
40.013733,116.311874,0,127,39760.1719212963,2008-11-08,04:07:34
40.013784,116.311861,0,129,39760.1719791667,2008-11-08,04:07:39
40.013833,116.311855,0,132,39760.172037037,2008-11-08,04:07:44
40.013881,116.311836,0,130,39760.1720949074,2008-11-08,04:07:49
40.01392,116.31183,0,131,39760.1721527778,2008-11-08,04:07:54
40.013967,116.311823,0,130,39760.1722106481,2008-11-08,04:07:59
40.01402,116.311804,0,138,39760.1722685185,2008-11-08,04:08:04
40.014084,116.311777,0,144,39760.1723263889,2008-11-08,04:08:09
40.014138,116.311762,0,147,39760.1723842593,2008-11-08,04:08:14
40.014173,116.311793,0,146,39760.1724421296,2008-11-08,04:08:19
40.014233,116.311789,0,147,39760.1725,2008-11-08,04:08:24
40.014306,116.31175,0,142,39760.1725578704,2008-11-08,04:08:29
40.014387,116.311712,0,141,39760.1726157407,2008-11-08,04:08:34
40.014447,116.311699,0,142,39760.1726736111,2008-11-08,04:08:39
40.014492,116.311698,0,137,39760.1727314815,2008-11-08,04:08:44
40.014518,116.311682,0,136,39760.1727893518,2008-11-08,04:08:49
40.014559,116.311657,0,131,39760.1728472222,2008-11-08,04:08:54
40.014606,116.311644,0,129,39760.1729050926,2008-11-08,04:08:59
40.014652,116.311643,0,124,39760.172962963,2008-11-08,04:09:04
40.014676,116.311655,0,123,39760.1730208333,2008-11-08,04:09:09
40.014705,116.311661,0,124,39760.1730787037,2008-11-08,04:09:14
40.014727,116.311649,0,126,39760.1731365741,2008-11-08,04:09:19
40.014732,116.311673,0,129,39760.1731944444,2008-11-08,04:09:24
40.014753,116.311687,0,132,39760.1732523148,2008-11-08,04:09:29
40.014796,116.31168,0,132,39760.1733101852,2008-11-08,04:09:34
40.01482,116.311647,0,131,39760.1733680556,2008-11-08,04:09:39
40.014837,116.311623,0,134,39760.1734259259,2008-11-08,04:09:44
40.014844,116.311617,0,135,39760.1734837963,2008-11-08,04:09:49
40.014849,116.311611,0,136,39760.1735416667,2008-11-08,04:09:54
40.014849,116.311611,0,136,39760.1735763889,2008-11-08,04:09:57
40.014857,116.311609,0,136,39760.173599537,2008-11-08,04:09:59
40.014879,116.311537,0,137,39760.1736574074,2008-11-08,04:10:04
40.014692,116.31159,0,136,39760.1780787037,2008-11-08,04:16:26
40.01456,116.311654,0,137,39760.1781018519,2008-11-08,04:16:28
40.014476,116.311699,0,138,39760.1781134259,2008-11-08,04:16:29
40.014388,116.311742,0,138,39760.178125,2008-11-08,04:16:30
40.014239,116.31178,0,139,39760.1781481481,2008-11-08,04:16:32
40.014069,116.311829,0,140,39760.1781712963,2008-11-08,04:16:34
40.013981,116.311854,0,140,39760.1781828704,2008-11-08,04:16:35
40.013891,116.311873,0,141,39760.1781944444,2008-11-08,04:16:36
40.013711,116.311914,0,142,39760.1782175926,2008-11-08,04:16:38
40.01362,116.311928,0,143,39760.1782291667,2008-11-08,04:16:39
40.013516,116.311927,0,144,39760.1782407407,2008-11-08,04:16:40
40.013416,116.311938,0,145,39760.1782523148,2008-11-08,04:16:41
40.013315,116.311957,0,146,39760.1782638889,2008-11-08,04:16:42
40.013209,116.311973,0,147,39760.178275463,2008-11-08,04:16:43
40.013112,116.311991,0,148,39760.178287037,2008-11-08,04:16:44
40.012974,116.312031,0,151,39760.1782986111,2008-11-08,04:16:45
40.012856,116.312069,0,152,39760.1783101852,2008-11-08,04:16:46
40.012758,116.312075,0,154,39760.1783217593,2008-11-08,04:16:47
40.012633,116.312127,0,158,39760.1783333333,2008-11-08,04:16:48
40.012542,116.31215,0,160,39760.1783449074,2008-11-08,04:16:49
40.01245,116.31217,0,161,39760.1783564815,2008-11-08,04:16:50
40.012291,116.312189,0,164,39760.1783796296,2008-11-08,04:16:52
40.01214,116.312203,0,167,39760.1784027778,2008-11-08,04:16:54
40.01202,116.312213,0,168,39760.1784259259,2008-11-08,04:16:56
40.011913,116.312233,0,168,39760.1784490741,2008-11-08,04:16:58
40.011823,116.312253,0,170,39760.1784722222,2008-11-08,04:17:00
40.01172,116.31227,0,173,39760.1785069444,2008-11-08,04:17:03
40.011708,116.312283,0,176,39760.1785648148,2008-11-08,04:17:08
40.011735,116.312272,0,178,39760.1786226852,2008-11-08,04:17:13
40.011725,116.312273,0,178,39760.1786805556,2008-11-08,04:17:18
40.011623,116.312294,0,180,39760.1787268519,2008-11-08,04:17:22
40.011515,116.31228,0,181,39760.1787615741,2008-11-08,04:17:25
40.011381,116.312283,0,180,39760.1787962963,2008-11-08,04:17:28
40.011278,116.312281,0,179,39760.1788194444,2008-11-08,04:17:30
40.011152,116.312302,0,181,39760.1788425926,2008-11-08,04:17:32
40.011042,116.312299,0,180,39760.1788657407,2008-11-08,04:17:34
40.010907,116.312307,0,179,39760.1788888889,2008-11-08,04:17:36
40.010767,116.312307,0,177,39760.178912037,2008-11-08,04:17:38
40.010619,116.312325,0,176,39760.1789351852,2008-11-08,04:17:40
40.010458,116.312334,0,173,39760.1789583333,2008-11-08,04:17:42
40.010294,116.312342,0,171,39760.1789814815,2008-11-08,04:17:44
40.010198,116.312363,0,171,39760.1789930556,2008-11-08,04:17:45
40.010106,116.312379,0,169,39760.1790046296,2008-11-08,04:17:46
40.010015,116.312385,0,168,39760.1790162037,2008-11-08,04:17:47
40.009821,116.31242,0,166,39760.1790393519,2008-11-08,04:17:49
40.009726,116.31243,0,165,39760.1790509259,2008-11-08,04:17:50
40.009631,116.312445,0,164,39760.1790625,2008-11-08,04:17:51
40.009535,116.312466,0,164,39760.1790740741,2008-11-08,04:17:52
40.009439,116.312478,0,163,39760.1790856481,2008-11-08,04:17:53
40.009347,116.312492,0,163,39760.1790972222,2008-11-08,04:17:54
40.009253,116.312502,0,162,39760.1791087963,2008-11-08,04:17:55
40.009157,116.312512,0,162,39760.1791203704,2008-11-08,04:17:56
40.009061,116.312526,0,162,39760.1791319444,2008-11-08,04:17:57
40.008968,116.312538,0,161,39760.1791435185,2008-11-08,04:17:58
40.008875,116.312543,0,161,39760.1791550926,2008-11-08,04:17:59
40.008686,116.312576,0,163,39760.1791782407,2008-11-08,04:18:01
40.008516,116.312604,0,162,39760.1792013889,2008-11-08,04:18:03
40.00836,116.312623,0,161,39760.179224537,2008-11-08,04:18:05
40.008218,116.312642,0,161,39760.1792476852,2008-11-08,04:18:07
40.008093,116.312655,0,160,39760.1792708333,2008-11-08,04:18:09
40.007985,116.312682,0,160,39760.1792939815,2008-11-08,04:18:11
40.007922,116.31275,0,162,39760.1793518519,2008-11-08,04:18:16
40.007958,116.312771,0,167,39760.1794097222,2008-11-08,04:18:21
40.007972,116.312769,0,169,39760.1794675926,2008-11-08,04:18:26
40.0079,116.312763,0,169,39760.179525463,2008-11-08,04:18:31
40.00778,116.312764,0,164,39760.1795601852,2008-11-08,04:18:34
40.007663,116.31277,0,163,39760.1795833333,2008-11-08,04:18:36
40.007526,116.312774,0,161,39760.1796064815,2008-11-08,04:18:38
40.007368,116.312784,0,157,39760.1796296296,2008-11-08,04:18:40
40.007204,116.312787,0,156,39760.1796527778,2008-11-08,04:18:42
40.007112,116.312792,0,155,39760.1796643519,2008-11-08,04:18:43
40.007017,116.312802,0,154,39760.1796759259,2008-11-08,04:18:44
40.006918,116.312812,0,154,39760.1796875,2008-11-08,04:18:45
40.006825,116.312824,0,153,39760.1796990741,2008-11-08,04:18:46
40.006725,116.312838,0,153,39760.1797106481,2008-11-08,04:18:47
40.006631,116.312854,0,152,39760.1797222222,2008-11-08,04:18:48
40.006535,116.312867,0,151,39760.1797337963,2008-11-08,04:18:49
40.006438,116.31288,0,151,39760.1797453704,2008-11-08,04:18:50
40.006332,116.312897,0,150,39760.1797569444,2008-11-08,04:18:51
40.006234,116.312907,0,149,39760.1797685185,2008-11-08,04:18:52
40.006141,116.312923,0,149,39760.1797800926,2008-11-08,04:18:53
40.006037,116.31294,0,149,39760.1797916667,2008-11-08,04:18:54
40.00594,116.312947,0,149,39760.1798032407,2008-11-08,04:18:55
40.005836,116.31295,0,148,39760.1798148148,2008-11-08,04:18:56
40.00573,116.312944,0,147,39760.1798263889,2008-11-08,04:18:57
40.005629,116.31292,0,147,39760.179837963,2008-11-08,04:18:58
40.005524,116.312884,0,147,39760.179849537,2008-11-08,04:18:59
40.005422,116.312827,0,147,39760.1798611111,2008-11-08,04:19:00
40.005319,116.312767,0,147,39760.1798726852,2008-11-08,04:19:01
40.005249,116.312665,0,145,39760.1798842593,2008-11-08,04:19:02
40.005174,116.312563,0,144,39760.1798958333,2008-11-08,04:19:03
40.005103,116.312463,0,143,39760.1799074074,2008-11-08,04:19:04
40.00505,116.312349,0,143,39760.1799189815,2008-11-08,04:19:05
40.004987,116.312252,0,143,39760.1799305556,2008-11-08,04:19:06
40.004939,116.31214,0,143,39760.1799421296,2008-11-08,04:19:07
40.004916,116.312012,0,142,39760.1799537037,2008-11-08,04:19:08
40.004894,116.311865,0,143,39760.1799652778,2008-11-08,04:19:09
40.004877,116.311725,0,144,39760.1799768518,2008-11-08,04:19:10
40.004861,116.311586,0,146,39760.1799884259,2008-11-08,04:19:11
40.004846,116.311446,0,147,39760.18,2008-11-08,04:19:12
40.004835,116.311299,0,148,39760.1800115741,2008-11-08,04:19:13
40.004818,116.31116,0,148,39760.1800231481,2008-11-08,04:19:14
40.004801,116.311026,0,150,39760.1800347222,2008-11-08,04:19:15
40.004782,116.310891,0,150,39760.1800462963,2008-11-08,04:19:16
40.004771,116.310745,0,151,39760.1800578704,2008-11-08,04:19:17
40.004742,116.310615,0,152,39760.1800694444,2008-11-08,04:19:18
40.00471,116.310487,0,154,39760.1800810185,2008-11-08,04:19:19
40.004666,116.310365,0,155,39760.1800925926,2008-11-08,04:19:20
40.004616,116.310247,0,157,39760.1801041667,2008-11-08,04:19:21
40.004565,116.310118,0,157,39760.1801157407,2008-11-08,04:19:22
40.004523,116.309997,0,156,39760.1801273148,2008-11-08,04:19:23
40.004474,116.309884,0,154,39760.1801388889,2008-11-08,04:19:24
40.004421,116.309778,0,153,39760.180150463,2008-11-08,04:19:25
40.004349,116.309649,0,153,39760.180162037,2008-11-08,04:19:26
40.004285,116.309565,0,154,39760.1801736111,2008-11-08,04:19:27
40.004217,116.309481,0,155,39760.1801851852,2008-11-08,04:19:28
40.004088,116.309349,0,154,39760.1802083333,2008-11-08,04:19:30
40.00396,116.309249,0,154,39760.1802314815,2008-11-08,04:19:32
40.003855,116.309183,0,154,39760.1802546296,2008-11-08,04:19:34
40.003772,116.309134,0,153,39760.1803125,2008-11-08,04:19:39
40.003684,116.309082,0,152,39760.1803587963,2008-11-08,04:19:43
40.003572,116.309019,0,150,39760.1803935185,2008-11-08,04:19:46
40.003473,116.308983,0,149,39760.1804166667,2008-11-08,04:19:48
40.003355,116.308958,0,150,39760.1804398148,2008-11-08,04:19:50
40.003216,116.308944,0,147,39760.180462963,2008-11-08,04:19:52
40.003065,116.308941,0,146,39760.1804861111,2008-11-08,04:19:54
40.002906,116.308954,0,145,39760.1805092593,2008-11-08,04:19:56
40.002762,116.308965,0,145,39760.1805324074,2008-11-08,04:19:58
40.002625,116.308967,0,146,39760.1805555556,2008-11-08,04:20:00
40.002498,116.308976,0,144,39760.1805787037,2008-11-08,04:20:02
40.002406,116.308992,0,146,39760.1806018518,2008-11-08,04:20:04
40.002345,116.309015,0,142,39760.1806597222,2008-11-08,04:20:09
40.002334,116.309012,0,142,39760.1807175926,2008-11-08,04:20:14
40.002224,116.309003,0,141,39760.1807638889,2008-11-08,04:20:18
40.00213,116.309003,0,140,39760.180787037,2008-11-08,04:20:20
40.002021,116.309,0,140,39760.1808101852,2008-11-08,04:20:22
40.001896,116.308991,0,141,39760.1808333333,2008-11-08,04:20:24
40.001757,116.308981,0,141,39760.1808564815,2008-11-08,04:20:26
40.001604,116.308984,0,142,39760.1808796296,2008-11-08,04:20:28
40.001435,116.309001,0,142,39760.1809027778,2008-11-08,04:20:30
40.001254,116.309014,0,141,39760.1809259259,2008-11-08,04:20:32
40.001161,116.309021,0,142,39760.1809375,2008-11-08,04:20:33
40.001069,116.309014,0,141,39760.1809490741,2008-11-08,04:20:34
40.000977,116.309011,0,142,39760.1809606481,2008-11-08,04:20:35
40.000804,116.309024,0,141,39760.1809837963,2008-11-08,04:20:37
40.000635,116.30902,0,138,39760.1810069444,2008-11-08,04:20:39
40.000474,116.309017,0,138,39760.1810300926,2008-11-08,04:20:41
40.000307,116.309014,0,138,39760.1810532407,2008-11-08,04:20:43
40.000131,116.308996,0,137,39760.1810763889,2008-11-08,04:20:45
40.000031,116.308987,0,135,39760.181087963,2008-11-08,04:20:46
39.999935,116.30898,0,134,39760.181099537,2008-11-08,04:20:47
39.999837,116.308973,0,133,39760.1811111111,2008-11-08,04:20:48
39.999729,116.308975,0,133,39760.1811226852,2008-11-08,04:20:49
39.999621,116.308979,0,132,39760.1811342593,2008-11-08,04:20:50
39.999504,116.308996,0,133,39760.1811458333,2008-11-08,04:20:51
39.999413,116.308998,0,131,39760.1811574074,2008-11-08,04:20:52
39.999261,116.308986,0,131,39760.1811805556,2008-11-08,04:20:54
39.999129,116.308974,0,130,39760.1812037037,2008-11-08,04:20:56
39.999028,116.308974,0,128,39760.1812268518,2008-11-08,04:20:58
39.998932,116.308975,0,125,39760.1812615741,2008-11-08,04:21:01
39.998912,116.308986,0,123,39760.1813194444,2008-11-08,04:21:06
39.998912,116.308986,0,123,39760.1813541667,2008-11-08,04:21:09
39.998904,116.308988,0,122,39760.1813773148,2008-11-08,04:21:11
39.998893,116.308991,0,121,39760.1814351852,2008-11-08,04:21:16
39.998879,116.308994,0,121,39760.1814930556,2008-11-08,04:21:21
39.998873,116.308996,0,121,39760.1815509259,2008-11-08,04:21:26
39.998868,116.308997,0,121,39760.1816087963,2008-11-08,04:21:31
39.99886,116.308999,0,121,39760.1816666667,2008-11-08,04:21:36
39.99886,116.308999,0,121,39760.1817013889,2008-11-08,04:21:39
39.998854,116.309001,0,121,39760.181724537,2008-11-08,04:21:41
39.998841,116.309005,0,121,39760.1817824074,2008-11-08,04:21:46
39.998834,116.309006,0,121,39760.1818402778,2008-11-08,04:21:51
39.998835,116.309007,0,122,39760.1818981481,2008-11-08,04:21:56
39.998835,116.309007,0,122,39760.1819328704,2008-11-08,04:21:59
39.998839,116.309006,0,122,39760.1819560185,2008-11-08,04:22:01
39.998811,116.309003,0,121,39760.1820138889,2008-11-08,04:22:06
39.99871,116.308976,0,121,39760.1820601852,2008-11-08,04:22:10
39.998611,116.308932,0,123,39760.1821064815,2008-11-08,04:22:14
39.998494,116.308909,0,123,39760.1821527778,2008-11-08,04:22:18
39.998361,116.308888,0,121,39760.1821875,2008-11-08,04:22:21
39.998252,116.308886,0,121,39760.1822106481,2008-11-08,04:22:23
39.998131,116.308868,0,122,39760.1822337963,2008-11-08,04:22:25
39.997995,116.30884,0,123,39760.1822569444,2008-11-08,04:22:27
39.997846,116.308828,0,122,39760.1822800926,2008-11-08,04:22:29
39.997691,116.308833,0,121,39760.1823032407,2008-11-08,04:22:31
39.997529,116.308836,0,120,39760.1823263889,2008-11-08,04:22:33
39.997369,116.308845,0,120,39760.182349537,2008-11-08,04:22:35
39.997222,116.308849,0,119,39760.1823726852,2008-11-08,04:22:37
39.997086,116.308849,0,119,39760.1823958333,2008-11-08,04:22:39
39.996984,116.308846,0,119,39760.1824189815,2008-11-08,04:22:41
39.996908,116.308875,0,125,39760.1824768518,2008-11-08,04:22:46
39.996895,116.308883,0,126,39760.1825347222,2008-11-08,04:22:51
39.99689,116.308886,0,124,39760.1825925926,2008-11-08,04:22:56
39.996885,116.308888,0,124,39760.182650463,2008-11-08,04:23:01
39.996885,116.308888,0,124,39760.1826851852,2008-11-08,04:23:04
39.996877,116.30889,0,124,39760.1827083333,2008-11-08,04:23:06
39.996782,116.308924,0,135,39760.1827546296,2008-11-08,04:23:10
39.996692,116.308925,0,138,39760.1827777778,2008-11-08,04:23:12
39.996599,116.308928,0,141,39760.1828009259,2008-11-08,04:23:14
39.996503,116.308904,0,144,39760.1828240741,2008-11-08,04:23:16
39.996404,116.308897,0,144,39760.1828472222,2008-11-08,04:23:18
39.996251,116.308899,0,144,39760.1828703704,2008-11-08,04:23:20
39.996077,116.30892,0,143,39760.1828935185,2008-11-08,04:23:22
39.995982,116.308922,0,143,39760.1829050926,2008-11-08,04:23:23
39.995882,116.308936,0,142,39760.1829166667,2008-11-08,04:23:24
39.995779,116.308955,0,141,39760.1829282407,2008-11-08,04:23:25
39.995673,116.308966,0,141,39760.1829398148,2008-11-08,04:23:26
39.99557,116.30898,0,141,39760.1829513889,2008-11-08,04:23:27
39.995469,116.308985,0,140,39760.182962963,2008-11-08,04:23:28
39.995364,116.309005,0,140,39760.182974537,2008-11-08,04:23:29
39.995258,116.309023,0,139,39760.1829861111,2008-11-08,04:23:30
39.995155,116.309027,0,139,39760.1829976852,2008-11-08,04:23:31
39.995056,116.309039,0,139,39760.1830092593,2008-11-08,04:23:32
39.994962,116.309051,0,138,39760.1830208333,2008-11-08,04:23:33
39.994872,116.309065,0,138,39760.1830324074,2008-11-08,04:23:34
39.994723,116.309088,0,136,39760.1830555556,2008-11-08,04:23:36
39.99462,116.30911,0,136,39760.1830787037,2008-11-08,04:23:38
39.994586,116.309173,0,135,39760.1831365741,2008-11-08,04:23:43
39.994574,116.309179,0,131,39760.1831944444,2008-11-08,04:23:48
39.994526,116.309177,0,132,39760.1832523148,2008-11-08,04:23:53
39.994428,116.309177,0,133,39760.183287037,2008-11-08,04:23:56
39.994289,116.3092,0,138,39760.1833217593,2008-11-08,04:23:59
39.994167,116.309196,0,145,39760.1833449074,2008-11-08,04:24:01
39.994027,116.30921,0,149,39760.1833680556,2008-11-08,04:24:03
39.993873,116.30923,0,154,39760.1833912037,2008-11-08,04:24:05
39.993713,116.309253,0,157,39760.1834143519,2008-11-08,04:24:07
39.993538,116.309286,0,157,39760.1834375,2008-11-08,04:24:09
39.99344,116.309302,0,157,39760.1834490741,2008-11-08,04:24:10
39.993344,116.309314,0,159,39760.1834606482,2008-11-08,04:24:11
39.993249,116.309332,0,159,39760.1834722222,2008-11-08,04:24:12
39.993157,116.309352,0,160,39760.1834837963,2008-11-08,04:24:13
39.993066,116.309379,0,161,39760.1834953704,2008-11-08,04:24:14
39.992899,116.309447,0,158,39760.1835185185,2008-11-08,04:24:16
39.992737,116.309492,0,157,39760.1835416667,2008-11-08,04:24:18
39.992571,116.309523,0,158,39760.1835648148,2008-11-08,04:24:20
39.992424,116.309539,0,160,39760.183587963,2008-11-08,04:24:22
39.99229,116.309547,0,161,39760.1836111111,2008-11-08,04:24:24
39.992178,116.309554,0,161,39760.1836342593,2008-11-08,04:24:26
39.992063,116.309577,0,160,39760.1836689815,2008-11-08,04:24:29
39.991999,116.309601,0,161,39760.1837268519,2008-11-08,04:24:34
39.991992,116.309612,0,160,39760.1837847222,2008-11-08,04:24:39
39.991957,116.309613,0,159,39760.1838425926,2008-11-08,04:24:44
39.991935,116.309619,0,158,39760.183900463,2008-11-08,04:24:49
39.991905,116.309614,0,157,39760.1839583333,2008-11-08,04:24:54
39.991814,116.309605,0,156,39760.1840162037,2008-11-08,04:24:59
39.991803,116.309618,0,155,39760.1840740741,2008-11-08,04:25:04
39.991784,116.309608,0,158,39760.1841319444,2008-11-08,04:25:09
39.991686,116.309597,0,153,39760.1841782407,2008-11-08,04:25:13
39.991554,116.309598,0,148,39760.184212963,2008-11-08,04:25:16
39.991461,116.309603,0,144,39760.1842361111,2008-11-08,04:25:18
39.991345,116.309629,0,143,39760.1842592593,2008-11-08,04:25:20
39.99122,116.309652,0,142,39760.1842824074,2008-11-08,04:25:22
39.991115,116.309663,0,141,39760.1843055556,2008-11-08,04:25:24
39.991012,116.309669,0,139,39760.1843287037,2008-11-08,04:25:26
39.990897,116.309668,0,138,39760.1843518519,2008-11-08,04:25:28
39.990782,116.309677,0,134,39760.184375,2008-11-08,04:25:30
39.990655,116.309683,0,130,39760.1843981481,2008-11-08,04:25:32
39.990528,116.309674,0,129,39760.1844212963,2008-11-08,04:25:34
39.990393,116.309666,0,125,39760.1844444444,2008-11-08,04:25:36
39.990254,116.309661,0,125,39760.1844675926,2008-11-08,04:25:38
39.990119,116.309704,0,126,39760.1844907407,2008-11-08,04:25:40
39.99001,116.309751,0,128,39760.1845138889,2008-11-08,04:25:42
39.989867,116.309881,0,137,39760.184537037,2008-11-08,04:25:44
39.989776,116.309947,0,139,39760.1845601852,2008-11-08,04:25:46
39.989656,116.31002,0,141,39760.1845949074,2008-11-08,04:25:49
39.98957,116.310072,0,137,39760.1846296296,2008-11-08,04:25:52
39.98947,116.310101,0,129,39760.1846875,2008-11-08,04:25:57
39.989378,116.310097,0,120,39760.1847453704,2008-11-08,04:26:02
39.989264,116.310096,0,111,39760.1848032407,2008-11-08,04:26:07
39.98917,116.3101,0,102,39760.1848611111,2008-11-08,04:26:12
39.989128,116.310051,0,94,39760.1849189815,2008-11-08,04:26:17
39.989114,116.310034,0,85,39760.1849768519,2008-11-08,04:26:22
39.989105,116.310036,0,80,39760.1850347222,2008-11-08,04:26:27
39.989079,116.310005,0,80,39760.1850925926,2008-11-08,04:26:32
39.989006,116.310012,0,82,39760.185150463,2008-11-08,04:26:37
39.988943,116.310034,0,82,39760.1852083333,2008-11-08,04:26:42
39.988923,116.309939,0,112,39760.1852662037,2008-11-08,04:26:47
39.988849,116.309873,0,123,39760.1853009259,2008-11-08,04:26:50
39.988747,116.30985,0,122,39760.1853356481,2008-11-08,04:26:53
39.98861,116.30992,0,123,39760.1853819444,2008-11-08,04:26:57
39.988554,116.30995,0,120,39760.1854398148,2008-11-08,04:27:02
39.988547,116.309934,0,121,39760.1854976852,2008-11-08,04:27:07
39.988538,116.309935,0,120,39760.1855555556,2008-11-08,04:27:12
39.988551,116.30993,0,120,39760.1856134259,2008-11-08,04:27:17
39.988563,116.309927,0,120,39760.1856712963,2008-11-08,04:27:22
39.988581,116.309909,0,120,39760.1857291667,2008-11-08,04:27:27
39.98859,116.309897,0,123,39760.185787037,2008-11-08,04:27:32
39.98855,116.309935,0,124,39760.1858449074,2008-11-08,04:27:37
39.988529,116.309929,0,126,39760.1859027778,2008-11-08,04:27:42
39.988567,116.309868,0,128,39760.1859606481,2008-11-08,04:27:47
39.988584,116.309828,0,129,39760.1860185185,2008-11-08,04:27:52
39.988588,116.309818,0,129,39760.1860763889,2008-11-08,04:27:57
39.988585,116.309819,0,129,39760.1861342593,2008-11-08,04:28:02
39.988588,116.309817,0,129,39760.1861921296,2008-11-08,04:28:07
39.988584,116.309817,0,128,39760.18625,2008-11-08,04:28:12
39.988584,116.309817,0,128,39760.1862847222,2008-11-08,04:28:15
39.988584,116.309817,0,128,39760.1863078704,2008-11-08,04:28:17
39.988625,116.309785,0,128,39760.1863657407,2008-11-08,04:28:22
39.988579,116.309748,0,128,39760.1864236111,2008-11-08,04:28:27
39.98857,116.30976,0,127,39760.1864814815,2008-11-08,04:28:32
39.988604,116.30973,0,126,39760.1865393519,2008-11-08,04:28:37
39.988603,116.30974,0,125,39760.1865972222,2008-11-08,04:28:42
39.988616,116.30975,0,122,39760.1866550926,2008-11-08,04:28:47
39.988613,116.309755,0,121,39760.186712963,2008-11-08,04:28:52
39.988612,116.309754,0,121,39760.1867708333,2008-11-08,04:28:57
39.988615,116.309752,0,121,39760.1868287037,2008-11-08,04:29:02
39.988615,116.309752,0,121,39760.1868634259,2008-11-08,04:29:05
39.988613,116.309752,0,121,39760.1868865741,2008-11-08,04:29:07
39.988625,116.309729,0,122,39760.1869444444,2008-11-08,04:29:12
39.988622,116.309693,0,123,39760.1870023148,2008-11-08,04:29:17
39.988619,116.309693,0,123,39760.1870601852,2008-11-08,04:29:22
39.988612,116.309694,0,123,39760.1871180556,2008-11-08,04:29:27
39.988604,116.309695,0,123,39760.1871759259,2008-11-08,04:29:32
39.988599,116.309695,0,123,39760.1872337963,2008-11-08,04:29:37
39.988598,116.309696,0,123,39760.1872916667,2008-11-08,04:29:42
39.988598,116.309696,0,123,39760.1873263889,2008-11-08,04:29:45
39.988592,116.309696,0,123,39760.187349537,2008-11-08,04:29:47
39.988516,116.30968,0,129,39760.1874074074,2008-11-08,04:29:52
39.988442,116.309676,0,132,39760.1874652778,2008-11-08,04:29:57
39.988395,116.30968,0,136,39760.1875231481,2008-11-08,04:30:02
39.988335,116.309675,0,140,39760.1875810185,2008-11-08,04:30:07
39.988275,116.309675,0,143,39760.1876388889,2008-11-08,04:30:12
39.988221,116.309676,0,142,39760.1876967593,2008-11-08,04:30:17
39.988169,116.309692,0,143,39760.1877546296,2008-11-08,04:30:22
39.98812,116.309715,0,150,39760.1878125,2008-11-08,04:30:27
39.988058,116.309723,0,156,39760.1878703704,2008-11-08,04:30:32
39.987985,116.309745,0,160,39760.1879282407,2008-11-08,04:30:37
39.987935,116.309719,0,159,39760.1879861111,2008-11-08,04:30:42
39.987872,116.309717,0,160,39760.1880439815,2008-11-08,04:30:47
39.987816,116.309716,0,159,39760.1881018518,2008-11-08,04:30:52
39.987769,116.309724,0,157,39760.1881597222,2008-11-08,04:30:57
39.987719,116.309726,0,153,39760.1882175926,2008-11-08,04:31:02
39.987683,116.309737,0,155,39760.188275463,2008-11-08,04:31:07
39.987635,116.309732,0,157,39760.1883333333,2008-11-08,04:31:12
39.987565,116.309743,0,156,39760.1883912037,2008-11-08,04:31:17
39.987506,116.309751,0,158,39760.1884490741,2008-11-08,04:31:22
39.987447,116.309762,0,159,39760.1885069444,2008-11-08,04:31:27
39.98739,116.309754,0,160,39760.1885648148,2008-11-08,04:31:32
39.987324,116.309748,0,162,39760.1886226852,2008-11-08,04:31:37
39.98725,116.309673,0,173,39760.1886805556,2008-11-08,04:31:42
39.987172,116.309682,0,198,39760.1887384259,2008-11-08,04:31:47
39.987121,116.30967,0,224,39760.1887962963,2008-11-08,04:31:52
39.987048,116.30968,0,247,39760.1888425926,2008-11-08,04:31:56
39.986972,116.309657,0,258,39760.188900463,2008-11-08,04:32:01
39.986901,116.309691,0,279,39760.1889583333,2008-11-08,04:32:06
39.986864,116.309756,0,294,39760.1890162037,2008-11-08,04:32:11
39.98681,116.309744,0,303,39760.1890740741,2008-11-08,04:32:16
39.986758,116.309731,0,324,39760.1891319444,2008-11-08,04:32:21
39.986702,116.309749,0,334,39760.1891898148,2008-11-08,04:32:26
39.986684,116.309747,0,339,39760.1892476852,2008-11-08,04:32:31
39.986645,116.309733,0,337,39760.1893055556,2008-11-08,04:32:36
39.986621,116.309708,0,330,39760.1893634259,2008-11-08,04:32:41
39.986577,116.309671,0,328,39760.1894212963,2008-11-08,04:32:46
39.986526,116.30963,0,335,39760.1894791667,2008-11-08,04:32:51
39.986461,116.309598,0,335,39760.189537037,2008-11-08,04:32:56
39.986397,116.309627,0,325,39760.1895949074,2008-11-08,04:33:01
39.986354,116.309693,0,318,39760.1896527778,2008-11-08,04:33:06
39.986299,116.309735,0,307,39760.1897106481,2008-11-08,04:33:11
39.986228,116.30976,0,295,39760.1897685185,2008-11-08,04:33:16
39.986167,116.309805,0,283,39760.1898263889,2008-11-08,04:33:21
39.986108,116.30981,0,285,39760.1898842593,2008-11-08,04:33:26
39.986053,116.309835,0,286,39760.1899421296,2008-11-08,04:33:31
39.985991,116.309856,0,288,39760.19,2008-11-08,04:33:36
39.98594,116.309863,0,289,39760.1900578704,2008-11-08,04:33:41
39.985921,116.309843,0,275,39760.1901157407,2008-11-08,04:33:46
39.985859,116.309841,0,266,39760.1901736111,2008-11-08,04:33:51
39.985819,116.309844,0,263,39760.1902314815,2008-11-08,04:33:56
39.985764,116.309835,0,248,39760.1902893518,2008-11-08,04:34:01
39.985692,116.309839,0,239,39760.1903472222,2008-11-08,04:34:06
39.985634,116.309847,0,229,39760.1904050926,2008-11-08,04:34:11
39.985572,116.309856,0,217,39760.190462963,2008-11-08,04:34:16
39.985523,116.30987,0,211,39760.1905208333,2008-11-08,04:34:21
39.985465,116.309886,0,208,39760.1905787037,2008-11-08,04:34:26
39.985397,116.309873,0,207,39760.1906365741,2008-11-08,04:34:31
39.985321,116.309845,0,205,39760.1906944444,2008-11-08,04:34:36
39.985261,116.309804,0,213,39760.1907523148,2008-11-08,04:34:41
39.985203,116.309775,0,210,39760.1908101852,2008-11-08,04:34:46
39.985145,116.309766,0,205,39760.1908680556,2008-11-08,04:34:51
39.985105,116.309783,0,187,39760.1909259259,2008-11-08,04:34:56
39.985067,116.309751,0,179,39760.1909837963,2008-11-08,04:35:01
39.985005,116.309762,0,168,39760.1910416667,2008-11-08,04:35:06
39.984947,116.309757,0,158,39760.191099537,2008-11-08,04:35:11
39.984885,116.309759,0,154,39760.1911574074,2008-11-08,04:35:16
39.984829,116.309763,0,151,39760.1912152778,2008-11-08,04:35:21
39.984781,116.309747,0,149,39760.1912731482,2008-11-08,04:35:26
39.984738,116.309698,0,145,39760.1913310185,2008-11-08,04:35:31
39.98469,116.30968,0,143,39760.1913888889,2008-11-08,04:35:36
39.984643,116.309657,0,146,39760.1914467593,2008-11-08,04:35:41
39.984616,116.309654,0,147,39760.1915046296,2008-11-08,04:35:46
39.984612,116.309659,0,147,39760.1915625,2008-11-08,04:35:51
39.984612,116.309659,0,147,39760.1915972222,2008-11-08,04:35:54
39.984614,116.309659,0,147,39760.1916203704,2008-11-08,04:35:56
39.984584,116.309677,0,148,39760.1916782407,2008-11-08,04:36:01
39.984525,116.309715,0,148,39760.1917361111,2008-11-08,04:36:06
39.984488,116.309747,0,148,39760.1917939815,2008-11-08,04:36:11
39.984464,116.309771,0,148,39760.1918518519,2008-11-08,04:36:16
39.984424,116.309768,0,146,39760.1919097222,2008-11-08,04:36:21
39.984371,116.309773,0,147,39760.1919675926,2008-11-08,04:36:26
39.984318,116.309782,0,142,39760.192025463,2008-11-08,04:36:31
39.984263,116.30978,0,137,39760.1920833333,2008-11-08,04:36:36
39.98421,116.309786,0,127,39760.1921412037,2008-11-08,04:36:41
39.984163,116.309776,0,125,39760.1921990741,2008-11-08,04:36:46
39.984113,116.309755,0,121,39760.1922569444,2008-11-08,04:36:51
39.984075,116.309761,0,120,39760.1923148148,2008-11-08,04:36:56
39.984018,116.309754,0,112,39760.1923726852,2008-11-08,04:37:01
39.983971,116.309737,0,103,39760.1924305556,2008-11-08,04:37:06
39.983934,116.309668,0,109,39760.1924884259,2008-11-08,04:37:11
39.983908,116.309604,0,112,39760.1925462963,2008-11-08,04:37:16
39.983885,116.309546,0,112,39760.1926041667,2008-11-08,04:37:21
39.983868,116.309498,0,112,39760.192662037,2008-11-08,04:37:26
39.983854,116.309447,0,112,39760.1927199074,2008-11-08,04:37:31
39.983858,116.309399,0,109,39760.1927777778,2008-11-08,04:37:36
39.983861,116.309339,0,103,39760.1928356481,2008-11-08,04:37:41
39.983855,116.309262,0,104,39760.1928935185,2008-11-08,04:37:46
39.983843,116.309185,0,110,39760.1929513889,2008-11-08,04:37:51
39.983842,116.309116,0,115,39760.1930092593,2008-11-08,04:37:56
39.983837,116.309037,0,119,39760.1930671296,2008-11-08,04:38:01
39.983831,116.308973,0,124,39760.193125,2008-11-08,04:38:06
39.983827,116.308918,0,130,39760.1931828704,2008-11-08,04:38:11
39.983832,116.308836,0,139,39760.1932407407,2008-11-08,04:38:16
39.983821,116.308787,0,148,39760.1932986111,2008-11-08,04:38:21
39.983835,116.308718,0,150,39760.1933564815,2008-11-08,04:38:26
39.983831,116.308661,0,161,39760.1934143519,2008-11-08,04:38:31
39.983812,116.308616,0,169,39760.1934722222,2008-11-08,04:38:36
39.98382,116.308553,0,175,39760.1935300926,2008-11-08,04:38:41
39.98384,116.308486,0,191,39760.193587963,2008-11-08,04:38:46
39.983857,116.308381,0,192,39760.1936458333,2008-11-08,04:38:51
39.98388,116.308285,0,196,39760.1937037037,2008-11-08,04:38:56
39.983915,116.308195,0,192,39760.1937615741,2008-11-08,04:39:01
39.983892,116.308133,0,188,39760.1938194444,2008-11-08,04:39:06
39.983884,116.308044,0,182,39760.1938773148,2008-11-08,04:39:11
39.983871,116.307965,0,179,39760.1939351852,2008-11-08,04:39:16
39.983869,116.3079,0,173,39760.1939930556,2008-11-08,04:39:21
39.983812,116.30784,0,161,39760.1940509259,2008-11-08,04:39:26
39.983782,116.307776,0,146,39760.1941087963,2008-11-08,04:39:31
39.983771,116.307702,0,141,39760.1941666667,2008-11-08,04:39:36
39.983764,116.30763,0,140,39760.194224537,2008-11-08,04:39:41
39.983748,116.307571,0,143,39760.1942824074,2008-11-08,04:39:46
39.98375,116.307489,0,156,39760.1943402778,2008-11-08,04:39:51
39.983751,116.30744,0,166,39760.1943981481,2008-11-08,04:39:56
39.983767,116.307369,0,177,39760.1944560185,2008-11-08,04:40:01
39.983756,116.307329,0,187,39760.1945138889,2008-11-08,04:40:06
39.98375,116.30726,0,188,39760.1945717593,2008-11-08,04:40:11
39.983723,116.307226,0,196,39760.1946296296,2008-11-08,04:40:16
39.98372,116.307193,0,202,39760.1946875,2008-11-08,04:40:21
39.983725,116.307127,0,204,39760.1947453704,2008-11-08,04:40:26
39.983711,116.307105,0,205,39760.1948032407,2008-11-08,04:40:31
39.983715,116.307106,0,206,39760.1948611111,2008-11-08,04:40:36
39.983723,116.307105,0,207,39760.1949189815,2008-11-08,04:40:41
39.983723,116.307105,0,207,39760.1949537037,2008-11-08,04:40:44
39.983727,116.307105,0,208,39760.1949768519,2008-11-08,04:40:46
39.983736,116.307104,0,210,39760.1950347222,2008-11-08,04:40:51
39.983736,116.307104,0,210,39760.1950694444,2008-11-08,04:40:54
39.983743,116.307103,0,211,39760.1950925926,2008-11-08,04:40:56
39.983283,116.310118,0,209,39760.1963310185,2008-11-08,04:42:43
39.983352,116.310366,0,209,39760.1963425926,2008-11-08,04:42:44
39.983358,116.31057,0,210,39760.1963541667,2008-11-08,04:42:45
39.983376,116.31075,0,210,39760.1963773148,2008-11-08,04:42:47
39.983397,116.310883,0,210,39760.196412037,2008-11-08,04:42:50
39.986045,116.31731,0,325,39760.1979050926,2008-11-08,04:44:59
39.983987,116.310743,0,373,39760.1981365741,2008-11-08,04:45:19
39.983988,116.310614,0,398,39760.1981712963,2008-11-08,04:45:22
39.983992,116.310483,0,406,39760.1981828704,2008-11-08,04:45:23
39.983978,116.310359,0,420,39760.1982175926,2008-11-08,04:45:26
39.98398,116.31024,0,435,39760.1982638889,2008-11-08,04:45:30
39.983965,116.310222,0,447,39760.1983217593,2008-11-08,04:45:35
39.983979,116.310328,0,453,39760.1983796296,2008-11-08,04:45:40
39.983964,116.310333,0,453,39760.1984375,2008-11-08,04:45:45
39.983964,116.310333,0,453,39760.1984722222,2008-11-08,04:45:48
39.983969,116.310333,0,453,39760.1984953704,2008-11-08,04:45:50
39.983985,116.310333,0,453,39760.1985532407,2008-11-08,04:45:55
39.984006,116.310338,0,453,39760.1986111111,2008-11-08,04:46:00
39.984006,116.310338,0,453,39760.1986458333,2008-11-08,04:46:03
39.984013,116.310338,0,453,39760.1986689815,2008-11-08,04:46:05
39.984014,116.310367,0,451,39760.1987268519,2008-11-08,04:46:10
39.984034,116.310453,0,449,39760.1987847222,2008-11-08,04:46:15
39.984064,116.310459,0,447,39760.1988425926,2008-11-08,04:46:20
39.98408,116.310577,0,448,39760.1988773148,2008-11-08,04:46:23
39.98417,116.310691,0,447,39760.198900463,2008-11-08,04:46:25
39.984249,116.310735,0,447,39760.1989583333,2008-11-08,04:46:30
39.984233,116.31073,0,447,39760.1990162037,2008-11-08,04:46:35
39.984217,116.310665,0,448,39760.1990740741,2008-11-08,04:46:40
39.984165,116.310576,0,448,39760.1991319444,2008-11-08,04:46:45
39.984118,116.31043,0,449,39760.1991782407,2008-11-08,04:46:49
39.984068,116.31031,0,449,39760.199224537,2008-11-08,04:46:53
39.984025,116.310177,0,450,39760.1992708333,2008-11-08,04:46:57
39.983977,116.310239,0,425,39760.1993171296,2008-11-08,04:47:01
39.983921,116.310361,0,395,39760.1993518519,2008-11-08,04:47:04
39.983867,116.310421,0,358,39760.1993865741,2008-11-08,04:47:07
39.983789,116.310346,0,337,39760.1994444444,2008-11-08,04:47:12
39.983737,116.310251,0,319,39760.1994907407,2008-11-08,04:47:16
39.983704,116.310101,0,315,39760.1995138889,2008-11-08,04:47:18
39.98369,116.309978,0,315,39760.199537037,2008-11-08,04:47:20
39.983649,116.30985,0,314,39760.1995717593,2008-11-08,04:47:23
39.983585,116.309754,0,313,39760.1996180556,2008-11-08,04:47:27
39.983523,116.309663,0,313,39760.1996643519,2008-11-08,04:47:31
39.983466,116.309601,0,312,39760.1997222222,2008-11-08,04:47:36
39.983433,116.309584,0,311,39760.1997800926,2008-11-08,04:47:41
39.97999,116.310566,0,256,39760.2940162037,2008-11-08,07:03:23
39.979905,116.310572,0,215,39760.2940277778,2008-11-08,07:03:24
39.979824,116.31064,0,253,39760.2940509259,2008-11-08,07:03:26
39.979787,116.310635,0,284,39760.2940740741,2008-11-08,07:03:28
39.979803,116.31068,0,296,39760.2941319444,2008-11-08,07:03:33
39.979738,116.310688,0,321,39760.2941666667,2008-11-08,07:03:36
39.979684,116.310651,0,338,39760.294224537,2008-11-08,07:03:41
39.979638,116.31066,0,363,39760.2942824074,2008-11-08,07:03:46
39.97972,116.310622,0,351,39760.2943055556,2008-11-08,07:03:48
39.979767,116.310606,0,339,39760.2943634259,2008-11-08,07:03:53
39.979806,116.31057,0,326,39760.2944212963,2008-11-08,07:03:58
39.979837,116.310534,0,324,39760.2944791667,2008-11-08,07:04:03
39.979812,116.310546,0,325,39760.294537037,2008-11-08,07:04:08
39.979769,116.310549,0,315,39760.2945949074,2008-11-08,07:04:13
39.979629,116.310528,0,312,39760.2946412037,2008-11-08,07:04:17
39.979517,116.310581,0,306,39760.2946759259,2008-11-08,07:04:20
39.979425,116.310609,0,301,39760.2946990741,2008-11-08,07:04:22
39.979296,116.310612,0,296,39760.2947222222,2008-11-08,07:04:24
39.979135,116.310603,0,286,39760.2947453704,2008-11-08,07:04:26
39.978972,116.310584,0,281,39760.2947685185,2008-11-08,07:04:28
39.97882,116.310579,0,271,39760.2947916667,2008-11-08,07:04:30
39.978729,116.310587,0,271,39760.2948032407,2008-11-08,07:04:31
39.97863,116.310578,0,266,39760.2948148148,2008-11-08,07:04:32
39.978524,116.310574,0,264,39760.2948263889,2008-11-08,07:04:33
39.978409,116.310561,0,263,39760.294837963,2008-11-08,07:04:34
39.978292,116.310556,0,258,39760.294849537,2008-11-08,07:04:35
39.978173,116.310541,0,255,39760.2948611111,2008-11-08,07:04:36
39.978055,116.310528,0,253,39760.2948726852,2008-11-08,07:04:37
39.977937,116.310517,0,252,39760.2948842593,2008-11-08,07:04:38
39.977817,116.310508,0,252,39760.2948958333,2008-11-08,07:04:39
39.977704,116.31051,0,251,39760.2949074074,2008-11-08,07:04:40
39.977586,116.31052,0,247,39760.2949189815,2008-11-08,07:04:41
39.977482,116.31053,0,245,39760.2949305556,2008-11-08,07:04:42
39.977366,116.310544,0,247,39760.2949421296,2008-11-08,07:04:43
39.977267,116.310562,0,247,39760.2949537037,2008-11-08,07:04:44
39.977119,116.310585,0,249,39760.2949768519,2008-11-08,07:04:46
39.977015,116.310578,0,250,39760.2950115741,2008-11-08,07:04:49
39.976916,116.310596,0,247,39760.2950231481,2008-11-08,07:04:50
39.976826,116.31055,0,254,39760.2950347222,2008-11-08,07:04:51
39.976698,116.310441,0,263,39760.2950578704,2008-11-08,07:04:53
39.976773,116.310504,0,255,39760.2950925926,2008-11-08,07:04:56
39.976784,116.310513,0,254,39760.295150463,2008-11-08,07:05:01
39.976784,116.310513,0,254,39760.2951851852,2008-11-08,07:05:04
39.976784,116.310517,0,254,39760.2952083333,2008-11-08,07:05:06
39.976642,116.310472,0,254,39760.2952314815,2008-11-08,07:05:08
39.976538,116.310428,0,256,39760.2952893519,2008-11-08,07:05:13
39.976449,116.310381,0,256,39760.2953125,2008-11-08,07:05:15
39.976399,116.310347,0,256,39760.2953703704,2008-11-08,07:05:20
39.976484,116.310432,0,257,39760.2954282407,2008-11-08,07:05:25
39.9765,116.310527,0,257,39760.2954861111,2008-11-08,07:05:30
39.9766,116.310535,0,255,39760.2955439815,2008-11-08,07:05:35
39.976679,116.310532,0,254,39760.2956018519,2008-11-08,07:05:40
39.976773,116.310582,0,256,39760.2956365741,2008-11-08,07:05:43
39.976846,116.310615,0,257,39760.2956944444,2008-11-08,07:05:48
39.976844,116.310634,0,261,39760.2957523148,2008-11-08,07:05:53
39.976877,116.31066,0,267,39760.2958101852,2008-11-08,07:05:58
39.976907,116.310697,0,273,39760.2958680556,2008-11-08,07:06:03
39.976843,116.310694,0,278,39760.2959259259,2008-11-08,07:06:08
39.976733,116.310645,0,269,39760.2959490741,2008-11-08,07:06:10
39.976644,116.310694,0,267,39760.2959722222,2008-11-08,07:06:12
39.976516,116.31076,0,266,39760.2959953704,2008-11-08,07:06:14
39.976401,116.31081,0,266,39760.2960185185,2008-11-08,07:06:16
39.976281,116.310885,0,264,39760.2960416667,2008-11-08,07:06:18
39.976122,116.310936,0,262,39760.2960648148,2008-11-08,07:06:20
39.975884,116.310955,0,249,39760.296087963,2008-11-08,07:06:22
39.975762,116.310967,0,241,39760.296099537,2008-11-08,07:06:23
39.975641,116.310999,0,236,39760.2961111111,2008-11-08,07:06:24
39.975539,116.31104,0,233,39760.2961226852,2008-11-08,07:06:25
39.975423,116.311091,0,230,39760.2961342593,2008-11-08,07:06:26
39.975322,116.311125,0,227,39760.2961458333,2008-11-08,07:06:27
39.975224,116.311152,0,224,39760.2961574074,2008-11-08,07:06:28
39.975121,116.311178,0,221,39760.2961689815,2008-11-08,07:06:29
39.975019,116.311212,0,220,39760.2961805556,2008-11-08,07:06:30
39.974918,116.311239,0,218,39760.2961921296,2008-11-08,07:06:31
39.97477,116.311276,0,216,39760.2962152778,2008-11-08,07:06:33
39.974671,116.311301,0,216,39760.2962384259,2008-11-08,07:06:35
39.974582,116.311351,0,214,39760.2962731481,2008-11-08,07:06:38
39.974479,116.311399,0,212,39760.2963078704,2008-11-08,07:06:41
39.974369,116.311456,0,210,39760.2963310185,2008-11-08,07:06:43
39.974241,116.311511,0,207,39760.2963541667,2008-11-08,07:06:45
39.97407,116.311574,0,207,39760.2963773148,2008-11-08,07:06:47
39.973968,116.311605,0,206,39760.2963888889,2008-11-08,07:06:48
39.973883,116.311647,0,206,39760.296400463,2008-11-08,07:06:49
39.973775,116.311691,0,206,39760.296412037,2008-11-08,07:06:50
39.973654,116.311708,0,205,39760.2964236111,2008-11-08,07:06:51
39.973569,116.311752,0,206,39760.2964351852,2008-11-08,07:06:52
39.973415,116.311827,0,206,39760.2964583333,2008-11-08,07:06:54
39.973284,116.311886,0,204,39760.2964814815,2008-11-08,07:06:56
39.973173,116.311921,0,202,39760.2965046296,2008-11-08,07:06:58
39.973082,116.311948,0,201,39760.2965277778,2008-11-08,07:07:00
39.973019,116.311991,0,196,39760.2965856481,2008-11-08,07:07:05
39.97291,116.312044,0,196,39760.2966203704,2008-11-08,07:07:08
39.972823,116.312126,0,200,39760.2966550926,2008-11-08,07:07:11
39.972736,116.312159,0,202,39760.2967013889,2008-11-08,07:07:15
39.972683,116.312159,0,193,39760.2967592593,2008-11-08,07:07:20
39.972694,116.312155,0,191,39760.2968171296,2008-11-08,07:07:25
39.972696,116.312153,0,190,39760.296875,2008-11-08,07:07:30
39.972696,116.312153,0,190,39760.2969097222,2008-11-08,07:07:33
39.9727,116.312152,0,189,39760.2969328704,2008-11-08,07:07:35
39.972711,116.312147,0,189,39760.2969907407,2008-11-08,07:07:40
39.972711,116.312147,0,189,39760.297025463,2008-11-08,07:07:43
39.972712,116.312147,0,189,39760.2970486111,2008-11-08,07:07:45
39.972622,116.312186,0,188,39760.2971064815,2008-11-08,07:07:50
39.972532,116.312217,0,193,39760.2971412037,2008-11-08,07:07:53
39.972532,116.312217,0,193,39760.2971759259,2008-11-08,07:07:56
39.972537,116.312214,0,191,39760.2971990741,2008-11-08,07:07:58
39.972505,116.31222,0,191,39760.2972569444,2008-11-08,07:08:03
39.972528,116.312202,0,187,39760.2973148148,2008-11-08,07:08:08
39.972457,116.312227,0,186,39760.2973726852,2008-11-08,07:08:13
39.972357,116.312256,0,187,39760.2973842593,2008-11-08,07:08:14
39.972264,116.312276,0,187,39760.2974074074,2008-11-08,07:08:16
39.972163,116.312296,0,185,39760.2974537037,2008-11-08,07:08:20
39.972052,116.312328,0,184,39760.2975,2008-11-08,07:08:24
39.972006,116.312348,0,183,39760.2975578704,2008-11-08,07:08:29
39.971891,116.312429,0,181,39760.2975925926,2008-11-08,07:08:32
39.971749,116.312506,0,179,39760.2976157407,2008-11-08,07:08:34
39.971603,116.312564,0,174,39760.2976388889,2008-11-08,07:08:36
39.97144,116.312649,0,169,39760.297662037,2008-11-08,07:08:38
39.971355,116.312697,0,167,39760.2976736111,2008-11-08,07:08:39
39.971261,116.312746,0,165,39760.2976851852,2008-11-08,07:08:40
39.971158,116.312797,0,163,39760.2976967593,2008-11-08,07:08:41
39.970963,116.31289,0,161,39760.2977199074,2008-11-08,07:08:43
39.970862,116.312938,0,164,39760.2977314815,2008-11-08,07:08:44
39.970742,116.312989,0,167,39760.2977430556,2008-11-08,07:08:45
39.970617,116.313049,0,167,39760.2977546296,2008-11-08,07:08:46
39.970498,116.313106,0,172,39760.2977662037,2008-11-08,07:08:47
39.970377,116.313163,0,176,39760.2977777778,2008-11-08,07:08:48
39.970266,116.313212,0,180,39760.2977893518,2008-11-08,07:08:49
39.970154,116.313248,0,182,39760.2978009259,2008-11-08,07:08:50
39.970022,116.313295,0,186,39760.2978125,2008-11-08,07:08:51
39.969872,116.31334,0,191,39760.2978240741,2008-11-08,07:08:52
39.969722,116.313394,0,197,39760.2978356481,2008-11-08,07:08:53
39.969595,116.313438,0,203,39760.2978472222,2008-11-08,07:08:54
39.96945,116.313483,0,210,39760.2978587963,2008-11-08,07:08:55
39.969334,116.313529,0,212,39760.2978703704,2008-11-08,07:08:56
39.969216,116.313575,0,215,39760.2978819444,2008-11-08,07:08:57
39.969105,116.313619,0,218,39760.2978935185,2008-11-08,07:08:58
39.96898,116.313678,0,222,39760.2979050926,2008-11-08,07:08:59
39.968862,116.313726,0,225,39760.2979166667,2008-11-08,07:09:00
39.96875,116.31377,0,227,39760.2979282407,2008-11-08,07:09:01
39.968628,116.313825,0,230,39760.2979398148,2008-11-08,07:09:02
39.968514,116.313868,0,232,39760.2979513889,2008-11-08,07:09:03
39.968407,116.313908,0,234,39760.297962963,2008-11-08,07:09:04
39.968295,116.313949,0,236,39760.297974537,2008-11-08,07:09:05
39.968192,116.313988,0,237,39760.2979861111,2008-11-08,07:09:06
39.968089,116.314025,0,239,39760.2979976852,2008-11-08,07:09:07
39.967986,116.314066,0,241,39760.2980092593,2008-11-08,07:09:08
39.967878,116.314109,0,244,39760.2980208333,2008-11-08,07:09:09
39.967771,116.314152,0,247,39760.2980324074,2008-11-08,07:09:10
39.967674,116.314186,0,249,39760.2980439815,2008-11-08,07:09:11
39.967574,116.314225,0,252,39760.2980555556,2008-11-08,07:09:12
39.967472,116.314263,0,253,39760.2980671296,2008-11-08,07:09:13
39.967362,116.314308,0,256,39760.2980787037,2008-11-08,07:09:14
39.967247,116.314355,0,259,39760.2980902778,2008-11-08,07:09:15
39.967134,116.314394,0,261,39760.2981018518,2008-11-08,07:09:16
39.967033,116.314435,0,262,39760.2981134259,2008-11-08,07:09:17
39.966884,116.314499,0,260,39760.2981365741,2008-11-08,07:09:19
39.96675,116.314555,0,260,39760.2981597222,2008-11-08,07:09:21
39.966659,116.314597,0,256,39760.2981828704,2008-11-08,07:09:23
39.966558,116.314639,0,249,39760.2982175926,2008-11-08,07:09:26
39.966471,116.31468,0,246,39760.2982523148,2008-11-08,07:09:29
39.966444,116.314687,0,239,39760.2983101852,2008-11-08,07:09:34
39.966444,116.314687,0,239,39760.2983449074,2008-11-08,07:09:37
39.966447,116.314679,0,238,39760.2983680556,2008-11-08,07:09:39
39.966435,116.314684,0,239,39760.2984259259,2008-11-08,07:09:44
39.96643,116.314687,0,239,39760.2984837963,2008-11-08,07:09:49
39.966428,116.314688,0,239,39760.2985416667,2008-11-08,07:09:54
39.966428,116.314688,0,239,39760.2985763889,2008-11-08,07:09:57
39.966423,116.31469,0,239,39760.298599537,2008-11-08,07:09:59
39.966413,116.314693,0,239,39760.2986574074,2008-11-08,07:10:04
39.966413,116.314693,0,239,39760.2986921296,2008-11-08,07:10:07
39.966409,116.314695,0,239,39760.2987152778,2008-11-08,07:10:09
39.966422,116.314689,0,239,39760.2987731481,2008-11-08,07:10:14
39.966436,116.314683,0,239,39760.2988310185,2008-11-08,07:10:19
39.966447,116.314679,0,239,39760.2988888889,2008-11-08,07:10:24
39.966449,116.314679,0,239,39760.2989467593,2008-11-08,07:10:29
39.966449,116.314679,0,239,39760.2989814815,2008-11-08,07:10:32
39.966456,116.314676,0,238,39760.2990046296,2008-11-08,07:10:34
39.966465,116.314674,0,238,39760.2990625,2008-11-08,07:10:39
39.96647,116.314671,0,238,39760.2991203704,2008-11-08,07:10:44
39.96647,116.314671,0,238,39760.2991550926,2008-11-08,07:10:47
39.966472,116.31467,0,238,39760.2991782407,2008-11-08,07:10:49
39.966386,116.314701,0,238,39760.2992361111,2008-11-08,07:10:54
39.966311,116.314723,0,233,39760.2992939815,2008-11-08,07:10:59
39.966306,116.314723,0,231,39760.2993518518,2008-11-08,07:11:04
39.966306,116.314723,0,231,39760.2993865741,2008-11-08,07:11:07
39.966307,116.314723,0,231,39760.2994097222,2008-11-08,07:11:09
39.966261,116.314742,0,228,39760.2994675926,2008-11-08,07:11:14
39.966229,116.314754,0,226,39760.299525463,2008-11-08,07:11:19
39.966218,116.314766,0,226,39760.2995833333,2008-11-08,07:11:24
39.966208,116.314768,0,226,39760.2996412037,2008-11-08,07:11:29
39.966203,116.31477,0,226,39760.2996990741,2008-11-08,07:11:34
39.966203,116.31477,0,226,39760.2997337963,2008-11-08,07:11:37
39.966196,116.314773,0,226,39760.2997569444,2008-11-08,07:11:39
39.966089,116.314814,0,223,39760.2998032407,2008-11-08,07:11:43
39.965992,116.314868,0,222,39760.2998263889,2008-11-08,07:11:45
39.965863,116.314972,0,216,39760.299849537,2008-11-08,07:11:47
39.96576,116.315084,0,214,39760.2998726852,2008-11-08,07:11:49
39.965656,116.315205,0,213,39760.2998958333,2008-11-08,07:11:51
39.965668,116.315335,0,211,39760.2999305556,2008-11-08,07:11:54
39.965605,116.315453,0,208,39760.2999421296,2008-11-08,07:11:55
39.96558,116.31561,0,204,39760.2999652778,2008-11-08,07:11:57
39.965587,116.315766,0,201,39760.2999884259,2008-11-08,07:11:59
39.965599,116.315915,0,199,39760.3000115741,2008-11-08,07:12:01
39.965607,116.316058,0,197,39760.3000347222,2008-11-08,07:12:03
39.965622,116.316194,0,195,39760.3000578704,2008-11-08,07:12:05
39.96564,116.31634,0,192,39760.3000925926,2008-11-08,07:12:08
39.965622,116.316469,0,188,39760.300150463,2008-11-08,07:12:13
39.96562,116.316612,0,185,39760.3001851852,2008-11-08,07:12:16
39.965647,116.31673,0,182,39760.3002083333,2008-11-08,07:12:18
39.965702,116.31684,0,180,39760.3002314815,2008-11-08,07:12:20
39.965728,116.316962,0,178,39760.3002546296,2008-11-08,07:12:22
39.965723,116.31718,0,173,39760.3002893519,2008-11-08,07:12:25
39.965744,116.31732,0,167,39760.3003240741,2008-11-08,07:12:28
39.965741,116.317346,0,167,39760.3003819444,2008-11-08,07:12:33
39.965731,116.31735,0,165,39760.3004398148,2008-11-08,07:12:38
39.965718,116.317355,0,165,39760.3004976852,2008-11-08,07:12:43
39.965708,116.317379,0,165,39760.3005555556,2008-11-08,07:12:48
39.965723,116.317516,0,165,39760.3006134259,2008-11-08,07:12:53
39.965739,116.317678,0,165,39760.3006481482,2008-11-08,07:12:56
39.965689,116.317787,0,164,39760.3006597222,2008-11-08,07:12:57
39.965691,116.317932,0,164,39760.3007175926,2008-11-08,07:13:02
39.965703,116.31807,0,163,39760.3007523148,2008-11-08,07:13:05
39.965754,116.318159,0,164,39760.3008101852,2008-11-08,07:13:10
39.965805,116.31827,0,164,39760.3008680556,2008-11-08,07:13:15
39.965817,116.318394,0,165,39760.3009259259,2008-11-08,07:13:20
39.965814,116.318529,0,165,39760.3009606482,2008-11-08,07:13:23
39.965783,116.318654,0,164,39760.3010069444,2008-11-08,07:13:27
39.965796,116.318801,0,163,39760.3010416667,2008-11-08,07:13:30
39.9658,116.318927,0,161,39760.3010763889,2008-11-08,07:13:33
39.965843,116.319004,0,157,39760.3011342593,2008-11-08,07:13:38
39.965851,116.319117,0,153,39760.3011921296,2008-11-08,07:13:43
39.965813,116.319246,0,148,39760.30125,2008-11-08,07:13:48
39.965821,116.31938,0,145,39760.3012847222,2008-11-08,07:13:51
39.965851,116.319551,0,143,39760.3013078704,2008-11-08,07:13:53
39.96585,116.319713,0,141,39760.3013310185,2008-11-08,07:13:55
39.965874,116.319907,0,139,39760.3013541667,2008-11-08,07:13:57
39.965901,116.32011,0,137,39760.3013773148,2008-11-08,07:13:59
39.965918,116.320236,0,136,39760.3013888889,2008-11-08,07:14:00
39.965946,116.320362,0,135,39760.301400463,2008-11-08,07:14:01
39.965965,116.320478,0,135,39760.301412037,2008-11-08,07:14:02
39.965978,116.320599,0,134,39760.3014236111,2008-11-08,07:14:03
39.965995,116.320718,0,133,39760.3014351852,2008-11-08,07:14:04
39.966012,116.320847,0,132,39760.3014467593,2008-11-08,07:14:05
39.966017,116.320974,0,131,39760.3014583333,2008-11-08,07:14:06
39.966026,116.32112,0,130,39760.3014699074,2008-11-08,07:14:07
39.966033,116.321258,0,129,39760.3014814815,2008-11-08,07:14:08
39.966048,116.321399,0,128,39760.3014930556,2008-11-08,07:14:09
39.966047,116.321537,0,127,39760.3015046296,2008-11-08,07:14:10
39.966054,116.321684,0,126,39760.3015162037,2008-11-08,07:14:11
39.966068,116.321835,0,125,39760.3015277778,2008-11-08,07:14:12
39.96608,116.32198,0,124,39760.3015393519,2008-11-08,07:14:13
39.966097,116.322127,0,124,39760.3015509259,2008-11-08,07:14:14
39.966124,116.322276,0,123,39760.3015625,2008-11-08,07:14:15
39.966144,116.322431,0,122,39760.3015740741,2008-11-08,07:14:16
39.966166,116.322586,0,121,39760.3015856481,2008-11-08,07:14:17
39.966176,116.322746,0,120,39760.3015972222,2008-11-08,07:14:18
39.966185,116.322909,0,119,39760.3016087963,2008-11-08,07:14:19
39.966199,116.323074,0,118,39760.3016203704,2008-11-08,07:14:20
39.966212,116.32325,0,117,39760.3016319444,2008-11-08,07:14:21
39.966215,116.323424,0,116,39760.3016435185,2008-11-08,07:14:22
39.966216,116.323602,0,115,39760.3016550926,2008-11-08,07:14:23
39.966205,116.323797,0,113,39760.3016666667,2008-11-08,07:14:24
39.966205,116.32399,0,111,39760.3016782407,2008-11-08,07:14:25
39.966202,116.324176,0,110,39760.3016898148,2008-11-08,07:14:26
39.9662,116.324362,0,110,39760.3017013889,2008-11-08,07:14:27
39.966195,116.324562,0,109,39760.301712963,2008-11-08,07:14:28
39.966196,116.32476,0,108,39760.301724537,2008-11-08,07:14:29
39.966191,116.32496,0,108,39760.3017361111,2008-11-08,07:14:30
39.966189,116.325154,0,107,39760.3017476852,2008-11-08,07:14:31
39.966192,116.325343,0,106,39760.3017592593,2008-11-08,07:14:32
39.966192,116.325536,0,106,39760.3017708333,2008-11-08,07:14:33
39.966189,116.32573,0,106,39760.3017824074,2008-11-08,07:14:34
39.96619,116.325921,0,107,39760.3017939815,2008-11-08,07:14:35
39.9662,116.326108,0,106,39760.3018055556,2008-11-08,07:14:36
39.966197,116.326291,0,106,39760.3018171296,2008-11-08,07:14:37
39.966196,116.326473,0,106,39760.3018287037,2008-11-08,07:14:38
39.966192,116.326649,0,106,39760.3018402778,2008-11-08,07:14:39
39.966197,116.326833,0,106,39760.3018518519,2008-11-08,07:14:40
39.966187,116.327023,0,107,39760.3018634259,2008-11-08,07:14:41
39.966199,116.327193,0,108,39760.301875,2008-11-08,07:14:42
39.966216,116.327359,0,108,39760.3018865741,2008-11-08,07:14:43
39.966262,116.3275,0,106,39760.3018981481,2008-11-08,07:14:44
39.966259,116.327682,0,106,39760.3019097222,2008-11-08,07:14:45
39.966247,116.327864,0,104,39760.3019212963,2008-11-08,07:14:46
39.966254,116.328031,0,105,39760.3019328704,2008-11-08,07:14:47
39.966251,116.328212,0,104,39760.3019444444,2008-11-08,07:14:48
39.966251,116.32839,0,103,39760.3019560185,2008-11-08,07:14:49
39.966258,116.328571,0,104,39760.3019675926,2008-11-08,07:14:50
39.966255,116.328767,0,107,39760.3019791667,2008-11-08,07:14:51
39.966247,116.328954,0,106,39760.3019907407,2008-11-08,07:14:52
39.966245,116.329133,0,108,39760.3020023148,2008-11-08,07:14:53
39.966235,116.329319,0,112,39760.3020138889,2008-11-08,07:14:54
39.966232,116.329504,0,112,39760.302025463,2008-11-08,07:14:55
39.966228,116.329691,0,112,39760.302037037,2008-11-08,07:14:56
39.966196,116.329906,0,118,39760.3020486111,2008-11-08,07:14:57
39.966192,116.330088,0,123,39760.3020601852,2008-11-08,07:14:58
39.966187,116.330281,0,124,39760.3020717593,2008-11-08,07:14:59
39.966182,116.330482,0,130,39760.3020833333,2008-11-08,07:15:00
39.966184,116.330673,0,132,39760.3020949074,2008-11-08,07:15:01
39.966186,116.330862,0,139,39760.3021064815,2008-11-08,07:15:02
39.966181,116.331049,0,141,39760.3021180556,2008-11-08,07:15:03
39.966182,116.33123,0,142,39760.3021296296,2008-11-08,07:15:04
39.966184,116.331408,0,142,39760.3021412037,2008-11-08,07:15:05
39.966189,116.331587,0,143,39760.3021527778,2008-11-08,07:15:06
39.966199,116.331765,0,145,39760.3021643519,2008-11-08,07:15:07
39.966198,116.331942,0,147,39760.3021759259,2008-11-08,07:15:08
39.966212,116.332106,0,149,39760.3021875,2008-11-08,07:15:09
39.966213,116.332288,0,150,39760.3021990741,2008-11-08,07:15:10
39.966216,116.332468,0,150,39760.3022106481,2008-11-08,07:15:11
39.966217,116.332652,0,151,39760.3022222222,2008-11-08,07:15:12
39.966218,116.332841,0,151,39760.3022337963,2008-11-08,07:15:13
39.966225,116.333028,0,149,39760.3022453704,2008-11-08,07:15:14
39.966221,116.333211,0,150,39760.3022569444,2008-11-08,07:15:15
39.96622,116.333396,0,149,39760.3022685185,2008-11-08,07:15:16
39.966227,116.333575,0,149,39760.3022800926,2008-11-08,07:15:17
39.966229,116.333752,0,149,39760.3022916667,2008-11-08,07:15:18
39.966232,116.333923,0,150,39760.3023032407,2008-11-08,07:15:19
39.966239,116.334098,0,149,39760.3023148148,2008-11-08,07:15:20
39.96625,116.33427,0,149,39760.3023263889,2008-11-08,07:15:21
39.966252,116.334442,0,150,39760.302337963,2008-11-08,07:15:22
39.966247,116.334627,0,151,39760.302349537,2008-11-08,07:15:23
39.966242,116.334801,0,152,39760.3023611111,2008-11-08,07:15:24
39.966238,116.334977,0,152,39760.3023726852,2008-11-08,07:15:25
39.966238,116.335155,0,152,39760.3023842593,2008-11-08,07:15:26
39.966239,116.335327,0,153,39760.3023958333,2008-11-08,07:15:27
39.966248,116.335499,0,152,39760.3024074074,2008-11-08,07:15:28
39.966251,116.335675,0,152,39760.3024189815,2008-11-08,07:15:29
39.966249,116.335852,0,153,39760.3024305556,2008-11-08,07:15:30
39.966245,116.336023,0,155,39760.3024421296,2008-11-08,07:15:31
39.966223,116.336217,0,157,39760.3024537037,2008-11-08,07:15:32
39.96623,116.336387,0,157,39760.3024652778,2008-11-08,07:15:33
39.966234,116.336563,0,157,39760.3024768519,2008-11-08,07:15:34
39.966237,116.336741,0,158,39760.3024884259,2008-11-08,07:15:35
39.966239,116.336923,0,160,39760.3025,2008-11-08,07:15:36
39.966243,116.337095,0,160,39760.3025115741,2008-11-08,07:15:37
39.966246,116.337268,0,161,39760.3025231481,2008-11-08,07:15:38
39.966252,116.337445,0,161,39760.3025347222,2008-11-08,07:15:39
39.966256,116.337627,0,161,39760.3025462963,2008-11-08,07:15:40
39.96626,116.337809,0,160,39760.3025578704,2008-11-08,07:15:41
39.966263,116.337991,0,160,39760.3025694444,2008-11-08,07:15:42
39.966265,116.338175,0,160,39760.3025810185,2008-11-08,07:15:43
39.966265,116.338362,0,160,39760.3025925926,2008-11-08,07:15:44
39.966261,116.338547,0,161,39760.3026041667,2008-11-08,07:15:45
39.966257,116.338729,0,161,39760.3026157407,2008-11-08,07:15:46
39.966253,116.338907,0,161,39760.3026273148,2008-11-08,07:15:47
39.966251,116.339086,0,161,39760.3026388889,2008-11-08,07:15:48
39.966264,116.339255,0,161,39760.302650463,2008-11-08,07:15:49
39.966236,116.339458,0,162,39760.302662037,2008-11-08,07:15:50
39.966229,116.339623,0,163,39760.3026736111,2008-11-08,07:15:51
39.966226,116.339799,0,165,39760.3026851852,2008-11-08,07:15:52
39.966222,116.339971,0,167,39760.3026967593,2008-11-08,07:15:53
39.966221,116.340141,0,170,39760.3027083333,2008-11-08,07:15:54
39.966222,116.340313,0,171,39760.3027199074,2008-11-08,07:15:55
39.966224,116.340483,0,173,39760.3027314815,2008-11-08,07:15:56
39.966215,116.340652,0,173,39760.3027430556,2008-11-08,07:15:57
39.966209,116.340821,0,175,39760.3027546296,2008-11-08,07:15:58
39.966212,116.340983,0,176,39760.3027662037,2008-11-08,07:15:59
39.966213,116.341153,0,176,39760.3027777778,2008-11-08,07:16:00
39.966228,116.341314,0,175,39760.3027893519,2008-11-08,07:16:01
39.966231,116.341476,0,175,39760.3028009259,2008-11-08,07:16:02
39.966222,116.341638,0,174,39760.3028125,2008-11-08,07:16:03
39.966224,116.341799,0,175,39760.3028240741,2008-11-08,07:16:04
39.966216,116.341958,0,174,39760.3028356481,2008-11-08,07:16:05
39.966219,116.34211,0,174,39760.3028472222,2008-11-08,07:16:06
39.966218,116.342261,0,173,39760.3028587963,2008-11-08,07:16:07
39.96621,116.342417,0,172,39760.3028703704,2008-11-08,07:16:08
39.966202,116.34257,0,173,39760.3028819444,2008-11-08,07:16:09
39.966195,116.342712,0,173,39760.3028935185,2008-11-08,07:16:10
39.96618,116.342854,0,174,39760.3029050926,2008-11-08,07:16:11
39.966165,116.343055,0,175,39760.3029282407,2008-11-08,07:16:13
39.966205,116.343184,0,178,39760.302962963,2008-11-08,07:16:16
39.966202,116.343271,0,182,39760.3030208333,2008-11-08,07:16:21
39.96622,116.343329,0,185,39760.3030787037,2008-11-08,07:16:26
39.966203,116.343308,0,192,39760.3031365741,2008-11-08,07:16:31
39.966203,116.343308,0,192,39760.3031712963,2008-11-08,07:16:34
39.966197,116.34331,0,193,39760.3031944444,2008-11-08,07:16:36
39.966174,116.343429,0,192,39760.3032407407,2008-11-08,07:16:40
39.966176,116.343565,0,191,39760.3032638889,2008-11-08,07:16:42
39.966191,116.343745,0,190,39760.303287037,2008-11-08,07:16:44
39.966206,116.343936,0,191,39760.3033101852,2008-11-08,07:16:46
39.966229,116.34417,0,190,39760.3033333333,2008-11-08,07:16:48
39.966218,116.344317,0,189,39760.3033449074,2008-11-08,07:16:49
39.966223,116.344442,0,187,39760.3033564815,2008-11-08,07:16:50
39.966231,116.344568,0,186,39760.3033680556,2008-11-08,07:16:51
39.966238,116.344698,0,186,39760.3033796296,2008-11-08,07:16:52
39.966247,116.344831,0,185,39760.3033912037,2008-11-08,07:16:53
39.966248,116.344968,0,185,39760.3034027778,2008-11-08,07:16:54
39.966252,116.345107,0,184,39760.3034143519,2008-11-08,07:16:55
39.966255,116.345242,0,183,39760.3034259259,2008-11-08,07:16:56
39.966261,116.345381,0,183,39760.3034375,2008-11-08,07:16:57
39.966263,116.345522,0,183,39760.3034490741,2008-11-08,07:16:58
39.966259,116.345664,0,183,39760.3034606481,2008-11-08,07:16:59
39.966266,116.34581,0,182,39760.3034722222,2008-11-08,07:17:00
39.966267,116.34595,0,181,39760.3034837963,2008-11-08,07:17:01
39.966265,116.34609,0,181,39760.3034953704,2008-11-08,07:17:02
39.966259,116.346226,0,180,39760.3035069444,2008-11-08,07:17:03
39.966249,116.346357,0,179,39760.3035185185,2008-11-08,07:17:04
39.966253,116.346585,0,179,39760.3035416667,2008-11-08,07:17:06
39.966248,116.346803,0,179,39760.3035648148,2008-11-08,07:17:08
39.966249,116.346989,0,181,39760.303587963,2008-11-08,07:17:10
39.966247,116.347156,0,181,39760.3036111111,2008-11-08,07:17:12
39.966249,116.347312,0,181,39760.3036342593,2008-11-08,07:17:14
39.966253,116.347471,0,180,39760.3036574074,2008-11-08,07:17:16
39.966259,116.347611,0,180,39760.3036805556,2008-11-08,07:17:18
39.966271,116.347775,0,180,39760.3037037037,2008-11-08,07:17:20
39.966273,116.347953,0,179,39760.3037268519,2008-11-08,07:17:22
39.966288,116.348139,0,179,39760.30375,2008-11-08,07:17:24
39.966302,116.34833,0,179,39760.3037731481,2008-11-08,07:17:26
39.966324,116.348509,0,177,39760.3037962963,2008-11-08,07:17:28
39.966334,116.348684,0,177,39760.3038194444,2008-11-08,07:17:30
39.966345,116.348862,0,177,39760.3038425926,2008-11-08,07:17:32
39.966356,116.349067,0,177,39760.3038657407,2008-11-08,07:17:34
39.966379,116.349276,0,177,39760.3038888889,2008-11-08,07:17:36
39.966389,116.349393,0,177,39760.303900463,2008-11-08,07:17:37
39.966405,116.349626,0,176,39760.3039236111,2008-11-08,07:17:39
39.966417,116.349749,0,175,39760.3039351852,2008-11-08,07:17:40
39.96643,116.349879,0,175,39760.3039467593,2008-11-08,07:17:41
39.966454,116.350013,0,175,39760.3039583333,2008-11-08,07:17:42
39.966462,116.350152,0,175,39760.3039699074,2008-11-08,07:17:43
39.966469,116.350289,0,175,39760.3039814815,2008-11-08,07:17:44
39.966475,116.350435,0,175,39760.3039930556,2008-11-08,07:17:45
39.96648,116.350577,0,175,39760.3040046296,2008-11-08,07:17:46
39.966469,116.350728,0,174,39760.3040162037,2008-11-08,07:17:47
39.966466,116.35088,0,174,39760.3040277778,2008-11-08,07:17:48
39.96645,116.351033,0,175,39760.3040393519,2008-11-08,07:17:49
39.966434,116.351187,0,175,39760.3040509259,2008-11-08,07:17:50
39.966416,116.351344,0,176,39760.3040625,2008-11-08,07:17:51
39.966405,116.351492,0,176,39760.3040740741,2008-11-08,07:17:52
39.966399,116.351634,0,176,39760.3040856481,2008-11-08,07:17:53
39.966392,116.351776,0,176,39760.3040972222,2008-11-08,07:17:54
39.966384,116.351918,0,176,39760.3041087963,2008-11-08,07:17:55
39.966372,116.352061,0,176,39760.3041203704,2008-11-08,07:17:56
39.966366,116.352208,0,176,39760.3041319444,2008-11-08,07:17:57
39.966361,116.352354,0,175,39760.3041435185,2008-11-08,07:17:58
39.966359,116.352512,0,176,39760.3041550926,2008-11-08,07:17:59
39.966353,116.352659,0,175,39760.3041666667,2008-11-08,07:18:00
39.966346,116.352815,0,174,39760.3041782407,2008-11-08,07:18:01
39.966334,116.352963,0,173,39760.3041898148,2008-11-08,07:18:02
39.966331,116.353118,0,173,39760.3042013889,2008-11-08,07:18:03
39.966326,116.353267,0,172,39760.304212963,2008-11-08,07:18:04
39.966319,116.353411,0,172,39760.304224537,2008-11-08,07:18:05
39.966307,116.353546,0,172,39760.3042361111,2008-11-08,07:18:06
39.9663,116.353677,0,172,39760.3042476852,2008-11-08,07:18:07
39.966292,116.353807,0,172,39760.3042592593,2008-11-08,07:18:08
39.966288,116.353932,0,172,39760.3042708333,2008-11-08,07:18:09
39.966286,116.354053,0,172,39760.3042824074,2008-11-08,07:18:10
39.966283,116.354182,0,171,39760.3042939815,2008-11-08,07:18:11
39.966291,116.354307,0,171,39760.3043055556,2008-11-08,07:18:12
39.966285,116.354438,0,169,39760.3043171296,2008-11-08,07:18:13
39.966287,116.354556,0,169,39760.3043287037,2008-11-08,07:18:14
39.966283,116.354772,0,167,39760.3043518519,2008-11-08,07:18:16
39.966279,116.354987,0,164,39760.304375,2008-11-08,07:18:18
39.966285,116.355204,0,163,39760.3043981481,2008-11-08,07:18:20
39.96629,116.355412,0,160,39760.3044212963,2008-11-08,07:18:22
39.966269,116.355597,0,154,39760.3044444444,2008-11-08,07:18:24
39.966287,116.355724,0,155,39760.3044675926,2008-11-08,07:18:26
39.966302,116.35589,0,154,39760.3045023148,2008-11-08,07:18:29
39.966304,116.356019,0,154,39760.304525463,2008-11-08,07:18:31
39.966293,116.356154,0,155,39760.3045486111,2008-11-08,07:18:33
39.966304,116.35629,0,156,39760.3045717593,2008-11-08,07:18:35
39.966308,116.356438,0,157,39760.3045949074,2008-11-08,07:18:37
39.966311,116.356602,0,157,39760.3046180556,2008-11-08,07:18:39
39.966321,116.356778,0,158,39760.3046412037,2008-11-08,07:18:41
39.966323,116.356969,0,155,39760.3046643519,2008-11-08,07:18:43
39.966332,116.357193,0,155,39760.3046875,2008-11-08,07:18:45
39.966344,116.357323,0,156,39760.3046990741,2008-11-08,07:18:46
39.966343,116.357442,0,156,39760.3047106481,2008-11-08,07:18:47
39.966349,116.357564,0,155,39760.3047222222,2008-11-08,07:18:48
39.966353,116.357693,0,154,39760.3047337963,2008-11-08,07:18:49
39.966376,116.357813,0,155,39760.3047453704,2008-11-08,07:18:50
39.966382,116.357941,0,154,39760.3047569444,2008-11-08,07:18:51
39.966375,116.35808,0,153,39760.3047685185,2008-11-08,07:18:52
39.966366,116.358209,0,153,39760.3047800926,2008-11-08,07:18:53
39.966368,116.358334,0,152,39760.3047916667,2008-11-08,07:18:54
39.966355,116.358476,0,155,39760.3048032407,2008-11-08,07:18:55
39.966336,116.358612,0,159,39760.3048148148,2008-11-08,07:18:56
39.966343,116.358736,0,153,39760.3048263889,2008-11-08,07:18:57
39.966339,116.358969,0,149,39760.304849537,2008-11-08,07:18:59
39.966334,116.359084,0,142,39760.3048611111,2008-11-08,07:19:00
39.966333,116.35931,0,137,39760.3048842593,2008-11-08,07:19:02
39.966334,116.35952,0,135,39760.3049074074,2008-11-08,07:19:04
39.96633,116.3597,0,135,39760.3049305556,2008-11-08,07:19:06
39.966301,116.359845,0,145,39760.3049537037,2008-11-08,07:19:08
39.966292,116.359886,0,144,39760.3050115741,2008-11-08,07:19:13
39.966285,116.359869,0,141,39760.3050694444,2008-11-08,07:19:18
39.966279,116.359842,0,138,39760.3051273148,2008-11-08,07:19:23
39.96628,116.359827,0,135,39760.3051851852,2008-11-08,07:19:28
39.966259,116.359776,0,140,39760.3052430556,2008-11-08,07:19:33
39.96625,116.359679,0,149,39760.3053009259,2008-11-08,07:19:38
39.966263,116.35963,0,151,39760.3053587963,2008-11-08,07:19:43
39.966256,116.359584,0,156,39760.3054166667,2008-11-08,07:19:48
39.966214,116.359576,0,157,39760.305474537,2008-11-08,07:19:53
39.966175,116.359629,0,158,39760.3055324074,2008-11-08,07:19:58
39.96614,116.359694,0,160,39760.3055902778,2008-11-08,07:20:03
39.966135,116.35978,0,160,39760.3056481481,2008-11-08,07:20:08
39.966134,116.359898,0,161,39760.3057060185,2008-11-08,07:20:13
39.966126,116.360023,0,161,39760.3057638889,2008-11-08,07:20:18
39.966136,116.360118,0,160,39760.3058217593,2008-11-08,07:20:23
39.966132,116.360198,0,159,39760.3058796296,2008-11-08,07:20:28
39.966138,116.360282,0,158,39760.3059375,2008-11-08,07:20:33
39.966158,116.360386,0,156,39760.3059953704,2008-11-08,07:20:38
39.966158,116.360476,0,156,39760.3060532407,2008-11-08,07:20:43
39.966161,116.360553,0,156,39760.3061111111,2008-11-08,07:20:48
39.966179,116.360632,0,157,39760.3061689815,2008-11-08,07:20:53
39.966143,116.360752,0,160,39760.3062268518,2008-11-08,07:20:58
39.966155,116.360816,0,162,39760.3062847222,2008-11-08,07:21:03
39.966135,116.360913,0,165,39760.3063425926,2008-11-08,07:21:08
39.96615,116.360986,0,166,39760.306400463,2008-11-08,07:21:13
39.966157,116.361061,0,166,39760.3064583333,2008-11-08,07:21:18
39.966158,116.361076,0,167,39760.3065162037,2008-11-08,07:21:23
39.966158,116.361081,0,168,39760.3065740741,2008-11-08,07:21:28
39.966158,116.361083,0,168,39760.3066319444,2008-11-08,07:21:33
39.966158,116.361087,0,168,39760.3066898148,2008-11-08,07:21:38
39.966158,116.361087,0,168,39760.306724537,2008-11-08,07:21:41
39.966159,116.361095,0,168,39760.3067476852,2008-11-08,07:21:43
39.966181,116.361223,0,166,39760.3068055556,2008-11-08,07:21:48
39.966196,116.361287,0,165,39760.3068634259,2008-11-08,07:21:53
39.96618,116.361306,0,167,39760.3069212963,2008-11-08,07:21:58
39.966179,116.361308,0,167,39760.3069791667,2008-11-08,07:22:03
39.966179,116.36131,0,167,39760.307037037,2008-11-08,07:22:08
39.966179,116.361314,0,167,39760.3070949074,2008-11-08,07:22:13
39.966179,116.361315,0,167,39760.3071527778,2008-11-08,07:22:18
39.966179,116.361315,0,167,39760.3071875,2008-11-08,07:22:21
39.96618,116.361317,0,167,39760.3072106481,2008-11-08,07:22:23
39.966178,116.361347,0,167,39760.3072685185,2008-11-08,07:22:28
39.966177,116.361419,0,167,39760.3073263889,2008-11-08,07:22:33
39.966164,116.361557,0,167,39760.3073842593,2008-11-08,07:22:38
39.966156,116.361674,0,168,39760.3074305556,2008-11-08,07:22:42
39.966162,116.361773,0,171,39760.3074884259,2008-11-08,07:22:47
39.966168,116.36187,0,174,39760.3075462963,2008-11-08,07:22:52
39.966201,116.36199,0,175,39760.3076041667,2008-11-08,07:22:57
39.966217,116.362088,0,174,39760.307662037,2008-11-08,07:23:02
39.966222,116.362209,0,173,39760.3077199074,2008-11-08,07:23:07
39.966181,116.362324,0,175,39760.3077777778,2008-11-08,07:23:12
39.966168,116.362438,0,176,39760.3078356481,2008-11-08,07:23:17
39.96617,116.36253,0,172,39760.3078935185,2008-11-08,07:23:22
39.966197,116.362596,0,172,39760.3079513889,2008-11-08,07:23:27
39.966191,116.362699,0,173,39760.3080092593,2008-11-08,07:23:32
39.966185,116.362792,0,170,39760.3080671296,2008-11-08,07:23:37
39.966199,116.362877,0,170,39760.308125,2008-11-08,07:23:42
39.966227,116.36297,0,167,39760.3081828704,2008-11-08,07:23:47
39.966181,116.363085,0,167,39760.3082407407,2008-11-08,07:23:52
39.966168,116.363184,0,170,39760.3082986111,2008-11-08,07:23:57
39.966165,116.363291,0,168,39760.3083564815,2008-11-08,07:24:02
39.966167,116.363382,0,166,39760.3084143519,2008-11-08,07:24:07
39.966141,116.363466,0,167,39760.3084722222,2008-11-08,07:24:12
39.966118,116.36354,0,169,39760.3085300926,2008-11-08,07:24:17
39.966136,116.363615,0,169,39760.308587963,2008-11-08,07:24:22
39.96608,116.363672,0,168,39760.3086458333,2008-11-08,07:24:27
39.96604,116.363705,0,171,39760.3087037037,2008-11-08,07:24:32
39.96603,116.363712,0,171,39760.3087615741,2008-11-08,07:24:37
39.96603,116.363712,0,171,39760.3087962963,2008-11-08,07:24:40
39.966035,116.36372,0,170,39760.3088194444,2008-11-08,07:24:42
39.966013,116.363726,0,170,39760.3088773148,2008-11-08,07:24:47
39.965919,116.363729,0,173,39760.3089236111,2008-11-08,07:24:51
39.965815,116.363733,0,175,39760.3089699074,2008-11-08,07:24:55
39.965736,116.363725,0,175,39760.3090277778,2008-11-08,07:25:00
39.965637,116.363729,0,176,39760.3090856481,2008-11-08,07:25:05
39.965555,116.363737,0,178,39760.3091435185,2008-11-08,07:25:10
39.965511,116.363742,0,179,39760.3092013889,2008-11-08,07:25:15
39.965402,116.363772,0,185,39760.3092592593,2008-11-08,07:25:20
39.965323,116.363795,0,189,39760.3093171296,2008-11-08,07:25:25
39.965242,116.363813,0,194,39760.309375,2008-11-08,07:25:30
39.965209,116.363819,0,198,39760.3094328704,2008-11-08,07:25:35
39.965121,116.363797,0,199,39760.3094907407,2008-11-08,07:25:40
39.965,116.363805,0,198,39760.3095486111,2008-11-08,07:25:45
39.964993,116.363794,0,199,39760.3096064815,2008-11-08,07:25:50
39.964971,116.363794,0,195,39760.3096643519,2008-11-08,07:25:55
39.964922,116.363809,0,191,39760.3097222222,2008-11-08,07:26:00
39.964855,116.36383,0,188,39760.3097800926,2008-11-08,07:26:05
39.964821,116.363859,0,185,39760.309837963,2008-11-08,07:26:10
39.964772,116.36386,0,182,39760.3098958333,2008-11-08,07:26:15
39.964709,116.363866,0,186,39760.3099537037,2008-11-08,07:26:20
39.964653,116.363883,0,184,39760.3100115741,2008-11-08,07:26:25
39.964583,116.363927,0,181,39760.3100694444,2008-11-08,07:26:30
39.964529,116.363988,0,185,39760.3101273148,2008-11-08,07:26:35
39.96448,116.363979,0,186,39760.3101851852,2008-11-08,07:26:40
39.96443,116.36399,0,184,39760.3102430556,2008-11-08,07:26:45
39.964416,116.36399,0,182,39760.3103009259,2008-11-08,07:26:50
39.964378,116.363979,0,180,39760.3103587963,2008-11-08,07:26:55
39.964305,116.36396,0,178,39760.3104166667,2008-11-08,07:27:00
39.964235,116.363945,0,177,39760.310474537,2008-11-08,07:27:05
39.964154,116.363925,0,178,39760.3105324074,2008-11-08,07:27:10
39.964082,116.363891,0,177,39760.3105902778,2008-11-08,07:27:15
39.964048,116.363878,0,182,39760.3106481481,2008-11-08,07:27:20
39.963987,116.363892,0,185,39760.3107060185,2008-11-08,07:27:25
39.96396,116.363906,0,185,39760.3107638889,2008-11-08,07:27:30
39.963888,116.363922,0,187,39760.3108217593,2008-11-08,07:27:35
39.963808,116.363949,0,188,39760.3108796296,2008-11-08,07:27:40
39.963742,116.363954,0,190,39760.3109375,2008-11-08,07:27:45
39.963666,116.363972,0,193,39760.3109953704,2008-11-08,07:27:50
39.963605,116.36399,0,196,39760.3110532407,2008-11-08,07:27:55
39.963529,116.364004,0,201,39760.3111111111,2008-11-08,07:28:00
39.963432,116.364032,0,207,39760.3111689815,2008-11-08,07:28:05
39.963362,116.364019,0,209,39760.3112268519,2008-11-08,07:28:10
39.963287,116.363995,0,210,39760.3112847222,2008-11-08,07:28:15
39.963191,116.363973,0,209,39760.3113425926,2008-11-08,07:28:20
39.963111,116.364003,0,209,39760.311400463,2008-11-08,07:28:25
39.963057,116.364018,0,209,39760.3114583333,2008-11-08,07:28:30
39.962985,116.364017,0,203,39760.3115162037,2008-11-08,07:28:35
39.962911,116.364035,0,200,39760.3115740741,2008-11-08,07:28:40
39.962844,116.36405,0,200,39760.3116319444,2008-11-08,07:28:45
39.962774,116.364051,0,201,39760.3116898148,2008-11-08,07:28:50
39.962719,116.364035,0,201,39760.3117476852,2008-11-08,07:28:55
39.962655,116.364062,0,202,39760.3118055556,2008-11-08,07:29:00
39.962563,116.364044,0,201,39760.3118634259,2008-11-08,07:29:05
39.962507,116.364023,0,201,39760.3119212963,2008-11-08,07:29:10
39.96246,116.364034,0,204,39760.3119791667,2008-11-08,07:29:15
39.962393,116.364046,0,204,39760.312037037,2008-11-08,07:29:20
39.962331,116.364057,0,204,39760.3120949074,2008-11-08,07:29:25
39.962255,116.364062,0,208,39760.3121527778,2008-11-08,07:29:30
39.962189,116.364089,0,211,39760.3122106481,2008-11-08,07:29:35
39.962148,116.364081,0,216,39760.3122685185,2008-11-08,07:29:40
39.962038,116.364092,0,224,39760.3123263889,2008-11-08,07:29:45
39.961971,116.364124,0,230,39760.3123842593,2008-11-08,07:29:50
39.961912,116.364152,0,234,39760.3124421296,2008-11-08,07:29:55
39.961841,116.364187,0,237,39760.3125,2008-11-08,07:30:00
39.961789,116.364198,0,241,39760.3125578704,2008-11-08,07:30:05
39.961742,116.364214,0,243,39760.3126157407,2008-11-08,07:30:10
39.961678,116.364213,0,247,39760.3126736111,2008-11-08,07:30:15
39.961604,116.364188,0,246,39760.3127314815,2008-11-08,07:30:20
39.961533,116.364131,0,242,39760.3127893518,2008-11-08,07:30:25
39.96149,116.364119,0,242,39760.3128472222,2008-11-08,07:30:30
39.961437,116.364104,0,244,39760.3129050926,2008-11-08,07:30:35
39.961393,116.364105,0,243,39760.312962963,2008-11-08,07:30:40
39.961315,116.364133,0,243,39760.3130208333,2008-11-08,07:30:45
39.961287,116.364161,0,243,39760.3130787037,2008-11-08,07:30:50
39.961235,116.364186,0,241,39760.3131365741,2008-11-08,07:30:55
39.961137,116.364216,0,239,39760.3131944444,2008-11-08,07:31:00
39.961053,116.36422,0,240,39760.3132523148,2008-11-08,07:31:05
39.960976,116.364222,0,239,39760.3133101852,2008-11-08,07:31:10
39.960926,116.364212,0,240,39760.3133680556,2008-11-08,07:31:15
39.960888,116.364233,0,240,39760.3134259259,2008-11-08,07:31:20
39.960795,116.364188,0,236,39760.3134837963,2008-11-08,07:31:25
39.960739,116.364173,0,236,39760.3135416667,2008-11-08,07:31:30
39.96067,116.364198,0,235,39760.313599537,2008-11-08,07:31:35
39.960625,116.364173,0,234,39760.3136574074,2008-11-08,07:31:40
39.960562,116.364126,0,233,39760.3137152778,2008-11-08,07:31:45
39.960521,116.364072,0,233,39760.3137731481,2008-11-08,07:31:50
39.960489,116.363998,0,233,39760.3138310185,2008-11-08,07:31:55
39.960508,116.363935,0,233,39760.3138888889,2008-11-08,07:32:00
39.960503,116.363817,0,234,39760.3139467593,2008-11-08,07:32:05
39.960485,116.363754,0,235,39760.3140046296,2008-11-08,07:32:10
39.960449,116.363692,0,236,39760.3140625,2008-11-08,07:32:15
39.960434,116.363618,0,235,39760.3141203704,2008-11-08,07:32:20
39.960434,116.36354,0,236,39760.3141782407,2008-11-08,07:32:25
39.96043,116.363434,0,235,39760.3142361111,2008-11-08,07:32:30
39.960419,116.363338,0,234,39760.3142939815,2008-11-08,07:32:35
39.960386,116.36323,0,233,39760.3143518518,2008-11-08,07:32:40
39.960388,116.363163,0,237,39760.3144097222,2008-11-08,07:32:45
39.960371,116.363067,0,239,39760.3144675926,2008-11-08,07:32:50
39.960375,116.362981,0,241,39760.314525463,2008-11-08,07:32:55
39.960386,116.362891,0,241,39760.3145833333,2008-11-08,07:33:00
39.960394,116.362818,0,245,39760.3146412037,2008-11-08,07:33:05
39.960387,116.362739,0,248,39760.3146990741,2008-11-08,07:33:10
39.96042,116.362631,0,250,39760.3147569444,2008-11-08,07:33:15
39.960424,116.362519,0,243,39760.3148148148,2008-11-08,07:33:20
39.960418,116.362401,0,243,39760.3148726852,2008-11-08,07:33:25
39.960435,116.36234,0,249,39760.3149305556,2008-11-08,07:33:30
39.960412,116.362251,0,248,39760.3149884259,2008-11-08,07:33:35
39.960395,116.362143,0,248,39760.3150462963,2008-11-08,07:33:40
39.960382,116.362059,0,249,39760.3151041667,2008-11-08,07:33:45
39.960382,116.361973,0,250,39760.315162037,2008-11-08,07:33:50
39.960382,116.361889,0,250,39760.3152199074,2008-11-08,07:33:55
39.96039,116.361821,0,249,39760.3152777778,2008-11-08,07:34:00
39.960371,116.361767,0,249,39760.3153356481,2008-11-08,07:34:05
39.960385,116.361768,0,248,39760.3153935185,2008-11-08,07:34:10
39.96036,116.361729,0,247,39760.3154513889,2008-11-08,07:34:15
39.960361,116.361657,0,248,39760.3155092593,2008-11-08,07:34:20
39.960345,116.361576,0,247,39760.3155671296,2008-11-08,07:34:25
39.960328,116.361488,0,248,39760.315625,2008-11-08,07:34:30
39.960291,116.361417,0,249,39760.3156828704,2008-11-08,07:34:35
39.960297,116.361326,0,251,39760.3157407407,2008-11-08,07:34:40
39.960314,116.361193,0,249,39760.3157986111,2008-11-08,07:34:45
39.960305,116.361116,0,247,39760.3158564815,2008-11-08,07:34:50
39.960311,116.361023,0,248,39760.3159143519,2008-11-08,07:34:55
39.960297,116.360929,0,249,39760.3159722222,2008-11-08,07:35:00
39.960297,116.360864,0,251,39760.3160300926,2008-11-08,07:35:05
39.960304,116.360774,0,250,39760.316087963,2008-11-08,07:35:10
39.960298,116.360684,0,249,39760.3161458333,2008-11-08,07:35:15
39.960309,116.360577,0,252,39760.3162037037,2008-11-08,07:35:20
39.960299,116.360473,0,253,39760.3162615741,2008-11-08,07:35:25
39.960294,116.360364,0,263,39760.3163194444,2008-11-08,07:35:30
39.960265,116.360313,0,267,39760.3163773148,2008-11-08,07:35:35
39.960265,116.360313,0,267,39760.316412037,2008-11-08,07:35:38
39.960261,116.36031,0,262,39760.3164351852,2008-11-08,07:35:40
39.960248,116.360296,0,258,39760.3164930556,2008-11-08,07:35:45
39.960237,116.360247,0,255,39760.3165509259,2008-11-08,07:35:50
39.960257,116.360162,0,251,39760.3166087963,2008-11-08,07:35:55
39.960236,116.360101,0,244,39760.3166666667,2008-11-08,07:36:00
39.96018,116.360085,0,240,39760.316724537,2008-11-08,07:36:05
39.960105,116.360044,0,238,39760.3167824074,2008-11-08,07:36:10
39.960023,116.360036,0,237,39760.3168402778,2008-11-08,07:36:15
39.959977,116.360001,0,235,39760.3168981481,2008-11-08,07:36:20
39.959951,116.359924,0,226,39760.3169560185,2008-11-08,07:36:25
39.959909,116.359862,0,217,39760.3170138889,2008-11-08,07:36:30
39.959858,116.359809,0,215,39760.3170717593,2008-11-08,07:36:35
39.95978,116.359749,0,206,39760.3171296296,2008-11-08,07:36:40
39.959798,116.359634,0,200,39760.3171643519,2008-11-08,07:36:43
39.959837,116.359533,0,196,39760.3172222222,2008-11-08,07:36:48
39.95984,116.359455,0,193,39760.3172800926,2008-11-08,07:36:53
39.959821,116.359373,0,191,39760.317337963,2008-11-08,07:36:58
39.959813,116.359283,0,189,39760.3173958333,2008-11-08,07:37:03
39.959886,116.359256,0,193,39760.3174537037,2008-11-08,07:37:08
39.959907,116.359161,0,194,39760.3175115741,2008-11-08,07:37:13
39.9599,116.359075,0,195,39760.3175694444,2008-11-08,07:37:18
39.959873,116.358961,0,195,39760.3176273148,2008-11-08,07:37:23
39.959821,116.35886,0,195,39760.3176851852,2008-11-08,07:37:28
39.959852,116.358804,0,203,39760.3177430556,2008-11-08,07:37:33
39.959826,116.358712,0,209,39760.3178009259,2008-11-08,07:37:38
39.959795,116.358664,0,215,39760.3178587963,2008-11-08,07:37:43
39.959743,116.358682,0,216,39760.3179166667,2008-11-08,07:37:48
39.959683,116.358661,0,220,39760.317974537,2008-11-08,07:37:53
39.959629,116.358681,0,218,39760.3180324074,2008-11-08,07:37:58
39.959597,116.358706,0,204,39760.3180902778,2008-11-08,07:38:03
39.959548,116.358717,0,198,39760.3181481481,2008-11-08,07:38:08
39.95948,116.358711,0,195,39760.3182060185,2008-11-08,07:38:13
39.959411,116.358706,0,189,39760.3182638889,2008-11-08,07:38:18
39.95936,116.358714,0,188,39760.3183217593,2008-11-08,07:38:23
39.959324,116.358701,0,185,39760.3183796296,2008-11-08,07:38:28
39.959293,116.358695,0,185,39760.3184375,2008-11-08,07:38:33
39.959226,116.358701,0,183,39760.3184953704,2008-11-08,07:38:38
39.95914,116.358704,0,178,39760.3185532407,2008-11-08,07:38:43
39.959072,116.358707,0,175,39760.3186111111,2008-11-08,07:38:48
39.959003,116.358676,0,167,39760.3186689815,2008-11-08,07:38:53
39.95898,116.358617,0,160,39760.3187268519,2008-11-08,07:38:58
39.958971,116.358507,0,163,39760.3187847222,2008-11-08,07:39:03
39.958957,116.358448,0,165,39760.3188425926,2008-11-08,07:39:08
39.958966,116.358365,0,166,39760.318900463,2008-11-08,07:39:13
39.95897,116.35826,0,168,39760.3189583333,2008-11-08,07:39:18
39.958965,116.358203,0,173,39760.3190162037,2008-11-08,07:39:23
39.958941,116.358109,0,177,39760.3190740741,2008-11-08,07:39:28
39.958948,116.358039,0,182,39760.3191319444,2008-11-08,07:39:33
39.958933,116.35794,0,184,39760.3191898148,2008-11-08,07:39:38
39.958921,116.357846,0,191,39760.3192476852,2008-11-08,07:39:43
39.958915,116.357764,0,197,39760.3193055556,2008-11-08,07:39:48
39.95893,116.357652,0,199,39760.3193634259,2008-11-08,07:39:53
39.958943,116.357587,0,205,39760.3194212963,2008-11-08,07:39:58
39.958943,116.357503,0,211,39760.3194791667,2008-11-08,07:40:03
39.958957,116.357425,0,214,39760.319537037,2008-11-08,07:40:08
39.959005,116.357425,0,214,39760.3195949074,2008-11-08,07:40:13
39.959065,116.357412,0,216,39760.3196527778,2008-11-08,07:40:18
39.959145,116.357407,0,214,39760.3197106481,2008-11-08,07:40:23
39.959202,116.357418,0,214,39760.3197685185,2008-11-08,07:40:28
39.959278,116.357404,0,217,39760.3198263889,2008-11-08,07:40:33
39.959335,116.357395,0,218,39760.3198842593,2008-11-08,07:40:38
39.959391,116.35737,0,214,39760.3199421296,2008-11-08,07:40:43
39.95941,116.35736,0,208,39760.32,2008-11-08,07:40:48
39.959388,116.357384,0,203,39760.3200578704,2008-11-08,07:40:53
39.959359,116.35737,0,200,39760.3201157407,2008-11-08,07:40:58
39.959389,116.357306,0,196,39760.3201736111,2008-11-08,07:41:03
39.95945,116.357267,0,193,39760.3202314815,2008-11-08,07:41:08
39.959498,116.357197,0,190,39760.3202893519,2008-11-08,07:41:13
39.959531,116.357159,0,184,39760.3203472222,2008-11-08,07:41:18
39.959558,116.357096,0,187,39760.3204050926,2008-11-08,07:41:23
39.959584,116.357042,0,189,39760.320462963,2008-11-08,07:41:28
39.95962,116.357002,0,189,39760.3205208333,2008-11-08,07:41:33
39.959633,116.35693,0,190,39760.3205787037,2008-11-08,07:41:38
39.959482,116.35715,0,111,39760.3977199074,2008-11-08,09:32:43
39.959452,116.357192,0,112,39760.3977777778,2008-11-08,09:32:48
39.959422,116.357223,0,112,39760.3978356481,2008-11-08,09:32:53
39.959403,116.357269,0,113,39760.3978935185,2008-11-08,09:32:58
39.959387,116.357308,0,114,39760.3979513889,2008-11-08,09:33:03
39.95932,116.357318,0,122,39760.3980092593,2008-11-08,09:33:08
39.959278,116.357308,0,131,39760.3980671296,2008-11-08,09:33:13
39.95925,116.357298,0,137,39760.398125,2008-11-08,09:33:18
39.959222,116.357309,0,142,39760.3981828704,2008-11-08,09:33:23
39.959182,116.357329,0,146,39760.3982407407,2008-11-08,09:33:28
39.959148,116.357349,0,146,39760.3982986111,2008-11-08,09:33:33
39.959111,116.357363,0,146,39760.3983564815,2008-11-08,09:33:38
39.959098,116.357398,0,148,39760.3984143519,2008-11-08,09:33:43
39.959061,116.357448,0,149,39760.3984722222,2008-11-08,09:33:48
39.959006,116.357481,0,154,39760.3985300926,2008-11-08,09:33:53
39.958978,116.357509,0,160,39760.398587963,2008-11-08,09:33:58
39.958967,116.357545,0,166,39760.3986458333,2008-11-08,09:34:03
39.958962,116.357588,0,170,39760.3987037037,2008-11-08,09:34:08
39.958958,116.357642,0,176,39760.3987615741,2008-11-08,09:34:13
39.958925,116.357714,0,187,39760.3988194444,2008-11-08,09:34:18
39.958908,116.357802,0,196,39760.3988773148,2008-11-08,09:34:23
39.958888,116.357845,0,204,39760.3989351852,2008-11-08,09:34:28
39.958852,116.357901,0,211,39760.3989930556,2008-11-08,09:34:33
39.95882,116.357933,0,219,39760.3990509259,2008-11-08,09:34:38
39.958785,116.357982,0,226,39760.3991087963,2008-11-08,09:34:43
39.958757,116.358036,0,234,39760.3991666667,2008-11-08,09:34:48
39.958736,116.358098,0,238,39760.399224537,2008-11-08,09:34:53
39.958702,116.358135,0,242,39760.3992824074,2008-11-08,09:34:58
39.958662,116.358183,0,245,39760.3993402778,2008-11-08,09:35:03
39.9586,116.358227,0,250,39760.3993981481,2008-11-08,09:35:08
39.95857,116.358237,0,253,39760.3994560185,2008-11-08,09:35:13
39.95854,116.358308,0,256,39760.3995138889,2008-11-08,09:35:18
39.958535,116.358342,0,256,39760.3995717593,2008-11-08,09:35:23
39.958527,116.358371,0,260,39760.3996296296,2008-11-08,09:35:28
39.958548,116.358407,0,264,39760.3996875,2008-11-08,09:35:33
39.958633,116.358478,0,270,39760.3997453704,2008-11-08,09:35:38
39.958637,116.358539,0,276,39760.3998032407,2008-11-08,09:35:43
39.958603,116.358578,0,282,39760.3998611111,2008-11-08,09:35:48
39.958589,116.358642,0,285,39760.3999189815,2008-11-08,09:35:53
39.958561,116.358671,0,289,39760.3999768518,2008-11-08,09:35:58
39.958538,116.358752,0,291,39760.4000347222,2008-11-08,09:36:03
39.958601,116.358873,0,289,39760.4000925926,2008-11-08,09:36:08
39.958657,116.358965,0,291,39760.400150463,2008-11-08,09:36:13
39.958701,116.359067,0,290,39760.4002083333,2008-11-08,09:36:18
39.95876,116.359173,0,287,39760.4002662037,2008-11-08,09:36:23
39.958821,116.359267,0,286,39760.4003240741,2008-11-08,09:36:28
39.958882,116.359379,0,282,39760.4003703704,2008-11-08,09:36:32
39.958914,116.359499,0,278,39760.4004282407,2008-11-08,09:36:37
39.958945,116.359579,0,277,39760.4004861111,2008-11-08,09:36:42
39.958954,116.359628,0,276,39760.4005439815,2008-11-08,09:36:47
39.958937,116.359678,0,274,39760.4006018518,2008-11-08,09:36:52
39.958917,116.359718,0,273,39760.4006597222,2008-11-08,09:36:57
39.95892,116.359774,0,269,39760.4007175926,2008-11-08,09:37:02
39.958914,116.359833,0,269,39760.400775463,2008-11-08,09:37:07
39.958904,116.359888,0,266,39760.4008333333,2008-11-08,09:37:12
39.958906,116.359963,0,261,39760.4008912037,2008-11-08,09:37:17
39.958903,116.360064,0,247,39760.4009490741,2008-11-08,09:37:22
39.958913,116.36011,0,244,39760.4010069444,2008-11-08,09:37:27
39.958959,116.360151,0,236,39760.4010648148,2008-11-08,09:37:32
39.959014,116.360187,0,230,39760.4011226852,2008-11-08,09:37:37
39.959074,116.360212,0,224,39760.4011805556,2008-11-08,09:37:42
39.959137,116.360237,0,222,39760.4012384259,2008-11-08,09:37:47
39.959158,116.36027,0,215,39760.4012962963,2008-11-08,09:37:52
39.959204,116.360308,0,208,39760.4013541667,2008-11-08,09:37:57
39.959259,116.360338,0,205,39760.401412037,2008-11-08,09:38:02
39.959311,116.36037,0,199,39760.4014699074,2008-11-08,09:38:07
39.95936,116.360373,0,198,39760.4015277778,2008-11-08,09:38:12
39.959423,116.36035,0,197,39760.4015856481,2008-11-08,09:38:17
39.959483,116.360345,0,196,39760.4016435185,2008-11-08,09:38:22
39.959571,116.360372,0,189,39760.4017013889,2008-11-08,09:38:27
39.959626,116.360384,0,185,39760.4017592593,2008-11-08,09:38:32
39.959679,116.360373,0,180,39760.4018171296,2008-11-08,09:38:37
39.959719,116.360355,0,178,39760.401875,2008-11-08,09:38:42
39.959768,116.360341,0,182,39760.4019328704,2008-11-08,09:38:47
39.959829,116.360315,0,190,39760.4019907407,2008-11-08,09:38:52
39.959874,116.360304,0,192,39760.4020486111,2008-11-08,09:38:57
39.959899,116.360263,0,197,39760.4021064815,2008-11-08,09:39:02
39.959926,116.360221,0,202,39760.4021643519,2008-11-08,09:39:07
39.960011,116.360297,0,193,39760.4022222222,2008-11-08,09:39:12
39.960053,116.360315,0,192,39760.4022800926,2008-11-08,09:39:17
39.960123,116.360313,0,186,39760.402337963,2008-11-08,09:39:22
39.960173,116.360315,0,179,39760.4023958333,2008-11-08,09:39:27
39.960198,116.360328,0,161,39760.4024537037,2008-11-08,09:39:32
39.960245,116.360343,0,157,39760.4025115741,2008-11-08,09:39:37
39.960269,116.360392,0,154,39760.4025694444,2008-11-08,09:39:42
39.96027,116.360434,0,156,39760.4026273148,2008-11-08,09:39:47
39.960273,116.360489,0,158,39760.4026851852,2008-11-08,09:39:52
39.96027,116.360568,0,159,39760.4027430556,2008-11-08,09:39:57
39.960287,116.360622,0,160,39760.4028009259,2008-11-08,09:40:02
39.960292,116.360647,0,163,39760.4028587963,2008-11-08,09:40:07
39.960307,116.360703,0,164,39760.4029166667,2008-11-08,09:40:12
39.960338,116.360805,0,165,39760.402974537,2008-11-08,09:40:17
39.96032,116.360873,0,165,39760.4030324074,2008-11-08,09:40:22
39.960321,116.360934,0,163,39760.4030902778,2008-11-08,09:40:27
39.960317,116.36102,0,159,39760.4031481481,2008-11-08,09:40:32
39.960322,116.361071,0,159,39760.4032060185,2008-11-08,09:40:37
39.960337,116.361154,0,160,39760.4032638889,2008-11-08,09:40:42
39.960349,116.36122,0,158,39760.4033217593,2008-11-08,09:40:47
39.960362,116.361286,0,161,39760.4033796296,2008-11-08,09:40:52
39.960383,116.361317,0,166,39760.4034375,2008-11-08,09:40:57
39.960383,116.361317,0,166,39760.4034722222,2008-11-08,09:41:00
39.960381,116.36132,0,166,39760.4034953704,2008-11-08,09:41:02
39.960346,116.361405,0,173,39760.4035532407,2008-11-08,09:41:07
39.960373,116.361532,0,171,39760.4036111111,2008-11-08,09:41:12
39.960393,116.361617,0,173,39760.4036689815,2008-11-08,09:41:17
39.960446,116.361675,0,175,39760.4037268519,2008-11-08,09:41:22
39.96047,116.361715,0,181,39760.4037847222,2008-11-08,09:41:27
39.960503,116.361771,0,188,39760.4038425926,2008-11-08,09:41:32
39.960528,116.361827,0,192,39760.403900463,2008-11-08,09:41:37
39.960543,116.361866,0,195,39760.4039583333,2008-11-08,09:41:42
39.960518,116.361923,0,198,39760.4040162037,2008-11-08,09:41:47
39.960514,116.362006,0,197,39760.4040740741,2008-11-08,09:41:52
39.960503,116.362094,0,194,39760.4041319444,2008-11-08,09:41:57
39.960493,116.362166,0,190,39760.4041898148,2008-11-08,09:42:02
39.960483,116.362232,0,188,39760.4042476852,2008-11-08,09:42:07
39.960484,116.362293,0,189,39760.4043055556,2008-11-08,09:42:12
39.960466,116.362326,0,192,39760.4043634259,2008-11-08,09:42:17
39.960477,116.362352,0,193,39760.4044212963,2008-11-08,09:42:22
39.960462,116.362417,0,200,39760.4044791667,2008-11-08,09:42:27
39.960448,116.362485,0,204,39760.404537037,2008-11-08,09:42:32
39.960467,116.362558,0,206,39760.4045949074,2008-11-08,09:42:37
39.960501,116.362621,0,208,39760.4046527778,2008-11-08,09:42:42
39.960518,116.362705,0,210,39760.4047106481,2008-11-08,09:42:47
39.960513,116.362767,0,209,39760.4047685185,2008-11-08,09:42:52
39.960523,116.362801,0,209,39760.4048263889,2008-11-08,09:42:57
39.960511,116.362857,0,209,39760.4048842593,2008-11-08,09:43:02
39.960476,116.362881,0,210,39760.4049421296,2008-11-08,09:43:07
39.960477,116.362979,0,208,39760.405,2008-11-08,09:43:12
39.960473,116.363064,0,208,39760.4050578704,2008-11-08,09:43:17
39.960436,116.363182,0,211,39760.4051157407,2008-11-08,09:43:22
39.96044,116.36327,0,212,39760.4051736111,2008-11-08,09:43:27
39.96048,116.363348,0,210,39760.4052314815,2008-11-08,09:43:32
39.960508,116.363418,0,212,39760.4052893519,2008-11-08,09:43:37
39.960523,116.36348,0,212,39760.4053472222,2008-11-08,09:43:42
39.96054,116.363551,0,212,39760.4054050926,2008-11-08,09:43:47
39.960534,116.363628,0,211,39760.405462963,2008-11-08,09:43:52
39.960535,116.363674,0,216,39760.4055208333,2008-11-08,09:43:57
39.960524,116.36369,0,218,39760.4055787037,2008-11-08,09:44:02
39.960463,116.363691,0,220,39760.4056365741,2008-11-08,09:44:07
39.960438,116.363701,0,224,39760.4056944444,2008-11-08,09:44:12
39.960529,116.363782,0,221,39760.4057523148,2008-11-08,09:44:17
39.960485,116.363894,0,209,39760.4057986111,2008-11-08,09:44:21
39.960527,116.363973,0,207,39760.4058564815,2008-11-08,09:44:26
39.960558,116.36405,0,195,39760.4059143519,2008-11-08,09:44:31
39.960502,116.36409,0,189,39760.4059722222,2008-11-08,09:44:36
39.960438,116.364136,0,185,39760.4060300926,2008-11-08,09:44:41
39.960376,116.364171,0,184,39760.406087963,2008-11-08,09:44:46
39.960305,116.364206,0,184,39760.4061458333,2008-11-08,09:44:51
39.960206,116.364205,0,185,39760.4062037037,2008-11-08,09:44:56
39.960133,116.36423,0,186,39760.4062615741,2008-11-08,09:45:01
39.960071,116.364234,0,188,39760.4063194444,2008-11-08,09:45:06
39.96002,116.364259,0,191,39760.4063773148,2008-11-08,09:45:11
39.959974,116.364258,0,195,39760.4064351852,2008-11-08,09:45:16
39.959962,116.36428,0,195,39760.4064930556,2008-11-08,09:45:21
39.959962,116.36428,0,195,39760.4065277778,2008-11-08,09:45:24
39.959958,116.364272,0,198,39760.4065509259,2008-11-08,09:45:26
39.959946,116.364268,0,199,39760.4066087963,2008-11-08,09:45:31
39.959946,116.364268,0,199,39760.4066435185,2008-11-08,09:45:34
39.95994,116.36427,0,199,39760.4066666667,2008-11-08,09:45:36
39.959965,116.364304,0,200,39760.406724537,2008-11-08,09:45:41
39.959992,116.364337,0,202,39760.4067824074,2008-11-08,09:45:46
39.960024,116.364344,0,202,39760.4068402778,2008-11-08,09:45:51
39.960043,116.364328,0,202,39760.4068981481,2008-11-08,09:45:56
39.960044,116.364315,0,203,39760.4069560185,2008-11-08,09:46:01
39.960132,116.36384,0,201,39760.4072916667,2008-11-08,09:46:30
39.960064,116.364178,0,194,39760.4073032407,2008-11-08,09:46:31
39.960065,116.364581,0,236,39760.4073148148,2008-11-08,09:46:32
39.960114,116.364971,0,405,39760.4073263889,2008-11-08,09:46:33
39.960074,116.364951,0,340,39760.407337963,2008-11-08,09:46:34
39.960035,116.364848,0,270,39760.407349537,2008-11-08,09:46:35
39.960009,116.3648,0,241,39760.4073611111,2008-11-08,09:46:36
39.960066,116.364721,0,241,39760.4074189815,2008-11-08,09:46:41
39.960031,116.364679,0,241,39760.4074768518,2008-11-08,09:46:46
39.960005,116.364714,0,241,39760.4075347222,2008-11-08,09:46:51
39.960003,116.364715,0,241,39760.4075925926,2008-11-08,09:46:56
39.960003,116.364715,0,241,39760.4076273148,2008-11-08,09:46:59
39.959997,116.364716,0,241,39760.407650463,2008-11-08,09:47:01
39.959988,116.364718,0,240,39760.4077083333,2008-11-08,09:47:06
39.959978,116.364719,0,240,39760.4077662037,2008-11-08,09:47:11
39.959978,116.364717,0,240,39760.4078240741,2008-11-08,09:47:16
39.959978,116.364717,0,240,39760.4078587963,2008-11-08,09:47:19
39.959986,116.364715,0,240,39760.4078819444,2008-11-08,09:47:21
39.959997,116.364717,0,240,39760.4079398148,2008-11-08,09:47:26
39.959997,116.36469,0,240,39760.4079976852,2008-11-08,09:47:31
39.960009,116.364687,0,240,39760.4080555556,2008-11-08,09:47:36
39.960019,116.364683,0,239,39760.4081134259,2008-11-08,09:47:41
39.960028,116.364679,0,239,39760.4081712963,2008-11-08,09:47:46
39.960025,116.364676,0,239,39760.4082291667,2008-11-08,09:47:51
39.960022,116.364677,0,238,39760.408287037,2008-11-08,09:47:56
39.960023,116.364678,0,239,39760.4083449074,2008-11-08,09:48:01
39.960023,116.364678,0,239,39760.4083796296,2008-11-08,09:48:04
39.960029,116.364676,0,239,39760.4084027778,2008-11-08,09:48:06
39.960031,116.36462,0,239,39760.4084606481,2008-11-08,09:48:11
39.960015,116.364548,0,239,39760.4085185185,2008-11-08,09:48:16
39.959966,116.364487,0,238,39760.4085763889,2008-11-08,09:48:21
39.95996,116.364468,0,238,39760.4086342593,2008-11-08,09:48:26
39.959964,116.364467,0,239,39760.4086921296,2008-11-08,09:48:31
39.959964,116.364467,0,239,39760.4087268518,2008-11-08,09:48:34
39.959958,116.364468,0,239,39760.40875,2008-11-08,09:48:36
39.959927,116.364478,0,239,39760.4088078704,2008-11-08,09:48:41
39.959917,116.364519,0,238,39760.4088657407,2008-11-08,09:48:46
39.959905,116.364538,0,238,39760.4089236111,2008-11-08,09:48:51
39.959904,116.36454,0,238,39760.4089814815,2008-11-08,09:48:56
39.959904,116.36454,0,238,39760.4090162037,2008-11-08,09:48:59
39.959912,116.364536,0,238,39760.4090393518,2008-11-08,09:49:01
39.959912,116.364522,0,239,39760.4090972222,2008-11-08,09:49:06
39.959912,116.364522,0,239,39760.4091319444,2008-11-08,09:49:09
39.959916,116.364526,0,239,39760.4091550926,2008-11-08,09:49:11
39.959909,116.364505,0,239,39760.409212963,2008-11-08,09:49:16
39.959909,116.364505,0,239,39760.4092476852,2008-11-08,09:49:19
39.959911,116.364502,0,238,39760.4092708333,2008-11-08,09:49:21
39.95992,116.364455,0,238,39760.4093287037,2008-11-08,09:49:26
39.959944,116.364485,0,238,39760.4093865741,2008-11-08,09:49:31
39.959944,116.364485,0,238,39760.4094212963,2008-11-08,09:49:34
39.959949,116.36448,0,238,39760.4094444444,2008-11-08,09:49:36
39.959963,116.364454,0,237,39760.4095023148,2008-11-08,09:49:41
39.959976,116.364445,0,237,39760.4095601852,2008-11-08,09:49:46
39.95999,116.36445,0,236,39760.4096180556,2008-11-08,09:49:51
39.960001,116.364432,0,235,39760.4096759259,2008-11-08,09:49:56
39.960037,116.364414,0,234,39760.4097337963,2008-11-08,09:50:01
39.96005,116.36443,0,234,39760.4097916667,2008-11-08,09:50:06
39.960074,116.364464,0,234,39760.409849537,2008-11-08,09:50:11
39.960086,116.364487,0,233,39760.4099074074,2008-11-08,09:50:16
39.96013,116.364488,0,232,39760.4099652778,2008-11-08,09:50:21
39.960188,116.364482,0,231,39760.4100231482,2008-11-08,09:50:26
39.960182,116.364459,0,231,39760.4100810185,2008-11-08,09:50:31
39.960148,116.364432,0,230,39760.4101388889,2008-11-08,09:50:36
39.960087,116.36438,0,229,39760.4101967593,2008-11-08,09:50:41
39.96005,116.364327,0,229,39760.4102546296,2008-11-08,09:50:46
39.960032,116.364292,0,228,39760.4103125,2008-11-08,09:50:51
39.960058,116.364259,0,227,39760.4103703704,2008-11-08,09:50:56
39.960043,116.364263,0,227,39760.4104282407,2008-11-08,09:51:01
39.960042,116.364211,0,226,39760.4104861111,2008-11-08,09:51:06
39.959992,116.364204,0,225,39760.4105439815,2008-11-08,09:51:11
39.96,116.364117,0,225,39760.4106018519,2008-11-08,09:51:16
39.96,116.364099,0,224,39760.4106597222,2008-11-08,09:51:21
39.960014,116.364003,0,223,39760.4107175926,2008-11-08,09:51:26
39.960005,116.364085,0,222,39760.410775463,2008-11-08,09:51:31
39.960019,116.364151,0,221,39760.4108333333,2008-11-08,09:51:36
39.960019,116.364152,0,221,39760.4108912037,2008-11-08,09:51:41
39.960019,116.364152,0,221,39760.4109259259,2008-11-08,09:51:44
39.960013,116.364155,0,221,39760.4109490741,2008-11-08,09:51:46
39.960002,116.364158,0,220,39760.4110069444,2008-11-08,09:51:51
39.959978,116.364194,0,220,39760.4110648148,2008-11-08,09:51:56
39.959988,116.364292,0,220,39760.4111226852,2008-11-08,09:52:01
39.960023,116.364382,0,220,39760.4111805556,2008-11-08,09:52:06
39.960044,116.364372,0,220,39760.4112384259,2008-11-08,09:52:11
39.960054,116.36437,0,220,39760.4112962963,2008-11-08,09:52:16
39.960054,116.36437,0,220,39760.4113310185,2008-11-08,09:52:19
39.960054,116.364369,0,219,39760.4113541667,2008-11-08,09:52:21
39.960044,116.364372,0,219,39760.411412037,2008-11-08,09:52:26
39.960009,116.36436,0,219,39760.4114699074,2008-11-08,09:52:31
39.959994,116.364347,0,219,39760.4115277778,2008-11-08,09:52:36
39.960025,116.364329,0,219,39760.4115856481,2008-11-08,09:52:41
39.96008,116.364302,0,219,39760.4116435185,2008-11-08,09:52:46
39.960136,116.364264,0,218,39760.4117013889,2008-11-08,09:52:51
39.9602,116.364228,0,218,39760.4117592593,2008-11-08,09:52:56
39.96021,116.364236,0,218,39760.4118171296,2008-11-08,09:53:01
39.960214,116.364266,0,219,39760.411875,2008-11-08,09:53:06
39.960173,116.364251,0,218,39760.4119328704,2008-11-08,09:53:11
39.960162,116.364253,0,218,39760.4119907407,2008-11-08,09:53:16
39.960094,116.364293,0,218,39760.4120486111,2008-11-08,09:53:21
39.960079,116.364308,0,218,39760.4121064815,2008-11-08,09:53:26
39.960052,116.364321,0,217,39760.4121643519,2008-11-08,09:53:31
39.960068,116.364343,0,217,39760.4122222222,2008-11-08,09:53:36
39.960056,116.364347,0,217,39760.4122800926,2008-11-08,09:53:41
39.960056,116.364347,0,217,39760.4123148148,2008-11-08,09:53:44
39.960056,116.364346,0,217,39760.412337963,2008-11-08,09:53:46
39.960067,116.364344,0,217,39760.4123958333,2008-11-08,09:53:51
39.960076,116.364343,0,216,39760.4124537037,2008-11-08,09:53:56
39.960083,116.364342,0,216,39760.4125115741,2008-11-08,09:54:01
39.960086,116.364341,0,215,39760.4125694444,2008-11-08,09:54:06
39.960092,116.364337,0,215,39760.4126273148,2008-11-08,09:54:11
39.960097,116.364334,0,215,39760.4126851852,2008-11-08,09:54:16
39.960097,116.364334,0,215,39760.4127199074,2008-11-08,09:54:19
39.960105,116.364331,0,215,39760.4127430556,2008-11-08,09:54:21
39.960114,116.364328,0,214,39760.4128009259,2008-11-08,09:54:26
39.96012,116.364325,0,214,39760.4128587963,2008-11-08,09:54:31
39.96012,116.364325,0,214,39760.4128935185,2008-11-08,09:54:34
39.960126,116.364322,0,214,39760.4129166667,2008-11-08,09:54:36
39.960136,116.364303,0,214,39760.412974537,2008-11-08,09:54:41
39.960144,116.364247,0,213,39760.4130324074,2008-11-08,09:54:46
39.96013,116.364242,0,212,39760.4130902778,2008-11-08,09:54:51
39.960128,116.36425,0,212,39760.4131481481,2008-11-08,09:54:56
39.960128,116.36425,0,212,39760.4131828704,2008-11-08,09:54:59
39.960121,116.364254,0,212,39760.4132060185,2008-11-08,09:55:01
39.960015,116.3643,0,229,39760.4132638889,2008-11-08,09:55:06
39.960008,116.364447,0,237,39760.413287037,2008-11-08,09:55:08
39.960012,116.364458,0,244,39760.4133449074,2008-11-08,09:55:13
39.960054,116.364468,0,260,39760.4134027778,2008-11-08,09:55:18
39.960094,116.364519,0,282,39760.4134606481,2008-11-08,09:55:23
39.960155,116.364597,0,298,39760.4135185185,2008-11-08,09:55:28
39.960204,116.364665,0,314,39760.4135763889,2008-11-08,09:55:33
39.960259,116.364687,0,337,39760.4136342593,2008-11-08,09:55:38
39.960321,116.364719,0,355,39760.4136921296,2008-11-08,09:55:43
39.960372,116.364737,0,366,39760.41375,2008-11-08,09:55:48
39.960417,116.364749,0,379,39760.4138078704,2008-11-08,09:55:53
39.960457,116.364744,0,393,39760.4138657407,2008-11-08,09:55:58
39.96051,116.364756,0,390,39760.4139236111,2008-11-08,09:56:03
39.960668,116.364647,0,381,39760.4139699074,2008-11-08,09:56:07
39.96056,116.364602,0,376,39760.4139930556,2008-11-08,09:56:09
39.960587,116.364486,0,370,39760.4140046296,2008-11-08,09:56:10
39.960635,116.364347,0,356,39760.4140277778,2008-11-08,09:56:12
39.96065,116.364309,0,327,39760.4140856481,2008-11-08,09:56:17
39.960693,116.364271,0,316,39760.4141435185,2008-11-08,09:56:22
39.960709,116.364263,0,318,39760.4142013889,2008-11-08,09:56:27
39.960766,116.364332,0,320,39760.4142592593,2008-11-08,09:56:32
39.960813,116.364389,0,319,39760.4143171296,2008-11-08,09:56:37
39.960851,116.364459,0,320,39760.414375,2008-11-08,09:56:42
39.960868,116.364484,0,318,39760.4144328704,2008-11-08,09:56:47
39.960896,116.364515,0,317,39760.4144907407,2008-11-08,09:56:52
39.960956,116.364542,0,313,39760.4145486111,2008-11-08,09:56:57
39.960996,116.364581,0,316,39760.4146064815,2008-11-08,09:57:02
39.961056,116.364611,0,323,39760.4146643518,2008-11-08,09:57:07
39.961107,116.364652,0,323,39760.4147222222,2008-11-08,09:57:12
39.961173,116.364668,0,320,39760.4147800926,2008-11-08,09:57:17
39.961218,116.364642,0,315,39760.414837963,2008-11-08,09:57:22
39.961235,116.364644,0,313,39760.4148958333,2008-11-08,09:57:27
39.961236,116.364641,0,314,39760.4149537037,2008-11-08,09:57:32
39.961233,116.364641,0,314,39760.4150115741,2008-11-08,09:57:37
39.96124,116.36464,0,314,39760.4150694444,2008-11-08,09:57:42
39.961247,116.364637,0,314,39760.4151273148,2008-11-08,09:57:47
39.961249,116.364636,0,314,39760.4151851852,2008-11-08,09:57:52
39.961257,116.364635,0,314,39760.4152430556,2008-11-08,09:57:57
39.961257,116.364634,0,314,39760.4153009259,2008-11-08,09:58:02
39.961249,116.364635,0,314,39760.4153587963,2008-11-08,09:58:07
39.961249,116.364635,0,314,39760.4153935185,2008-11-08,09:58:10
39.961249,116.364634,0,314,39760.4154166667,2008-11-08,09:58:12
39.961286,116.364616,0,314,39760.415474537,2008-11-08,09:58:17
39.961299,116.364591,0,314,39760.4155324074,2008-11-08,09:58:22
39.961309,116.364549,0,313,39760.4155902778,2008-11-08,09:58:27
39.961331,116.36452,0,312,39760.4156481481,2008-11-08,09:58:32
39.96137,116.364525,0,310,39760.4157060185,2008-11-08,09:58:37
39.96137,116.364525,0,310,39760.4157407407,2008-11-08,09:58:40
39.961375,116.364531,0,309,39760.4157638889,2008-11-08,09:58:42
39.961337,116.364529,0,308,39760.4158217593,2008-11-08,09:58:47
39.961337,116.364529,0,308,39760.4158564815,2008-11-08,09:58:50
39.961333,116.364526,0,307,39760.4158796296,2008-11-08,09:58:52
39.961332,116.36454,0,306,39760.4159375,2008-11-08,09:58:57
39.96137,116.364513,0,300,39760.4159953704,2008-11-08,09:59:02
39.961409,116.36437,0,297,39760.4160416667,2008-11-08,09:59:06
39.961424,116.364289,0,273,39760.416087963,2008-11-08,09:59:10
39.96145,116.36426,0,262,39760.4161458333,2008-11-08,09:59:15
39.961476,116.364263,0,239,39760.4162037037,2008-11-08,09:59:20
39.961501,116.364254,0,228,39760.4162615741,2008-11-08,09:59:25
39.961538,116.364264,0,229,39760.4163194444,2008-11-08,09:59:30
39.961577,116.364285,0,230,39760.4163773148,2008-11-08,09:59:35
39.96161,116.364299,0,232,39760.4164351852,2008-11-08,09:59:40
39.961648,116.364317,0,240,39760.4164930556,2008-11-08,09:59:45
39.961673,116.364342,0,250,39760.4165509259,2008-11-08,09:59:50
39.961715,116.364374,0,265,39760.4166087963,2008-11-08,09:59:55
39.961761,116.364412,0,278,39760.4166666667,2008-11-08,10:00:00
39.96182,116.364441,0,290,39760.416724537,2008-11-08,10:00:05
39.961896,116.364441,0,295,39760.4167824074,2008-11-08,10:00:10
39.961937,116.36443,0,302,39760.4168402778,2008-11-08,10:00:15
39.961965,116.364426,0,301,39760.4168981481,2008-11-08,10:00:20
39.962027,116.36451,0,305,39760.4169560185,2008-11-08,10:00:25
39.962065,116.364528,0,306,39760.4170138889,2008-11-08,10:00:30
39.962109,116.36454,0,311,39760.4170717593,2008-11-08,10:00:35
39.962149,116.364526,0,307,39760.4171296296,2008-11-08,10:00:40
39.962156,116.364485,0,299,39760.4171875,2008-11-08,10:00:45
39.962209,116.364473,0,291,39760.4172453704,2008-11-08,10:00:50
39.962232,116.364344,0,293,39760.4173032407,2008-11-08,10:00:55
39.962279,116.364236,0,285,39760.417349537,2008-11-08,10:00:59
39.962321,116.36413,0,269,39760.4173611111,2008-11-08,10:01:00
39.962416,116.36409,0,254,39760.4173958333,2008-11-08,10:01:03
39.962485,116.36409,0,244,39760.4174537037,2008-11-08,10:01:08
39.962562,116.364086,0,233,39760.4175115741,2008-11-08,10:01:13
39.962591,116.364069,0,213,39760.4175694444,2008-11-08,10:01:18
39.962639,116.364072,0,207,39760.4176273148,2008-11-08,10:01:23
39.962702,116.364071,0,205,39760.4176851852,2008-11-08,10:01:28
39.962745,116.364065,0,202,39760.4177430556,2008-11-08,10:01:33
39.962802,116.36407,0,212,39760.4178009259,2008-11-08,10:01:38
39.962854,116.364076,0,214,39760.4178587963,2008-11-08,10:01:43
39.962911,116.364061,0,212,39760.4179166667,2008-11-08,10:01:48
39.962965,116.364059,0,218,39760.417974537,2008-11-08,10:01:53
39.963026,116.364064,0,218,39760.4180324074,2008-11-08,10:01:58
39.963081,116.364061,0,207,39760.4180902778,2008-11-08,10:02:03
39.963128,116.364071,0,199,39760.4181481482,2008-11-08,10:02:08
39.963175,116.364071,0,216,39760.4182060185,2008-11-08,10:02:13
39.963229,116.364051,0,211,39760.4182638889,2008-11-08,10:02:18
39.963271,116.363999,0,185,39760.4182986111,2008-11-08,10:02:21
39.96332,116.363995,0,180,39760.4183564815,2008-11-08,10:02:26
39.963373,116.364004,0,171,39760.4184143519,2008-11-08,10:02:31
39.963412,116.364001,0,164,39760.4184722222,2008-11-08,10:02:36
39.963446,116.364027,0,162,39760.4185300926,2008-11-08,10:02:41
39.963488,116.364074,0,163,39760.418587963,2008-11-08,10:02:46
39.963553,116.36409,0,164,39760.4186458333,2008-11-08,10:02:51
39.963602,116.364085,0,163,39760.4187037037,2008-11-08,10:02:56
39.963662,116.364101,0,171,39760.4187615741,2008-11-08,10:03:01
39.963728,116.364119,0,176,39760.4188194444,2008-11-08,10:03:06
39.963759,116.364132,0,190,39760.4188773148,2008-11-08,10:03:11
39.963809,116.364156,0,203,39760.4189351852,2008-11-08,10:03:16
39.963852,116.364133,0,207,39760.4189930556,2008-11-08,10:03:21
39.963885,116.364036,0,190,39760.4190162037,2008-11-08,10:03:23
39.96393,116.36396,0,171,39760.4190509259,2008-11-08,10:03:26
39.963991,116.363919,0,154,39760.4191087963,2008-11-08,10:03:31
39.964012,116.363887,0,159,39760.4191666667,2008-11-08,10:03:36
39.964039,116.363858,0,163,39760.419224537,2008-11-08,10:03:41
39.96409,116.36387,0,164,39760.4192824074,2008-11-08,10:03:46
39.964164,116.363879,0,167,39760.4193402778,2008-11-08,10:03:51
39.964219,116.363868,0,169,39760.4193981481,2008-11-08,10:03:56
39.964268,116.363868,0,171,39760.4194560185,2008-11-08,10:04:01
39.964318,116.363879,0,174,39760.4195138889,2008-11-08,10:04:06
39.96438,116.363868,0,180,39760.4195717593,2008-11-08,10:04:11
39.964439,116.363868,0,186,39760.4196296296,2008-11-08,10:04:16
39.964479,116.363865,0,195,39760.4196875,2008-11-08,10:04:21
39.964532,116.363877,0,204,39760.4197453704,2008-11-08,10:04:26
39.964542,116.363864,0,221,39760.4198032407,2008-11-08,10:04:31
39.964603,116.363792,0,197,39760.4198611111,2008-11-08,10:04:36
39.964668,116.363767,0,188,39760.4199189815,2008-11-08,10:04:41
39.964745,116.363778,0,170,39760.4199768519,2008-11-08,10:04:46
39.964808,116.363805,0,161,39760.4200347222,2008-11-08,10:04:51
39.964863,116.363808,0,155,39760.4200925926,2008-11-08,10:04:56
39.964922,116.363823,0,165,39760.420150463,2008-11-08,10:05:01
39.964962,116.363834,0,178,39760.4202083333,2008-11-08,10:05:06
39.965023,116.363825,0,180,39760.4202662037,2008-11-08,10:05:11
39.965069,116.363823,0,173,39760.4203240741,2008-11-08,10:05:16
39.965101,116.363824,0,175,39760.4203819444,2008-11-08,10:05:21
39.965159,116.363825,0,179,39760.4204398148,2008-11-08,10:05:26
39.965193,116.363822,0,199,39760.4204976852,2008-11-08,10:05:31
39.965216,116.363814,0,227,39760.4205555556,2008-11-08,10:05:36
39.96526,116.363792,0,223,39760.4206134259,2008-11-08,10:05:41
39.965296,116.363821,0,251,39760.4206712963,2008-11-08,10:05:46
39.965377,116.363843,0,282,39760.4207291667,2008-11-08,10:05:51
39.965444,116.363856,0,277,39760.420787037,2008-11-08,10:05:56
39.965497,116.363855,0,257,39760.4208449074,2008-11-08,10:06:01
39.965532,116.363864,0,253,39760.4209027778,2008-11-08,10:06:06
39.965547,116.363876,0,235,39760.4209606481,2008-11-08,10:06:11
39.965526,116.363886,0,224,39760.4210185185,2008-11-08,10:06:16
39.965496,116.363934,0,220,39760.4210763889,2008-11-08,10:06:21
39.965479,116.363938,0,222,39760.4211342593,2008-11-08,10:06:26
39.96547,116.363946,0,224,39760.4211921296,2008-11-08,10:06:31
39.96547,116.363946,0,224,39760.4212268519,2008-11-08,10:06:34
39.965474,116.363946,0,224,39760.42125,2008-11-08,10:06:36
39.965463,116.363981,0,227,39760.4213078704,2008-11-08,10:06:41
39.965508,116.363983,0,224,39760.4213657407,2008-11-08,10:06:46
39.965552,116.364,0,221,39760.4214236111,2008-11-08,10:06:51
39.965594,116.36401,0,219,39760.4214814815,2008-11-08,10:06:56
39.965627,116.364002,0,215,39760.4215393519,2008-11-08,10:07:01
39.965607,116.364039,0,222,39760.4215972222,2008-11-08,10:07:06
39.965629,116.364075,0,227,39760.4216550926,2008-11-08,10:07:11
39.965662,116.364007,0,227,39760.421712963,2008-11-08,10:07:16
39.965756,116.363905,0,225,39760.4217708333,2008-11-08,10:07:21
39.965799,116.363806,0,214,39760.4218055556,2008-11-08,10:07:24
39.965868,116.363746,0,197,39760.4218634259,2008-11-08,10:07:29
39.96592,116.363723,0,190,39760.4219212963,2008-11-08,10:07:34
39.965978,116.36369,0,174,39760.4219791667,2008-11-08,10:07:39
39.966033,116.363689,0,167,39760.422037037,2008-11-08,10:07:44
39.966078,116.363675,0,163,39760.4220949074,2008-11-08,10:07:49
39.96613,116.363666,0,148,39760.4221527778,2008-11-08,10:07:54
39.966122,116.363657,0,143,39760.4222106481,2008-11-08,10:07:59
39.966102,116.36368,0,141,39760.4222685185,2008-11-08,10:08:04
39.966102,116.36368,0,141,39760.4223032407,2008-11-08,10:08:07
39.9661,116.363677,0,137,39760.4223263889,2008-11-08,10:08:09
39.966081,116.363678,0,137,39760.4223842593,2008-11-08,10:08:14
39.966085,116.363689,0,129,39760.4224421296,2008-11-08,10:08:19
39.966085,116.363689,0,129,39760.4224768518,2008-11-08,10:08:22
39.966085,116.363696,0,126,39760.4225,2008-11-08,10:08:24
39.966109,116.363688,0,122,39760.4225578704,2008-11-08,10:08:29
39.966104,116.363683,0,123,39760.4226157407,2008-11-08,10:08:34
39.966104,116.363683,0,123,39760.422650463,2008-11-08,10:08:37
39.9661,116.363675,0,123,39760.4226736111,2008-11-08,10:08:39
39.966101,116.363644,0,125,39760.4227314815,2008-11-08,10:08:44
39.966105,116.36362,0,125,39760.4227893518,2008-11-08,10:08:49
39.966111,116.363591,0,128,39760.4228472222,2008-11-08,10:08:54
39.966101,116.363558,0,129,39760.4229050926,2008-11-08,10:08:59
39.966104,116.363524,0,129,39760.422962963,2008-11-08,10:09:04
39.966104,116.363493,0,129,39760.4230208333,2008-11-08,10:09:09
39.966118,116.363455,0,130,39760.4230787037,2008-11-08,10:09:14
39.966118,116.363455,0,130,39760.4231134259,2008-11-08,10:09:17
39.966126,116.363451,0,130,39760.4231365741,2008-11-08,10:09:19
39.966123,116.363378,0,129,39760.4231944444,2008-11-08,10:09:24
39.96612,116.363337,0,130,39760.4232523148,2008-11-08,10:09:29
39.966101,116.363289,0,129,39760.4233101852,2008-11-08,10:09:34
39.966082,116.363215,0,127,39760.4233680556,2008-11-08,10:09:39
39.96605,116.363119,0,127,39760.4234259259,2008-11-08,10:09:44
39.966044,116.363062,0,126,39760.4234837963,2008-11-08,10:09:49
39.966015,116.363004,0,128,39760.4235416667,2008-11-08,10:09:54
39.965984,116.362945,0,129,39760.423599537,2008-11-08,10:09:59
39.965862,116.362881,0,133,39760.4236574074,2008-11-08,10:10:04
39.965776,116.362813,0,135,39760.4237152778,2008-11-08,10:10:09
39.965716,116.362728,0,133,39760.4237731481,2008-11-08,10:10:14
39.965717,116.362666,0,133,39760.4238310185,2008-11-08,10:10:19
39.965727,116.362625,0,132,39760.4238888889,2008-11-08,10:10:24
39.965692,116.362569,0,131,39760.4239467593,2008-11-08,10:10:29
39.965683,116.362519,0,131,39760.4240046296,2008-11-08,10:10:34
39.965647,116.362471,0,130,39760.4240625,2008-11-08,10:10:39
39.965689,116.362422,0,129,39760.4241203704,2008-11-08,10:10:44
39.965752,116.36239,0,127,39760.4241782407,2008-11-08,10:10:49
39.965793,116.362331,0,127,39760.4242361111,2008-11-08,10:10:54
39.96578,116.36229,0,128,39760.4242939815,2008-11-08,10:10:59
39.965796,116.362274,0,128,39760.4243518518,2008-11-08,10:11:04
39.965821,116.362252,0,128,39760.4244097222,2008-11-08,10:11:09
39.965833,116.362199,0,128,39760.4244675926,2008-11-08,10:11:14
39.965926,116.362157,0,131,39760.4245138889,2008-11-08,10:11:18
39.965982,116.362129,0,130,39760.4245717593,2008-11-08,10:11:23
39.966035,116.362074,0,130,39760.4246296296,2008-11-08,10:11:28
39.966059,116.362031,0,129,39760.4246875,2008-11-08,10:11:33
39.966066,116.361993,0,128,39760.4247453704,2008-11-08,10:11:38
39.966098,116.361956,0,128,39760.4248032407,2008-11-08,10:11:43
39.966122,116.361903,0,128,39760.4248611111,2008-11-08,10:11:48
39.966137,116.36186,0,129,39760.4249189815,2008-11-08,10:11:53
39.966163,116.361817,0,130,39760.4249768518,2008-11-08,10:11:58
39.966158,116.361752,0,130,39760.4250347222,2008-11-08,10:12:03
39.966176,116.361705,0,129,39760.4250925926,2008-11-08,10:12:08
39.966206,116.361654,0,130,39760.425150463,2008-11-08,10:12:13
39.966185,116.361607,0,126,39760.4252083333,2008-11-08,10:12:18
39.966165,116.361554,0,126,39760.4252662037,2008-11-08,10:12:23
39.966228,116.361488,0,128,39760.4253240741,2008-11-08,10:12:28
39.966248,116.361438,0,133,39760.4253819444,2008-11-08,10:12:33
39.966251,116.361414,0,136,39760.4254398148,2008-11-08,10:12:38
39.966241,116.36138,0,139,39760.4254976852,2008-11-08,10:12:43
39.966231,116.361342,0,140,39760.4255555556,2008-11-08,10:12:48
39.966212,116.361293,0,141,39760.4256134259,2008-11-08,10:12:53
39.966203,116.361216,0,140,39760.4256712963,2008-11-08,10:12:58
39.966195,116.361163,0,139,39760.4257291667,2008-11-08,10:13:03
39.966189,116.361092,0,138,39760.425787037,2008-11-08,10:13:08
39.966178,116.361029,0,139,39760.4258449074,2008-11-08,10:13:13
39.966173,116.360983,0,138,39760.4259027778,2008-11-08,10:13:18
39.966166,116.36095,0,136,39760.4259606482,2008-11-08,10:13:23
39.966181,116.360909,0,135,39760.4260185185,2008-11-08,10:13:28
39.9662,116.360886,0,136,39760.4260763889,2008-11-08,10:13:33
39.966212,116.360862,0,137,39760.4261342593,2008-11-08,10:13:38
39.966226,116.360804,0,139,39760.4261921296,2008-11-08,10:13:43
39.966175,116.360764,0,137,39760.42625,2008-11-08,10:13:48
39.966171,116.360705,0,137,39760.4263078704,2008-11-08,10:13:53
39.966178,116.360628,0,137,39760.4263657407,2008-11-08,10:13:58
39.96617,116.360586,0,129,39760.4264236111,2008-11-08,10:14:03
39.966165,116.360542,0,129,39760.4264814815,2008-11-08,10:14:08
39.966168,116.360487,0,129,39760.4265393519,2008-11-08,10:14:13
39.966174,116.360412,0,125,39760.4265972222,2008-11-08,10:14:18
39.966175,116.360341,0,124,39760.4266550926,2008-11-08,10:14:23
39.966183,116.360296,0,123,39760.426712963,2008-11-08,10:14:28
39.966174,116.360226,0,124,39760.4267708333,2008-11-08,10:14:33
39.966174,116.360171,0,124,39760.4268287037,2008-11-08,10:14:38
39.966157,116.360109,0,126,39760.4268865741,2008-11-08,10:14:43
39.96613,116.36007,0,129,39760.4269444444,2008-11-08,10:14:48
39.966125,116.36005,0,131,39760.4270023148,2008-11-08,10:14:53
39.966122,116.359989,0,132,39760.4270601852,2008-11-08,10:14:58
39.966119,116.359933,0,137,39760.4271180556,2008-11-08,10:15:03
39.966139,116.359879,0,140,39760.4271759259,2008-11-08,10:15:08
39.96614,116.359818,0,143,39760.4272337963,2008-11-08,10:15:13
39.96615,116.359758,0,154,39760.4272916667,2008-11-08,10:15:18
39.966155,116.359712,0,158,39760.427349537,2008-11-08,10:15:23
39.966206,116.359639,0,161,39760.4274074074,2008-11-08,10:15:28
39.966243,116.35959,0,158,39760.4274652778,2008-11-08,10:15:33
39.966262,116.359552,0,156,39760.4275231481,2008-11-08,10:15:38
39.966281,116.359517,0,151,39760.4275810185,2008-11-08,10:15:43
39.966316,116.359494,0,146,39760.4276388889,2008-11-08,10:15:48
39.966345,116.359484,0,147,39760.4276967593,2008-11-08,10:15:53
39.966385,116.35948,0,146,39760.4277546296,2008-11-08,10:15:58
39.966404,116.359473,0,146,39760.4278125,2008-11-08,10:16:03
39.966431,116.359467,0,152,39760.4278703704,2008-11-08,10:16:08
39.966451,116.359463,0,154,39760.4279282407,2008-11-08,10:16:13
39.966471,116.359464,0,156,39760.4279861111,2008-11-08,10:16:18
39.966503,116.359469,0,157,39760.4280439815,2008-11-08,10:16:23
39.96652,116.359481,0,157,39760.4281018519,2008-11-08,10:16:28
39.966527,116.359483,0,156,39760.4281597222,2008-11-08,10:16:33
39.966527,116.359483,0,156,39760.4281944444,2008-11-08,10:16:36
39.966532,116.359476,0,151,39760.4282175926,2008-11-08,10:16:38
39.966547,116.35947,0,151,39760.428275463,2008-11-08,10:16:43
39.966578,116.359472,0,151,39760.4283333333,2008-11-08,10:16:48
39.966593,116.359471,0,146,39760.4283912037,2008-11-08,10:16:53
39.966594,116.359445,0,143,39760.4284490741,2008-11-08,10:16:58
39.966591,116.359436,0,141,39760.4285069444,2008-11-08,10:17:03
39.966596,116.359427,0,141,39760.4285648148,2008-11-08,10:17:08
39.966608,116.359415,0,140,39760.4286226852,2008-11-08,10:17:13
39.966603,116.359414,0,140,39760.4286805556,2008-11-08,10:17:18
39.966598,116.359412,0,140,39760.4287384259,2008-11-08,10:17:23
39.966598,116.359412,0,140,39760.4287731481,2008-11-08,10:17:26
39.966595,116.35941,0,140,39760.4287962963,2008-11-08,10:17:28
39.966608,116.359374,0,140,39760.4288541667,2008-11-08,10:17:33
39.966602,116.359347,0,141,39760.428912037,2008-11-08,10:17:38
39.966602,116.359306,0,141,39760.4289699074,2008-11-08,10:17:43
39.966601,116.359283,0,140,39760.4290277778,2008-11-08,10:17:48
39.966607,116.359279,0,140,39760.4290856481,2008-11-08,10:17:53
39.966602,116.359279,0,140,39760.4291435185,2008-11-08,10:17:58
39.966602,116.359279,0,140,39760.4291782407,2008-11-08,10:18:01
39.966601,116.359278,0,140,39760.4292013889,2008-11-08,10:18:03
39.966608,116.359258,0,141,39760.4292592593,2008-11-08,10:18:08
39.966608,116.359257,0,140,39760.4293171296,2008-11-08,10:18:13
39.966603,116.359257,0,140,39760.429375,2008-11-08,10:18:18
39.96661,116.359255,0,140,39760.4294328704,2008-11-08,10:18:23
39.966607,116.359255,0,139,39760.4294907407,2008-11-08,10:18:28
39.966611,116.359253,0,139,39760.4295486111,2008-11-08,10:18:33
39.96661,116.359253,0,138,39760.4296064815,2008-11-08,10:18:38
39.966609,116.359252,0,138,39760.4296643519,2008-11-08,10:18:43
39.966609,116.359251,0,138,39760.4297222222,2008-11-08,10:18:48
39.966609,116.35925,0,137,39760.4297800926,2008-11-08,10:18:53
39.966609,116.359249,0,137,39760.429837963,2008-11-08,10:18:58
39.966609,116.359249,0,137,39760.4298958333,2008-11-08,10:19:03
39.96661,116.359248,0,137,39760.4299537037,2008-11-08,10:19:08
39.966611,116.359248,0,137,39760.4300115741,2008-11-08,10:19:13
39.966613,116.359245,0,137,39760.4300694444,2008-11-08,10:19:18
39.966613,116.359245,0,137,39760.4301041667,2008-11-08,10:19:21
39.966614,116.359241,0,137,39760.4301273148,2008-11-08,10:19:23
39.966617,116.359232,0,136,39760.4301851852,2008-11-08,10:19:28
39.966614,116.35923,0,136,39760.4302430556,2008-11-08,10:19:33
39.966608,116.35923,0,136,39760.4303009259,2008-11-08,10:19:38
39.966606,116.359229,0,136,39760.4303587963,2008-11-08,10:19:43
39.966602,116.35923,0,136,39760.4304166667,2008-11-08,10:19:48
39.966599,116.35923,0,136,39760.430474537,2008-11-08,10:19:53
39.966598,116.359229,0,137,39760.4305324074,2008-11-08,10:19:58
39.966595,116.35923,0,137,39760.4305902778,2008-11-08,10:20:03
39.966594,116.35923,0,137,39760.4306481481,2008-11-08,10:20:08
39.966593,116.359229,0,137,39760.4307060185,2008-11-08,10:20:13
39.966593,116.359228,0,137,39760.4307638889,2008-11-08,10:20:18
39.966593,116.359227,0,137,39760.4308217593,2008-11-08,10:20:23
39.966592,116.359227,0,137,39760.4308796296,2008-11-08,10:20:28
39.966592,116.359227,0,137,39760.4309375,2008-11-08,10:20:33
39.966592,116.359226,0,137,39760.4309953704,2008-11-08,10:20:38
39.966592,116.359225,0,137,39760.4310532407,2008-11-08,10:20:43
39.966592,116.359224,0,137,39760.4311111111,2008-11-08,10:20:48
39.966592,116.359224,0,137,39760.4311458333,2008-11-08,10:20:51
39.966592,116.359222,0,137,39760.4311689815,2008-11-08,10:20:53
39.966589,116.359209,0,137,39760.4312268518,2008-11-08,10:20:58
39.966592,116.3592,0,137,39760.4312847222,2008-11-08,10:21:03
39.966589,116.359194,0,136,39760.4313425926,2008-11-08,10:21:08
39.966585,116.359193,0,136,39760.431400463,2008-11-08,10:21:13
39.96658,116.359191,0,136,39760.4314583333,2008-11-08,10:21:18
39.966574,116.359191,0,136,39760.4315162037,2008-11-08,10:21:23
39.966574,116.359191,0,136,39760.4315509259,2008-11-08,10:21:26
39.966575,116.359188,0,136,39760.4315740741,2008-11-08,10:21:28
39.96656,116.359139,0,137,39760.4316319444,2008-11-08,10:21:33
39.966558,116.359138,0,137,39760.4316898148,2008-11-08,10:21:38
39.966563,116.359133,0,137,39760.4317476852,2008-11-08,10:21:43
39.966564,116.359128,0,137,39760.4318055556,2008-11-08,10:21:48
39.966561,116.359125,0,137,39760.4318634259,2008-11-08,10:21:53
39.966557,116.359121,0,136,39760.4319212963,2008-11-08,10:21:58
39.966557,116.359121,0,136,39760.4319560185,2008-11-08,10:22:01
39.966552,116.359118,0,136,39760.4319791667,2008-11-08,10:22:03
39.966547,116.359107,0,136,39760.432037037,2008-11-08,10:22:08
39.966547,116.359098,0,135,39760.4320949074,2008-11-08,10:22:13
39.966547,116.35907,0,137,39760.4321527778,2008-11-08,10:22:18
39.966531,116.35903,0,136,39760.4322106481,2008-11-08,10:22:23
39.966538,116.358994,0,136,39760.4322685185,2008-11-08,10:22:28
39.966537,116.358993,0,136,39760.4323263889,2008-11-08,10:22:33
39.966537,116.358993,0,136,39760.4323842593,2008-11-08,10:22:38
39.966538,116.358994,0,136,39760.4324421296,2008-11-08,10:22:43
39.966539,116.358994,0,136,39760.4325,2008-11-08,10:22:48
39.966541,116.358994,0,135,39760.4325578704,2008-11-08,10:22:53
39.966538,116.358995,0,135,39760.4326157407,2008-11-08,10:22:58
39.966538,116.358995,0,135,39760.432650463,2008-11-08,10:23:01
39.966539,116.358996,0,135,39760.4326736111,2008-11-08,10:23:03
39.966549,116.358996,0,135,39760.4327314815,2008-11-08,10:23:08
39.966549,116.358996,0,134,39760.4327893518,2008-11-08,10:23:13
39.966551,116.358996,0,134,39760.4328472222,2008-11-08,10:23:18
39.966552,116.358997,0,134,39760.4329050926,2008-11-08,10:23:23
39.966552,116.358997,0,134,39760.4329398148,2008-11-08,10:23:26
39.966555,116.358997,0,133,39760.432962963,2008-11-08,10:23:28
39.966504,116.359044,0,136,39760.4330208333,2008-11-08,10:23:33
39.966501,116.35907,0,135,39760.4330787037,2008-11-08,10:23:38
39.966502,116.35907,0,135,39760.4331365741,2008-11-08,10:23:43
39.966505,116.359069,0,135,39760.4331944444,2008-11-08,10:23:48
39.966508,116.359069,0,135,39760.4332523148,2008-11-08,10:23:53
39.966507,116.35907,0,135,39760.4333101852,2008-11-08,10:23:58
39.966504,116.35907,0,134,39760.4333680556,2008-11-08,10:24:03
39.966502,116.359071,0,134,39760.4334259259,2008-11-08,10:24:08
39.966501,116.359071,0,134,39760.4334837963,2008-11-08,10:24:13
39.966501,116.359071,0,134,39760.4335185185,2008-11-08,10:24:16
39.966505,116.35907,0,134,39760.4335416667,2008-11-08,10:24:18
39.966515,116.359069,0,134,39760.433599537,2008-11-08,10:24:23
39.966516,116.359071,0,134,39760.4336574074,2008-11-08,10:24:28
39.966516,116.359071,0,134,39760.4336921296,2008-11-08,10:24:31
39.966519,116.359072,0,133,39760.4337152778,2008-11-08,10:24:33
39.966525,116.359088,0,134,39760.4337731482,2008-11-08,10:24:38
39.966534,116.359094,0,132,39760.4338310185,2008-11-08,10:24:43
39.966527,116.359097,0,132,39760.4338888889,2008-11-08,10:24:48
39.966527,116.359097,0,132,39760.4339236111,2008-11-08,10:24:51
39.966528,116.359097,0,132,39760.4339467593,2008-11-08,10:24:53
39.966541,116.3591,0,131,39760.4340046296,2008-11-08,10:24:58
39.966543,116.359105,0,128,39760.4340625,2008-11-08,10:25:03
39.96654,116.359106,0,128,39760.4341203704,2008-11-08,10:25:08
39.96654,116.359106,0,128,39760.4341550926,2008-11-08,10:25:11
39.96654,116.359107,0,128,39760.4341782407,2008-11-08,10:25:13
39.966556,116.359099,0,126,39760.4342361111,2008-11-08,10:25:18
39.966573,116.359111,0,126,39760.4342939815,2008-11-08,10:25:23
39.966574,116.359132,0,129,39760.4343518519,2008-11-08,10:25:28
39.966571,116.359141,0,129,39760.4344097222,2008-11-08,10:25:33
39.966579,116.359128,0,126,39760.4344675926,2008-11-08,10:25:38
39.966579,116.359128,0,126,39760.434525463,2008-11-08,10:25:43
39.966582,116.359127,0,126,39760.4345833333,2008-11-08,10:25:48
39.966584,116.359127,0,126,39760.4346412037,2008-11-08,10:25:53
39.966583,116.359127,0,126,39760.4346990741,2008-11-08,10:25:58
39.966583,116.359127,0,126,39760.4347569444,2008-11-08,10:26:03
39.966583,116.359128,0,125,39760.4348148148,2008-11-08,10:26:08
39.966583,116.359128,0,125,39760.4348726852,2008-11-08,10:26:13
39.966583,116.359128,0,125,39760.4349305556,2008-11-08,10:26:18
39.966583,116.359128,0,125,39760.4349884259,2008-11-08,10:26:23
39.966583,116.359128,0,125,39760.4350462963,2008-11-08,10:26:28
39.966583,116.359128,0,125,39760.4351041667,2008-11-08,10:26:33
39.966582,116.359128,0,125,39760.435162037,2008-11-08,10:26:38
39.966584,116.35913,0,125,39760.4352199074,2008-11-08,10:26:43
39.966584,116.35913,0,125,39760.4352546296,2008-11-08,10:26:46
39.96659,116.359125,0,125,39760.4352777778,2008-11-08,10:26:48
39.966597,116.359115,0,125,39760.4353356481,2008-11-08,10:26:53
39.966604,116.359108,0,125,39760.4353935185,2008-11-08,10:26:58
39.96661,116.359104,0,125,39760.4354513889,2008-11-08,10:27:03
39.966612,116.359102,0,125,39760.4355092593,2008-11-08,10:27:08
39.96661,116.359103,0,124,39760.4355671296,2008-11-08,10:27:13
39.966606,116.359105,0,124,39760.435625,2008-11-08,10:27:18
39.966604,116.359107,0,123,39760.4356828704,2008-11-08,10:27:23
39.966603,116.359108,0,122,39760.4357407407,2008-11-08,10:27:28
39.966602,116.359109,0,122,39760.4357986111,2008-11-08,10:27:33
39.966602,116.359109,0,122,39760.4358564815,2008-11-08,10:27:38
39.966602,116.35911,0,122,39760.4359143519,2008-11-08,10:27:43
39.966602,116.35911,0,122,39760.4359722222,2008-11-08,10:27:48
39.966601,116.35911,0,122,39760.4360300926,2008-11-08,10:27:53
39.966601,116.35911,0,122,39760.436087963,2008-11-08,10:27:58
39.966601,116.35911,0,122,39760.4361458333,2008-11-08,10:28:03
39.9666,116.35911,0,122,39760.4362037037,2008-11-08,10:28:08
39.9666,116.35911,0,121,39760.4362615741,2008-11-08,10:28:13
39.9666,116.359111,0,121,39760.4363194444,2008-11-08,10:28:18
39.966599,116.35911,0,121,39760.4363773148,2008-11-08,10:28:23
39.966599,116.35911,0,121,39760.4364351852,2008-11-08,10:28:28
39.966598,116.35911,0,121,39760.4364930556,2008-11-08,10:28:33
39.966597,116.359111,0,121,39760.4365509259,2008-11-08,10:28:38
39.966597,116.359111,0,121,39760.4366087963,2008-11-08,10:28:43
39.966597,116.359111,0,121,39760.4366666667,2008-11-08,10:28:48
39.966598,116.359111,0,121,39760.436724537,2008-11-08,10:28:53
39.966598,116.359111,0,121,39760.4367824074,2008-11-08,10:28:58
39.966597,116.359111,0,121,39760.4368402778,2008-11-08,10:29:03
39.966597,116.359111,0,121,39760.4368981481,2008-11-08,10:29:08
39.966597,116.359111,0,121,39760.4369560185,2008-11-08,10:29:13
39.966596,116.35911,0,121,39760.4370138889,2008-11-08,10:29:18
39.966597,116.359111,0,121,39760.4370717593,2008-11-08,10:29:23
39.966597,116.359111,0,121,39760.4371296296,2008-11-08,10:29:28
39.966596,116.359112,0,121,39760.4371875,2008-11-08,10:29:33
39.966596,116.359112,0,121,39760.4372453704,2008-11-08,10:29:38
39.966596,116.359112,0,121,39760.4373032407,2008-11-08,10:29:43
39.966596,116.359112,0,121,39760.4373611111,2008-11-08,10:29:48
39.966595,116.359112,0,121,39760.4374189815,2008-11-08,10:29:53
39.966595,116.359112,0,120,39760.4374768519,2008-11-08,10:29:58
39.966594,116.359112,0,121,39760.4375347222,2008-11-08,10:30:03
39.966594,116.359113,0,121,39760.4375925926,2008-11-08,10:30:08
39.966594,116.359114,0,121,39760.437650463,2008-11-08,10:30:13
39.966594,116.359114,0,121,39760.4377083333,2008-11-08,10:30:18
39.966593,116.359115,0,121,39760.4377662037,2008-11-08,10:30:23
39.966593,116.359115,0,121,39760.4378240741,2008-11-08,10:30:28
39.966593,116.359116,0,121,39760.4378819444,2008-11-08,10:30:33
39.966593,116.359116,0,121,39760.4379398148,2008-11-08,10:30:38
39.966592,116.359117,0,120,39760.4379976852,2008-11-08,10:30:43
39.966592,116.359116,0,120,39760.4380555556,2008-11-08,10:30:48
39.966592,116.359116,0,121,39760.4381134259,2008-11-08,10:30:53
39.966592,116.359116,0,121,39760.4381712963,2008-11-08,10:30:58
39.966591,116.359116,0,120,39760.4382291667,2008-11-08,10:31:03
39.966591,116.359116,0,120,39760.438287037,2008-11-08,10:31:08
39.966591,116.359115,0,120,39760.4383449074,2008-11-08,10:31:13
39.966591,116.359115,0,120,39760.4384027778,2008-11-08,10:31:18
39.96659,116.359116,0,120,39760.4384606481,2008-11-08,10:31:23
39.966589,116.359117,0,120,39760.4385185185,2008-11-08,10:31:28
39.966589,116.359117,0,120,39760.4385763889,2008-11-08,10:31:33
39.966589,116.359117,0,120,39760.4386342593,2008-11-08,10:31:38
39.966589,116.359117,0,120,39760.4386921296,2008-11-08,10:31:43
39.966589,116.359117,0,120,39760.43875,2008-11-08,10:31:48
39.966589,116.359117,0,120,39760.4388078704,2008-11-08,10:31:53
39.966588,116.359117,0,120,39760.4388657407,2008-11-08,10:31:58
39.966588,116.359117,0,120,39760.4389236111,2008-11-08,10:32:03
39.966588,116.359118,0,120,39760.4389814815,2008-11-08,10:32:08
39.966588,116.359118,0,120,39760.4390393518,2008-11-08,10:32:13
39.966588,116.359118,0,120,39760.4390972222,2008-11-08,10:32:18
39.966588,116.359119,0,119,39760.4391550926,2008-11-08,10:32:23
39.966588,116.359118,0,119,39760.439212963,2008-11-08,10:32:28
39.966588,116.359117,0,119,39760.4392708333,2008-11-08,10:32:33
39.966588,116.359116,0,119,39760.4393287037,2008-11-08,10:32:38
39.966587,116.359116,0,119,39760.4393865741,2008-11-08,10:32:43
39.966587,116.359116,0,119,39760.4394444444,2008-11-08,10:32:48
39.966587,116.359116,0,119,39760.4395023148,2008-11-08,10:32:53
39.966588,116.359114,0,119,39760.4395601852,2008-11-08,10:32:58
39.966588,116.359115,0,119,39760.4396180556,2008-11-08,10:33:03
39.966588,116.359115,0,119,39760.4396759259,2008-11-08,10:33:08
39.966588,116.359115,0,119,39760.4397337963,2008-11-08,10:33:13
39.966588,116.359115,0,119,39760.4397916667,2008-11-08,10:33:18
39.966588,116.359114,0,119,39760.439849537,2008-11-08,10:33:23
39.966588,116.359114,0,119,39760.4399074074,2008-11-08,10:33:28
39.966588,116.359114,0,119,39760.4399652778,2008-11-08,10:33:33
39.966588,116.359113,0,119,39760.4400231481,2008-11-08,10:33:38
39.966588,116.359113,0,119,39760.4400810185,2008-11-08,10:33:43
39.966589,116.359112,0,119,39760.4401388889,2008-11-08,10:33:48
39.966589,116.359118,0,120,39760.4401967593,2008-11-08,10:33:53
39.966585,116.359124,0,120,39760.4402546296,2008-11-08,10:33:58
39.966585,116.359124,0,120,39760.4402893518,2008-11-08,10:34:01
39.966582,116.359121,0,120,39760.4403125,2008-11-08,10:34:03
39.966578,116.35911,0,120,39760.4403703704,2008-11-08,10:34:08
39.966573,116.359104,0,121,39760.4404282407,2008-11-08,10:34:13
39.96657,116.359101,0,121,39760.4404861111,2008-11-08,10:34:18
39.96657,116.359101,0,121,39760.4405208333,2008-11-08,10:34:21
39.966569,116.359094,0,121,39760.4405439815,2008-11-08,10:34:23
39.966571,116.359083,0,121,39760.4406018518,2008-11-08,10:34:28
39.966571,116.359083,0,121,39760.4406365741,2008-11-08,10:34:31
39.966571,116.359083,0,121,39760.4406597222,2008-11-08,10:34:33
39.966597,116.359102,0,127,39760.4407175926,2008-11-08,10:34:38
39.966601,116.359103,0,127,39760.440775463,2008-11-08,10:34:43
39.966599,116.359104,0,128,39760.4408333333,2008-11-08,10:34:48
39.966595,116.359105,0,128,39760.4408912037,2008-11-08,10:34:53
39.966589,116.359106,0,128,39760.4409490741,2008-11-08,10:34:58
39.966581,116.359108,0,128,39760.4410069444,2008-11-08,10:35:03
39.966579,116.359109,0,128,39760.4410648148,2008-11-08,10:35:08
39.96658,116.359109,0,128,39760.4411226852,2008-11-08,10:35:13
39.966579,116.35911,0,128,39760.4411805556,2008-11-08,10:35:18
39.96658,116.35911,0,129,39760.4412384259,2008-11-08,10:35:23
39.966579,116.359111,0,129,39760.4412962963,2008-11-08,10:35:28
39.96658,116.359111,0,130,39760.4413541667,2008-11-08,10:35:33
39.966579,116.359111,0,130,39760.441412037,2008-11-08,10:35:38
39.966582,116.35911,0,130,39760.4414699074,2008-11-08,10:35:43
39.966584,116.359109,0,129,39760.4415277778,2008-11-08,10:35:48
39.966579,116.359109,0,130,39760.4415856482,2008-11-08,10:35:53
39.966572,116.35911,0,130,39760.4416435185,2008-11-08,10:35:58
39.966572,116.35911,0,130,39760.4416782407,2008-11-08,10:36:01
39.966572,116.359109,0,129,39760.4417013889,2008-11-08,10:36:03
39.966563,116.359109,0,130,39760.4417592593,2008-11-08,10:36:08
39.966559,116.35911,0,130,39760.4418171296,2008-11-08,10:36:13
39.966556,116.359109,0,130,39760.441875,2008-11-08,10:36:18
39.966554,116.359109,0,130,39760.4419328704,2008-11-08,10:36:23
39.966554,116.359108,0,130,39760.4419907407,2008-11-08,10:36:28
39.966553,116.359107,0,130,39760.4420486111,2008-11-08,10:36:33
39.966557,116.359106,0,130,39760.4421064815,2008-11-08,10:36:38
39.966561,116.359104,0,130,39760.4421643519,2008-11-08,10:36:43
39.966561,116.359104,0,130,39760.4421990741,2008-11-08,10:36:46
39.966567,116.359103,0,129,39760.4422222222,2008-11-08,10:36:48
39.966591,116.3591,0,125,39760.4422800926,2008-11-08,10:36:53
39.966596,116.359121,0,122,39760.442337963,2008-11-08,10:36:58
39.966597,116.359124,0,120,39760.4423958333,2008-11-08,10:37:03
39.966596,116.359124,0,119,39760.4424537037,2008-11-08,10:37:08
39.966593,116.359125,0,118,39760.4425115741,2008-11-08,10:37:13
39.966593,116.359124,0,117,39760.4425694444,2008-11-08,10:37:18
39.966593,116.359123,0,117,39760.4426273148,2008-11-08,10:37:23
39.96659,116.359122,0,117,39760.4426851852,2008-11-08,10:37:28
39.966589,116.359121,0,117,39760.4427430556,2008-11-08,10:37:33
39.966589,116.359121,0,117,39760.4427777778,2008-11-08,10:37:36
39.966591,116.359121,0,117,39760.4428009259,2008-11-08,10:37:38
39.966566,116.35909,0,120,39760.4428587963,2008-11-08,10:37:43
39.966567,116.359091,0,120,39760.4429166667,2008-11-08,10:37:48
39.966571,116.359088,0,120,39760.442974537,2008-11-08,10:37:53
39.966574,116.359084,0,121,39760.4430324074,2008-11-08,10:37:58
39.966573,116.359085,0,121,39760.4430902778,2008-11-08,10:38:03
39.966573,116.359085,0,121,39760.443125,2008-11-08,10:38:06
39.96657,116.359088,0,122,39760.4431481481,2008-11-08,10:38:08
39.966561,116.359085,0,123,39760.4432060185,2008-11-08,10:38:13
39.96656,116.359088,0,123,39760.4432638889,2008-11-08,10:38:18
39.966564,116.359085,0,124,39760.4433217593,2008-11-08,10:38:23
39.96657,116.359084,0,124,39760.4433796296,2008-11-08,10:38:28
39.966576,116.359085,0,124,39760.4434375,2008-11-08,10:38:33
39.966576,116.359085,0,124,39760.4434722222,2008-11-08,10:38:36
39.966576,116.359084,0,123,39760.4434953704,2008-11-08,10:38:38
39.966571,116.359075,0,123,39760.4435532407,2008-11-08,10:38:43
39.966528,116.359027,0,107,39760.4436111111,2008-11-08,10:38:48
39.966528,116.359029,0,106,39760.4436689815,2008-11-08,10:38:53
39.966527,116.35903,0,104,39760.4437268519,2008-11-08,10:38:58
39.966528,116.359029,0,103,39760.4437847222,2008-11-08,10:39:03
39.966531,116.359028,0,103,39760.4438425926,2008-11-08,10:39:08
39.966533,116.359027,0,103,39760.443900463,2008-11-08,10:39:13
39.966534,116.359027,0,103,39760.4439583333,2008-11-08,10:39:18
39.966534,116.359027,0,103,39760.4440162037,2008-11-08,10:39:23
39.966534,116.359027,0,103,39760.4440740741,2008-11-08,10:39:28
39.966534,116.359027,0,103,39760.4441319444,2008-11-08,10:39:33
39.966535,116.359027,0,103,39760.4441898148,2008-11-08,10:39:38
39.966535,116.359027,0,103,39760.444224537,2008-11-08,10:39:41
39.966535,116.359027,0,103,39760.4442476852,2008-11-08,10:39:43
39.966547,116.359115,0,106,39760.4443055556,2008-11-08,10:39:48
39.966544,116.359207,0,107,39760.4443634259,2008-11-08,10:39:53
39.966545,116.359233,0,105,39760.4444212963,2008-11-08,10:39:58
39.966567,116.359219,0,111,39760.4444791667,2008-11-08,10:40:03
39.966582,116.359232,0,114,39760.444537037,2008-11-08,10:40:08
39.966556,116.359182,0,119,39760.4445949074,2008-11-08,10:40:13
39.966586,116.35918,0,120,39760.4446527778,2008-11-08,10:40:18
39.966594,116.359189,0,121,39760.4447106481,2008-11-08,10:40:23
39.966594,116.359189,0,121,39760.4447453704,2008-11-08,10:40:26
39.966595,116.35919,0,122,39760.4447685185,2008-11-08,10:40:28
39.966605,116.35918,0,118,39760.4448263889,2008-11-08,10:40:33
39.966605,116.35918,0,118,39760.4448611111,2008-11-08,10:40:36
39.966612,116.359182,0,118,39760.4448842593,2008-11-08,10:40:38
39.966588,116.359173,0,116,39760.4449421296,2008-11-08,10:40:43
39.966589,116.359174,0,116,39760.445,2008-11-08,10:40:48
39.966587,116.359172,0,117,39760.4450578704,2008-11-08,10:40:53
39.966589,116.359175,0,117,39760.4451157407,2008-11-08,10:40:58
39.966586,116.359171,0,117,39760.4451736111,2008-11-08,10:41:03
39.966586,116.359171,0,117,39760.4452083333,2008-11-08,10:41:06
39.966589,116.359174,0,117,39760.4452314815,2008-11-08,10:41:08
39.966571,116.359144,0,116,39760.4452893519,2008-11-08,10:41:13
39.966562,116.359143,0,116,39760.4453472222,2008-11-08,10:41:18
39.966562,116.359143,0,116,39760.4453819444,2008-11-08,10:41:21
39.966559,116.359138,0,116,39760.4454050926,2008-11-08,10:41:23
39.966559,116.359103,0,116,39760.445462963,2008-11-08,10:41:28
39.966554,116.358938,0,116,39760.4454976852,2008-11-08,10:41:31
39.966527,116.358801,0,116,39760.4455208333,2008-11-08,10:41:33
39.966512,116.35863,0,116,39760.4455439815,2008-11-08,10:41:35
39.966496,116.358428,0,116,39760.4455671296,2008-11-08,10:41:37
39.966497,116.35821,0,116,39760.4455902778,2008-11-08,10:41:39
39.966505,116.357979,0,116,39760.4456134259,2008-11-08,10:41:41
39.966501,116.357847,0,116,39760.445625,2008-11-08,10:41:42
39.966496,116.357711,0,116,39760.4456365741,2008-11-08,10:41:43
39.966506,116.357571,0,116,39760.4456481481,2008-11-08,10:41:44
39.966505,116.357437,0,116,39760.4456597222,2008-11-08,10:41:45
39.966504,116.357301,0,116,39760.4456712963,2008-11-08,10:41:46
39.966503,116.357162,0,116,39760.4456828704,2008-11-08,10:41:47
39.966502,116.35702,0,116,39760.4456944444,2008-11-08,10:41:48
39.966505,116.356877,0,116,39760.4457060185,2008-11-08,10:41:49
39.966508,116.356735,0,116,39760.4457175926,2008-11-08,10:41:50
39.966509,116.356595,0,116,39760.4457291667,2008-11-08,10:41:51
39.966514,116.356442,0,116,39760.4457407407,2008-11-08,10:41:52
39.966514,116.35629,0,117,39760.4457523148,2008-11-08,10:41:53
39.966509,116.356135,0,117,39760.4457638889,2008-11-08,10:41:54
39.966505,116.355979,0,117,39760.445775463,2008-11-08,10:41:55
39.966507,116.35582,0,117,39760.445787037,2008-11-08,10:41:56
39.96651,116.35566,0,118,39760.4457986111,2008-11-08,10:41:57
39.966515,116.355498,0,118,39760.4458101852,2008-11-08,10:41:58
39.966518,116.355336,0,118,39760.4458217593,2008-11-08,10:41:59
39.96652,116.355176,0,118,39760.4458333333,2008-11-08,10:42:00
39.966519,116.355015,0,119,39760.4458449074,2008-11-08,10:42:01
39.966519,116.35485,0,119,39760.4458564815,2008-11-08,10:42:02
39.966513,116.354686,0,119,39760.4458680556,2008-11-08,10:42:03
39.966512,116.35452,0,120,39760.4458796296,2008-11-08,10:42:04
39.96651,116.354357,0,120,39760.4458912037,2008-11-08,10:42:05
39.966506,116.354195,0,120,39760.4459027778,2008-11-08,10:42:06
39.966517,116.354021,0,121,39760.4459143518,2008-11-08,10:42:07
39.966511,116.353851,0,121,39760.4459259259,2008-11-08,10:42:08
39.966508,116.35368,0,121,39760.4459375,2008-11-08,10:42:09
39.966504,116.35351,0,121,39760.4459490741,2008-11-08,10:42:10
39.966499,116.353336,0,121,39760.4459606481,2008-11-08,10:42:11
39.966496,116.353163,0,121,39760.4459722222,2008-11-08,10:42:12
39.966471,116.353007,0,121,39760.4459837963,2008-11-08,10:42:13
39.966474,116.35284,0,121,39760.4459953704,2008-11-08,10:42:14
39.966467,116.352677,0,121,39760.4460069444,2008-11-08,10:42:15
39.966494,116.352498,0,121,39760.4460185185,2008-11-08,10:42:16
39.966485,116.352334,0,120,39760.4460300926,2008-11-08,10:42:17
39.966477,116.352162,0,120,39760.4460416667,2008-11-08,10:42:18
39.966485,116.351984,0,120,39760.4460532407,2008-11-08,10:42:19
39.966475,116.351817,0,119,39760.4460648148,2008-11-08,10:42:20
39.966477,116.351642,0,119,39760.4460763889,2008-11-08,10:42:21
39.966481,116.351465,0,119,39760.446087963,2008-11-08,10:42:22
39.966477,116.351281,0,118,39760.446099537,2008-11-08,10:42:23
39.966476,116.3511,0,118,39760.4461111111,2008-11-08,10:42:24
39.966466,116.350911,0,117,39760.4461226852,2008-11-08,10:42:25
39.966465,116.350729,0,117,39760.4461342593,2008-11-08,10:42:26
39.966458,116.35055,0,116,39760.4461458333,2008-11-08,10:42:27
39.966447,116.350365,0,116,39760.4461574074,2008-11-08,10:42:28
39.966447,116.350185,0,115,39760.4461689815,2008-11-08,10:42:29
39.966443,116.350002,0,114,39760.4461805556,2008-11-08,10:42:30
39.966446,116.349823,0,113,39760.4461921296,2008-11-08,10:42:31
39.966448,116.349645,0,112,39760.4462037037,2008-11-08,10:42:32
39.966454,116.349463,0,111,39760.4462152778,2008-11-08,10:42:33
39.966456,116.349283,0,110,39760.4462268518,2008-11-08,10:42:34
39.966456,116.349106,0,108,39760.4462384259,2008-11-08,10:42:35
39.966458,116.348932,0,107,39760.44625,2008-11-08,10:42:36
39.966439,116.348773,0,106,39760.4462615741,2008-11-08,10:42:37
39.966437,116.348605,0,104,39760.4462731481,2008-11-08,10:42:38
39.966435,116.348445,0,103,39760.4462847222,2008-11-08,10:42:39
39.966445,116.348279,0,102,39760.4462962963,2008-11-08,10:42:40
39.966445,116.348119,0,101,39760.4463078704,2008-11-08,10:42:41
39.966438,116.347961,0,100,39760.4463194444,2008-11-08,10:42:42
39.966437,116.347806,0,98,39760.4463310185,2008-11-08,10:42:43
39.966435,116.347656,0,97,39760.4463425926,2008-11-08,10:42:44
39.966437,116.347516,0,95,39760.4463541667,2008-11-08,10:42:45
39.966434,116.347395,0,94,39760.4463657407,2008-11-08,10:42:46
39.96644,116.347187,0,91,39760.4463888889,2008-11-08,10:42:48
39.966443,116.346981,0,88,39760.446412037,2008-11-08,10:42:50
39.966439,116.346795,0,86,39760.4464351852,2008-11-08,10:42:52
39.966428,116.346638,0,83,39760.4464583333,2008-11-08,10:42:54
39.966415,116.346516,0,80,39760.4464814815,2008-11-08,10:42:56
39.966417,116.34634,0,77,39760.4465162037,2008-11-08,10:42:59
39.966406,116.346181,0,75,39760.4465509259,2008-11-08,10:43:02
39.9664,116.346034,0,72,39760.4465856481,2008-11-08,10:43:05
39.966386,116.345894,0,67,39760.4466319444,2008-11-08,10:43:09
39.966379,116.345763,0,62,39760.4466898148,2008-11-08,10:43:14
39.966382,116.345588,0,58,39760.4467361111,2008-11-08,10:43:18
39.966382,116.345468,0,55,39760.4467592593,2008-11-08,10:43:20
39.966392,116.345344,0,53,39760.4467824074,2008-11-08,10:43:22
39.966386,116.345173,0,50,39760.4468171296,2008-11-08,10:43:25
39.966404,116.345054,0,45,39760.4468634259,2008-11-08,10:43:29
39.966416,116.344906,0,44,39760.4468981481,2008-11-08,10:43:32
39.966402,116.344761,0,43,39760.4469328704,2008-11-08,10:43:35
39.966389,116.344603,0,40,39760.4469675926,2008-11-08,10:43:38
39.966386,116.344483,0,38,39760.4469907407,2008-11-08,10:43:40
39.966396,116.34429,0,36,39760.447025463,2008-11-08,10:43:43
39.966407,116.344137,0,37,39760.4470486111,2008-11-08,10:43:45
39.966412,116.344008,0,37,39760.4470717593,2008-11-08,10:43:47
39.966412,116.343882,0,37,39760.4470949074,2008-11-08,10:43:49
39.966402,116.343715,0,37,39760.4471296296,2008-11-08,10:43:52
39.966401,116.343566,0,37,39760.4471643518,2008-11-08,10:43:55
39.966415,116.34338,0,38,39760.4472106481,2008-11-08,10:43:59
39.966415,116.343262,0,37,39760.4472453704,2008-11-08,10:44:02
39.966385,116.343299,0,38,39760.4473032407,2008-11-08,10:44:07
39.966386,116.343305,0,37,39760.4473611111,2008-11-08,10:44:12
39.966386,116.343305,0,37,39760.4473958333,2008-11-08,10:44:15
39.966385,116.343311,0,37,39760.4474189815,2008-11-08,10:44:17
39.966405,116.34323,0,37,39760.4474768518,2008-11-08,10:44:22
39.966402,116.343096,0,39,39760.4475,2008-11-08,10:44:24
39.966409,116.342947,0,39,39760.4475231481,2008-11-08,10:44:26
39.966388,116.342752,0,41,39760.4475462963,2008-11-08,10:44:28
39.966389,116.34258,0,41,39760.4475694444,2008-11-08,10:44:30
39.966461,116.342477,0,48,39760.4475810185,2008-11-08,10:44:31
39.966459,116.342288,0,51,39760.4476041667,2008-11-08,10:44:33
39.96647,116.34214,0,54,39760.4476157407,2008-11-08,10:44:34
39.966453,116.341929,0,54,39760.4476388889,2008-11-08,10:44:36
39.966439,116.341733,0,54,39760.447662037,2008-11-08,10:44:38
39.966448,116.341542,0,56,39760.4476851852,2008-11-08,10:44:40
39.966449,116.341354,0,57,39760.4477083333,2008-11-08,10:44:42
39.966441,116.341183,0,57,39760.4477314815,2008-11-08,10:44:44
39.96644,116.341022,0,60,39760.4477546296,2008-11-08,10:44:46
39.966422,116.340873,0,62,39760.4477777778,2008-11-08,10:44:48
39.966418,116.340736,0,63,39760.4478009259,2008-11-08,10:44:50
39.966389,116.340597,0,65,39760.4478240741,2008-11-08,10:44:52
39.966382,116.340453,0,67,39760.4478472222,2008-11-08,10:44:54
39.966392,116.340316,0,69,39760.4478703704,2008-11-08,10:44:56
39.96643,116.340158,0,77,39760.4478935185,2008-11-08,10:44:58
39.966429,116.34003,0,81,39760.4479166667,2008-11-08,10:45:00
39.966423,116.339863,0,83,39760.4479513889,2008-11-08,10:45:03
39.966433,116.339738,0,85,39760.4479861111,2008-11-08,10:45:06
39.966461,116.339594,0,88,39760.4480324074,2008-11-08,10:45:10
39.966487,116.339451,0,90,39760.4480787037,2008-11-08,10:45:14
39.966506,116.339317,0,92,39760.448125,2008-11-08,10:45:18
39.966526,116.339158,0,94,39760.4481712963,2008-11-08,10:45:22
39.966553,116.339004,0,96,39760.4482060185,2008-11-08,10:45:25
39.966576,116.338836,0,97,39760.4482407407,2008-11-08,10:45:28
39.96659,116.338676,0,98,39760.448275463,2008-11-08,10:45:31
39.966594,116.338547,0,98,39760.4482986111,2008-11-08,10:45:33
39.966593,116.33842,0,99,39760.4483217593,2008-11-08,10:45:35
39.966556,116.338296,0,100,39760.4483449074,2008-11-08,10:45:37
39.966491,116.338167,0,101,39760.4483680556,2008-11-08,10:45:39
39.966433,116.33804,0,102,39760.4483912037,2008-11-08,10:45:41
39.966407,116.337904,0,102,39760.4484143518,2008-11-08,10:45:43
39.966391,116.337736,0,102,39760.4484375,2008-11-08,10:45:45
39.966364,116.337575,0,101,39760.4484606481,2008-11-08,10:45:47
39.966365,116.337398,0,101,39760.4484837963,2008-11-08,10:45:49
39.966366,116.337212,0,100,39760.4485069444,2008-11-08,10:45:51
39.96635,116.337019,0,100,39760.4485300926,2008-11-08,10:45:53
39.966358,116.3368,0,99,39760.4485532407,2008-11-08,10:45:55
39.966351,116.336569,0,98,39760.4485763889,2008-11-08,10:45:57
39.966391,116.33637,0,97,39760.448599537,2008-11-08,10:45:59
39.966449,116.336198,0,96,39760.4486226852,2008-11-08,10:46:01
39.966496,116.33606,0,94,39760.4486458333,2008-11-08,10:46:03
39.966499,116.335903,0,91,39760.4486805556,2008-11-08,10:46:06
39.966478,116.335775,0,89,39760.4487152778,2008-11-08,10:46:09
39.966479,116.335647,0,87,39760.4487384259,2008-11-08,10:46:11
39.966485,116.335506,0,85,39760.4487615741,2008-11-08,10:46:13
39.966461,116.335358,0,84,39760.4487847222,2008-11-08,10:46:15
39.96647,116.335214,0,82,39760.4488078704,2008-11-08,10:46:17
39.966487,116.335037,0,79,39760.4488310185,2008-11-08,10:46:19
39.966499,116.334867,0,77,39760.4488541667,2008-11-08,10:46:21
39.966475,116.334715,0,76,39760.4488773148,2008-11-08,10:46:23
39.966422,116.334598,0,76,39760.448900463,2008-11-08,10:46:25
39.966384,116.334468,0,76,39760.4489351852,2008-11-08,10:46:28
39.966333,116.334336,0,78,39760.4489699074,2008-11-08,10:46:31
39.966356,116.334205,0,76,39760.4489930556,2008-11-08,10:46:33
39.966337,116.33408,0,74,39760.4490162037,2008-11-08,10:46:35
39.966307,116.333963,0,75,39760.4490393519,2008-11-08,10:46:37
39.966292,116.333836,0,77,39760.4490625,2008-11-08,10:46:39
39.966269,116.333705,0,80,39760.4490856482,2008-11-08,10:46:41
39.966272,116.333564,0,81,39760.4491087963,2008-11-08,10:46:43
39.966294,116.333408,0,83,39760.4491319444,2008-11-08,10:46:45
39.966294,116.333267,0,85,39760.4491550926,2008-11-08,10:46:47
39.966305,116.333131,0,85,39760.4491782407,2008-11-08,10:46:49
39.966283,116.333017,0,87,39760.4492013889,2008-11-08,10:46:51
39.966247,116.332883,0,93,39760.449224537,2008-11-08,10:46:53
39.966248,116.332724,0,100,39760.4492476852,2008-11-08,10:46:55
39.966232,116.332584,0,106,39760.4492708333,2008-11-08,10:46:57
39.966197,116.332435,0,114,39760.4492939815,2008-11-08,10:46:59
39.966188,116.33227,0,119,39760.4493171296,2008-11-08,10:47:01
39.966188,116.332088,0,123,39760.4493402778,2008-11-08,10:47:03
39.966211,116.33189,0,129,39760.4493634259,2008-11-08,10:47:05
39.966221,116.3317,0,135,39760.4493865741,2008-11-08,10:47:07
39.966218,116.331503,0,138,39760.4494097222,2008-11-08,10:47:09
39.966222,116.33131,0,140,39760.4494328704,2008-11-08,10:47:11
39.966245,116.331114,0,143,39760.4494560185,2008-11-08,10:47:13
39.966275,116.331004,0,147,39760.4494675926,2008-11-08,10:47:14
39.966283,116.330841,0,151,39760.4494907407,2008-11-08,10:47:16
39.966299,116.330702,0,153,39760.4495138889,2008-11-08,10:47:18
39.966301,116.33055,0,158,39760.4495486111,2008-11-08,10:47:21
39.966304,116.330407,0,160,39760.4495833333,2008-11-08,10:47:24
39.966306,116.330264,0,162,39760.4496180556,2008-11-08,10:47:27
39.966303,116.330104,0,167,39760.4496527778,2008-11-08,10:47:30
39.966326,116.329935,0,171,39760.4496875,2008-11-08,10:47:33
39.966343,116.329818,0,173,39760.4497106481,2008-11-08,10:47:35
39.966347,116.329697,0,174,39760.4497337963,2008-11-08,10:47:37
39.966351,116.329577,0,178,39760.4497569444,2008-11-08,10:47:39
39.966346,116.329442,0,178,39760.4497800926,2008-11-08,10:47:41
39.966347,116.329291,0,181,39760.4498032407,2008-11-08,10:47:43
39.966345,116.329139,0,183,39760.4498263889,2008-11-08,10:47:45
39.966331,116.328989,0,181,39760.449849537,2008-11-08,10:47:47
39.966331,116.328867,0,180,39760.4498726852,2008-11-08,10:47:49
39.966351,116.328735,0,177,39760.4499074074,2008-11-08,10:47:52
39.966368,116.328592,0,170,39760.4499537037,2008-11-08,10:47:56
39.966351,116.328442,0,164,39760.45,2008-11-08,10:48:00
39.966348,116.328317,0,157,39760.4500462963,2008-11-08,10:48:04
39.96629,116.328258,0,149,39760.4501041667,2008-11-08,10:48:09
39.966304,116.32816,0,167,39760.4501388889,2008-11-08,10:48:12
39.966283,116.328011,0,162,39760.4501851852,2008-11-08,10:48:16
39.966281,116.32786,0,158,39760.4502199074,2008-11-08,10:48:19
39.966275,116.327695,0,150,39760.4502546296,2008-11-08,10:48:22
39.966257,116.327545,0,146,39760.4502893519,2008-11-08,10:48:25
39.966272,116.327378,0,140,39760.4503240741,2008-11-08,10:48:28
39.966256,116.327211,0,135,39760.4503587963,2008-11-08,10:48:31
39.966239,116.327045,0,130,39760.4503935185,2008-11-08,10:48:34
39.966216,116.326892,0,126,39760.4504282407,2008-11-08,10:48:37
39.966154,116.326751,0,120,39760.450462963,2008-11-08,10:48:40
39.966121,116.326643,0,116,39760.4504861111,2008-11-08,10:48:42
39.96611,116.326512,0,112,39760.4505092593,2008-11-08,10:48:44
39.966104,116.326364,0,108,39760.4505324074,2008-11-08,10:48:46
39.966078,116.326195,0,105,39760.4505555556,2008-11-08,10:48:48
39.966128,116.326009,0,103,39760.4505787037,2008-11-08,10:48:50
39.966132,116.32584,0,99,39760.4506018519,2008-11-08,10:48:52
39.966133,116.325671,0,95,39760.450625,2008-11-08,10:48:54
39.966147,116.325508,0,91,39760.4506481481,2008-11-08,10:48:56
39.966132,116.32536,0,88,39760.4506712963,2008-11-08,10:48:58
39.966201,116.325189,0,85,39760.4506944444,2008-11-08,10:49:00
39.966227,116.325019,0,84,39760.4507175926,2008-11-08,10:49:02
39.966209,116.324873,0,80,39760.4507407407,2008-11-08,10:49:04
39.966201,116.324741,0,80,39760.4507638889,2008-11-08,10:49:06
39.966159,116.324595,0,75,39760.4507986111,2008-11-08,10:49:09
39.966126,116.324439,0,71,39760.4508333333,2008-11-08,10:49:12
39.966073,116.324342,0,72,39760.4508564815,2008-11-08,10:49:14
39.966015,116.324182,0,66,39760.4508912037,2008-11-08,10:49:17
39.965986,116.324068,0,62,39760.4509143519,2008-11-08,10:49:19
39.965957,116.323947,0,57,39760.4509375,2008-11-08,10:49:21
39.965909,116.323823,0,54,39760.4509606481,2008-11-08,10:49:23
39.96587,116.32367,0,52,39760.4509837963,2008-11-08,10:49:25
39.965856,116.323505,0,46,39760.4510069444,2008-11-08,10:49:27
39.965828,116.323334,0,41,39760.4510300926,2008-11-08,10:49:29
39.965827,116.323149,0,35,39760.4510532407,2008-11-08,10:49:31
39.965763,116.322964,0,30,39760.4510763889,2008-11-08,10:49:33
39.96581,116.322758,0,29,39760.451099537,2008-11-08,10:49:35
39.965798,116.322537,0,27,39760.4511226852,2008-11-08,10:49:37
39.965793,116.322317,0,32,39760.4511458333,2008-11-08,10:49:39
39.965832,116.322116,0,29,39760.4511689815,2008-11-08,10:49:41
39.965857,116.321894,0,44,39760.4511921296,2008-11-08,10:49:43
39.965874,116.321686,0,47,39760.4512152778,2008-11-08,10:49:45
39.965836,116.321475,0,46,39760.4512384259,2008-11-08,10:49:47
39.965868,116.321364,0,47,39760.45125,2008-11-08,10:49:48
39.965915,116.321259,0,47,39760.4512615741,2008-11-08,10:49:49
39.965942,116.321091,0,57,39760.4512847222,2008-11-08,10:49:51
39.965944,116.320975,0,64,39760.4513078704,2008-11-08,10:49:53
39.965929,116.320831,0,71,39760.4513425926,2008-11-08,10:49:56
39.965885,116.320692,0,72,39760.4513888889,2008-11-08,10:50:00
39.965857,116.320556,0,75,39760.4514236111,2008-11-08,10:50:03
39.965842,116.32042,0,90,39760.4514583333,2008-11-08,10:50:06
39.965929,116.320275,0,97,39760.4514930556,2008-11-08,10:50:09
39.966022,116.320232,0,103,39760.4515393519,2008-11-08,10:50:13
39.96607,116.320121,0,117,39760.4515856481,2008-11-08,10:50:17
39.966061,116.319981,0,135,39760.4516203704,2008-11-08,10:50:20
39.966053,116.319846,0,144,39760.4516550926,2008-11-08,10:50:23
39.966017,116.319725,0,151,39760.4516898148,2008-11-08,10:50:26
39.965985,116.319599,0,154,39760.4517361111,2008-11-08,10:50:30
39.965953,116.319447,0,155,39760.4517939815,2008-11-08,10:50:35
39.965891,116.319316,0,169,39760.4518287037,2008-11-08,10:50:38
39.965854,116.319179,0,174,39760.4518634259,2008-11-08,10:50:41
39.965815,116.319054,0,175,39760.4519212963,2008-11-08,10:50:46
39.96587,116.31885,0,212,39760.4519560185,2008-11-08,10:50:49
39.965811,116.318719,0,233,39760.4519907407,2008-11-08,10:50:52
39.965738,116.318625,0,249,39760.452025463,2008-11-08,10:50:55
39.965782,116.318531,0,262,39760.4520486111,2008-11-08,10:50:57
39.965834,116.31844,0,273,39760.4520717593,2008-11-08,10:50:59
39.965876,116.318315,0,279,39760.4521064815,2008-11-08,10:51:02
39.965904,116.318172,0,278,39760.4521412037,2008-11-08,10:51:05
39.965964,116.318046,0,280,39760.4521759259,2008-11-08,10:51:08
39.965984,116.317915,0,280,39760.4522222222,2008-11-08,10:51:12
39.966041,116.317814,0,273,39760.4522569444,2008-11-08,10:51:15
39.966043,116.317807,0,273,39760.4523148148,2008-11-08,10:51:20
39.966043,116.317801,0,273,39760.4523726852,2008-11-08,10:51:25
39.966042,116.317804,0,273,39760.4524305556,2008-11-08,10:51:30
39.966042,116.317804,0,273,39760.4524652778,2008-11-08,10:51:33
39.966042,116.317809,0,272,39760.4524884259,2008-11-08,10:51:35
39.966038,116.317748,0,266,39760.4525462963,2008-11-08,10:51:40
39.966064,116.317591,0,260,39760.4525925926,2008-11-08,10:51:44
39.96607,116.317445,0,259,39760.4526157407,2008-11-08,10:51:46
39.966068,116.317272,0,257,39760.4526388889,2008-11-08,10:51:48
39.966001,116.31713,0,254,39760.452662037,2008-11-08,10:51:50
39.966,116.316974,0,252,39760.4526851852,2008-11-08,10:51:52
39.965983,116.316828,0,250,39760.4527083333,2008-11-08,10:51:54
39.96594,116.316706,0,249,39760.4527314815,2008-11-08,10:51:56
39.965883,116.316585,0,248,39760.4527546296,2008-11-08,10:51:58
39.965929,116.316474,0,245,39760.4527777778,2008-11-08,10:52:00
39.965948,116.316304,0,241,39760.4528125,2008-11-08,10:52:03
39.965983,116.316194,0,238,39760.4528356481,2008-11-08,10:52:05
39.966016,116.316069,0,234,39760.4528587963,2008-11-08,10:52:07
39.966068,116.31589,0,228,39760.4528819444,2008-11-08,10:52:09
39.966047,116.315705,0,221,39760.4529050926,2008-11-08,10:52:11
39.966032,116.315565,0,217,39760.4529282407,2008-11-08,10:52:13
39.966001,116.315436,0,212,39760.4529513889,2008-11-08,10:52:15
39.965939,116.315336,0,208,39760.452974537,2008-11-08,10:52:17
39.965887,116.315233,0,204,39760.4530092593,2008-11-08,10:52:20
39.965899,116.315173,0,192,39760.4530671296,2008-11-08,10:52:25
39.966005,116.315124,0,187,39760.4530902778,2008-11-08,10:52:27
39.966135,116.315046,0,183,39760.4531134259,2008-11-08,10:52:29
39.966294,116.314983,0,180,39760.4531365741,2008-11-08,10:52:31
39.966379,116.314933,0,177,39760.4531481481,2008-11-08,10:52:32
39.966539,116.314849,0,170,39760.4531712963,2008-11-08,10:52:34
39.966644,116.314809,0,168,39760.4531828704,2008-11-08,10:52:35
39.966731,116.314776,0,165,39760.4531944444,2008-11-08,10:52:36
39.966824,116.314747,0,162,39760.4532060185,2008-11-08,10:52:37
39.966917,116.31472,0,160,39760.4532175926,2008-11-08,10:52:38
39.967007,116.314686,0,158,39760.4532291667,2008-11-08,10:52:39
39.967104,116.314652,0,156,39760.4532407407,2008-11-08,10:52:40
39.967272,116.314582,0,153,39760.4532638889,2008-11-08,10:52:42
39.967374,116.314539,0,151,39760.453275463,2008-11-08,10:52:43
39.967484,116.314483,0,148,39760.453287037,2008-11-08,10:52:44
39.967599,116.314446,0,146,39760.4532986111,2008-11-08,10:52:45
39.967698,116.314398,0,143,39760.4533101852,2008-11-08,10:52:46
39.967808,116.314353,0,140,39760.4533217593,2008-11-08,10:52:47
39.967921,116.314304,0,137,39760.4533333333,2008-11-08,10:52:48
39.968047,116.314259,0,134,39760.4533449074,2008-11-08,10:52:49
39.968162,116.314218,0,130,39760.4533564815,2008-11-08,10:52:50
39.968286,116.314166,0,125,39760.4533680556,2008-11-08,10:52:51
39.968401,116.314126,0,122,39760.4533796296,2008-11-08,10:52:52
39.968514,116.314082,0,119,39760.4533912037,2008-11-08,10:52:53
39.968631,116.314035,0,117,39760.4534027778,2008-11-08,10:52:54
39.968743,116.313989,0,114,39760.4534143518,2008-11-08,10:52:55
39.968853,116.313947,0,107,39760.4534259259,2008-11-08,10:52:56
39.968966,116.3139,0,103,39760.4534375,2008-11-08,10:52:57
39.969077,116.313851,0,99,39760.4534490741,2008-11-08,10:52:58
39.969181,116.313806,0,96,39760.4534606481,2008-11-08,10:52:59
39.969278,116.313774,0,92,39760.4534722222,2008-11-08,10:53:00
39.969453,116.313718,0,84,39760.4534953704,2008-11-08,10:53:02
39.969551,116.313688,0,81,39760.4535069444,2008-11-08,10:53:03
39.96964,116.313649,0,79,39760.4535185185,2008-11-08,10:53:04
39.969799,116.313573,0,75,39760.4535416667,2008-11-08,10:53:06
39.969915,116.313508,0,72,39760.4535648148,2008-11-08,10:53:08
39.970025,116.313448,0,68,39760.453587963,2008-11-08,10:53:10
39.970107,116.313339,0,66,39760.4536111111,2008-11-08,10:53:12
39.970182,116.313258,0,62,39760.4536342593,2008-11-08,10:53:14
39.970273,116.313203,0,58,39760.4536574074,2008-11-08,10:53:16
39.970369,116.313144,0,54,39760.4536805556,2008-11-08,10:53:18
39.970468,116.313084,0,49,39760.4537037037,2008-11-08,10:53:20
39.97058,116.313054,0,44,39760.4537268518,2008-11-08,10:53:22
39.970702,116.313033,0,40,39760.45375,2008-11-08,10:53:24
39.970814,116.313031,0,32,39760.4537847222,2008-11-08,10:53:27
39.970907,116.312996,0,21,39760.4538310185,2008-11-08,10:53:31
39.971058,116.312952,0,12,39760.4538773148,2008-11-08,10:53:35
39.971184,116.312919,0,8,39760.453900463,2008-11-08,10:53:37
39.971312,116.312879,0,3,39760.4539236111,2008-11-08,10:53:39
39.971467,116.312827,0,0,39760.4539467593,2008-11-08,10:53:41
39.971617,116.312784,0,-2,39760.4539699074,2008-11-08,10:53:43
39.971754,116.312733,0,-5,39760.4539930556,2008-11-08,10:53:45
39.971887,116.312682,0,-12,39760.4540162037,2008-11-08,10:53:47
39.971972,116.312627,0,-16,39760.4540393518,2008-11-08,10:53:49
39.972065,116.312608,0,-14,39760.4540972222,2008-11-08,10:53:54
39.972118,116.31255,0,-15,39760.4541550926,2008-11-08,10:53:59
39.972122,116.312503,0,-20,39760.454212963,2008-11-08,10:54:04
39.972229,116.312458,0,-23,39760.4542708333,2008-11-08,10:54:09
39.972323,116.312406,0,-21,39760.4542824074,2008-11-08,10:54:10
39.972439,116.312331,0,-17,39760.4542939815,2008-11-08,10:54:11
39.972547,116.312269,0,-16,39760.4543055556,2008-11-08,10:54:12
39.972631,116.312229,0,-17,39760.4543171296,2008-11-08,10:54:13
39.972718,116.312187,0,-18,39760.4543287037,2008-11-08,10:54:14
39.972807,116.312148,0,-19,39760.4543402778,2008-11-08,10:54:15
39.972905,116.3121,0,-19,39760.4543518518,2008-11-08,10:54:16
39.972993,116.312045,0,-20,39760.4543634259,2008-11-08,10:54:17
39.973168,116.311961,0,-22,39760.4543865741,2008-11-08,10:54:19
39.973267,116.311929,0,-21,39760.4543981481,2008-11-08,10:54:20
39.973368,116.311898,0,-21,39760.4544097222,2008-11-08,10:54:21
39.973474,116.311858,0,-22,39760.4544212963,2008-11-08,10:54:22
39.973597,116.311831,0,-21,39760.4544328704,2008-11-08,10:54:23
39.973728,116.311777,0,-19,39760.4544444444,2008-11-08,10:54:24
39.973835,116.311738,0,-20,39760.4544560185,2008-11-08,10:54:25
39.97394,116.311707,0,-22,39760.4544675926,2008-11-08,10:54:26
39.974065,116.311696,0,-23,39760.4544791667,2008-11-08,10:54:27
39.974188,116.311641,0,-20,39760.4544907407,2008-11-08,10:54:28
39.974308,116.311642,0,-20,39760.4545023148,2008-11-08,10:54:29
39.974416,116.311605,0,-17,39760.4545138889,2008-11-08,10:54:30
39.974516,116.311557,0,-11,39760.454525463,2008-11-08,10:54:31
39.974635,116.311512,0,0,39760.4545486111,2008-11-08,10:54:33
39.974738,116.311523,0,24,39760.4545833333,2008-11-08,10:54:36
39.974836,116.311473,0,37,39760.4546180556,2008-11-08,10:54:39
39.97488,116.311423,0,68,39760.4546527778,2008-11-08,10:54:42
39.974977,116.311402,0,98,39760.4546759259,2008-11-08,10:54:44
39.975043,116.311352,0,116,39760.4546990741,2008-11-08,10:54:46
39.975132,116.31132,0,123,39760.4547222222,2008-11-08,10:54:48
39.975226,116.311288,0,134,39760.4547569444,2008-11-08,10:54:51
39.975307,116.31125,0,147,39760.4548148148,2008-11-08,10:54:56
39.975367,116.311206,0,158,39760.4548726852,2008-11-08,10:55:01
39.975436,116.311136,0,168,39760.4549305556,2008-11-08,10:55:06
39.975484,116.311101,0,183,39760.4549884259,2008-11-08,10:55:11
39.975569,116.31111,0,204,39760.4550347222,2008-11-08,10:55:15
39.975671,116.311109,0,209,39760.4550694444,2008-11-08,10:55:18
39.975761,116.311096,0,223,39760.4551041667,2008-11-08,10:55:21
39.975778,116.311106,0,228,39760.455162037,2008-11-08,10:55:26
39.975812,116.311132,0,235,39760.4552199074,2008-11-08,10:55:31
39.975865,116.311157,0,244,39760.4552777778,2008-11-08,10:55:36
39.975931,116.311178,0,249,39760.4553356481,2008-11-08,10:55:41
39.975973,116.311144,0,246,39760.4553935185,2008-11-08,10:55:46
39.976007,116.311094,0,242,39760.4554513889,2008-11-08,10:55:51
39.97606,116.311021,0,234,39760.4555092593,2008-11-08,10:55:56
39.976114,116.311002,0,233,39760.4555671296,2008-11-08,10:56:01
39.976169,116.310984,0,226,39760.455625,2008-11-08,10:56:06
39.976248,116.310902,0,224,39760.4556828704,2008-11-08,10:56:11
39.976357,116.310885,0,229,39760.4557407407,2008-11-08,10:56:16
39.976446,116.310921,0,232,39760.455775463,2008-11-08,10:56:19
39.976537,116.310972,0,227,39760.4558333333,2008-11-08,10:56:24
39.976657,116.310882,0,218,39760.4558680556,2008-11-08,10:56:27
39.976734,116.310776,0,204,39760.4558796296,2008-11-08,10:56:28
39.976795,116.310731,0,183,39760.4559259259,2008-11-08,10:56:32
39.976859,116.310714,0,167,39760.4559837963,2008-11-08,10:56:37
39.976899,116.310711,0,159,39760.4560416667,2008-11-08,10:56:42
39.976947,116.310701,0,151,39760.456099537,2008-11-08,10:56:47
39.977028,116.31064,0,148,39760.4561458333,2008-11-08,10:56:51
39.977062,116.310614,0,145,39760.4562037037,2008-11-08,10:56:56
39.97707,116.310608,0,144,39760.4562615741,2008-11-08,10:57:01
39.977076,116.310603,0,144,39760.4563194444,2008-11-08,10:57:06
39.97708,116.310599,0,144,39760.4563773148,2008-11-08,10:57:11
39.977081,116.310599,0,145,39760.4564351852,2008-11-08,10:57:16
39.977081,116.310599,0,145,39760.4564699074,2008-11-08,10:57:19
39.977082,116.310598,0,145,39760.4564930556,2008-11-08,10:57:21
39.977079,116.310585,0,145,39760.4565509259,2008-11-08,10:57:26
39.977079,116.310585,0,145,39760.4565856481,2008-11-08,10:57:29
39.977073,116.310588,0,145,39760.4566087963,2008-11-08,10:57:31
39.976956,116.310231,0,164,39760.4566435185,2008-11-08,10:57:34
39.976899,116.310133,0,173,39760.4566550926,2008-11-08,10:57:35
39.976837,116.310037,0,187,39760.4567013889,2008-11-08,10:57:39
39.976857,116.309985,0,192,39760.4567592593,2008-11-08,10:57:44
39.97697,116.309967,0,202,39760.4567939815,2008-11-08,10:57:47
39.977111,116.309921,0,214,39760.4568171296,2008-11-08,10:57:49
39.9772,116.309887,0,216,39760.4568402778,2008-11-08,10:57:51
39.97729,116.309846,0,221,39760.4568634259,2008-11-08,10:57:53
39.977331,116.309824,0,226,39760.4569212963,2008-11-08,10:57:58
39.977418,116.309812,0,240,39760.4569560185,2008-11-08,10:58:01
39.977504,116.309802,0,265,39760.4569907407,2008-11-08,10:58:04
39.977622,116.309817,0,295,39760.457025463,2008-11-08,10:58:07
39.97773,116.309823,0,306,39760.4570601852,2008-11-08,10:58:10
39.977836,116.309815,0,320,39760.4570949074,2008-11-08,10:58:13
39.977885,116.309836,0,332,39760.4571527778,2008-11-08,10:58:18
39.977912,116.309835,0,334,39760.4572106482,2008-11-08,10:58:23
39.977985,116.309873,0,348,39760.4572685185,2008-11-08,10:58:28
39.97807,116.309901,0,365,39760.4573032407,2008-11-08,10:58:31
39.97814,116.309963,0,381,39760.457337963,2008-11-08,10:58:34
39.978153,116.309979,0,384,39760.4573958333,2008-11-08,10:58:39
39.97815,116.309981,0,384,39760.4574537037,2008-11-08,10:58:44
39.97815,116.309981,0,384,39760.4574884259,2008-11-08,10:58:47
39.978153,116.30998,0,384,39760.4575115741,2008-11-08,10:58:49
39.978156,116.310003,0,386,39760.4575694444,2008-11-08,10:58:54
39.978188,116.31005,0,385,39760.4576273148,2008-11-08,10:58:59
39.978189,116.310062,0,383,39760.4576851852,2008-11-08,10:59:04
39.978194,116.310074,0,382,39760.4577430556,2008-11-08,10:59:09
39.978199,116.310088,0,380,39760.4578009259,2008-11-08,10:59:14
39.97825,116.310151,0,370,39760.4578587963,2008-11-08,10:59:19
39.978259,116.310235,0,352,39760.4579166667,2008-11-08,10:59:24
39.978282,116.310228,0,346,39760.457974537,2008-11-08,10:59:29
39.978282,116.310228,0,346,39760.4580092593,2008-11-08,10:59:32
39.978284,116.310234,0,343,39760.4580324074,2008-11-08,10:59:34
39.978375,116.310271,0,335,39760.4580787037,2008-11-08,10:59:38
39.978441,116.31033,0,336,39760.4581365741,2008-11-08,10:59:43
39.97853,116.310297,0,339,39760.4581828704,2008-11-08,10:59:47
39.978605,116.310263,0,336,39760.4582407407,2008-11-08,10:59:52
39.97865,116.310271,0,329,39760.4582986111,2008-11-08,10:59:57
39.978685,116.310252,0,323,39760.4583564815,2008-11-08,11:00:02
39.978717,116.310204,0,326,39760.4584143519,2008-11-08,11:00:07
39.978699,116.310254,0,324,39760.4584722222,2008-11-08,11:00:12
39.978756,116.31027,0,320,39760.4585300926,2008-11-08,11:00:17
39.978822,116.310297,0,313,39760.458587963,2008-11-08,11:00:22
39.978825,116.310325,0,311,39760.4586458333,2008-11-08,11:00:27
39.978831,116.310326,0,311,39760.4587037037,2008-11-08,11:00:32
39.978831,116.310326,0,311,39760.4587384259,2008-11-08,11:00:35
39.978834,116.310326,0,312,39760.4587615741,2008-11-08,11:00:37
39.978797,116.310337,0,307,39760.4588194444,2008-11-08,11:00:42
39.978762,116.310369,0,295,39760.4588773148,2008-11-08,11:00:47
39.978779,116.3104,0,287,39760.4589351852,2008-11-08,11:00:52
39.978779,116.3104,0,287,39760.4589699074,2008-11-08,11:00:55
39.978787,116.310403,0,286,39760.4589930556,2008-11-08,11:00:57
39.978797,116.310405,0,285,39760.4590509259,2008-11-08,11:01:02
39.9788,116.310407,0,285,39760.4591087963,2008-11-08,11:01:07
39.978804,116.310409,0,284,39760.4591666667,2008-11-08,11:01:12
39.978804,116.310409,0,284,39760.4592013889,2008-11-08,11:01:15
39.978811,116.310412,0,283,39760.459224537,2008-11-08,11:01:17
39.97882,116.310415,0,282,39760.4592824074,2008-11-08,11:01:22
39.978851,116.310425,0,279,39760.4593402778,2008-11-08,11:01:27
39.978949,116.310457,0,266,39760.459375,2008-11-08,11:01:30
39.979029,116.310492,0,245,39760.4594212963,2008-11-08,11:01:34
39.979041,116.310562,0,218,39760.4594791667,2008-11-08,11:01:39
39.979082,116.31058,0,212,39760.459537037,2008-11-08,11:01:44
39.979192,116.310589,0,204,39760.4595833333,2008-11-08,11:01:48
39.979284,116.310589,0,197,39760.4596412037,2008-11-08,11:01:53
39.97938,116.310654,0,171,39760.4596990741,2008-11-08,11:01:58
39.979471,116.310679,0,158,39760.4597337963,2008-11-08,11:02:01
39.979517,116.310691,0,148,39760.4597916667,2008-11-08,11:02:06
39.979547,116.310695,0,141,39760.459849537,2008-11-08,11:02:11
39.979588,116.310695,0,134,39760.4599074074,2008-11-08,11:02:16
39.979616,116.310683,0,127,39760.4599652778,2008-11-08,11:02:21
39.979655,116.310682,0,119,39760.4600231481,2008-11-08,11:02:26
39.979662,116.310705,0,113,39760.4600810185,2008-11-08,11:02:31
39.979662,116.310705,0,113,39760.4601157407,2008-11-08,11:02:34
39.979662,116.310701,0,110,39760.4601388889,2008-11-08,11:02:36
39.979669,116.310721,0,109,39760.4601967593,2008-11-08,11:02:41
39.979706,116.310676,0,104,39760.4602546296,2008-11-08,11:02:46
39.979757,116.310674,0,102,39760.4603125,2008-11-08,11:02:51
39.979843,116.310656,0,97,39760.4603703704,2008-11-08,11:02:56
39.97994,116.31066,0,89,39760.4604166667,2008-11-08,11:03:00
39.980025,116.310695,0,87,39760.460474537,2008-11-08,11:03:05
39.98004,116.310746,0,110,39760.4605324074,2008-11-08,11:03:10
39.980081,116.310788,0,154,39760.4605671296,2008-11-08,11:03:13
39.980134,116.310772,0,182,39760.4606134259,2008-11-08,11:03:17
39.980162,116.310761,0,192,39760.4606712963,2008-11-08,11:03:22
39.980247,116.310721,0,198,39760.4607291667,2008-11-08,11:03:27
39.980321,116.310726,0,205,39760.460787037,2008-11-08,11:03:32
39.980374,116.310747,0,209,39760.4608449074,2008-11-08,11:03:37
39.980467,116.310705,0,200,39760.4608912037,2008-11-08,11:03:41
39.980531,116.310748,0,198,39760.4609490741,2008-11-08,11:03:46
39.980639,116.310769,0,198,39760.4610069444,2008-11-08,11:03:51
39.9807,116.310716,0,205,39760.4610648148,2008-11-08,11:03:56
39.980716,116.31071,0,210,39760.4611226852,2008-11-08,11:04:01
39.980726,116.310712,0,211,39760.4611805556,2008-11-08,11:04:06
39.980754,116.310676,0,208,39760.4612384259,2008-11-08,11:04:11
39.980762,116.310611,0,194,39760.4612962963,2008-11-08,11:04:16
39.980789,116.310578,0,182,39760.4613541667,2008-11-08,11:04:21
39.980797,116.310578,0,179,39760.461412037,2008-11-08,11:04:26
39.980798,116.310577,0,177,39760.4614699074,2008-11-08,11:04:31
39.980805,116.310577,0,175,39760.4615277778,2008-11-08,11:04:36
39.980805,116.310577,0,175,39760.4615625,2008-11-08,11:04:39
39.980801,116.310576,0,174,39760.4615856481,2008-11-08,11:04:41
39.980847,116.310562,0,174,39760.4616435185,2008-11-08,11:04:46
39.980929,116.310563,0,165,39760.4617013889,2008-11-08,11:04:51
39.980992,116.310557,0,153,39760.4617592593,2008-11-08,11:04:56
39.981034,116.310547,0,148,39760.4618171296,2008-11-08,11:05:01
39.981067,116.310549,0,145,39760.461875,2008-11-08,11:05:06
39.981134,116.310547,0,147,39760.4619328704,2008-11-08,11:05:11
39.981206,116.310565,0,146,39760.4619907407,2008-11-08,11:05:16
39.981252,116.310596,0,147,39760.4620486111,2008-11-08,11:05:21
39.981314,116.310624,0,150,39760.4621064815,2008-11-08,11:05:26
39.981365,116.310635,0,152,39760.4621643518,2008-11-08,11:05:31
39.981379,116.310682,0,164,39760.4622222222,2008-11-08,11:05:36
39.981409,116.310728,0,181,39760.4622800926,2008-11-08,11:05:41
39.981418,116.310775,0,196,39760.462337963,2008-11-08,11:05:46
39.981507,116.310775,0,226,39760.4623958333,2008-11-08,11:05:51
39.981582,116.310699,0,246,39760.4624189815,2008-11-08,11:05:53
39.981659,116.31069,0,264,39760.4624652778,2008-11-08,11:05:57
39.981731,116.310693,0,285,39760.4625115741,2008-11-08,11:06:01
39.981818,116.310657,0,290,39760.4625462963,2008-11-08,11:06:04
39.981929,116.310667,0,296,39760.4625810185,2008-11-08,11:06:07
39.982028,116.310723,0,298,39760.4626157407,2008-11-08,11:06:10
39.982134,116.31069,0,303,39760.4626736111,2008-11-08,11:06:15
39.982227,116.310629,0,299,39760.4626967593,2008-11-08,11:06:17
39.9823,116.31052,0,285,39760.4627199074,2008-11-08,11:06:19
39.982376,116.310492,0,265,39760.4627430556,2008-11-08,11:06:21
39.982463,116.310492,0,247,39760.4627893518,2008-11-08,11:06:25
39.982553,116.31048,0,231,39760.4628472222,2008-11-08,11:06:30
39.982611,116.310496,0,231,39760.4629050926,2008-11-08,11:06:35
39.982628,116.310476,0,230,39760.462962963,2008-11-08,11:06:40
39.982626,116.310444,0,236,39760.4630208333,2008-11-08,11:06:45
39.982648,116.310441,0,240,39760.4630787037,2008-11-08,11:06:50
39.98265,116.310452,0,245,39760.4631365741,2008-11-08,11:06:55
39.982664,116.310524,0,246,39760.4631944444,2008-11-08,11:07:00
39.982664,116.310524,0,246,39760.4632291667,2008-11-08,11:07:03
39.98266,116.31053,0,245,39760.4632523148,2008-11-08,11:07:05
39.982722,116.310614,0,231,39760.4633101852,2008-11-08,11:07:10
39.98274,116.31068,0,224,39760.4633680556,2008-11-08,11:07:15
39.98276,116.3107,0,222,39760.4634259259,2008-11-08,11:07:20
39.982794,116.310719,0,226,39760.4634837963,2008-11-08,11:07:25
39.982816,116.310734,0,225,39760.4635416667,2008-11-08,11:07:30
39.982828,116.310724,0,225,39760.463599537,2008-11-08,11:07:35
39.982833,116.310724,0,224,39760.4636574074,2008-11-08,11:07:40
39.982833,116.310724,0,224,39760.4636921296,2008-11-08,11:07:43
39.98284,116.310725,0,224,39760.4637152778,2008-11-08,11:07:45
39.982856,116.310725,0,224,39760.4637731481,2008-11-08,11:07:50
39.982865,116.310724,0,226,39760.4638310185,2008-11-08,11:07:55
39.982858,116.310607,0,231,39760.4638541667,2008-11-08,11:07:57
39.982794,116.310615,0,246,39760.463912037,2008-11-08,11:08:02
39.982795,116.310496,0,251,39760.4639583333,2008-11-08,11:08:06
39.982885,116.31052,0,253,39760.4640046296,2008-11-08,11:08:10
39.982896,116.310514,0,255,39760.4640625,2008-11-08,11:08:15
39.983001,116.310554,0,253,39760.4641087963,2008-11-08,11:08:19
39.983058,116.310581,0,252,39760.4641666667,2008-11-08,11:08:24
39.983112,116.31053,0,236,39760.464224537,2008-11-08,11:08:29
39.98315,116.310474,0,220,39760.4642824074,2008-11-08,11:08:34
39.983168,116.310455,0,209,39760.4643402778,2008-11-08,11:08:39
39.983168,116.310455,0,209,39760.464375,2008-11-08,11:08:42
39.983172,116.310457,0,202,39760.4643981481,2008-11-08,11:08:44
39.983131,116.310432,0,192,39760.4644560185,2008-11-08,11:08:49
39.983113,116.310453,0,182,39760.4645138889,2008-11-08,11:08:54
39.983126,116.310456,0,168,39760.4645717593,2008-11-08,11:08:59
39.983188,116.310435,0,161,39760.4646296296,2008-11-08,11:09:04
39.983253,116.31044,0,150,39760.4646875,2008-11-08,11:09:09
39.983353,116.310426,0,154,39760.4647453704,2008-11-08,11:09:14
39.983335,116.310407,0,146,39760.4648032407,2008-11-08,11:09:19
39.983382,116.310399,0,147,39760.4648611111,2008-11-08,11:09:24
39.983483,116.310409,0,139,39760.4649189815,2008-11-08,11:09:29
39.983596,116.310413,0,136,39760.4649652778,2008-11-08,11:09:33
39.983694,116.310424,0,128,39760.465,2008-11-08,11:09:36
39.983793,116.310436,0,128,39760.4650347222,2008-11-08,11:09:39
39.983925,116.310438,0,122,39760.4650694444,2008-11-08,11:09:42
39.984021,116.310434,0,119,39760.4650925926,2008-11-08,11:09:44
39.98412,116.310384,0,123,39760.4651273148,2008-11-08,11:09:47
39.984243,116.310345,0,121,39760.465150463,2008-11-08,11:09:49
39.984335,116.310327,0,118,39760.4651736111,2008-11-08,11:09:51
39.984382,116.310314,0,118,39760.4652314815,2008-11-08,11:09:56
39.984469,116.3103,0,108,39760.4652546296,2008-11-08,11:09:58
39.984624,116.310271,0,107,39760.4652777778,2008-11-08,11:10:00
39.984723,116.310246,0,113,39760.4652893519,2008-11-08,11:10:01
39.984818,116.310228,0,128,39760.4653009259,2008-11-08,11:10:02
39.984998,116.31022,0,129,39760.4653240741,2008-11-08,11:10:04
39.98517,116.310205,0,131,39760.4653472222,2008-11-08,11:10:06
39.985346,116.310184,0,136,39760.4653703704,2008-11-08,11:10:08
39.985499,116.310184,0,132,39760.4653935185,2008-11-08,11:10:10
39.985644,116.310179,0,128,39760.4654166667,2008-11-08,11:10:12
39.985757,116.310178,0,125,39760.4654398148,2008-11-08,11:10:14
39.985851,116.310179,0,122,39760.465462963,2008-11-08,11:10:16
39.985949,116.310203,0,120,39760.4654976852,2008-11-08,11:10:19
39.986048,116.310206,0,120,39760.4655208333,2008-11-08,11:10:21
39.986184,116.310205,0,119,39760.4655439815,2008-11-08,11:10:23
39.9863,116.310191,0,122,39760.4655671296,2008-11-08,11:10:25
39.986383,116.310229,0,118,39760.465625,2008-11-08,11:10:30
39.986399,116.310172,0,127,39760.4656828704,2008-11-08,11:10:35
39.986399,116.310171,0,126,39760.4657407407,2008-11-08,11:10:40
39.986398,116.310169,0,126,39760.4657986111,2008-11-08,11:10:45
39.986398,116.310169,0,126,39760.4658333333,2008-11-08,11:10:48
39.986404,116.31017,0,127,39760.4658564815,2008-11-08,11:10:50
39.986512,116.310127,0,134,39760.4658796296,2008-11-08,11:10:52
39.986667,116.310057,0,143,39760.4659027778,2008-11-08,11:10:54
39.986786,116.310037,0,151,39760.4659259259,2008-11-08,11:10:56
39.986917,116.310034,0,158,39760.4659490741,2008-11-08,11:10:58
39.987032,116.310017,0,175,39760.4659722222,2008-11-08,11:11:00
39.98719,116.310043,0,179,39760.4659953704,2008-11-08,11:11:02
39.987313,116.310037,0,170,39760.4660069444,2008-11-08,11:11:03
39.987419,116.31003,0,167,39760.4660185185,2008-11-08,11:11:04
39.987518,116.310014,0,166,39760.4660300926,2008-11-08,11:11:05
39.987623,116.31,0,165,39760.4660416667,2008-11-08,11:11:06
39.987719,116.309989,0,164,39760.4660532407,2008-11-08,11:11:07
39.987811,116.309977,0,165,39760.4660648148,2008-11-08,11:11:08
39.987983,116.309964,0,170,39760.466087963,2008-11-08,11:11:10
39.988112,116.309925,0,173,39760.4661111111,2008-11-08,11:11:12
39.988233,116.309907,0,181,39760.4661342593,2008-11-08,11:11:14
39.988336,116.309868,0,190,39760.4661574074,2008-11-08,11:11:16
39.988459,116.309843,0,183,39760.4661921296,2008-11-08,11:11:19
39.988511,116.3098,0,193,39760.46625,2008-11-08,11:11:24
39.988515,116.309795,0,196,39760.4663078704,2008-11-08,11:11:29
39.98852,116.309794,0,198,39760.4663657407,2008-11-08,11:11:34
39.988521,116.309794,0,199,39760.4664236111,2008-11-08,11:11:39
39.988524,116.309795,0,198,39760.4664814815,2008-11-08,11:11:44
39.988522,116.309796,0,197,39760.4665393519,2008-11-08,11:11:49
39.988522,116.309796,0,197,39760.4665740741,2008-11-08,11:11:52
39.988523,116.309797,0,196,39760.4665972222,2008-11-08,11:11:54
39.988537,116.309795,0,196,39760.4666550926,2008-11-08,11:11:59
39.988633,116.309819,0,189,39760.4666898148,2008-11-08,11:12:02
39.988746,116.309803,0,189,39760.466724537,2008-11-08,11:12:05
39.988837,116.309781,0,191,39760.4667708333,2008-11-08,11:12:09
39.988903,116.309772,0,196,39760.4668287037,2008-11-08,11:12:14
39.988901,116.309759,0,190,39760.4668865741,2008-11-08,11:12:19
39.988902,116.30976,0,190,39760.4669444444,2008-11-08,11:12:24
39.988901,116.309761,0,190,39760.4670023148,2008-11-08,11:12:29
39.9889,116.30976,0,189,39760.4670601852,2008-11-08,11:12:34
39.9889,116.30976,0,189,39760.4670949074,2008-11-08,11:12:37
39.988894,116.309762,0,189,39760.4671180556,2008-11-08,11:12:39
39.989001,116.309816,0,176,39760.4671759259,2008-11-08,11:12:44
39.989138,116.309821,0,168,39760.4672106481,2008-11-08,11:12:47
39.989261,116.309822,0,166,39760.4672453704,2008-11-08,11:12:50
39.989383,116.309807,0,162,39760.4672800926,2008-11-08,11:12:53
39.989495,116.309805,0,162,39760.4673032407,2008-11-08,11:12:55
39.989621,116.309814,0,160,39760.4673263889,2008-11-08,11:12:57
39.989757,116.309829,0,160,39760.467349537,2008-11-08,11:12:59
39.989884,116.309823,0,159,39760.4673726852,2008-11-08,11:13:01
39.990008,116.309823,0,159,39760.4673958333,2008-11-08,11:13:03
39.990126,116.309826,0,157,39760.4674189815,2008-11-08,11:13:05
39.990228,116.309827,0,145,39760.4674421296,2008-11-08,11:13:07
39.990343,116.30981,0,132,39760.4674768519,2008-11-08,11:13:10
39.990452,116.30981,0,130,39760.4675115741,2008-11-08,11:13:13
39.990537,116.309761,0,134,39760.4675347222,2008-11-08,11:13:15
39.990556,116.309846,0,102,39760.4675578704,2008-11-08,11:13:17
39.990652,116.309838,0,121,39760.4675810185,2008-11-08,11:13:19
39.990754,116.309882,0,118,39760.4676157407,2008-11-08,11:13:22
39.990818,116.309977,0,115,39760.467662037,2008-11-08,11:13:26
39.990833,116.310138,0,114,39760.4676967593,2008-11-08,11:13:29
39.99085,116.310289,0,105,39760.4677199074,2008-11-08,11:13:31
39.99086,116.310461,0,106,39760.4677430556,2008-11-08,11:13:33
39.99086,116.310654,0,104,39760.4677662037,2008-11-08,11:13:35
39.990863,116.310862,0,105,39760.4677893519,2008-11-08,11:13:37
39.990858,116.31108,0,103,39760.4678125,2008-11-08,11:13:39
39.990859,116.311305,0,102,39760.4678356481,2008-11-08,11:13:41
39.990859,116.31153,0,104,39760.4678587963,2008-11-08,11:13:43
39.990869,116.311749,0,108,39760.4678819444,2008-11-08,11:13:45
39.990879,116.311966,0,113,39760.4679050926,2008-11-08,11:13:47
39.990883,116.312205,0,115,39760.4679282407,2008-11-08,11:13:49
39.990888,116.312323,0,116,39760.4679398148,2008-11-08,11:13:50
39.990894,116.31256,0,120,39760.467962963,2008-11-08,11:13:52
39.990905,116.312688,0,116,39760.467974537,2008-11-08,11:13:53
39.990906,116.312817,0,117,39760.4679861111,2008-11-08,11:13:54
39.990912,116.312954,0,117,39760.4679976852,2008-11-08,11:13:55
39.990918,116.313089,0,119,39760.4680092593,2008-11-08,11:13:56
39.990925,116.313222,0,117,39760.4680208333,2008-11-08,11:13:57
39.990941,116.313346,0,117,39760.4680324074,2008-11-08,11:13:58
39.990943,116.313473,0,115,39760.4680439815,2008-11-08,11:13:59
39.990969,116.313686,0,116,39760.4680671296,2008-11-08,11:14:01
39.990963,116.313888,0,115,39760.4680902778,2008-11-08,11:14:03
39.990954,116.314067,0,112,39760.4681134259,2008-11-08,11:14:05
39.990966,116.314206,0,112,39760.4681365741,2008-11-08,11:14:07
39.990983,116.314331,0,112,39760.4681597222,2008-11-08,11:14:09
39.991011,116.314483,0,114,39760.4681828704,2008-11-08,11:14:11
39.991013,116.314657,0,109,39760.4682060185,2008-11-08,11:14:13
39.991027,116.314848,0,105,39760.4682291667,2008-11-08,11:14:15
39.991032,116.315039,0,101,39760.4682523148,2008-11-08,11:14:17
39.991042,116.31519,0,100,39760.468275463,2008-11-08,11:14:19
39.99103,116.315306,0,97,39760.4682986111,2008-11-08,11:14:21
39.991034,116.315463,0,93,39760.4683333333,2008-11-08,11:14:24
39.99107,116.315595,0,92,39760.4683564815,2008-11-08,11:14:26
39.991063,116.31576,0,86,39760.4683796296,2008-11-08,11:14:28
39.991068,116.315927,0,87,39760.4684027778,2008-11-08,11:14:30
39.991044,116.316129,0,84,39760.4684259259,2008-11-08,11:14:32
39.99105,116.316334,0,81,39760.4684490741,2008-11-08,11:14:34
39.99109,116.316518,0,84,39760.4684722222,2008-11-08,11:14:36
39.991077,116.316739,0,81,39760.4684953704,2008-11-08,11:14:38
39.991085,116.316953,0,80,39760.4685185185,2008-11-08,11:14:40
39.991096,116.317159,0,79,39760.4685416667,2008-11-08,11:14:42
39.991101,116.317359,0,81,39760.4685648148,2008-11-08,11:14:44
39.991101,116.31756,0,79,39760.468587963,2008-11-08,11:14:46
39.991098,116.317745,0,78,39760.4686111111,2008-11-08,11:14:48
39.991102,116.317892,0,75,39760.4686342593,2008-11-08,11:14:50
39.991048,116.317977,0,69,39760.4686921296,2008-11-08,11:14:55
39.991038,116.317976,0,71,39760.46875,2008-11-08,11:15:00
39.991038,116.31797,0,72,39760.4688078704,2008-11-08,11:15:05
39.991037,116.317966,0,71,39760.4688657407,2008-11-08,11:15:10
39.991034,116.317963,0,71,39760.4689236111,2008-11-08,11:15:15
39.991037,116.317958,0,72,39760.4689814815,2008-11-08,11:15:20
39.991041,116.317955,0,72,39760.4690393518,2008-11-08,11:15:25
39.991041,116.317955,0,72,39760.4690740741,2008-11-08,11:15:28
39.991042,116.317957,0,71,39760.4690972222,2008-11-08,11:15:30
39.991057,116.317982,0,72,39760.4691550926,2008-11-08,11:15:35
39.991086,116.318146,0,71,39760.4692013889,2008-11-08,11:15:39
39.991103,116.318292,0,73,39760.469224537,2008-11-08,11:15:41
39.991149,116.318468,0,74,39760.4692476852,2008-11-08,11:15:43
39.991223,116.318639,0,81,39760.4692708333,2008-11-08,11:15:45
39.991263,116.318841,0,81,39760.4692939815,2008-11-08,11:15:47
39.991297,116.319053,0,82,39760.4693171296,2008-11-08,11:15:49
39.991334,116.319162,0,86,39760.4693287037,2008-11-08,11:15:50
39.991332,116.319285,0,85,39760.4693402778,2008-11-08,11:15:51
39.991356,116.319511,0,93,39760.4693634259,2008-11-08,11:15:53
39.991345,116.319638,0,93,39760.469375,2008-11-08,11:15:54
39.991357,116.319774,0,95,39760.4693865741,2008-11-08,11:15:55
39.991385,116.319902,0,96,39760.4693981481,2008-11-08,11:15:56
39.991403,116.320036,0,96,39760.4694097222,2008-11-08,11:15:57
39.991415,116.320167,0,96,39760.4694212963,2008-11-08,11:15:58
39.991425,116.320303,0,95,39760.4694328704,2008-11-08,11:15:59
39.991432,116.320442,0,94,39760.4694444444,2008-11-08,11:16:00
39.991375,116.320585,0,94,39760.4694560185,2008-11-08,11:16:01
39.991376,116.320707,0,92,39760.4694675926,2008-11-08,11:16:02
39.991384,116.320929,0,89,39760.4694907407,2008-11-08,11:16:04
39.991378,116.321149,0,87,39760.4695138889,2008-11-08,11:16:06
39.99136,116.321355,0,85,39760.469537037,2008-11-08,11:16:08
39.99136,116.321546,0,83,39760.4695601852,2008-11-08,11:16:10
39.991391,116.321723,0,73,39760.4695833333,2008-11-08,11:16:12
39.991413,116.321841,0,77,39760.4696064815,2008-11-08,11:16:14
39.99133,116.321873,0,79,39760.4696643518,2008-11-08,11:16:19
39.991328,116.321879,0,78,39760.4697222222,2008-11-08,11:16:24
39.99133,116.321881,0,78,39760.4697800926,2008-11-08,11:16:29
39.991328,116.321879,0,77,39760.469837963,2008-11-08,11:16:34
39.991326,116.321874,0,78,39760.4698958333,2008-11-08,11:16:39
39.991323,116.321876,0,78,39760.4699537037,2008-11-08,11:16:44
39.991323,116.321876,0,78,39760.4699884259,2008-11-08,11:16:47
39.991323,116.321876,0,78,39760.4700115741,2008-11-08,11:16:49
39.991331,116.322002,0,78,39760.4700694444,2008-11-08,11:16:54
39.991321,116.322147,0,78,39760.4700925926,2008-11-08,11:16:56
39.991317,116.322309,0,80,39760.4701157407,2008-11-08,11:16:58
39.991307,116.322478,0,80,39760.4701388889,2008-11-08,11:17:00
39.99128,116.32265,0,82,39760.470162037,2008-11-08,11:17:02
39.991283,116.322833,0,83,39760.4701851852,2008-11-08,11:17:04
39.991299,116.323006,0,85,39760.4702083333,2008-11-08,11:17:06
39.991271,116.323185,0,86,39760.4702314815,2008-11-08,11:17:08
39.991297,116.32337,0,89,39760.4702546296,2008-11-08,11:17:10
39.991304,116.32357,0,92,39760.4702777778,2008-11-08,11:17:12
39.9913,116.323792,0,93,39760.4703009259,2008-11-08,11:17:14
39.991325,116.324013,0,93,39760.4703240741,2008-11-08,11:17:16
39.991351,116.324223,0,94,39760.4703472222,2008-11-08,11:17:18
39.991363,116.324346,0,95,39760.4703587963,2008-11-08,11:17:19
39.991373,116.324463,0,94,39760.4703703704,2008-11-08,11:17:20
39.991339,116.324587,0,94,39760.4703819444,2008-11-08,11:17:21
39.991318,116.324717,0,94,39760.4703935185,2008-11-08,11:17:22
39.991303,116.324846,0,94,39760.4704050926,2008-11-08,11:17:23
39.991297,116.32507,0,93,39760.4704282407,2008-11-08,11:17:25
39.99129,116.325289,0,81,39760.4704513889,2008-11-08,11:17:27
39.991265,116.325505,0,73,39760.470474537,2008-11-08,11:17:29
39.991259,116.325704,0,71,39760.4704976852,2008-11-08,11:17:31
39.991222,116.325897,0,68,39760.4705208333,2008-11-08,11:17:33
39.991198,116.326088,0,64,39760.4705439815,2008-11-08,11:17:35
39.991188,116.326235,0,57,39760.4705671296,2008-11-08,11:17:37
39.991138,116.326343,0,40,39760.4705902778,2008-11-08,11:17:39
39.991154,116.326347,0,9,39760.4706481481,2008-11-08,11:17:44
39.991139,116.326365,0,1,39760.4707060185,2008-11-08,11:17:49
39.991136,116.326372,0,0,39760.4707638889,2008-11-08,11:17:54
39.991136,116.326369,0,0,39760.4708217593,2008-11-08,11:17:59
39.991134,116.326372,0,0,39760.4708796296,2008-11-08,11:18:04
39.991133,116.32637,0,1,39760.4709375,2008-11-08,11:18:09
39.991134,116.326369,0,1,39760.4709953704,2008-11-08,11:18:14
39.991136,116.32637,0,4,39760.4710532407,2008-11-08,11:18:19
39.991136,116.326369,0,4,39760.4711111111,2008-11-08,11:18:24
39.991137,116.326369,0,5,39760.4711689815,2008-11-08,11:18:29
39.991137,116.326369,0,6,39760.4712268518,2008-11-08,11:18:34
39.991136,116.326369,0,6,39760.4712847222,2008-11-08,11:18:39
39.991136,116.326369,0,6,39760.4713425926,2008-11-08,11:18:44
39.991135,116.326369,0,6,39760.471400463,2008-11-08,11:18:49
39.991135,116.326369,0,7,39760.4714583333,2008-11-08,11:18:54
39.991135,116.326369,0,7,39760.4714930556,2008-11-08,11:18:57
39.991135,116.326371,0,7,39760.4715162037,2008-11-08,11:18:59
39.991161,116.326501,0,9,39760.4715625,2008-11-08,11:19:03
39.991194,116.32664,0,10,39760.4715856481,2008-11-08,11:19:05
39.991211,116.326792,0,10,39760.4716087963,2008-11-08,11:19:07
39.991226,116.326936,0,11,39760.4716319444,2008-11-08,11:19:09
39.991239,116.32709,0,13,39760.4716550926,2008-11-08,11:19:11
39.991249,116.327258,0,14,39760.4716782407,2008-11-08,11:19:13
39.991258,116.327449,0,16,39760.4717013889,2008-11-08,11:19:15
39.991282,116.32763,0,20,39760.471724537,2008-11-08,11:19:17
39.99133,116.327784,0,23,39760.4717476852,2008-11-08,11:19:19
39.991371,116.327901,0,25,39760.4717708333,2008-11-08,11:19:21
39.991371,116.328022,0,31,39760.4718055556,2008-11-08,11:19:24
39.99142,116.328057,0,37,39760.4718634259,2008-11-08,11:19:29
39.991421,116.328072,0,39,39760.4719212963,2008-11-08,11:19:34
39.991406,116.328196,0,49,39760.4719675926,2008-11-08,11:19:38
39.991387,116.328356,0,56,39760.4720023148,2008-11-08,11:19:41
39.991392,116.328496,0,66,39760.472025463,2008-11-08,11:19:43
39.991393,116.328665,0,65,39760.4720486111,2008-11-08,11:19:45
39.991393,116.32884,0,67,39760.4720717593,2008-11-08,11:19:47
39.991395,116.328997,0,72,39760.4720949074,2008-11-08,11:19:49
39.99139,116.329141,0,74,39760.4721180556,2008-11-08,11:19:51
39.991371,116.329244,0,85,39760.4721759259,2008-11-08,11:19:56
39.991348,116.329235,0,99,39760.4722337963,2008-11-08,11:20:01
39.991365,116.329218,0,106,39760.4722916667,2008-11-08,11:20:06
39.991365,116.329213,0,106,39760.472349537,2008-11-08,11:20:11
39.991366,116.329208,0,106,39760.4724074074,2008-11-08,11:20:16
39.991366,116.32921,0,106,39760.4724652778,2008-11-08,11:20:21
39.991366,116.329206,0,106,39760.4725231482,2008-11-08,11:20:26
39.991366,116.3292,0,107,39760.4725810185,2008-11-08,11:20:31
39.991366,116.329204,0,107,39760.4726388889,2008-11-08,11:20:36
39.991366,116.329204,0,107,39760.4726736111,2008-11-08,11:20:39
39.991367,116.329205,0,106,39760.4726967593,2008-11-08,11:20:41
39.991374,116.329236,0,107,39760.4727546296,2008-11-08,11:20:46
39.991383,116.329304,0,110,39760.4728125,2008-11-08,11:20:51
39.991371,116.329438,0,113,39760.4728587963,2008-11-08,11:20:55
39.991399,116.329535,0,113,39760.4729166667,2008-11-08,11:21:00
39.991385,116.329641,0,113,39760.472974537,2008-11-08,11:21:05
39.991399,116.329662,0,114,39760.4730324074,2008-11-08,11:21:10
39.991396,116.329714,0,114,39760.4730902778,2008-11-08,11:21:15
39.991394,116.329736,0,116,39760.4731481481,2008-11-08,11:21:20
39.991433,116.329779,0,116,39760.4732060185,2008-11-08,11:21:25
39.991428,116.329911,0,118,39760.4732638889,2008-11-08,11:21:30
39.991428,116.329911,0,118,39760.4732986111,2008-11-08,11:21:33
39.991428,116.329912,0,128,39760.4733217593,2008-11-08,11:21:35
39.991477,116.329958,0,128,39760.4733796296,2008-11-08,11:21:40
39.991477,116.32997,0,127,39760.4734375,2008-11-08,11:21:45
39.991386,116.329946,0,131,39760.4734953704,2008-11-08,11:21:50
39.991404,116.329966,0,125,39760.4735532407,2008-11-08,11:21:55
39.991431,116.329965,0,125,39760.4736111111,2008-11-08,11:22:00
39.991419,116.329974,0,126,39760.4736689815,2008-11-08,11:22:05
39.991418,116.329964,0,126,39760.4737268519,2008-11-08,11:22:10
39.991418,116.329954,0,126,39760.4737847222,2008-11-08,11:22:15
39.991417,116.329954,0,127,39760.4738425926,2008-11-08,11:22:20
39.99142,116.329959,0,127,39760.473900463,2008-11-08,11:22:25
39.99142,116.329959,0,127,39760.4739351852,2008-11-08,11:22:28
39.991424,116.329958,0,127,39760.4739583333,2008-11-08,11:22:30
39.991442,116.3301,0,126,39760.4740162037,2008-11-08,11:22:35
39.991512,116.330233,0,127,39760.4740509259,2008-11-08,11:22:38
39.99158,116.330322,0,123,39760.4740856481,2008-11-08,11:22:41
39.991593,116.330421,0,123,39760.4741435185,2008-11-08,11:22:46
39.991569,116.330537,0,129,39760.4742013889,2008-11-08,11:22:51
39.991538,116.330584,0,137,39760.4742592593,2008-11-08,11:22:56
39.991531,116.3306,0,139,39760.4743171296,2008-11-08,11:23:01
39.991531,116.3306,0,139,39760.4743518519,2008-11-08,11:23:04
39.991531,116.330603,0,139,39760.474375,2008-11-08,11:23:06
39.991554,116.330632,0,140,39760.4744328704,2008-11-08,11:23:11
39.991601,116.330738,0,144,39760.4744907407,2008-11-08,11:23:16
39.991662,116.33084,0,140,39760.4745486111,2008-11-08,11:23:21
39.991671,116.330901,0,138,39760.4746064815,2008-11-08,11:23:26
39.991751,116.331007,0,134,39760.4746643519,2008-11-08,11:23:31
39.991892,116.331005,0,132,39760.4746875,2008-11-08,11:23:33
39.992024,116.330998,0,129,39760.4747106481,2008-11-08,11:23:35
39.992148,116.331032,0,123,39760.4747337963,2008-11-08,11:23:37
39.992318,116.33103,0,121,39760.4747569444,2008-11-08,11:23:39
39.992431,116.331078,0,119,39760.4747800926,2008-11-08,11:23:41
39.99256,116.331148,0,107,39760.4748032407,2008-11-08,11:23:43
39.992647,116.331185,0,103,39760.4748148148,2008-11-08,11:23:44
39.992736,116.331222,0,99,39760.4748263889,2008-11-08,11:23:45
39.992869,116.331307,0,92,39760.474849537,2008-11-08,11:23:47
39.992965,116.331334,0,97,39760.4748611111,2008-11-08,11:23:48
39.993081,116.331344,0,98,39760.4748726852,2008-11-08,11:23:49
39.993247,116.331321,0,103,39760.4748842593,2008-11-08,11:23:50
39.993395,116.33131,0,111,39760.4748958333,2008-11-08,11:23:51
39.993504,116.33131,0,116,39760.4749074074,2008-11-08,11:23:52
39.99361,116.331311,0,117,39760.4749189815,2008-11-08,11:23:53
39.993722,116.331311,0,119,39760.4749305556,2008-11-08,11:23:54
39.993858,116.331292,0,119,39760.4749421296,2008-11-08,11:23:55
39.993957,116.331302,0,120,39760.4749537037,2008-11-08,11:23:56
39.994096,116.331289,0,122,39760.4749652778,2008-11-08,11:23:57
39.994209,116.331284,0,125,39760.4749768519,2008-11-08,11:23:58
39.994331,116.331278,0,127,39760.4749884259,2008-11-08,11:23:59
39.994459,116.331274,0,133,39760.475,2008-11-08,11:24:00
39.994598,116.331251,0,133,39760.4750115741,2008-11-08,11:24:01
39.994725,116.331246,0,135,39760.4750231481,2008-11-08,11:24:02
39.994871,116.331222,0,136,39760.4750347222,2008-11-08,11:24:03
39.995026,116.331208,0,138,39760.4750462963,2008-11-08,11:24:04
39.995158,116.331198,0,137,39760.4750578704,2008-11-08,11:24:05
39.995291,116.331192,0,139,39760.4750694444,2008-11-08,11:24:06
39.995426,116.331191,0,140,39760.4750810185,2008-11-08,11:24:07
39.99559,116.331174,0,145,39760.4750925926,2008-11-08,11:24:08
39.995731,116.331159,0,146,39760.4751041667,2008-11-08,11:24:09
39.995863,116.331155,0,149,39760.4751157407,2008-11-08,11:24:10
39.99599,116.331145,0,150,39760.4751273148,2008-11-08,11:24:11
39.996111,116.331142,0,151,39760.4751388889,2008-11-08,11:24:12
39.996226,116.331141,0,152,39760.475150463,2008-11-08,11:24:13
39.996341,116.331138,0,154,39760.475162037,2008-11-08,11:24:14
39.996448,116.331132,0,152,39760.4751736111,2008-11-08,11:24:15
39.996548,116.331129,0,152,39760.4751851852,2008-11-08,11:24:16
39.996717,116.331155,0,151,39760.4752083333,2008-11-08,11:24:18
39.99685,116.331151,0,149,39760.4752314815,2008-11-08,11:24:20
39.99689,116.331215,0,163,39760.4752893519,2008-11-08,11:24:25
39.996867,116.331235,0,175,39760.4753472222,2008-11-08,11:24:30
39.996879,116.331237,0,185,39760.4754050926,2008-11-08,11:24:35
39.99689,116.331238,0,198,39760.475462963,2008-11-08,11:24:40
39.996905,116.33124,0,211,39760.4755208333,2008-11-08,11:24:45
39.996913,116.331241,0,222,39760.4755787037,2008-11-08,11:24:50
39.996913,116.331241,0,222,39760.4756134259,2008-11-08,11:24:53
39.996906,116.331241,0,228,39760.4756365741,2008-11-08,11:24:55
39.996893,116.331236,0,230,39760.4756944444,2008-11-08,11:25:00
39.99687,116.331217,0,231,39760.4757523148,2008-11-08,11:25:05
39.99687,116.331217,0,231,39760.475787037,2008-11-08,11:25:08
39.996871,116.331216,0,233,39760.4758101852,2008-11-08,11:25:10
39.996882,116.331217,0,234,39760.4758680556,2008-11-08,11:25:15
39.996891,116.331217,0,233,39760.4759259259,2008-11-08,11:25:20
39.996904,116.331218,0,233,39760.4759837963,2008-11-08,11:25:25
39.996917,116.331217,0,235,39760.4760416667,2008-11-08,11:25:30
39.996929,116.331216,0,238,39760.476099537,2008-11-08,11:25:35
39.99694,116.331215,0,243,39760.4761574074,2008-11-08,11:25:40
39.996943,116.331215,0,248,39760.4762152778,2008-11-08,11:25:45
39.996942,116.331213,0,250,39760.4762731481,2008-11-08,11:25:50
39.996942,116.331213,0,250,39760.4763078704,2008-11-08,11:25:53
39.99694,116.331211,0,250,39760.4763310185,2008-11-08,11:25:55
39.996962,116.331206,0,251,39760.4763888889,2008-11-08,11:26:00
39.997083,116.331089,0,251,39760.476400463,2008-11-08,11:26:01
39.997156,116.330798,0,251,39760.476412037,2008-11-08,11:26:02
39.997241,116.330741,0,249,39760.4764236111,2008-11-08,11:26:03
39.997184,116.330725,0,246,39760.4764814815,2008-11-08,11:26:08
39.997284,116.330744,0,246,39760.4765162037,2008-11-08,11:26:11
39.997397,116.33076,0,244,39760.4765393519,2008-11-08,11:26:13
39.997551,116.330865,0,233,39760.4765625,2008-11-08,11:26:15
39.997683,116.330866,0,226,39760.4765856481,2008-11-08,11:26:17
39.997771,116.330869,0,217,39760.4765972222,2008-11-08,11:26:18
39.997897,116.330888,0,208,39760.4766203704,2008-11-08,11:26:20
39.998085,116.330787,0,211,39760.4766319444,2008-11-08,11:26:21
39.998197,116.330769,0,208,39760.4766435185,2008-11-08,11:26:22
39.998319,116.330742,0,208,39760.4766550926,2008-11-08,11:26:23
39.998445,116.330698,0,211,39760.4766666667,2008-11-08,11:26:24
39.998556,116.330668,0,214,39760.4766782407,2008-11-08,11:26:25
39.99866,116.330658,0,216,39760.4766898148,2008-11-08,11:26:26
39.99876,116.330652,0,217,39760.4767013889,2008-11-08,11:26:27
39.998869,116.330644,0,216,39760.476712963,2008-11-08,11:26:28
39.99897,116.33064,0,218,39760.476724537,2008-11-08,11:26:29
39.99906,116.330643,0,218,39760.4767361111,2008-11-08,11:26:30
39.999155,116.330645,0,218,39760.4767476852,2008-11-08,11:26:31
39.999248,116.33065,0,219,39760.4767592593,2008-11-08,11:26:32
39.999358,116.330653,0,218,39760.4767708333,2008-11-08,11:26:33
39.99945,116.330663,0,219,39760.4767824074,2008-11-08,11:26:34
39.999625,116.33068,0,214,39760.4768055556,2008-11-08,11:26:36
39.999714,116.330685,0,207,39760.4768171296,2008-11-08,11:26:37
39.999814,116.330699,0,207,39760.4768287037,2008-11-08,11:26:38
39.99992,116.330707,0,203,39760.4768402778,2008-11-08,11:26:39
40.000081,116.330743,0,183,39760.4768634259,2008-11-08,11:26:41
40.000187,116.330757,0,176,39760.476875,2008-11-08,11:26:42
40.000293,116.330773,0,168,39760.4768865741,2008-11-08,11:26:43
40.00041,116.330791,0,169,39760.4768981481,2008-11-08,11:26:44
40.000523,116.330806,0,164,39760.4769097222,2008-11-08,11:26:45
40.000638,116.330815,0,158,39760.4769212963,2008-11-08,11:26:46
40.000748,116.330825,0,155,39760.4769328704,2008-11-08,11:26:47
40.000865,116.330832,0,150,39760.4769444444,2008-11-08,11:26:48
40.000967,116.330844,0,144,39760.4769560185,2008-11-08,11:26:49
40.001077,116.330858,0,140,39760.4769675926,2008-11-08,11:26:50
40.001194,116.330811,0,151,39760.4769791667,2008-11-08,11:26:51
40.001301,116.330808,0,149,39760.4769907407,2008-11-08,11:26:52
40.001404,116.330786,0,152,39760.4770023148,2008-11-08,11:26:53
40.0015,116.330769,0,152,39760.4770138889,2008-11-08,11:26:54
40.001598,116.330777,0,147,39760.477025463,2008-11-08,11:26:55
40.001713,116.330765,0,147,39760.477037037,2008-11-08,11:26:56
40.001842,116.330751,0,149,39760.4770486111,2008-11-08,11:26:57
40.001959,116.330736,0,150,39760.4770601852,2008-11-08,11:26:58
40.002076,116.330726,0,151,39760.4770717593,2008-11-08,11:26:59
40.002171,116.330733,0,151,39760.4770833333,2008-11-08,11:27:00
40.002293,116.330725,0,149,39760.4770949074,2008-11-08,11:27:01
40.002402,116.33072,0,149,39760.4771064815,2008-11-08,11:27:02
40.002511,116.33072,0,149,39760.4771180556,2008-11-08,11:27:03
40.002624,116.330716,0,148,39760.4771296296,2008-11-08,11:27:04
40.002724,116.330713,0,141,39760.4771412037,2008-11-08,11:27:05
40.002834,116.330722,0,143,39760.4771527778,2008-11-08,11:27:06
40.003027,116.330742,0,141,39760.4771759259,2008-11-08,11:27:08
40.003118,116.330751,0,134,39760.4771875,2008-11-08,11:27:09
40.003232,116.330753,0,132,39760.4771990741,2008-11-08,11:27:10
40.003349,116.330775,0,129,39760.4772106481,2008-11-08,11:27:11
40.003452,116.330796,0,127,39760.4772222222,2008-11-08,11:27:12
40.003565,116.330799,0,129,39760.4772337963,2008-11-08,11:27:13
40.003674,116.330798,0,129,39760.4772453704,2008-11-08,11:27:14
40.00379,116.330793,0,128,39760.4772569444,2008-11-08,11:27:15
40.00391,116.330788,0,131,39760.4772685185,2008-11-08,11:27:16
40.004032,116.330784,0,130,39760.4772800926,2008-11-08,11:27:17
40.004175,116.330775,0,130,39760.4772916667,2008-11-08,11:27:18
40.00434,116.330731,0,133,39760.4773032407,2008-11-08,11:27:19
40.004474,116.330729,0,130,39760.4773148148,2008-11-08,11:27:20
40.004598,116.330726,0,134,39760.4773263889,2008-11-08,11:27:21
40.004727,116.33072,0,135,39760.477337963,2008-11-08,11:27:22
40.004859,116.330714,0,134,39760.477349537,2008-11-08,11:27:23
40.004985,116.33071,0,133,39760.4773611111,2008-11-08,11:27:24
40.005116,116.330707,0,136,39760.4773726852,2008-11-08,11:27:25
40.005241,116.330707,0,133,39760.4773842593,2008-11-08,11:27:26
40.005367,116.330706,0,131,39760.4773958333,2008-11-08,11:27:27
40.005496,116.330706,0,131,39760.4774074074,2008-11-08,11:27:28
40.005621,116.330713,0,131,39760.4774189815,2008-11-08,11:27:29
40.005755,116.330708,0,128,39760.4774305556,2008-11-08,11:27:30
40.005884,116.330695,0,126,39760.4774421296,2008-11-08,11:27:31
40.006014,116.330677,0,124,39760.4774537037,2008-11-08,11:27:32
40.006129,116.330668,0,119,39760.4774652778,2008-11-08,11:27:33
40.006249,116.330644,0,116,39760.4774768518,2008-11-08,11:27:34
40.006374,116.330611,0,115,39760.4774884259,2008-11-08,11:27:35
40.006489,116.330586,0,112,39760.4775,2008-11-08,11:27:36
40.006604,116.330541,0,110,39760.4775115741,2008-11-08,11:27:37
40.006714,116.330498,0,108,39760.4775231481,2008-11-08,11:27:38
40.00682,116.330454,0,108,39760.4775347222,2008-11-08,11:27:39
40.006926,116.330394,0,107,39760.4775462963,2008-11-08,11:27:40
40.007033,116.33034,0,107,39760.4775578704,2008-11-08,11:27:41
40.007142,116.330288,0,108,39760.4775694444,2008-11-08,11:27:42
40.007234,116.330233,0,106,39760.4775810185,2008-11-08,11:27:43
40.00732,116.33018,0,103,39760.4775925926,2008-11-08,11:27:44
40.007452,116.330088,0,102,39760.4776157407,2008-11-08,11:27:46
40.007534,116.33004,0,96,39760.4776388889,2008-11-08,11:27:48
40.007622,116.329976,0,95,39760.4776736111,2008-11-08,11:27:51
40.007667,116.32993,0,92,39760.4777314815,2008-11-08,11:27:56
40.007676,116.329919,0,92,39760.4777893518,2008-11-08,11:28:01
40.007745,116.329835,0,98,39760.4778356481,2008-11-08,11:28:05
40.007834,116.32976,0,96,39760.4778703704,2008-11-08,11:28:08
40.007928,116.329677,0,91,39760.4778935185,2008-11-08,11:28:10
40.00801,116.329592,0,93,39760.4779166667,2008-11-08,11:28:12
40.008101,116.329482,0,100,39760.4779398148,2008-11-08,11:28:14
40.008188,116.329366,0,101,39760.477962963,2008-11-08,11:28:16
40.00832,116.329221,0,105,39760.4779861111,2008-11-08,11:28:18
40.008395,116.329145,0,106,39760.4779976852,2008-11-08,11:28:19
40.008476,116.329057,0,111,39760.4780092593,2008-11-08,11:28:20
40.008542,116.328981,0,119,39760.4780208333,2008-11-08,11:28:21
40.008648,116.32886,0,119,39760.4780324074,2008-11-08,11:28:22
40.008742,116.328752,0,118,39760.4780439815,2008-11-08,11:28:23
40.008823,116.328672,0,119,39760.4780555556,2008-11-08,11:28:24
40.008897,116.328596,0,123,39760.4780671296,2008-11-08,11:28:25
40.008967,116.328527,0,131,39760.4780787037,2008-11-08,11:28:26
40.009058,116.32842,0,134,39760.4780902778,2008-11-08,11:28:27
40.009161,116.328311,0,130,39760.4781018518,2008-11-08,11:28:28
40.009241,116.328224,0,132,39760.4781134259,2008-11-08,11:28:29
40.009316,116.328142,0,133,39760.478125,2008-11-08,11:28:30
40.009392,116.328067,0,134,39760.4781365741,2008-11-08,11:28:31
40.009569,116.327839,0,149,39760.4781597222,2008-11-08,11:28:33
40.009656,116.327703,0,148,39760.4781828704,2008-11-08,11:28:35
40.00975,116.32762,0,149,39760.4781944444,2008-11-08,11:28:36
40.009832,116.327544,0,152,39760.4782060185,2008-11-08,11:28:37
40.00991,116.327462,0,153,39760.4782175926,2008-11-08,11:28:38
40.010004,116.327359,0,157,39760.4782291667,2008-11-08,11:28:39
40.010088,116.327257,0,157,39760.4782407407,2008-11-08,11:28:40
40.01018,116.327157,0,155,39760.4782523148,2008-11-08,11:28:41
40.010261,116.327071,0,158,39760.4782638889,2008-11-08,11:28:42
40.010347,116.326969,0,160,39760.478275463,2008-11-08,11:28:43
40.010445,116.326856,0,163,39760.478287037,2008-11-08,11:28:44
40.010546,116.32674,0,165,39760.4782986111,2008-11-08,11:28:45
40.010641,116.326625,0,165,39760.4783101852,2008-11-08,11:28:46
40.010748,116.3265,0,165,39760.4783217593,2008-11-08,11:28:47
40.010856,116.32638,0,166,39760.4783333333,2008-11-08,11:28:48
40.011046,116.326169,0,181,39760.4783449074,2008-11-08,11:28:49
40.011193,116.326011,0,191,39760.4783564815,2008-11-08,11:28:50
40.011288,116.325898,0,190,39760.4783680556,2008-11-08,11:28:51
40.011383,116.325786,0,186,39760.4783796296,2008-11-08,11:28:52
40.011485,116.325676,0,183,39760.4783912037,2008-11-08,11:28:53
40.011604,116.325549,0,177,39760.4784027778,2008-11-08,11:28:54
40.011723,116.32542,0,172,39760.4784143518,2008-11-08,11:28:55
40.011828,116.325308,0,168,39760.4784259259,2008-11-08,11:28:56
40.011935,116.325202,0,165,39760.4784375,2008-11-08,11:28:57
40.012036,116.325097,0,162,39760.4784490741,2008-11-08,11:28:58
40.012135,116.325002,0,159,39760.4784606481,2008-11-08,11:28:59
40.012222,116.3249,0,156,39760.4784722222,2008-11-08,11:29:00
40.012315,116.324803,0,153,39760.4784837963,2008-11-08,11:29:01
40.012402,116.324713,0,149,39760.4784953704,2008-11-08,11:29:02
40.012486,116.324615,0,151,39760.4785069444,2008-11-08,11:29:03
40.01256,116.324518,0,146,39760.4785185185,2008-11-08,11:29:04
40.012641,116.324425,0,143,39760.4785300926,2008-11-08,11:29:05
40.012713,116.324331,0,140,39760.4785416667,2008-11-08,11:29:06
40.012775,116.32424,0,138,39760.4785532407,2008-11-08,11:29:07
40.012835,116.324133,0,139,39760.4785648148,2008-11-08,11:29:08
40.012889,116.324014,0,139,39760.4785763889,2008-11-08,11:29:09
40.012933,116.323896,0,136,39760.478587963,2008-11-08,11:29:10
40.012958,116.323767,0,131,39760.478599537,2008-11-08,11:29:11
40.012978,116.323635,0,128,39760.4786111111,2008-11-08,11:29:12
40.012976,116.323494,0,124,39760.4786226852,2008-11-08,11:29:13
40.012963,116.323358,0,122,39760.4786342593,2008-11-08,11:29:14
40.012942,116.323233,0,120,39760.4786458333,2008-11-08,11:29:15
40.01291,116.323114,0,117,39760.4786574074,2008-11-08,11:29:16
40.012875,116.322992,0,115,39760.4786689815,2008-11-08,11:29:17
40.012804,116.322885,0,106,39760.4786805556,2008-11-08,11:29:18
40.012731,116.32278,0,103,39760.4786921296,2008-11-08,11:29:19
40.012662,116.322669,0,99,39760.4787037037,2008-11-08,11:29:20
40.012582,116.322559,0,97,39760.4787152778,2008-11-08,11:29:21
40.012501,116.322448,0,94,39760.4787268518,2008-11-08,11:29:22
40.012414,116.322341,0,93,39760.4787384259,2008-11-08,11:29:23
40.012345,116.322232,0,91,39760.47875,2008-11-08,11:29:24
40.012284,116.322123,0,90,39760.4787615741,2008-11-08,11:29:25
40.012238,116.322012,0,88,39760.4787731481,2008-11-08,11:29:26
40.012179,116.321913,0,85,39760.4787847222,2008-11-08,11:29:27
40.01214,116.321806,0,86,39760.4787962963,2008-11-08,11:29:28
40.012112,116.32163,0,88,39760.4788194444,2008-11-08,11:29:30
40.012094,116.321453,0,87,39760.4788425926,2008-11-08,11:29:32
40.012085,116.321293,0,87,39760.4788657407,2008-11-08,11:29:34
40.012087,116.321139,0,87,39760.4788888889,2008-11-08,11:29:36
40.012099,116.321009,0,89,39760.478912037,2008-11-08,11:29:38
40.012084,116.320868,0,89,39760.4789467593,2008-11-08,11:29:41
40.012093,116.320792,0,94,39760.4790046296,2008-11-08,11:29:46
40.012104,116.32079,0,92,39760.4790625,2008-11-08,11:29:51
40.012096,116.320795,0,92,39760.4791203704,2008-11-08,11:29:56
40.012092,116.320799,0,93,39760.4791782407,2008-11-08,11:30:01
40.012092,116.320799,0,93,39760.479212963,2008-11-08,11:30:04
40.012089,116.320803,0,94,39760.4792361111,2008-11-08,11:30:06
40.012097,116.320757,0,94,39760.4792939815,2008-11-08,11:30:11
40.012105,116.320573,0,101,39760.4793287037,2008-11-08,11:30:14
40.012137,116.320374,0,106,39760.4793518518,2008-11-08,11:30:16
40.01214,116.320171,0,107,39760.479375,2008-11-08,11:30:18
40.01217,116.320036,0,110,39760.4793865741,2008-11-08,11:30:19
40.012165,116.319909,0,115,39760.4793981481,2008-11-08,11:30:20
40.01216,116.319777,0,117,39760.4794097222,2008-11-08,11:30:21
40.012145,116.319637,0,121,39760.4794212963,2008-11-08,11:30:22
40.012119,116.319502,0,124,39760.4794328704,2008-11-08,11:30:23
40.012122,116.319356,0,126,39760.4794444444,2008-11-08,11:30:24
40.012109,116.31921,0,128,39760.4794560185,2008-11-08,11:30:25
40.012071,116.319055,0,127,39760.4794675926,2008-11-08,11:30:26
40.012035,116.318908,0,127,39760.4794791667,2008-11-08,11:30:27
40.012004,116.318755,0,128,39760.4794907407,2008-11-08,11:30:28
40.011972,116.318607,0,128,39760.4795023148,2008-11-08,11:30:29
40.011949,116.318455,0,123,39760.4795138889,2008-11-08,11:30:30
40.011938,116.318293,0,124,39760.479525463,2008-11-08,11:30:31
40.011917,116.318141,0,124,39760.479537037,2008-11-08,11:30:32
40.011905,116.317991,0,122,39760.4795486111,2008-11-08,11:30:33
40.011902,116.317844,0,120,39760.4795601852,2008-11-08,11:30:34
40.011896,116.317684,0,120,39760.4795717593,2008-11-08,11:30:35
40.01189,116.31752,0,121,39760.4795833333,2008-11-08,11:30:36
40.011885,116.317354,0,123,39760.4795949074,2008-11-08,11:30:37
40.011882,116.317193,0,124,39760.4796064815,2008-11-08,11:30:38
40.01188,116.317025,0,125,39760.4796180556,2008-11-08,11:30:39
40.011867,116.316865,0,126,39760.4796296296,2008-11-08,11:30:40
40.011862,116.316701,0,128,39760.4796412037,2008-11-08,11:30:41
40.01186,116.316537,0,128,39760.4796527778,2008-11-08,11:30:42
40.011853,116.316371,0,127,39760.4796643518,2008-11-08,11:30:43
40.011851,116.316203,0,129,39760.4796759259,2008-11-08,11:30:44
40.01185,116.316038,0,129,39760.4796875,2008-11-08,11:30:45
40.011863,116.315861,0,131,39760.4796990741,2008-11-08,11:30:46
40.011862,116.315695,0,135,39760.4797106481,2008-11-08,11:30:47
40.011863,116.315535,0,138,39760.4797222222,2008-11-08,11:30:48
40.011866,116.315376,0,139,39760.4797337963,2008-11-08,11:30:49
40.011866,116.315214,0,141,39760.4797453704,2008-11-08,11:30:50
40.011858,116.315068,0,141,39760.4797569444,2008-11-08,11:30:51
40.011847,116.31492,0,140,39760.4797685185,2008-11-08,11:30:52
40.011829,116.314775,0,138,39760.4797800926,2008-11-08,11:30:53
40.011818,116.314628,0,137,39760.4797916667,2008-11-08,11:30:54
40.011802,116.314481,0,134,39760.4798032407,2008-11-08,11:30:55
40.011787,116.314337,0,132,39760.4798148148,2008-11-08,11:30:56
40.011773,116.314195,0,130,39760.4798263889,2008-11-08,11:30:57
40.011753,116.314062,0,125,39760.479837963,2008-11-08,11:30:58
40.011738,116.313933,0,123,39760.479849537,2008-11-08,11:30:59
40.011721,116.313802,0,124,39760.4798611111,2008-11-08,11:31:00
40.0117,116.313674,0,123,39760.4798726852,2008-11-08,11:31:01
40.011684,116.313545,0,120,39760.4798842593,2008-11-08,11:31:02
40.011664,116.313415,0,120,39760.4798958333,2008-11-08,11:31:03
40.011648,116.313293,0,117,39760.4799074074,2008-11-08,11:31:04
40.01162,116.313177,0,113,39760.4799189815,2008-11-08,11:31:05
40.011614,116.312976,0,118,39760.4799421296,2008-11-08,11:31:07
40.011573,116.312844,0,118,39760.4799652778,2008-11-08,11:31:09
40.011551,116.312718,0,120,39760.48,2008-11-08,11:31:12
40.011547,116.312587,0,120,39760.4800462963,2008-11-08,11:31:16
40.011557,116.312465,0,127,39760.4800925926,2008-11-08,11:31:20
40.011649,116.31235,0,121,39760.4801273148,2008-11-08,11:31:23
40.011788,116.312308,0,117,39760.480150463,2008-11-08,11:31:25
40.011946,116.312296,0,116,39760.4801736111,2008-11-08,11:31:27
40.012121,116.312275,0,113,39760.4801967593,2008-11-08,11:31:29
40.012308,116.312254,0,110,39760.4802199074,2008-11-08,11:31:31
40.012407,116.312245,0,109,39760.4802314815,2008-11-08,11:31:32
40.012513,116.312234,0,108,39760.4802430556,2008-11-08,11:31:33
40.012614,116.312217,0,108,39760.4802546296,2008-11-08,11:31:34
40.012719,116.312204,0,108,39760.4802662037,2008-11-08,11:31:35
40.012833,116.312187,0,104,39760.4802777778,2008-11-08,11:31:36
40.012938,116.312174,0,103,39760.4802893519,2008-11-08,11:31:37
40.013048,116.312155,0,101,39760.4803009259,2008-11-08,11:31:38
40.013158,116.312133,0,98,39760.4803125,2008-11-08,11:31:39
40.013271,116.31212,0,95,39760.4803240741,2008-11-08,11:31:40
40.013373,116.312108,0,94,39760.4803356482,2008-11-08,11:31:41
40.013476,116.312105,0,85,39760.4803472222,2008-11-08,11:31:42
40.013586,116.312094,0,82,39760.4803587963,2008-11-08,11:31:43
40.013685,116.312083,0,78,39760.4803703704,2008-11-08,11:31:44
40.013779,116.312072,0,79,39760.4803819444,2008-11-08,11:31:45
40.013874,116.312052,0,79,39760.4803935185,2008-11-08,11:31:46
40.013985,116.312032,0,79,39760.4804050926,2008-11-08,11:31:47
40.014088,116.312009,0,80,39760.4804166667,2008-11-08,11:31:48
40.014184,116.31198,0,80,39760.4804282407,2008-11-08,11:31:49
40.014289,116.31195,0,80,39760.4804398148,2008-11-08,11:31:50
40.014384,116.311917,0,80,39760.4804513889,2008-11-08,11:31:51
40.014478,116.311886,0,80,39760.480462963,2008-11-08,11:31:52
40.014639,116.311809,0,82,39760.4804861111,2008-11-08,11:31:54
40.014726,116.311773,0,83,39760.4804976852,2008-11-08,11:31:55
40.014868,116.311716,0,83,39760.4805208333,2008-11-08,11:31:57
40.015001,116.311665,0,86,39760.4805439815,2008-11-08,11:31:59
40.01512,116.31165,0,86,39760.4805671296,2008-11-08,11:32:01
40.015235,116.311654,0,89,39760.4805902778,2008-11-08,11:32:03
40.015356,116.311639,0,81,39760.4806134259,2008-11-08,11:32:05
40.015484,116.311628,0,77,39760.4806365741,2008-11-08,11:32:07
40.015619,116.311617,0,78,39760.4806712963,2008-11-08,11:32:10
40.015712,116.311599,0,81,39760.4806944444,2008-11-08,11:32:12
40.015816,116.311591,0,80,39760.4807175926,2008-11-08,11:32:14
40.015936,116.311575,0,79,39760.4807407407,2008-11-08,11:32:16
40.016071,116.311553,0,78,39760.4807638889,2008-11-08,11:32:18
40.016221,116.311531,0,82,39760.480787037,2008-11-08,11:32:20
40.016356,116.311517,0,83,39760.4808101852,2008-11-08,11:32:22
40.016466,116.311506,0,83,39760.4808333333,2008-11-08,11:32:24
40.016572,116.311495,0,80,39760.4808680556,2008-11-08,11:32:27
40.016683,116.311482,0,84,39760.4809143519,2008-11-08,11:32:31
40.016773,116.311428,0,90,39760.4809722222,2008-11-08,11:32:36
40.01684,116.311373,0,89,39760.4810300926,2008-11-08,11:32:41
40.016841,116.311377,0,91,39760.481087963,2008-11-08,11:32:46
40.01684,116.311378,0,90,39760.4811458333,2008-11-08,11:32:51
40.016841,116.311379,0,90,39760.4812037037,2008-11-08,11:32:56
40.016839,116.31138,0,90,39760.4812615741,2008-11-08,11:33:01
40.016839,116.31138,0,90,39760.4812962963,2008-11-08,11:33:04
40.016833,116.311381,0,91,39760.4813194444,2008-11-08,11:33:06
40.016819,116.311351,0,91,39760.4813773148,2008-11-08,11:33:11
40.016807,116.311286,0,91,39760.4814351852,2008-11-08,11:33:16
40.016775,116.311222,0,88,39760.4814930556,2008-11-08,11:33:21
40.016723,116.311163,0,88,39760.4815509259,2008-11-08,11:33:26
40.016665,116.311107,0,98,39760.4816087963,2008-11-08,11:33:31
40.016618,116.311038,0,105,39760.4816666667,2008-11-08,11:33:36
40.0166,116.310983,0,113,39760.481724537,2008-11-08,11:33:41
40.016572,116.310908,0,116,39760.4817824074,2008-11-08,11:33:46
40.016545,116.31085,0,115,39760.4818402778,2008-11-08,11:33:51
40.016553,116.310763,0,112,39760.4818981481,2008-11-08,11:33:56
40.016536,116.310673,0,115,39760.4819560185,2008-11-08,11:34:01
40.016561,116.310575,0,117,39760.4820138889,2008-11-08,11:34:06
40.016597,116.31048,0,119,39760.4820717593,2008-11-08,11:34:11
40.016606,116.310396,0,119,39760.4821296296,2008-11-08,11:34:16
40.016622,116.31037,0,118,39760.4821875,2008-11-08,11:34:21
40.016623,116.310369,0,118,39760.4822453704,2008-11-08,11:34:26
40.016623,116.310368,0,119,39760.4823032407,2008-11-08,11:34:31
40.016623,116.310368,0,119,39760.482337963,2008-11-08,11:34:34
40.016621,116.310368,0,119,39760.4823611111,2008-11-08,11:34:36
40.016639,116.310357,0,118,39760.4824189815,2008-11-08,11:34:41
40.01665,116.310344,0,115,39760.4824768519,2008-11-08,11:34:46
40.016655,116.310343,0,115,39760.4825347222,2008-11-08,11:34:51
40.016655,116.310343,0,115,39760.4825694444,2008-11-08,11:34:54
40.016654,116.310343,0,115,39760.4825925926,2008-11-08,11:34:56
40.016636,116.310289,0,114,39760.482650463,2008-11-08,11:35:01
40.016637,116.310184,0,114,39760.4827083333,2008-11-08,11:35:06
40.016614,116.310087,0,115,39760.4827662037,2008-11-08,11:35:11
40.016591,116.309969,0,116,39760.4828240741,2008-11-08,11:35:16
40.016567,116.309901,0,123,39760.4828819444,2008-11-08,11:35:21
40.016563,116.309822,0,126,39760.4829398148,2008-11-08,11:35:26
40.01655,116.309718,0,126,39760.4829976852,2008-11-08,11:35:31
40.016543,116.309633,0,127,39760.4830555556,2008-11-08,11:35:36
40.016533,116.30954,0,129,39760.4831134259,2008-11-08,11:35:41
40.016545,116.309467,0,131,39760.4831712963,2008-11-08,11:35:46
40.01655,116.309411,0,138,39760.4832291667,2008-11-08,11:35:51
40.016548,116.309339,0,145,39760.483287037,2008-11-08,11:35:56
40.016531,116.309237,0,150,39760.4833449074,2008-11-08,11:36:01
40.016505,116.309162,0,150,39760.4834027778,2008-11-08,11:36:06
40.016489,116.309078,0,149,39760.4834606481,2008-11-08,11:36:11
40.016498,116.308997,0,149,39760.4835185185,2008-11-08,11:36:16
40.016509,116.308911,0,150,39760.4835763889,2008-11-08,11:36:21
40.016484,116.308837,0,151,39760.4836342593,2008-11-08,11:36:26
40.016474,116.308771,0,148,39760.4836921296,2008-11-08,11:36:31
40.016448,116.308724,0,152,39760.48375,2008-11-08,11:36:36
40.016422,116.308639,0,152,39760.4838078704,2008-11-08,11:36:41
40.016399,116.308575,0,152,39760.4838657407,2008-11-08,11:36:46
40.016383,116.30848,0,148,39760.4839236111,2008-11-08,11:36:51
40.016356,116.308396,0,145,39760.4839814815,2008-11-08,11:36:56
40.016334,116.30833,0,143,39760.4840393519,2008-11-08,11:37:01
40.0163,116.308295,0,142,39760.4840972222,2008-11-08,11:37:06
40.016292,116.308198,0,137,39760.4841550926,2008-11-08,11:37:11
40.016302,116.308122,0,137,39760.484212963,2008-11-08,11:37:16
40.016264,116.308058,0,139,39760.4842708333,2008-11-08,11:37:21
40.016242,116.307979,0,136,39760.4843287037,2008-11-08,11:37:26
40.016248,116.30791,0,142,39760.4843865741,2008-11-08,11:37:31
40.016238,116.307833,0,143,39760.4844444444,2008-11-08,11:37:36
40.016249,116.307754,0,144,39760.4845023148,2008-11-08,11:37:41
40.016261,116.307705,0,142,39760.4845601852,2008-11-08,11:37:46
40.016224,116.30764,0,143,39760.4846180556,2008-11-08,11:37:51
40.016181,116.307566,0,143,39760.4846759259,2008-11-08,11:37:56
40.016197,116.307511,0,137,39760.4847337963,2008-11-08,11:38:01
40.016181,116.307517,0,133,39760.4847916667,2008-11-08,11:38:06
40.016181,116.307515,0,133,39760.484849537,2008-11-08,11:38:11
40.016177,116.307511,0,132,39760.4849074074,2008-11-08,11:38:16
40.016176,116.307505,0,130,39760.4849652778,2008-11-08,11:38:21
40.016176,116.307505,0,130,39760.485,2008-11-08,11:38:24
40.016175,116.307498,0,130,39760.4850231481,2008-11-08,11:38:26
40.016188,116.307492,0,126,39760.4850810185,2008-11-08,11:38:31
40.016185,116.307483,0,126,39760.4851388889,2008-11-08,11:38:36
40.016185,116.307483,0,126,39760.4851736111,2008-11-08,11:38:39
40.016186,116.307485,0,126,39760.4851967593,2008-11-08,11:38:41
40.016183,116.30747,0,123,39760.4852546296,2008-11-08,11:38:46
40.01618,116.307418,0,124,39760.4853125,2008-11-08,11:38:51
40.01617,116.307347,0,126,39760.4853703704,2008-11-08,11:38:56
40.016139,116.307262,0,126,39760.4854282407,2008-11-08,11:39:01
40.016125,116.307186,0,130,39760.4854861111,2008-11-08,11:39:06
40.016098,116.307106,0,130,39760.4855439815,2008-11-08,11:39:11
40.016096,116.307034,0,131,39760.4856018518,2008-11-08,11:39:16
40.016087,116.306971,0,134,39760.4856597222,2008-11-08,11:39:21
40.016075,116.30689,0,132,39760.4857175926,2008-11-08,11:39:26
40.016064,116.306825,0,128,39760.485775463,2008-11-08,11:39:31
40.016055,116.306791,0,130,39760.4858333333,2008-11-08,11:39:36
40.016052,116.306758,0,126,39760.4858912037,2008-11-08,11:39:41
40.01605,116.306726,0,122,39760.4859490741,2008-11-08,11:39:46
40.01604,116.306657,0,124,39760.4860069444,2008-11-08,11:39:51
40.016014,116.306597,0,128,39760.4860648148,2008-11-08,11:39:56
40.016002,116.306523,0,132,39760.4861226852,2008-11-08,11:40:01
40.015988,116.306436,0,136,39760.4861805556,2008-11-08,11:40:06
40.015998,116.306363,0,140,39760.4862384259,2008-11-08,11:40:11
40.015984,116.306283,0,142,39760.4862962963,2008-11-08,11:40:16
40.015971,116.306212,0,147,39760.4863541667,2008-11-08,11:40:21
40.015992,116.306122,0,145,39760.486412037,2008-11-08,11:40:26
40.015992,116.306056,0,150,39760.4864699074,2008-11-08,11:40:31
40.016001,116.30599,0,155,39760.4865277778,2008-11-08,11:40:36
40.015987,116.305909,0,160,39760.4865856481,2008-11-08,11:40:41
40.015972,116.305825,0,161,39760.4866435185,2008-11-08,11:40:46
40.015958,116.305714,0,156,39760.4867013889,2008-11-08,11:40:51
40.01594,116.30565,0,159,39760.4867592593,2008-11-08,11:40:56
40.015896,116.305586,0,159,39760.4868171296,2008-11-08,11:41:01
40.015865,116.305548,0,156,39760.486875,2008-11-08,11:41:06
40.015823,116.305537,0,154,39760.4869328704,2008-11-08,11:41:11
40.015765,116.30552,0,154,39760.4869907407,2008-11-08,11:41:16
40.01571,116.305486,0,143,39760.4870486111,2008-11-08,11:41:21
40.01566,116.305472,0,144,39760.4871064815,2008-11-08,11:41:26
40.015602,116.305494,0,146,39760.4871643518,2008-11-08,11:41:31
40.015548,116.305504,0,147,39760.4872222222,2008-11-08,11:41:36
40.015488,116.305522,0,147,39760.4872800926,2008-11-08,11:41:41
40.015463,116.305513,0,146,39760.487337963,2008-11-08,11:41:46
40.015463,116.305513,0,146,39760.4873726852,2008-11-08,11:41:49
40.015462,116.30551,0,147,39760.4873958333,2008-11-08,11:41:51
40.015413,116.30548,0,145,39760.4874537037,2008-11-08,11:41:56
40.015354,116.305491,0,143,39760.4875115741,2008-11-08,11:42:01
40.015294,116.305513,0,142,39760.4875694444,2008-11-08,11:42:06
40.015257,116.305527,0,143,39760.4876273148,2008-11-08,11:42:11
40.015197,116.305554,0,146,39760.4876851852,2008-11-08,11:42:16
40.015159,116.30557,0,150,39760.4877430556,2008-11-08,11:42:21
40.015092,116.305584,0,153,39760.4878009259,2008-11-08,11:42:26
40.01503,116.3056,0,157,39760.4878587963,2008-11-08,11:42:31
40.014997,116.305617,0,157,39760.4879166667,2008-11-08,11:42:36
40.01496,116.305612,0,156,39760.487974537,2008-11-08,11:42:41
40.014926,116.3056,0,154,39760.4880324074,2008-11-08,11:42:46
40.014848,116.305615,0,155,39760.4880902778,2008-11-08,11:42:51
40.014746,116.305593,0,152,39760.4881481482,2008-11-08,11:42:56
40.014715,116.305605,0,153,39760.4882060185,2008-11-08,11:43:01
40.014655,116.305608,0,153,39760.4882638889,2008-11-08,11:43:06
40.01459,116.305615,0,155,39760.4883217593,2008-11-08,11:43:11
40.014534,116.305635,0,159,39760.4883796296,2008-11-08,11:43:16
40.014492,116.305645,0,163,39760.4884375,2008-11-08,11:43:21
40.01444,116.305647,0,163,39760.4884953704,2008-11-08,11:43:26
40.014351,116.305643,0,152,39760.4885532407,2008-11-08,11:43:31
40.014286,116.305646,0,147,39760.4886111111,2008-11-08,11:43:36
40.014225,116.305667,0,146,39760.4886689815,2008-11-08,11:43:41
40.014187,116.30572,0,146,39760.4887268519,2008-11-08,11:43:46
40.014155,116.305779,0,144,39760.4887847222,2008-11-08,11:43:51
40.014141,116.305851,0,140,39760.4888425926,2008-11-08,11:43:56
40.014129,116.305915,0,140,39760.488900463,2008-11-08,11:44:01
40.014121,116.305999,0,140,39760.4889583333,2008-11-08,11:44:06
40.014114,116.306075,0,140,39760.4890162037,2008-11-08,11:44:11
40.01413,116.306145,0,141,39760.4890740741,2008-11-08,11:44:16
40.014122,116.306216,0,139,39760.4891319444,2008-11-08,11:44:21
40.014084,116.306281,0,141,39760.4891898148,2008-11-08,11:44:26
40.014049,116.306327,0,143,39760.4892476852,2008-11-08,11:44:31
40.014016,116.306377,0,145,39760.4893055556,2008-11-08,11:44:36
40.013952,116.306377,0,142,39760.4893634259,2008-11-08,11:44:41
40.013881,116.306383,0,136,39760.4894212963,2008-11-08,11:44:46
40.013812,116.30639,0,127,39760.4894791667,2008-11-08,11:44:51
40.013771,116.306419,0,124,39760.489537037,2008-11-08,11:44:56
40.013723,116.306441,0,121,39760.4895949074,2008-11-08,11:45:01
40.013683,116.30642,0,120,39760.4896527778,2008-11-08,11:45:06
40.013691,116.30639,0,120,39760.4897106481,2008-11-08,11:45:11
40.013686,116.306375,0,121,39760.4897685185,2008-11-08,11:45:16
40.013681,116.306372,0,122,39760.4898263889,2008-11-08,11:45:21
40.013679,116.306366,0,123,39760.4898842593,2008-11-08,11:45:26
40.013678,116.30636,0,123,39760.4899421296,2008-11-08,11:45:31
40.013678,116.30636,0,123,39760.4899768519,2008-11-08,11:45:34
40.013677,116.306358,0,123,39760.49,2008-11-08,11:45:36
40.013662,116.306412,0,122,39760.4900578704,2008-11-08,11:45:41
40.013687,116.306411,0,121,39760.4901157407,2008-11-08,11:45:46
40.013721,116.306418,0,122,39760.4901736111,2008-11-08,11:45:51
40.013747,116.306451,0,124,39760.4902314815,2008-11-08,11:45:56
40.013786,116.306467,0,127,39760.4902893519,2008-11-08,11:46:01
40.013795,116.306461,0,128,39760.4903472222,2008-11-08,11:46:06
40.013795,116.306461,0,128,39760.4903819444,2008-11-08,11:46:09
40.013793,116.306455,0,128,39760.4904050926,2008-11-08,11:46:11
40.01379,116.306444,0,128,39760.490462963,2008-11-08,11:46:16
40.013785,116.306431,0,129,39760.4905208333,2008-11-08,11:46:21
40.013783,116.306424,0,129,39760.4905787037,2008-11-08,11:46:26
40.013783,116.306425,0,129,39760.4906365741,2008-11-08,11:46:31
40.013783,116.306425,0,129,39760.4906712963,2008-11-08,11:46:34
40.013786,116.306433,0,129,39760.4906944444,2008-11-08,11:46:36
40.013788,116.306442,0,129,39760.4907523148,2008-11-08,11:46:41
40.013789,116.306448,0,129,39760.4908101852,2008-11-08,11:46:46
40.01379,116.306452,0,129,39760.4908680556,2008-11-08,11:46:51
40.013789,116.306451,0,129,39760.4909259259,2008-11-08,11:46:56
40.01379,116.306452,0,129,39760.4909837963,2008-11-08,11:47:01
40.01379,116.306452,0,129,39760.4910185185,2008-11-08,11:47:04
40.01379,116.306456,0,129,39760.4910416667,2008-11-08,11:47:06
