# Supplementary material for: Research on differential privacy protection method based on user tendency
Source: PLoS One. 2023 Oct 26;18(10):e0288823. doi: 10.1371/journal.pone.0288823 (PMC10602288; doi:10.1371/journal.pone.0288823)
Supplement: S1 Data — (ZIP) [file pone.0288823.s001.zip › Data 5-1/001/Trajectory/20081109033335.plt]

Geolife trajectory
WGS 84
Altitude is in Feet
Reserved 3
0,2,255,My Track,0,0,2,8421376
0
40.013797,116.306938,0,492,39761.1483217593,2008-11-09,03:33:35
40.013851,116.306907,0,492,39761.1483912037,2008-11-09,03:33:41
40.013851,116.306907,0,492,39761.1484259259,2008-11-09,03:33:44
40.013843,116.306909,0,493,39761.1484490741,2008-11-09,03:33:46
40.01381,116.306928,0,493,39761.1485069444,2008-11-09,03:33:51
40.013814,116.306946,0,494,39761.1485648148,2008-11-09,03:33:56
40.013764,116.307011,0,483,39761.1486226852,2008-11-09,03:34:01
40.013754,116.306215,0,-161,39761.1486689815,2008-11-09,03:34:05
40.013808,116.306244,0,-157,39761.1487268518,2008-11-09,03:34:10
40.013823,116.306254,0,-151,39761.1487847222,2008-11-09,03:34:15
40.013833,116.306255,0,-142,39761.1488425926,2008-11-09,03:34:20
40.013833,116.306255,0,-142,39761.1488773148,2008-11-09,03:34:23
40.013833,116.306248,0,-139,39761.148900463,2008-11-09,03:34:25
40.013808,116.306269,0,-137,39761.1489583333,2008-11-09,03:34:30
40.013773,116.306322,0,-114,39761.1490162037,2008-11-09,03:34:35
40.013746,116.306368,0,-85,39761.1490625,2008-11-09,03:34:39
40.013738,116.30638,0,-79,39761.1491203704,2008-11-09,03:34:44
40.013731,116.306386,0,-79,39761.1491782407,2008-11-09,03:34:49
40.013731,116.306386,0,-79,39761.149212963,2008-11-09,03:34:52
40.013728,116.306393,0,-79,39761.1492361111,2008-11-09,03:34:54
40.013717,116.306428,0,-70,39761.1492939815,2008-11-09,03:34:59
40.013706,116.306451,0,-60,39761.1493518518,2008-11-09,03:35:04
40.013699,116.30646,0,-60,39761.1494097222,2008-11-09,03:35:09
40.013699,116.30646,0,-60,39761.1494444444,2008-11-09,03:35:12
40.013695,116.306464,0,-60,39761.1494675926,2008-11-09,03:35:14
40.013687,116.306483,0,-57,39761.149525463,2008-11-09,03:35:19
40.013672,116.306511,0,-45,39761.1495833333,2008-11-09,03:35:24
40.01367,116.306536,0,-39,39761.1496412037,2008-11-09,03:35:29
40.013675,116.306567,0,-30,39761.1496990741,2008-11-09,03:35:34
40.013929,116.30653,0,98,39761.1579166667,2008-11-09,03:47:24
40.013947,116.306472,0,102,39761.157974537,2008-11-09,03:47:29
40.01395,116.306419,0,104,39761.1580324074,2008-11-09,03:47:34
40.01396,116.306412,0,110,39761.1580902778,2008-11-09,03:47:39
40.013985,116.306354,0,115,39761.1581481481,2008-11-09,03:47:44
40.01399,116.30632,0,118,39761.1582060185,2008-11-09,03:47:49
40.013997,116.306309,0,121,39761.1582638889,2008-11-09,03:47:54
40.014035,116.306304,0,125,39761.1583217593,2008-11-09,03:47:59
40.014053,116.306296,0,120,39761.1583796296,2008-11-09,03:48:04
40.014056,116.306293,0,120,39761.1584375,2008-11-09,03:48:09
40.014057,116.30629,0,119,39761.1584953704,2008-11-09,03:48:14
40.014057,116.30629,0,119,39761.1585532407,2008-11-09,03:48:19
40.014057,116.30629,0,119,39761.158587963,2008-11-09,03:48:22
40.014054,116.306291,0,119,39761.1586111111,2008-11-09,03:48:24
40.014071,116.306288,0,117,39761.1586689815,2008-11-09,03:48:29
40.014074,116.306249,0,116,39761.1587268518,2008-11-09,03:48:34
40.01409,116.306223,0,117,39761.1587847222,2008-11-09,03:48:39
40.014098,116.306157,0,115,39761.1588425926,2008-11-09,03:48:44
40.014101,116.306103,0,114,39761.158900463,2008-11-09,03:48:49
40.014107,116.306085,0,116,39761.1589583333,2008-11-09,03:48:54
40.014096,116.306045,0,117,39761.1590162037,2008-11-09,03:48:59
40.014093,116.305987,0,118,39761.1590740741,2008-11-09,03:49:04
40.014097,116.305913,0,119,39761.1591319444,2008-11-09,03:49:09
40.01409,116.305842,0,119,39761.1591898148,2008-11-09,03:49:14
40.014098,116.305742,0,112,39761.1592476852,2008-11-09,03:49:19
40.014045,116.30572,0,110,39761.1593055556,2008-11-09,03:49:24
40.013987,116.305735,0,108,39761.1593634259,2008-11-09,03:49:29
40.013922,116.30573,0,109,39761.1594212963,2008-11-09,03:49:34
40.013862,116.305713,0,109,39761.1594791667,2008-11-09,03:49:39
40.013804,116.305723,0,109,39761.159537037,2008-11-09,03:49:44
40.013755,116.305726,0,112,39761.1595949074,2008-11-09,03:49:49
40.013722,116.305768,0,112,39761.1596527778,2008-11-09,03:49:54
40.013744,116.305819,0,106,39761.1597106481,2008-11-09,03:49:59
40.013731,116.305896,0,101,39761.1597685185,2008-11-09,03:50:04
40.013738,116.305997,0,91,39761.1598263889,2008-11-09,03:50:09
40.013726,116.306049,0,80,39761.1598842593,2008-11-09,03:50:14
40.013731,116.306133,0,75,39761.1599421296,2008-11-09,03:50:19
40.013717,116.30621,0,71,39761.16,2008-11-09,03:50:24
40.013677,116.306291,0,70,39761.1600578704,2008-11-09,03:50:29
40.013624,116.306348,0,75,39761.1601157407,2008-11-09,03:50:34
40.013575,116.306377,0,82,39761.1601736111,2008-11-09,03:50:39
40.01352,116.306407,0,85,39761.1602314815,2008-11-09,03:50:44
40.01349,116.306462,0,88,39761.1602893519,2008-11-09,03:50:49
40.013471,116.306501,0,91,39761.1603472222,2008-11-09,03:50:54
40.013473,116.306522,0,94,39761.1604050926,2008-11-09,03:50:59
40.013468,116.306616,0,95,39761.160462963,2008-11-09,03:51:04
40.013447,116.306688,0,94,39761.1605208333,2008-11-09,03:51:09
40.013424,116.30673,0,96,39761.1605787037,2008-11-09,03:51:14
40.01339,116.306779,0,105,39761.1606365741,2008-11-09,03:51:19
40.013353,116.306832,0,106,39761.1606944444,2008-11-09,03:51:24
40.013289,116.306874,0,108,39761.1607523148,2008-11-09,03:51:29
40.013249,116.306927,0,105,39761.1608101852,2008-11-09,03:51:34
40.013203,116.306993,0,107,39761.1608680556,2008-11-09,03:51:39
40.013154,116.307059,0,106,39761.1609259259,2008-11-09,03:51:44
40.013108,116.307098,0,96,39761.1609837963,2008-11-09,03:51:49
40.013057,116.30715,0,91,39761.1610416667,2008-11-09,03:51:54
40.01302,116.307196,0,81,39761.161099537,2008-11-09,03:51:59
40.012962,116.307227,0,69,39761.1611574074,2008-11-09,03:52:04
40.012923,116.307282,0,70,39761.1612152778,2008-11-09,03:52:09
40.012903,116.307328,0,71,39761.1612731481,2008-11-09,03:52:14
40.012931,116.307445,0,71,39761.1613310185,2008-11-09,03:52:19
40.012942,116.307519,0,73,39761.1613888889,2008-11-09,03:52:24
40.012949,116.307616,0,68,39761.1614467593,2008-11-09,03:52:29
40.012953,116.307695,0,64,39761.1615046296,2008-11-09,03:52:34
40.012946,116.307764,0,61,39761.1615625,2008-11-09,03:52:39
40.012931,116.307832,0,54,39761.1616203704,2008-11-09,03:52:44
40.012949,116.307896,0,48,39761.1616782407,2008-11-09,03:52:49
40.012954,116.307956,0,42,39761.1617361111,2008-11-09,03:52:54
40.01294,116.30803,0,38,39761.1617939815,2008-11-09,03:52:59
40.012938,116.308062,0,36,39761.1618518519,2008-11-09,03:53:04
40.012944,116.308102,0,36,39761.1619097222,2008-11-09,03:53:09
40.012934,116.308173,0,39,39761.1619675926,2008-11-09,03:53:14
40.012952,116.308284,0,44,39761.162025463,2008-11-09,03:53:19
40.012956,116.308345,0,46,39761.1620833333,2008-11-09,03:53:24
40.012972,116.308439,0,43,39761.1621412037,2008-11-09,03:53:29
40.012964,116.30849,0,42,39761.1621990741,2008-11-09,03:53:34
40.012979,116.308559,0,41,39761.1622569444,2008-11-09,03:53:39
40.012981,116.308602,0,40,39761.1623148148,2008-11-09,03:53:44
40.013002,116.308716,0,40,39761.1623726852,2008-11-09,03:53:49
40.013002,116.308784,0,43,39761.1624305556,2008-11-09,03:53:54
40.012985,116.308844,0,42,39761.1624884259,2008-11-09,03:53:59
40.012981,116.308915,0,42,39761.1625462963,2008-11-09,03:54:04
40.01298,116.308977,0,42,39761.1626041667,2008-11-09,03:54:09
40.012979,116.309064,0,42,39761.162662037,2008-11-09,03:54:14
40.012984,116.309136,0,42,39761.1627199074,2008-11-09,03:54:19
40.013,116.309215,0,43,39761.1627777778,2008-11-09,03:54:24
40.013017,116.309317,0,43,39761.1628356481,2008-11-09,03:54:29
40.013026,116.309386,0,41,39761.1628935185,2008-11-09,03:54:34
40.013046,116.309496,0,37,39761.1629513889,2008-11-09,03:54:39
40.013051,116.309558,0,36,39761.1630092593,2008-11-09,03:54:44
40.013048,116.309631,0,38,39761.1630671296,2008-11-09,03:54:49
40.013035,116.30966,0,36,39761.163125,2008-11-09,03:54:54
40.013045,116.309725,0,39,39761.1631828704,2008-11-09,03:54:59
40.013047,116.309783,0,37,39761.1632407407,2008-11-09,03:55:04
40.013053,116.309823,0,36,39761.1632986111,2008-11-09,03:55:09
40.013059,116.309904,0,34,39761.1633564815,2008-11-09,03:55:14
40.013065,116.309989,0,36,39761.1634143519,2008-11-09,03:55:19
40.013052,116.310079,0,39,39761.1634722222,2008-11-09,03:55:24
40.013056,116.310178,0,39,39761.1635300926,2008-11-09,03:55:29
40.013043,116.310277,0,35,39761.163587963,2008-11-09,03:55:34
40.013078,116.310377,0,33,39761.1636458333,2008-11-09,03:55:39
40.013081,116.310451,0,27,39761.1637037037,2008-11-09,03:55:44
40.01308,116.31053,0,25,39761.1637615741,2008-11-09,03:55:49
40.013083,116.310604,0,28,39761.1638194444,2008-11-09,03:55:54
40.013083,116.310702,0,28,39761.1638773148,2008-11-09,03:55:59
40.013078,116.310758,0,29,39761.1639351852,2008-11-09,03:56:04
40.013088,116.310823,0,28,39761.1639930556,2008-11-09,03:56:09
40.013093,116.310875,0,31,39761.1640509259,2008-11-09,03:56:14
40.013093,116.310919,0,33,39761.1641087963,2008-11-09,03:56:19
40.013087,116.310988,0,31,39761.1641666667,2008-11-09,03:56:24
40.013123,116.311112,0,40,39761.164212963,2008-11-09,03:56:28
40.013125,116.311176,0,39,39761.1642708333,2008-11-09,03:56:33
40.013169,116.311254,0,51,39761.1643287037,2008-11-09,03:56:38
40.013174,116.31134,0,52,39761.1643865741,2008-11-09,03:56:43
40.013181,116.311397,0,54,39761.1644444444,2008-11-09,03:56:48
40.013172,116.31146,0,52,39761.1645023148,2008-11-09,03:56:53
40.01318,116.311546,0,48,39761.1645601852,2008-11-09,03:56:58
40.013194,116.311649,0,52,39761.1646180556,2008-11-09,03:57:03
40.013238,116.311697,0,54,39761.1646759259,2008-11-09,03:57:08
40.01331,116.311731,0,63,39761.1647337963,2008-11-09,03:57:13
40.013344,116.311778,0,81,39761.1647916667,2008-11-09,03:57:18
40.013365,116.311771,0,91,39761.164849537,2008-11-09,03:57:23
40.013418,116.311765,0,94,39761.1649074074,2008-11-09,03:57:28
40.013471,116.311788,0,95,39761.1649652778,2008-11-09,03:57:33
40.013538,116.311768,0,98,39761.1650231481,2008-11-09,03:57:38
40.013573,116.311768,0,104,39761.1650810185,2008-11-09,03:57:43
40.013629,116.311772,0,108,39761.1651388889,2008-11-09,03:57:48
40.013678,116.311792,0,108,39761.1651967593,2008-11-09,03:57:53
40.013732,116.311782,0,103,39761.1652546296,2008-11-09,03:57:58
40.013779,116.311763,0,100,39761.1653125,2008-11-09,03:58:03
40.013842,116.311749,0,102,39761.1653703704,2008-11-09,03:58:08
40.013874,116.311722,0,105,39761.1654282407,2008-11-09,03:58:13
40.013905,116.311709,0,108,39761.1654861111,2008-11-09,03:58:18
40.013969,116.31169,0,111,39761.1655439815,2008-11-09,03:58:23
40.014026,116.311642,0,114,39761.1656018518,2008-11-09,03:58:28
40.014071,116.311623,0,114,39761.1656597222,2008-11-09,03:58:33
40.014114,116.311621,0,116,39761.1657175926,2008-11-09,03:58:38
40.014165,116.311583,0,114,39761.165775463,2008-11-09,03:58:43
40.014212,116.311541,0,114,39761.1658333333,2008-11-09,03:58:48
40.014232,116.311495,0,122,39761.1658912037,2008-11-09,03:58:53
40.014262,116.311443,0,128,39761.1659490741,2008-11-09,03:58:58
40.014308,116.311404,0,132,39761.1660069444,2008-11-09,03:59:03
40.014345,116.311391,0,132,39761.1660648148,2008-11-09,03:59:08
40.014382,116.311357,0,132,39761.1661226852,2008-11-09,03:59:13
40.014411,116.311344,0,124,39761.1661805556,2008-11-09,03:59:18
40.014427,116.311335,0,120,39761.1662384259,2008-11-09,03:59:23
40.014439,116.311351,0,121,39761.1662962963,2008-11-09,03:59:28
40.014462,116.311449,0,119,39761.1663541667,2008-11-09,03:59:33
40.014482,116.311527,0,120,39761.166412037,2008-11-09,03:59:38
40.014503,116.311561,0,120,39761.1664699074,2008-11-09,03:59:43
40.01454,116.311632,0,126,39761.1665277778,2008-11-09,03:59:48
40.014567,116.311652,0,125,39761.1665856481,2008-11-09,03:59:53
40.014589,116.31164,0,124,39761.1666435185,2008-11-09,03:59:58
40.014613,116.31165,0,123,39761.1667013889,2008-11-09,04:00:03
40.01465,116.311641,0,123,39761.1667592593,2008-11-09,04:00:08
40.014674,116.311631,0,124,39761.1668171296,2008-11-09,04:00:13
40.014698,116.311645,0,125,39761.166875,2008-11-09,04:00:18
40.014744,116.311618,0,127,39761.1669328704,2008-11-09,04:00:23
40.01477,116.311611,0,126,39761.1669907407,2008-11-09,04:00:28
40.014773,116.311625,0,127,39761.1670486111,2008-11-09,04:00:33
40.014844,116.31161,0,127,39761.1671064815,2008-11-09,04:00:38
40.014852,116.311601,0,127,39761.1671643518,2008-11-09,04:00:43
40.014852,116.311601,0,127,39761.1671990741,2008-11-09,04:00:46
40.014664,116.311564,0,84,39761.1693402778,2008-11-09,04:03:51
40.014558,116.311609,0,84,39761.1693634259,2008-11-09,04:03:53
40.014382,116.311712,0,84,39761.1693865741,2008-11-09,04:03:55
40.014216,116.311771,0,84,39761.1694097222,2008-11-09,04:03:57
40.014129,116.311801,0,84,39761.1694212963,2008-11-09,04:03:58
40.014039,116.311832,0,84,39761.1694328704,2008-11-09,04:03:59
40.013939,116.311866,0,84,39761.1694444444,2008-11-09,04:04:00
40.013786,116.311887,0,84,39761.1694560185,2008-11-09,04:04:01
40.013678,116.311938,0,83,39761.1694675926,2008-11-09,04:04:02
40.013564,116.311955,0,82,39761.1694791667,2008-11-09,04:04:03
40.01347,116.311967,0,82,39761.1694907407,2008-11-09,04:04:04
40.013377,116.311972,0,81,39761.1695023148,2008-11-09,04:04:05
40.013198,116.311985,0,79,39761.169525463,2008-11-09,04:04:07
40.013021,116.311998,0,79,39761.1695486111,2008-11-09,04:04:09
40.012861,116.312038,0,79,39761.1695717593,2008-11-09,04:04:11
40.012769,116.312067,0,81,39761.1695833333,2008-11-09,04:04:12
40.012597,116.312084,0,79,39761.1696064815,2008-11-09,04:04:14
40.012508,116.312107,0,79,39761.1696180556,2008-11-09,04:04:15
40.012333,116.312135,0,81,39761.1696412037,2008-11-09,04:04:17
40.012159,116.31217,0,81,39761.1696643519,2008-11-09,04:04:19
40.012001,116.312181,0,79,39761.1696875,2008-11-09,04:04:21
40.01185,116.312194,0,78,39761.1697106481,2008-11-09,04:04:23
40.011709,116.312208,0,75,39761.1697337963,2008-11-09,04:04:25
40.011582,116.312202,0,73,39761.1697569444,2008-11-09,04:04:27
40.011448,116.312215,0,70,39761.1697800926,2008-11-09,04:04:29
40.0113,116.312232,0,67,39761.1698032407,2008-11-09,04:04:31
40.011128,116.312241,0,64,39761.1698263889,2008-11-09,04:04:33
40.010965,116.312246,0,59,39761.169849537,2008-11-09,04:04:35
40.010802,116.312267,0,56,39761.1698726852,2008-11-09,04:04:37
40.010638,116.312283,0,52,39761.1698958333,2008-11-09,04:04:39
40.010463,116.312288,0,49,39761.1699189815,2008-11-09,04:04:41
40.010294,116.3123,0,47,39761.1699421296,2008-11-09,04:04:43
40.01013,116.312317,0,44,39761.1699652778,2008-11-09,04:04:45
40.009975,116.312334,0,41,39761.1699884259,2008-11-09,04:04:47
40.009818,116.312344,0,38,39761.1700115741,2008-11-09,04:04:49
40.009661,116.312357,0,35,39761.1700347222,2008-11-09,04:04:51
40.009505,116.312369,0,33,39761.1700578704,2008-11-09,04:04:53
40.009354,116.31238,0,33,39761.1700810185,2008-11-09,04:04:55
40.00921,116.31239,0,35,39761.1701041667,2008-11-09,04:04:57
40.009062,116.312409,0,35,39761.1701273148,2008-11-09,04:04:59
40.008917,116.312439,0,33,39761.170150463,2008-11-09,04:05:01
40.008778,116.312467,0,34,39761.1701736111,2008-11-09,04:05:03
40.008669,116.312486,0,33,39761.1701967593,2008-11-09,04:05:05
40.008557,116.31249,0,32,39761.1702199074,2008-11-09,04:05:07
40.00845,116.312513,0,28,39761.1702430556,2008-11-09,04:05:09
40.008345,116.31253,0,25,39761.1702662037,2008-11-09,04:05:11
40.008238,116.312558,0,22,39761.1703009259,2008-11-09,04:05:14
40.008209,116.312561,0,19,39761.1703587963,2008-11-09,04:05:19
40.008199,116.312563,0,13,39761.1704166667,2008-11-09,04:05:24
40.008199,116.312563,0,13,39761.1704513889,2008-11-09,04:05:27
40.008193,116.312562,0,11,39761.170474537,2008-11-09,04:05:29
40.008182,116.312562,0,11,39761.1705324074,2008-11-09,04:05:34
40.008203,116.312602,0,19,39761.1705902778,2008-11-09,04:05:39
40.008118,116.312628,0,31,39761.1706365741,2008-11-09,04:05:43
40.008,116.312644,0,38,39761.1706712963,2008-11-09,04:05:46
40.007913,116.312658,0,51,39761.1707175926,2008-11-09,04:05:50
40.007896,116.312658,0,57,39761.170775463,2008-11-09,04:05:55
40.007885,116.31266,0,55,39761.1708333333,2008-11-09,04:06:00
40.007764,116.312692,0,60,39761.1708912037,2008-11-09,04:06:05
40.007667,116.312691,0,65,39761.1709143519,2008-11-09,04:06:07
40.007551,116.312706,0,68,39761.1709375,2008-11-09,04:06:09
40.007424,116.312726,0,71,39761.1709606481,2008-11-09,04:06:11
40.007277,116.31274,0,71,39761.1709837963,2008-11-09,04:06:13
40.007118,116.312764,0,74,39761.1710069444,2008-11-09,04:06:15
40.006948,116.312788,0,76,39761.1710300926,2008-11-09,04:06:17
40.006771,116.312806,0,81,39761.1710532407,2008-11-09,04:06:19
40.006679,116.312822,0,84,39761.1710648148,2008-11-09,04:06:20
40.006585,116.312839,0,83,39761.1710763889,2008-11-09,04:06:21
40.006486,116.312854,0,84,39761.171087963,2008-11-09,04:06:22
40.006391,116.312868,0,84,39761.171099537,2008-11-09,04:06:23
40.006291,116.312884,0,86,39761.1711111111,2008-11-09,04:06:24
40.006191,116.312898,0,86,39761.1711226852,2008-11-09,04:06:25
40.00609,116.312908,0,87,39761.1711342593,2008-11-09,04:06:26
40.005992,116.312917,0,89,39761.1711458333,2008-11-09,04:06:27
40.005896,116.312924,0,89,39761.1711574074,2008-11-09,04:06:28
40.005801,116.312924,0,89,39761.1711689815,2008-11-09,04:06:29
40.005705,116.312919,0,90,39761.1711805556,2008-11-09,04:06:30
40.005616,116.312902,0,90,39761.1711921296,2008-11-09,04:06:31
40.005527,116.312874,0,90,39761.1712037037,2008-11-09,04:06:32
40.005367,116.312784,0,91,39761.1712268519,2008-11-09,04:06:34
40.005222,116.312657,0,91,39761.17125,2008-11-09,04:06:36
40.005104,116.312487,0,91,39761.1712731481,2008-11-09,04:06:38
40.005057,116.312388,0,91,39761.1712847222,2008-11-09,04:06:39
40.005015,116.312266,0,91,39761.1712962963,2008-11-09,04:06:40
40.004978,116.312154,0,92,39761.1713078704,2008-11-09,04:06:41
40.004955,116.31203,0,91,39761.1713194444,2008-11-09,04:06:42
40.004938,116.311901,0,90,39761.1713310185,2008-11-09,04:06:43
40.004929,116.311767,0,89,39761.1713425926,2008-11-09,04:06:44
40.004917,116.311632,0,90,39761.1713541667,2008-11-09,04:06:45
40.004908,116.311496,0,90,39761.1713657407,2008-11-09,04:06:46
40.00489,116.311358,0,91,39761.1713773148,2008-11-09,04:06:47
40.004869,116.311224,0,92,39761.1713888889,2008-11-09,04:06:48
40.004852,116.311092,0,92,39761.171400463,2008-11-09,04:06:49
40.004831,116.310955,0,92,39761.171412037,2008-11-09,04:06:50
40.004809,116.310823,0,92,39761.1714236111,2008-11-09,04:06:51
40.004784,116.310688,0,92,39761.1714351852,2008-11-09,04:06:52
40.004761,116.310559,0,92,39761.1714467593,2008-11-09,04:06:53
40.004719,116.310431,0,94,39761.1714583333,2008-11-09,04:06:54
40.004676,116.310309,0,94,39761.1714699074,2008-11-09,04:06:55
40.00463,116.310193,0,95,39761.1714814815,2008-11-09,04:06:56
40.004573,116.310075,0,95,39761.1714930556,2008-11-09,04:06:57
40.004508,116.309949,0,96,39761.1715046296,2008-11-09,04:06:58
40.004448,116.309842,0,95,39761.1715162037,2008-11-09,04:06:59
40.00438,116.309736,0,96,39761.1715277778,2008-11-09,04:07:00
40.004303,116.309633,0,96,39761.1715393519,2008-11-09,04:07:01
40.004219,116.309538,0,97,39761.1715509259,2008-11-09,04:07:02
40.004135,116.309449,0,97,39761.1715625,2008-11-09,04:07:03
40.004053,116.309376,0,92,39761.1715740741,2008-11-09,04:07:04
40.003925,116.309267,0,91,39761.1715972222,2008-11-09,04:07:06
40.003837,116.309197,0,94,39761.1716319444,2008-11-09,04:07:09
40.003754,116.309157,0,97,39761.1716898148,2008-11-09,04:07:14
40.003655,116.309106,0,97,39761.171724537,2008-11-09,04:07:17
40.003565,116.309076,0,95,39761.1717476852,2008-11-09,04:07:19
40.003447,116.309038,0,90,39761.1717708333,2008-11-09,04:07:21
40.003311,116.309007,0,89,39761.1717939815,2008-11-09,04:07:23
40.003173,116.308995,0,86,39761.1718171296,2008-11-09,04:07:25
40.003007,116.308963,0,86,39761.1718402778,2008-11-09,04:07:27
40.002858,116.308972,0,93,39761.1718634259,2008-11-09,04:07:29
40.002708,116.308967,0,93,39761.1718865741,2008-11-09,04:07:31
40.002577,116.308969,0,95,39761.1719097222,2008-11-09,04:07:33
40.002465,116.308966,0,100,39761.1719444444,2008-11-09,04:07:36
40.002429,116.308975,0,101,39761.1720023148,2008-11-09,04:07:41
40.002424,116.308975,0,99,39761.1720601852,2008-11-09,04:07:46
40.002424,116.308975,0,99,39761.1720949074,2008-11-09,04:07:49
40.002421,116.308976,0,99,39761.1721180556,2008-11-09,04:07:51
40.002307,116.308976,0,101,39761.1721759259,2008-11-09,04:07:56
40.002179,116.308973,0,99,39761.1722106481,2008-11-09,04:07:59
40.00206,116.308977,0,100,39761.1722337963,2008-11-09,04:08:01
40.001935,116.308978,0,99,39761.1722569444,2008-11-09,04:08:03
40.001794,116.30897,0,97,39761.1722800926,2008-11-09,04:08:05
40.001643,116.308962,0,94,39761.1723032407,2008-11-09,04:08:07
40.001468,116.308952,0,90,39761.1723263889,2008-11-09,04:08:09
40.001287,116.30895,0,86,39761.172349537,2008-11-09,04:08:11
40.001196,116.308953,0,87,39761.1723611111,2008-11-09,04:08:12
40.001103,116.30896,0,88,39761.1723726852,2008-11-09,04:08:13
40.000933,116.308971,0,88,39761.1723958333,2008-11-09,04:08:15
40.000766,116.308975,0,83,39761.1724189815,2008-11-09,04:08:17
40.000604,116.308969,0,79,39761.1724421296,2008-11-09,04:08:19
40.000446,116.308959,0,76,39761.1724652778,2008-11-09,04:08:21
40.000307,116.308947,0,76,39761.1724884259,2008-11-09,04:08:23
40.000146,116.308941,0,68,39761.1725115741,2008-11-09,04:08:25
40.000007,116.308932,0,65,39761.1725347222,2008-11-09,04:08:27
39.999871,116.308923,0,62,39761.1725578704,2008-11-09,04:08:29
39.999752,116.308905,0,59,39761.1725810185,2008-11-09,04:08:31
39.999645,116.308896,0,56,39761.1726041667,2008-11-09,04:08:33
39.999522,116.308891,0,59,39761.1726388889,2008-11-09,04:08:36
39.999466,116.308897,0,57,39761.1726967593,2008-11-09,04:08:41
39.999467,116.308893,0,52,39761.1727546296,2008-11-09,04:08:46
39.999467,116.308893,0,52,39761.1727893518,2008-11-09,04:08:49
39.999459,116.308893,0,50,39761.1728125,2008-11-09,04:08:51
39.999448,116.308893,0,50,39761.1728703704,2008-11-09,04:08:56
39.999438,116.308892,0,50,39761.1729282407,2008-11-09,04:09:01
39.999381,116.308898,0,53,39761.1729861111,2008-11-09,04:09:06
39.999267,116.308904,0,52,39761.1730324074,2008-11-09,04:09:10
39.999127,116.308908,0,53,39761.1730671296,2008-11-09,04:09:13
39.999025,116.308907,0,52,39761.1730902778,2008-11-09,04:09:15
39.998916,116.308901,0,50,39761.1731134259,2008-11-09,04:09:17
39.998795,116.308899,0,51,39761.1731481481,2008-11-09,04:09:20
39.998701,116.308897,0,54,39761.1731944444,2008-11-09,04:09:24
39.998601,116.308877,0,50,39761.1732407407,2008-11-09,04:09:28
39.998491,116.308861,0,47,39761.1732986111,2008-11-09,04:09:33
39.998396,116.308841,0,45,39761.1733333333,2008-11-09,04:09:36
39.998304,116.308831,0,44,39761.1733564815,2008-11-09,04:09:38
39.998186,116.308827,0,42,39761.1733796296,2008-11-09,04:09:40
39.998054,116.308833,0,41,39761.1734027778,2008-11-09,04:09:42
39.997911,116.308841,0,39,39761.1734259259,2008-11-09,04:09:44
39.997764,116.308854,0,41,39761.1734490741,2008-11-09,04:09:46
39.997617,116.308851,0,35,39761.1734722222,2008-11-09,04:09:48
39.99748,116.308864,0,34,39761.1734953704,2008-11-09,04:09:50
39.997349,116.308871,0,33,39761.1735185185,2008-11-09,04:09:52
39.997233,116.308893,0,37,39761.1735416667,2008-11-09,04:09:54
39.99714,116.308891,0,46,39761.1735648148,2008-11-09,04:09:56
39.99704,116.308878,0,51,39761.1736111111,2008-11-09,04:10:00
39.997015,116.308826,0,60,39761.1736689815,2008-11-09,04:10:05
39.997015,116.308826,0,60,39761.1737037037,2008-11-09,04:10:08
39.997011,116.308825,0,59,39761.1737268518,2008-11-09,04:10:10
39.996982,116.308821,0,58,39761.1737847222,2008-11-09,04:10:15
39.996882,116.3088,0,61,39761.1738194444,2008-11-09,04:10:18
39.996762,116.308783,0,61,39761.1738541667,2008-11-09,04:10:21
39.99669,116.308724,0,61,39761.173912037,2008-11-09,04:10:26
39.99669,116.308724,0,61,39761.1739467593,2008-11-09,04:10:29
39.996691,116.308731,0,63,39761.1739699074,2008-11-09,04:10:31
39.996596,116.308727,0,64,39761.1740277778,2008-11-09,04:10:36
39.99654,116.308738,0,71,39761.1740856481,2008-11-09,04:10:41
39.996437,116.308765,0,73,39761.1741319444,2008-11-09,04:10:45
39.996296,116.308796,0,76,39761.1741666667,2008-11-09,04:10:48
39.996182,116.308799,0,78,39761.1741898148,2008-11-09,04:10:50
39.996044,116.308801,0,80,39761.174212963,2008-11-09,04:10:52
39.995901,116.308815,0,81,39761.1742361111,2008-11-09,04:10:54
39.995745,116.308834,0,81,39761.1742592593,2008-11-09,04:10:56
39.995582,116.308863,0,81,39761.1742824074,2008-11-09,04:10:58
39.995407,116.308886,0,82,39761.1743055556,2008-11-09,04:11:00
39.995229,116.308903,0,81,39761.1743287037,2008-11-09,04:11:02
39.995048,116.30893,0,81,39761.1743518518,2008-11-09,04:11:04
39.994951,116.308951,0,83,39761.1743634259,2008-11-09,04:11:05
39.994861,116.308962,0,84,39761.174375,2008-11-09,04:11:06
39.994687,116.30897,0,85,39761.1743981481,2008-11-09,04:11:08
39.994556,116.309002,0,85,39761.1744212963,2008-11-09,04:11:10
39.994467,116.308994,0,79,39761.1744560185,2008-11-09,04:11:13
39.994456,116.308943,0,84,39761.1745138889,2008-11-09,04:11:18
39.994444,116.308918,0,88,39761.1745717593,2008-11-09,04:11:23
39.994464,116.308963,0,93,39761.1746296296,2008-11-09,04:11:28
39.994426,116.308989,0,96,39761.1746875,2008-11-09,04:11:33
39.994318,116.309007,0,95,39761.1747337963,2008-11-09,04:11:37
39.9942,116.309058,0,94,39761.1747569444,2008-11-09,04:11:39
39.994062,116.309096,0,96,39761.1747800926,2008-11-09,04:11:41
39.993923,116.309107,0,96,39761.1748032407,2008-11-09,04:11:43
39.993777,116.309128,0,95,39761.1748263889,2008-11-09,04:11:45
39.993617,116.309148,0,95,39761.174849537,2008-11-09,04:11:47
39.993454,116.309174,0,95,39761.1748726852,2008-11-09,04:11:49
39.993285,116.309203,0,95,39761.1748958333,2008-11-09,04:11:51
39.993131,116.309233,0,95,39761.1749189815,2008-11-09,04:11:53
39.992977,116.309276,0,94,39761.1749421296,2008-11-09,04:11:55
39.992852,116.309325,0,91,39761.1749652778,2008-11-09,04:11:57
39.99275,116.309393,0,88,39761.1749884259,2008-11-09,04:11:59
39.992647,116.30944,0,87,39761.1750115741,2008-11-09,04:12:01
39.992556,116.309468,0,85,39761.1750347222,2008-11-09,04:12:03
39.992465,116.309485,0,83,39761.1750578704,2008-11-09,04:12:05
39.992339,116.309484,0,80,39761.1750925926,2008-11-09,04:12:08
39.992243,116.309499,0,79,39761.1751157407,2008-11-09,04:12:10
39.992136,116.309522,0,79,39761.1751388889,2008-11-09,04:12:12
39.99203,116.309527,0,79,39761.175162037,2008-11-09,04:12:14
39.991916,116.309532,0,76,39761.1751851852,2008-11-09,04:12:16
39.991782,116.309523,0,72,39761.1752083333,2008-11-09,04:12:18
39.991652,116.309535,0,68,39761.1752314815,2008-11-09,04:12:20
39.991519,116.309549,0,65,39761.1752546296,2008-11-09,04:12:22
39.991388,116.309582,0,63,39761.1752777778,2008-11-09,04:12:24
39.991237,116.309603,0,63,39761.1753009259,2008-11-09,04:12:26
39.991081,116.309622,0,63,39761.1753240741,2008-11-09,04:12:28
39.990945,116.309644,0,58,39761.1753472222,2008-11-09,04:12:30
39.990794,116.309672,0,60,39761.1753703704,2008-11-09,04:12:32
39.990638,116.309672,0,61,39761.1753935185,2008-11-09,04:12:34
39.990476,116.309668,0,60,39761.1754166667,2008-11-09,04:12:36
39.990305,116.309676,0,57,39761.1754398148,2008-11-09,04:12:38
39.990129,116.309688,0,54,39761.175462963,2008-11-09,04:12:40
39.989961,116.309697,0,53,39761.1754861111,2008-11-09,04:12:42
39.989795,116.309711,0,52,39761.1755092593,2008-11-09,04:12:44
39.989631,116.309724,0,54,39761.1755324074,2008-11-09,04:12:46
39.989467,116.309731,0,56,39761.1755555556,2008-11-09,04:12:48
39.989324,116.309739,0,55,39761.1755787037,2008-11-09,04:12:50
39.989212,116.30976,0,57,39761.1756018519,2008-11-09,04:12:52
39.989089,116.309794,0,60,39761.1756365741,2008-11-09,04:12:55
39.988981,116.309806,0,57,39761.1756828704,2008-11-09,04:12:59
39.988885,116.309824,0,54,39761.1757291667,2008-11-09,04:13:03
39.988779,116.309811,0,52,39761.1757638889,2008-11-09,04:13:06
39.988687,116.309777,0,51,39761.1757986111,2008-11-09,04:13:09
39.988652,116.309773,0,57,39761.1758564815,2008-11-09,04:13:14
39.988649,116.309775,0,55,39761.1759143519,2008-11-09,04:13:19
39.988643,116.309775,0,54,39761.1759722222,2008-11-09,04:13:24
39.988643,116.309775,0,54,39761.1760069444,2008-11-09,04:13:27
39.988641,116.309775,0,54,39761.1760300926,2008-11-09,04:13:29
39.988652,116.309776,0,54,39761.176087963,2008-11-09,04:13:34
39.988641,116.309777,0,54,39761.1761458333,2008-11-09,04:13:39
39.988535,116.309822,0,60,39761.1762037037,2008-11-09,04:13:44
39.988436,116.309841,0,60,39761.1762268519,2008-11-09,04:13:46
39.98834,116.309845,0,62,39761.17625,2008-11-09,04:13:48
39.988229,116.309856,0,62,39761.1762731481,2008-11-09,04:13:50
39.988101,116.309876,0,64,39761.1762962963,2008-11-09,04:13:52
39.987966,116.309897,0,65,39761.1763194444,2008-11-09,04:13:54
39.987822,116.30993,0,67,39761.1763425926,2008-11-09,04:13:56
39.98767,116.309953,0,68,39761.1763657407,2008-11-09,04:13:58
39.987496,116.309984,0,70,39761.1763888889,2008-11-09,04:14:00
39.987401,116.309992,0,70,39761.176400463,2008-11-09,04:14:01
39.987307,116.310002,0,70,39761.176412037,2008-11-09,04:14:02
39.987215,116.310008,0,70,39761.1764236111,2008-11-09,04:14:03
39.987039,116.310019,0,71,39761.1764467593,2008-11-09,04:14:05
39.986877,116.310024,0,72,39761.1764699074,2008-11-09,04:14:07
39.986722,116.310002,0,75,39761.1764930556,2008-11-09,04:14:09
39.986584,116.310003,0,79,39761.1765162037,2008-11-09,04:14:11
39.986466,116.310001,0,83,39761.1765509259,2008-11-09,04:14:14
39.98637,116.31,0,84,39761.1766087963,2008-11-09,04:14:19
39.986363,116.309978,0,86,39761.1766666667,2008-11-09,04:14:24
39.986366,116.309976,0,86,39761.176724537,2008-11-09,04:14:29
39.986368,116.309976,0,86,39761.1767824074,2008-11-09,04:14:34
39.986371,116.309975,0,85,39761.1768402778,2008-11-09,04:14:39
39.986374,116.309975,0,83,39761.1768981481,2008-11-09,04:14:44
39.986374,116.309975,0,82,39761.1769560185,2008-11-09,04:14:49
39.986374,116.309975,0,82,39761.1769907407,2008-11-09,04:14:52
39.986372,116.309973,0,82,39761.1770138889,2008-11-09,04:14:54
39.986355,116.309954,0,85,39761.1770717593,2008-11-09,04:14:59
39.986333,116.30993,0,93,39761.1771296296,2008-11-09,04:15:04
39.986333,116.30993,0,93,39761.1771643519,2008-11-09,04:15:07
39.986329,116.309922,0,99,39761.1771875,2008-11-09,04:15:09
39.986338,116.309889,0,104,39761.1772453704,2008-11-09,04:15:14
39.986356,116.309906,0,102,39761.1773032407,2008-11-09,04:15:19
39.98636,116.309878,0,106,39761.1773611111,2008-11-09,04:15:24
39.98636,116.309878,0,106,39761.1773958333,2008-11-09,04:15:27
39.986359,116.309879,0,107,39761.1774189815,2008-11-09,04:15:29
39.986345,116.309931,0,106,39761.1774768519,2008-11-09,04:15:34
39.986292,116.30995,0,112,39761.1775347222,2008-11-09,04:15:39
39.986192,116.309932,0,117,39761.1775925926,2008-11-09,04:15:44
39.986082,116.309942,0,118,39761.1776388889,2008-11-09,04:15:48
39.985966,116.309957,0,119,39761.1776851852,2008-11-09,04:15:52
39.985875,116.309967,0,120,39761.1777199074,2008-11-09,04:15:55
39.985765,116.309987,0,122,39761.1777546296,2008-11-09,04:15:58
39.985662,116.310003,0,123,39761.1777893519,2008-11-09,04:16:01
39.985556,116.310013,0,123,39761.1778240741,2008-11-09,04:16:04
39.985466,116.31002,0,121,39761.1778703704,2008-11-09,04:16:08
39.98535,116.310028,0,120,39761.1779166667,2008-11-09,04:16:12
39.9853,116.31,0,121,39761.177974537,2008-11-09,04:16:17
39.985282,116.310002,0,119,39761.1780324074,2008-11-09,04:16:22
39.985289,116.31,0,117,39761.1780902778,2008-11-09,04:16:27
39.985292,116.31,0,114,39761.1781481481,2008-11-09,04:16:32
39.985288,116.310001,0,114,39761.1782060185,2008-11-09,04:16:37
39.985283,116.310001,0,114,39761.1782638889,2008-11-09,04:16:42
39.985283,116.310001,0,114,39761.1782986111,2008-11-09,04:16:45
39.985281,116.310008,0,114,39761.1783217593,2008-11-09,04:16:47
39.985269,116.309996,0,117,39761.1783796296,2008-11-09,04:16:52
39.985281,116.310007,0,117,39761.1784375,2008-11-09,04:16:57
39.985289,116.310045,0,132,39761.1784953704,2008-11-09,04:17:02
39.985275,116.310025,0,138,39761.1785532407,2008-11-09,04:17:07
39.98528,116.310047,0,145,39761.1786111111,2008-11-09,04:17:12
39.985291,116.310066,0,145,39761.1786689815,2008-11-09,04:17:17
39.985291,116.310066,0,145,39761.1787037037,2008-11-09,04:17:20
39.985285,116.310074,0,152,39761.1787268519,2008-11-09,04:17:22
39.985274,116.310105,0,170,39761.1787847222,2008-11-09,04:17:27
39.985271,116.310106,0,170,39761.1788425926,2008-11-09,04:17:32
39.985271,116.310106,0,170,39761.178900463,2008-11-09,04:17:37
39.985271,116.310106,0,170,39761.1789583333,2008-11-09,04:17:42
39.985271,116.310105,0,170,39761.1790162037,2008-11-09,04:17:47
39.985271,116.310104,0,170,39761.1790740741,2008-11-09,04:17:52
39.98527,116.310103,0,170,39761.1791319444,2008-11-09,04:17:57
39.985271,116.310102,0,170,39761.1791898148,2008-11-09,04:18:02
39.985271,116.310102,0,170,39761.1792476852,2008-11-09,04:18:07
39.985271,116.310101,0,169,39761.1793055556,2008-11-09,04:18:12
39.985271,116.3101,0,169,39761.1793634259,2008-11-09,04:18:17
39.985271,116.3101,0,169,39761.1794212963,2008-11-09,04:18:22
39.985271,116.3101,0,169,39761.1794791667,2008-11-09,04:18:27
39.985271,116.310099,0,169,39761.179537037,2008-11-09,04:18:32
39.985271,116.310098,0,168,39761.1795949074,2008-11-09,04:18:37
39.985271,116.310098,0,168,39761.1796296296,2008-11-09,04:18:40
39.985271,116.310098,0,168,39761.1796527778,2008-11-09,04:18:42
39.985198,116.310091,0,164,39761.1797106481,2008-11-09,04:18:47
39.985072,116.310093,0,158,39761.1797569444,2008-11-09,04:18:51
39.984943,116.310093,0,152,39761.1797916667,2008-11-09,04:18:54
39.984846,116.310089,0,148,39761.1798148148,2008-11-09,04:18:56
39.984754,116.3101,0,144,39761.179837963,2008-11-09,04:18:58
39.984659,116.310108,0,141,39761.1798611111,2008-11-09,04:19:00
39.984551,116.310114,0,136,39761.1798842593,2008-11-09,04:19:02
39.984426,116.310118,0,132,39761.1799074074,2008-11-09,04:19:04
39.984295,116.310114,0,128,39761.1799305556,2008-11-09,04:19:06
39.984154,116.310107,0,124,39761.1799537037,2008-11-09,04:19:08
39.984021,116.310121,0,120,39761.1799768518,2008-11-09,04:19:10
39.983908,116.310143,0,117,39761.18,2008-11-09,04:19:12
39.983774,116.310167,0,112,39761.1800347222,2008-11-09,04:19:15
39.983677,116.310193,0,110,39761.1800578704,2008-11-09,04:19:17
39.983565,116.310214,0,110,39761.1800810185,2008-11-09,04:19:19
39.98345,116.310239,0,109,39761.1801041667,2008-11-09,04:19:21
39.983328,116.310274,0,107,39761.1801273148,2008-11-09,04:19:23
39.983198,116.3103,0,106,39761.180150463,2008-11-09,04:19:25
39.983057,116.310324,0,103,39761.1801736111,2008-11-09,04:19:27
39.982919,116.310338,0,100,39761.1801967593,2008-11-09,04:19:29
39.982793,116.310355,0,98,39761.1802199074,2008-11-09,04:19:31
39.982676,116.310371,0,96,39761.1802430556,2008-11-09,04:19:33
39.982562,116.310389,0,94,39761.1802662037,2008-11-09,04:19:35
39.982456,116.310401,0,91,39761.1802893518,2008-11-09,04:19:37
39.982345,116.310413,0,86,39761.1803240741,2008-11-09,04:19:40
39.982286,116.31043,0,82,39761.1803819444,2008-11-09,04:19:45
39.982277,116.310453,0,81,39761.1804398148,2008-11-09,04:19:50
39.982273,116.310474,0,79,39761.1804976852,2008-11-09,04:19:55
39.982245,116.31048,0,78,39761.1805555556,2008-11-09,04:20:00
39.98223,116.310495,0,75,39761.1806134259,2008-11-09,04:20:05
39.982109,116.310514,0,80,39761.1806712963,2008-11-09,04:20:10
39.982018,116.310522,0,89,39761.1806944444,2008-11-09,04:20:12
39.981926,116.310452,0,80,39761.1807523148,2008-11-09,04:20:17
39.981819,116.31052,0,86,39761.180787037,2008-11-09,04:20:20
39.981729,116.310531,0,91,39761.1808217593,2008-11-09,04:20:23
39.981663,116.310437,0,98,39761.1808680556,2008-11-09,04:20:27
39.981666,116.310393,0,110,39761.1809259259,2008-11-09,04:20:32
39.981647,116.310367,0,115,39761.1809837963,2008-11-09,04:20:37
39.981647,116.310367,0,115,39761.1810185185,2008-11-09,04:20:40
39.98165,116.310373,0,115,39761.1810416667,2008-11-09,04:20:42
39.981648,116.310383,0,115,39761.181099537,2008-11-09,04:20:47
39.981641,116.310387,0,115,39761.1811574074,2008-11-09,04:20:52
39.981641,116.310387,0,115,39761.1811921296,2008-11-09,04:20:55
39.98164,116.310383,0,115,39761.1812152778,2008-11-09,04:20:57
39.981579,116.310334,0,126,39761.1812731481,2008-11-09,04:21:02
39.981538,116.310321,0,129,39761.1813310185,2008-11-09,04:21:07
39.98154,116.310264,0,134,39761.1813888889,2008-11-09,04:21:12
39.981531,116.310264,0,134,39761.1814467593,2008-11-09,04:21:17
39.981521,116.31026,0,136,39761.1815046296,2008-11-09,04:21:22
39.981492,116.310242,0,138,39761.1815625,2008-11-09,04:21:27
39.981494,116.310257,0,139,39761.1816203704,2008-11-09,04:21:32
39.981504,116.310414,0,145,39761.1816550926,2008-11-09,04:21:35
39.981551,116.310311,0,154,39761.1817013889,2008-11-09,04:21:39
39.981595,116.310293,0,156,39761.1817592593,2008-11-09,04:21:44
39.981588,116.310261,0,157,39761.1818171296,2008-11-09,04:21:49
39.981575,116.31021,0,161,39761.181875,2008-11-09,04:21:54
39.98156,116.310218,0,162,39761.1819328704,2008-11-09,04:21:59
39.981463,116.31023,0,164,39761.1819791667,2008-11-09,04:22:03
39.981345,116.310264,0,166,39761.1820138889,2008-11-09,04:22:06
39.981246,116.310297,0,167,39761.182037037,2008-11-09,04:22:08
39.981136,116.310328,0,167,39761.1820601852,2008-11-09,04:22:10
39.981015,116.310381,0,169,39761.1820833333,2008-11-09,04:22:12
39.980901,116.310403,0,163,39761.1821064815,2008-11-09,04:22:14
39.980751,116.310389,0,160,39761.1821296296,2008-11-09,04:22:16
39.98059,116.31038,0,158,39761.1821527778,2008-11-09,04:22:18
39.98046,116.310406,0,155,39761.1821759259,2008-11-09,04:22:20
39.980343,116.310425,0,153,39761.1821990741,2008-11-09,04:22:22
39.980254,116.310444,0,151,39761.1822222222,2008-11-09,04:22:24
39.980144,116.310481,0,143,39761.1822685185,2008-11-09,04:22:28
39.980081,116.310486,0,133,39761.1823263889,2008-11-09,04:22:33
39.980063,116.310446,0,129,39761.1823842593,2008-11-09,04:22:38
39.980063,116.310446,0,129,39761.1824189815,2008-11-09,04:22:41
39.980065,116.310447,0,128,39761.1824421296,2008-11-09,04:22:43
39.979974,116.310479,0,123,39761.1825,2008-11-09,04:22:48
39.979865,116.310494,0,121,39761.1825347222,2008-11-09,04:22:51
39.979768,116.310517,0,119,39761.1825694444,2008-11-09,04:22:54
39.979677,116.3105,0,114,39761.1826273148,2008-11-09,04:22:59
39.979576,116.310491,0,113,39761.1826736111,2008-11-09,04:23:03
39.979448,116.310486,0,115,39761.1827083333,2008-11-09,04:23:06
39.979332,116.310489,0,115,39761.1827314815,2008-11-09,04:23:08
39.97921,116.310532,0,117,39761.1827546296,2008-11-09,04:23:10
39.979061,116.310522,0,118,39761.1827777778,2008-11-09,04:23:12
39.978907,116.310537,0,118,39761.1828009259,2008-11-09,04:23:14
39.978747,116.310553,0,116,39761.1828240741,2008-11-09,04:23:16
39.978567,116.310561,0,115,39761.1828472222,2008-11-09,04:23:18
39.978389,116.310549,0,113,39761.1828703704,2008-11-09,04:23:20
39.978298,116.310538,0,112,39761.1828819444,2008-11-09,04:23:21
39.978127,116.310527,0,110,39761.1829050926,2008-11-09,04:23:23
39.978013,116.31043,0,114,39761.1829166667,2008-11-09,04:23:24
39.977867,116.310392,0,112,39761.1829398148,2008-11-09,04:23:26
39.977727,116.310369,0,113,39761.182962963,2008-11-09,04:23:28
39.977613,116.310374,0,114,39761.1829861111,2008-11-09,04:23:30
39.977521,116.310385,0,115,39761.1830092593,2008-11-09,04:23:32
39.977473,116.310458,0,116,39761.1830671296,2008-11-09,04:23:37
39.977429,116.310486,0,115,39761.183125,2008-11-09,04:23:42
39.977339,116.310523,0,115,39761.1831712963,2008-11-09,04:23:46
39.977271,116.31051,0,115,39761.1832291667,2008-11-09,04:23:51
39.977194,116.310507,0,120,39761.183287037,2008-11-09,04:23:56
39.977177,116.310478,0,119,39761.1833449074,2008-11-09,04:24:01
39.977177,116.310476,0,120,39761.1834027778,2008-11-09,04:24:06
39.977177,116.310476,0,120,39761.1834375,2008-11-09,04:24:09
39.977179,116.310478,0,121,39761.1834606482,2008-11-09,04:24:11
39.977109,116.310515,0,119,39761.1835185185,2008-11-09,04:24:16
39.977,116.310581,0,118,39761.1835648148,2008-11-09,04:24:20
39.976933,116.310646,0,121,39761.1836226852,2008-11-09,04:24:25
39.976831,116.310618,0,119,39761.1836805556,2008-11-09,04:24:30
39.97674,116.310583,0,116,39761.1837384259,2008-11-09,04:24:35
39.976691,116.310538,0,113,39761.1837962963,2008-11-09,04:24:40
39.976624,116.310596,0,109,39761.1838541667,2008-11-09,04:24:45
39.976606,116.310611,0,112,39761.183912037,2008-11-09,04:24:50
39.976606,116.310612,0,112,39761.1839699074,2008-11-09,04:24:55
39.976608,116.310612,0,112,39761.1840277778,2008-11-09,04:25:00
39.976608,116.310612,0,112,39761.1840625,2008-11-09,04:25:03
39.97661,116.310617,0,114,39761.1840856481,2008-11-09,04:25:05
39.976562,116.310504,0,125,39761.1841435185,2008-11-09,04:25:10
39.976559,116.310513,0,129,39761.1842013889,2008-11-09,04:25:15
39.976555,116.310526,0,132,39761.1842592593,2008-11-09,04:25:20
39.976501,116.310557,0,136,39761.1843171296,2008-11-09,04:25:25
39.976399,116.310593,0,141,39761.184375,2008-11-09,04:25:30
39.976358,116.310589,0,144,39761.1844328704,2008-11-09,04:25:35
39.976339,116.310603,0,147,39761.1844907407,2008-11-09,04:25:40
39.976299,116.310635,0,150,39761.1845486111,2008-11-09,04:25:45
39.976285,116.310598,0,151,39761.1846064815,2008-11-09,04:25:50
39.976279,116.310573,0,153,39761.1846643519,2008-11-09,04:25:55
39.976279,116.31057,0,153,39761.1847222222,2008-11-09,04:26:00
39.976283,116.310568,0,153,39761.1847800926,2008-11-09,04:26:05
39.97629,116.310565,0,154,39761.184837963,2008-11-09,04:26:10
39.97629,116.310565,0,154,39761.1848726852,2008-11-09,04:26:13
39.976297,116.310562,0,154,39761.1848958333,2008-11-09,04:26:15
39.976306,116.310558,0,154,39761.1849537037,2008-11-09,04:26:20
39.976312,116.310555,0,154,39761.1850115741,2008-11-09,04:26:25
39.976307,116.310558,0,154,39761.1850694444,2008-11-09,04:26:30
39.976313,116.310553,0,154,39761.1851273148,2008-11-09,04:26:35
39.976313,116.310553,0,154,39761.185162037,2008-11-09,04:26:38
39.976309,116.310553,0,154,39761.1851851852,2008-11-09,04:26:40
39.976299,116.310558,0,155,39761.1852430556,2008-11-09,04:26:45
39.976299,116.310558,0,155,39761.1852777778,2008-11-09,04:26:48
39.976294,116.310558,0,155,39761.1853009259,2008-11-09,04:26:50
39.976197,116.31055,0,159,39761.1853356481,2008-11-09,04:26:53
39.976138,116.310621,0,165,39761.1853935185,2008-11-09,04:26:58
39.97605,116.310719,0,166,39761.1854282407,2008-11-09,04:27:01
39.975996,116.310829,0,164,39761.1854513889,2008-11-09,04:27:03
39.975928,116.310935,0,160,39761.1854861111,2008-11-09,04:27:06
39.975938,116.310911,0,155,39761.1855439815,2008-11-09,04:27:11
39.975843,116.310857,0,149,39761.1856018519,2008-11-09,04:27:16
39.975713,116.310875,0,146,39761.1856365741,2008-11-09,04:27:19
39.975614,116.310887,0,145,39761.1856597222,2008-11-09,04:27:21
39.975527,116.310961,0,141,39761.1856828704,2008-11-09,04:27:23
39.975412,116.311016,0,138,39761.1857060185,2008-11-09,04:27:25
39.975283,116.311066,0,136,39761.1857291667,2008-11-09,04:27:27
39.975142,116.311123,0,135,39761.1857523148,2008-11-09,04:27:29
39.975003,116.311163,0,131,39761.185775463,2008-11-09,04:27:31
39.974847,116.311231,0,130,39761.1857986111,2008-11-09,04:27:33
39.974689,116.31128,0,128,39761.1858217593,2008-11-09,04:27:35
39.974527,116.311343,0,125,39761.1858449074,2008-11-09,04:27:37
39.97444,116.31138,0,123,39761.1858564815,2008-11-09,04:27:38
39.97435,116.311415,0,122,39761.1858680556,2008-11-09,04:27:39
39.974259,116.311451,0,121,39761.1858796296,2008-11-09,04:27:40
39.974165,116.311491,0,119,39761.1858912037,2008-11-09,04:27:41
39.974071,116.31153,0,117,39761.1859027778,2008-11-09,04:27:42
39.973978,116.311571,0,116,39761.1859143519,2008-11-09,04:27:43
39.973881,116.311615,0,114,39761.1859259259,2008-11-09,04:27:44
39.973781,116.311655,0,113,39761.1859375,2008-11-09,04:27:45
39.973684,116.311704,0,111,39761.1859490741,2008-11-09,04:27:46
39.973589,116.311744,0,110,39761.1859606481,2008-11-09,04:27:47
39.973489,116.311779,0,109,39761.1859722222,2008-11-09,04:27:48
39.973395,116.311819,0,107,39761.1859837963,2008-11-09,04:27:49
39.973304,116.311857,0,106,39761.1859953704,2008-11-09,04:27:50
39.973216,116.311898,0,104,39761.1860069444,2008-11-09,04:27:51
39.973123,116.311945,0,105,39761.1860185185,2008-11-09,04:27:52
39.972971,116.311962,0,103,39761.1860416667,2008-11-09,04:27:54
39.97285,116.311995,0,102,39761.1860648148,2008-11-09,04:27:56
39.972748,116.312033,0,100,39761.186087963,2008-11-09,04:27:58
39.972647,116.312079,0,97,39761.1861226852,2008-11-09,04:28:01
39.972569,116.312146,0,98,39761.1861689815,2008-11-09,04:28:05
39.972471,116.312215,0,97,39761.1862152778,2008-11-09,04:28:09
39.972356,116.312264,0,96,39761.18625,2008-11-09,04:28:12
39.972255,116.312297,0,93,39761.1862847222,2008-11-09,04:28:15
39.972235,116.312302,0,92,39761.1863425926,2008-11-09,04:28:20
39.972237,116.312289,0,94,39761.186400463,2008-11-09,04:28:25
39.972238,116.312266,0,93,39761.1864583333,2008-11-09,04:28:30
39.97223,116.312224,0,92,39761.1865162037,2008-11-09,04:28:35
39.972215,116.3122,0,93,39761.1865740741,2008-11-09,04:28:40
39.972215,116.3122,0,93,39761.1866087963,2008-11-09,04:28:43
39.972207,116.312204,0,95,39761.1866319444,2008-11-09,04:28:45
39.972102,116.312257,0,94,39761.1866898148,2008-11-09,04:28:50
39.971971,116.312308,0,94,39761.186724537,2008-11-09,04:28:53
39.971877,116.312344,0,94,39761.1867476852,2008-11-09,04:28:55
39.971761,116.312394,0,94,39761.1867708333,2008-11-09,04:28:57
39.971639,116.312464,0,94,39761.1867939815,2008-11-09,04:28:59
39.971496,116.312501,0,94,39761.1868171296,2008-11-09,04:29:01
39.971349,116.3126,0,95,39761.1868402778,2008-11-09,04:29:03
39.971218,116.312665,0,95,39761.1868634259,2008-11-09,04:29:05
39.971099,116.312696,0,95,39761.1868865741,2008-11-09,04:29:07
39.971022,116.312812,0,93,39761.1869097222,2008-11-09,04:29:09
39.970925,116.312864,0,93,39761.1869328704,2008-11-09,04:29:11
39.970817,116.312933,0,93,39761.1869560185,2008-11-09,04:29:13
39.970698,116.312985,0,96,39761.1869791667,2008-11-09,04:29:15
39.970555,116.313036,0,95,39761.1870023148,2008-11-09,04:29:17
39.970406,116.313096,0,95,39761.187025463,2008-11-09,04:29:19
39.970244,116.31316,0,93,39761.1870486111,2008-11-09,04:29:21
39.970155,116.313202,0,93,39761.1870601852,2008-11-09,04:29:22
39.970053,116.313235,0,93,39761.1870717593,2008-11-09,04:29:23
39.969965,116.313276,0,94,39761.1870833333,2008-11-09,04:29:24
39.969876,116.31332,0,94,39761.1870949074,2008-11-09,04:29:25
39.969779,116.313364,0,94,39761.1871064815,2008-11-09,04:29:26
39.969687,116.313411,0,95,39761.1871180556,2008-11-09,04:29:27
39.969598,116.313459,0,94,39761.1871296296,2008-11-09,04:29:28
39.9695,116.31349,0,94,39761.1871412037,2008-11-09,04:29:29
39.969411,116.313517,0,94,39761.1871527778,2008-11-09,04:29:30
39.969248,116.313554,0,95,39761.1871759259,2008-11-09,04:29:32
39.96912,116.313581,0,96,39761.1871990741,2008-11-09,04:29:34
39.969019,116.313607,0,96,39761.1872337963,2008-11-09,04:29:37
39.969008,116.31358,0,95,39761.1872916667,2008-11-09,04:29:42
39.969011,116.313562,0,93,39761.187349537,2008-11-09,04:29:47
39.969023,116.313568,0,94,39761.1874074074,2008-11-09,04:29:52
39.969035,116.313569,0,94,39761.1874652778,2008-11-09,04:29:57
39.969035,116.313569,0,94,39761.1875,2008-11-09,04:30:00
39.969034,116.313569,0,93,39761.1875231481,2008-11-09,04:30:02
39.969033,116.31355,0,96,39761.1875810185,2008-11-09,04:30:07
39.969033,116.31355,0,96,39761.1876157407,2008-11-09,04:30:10
39.969039,116.313544,0,98,39761.1876388889,2008-11-09,04:30:12
39.969023,116.313515,0,100,39761.1876967593,2008-11-09,04:30:17
39.969025,116.313518,0,101,39761.1877546296,2008-11-09,04:30:22
39.969025,116.313518,0,101,39761.1877893518,2008-11-09,04:30:25
39.969029,116.31352,0,103,39761.1878125,2008-11-09,04:30:27
39.968997,116.313553,0,104,39761.1878703704,2008-11-09,04:30:32
39.968877,116.313577,0,108,39761.1879166667,2008-11-09,04:30:36
39.968782,116.313594,0,109,39761.1879398148,2008-11-09,04:30:38
39.968696,116.313655,0,108,39761.187962963,2008-11-09,04:30:40
39.968582,116.313692,0,108,39761.1879861111,2008-11-09,04:30:42
39.968451,116.313729,0,107,39761.1880092593,2008-11-09,04:30:44
39.968305,116.313761,0,109,39761.1880324074,2008-11-09,04:30:46
39.968158,116.313821,0,110,39761.1880555556,2008-11-09,04:30:48
39.968003,116.313896,0,112,39761.1880787037,2008-11-09,04:30:50
39.967855,116.313987,0,111,39761.1881018518,2008-11-09,04:30:52
39.967694,116.314078,0,111,39761.188125,2008-11-09,04:30:54
39.967606,116.314108,0,112,39761.1881365741,2008-11-09,04:30:55
39.967519,116.314145,0,113,39761.1881481481,2008-11-09,04:30:56
39.967433,116.314182,0,113,39761.1881597222,2008-11-09,04:30:57
39.967349,116.314228,0,113,39761.1881712963,2008-11-09,04:30:58
39.96718,116.314294,0,112,39761.1881944444,2008-11-09,04:31:00
39.967091,116.314323,0,113,39761.1882060185,2008-11-09,04:31:01
39.966994,116.31433,0,113,39761.1882175926,2008-11-09,04:31:02
39.966906,116.314357,0,114,39761.1882291667,2008-11-09,04:31:03
39.966819,116.314387,0,114,39761.1882407407,2008-11-09,04:31:04
39.966653,116.31446,0,115,39761.1882638889,2008-11-09,04:31:06
39.966487,116.314516,0,115,39761.188287037,2008-11-09,04:31:08
39.966354,116.314582,0,116,39761.1883101852,2008-11-09,04:31:10
39.966232,116.314639,0,117,39761.1883333333,2008-11-09,04:31:12
39.966138,116.31468,0,117,39761.1883564815,2008-11-09,04:31:14
39.966046,116.31473,0,130,39761.1883912037,2008-11-09,04:31:17
39.966052,116.314747,0,132,39761.1884490741,2008-11-09,04:31:22
39.966053,116.314747,0,132,39761.1885069444,2008-11-09,04:31:27
39.966055,116.314747,0,131,39761.1885648148,2008-11-09,04:31:32
39.966058,116.314746,0,131,39761.1886226852,2008-11-09,04:31:37
39.96606,116.314745,0,130,39761.1886805556,2008-11-09,04:31:42
39.966064,116.314744,0,130,39761.1887384259,2008-11-09,04:31:47
39.966068,116.314743,0,131,39761.1887962963,2008-11-09,04:31:52
39.966073,116.314741,0,131,39761.1888541667,2008-11-09,04:31:57
39.966074,116.314741,0,131,39761.188912037,2008-11-09,04:32:02
39.966076,116.31474,0,131,39761.1889699074,2008-11-09,04:32:07
39.966076,116.31474,0,131,39761.1890277778,2008-11-09,04:32:12
39.966076,116.31474,0,131,39761.1890856481,2008-11-09,04:32:17
39.966076,116.31474,0,132,39761.1891435185,2008-11-09,04:32:22
39.966076,116.31474,0,132,39761.1892013889,2008-11-09,04:32:27
39.966076,116.31474,0,132,39761.1892592593,2008-11-09,04:32:32
39.966077,116.31474,0,132,39761.1893171296,2008-11-09,04:32:37
39.966077,116.31474,0,132,39761.189375,2008-11-09,04:32:42
39.966077,116.31474,0,132,39761.1894328704,2008-11-09,04:32:47
39.966077,116.31474,0,132,39761.1894907407,2008-11-09,04:32:52
39.966078,116.31474,0,132,39761.1895486111,2008-11-09,04:32:57
39.966078,116.31474,0,132,39761.1896064815,2008-11-09,04:33:02
39.966078,116.31474,0,132,39761.1896643518,2008-11-09,04:33:07
39.966079,116.31474,0,132,39761.1897222222,2008-11-09,04:33:12
39.966079,116.31474,0,132,39761.1897569444,2008-11-09,04:33:15
39.966078,116.31474,0,132,39761.1897800926,2008-11-09,04:33:17
39.965966,116.314792,0,132,39761.189837963,2008-11-09,04:33:22
39.965864,116.314831,0,129,39761.1898611111,2008-11-09,04:33:24
39.965753,116.314882,0,130,39761.1898842593,2008-11-09,04:33:26
39.965629,116.314917,0,131,39761.1899074074,2008-11-09,04:33:28
39.965506,116.314969,0,130,39761.1899305556,2008-11-09,04:33:30
39.965355,116.315035,0,131,39761.1899537037,2008-11-09,04:33:32
39.965187,116.315108,0,131,39761.1899768518,2008-11-09,04:33:34
39.965013,116.315187,0,132,39761.19,2008-11-09,04:33:36
39.964841,116.315259,0,132,39761.1900231481,2008-11-09,04:33:38
39.964751,116.315293,0,131,39761.1900347222,2008-11-09,04:33:39
39.964659,116.315332,0,129,39761.1900462963,2008-11-09,04:33:40
39.964561,116.315378,0,127,39761.1900578704,2008-11-09,04:33:41
39.96446,116.315411,0,125,39761.1900694444,2008-11-09,04:33:42
39.964356,116.315443,0,123,39761.1900810185,2008-11-09,04:33:43
39.964253,116.315476,0,122,39761.1900925926,2008-11-09,04:33:44
39.964148,116.315514,0,122,39761.1901041667,2008-11-09,04:33:45
39.964042,116.315547,0,121,39761.1901157407,2008-11-09,04:33:46
39.963931,116.315583,0,120,39761.1901273148,2008-11-09,04:33:47
39.963823,116.31562,0,119,39761.1901388889,2008-11-09,04:33:48
39.963715,116.315665,0,119,39761.190150463,2008-11-09,04:33:49
39.963614,116.315707,0,119,39761.190162037,2008-11-09,04:33:50
39.963509,116.315748,0,118,39761.1901736111,2008-11-09,04:33:51
39.963402,116.315788,0,117,39761.1901851852,2008-11-09,04:33:52
39.963301,116.315827,0,117,39761.1901967593,2008-11-09,04:33:53
39.963192,116.315859,0,116,39761.1902083333,2008-11-09,04:33:54
39.963077,116.3159,0,116,39761.1902199074,2008-11-09,04:33:55
39.96297,116.315936,0,116,39761.1902314815,2008-11-09,04:33:56
39.962861,116.315969,0,116,39761.1902430556,2008-11-09,04:33:57
39.962754,116.315998,0,116,39761.1902546296,2008-11-09,04:33:58
39.962649,116.316028,0,116,39761.1902662037,2008-11-09,04:33:59
39.96255,116.316056,0,116,39761.1902777778,2008-11-09,04:34:00
39.962451,116.316079,0,117,39761.1902893518,2008-11-09,04:34:01
39.962356,116.316102,0,117,39761.1903009259,2008-11-09,04:34:02
39.962262,116.316129,0,118,39761.1903125,2008-11-09,04:34:03
39.962169,116.316158,0,118,39761.1903240741,2008-11-09,04:34:04
39.962073,116.316184,0,117,39761.1903356481,2008-11-09,04:34:05
39.961975,116.316202,0,117,39761.1903472222,2008-11-09,04:34:06
39.961876,116.316216,0,117,39761.1903587963,2008-11-09,04:34:07
39.961776,116.31623,0,117,39761.1903703704,2008-11-09,04:34:08
39.961674,116.316217,0,115,39761.1903819444,2008-11-09,04:34:09
39.961566,116.316212,0,116,39761.1903935185,2008-11-09,04:34:10
39.961459,116.316198,0,117,39761.1904050926,2008-11-09,04:34:11
39.961361,116.316203,0,117,39761.1904166667,2008-11-09,04:34:12
39.961268,116.316212,0,116,39761.1904282407,2008-11-09,04:34:13
39.961088,116.316217,0,114,39761.1904513889,2008-11-09,04:34:15
39.96091,116.31623,0,114,39761.190474537,2008-11-09,04:34:17
39.960735,116.316249,0,114,39761.1904976852,2008-11-09,04:34:19
39.960562,116.316276,0,112,39761.1905208333,2008-11-09,04:34:21
39.960392,116.316296,0,110,39761.1905439815,2008-11-09,04:34:23
39.960224,116.316319,0,109,39761.1905671296,2008-11-09,04:34:25
39.960069,116.316333,0,109,39761.1905902778,2008-11-09,04:34:27
39.959929,116.31637,0,108,39761.1906134259,2008-11-09,04:34:29
39.959804,116.316384,0,106,39761.1906365741,2008-11-09,04:34:31
39.959705,116.316396,0,105,39761.1906597222,2008-11-09,04:34:33
39.9596,116.316413,0,108,39761.1907060185,2008-11-09,04:34:37
39.959615,116.316408,0,108,39761.1907638889,2008-11-09,04:34:42
39.959618,116.316407,0,107,39761.1908217593,2008-11-09,04:34:47
39.959618,116.316407,0,107,39761.1908564815,2008-11-09,04:34:50
39.959616,116.316408,0,107,39761.1908796296,2008-11-09,04:34:52
39.959589,116.31641,0,107,39761.1909375,2008-11-09,04:34:57
39.959572,116.316414,0,107,39761.1909953704,2008-11-09,04:35:02
39.959574,116.316414,0,107,39761.1910532407,2008-11-09,04:35:07
39.959577,116.316415,0,107,39761.1911111111,2008-11-09,04:35:12
39.959577,116.316415,0,107,39761.1911458333,2008-11-09,04:35:15
39.959569,116.316417,0,107,39761.1911689815,2008-11-09,04:35:17
39.959472,116.316511,0,107,39761.1912152778,2008-11-09,04:35:21
39.959381,116.316555,0,107,39761.1912384259,2008-11-09,04:35:23
39.959268,116.316597,0,107,39761.1912615741,2008-11-09,04:35:25
39.959152,116.316625,0,106,39761.1912847222,2008-11-09,04:35:27
39.959017,116.316666,0,107,39761.1913078704,2008-11-09,04:35:29
39.958855,116.316703,0,107,39761.1913310185,2008-11-09,04:35:31
39.958679,116.316698,0,107,39761.1913541667,2008-11-09,04:35:33
39.958582,116.316688,0,108,39761.1913657407,2008-11-09,04:35:34
39.958487,116.316688,0,109,39761.1913773148,2008-11-09,04:35:35
39.958391,116.316693,0,110,39761.1913888889,2008-11-09,04:35:36
39.958297,116.3167,0,111,39761.191400463,2008-11-09,04:35:37
39.958203,116.316711,0,112,39761.191412037,2008-11-09,04:35:38
39.95811,116.316723,0,113,39761.1914236111,2008-11-09,04:35:39
39.958017,116.316736,0,113,39761.1914351852,2008-11-09,04:35:40
39.957918,116.316751,0,114,39761.1914467593,2008-11-09,04:35:41
39.957823,116.316768,0,114,39761.1914583333,2008-11-09,04:35:42
39.957726,116.316789,0,114,39761.1914699074,2008-11-09,04:35:43
39.957637,116.316806,0,114,39761.1914814815,2008-11-09,04:35:44
39.957461,116.316839,0,116,39761.1915046296,2008-11-09,04:35:46
39.95731,116.31691,0,113,39761.1915277778,2008-11-09,04:35:48
39.957138,116.316954,0,115,39761.1915509259,2008-11-09,04:35:50
39.956964,116.316989,0,114,39761.1915740741,2008-11-09,04:35:52
39.956864,116.31697,0,117,39761.1915856482,2008-11-09,04:35:53
39.956771,116.316981,0,118,39761.1915972222,2008-11-09,04:35:54
39.956604,116.316997,0,117,39761.1916203704,2008-11-09,04:35:56
39.956454,116.317037,0,117,39761.1916435185,2008-11-09,04:35:58
39.956322,116.317062,0,117,39761.1916666667,2008-11-09,04:36:00
39.956201,116.317072,0,117,39761.1916898148,2008-11-09,04:36:02
39.956094,116.317066,0,119,39761.191712963,2008-11-09,04:36:04
39.95599,116.317054,0,121,39761.1917361111,2008-11-09,04:36:06
39.955875,116.317074,0,123,39761.1917708333,2008-11-09,04:36:09
39.955768,116.317068,0,123,39761.1918055556,2008-11-09,04:36:12
39.955721,116.317046,0,126,39761.1918634259,2008-11-09,04:36:17
39.955727,116.317076,0,128,39761.1919212963,2008-11-09,04:36:22
39.955724,116.317076,0,128,39761.1919791667,2008-11-09,04:36:27
39.955724,116.317076,0,128,39761.192037037,2008-11-09,04:36:32
39.955726,116.317075,0,129,39761.1920949074,2008-11-09,04:36:37
39.955724,116.317076,0,128,39761.1921527778,2008-11-09,04:36:42
39.955726,116.317076,0,128,39761.1922106481,2008-11-09,04:36:47
39.955727,116.317075,0,128,39761.1922685185,2008-11-09,04:36:52
39.955733,116.317073,0,128,39761.1923263889,2008-11-09,04:36:57
39.955735,116.317072,0,128,39761.1923842593,2008-11-09,04:37:02
39.955737,116.317072,0,129,39761.1924421296,2008-11-09,04:37:07
39.955737,116.317072,0,129,39761.1924768519,2008-11-09,04:37:10
39.95574,116.317071,0,129,39761.1925,2008-11-09,04:37:12
39.955715,116.317072,0,130,39761.1925578704,2008-11-09,04:37:17
39.955588,116.317086,0,130,39761.1926041667,2008-11-09,04:37:21
39.955478,116.317091,0,130,39761.1926273148,2008-11-09,04:37:23
39.955356,116.317094,0,130,39761.192650463,2008-11-09,04:37:25
39.955227,116.3171,0,130,39761.1926736111,2008-11-09,04:37:27
39.955084,116.317101,0,126,39761.1926967593,2008-11-09,04:37:29
39.954916,116.317129,0,125,39761.1927199074,2008-11-09,04:37:31
39.954823,116.317148,0,125,39761.1927314815,2008-11-09,04:37:32
39.954729,116.31716,0,126,39761.1927430556,2008-11-09,04:37:33
39.954636,116.317176,0,125,39761.1927546296,2008-11-09,04:37:34
39.954538,116.317171,0,126,39761.1927662037,2008-11-09,04:37:35
39.954442,116.317186,0,126,39761.1927777778,2008-11-09,04:37:36
39.954347,116.317198,0,125,39761.1927893519,2008-11-09,04:37:37
39.95425,116.317212,0,125,39761.1928009259,2008-11-09,04:37:38
39.954155,116.317225,0,124,39761.1928125,2008-11-09,04:37:39
39.95406,116.317253,0,129,39761.1928240741,2008-11-09,04:37:40
39.95396,116.317268,0,129,39761.1928356481,2008-11-09,04:37:41
39.953856,116.317282,0,128,39761.1928472222,2008-11-09,04:37:42
39.953754,116.3173,0,128,39761.1928587963,2008-11-09,04:37:43
39.953643,116.317309,0,128,39761.1928703704,2008-11-09,04:37:44
39.953532,116.31732,0,128,39761.1928819444,2008-11-09,04:37:45
39.953417,116.317341,0,131,39761.1928935185,2008-11-09,04:37:46
39.953311,116.317352,0,131,39761.1929050926,2008-11-09,04:37:47
39.953203,116.31736,0,131,39761.1929166667,2008-11-09,04:37:48
39.95309,116.317372,0,132,39761.1929282407,2008-11-09,04:37:49
39.952976,116.317376,0,134,39761.1929398148,2008-11-09,04:37:50
39.952869,116.317385,0,134,39761.1929513889,2008-11-09,04:37:51
39.952758,116.317398,0,134,39761.192962963,2008-11-09,04:37:52
39.952648,116.317418,0,135,39761.192974537,2008-11-09,04:37:53
39.952548,116.317441,0,136,39761.1929861111,2008-11-09,04:37:54
39.952456,116.317461,0,139,39761.1929976852,2008-11-09,04:37:55
39.952298,116.317482,0,141,39761.1930208333,2008-11-09,04:37:57
39.952178,116.317501,0,143,39761.1930439815,2008-11-09,04:37:59
39.952078,116.317506,0,144,39761.1930671296,2008-11-09,04:38:01
39.951983,116.317503,0,145,39761.1930902778,2008-11-09,04:38:03
39.951881,116.31749,0,146,39761.1931134259,2008-11-09,04:38:05
39.951756,116.317502,0,148,39761.1931365741,2008-11-09,04:38:07
39.951661,116.317519,0,150,39761.1931597222,2008-11-09,04:38:09
39.95157,116.317531,0,150,39761.1932060185,2008-11-09,04:38:13
39.95154,116.317535,0,149,39761.1932638889,2008-11-09,04:38:18
39.951583,116.317542,0,151,39761.1933217593,2008-11-09,04:38:23
39.951583,116.317542,0,151,39761.1933564815,2008-11-09,04:38:26
39.951577,116.317536,0,150,39761.1933796296,2008-11-09,04:38:28
39.951566,116.317592,0,159,39761.1934375,2008-11-09,04:38:33
39.951566,116.317592,0,159,39761.1934722222,2008-11-09,04:38:36
39.951569,116.317586,0,160,39761.1934953704,2008-11-09,04:38:38
39.951559,116.317581,0,161,39761.1935532407,2008-11-09,04:38:43
39.951559,116.317581,0,161,39761.193587963,2008-11-09,04:38:46
39.951555,116.317585,0,160,39761.1936111111,2008-11-09,04:38:48
39.951471,116.317612,0,164,39761.1936689815,2008-11-09,04:38:53
39.951362,116.317613,0,165,39761.1937037037,2008-11-09,04:38:56
39.951239,116.317582,0,167,39761.1937268519,2008-11-09,04:38:58
39.951123,116.31759,0,167,39761.19375,2008-11-09,04:39:00
39.951011,116.317628,0,167,39761.1937731481,2008-11-09,04:39:02
39.950885,116.317658,0,170,39761.1938078704,2008-11-09,04:39:05
39.950811,116.317698,0,174,39761.1938657407,2008-11-09,04:39:10
39.950808,116.317714,0,175,39761.1939236111,2008-11-09,04:39:15
39.950808,116.317714,0,177,39761.1939814815,2008-11-09,04:39:20
39.950805,116.317714,0,177,39761.1940393519,2008-11-09,04:39:25
39.950808,116.317714,0,177,39761.1940972222,2008-11-09,04:39:30
39.950806,116.317712,0,176,39761.1941550926,2008-11-09,04:39:35
39.950807,116.317711,0,176,39761.194212963,2008-11-09,04:39:40
39.950807,116.31771,0,175,39761.1942708333,2008-11-09,04:39:45
39.950804,116.31771,0,174,39761.1943287037,2008-11-09,04:39:50
39.95081,116.31771,0,173,39761.1943865741,2008-11-09,04:39:55
39.95081,116.31771,0,173,39761.1944212963,2008-11-09,04:39:58
39.950807,116.317709,0,172,39761.1944444444,2008-11-09,04:40:00
39.950794,116.31771,0,171,39761.1945023148,2008-11-09,04:40:05
39.950666,116.317716,0,169,39761.1945486111,2008-11-09,04:40:09
39.950563,116.317711,0,169,39761.1945717593,2008-11-09,04:40:11
39.95044,116.31772,0,170,39761.1945949074,2008-11-09,04:40:13
39.950304,116.31774,0,171,39761.1946180556,2008-11-09,04:40:15
39.950162,116.317761,0,170,39761.1946412037,2008-11-09,04:40:17
39.950013,116.317788,0,170,39761.1946643519,2008-11-09,04:40:19
39.949849,116.317826,0,171,39761.1946875,2008-11-09,04:40:21
39.949766,116.317873,0,177,39761.1946990741,2008-11-09,04:40:22
39.949674,116.317894,0,178,39761.1947106481,2008-11-09,04:40:23
39.949582,116.317917,0,181,39761.1947222222,2008-11-09,04:40:24
39.949489,116.317935,0,181,39761.1947337963,2008-11-09,04:40:25
39.949394,116.31795,0,181,39761.1947453704,2008-11-09,04:40:26
39.949298,116.317967,0,181,39761.1947569444,2008-11-09,04:40:27
39.949198,116.31798,0,182,39761.1947685185,2008-11-09,04:40:28
39.949097,116.317997,0,182,39761.1947800926,2008-11-09,04:40:29
39.948994,116.318011,0,182,39761.1947916667,2008-11-09,04:40:30
39.948893,116.318024,0,182,39761.1948032407,2008-11-09,04:40:31
39.948792,116.318039,0,183,39761.1948148148,2008-11-09,04:40:32
39.948691,116.318046,0,185,39761.1948263889,2008-11-09,04:40:33
39.948589,116.318054,0,185,39761.194837963,2008-11-09,04:40:34
39.948486,116.318067,0,187,39761.194849537,2008-11-09,04:40:35
39.948385,116.318071,0,188,39761.1948611111,2008-11-09,04:40:36
39.948292,116.318084,0,187,39761.1948726852,2008-11-09,04:40:37
39.948202,116.318119,0,188,39761.1948842593,2008-11-09,04:40:38
39.948107,116.318137,0,188,39761.1948958333,2008-11-09,04:40:39
39.948003,116.318143,0,189,39761.1949074074,2008-11-09,04:40:40
39.947908,116.318131,0,185,39761.1949189815,2008-11-09,04:40:41
39.947747,116.318131,0,174,39761.1949421296,2008-11-09,04:40:43
39.947574,116.318153,0,172,39761.1949652778,2008-11-09,04:40:45
39.947408,116.31818,0,173,39761.1949884259,2008-11-09,04:40:47
39.947252,116.318207,0,170,39761.1950115741,2008-11-09,04:40:49
39.947159,116.318212,0,158,39761.1950347222,2008-11-09,04:40:51
39.947061,116.318236,0,153,39761.1950694444,2008-11-09,04:40:54
39.947067,116.318225,0,149,39761.1951273148,2008-11-09,04:40:59
39.947066,116.318224,0,145,39761.1951851852,2008-11-09,04:41:04
39.947067,116.318223,0,145,39761.1952430556,2008-11-09,04:41:09
39.947066,116.318223,0,145,39761.1953009259,2008-11-09,04:41:14
39.947066,116.318223,0,145,39761.1953356481,2008-11-09,04:41:17
39.947066,116.318223,0,144,39761.1953587963,2008-11-09,04:41:19
39.947038,116.318235,0,144,39761.1954166667,2008-11-09,04:41:24
39.946933,116.318286,0,146,39761.195462963,2008-11-09,04:41:28
39.946808,116.318324,0,145,39761.1954976852,2008-11-09,04:41:31
39.94667,116.318248,0,156,39761.1955208333,2008-11-09,04:41:33
39.946529,116.318246,0,160,39761.1955439815,2008-11-09,04:41:35
39.946408,116.318257,0,158,39761.1955671296,2008-11-09,04:41:37
39.946267,116.318276,0,156,39761.1955902778,2008-11-09,04:41:39
39.946108,116.318302,0,152,39761.1956134259,2008-11-09,04:41:41
39.945937,116.318324,0,150,39761.1956365741,2008-11-09,04:41:43
39.945762,116.318356,0,152,39761.1956597222,2008-11-09,04:41:45
39.945588,116.318391,0,150,39761.1956828704,2008-11-09,04:41:47
39.945426,116.318419,0,148,39761.1957060185,2008-11-09,04:41:49
39.945256,116.31845,0,149,39761.1957291667,2008-11-09,04:41:51
39.945099,116.318466,0,150,39761.1957523148,2008-11-09,04:41:53
39.944994,116.318483,0,147,39761.195775463,2008-11-09,04:41:55
39.944893,116.3185,0,142,39761.1958101852,2008-11-09,04:41:58
39.944777,116.318559,0,145,39761.1958449074,2008-11-09,04:42:01
39.944673,116.318583,0,143,39761.1958680556,2008-11-09,04:42:03
39.944555,116.318607,0,140,39761.1958912037,2008-11-09,04:42:05
39.944426,116.318636,0,139,39761.1959143518,2008-11-09,04:42:07
39.944291,116.318643,0,136,39761.1959375,2008-11-09,04:42:09
39.944133,116.31866,0,132,39761.1959606481,2008-11-09,04:42:11
39.943963,116.318676,0,128,39761.1959837963,2008-11-09,04:42:13
39.943789,116.318694,0,125,39761.1960069444,2008-11-09,04:42:15
39.943624,116.318724,0,127,39761.1960300926,2008-11-09,04:42:17
39.943465,116.318754,0,133,39761.1960532407,2008-11-09,04:42:19
39.943328,116.318776,0,136,39761.1960763889,2008-11-09,04:42:21
39.943218,116.318797,0,140,39761.196099537,2008-11-09,04:42:23
39.943112,116.318792,0,141,39761.1961342593,2008-11-09,04:42:26
39.943091,116.318772,0,137,39761.1961921296,2008-11-09,04:42:31
39.943079,116.318755,0,134,39761.19625,2008-11-09,04:42:36
39.94307,116.31879,0,144,39761.1963078704,2008-11-09,04:42:41
39.943063,116.318765,0,150,39761.1963657407,2008-11-09,04:42:46
39.943079,116.318755,0,150,39761.1964236111,2008-11-09,04:42:51
39.943084,116.318745,0,148,39761.1964814815,2008-11-09,04:42:56
39.943084,116.318744,0,148,39761.1965393518,2008-11-09,04:43:01
39.94308,116.318745,0,148,39761.1965972222,2008-11-09,04:43:06
39.94308,116.318745,0,148,39761.1966319444,2008-11-09,04:43:09
39.943084,116.318745,0,148,39761.1966550926,2008-11-09,04:43:11
39.943068,116.318752,0,148,39761.196712963,2008-11-09,04:43:16
39.942989,116.318777,0,145,39761.1967708333,2008-11-09,04:43:21
39.942902,116.318819,0,147,39761.1968055556,2008-11-09,04:43:24
39.942876,116.318835,0,147,39761.1968634259,2008-11-09,04:43:29
39.942876,116.318835,0,147,39761.1968981481,2008-11-09,04:43:32
39.942879,116.318827,0,144,39761.1969212963,2008-11-09,04:43:34
39.942816,116.318835,0,144,39761.1969791667,2008-11-09,04:43:39
39.942679,116.318844,0,147,39761.1970138889,2008-11-09,04:43:42
39.942558,116.318828,0,154,39761.197037037,2008-11-09,04:43:44
39.942452,116.318898,0,153,39761.1970601852,2008-11-09,04:43:46
39.942329,116.318958,0,147,39761.1970833333,2008-11-09,04:43:48
39.942181,116.31897,0,146,39761.1971064815,2008-11-09,04:43:50
39.942028,116.318991,0,144,39761.1971296296,2008-11-09,04:43:52
39.941862,116.319019,0,143,39761.1971527778,2008-11-09,04:43:54
39.94177,116.319041,0,143,39761.1971643518,2008-11-09,04:43:55
39.941591,116.319065,0,140,39761.1971875,2008-11-09,04:43:57
39.941405,116.319078,0,136,39761.1972106481,2008-11-09,04:43:59
39.941305,116.319086,0,135,39761.1972222222,2008-11-09,04:44:00
39.941206,116.319099,0,133,39761.1972337963,2008-11-09,04:44:01
39.941107,116.319106,0,133,39761.1972453704,2008-11-09,04:44:02
39.941011,116.319117,0,133,39761.1972569444,2008-11-09,04:44:03
39.940911,116.319118,0,133,39761.1972685185,2008-11-09,04:44:04
39.940802,116.31912,0,132,39761.1972800926,2008-11-09,04:44:05
39.940699,116.319136,0,128,39761.1972916667,2008-11-09,04:44:06
39.940594,116.319158,0,127,39761.1973032407,2008-11-09,04:44:07
39.940484,116.319173,0,126,39761.1973148148,2008-11-09,04:44:08
39.940373,116.319198,0,128,39761.1973263889,2008-11-09,04:44:09
39.94026,116.319216,0,127,39761.197337963,2008-11-09,04:44:10
39.940151,116.319224,0,127,39761.197349537,2008-11-09,04:44:11
39.940041,116.319239,0,128,39761.1973611111,2008-11-09,04:44:12
39.939935,116.319246,0,125,39761.1973726852,2008-11-09,04:44:13
39.939821,116.319257,0,123,39761.1973842593,2008-11-09,04:44:14
39.939712,116.319268,0,124,39761.1973958333,2008-11-09,04:44:15
39.939597,116.31928,0,123,39761.1974074074,2008-11-09,04:44:16
39.939484,116.31929,0,122,39761.1974189815,2008-11-09,04:44:17
39.939377,116.319298,0,119,39761.1974305556,2008-11-09,04:44:18
39.939271,116.319311,0,118,39761.1974421296,2008-11-09,04:44:19
39.939168,116.319312,0,115,39761.1974537037,2008-11-09,04:44:20
39.93906,116.319308,0,109,39761.1974652778,2008-11-09,04:44:21
39.938956,116.319294,0,104,39761.1974768518,2008-11-09,04:44:22
39.938788,116.319294,0,100,39761.1975,2008-11-09,04:44:24
39.938641,116.319306,0,98,39761.1975231481,2008-11-09,04:44:26
39.938514,116.319321,0,96,39761.1975462963,2008-11-09,04:44:28
39.938416,116.319336,0,97,39761.1975694444,2008-11-09,04:44:30
39.938312,116.31936,0,100,39761.1976041667,2008-11-09,04:44:33
39.938255,116.319359,0,103,39761.197662037,2008-11-09,04:44:38
39.938264,116.319367,0,111,39761.1977199074,2008-11-09,04:44:43
39.938266,116.319367,0,112,39761.1977777778,2008-11-09,04:44:48
39.938266,116.319366,0,112,39761.1978356481,2008-11-09,04:44:53
39.938266,116.319366,0,112,39761.1978703704,2008-11-09,04:44:56
39.938266,116.319366,0,112,39761.1978935185,2008-11-09,04:44:58
39.938252,116.319366,0,113,39761.1979513889,2008-11-09,04:45:03
39.938172,116.31937,0,114,39761.1980092593,2008-11-09,04:45:08
39.938061,116.319392,0,114,39761.1980439815,2008-11-09,04:45:11
39.937964,116.319412,0,115,39761.1980671296,2008-11-09,04:45:13
39.937848,116.319419,0,115,39761.1980902778,2008-11-09,04:45:15
39.937715,116.319434,0,114,39761.1981134259,2008-11-09,04:45:17
39.937587,116.319457,0,113,39761.1981365741,2008-11-09,04:45:19
39.937463,116.319499,0,113,39761.1981597222,2008-11-09,04:45:21
39.937356,116.31957,0,111,39761.1981828704,2008-11-09,04:45:23
39.937267,116.319686,0,113,39761.1982060185,2008-11-09,04:45:25
39.937211,116.319811,0,111,39761.1982291667,2008-11-09,04:45:27
39.937186,116.319956,0,111,39761.1982523148,2008-11-09,04:45:29
39.937169,116.320111,0,109,39761.198275463,2008-11-09,04:45:31
39.937154,116.320262,0,109,39761.1982986111,2008-11-09,04:45:33
39.937143,116.320413,0,108,39761.1983217593,2008-11-09,04:45:35
39.937139,116.320561,0,107,39761.1983449074,2008-11-09,04:45:37
39.937132,116.320743,0,107,39761.1983680556,2008-11-09,04:45:39
39.937123,116.320933,0,106,39761.1983912037,2008-11-09,04:45:41
39.937107,116.321134,0,106,39761.1984143518,2008-11-09,04:45:43
39.937106,116.321337,0,104,39761.1984375,2008-11-09,04:45:45
39.937105,116.321515,0,103,39761.1984606481,2008-11-09,04:45:47
39.937098,116.321694,0,102,39761.1984837963,2008-11-09,04:45:49
39.937088,116.321855,0,101,39761.1985069444,2008-11-09,04:45:51
39.937081,116.321985,0,100,39761.1985300926,2008-11-09,04:45:53
39.93707,116.322103,0,99,39761.1985532407,2008-11-09,04:45:55
39.937017,116.322193,0,115,39761.1986111111,2008-11-09,04:46:00
39.937005,116.322213,0,119,39761.1986689815,2008-11-09,04:46:05
39.937005,116.322213,0,119,39761.1987037037,2008-11-09,04:46:08
39.937004,116.322216,0,119,39761.1987268519,2008-11-09,04:46:10
39.936998,116.322227,0,120,39761.1987847222,2008-11-09,04:46:15
39.937002,116.322215,0,120,39761.1988425926,2008-11-09,04:46:20
39.936996,116.322152,0,127,39761.198900463,2008-11-09,04:46:25
39.93701,116.322138,0,129,39761.1989583333,2008-11-09,04:46:30
39.937018,116.322156,0,131,39761.1990162037,2008-11-09,04:46:35
39.937017,116.322254,0,128,39761.1990740741,2008-11-09,04:46:40
39.937027,116.322283,0,125,39761.1991319444,2008-11-09,04:46:45
39.93704,116.322287,0,123,39761.1991898148,2008-11-09,04:46:50
39.937034,116.322276,0,121,39761.1992476852,2008-11-09,04:46:55
39.937037,116.322304,0,119,39761.1993055556,2008-11-09,04:47:00
39.937058,116.322306,0,118,39761.1993634259,2008-11-09,04:47:05
39.93706,116.322429,0,117,39761.1994212963,2008-11-09,04:47:10
39.937073,116.322582,0,119,39761.1994560185,2008-11-09,04:47:13
39.937086,116.322715,0,120,39761.1994791667,2008-11-09,04:47:15
39.937074,116.322878,0,121,39761.1995023148,2008-11-09,04:47:17
39.937069,116.323061,0,121,39761.199525463,2008-11-09,04:47:19
39.937063,116.323227,0,124,39761.1995486111,2008-11-09,04:47:21
39.937065,116.323358,0,123,39761.1995717593,2008-11-09,04:47:23
39.937053,116.323521,0,124,39761.1996064815,2008-11-09,04:47:26
39.937036,116.323697,0,125,39761.1996412037,2008-11-09,04:47:29
39.937018,116.323831,0,125,39761.1996643519,2008-11-09,04:47:31
39.936998,116.324,0,124,39761.1996875,2008-11-09,04:47:33
39.936985,116.324176,0,124,39761.1997106481,2008-11-09,04:47:35
39.93697,116.324383,0,124,39761.1997337963,2008-11-09,04:47:37
39.936946,116.32459,0,123,39761.1997569444,2008-11-09,04:47:39
39.936936,116.32482,0,119,39761.1997800926,2008-11-09,04:47:41
39.936916,116.325048,0,117,39761.1998032407,2008-11-09,04:47:43
39.936904,116.325271,0,116,39761.1998263889,2008-11-09,04:47:45
39.936886,116.325471,0,114,39761.199849537,2008-11-09,04:47:47
39.936875,116.325653,0,110,39761.1998726852,2008-11-09,04:47:49
39.936855,116.325823,0,106,39761.1998958333,2008-11-09,04:47:51
39.936851,116.325955,0,103,39761.1999189815,2008-11-09,04:47:53
39.936843,116.326115,0,102,39761.1999537037,2008-11-09,04:47:56
39.936836,116.326251,0,96,39761.1999884259,2008-11-09,04:47:59
39.936902,116.326402,0,94,39761.2000231481,2008-11-09,04:48:02
39.936857,116.326552,0,92,39761.2000462963,2008-11-09,04:48:04
39.936823,116.326711,0,90,39761.2000694444,2008-11-09,04:48:06
39.936794,116.326882,0,87,39761.2000925926,2008-11-09,04:48:08
39.936768,116.327062,0,84,39761.2001157407,2008-11-09,04:48:10
39.936749,116.32723,0,80,39761.2001388889,2008-11-09,04:48:12
39.936735,116.327398,0,81,39761.200162037,2008-11-09,04:48:14
39.936703,116.327557,0,78,39761.2001851852,2008-11-09,04:48:16
39.936697,116.327684,0,87,39761.2002199074,2008-11-09,04:48:19
39.936662,116.327776,0,94,39761.2002777778,2008-11-09,04:48:24
39.936685,116.327834,0,84,39761.2003356481,2008-11-09,04:48:29
39.936679,116.327888,0,84,39761.2003935185,2008-11-09,04:48:34
39.936681,116.32799,0,77,39761.2004513889,2008-11-09,04:48:39
39.936677,116.328129,0,78,39761.2004861111,2008-11-09,04:48:42
39.936672,116.328299,0,76,39761.2005208333,2008-11-09,04:48:45
39.936658,116.328426,0,75,39761.2005555556,2008-11-09,04:48:48
39.936657,116.328557,0,71,39761.2006018519,2008-11-09,04:48:52
39.936658,116.328684,0,68,39761.2006481481,2008-11-09,04:48:56
39.936654,116.328822,0,69,39761.2007060185,2008-11-09,04:49:01
39.936652,116.32895,0,68,39761.2007523148,2008-11-09,04:49:05
39.93665,116.329084,0,66,39761.2007986111,2008-11-09,04:49:09
39.936635,116.329217,0,68,39761.2008564815,2008-11-09,04:49:14
39.936644,116.3293,0,76,39761.2009143519,2008-11-09,04:49:19
39.936641,116.329356,0,81,39761.2009722222,2008-11-09,04:49:24
39.936639,116.329368,0,78,39761.2010300926,2008-11-09,04:49:29
39.936639,116.329362,0,78,39761.201087963,2008-11-09,04:49:34
39.936639,116.329362,0,78,39761.2011226852,2008-11-09,04:49:37
39.93664,116.329362,0,78,39761.2011458333,2008-11-09,04:49:39
39.936637,116.329388,0,77,39761.2012037037,2008-11-09,04:49:44
39.936634,116.329415,0,77,39761.2012615741,2008-11-09,04:49:49
39.936634,116.329445,0,77,39761.2013194444,2008-11-09,04:49:54
39.936635,116.329471,0,78,39761.2013773148,2008-11-09,04:49:59
39.936631,116.329567,0,81,39761.2014351852,2008-11-09,04:50:04
39.936623,116.329638,0,82,39761.2014930556,2008-11-09,04:50:09
39.936619,116.329647,0,83,39761.2015509259,2008-11-09,04:50:14
39.93662,116.329648,0,83,39761.2016087963,2008-11-09,04:50:19
39.93662,116.329647,0,83,39761.2016666667,2008-11-09,04:50:24
39.93662,116.329645,0,83,39761.201724537,2008-11-09,04:50:29
39.93662,116.329645,0,83,39761.2017592593,2008-11-09,04:50:32
39.936618,116.329646,0,83,39761.2017824074,2008-11-09,04:50:34
39.936592,116.329683,0,101,39761.2018402778,2008-11-09,04:50:39
39.936561,116.3297,0,107,39761.2018981481,2008-11-09,04:50:44
39.936561,116.3297,0,107,39761.2019328704,2008-11-09,04:50:47
39.936561,116.329696,0,108,39761.2019560185,2008-11-09,04:50:49
39.936559,116.32971,0,110,39761.2020138889,2008-11-09,04:50:54
39.936543,116.329754,0,112,39761.2020717593,2008-11-09,04:50:59
39.936548,116.329795,0,111,39761.2021296296,2008-11-09,04:51:04
39.936558,116.329814,0,110,39761.2021875,2008-11-09,04:51:09
39.936561,116.32984,0,109,39761.2022453704,2008-11-09,04:51:14
39.936547,116.329929,0,108,39761.2023032407,2008-11-09,04:51:19
39.936521,116.330016,0,108,39761.2023611111,2008-11-09,04:51:24
39.93655,116.330065,0,109,39761.2024189815,2008-11-09,04:51:29
39.936558,116.330086,0,108,39761.2024768519,2008-11-09,04:51:34
39.93656,116.330152,0,109,39761.2025347222,2008-11-09,04:51:39
39.936571,116.330223,0,108,39761.2025925926,2008-11-09,04:51:44
39.936565,116.330289,0,111,39761.202650463,2008-11-09,04:51:49
39.936558,116.330352,0,110,39761.2027083333,2008-11-09,04:51:54
39.936548,116.330417,0,112,39761.2027662037,2008-11-09,04:51:59
39.936537,116.330468,0,116,39761.2028240741,2008-11-09,04:52:04
39.936538,116.330529,0,118,39761.2028819444,2008-11-09,04:52:09
39.93654,116.330616,0,119,39761.2029398148,2008-11-09,04:52:14
39.936542,116.330657,0,121,39761.2029976852,2008-11-09,04:52:19
39.936541,116.330707,0,118,39761.2030555556,2008-11-09,04:52:24
39.936546,116.330758,0,120,39761.2031134259,2008-11-09,04:52:29
39.936542,116.330821,0,120,39761.2031712963,2008-11-09,04:52:34
39.936555,116.33086,0,122,39761.2032291667,2008-11-09,04:52:39
39.936563,116.330938,0,120,39761.203287037,2008-11-09,04:52:44
39.936558,116.330992,0,120,39761.2033449074,2008-11-09,04:52:49
39.936545,116.331047,0,123,39761.2034027778,2008-11-09,04:52:54
39.936557,116.331096,0,124,39761.2034606481,2008-11-09,04:52:59
39.936581,116.331133,0,125,39761.2035185185,2008-11-09,04:53:04
39.936601,116.331221,0,121,39761.2035763889,2008-11-09,04:53:09
39.936599,116.331283,0,121,39761.2036342593,2008-11-09,04:53:14
39.936614,116.331339,0,120,39761.2036921296,2008-11-09,04:53:19
39.936627,116.331423,0,116,39761.20375,2008-11-09,04:53:24
39.936639,116.33149,0,115,39761.2038078704,2008-11-09,04:53:29
39.936648,116.331562,0,110,39761.2038657407,2008-11-09,04:53:34
39.936655,116.331614,0,112,39761.2039236111,2008-11-09,04:53:39
39.936646,116.331671,0,115,39761.2039814815,2008-11-09,04:53:44
39.936652,116.331758,0,114,39761.2040393518,2008-11-09,04:53:49
39.936648,116.331844,0,114,39761.2040972222,2008-11-09,04:53:54
39.93666,116.331915,0,117,39761.2041550926,2008-11-09,04:53:59
39.936654,116.331983,0,120,39761.204212963,2008-11-09,04:54:04
39.936658,116.332031,0,121,39761.2042708333,2008-11-09,04:54:09
39.93665,116.332073,0,122,39761.2043287037,2008-11-09,04:54:14
39.936626,116.33209,0,123,39761.2043865741,2008-11-09,04:54:19
39.93662,116.332106,0,124,39761.2044444444,2008-11-09,04:54:24
39.936584,116.332122,0,122,39761.2045023148,2008-11-09,04:54:29
39.93655,116.332173,0,124,39761.2045601852,2008-11-09,04:54:34
39.936523,116.332195,0,124,39761.2046180556,2008-11-09,04:54:39
39.936512,116.332215,0,123,39761.2046759259,2008-11-09,04:54:44
39.936519,116.332231,0,121,39761.2047337963,2008-11-09,04:54:49
39.9365,116.332274,0,121,39761.2047916667,2008-11-09,04:54:54
39.936477,116.332271,0,122,39761.204849537,2008-11-09,04:54:59
39.936492,116.33227,0,121,39761.2049074074,2008-11-09,04:55:04
39.936492,116.33227,0,121,39761.2049421296,2008-11-09,04:55:07
39.9365,116.332278,0,121,39761.2049652778,2008-11-09,04:55:09
39.936519,116.33231,0,121,39761.2050231481,2008-11-09,04:55:14
39.936501,116.332347,0,121,39761.2050810185,2008-11-09,04:55:19
39.936457,116.332349,0,121,39761.2051388889,2008-11-09,04:55:24
39.936457,116.332349,0,121,39761.2051736111,2008-11-09,04:55:27
39.936454,116.332356,0,121,39761.2051967593,2008-11-09,04:55:29
39.936484,116.33234,0,121,39761.2052546296,2008-11-09,04:55:34
39.936516,116.332299,0,121,39761.2053125,2008-11-09,04:55:39
39.936531,116.332224,0,121,39761.2053703704,2008-11-09,04:55:44
39.936826,116.330685,0,502,39761.206875,2008-11-09,04:57:54
39.935821,116.327442,0,410,39761.2069444444,2008-11-09,04:58:00
39.935546,116.327442,0,308,39761.2069560185,2008-11-09,04:58:01
39.93543,116.327327,0,306,39761.2069791667,2008-11-09,04:58:03
39.935351,116.327206,0,305,39761.2070023148,2008-11-09,04:58:05
39.935299,116.327091,0,305,39761.2070486111,2008-11-09,04:58:09
39.936071,116.331426,0,143,39761.2074421296,2008-11-09,04:58:43
39.936129,116.331369,0,173,39761.2074537037,2008-11-09,04:58:44
39.936236,116.331154,0,236,39761.2074652778,2008-11-09,04:58:45
39.936294,116.331079,0,265,39761.2074768519,2008-11-09,04:58:46
39.936356,116.331084,0,289,39761.2075231481,2008-11-09,04:58:50
39.936346,116.331199,0,295,39761.2075810185,2008-11-09,04:58:55
39.936269,116.331258,0,295,39761.2076388889,2008-11-09,04:59:00
39.936249,116.33129,0,295,39761.2076967593,2008-11-09,04:59:05
39.936012,116.332209,0,125,39761.2091319444,2008-11-09,05:01:09
39.935979,116.332308,0,109,39761.2091435185,2008-11-09,05:01:10
39.935936,116.33248,0,64,39761.2091550926,2008-11-09,05:01:11
39.935976,116.33213,0,130,39761.2091782407,2008-11-09,05:01:13
39.936009,116.331905,0,177,39761.2091898148,2008-11-09,05:01:14
39.93602,116.331777,0,201,39761.2092013889,2008-11-09,05:01:15
39.936034,116.331664,0,225,39761.209224537,2008-11-09,05:01:17
39.936072,116.3316,0,251,39761.2092708333,2008-11-09,05:01:21
39.935558,116.33356,0,420,39761.2120717593,2008-11-09,05:05:23
39.935627,116.333233,0,394,39761.2120833333,2008-11-09,05:05:24
39.93583,116.333195,0,315,39761.2120949074,2008-11-09,05:05:25
39.935845,116.333274,0,289,39761.2121527778,2008-11-09,05:05:30
39.935796,116.33336,0,315,39761.2121643518,2008-11-09,05:05:31
39.935731,116.333487,0,347,39761.2121875,2008-11-09,05:05:33
39.935728,116.333508,0,330,39761.2122453704,2008-11-09,05:05:38
39.935743,116.33353,0,324,39761.2123032407,2008-11-09,05:05:43
39.935722,116.333632,0,322,39761.2123611111,2008-11-09,05:05:48
39.935678,116.333745,0,321,39761.2124189815,2008-11-09,05:05:53
39.936973,116.333473,0,141,39761.3530439815,2008-11-09,08:28:23
39.936973,116.333473,0,141,39761.3530787037,2008-11-09,08:28:26
39.936966,116.333473,0,162,39761.3531018518,2008-11-09,08:28:28
39.936964,116.333369,0,196,39761.3531134259,2008-11-09,08:28:29
39.936922,116.333441,0,163,39761.3531597222,2008-11-09,08:28:33
39.936874,116.333414,0,145,39761.3532175926,2008-11-09,08:28:38
39.936856,116.333396,0,136,39761.353275463,2008-11-09,08:28:43
39.936851,116.333385,0,131,39761.3533333333,2008-11-09,08:28:48
39.936824,116.333389,0,120,39761.3533912037,2008-11-09,08:28:53
39.936802,116.333397,0,109,39761.3534490741,2008-11-09,08:28:58
39.936808,116.333396,0,107,39761.3535069444,2008-11-09,08:29:03
39.936805,116.333388,0,106,39761.3535648148,2008-11-09,08:29:08
39.936805,116.333388,0,106,39761.353599537,2008-11-09,08:29:11
39.936808,116.333388,0,106,39761.3536226852,2008-11-09,08:29:13
39.936804,116.333408,0,103,39761.3536805556,2008-11-09,08:29:18
39.936812,116.33341,0,102,39761.3537384259,2008-11-09,08:29:23
39.936815,116.333409,0,102,39761.3537962963,2008-11-09,08:29:28
39.936811,116.33341,0,103,39761.3538541667,2008-11-09,08:29:33
39.936814,116.333412,0,104,39761.353912037,2008-11-09,08:29:38
39.936814,116.333412,0,104,39761.3539467593,2008-11-09,08:29:41
39.936822,116.333412,0,106,39761.3539699074,2008-11-09,08:29:43
39.936768,116.333391,0,122,39761.3540277778,2008-11-09,08:29:48
39.936726,116.333391,0,134,39761.3540856481,2008-11-09,08:29:53
39.936709,116.333371,0,143,39761.3541435185,2008-11-09,08:29:58
39.936681,116.333336,0,149,39761.3542013889,2008-11-09,08:30:03
39.936704,116.333277,0,153,39761.3542592593,2008-11-09,08:30:08
39.936703,116.333228,0,156,39761.3543171296,2008-11-09,08:30:13
39.936698,116.333175,0,158,39761.354375,2008-11-09,08:30:18
39.936695,116.333129,0,158,39761.3544328704,2008-11-09,08:30:23
39.936695,116.333129,0,158,39761.3544675926,2008-11-09,08:30:26
39.936687,116.333128,0,163,39761.3544907407,2008-11-09,08:30:28
39.936643,116.333096,0,160,39761.3545486111,2008-11-09,08:30:33
39.936637,116.333039,0,161,39761.3546064815,2008-11-09,08:30:38
39.936629,116.332981,0,157,39761.3546643518,2008-11-09,08:30:43
39.936651,116.332949,0,167,39761.3547222222,2008-11-09,08:30:48
39.936647,116.332918,0,173,39761.3547800926,2008-11-09,08:30:53
39.936626,116.332858,0,175,39761.354837963,2008-11-09,08:30:58
39.936614,116.332806,0,177,39761.3548958333,2008-11-09,08:31:03
39.936591,116.332746,0,176,39761.3549537037,2008-11-09,08:31:08
39.936608,116.332666,0,179,39761.3550115741,2008-11-09,08:31:13
39.936621,116.332632,0,179,39761.3550694444,2008-11-09,08:31:18
39.936614,116.332547,0,177,39761.3551273148,2008-11-09,08:31:23
39.936623,116.332484,0,176,39761.3551851852,2008-11-09,08:31:28
39.936592,116.332449,0,184,39761.3552430556,2008-11-09,08:31:33
39.936598,116.332377,0,182,39761.3553009259,2008-11-09,08:31:38
39.936608,116.33229,0,183,39761.3553587963,2008-11-09,08:31:43
39.936606,116.332248,0,185,39761.3554166667,2008-11-09,08:31:48
39.936604,116.332178,0,185,39761.355474537,2008-11-09,08:31:53
39.936617,116.332083,0,181,39761.3555324074,2008-11-09,08:31:58
39.936612,116.332012,0,179,39761.3555902778,2008-11-09,08:32:03
39.936614,116.331915,0,174,39761.3556481482,2008-11-09,08:32:08
39.936601,116.3318,0,164,39761.3557060185,2008-11-09,08:32:13
39.936607,116.331732,0,161,39761.3557638889,2008-11-09,08:32:18
39.936607,116.33166,0,157,39761.3558217593,2008-11-09,08:32:23
39.936609,116.331598,0,158,39761.3558796296,2008-11-09,08:32:28
39.936614,116.33154,0,158,39761.3559375,2008-11-09,08:32:33
39.936603,116.33143,0,148,39761.3559837963,2008-11-09,08:32:37
39.936598,116.33137,0,144,39761.3560416667,2008-11-09,08:32:42
39.936585,116.331326,0,144,39761.356099537,2008-11-09,08:32:47
39.936572,116.331263,0,141,39761.3561574074,2008-11-09,08:32:52
39.936563,116.331201,0,143,39761.3562152778,2008-11-09,08:32:57
39.936558,116.331162,0,147,39761.3562731481,2008-11-09,08:33:02
39.93655,116.331123,0,151,39761.3563310185,2008-11-09,08:33:07
39.936545,116.331062,0,150,39761.3563888889,2008-11-09,08:33:12
39.936548,116.330968,0,147,39761.3564467593,2008-11-09,08:33:17
39.936547,116.330905,0,145,39761.3565046296,2008-11-09,08:33:22
39.936547,116.330905,0,145,39761.3565393519,2008-11-09,08:33:25
39.936551,116.330905,0,145,39761.3565625,2008-11-09,08:33:27
39.93655,116.33088,0,144,39761.3566203704,2008-11-09,08:33:32
39.936555,116.330863,0,141,39761.3566782407,2008-11-09,08:33:37
39.936555,116.330863,0,141,39761.356712963,2008-11-09,08:33:40
39.936557,116.330871,0,140,39761.3567361111,2008-11-09,08:33:42
39.93655,116.33085,0,139,39761.3567939815,2008-11-09,08:33:47
39.936536,116.330776,0,133,39761.3568518519,2008-11-09,08:33:52
39.936518,116.330714,0,132,39761.3569097222,2008-11-09,08:33:57
39.936494,116.330698,0,133,39761.3569675926,2008-11-09,08:34:02
39.936473,116.330714,0,134,39761.357025463,2008-11-09,08:34:07
39.936796,116.331011,0,213,39761.3576967593,2008-11-09,08:35:05
39.937082,116.330534,0,101,39761.3577083333,2008-11-09,08:35:06
39.937052,116.330241,0,112,39761.3615393518,2008-11-09,08:40:37
39.937043,116.330098,0,113,39761.3615625,2008-11-09,08:40:39
39.937036,116.329952,0,113,39761.3615856481,2008-11-09,08:40:41
39.937031,116.329772,0,113,39761.3616087963,2008-11-09,08:40:43
39.937009,116.32957,0,113,39761.3616319444,2008-11-09,08:40:45
39.937003,116.329378,0,113,39761.3616550926,2008-11-09,08:40:47
39.937011,116.329203,0,113,39761.3616782407,2008-11-09,08:40:49
39.937015,116.329027,0,112,39761.3617013889,2008-11-09,08:40:51
39.937023,116.328845,0,112,39761.361724537,2008-11-09,08:40:53
39.937025,116.328699,0,111,39761.3617361111,2008-11-09,08:40:54
39.937028,116.328522,0,111,39761.3617592593,2008-11-09,08:40:56
39.937034,116.328308,0,110,39761.3617824074,2008-11-09,08:40:58
39.937043,116.328105,0,109,39761.3618055556,2008-11-09,08:41:00
39.937049,116.327877,0,108,39761.3618287037,2008-11-09,08:41:02
39.937071,116.327744,0,108,39761.3618402778,2008-11-09,08:41:03
39.93709,116.327611,0,107,39761.3618518518,2008-11-09,08:41:04
39.937109,116.327479,0,107,39761.3618634259,2008-11-09,08:41:05
39.937132,116.327346,0,106,39761.361875,2008-11-09,08:41:06
39.937152,116.327215,0,106,39761.3618865741,2008-11-09,08:41:07
39.937176,116.327085,0,105,39761.3618981481,2008-11-09,08:41:08
39.937175,116.326968,0,104,39761.3619097222,2008-11-09,08:41:09
39.937193,116.326836,0,104,39761.3619212963,2008-11-09,08:41:10
39.937211,116.326706,0,103,39761.3619328704,2008-11-09,08:41:11
39.937235,116.326585,0,102,39761.3619444444,2008-11-09,08:41:12
39.937254,116.326462,0,101,39761.3619560185,2008-11-09,08:41:13
39.937272,116.326238,0,100,39761.3619791667,2008-11-09,08:41:15
39.937267,116.326044,0,98,39761.3620023148,2008-11-09,08:41:17
39.937278,116.325909,0,97,39761.362025463,2008-11-09,08:41:19
39.937281,116.32579,0,95,39761.3620486111,2008-11-09,08:41:21
39.937262,116.325649,0,93,39761.3620833333,2008-11-09,08:41:24
39.93723,116.325523,0,91,39761.3621296296,2008-11-09,08:41:28
39.937233,116.325385,0,88,39761.3621759259,2008-11-09,08:41:32
39.937302,116.325235,0,87,39761.3622106481,2008-11-09,08:41:35
39.937361,116.32512,0,86,39761.3622337963,2008-11-09,08:41:37
39.937382,116.324997,0,85,39761.3622569444,2008-11-09,08:41:39
39.937384,116.324872,0,83,39761.3622800926,2008-11-09,08:41:41
39.937386,116.324735,0,82,39761.3623032407,2008-11-09,08:41:43
39.93738,116.324595,0,81,39761.3623263889,2008-11-09,08:41:45
39.937392,116.324476,0,80,39761.362349537,2008-11-09,08:41:47
39.937413,116.32431,0,78,39761.3623842593,2008-11-09,08:41:50
39.937393,116.324165,0,78,39761.3624074074,2008-11-09,08:41:52
39.937393,116.324033,0,77,39761.3624305556,2008-11-09,08:41:54
39.9374,116.323887,0,76,39761.3624652778,2008-11-09,08:41:57
39.937429,116.323797,0,74,39761.3625231481,2008-11-09,08:42:02
39.937445,116.323716,0,72,39761.3625810185,2008-11-09,08:42:07
39.937499,116.323689,0,70,39761.3626388889,2008-11-09,08:42:12
39.937597,116.323656,0,69,39761.3626736111,2008-11-09,08:42:15
39.937623,116.323683,0,66,39761.3627314815,2008-11-09,08:42:20
39.937601,116.323653,0,65,39761.3627893519,2008-11-09,08:42:25
39.93752,116.323572,0,64,39761.3628472222,2008-11-09,08:42:30
39.93749,116.323209,0,376,39761.3629398148,2008-11-09,08:42:38
39.937413,116.322907,0,396,39761.3629513889,2008-11-09,08:42:39
39.937429,116.322766,0,400,39761.362962963,2008-11-09,08:42:40
39.9374,116.322603,0,399,39761.3629976852,2008-11-09,08:42:43
39.937405,116.322448,0,398,39761.3630324074,2008-11-09,08:42:46
39.937408,116.322347,0,245,39761.3630555556,2008-11-09,08:42:48
39.937412,116.322294,0,148,39761.3630671296,2008-11-09,08:42:49
39.937422,116.32217,0,124,39761.3630902778,2008-11-09,08:42:51
39.937445,116.322015,0,118,39761.3631134259,2008-11-09,08:42:53
39.937461,116.321856,0,115,39761.3631365741,2008-11-09,08:42:55
39.937478,116.321669,0,114,39761.3631597222,2008-11-09,08:42:57
39.937505,116.321492,0,109,39761.3631828704,2008-11-09,08:42:59
39.937526,116.321337,0,105,39761.3632060185,2008-11-09,08:43:01
39.937551,116.321201,0,104,39761.3632291667,2008-11-09,08:43:03
39.937585,116.321084,0,95,39761.3632523148,2008-11-09,08:43:05
39.937599,116.320951,0,97,39761.363275463,2008-11-09,08:43:07
39.93761,116.320788,0,99,39761.3632986111,2008-11-09,08:43:09
39.937621,116.320605,0,101,39761.3633217593,2008-11-09,08:43:11
39.937634,116.320422,0,102,39761.3633449074,2008-11-09,08:43:13
39.937647,116.320241,0,103,39761.3633680556,2008-11-09,08:43:15
39.937637,116.32006,0,103,39761.3633912037,2008-11-09,08:43:17
39.937651,116.319881,0,103,39761.3634143519,2008-11-09,08:43:19
39.937701,116.319716,0,104,39761.3634375,2008-11-09,08:43:21
39.937792,116.319632,0,104,39761.3634490741,2008-11-09,08:43:22
39.937908,116.319546,0,104,39761.3634722222,2008-11-09,08:43:24
39.938045,116.319503,0,103,39761.3634953704,2008-11-09,08:43:26
39.938193,116.319516,0,103,39761.3635185185,2008-11-09,08:43:28
39.938338,116.319529,0,103,39761.3635416667,2008-11-09,08:43:30
39.938498,116.319504,0,102,39761.3635648148,2008-11-09,08:43:32
39.938591,116.319491,0,100,39761.3635763889,2008-11-09,08:43:33
39.938684,116.319473,0,98,39761.363587963,2008-11-09,08:43:34
39.938779,116.319449,0,98,39761.363599537,2008-11-09,08:43:35
39.93889,116.319431,0,99,39761.3636226852,2008-11-09,08:43:37
39.939008,116.319414,0,101,39761.3636458333,2008-11-09,08:43:39
39.939154,116.319395,0,102,39761.3636689815,2008-11-09,08:43:41
39.939312,116.319387,0,104,39761.3637037037,2008-11-09,08:43:44
39.939443,116.319378,0,104,39761.3637268519,2008-11-09,08:43:46
39.939593,116.319341,0,105,39761.36375,2008-11-09,08:43:48
39.93974,116.319328,0,105,39761.3637731481,2008-11-09,08:43:50
39.939893,116.319321,0,102,39761.3637962963,2008-11-09,08:43:52
39.940051,116.31931,0,100,39761.3638194444,2008-11-09,08:43:54
39.940198,116.319302,0,97,39761.3638425926,2008-11-09,08:43:56
39.940343,116.319288,0,99,39761.3638657407,2008-11-09,08:43:58
39.940504,116.319278,0,95,39761.3638888889,2008-11-09,08:44:00
39.940659,116.319264,0,89,39761.363912037,2008-11-09,08:44:02
39.940812,116.319239,0,85,39761.3639351852,2008-11-09,08:44:04
39.940919,116.319231,0,84,39761.3639467593,2008-11-09,08:44:05
39.941087,116.319211,0,84,39761.3639699074,2008-11-09,08:44:07
39.941178,116.319198,0,83,39761.3639814815,2008-11-09,08:44:08
39.941358,116.31918,0,80,39761.3640046296,2008-11-09,08:44:10
39.941456,116.319167,0,80,39761.3640162037,2008-11-09,08:44:11
39.941554,116.319153,0,81,39761.3640277778,2008-11-09,08:44:12
39.941733,116.319127,0,80,39761.3640509259,2008-11-09,08:44:14
39.941826,116.319116,0,80,39761.3640625,2008-11-09,08:44:15
39.941923,116.319107,0,79,39761.3640740741,2008-11-09,08:44:16
39.942095,116.319098,0,79,39761.3640972222,2008-11-09,08:44:18
39.942264,116.319086,0,82,39761.3641203704,2008-11-09,08:44:20
39.942403,116.319063,0,83,39761.3641435185,2008-11-09,08:44:22
39.942521,116.319034,0,89,39761.3641666667,2008-11-09,08:44:24
39.942633,116.319013,0,96,39761.3642013889,2008-11-09,08:44:27
39.942725,116.319016,0,96,39761.364224537,2008-11-09,08:44:29
39.942834,116.319011,0,94,39761.3642476852,2008-11-09,08:44:31
39.942943,116.319011,0,86,39761.3642708333,2008-11-09,08:44:33
39.943054,116.319002,0,83,39761.3642939815,2008-11-09,08:44:35
39.943152,116.318987,0,81,39761.3643171296,2008-11-09,08:44:37
39.943233,116.318953,0,68,39761.3643402778,2008-11-09,08:44:39
39.943331,116.318933,0,71,39761.3643634259,2008-11-09,08:44:41
39.943462,116.318925,0,66,39761.3643865741,2008-11-09,08:44:43
39.94356,116.318939,0,66,39761.3644097222,2008-11-09,08:44:45
39.943666,116.318979,0,72,39761.3644444444,2008-11-09,08:44:48
39.943719,116.318983,0,84,39761.3645023148,2008-11-09,08:44:53
39.943724,116.318994,0,93,39761.3645601852,2008-11-09,08:44:58
39.943719,116.318969,0,98,39761.3646180556,2008-11-09,08:45:03
39.943785,116.318922,0,99,39761.3646759259,2008-11-09,08:45:08
39.943895,116.318873,0,100,39761.3647106481,2008-11-09,08:45:11
39.944015,116.318827,0,101,39761.3647453704,2008-11-09,08:45:14
39.944151,116.318803,0,100,39761.3647685185,2008-11-09,08:45:16
39.944252,116.318792,0,100,39761.3647916667,2008-11-09,08:45:18
39.94436,116.318792,0,100,39761.3648148148,2008-11-09,08:45:20
39.944452,116.318779,0,100,39761.364837963,2008-11-09,08:45:22
39.944637,116.31875,0,99,39761.3648842593,2008-11-09,08:45:26
39.944769,116.318751,0,99,39761.3649189815,2008-11-09,08:45:29
39.944863,116.318741,0,99,39761.3649421296,2008-11-09,08:45:31
39.944975,116.318729,0,99,39761.3649652778,2008-11-09,08:45:33
39.945094,116.318727,0,99,39761.3649884259,2008-11-09,08:45:35
39.94521,116.318733,0,97,39761.3650115741,2008-11-09,08:45:37
39.945311,116.3187,0,95,39761.3650347222,2008-11-09,08:45:39
39.945411,116.318686,0,93,39761.3650578704,2008-11-09,08:45:41
39.945553,116.318683,0,94,39761.3650810185,2008-11-09,08:45:43
39.945708,116.318633,0,91,39761.3651041667,2008-11-09,08:45:45
39.945826,116.318616,0,91,39761.3651273148,2008-11-09,08:45:47
39.945977,116.318594,0,92,39761.365150463,2008-11-09,08:45:49
39.94612,116.318462,0,92,39761.3651736111,2008-11-09,08:45:51
39.946297,116.318421,0,94,39761.3651967593,2008-11-09,08:45:53
39.946467,116.318412,0,96,39761.3652199074,2008-11-09,08:45:55
39.946595,116.31839,0,99,39761.3652430556,2008-11-09,08:45:57
39.946703,116.318387,0,104,39761.3652777778,2008-11-09,08:46:00
39.946763,116.318439,0,105,39761.3653356481,2008-11-09,08:46:05
39.946752,116.318443,0,106,39761.3653935185,2008-11-09,08:46:10
39.946752,116.318443,0,106,39761.3654282407,2008-11-09,08:46:13
39.946749,116.318442,0,106,39761.3654513889,2008-11-09,08:46:15
39.946789,116.318424,0,105,39761.3655092593,2008-11-09,08:46:20
39.946933,116.318429,0,106,39761.3655555556,2008-11-09,08:46:24
39.947062,116.318438,0,106,39761.3655787037,2008-11-09,08:46:26
39.947161,116.318421,0,103,39761.3656018519,2008-11-09,08:46:28
39.947276,116.318404,0,101,39761.365625,2008-11-09,08:46:30
39.947393,116.318389,0,100,39761.3656481481,2008-11-09,08:46:32
39.947526,116.318375,0,99,39761.3656712963,2008-11-09,08:46:34
39.947658,116.318353,0,97,39761.3656944444,2008-11-09,08:46:36
39.947815,116.318319,0,96,39761.3657175926,2008-11-09,08:46:38
39.947994,116.318296,0,97,39761.3657407407,2008-11-09,08:46:40
39.948173,116.318274,0,99,39761.3657638889,2008-11-09,08:46:42
39.948344,116.318236,0,100,39761.365787037,2008-11-09,08:46:44
39.948526,116.318218,0,100,39761.3658101852,2008-11-09,08:46:46
39.948706,116.318196,0,101,39761.3658333333,2008-11-09,08:46:48
39.9488,116.318188,0,101,39761.3658449074,2008-11-09,08:46:49
39.948895,116.318182,0,101,39761.3658564815,2008-11-09,08:46:50
39.949066,116.318165,0,99,39761.3658796296,2008-11-09,08:46:52
39.949246,116.318156,0,99,39761.3659027778,2008-11-09,08:46:54
39.949408,116.318146,0,98,39761.3659259259,2008-11-09,08:46:56
39.949543,116.318127,0,97,39761.3659490741,2008-11-09,08:46:58
39.949649,116.318124,0,95,39761.3659722222,2008-11-09,08:47:00
39.94972,116.318121,0,91,39761.3660300926,2008-11-09,08:47:05
39.949708,116.318133,0,94,39761.366087963,2008-11-09,08:47:10
39.949712,116.318134,0,94,39761.3661458333,2008-11-09,08:47:15
39.949714,116.318134,0,93,39761.3662037037,2008-11-09,08:47:20
39.94972,116.318134,0,93,39761.3662615741,2008-11-09,08:47:25
39.94972,116.318134,0,93,39761.3662962963,2008-11-09,08:47:28
39.949727,116.318135,0,93,39761.3663194444,2008-11-09,08:47:30
39.94974,116.318133,0,92,39761.3663773148,2008-11-09,08:47:35
39.949752,116.318131,0,92,39761.3664351852,2008-11-09,08:47:40
39.949752,116.31813,0,92,39761.3664930556,2008-11-09,08:47:45
39.949751,116.31813,0,92,39761.3665509259,2008-11-09,08:47:50
39.949751,116.31813,0,92,39761.3665856481,2008-11-09,08:47:53
39.94975,116.318131,0,92,39761.3666087963,2008-11-09,08:47:55
39.949785,116.31812,0,92,39761.3666666667,2008-11-09,08:48:00
39.9499,116.31812,0,92,39761.3667013889,2008-11-09,08:48:03
39.949988,116.318062,0,95,39761.366724537,2008-11-09,08:48:05
39.950106,116.318036,0,95,39761.3667592593,2008-11-09,08:48:08
39.950214,116.318024,0,93,39761.3667939815,2008-11-09,08:48:11
39.950313,116.318017,0,91,39761.3668171296,2008-11-09,08:48:13
39.950416,116.317998,0,92,39761.3668402778,2008-11-09,08:48:15
39.950536,116.317979,0,94,39761.3668634259,2008-11-09,08:48:17
39.950651,116.31797,0,92,39761.3668865741,2008-11-09,08:48:19
39.950778,116.317952,0,91,39761.3669097222,2008-11-09,08:48:21
39.950886,116.317936,0,92,39761.3669328704,2008-11-09,08:48:23
39.950983,116.317963,0,94,39761.3669444444,2008-11-09,08:48:24
39.951084,116.317958,0,96,39761.3669907407,2008-11-09,08:48:28
39.951064,116.317951,0,96,39761.3670486111,2008-11-09,08:48:33
39.951063,116.317951,0,96,39761.3671064815,2008-11-09,08:48:38
39.951055,116.317952,0,96,39761.3671643519,2008-11-09,08:48:43
39.951055,116.317952,0,96,39761.3671990741,2008-11-09,08:48:46
39.951047,116.317955,0,96,39761.3672222222,2008-11-09,08:48:48
39.951029,116.317959,0,96,39761.3672800926,2008-11-09,08:48:53
39.951129,116.31793,0,97,39761.367337963,2008-11-09,08:48:58
39.951208,116.317916,0,101,39761.3673958333,2008-11-09,08:49:03
39.951233,116.317913,0,102,39761.3674537037,2008-11-09,08:49:08
39.951233,116.317913,0,102,39761.3674884259,2008-11-09,08:49:11
39.951238,116.317912,0,104,39761.3675115741,2008-11-09,08:49:13
39.951268,116.317901,0,106,39761.3675694444,2008-11-09,08:49:18
39.951365,116.317857,0,108,39761.3676157407,2008-11-09,08:49:22
39.951483,116.317794,0,111,39761.367650463,2008-11-09,08:49:25
39.951615,116.317773,0,113,39761.3676851852,2008-11-09,08:49:28
39.951747,116.31779,0,115,39761.3677199074,2008-11-09,08:49:31
39.95186,116.317805,0,118,39761.3677430556,2008-11-09,08:49:33
39.951979,116.317808,0,119,39761.3677662037,2008-11-09,08:49:35
39.952077,116.317802,0,119,39761.3677893518,2008-11-09,08:49:37
39.952165,116.317745,0,125,39761.3678009259,2008-11-09,08:49:38
39.952251,116.317587,0,131,39761.3678125,2008-11-09,08:49:39
39.952353,116.317566,0,135,39761.3678240741,2008-11-09,08:49:40
39.952457,116.317547,0,139,39761.3678356481,2008-11-09,08:49:41
39.952549,116.317524,0,141,39761.3678472222,2008-11-09,08:49:42
39.952716,116.317465,0,144,39761.3678703704,2008-11-09,08:49:44
39.952889,116.317385,0,144,39761.3678935185,2008-11-09,08:49:46
39.952938,116.317193,0,141,39761.3679050926,2008-11-09,08:49:47
39.953041,116.317176,0,142,39761.3679166667,2008-11-09,08:49:48
39.953137,116.317186,0,142,39761.3679282407,2008-11-09,08:49:49
39.953248,116.317203,0,141,39761.3679398148,2008-11-09,08:49:50
39.953355,116.317218,0,142,39761.3679513889,2008-11-09,08:49:51
39.953465,116.317221,0,141,39761.367962963,2008-11-09,08:49:52
39.953548,116.317108,0,144,39761.367974537,2008-11-09,08:49:53
39.953732,116.317102,0,148,39761.3679976852,2008-11-09,08:49:55
39.953898,116.317095,0,153,39761.3680208333,2008-11-09,08:49:57
39.954064,116.31709,0,160,39761.3680439815,2008-11-09,08:49:59
39.954156,116.317091,0,161,39761.3680555556,2008-11-09,08:50:00
39.954296,116.317088,0,161,39761.3680671296,2008-11-09,08:50:01
39.954454,116.317038,0,173,39761.3680787037,2008-11-09,08:50:02
39.954544,116.31702,0,177,39761.3680902778,2008-11-09,08:50:03
39.95464,116.316998,0,185,39761.3681018518,2008-11-09,08:50:04
39.954733,116.316987,0,192,39761.3681134259,2008-11-09,08:50:05
39.954836,116.316953,0,202,39761.368125,2008-11-09,08:50:06
39.954935,116.316949,0,206,39761.3681365741,2008-11-09,08:50:07
39.95503,116.316931,0,212,39761.3681481481,2008-11-09,08:50:08
39.955221,116.316877,0,221,39761.3681712963,2008-11-09,08:50:10
39.955326,116.316884,0,224,39761.3681828704,2008-11-09,08:50:11
39.95557,116.316928,0,236,39761.3682060185,2008-11-09,08:50:13
39.955714,116.316908,0,244,39761.3682291667,2008-11-09,08:50:15
39.955819,116.316917,0,258,39761.3682407407,2008-11-09,08:50:16
39.95591,116.316939,0,275,39761.3682523148,2008-11-09,08:50:17
39.956063,116.316997,0,269,39761.368275463,2008-11-09,08:50:19
39.956156,116.316994,0,277,39761.368287037,2008-11-09,08:50:20
39.95625,116.316987,0,282,39761.3682986111,2008-11-09,08:50:21
39.956327,116.317045,0,274,39761.3683101852,2008-11-09,08:50:22
39.95642,116.317032,0,279,39761.3683217593,2008-11-09,08:50:23
39.956518,116.317032,0,283,39761.3683333333,2008-11-09,08:50:24
39.956659,116.317076,0,256,39761.3683564815,2008-11-09,08:50:26
39.956751,116.317063,0,250,39761.3683680556,2008-11-09,08:50:27
39.956843,116.317055,0,249,39761.3683796296,2008-11-09,08:50:28
39.957015,116.317047,0,239,39761.3684027778,2008-11-09,08:50:30
39.957106,116.317044,0,232,39761.3684143518,2008-11-09,08:50:31
39.957252,116.317011,0,224,39761.3684375,2008-11-09,08:50:33
39.957404,116.316968,0,224,39761.3684606481,2008-11-09,08:50:35
39.957463,116.317001,0,197,39761.3684722222,2008-11-09,08:50:36
39.95757,116.317007,0,185,39761.3684837963,2008-11-09,08:50:37
39.957724,116.316997,0,163,39761.3685069444,2008-11-09,08:50:39
39.957888,116.316964,0,153,39761.3685300926,2008-11-09,08:50:41
39.957981,116.316959,0,149,39761.3685416667,2008-11-09,08:50:42
39.95807,116.31695,0,145,39761.3685532407,2008-11-09,08:50:43
39.958234,116.316927,0,140,39761.3685763889,2008-11-09,08:50:45
39.958388,116.316892,0,134,39761.368599537,2008-11-09,08:50:47
39.958539,116.316878,0,130,39761.3686226852,2008-11-09,08:50:49
39.958687,116.316859,0,125,39761.3686458333,2008-11-09,08:50:51
39.958821,116.316841,0,116,39761.3686689815,2008-11-09,08:50:53
39.95895,116.316794,0,115,39761.3687037037,2008-11-09,08:50:56
39.959015,116.3168,0,107,39761.3687615741,2008-11-09,08:51:01
39.959021,116.316796,0,112,39761.3688194444,2008-11-09,08:51:06
39.959021,116.316796,0,112,39761.3688541667,2008-11-09,08:51:09
39.959013,116.316798,0,108,39761.3688773148,2008-11-09,08:51:11
39.959066,116.316806,0,100,39761.3689351852,2008-11-09,08:51:16
39.959184,116.316805,0,97,39761.3689699074,2008-11-09,08:51:19
39.95923,116.31682,0,94,39761.3690277778,2008-11-09,08:51:24
39.959248,116.316841,0,90,39761.3690856481,2008-11-09,08:51:29
39.959282,116.316871,0,85,39761.3691435185,2008-11-09,08:51:34
39.959375,116.316838,0,80,39761.3691898148,2008-11-09,08:51:38
39.959512,116.316845,0,75,39761.369224537,2008-11-09,08:51:41
39.959613,116.316851,0,73,39761.3692476852,2008-11-09,08:51:43
39.959705,116.316828,0,72,39761.3692708333,2008-11-09,08:51:45
39.959789,116.31671,0,67,39761.3692939815,2008-11-09,08:51:47
39.959911,116.316702,0,68,39761.3693171296,2008-11-09,08:51:49
39.960053,116.316654,0,69,39761.3693402778,2008-11-09,08:51:51
39.960183,116.316604,0,75,39761.3693634259,2008-11-09,08:51:53
39.960333,116.316581,0,77,39761.3693865741,2008-11-09,08:51:55
39.960478,116.316567,0,74,39761.3694097222,2008-11-09,08:51:57
39.960637,116.31655,0,74,39761.3694328704,2008-11-09,08:51:59
39.960811,116.316526,0,73,39761.3694560185,2008-11-09,08:52:01
39.960985,116.3165,0,75,39761.3694791667,2008-11-09,08:52:03
39.961166,116.31647,0,75,39761.3695023148,2008-11-09,08:52:05
39.961256,116.316455,0,75,39761.3695138889,2008-11-09,08:52:06
39.961429,116.316437,0,74,39761.369537037,2008-11-09,08:52:08
39.9616,116.316414,0,79,39761.3695601852,2008-11-09,08:52:10
39.961689,116.316403,0,84,39761.3695717593,2008-11-09,08:52:11
39.961864,116.316375,0,83,39761.3695949074,2008-11-09,08:52:13
39.962029,116.316358,0,79,39761.3696180556,2008-11-09,08:52:15
39.962194,116.316337,0,77,39761.3696412037,2008-11-09,08:52:17
39.96235,116.316325,0,78,39761.3696643518,2008-11-09,08:52:19
39.962498,116.31631,0,74,39761.3696875,2008-11-09,08:52:21
39.962637,116.316291,0,73,39761.3697106481,2008-11-09,08:52:23
39.96277,116.316255,0,71,39761.3697337963,2008-11-09,08:52:25
39.962891,116.316216,0,72,39761.3697569444,2008-11-09,08:52:27
39.963011,116.316183,0,69,39761.3697800926,2008-11-09,08:52:29
39.963128,116.316154,0,70,39761.3698032407,2008-11-09,08:52:31
39.963235,116.316128,0,67,39761.3698263889,2008-11-09,08:52:33
39.963307,116.316113,0,88,39761.369849537,2008-11-09,08:52:35
39.963374,116.316079,0,107,39761.3698842593,2008-11-09,08:52:38
39.963422,116.316039,0,131,39761.3699421296,2008-11-09,08:52:43
39.963526,116.315998,0,129,39761.37,2008-11-09,08:52:48
39.963621,116.31597,0,130,39761.3700347222,2008-11-09,08:52:51
39.963712,116.315959,0,130,39761.3700694444,2008-11-09,08:52:54
39.963816,116.315953,0,126,39761.3701157407,2008-11-09,08:52:58
39.96391,116.315911,0,129,39761.370162037,2008-11-09,08:53:02
39.964011,116.31585,0,136,39761.3702083333,2008-11-09,08:53:06
39.964098,116.315788,0,134,39761.3702546296,2008-11-09,08:53:10
39.964155,116.315688,0,125,39761.3703009259,2008-11-09,08:53:14
39.964246,116.315687,0,128,39761.3703587963,2008-11-09,08:53:19
39.96431,116.315659,0,136,39761.3704166667,2008-11-09,08:53:24
39.964321,116.31565,0,135,39761.370474537,2008-11-09,08:53:29
39.964321,116.31565,0,135,39761.3705324074,2008-11-09,08:53:34
39.964318,116.315649,0,135,39761.3705902778,2008-11-09,08:53:39
39.964315,116.315648,0,135,39761.3706481481,2008-11-09,08:53:44
39.964316,116.315649,0,136,39761.3707060185,2008-11-09,08:53:49
39.964317,116.315649,0,135,39761.3707638889,2008-11-09,08:53:54
39.964316,116.315648,0,135,39761.3708217593,2008-11-09,08:53:59
39.964314,116.315647,0,135,39761.3708796296,2008-11-09,08:54:04
39.964315,116.315648,0,135,39761.3709375,2008-11-09,08:54:09
39.964319,116.315649,0,134,39761.3709953704,2008-11-09,08:54:14
39.964323,116.31565,0,134,39761.3710532407,2008-11-09,08:54:19
39.96432,116.31565,0,134,39761.3711111111,2008-11-09,08:54:24
39.96432,116.31565,0,134,39761.3711458333,2008-11-09,08:54:27
39.964315,116.31565,0,134,39761.3711689815,2008-11-09,08:54:29
39.964331,116.315644,0,134,39761.3712268519,2008-11-09,08:54:34
39.964423,116.315608,0,136,39761.3712847222,2008-11-09,08:54:39
39.964565,116.315546,0,136,39761.3713310185,2008-11-09,08:54:43
39.964722,116.315493,0,133,39761.3713541667,2008-11-09,08:54:45
39.964882,116.31545,0,133,39761.3713773148,2008-11-09,08:54:47
39.965021,116.315393,0,133,39761.371400463,2008-11-09,08:54:49
39.965146,116.315356,0,135,39761.3714236111,2008-11-09,08:54:51
39.965276,116.315313,0,135,39761.3714467593,2008-11-09,08:54:53
39.965401,116.31528,0,134,39761.3714699074,2008-11-09,08:54:55
39.965517,116.31525,0,133,39761.3714930556,2008-11-09,08:54:57
39.965642,116.31521,0,132,39761.3715162037,2008-11-09,08:54:59
39.965773,116.315159,0,131,39761.3715393519,2008-11-09,08:55:01
39.965898,116.315118,0,128,39761.3715625,2008-11-09,08:55:03
39.966028,116.315074,0,125,39761.3715856481,2008-11-09,08:55:05
39.966136,116.315041,0,124,39761.3716087963,2008-11-09,08:55:07
39.966258,116.315004,0,125,39761.3716435185,2008-11-09,08:55:10
39.96638,116.314957,0,123,39761.3716782407,2008-11-09,08:55:13
39.966475,116.314921,0,121,39761.3717013889,2008-11-09,08:55:15
39.966565,116.314874,0,119,39761.371724537,2008-11-09,08:55:17
39.966686,116.314828,0,115,39761.3717476852,2008-11-09,08:55:19
39.966826,116.314769,0,116,39761.3717708333,2008-11-09,08:55:21
39.966931,116.314729,0,114,39761.3717939815,2008-11-09,08:55:23
39.967026,116.314685,0,116,39761.3718171296,2008-11-09,08:55:25
39.967122,116.314637,0,119,39761.3718402778,2008-11-09,08:55:27
39.967222,116.314597,0,121,39761.3718634259,2008-11-09,08:55:29
39.967319,116.314547,0,123,39761.3718981481,2008-11-09,08:55:32
39.967349,116.314537,0,121,39761.3719560185,2008-11-09,08:55:37
39.967369,116.314527,0,121,39761.3720138889,2008-11-09,08:55:42
39.967392,116.314513,0,122,39761.3720717593,2008-11-09,08:55:47
39.96741,116.314504,0,123,39761.3721296296,2008-11-09,08:55:52
39.967447,116.314493,0,123,39761.3721875,2008-11-09,08:55:57
39.967455,116.314531,0,120,39761.3722453704,2008-11-09,08:56:02
39.967476,116.314529,0,120,39761.3723032407,2008-11-09,08:56:07
39.967506,116.314513,0,119,39761.3723611111,2008-11-09,08:56:12
39.96751,116.3145,0,119,39761.3724189815,2008-11-09,08:56:17
39.967521,116.314483,0,117,39761.3724768519,2008-11-09,08:56:22
39.967574,116.314437,0,116,39761.3725347222,2008-11-09,08:56:27
39.967667,116.314357,0,115,39761.3725810185,2008-11-09,08:56:31
39.96777,116.314319,0,114,39761.3726157407,2008-11-09,08:56:34
39.967857,116.31429,0,112,39761.3726388889,2008-11-09,08:56:36
39.967951,116.314265,0,110,39761.372662037,2008-11-09,08:56:38
39.968046,116.314241,0,108,39761.3726851852,2008-11-09,08:56:40
39.968162,116.314202,0,107,39761.3727199074,2008-11-09,08:56:43
39.968252,116.314147,0,105,39761.3727662037,2008-11-09,08:56:47
39.968371,116.31412,0,102,39761.3728125,2008-11-09,08:56:51
39.968403,116.314084,0,100,39761.3728703704,2008-11-09,08:56:56
39.968288,116.314096,0,102,39761.3728935185,2008-11-09,08:56:58
39.968247,116.314069,0,101,39761.3729513889,2008-11-09,08:57:03
39.968272,116.314051,0,100,39761.3730092593,2008-11-09,08:57:08
39.968318,116.314018,0,100,39761.3730671296,2008-11-09,08:57:13
39.968428,116.314006,0,101,39761.3730787037,2008-11-09,08:57:14
39.968521,116.313994,0,99,39761.3731134259,2008-11-09,08:57:17
39.968521,116.313994,0,99,39761.3731481481,2008-11-09,08:57:20
39.968521,116.313997,0,98,39761.3731712963,2008-11-09,08:57:22
39.968574,116.31399,0,98,39761.3732291667,2008-11-09,08:57:27
39.968571,116.31398,0,98,39761.373287037,2008-11-09,08:57:32
39.968663,116.313961,0,97,39761.3733217593,2008-11-09,08:57:35
39.968777,116.313957,0,95,39761.3733796296,2008-11-09,08:57:40
39.968875,116.313904,0,94,39761.3734143519,2008-11-09,08:57:43
39.968974,116.313884,0,93,39761.3734490741,2008-11-09,08:57:46
39.969078,116.313902,0,90,39761.3734837963,2008-11-09,08:57:49
39.969173,116.313923,0,83,39761.3735300926,2008-11-09,08:57:53
39.969249,116.313949,0,78,39761.373587963,2008-11-09,08:57:58
39.969266,116.313958,0,74,39761.3736458333,2008-11-09,08:58:03
39.969274,116.313943,0,69,39761.3737037037,2008-11-09,08:58:08
39.969296,116.313919,0,64,39761.3737615741,2008-11-09,08:58:13
39.969303,116.313917,0,59,39761.3738194444,2008-11-09,08:58:18
39.969303,116.313917,0,59,39761.3738541667,2008-11-09,08:58:21
39.969298,116.313918,0,58,39761.3738773148,2008-11-09,08:58:23
39.969327,116.313871,0,58,39761.3739351852,2008-11-09,08:58:28
39.969635,116.312962,0,138,39761.3740625,2008-11-09,08:58:39
39.969669,116.31355,0,276,39761.3740740741,2008-11-09,08:58:40
39.969924,116.31368,0,491,39761.3740856481,2008-11-09,08:58:41
39.969891,116.313637,0,403,39761.3740972222,2008-11-09,08:58:42
39.969854,116.313632,0,336,39761.3741087963,2008-11-09,08:58:43
39.969833,116.31363,0,292,39761.3741203704,2008-11-09,08:58:44
39.969815,116.313603,0,251,39761.3741319444,2008-11-09,08:58:45
39.969809,116.313575,0,215,39761.3741435185,2008-11-09,08:58:46
39.969828,116.313526,0,166,39761.3741666667,2008-11-09,08:58:48
39.969916,116.313457,0,145,39761.3742013889,2008-11-09,08:58:51
39.96984,116.313387,0,113,39761.374212963,2008-11-09,08:58:52
39.969921,116.313293,0,108,39761.3742361111,2008-11-09,08:58:54
39.970083,116.313235,0,106,39761.3742592593,2008-11-09,08:58:56
39.970182,116.313234,0,105,39761.3742708333,2008-11-09,08:58:57
39.970342,116.313227,0,101,39761.3742939815,2008-11-09,08:58:59
39.970477,116.313198,0,97,39761.3743171296,2008-11-09,08:59:01
39.97059,116.313177,0,93,39761.3743402778,2008-11-09,08:59:03
39.970693,116.31316,0,91,39761.3743634259,2008-11-09,08:59:05
39.970805,116.313102,0,82,39761.3744097222,2008-11-09,08:59:09
39.97085,116.313061,0,74,39761.3744675926,2008-11-09,08:59:14
39.970882,116.313056,0,71,39761.374525463,2008-11-09,08:59:19
39.970515,116.31238,0,78,39761.3748842593,2008-11-09,08:59:50
39.970536,116.312377,0,74,39761.3749421296,2008-11-09,08:59:55
39.970686,116.312412,0,69,39761.3749652778,2008-11-09,08:59:57
39.970803,116.312736,0,101,39761.375,2008-11-09,09:00:00
39.970685,116.312817,0,99,39761.3750115741,2008-11-09,09:00:01
39.970837,116.312688,0,94,39761.3750578704,2008-11-09,09:00:05
39.970992,116.312657,0,95,39761.3750694444,2008-11-09,09:00:06
39.971164,116.312616,0,100,39761.3750810185,2008-11-09,09:00:07
39.971431,116.312586,0,111,39761.3750925926,2008-11-09,09:00:08
39.97161,116.312561,0,120,39761.3751041667,2008-11-09,09:00:09
39.971773,116.312489,0,131,39761.3751273148,2008-11-09,09:00:11
39.971972,116.312411,0,140,39761.375150463,2008-11-09,09:00:13
39.972046,116.312447,0,114,39761.3751736111,2008-11-09,09:00:15
39.972151,116.312416,0,116,39761.3751851852,2008-11-09,09:00:16
39.972321,116.312361,0,122,39761.3751967593,2008-11-09,09:00:17
39.972462,116.312336,0,137,39761.3752083333,2008-11-09,09:00:18
39.972582,116.312275,0,151,39761.3752199074,2008-11-09,09:00:19
39.972739,116.312248,0,142,39761.3752430556,2008-11-09,09:00:21
39.972917,116.31219,0,139,39761.3752662037,2008-11-09,09:00:23
39.973007,116.31216,0,140,39761.3752777778,2008-11-09,09:00:24
39.973161,116.312111,0,140,39761.3753009259,2008-11-09,09:00:26
39.973321,116.312053,0,141,39761.3753240741,2008-11-09,09:00:28
39.973461,116.312021,0,134,39761.3753472222,2008-11-09,09:00:30
39.973556,116.311996,0,133,39761.3753587963,2008-11-09,09:00:31
39.973661,116.311967,0,132,39761.3753703704,2008-11-09,09:00:32
39.973764,116.311896,0,128,39761.3753935185,2008-11-09,09:00:34
39.973924,116.31183,0,126,39761.3754166667,2008-11-09,09:00:36
39.974069,116.31177,0,125,39761.3754398148,2008-11-09,09:00:38
39.974174,116.31164,0,123,39761.375474537,2008-11-09,09:00:41
39.974239,116.311559,0,126,39761.3755208333,2008-11-09,09:00:45
39.9743,116.311541,0,128,39761.3755555556,2008-11-09,09:00:48
39.974317,116.311533,0,129,39761.3755902778,2008-11-09,09:00:51
39.974318,116.311535,0,129,39761.3756365741,2008-11-09,09:00:55
39.974322,116.311534,0,129,39761.3756712963,2008-11-09,09:00:58
39.974329,116.311532,0,129,39761.3757175926,2008-11-09,09:01:02
39.974329,116.311532,0,129,39761.3757291667,2008-11-09,09:01:03
39.974334,116.31153,0,130,39761.3757523148,2008-11-09,09:01:05
39.974346,116.311526,0,130,39761.3757986111,2008-11-09,09:01:09
39.974356,116.311524,0,130,39761.3758333333,2008-11-09,09:01:12
39.974358,116.311524,0,130,39761.3758796296,2008-11-09,09:01:16
39.974356,116.311526,0,130,39761.3759143518,2008-11-09,09:01:19
39.974353,116.311528,0,130,39761.3759606481,2008-11-09,09:01:23
39.974351,116.311529,0,130,39761.3759953704,2008-11-09,09:01:26
39.974355,116.311528,0,130,39761.3760416667,2008-11-09,09:01:30
39.974359,116.311527,0,130,39761.376087963,2008-11-09,09:01:34
39.97436,116.311527,0,130,39761.3761226852,2008-11-09,09:01:37
39.97436,116.311528,0,130,39761.3761689815,2008-11-09,09:01:41
39.974359,116.311529,0,130,39761.3762037037,2008-11-09,09:01:44
39.974362,116.311529,0,130,39761.37625,2008-11-09,09:01:48
39.974363,116.311529,0,130,39761.3762847222,2008-11-09,09:01:51
39.974364,116.31153,0,130,39761.3763310185,2008-11-09,09:01:55
39.974364,116.311531,0,130,39761.3763657407,2008-11-09,09:01:58
39.974361,116.311535,0,129,39761.376412037,2008-11-09,09:02:02
39.974361,116.311535,0,129,39761.3764236111,2008-11-09,09:02:03
39.974361,116.311535,0,129,39761.3764467593,2008-11-09,09:02:05
39.974423,116.311526,0,130,39761.3764930556,2008-11-09,09:02:09
39.974532,116.311521,0,129,39761.3765277778,2008-11-09,09:02:12
39.974625,116.311509,0,128,39761.3765509259,2008-11-09,09:02:14
39.974708,116.311465,0,126,39761.3765740741,2008-11-09,09:02:16
39.974809,116.311433,0,123,39761.3765972222,2008-11-09,09:02:18
39.974875,116.311419,0,121,39761.3766087963,2008-11-09,09:02:19
39.974995,116.311373,0,119,39761.3766319444,2008-11-09,09:02:21
39.97512,116.311338,0,116,39761.3766550926,2008-11-09,09:02:23
39.975278,116.311296,0,118,39761.3766782407,2008-11-09,09:02:25
39.975357,116.311272,0,118,39761.3766898148,2008-11-09,09:02:26
39.975517,116.311235,0,117,39761.376712963,2008-11-09,09:02:28
39.975688,116.311202,0,117,39761.3767361111,2008-11-09,09:02:30
39.975861,116.311144,0,119,39761.3767592593,2008-11-09,09:02:32
39.975943,116.311117,0,118,39761.3767708333,2008-11-09,09:02:33
39.976087,116.311083,0,117,39761.3767939815,2008-11-09,09:02:35
39.976183,116.311043,0,117,39761.3768171296,2008-11-09,09:02:37
39.976241,116.311015,0,116,39761.3768518518,2008-11-09,09:02:40
39.976189,116.310982,0,112,39761.3768981481,2008-11-09,09:02:44
39.976175,116.310957,0,111,39761.3769328704,2008-11-09,09:02:47
39.976162,116.310943,0,109,39761.3769791667,2008-11-09,09:02:51
39.976162,116.310943,0,109,39761.3769907407,2008-11-09,09:02:52
39.976168,116.310942,0,109,39761.3770138889,2008-11-09,09:02:54
39.976178,116.310939,0,108,39761.3770601852,2008-11-09,09:02:58
39.97618,116.310939,0,108,39761.3770949074,2008-11-09,09:03:01
39.97618,116.310939,0,108,39761.3771180556,2008-11-09,09:03:03
39.976181,116.310938,0,108,39761.3771412037,2008-11-09,09:03:05
39.976241,116.310928,0,107,39761.3771759259,2008-11-09,09:03:08
39.976193,116.310733,0,105,39761.3772222222,2008-11-09,09:03:12
39.976282,116.310633,0,104,39761.3772569444,2008-11-09,09:03:15
39.976458,116.31065,0,104,39761.3772800926,2008-11-09,09:03:17
39.976511,116.310588,0,102,39761.3773032407,2008-11-09,09:03:19
39.976575,116.310484,0,99,39761.377337963,2008-11-09,09:03:22
39.976671,116.310395,0,101,39761.3773611111,2008-11-09,09:03:24
39.976743,116.310279,0,101,39761.3773842593,2008-11-09,09:03:26
39.976873,116.310255,0,100,39761.3774074074,2008-11-09,09:03:28
39.976981,116.310232,0,101,39761.3774189815,2008-11-09,09:03:29
39.977078,116.310215,0,101,39761.3774305556,2008-11-09,09:03:30
39.977174,116.310204,0,100,39761.3774421296,2008-11-09,09:03:31
39.977545,116.310351,0,105,39761.3774537037,2008-11-09,09:03:32
39.977707,116.310474,0,106,39761.3774652778,2008-11-09,09:03:33
39.977899,116.310474,0,107,39761.3774768518,2008-11-09,09:03:34
39.978047,116.310468,0,109,39761.3774884259,2008-11-09,09:03:35
39.978173,116.310469,0,109,39761.3775,2008-11-09,09:03:36
39.97827,116.310452,0,110,39761.3775115741,2008-11-09,09:03:37
39.978363,116.310436,0,111,39761.3775231481,2008-11-09,09:03:38
39.97847,116.310423,0,111,39761.3775347222,2008-11-09,09:03:39
39.978561,116.310409,0,112,39761.3775462963,2008-11-09,09:03:40
39.978672,116.310399,0,113,39761.3775578704,2008-11-09,09:03:41
39.978839,116.310372,0,115,39761.3775810185,2008-11-09,09:03:43
39.979,116.310342,0,117,39761.3776041667,2008-11-09,09:03:45
39.979138,116.310348,0,119,39761.3776273148,2008-11-09,09:03:47
39.979266,116.310343,0,124,39761.377650463,2008-11-09,09:03:49
39.979301,116.310345,0,128,39761.377662037,2008-11-09,09:03:50
39.979328,116.310382,0,133,39761.3777083333,2008-11-09,09:03:54
39.979314,116.3104,0,144,39761.3777430556,2008-11-09,09:03:57
39.979314,116.310401,0,151,39761.3777893518,2008-11-09,09:04:01
39.979315,116.310401,0,152,39761.3778240741,2008-11-09,09:04:04
39.979316,116.310401,0,152,39761.3778703704,2008-11-09,09:04:08
39.979316,116.310401,0,152,39761.3778819444,2008-11-09,09:04:09
39.979309,116.310404,0,152,39761.3779050926,2008-11-09,09:04:11
39.979288,116.310417,0,152,39761.3779513889,2008-11-09,09:04:15
39.979272,116.310427,0,151,39761.3779861111,2008-11-09,09:04:18
39.979256,116.310427,0,149,39761.3780324074,2008-11-09,09:04:22
39.979262,116.310447,0,148,39761.3780671296,2008-11-09,09:04:25
39.979256,116.310451,0,148,39761.3781134259,2008-11-09,09:04:29
39.979253,116.310453,0,148,39761.3781481481,2008-11-09,09:04:32
39.97925,116.310455,0,148,39761.3781944444,2008-11-09,09:04:36
39.97925,116.310455,0,148,39761.3782060185,2008-11-09,09:04:37
39.979248,116.310457,0,148,39761.3782291667,2008-11-09,09:04:39
39.979272,116.310477,0,148,39761.378275463,2008-11-09,09:04:43
39.979271,116.310507,0,149,39761.3783101852,2008-11-09,09:04:46
39.979325,116.310513,0,149,39761.3783564815,2008-11-09,09:04:50
39.979415,116.310498,0,150,39761.3783680556,2008-11-09,09:04:51
39.979533,116.31049,0,151,39761.3783912037,2008-11-09,09:04:53
39.979869,116.310421,0,151,39761.3784143519,2008-11-09,09:04:55
39.980162,116.31037,0,152,39761.3784375,2008-11-09,09:04:57
39.98026,116.310338,0,156,39761.3784490741,2008-11-09,09:04:58
39.980435,116.310287,0,162,39761.3784722222,2008-11-09,09:05:00
39.980579,116.310213,0,165,39761.3784953704,2008-11-09,09:05:02
39.980758,116.310224,0,165,39761.3785185185,2008-11-09,09:05:04
39.980934,116.310236,0,165,39761.3785416667,2008-11-09,09:05:06
39.981009,116.310235,0,164,39761.3785532407,2008-11-09,09:05:07
39.981129,116.310238,0,164,39761.3785763889,2008-11-09,09:05:09
39.981237,116.310266,0,164,39761.378599537,2008-11-09,09:05:11
39.981345,116.310314,0,166,39761.3786342593,2008-11-09,09:05:14
39.981429,116.310381,0,157,39761.3786689815,2008-11-09,09:05:17
39.981461,116.310383,0,153,39761.3786805556,2008-11-09,09:05:18
39.981542,116.310352,0,159,39761.3787152778,2008-11-09,09:05:21
39.981567,116.310366,0,160,39761.3787615741,2008-11-09,09:05:25
39.98159,116.310371,0,157,39761.3787962963,2008-11-09,09:05:28
39.98161,116.310371,0,154,39761.3788425926,2008-11-09,09:05:32
39.981629,116.310358,0,152,39761.3788888889,2008-11-09,09:05:36
39.981639,116.310289,0,153,39761.3789236111,2008-11-09,09:05:39
39.981671,116.310281,0,151,39761.3789699074,2008-11-09,09:05:43
39.981703,116.310275,0,151,39761.3790046296,2008-11-09,09:05:46
39.981752,116.310306,0,148,39761.3790509259,2008-11-09,09:05:50
39.98177,116.310341,0,149,39761.3790856482,2008-11-09,09:05:53
39.981694,116.310225,0,150,39761.3791087963,2008-11-09,09:05:55
39.981773,116.310208,0,149,39761.3791319444,2008-11-09,09:05:57
39.981722,116.310097,0,150,39761.3791435185,2008-11-09,09:05:58
39.981741,116.310088,0,150,39761.3791666667,2008-11-09,09:06:00
39.981804,116.310001,0,153,39761.3791782407,2008-11-09,09:06:01
39.981882,116.309965,0,150,39761.379212963,2008-11-09,09:06:04
39.981909,116.309959,0,148,39761.3792476852,2008-11-09,09:06:07
39.981803,116.309825,0,151,39761.3792824074,2008-11-09,09:06:10
39.981785,116.309801,0,152,39761.3792939815,2008-11-09,09:06:11
39.981785,116.309801,0,152,39761.3793055556,2008-11-09,09:06:12
39.981785,116.309798,0,154,39761.3793287037,2008-11-09,09:06:14
39.981714,116.309748,0,160,39761.379375,2008-11-09,09:06:18
39.981718,116.309758,0,160,39761.3794097222,2008-11-09,09:06:21
39.981708,116.309765,0,161,39761.3794560185,2008-11-09,09:06:25
39.98169,116.309775,0,162,39761.3794907407,2008-11-09,09:06:28
39.981668,116.309779,0,162,39761.379537037,2008-11-09,09:06:32
39.981665,116.30978,0,162,39761.3795717593,2008-11-09,09:06:35
39.981668,116.309781,0,162,39761.3796296296,2008-11-09,09:06:40
39.981668,116.309781,0,162,39761.3796643519,2008-11-09,09:06:43
39.981667,116.309783,0,162,39761.3796875,2008-11-09,09:06:45
39.981776,116.309832,0,163,39761.3797337963,2008-11-09,09:06:49
39.98187,116.309811,0,166,39761.3797685185,2008-11-09,09:06:52
39.981964,116.309792,0,169,39761.3797916667,2008-11-09,09:06:54
39.982057,116.309765,0,168,39761.3798263889,2008-11-09,09:06:57
39.982173,116.309754,0,169,39761.3798726852,2008-11-09,09:07:01
39.982295,116.309708,0,170,39761.3799074074,2008-11-09,09:07:04
39.982407,116.309655,0,172,39761.3799305556,2008-11-09,09:07:06
39.982525,116.309627,0,171,39761.3799537037,2008-11-09,09:07:08
39.982641,116.309545,0,171,39761.3799768519,2008-11-09,09:07:10
39.982767,116.309501,0,171,39761.38,2008-11-09,09:07:12
39.982854,116.309455,0,169,39761.3800231481,2008-11-09,09:07:14
39.982962,116.309418,0,177,39761.3800694444,2008-11-09,09:07:18
39.98306,116.309424,0,178,39761.3801041667,2008-11-09,09:07:21
39.983174,116.309411,0,179,39761.3801388889,2008-11-09,09:07:24
39.983298,116.309431,0,186,39761.3801736111,2008-11-09,09:07:27
39.983398,116.309503,0,202,39761.3802083333,2008-11-09,09:07:30
39.983467,116.309592,0,221,39761.3802314815,2008-11-09,09:07:32
39.98357,116.309602,0,233,39761.3802662037,2008-11-09,09:07:35
39.983686,116.309577,0,239,39761.3803009259,2008-11-09,09:07:38
39.983802,116.309579,0,253,39761.3803472222,2008-11-09,09:07:42
39.983884,116.309607,0,264,39761.3803703704,2008-11-09,09:07:44
39.983977,116.309689,0,279,39761.3803935185,2008-11-09,09:07:46
39.984057,116.309737,0,290,39761.3804282407,2008-11-09,09:07:49
39.983987,116.310064,0,337,39761.3830092593,2008-11-09,09:11:32
39.984088,116.310167,0,326,39761.3830671296,2008-11-09,09:11:37
39.984196,116.310229,0,308,39761.3831018518,2008-11-09,09:11:40
39.984313,116.310265,0,287,39761.3831365741,2008-11-09,09:11:43
39.984424,116.310295,0,274,39761.3831597222,2008-11-09,09:11:45
39.984528,116.31029,0,264,39761.3831828704,2008-11-09,09:11:47
39.98464,116.31028,0,256,39761.3832060185,2008-11-09,09:11:49
39.984757,116.310261,0,249,39761.3832291667,2008-11-09,09:11:51
39.984903,116.310257,0,243,39761.3832523148,2008-11-09,09:11:53
39.985044,116.310254,0,240,39761.383275463,2008-11-09,09:11:55
39.985215,116.310244,0,228,39761.3832986111,2008-11-09,09:11:57
39.985315,116.310231,0,230,39761.3833101852,2008-11-09,09:11:58
39.985472,116.31019,0,226,39761.3833333333,2008-11-09,09:12:00
39.985624,116.310157,0,224,39761.3833564815,2008-11-09,09:12:02
39.985785,116.310144,0,225,39761.3833796296,2008-11-09,09:12:04
39.985941,116.310128,0,224,39761.3834027778,2008-11-09,09:12:06
39.986059,116.310118,0,231,39761.3834259259,2008-11-09,09:12:08
39.986176,116.310128,0,224,39761.3834490741,2008-11-09,09:12:10
39.98626,116.310076,0,213,39761.3834953704,2008-11-09,09:12:14
39.986292,116.310067,0,220,39761.3835532407,2008-11-09,09:12:19
39.986292,116.310067,0,220,39761.383587963,2008-11-09,09:12:22
39.986292,116.310066,0,218,39761.3836111111,2008-11-09,09:12:24
39.986371,116.309921,0,218,39761.3836689815,2008-11-09,09:12:29
39.986461,116.30986,0,210,39761.3837037037,2008-11-09,09:12:32
39.986563,116.309816,0,206,39761.3837384259,2008-11-09,09:12:35
39.98666,116.309804,0,209,39761.3837615741,2008-11-09,09:12:37
39.986755,116.309784,0,207,39761.3837847222,2008-11-09,09:12:39
39.986902,116.309743,0,207,39761.3838194444,2008-11-09,09:12:42
39.987054,116.309751,0,212,39761.3838425926,2008-11-09,09:12:44
39.987216,116.309755,0,219,39761.3838657407,2008-11-09,09:12:46
39.987374,116.309753,0,224,39761.3838888889,2008-11-09,09:12:48
39.987532,116.309736,0,221,39761.383912037,2008-11-09,09:12:50
39.987624,116.309735,0,219,39761.3839236111,2008-11-09,09:12:51
39.987725,116.309745,0,219,39761.3839351852,2008-11-09,09:12:52
39.987882,116.309755,0,222,39761.3839583333,2008-11-09,09:12:54
39.988017,116.309784,0,222,39761.3839814815,2008-11-09,09:12:56
39.988122,116.3098,0,222,39761.3840046296,2008-11-09,09:12:58
39.988232,116.309833,0,222,39761.3840277778,2008-11-09,09:13:00
39.988313,116.309892,0,229,39761.3840740741,2008-11-09,09:13:04
39.988334,116.309965,0,226,39761.3841319444,2008-11-09,09:13:09
39.98837,116.309984,0,229,39761.3841898148,2008-11-09,09:13:14
39.988351,116.310011,0,226,39761.3842476852,2008-11-09,09:13:19
39.98837,116.310001,0,228,39761.3843055556,2008-11-09,09:13:24
39.988451,116.309949,0,236,39761.3843402778,2008-11-09,09:13:27
39.988546,116.309933,0,235,39761.384375,2008-11-09,09:13:30
39.988631,116.310046,0,226,39761.3843981481,2008-11-09,09:13:32
39.98874,116.310065,0,223,39761.3844212963,2008-11-09,09:13:34
39.988872,116.310064,0,224,39761.3844444444,2008-11-09,09:13:36
39.988986,116.310054,0,218,39761.3844675926,2008-11-09,09:13:38
39.989122,116.310027,0,211,39761.3844907407,2008-11-09,09:13:40
39.989255,116.31002,0,207,39761.3845138889,2008-11-09,09:13:42
39.989393,116.310012,0,201,39761.384537037,2008-11-09,09:13:44
39.989532,116.309991,0,194,39761.3845601852,2008-11-09,09:13:46
39.989654,116.30997,0,189,39761.3845833333,2008-11-09,09:13:48
39.989775,116.30998,0,183,39761.3846064815,2008-11-09,09:13:50
39.989872,116.309911,0,179,39761.3846527778,2008-11-09,09:13:54
39.989875,116.309902,0,185,39761.3847106481,2008-11-09,09:13:59
39.989888,116.309895,0,185,39761.3847685185,2008-11-09,09:14:04
39.989906,116.309872,0,189,39761.3848263889,2008-11-09,09:14:09
39.989977,116.309812,0,190,39761.3848842593,2008-11-09,09:14:14
39.990059,116.309719,0,186,39761.3849189815,2008-11-09,09:14:17
39.990168,116.309695,0,185,39761.3849421296,2008-11-09,09:14:19
39.990276,116.309675,0,185,39761.3849652778,2008-11-09,09:14:21
39.990384,116.309742,0,183,39761.3849884259,2008-11-09,09:14:23
39.990488,116.309774,0,181,39761.3850115741,2008-11-09,09:14:25
39.990605,116.309813,0,175,39761.3850462963,2008-11-09,09:14:28
39.990719,116.309816,0,172,39761.3850694444,2008-11-09,09:14:30
39.99084,116.309798,0,173,39761.3850925926,2008-11-09,09:14:32
39.990948,116.309787,0,172,39761.3851157407,2008-11-09,09:14:34
39.991057,116.309768,0,167,39761.3851388889,2008-11-09,09:14:36
39.991181,116.309747,0,167,39761.385162037,2008-11-09,09:14:38
39.991305,116.309721,0,163,39761.3851851852,2008-11-09,09:14:40
39.991443,116.309705,0,161,39761.3852083333,2008-11-09,09:14:42
39.99158,116.309688,0,151,39761.3852314815,2008-11-09,09:14:44
39.991746,116.309669,0,157,39761.3852546296,2008-11-09,09:14:46
39.991909,116.309648,0,165,39761.3852777778,2008-11-09,09:14:48
39.99209,116.309651,0,166,39761.3853009259,2008-11-09,09:14:50
39.99227,116.309636,0,162,39761.3853240741,2008-11-09,09:14:52
39.99238,116.309642,0,163,39761.3853356481,2008-11-09,09:14:53
39.992474,116.30964,0,161,39761.3853472222,2008-11-09,09:14:54
39.99257,116.309631,0,157,39761.3853587963,2008-11-09,09:14:55
39.99266,116.309611,0,151,39761.3853703704,2008-11-09,09:14:56
39.992773,116.309597,0,165,39761.3853819444,2008-11-09,09:14:57
39.992867,116.309581,0,165,39761.3853935185,2008-11-09,09:14:58
39.992962,116.309565,0,167,39761.3854050926,2008-11-09,09:14:59
39.993136,116.309544,0,169,39761.3854282407,2008-11-09,09:15:01
39.993226,116.309536,0,172,39761.3854398148,2008-11-09,09:15:02
39.993397,116.309528,0,181,39761.385462963,2008-11-09,09:15:04
39.993494,116.309522,0,184,39761.385474537,2008-11-09,09:15:05
39.993659,116.309509,0,186,39761.3854976852,2008-11-09,09:15:07
39.993814,116.309517,0,183,39761.3855208333,2008-11-09,09:15:09
39.993938,116.309515,0,194,39761.3855439815,2008-11-09,09:15:11
39.994041,116.309514,0,203,39761.3855787037,2008-11-09,09:15:14
39.994158,116.309527,0,209,39761.385625,2008-11-09,09:15:18
39.994274,116.309516,0,208,39761.3856597222,2008-11-09,09:15:21
39.994365,116.309497,0,221,39761.3856944444,2008-11-09,09:15:24
39.994395,116.309467,0,233,39761.3857523148,2008-11-09,09:15:29
39.994454,116.309436,0,240,39761.3858101852,2008-11-09,09:15:34
39.994554,116.30939,0,241,39761.3858449074,2008-11-09,09:15:37
39.99466,116.30936,0,235,39761.3858680556,2008-11-09,09:15:39
39.994777,116.309337,0,234,39761.3858912037,2008-11-09,09:15:41
39.994917,116.309332,0,238,39761.3859143518,2008-11-09,09:15:43
39.99506,116.309328,0,239,39761.3859375,2008-11-09,09:15:45
39.995218,116.309318,0,239,39761.3859606481,2008-11-09,09:15:47
39.995366,116.30931,0,244,39761.3859837963,2008-11-09,09:15:49
39.995507,116.309302,0,248,39761.3860069444,2008-11-09,09:15:51
39.995602,116.309282,0,254,39761.3860300926,2008-11-09,09:15:53
39.995713,116.309259,0,260,39761.3860648148,2008-11-09,09:15:56
39.995809,116.309242,0,260,39761.386099537,2008-11-09,09:15:59
39.99589,116.309291,0,269,39761.3861226852,2008-11-09,09:16:01
39.995997,116.309338,0,279,39761.3861574074,2008-11-09,09:16:04
39.99605,116.309339,0,275,39761.3862152778,2008-11-09,09:16:09
39.996043,116.309338,0,272,39761.3862731481,2008-11-09,09:16:14
39.996035,116.30934,0,271,39761.3863310185,2008-11-09,09:16:19
39.996027,116.309343,0,271,39761.3863888889,2008-11-09,09:16:24
39.996027,116.309343,0,271,39761.3864467593,2008-11-09,09:16:29
39.996027,116.309343,0,271,39761.3864814815,2008-11-09,09:16:32
39.996031,116.309342,0,271,39761.3865046296,2008-11-09,09:16:34
39.996043,116.309339,0,271,39761.3865625,2008-11-09,09:16:39
39.996048,116.309337,0,270,39761.3866203704,2008-11-09,09:16:44
39.996048,116.309337,0,270,39761.3866550926,2008-11-09,09:16:47
39.996047,116.309336,0,270,39761.3866782407,2008-11-09,09:16:49
39.996134,116.309319,0,267,39761.3867361111,2008-11-09,09:16:54
39.996226,116.309301,0,261,39761.3867824074,2008-11-09,09:16:58
39.996363,116.309275,0,254,39761.3868171296,2008-11-09,09:17:01
39.996466,116.309263,0,250,39761.3868402778,2008-11-09,09:17:03
39.996591,116.309257,0,246,39761.3868634259,2008-11-09,09:17:05
39.996721,116.309247,0,243,39761.3868865741,2008-11-09,09:17:07
39.996869,116.309216,0,237,39761.3869097222,2008-11-09,09:17:09
39.99701,116.309191,0,233,39761.3869328704,2008-11-09,09:17:11
39.99716,116.309186,0,227,39761.3869560185,2008-11-09,09:17:13
39.997307,116.309163,0,222,39761.3869791667,2008-11-09,09:17:15
39.997469,116.309147,0,216,39761.3870023148,2008-11-09,09:17:17
39.997622,116.309129,0,214,39761.387025463,2008-11-09,09:17:19
39.997717,116.309126,0,210,39761.387037037,2008-11-09,09:17:20
39.997871,116.309116,0,203,39761.3870601852,2008-11-09,09:17:22
39.998,116.30911,0,190,39761.3870833333,2008-11-09,09:17:24
39.998131,116.309107,0,180,39761.3871064815,2008-11-09,09:17:26
39.99823,116.309106,0,177,39761.3871296296,2008-11-09,09:17:28
39.998319,116.309072,0,165,39761.3871759259,2008-11-09,09:17:32
39.998319,116.309072,0,165,39761.3872106481,2008-11-09,09:17:35
39.998314,116.309069,0,169,39761.3872337963,2008-11-09,09:17:37
39.998298,116.309073,0,168,39761.3872916667,2008-11-09,09:17:42
39.99827,116.309077,0,167,39761.387349537,2008-11-09,09:17:47
39.998249,116.309081,0,167,39761.3874074074,2008-11-09,09:17:52
39.99824,116.309084,0,167,39761.3874652778,2008-11-09,09:17:57
39.99824,116.309084,0,167,39761.3875,2008-11-09,09:18:00
39.998242,116.309084,0,166,39761.3875231481,2008-11-09,09:18:02
39.998322,116.309064,0,163,39761.3875810185,2008-11-09,09:18:07
39.998456,116.309041,0,161,39761.3876157407,2008-11-09,09:18:10
39.998573,116.309032,0,160,39761.3876388889,2008-11-09,09:18:12
39.998728,116.309039,0,158,39761.387662037,2008-11-09,09:18:14
39.998879,116.309043,0,159,39761.3876851852,2008-11-09,09:18:16
39.99903,116.309054,0,160,39761.3877083333,2008-11-09,09:18:18
39.999193,116.309055,0,159,39761.3877314815,2008-11-09,09:18:20
39.999367,116.309061,0,158,39761.3877546296,2008-11-09,09:18:22
39.999543,116.309064,0,158,39761.3877777778,2008-11-09,09:18:24
39.999637,116.309068,0,157,39761.3877893519,2008-11-09,09:18:25
39.999728,116.309069,0,157,39761.3878009259,2008-11-09,09:18:26
39.999821,116.309068,0,157,39761.3878125,2008-11-09,09:18:27
39.999923,116.30907,0,158,39761.3878240741,2008-11-09,09:18:28
40.000024,116.309073,0,161,39761.3878356481,2008-11-09,09:18:29
40.000123,116.309078,0,162,39761.3878472222,2008-11-09,09:18:30
40.000218,116.309081,0,162,39761.3878587963,2008-11-09,09:18:31
40.00031,116.30908,0,161,39761.3878703704,2008-11-09,09:18:32
40.000485,116.309079,0,156,39761.3878935185,2008-11-09,09:18:34
40.000656,116.30908,0,153,39761.3879166667,2008-11-09,09:18:36
40.000828,116.309083,0,152,39761.3879398148,2008-11-09,09:18:38
40.001009,116.309089,0,152,39761.387962963,2008-11-09,09:18:40
40.001183,116.309092,0,152,39761.3879861111,2008-11-09,09:18:42
40.001347,116.309097,0,150,39761.3880092593,2008-11-09,09:18:44
40.001504,116.309105,0,147,39761.3880324074,2008-11-09,09:18:46
40.001648,116.309101,0,145,39761.3880555556,2008-11-09,09:18:48
40.001776,116.309062,0,151,39761.3880787037,2008-11-09,09:18:50
40.001904,116.309033,0,158,39761.3881018519,2008-11-09,09:18:52
40.002041,116.309033,0,156,39761.388125,2008-11-09,09:18:54
40.002165,116.309033,0,147,39761.3881481481,2008-11-09,09:18:56
40.0023,116.309036,0,140,39761.3881712963,2008-11-09,09:18:58
40.00242,116.309039,0,139,39761.3881944444,2008-11-09,09:19:00
40.002513,116.309041,0,128,39761.3882175926,2008-11-09,09:19:02
40.002635,116.309034,0,119,39761.3882523148,2008-11-09,09:19:05
40.002737,116.309025,0,118,39761.388287037,2008-11-09,09:19:08
40.002828,116.309018,0,113,39761.3883217593,2008-11-09,09:19:11
40.002938,116.309018,0,117,39761.3883564815,2008-11-09,09:19:14
40.002981,116.309028,0,134,39761.3884143519,2008-11-09,09:19:19
40.003073,116.30902,0,129,39761.3884722222,2008-11-09,09:19:24
40.003162,116.309013,0,125,39761.3884953704,2008-11-09,09:19:26
40.003265,116.309016,0,124,39761.3885185185,2008-11-09,09:19:28
40.003362,116.309028,0,122,39761.3885416667,2008-11-09,09:19:30
40.003467,116.309054,0,120,39761.3885648148,2008-11-09,09:19:32
40.003583,116.30909,0,120,39761.388587963,2008-11-09,09:19:34
40.003703,116.309147,0,117,39761.3886111111,2008-11-09,09:19:36
40.003834,116.309229,0,112,39761.3886342593,2008-11-09,09:19:38
40.003974,116.309323,0,107,39761.3886574074,2008-11-09,09:19:40
40.004103,116.309429,0,105,39761.3886805556,2008-11-09,09:19:42
40.004231,116.309562,0,103,39761.3887037037,2008-11-09,09:19:44
40.004347,116.309713,0,101,39761.3887268519,2008-11-09,09:19:46
40.004456,116.309877,0,100,39761.38875,2008-11-09,09:19:48
40.004557,116.310062,0,97,39761.3887731481,2008-11-09,09:19:50
40.004607,116.31016,0,97,39761.3887847222,2008-11-09,09:19:51
40.004654,116.310264,0,97,39761.3887962963,2008-11-09,09:19:52
40.004699,116.310369,0,95,39761.3888078704,2008-11-09,09:19:53
40.004765,116.310578,0,93,39761.3888310185,2008-11-09,09:19:55
40.004792,116.31069,0,93,39761.3888425926,2008-11-09,09:19:56
40.004832,116.310915,0,90,39761.3888657407,2008-11-09,09:19:58
40.004858,116.311136,0,87,39761.3888888889,2008-11-09,09:20:00
40.004889,116.311364,0,85,39761.388912037,2008-11-09,09:20:02
40.004925,116.311595,0,83,39761.3889351852,2008-11-09,09:20:04
40.004946,116.311817,0,82,39761.3889583333,2008-11-09,09:20:06
40.004953,116.311938,0,81,39761.3889699074,2008-11-09,09:20:07
40.004987,116.312164,0,79,39761.3889930556,2008-11-09,09:20:09
40.005047,116.312381,0,78,39761.3890162037,2008-11-09,09:20:11
40.005146,116.312572,0,76,39761.3890393519,2008-11-09,09:20:13
40.005208,116.312671,0,75,39761.3890509259,2008-11-09,09:20:14
40.005273,116.312757,0,74,39761.3890625,2008-11-09,09:20:15
40.00535,116.312842,0,73,39761.3890740741,2008-11-09,09:20:16
40.005425,116.312919,0,72,39761.3890856481,2008-11-09,09:20:17
40.005566,116.313009,0,71,39761.3891087963,2008-11-09,09:20:19
40.005697,116.313037,0,69,39761.3891319444,2008-11-09,09:20:21
40.005793,116.313037,0,70,39761.3891435185,2008-11-09,09:20:22
40.005897,116.313037,0,69,39761.3891550926,2008-11-09,09:20:23
40.006055,116.312989,0,68,39761.3891782407,2008-11-09,09:20:25
40.006148,116.312971,0,68,39761.3891898148,2008-11-09,09:20:26
40.006316,116.312925,0,68,39761.389212963,2008-11-09,09:20:28
40.00641,116.312916,0,68,39761.389224537,2008-11-09,09:20:29
40.006504,116.312905,0,67,39761.3892361111,2008-11-09,09:20:30
40.006666,116.312871,0,65,39761.3892592593,2008-11-09,09:20:32
40.006755,116.312859,0,63,39761.3892708333,2008-11-09,09:20:33
40.006847,116.312845,0,64,39761.3892824074,2008-11-09,09:20:34
40.00694,116.312834,0,64,39761.3892939815,2008-11-09,09:20:35
40.007037,116.312831,0,63,39761.3893055556,2008-11-09,09:20:36
40.007203,116.312815,0,62,39761.3893287037,2008-11-09,09:20:38
40.007365,116.312786,0,63,39761.3893518519,2008-11-09,09:20:40
40.007526,116.31276,0,62,39761.389375,2008-11-09,09:20:42
40.007677,116.312726,0,63,39761.3893981481,2008-11-09,09:20:44
40.007843,116.312715,0,65,39761.3894212963,2008-11-09,09:20:46
40.007992,116.312693,0,67,39761.3894444444,2008-11-09,09:20:48
40.008134,116.312666,0,70,39761.3894675926,2008-11-09,09:20:50
40.008268,116.312634,0,72,39761.3894907407,2008-11-09,09:20:52
40.008406,116.312612,0,75,39761.3895138889,2008-11-09,09:20:54
40.008535,116.312589,0,81,39761.389537037,2008-11-09,09:20:56
40.008638,116.31258,0,89,39761.3895601852,2008-11-09,09:20:58
40.008701,116.312587,0,95,39761.3896180556,2008-11-09,09:21:03
40.008795,116.312574,0,104,39761.3896759259,2008-11-09,09:21:08
40.008848,116.312591,0,134,39761.3897222222,2008-11-09,09:21:12
40.008939,116.312574,0,140,39761.3897800926,2008-11-09,09:21:17
40.009051,116.312567,0,141,39761.3898148148,2008-11-09,09:21:20
40.009153,116.31256,0,142,39761.389837963,2008-11-09,09:21:22
40.009247,116.312552,0,143,39761.3898611111,2008-11-09,09:21:24
40.009383,116.312556,0,148,39761.3898842593,2008-11-09,09:21:26
40.009516,116.312534,0,152,39761.3899074074,2008-11-09,09:21:28
40.009668,116.312506,0,155,39761.3899305556,2008-11-09,09:21:30
40.009793,116.312484,0,153,39761.3899537037,2008-11-09,09:21:32
40.00993,116.312452,0,156,39761.3899768519,2008-11-09,09:21:34
40.010084,116.312433,0,158,39761.39,2008-11-09,09:21:36
40.010235,116.312418,0,159,39761.3900231481,2008-11-09,09:21:38
40.010392,116.312408,0,158,39761.3900462963,2008-11-09,09:21:40
40.010541,116.312397,0,159,39761.3900694444,2008-11-09,09:21:42
40.01067,116.312381,0,164,39761.3900925926,2008-11-09,09:21:44
40.010805,116.312366,0,154,39761.3901157407,2008-11-09,09:21:46
40.010918,116.312338,0,138,39761.3901388889,2008-11-09,09:21:48
40.011019,116.312317,0,135,39761.390162037,2008-11-09,09:21:50
40.01111,116.312301,0,135,39761.3901967593,2008-11-09,09:21:53
40.011113,116.312269,0,124,39761.3902546296,2008-11-09,09:21:58
40.011124,116.312265,0,122,39761.3903125,2008-11-09,09:22:03
40.011123,116.312265,0,121,39761.3903703704,2008-11-09,09:22:08
40.01112,116.312266,0,121,39761.3904282407,2008-11-09,09:22:13
40.011118,116.312267,0,120,39761.3904861111,2008-11-09,09:22:18
40.011118,116.312267,0,120,39761.3905208333,2008-11-09,09:22:21
40.01111,116.312271,0,121,39761.3905439815,2008-11-09,09:22:23
40.0111,116.312275,0,121,39761.3906018519,2008-11-09,09:22:28
40.0111,116.312275,0,121,39761.3906365741,2008-11-09,09:22:31
40.011102,116.312273,0,121,39761.3906597222,2008-11-09,09:22:33
40.011212,116.312254,0,123,39761.3907175926,2008-11-09,09:22:38
40.011302,116.312252,0,122,39761.3907407407,2008-11-09,09:22:40
40.011407,116.312244,0,122,39761.3907638889,2008-11-09,09:22:42
40.011524,116.312235,0,122,39761.390787037,2008-11-09,09:22:44
40.011653,116.312222,0,121,39761.3908101852,2008-11-09,09:22:46
40.011786,116.312207,0,121,39761.3908333333,2008-11-09,09:22:48
40.011929,116.312184,0,121,39761.3908564815,2008-11-09,09:22:50
40.012074,116.31216,0,123,39761.3908796296,2008-11-09,09:22:52
40.012236,116.312136,0,126,39761.3909027778,2008-11-09,09:22:54
40.012394,116.312115,0,132,39761.3909259259,2008-11-09,09:22:56
40.01256,116.312095,0,134,39761.3909490741,2008-11-09,09:22:58
40.012754,116.312082,0,130,39761.3909722222,2008-11-09,09:23:00
40.012851,116.312072,0,129,39761.3909837963,2008-11-09,09:23:01
40.012945,116.312055,0,127,39761.3909953704,2008-11-09,09:23:02
40.01304,116.312037,0,124,39761.3910069444,2008-11-09,09:23:03
40.013219,116.312014,0,129,39761.3910300926,2008-11-09,09:23:05
40.013313,116.312005,0,131,39761.3910416667,2008-11-09,09:23:06
40.01349,116.311977,0,129,39761.3910648148,2008-11-09,09:23:08
40.013584,116.311974,0,129,39761.3910763889,2008-11-09,09:23:09
40.013678,116.311955,0,134,39761.391087963,2008-11-09,09:23:10
40.013847,116.311921,0,133,39761.3911111111,2008-11-09,09:23:12
40.013978,116.311889,0,136,39761.3911342593,2008-11-09,09:23:14
40.014067,116.31187,0,128,39761.3911574074,2008-11-09,09:23:16
40.014079,116.31187,0,127,39761.3912152778,2008-11-09,09:23:21
40.014088,116.311868,0,129,39761.3912731481,2008-11-09,09:23:26
40.014096,116.311868,0,132,39761.3913310185,2008-11-09,09:23:31
40.01409,116.311871,0,133,39761.3913888889,2008-11-09,09:23:36
40.01409,116.311871,0,133,39761.3914236111,2008-11-09,09:23:39
40.014083,116.311874,0,133,39761.3914467593,2008-11-09,09:23:41
40.01407,116.311883,0,133,39761.3915046296,2008-11-09,09:23:46
40.01407,116.311883,0,133,39761.3915393518,2008-11-09,09:23:49
40.014069,116.311884,0,133,39761.3915625,2008-11-09,09:23:51
40.014049,116.311887,0,133,39761.3916203704,2008-11-09,09:23:56
40.014023,116.311906,0,134,39761.3916782407,2008-11-09,09:24:01
40.013975,116.3119,0,131,39761.3917361111,2008-11-09,09:24:06
40.01392,116.311893,0,132,39761.3917939815,2008-11-09,09:24:11
40.013855,116.311903,0,135,39761.3918518518,2008-11-09,09:24:16
40.013781,116.311917,0,139,39761.3919097222,2008-11-09,09:24:21
40.013734,116.311927,0,144,39761.3919675926,2008-11-09,09:24:26
40.013712,116.311938,0,144,39761.392025463,2008-11-09,09:24:31
40.013692,116.31193,0,129,39761.3920833333,2008-11-09,09:24:36
40.013668,116.311928,0,124,39761.3921412037,2008-11-09,09:24:41
40.013653,116.311931,0,119,39761.3921990741,2008-11-09,09:24:46
40.013639,116.31194,0,116,39761.3922569444,2008-11-09,09:24:51
40.013631,116.311933,0,114,39761.3923148148,2008-11-09,09:24:56
40.013628,116.311931,0,114,39761.3923726852,2008-11-09,09:25:01
40.013628,116.311931,0,114,39761.3924305556,2008-11-09,09:25:06
40.013628,116.311931,0,114,39761.3924884259,2008-11-09,09:25:11
40.013629,116.311931,0,114,39761.3925462963,2008-11-09,09:25:16
40.013628,116.311931,0,114,39761.3926041667,2008-11-09,09:25:21
40.013629,116.311931,0,114,39761.392662037,2008-11-09,09:25:26
40.013628,116.311931,0,115,39761.3927199074,2008-11-09,09:25:31
40.013628,116.311931,0,115,39761.3927777778,2008-11-09,09:25:36
40.013628,116.311931,0,115,39761.3928125,2008-11-09,09:25:39
40.013628,116.311931,0,115,39761.3928356481,2008-11-09,09:25:41
40.01363,116.31188,0,111,39761.3928935185,2008-11-09,09:25:46
40.013623,116.311817,0,111,39761.3929513889,2008-11-09,09:25:51
40.013576,116.311778,0,112,39761.3930092593,2008-11-09,09:25:56
40.013521,116.311746,0,110,39761.3930671296,2008-11-09,09:26:01
40.013458,116.311738,0,111,39761.393125,2008-11-09,09:26:06
40.013399,116.311727,0,114,39761.3931828704,2008-11-09,09:26:11
40.013338,116.311725,0,117,39761.3932407407,2008-11-09,09:26:16
40.013288,116.311754,0,118,39761.3932986111,2008-11-09,09:26:21
40.013267,116.31172,0,113,39761.3933564815,2008-11-09,09:26:26
40.01326,116.311652,0,110,39761.3934143518,2008-11-09,09:26:31
40.013249,116.31158,0,114,39761.3934722222,2008-11-09,09:26:36
40.013254,116.31153,0,113,39761.3935300926,2008-11-09,09:26:41
40.013257,116.311467,0,114,39761.393587963,2008-11-09,09:26:46
40.013273,116.311399,0,116,39761.3936458333,2008-11-09,09:26:51
40.01327,116.31132,0,119,39761.3937037037,2008-11-09,09:26:56
40.013273,116.311244,0,121,39761.3937615741,2008-11-09,09:27:01
40.013283,116.311179,0,124,39761.3938194444,2008-11-09,09:27:06
40.013265,116.311098,0,128,39761.3938773148,2008-11-09,09:27:11
40.013259,116.31105,0,129,39761.3939351852,2008-11-09,09:27:16
40.013229,116.310975,0,130,39761.3939930556,2008-11-09,09:27:21
40.013222,116.310907,0,134,39761.3940509259,2008-11-09,09:27:26
40.013223,116.310823,0,130,39761.3941087963,2008-11-09,09:27:31
40.013218,116.310761,0,130,39761.3941666667,2008-11-09,09:27:36
40.013209,116.310706,0,132,39761.394224537,2008-11-09,09:27:41
40.013214,116.310648,0,136,39761.3942824074,2008-11-09,09:27:46
40.013217,116.310587,0,142,39761.3943402778,2008-11-09,09:27:51
40.013225,116.310468,0,135,39761.3943981482,2008-11-09,09:27:56
40.013229,116.3104,0,136,39761.3944560185,2008-11-09,09:28:01
40.013238,116.310344,0,140,39761.3945138889,2008-11-09,09:28:06
40.013224,116.310272,0,145,39761.3945717593,2008-11-09,09:28:11
40.013248,116.310201,0,145,39761.3946296296,2008-11-09,09:28:16
40.013239,116.310113,0,141,39761.3946875,2008-11-09,09:28:21
40.013255,116.31002,0,140,39761.3947453704,2008-11-09,09:28:26
40.013255,116.309952,0,141,39761.3948032407,2008-11-09,09:28:31
40.013261,116.309894,0,140,39761.3948611111,2008-11-09,09:28:36
40.013254,116.309808,0,135,39761.3949189815,2008-11-09,09:28:41
40.013226,116.309716,0,127,39761.3949768519,2008-11-09,09:28:46
40.01321,116.309645,0,123,39761.3950347222,2008-11-09,09:28:51
40.013207,116.309577,0,120,39761.3950925926,2008-11-09,09:28:56
40.013203,116.309511,0,122,39761.395150463,2008-11-09,09:29:01
40.013197,116.309447,0,123,39761.3952083333,2008-11-09,09:29:06
40.013199,116.309385,0,123,39761.3952662037,2008-11-09,09:29:11
40.013194,116.309333,0,125,39761.3953240741,2008-11-09,09:29:16
40.013195,116.309243,0,126,39761.3953819444,2008-11-09,09:29:21
40.013186,116.309197,0,134,39761.3954398148,2008-11-09,09:29:26
40.013189,116.309107,0,134,39761.3954976852,2008-11-09,09:29:31
40.013184,116.30902,0,136,39761.3955555556,2008-11-09,09:29:36
40.013175,116.308926,0,134,39761.3956134259,2008-11-09,09:29:41
40.013175,116.308845,0,133,39761.3956712963,2008-11-09,09:29:46
40.013165,116.308781,0,131,39761.3957291667,2008-11-09,09:29:51
40.013168,116.308734,0,131,39761.395787037,2008-11-09,09:29:56
40.013173,116.308694,0,139,39761.3958449074,2008-11-09,09:30:01
40.013163,116.308629,0,144,39761.3959027778,2008-11-09,09:30:06
40.013156,116.308577,0,150,39761.3959606481,2008-11-09,09:30:11
40.013164,116.308522,0,156,39761.3960185185,2008-11-09,09:30:16
40.013153,116.308456,0,156,39761.3960763889,2008-11-09,09:30:21
40.013159,116.308343,0,155,39761.3961342593,2008-11-09,09:30:26
40.01316,116.30826,0,156,39761.3961921296,2008-11-09,09:30:31
40.013158,116.308188,0,161,39761.39625,2008-11-09,09:30:36
40.01315,116.308125,0,164,39761.3963078704,2008-11-09,09:30:41
40.013138,116.307992,0,157,39761.3963657407,2008-11-09,09:30:46
40.013121,116.307883,0,148,39761.3964236111,2008-11-09,09:30:51
40.013118,116.307801,0,143,39761.3964814815,2008-11-09,09:30:56
40.013107,116.307741,0,143,39761.3965393519,2008-11-09,09:31:01
40.013109,116.307677,0,143,39761.3965972222,2008-11-09,09:31:06
40.013107,116.307612,0,145,39761.3966550926,2008-11-09,09:31:11
40.013109,116.307555,0,148,39761.396712963,2008-11-09,09:31:16
40.013108,116.307495,0,154,39761.3967708333,2008-11-09,09:31:21
40.013119,116.307444,0,160,39761.3968287037,2008-11-09,09:31:26
40.013131,116.30739,0,164,39761.3968865741,2008-11-09,09:31:31
40.013145,116.307331,0,169,39761.3969444444,2008-11-09,09:31:36
40.013176,116.307269,0,175,39761.3970023148,2008-11-09,09:31:41
40.013224,116.307206,0,180,39761.3970601852,2008-11-09,09:31:46
40.013272,116.307173,0,183,39761.3971180556,2008-11-09,09:31:51
40.013296,116.307122,0,189,39761.3971759259,2008-11-09,09:31:56
40.01334,116.307086,0,195,39761.3972337963,2008-11-09,09:32:01
40.013375,116.307057,0,200,39761.3972916667,2008-11-09,09:32:06
40.013418,116.307038,0,205,39761.397349537,2008-11-09,09:32:11
40.013469,116.306981,0,207,39761.3974074074,2008-11-09,09:32:16
40.013507,116.306916,0,207,39761.3974652778,2008-11-09,09:32:21
40.013547,116.306854,0,204,39761.3975231481,2008-11-09,09:32:26
40.013583,116.306781,0,202,39761.3975810185,2008-11-09,09:32:31
40.013613,116.306754,0,202,39761.3976388889,2008-11-09,09:32:36
40.013613,116.306667,0,196,39761.3976967593,2008-11-09,09:32:41
40.013643,116.306603,0,197,39761.3977546296,2008-11-09,09:32:46
40.013672,116.306531,0,197,39761.3978125,2008-11-09,09:32:51
40.013729,116.306502,0,200,39761.3978703704,2008-11-09,09:32:56
40.013786,116.306498,0,201,39761.3979282407,2008-11-09,09:33:01
40.013824,116.306458,0,200,39761.3979861111,2008-11-09,09:33:06
40.013852,116.306395,0,199,39761.3980439815,2008-11-09,09:33:11
40.013882,116.306267,0,191,39761.3980902778,2008-11-09,09:33:15
40.013874,116.30614,0,177,39761.3981481481,2008-11-09,09:33:20
40.013871,116.306076,0,168,39761.3982060185,2008-11-09,09:33:25
40.013875,116.306004,0,163,39761.3982638889,2008-11-09,09:33:30
40.013855,116.305911,0,160,39761.3983217593,2008-11-09,09:33:35
40.01383,116.30586,0,154,39761.3983796296,2008-11-09,09:33:40
40.013835,116.305782,0,154,39761.3984375,2008-11-09,09:33:45
40.013872,116.305727,0,158,39761.3984953704,2008-11-09,09:33:50
40.013925,116.305688,0,162,39761.3985532407,2008-11-09,09:33:55
40.013967,116.305676,0,168,39761.3986111111,2008-11-09,09:34:00
40.014008,116.305664,0,172,39761.3986689815,2008-11-09,09:34:05
40.014067,116.305645,0,173,39761.3987268518,2008-11-09,09:34:10
40.014098,116.305683,0,162,39761.3987847222,2008-11-09,09:34:15
40.014107,116.30575,0,159,39761.3988425926,2008-11-09,09:34:20
40.014124,116.305811,0,158,39761.398900463,2008-11-09,09:34:25
40.014147,116.305929,0,155,39761.3989583333,2008-11-09,09:34:30
40.014156,116.306007,0,151,39761.3990162037,2008-11-09,09:34:35
40.014168,116.306098,0,150,39761.3990740741,2008-11-09,09:34:40
40.014191,116.306183,0,150,39761.3991319444,2008-11-09,09:34:45
40.014156,116.306256,0,141,39761.3991898148,2008-11-09,09:34:50
40.01408,116.306287,0,137,39761.3992476852,2008-11-09,09:34:55
40.014034,116.306331,0,133,39761.3993055556,2008-11-09,09:35:00
40.013996,116.306355,0,132,39761.3993634259,2008-11-09,09:35:05
40.013947,116.306375,0,130,39761.3994212963,2008-11-09,09:35:10
40.013895,116.3064,0,130,39761.3994791667,2008-11-09,09:35:15
40.013856,116.30642,0,128,39761.399537037,2008-11-09,09:35:20
40.013825,116.306462,0,126,39761.3995949074,2008-11-09,09:35:25
40.013789,116.306481,0,126,39761.3996527778,2008-11-09,09:35:30
40.013787,116.306482,0,126,39761.3997106481,2008-11-09,09:35:35
40.013787,116.306482,0,126,39761.3997453704,2008-11-09,09:35:38
40.013791,116.30648,0,126,39761.3997685185,2008-11-09,09:35:40
40.013806,116.306478,0,126,39761.3998263889,2008-11-09,09:35:45
40.013818,116.306473,0,125,39761.3998842593,2008-11-09,09:35:50
40.013818,116.306473,0,125,39761.3999189815,2008-11-09,09:35:53
40.013822,116.306472,0,126,39761.3999421296,2008-11-09,09:35:55
40.013822,116.306483,0,124,39761.4,2008-11-09,09:36:00
40.013823,116.30653,0,124,39761.4000578704,2008-11-09,09:36:05
40.013819,116.306533,0,125,39761.4001157407,2008-11-09,09:36:10
40.013813,116.306534,0,125,39761.4001736111,2008-11-09,09:36:15
40.013809,116.306534,0,125,39761.4002314815,2008-11-09,09:36:20
40.013809,116.306534,0,125,39761.4002662037,2008-11-09,09:36:23
40.013808,116.306534,0,126,39761.4002893518,2008-11-09,09:36:25
