# Supplementary material for: Research on differential privacy protection method based on user tendency
Source: PLoS One. 2023 Oct 26;18(10):e0288823. doi: 10.1371/journal.pone.0288823 (PMC10602288; doi:10.1371/journal.pone.0288823)
Supplement: S1 Data — (ZIP) [file pone.0288823.s001.zip › Data 5-1/001/Trajectory/20081110233534.plt]

Geolife trajectory
WGS 84
Altitude is in Feet
Reserved 3
0,2,255,My Track,0,0,2,8421376
0
40.013844,116.306494,0,157,39762.9830324074,2008-11-10,23:35:34
40.013853,116.306551,0,172,39762.9831018519,2008-11-10,23:35:40
40.013845,116.306564,0,163,39762.9831597222,2008-11-10,23:35:45
40.013832,116.306561,0,162,39762.9832175926,2008-11-10,23:35:50
40.013829,116.306555,0,160,39762.983275463,2008-11-10,23:35:55
40.013829,116.306555,0,160,39762.9833101852,2008-11-10,23:35:58
40.013831,116.306551,0,155,39762.9833333333,2008-11-10,23:36:00
40.01383,116.306566,0,147,39762.9833912037,2008-11-10,23:36:05
40.013827,116.306554,0,142,39762.9834490741,2008-11-10,23:36:10
40.013825,116.30654,0,142,39762.9835069444,2008-11-10,23:36:15
40.013833,116.306521,0,140,39762.9835648148,2008-11-10,23:36:20
40.013833,116.306521,0,140,39762.983599537,2008-11-10,23:36:23
40.013831,116.306515,0,140,39762.9836226852,2008-11-10,23:36:25
40.01381,116.306522,0,144,39762.9836805556,2008-11-10,23:36:30
40.013795,116.306522,0,143,39762.9837384259,2008-11-10,23:36:35
40.013778,116.306515,0,143,39762.9837962963,2008-11-10,23:36:40
40.013743,116.306497,0,147,39762.9838541667,2008-11-10,23:36:45
40.013717,116.306495,0,149,39762.983912037,2008-11-10,23:36:50
40.013689,116.306474,0,150,39762.9839699074,2008-11-10,23:36:55
40.013683,116.306432,0,147,39762.9840277778,2008-11-10,23:37:00
40.013683,116.306421,0,147,39762.9840856481,2008-11-10,23:37:05
40.013686,116.306416,0,147,39762.9841435185,2008-11-10,23:37:10
40.013686,116.306416,0,147,39762.9841782407,2008-11-10,23:37:13
40.013694,116.306411,0,146,39762.9842013889,2008-11-10,23:37:15
40.013669,116.306387,0,146,39762.9842592593,2008-11-10,23:37:20
40.013618,116.306368,0,147,39762.9843171296,2008-11-10,23:37:25
40.013618,116.306353,0,151,39762.984375,2008-11-10,23:37:30
40.013629,116.306431,0,143,39762.9844328704,2008-11-10,23:37:35
40.01369,116.306496,0,129,39762.9844907407,2008-11-10,23:37:40
40.013713,116.306505,0,121,39762.9845486111,2008-11-10,23:37:45
40.013742,116.306493,0,123,39762.9846064815,2008-11-10,23:37:50
40.01377,116.306496,0,127,39762.9846643518,2008-11-10,23:37:55
40.01378,116.306499,0,128,39762.9847222222,2008-11-10,23:38:00
40.01378,116.306499,0,128,39762.9847569444,2008-11-10,23:38:03
40.013775,116.306502,0,127,39762.9847800926,2008-11-10,23:38:05
40.013765,116.306488,0,129,39762.984837963,2008-11-10,23:38:10
40.013774,116.306465,0,128,39762.9848958333,2008-11-10,23:38:15
40.013774,116.306465,0,128,39762.9849305556,2008-11-10,23:38:18
40.013777,116.306471,0,129,39762.9849537037,2008-11-10,23:38:20
40.013785,116.30649,0,129,39762.9850115741,2008-11-10,23:38:25
40.013791,116.306495,0,129,39762.9850694444,2008-11-10,23:38:30
40.013791,116.3065,0,129,39762.9851273148,2008-11-10,23:38:35
40.01379,116.306503,0,128,39762.9851851852,2008-11-10,23:38:40
40.01379,116.306503,0,128,39762.9852199074,2008-11-10,23:38:43
40.013784,116.306511,0,130,39762.9852430556,2008-11-10,23:38:45
40.013786,116.306491,0,133,39762.9853009259,2008-11-10,23:38:50
40.01379,116.306491,0,133,39762.9853587963,2008-11-10,23:38:55
40.01379,116.306491,0,133,39762.9853935185,2008-11-10,23:38:58
40.013785,116.306491,0,132,39762.9854166667,2008-11-10,23:39:00
40.013779,116.306461,0,130,39762.985474537,2008-11-10,23:39:05
40.013816,116.306478,0,129,39762.9855324074,2008-11-10,23:39:10
40.013852,116.306482,0,130,39762.9855902778,2008-11-10,23:39:15
40.013899,116.306479,0,133,39762.9856481481,2008-11-10,23:39:20
40.01395,116.306477,0,133,39762.9857060185,2008-11-10,23:39:25
40.013992,116.306452,0,136,39762.9857638889,2008-11-10,23:39:30
40.014002,116.306375,0,139,39762.9858217593,2008-11-10,23:39:35
40.014048,116.306293,0,144,39762.9858796296,2008-11-10,23:39:40
40.014026,116.306225,0,148,39762.9859375,2008-11-10,23:39:45
40.014008,116.306135,0,152,39762.9859953704,2008-11-10,23:39:50
40.013984,116.306044,0,156,39762.9860532407,2008-11-10,23:39:55
40.014016,116.305986,0,158,39762.9861111111,2008-11-10,23:40:00
40.014076,116.305925,0,158,39762.9861689815,2008-11-10,23:40:05
40.014169,116.30588,0,159,39762.9862268518,2008-11-10,23:40:10
40.01424,116.305853,0,149,39762.9862847222,2008-11-10,23:40:15
40.014329,116.305815,0,130,39762.9863425926,2008-11-10,23:40:20
40.014411,116.30579,0,121,39762.986400463,2008-11-10,23:40:25
40.01448,116.305777,0,113,39762.9864583333,2008-11-10,23:40:30
40.014556,116.305757,0,113,39762.9865162037,2008-11-10,23:40:35
40.014619,116.305762,0,114,39762.9865740741,2008-11-10,23:40:40
40.014688,116.305748,0,108,39762.9866319444,2008-11-10,23:40:45
40.014765,116.305741,0,105,39762.9866898148,2008-11-10,23:40:50
40.014824,116.30574,0,115,39762.9867476852,2008-11-10,23:40:55
40.014883,116.305729,0,110,39762.9868055556,2008-11-10,23:41:00
40.014944,116.305737,0,112,39762.9868634259,2008-11-10,23:41:05
40.01501,116.305745,0,115,39762.9869212963,2008-11-10,23:41:10
40.015053,116.305743,0,115,39762.9869791667,2008-11-10,23:41:15
40.015113,116.305737,0,112,39762.987037037,2008-11-10,23:41:20
40.015168,116.305719,0,113,39762.9870949074,2008-11-10,23:41:25
40.015259,116.305696,0,114,39762.9871527778,2008-11-10,23:41:30
40.015347,116.305668,0,126,39762.9872106481,2008-11-10,23:41:35
40.015413,116.305651,0,133,39762.9872685185,2008-11-10,23:41:40
40.015503,116.305613,0,128,39762.9873263889,2008-11-10,23:41:45
40.015581,116.305617,0,132,39762.9873842593,2008-11-10,23:41:50
40.015659,116.305611,0,114,39762.9874421296,2008-11-10,23:41:55
40.015725,116.305627,0,110,39762.9875,2008-11-10,23:42:00
40.015805,116.305639,0,121,39762.9875578704,2008-11-10,23:42:05
40.015845,116.305678,0,123,39762.9876157407,2008-11-10,23:42:10
40.015871,116.305744,0,129,39762.9876736111,2008-11-10,23:42:15
40.015882,116.305821,0,133,39762.9877314815,2008-11-10,23:42:20
40.015885,116.305893,0,140,39762.9877893519,2008-11-10,23:42:25
40.015892,116.305966,0,144,39762.9878472222,2008-11-10,23:42:30
40.015902,116.306031,0,155,39762.9879050926,2008-11-10,23:42:35
40.015915,116.306089,0,163,39762.987962963,2008-11-10,23:42:40
40.015934,116.306219,0,154,39762.9880092593,2008-11-10,23:42:44
40.015958,116.306246,0,154,39762.9880671296,2008-11-10,23:42:49
40.015968,116.306253,0,156,39762.988125,2008-11-10,23:42:54
40.015966,116.306261,0,156,39762.9881828704,2008-11-10,23:42:59
40.015966,116.306261,0,156,39762.9882175926,2008-11-10,23:43:02
40.015965,116.306265,0,157,39762.9882407407,2008-11-10,23:43:04
40.015985,116.306292,0,157,39762.9882986111,2008-11-10,23:43:09
40.01599,116.306301,0,159,39762.9883564815,2008-11-10,23:43:14
40.01599,116.306301,0,159,39762.9883912037,2008-11-10,23:43:17
40.015996,116.306306,0,159,39762.9884143519,2008-11-10,23:43:19
40.016001,116.306323,0,160,39762.9884722222,2008-11-10,23:43:24
40.01601,116.306329,0,160,39762.9885300926,2008-11-10,23:43:29
40.01601,116.306329,0,160,39762.9885648148,2008-11-10,23:43:32
40.016016,116.306329,0,162,39762.988587963,2008-11-10,23:43:34
40.016004,116.306294,0,166,39762.9886458333,2008-11-10,23:43:39
40.016002,116.306289,0,168,39762.9887037037,2008-11-10,23:43:44
40.016005,116.306285,0,169,39762.9887615741,2008-11-10,23:43:49
40.016008,116.306281,0,170,39762.9888194444,2008-11-10,23:43:54
40.016007,116.306279,0,171,39762.9888773148,2008-11-10,23:43:59
40.016007,116.30628,0,172,39762.9889351852,2008-11-10,23:44:04
40.016007,116.30628,0,172,39762.9889699074,2008-11-10,23:44:07
40.016007,116.306281,0,172,39762.9889930556,2008-11-10,23:44:09
40.015983,116.306317,0,167,39762.9890509259,2008-11-10,23:44:14
40.015979,116.306346,0,156,39762.9891087963,2008-11-10,23:44:19
40.015991,116.306392,0,151,39762.9891666667,2008-11-10,23:44:24
40.016004,116.306461,0,151,39762.989224537,2008-11-10,23:44:29
40.016013,116.306516,0,153,39762.9892824074,2008-11-10,23:44:34
40.016037,116.306575,0,158,39762.9893402778,2008-11-10,23:44:39
40.016038,116.306624,0,159,39762.9893981481,2008-11-10,23:44:44
40.016042,116.306678,0,160,39762.9894560185,2008-11-10,23:44:49
40.016052,116.306715,0,162,39762.9895138889,2008-11-10,23:44:54
40.016064,116.306798,0,167,39762.9895717593,2008-11-10,23:44:59
40.016092,116.306882,0,170,39762.9896296296,2008-11-10,23:45:04
40.016118,116.306971,0,172,39762.9896875,2008-11-10,23:45:09
40.016141,116.307036,0,174,39762.9897453704,2008-11-10,23:45:14
40.016154,116.30711,0,178,39762.9898032407,2008-11-10,23:45:19
40.016165,116.307196,0,178,39762.9898611111,2008-11-10,23:45:24
40.01617,116.307265,0,182,39762.9899189815,2008-11-10,23:45:29
40.016184,116.307369,0,182,39762.9899768519,2008-11-10,23:45:34
40.016199,116.307487,0,177,39762.9900231481,2008-11-10,23:45:38
40.016226,116.307569,0,174,39762.9900810185,2008-11-10,23:45:43
40.016252,116.307619,0,175,39762.9901388889,2008-11-10,23:45:48
40.016275,116.307681,0,177,39762.9901967593,2008-11-10,23:45:53
40.016277,116.307772,0,175,39762.9902546296,2008-11-10,23:45:58
40.016289,116.307822,0,172,39762.9903125,2008-11-10,23:46:03
40.01627,116.307898,0,168,39762.9903703704,2008-11-10,23:46:08
40.016288,116.307971,0,162,39762.9904282407,2008-11-10,23:46:13
40.016312,116.308059,0,157,39762.9904861111,2008-11-10,23:46:18
40.016325,116.308132,0,157,39762.9905439815,2008-11-10,23:46:23
40.016349,116.308234,0,157,39762.9906018519,2008-11-10,23:46:28
40.016374,116.308332,0,160,39762.9906597222,2008-11-10,23:46:33
40.016395,116.308428,0,162,39762.9907175926,2008-11-10,23:46:38
40.016414,116.308519,0,164,39762.990775463,2008-11-10,23:46:43
40.016411,116.308602,0,169,39762.9908333333,2008-11-10,23:46:48
40.016428,116.308691,0,172,39762.9908912037,2008-11-10,23:46:53
40.016448,116.308774,0,172,39762.9909490741,2008-11-10,23:46:58
40.016467,116.308864,0,169,39762.9910069444,2008-11-10,23:47:03
40.016487,116.308921,0,168,39762.9910648148,2008-11-10,23:47:08
40.016495,116.309001,0,169,39762.9911226852,2008-11-10,23:47:13
40.01651,116.309088,0,165,39762.9911805556,2008-11-10,23:47:18
40.01652,116.309208,0,156,39762.9912384259,2008-11-10,23:47:23
40.01654,116.309305,0,151,39762.9912962963,2008-11-10,23:47:28
40.016558,116.309367,0,149,39762.9913541667,2008-11-10,23:47:33
40.016581,116.309432,0,150,39762.991412037,2008-11-10,23:47:38
40.016595,116.309529,0,152,39762.9914699074,2008-11-10,23:47:43
40.016603,116.309618,0,155,39762.9915277778,2008-11-10,23:47:48
40.016611,116.309663,0,162,39762.9915856481,2008-11-10,23:47:53
40.016619,116.309778,0,162,39762.9916435185,2008-11-10,23:47:58
40.016628,116.309805,0,164,39762.9917013889,2008-11-10,23:48:03
40.016585,116.309852,0,164,39762.9917592593,2008-11-10,23:48:08
40.016597,116.309925,0,171,39762.9918171296,2008-11-10,23:48:13
40.016622,116.309984,0,180,39762.991875,2008-11-10,23:48:18
40.016643,116.310027,0,186,39762.9919328704,2008-11-10,23:48:23
40.016644,116.310053,0,191,39762.9919907407,2008-11-10,23:48:28
40.016651,116.310089,0,196,39762.9920486111,2008-11-10,23:48:33
40.016658,116.310143,0,196,39762.9921064815,2008-11-10,23:48:38
40.016664,116.310191,0,194,39762.9921643519,2008-11-10,23:48:43
40.01667,116.310265,0,195,39762.9922222222,2008-11-10,23:48:48
40.016672,116.310279,0,196,39762.9922800926,2008-11-10,23:48:53
40.016672,116.310311,0,197,39762.992337963,2008-11-10,23:48:58
40.016696,116.310383,0,188,39762.9923958333,2008-11-10,23:49:03
40.016698,116.310449,0,186,39762.9924537037,2008-11-10,23:49:08
40.016696,116.310517,0,182,39762.9925115741,2008-11-10,23:49:13
40.016705,116.310552,0,178,39762.9925694444,2008-11-10,23:49:18
40.016636,116.310228,0,100,39762.9951388889,2008-11-10,23:53:00
40.016539,116.31026,0,99,39762.9951851852,2008-11-10,23:53:04
40.01646,116.310348,0,97,39762.9952199074,2008-11-10,23:53:07
40.016345,116.310473,0,95,39762.9952546296,2008-11-10,23:53:10
40.016227,116.310601,0,93,39762.9952777778,2008-11-10,23:53:12
40.016082,116.310742,0,92,39762.9953009259,2008-11-10,23:53:14
40.016004,116.310814,0,91,39762.9953125,2008-11-10,23:53:15
40.015926,116.310887,0,90,39762.9953240741,2008-11-10,23:53:16
40.015852,116.310959,0,89,39762.9953356481,2008-11-10,23:53:17
40.015707,116.311089,0,86,39762.9953587963,2008-11-10,23:53:19
40.01563,116.311157,0,85,39762.9953703704,2008-11-10,23:53:20
40.01555,116.311227,0,84,39762.9953819444,2008-11-10,23:53:21
40.015467,116.311295,0,83,39762.9953935185,2008-11-10,23:53:22
40.015372,116.311362,0,82,39762.9954050926,2008-11-10,23:53:23
40.015277,116.31142,0,81,39762.9954166667,2008-11-10,23:53:24
40.015182,116.311477,0,80,39762.9954282407,2008-11-10,23:53:25
40.015076,116.311535,0,79,39762.9954398148,2008-11-10,23:53:26
40.014972,116.311588,0,78,39762.9954513889,2008-11-10,23:53:27
40.014865,116.311631,0,77,39762.995462963,2008-11-10,23:53:28
40.014747,116.31167,0,76,39762.995474537,2008-11-10,23:53:29
40.014638,116.311709,0,75,39762.9954861111,2008-11-10,23:53:30
40.014531,116.311746,0,74,39762.9954976852,2008-11-10,23:53:31
40.014398,116.311811,0,74,39762.9955092593,2008-11-10,23:53:32
40.014292,116.311842,0,73,39762.9955208333,2008-11-10,23:53:33
40.014183,116.311865,0,73,39762.9955324074,2008-11-10,23:53:34
40.014072,116.311887,0,72,39762.9955439815,2008-11-10,23:53:35
40.013958,116.311907,0,71,39762.9955555556,2008-11-10,23:53:36
40.013846,116.31193,0,71,39762.9955671296,2008-11-10,23:53:37
40.013746,116.311946,0,70,39762.9955787037,2008-11-10,23:53:38
40.013584,116.311976,0,69,39762.9956018519,2008-11-10,23:53:40
40.013451,116.31199,0,68,39762.995625,2008-11-10,23:53:42
40.01333,116.311981,0,67,39762.9956597222,2008-11-10,23:53:45
40.013313,116.312058,0,67,39762.9957175926,2008-11-10,23:53:50
40.013359,116.312145,0,68,39762.995775463,2008-11-10,23:53:55
40.01336,116.312156,0,67,39762.9958333333,2008-11-10,23:54:00
40.013363,116.312173,0,66,39762.9958912037,2008-11-10,23:54:05
40.013366,116.312197,0,67,39762.9959490741,2008-11-10,23:54:10
40.013264,116.312201,0,68,39762.9960069444,2008-11-10,23:54:15
40.013172,116.312208,0,68,39762.9960300926,2008-11-10,23:54:17
40.013063,116.312219,0,69,39762.9960532407,2008-11-10,23:54:19
40.012939,116.312235,0,70,39762.9960763889,2008-11-10,23:54:21
40.012802,116.312247,0,71,39762.996099537,2008-11-10,23:54:23
40.012666,116.312259,0,72,39762.9961226852,2008-11-10,23:54:25
40.012538,116.312267,0,73,39762.9961458333,2008-11-10,23:54:27
40.012431,116.312272,0,74,39762.9961689815,2008-11-10,23:54:29
40.012328,116.312272,0,75,39762.9962037037,2008-11-10,23:54:32
40.012282,116.312215,0,77,39762.9962615741,2008-11-10,23:54:37
40.012282,116.312212,0,77,39762.9963194444,2008-11-10,23:54:42
40.012282,116.312212,0,77,39762.9963541667,2008-11-10,23:54:45
40.012282,116.312213,0,77,39762.9963773148,2008-11-10,23:54:47
40.012184,116.312068,0,70,39762.9964351852,2008-11-10,23:54:52
40.012206,116.311994,0,84,39762.9964930556,2008-11-10,23:54:57
40.012192,116.311938,0,96,39762.9965509259,2008-11-10,23:55:02
40.012193,116.311939,0,96,39762.9966087963,2008-11-10,23:55:07
40.012193,116.311939,0,96,39762.9966435185,2008-11-10,23:55:10
40.012194,116.311942,0,97,39762.9966666667,2008-11-10,23:55:12
40.012227,116.311923,0,108,39762.996724537,2008-11-10,23:55:17
40.012242,116.311929,0,115,39762.9967824074,2008-11-10,23:55:22
40.012242,116.311929,0,115,39762.9968171296,2008-11-10,23:55:25
40.012242,116.311932,0,115,39762.9968402778,2008-11-10,23:55:27
40.012263,116.311936,0,117,39762.9968981481,2008-11-10,23:55:32
40.012259,116.311922,0,115,39762.9969560185,2008-11-10,23:55:37
40.012253,116.311927,0,117,39762.9970138889,2008-11-10,23:55:42
40.012253,116.311927,0,117,39762.9970486111,2008-11-10,23:55:45
40.012251,116.311933,0,117,39762.9970717593,2008-11-10,23:55:47
40.012261,116.311966,0,120,39762.9971296296,2008-11-10,23:55:52
40.012181,116.311975,0,112,39762.9971875,2008-11-10,23:55:57
40.012174,116.312005,0,111,39762.9972453704,2008-11-10,23:56:02
40.012174,116.312002,0,112,39762.9973032407,2008-11-10,23:56:07
40.012174,116.312,0,112,39762.9973611111,2008-11-10,23:56:12
40.012174,116.312,0,112,39762.9973958333,2008-11-10,23:56:15
40.012175,116.312008,0,112,39762.9974189815,2008-11-10,23:56:17
40.012174,116.311998,0,111,39762.9974768519,2008-11-10,23:56:22
40.012157,116.312014,0,109,39762.9975347222,2008-11-10,23:56:27
40.012044,116.312035,0,108,39762.9975925926,2008-11-10,23:56:32
40.011924,116.312028,0,108,39762.9976273148,2008-11-10,23:56:35
40.011816,116.312048,0,107,39762.997662037,2008-11-10,23:56:38
40.011719,116.312076,0,104,39762.9976967593,2008-11-10,23:56:41
40.011589,116.3121,0,103,39762.9977314815,2008-11-10,23:56:44
40.011497,116.31214,0,102,39762.9977546296,2008-11-10,23:56:46
40.011426,116.312224,0,101,39762.9977777778,2008-11-10,23:56:48
40.011381,116.312348,0,101,39762.9978009259,2008-11-10,23:56:50
40.011362,116.312502,0,99,39762.9978240741,2008-11-10,23:56:52
40.011361,116.312648,0,98,39762.9978472222,2008-11-10,23:56:54
40.011379,116.312813,0,97,39762.9978703704,2008-11-10,23:56:56
40.011409,116.312972,0,93,39762.9978819444,2008-11-10,23:56:57
40.011433,116.313096,0,92,39762.9978935185,2008-11-10,23:56:58
40.011453,116.313214,0,92,39762.9979050926,2008-11-10,23:56:59
40.011473,116.31333,0,92,39762.9979166667,2008-11-10,23:57:00
40.011497,116.313448,0,92,39762.9979282407,2008-11-10,23:57:01
40.011522,116.313565,0,92,39762.9979398148,2008-11-10,23:57:02
40.011545,116.313687,0,92,39762.9979513889,2008-11-10,23:57:03
40.011566,116.313826,0,92,39762.997962963,2008-11-10,23:57:04
40.011585,116.313967,0,92,39762.997974537,2008-11-10,23:57:05
40.0116,116.314109,0,92,39762.9979861111,2008-11-10,23:57:06
40.011616,116.314254,0,92,39762.9979976852,2008-11-10,23:57:07
40.011628,116.314394,0,93,39762.9980092593,2008-11-10,23:57:08
40.011634,116.314532,0,93,39762.9980208333,2008-11-10,23:57:09
40.011634,116.314677,0,93,39762.9980324074,2008-11-10,23:57:10
40.011645,116.314821,0,93,39762.9980439815,2008-11-10,23:57:11
40.011653,116.314965,0,93,39762.9980555556,2008-11-10,23:57:12
40.011661,116.315106,0,93,39762.9980671296,2008-11-10,23:57:13
40.011667,116.315243,0,93,39762.9980787037,2008-11-10,23:57:14
40.011673,116.315382,0,92,39762.9980902778,2008-11-10,23:57:15
40.011681,116.315523,0,92,39762.9981018519,2008-11-10,23:57:16
40.011686,116.31566,0,92,39762.9981134259,2008-11-10,23:57:17
40.011687,116.315791,0,92,39762.998125,2008-11-10,23:57:18
40.011701,116.315927,0,91,39762.9981365741,2008-11-10,23:57:19
40.011715,116.316055,0,90,39762.9981481481,2008-11-10,23:57:20
40.011747,116.316271,0,89,39762.9981712963,2008-11-10,23:57:22
40.011766,116.316434,0,88,39762.9981944444,2008-11-10,23:57:24
40.011807,116.316582,0,85,39762.9982291667,2008-11-10,23:57:27
40.01182,116.316636,0,81,39762.998287037,2008-11-10,23:57:32
40.011815,116.316649,0,79,39762.9983449074,2008-11-10,23:57:37
40.011823,116.31674,0,78,39762.9984027778,2008-11-10,23:57:42
40.011817,116.316912,0,82,39762.9984375,2008-11-10,23:57:45
40.011827,116.317068,0,86,39762.9984606481,2008-11-10,23:57:47
40.011864,116.317248,0,89,39762.9984837963,2008-11-10,23:57:49
40.011866,116.317413,0,90,39762.9985069444,2008-11-10,23:57:51
40.011884,116.317593,0,94,39762.9985300926,2008-11-10,23:57:53
40.011909,116.317795,0,96,39762.9985532407,2008-11-10,23:57:55
40.01193,116.317908,0,99,39762.9985648148,2008-11-10,23:57:56
40.011953,116.318126,0,101,39762.998587963,2008-11-10,23:57:58
40.011965,116.318244,0,101,39762.998599537,2008-11-10,23:57:59
40.011975,116.318362,0,101,39762.9986111111,2008-11-10,23:58:00
40.011987,116.318605,0,105,39762.9986342593,2008-11-10,23:58:02
40.012004,116.318747,0,105,39762.9986458333,2008-11-10,23:58:03
40.012021,116.318907,0,106,39762.9986574074,2008-11-10,23:58:04
40.012036,116.319062,0,107,39762.9986689815,2008-11-10,23:58:05
40.01206,116.319232,0,107,39762.9986805556,2008-11-10,23:58:06
40.012067,116.319378,0,108,39762.9986921296,2008-11-10,23:58:07
40.012078,116.319518,0,108,39762.9987037037,2008-11-10,23:58:08
40.012086,116.31965,0,109,39762.9987152778,2008-11-10,23:58:09
40.012088,116.319775,0,109,39762.9987268519,2008-11-10,23:58:10
40.012089,116.319901,0,109,39762.9987384259,2008-11-10,23:58:11
40.012038,116.320011,0,110,39762.99875,2008-11-10,23:58:12
40.011974,116.320206,0,121,39762.9987731481,2008-11-10,23:58:14
40.011957,116.320452,0,121,39762.9987962963,2008-11-10,23:58:16
40.011956,116.320573,0,122,39762.9988078704,2008-11-10,23:58:17
40.011969,116.320834,0,124,39762.9988310185,2008-11-10,23:58:19
40.01197,116.321061,0,126,39762.9988541667,2008-11-10,23:58:21
40.011971,116.3213,0,128,39762.9988773148,2008-11-10,23:58:23
40.011973,116.321417,0,129,39762.9988888889,2008-11-10,23:58:24
40.011984,116.321642,0,129,39762.998912037,2008-11-10,23:58:26
40.01199,116.321873,0,130,39762.9989351852,2008-11-10,23:58:28
40.011997,116.3221,0,132,39762.9989583333,2008-11-10,23:58:30
40.011977,116.322301,0,134,39762.9989814815,2008-11-10,23:58:32
40.011924,116.322494,0,134,39762.9990046296,2008-11-10,23:58:34
40.011882,116.322701,0,135,39762.9990277778,2008-11-10,23:58:36
40.011855,116.32292,0,135,39762.9990509259,2008-11-10,23:58:38
40.011844,116.323153,0,136,39762.9990740741,2008-11-10,23:58:40
40.011841,116.323273,0,136,39762.9990856481,2008-11-10,23:58:41
40.011845,116.323406,0,136,39762.9990972222,2008-11-10,23:58:42
40.011853,116.323543,0,137,39762.9991087963,2008-11-10,23:58:43
40.011856,116.323675,0,136,39762.9991203704,2008-11-10,23:58:44
40.011852,116.323795,0,136,39762.9991319444,2008-11-10,23:58:45
40.01185,116.323915,0,136,39762.9991435185,2008-11-10,23:58:46
40.011855,116.324141,0,136,39762.9991666667,2008-11-10,23:58:48
40.011858,116.324365,0,136,39762.9991898148,2008-11-10,23:58:50
40.011829,116.32456,0,136,39762.999212963,2008-11-10,23:58:52
40.011803,116.324749,0,136,39762.9992361111,2008-11-10,23:58:54
40.01176,116.324932,0,135,39762.9992592593,2008-11-10,23:58:56
40.011668,116.325074,0,134,39762.9992824074,2008-11-10,23:58:58
40.011575,116.325226,0,133,39762.9993055556,2008-11-10,23:59:00
40.011476,116.325379,0,132,39762.9993287037,2008-11-10,23:59:02
40.01135,116.325589,0,130,39762.9993518519,2008-11-10,23:59:04
40.01123,116.325771,0,129,39762.999375,2008-11-10,23:59:06
40.011156,116.325867,0,128,39762.9993865741,2008-11-10,23:59:07
40.011075,116.325958,0,128,39762.9993981481,2008-11-10,23:59:08
40.010996,116.326055,0,127,39762.9994097222,2008-11-10,23:59:09
40.010911,116.326155,0,126,39762.9994212963,2008-11-10,23:59:10
40.010817,116.326244,0,125,39762.9994328704,2008-11-10,23:59:11
40.010707,116.326339,0,124,39762.9994444444,2008-11-10,23:59:12
40.010611,116.326433,0,123,39762.9994560185,2008-11-10,23:59:13
40.010509,116.326523,0,122,39762.9994675926,2008-11-10,23:59:14
40.010415,116.326627,0,121,39762.9994791667,2008-11-10,23:59:15
40.010322,116.326727,0,120,39762.9994907407,2008-11-10,23:59:16
40.010231,116.32683,0,120,39762.9995023148,2008-11-10,23:59:17
40.010144,116.326934,0,119,39762.9995138889,2008-11-10,23:59:18
40.010052,116.327037,0,118,39762.999525463,2008-11-10,23:59:19
40.009951,116.327132,0,117,39762.999537037,2008-11-10,23:59:20
40.009856,116.327228,0,116,39762.9995486111,2008-11-10,23:59:21
40.009762,116.327316,0,115,39762.9995601852,2008-11-10,23:59:22
40.009694,116.327401,0,114,39762.9995717593,2008-11-10,23:59:23
40.009623,116.327483,0,113,39762.9995833333,2008-11-10,23:59:24
40.009548,116.327563,0,112,39762.9995949074,2008-11-10,23:59:25
40.009461,116.327634,0,111,39762.9996064815,2008-11-10,23:59:26
40.009382,116.327707,0,110,39762.9996180556,2008-11-10,23:59:27
40.009302,116.327779,0,109,39762.9996296296,2008-11-10,23:59:28
40.009221,116.327846,0,108,39762.9996412037,2008-11-10,23:59:29
40.009138,116.32792,0,106,39762.9996527778,2008-11-10,23:59:30
40.009061,116.328,0,105,39762.9996643519,2008-11-10,23:59:31
40.008997,116.328085,0,104,39762.9996759259,2008-11-10,23:59:32
40.008918,116.32817,0,103,39762.9996875,2008-11-10,23:59:33
40.008866,116.328269,0,102,39762.9996990741,2008-11-10,23:59:34
40.008807,116.328366,0,101,39762.9997106481,2008-11-10,23:59:35
40.00874,116.328467,0,100,39762.9997222222,2008-11-10,23:59:36
40.008663,116.328561,0,99,39762.9997337963,2008-11-10,23:59:37
40.008581,116.328666,0,98,39762.9997453704,2008-11-10,23:59:38
40.008492,116.328767,0,96,39762.9997569444,2008-11-10,23:59:39
40.008392,116.328867,0,95,39762.9997685185,2008-11-10,23:59:40
40.008318,116.32896,0,94,39762.9997800926,2008-11-10,23:59:41
40.008229,116.329124,0,92,39762.9998032407,2008-11-10,23:59:43
40.00811,116.329259,0,89,39762.9998263889,2008-11-10,23:59:45
40.008212,116.32934,0,85,39762.9998611111,2008-11-10,23:59:48
40.008244,116.329346,0,78,39762.9999189815,2008-11-10,23:59:53
40.008245,116.329325,0,73,39762.9999768519,2008-11-10,23:59:58
40.008245,116.329325,0,73,39763.0000115741,2008-11-11,00:00:01
40.008243,116.329317,0,72,39763.0000347222,2008-11-11,00:00:03
40.008239,116.329292,0,72,39763.0000925926,2008-11-11,00:00:08
40.008187,116.329238,0,70,39763.000150463,2008-11-11,00:00:13
40.008185,116.329209,0,74,39763.0002083333,2008-11-11,00:00:18
40.008194,116.329207,0,76,39763.0002662037,2008-11-11,00:00:23
40.008132,116.329306,0,74,39763.0003240741,2008-11-11,00:00:28
40.00807,116.329393,0,73,39763.0003472222,2008-11-11,00:00:30
40.007991,116.329494,0,72,39763.0003703704,2008-11-11,00:00:32
40.007885,116.329613,0,71,39763.0003935185,2008-11-11,00:00:34
40.007739,116.329734,0,70,39763.0004166667,2008-11-11,00:00:36
40.007579,116.329842,0,70,39763.0004398148,2008-11-11,00:00:38
40.007493,116.329899,0,70,39763.0004513889,2008-11-11,00:00:39
40.007409,116.32995,0,70,39763.000462963,2008-11-11,00:00:40
40.007327,116.329999,0,69,39763.000474537,2008-11-11,00:00:41
40.007239,116.33005,0,69,39763.0004861111,2008-11-11,00:00:42
40.007142,116.330093,0,70,39763.0004976852,2008-11-11,00:00:43
40.007046,116.330145,0,71,39763.0005092593,2008-11-11,00:00:44
40.006937,116.330193,0,70,39763.0005208333,2008-11-11,00:00:45
40.006839,116.330246,0,70,39763.0005324074,2008-11-11,00:00:46
40.006742,116.330306,0,70,39763.0005439815,2008-11-11,00:00:47
40.006635,116.330364,0,70,39763.0005555556,2008-11-11,00:00:48
40.006527,116.330424,0,70,39763.0005671296,2008-11-11,00:00:49
40.00642,116.330472,0,69,39763.0005787037,2008-11-11,00:00:50
40.006313,116.330507,0,69,39763.0005902778,2008-11-11,00:00:51
40.006204,116.330545,0,68,39763.0006018518,2008-11-11,00:00:52
40.006088,116.330583,0,68,39763.0006134259,2008-11-11,00:00:53
40.005959,116.330612,0,68,39763.000625,2008-11-11,00:00:54
40.005844,116.330651,0,67,39763.0006365741,2008-11-11,00:00:55
40.005723,116.330682,0,66,39763.0006481481,2008-11-11,00:00:56
40.005596,116.330712,0,66,39763.0006597222,2008-11-11,00:00:57
40.005469,116.330743,0,65,39763.0006712963,2008-11-11,00:00:58
40.005338,116.330766,0,65,39763.0006828704,2008-11-11,00:00:59
40.0052,116.330788,0,65,39763.0006944444,2008-11-11,00:01:00
40.005057,116.330796,0,65,39763.0007060185,2008-11-11,00:01:01
40.004915,116.330802,0,65,39763.0007175926,2008-11-11,00:01:02
40.004766,116.330802,0,66,39763.0007291667,2008-11-11,00:01:03
40.004612,116.330778,0,69,39763.0007407407,2008-11-11,00:01:04
40.004462,116.330773,0,70,39763.0007523148,2008-11-11,00:01:05
40.004312,116.330771,0,71,39763.0007638889,2008-11-11,00:01:06
40.004158,116.330764,0,71,39763.000775463,2008-11-11,00:01:07
40.004,116.33076,0,72,39763.000787037,2008-11-11,00:01:08
40.003848,116.330752,0,72,39763.0007986111,2008-11-11,00:01:09
40.003697,116.330745,0,73,39763.0008101852,2008-11-11,00:01:10
40.003544,116.330746,0,73,39763.0008217593,2008-11-11,00:01:11
40.003391,116.330753,0,73,39763.0008333333,2008-11-11,00:01:12
40.003236,116.330759,0,73,39763.0008449074,2008-11-11,00:01:13
40.003076,116.330763,0,73,39763.0008564815,2008-11-11,00:01:14
40.00292,116.330776,0,72,39763.0008680556,2008-11-11,00:01:15
40.002764,116.330782,0,72,39763.0008796296,2008-11-11,00:01:16
40.002608,116.330791,0,72,39763.0008912037,2008-11-11,00:01:17
40.00245,116.330796,0,72,39763.0009027778,2008-11-11,00:01:18
40.002286,116.330801,0,72,39763.0009143518,2008-11-11,00:01:19
40.002122,116.330803,0,72,39763.0009259259,2008-11-11,00:01:20
40.001964,116.330802,0,72,39763.0009375,2008-11-11,00:01:21
40.001801,116.330796,0,72,39763.0009490741,2008-11-11,00:01:22
40.001643,116.330788,0,72,39763.0009606481,2008-11-11,00:01:23
40.001483,116.330785,0,72,39763.0009722222,2008-11-11,00:01:24
40.001326,116.330785,0,73,39763.0009837963,2008-11-11,00:01:25
40.001178,116.330793,0,72,39763.0009953704,2008-11-11,00:01:26
40.001032,116.330804,0,72,39763.0010069444,2008-11-11,00:01:27
40.000889,116.330807,0,72,39763.0010185185,2008-11-11,00:01:28
40.000744,116.33081,0,71,39763.0010300926,2008-11-11,00:01:29
40.000589,116.330807,0,71,39763.0010416667,2008-11-11,00:01:30
40.000448,116.330806,0,71,39763.0010532407,2008-11-11,00:01:31
40.000328,116.330831,0,71,39763.0010648148,2008-11-11,00:01:32
40.000192,116.330841,0,71,39763.0010763889,2008-11-11,00:01:33
40.000058,116.330857,0,71,39763.001087963,2008-11-11,00:01:34
39.999917,116.330859,0,71,39763.001099537,2008-11-11,00:01:35
39.999777,116.330855,0,71,39763.0011111111,2008-11-11,00:01:36
39.999636,116.330854,0,71,39763.0011226852,2008-11-11,00:01:37
39.999493,116.330858,0,71,39763.0011342593,2008-11-11,00:01:38
39.999355,116.330871,0,71,39763.0011458333,2008-11-11,00:01:39
39.999211,116.330883,0,72,39763.0011574074,2008-11-11,00:01:40
39.999075,116.330895,0,73,39763.0011689815,2008-11-11,00:01:41
39.998941,116.330903,0,73,39763.0011805556,2008-11-11,00:01:42
39.99881,116.330911,0,73,39763.0011921296,2008-11-11,00:01:43
39.998681,116.330909,0,74,39763.0012037037,2008-11-11,00:01:44
39.998559,116.330914,0,74,39763.0012152778,2008-11-11,00:01:45
39.99845,116.330923,0,75,39763.0012268518,2008-11-11,00:01:46
39.998346,116.330932,0,75,39763.0012384259,2008-11-11,00:01:47
39.998244,116.330942,0,75,39763.00125,2008-11-11,00:01:48
39.998138,116.330949,0,75,39763.0012615741,2008-11-11,00:01:49
39.99804,116.330948,0,74,39763.0012731481,2008-11-11,00:01:50
39.997874,116.330944,0,74,39763.0012962963,2008-11-11,00:01:52
39.997726,116.330936,0,73,39763.0013194444,2008-11-11,00:01:54
39.997632,116.330953,0,73,39763.0013541667,2008-11-11,00:01:57
39.997502,116.330946,0,73,39763.0013888889,2008-11-11,00:02:00
39.997383,116.330928,0,72,39763.0014236111,2008-11-11,00:02:03
39.997279,116.330948,0,72,39763.0014583333,2008-11-11,00:02:06
39.997159,116.330959,0,72,39763.0014930556,2008-11-11,00:02:09
39.997051,116.33097,0,72,39763.0015162037,2008-11-11,00:02:11
39.996957,116.330966,0,71,39763.0015393518,2008-11-11,00:02:13
39.996858,116.330967,0,70,39763.0015625,2008-11-11,00:02:15
39.996727,116.330968,0,67,39763.0015972222,2008-11-11,00:02:18
39.996598,116.330957,0,62,39763.0016319444,2008-11-11,00:02:21
39.996495,116.330963,0,58,39763.0016550926,2008-11-11,00:02:23
39.996385,116.331006,0,54,39763.0016782407,2008-11-11,00:02:25
39.996242,116.331045,0,50,39763.0017013889,2008-11-11,00:02:27
39.996069,116.331047,0,47,39763.001724537,2008-11-11,00:02:29
39.99597,116.331043,0,46,39763.0017361111,2008-11-11,00:02:30
39.995877,116.331039,0,45,39763.0017476852,2008-11-11,00:02:31
39.995785,116.331043,0,43,39763.0017592593,2008-11-11,00:02:32
39.99569,116.331053,0,41,39763.0017708333,2008-11-11,00:02:33
39.995591,116.331045,0,41,39763.0017824074,2008-11-11,00:02:34
39.995489,116.331059,0,39,39763.0017939815,2008-11-11,00:02:35
39.995376,116.331069,0,38,39763.0018055556,2008-11-11,00:02:36
39.995259,116.331086,0,37,39763.0018171296,2008-11-11,00:02:37
39.995138,116.331097,0,36,39763.0018287037,2008-11-11,00:02:38
39.995022,116.331104,0,34,39763.0018402778,2008-11-11,00:02:39
39.994892,116.331106,0,33,39763.0018518518,2008-11-11,00:02:40
39.994766,116.33111,0,31,39763.0018634259,2008-11-11,00:02:41
39.994636,116.331113,0,30,39763.001875,2008-11-11,00:02:42
39.994499,116.331117,0,29,39763.0018865741,2008-11-11,00:02:43
39.99438,116.331127,0,27,39763.0018981481,2008-11-11,00:02:44
39.994253,116.331127,0,26,39763.0019097222,2008-11-11,00:02:45
39.994119,116.331132,0,26,39763.0019212963,2008-11-11,00:02:46
39.99399,116.331133,0,26,39763.0019328704,2008-11-11,00:02:47
39.993863,116.33114,0,24,39763.0019444444,2008-11-11,00:02:48
39.993725,116.33115,0,25,39763.0019560185,2008-11-11,00:02:49
39.993596,116.33115,0,24,39763.0019675926,2008-11-11,00:02:50
39.993465,116.331147,0,23,39763.0019791667,2008-11-11,00:02:51
39.99334,116.331146,0,24,39763.0019907407,2008-11-11,00:02:52
39.993213,116.331137,0,23,39763.0020023148,2008-11-11,00:02:53
39.993088,116.331125,0,23,39763.0020138889,2008-11-11,00:02:54
39.992967,116.331106,0,22,39763.002025463,2008-11-11,00:02:55
39.992824,116.331064,0,23,39763.002037037,2008-11-11,00:02:56
39.99272,116.331026,0,24,39763.0020486111,2008-11-11,00:02:57
39.992612,116.330985,0,23,39763.0020601852,2008-11-11,00:02:58
39.992499,116.330941,0,22,39763.0020717593,2008-11-11,00:02:59
39.992387,116.330902,0,20,39763.0020833333,2008-11-11,00:03:00
39.992277,116.330868,0,18,39763.0020949074,2008-11-11,00:03:01
39.992179,116.330843,0,16,39763.0021064815,2008-11-11,00:03:02
39.992013,116.330822,0,15,39763.0021296296,2008-11-11,00:03:04
39.991879,116.330799,0,13,39763.0021527778,2008-11-11,00:03:06
39.991764,116.330755,0,8,39763.0021875,2008-11-11,00:03:09
39.991795,116.330733,0,-2,39763.0022453704,2008-11-11,00:03:14
39.991742,116.330647,0,-12,39763.0023032407,2008-11-11,00:03:19
39.991656,116.33055,0,-18,39763.002349537,2008-11-11,00:03:23
39.991612,116.330348,0,-18,39763.0023842593,2008-11-11,00:03:26
39.991663,116.330203,0,-23,39763.0024189815,2008-11-11,00:03:29
39.991645,116.330013,0,-21,39763.0024421296,2008-11-11,00:03:31
39.991615,116.329784,0,-13,39763.0024652778,2008-11-11,00:03:33
39.991587,116.329592,0,2,39763.0024884259,2008-11-11,00:03:35
39.991588,116.329503,0,26,39763.0025,2008-11-11,00:03:36
39.991599,116.329451,0,59,39763.0025115741,2008-11-11,00:03:37
39.991593,116.329301,0,103,39763.0025347222,2008-11-11,00:03:39
39.99161,116.329157,0,111,39763.0025694444,2008-11-11,00:03:42
39.991604,116.32899,0,117,39763.0026041667,2008-11-11,00:03:45
39.991581,116.328853,0,129,39763.002650463,2008-11-11,00:03:49
39.99157,116.328751,0,139,39763.0027083333,2008-11-11,00:03:54
39.991571,116.328761,0,143,39763.0027662037,2008-11-11,00:03:59
39.991573,116.328773,0,144,39763.0028240741,2008-11-11,00:04:04
39.991574,116.328762,0,145,39763.0028819444,2008-11-11,00:04:09
39.991569,116.328719,0,146,39763.0029398148,2008-11-11,00:04:14
39.99157,116.328694,0,148,39763.0029976852,2008-11-11,00:04:19
39.991551,116.328682,0,151,39763.0030555556,2008-11-11,00:04:24
39.991549,116.328661,0,155,39763.0031134259,2008-11-11,00:04:29
39.991549,116.328624,0,159,39763.0031712963,2008-11-11,00:04:34
39.991537,116.328581,0,163,39763.0032291667,2008-11-11,00:04:39
39.991527,116.328536,0,168,39763.003287037,2008-11-11,00:04:44
39.991529,116.328496,0,172,39763.0033449074,2008-11-11,00:04:49
39.991511,116.328461,0,177,39763.0034027778,2008-11-11,00:04:54
39.991513,116.328411,0,182,39763.0034606481,2008-11-11,00:04:59
39.991524,116.328359,0,188,39763.0035185185,2008-11-11,00:05:04
39.991555,116.328238,0,200,39763.0035532407,2008-11-11,00:05:07
39.991605,116.328122,0,215,39763.003599537,2008-11-11,00:05:11
39.991609,116.328011,0,222,39763.0036574074,2008-11-11,00:05:16
39.991666,116.327928,0,231,39763.0037152778,2008-11-11,00:05:21
39.99162,116.327856,0,252,39763.0037731482,2008-11-11,00:05:26
39.991585,116.327788,0,274,39763.0038310185,2008-11-11,00:05:31
39.99158,116.327744,0,286,39763.0038888889,2008-11-11,00:05:36
39.991612,116.327736,0,301,39763.0039467593,2008-11-11,00:05:41
39.991625,116.327717,0,312,39763.0040046296,2008-11-11,00:05:46
39.991641,116.327717,0,313,39763.0040625,2008-11-11,00:05:51
39.991653,116.327706,0,321,39763.0041203704,2008-11-11,00:05:56
39.991615,116.327756,0,328,39763.0041782407,2008-11-11,00:06:01
39.991592,116.327765,0,333,39763.0042361111,2008-11-11,00:06:06
39.991694,116.327829,0,340,39763.0042708333,2008-11-11,00:06:09
39.991802,116.327834,0,340,39763.0042939815,2008-11-11,00:06:11
39.991913,116.327761,0,337,39763.0043402778,2008-11-11,00:06:15
39.9919,116.327756,0,342,39763.0043981481,2008-11-11,00:06:20
39.9919,116.327756,0,342,39763.0044328704,2008-11-11,00:06:23
39.9919,116.327757,0,343,39763.0044560185,2008-11-11,00:06:25
39.991763,116.327826,0,387,39763.0044907407,2008-11-11,00:06:28
39.991696,116.327854,0,411,39763.004525463,2008-11-11,00:06:31
39.991694,116.327869,0,416,39763.0045833333,2008-11-11,00:06:36
39.991694,116.327886,0,417,39763.0046412037,2008-11-11,00:06:41
39.991685,116.327947,0,426,39763.0046990741,2008-11-11,00:06:46
39.991686,116.327967,0,427,39763.0047569444,2008-11-11,00:06:51
39.991686,116.327967,0,427,39763.0047916667,2008-11-11,00:06:54
39.991683,116.327966,0,427,39763.0048148148,2008-11-11,00:06:56
39.991648,116.328071,0,433,39763.0048726852,2008-11-11,00:07:01
39.991528,116.328184,0,436,39763.0049074074,2008-11-11,00:07:04
39.991457,116.328251,0,445,39763.0049537037,2008-11-11,00:07:08
39.991467,116.328324,0,451,39763.0050115741,2008-11-11,00:07:13
39.991501,116.32839,0,462,39763.0050694444,2008-11-11,00:07:18
39.991427,116.328373,0,462,39763.0051273148,2008-11-11,00:07:23
39.991363,116.32836,0,462,39763.0051851852,2008-11-11,00:07:28
39.991369,116.328314,0,468,39763.0052430556,2008-11-11,00:07:33
39.9914,116.328251,0,480,39763.0053009259,2008-11-11,00:07:38
39.991531,116.328294,0,493,39763.0053472222,2008-11-11,00:07:42
39.991633,116.328311,0,505,39763.0053819444,2008-11-11,00:07:45
39.991633,116.328276,0,521,39763.0054398148,2008-11-11,00:07:50
39.991742,116.328285,0,534,39763.0054976852,2008-11-11,00:07:55
39.991785,116.328333,0,542,39763.0055555556,2008-11-11,00:08:00
39.991859,116.328392,0,552,39763.0056134259,2008-11-11,00:08:05
39.991927,116.328394,0,556,39763.0056712963,2008-11-11,00:08:10
39.991929,116.328546,0,548,39763.0057060185,2008-11-11,00:08:13
39.991914,116.328654,0,535,39763.0057638889,2008-11-11,00:08:18
39.991865,116.328764,0,530,39763.0058101852,2008-11-11,00:08:22
39.991865,116.328764,0,530,39763.0058449074,2008-11-11,00:08:25
39.991863,116.328772,0,521,39763.0058680556,2008-11-11,00:08:27
39.991831,116.328752,0,518,39763.0059259259,2008-11-11,00:08:32
39.991831,116.328752,0,518,39763.0059606481,2008-11-11,00:08:35
39.991824,116.328746,0,519,39763.0059837963,2008-11-11,00:08:37
39.99274,116.328227,0,518,39763.0060185185,2008-11-11,00:08:40
39.992065,116.327468,0,547,39763.0060532407,2008-11-11,00:08:43
39.991907,116.327485,0,555,39763.006087963,2008-11-11,00:08:46
39.991747,116.327544,0,556,39763.0061111111,2008-11-11,00:08:48
39.991653,116.327479,0,553,39763.0061226852,2008-11-11,00:08:49
39.991549,116.327579,0,562,39763.0061574074,2008-11-11,00:08:52
39.991414,116.327574,0,562,39763.0061805556,2008-11-11,00:08:54
39.991292,116.327572,0,567,39763.0062037037,2008-11-11,00:08:56
39.99116,116.327549,0,570,39763.0062384259,2008-11-11,00:08:59
39.991071,116.327526,0,572,39763.0062615741,2008-11-11,00:09:01
39.990948,116.327501,0,576,39763.0063078704,2008-11-11,00:09:05
39.990823,116.327479,0,580,39763.0063425926,2008-11-11,00:09:08
39.990616,116.327373,0,545,39763.0063541667,2008-11-11,00:09:09
39.990532,116.327369,0,548,39763.006412037,2008-11-11,00:09:14
39.990441,116.327373,0,554,39763.0064467593,2008-11-11,00:09:17
39.990312,116.327304,0,558,39763.0064699074,2008-11-11,00:09:19
39.990137,116.327219,0,558,39763.0064930556,2008-11-11,00:09:21
39.989972,116.327106,0,561,39763.0065046296,2008-11-11,00:09:22
39.989813,116.327056,0,552,39763.0065277778,2008-11-11,00:09:24
39.98972,116.326981,0,562,39763.0065509259,2008-11-11,00:09:26
39.989688,116.32692,0,539,39763.0066087963,2008-11-11,00:09:31
39.989651,116.326883,0,516,39763.0066666667,2008-11-11,00:09:36
39.989599,116.326848,0,499,39763.006724537,2008-11-11,00:09:41
39.989539,116.326808,0,478,39763.0067824074,2008-11-11,00:09:46
39.989469,116.32681,0,451,39763.0068287037,2008-11-11,00:09:50
39.989387,116.326768,0,426,39763.006875,2008-11-11,00:09:54
39.989327,116.326764,0,399,39763.0069212963,2008-11-11,00:09:58
39.989278,116.326777,0,376,39763.0069791667,2008-11-11,00:10:03
39.989232,116.326738,0,359,39763.007037037,2008-11-11,00:10:08
39.989194,116.326688,0,343,39763.0070949074,2008-11-11,00:10:13
39.989189,116.326675,0,339,39763.0071527778,2008-11-11,00:10:18
39.98919,116.326681,0,339,39763.0072106481,2008-11-11,00:10:23
39.989189,116.326685,0,338,39763.0072685185,2008-11-11,00:10:28
39.989189,116.326689,0,338,39763.0073263889,2008-11-11,00:10:33
39.989188,116.326697,0,337,39763.0073842593,2008-11-11,00:10:38
39.989187,116.326698,0,337,39763.0074421296,2008-11-11,00:10:43
39.989187,116.326698,0,337,39763.0074768519,2008-11-11,00:10:46
39.989186,116.326694,0,337,39763.0075,2008-11-11,00:10:48
39.989187,116.326706,0,337,39763.0075578704,2008-11-11,00:10:53
39.989187,116.326718,0,337,39763.0076157407,2008-11-11,00:10:58
39.989079,116.326763,0,336,39763.007662037,2008-11-11,00:11:02
39.988933,116.326764,0,336,39763.0076851852,2008-11-11,00:11:04
39.988811,116.326777,0,337,39763.0077083333,2008-11-11,00:11:06
39.988709,116.32678,0,339,39763.0077314815,2008-11-11,00:11:08
39.988605,116.326791,0,340,39763.0077662037,2008-11-11,00:11:11
39.988536,116.326777,0,342,39763.0078240741,2008-11-11,00:11:16
39.988516,116.326752,0,340,39763.0078819444,2008-11-11,00:11:21
39.988516,116.326754,0,340,39763.0079398148,2008-11-11,00:11:26
39.988516,116.326754,0,340,39763.007974537,2008-11-11,00:11:29
39.988515,116.326757,0,340,39763.0079976852,2008-11-11,00:11:31
39.988502,116.326762,0,340,39763.0080555556,2008-11-11,00:11:36
39.988399,116.326725,0,338,39763.0080902778,2008-11-11,00:11:39
39.988271,116.326687,0,336,39763.0081134259,2008-11-11,00:11:41
39.988166,116.326685,0,335,39763.0081365741,2008-11-11,00:11:43
39.988012,116.32668,0,333,39763.0081597222,2008-11-11,00:11:45
39.987859,116.32669,0,332,39763.0081828704,2008-11-11,00:11:47
39.987766,116.326688,0,331,39763.0081944444,2008-11-11,00:11:48
39.987676,116.326695,0,330,39763.0082060185,2008-11-11,00:11:49
39.987518,116.326709,0,329,39763.0082291667,2008-11-11,00:11:51
39.98734,116.326716,0,327,39763.0082523148,2008-11-11,00:11:53
39.987219,116.326721,0,326,39763.0082638889,2008-11-11,00:11:54
39.987045,116.326734,0,324,39763.008287037,2008-11-11,00:11:56
39.986953,116.326746,0,323,39763.0082986111,2008-11-11,00:11:57
39.986777,116.326752,0,321,39763.0083217593,2008-11-11,00:11:59
39.986686,116.326745,0,320,39763.0083333333,2008-11-11,00:12:00
39.986534,116.326736,0,318,39763.0083564815,2008-11-11,00:12:02
39.9864,116.326731,0,316,39763.0083796296,2008-11-11,00:12:04
39.986272,116.326725,0,314,39763.0084027778,2008-11-11,00:12:06
39.986118,116.326652,0,311,39763.0084143518,2008-11-11,00:12:07
39.985999,116.326658,0,310,39763.0084375,2008-11-11,00:12:09
39.985871,116.326654,0,307,39763.0084606481,2008-11-11,00:12:11
39.98574,116.326645,0,305,39763.0084837963,2008-11-11,00:12:13
39.985644,116.326604,0,303,39763.0084953704,2008-11-11,00:12:14
39.98554,116.32661,0,300,39763.0085300926,2008-11-11,00:12:17
39.985461,116.326649,0,295,39763.008587963,2008-11-11,00:12:22
39.98547,116.326629,0,294,39763.0086458333,2008-11-11,00:12:27
39.98547,116.326629,0,294,39763.0086805556,2008-11-11,00:12:30
39.985471,116.326633,0,293,39763.0087037037,2008-11-11,00:12:32
39.985407,116.326705,0,292,39763.0087615741,2008-11-11,00:12:37
39.985346,116.326787,0,289,39763.0088194444,2008-11-11,00:12:42
39.985325,116.326822,0,285,39763.0088773148,2008-11-11,00:12:47
39.985325,116.326822,0,285,39763.008912037,2008-11-11,00:12:50
39.985318,116.32683,0,284,39763.0089351852,2008-11-11,00:12:52
39.985338,116.326832,0,283,39763.0089930556,2008-11-11,00:12:57
39.985357,116.32688,0,284,39763.0090509259,2008-11-11,00:13:02
39.985435,116.326944,0,285,39763.0091087963,2008-11-11,00:13:07
39.985475,116.326959,0,286,39763.0091666667,2008-11-11,00:13:12
39.985506,116.326979,0,286,39763.009224537,2008-11-11,00:13:17
39.985515,116.326993,0,287,39763.0092824074,2008-11-11,00:13:22
39.985502,116.32696,0,288,39763.0093402778,2008-11-11,00:13:27
39.985502,116.32696,0,288,39763.009375,2008-11-11,00:13:30
39.985503,116.326963,0,288,39763.0093981481,2008-11-11,00:13:32
39.985513,116.326955,0,288,39763.0094560185,2008-11-11,00:13:37
39.985467,116.326913,0,290,39763.0095138889,2008-11-11,00:13:42
39.985527,116.326893,0,292,39763.0095717593,2008-11-11,00:13:47
39.985549,116.32683,0,293,39763.0096296296,2008-11-11,00:13:52
39.985568,116.326744,0,293,39763.0096875,2008-11-11,00:13:57
39.98558,116.326705,0,292,39763.0097453704,2008-11-11,00:14:02
39.985587,116.326733,0,291,39763.0098032407,2008-11-11,00:14:07
39.985587,116.326733,0,291,39763.009837963,2008-11-11,00:14:10
39.985581,116.326739,0,290,39763.0098611111,2008-11-11,00:14:12
39.985569,116.3268,0,290,39763.0099189815,2008-11-11,00:14:17
39.985463,116.326844,0,290,39763.0099652778,2008-11-11,00:14:21
39.985327,116.32688,0,291,39763.01,2008-11-11,00:14:24
39.985164,116.326917,0,291,39763.0100231481,2008-11-11,00:14:26
39.985064,116.326922,0,290,39763.0100347222,2008-11-11,00:14:27
39.984956,116.326925,0,289,39763.0100462963,2008-11-11,00:14:28
39.984846,116.326925,0,289,39763.0100578704,2008-11-11,00:14:29
39.98474,116.326929,0,289,39763.0100694444,2008-11-11,00:14:30
39.984637,116.32693,0,288,39763.0100810185,2008-11-11,00:14:31
39.984533,116.326944,0,287,39763.0100925926,2008-11-11,00:14:32
39.984437,116.326958,0,287,39763.0101041667,2008-11-11,00:14:33
39.984343,116.326966,0,287,39763.0101157407,2008-11-11,00:14:34
39.98425,116.326977,0,286,39763.0101273148,2008-11-11,00:14:35
39.984154,116.326985,0,286,39763.0101388889,2008-11-11,00:14:36
39.984056,116.326991,0,286,39763.010150463,2008-11-11,00:14:37
39.983953,116.327001,0,286,39763.010162037,2008-11-11,00:14:38
39.983847,116.327017,0,285,39763.0101736111,2008-11-11,00:14:39
39.983741,116.327037,0,285,39763.0101851852,2008-11-11,00:14:40
39.983635,116.327048,0,284,39763.0101967593,2008-11-11,00:14:41
39.983528,116.327063,0,284,39763.0102083333,2008-11-11,00:14:42
39.983418,116.327076,0,284,39763.0102199074,2008-11-11,00:14:43
39.983309,116.327091,0,284,39763.0102314815,2008-11-11,00:14:44
39.983202,116.327098,0,284,39763.0102430556,2008-11-11,00:14:45
39.983096,116.327103,0,284,39763.0102546296,2008-11-11,00:14:46
39.982995,116.327109,0,284,39763.0102662037,2008-11-11,00:14:47
39.982895,116.327118,0,284,39763.0102777778,2008-11-11,00:14:48
39.982792,116.327132,0,284,39763.0102893518,2008-11-11,00:14:49
39.982689,116.327135,0,285,39763.0103009259,2008-11-11,00:14:50
39.982586,116.327135,0,285,39763.0103125,2008-11-11,00:14:51
39.982488,116.327148,0,285,39763.0103240741,2008-11-11,00:14:52
39.982398,116.32716,0,285,39763.0103356481,2008-11-11,00:14:53
39.982233,116.327181,0,286,39763.0103587963,2008-11-11,00:14:55
39.982092,116.327199,0,286,39763.0103819444,2008-11-11,00:14:57
39.981971,116.327205,0,287,39763.0104050926,2008-11-11,00:14:59
39.981863,116.327173,0,288,39763.0104398148,2008-11-11,00:15:02
39.981863,116.327162,0,288,39763.0104976852,2008-11-11,00:15:07
39.981879,116.327145,0,288,39763.0105555556,2008-11-11,00:15:12
39.981907,116.327135,0,287,39763.0106134259,2008-11-11,00:15:17
39.981912,116.327104,0,276,39763.0106712963,2008-11-11,00:15:22
39.981868,116.327174,0,259,39763.0107291667,2008-11-11,00:15:27
39.981771,116.327246,0,247,39763.0107638889,2008-11-11,00:15:30
39.981663,116.327241,0,242,39763.010787037,2008-11-11,00:15:32
39.98153,116.32729,0,241,39763.0108101852,2008-11-11,00:15:34
39.981426,116.3273,0,238,39763.0108333333,2008-11-11,00:15:36
39.981324,116.327319,0,234,39763.0108564815,2008-11-11,00:15:38
39.98123,116.327349,0,230,39763.0108796296,2008-11-11,00:15:40
39.981136,116.327365,0,228,39763.0109027778,2008-11-11,00:15:42
39.981044,116.327386,0,226,39763.0109259259,2008-11-11,00:15:44
39.980951,116.327409,0,223,39763.0109490741,2008-11-11,00:15:46
39.980832,116.327424,0,221,39763.0109837963,2008-11-11,00:15:49
39.980705,116.327457,0,218,39763.0110185185,2008-11-11,00:15:52
39.980564,116.327449,0,204,39763.0110416667,2008-11-11,00:15:54
39.980428,116.327477,0,203,39763.0110763889,2008-11-11,00:15:57
39.980318,116.32747,0,193,39763.011099537,2008-11-11,00:15:59
39.980186,116.327494,0,191,39763.0111342593,2008-11-11,00:16:02
39.980045,116.327532,0,186,39763.0111689815,2008-11-11,00:16:05
39.979917,116.32753,0,179,39763.0111921296,2008-11-11,00:16:07
39.979804,116.327549,0,177,39763.0112152778,2008-11-11,00:16:09
39.979653,116.327571,0,173,39763.0112384259,2008-11-11,00:16:11
39.979565,116.327599,0,168,39763.01125,2008-11-11,00:16:12
39.979387,116.327627,0,165,39763.0112731481,2008-11-11,00:16:14
39.979289,116.327626,0,164,39763.0112847222,2008-11-11,00:16:15
39.979192,116.327623,0,163,39763.0112962963,2008-11-11,00:16:16
39.979094,116.32762,0,163,39763.0113078704,2008-11-11,00:16:17
39.978985,116.327612,0,162,39763.0113194444,2008-11-11,00:16:18
39.978892,116.327609,0,162,39763.0113310185,2008-11-11,00:16:19
39.978792,116.327602,0,161,39763.0113425926,2008-11-11,00:16:20
39.978689,116.327594,0,161,39763.0113541667,2008-11-11,00:16:21
39.978581,116.327587,0,159,39763.0113657407,2008-11-11,00:16:22
39.978476,116.327636,0,167,39763.0113773148,2008-11-11,00:16:23
39.97833,116.32768,0,173,39763.011400463,2008-11-11,00:16:25
39.978221,116.327669,0,174,39763.0114236111,2008-11-11,00:16:27
39.978123,116.32765,0,176,39763.0114583333,2008-11-11,00:16:30
39.978022,116.327634,0,183,39763.0115046296,2008-11-11,00:16:34
39.977896,116.327621,0,190,39763.0115393519,2008-11-11,00:16:37
39.977819,116.327684,0,193,39763.0115625,2008-11-11,00:16:39
39.977728,116.327677,0,201,39763.0116087963,2008-11-11,00:16:43
39.977707,116.327661,0,198,39763.0116666667,2008-11-11,00:16:48
39.977687,116.327653,0,196,39763.011724537,2008-11-11,00:16:53
39.977672,116.32762,0,195,39763.0117824074,2008-11-11,00:16:58
39.977673,116.327594,0,194,39763.0118402778,2008-11-11,00:17:03
39.977675,116.327614,0,194,39763.0118981482,2008-11-11,00:17:08
39.977675,116.32764,0,194,39763.0119560185,2008-11-11,00:17:13
39.977638,116.327637,0,196,39763.0120138889,2008-11-11,00:17:18
39.977582,116.327652,0,197,39763.0120717593,2008-11-11,00:17:23
39.977511,116.327651,0,198,39763.0121296296,2008-11-11,00:17:28
39.977408,116.327637,0,198,39763.0121875,2008-11-11,00:17:33
39.977303,116.327622,0,199,39763.0122337963,2008-11-11,00:17:37
