# Supplementary material for: Research on differential privacy protection method based on user tendency
Source: PLoS One. 2023 Oct 26;18(10):e0288823. doi: 10.1371/journal.pone.0288823 (PMC10602288; doi:10.1371/journal.pone.0288823)
Supplement: S1 Data — (ZIP) [file pone.0288823.s001.zip › Data 5-1/001/Trajectory/20081111114304.plt]

Geolife trajectory
WGS 84
Altitude is in Feet
Reserved 3
0,2,255,My Track,0,0,2,8421376
0
39.978228,116.327541,0,492,39763.4882407407,2008-11-11,11:43:04
39.978313,116.327444,0,492,39763.4882638889,2008-11-11,11:43:06
39.978304,116.327547,0,494,39763.4883217593,2008-11-11,11:43:11
39.978373,116.327545,0,494,39763.4883796296,2008-11-11,11:43:16
39.978435,116.327569,0,495,39763.4884375,2008-11-11,11:43:21
39.978498,116.327549,0,495,39763.4884953704,2008-11-11,11:43:26
39.978515,116.327336,0,494,39763.4885185185,2008-11-11,11:43:28
39.978605,116.327302,0,495,39763.4885648148,2008-11-11,11:43:32
39.97861,116.327449,0,494,39763.488599537,2008-11-11,11:43:35
39.978658,116.327348,0,493,39763.4886342593,2008-11-11,11:43:38
39.978724,116.327351,0,493,39763.4886921296,2008-11-11,11:43:43
39.978794,116.327341,0,494,39763.48875,2008-11-11,11:43:48
39.978874,116.32742,0,499,39763.4888078704,2008-11-11,11:43:53
39.978971,116.327481,0,501,39763.4888657407,2008-11-11,11:43:58
39.979042,116.327553,0,501,39763.4889236111,2008-11-11,11:44:03
39.97921,116.327484,0,488,39763.4889467593,2008-11-11,11:44:05
39.979238,116.327578,0,495,39763.4890046296,2008-11-11,11:44:10
39.97923,116.327672,0,504,39763.4890625,2008-11-11,11:44:15
39.979218,116.327782,0,504,39763.4891203704,2008-11-11,11:44:20
39.97919,116.327906,0,507,39763.4891319444,2008-11-11,11:44:21
39.979207,116.328024,0,512,39763.4891898148,2008-11-11,11:44:26
39.97921,116.328067,0,518,39763.4892476852,2008-11-11,11:44:31
39.979288,116.327997,0,522,39763.4892939815,2008-11-11,11:44:35
39.979347,116.328019,0,529,39763.4893518519,2008-11-11,11:44:40
39.979389,116.328022,0,532,39763.4894097222,2008-11-11,11:44:45
39.979464,116.327974,0,537,39763.4894675926,2008-11-11,11:44:50
39.979523,116.32788,0,540,39763.4895023148,2008-11-11,11:44:53
39.979577,116.327777,0,543,39763.489537037,2008-11-11,11:44:56
39.979627,116.327661,0,546,39763.4895717593,2008-11-11,11:44:59
39.979663,116.3275,0,550,39763.4896180556,2008-11-11,11:45:03
39.979694,116.327383,0,553,39763.4896412037,2008-11-11,11:45:05
39.979733,116.327273,0,556,39763.4896759259,2008-11-11,11:45:08
39.979796,116.327154,0,561,39763.4897337963,2008-11-11,11:45:13
39.97985,116.32706,0,564,39763.4897685185,2008-11-11,11:45:16
39.979911,116.326747,0,569,39763.4898148148,2008-11-11,11:45:20
39.979936,116.326706,0,573,39763.4898726852,2008-11-11,11:45:25
39.979933,116.326677,0,576,39763.4899305556,2008-11-11,11:45:30
39.979961,116.326555,0,578,39763.4899652778,2008-11-11,11:45:33
39.979992,116.326428,0,581,39763.4900115741,2008-11-11,11:45:37
39.980034,116.326335,0,584,39763.4900694444,2008-11-11,11:45:42
39.980094,116.326283,0,585,39763.4901273148,2008-11-11,11:45:47
39.979775,116.326617,0,588,39763.4908564815,2008-11-11,11:46:50
39.979743,116.3266,0,588,39763.4909143519,2008-11-11,11:46:55
39.979691,116.326626,0,587,39763.4909722222,2008-11-11,11:47:00
39.980192,116.326243,0,380,39763.4910300926,2008-11-11,11:47:05
39.980186,116.326254,0,361,39763.491087963,2008-11-11,11:47:10
39.980184,116.326256,0,361,39763.4911458333,2008-11-11,11:47:15
39.98019,116.326262,0,361,39763.4912037037,2008-11-11,11:47:20
39.980196,116.326258,0,361,39763.4912615741,2008-11-11,11:47:25
39.980196,116.326258,0,361,39763.4912962963,2008-11-11,11:47:28
39.980204,116.326259,0,360,39763.4913194444,2008-11-11,11:47:30
39.980215,116.326258,0,360,39763.4913773148,2008-11-11,11:47:35
39.980224,116.326257,0,360,39763.4914351852,2008-11-11,11:47:40
39.980229,116.326262,0,360,39763.4914930556,2008-11-11,11:47:45
39.980229,116.326262,0,360,39763.4915277778,2008-11-11,11:47:48
39.980232,116.326268,0,359,39763.4915509259,2008-11-11,11:47:50
39.980959,116.327274,0,288,39763.4930787037,2008-11-11,11:50:02
39.980959,116.327275,0,288,39763.4931365741,2008-11-11,11:50:07
39.980959,116.327275,0,288,39763.4931712963,2008-11-11,11:50:10
39.980963,116.327268,0,287,39763.4931944444,2008-11-11,11:50:12
39.980969,116.327292,0,282,39763.4934259259,2008-11-11,11:50:32
39.980963,116.327287,0,282,39763.4934837963,2008-11-11,11:50:37
39.980968,116.327285,0,283,39763.4935416667,2008-11-11,11:50:42
39.980972,116.327286,0,282,39763.493599537,2008-11-11,11:50:47
39.980972,116.327286,0,282,39763.4936342593,2008-11-11,11:50:50
39.980978,116.327291,0,282,39763.4936574074,2008-11-11,11:50:52
39.980988,116.3273,0,282,39763.4937152778,2008-11-11,11:50:57
39.980994,116.327302,0,282,39763.4937731481,2008-11-11,11:51:02
39.980994,116.327302,0,282,39763.4938078704,2008-11-11,11:51:05
39.980992,116.327301,0,282,39763.4938310185,2008-11-11,11:51:07
39.981032,116.3273,0,280,39763.4938888889,2008-11-11,11:51:12
39.98104,116.327301,0,280,39763.4939467593,2008-11-11,11:51:17
39.98104,116.327301,0,280,39763.4939814815,2008-11-11,11:51:20
39.981047,116.327304,0,280,39763.4940046296,2008-11-11,11:51:22
39.981069,116.327291,0,278,39763.4940625,2008-11-11,11:51:27
39.981149,116.327246,0,275,39763.4941203704,2008-11-11,11:51:32
39.981247,116.327221,0,273,39763.4941666667,2008-11-11,11:51:36
39.981334,116.327209,0,274,39763.494224537,2008-11-11,11:51:41
39.981363,116.327214,0,273,39763.4942824074,2008-11-11,11:51:46
39.981394,116.327221,0,272,39763.4943402778,2008-11-11,11:51:51
39.9814,116.327225,0,272,39763.4943981481,2008-11-11,11:51:56
39.9814,116.327225,0,272,39763.4944328704,2008-11-11,11:51:59
39.981408,116.327228,0,273,39763.4944560185,2008-11-11,11:52:01
39.981436,116.32723,0,270,39763.4945138889,2008-11-11,11:52:06
39.981456,116.327225,0,270,39763.4945717593,2008-11-11,11:52:11
39.981602,116.327187,0,268,39763.4946064815,2008-11-11,11:52:14
39.98172,116.327206,0,266,39763.4946296296,2008-11-11,11:52:16
39.981825,116.327226,0,266,39763.4946643518,2008-11-11,11:52:19
39.98188,116.32721,0,261,39763.4947222222,2008-11-11,11:52:24
39.981905,116.327222,0,257,39763.4947800926,2008-11-11,11:52:29
39.981905,116.327222,0,257,39763.4948148148,2008-11-11,11:52:32
39.9819,116.327229,0,257,39763.494837963,2008-11-11,11:52:34
39.981866,116.327236,0,255,39763.4948958333,2008-11-11,11:52:39
39.981883,116.327272,0,255,39763.4949537037,2008-11-11,11:52:44
39.981872,116.327272,0,254,39763.4950115741,2008-11-11,11:52:49
39.981872,116.327272,0,254,39763.4950462963,2008-11-11,11:52:52
39.98188,116.327272,0,255,39763.4950694444,2008-11-11,11:52:54
39.981908,116.327322,0,258,39763.4951273148,2008-11-11,11:52:59
39.981897,116.327391,0,259,39763.4951851852,2008-11-11,11:53:04
39.981924,116.327463,0,264,39763.4952430556,2008-11-11,11:53:09
39.981938,116.327476,0,266,39763.4953009259,2008-11-11,11:53:14
39.982044,116.327489,0,271,39763.4953587963,2008-11-11,11:53:19
39.982121,116.327487,0,275,39763.4954166667,2008-11-11,11:53:24
39.982092,116.327495,0,273,39763.495474537,2008-11-11,11:53:29
39.98209,116.327504,0,273,39763.4955324074,2008-11-11,11:53:34
39.982001,116.327463,0,270,39763.4955555556,2008-11-11,11:53:36
39.981878,116.327426,0,267,39763.4956134259,2008-11-11,11:53:41
39.981788,116.327428,0,264,39763.4956597222,2008-11-11,11:53:45
39.98176,116.327426,0,267,39763.4957175926,2008-11-11,11:53:50
39.981793,116.327426,0,265,39763.495775463,2008-11-11,11:53:55
39.981848,116.3274,0,261,39763.4958333333,2008-11-11,11:54:00
39.981892,116.3274,0,256,39763.4958912037,2008-11-11,11:54:05
39.981855,116.327407,0,253,39763.4959490741,2008-11-11,11:54:10
39.981876,116.327388,0,250,39763.4960069444,2008-11-11,11:54:15
39.981898,116.327397,0,245,39763.4960648148,2008-11-11,11:54:20
39.981859,116.327385,0,240,39763.4961226852,2008-11-11,11:54:25
39.981789,116.327362,0,238,39763.4961805556,2008-11-11,11:54:30
39.981793,116.327362,0,237,39763.4962384259,2008-11-11,11:54:35
39.981796,116.327363,0,236,39763.4962962963,2008-11-11,11:54:40
39.981796,116.327363,0,236,39763.4963310185,2008-11-11,11:54:43
39.981799,116.327361,0,235,39763.4963541667,2008-11-11,11:54:45
39.981771,116.327306,0,240,39763.496412037,2008-11-11,11:54:50
39.981746,116.327299,0,238,39763.4964699074,2008-11-11,11:54:55
39.98173,116.327301,0,235,39763.4965277778,2008-11-11,11:55:00
39.981717,116.327294,0,241,39763.4965856481,2008-11-11,11:55:05
39.981721,116.327307,0,243,39763.4966435185,2008-11-11,11:55:10
39.981741,116.3273,0,243,39763.4967013889,2008-11-11,11:55:15
39.981843,116.32722,0,244,39763.4967476852,2008-11-11,11:55:19
39.981953,116.327134,0,244,39763.4967708333,2008-11-11,11:55:21
39.982109,116.327092,0,245,39763.4967939815,2008-11-11,11:55:23
39.982214,116.327097,0,246,39763.4968055556,2008-11-11,11:55:24
39.982325,116.327094,0,246,39763.4968171296,2008-11-11,11:55:25
39.982499,116.327095,0,247,39763.4968402778,2008-11-11,11:55:27
39.982662,116.327169,0,250,39763.4968634259,2008-11-11,11:55:29
39.982754,116.327193,0,249,39763.496875,2008-11-11,11:55:30
39.982934,116.327194,0,250,39763.4968981481,2008-11-11,11:55:32
39.983097,116.3272,0,251,39763.4969212963,2008-11-11,11:55:34
39.983295,116.327258,0,250,39763.4969444444,2008-11-11,11:55:36
39.98339,116.32729,0,252,39763.4969560185,2008-11-11,11:55:37
39.983499,116.327344,0,255,39763.4969675926,2008-11-11,11:55:38
39.983593,116.327376,0,257,39763.4969791667,2008-11-11,11:55:39
39.983756,116.327382,0,257,39763.4970023148,2008-11-11,11:55:41
39.983902,116.327378,0,258,39763.497025463,2008-11-11,11:55:43
39.984013,116.327367,0,258,39763.4970486111,2008-11-11,11:55:45
39.984135,116.327355,0,256,39763.4970833333,2008-11-11,11:55:48
39.98422,116.3273,0,251,39763.4971180556,2008-11-11,11:55:51
39.98422,116.3273,0,251,39763.4971527778,2008-11-11,11:55:54
39.984224,116.327292,0,247,39763.4971759259,2008-11-11,11:55:56
39.98424,116.327295,0,243,39763.4972337963,2008-11-11,11:56:01
39.984257,116.327305,0,239,39763.4972916667,2008-11-11,11:56:06
39.984269,116.327314,0,236,39763.497349537,2008-11-11,11:56:11
39.984285,116.327321,0,234,39763.4974074074,2008-11-11,11:56:16
39.984305,116.327329,0,233,39763.4974652778,2008-11-11,11:56:21
39.984317,116.327331,0,231,39763.4975231481,2008-11-11,11:56:26
39.984338,116.32732,0,229,39763.4975810185,2008-11-11,11:56:31
39.984361,116.327307,0,227,39763.4976388889,2008-11-11,11:56:36
39.984361,116.327307,0,227,39763.4976736111,2008-11-11,11:56:39
39.984366,116.327315,0,225,39763.4976967593,2008-11-11,11:56:41
39.98442,116.327299,0,212,39763.4977546296,2008-11-11,11:56:46
39.984544,116.327298,0,203,39763.4977893519,2008-11-11,11:56:49
39.984637,116.327286,0,202,39763.4978125,2008-11-11,11:56:51
39.984747,116.327273,0,201,39763.4978356481,2008-11-11,11:56:53
39.98486,116.327254,0,198,39763.4978587963,2008-11-11,11:56:55
39.985036,116.327218,0,194,39763.4978819444,2008-11-11,11:56:57
39.985127,116.327199,0,189,39763.4978935185,2008-11-11,11:56:58
39.985219,116.327194,0,184,39763.4979050926,2008-11-11,11:56:59
39.985314,116.327187,0,181,39763.4979166667,2008-11-11,11:57:00
39.985419,116.327167,0,183,39763.4979282407,2008-11-11,11:57:01
39.985521,116.32715,0,177,39763.4979398148,2008-11-11,11:57:02
39.985628,116.327133,0,174,39763.4979513889,2008-11-11,11:57:03
39.985734,116.32712,0,172,39763.497962963,2008-11-11,11:57:04
39.985831,116.327106,0,170,39763.497974537,2008-11-11,11:57:05
39.985946,116.327097,0,168,39763.4979861111,2008-11-11,11:57:06
39.986056,116.327102,0,165,39763.4979976852,2008-11-11,11:57:07
39.986169,116.327098,0,167,39763.4980092593,2008-11-11,11:57:08
39.98628,116.327106,0,168,39763.4980208333,2008-11-11,11:57:09
39.986406,116.327111,0,168,39763.4980324074,2008-11-11,11:57:10
39.986539,116.327111,0,168,39763.4980439815,2008-11-11,11:57:11
39.986664,116.32713,0,169,39763.4980555556,2008-11-11,11:57:12
39.986796,116.327123,0,169,39763.4980671296,2008-11-11,11:57:13
39.986926,116.327105,0,169,39763.4980787037,2008-11-11,11:57:14
39.987053,116.327084,0,170,39763.4980902778,2008-11-11,11:57:15
39.987189,116.327113,0,164,39763.4981018519,2008-11-11,11:57:16
39.987301,116.327116,0,163,39763.4981134259,2008-11-11,11:57:17
39.987403,116.327097,0,160,39763.498125,2008-11-11,11:57:18
39.987495,116.327095,0,159,39763.4981365741,2008-11-11,11:57:19
39.987652,116.327104,0,158,39763.4981597222,2008-11-11,11:57:21
39.987763,116.327079,0,162,39763.4981828704,2008-11-11,11:57:23
39.987864,116.327084,0,156,39763.4982175926,2008-11-11,11:57:26
39.987866,116.327052,0,144,39763.498275463,2008-11-11,11:57:31
39.987991,116.327042,0,149,39763.4983333333,2008-11-11,11:57:36
39.988106,116.32703,0,150,39763.4983564815,2008-11-11,11:57:38
39.988249,116.327025,0,153,39763.4983796296,2008-11-11,11:57:40
39.988411,116.327035,0,159,39763.4984027778,2008-11-11,11:57:42
39.988556,116.327022,0,161,39763.4984259259,2008-11-11,11:57:44
39.988712,116.327021,0,164,39763.4984490741,2008-11-11,11:57:46
39.988869,116.327,0,164,39763.4984722222,2008-11-11,11:57:48
39.988989,116.326991,0,160,39763.4984953704,2008-11-11,11:57:50
39.98904,116.32697,0,160,39763.4985532407,2008-11-11,11:57:55
39.989103,116.326958,0,156,39763.4986111111,2008-11-11,11:58:00
39.989214,116.326924,0,165,39763.4986458333,2008-11-11,11:58:03
39.98933,116.326896,0,168,39763.4986689815,2008-11-11,11:58:05
39.989495,116.326886,0,166,39763.4986921296,2008-11-11,11:58:07
39.989636,116.326904,0,163,39763.4987037037,2008-11-11,11:58:08
39.989732,116.326912,0,165,39763.4987152778,2008-11-11,11:58:09
39.989826,116.326929,0,171,39763.4987268519,2008-11-11,11:58:10
39.989916,116.326935,0,174,39763.4987384259,2008-11-11,11:58:11
39.990057,116.326966,0,188,39763.4987615741,2008-11-11,11:58:13
39.990222,116.327009,0,195,39763.4987847222,2008-11-11,11:58:15
39.990353,116.327035,0,199,39763.4988078704,2008-11-11,11:58:17
39.990482,116.32702,0,195,39763.4988310185,2008-11-11,11:58:19
39.99059,116.327041,0,188,39763.4988541667,2008-11-11,11:58:21
39.990696,116.327058,0,193,39763.4988773148,2008-11-11,11:58:23
39.990813,116.327055,0,203,39763.498912037,2008-11-11,11:58:26
39.990895,116.327085,0,208,39763.4989699074,2008-11-11,11:58:31
39.990942,116.327077,0,216,39763.4990277778,2008-11-11,11:58:36
39.991035,116.327079,0,222,39763.4990740741,2008-11-11,11:58:40
39.991028,116.327233,0,242,39763.4991087963,2008-11-11,11:58:43
39.991105,116.327282,0,256,39763.4991666667,2008-11-11,11:58:48
39.991136,116.327423,0,262,39763.499224537,2008-11-11,11:58:53
39.991172,116.327573,0,274,39763.4992824074,2008-11-11,11:58:58
39.991163,116.32773,0,281,39763.4993171296,2008-11-11,11:59:01
39.991166,116.32786,0,285,39763.4993402778,2008-11-11,11:59:03
39.991179,116.328017,0,289,39763.4993634259,2008-11-11,11:59:05
39.991211,116.328155,0,294,39763.4993865741,2008-11-11,11:59:07
39.991247,116.328296,0,299,39763.4994212963,2008-11-11,11:59:10
39.991357,116.328366,0,300,39763.4994791667,2008-11-11,11:59:15
39.991372,116.328369,0,307,39763.499537037,2008-11-11,11:59:20
39.991356,116.328386,0,310,39763.4995949074,2008-11-11,11:59:25
39.991356,116.328386,0,310,39763.4996296296,2008-11-11,11:59:28
39.99135,116.328387,0,312,39763.4996527778,2008-11-11,11:59:30
39.991371,116.328378,0,315,39763.4997106481,2008-11-11,11:59:35
39.9914,116.328377,0,317,39763.4997685185,2008-11-11,11:59:40
39.991428,116.328379,0,319,39763.4998263889,2008-11-11,11:59:45
39.991428,116.328379,0,319,39763.4998611111,2008-11-11,11:59:48
39.991424,116.328383,0,322,39763.4998842593,2008-11-11,11:59:50
39.991423,116.328393,0,324,39763.4999421296,2008-11-11,11:59:55
39.991437,116.328396,0,326,39763.5,2008-11-11,12:00:00
39.991445,116.328409,0,327,39763.5000578704,2008-11-11,12:00:05
39.991443,116.328413,0,328,39763.5001157407,2008-11-11,12:00:10
39.991443,116.328413,0,328,39763.500150463,2008-11-11,12:00:13
39.991438,116.328414,0,328,39763.5001736111,2008-11-11,12:00:15
39.99142,116.32842,0,328,39763.5002314815,2008-11-11,12:00:20
39.99149,116.328548,0,324,39763.5002546296,2008-11-11,12:00:22
39.99171,116.328655,0,352,39763.5023958333,2008-11-11,12:03:27
39.99175,116.3287,0,352,39763.5024537037,2008-11-11,12:03:32
39.991824,116.328758,0,342,39763.5025115741,2008-11-11,12:03:37
39.991907,116.328849,0,327,39763.5025462963,2008-11-11,12:03:40
39.991977,116.328912,0,314,39763.5025925926,2008-11-11,12:03:44
39.991993,116.328922,0,311,39763.502650463,2008-11-11,12:03:49
39.992005,116.328919,0,305,39763.5027083333,2008-11-11,12:03:54
39.99201,116.328902,0,309,39763.5027662037,2008-11-11,12:03:59
39.992031,116.328908,0,316,39763.5028240741,2008-11-11,12:04:04
39.992048,116.328943,0,321,39763.5028819444,2008-11-11,12:04:09
39.992048,116.328943,0,321,39763.5029166667,2008-11-11,12:04:12
39.992055,116.328938,0,326,39763.5029398148,2008-11-11,12:04:14
39.992054,116.328928,0,327,39763.5029976852,2008-11-11,12:04:19
39.992047,116.328862,0,327,39763.5030555556,2008-11-11,12:04:24
39.992053,116.328781,0,328,39763.5031134259,2008-11-11,12:04:29
39.992035,116.328718,0,329,39763.5031712963,2008-11-11,12:04:34
39.992024,116.328653,0,331,39763.5032291667,2008-11-11,12:04:39
39.992065,116.328584,0,329,39763.503287037,2008-11-11,12:04:44
39.992085,116.328597,0,327,39763.5033449074,2008-11-11,12:04:49
39.992048,116.328567,0,325,39763.5034027778,2008-11-11,12:04:54
39.992043,116.328562,0,325,39763.5034606481,2008-11-11,12:04:59
39.992041,116.328562,0,325,39763.5035185185,2008-11-11,12:05:04
39.992035,116.328562,0,325,39763.5035763889,2008-11-11,12:05:09
39.992034,116.328563,0,325,39763.5036342593,2008-11-11,12:05:14
39.992034,116.328563,0,325,39763.5036689815,2008-11-11,12:05:17
39.992037,116.328563,0,325,39763.5036921296,2008-11-11,12:05:19
39.992048,116.328564,0,326,39763.50375,2008-11-11,12:05:24
39.991967,116.328527,0,326,39763.5038078704,2008-11-11,12:05:29
39.991956,116.328528,0,326,39763.5038657407,2008-11-11,12:05:34
39.991951,116.328528,0,326,39763.5039236111,2008-11-11,12:05:39
39.991954,116.328528,0,326,39763.5039814815,2008-11-11,12:05:44
39.991954,116.328528,0,326,39763.5040162037,2008-11-11,12:05:47
39.991957,116.328528,0,326,39763.5040393519,2008-11-11,12:05:49
39.991944,116.328538,0,326,39763.5040972222,2008-11-11,12:05:54
39.991913,116.32857,0,326,39763.5041550926,2008-11-11,12:05:59
39.991917,116.328596,0,326,39763.504212963,2008-11-11,12:06:04
39.991917,116.328596,0,326,39763.5042476852,2008-11-11,12:06:07
39.991915,116.328597,0,326,39763.5042708333,2008-11-11,12:06:09
39.991894,116.328605,0,327,39763.5043287037,2008-11-11,12:06:14
39.991869,116.328616,0,328,39763.5043865741,2008-11-11,12:06:19
39.991895,116.328612,0,327,39763.5044444444,2008-11-11,12:06:24
39.991935,116.32858,0,325,39763.5045023148,2008-11-11,12:06:29
39.991929,116.328585,0,325,39763.5045601852,2008-11-11,12:06:34
39.99193,116.328587,0,325,39763.5046180556,2008-11-11,12:06:39
39.99193,116.328587,0,325,39763.5046527778,2008-11-11,12:06:42
39.991936,116.328588,0,325,39763.5046759259,2008-11-11,12:06:44
39.991958,116.328579,0,325,39763.5047337963,2008-11-11,12:06:49
39.991962,116.328579,0,325,39763.5047916667,2008-11-11,12:06:54
39.992123,116.32886,0,361,39763.5084027778,2008-11-11,12:12:06
39.992118,116.328887,0,368,39763.5084606481,2008-11-11,12:12:11
39.992114,116.328891,0,369,39763.5085185185,2008-11-11,12:12:16
39.992114,116.328891,0,369,39763.5085532407,2008-11-11,12:12:19
39.992116,116.328892,0,370,39763.5085763889,2008-11-11,12:12:21
39.992113,116.328904,0,370,39763.5086342593,2008-11-11,12:12:26
39.992111,116.328904,0,370,39763.5086921296,2008-11-11,12:12:31
39.992111,116.328904,0,370,39763.5087268518,2008-11-11,12:12:34
39.992105,116.328904,0,370,39763.50875,2008-11-11,12:12:36
39.992094,116.328905,0,370,39763.5088078704,2008-11-11,12:12:41
39.992098,116.328923,0,371,39763.5088657407,2008-11-11,12:12:46
39.992113,116.328941,0,373,39763.5089236111,2008-11-11,12:12:51
39.992115,116.328941,0,373,39763.5089814815,2008-11-11,12:12:56
39.992116,116.328941,0,373,39763.5090393518,2008-11-11,12:13:01
39.992113,116.328942,0,373,39763.5090972222,2008-11-11,12:13:06
39.992107,116.328944,0,373,39763.5091550926,2008-11-11,12:13:11
39.992106,116.328945,0,373,39763.509212963,2008-11-11,12:13:16
39.992106,116.328945,0,373,39763.5092476852,2008-11-11,12:13:19
39.992099,116.328946,0,373,39763.5092708333,2008-11-11,12:13:21
39.992089,116.328947,0,373,39763.5093287037,2008-11-11,12:13:26
39.99208,116.328949,0,373,39763.5093865741,2008-11-11,12:13:31
39.992074,116.32895,0,374,39763.5094444444,2008-11-11,12:13:36
39.992076,116.32895,0,374,39763.5095023148,2008-11-11,12:13:41
39.992082,116.32895,0,374,39763.5095601852,2008-11-11,12:13:46
39.99208,116.328947,0,358,39763.5096180556,2008-11-11,12:13:51
39.992074,116.328951,0,352,39763.5096759259,2008-11-11,12:13:56
39.992066,116.32895,0,348,39763.5097337963,2008-11-11,12:14:01
39.992071,116.32895,0,349,39763.5097916667,2008-11-11,12:14:06
39.992071,116.32895,0,349,39763.5098263889,2008-11-11,12:14:09
39.992071,116.32895,0,349,39763.509849537,2008-11-11,12:14:11
39.992027,116.328929,0,337,39763.5099074074,2008-11-11,12:14:16
