# Supplementary material for: Research on differential privacy protection method based on user tendency
Source: PLoS One. 2023 Oct 26;18(10):e0288823. doi: 10.1371/journal.pone.0288823 (PMC10602288; doi:10.1371/journal.pone.0288823)
Supplement: S2 Data — (ZIP) [file pone.0288823.s002.zip]

Archive with 3,381 entries (3,320 files):
- Data  5-2/
- Data  5-2/021/
- Data  5-2/021/Trajectory/
- Data  5-2/021/Trajectory/20070429083432.plt
- Data  5-2/021/Trajectory/20070429222711.plt
- Data  5-2/021/Trajectory/20070501010311.plt
- Data  5-2/021/Trajectory/20070502000924.plt
- Data  5-2/021/Trajectory/20070502001318.plt
- Data  5-2/021/Trajectory/20070502013107.plt
- Data  5-2/021/Trajectory/20070503005908.plt
- Data  5-2/021/Trajectory/20070503235021.plt
- Data  5-2/021/labels.txt
- Data  5-2/022/
- Data  5-2/022/Trajectory/
- Data  5-2/022/Trajectory/20090109071704.plt
- Data  5-2/022/Trajectory/20090110031933.plt
- Data  5-2/022/Trajectory/20090111061633.plt
- Data  5-2/022/Trajectory/20090112051804.plt
- Data  5-2/022/Trajectory/20090113094804.plt
- Data  5-2/022/Trajectory/20090114230822.plt
- Data  5-2/022/Trajectory/20090116005004.plt
- Data  5-2/022/Trajectory/20090117223222.plt
- Data  5-2/022/Trajectory/20090120040252.plt
- Data  5-2/022/Trajectory/20090120212134.plt
- Data  5-2/022/Trajectory/20090203081234.plt
- Data  5-2/022/Trajectory/20090204033634.plt
- Data  5-2/022/Trajectory/20090206044603.plt
- Data  5-2/022/Trajectory/20090206224834.plt
- Data  5-2/022/Trajectory/20090207092704.plt
- Data  5-2/022/Trajectory/20090208050522.plt
- Data  5-2/022/Trajectory/20090209022058.plt
- Data  5-2/022/Trajectory/20090210010335.plt
- Data  5-2/022/Trajectory/20090210083728.plt
- Data  5-2/022/Trajectory/20090211154127.plt
- Data  5-2/022/Trajectory/20090212011658.plt
- Data  5-2/022/Trajectory/20090212103652.plt
- Data  5-2/022/Trajectory/20090213023557.plt
- Data  5-2/022/Trajectory/20090214030328.plt
- Data  5-2/022/Trajectory/20090216044933.plt
- Data  5-2/022/Trajectory/20090217084403.plt
- Data  5-2/022/Trajectory/20090219110435.plt
- Data  5-2/022/Trajectory/20090220034329.plt
- Data  5-2/022/Trajectory/20090220235358.plt
- Data  5-2/022/Trajectory/20090222041103.plt
- Data  5-2/022/Trajectory/20090223013458.plt
- Data  5-2/022/Trajectory/20090223013921.plt
- Data  5-2/022/Trajectory/20090304112717.plt
- Data  5-2/022/Trajectory/20090305004834.plt
- Data  5-2/022/Trajectory/20090307012251.plt
- Data  5-2/022/Trajectory/20090308010157.plt
- Data  5-2/022/Trajectory/20090308015737.plt
- Data  5-2/022/Trajectory/20090308083628.plt
- Data  5-2/022/Trajectory/20090309042903.plt
- Data  5-2/022/Trajectory/20090309124533.plt
- Data  5-2/022/Trajectory/20090310002934.plt
- Data  5-2/022/Trajectory/20090310124822.plt
- Data  5-2/022/Trajectory/20090311012103.plt
- Data  5-2/022/Trajectory/20090312021222.plt
- Data  5-2/022/Trajectory/20090312124057.plt
- Data  5-2/022/Trajectory/20090313022704.plt
- Data  5-2/022/Trajectory/20090320121232.plt
- Data  5-2/022/Trajectory/20090321025054.plt
- Data  5-2/022/Trajectory/20090322052028.plt
- Data  5-2/022/Trajectory/20090323000907.plt
- Data  5-2/022/Trajectory/20090324064808.plt
- Data  5-2/022/Trajectory/20090326010354.plt
- Data  5-2/022/Trajectory/20090327003702.plt
- Data  5-2/022/Trajectory/20090402103456.plt
- Data  5-2/022/Trajectory/20090403020507.plt
- Data  5-2/022/Trajectory/20090405063006.plt
- Data  5-2/022/Trajectory/20090408033801.plt
- Data  5-2/022/Trajectory/20090408144751.plt
- Data  5-2/022/Trajectory/20090409002328.plt
- Data  5-2/022/Trajectory/20090410001221.plt
- Data  5-2/022/Trajectory/20090411164032.plt
- Data  5-2/022/Trajectory/20090413001437.plt
- Data  5-2/022/Trajectory/20090413131558.plt
- Data  5-2/022/Trajectory/20090414011304.plt
- Data  5-2/022/Trajectory/20090415235538.plt
- Data  5-2/022/Trajectory/20090417032525.plt
- Data  5-2/022/Trajectory/20090418045734.plt
- Data  5-2/022/Trajectory/20090419024851.plt
- Data  5-2/022/Trajectory/20090422011155.plt
- Data  5-2/022/Trajectory/20090423000103.plt
- Data  5-2/022/Trajectory/20090423152905.plt
- Data  5-2/022/Trajectory/20090424142731.plt
- Data  5-2/022/Trajectory/20090425045823.plt
- Data  5-2/022/Trajectory/20090426030236.plt
- Data  5-2/022/Trajectory/20090426120923.plt
- Data  5-2/022/Trajectory/20090426121143.plt
- Data  5-2/022/Trajectory/20090427052253.plt
- Data  5-2/022/Trajectory/20090428000237.plt
- Data  5-2/022/Trajectory/20090428235106.plt
- Data  5-2/022/Trajectory/20090429073007.plt
- Data  5-2/022/Trajectory/20090430014307.plt
- Data  5-2/022/Trajectory/20090501064754.plt
- Data  5-2/022/Trajectory/20090502044205.plt
- Data  5-2/022/Trajectory/20090504013301.plt
- Data  5-2/022/Trajectory/20090505091437.plt
- Data  5-2/022/Trajectory/20090505235207.plt
- Data  5-2/022/Trajectory/20090505235557.plt
- Data  5-2/022/Trajectory/20090506234838.plt
- Data  5-2/022/Trajectory/20090507160759.plt
- Data  5-2/022/Trajectory/20090509005007.plt
- Data  5-2/022/Trajectory/20090509141500.plt
- Data  5-2/022/Trajectory/20090510020907.plt
- Data  5-2/022/Trajectory/20090511000217.plt
- Data  5-2/022/Trajectory/20090512000434.plt
- Data  5-2/022/Trajectory/20090513041800.plt
- Data  5-2/022/Trajectory/20090513171825.plt
- Data  5-2/022/Trajectory/20090514135435.plt
- Data  5-2/022/Trajectory/20090515001531.plt
- Data  5-2/022/Trajectory/20090515223755.plt
- Data  5-2/022/Trajectory/20090520141659.plt
- Data  5-2/022/Trajectory/20090521040554.plt
- Data  5-2/022/Trajectory/20090527134731.plt
- Data  5-2/022/Trajectory/20090528111033.plt
- Data  5-2/022/Trajectory/20090529044030.plt
- Data  5-2/022/Trajectory/20090529145025.plt
- Data  5-2/022/Trajectory/20090531161438.plt
- Data  5-2/022/Trajectory/20090603103753.plt
- Data  5-2/022/Trajectory/20090606030330.plt
- Data  5-2/022/Trajectory/20090608001025.plt
- Data  5-2/022/Trajectory/20090609001153.plt
- Data  5-2/022/Trajectory/20090609232837.plt
- Data  5-2/022/Trajectory/20090610232737.plt
- Data  5-2/022/Trajectory/20090615060859.plt
- Data  5-2/022/Trajectory/20090615145004.plt
- Data  5-2/022/Trajectory/20090615233430.plt
- Data  5-2/022/Trajectory/20090617030728.plt
- Data  5-2/022/Trajectory/20090617030954.plt
- Data  5-2/022/Trajectory/20090618141034.plt
- Data  5-2/022/Trajectory/20090620013537.plt
- Data  5-2/022/Trajectory/20090621014030.plt
- Data  5-2/022/Trajectory/20090623071332.plt
- Data  5-2/022/Trajectory/20090625235124.plt
- Data  5-2/022/Trajectory/20090627074954.plt
- Data  5-2/022/Trajectory/20090629002637.plt
- Data  5-2/022/Trajectory/20090630002904.plt
- Data  5-2/022/Trajectory/20090630234825.plt
- Data  5-2/022/Trajectory/20090701110154.plt
- Data  5-2/022/Trajectory/20090702053010.plt
- Data  5-2/022/Trajectory/20090706070306.plt
- Data  5-2/022/Trajectory/20090706235307.plt
- Data  5-2/022/Trajectory/20090707133001.plt
- Data  5-2/022/Trajectory/20090709025206.plt
- Data  5-2/022/Trajectory/20090711052205.plt
- Data  5-2/022/Trajectory/20090713000234.plt
- Data  5-2/022/Trajectory/20090714000506.plt
- Data  5-2/022/Trajectory/20090714234904.plt
- Data  5-2/022/Trajectory/20090716002654.plt
- Data  5-2/022/Trajectory/20090716042557.plt
- Data  5-2/022/Trajectory/20090717132508.plt
- Data  5-2/022/Trajectory/20090721005532.plt
- Data  5-2/022/Trajectory/20090721234300.plt
- Data  5-2/022/Trajectory/20090723013354.plt
- Data  5-2/022/Trajectory/20090724034333.plt
- Data  5-2/022/Trajectory/20090724040924.plt
- Data  5-2/022/Trajectory/20090726090535.plt
- Data  5-2/022/Trajectory/20090727002804.plt
- Data  5-2/023/
- Data  5-2/023/Trajectory/
- Data  5-2/023/Trajectory/20090111061703.plt
- Data  5-2/023/Trajectory/20090111141703.plt
- Data  5-2/023/Trajectory/20090112042134.plt
- Data  5-2/023/Trajectory/20090113015319.plt
- Data  5-2/023/Trajectory/20090116063015.plt
- Data  5-2/023/Trajectory/20090116063635.plt
- Data  5-2/023/Trajectory/20090117074804.plt
- Data  5-2/023/Trajectory/20090122102935.plt
- Data  5-2/023/Trajectory/20090122182935.plt
- Data  5-2/023/Trajectory/20090123034454.plt
- Data  5-2/023/Trajectory/20090123114454.plt
- Data  5-2/023/Trajectory/20090125091135.plt
- Data  5-2/023/Trajectory/20090126003135.plt
- Data  5-2/023/Trajectory/20090128095257.plt
- Data  5-2/023/Trajectory/20090128175257.plt
- Data  5-2/023/Trajectory/20090130102324.plt
- Data  5-2/023/Trajectory/20090130182324.plt
- Data  5-2/023/Trajectory/20090201061708.plt
- Data  5-2/023/Trajectory/20090201141708.plt
- Data  5-2/023/Trajectory/20090202084759.plt
- Data  5-2/023/Trajectory/20090202164759.plt
- Data  5-2/023/Trajectory/20090203054705.plt
- Data  5-2/023/Trajectory/20090203134705.plt
- Data  5-2/023/Trajectory/20090204095732.plt
- Data  5-2/023/Trajectory/20090204175732.plt
- Data  5-2/023/Trajectory/20090205032021.plt
- Data  5-2/023/Trajectory/20090211025939.plt
- Data  5-2/023/Trajectory/20090211233702.plt
- Data  5-2/023/Trajectory/20090214032849.plt
- Data  5-2/023/Trajectory/20090214033124.plt
- Data  5-2/023/Trajectory/20090215060230.plt
- Data  5-2/023/Trajectory/20090215230730.plt
- Data  5-2/023/Trajectory/20090222111223.plt
- Data  5-2/023/Trajectory/20090308130759.plt
- Data  5-2/024/
- Data  5-2/024/Trajectory/
- Data  5-2/024/Trajectory/20081216010033.plt
- Data  5-2/024/Trajectory/20081217011026.plt
- Data  5-2/024/Trajectory/20081217172132.plt
- Data  5-2/024/Trajectory/20081218040703.plt
- Data  5-2/024/Trajectory/20081219034308.plt
- Data  5-2/024/Trajectory/20081219100334.plt
- Data  5-2/024/Trajectory/20081221102203.plt
- Data  5-2/024/Trajectory/20081222010857.plt
- Data  5-2/024/Trajectory/20090109091108.plt
- Data  5-2/024/Trajectory/20090110003125.plt
- Data  5-2/024/Trajectory/20090111005103.plt
- Data  5-2/024/Trajectory/20090112002537.plt
- Data  5-2/024/Trajectory/20090113003431.plt
- Data  5-2/024/Trajectory/20090115022131.plt
- Data  5-2/024/Trajectory/20090117005631.plt
- Data  5-2/024/Trajectory/20090118040106.plt
- Data  5-2/024/Trajectory/20090119005206.plt
- Data  5-2/024/Trajectory/20090121002706.plt
- Data  5-2/024/Trajectory/20090122002608.plt
- Data  5-2/024/Trajectory/20090122234718.plt
- Data  5-2/024/Trajectory/20090124021002.plt
- Data  5-2/024/Trajectory/20090126021735.plt
- Data  5-2/024/Trajectory/20090127070205.plt
- Data  5-2/024/Trajectory/20090127070225.plt
- Data  5-2/024/Trajectory/20090128022508.plt
- Data  5-2/024/Trajectory/20090128131929.plt
- Data  5-2/024/Trajectory/20090129022104.plt
- Data  5-2/024/Trajectory/20090129225636.plt
- Data  5-2/024/Trajectory/20090131014200.plt
- Data  5-2/024/Trajectory/20090201000659.plt
- Data  5-2/024/Trajectory/20090201000929.plt
- Data  5-2/024/Trajectory/20090202050504.plt
- Data  5-2/024/Trajectory/20090202232830.plt
- Data  5-2/024/Trajectory/20090203090831.plt
- Data  5-2/024/Trajectory/20090204072432.plt
- Data  5-2/024/Trajectory/20090205002200.plt
- Data  5-2/024/Trajectory/20090206020100.plt
- Data  5-2/024/Trajectory/20090206023050.plt
- Data  5-2/024/Trajectory/20090207003404.plt
- Data  5-2/024/Trajectory/20090208032931.plt
- Data  5-2/024/Trajectory/20090209011437.plt
- Data  5-2/024/Trajectory/20090210002231.plt
- Data  5-2/024/Trajectory/20090212013735.plt
- Data  5-2/024/Trajectory/20090213003702.plt
- Data  5-2/024/Trajectory/20090214014932.plt
- Data  5-2/024/Trajectory/20090215221607.plt
- Data  5-2/024/Trajectory/20090216232537.plt
- Data  5-2/024/Trajectory/20090217090638.plt
- Data  5-2/024/Trajectory/20090218010935.plt
- Data  5-2/024/Trajectory/20090219043937.plt
- Data  5-2/024/Trajectory/20090221003755.plt
- Data  5-2/024/Trajectory/20090222010806.plt
- Data  5-2/024/Trajectory/20090223050924.plt
- Data  5-2/024/Trajectory/20090224000902.plt
- Data  5-2/024/Trajectory/20090225002336.plt
- Data  5-2/024/Trajectory/20090226045630.plt
- Data  5-2/024/Trajectory/20090226235838.plt
- Data  5-2/024/Trajectory/20090304091131.plt
- Data  5-2/024/Trajectory/20090305003825.plt
- Data  5-2/024/Trajectory/20090306015108.plt
- Data  5-2/024/Trajectory/20090307004103.plt
- Data  5-2/024/Trajectory/20090307004204.plt
- Data  5-2/024/Trajectory/20090308010238.plt
- Data  5-2/024/Trajectory/20090309015132.plt
- Data  5-2/024/Trajectory/20090309114628.plt
- Data  5-2/024/Trajectory/20090310001253.plt
- Data  5-2/024/Trajectory/20090310001538.plt
- Data  5-2/024/Trajectory/20090311092307.plt
- Data  5-2/024/Trajectory/20090311100322.plt
- Data  5-2/024/Trajectory/20090311235331.plt
- Data  5-2/024/Trajectory/20090312231806.plt
- Data  5-2/024/Trajectory/20090312232016.plt
- Data  5-2/024/Trajectory/20090314010839.plt
- Data  5-2/024/Trajectory/20090315034706.plt
- Data  5-2/024/Trajectory/20090316002425.plt
- Data  5-2/024/Trajectory/20090316232830.plt
- Data  5-2/024/Trajectory/20090318010336.plt
- Data  5-2/024/Trajectory/20090319051300.plt
- Data  5-2/024/Trajectory/20090319232505.plt
- Data  5-2/024/Trajectory/20090320092600.plt
- Data  5-2/024/Trajectory/20090321000237.plt
- Data  5-2/024/Trajectory/20090321235532.plt
- Data  5-2/024/Trajectory/20090322063047.plt
- Data  5-2/024/Trajectory/20090323232430.plt
- Data  5-2/024/Trajectory/20090325001055.plt
- Data  5-2/024/Trajectory/20090325232230.plt
- Data  5-2/024/Trajectory/20090512010704.plt
- Data  5-2/024/Trajectory/20090512231006.plt
- Data  5-2/024/Trajectory/20090514001608.plt
- Data  5-2/024/Trajectory/20090515051736.plt
- Data  5-2/024/Trajectory/20090516000230.plt
- Data  5-2/024/Trajectory/20090518010033.plt
- Data  5-2/024/Trajectory/20090519002637.plt
- Data  5-2/024/Trajectory/20090519231223.plt
- Data  5-2/024/Trajectory/20090519231433.plt
- Data  5-2/024/Trajectory/20090520231037.plt
- Data  5-2/024/Trajectory/20090522012954.plt
- Data  5-2/024/Trajectory/20090523001107.plt
- Data  5-2/024/Trajectory/20090524061723.plt
- Data  5-2/024/Trajectory/20090525230436.plt
- Data  5-2/024/Trajectory/20090526104409.plt
- Data  5-2/025/
[truncated: 3,081 more entries]
