# Supplementary material for: Research on differential privacy protection method based on user tendency
Source: PLoS One. 2023 Oct 26;18(10):e0288823. doi: 10.1371/journal.pone.0288823 (PMC10602288; doi:10.1371/journal.pone.0288823)
Supplement: S2 Data — (ZIP) [file pone.0288823.s002.zip › Data 5-2/021/Trajectory/20070429083432.plt]

Geolife trajectory
WGS 84
Altitude is in Feet
Reserved 3
0,2,255,My Track,0,0,2,8421376
0
39.9755666666667,116.33035,0,226.377952755906,39201.3573148148,2007-04-29,08:34:32
39.97545,116.330233333333,0,301.837270341207,39201.3590277778,2007-04-29,08:37:00
39.9738333333333,116.332966666667,0,328.083989501312,39201.5238888889,2007-04-29,12:34:24
39.9739,116.332733333333,0,328.083989501312,39201.5239814815,2007-04-29,12:34:32
39.9738,116.332866666667,0,328.083989501312,39201.5241435185,2007-04-29,12:34:46
39.9739166666667,116.332683333333,0,328.083989501312,39201.5243518518,2007-04-29,12:35:04
39.9672166666667,116.332216666667,0,328.083989501312,39201.5257986111,2007-04-29,12:37:09
39.9673166666667,116.33205,0,328.083989501312,39201.5258796296,2007-04-29,12:37:16
39.9674666666667,116.331866666667,0,328.083989501312,39201.5260532407,2007-04-29,12:37:31
39.967,116.33255,0,328.083989501312,39201.5263310185,2007-04-29,12:37:55
39.96655,116.332716666667,0,328.083989501312,39201.5265972222,2007-04-29,12:38:18
39.9663833333333,116.33885,0,111.548556430446,39201.5270023148,2007-04-29,12:38:53
39.9662666666667,116.346133333333,0,137.795275590551,39201.5275231482,2007-04-29,12:39:38
39.9644166666667,116.346916666667,0,147.637795275591,39201.5277662037,2007-04-29,12:39:59
39.9592333333333,116.347266666667,0,239.501312335958,39201.5283217593,2007-04-29,12:40:47
39.95755,116.348016666667,0,203.412073490814,39201.5284953704,2007-04-29,12:41:02
39.95665,116.348533333333,0,203.412073490814,39201.528599537,2007-04-29,12:41:11
39.9557166666667,116.348733333333,0,193.569553805774,39201.5286921296,2007-04-29,12:41:19
39.9519166666667,116.34895,0,187.007874015748,39201.5290625,2007-04-29,12:41:51
39.9478833333333,116.349966666667,0,173.884514435696,39201.5294212963,2007-04-29,12:42:22
39.9441666666667,116.35005,0,200.131233595801,39201.5297453704,2007-04-29,12:42:50
39.9432833333333,116.350033333333,0,209.97375328084,39201.5298726852,2007-04-29,12:43:01
39.9428,116.349983333333,0,203.412073490814,39201.53,2007-04-29,12:43:12
39.9422166666667,116.349866666667,0,200.131233595801,39201.530150463,2007-04-29,12:43:25
39.9417166666667,116.349566666667,0,200.131233595801,39201.5302662037,2007-04-29,12:43:35
39.9413166666667,116.349333333333,0,196.850393700787,39201.5303819444,2007-04-29,12:43:45
39.9403166666667,116.3492,0,190.288713910761,39201.5306481481,2007-04-29,12:44:08
39.9385833333333,116.349266666667,0,173.884514435696,39201.5312384259,2007-04-29,12:44:59
39.9379,116.3493,0,187.007874015748,39201.531412037,2007-04-29,12:45:14
39.9377333333333,116.3493,0,200.131233595801,39201.5314814815,2007-04-29,12:45:20
39.9357,116.349383333333,0,190.288713910761,39201.5318865741,2007-04-29,12:45:55
39.9353833333333,116.3494,0,190.288713910761,39201.5319444444,2007-04-29,12:46:00
39.9343166666667,116.349416666667,0,200.131233595801,39201.5323726852,2007-04-29,12:46:37
39.9318333333333,116.349466666667,0,196.850393700787,39201.532650463,2007-04-29,12:47:01
39.9315666666667,116.349466666667,0,203.412073490814,39201.5329976852,2007-04-29,12:47:31
39.93135,116.3494,0,252.624671916011,39201.5334953704,2007-04-29,12:48:14
39.9311166666667,116.349533333333,0,252.624671916011,39201.5339467593,2007-04-29,12:48:53
39.93095,116.35005,0,236.220472440945,39201.5339814815,2007-04-29,12:48:56
39.9309,116.35825,0,160.761154855643,39201.5346296296,2007-04-29,12:49:52
39.9308166666667,116.358516666667,0,229.658792650919,39201.535462963,2007-04-29,12:51:04
39.9302666666667,116.35855,0,232.939632545932,39201.5356018519,2007-04-29,12:51:16
39.9297333333333,116.35855,0,236.220472440945,39201.5357523148,2007-04-29,12:51:29
39.9292833333333,116.35855,0,236.220472440945,39201.5359143519,2007-04-29,12:51:43
39.9285666666667,116.358516666667,0,246.062992125984,39201.5365393519,2007-04-29,12:52:37
39.9285166666667,116.358183333333,0,209.97375328084,39201.5373263889,2007-04-29,12:53:45
