# Supplementary material for: Research on differential privacy protection method based on user tendency
Source: PLoS One. 2023 Oct 26;18(10):e0288823. doi: 10.1371/journal.pone.0288823 (PMC10602288; doi:10.1371/journal.pone.0288823)
Supplement: S2 Data — (ZIP) [file pone.0288823.s002.zip › Data 5-2/021/Trajectory/20070429222711.plt]

Geolife trajectory
WGS 84
Altitude is in Feet
Reserved 3
0,2,255,My Track,0,0,2,8421376
0
39.9036333333333,116.268116666667,0,209.97375328084,39201.9355439815,2007-04-29,22:27:11
39.8985333333333,116.267866666667,0,209.97375328084,39201.9358564815,2007-04-29,22:27:38
39.8887166666667,116.26785,0,209.97375328084,39201.9364814815,2007-04-29,22:28:32
39.8878,116.26795,0,209.97375328084,39201.9365393519,2007-04-29,22:28:37
39.8855166666667,116.26805,0,209.97375328084,39201.9366782407,2007-04-29,22:28:49
39.8835,116.268466666667,0,137.795275590551,39201.9368171296,2007-04-29,22:29:01
39.87495,116.271416666667,0,154.199475065617,39201.9374537037,2007-04-29,22:29:56
39.8740333333333,116.271116666667,0,160.761154855643,39201.9375347222,2007-04-29,22:30:03
39.8664666666667,116.256233333333,0,157.48031496063,39201.9384143518,2007-04-29,22:31:19
39.8575166666667,116.2346,0,193.569553805774,39201.9395486111,2007-04-29,22:32:57
39.8562,116.2331,0,187.007874015748,39201.9396527778,2007-04-29,22:33:06
39.8547666666667,116.23225,0,183.727034120735,39201.9397453704,2007-04-29,22:33:14
39.8513833333333,116.231216666667,0,177.165354330709,39201.9399652778,2007-04-29,22:33:33
39.8504666666667,116.230333333333,0,177.165354330709,39201.9400462963,2007-04-29,22:33:40
39.8440166666667,116.218133333333,0,213.254593175853,39201.9407986111,2007-04-29,22:34:45
39.8416,116.206766666667,0,216.535433070866,39201.9414930556,2007-04-29,22:35:45
39.8408333333333,116.205283333333,0,219.816272965879,39201.9417939815,2007-04-29,22:36:11
39.8385833333333,116.2044,0,213.254593175853,39201.9419560185,2007-04-29,22:36:25
39.8372833333333,116.204616666667,0,213.254593175853,39201.9420601852,2007-04-29,22:36:34
39.8213166666667,116.207383333333,0,209.97375328084,39201.9430208333,2007-04-29,22:37:57
39.8189333333333,116.207066666667,0,206.692913385827,39201.9431597222,2007-04-29,22:38:09
39.8167,116.205933333333,0,196.850393700787,39201.9432986111,2007-04-29,22:38:21
39.8144833333333,116.203683333333,0,187.007874015748,39201.9434490741,2007-04-29,22:38:34
39.8101166666667,116.198566666667,0,190.288713910761,39201.9437847222,2007-04-29,22:39:03
39.80815,116.19735,0,187.007874015748,39201.9439236111,2007-04-29,22:39:15
39.7874166666667,116.1901,0,150.918635170604,39201.9450578704,2007-04-29,22:40:53
39.7855166666667,116.187916666667,0,137.795275590551,39201.9451736111,2007-04-29,22:41:03
39.78425,116.184783333333,0,134.514435695538,39201.9452893519,2007-04-29,22:41:13
39.7803666666667,116.16765,0,167.322834645669,39201.9459606481,2007-04-29,22:42:11
39.7780333333333,116.16285,0,160.761154855643,39201.9461689815,2007-04-29,22:42:29
39.7742833333333,116.15795,0,160.761154855643,39201.946412037,2007-04-29,22:42:50
39.74425,116.12235,0,150.918635170604,39201.948275463,2007-04-29,22:45:31
39.7360666666667,116.11135,0,147.637795275591,39201.9487847222,2007-04-29,22:46:15
39.7311833333333,116.1075,0,137.795275590551,39201.9490277778,2007-04-29,22:46:36
39.72595,116.105133333333,0,137.795275590551,39201.9492939815,2007-04-29,22:46:59
39.6578166666667,116.071933333333,0,144.356955380577,39201.9523842593,2007-04-29,22:51:26
39.6502333333333,116.070316666667,0,131.233595800525,39201.9527083333,2007-04-29,22:51:54
39.64115,116.070916666667,0,111.548556430446,39201.9530787037,2007-04-29,22:52:26
39.6259333333333,116.0741,0,104.98687664042,39201.9537384259,2007-04-29,22:53:23
39.61855,116.072733333333,0,98.4251968503937,39201.9540856481,2007-04-29,22:53:53
39.6136166666667,116.0703,0,101.706036745407,39201.9543055556,2007-04-29,22:54:12
39.5997,116.057433333333,0,108.267716535433,39201.9550578704,2007-04-29,22:55:17
39.57585,116.034933333333,0,111.548556430446,39201.9562847222,2007-04-29,22:57:03
39.5705,116.032716666667,0,118.110236220472,39201.9565046296,2007-04-29,22:57:22
39.5636833333333,116.032133333333,0,121.391076115486,39201.9567939815,2007-04-29,22:57:47
39.5564666666667,116.0326,0,108.267716535433,39201.9572222222,2007-04-29,22:58:24
39.55615,116.032633333333,0,101.706036745407,39201.958900463,2007-04-29,23:00:49
39.5555333333333,116.0327,0,104.98687664042,39201.9592476852,2007-04-29,23:01:19
39.5139666666667,116.037216666667,0,98.4251968503937,39201.9612152778,2007-04-29,23:04:09
39.50015,116.038983333333,0,101.706036745407,39201.961712963,2007-04-29,23:04:52
39.2140333333333,115.815083333333,0,72.1784776902887,39201.9754166667,2007-04-29,23:24:36
39.2050833333333,115.8071,0,75.4593175853018,39201.975787037,2007-04-29,23:25:08
39.1784166666667,115.79045,0,68.8976377952756,39201.9769097222,2007-04-29,23:26:45
39.1625166666667,115.783633333333,0,59.0551181102362,39201.9775347222,2007-04-29,23:27:39
39.15375,115.7766,0,59.0551181102362,39201.977962963,2007-04-29,23:28:16
39.15345,115.776316666667,0,55.7742782152231,39201.9780787037,2007-04-29,23:28:26
39.1145,115.735966666667,0,65.6167979002625,39201.9802546296,2007-04-29,23:31:34
39.1039833333333,115.729233333333,0,55.7742782152231,39201.9806597222,2007-04-29,23:32:09
39.10105,115.727933333333,0,59.0551181102362,39201.9807523148,2007-04-29,23:32:17
38.9979833333333,115.682516666667,0,52.49343832021,39201.9854861111,2007-04-29,23:39:06
38.9876833333333,115.675066666667,0,55.7742782152231,39201.9860300926,2007-04-29,23:39:53
38.9746666666667,115.66085,0,55.7742782152231,39201.9867361111,2007-04-29,23:40:54
38.9537166666667,115.6328,0,68.8976377952756,39201.9879398148,2007-04-29,23:42:38
38.9426666666667,115.623716666667,0,59.0551181102362,39201.9884606482,2007-04-29,23:43:23
38.9381833333333,115.620983333333,0,52.49343832021,39201.9886921296,2007-04-29,23:43:43
38.8924,115.584366666667,0,49.2125984251968,39201.9908680556,2007-04-29,23:46:51
38.8826,115.579166666667,0,45.9317585301837,39201.9912962963,2007-04-29,23:47:28
38.8690166666667,115.576083333333,0,42.6509186351706,39201.9918402778,2007-04-29,23:48:15
38.8412833333333,115.572583333333,0,39.3700787401575,39201.9930324074,2007-04-29,23:49:58
38.83245,115.5689,0,39.3700787401575,39201.9933912037,2007-04-29,23:50:29
38.8208666666667,115.560916666667,0,29.5275590551181,39201.9939814815,2007-04-29,23:51:20
38.8081166666667,115.550283333333,0,55.7742782152231,39201.9949189815,2007-04-29,23:52:41
38.7697833333333,115.50715,0,62.3359580052493,39201.9970023148,2007-04-29,23:55:41
38.7635666666667,115.501633333333,0,59.0551181102362,39201.9974652778,2007-04-29,23:56:21
38.7521166666667,115.493,0,68.8976377952756,39201.9979976852,2007-04-29,23:57:07
38.7481833333333,115.487416666667,0,59.0551181102362,39201.9982060185,2007-04-29,23:57:25
38.7408833333333,115.468083333333,0,65.6167979002625,39201.998912037,2007-04-29,23:58:26
38.73915,115.458466666667,0,65.6167979002625,39201.9992708333,2007-04-29,23:58:57
38.7307666666667,115.339683333333,0,95.1443569553806,39202.0036689815,2007-04-30,00:05:17
38.7276666666667,115.329783333333,0,108.267716535433,39202.0039930556,2007-04-30,00:05:45
38.7233333333333,115.3217,0,108.267716535433,39202.0043171296,2007-04-30,00:06:13
38.671,115.22885,0,131.233595800525,39202.0085185185,2007-04-30,00:12:16
38.66475,115.220616666667,0,131.233595800525,39202.0090740741,2007-04-30,00:13:04
38.66435,115.219683333333,0,127.952755905512,39202.0092592593,2007-04-30,00:13:20
38.6641833333333,115.219233333333,0,127.952755905512,39202.0093981481,2007-04-30,00:13:32
38.664,115.218933333333,0,127.952755905512,39202.0094675926,2007-04-30,00:13:38
38.6641,115.218533333333,0,134.514435695538,39202.0095717593,2007-04-30,00:13:47
38.6640333333333,115.2182,0,114.829396325459,39202.0171412037,2007-04-30,00:24:41
38.6636166666667,115.21805,0,108.267716535433,39202.017349537,2007-04-30,00:24:59
38.6634666666667,115.2177,0,114.829396325459,39202.0175462963,2007-04-30,00:25:16
38.6630333333333,115.217416666667,0,101.706036745407,39202.0176851852,2007-04-30,00:25:28
38.6626333333333,115.217316666667,0,104.98687664042,39202.0177430556,2007-04-30,00:25:33
38.6624,115.2169,0,104.98687664042,39202.0178125,2007-04-30,00:25:39
38.6627166666667,115.217366666667,0,104.98687664042,39202.0179513889,2007-04-30,00:25:51
38.6630166666667,115.217483333333,0,104.98687664042,39202.0180092593,2007-04-30,00:25:56
38.6633666666667,115.217816666667,0,108.267716535433,39202.0181365741,2007-04-30,00:26:07
38.6628666666667,115.218016666667,0,114.829396325459,39202.0182523148,2007-04-30,00:26:17
38.5955,115.14905,0,141.076115485564,39202.0224768519,2007-04-30,00:32:22
38.5913333333333,115.140533333333,0,154.199475065617,39202.0228587963,2007-04-30,00:32:55
38.5884833333333,115.129866666667,0,150.918635170604,39202.023275463,2007-04-30,00:33:31
38.5810833333333,115.09445,0,141.076115485564,39202.0242939815,2007-04-30,00:34:59
38.5766166666667,115.085083333333,0,150.918635170604,39202.0246990741,2007-04-30,00:35:34
38.5714166666667,115.077916666667,0,147.637795275591,39202.0251388889,2007-04-30,00:36:12
38.5240666666667,115.036333333333,0,177.165354330709,39202.027650463,2007-04-30,00:39:49
38.5157833333333,115.031266666667,0,177.165354330709,39202.0281944444,2007-04-30,00:40:36
38.4658,114.98905,0,177.165354330709,39202.0308333333,2007-04-30,00:44:24
38.4580833333333,114.976733333333,0,190.288713910761,39202.0312962963,2007-04-30,00:45:04
38.4499166666667,114.95135,0,164.041994750656,39202.0320949074,2007-04-30,00:46:13
38.4457833333333,114.93135,0,170.603674540682,39202.0328356481,2007-04-30,00:47:17
38.4394833333333,114.8708,0,196.850393700787,39202.0344907407,2007-04-30,00:49:40
38.4371,114.864966666667,0,196.850393700787,39202.0346759259,2007-04-30,00:49:56
38.4333666666667,114.859583333333,0,200.131233595801,39202.0348726852,2007-04-30,00:50:13
38.0318166666667,114.584933333333,0,219.816272965879,39202.0572106481,2007-04-30,01:22:23
38.0223166666667,114.583066666667,0,219.816272965879,39202.0576388889,2007-04-30,01:23:00
37.9956,114.577166666667,0,203.412073490814,39202.0589583333,2007-04-30,01:24:54
37.9845833333333,114.577933333333,0,209.97375328084,39202.0594907407,2007-04-30,01:25:40
37.93925,114.580066666667,0,200.131233595801,39202.0616550926,2007-04-30,01:28:47
37.93145,114.582283333333,0,193.569553805774,39202.0619444444,2007-04-30,01:29:12
37.9171666666667,114.588166666667,0,180.446194225722,39202.062662037,2007-04-30,01:30:14
37.9101,114.588766666667,0,177.165354330709,39202.0629513889,2007-04-30,01:30:39
37.8989666666667,114.58645,0,180.446194225722,39202.0634606481,2007-04-30,01:31:23
37.8957,114.585466666667,0,180.446194225722,39202.0636226852,2007-04-30,01:31:37
37.8435166666667,114.580233333333,0,183.727034120735,39202.0658101852,2007-04-30,01:34:46
37.8374166666667,114.581233333333,0,183.727034120735,39202.0661111111,2007-04-30,01:35:12
37.8361666666667,114.581166666667,0,213.254593175853,39202.0661574074,2007-04-30,01:35:16
37.70945,114.609316666667,0,173.884514435696,39202.0718518518,2007-04-30,01:43:28
37.7025,114.614033333333,0,167.322834645669,39202.0722106481,2007-04-30,01:43:59
37.6813333333333,114.632633333333,0,147.637795275591,39202.0735300926,2007-04-30,01:45:53
37.6723166666667,114.636666666667,0,150.918635170604,39202.0739351852,2007-04-30,01:46:28
37.6656833333333,114.6382,0,154.199475065617,39202.0742361111,2007-04-30,01:46:54
37.4276666666667,114.620433333333,0,137.795275590551,39202.0850115741,2007-04-30,02:02:25
37.4198666666667,114.6158,0,170.603674540682,39202.0854282407,2007-04-30,02:03:01
37.40555,114.607083333333,0,183.727034120735,39202.0862037037,2007-04-30,02:04:08
37.32325,114.591483333333,0,170.603674540682,39202.0896759259,2007-04-30,02:09:08
37.3066833333333,114.588333333333,0,173.884514435696,39202.0903356481,2007-04-30,02:10:05
37.0276,114.575433333333,0,180.446194225722,39202.1032638889,2007-04-30,02:28:42
37.0128833333333,114.574033333333,0,183.727034120735,39202.103900463,2007-04-30,02:29:37
36.8403166666667,114.54195,0,180.446194225722,39202.1116782407,2007-04-30,02:40:49
36.8349833333333,114.5415,0,183.727034120735,39202.1118402778,2007-04-30,02:41:03
36.82155,114.543133333333,0,180.446194225722,39202.1124768518,2007-04-30,02:41:58
36.80075,114.550233333333,0,190.288713910761,39202.1135069444,2007-04-30,02:43:27
36.7914833333333,114.551116666667,0,180.446194225722,39202.1138773148,2007-04-30,02:43:59
36.7567666666667,114.548533333333,0,183.727034120735,39202.1151967593,2007-04-30,02:45:53
36.7457,114.549383333333,0,187.007874015748,39202.1156597222,2007-04-30,02:46:33
36.7024166666667,114.543216666667,0,177.165354330709,39202.1176736111,2007-04-30,02:49:27
36.6874666666667,114.5438,0,167.322834645669,39202.1184375,2007-04-30,02:50:33
36.668,114.54735,0,150.918635170604,39202.1194444444,2007-04-30,02:52:00
36.6571,114.546183333333,0,170.603674540682,39202.1198726852,2007-04-30,02:52:37
36.64025,114.5418,0,164.041994750656,39202.1204513889,2007-04-30,02:53:27
36.6248,114.543616666667,0,160.761154855643,39202.1211921296,2007-04-30,02:54:31
36.6133,114.54655,0,167.322834645669,39202.121712963,2007-04-30,02:55:16
36.5891666666667,114.54695,0,196.850393700787,39202.1227083333,2007-04-30,02:56:42
36.5793666666667,114.544433333333,0,190.288713910761,39202.1231481481,2007-04-30,02:57:20
36.5601833333333,114.53715,0,196.850393700787,39202.1240625,2007-04-30,02:58:39
36.5472,114.534533333333,0,200.131233595801,39202.1246875,2007-04-30,02:59:33
36.5381333333333,114.530066666667,0,203.412073490814,39202.1250578704,2007-04-30,03:00:05
36.5289166666667,114.522416666667,0,200.131233595801,39202.1254398148,2007-04-30,03:00:38
36.5066666666667,114.5019,0,196.850393700787,39202.1263425926,2007-04-30,03:01:56
36.4912,114.491383333333,0,196.850393700787,39202.1271875,2007-04-30,03:03:09
36.4828833333333,114.481916666667,0,196.850393700787,39202.1278356481,2007-04-30,03:04:05
36.47245,114.468016666667,0,190.288713910761,39202.1285416667,2007-04-30,03:05:06
36.4634833333333,114.460616666667,0,206.692913385827,39202.128912037,2007-04-30,03:05:38
36.43365,114.4422,0,206.692913385827,39202.1301157407,2007-04-30,03:07:22
36.4237833333333,114.43685,0,200.131233595801,39202.130474537,2007-04-30,03:07:53
36.2299333333333,114.390033333333,0,259.186351706037,39202.1374884259,2007-04-30,03:17:59
36.2288333333333,114.390183333333,0,259.186351706037,39202.1376273148,2007-04-30,03:18:11
36.2222333333333,114.391783333333,0,259.186351706037,39202.138900463,2007-04-30,03:20:01
36.2212833333333,114.3922,0,314.96062992126,39202.1389236111,2007-04-30,03:20:03
36.20265,114.40295,0,249.343832020997,39202.1399421296,2007-04-30,03:21:31
36.19335,114.407766666667,0,239.501312335958,39202.1403125,2007-04-30,03:22:03
36.1840333333333,114.410016666667,0,223.097112860892,39202.1406944444,2007-04-30,03:22:36
36.1733333333333,114.4098,0,209.97375328084,39202.1411111111,2007-04-30,03:23:12
36.1443166666667,114.4048,0,193.569553805774,39202.1419675926,2007-04-30,03:24:26
36.1306666666667,114.40545,0,206.692913385827,39202.1424421296,2007-04-30,03:25:07
36.1197833333333,114.4094,0,226.377952755906,39202.1428240741,2007-04-30,03:25:40
36.08485,114.4243,0,209.97375328084,39202.1441782407,2007-04-30,03:27:37
36.0693166666667,114.42545,0,203.412073490814,39202.1449421296,2007-04-30,03:28:43
36.0037333333333,114.415633333333,0,193.569553805774,39202.1474537037,2007-04-30,03:32:20
36.0030333333333,114.415166666667,0,193.569553805774,39202.1475231481,2007-04-30,03:32:26
36.0012333333333,114.414833333333,0,187.007874015748,39202.1477314815,2007-04-30,03:32:44
36.00085,114.4144,0,187.007874015748,39202.1478125,2007-04-30,03:32:51
36.0003333333333,114.414166666667,0,190.288713910761,39202.1479282407,2007-04-30,03:33:01
36.00015,114.413966666667,0,187.007874015748,39202.1479861111,2007-04-30,03:33:06
36.0002666666667,114.41395,0,239.501312335958,39202.148599537,2007-04-30,03:33:59
36.0004166666667,114.413783333333,0,232.939632545932,39202.1489236111,2007-04-30,03:34:27
36.0003,114.413833333333,0,223.097112860892,39202.1501388889,2007-04-30,03:36:12
36.0001166666667,114.413883333333,0,219.816272965879,39202.1503472222,2007-04-30,03:36:30
36.0000333333333,114.41365,0,209.97375328084,39202.1522222222,2007-04-30,03:39:12
35.99995,114.41375,0,223.097112860892,39202.1522453704,2007-04-30,03:39:14
36.0001666666667,114.413866666667,0,216.535433070866,39202.1524537037,2007-04-30,03:39:32
36.0003833333333,114.413783333333,0,223.097112860892,39202.1706481481,2007-04-30,04:05:44
35.9996833333333,114.41405,0,223.097112860892,39202.1706712963,2007-04-30,04:05:46
35.9999166666667,114.414083333333,0,141.076115485564,39202.1707291667,2007-04-30,04:05:51
36.0000166666667,114.414,0,180.446194225722,39202.1710648148,2007-04-30,04:06:20
35.9977666666667,114.413816666667,0,0,39202.1728125,2007-04-30,04:08:51
35.9986,114.413866666667,0,0,39202.172962963,2007-04-30,04:09:04
35.99885,114.413883333333,0,0,39202.1732060185,2007-04-30,04:09:25
35.9991,114.4139,0,36.0892388451444,39202.1733796296,2007-04-30,04:09:40
35.99935,114.413916666667,0,65.6167979002625,39202.173587963,2007-04-30,04:09:58
35.9997333333333,114.414016666667,0,104.98687664042,39202.1740972222,2007-04-30,04:10:42
35.9998833333333,114.414033333333,0,137.795275590551,39202.1747222222,2007-04-30,04:11:36
36.0000333333333,114.414083333333,0,177.165354330709,39202.1754398148,2007-04-30,04:12:38
36.0002333333333,114.414,0,193.569553805774,39202.1762847222,2007-04-30,04:13:51
35.99565,114.414533333333,0,216.535433070866,39202.1783449074,2007-04-30,04:16:49
35.9971333333333,114.41435,0,216.535433070866,39202.1784837963,2007-04-30,04:17:01
35.71655,114.588733333333,0,216.535433070866,39202.1790625,2007-04-30,04:17:51
35.7051833333333,114.595483333333,0,216.535433070866,39202.1793171296,2007-04-30,04:18:13
35.6919166666667,114.6028,0,0,39202.1834722222,2007-04-30,04:24:12
35.72695,114.31185,0,305.11811023622,39202.1904398148,2007-04-30,04:34:14
35.71845,114.307083333333,0,314.96062992126,39202.1907986111,2007-04-30,04:34:45
35.7033,114.295666666667,0,314.96062992126,39202.1915625,2007-04-30,04:35:51
35.5969166666667,114.209983333333,0,314.96062992126,39202.1960300926,2007-04-30,04:42:17
35.5894,114.200483333333,0,314.96062992126,39202.1964351852,2007-04-30,04:42:52
35.5670333333333,114.166066666667,0,314.96062992126,39202.1977199074,2007-04-30,04:44:43
35.5581166666667,114.158066666667,0,314.96062992126,39202.1980902778,2007-04-30,04:45:15
35.5083,114.1285,0,314.96062992126,39202.1998958333,2007-04-30,04:47:51
35.5028833333333,114.127316666667,0,314.96062992126,39202.2000925926,2007-04-30,04:48:08
35.49515,114.127916666667,0,314.96062992126,39202.2003935185,2007-04-30,04:48:34
35.4640333333333,114.136233333333,0,236.220472440945,39202.2018402778,2007-04-30,04:50:39
35.46115,114.1361,0,236.220472440945,39202.2019444444,2007-04-30,04:50:48
35.4586833333333,114.135583333333,0,236.220472440945,39202.202037037,2007-04-30,04:50:56
35.4547,114.133933333333,0,265.748031496063,39202.2021990741,2007-04-30,04:51:10
35.3363166666667,114.008633333333,0,278.871391076115,39202.2084375,2007-04-30,05:00:09
35.3343666666667,114.00795,0,255.905511811024,39202.2087037037,2007-04-30,05:00:32
35.3335833333333,114.007866666667,0,255.905511811024,39202.2087962963,2007-04-30,05:00:40
35.3328,114.007333333333,0,255.905511811024,39202.2088773148,2007-04-30,05:00:47
35.3324,114.006883333333,0,255.905511811024,39202.2089236111,2007-04-30,05:00:51
35.3319333333333,114.003533333333,0,246.062992125984,39202.2091898148,2007-04-30,05:01:14
35.3315333333333,114.000783333333,0,249.343832020997,39202.2095601852,2007-04-30,05:01:46
35.3189166666667,113.981533333333,0,239.501312335958,39202.2106944444,2007-04-30,05:03:24
35.3107,113.974,0,239.501312335958,39202.2110648148,2007-04-30,05:03:56
35.3011666666667,113.968583333333,0,242.782152230971,39202.211400463,2007-04-30,05:04:25
35.1532166666667,113.9183,0,272.309711286089,39202.2163194444,2007-04-30,05:11:30
35.1404333333333,113.91625,0,252.624671916011,39202.2167824074,2007-04-30,05:12:10
35.04235,113.88105,0,255.905511811024,39202.2203472222,2007-04-30,05:17:18
35.0325333333333,113.87375,0,255.905511811024,39202.2207060185,2007-04-30,05:17:49
35.0191833333333,113.861166666667,0,255.905511811024,39202.2212268518,2007-04-30,05:18:34
35.0149666666667,113.857916666667,0,288.713910761155,39202.2213888889,2007-04-30,05:18:48
35.0055166666667,113.852583333333,0,236.220472440945,39202.2217708333,2007-04-30,05:19:21
34.99625,113.849083333333,0,288.713910761155,39202.2221064815,2007-04-30,05:19:50
34.9861833333333,113.842633333333,0,278.871391076115,39202.2224652778,2007-04-30,05:20:21
34.8094166666667,113.825833333333,0,288.713910761155,39202.2289583333,2007-04-30,05:29:42
34.7956833333333,113.826233333333,0,278.871391076115,39202.2294097222,2007-04-30,05:30:21
34.7861666666667,113.823916666667,0,291.994750656168,39202.2297222222,2007-04-30,05:30:48
34.6819166666667,113.809383333333,0,318.241469816273,39202.233125,2007-04-30,05:35:42
34.6682333333333,113.812516666667,0,334.645669291339,39202.2335648148,2007-04-30,05:36:20
34.6089,113.821816666667,0,446.194225721785,39202.2356712963,2007-04-30,05:39:22
34.5918,113.82435,0,479.002624671916,39202.2363194444,2007-04-30,05:40:18
34.5574,113.82225,0,488.845144356955,39202.2374189815,2007-04-30,05:41:53
34.5510166666667,113.820933333333,0,511.811023622047,39202.2376157407,2007-04-30,05:42:10
34.54,113.8161,0,528.215223097113,39202.2379861111,2007-04-30,05:42:42
34.5240333333333,113.806516666667,0,567.58530183727,39202.2387037037,2007-04-30,05:43:44
34.51525,113.803833333333,0,515.09186351706,39202.2391087963,2007-04-30,05:44:19
34.5073333333333,113.803066666667,0,515.09186351706,39202.2393981481,2007-04-30,05:44:44
34.5051333333333,113.803133333333,0,557.742782152231,39202.2394907407,2007-04-30,05:44:52
34.3354833333333,113.797083333333,0,344.488188976378,39202.2468287037,2007-04-30,05:55:26
34.3309166666667,113.795933333333,0,344.488188976378,39202.2470601852,2007-04-30,05:55:46
34.3247666666667,113.79475,0,354.330708661417,39202.2473842593,2007-04-30,05:56:14
34.3188666666667,113.794933333333,0,351.049868766404,39202.2476388889,2007-04-30,05:56:36
34.31335,113.796283333333,0,351.049868766404,39202.2478935185,2007-04-30,05:56:58
34.3062333333333,113.800033333333,0,351.049868766404,39202.2482175926,2007-04-30,05:57:26
34.2842333333333,113.817383333333,0,351.049868766404,39202.2492361111,2007-04-30,05:58:54
34.2743833333333,113.821966666667,0,351.049868766404,39202.2497222222,2007-04-30,05:59:36
34.2651166666667,113.823783333333,0,337.926509186352,39202.2500694444,2007-04-30,06:00:06
34.21405,113.828866666667,0,324.803149606299,39202.2523148148,2007-04-30,06:03:20
34.1974833333333,113.83405,0,295.275590551181,39202.2534722222,2007-04-30,06:05:00
34.1757666666667,113.845616666667,0,295.275590551181,39202.2547685185,2007-04-30,06:06:52
34.1603666666667,113.849033333333,0,295.275590551181,39202.255462963,2007-04-30,06:07:52
34.1162333333333,113.857033333333,0,295.275590551181,39202.257349537,2007-04-30,06:10:35
34.1064,113.862033333333,0,295.275590551181,39202.2578009259,2007-04-30,06:11:14
34.0177833333333,113.889966666667,0,285.433070866142,39202.2612962963,2007-04-30,06:16:16
34.00175,113.887716666667,0,278.871391076115,39202.2619675926,2007-04-30,06:17:14
33.9783166666667,113.883116666667,0,223.097112860892,39202.2632407407,2007-04-30,06:19:04
33.9668833333333,113.884366666667,0,223.097112860892,39202.2637384259,2007-04-30,06:19:47
33.9644833333333,113.885033333333,0,223.097112860892,39202.2638425926,2007-04-30,06:19:56
33.9569,113.88825,0,203.412073490814,39202.2643171296,2007-04-30,06:20:37
33.9489833333333,113.893566666667,0,203.412073490814,39202.2646875,2007-04-30,06:21:09
33.898,113.92475,0,213.254593175853,39202.2667824074,2007-04-30,06:24:10
33.8857,113.937016666667,0,193.569553805774,39202.2673263889,2007-04-30,06:24:57
33.7652166666667,114.044233333333,0,193.569553805774,39202.2734606481,2007-04-30,06:33:47
33.7538666666667,114.049016666667,0,187.007874015748,39202.2738888889,2007-04-30,06:34:24
33.55045,114.117433333333,0,193.569553805774,39202.2821875,2007-04-30,06:46:21
33.54045,114.116116666667,0,180.446194225722,39202.2825347222,2007-04-30,06:46:51
33.5300166666667,114.111966666667,0,177.165354330709,39202.2829050926,2007-04-30,06:47:23
33.5000833333333,114.09435,0,190.288713910761,39202.2840162037,2007-04-30,06:48:59
33.4870666666667,114.0918,0,190.288713910761,39202.2844791667,2007-04-30,06:49:39
32.8825,114.095916666667,0,183.727034120735,39202.3062615741,2007-04-30,07:21:01
32.8811166666667,114.095683333333,0,183.727034120735,39202.3063194444,2007-04-30,07:21:06
32.8657666666667,114.095566666667,0,229.658792650919,39202.3068171296,2007-04-30,07:21:49
32.8403333333333,114.099216666667,0,242.782152230971,39202.3076041667,2007-04-30,07:22:57
32.8274666666667,114.097033333333,0,236.220472440945,39202.3081828704,2007-04-30,07:23:47
32.6292833333333,114.115433333333,0,308.398950131234,39202.3159259259,2007-04-30,07:34:56
32.61405,114.117116666667,0,347.769028871391,39202.3165046296,2007-04-30,07:35:46
32.6071166666667,114.115233333333,0,344.488188976378,39202.3167476852,2007-04-30,07:36:07
32.5988666666667,114.1119,0,311.679790026247,39202.3171527778,2007-04-30,07:36:42
32.58395,114.107666666667,0,298.556430446194,39202.3177546296,2007-04-30,07:37:34
32.57445,114.10425,0,282.152230971129,39202.3180902778,2007-04-30,07:38:03
32.5615,114.1037,0,285.433070866142,39202.3185532407,2007-04-30,07:38:43
32.51355,114.108716666667,0,265.748031496063,39202.3202546296,2007-04-30,07:41:10
32.5045166666667,114.107483333333,0,259.186351706037,39202.3207638889,2007-04-30,07:41:54
32.4145,114.135733333333,0,311.679790026247,39202.3241319444,2007-04-30,07:46:45
32.4066833333333,114.136866666667,0,318.241469816273,39202.3244444444,2007-04-30,07:47:12
32.3986166666667,114.135883333333,0,337.926509186352,39202.3247800926,2007-04-30,07:47:41
32.3869833333333,114.13345,0,337.926509186352,39202.325462963,2007-04-30,07:48:40
32.38115,114.134666666667,0,364.173228346457,39202.3257175926,2007-04-30,07:49:02
32.3673,114.138183333333,0,337.926509186352,39202.3262731481,2007-04-30,07:49:50
32.2884166666667,114.145833333333,0,331.364829396325,39202.3291782407,2007-04-30,07:54:01
32.27185,114.145566666667,0,275.590551181102,39202.3298263889,2007-04-30,07:54:57
32.2659333333333,114.147883333333,0,282.152230971129,39202.3300810185,2007-04-30,07:55:19
32.26035,114.1514,0,282.152230971129,39202.3304513889,2007-04-30,07:55:51
32.25955,114.151433333333,0,282.152230971129,39202.3305671296,2007-04-30,07:56:01
32.25915,114.151766666667,0,282.152230971129,39202.3306481481,2007-04-30,07:56:08
32.25895,114.151866666667,0,278.871391076115,39202.3307175926,2007-04-30,07:56:14
32.25885,114.1515,0,272.309711286089,39202.3324074074,2007-04-30,07:58:40
32.25865,114.151483333333,0,246.062992125984,39202.3350462963,2007-04-30,08:02:28
32.25885,114.1518,0,239.501312335958,39202.3410532407,2007-04-30,08:11:07
32.2589,114.152033333333,0,278.871391076115,39202.3421875,2007-04-30,08:12:45
32.2587833333333,114.151966666667,0,265.748031496063,39202.3438888889,2007-04-30,08:15:12
32.25875,114.1522,0,239.501312335958,39202.3475578704,2007-04-30,08:20:29
32.24565,114.162,0,236.220472440945,39202.3484837963,2007-04-30,08:21:49
32.2159,114.175333333333,0,282.152230971129,39202.3497222222,2007-04-30,08:23:36
32.2042833333333,114.179133333333,0,305.11811023622,39202.3501388889,2007-04-30,08:24:12
32.1866333333333,114.1883,0,367.45406824147,39202.3507986111,2007-04-30,08:25:09
32.17655,114.190416666667,0,311.679790026247,39202.3511342593,2007-04-30,08:25:38
32.1595833333333,114.192316666667,0,370.734908136483,39202.3516782407,2007-04-30,08:26:25
32.0924333333333,114.2159,0,236.220472440945,39202.3538657407,2007-04-30,08:29:34
32.088,114.21935,0,236.220472440945,39202.3540393518,2007-04-30,08:29:49
32.0757,114.23475,0,291.994750656168,39202.3546759259,2007-04-30,08:30:44
32.0666333333333,114.241366666667,0,305.11811023622,39202.3550578704,2007-04-30,08:31:17
32.0558,114.25565,0,318.241469816273,39202.3556018519,2007-04-30,08:32:04
32.0536666666667,114.256883333333,0,380.577427821522,39202.3557060185,2007-04-30,08:32:13
32.0485333333333,114.257633333333,0,423.228346456693,39202.3560300926,2007-04-30,08:32:41
32.04145,114.25845,0,393.700787401575,39202.3564583333,2007-04-30,08:33:18
32.0393666666667,114.259733333333,0,364.173228346457,39202.3565625,2007-04-30,08:33:27
32.0281333333333,114.272516666667,0,337.926509186352,39202.3571412037,2007-04-30,08:34:17
32.0239166666667,114.2748,0,351.049868766404,39202.3573148148,2007-04-30,08:34:32
31.9886833333333,114.291666666667,0,337.926509186352,39202.3588310185,2007-04-30,08:36:43
31.9776666666667,114.299233333333,0,334.645669291339,39202.359525463,2007-04-30,08:37:43
31.9700333333333,114.30265,0,344.488188976378,39202.3598726852,2007-04-30,08:38:13
31.9679833333333,114.30275,0,360.892388451444,39202.3599768518,2007-04-30,08:38:22
31.96565,114.30185,0,344.488188976378,39202.3600925926,2007-04-30,08:38:32
31.9575833333333,114.294916666667,0,272.309711286089,39202.3604861111,2007-04-30,08:39:06
31.9373166666667,114.286233333333,0,318.241469816273,39202.3613310185,2007-04-30,08:40:19
31.93245,114.282216666667,0,291.994750656168,39202.3616898148,2007-04-30,08:40:50
31.9322666666667,114.28205,0,324.803149606299,39202.3624189815,2007-04-30,08:41:53
31.9321166666667,114.281933333333,0,324.803149606299,39202.3626273148,2007-04-30,08:42:11
31.9182166666667,114.27135,0,374.015748031496,39202.3650925926,2007-04-30,08:45:44
31.8485666666667,114.23405,0,452.755905511811,39202.3687152778,2007-04-30,08:50:57
31.84005,114.2357,0,419.94750656168,39202.3690509259,2007-04-30,08:51:26
31.83605,114.235066666667,0,423.228346456693,39202.3692361111,2007-04-30,08:51:42
31.8314166666667,114.232866666667,0,429.790026246719,39202.3694444444,2007-04-30,08:52:00
31.81785,114.225183333333,0,364.173228346457,39202.3700694444,2007-04-30,08:52:54
31.7883333333333,114.21325,0,334.645669291339,39202.37125,2007-04-30,08:54:36
31.77565,114.20585,0,351.049868766404,39202.3718287037,2007-04-30,08:55:26
31.7261333333333,114.192283333333,0,308.398950131234,39202.3746296296,2007-04-30,08:59:28
31.7171666666667,114.18765,0,272.309711286089,39202.3750462963,2007-04-30,09:00:04
31.7083,114.180466666667,0,311.679790026247,39202.3755208333,2007-04-30,09:00:45
31.6972,114.171283333333,0,321.522309711286,39202.3760648148,2007-04-30,09:01:32
31.6864833333333,114.167,0,255.905511811024,39202.3764583333,2007-04-30,09:02:06
31.6514,114.154983333333,0,213.254593175853,39202.3777430556,2007-04-30,09:03:57
31.63765,114.153866666667,0,239.501312335958,39202.3782175926,2007-04-30,09:04:38
31.6324,114.15175,0,219.816272965879,39202.3784606481,2007-04-30,09:04:59
31.6116333333333,114.142566666667,0,213.254593175853,39202.3793981481,2007-04-30,09:06:20
31.5984166666667,114.1404,0,226.377952755906,39202.3798958333,2007-04-30,09:07:03
31.5898833333333,114.141266666667,0,216.535433070866,39202.3801967593,2007-04-30,09:07:29
31.5775833333333,114.143883333333,0,242.782152230971,39202.3806597222,2007-04-30,09:08:09
31.57065,114.143783333333,0,219.816272965879,39202.3809027778,2007-04-30,09:08:30
31.5656,114.142133333333,0,226.377952755906,39202.381099537,2007-04-30,09:08:47
31.55785,114.137016666667,0,255.905511811024,39202.3814467593,2007-04-30,09:09:17
31.3630833333333,114.0442,0,187.007874015748,39202.3903819444,2007-04-30,09:22:09
31.3593166666667,114.044133333333,0,157.48031496063,39202.3905208333,2007-04-30,09:22:21
31.3432,114.0492,0,164.041994750656,39202.3911921296,2007-04-30,09:23:19
31.331,114.0494,0,173.884514435696,39202.3917013889,2007-04-30,09:24:03
31.3276666666667,114.0509,0,190.288713910761,39202.3918402778,2007-04-30,09:24:15
31.2570166666667,114.07905,0,190.288713910761,39202.3946180556,2007-04-30,09:28:15
31.2425666666667,114.083416666667,0,229.658792650919,39202.395162037,2007-04-30,09:29:02
31.2370333333333,114.0829,0,209.97375328084,39202.3953703704,2007-04-30,09:29:20
30.6577333333333,114.042083333333,0,62.3359580052493,39202.4187731481,2007-04-30,10:03:02
30.6412,114.04905,0,72.1784776902887,39202.4193865741,2007-04-30,10:03:55
30.6353333333333,114.04935,0,85.3018372703412,39202.4195949074,2007-04-30,10:04:13
30.3597666666667,114.159616666667,0,91.8635170603674,39202.4324189815,2007-04-30,10:22:41
30.3501,114.169783333333,0,111.548556430446,39202.4329166667,2007-04-30,10:23:24
30.3434666666667,114.18625,0,127.952755905512,39202.4335069444,2007-04-30,10:24:15
30.3422666666667,114.1922,0,144.356955380577,39202.4336921296,2007-04-30,10:24:31
30.3407333333333,114.209233333333,0,88.5826771653543,39202.4342013889,2007-04-30,10:25:15
30.336,114.22425,0,134.514435695538,39202.4347800926,2007-04-30,10:26:05
30.3305,114.232816666667,0,91.8635170603674,39202.4351851852,2007-04-30,10:26:40
30.3284666666667,114.23445,0,88.5826771653543,39202.4353009259,2007-04-30,10:26:50
30.3267833333333,114.235383333333,0,108.267716535433,39202.4353935185,2007-04-30,10:26:58
30.3259,114.2364,0,121.391076115486,39202.435462963,2007-04-30,10:27:04
30.3255166666667,114.237833333333,0,118.110236220472,39202.4355439815,2007-04-30,10:27:11
30.3142333333333,114.329383333333,0,154.199475065617,39202.4384143518,2007-04-30,10:31:19
30.3164666666667,114.338933333333,0,134.514435695538,39202.4387037037,2007-04-30,10:31:44
30.3203666666667,114.3473,0,154.199475065617,39202.4389814815,2007-04-30,10:32:08
30.4553666666667,114.553233333333,0,101.706036745407,39202.4464930556,2007-04-30,10:42:57
30.4595333333333,114.563166666667,0,147.637795275591,39202.4469212963,2007-04-30,10:43:34
30.4600666666667,114.566983333333,0,127.952755905512,39202.4470949074,2007-04-30,10:43:49
30.4597166666667,114.570616666667,0,91.8635170603674,39202.4472337963,2007-04-30,10:44:01
30.4534666666667,114.585933333333,0,111.548556430446,39202.4479050926,2007-04-30,10:44:59
30.42285,114.706583333333,0,49.2125984251968,39202.4528356481,2007-04-30,10:52:05
30.4181666666667,114.714933333333,0,72.1784776902887,39202.4532986111,2007-04-30,10:52:45
30.3586666666667,114.79945,0,55.7742782152231,39202.4576967593,2007-04-30,10:59:05
30.351,114.8071,0,72.1784776902887,39202.4581481481,2007-04-30,10:59:44
30.3173333333333,114.879266666667,0,65.6167979002625,39202.4612847222,2007-04-30,11:04:15
30.3069,114.893883333333,0,85.3018372703412,39202.462025463,2007-04-30,11:05:19
30.2509166666667,115.026366666667,0,32.8083989501312,39202.4684259259,2007-04-30,11:14:32
30.2508833333333,115.0272,0,29.5275590551181,39202.4688888889,2007-04-30,11:15:12
30.25085,115.027466666667,0,39.3700787401575,39202.4692361111,2007-04-30,11:15:42
30.2508333333333,115.027683333333,0,45.9317585301837,39202.4699884259,2007-04-30,11:16:47
30.2512,115.04685,0,68.8976377952756,39202.4726157407,2007-04-30,11:20:34
30.2510333333333,115.0474,0,68.8976377952756,39202.4727893519,2007-04-30,11:20:49
30.25125,115.047916666667,0,68.8976377952756,39202.4729282407,2007-04-30,11:21:01
30.2513333333333,115.050833333333,0,65.6167979002625,39202.4733101852,2007-04-30,11:21:34
30.2514,115.051466666667,0,49.2125984251968,39202.4738310185,2007-04-30,11:22:19
30.2510833333333,115.086466666667,0,68.8976377952756,39202.4764699074,2007-04-30,11:26:07
30.2511166666667,115.094733333333,0,68.8976377952756,39202.4774189815,2007-04-30,11:27:29
30.2497833333333,115.1068,0,98.4251968503937,39202.4781481481,2007-04-30,11:28:32
30.2462833333333,115.117633333333,0,88.5826771653543,39202.4786574074,2007-04-30,11:29:16
30.2413,115.128366666667,0,62.3359580052493,39202.4794444444,2007-04-30,11:30:24
30.2321833333333,115.152283333333,0,49.2125984251968,39202.4809027778,2007-04-30,11:32:30
30.23015,115.167066666667,0,55.7742782152231,39202.4815046296,2007-04-30,11:33:22
30.1983166666667,115.287633333333,0,127.952755905512,39202.4864930556,2007-04-30,11:40:33
30.1908333333333,115.296483333333,0,127.952755905512,39202.4869560185,2007-04-30,11:41:13
30.1662833333333,115.318633333333,0,65.6167979002625,39202.4883680556,2007-04-30,11:43:15
30.1534,115.324816666667,0,42.6509186351706,39202.4889236111,2007-04-30,11:44:03
30.0854833333333,115.35805,0,95.1443569553806,39202.4925462963,2007-04-30,11:49:16
30.0764666666667,115.368583333333,0,82.0209973753281,39202.4930787037,2007-04-30,11:50:02
30.0375,115.863483333333,0,88.5826771653543,39202.512037037,2007-04-30,12:17:20
30.0372333333333,115.871733333333,0,75.4593175853018,39202.5123148148,2007-04-30,12:17:44
30.0356666666667,115.8836,0,75.4593175853018,39202.5127083333,2007-04-30,12:18:18
30.0328333333333,115.9067,0,72.1784776902887,39202.5136458333,2007-04-30,12:19:39
30.0323833333333,115.907666666667,0,68.8976377952756,39202.5137268519,2007-04-30,12:19:46
30.02935,115.910516666667,0,72.1784776902887,39202.5139930556,2007-04-30,12:20:09
30.0284,115.91085,0,72.1784776902887,39202.5140625,2007-04-30,12:20:15
30.0097833333333,115.910666666667,0,85.3018372703412,39202.515,2007-04-30,12:21:36
30.0012166666667,115.91215,0,75.4593175853018,39202.5153703704,2007-04-30,12:22:08
29.8131333333333,115.9769,0,45.9317585301837,39202.5239351852,2007-04-30,12:34:28
29.8048,115.97595,0,45.9317585301837,39202.5252199074,2007-04-30,12:36:19
29.7921166666667,115.97475,0,39.3700787401575,39202.5262152778,2007-04-30,12:37:45
29.7858666666667,115.975616666667,0,39.3700787401575,39202.5267361111,2007-04-30,12:38:30
29.7728833333333,115.978733333333,0,42.6509186351706,39202.5277893519,2007-04-30,12:40:01
29.7724833333333,115.978766666667,0,36.0892388451444,39202.5279398148,2007-04-30,12:40:14
29.7698833333333,115.97915,0,39.3700787401575,39202.5282407407,2007-04-30,12:40:40
29.7680833333333,115.97935,0,32.8083989501312,39202.5284259259,2007-04-30,12:40:56
29.7679166666667,115.98475,0,52.49343832021,39202.5290277778,2007-04-30,12:41:48
29.76795,115.985933333333,0,55.7742782152231,39202.5291666667,2007-04-30,12:42:00
29.7680166666667,115.987916666667,0,55.7742782152231,39202.5293634259,2007-04-30,12:42:17
29.7680166666667,115.992066666667,0,59.0551181102362,39202.529837963,2007-04-30,12:42:58
29.7677666666667,115.992333333333,0,59.0551181102362,39202.5299537037,2007-04-30,12:43:08
29.7629333333333,115.993283333333,0,49.2125984251968,39202.5305208333,2007-04-30,12:43:57
29.7623833333333,115.99345,0,49.2125984251968,39202.5305902778,2007-04-30,12:44:03
29.7605833333333,115.993716666667,0,49.2125984251968,39202.530787037,2007-04-30,12:44:20
29.7601666666667,115.993866666667,0,59.0551181102362,39202.5308680556,2007-04-30,12:44:27
29.7604833333333,116.00645,0,150.918635170604,39202.5330787037,2007-04-30,12:47:38
29.7602,116.00735,0,157.48031496063,39202.5331944444,2007-04-30,12:47:48
29.7596,116.008216666667,0,167.322834645669,39202.533287037,2007-04-30,12:47:56
29.7447,116.016666666667,0,193.569553805774,39202.534849537,2007-04-30,12:50:11
29.7440666666667,116.017,0,196.850393700787,39202.5349305556,2007-04-30,12:50:18
29.7429666666667,116.017583333333,0,190.288713910761,39202.5350810185,2007-04-30,12:50:31
29.7423166666667,116.017733333333,0,183.727034120735,39202.5351736111,2007-04-30,12:50:39
29.7412166666667,116.017566666667,0,170.603674540682,39202.5352893519,2007-04-30,12:50:49
29.7322166666667,116.012333333333,0,85.3018372703412,39202.5364236111,2007-04-30,12:52:27
29.7312833333333,116.0122,0,82.0209973753281,39202.5365972222,2007-04-30,12:52:42
29.7308666666667,116.012283333333,0,98.4251968503937,39202.536724537,2007-04-30,12:52:53
29.7306333333333,116.012333333333,0,101.706036745407,39202.5368055556,2007-04-30,12:53:00
29.7302166666667,116.0124,0,98.4251968503937,39202.5368981481,2007-04-30,12:53:08
29.7299833333333,116.012133333333,0,91.8635170603674,39202.537025463,2007-04-30,12:53:19
29.7285333333333,115.996916666667,0,88.5826771653543,39202.538900463,2007-04-30,12:56:01
29.7283666666667,115.99655,0,88.5826771653543,39202.5389814815,2007-04-30,12:56:08
29.7281,115.996383333333,0,88.5826771653543,39202.5390509259,2007-04-30,12:56:14
29.7263,115.9958,0,88.5826771653543,39202.5394097222,2007-04-30,12:56:45
29.72595,115.9957,0,88.5826771653543,39202.5395138889,2007-04-30,12:56:54
29.7257666666667,115.99565,0,88.5826771653543,39202.5395833333,2007-04-30,12:57:00
29.7257666666667,115.995333333333,0,85.3018372703412,39202.5396875,2007-04-30,12:57:09
29.7271666666667,115.992383333333,0,88.5826771653543,39202.5403703704,2007-04-30,12:58:08
29.7273,115.992133333333,0,98.4251968503937,39202.5405439815,2007-04-30,12:58:23
29.7273166666667,115.991966666667,0,104.98687664042,39202.5408796296,2007-04-30,12:58:52
29.7274,115.991233333333,0,104.98687664042,39202.5411111111,2007-04-30,12:59:12
29.7275333333333,115.990916666667,0,108.267716535433,39202.541400463,2007-04-30,12:59:37
29.7276333333333,115.99045,0,108.267716535433,39202.5415162037,2007-04-30,12:59:47
29.7276166666667,115.990033333333,0,108.267716535433,39202.5416087963,2007-04-30,12:59:55
29.7276833333333,115.989666666667,0,108.267716535433,39202.5416898148,2007-04-30,13:00:02
29.72755,115.989383333333,0,108.267716535433,39202.5417476852,2007-04-30,13:00:07
29.7274,115.987766666667,0,108.267716535433,39202.5420949074,2007-04-30,13:00:37
29.7273,115.987583333333,0,160.761154855643,39202.5423148148,2007-04-30,13:00:56
29.7271666666667,115.987516666667,0,157.48031496063,39202.5425115741,2007-04-30,13:01:13
29.7271,115.9873,0,154.199475065617,39202.5431134259,2007-04-30,13:02:05
29.7269833333333,115.9872,0,62.3359580052493,39202.544849537,2007-04-30,13:04:35
29.7269833333333,115.9871,0,19.6850393700787,39202.5462384259,2007-04-30,13:06:35
29.7268166666667,115.987066666667,0,19.6850393700787,39202.5478125,2007-04-30,13:08:51
29.72665,115.9871,0,19.6850393700787,39202.5483912037,2007-04-30,13:09:41
29.7266833333333,115.987366666667,0,49.2125984251968,39202.5506365741,2007-04-30,13:12:55
29.7269,115.987283333333,0,127.952755905512,39202.5516203704,2007-04-30,13:14:20
29.7270333333333,115.987333333333,0,157.48031496063,39202.5520717593,2007-04-30,13:14:59
29.7269333333333,115.98725,0,173.884514435696,39202.554837963,2007-04-30,13:18:58
29.7283833333333,115.98725,0,173.884514435696,39202.5580555556,2007-04-30,13:23:36
29.7284833333333,115.986983333333,0,173.884514435696,39202.5598958333,2007-04-30,13:26:15
29.7262333333333,115.987216666667,0,173.884514435696,39202.56,2007-04-30,13:26:24
29.7255166666667,115.9873,0,173.884514435696,39202.5616666667,2007-04-30,13:28:48
29.7278333333333,115.987183333333,0,173.884514435696,39202.5617708333,2007-04-30,13:28:57
29.7277,115.987166666667,0,173.884514435696,39202.5618287037,2007-04-30,13:29:02
29.7275166666667,115.987183333333,0,173.884514435696,39202.5619560185,2007-04-30,13:29:13
29.7274166666667,115.98725,0,173.884514435696,39202.5627430556,2007-04-30,13:30:21
29.72705,115.987233333333,0,173.884514435696,39202.5633564815,2007-04-30,13:31:14
29.7271666666667,115.9872,0,173.884514435696,39202.5634375,2007-04-30,13:31:21
29.7268333333333,115.9872,0,173.884514435696,39202.5637962963,2007-04-30,13:31:52
29.7278666666667,115.987,0,173.884514435696,39202.5654398148,2007-04-30,13:34:14
29.7276666666667,115.987116666667,0,173.884514435696,39202.565462963,2007-04-30,13:34:16
29.7280166666667,115.98715,0,173.884514435696,39202.5654861111,2007-04-30,13:34:18
29.7276,115.987116666667,0,173.884514435696,39202.5655324074,2007-04-30,13:34:22
29.72735,115.98715,0,173.884514435696,39202.5655671296,2007-04-30,13:34:25
29.7268666666667,115.98715,0,173.884514435696,39202.5656481481,2007-04-30,13:34:32
29.7270333333333,115.98715,0,173.884514435696,39202.5658564815,2007-04-30,13:34:50
29.7267166666667,115.984683333333,0,173.884514435696,39202.5828356481,2007-04-30,13:59:17
29.7266666666667,115.985033333333,0,173.884514435696,39202.5828587963,2007-04-30,13:59:19
29.7266166666667,115.9854,0,173.884514435696,39202.5828819444,2007-04-30,13:59:21
29.7266833333333,115.986283333333,0,173.884514435696,39202.5829513889,2007-04-30,13:59:27
29.7265666666667,115.986266666667,0,173.884514435696,39202.5831018519,2007-04-30,13:59:40
29.7265833333333,115.985916666667,0,173.884514435696,39202.583287037,2007-04-30,13:59:56
29.7264833333333,115.985866666667,0,173.884514435696,39202.583900463,2007-04-30,14:00:49
29.72655,115.987266666667,0,173.884514435696,39202.5866435185,2007-04-30,14:04:46
29.7266666666667,115.987166666667,0,173.884514435696,39202.5866666667,2007-04-30,14:04:48
29.7271,115.987233333333,0,173.884514435696,39202.5868518518,2007-04-30,14:05:04
29.727,115.98735,0,173.884514435696,39202.5870486111,2007-04-30,14:05:21
29.7269333333333,115.987283333333,0,173.884514435696,39202.5890393518,2007-04-30,14:08:13
29.7268,115.987266666667,0,173.884514435696,39202.5906944444,2007-04-30,14:10:36
29.7272166666667,115.98725,0,173.884514435696,39202.604525463,2007-04-30,14:30:31
29.7270833333333,115.987233333333,0,173.884514435696,39202.6059027778,2007-04-30,14:32:30
29.7269833333333,115.987233333333,0,173.884514435696,39202.6069328704,2007-04-30,14:33:59
29.7270833333333,115.987216666667,0,173.884514435696,39202.6111574074,2007-04-30,14:40:04
29.72725,115.987233333333,0,173.884514435696,39202.6117592593,2007-04-30,14:40:56
29.727,115.987383333333,0,173.884514435696,39202.6121875,2007-04-30,14:41:33
29.7272333333333,115.9873,0,173.884514435696,39202.6122569444,2007-04-30,14:41:39
29.7273166666667,115.987233333333,0,173.884514435696,39202.6131134259,2007-04-30,14:42:53
29.7272333333333,115.987266666667,0,173.884514435696,39202.613912037,2007-04-30,14:44:02
29.727,115.9873,0,173.884514435696,39202.6139583333,2007-04-30,14:44:06
29.7275166666667,115.987166666667,0,173.884514435696,39202.6144560185,2007-04-30,14:44:49
29.7274666666667,115.987266666667,0,173.884514435696,39202.6148032407,2007-04-30,14:45:19
29.7273833333333,115.9872,0,173.884514435696,39202.6153240741,2007-04-30,14:46:04
