# Supplementary material for: Research on differential privacy protection method based on user tendency
Source: PLoS One. 2023 Oct 26;18(10):e0288823. doi: 10.1371/journal.pone.0288823 (PMC10602288; doi:10.1371/journal.pone.0288823)
Supplement: S2 Data — (ZIP) [file pone.0288823.s002.zip › Data 5-2/021/Trajectory/20070501010311.plt]

Geolife trajectory
WGS 84
Altitude is in Feet
Reserved 3
0,2,255,My Track,0,0,2,8421376
0
29.6793166666667,116.012066666667,0,173.884514435696,39203.0438773148,2007-05-01,01:03:11
29.6777166666667,116.0106,0,173.884514435696,39203.0439814815,2007-05-01,01:03:20
29.6769833333333,116.009566666667,0,173.884514435696,39203.0440277778,2007-05-01,01:03:24
29.6760333333333,116.007383333333,0,167.322834645669,39203.0441203704,2007-05-01,01:03:32
29.6726,115.999966666667,0,137.795275590551,39203.0444212963,2007-05-01,01:03:58
29.6721666666667,115.998483333333,0,154.199475065617,39203.0444791667,2007-05-01,01:04:03
29.5823166666667,115.889233333333,0,183.727034120735,39203.0506365741,2007-05-01,01:12:55
29.57665,115.8865,0,193.569553805774,39203.0510300926,2007-05-01,01:13:29
29.5681333333333,115.884666666667,0,127.952755905512,39203.0514467593,2007-05-01,01:14:05
29.55045,115.883716666667,0,216.535433070866,39203.0521759259,2007-05-01,01:15:08
29.5374166666667,115.877266666667,0,298.556430446194,39203.0527893519,2007-05-01,01:16:01
29.5344833333333,115.876016666667,0,265.748031496063,39203.0529513889,2007-05-01,01:16:15
29.53095,115.875316666667,0,262.46719160105,39203.0530902778,2007-05-01,01:16:27
29.5168666666667,115.875583333333,0,406.824146981627,39203.053912037,2007-05-01,01:17:38
29.5079833333333,115.871566666667,0,298.556430446194,39203.0545023148,2007-05-01,01:18:29
29.50755,115.8715,0,295.275590551181,39203.0545601852,2007-05-01,01:18:34
29.5072166666667,115.8712,0,291.994750656168,39203.0546527778,2007-05-01,01:18:42
29.50685,115.871133333333,0,291.994750656168,39203.0547222222,2007-05-01,01:18:48
29.5065333333333,115.8714,0,285.433070866142,39203.0547800926,2007-05-01,01:18:53
29.4903,115.871183333333,0,259.186351706037,39203.0556481481,2007-05-01,01:20:08
29.4845833333333,115.869116666667,0,308.398950131234,39203.0559143518,2007-05-01,01:20:31
29.4797333333333,115.865933333333,0,291.994750656168,39203.0561574074,2007-05-01,01:20:52
29.46235,115.847666666667,0,200.131233595801,39203.0570833333,2007-05-01,01:22:12
29.4514666666667,115.8314,0,213.254593175853,39203.0577314815,2007-05-01,01:23:08
29.4314833333333,115.815916666667,0,160.761154855643,39203.0586921296,2007-05-01,01:24:31
29.4271166666667,115.809583333333,0,150.918635170604,39203.0590393519,2007-05-01,01:25:01
29.4237,115.80175,0,124.671916010499,39203.0593518519,2007-05-01,01:25:28
29.41705,115.780083333333,0,95.1443569553806,39203.0602662037,2007-05-01,01:26:47
29.4128166666667,115.773266666667,0,95.1443569553806,39203.0606134259,2007-05-01,01:27:17
29.4071,115.767316666667,0,95.1443569553806,39203.0609953704,2007-05-01,01:27:50
29.4012333333333,115.763283333333,0,68.8976377952756,39203.0613310185,2007-05-01,01:28:19
29.3754166666667,115.751833333333,0,85.3018372703412,39203.062650463,2007-05-01,01:30:13
29.3681333333333,115.750366666667,0,78.740157480315,39203.0629861111,2007-05-01,01:30:42
29.36135,115.750233333333,0,72.1784776902887,39203.0635300926,2007-05-01,01:31:29
29.3596333333333,115.750416666667,0,72.1784776902887,39203.0636574074,2007-05-01,01:31:40
29.3535666666667,115.752316666667,0,75.4593175853018,39203.0641550926,2007-05-01,01:32:23
29.3429333333333,115.756033333333,0,85.3018372703412,39203.0647337963,2007-05-01,01:33:13
29.3395,115.7558,0,68.8976377952756,39203.0648842593,2007-05-01,01:33:26
29.3373666666667,115.754883333333,0,65.6167979002625,39203.0649884259,2007-05-01,01:33:35
29.3276333333333,115.747016666667,0,65.6167979002625,39203.0655324074,2007-05-01,01:34:22
29.3241,115.74585,0,82.0209973753281,39203.0657060185,2007-05-01,01:34:37
29.3223333333333,115.745616666667,0,95.1443569553806,39203.065787037,2007-05-01,01:34:44
29.3197666666667,115.74585,0,98.4251968503937,39203.0659259259,2007-05-01,01:34:56
29.2639833333333,115.7539,0,193.569553805774,39203.0685069444,2007-05-01,01:38:39
29.2522333333333,115.758266666667,0,127.952755905512,39203.0690277778,2007-05-01,01:39:24
29.2514833333333,115.7586,0,127.952755905512,39203.0690740741,2007-05-01,01:39:28
29.2511833333333,115.758616666667,0,127.952755905512,39203.0691203704,2007-05-01,01:39:32
29.2507833333333,115.758616666667,0,127.952755905512,39203.0691666667,2007-05-01,01:39:36
29.2501166666667,115.758866666667,0,127.952755905512,39203.0695486111,2007-05-01,01:40:09
29.2502333333333,115.7587,0,127.952755905512,39203.0695717593,2007-05-01,01:40:11
29.2501166666667,115.758766666667,0,85.3018372703412,39203.070462963,2007-05-01,01:41:28
29.2506333333333,115.75845,0,85.3018372703412,39203.0733449074,2007-05-01,01:45:37
29.2476166666667,115.7664,0,85.3018372703412,39203.0737037037,2007-05-01,01:46:08
28.6661333333333,115.715283333333,0,85.3018372703412,39203.1052662037,2007-05-01,02:31:35
28.6626333333333,115.7137,0,85.3018372703412,39203.1054166667,2007-05-01,02:31:48
28.6548333333333,115.711333333333,0,213.254593175853,39203.1057291667,2007-05-01,02:32:15
28.6374166666667,115.703133333333,0,196.850393700787,39203.1064236111,2007-05-01,02:33:15
28.6365833333333,115.703,0,196.850393700787,39203.1064467593,2007-05-01,02:33:17
28.6322833333333,115.702916666667,0,187.007874015748,39203.1066203704,2007-05-01,02:33:32
28.6278833333333,115.703966666667,0,173.884514435696,39203.1067939815,2007-05-01,02:33:47
28.60905,115.712666666667,0,160.761154855643,39203.1075694444,2007-05-01,02:34:54
28.5956833333333,115.714683333333,0,137.795275590551,39203.1080439815,2007-05-01,02:35:35
28.56785,115.729283333333,0,154.199475065617,39203.1091087963,2007-05-01,02:37:07
28.56295,115.734333333333,0,127.952755905512,39203.1093402778,2007-05-01,02:37:27
28.5568666666667,115.746066666667,0,141.076115485564,39203.1097569444,2007-05-01,02:38:03
28.5527,115.754533333333,0,180.446194225722,39203.1100694444,2007-05-01,02:38:30
28.5509333333333,115.7568,0,114.829396325459,39203.1141550926,2007-05-01,02:44:23
28.4270333333333,115.835033333333,0,3.28083989501312,39203.1167708333,2007-05-01,02:48:09
28.4238,115.847883333333,0,45.9317585301837,39203.1171527778,2007-05-01,02:48:42
28.393,115.917266666667,0,65.6167979002625,39203.1193055556,2007-05-01,02:51:48
28.38705,115.934416666667,0,160.761154855643,39203.1198263889,2007-05-01,02:52:33
28.3772833333333,115.972683333333,0,147.637795275591,39203.1209953704,2007-05-01,02:54:14
28.3761166666667,115.97555,0,147.637795275591,39203.1210763889,2007-05-01,02:54:21
28.36715,115.991333333333,0,147.637795275591,39203.1216087963,2007-05-01,02:55:07
28.35865,116.005383333333,0,219.816272965879,39203.1220833333,2007-05-01,02:55:48
28.35235,116.022533333333,0,164.041994750656,39203.1225694444,2007-05-01,02:56:30
28.34635,116.03535,0,164.041994750656,39203.1229976852,2007-05-01,02:57:07
28.3408833333333,116.059033333333,0,160.761154855643,39203.1236805556,2007-05-01,02:58:06
28.3406833333333,116.060816666667,0,160.761154855643,39203.1237268519,2007-05-01,02:58:10
28.3396,116.0722,0,187.007874015748,39203.1241319444,2007-05-01,02:58:45
28.34535,116.1802,0,91.8635170603674,39203.1276041667,2007-05-01,03:03:45
28.3443166666667,116.18845,0,88.5826771653543,39203.1278472222,2007-05-01,03:04:06
28.3433166666667,116.19935,0,85.3018372703412,39203.1281944444,2007-05-01,03:04:36
28.342,116.217,0,124.671916010499,39203.128900463,2007-05-01,03:05:37
28.3294,116.28385,0,131.233595800525,39203.1309490741,2007-05-01,03:08:34
28.323,116.297083333333,0,137.795275590551,39203.1314236111,2007-05-01,03:09:15
28.3164,116.311066666667,0,104.98687664042,39203.1319212963,2007-05-01,03:09:58
28.2783333333333,116.4248,0,190.288713910761,39203.1363310185,2007-05-01,03:16:19
28.2759,116.440133333333,0,141.076115485564,39203.1368402778,2007-05-01,03:17:03
28.2707,116.48385,0,219.816272965879,39203.1382523148,2007-05-01,03:19:05
28.2729166666667,116.493316666667,0,275.590551181102,39203.1385763889,2007-05-01,03:19:33
28.27695,116.505916666667,0,262.46719160105,39203.1390393519,2007-05-01,03:20:13
28.2777333333333,116.51515,0,249.343832020997,39203.139375,2007-05-01,03:20:42
28.2787666666667,116.7813,0,187.007874015748,39203.1479976852,2007-05-01,03:33:07
28.27825,116.7826,0,206.692913385827,39203.1480902778,2007-05-01,03:33:15
28.2773,116.78355,0,200.131233595801,39203.1481712963,2007-05-01,03:33:22
28.2753,116.784983333333,0,203.412073490814,39203.1483680556,2007-05-01,03:33:39
28.2750333333333,116.785216666667,0,216.535433070866,39203.1487731481,2007-05-01,03:34:14
28.2751166666667,116.785466666667,0,216.535433070866,39203.1487962963,2007-05-01,03:34:16
28.2748,116.785333333333,0,229.658792650919,39203.1489236111,2007-05-01,03:34:27
28.2702166666667,116.789383333333,0,209.97375328084,39203.1499074074,2007-05-01,03:35:52
28.26875,116.790033333333,0,209.97375328084,39203.1500231481,2007-05-01,03:36:02
28.25515,116.791633333333,0,219.816272965879,39203.1508449074,2007-05-01,03:37:13
28.2507,116.791,0,196.850393700787,39203.1510763889,2007-05-01,03:37:33
28.2439833333333,116.789133333333,0,167.322834645669,39203.1514351852,2007-05-01,03:38:04
28.2430666666667,116.78915,0,167.322834645669,39203.1514814815,2007-05-01,03:38:08
28.2401333333333,116.789483333333,0,150.918635170604,39203.1516550926,2007-05-01,03:38:23
28.2286666666667,116.7929,0,144.356955380577,39203.1523148148,2007-05-01,03:39:20
28.2267833333333,116.792633333333,0,147.637795275591,39203.1524305556,2007-05-01,03:39:30
28.2228166666667,116.791133333333,0,154.199475065617,39203.1527314815,2007-05-01,03:39:56
28.2208666666667,116.811233333333,0,157.48031496063,39203.1542939815,2007-05-01,03:42:11
28.2202833333333,116.811733333333,0,150.918635170604,39203.1543865741,2007-05-01,03:42:19
28.2181,116.8126,0,141.076115485564,39203.1546296296,2007-05-01,03:42:40
28.2169,116.8128,0,144.356955380577,39203.1547916667,2007-05-01,03:42:54
28.2124333333333,116.81165,0,144.356955380577,39203.1551967593,2007-05-01,03:43:29
28.2121666666667,116.812683333333,0,141.076115485564,39203.1556481481,2007-05-01,03:44:08
28.2122333333333,116.8125,0,144.356955380577,39203.1565509259,2007-05-01,03:45:26
28.2120166666667,116.8127,0,144.356955380577,39203.1647106481,2007-05-01,03:57:11
28.2122,116.812333333333,0,144.356955380577,39203.1653587963,2007-05-01,03:58:07
28.2123,116.811883333333,0,144.356955380577,39203.165462963,2007-05-01,03:58:16
28.21225,116.811616666667,0,144.356955380577,39203.1655324074,2007-05-01,03:58:22
28.2117833333333,116.811416666667,0,141.076115485564,39203.165625,2007-05-01,03:58:30
28.2112333333333,116.811266666667,0,141.076115485564,39203.1657523148,2007-05-01,03:58:41
28.2108,116.8112,0,137.795275590551,39203.1658333333,2007-05-01,03:58:48
28.2098,116.81495,0,134.514435695538,39203.1662847222,2007-05-01,03:59:27
28.2097166666667,116.815366666667,0,134.514435695538,39203.1663888889,2007-05-01,03:59:36
28.2094,116.81645,0,134.514435695538,39203.1665856481,2007-05-01,03:59:53
28.20915,116.817483333333,0,134.514435695538,39203.1667708333,2007-05-01,04:00:09
28.1017666666667,116.956,0,187.007874015748,39203.2532986111,2007-05-01,06:04:45
28.10145,116.956066666667,0,187.007874015748,39203.2533217593,2007-05-01,06:04:47
28.0997833333333,116.956533333333,0,187.007874015748,39203.2533680556,2007-05-01,06:04:51
28.1002333333333,116.956433333333,0,187.007874015748,39203.2534027778,2007-05-01,06:04:54
28.0999166666667,116.9565,0,187.007874015748,39203.2534490741,2007-05-01,06:04:58
28.0997,116.956583333333,0,187.007874015748,39203.2534953704,2007-05-01,06:05:02
28.0994666666667,116.956666666667,0,187.007874015748,39203.2535300926,2007-05-01,06:05:05
28.09935,116.956983333333,0,187.007874015748,39203.253599537,2007-05-01,06:05:11
28.0992166666667,116.957016666667,0,291.994750656168,39203.2562152778,2007-05-01,06:08:57
28.09895,116.957,0,295.275590551181,39203.2565277778,2007-05-01,06:09:24
28.0987,116.957033333333,0,305.11811023622,39203.2568055556,2007-05-01,06:09:48
28.0985833333333,116.95715,0,308.398950131234,39203.2570023148,2007-05-01,06:10:05
28.09845,116.9575,0,301.837270341207,39203.257349537,2007-05-01,06:10:35
28.0984,116.957733333333,0,314.96062992126,39203.2575347222,2007-05-01,06:10:51
28.09835,116.958033333333,0,308.398950131234,39203.2577893519,2007-05-01,06:11:13
28.09845,116.958316666667,0,357.61154855643,39203.2581018518,2007-05-01,06:11:40
28.0984833333333,116.9585,0,406.824146981627,39203.2593055556,2007-05-01,06:13:24
28.0985833333333,116.958616666667,0,452.755905511811,39203.2594444444,2007-05-01,06:13:36
28.0984666666667,116.958616666667,0,452.755905511811,39203.2597337963,2007-05-01,06:14:01
28.0983333333333,116.958766666667,0,439.632545931759,39203.2600578704,2007-05-01,06:14:29
28.0982333333333,116.958883333333,0,403.543307086614,39203.2605439815,2007-05-01,06:15:11
28.09815,116.95905,0,259.186351706037,39203.2618634259,2007-05-01,06:17:05
28.0981,116.9592,0,262.46719160105,39203.2621875,2007-05-01,06:17:33
28.09785,116.959216666667,0,265.748031496063,39203.2627083333,2007-05-01,06:18:18
28.0977166666667,116.95925,0,269.028871391076,39203.2629166667,2007-05-01,06:18:36
28.0975166666667,116.9593,0,259.186351706037,39203.2632638889,2007-05-01,06:19:06
28.0973333333333,116.9593,0,288.713910761155,39203.2635532407,2007-05-01,06:19:31
28.0970666666667,116.9593,0,324.803149606299,39203.2639467593,2007-05-01,06:20:05
28.0969333333333,116.95925,0,328.083989501312,39203.2641203704,2007-05-01,06:20:20
28.09675,116.959216666667,0,318.241469816273,39203.2643055556,2007-05-01,06:20:36
28.0965,116.95925,0,318.241469816273,39203.2646643519,2007-05-01,06:21:07
28.0963666666667,116.959233333333,0,291.994750656168,39203.265625,2007-05-01,06:22:30
28.09655,116.959133333333,0,272.309711286089,39203.2664699074,2007-05-01,06:23:43
28.0967333333333,116.959133333333,0,265.748031496063,39203.2666898148,2007-05-01,06:24:02
28.0968666666667,116.959183333333,0,252.624671916011,39203.266875,2007-05-01,06:24:18
28.0970666666667,116.959233333333,0,216.535433070866,39203.2671643518,2007-05-01,06:24:43
28.0972833333333,116.959266666667,0,213.254593175853,39203.2675115741,2007-05-01,06:25:13
28.0974333333333,116.959266666667,0,219.816272965879,39203.2677083333,2007-05-01,06:25:30
28.0978666666667,116.959183333333,0,219.816272965879,39203.2687615741,2007-05-01,06:27:01
28.0972833333333,116.959883333333,0,239.501312335958,39203.2688310185,2007-05-01,06:27:07
28.0974,116.959783333333,0,239.501312335958,39203.2688657407,2007-05-01,06:27:10
28.0974166666667,116.959633333333,0,219.816272965879,39203.2692708333,2007-05-01,06:27:45
28.0972,116.959566666667,0,216.535433070866,39203.2706481481,2007-05-01,06:29:44
28.097,116.959533333333,0,223.097112860892,39203.2710532407,2007-05-01,06:30:19
28.0968666666667,116.959466666667,0,223.097112860892,39203.2713310185,2007-05-01,06:30:43
28.0965833333333,116.95945,0,173.884514435696,39203.2718402778,2007-05-01,06:31:27
28.0964333333333,116.959466666667,0,183.727034120735,39203.2720833333,2007-05-01,06:31:48
28.0962,116.959466666667,0,187.007874015748,39203.2724768519,2007-05-01,06:32:22
28.0959666666667,116.95955,0,177.165354330709,39203.2728240741,2007-05-01,06:32:52
28.0958333333333,116.959733333333,0,167.322834645669,39203.273275463,2007-05-01,06:33:31
28.0956833333333,116.960216666667,0,183.727034120735,39203.2740046296,2007-05-01,06:34:34
28.0955333333333,116.960366666667,0,190.288713910761,39203.2743634259,2007-05-01,06:35:05
28.0954,116.9604,0,196.850393700787,39203.2745717593,2007-05-01,06:35:23
28.09515,116.96045,0,196.850393700787,39203.2749305556,2007-05-01,06:35:54
28.0949333333333,116.9605,0,196.850393700787,39203.2752083333,2007-05-01,06:36:18
28.09475,116.960483333333,0,196.850393700787,39203.2754398148,2007-05-01,06:36:38
28.0946166666667,116.960433333333,0,196.850393700787,39203.2756134259,2007-05-01,06:36:53
28.0944833333333,116.960333333333,0,200.131233595801,39203.275775463,2007-05-01,06:37:07
28.0943,116.960266666667,0,196.850393700787,39203.2760300926,2007-05-01,06:37:29
28.0941333333333,116.9602,0,196.850393700787,39203.2762384259,2007-05-01,06:37:47
28.09395,116.960116666667,0,200.131233595801,39203.2764467593,2007-05-01,06:38:05
28.0938,116.960033333333,0,209.97375328084,39203.2766550926,2007-05-01,06:38:23
28.0936333333333,116.95995,0,213.254593175853,39203.2768865741,2007-05-01,06:38:43
28.0934166666667,116.959966666667,0,209.97375328084,39203.2771759259,2007-05-01,06:39:08
28.0931666666667,116.959933333333,0,209.97375328084,39203.2775115741,2007-05-01,06:39:37
28.09295,116.959916666667,0,209.97375328084,39203.2778125,2007-05-01,06:40:03
28.0926833333333,116.959866666667,0,206.692913385827,39203.2781828704,2007-05-01,06:40:35
28.0924333333333,116.959783333333,0,209.97375328084,39203.2786111111,2007-05-01,06:41:12
28.0922833333333,116.9599,0,219.816272965879,39203.278900463,2007-05-01,06:41:37
28.0921833333333,116.960016666667,0,219.816272965879,39203.2791550926,2007-05-01,06:41:59
28.0920333333333,116.960066666667,0,216.535433070866,39203.2795833333,2007-05-01,06:42:36
28.09185,116.960283333333,0,216.535433070866,39203.2800347222,2007-05-01,06:43:15
28.09175,116.96035,0,216.535433070866,39203.2802662037,2007-05-01,06:43:35
28.0916,116.960366666667,0,216.535433070866,39203.2805092593,2007-05-01,06:43:56
28.0914,116.960383333333,0,213.254593175853,39203.2808333333,2007-05-01,06:44:24
28.0912166666667,116.960383333333,0,209.97375328084,39203.2811111111,2007-05-01,06:44:48
28.0910333333333,116.960366666667,0,206.692913385827,39203.2813888889,2007-05-01,06:45:12
28.0908333333333,116.960333333333,0,203.412073490814,39203.2817361111,2007-05-01,06:45:42
28.0906166666667,116.960316666667,0,206.692913385827,39203.2821296296,2007-05-01,06:46:16
28.0904166666667,116.960333333333,0,209.97375328084,39203.2825462963,2007-05-01,06:46:52
28.0901833333333,116.960316666667,0,209.97375328084,39203.2830555556,2007-05-01,06:47:36
28.0898666666667,116.960316666667,0,206.692913385827,39203.2836111111,2007-05-01,06:48:24
28.0895666666667,116.960316666667,0,206.692913385827,39203.2841203704,2007-05-01,06:49:08
28.0894166666667,116.960283333333,0,206.692913385827,39203.284375,2007-05-01,06:49:30
28.0889333333333,116.960216666667,0,213.254593175853,39203.2850578704,2007-05-01,06:50:29
28.08875,116.960216666667,0,213.254593175853,39203.2852662037,2007-05-01,06:50:47
28.0885833333333,116.960166666667,0,213.254593175853,39203.2854976852,2007-05-01,06:51:07
28.0883333333333,116.960183333333,0,206.692913385827,39203.2858333333,2007-05-01,06:51:36
28.0881833333333,116.9602,0,193.569553805774,39203.2860185185,2007-05-01,06:51:52
28.0880166666667,116.9602,0,187.007874015748,39203.2862384259,2007-05-01,06:52:11
28.0878333333333,116.960166666667,0,144.356955380577,39203.2864351852,2007-05-01,06:52:28
28.0876333333333,116.960233333333,0,157.48031496063,39203.286712963,2007-05-01,06:52:52
28.0874666666667,116.960283333333,0,160.761154855643,39203.2869444444,2007-05-01,06:53:12
28.0872166666667,116.96035,0,160.761154855643,39203.2872569444,2007-05-01,06:53:39
28.0870333333333,116.960433333333,0,157.48031496063,39203.2875231481,2007-05-01,06:54:02
28.0868833333333,116.960533333333,0,160.761154855643,39203.2877662037,2007-05-01,06:54:23
28.0867,116.960583333333,0,157.48031496063,39203.2879976852,2007-05-01,06:54:43
28.08655,116.960666666667,0,160.761154855643,39203.2882407407,2007-05-01,06:55:04
28.0863666666667,116.960766666667,0,160.761154855643,39203.2885069444,2007-05-01,06:55:27
28.0862333333333,116.960883333333,0,157.48031496063,39203.2887384259,2007-05-01,06:55:47
28.0859666666667,116.960966666667,0,170.603674540682,39203.2891550926,2007-05-01,06:56:23
28.0857833333333,116.961066666667,0,167.322834645669,39203.2895949074,2007-05-01,06:57:01
28.0855833333333,116.96105,0,167.322834645669,39203.2899421296,2007-05-01,06:57:31
28.0853666666667,116.961083333333,0,164.041994750656,39203.2903472222,2007-05-01,06:58:06
28.0851333333333,116.961216666667,0,167.322834645669,39203.290787037,2007-05-01,06:58:44
28.0849666666667,116.96125,0,164.041994750656,39203.2910648148,2007-05-01,06:59:08
28.0848166666667,116.961316666667,0,164.041994750656,39203.2913541667,2007-05-01,06:59:33
28.0846666666667,116.961383333333,0,154.199475065617,39203.2916319444,2007-05-01,06:59:57
28.0845,116.96145,0,150.918635170604,39203.2918981481,2007-05-01,07:00:20
28.08435,116.961533333333,0,154.199475065617,39203.2921990741,2007-05-01,07:00:46
28.0841833333333,116.961633333333,0,157.48031496063,39203.2925347222,2007-05-01,07:01:15
28.0840666666667,116.9617,0,177.165354330709,39203.2932986111,2007-05-01,07:02:21
28.0839166666667,116.961616666667,0,187.007874015748,39203.2943634259,2007-05-01,07:03:53
28.0838333333333,116.961333333333,0,193.569553805774,39203.2949074074,2007-05-01,07:04:40
28.0837833333333,116.960933333333,0,203.412073490814,39203.2956828704,2007-05-01,07:05:47
28.0836,116.961,0,206.692913385827,39203.2961805556,2007-05-01,07:06:30
28.0834,116.961066666667,0,203.412073490814,39203.2966203704,2007-05-01,07:07:08
28.0832833333333,116.961116666667,0,200.131233595801,39203.2969097222,2007-05-01,07:07:33
28.0831333333333,116.961183333333,0,203.412073490814,39203.2972685185,2007-05-01,07:08:04
28.08295,116.9613,0,206.692913385827,39203.2976851852,2007-05-01,07:08:40
28.08275,116.961466666667,0,219.816272965879,39203.2980902778,2007-05-01,07:09:15
28.0825666666667,116.9616,0,229.658792650919,39203.2984143518,2007-05-01,07:09:43
28.0823,116.961833333333,0,229.658792650919,39203.2988888889,2007-05-01,07:10:24
28.08215,116.96195,0,246.062992125984,39203.2991319444,2007-05-01,07:10:45
28.0819666666667,116.962083333333,0,249.343832020997,39203.2993981481,2007-05-01,07:11:08
28.0818333333333,116.9622,0,246.062992125984,39203.2996064815,2007-05-01,07:11:26
28.08165,116.96235,0,242.782152230971,39203.2998726852,2007-05-01,07:11:49
28.0813166666667,116.962666666667,0,229.658792650919,39203.3004282407,2007-05-01,07:12:37
28.0811666666667,116.962766666667,0,226.377952755906,39203.300625,2007-05-01,07:12:54
28.0809666666667,116.962783333333,0,213.254593175853,39203.3009027778,2007-05-01,07:13:18
28.0807833333333,116.9628,0,209.97375328084,39203.3011226852,2007-05-01,07:13:37
28.0806,116.962783333333,0,206.692913385827,39203.3013425926,2007-05-01,07:13:56
28.0802833333333,116.962733333333,0,196.850393700787,39203.3017476852,2007-05-01,07:14:31
28.0799666666667,116.96265,0,196.850393700787,39203.3021527778,2007-05-01,07:15:06
28.0798,116.9626,0,193.569553805774,39203.3023611111,2007-05-01,07:15:24
28.07955,116.962516666667,0,190.288713910761,39203.302662037,2007-05-01,07:15:50
28.0793,116.962416666667,0,180.446194225722,39203.3029513889,2007-05-01,07:16:15
28.0791,116.962333333333,0,180.446194225722,39203.3032638889,2007-05-01,07:16:42
28.0789333333333,116.962316666667,0,180.446194225722,39203.3035532407,2007-05-01,07:17:07
28.0787333333333,116.962316666667,0,173.884514435696,39203.3043171296,2007-05-01,07:18:13
28.07855,116.962033333333,0,190.288713910761,39203.305,2007-05-01,07:19:12
28.0784333333333,116.961933333333,0,187.007874015748,39203.3059953704,2007-05-01,07:20:38
28.0782833333333,116.961733333333,0,206.692913385827,39203.3078240741,2007-05-01,07:23:16
28.0781166666667,116.9616,0,190.288713910761,39203.3082986111,2007-05-01,07:23:57
28.0780333333333,116.961416666667,0,203.412073490814,39203.3087731482,2007-05-01,07:24:38
28.07785,116.961133333333,0,216.535433070866,39203.3094791667,2007-05-01,07:25:39
28.0777166666667,116.961016666667,0,213.254593175853,39203.3097800926,2007-05-01,07:26:05
28.0775166666667,116.960833333333,0,216.535433070866,39203.3101388889,2007-05-01,07:26:36
28.0773833333333,116.9607,0,219.816272965879,39203.3104050926,2007-05-01,07:26:59
28.0772,116.9607,0,209.97375328084,39203.3106944444,2007-05-01,07:27:24
28.0768833333333,116.960716666667,0,229.658792650919,39203.3112384259,2007-05-01,07:28:11
28.0767333333333,116.9608,0,236.220472440945,39203.3114814815,2007-05-01,07:28:32
28.0765666666667,116.96085,0,223.097112860892,39203.311712963,2007-05-01,07:28:52
28.0763166666667,116.960833333333,0,216.535433070866,39203.312037037,2007-05-01,07:29:20
28.0761666666667,116.960916666667,0,213.254593175853,39203.3123148148,2007-05-01,07:29:44
28.07605,116.961016666667,0,206.692913385827,39203.3125347222,2007-05-01,07:30:03
28.0759166666667,116.961133333333,0,203.412073490814,39203.3128703704,2007-05-01,07:30:32
28.07585,116.961283333333,0,209.97375328084,39203.313599537,2007-05-01,07:31:35
28.0757166666667,116.9616,0,190.288713910761,39203.3139930556,2007-05-01,07:32:09
28.0755,116.961883333333,0,183.727034120735,39203.3143402778,2007-05-01,07:32:39
28.0753166666667,116.96205,0,177.165354330709,39203.3145833333,2007-05-01,07:33:00
28.0751666666667,116.962183333333,0,177.165354330709,39203.3147685185,2007-05-01,07:33:16
28.07465,116.962666666667,0,170.603674540682,39203.3156828704,2007-05-01,07:34:35
28.07455,116.9629,0,173.884514435696,39203.3160185185,2007-05-01,07:35:04
28.07445,116.96315,0,173.884514435696,39203.316400463,2007-05-01,07:35:37
28.0743333333333,116.9633,0,183.727034120735,39203.3166666667,2007-05-01,07:36:00
28.0742333333333,116.96345,0,180.446194225722,39203.3168865741,2007-05-01,07:36:19
28.0740666666667,116.963683333333,0,170.603674540682,39203.3172337963,2007-05-01,07:36:49
28.0739166666667,116.9639,0,177.165354330709,39203.3175347222,2007-05-01,07:37:15
28.0737666666667,116.9641,0,177.165354330709,39203.3177083333,2007-05-01,07:37:30
28.0736666666667,116.9642,0,200.131233595801,39203.3180092593,2007-05-01,07:37:56
28.0735666666667,116.964333333333,0,200.131233595801,39203.3182407407,2007-05-01,07:38:16
28.0734333333333,116.964533333333,0,193.569553805774,39203.3189814815,2007-05-01,07:39:20
28.073,116.965433333333,0,187.007874015748,39203.3199189815,2007-05-01,07:40:41
28.0728333333333,116.96565,0,183.727034120735,39203.3203009259,2007-05-01,07:41:14
28.0726166666667,116.9659,0,187.007874015748,39203.3206944444,2007-05-01,07:41:48
28.0724166666667,116.966166666667,0,177.165354330709,39203.3210648148,2007-05-01,07:42:20
28.0722833333333,116.96645,0,177.165354330709,39203.3214467593,2007-05-01,07:42:53
28.0720833333333,116.966833333333,0,183.727034120735,39203.3219444444,2007-05-01,07:43:36
28.0718333333333,116.967166666667,0,180.446194225722,39203.3224421296,2007-05-01,07:44:19
28.0717,116.96735,0,177.165354330709,39203.3228935185,2007-05-01,07:44:58
28.0714666666667,116.967616666667,0,187.007874015748,39203.3233217593,2007-05-01,07:45:35
28.0712666666667,116.96785,0,187.007874015748,39203.3237037037,2007-05-01,07:46:08
28.0710666666667,116.96805,0,187.007874015748,39203.3241203704,2007-05-01,07:46:44
28.0708166666667,116.9683,0,190.288713910761,39203.3245833333,2007-05-01,07:47:24
28.0706,116.9685,0,193.569553805774,39203.3249768519,2007-05-01,07:47:58
28.0704666666667,116.968633333333,0,193.569553805774,39203.3252546296,2007-05-01,07:48:22
28.0703166666667,116.9688,0,190.288713910761,39203.3255671296,2007-05-01,07:48:49
28.0701666666667,116.96895,0,190.288713910761,39203.3258680556,2007-05-01,07:49:15
28.0700333333333,116.969133333333,0,193.569553805774,39203.3261921296,2007-05-01,07:49:43
28.0699333333333,116.969283333333,0,190.288713910761,39203.3265277778,2007-05-01,07:50:12
28.0697166666667,116.969583333333,0,193.569553805774,39203.327025463,2007-05-01,07:50:55
28.0696,116.969716666667,0,200.131233595801,39203.327337963,2007-05-01,07:51:22
28.0695,116.96985,0,206.692913385827,39203.3275694444,2007-05-01,07:51:42
28.0694,116.969983333333,0,209.97375328084,39203.3277662037,2007-05-01,07:51:59
28.0692833333333,116.970133333333,0,213.254593175853,39203.3280324074,2007-05-01,07:52:22
28.0691833333333,116.97025,0,209.97375328084,39203.3282291667,2007-05-01,07:52:39
28.06905,116.970383333333,0,190.288713910761,39203.3284837963,2007-05-01,07:53:01
28.0689333333333,116.970516666667,0,196.850393700787,39203.3286921296,2007-05-01,07:53:19
28.0687833333333,116.970633333333,0,187.007874015748,39203.3294791667,2007-05-01,07:54:27
28.0682333333333,116.97115,0,216.535433070866,39203.3305439815,2007-05-01,07:55:59
28.0681333333333,116.971283333333,0,206.692913385827,39203.3321412037,2007-05-01,07:58:17
28.068,116.971333333333,0,193.569553805774,39203.3324421296,2007-05-01,07:58:43
28.06785,116.971233333333,0,203.412073490814,39203.3335416667,2007-05-01,08:00:18
28.0678,116.9714,0,200.131233595801,39203.3360532407,2007-05-01,08:03:55
28.0676833333333,116.971533333333,0,209.97375328084,39203.3362615741,2007-05-01,08:04:13
28.0674666666667,116.971666666667,0,209.97375328084,39203.3365162037,2007-05-01,08:04:35
28.0674833333333,116.97195,0,216.535433070866,39203.3377546296,2007-05-01,08:06:22
28.0675666666667,116.9721,0,200.131233595801,39203.3388425926,2007-05-01,08:07:56
28.0678666666667,116.972516666667,0,206.692913385827,39203.3407638889,2007-05-01,08:10:42
28.0679666666667,116.972683333333,0,206.692913385827,39203.3424652778,2007-05-01,08:13:09
28.0681166666667,116.9729,0,206.692913385827,39203.3432060185,2007-05-01,08:14:13
28.06835,116.973266666667,0,209.97375328084,39203.3436574074,2007-05-01,08:14:52
28.0684166666667,116.9734,0,209.97375328084,39203.3439351852,2007-05-01,08:15:16
28.0685666666667,116.973666666667,0,209.97375328084,39203.3444907407,2007-05-01,08:16:04
28.06875,116.97385,0,213.254593175853,39203.3447569444,2007-05-01,08:16:27
28.0689166666667,116.973866666667,0,209.97375328084,39203.3449537037,2007-05-01,08:16:44
28.06905,116.973883333333,0,209.97375328084,39203.3451273148,2007-05-01,08:16:59
28.0693,116.973716666667,0,203.412073490814,39203.345474537,2007-05-01,08:17:29
28.0695833333333,116.973483333333,0,200.131233595801,39203.3460185185,2007-05-01,08:18:16
28.0697333333333,116.973366666667,0,200.131233595801,39203.3462962963,2007-05-01,08:18:40
28.0698,116.97325,0,223.097112860892,39203.3638541667,2007-05-01,08:43:57
28.0696166666667,116.973033333333,0,223.097112860892,39203.3837152778,2007-05-01,09:12:33
28.0694333333333,116.9727,0,213.254593175853,39203.3895138889,2007-05-01,09:20:54
28.0693666666667,116.9725,0,209.97375328084,39203.3913425926,2007-05-01,09:23:32
28.0693,116.972216666667,0,203.412073490814,39203.3916666667,2007-05-01,09:24:00
28.0692833333333,116.97205,0,196.850393700787,39203.3919328704,2007-05-01,09:24:23
28.0693833333333,116.97195,0,206.692913385827,39203.3945949074,2007-05-01,09:28:13
28.0694833333333,116.971816666667,0,200.131233595801,39203.3950694444,2007-05-01,09:28:54
28.0694666666667,116.97145,0,196.850393700787,39203.397962963,2007-05-01,09:33:04
28.06965,116.970916666667,0,196.850393700787,39203.398275463,2007-05-01,09:33:31
28.07,116.970333333333,0,196.850393700787,39203.3986342593,2007-05-01,09:34:02
28.0706166666667,116.969716666667,0,196.850393700787,39203.3991203704,2007-05-01,09:34:44
28.0708166666667,116.969616666667,0,196.850393700787,39203.3992361111,2007-05-01,09:34:54
28.0712,116.969516666667,0,196.850393700787,39203.3994212963,2007-05-01,09:35:10
28.0718,116.9694,0,196.850393700787,39203.3996527778,2007-05-01,09:35:30
28.072,116.969283333333,0,196.850393700787,39203.3997685185,2007-05-01,09:35:40
28.0725333333333,116.96875,0,203.412073490814,39203.4001388889,2007-05-01,09:36:12
28.0727833333333,116.96835,0,206.692913385827,39203.4004050926,2007-05-01,09:36:35
28.0731166666667,116.96775,0,213.254593175853,39203.4007638889,2007-05-01,09:37:06
28.0733,116.967516666667,0,209.97375328084,39203.4008912037,2007-05-01,09:37:17
28.0736,116.967133333333,0,213.254593175853,39203.4012037037,2007-05-01,09:37:44
28.0736666666667,116.96685,0,213.254593175853,39203.4015740741,2007-05-01,09:38:16
28.0737,116.966683333333,0,213.254593175853,39203.4017592593,2007-05-01,09:38:32
28.0736333333333,116.96645,0,216.535433070866,39203.4020717593,2007-05-01,09:38:59
28.0738166666667,116.96505,0,216.535433070866,39203.4030324074,2007-05-01,09:40:22
28.0741,116.96445,0,209.97375328084,39203.4034375,2007-05-01,09:40:57
28.0743666666667,116.96405,0,203.412073490814,39203.4037268519,2007-05-01,09:41:22
28.07465,116.963683333333,0,203.412073490814,39203.4040277778,2007-05-01,09:41:48
28.0747666666667,116.9635,0,200.131233595801,39203.4041782407,2007-05-01,09:42:01
28.07535,116.962716666667,0,193.569553805774,39203.4047916667,2007-05-01,09:42:54
28.0755166666667,116.962483333333,0,190.288713910761,39203.4049537037,2007-05-01,09:43:08
28.0756833333333,116.962266666667,0,190.288713910761,39203.4050925926,2007-05-01,09:43:20
28.0758166666667,116.9621,0,187.007874015748,39203.4051967593,2007-05-01,09:43:29
28.0759666666667,116.96195,0,187.007874015748,39203.4053009259,2007-05-01,09:43:38
28.07625,116.9617,0,187.007874015748,39203.4054861111,2007-05-01,09:43:54
28.0764833333333,116.961533333333,0,187.007874015748,39203.4056481481,2007-05-01,09:44:08
28.0767,116.961433333333,0,190.288713910761,39203.405787037,2007-05-01,09:44:20
28.077,116.96145,0,187.007874015748,39203.4059722222,2007-05-01,09:44:36
28.0772,116.96175,0,180.446194225722,39203.4062615741,2007-05-01,09:45:01
28.0773333333333,116.9619,0,180.446194225722,39203.406412037,2007-05-01,09:45:14
28.0774833333333,116.96205,0,177.165354330709,39203.4065740741,2007-05-01,09:45:28
28.0776666666667,116.962283333333,0,180.446194225722,39203.4067824074,2007-05-01,09:45:46
28.07795,116.962516666667,0,183.727034120735,39203.4069907407,2007-05-01,09:46:04
28.0782666666667,116.962683333333,0,183.727034120735,39203.4071759259,2007-05-01,09:46:20
28.0786666666667,116.962816666667,0,183.727034120735,39203.4073842593,2007-05-01,09:46:38
28.0789833333333,116.962916666667,0,183.727034120735,39203.4075462963,2007-05-01,09:46:52
28.0793333333333,116.962966666667,0,183.727034120735,39203.4077314815,2007-05-01,09:47:08
28.0796833333333,116.963,0,183.727034120735,39203.4079398148,2007-05-01,09:47:26
28.08,116.96305,0,183.727034120735,39203.408125,2007-05-01,09:47:42
28.08025,116.963083333333,0,187.007874015748,39203.408287037,2007-05-01,09:47:56
28.08055,116.963116666667,0,187.007874015748,39203.4084722222,2007-05-01,09:48:12
28.0809,116.963133333333,0,193.569553805774,39203.4087152778,2007-05-01,09:48:33
28.0811166666667,116.963116666667,0,193.569553805774,39203.4088657407,2007-05-01,09:48:46
28.0812833333333,116.963066666667,0,193.569553805774,39203.4090046296,2007-05-01,09:48:58
28.0815333333333,116.962933333333,0,193.569553805774,39203.4092361111,2007-05-01,09:49:18
28.0817833333333,116.962733333333,0,200.131233595801,39203.4095138889,2007-05-01,09:49:42
28.0819666666667,116.96265,0,200.131233595801,39203.4097453704,2007-05-01,09:50:02
28.0822,116.962516666667,0,203.412073490814,39203.4101851852,2007-05-01,09:50:40
28.0823666666667,116.962433333333,0,206.692913385827,39203.410462963,2007-05-01,09:51:04
28.0825666666667,116.96235,0,209.97375328084,39203.4107638889,2007-05-01,09:51:30
28.0827166666667,116.962283333333,0,209.97375328084,39203.4109837963,2007-05-01,09:51:49
28.0828833333333,116.9622,0,206.692913385827,39203.4111921296,2007-05-01,09:52:07
28.0831166666667,116.962083333333,0,206.692913385827,39203.4114814815,2007-05-01,09:52:32
28.0833666666667,116.961916666667,0,206.692913385827,39203.4118171296,2007-05-01,09:53:01
28.0835666666667,116.9618,0,213.254593175853,39203.4121180556,2007-05-01,09:53:27
28.0837333333333,116.961616666667,0,213.254593175853,39203.4123842593,2007-05-01,09:53:50
28.0839,116.961533333333,0,216.535433070866,39203.4126388889,2007-05-01,09:54:12
28.08405,116.9616,0,213.254593175853,39203.4128125,2007-05-01,09:54:27
28.0841333333333,116.961733333333,0,206.692913385827,39203.413587963,2007-05-01,09:55:34
28.08425,116.9615,0,206.692913385827,39203.4139467593,2007-05-01,09:56:05
28.0844833333333,116.9613,0,209.97375328084,39203.414224537,2007-05-01,09:56:29
28.08465,116.9612,0,206.692913385827,39203.4143981481,2007-05-01,09:56:44
28.0847833333333,116.961083333333,0,206.692913385827,39203.4145138889,2007-05-01,09:56:54
28.0849833333333,116.960983333333,0,200.131233595801,39203.4146875,2007-05-01,09:57:09
28.0851833333333,116.960883333333,0,190.288713910761,39203.4148611111,2007-05-01,09:57:24
28.08535,116.9608,0,190.288713910761,39203.4149884259,2007-05-01,09:57:35
28.0856333333333,116.960683333333,0,196.850393700787,39203.4151967593,2007-05-01,09:57:53
28.0859833333333,116.960516666667,0,196.850393700787,39203.4154861111,2007-05-01,09:58:18
28.0862166666667,116.960433333333,0,193.569553805774,39203.4156828704,2007-05-01,09:58:35
28.0864166666667,116.960366666667,0,190.288713910761,39203.4158449074,2007-05-01,09:58:49
28.0866833333333,116.9603,0,193.569553805774,39203.4160763889,2007-05-01,09:59:09
28.0869666666667,116.960216666667,0,200.131233595801,39203.4163425926,2007-05-01,09:59:32
28.0871833333333,116.96015,0,200.131233595801,39203.4165509259,2007-05-01,09:59:50
28.08735,116.960083333333,0,226.377952755906,39203.4167361111,2007-05-01,10:00:06
28.0876166666667,116.960016666667,0,259.186351706037,39203.4169907407,2007-05-01,10:00:28
28.08785,116.959966666667,0,269.028871391076,39203.4172569444,2007-05-01,10:00:51
28.0881,116.959983333333,0,255.905511811024,39203.4175231481,2007-05-01,10:01:14
28.0883166666667,116.959966666667,0,252.624671916011,39203.4177199074,2007-05-01,10:01:31
28.08855,116.960016666667,0,187.007874015748,39203.4180324074,2007-05-01,10:01:58
28.0887666666667,116.96005,0,180.446194225722,39203.4183449074,2007-05-01,10:02:25
28.0889,116.960066666667,0,167.322834645669,39203.4185416667,2007-05-01,10:02:42
28.0893333333333,116.96005,0,167.322834645669,39203.4189351852,2007-05-01,10:03:16
28.0900166666667,116.960033333333,0,173.884514435696,39203.419525463,2007-05-01,10:04:07
28.0902333333333,116.960016666667,0,173.884514435696,39203.4196875,2007-05-01,10:04:21
28.0904166666667,116.96,0,173.884514435696,39203.419837963,2007-05-01,10:04:34
28.0906666666667,116.95995,0,173.884514435696,39203.42,2007-05-01,10:04:48
28.0909333333333,116.959866666667,0,173.884514435696,39203.4201851852,2007-05-01,10:05:04
28.0911333333333,116.959816666667,0,173.884514435696,39203.4203356481,2007-05-01,10:05:17
28.09145,116.9597,0,170.603674540682,39203.4205787037,2007-05-01,10:05:38
28.0916166666667,116.959633333333,0,167.322834645669,39203.4207060185,2007-05-01,10:05:49
28.0919166666667,116.959483333333,0,170.603674540682,39203.4209722222,2007-05-01,10:06:12
28.0921833333333,116.95935,0,160.761154855643,39203.4212615741,2007-05-01,10:06:37
28.0925333333333,116.9591,0,141.076115485564,39203.4217361111,2007-05-01,10:07:18
28.09275,116.9589,0,137.795275590551,39203.4221064815,2007-05-01,10:07:50
28.0929,116.95875,0,164.041994750656,39203.4227314815,2007-05-01,10:08:44
28.0929833333333,116.9585,0,223.097112860892,39203.4231365741,2007-05-01,10:09:19
28.0930666666667,116.958366666667,0,239.501312335958,39203.4233796296,2007-05-01,10:09:40
28.0932666666667,116.958233333333,0,246.062992125984,39203.4237731481,2007-05-01,10:10:14
28.0934,116.958133333333,0,232.939632545932,39203.4240856481,2007-05-01,10:10:41
28.09355,116.958033333333,0,226.377952755906,39203.4242824074,2007-05-01,10:10:58
28.0937,116.957933333333,0,223.097112860892,39203.4244791667,2007-05-01,10:11:15
28.0938333333333,116.957816666667,0,82.0209973753281,39203.4251157407,2007-05-01,10:12:10
28.0939833333333,116.957916666667,0,147.637795275591,39203.4259606482,2007-05-01,10:13:23
28.0941,116.9578,0,141.076115485564,39203.4262268519,2007-05-01,10:13:46
28.0942333333333,116.957583333333,0,141.076115485564,39203.4264351852,2007-05-01,10:14:04
28.0943166666667,116.957416666667,0,141.076115485564,39203.4266550926,2007-05-01,10:14:23
28.0944833333333,116.957216666667,0,288.713910761155,39203.4269560185,2007-05-01,10:14:49
28.0945833333333,116.9574,0,259.186351706037,39203.4271875,2007-05-01,10:15:09
28.0947,116.957516666667,0,232.939632545932,39203.4273958333,2007-05-01,10:15:27
28.0948333333333,116.957616666667,0,232.939632545932,39203.4275578704,2007-05-01,10:15:41
28.0950333333333,116.957783333333,0,219.816272965879,39203.4278356481,2007-05-01,10:16:05
28.09515,116.957916666667,0,209.97375328084,39203.4280324074,2007-05-01,10:16:22
28.0952666666667,116.95805,0,203.412073490814,39203.4282291667,2007-05-01,10:16:39
28.0954166666667,116.958266666667,0,200.131233595801,39203.4284722222,2007-05-01,10:17:00
28.0955333333333,116.95835,0,200.131233595801,39203.4286342593,2007-05-01,10:17:14
28.0956833333333,116.958516666667,0,196.850393700787,39203.4288657407,2007-05-01,10:17:34
28.0958333333333,116.958683333333,0,200.131233595801,39203.4291319444,2007-05-01,10:17:57
28.0960333333333,116.95875,0,209.97375328084,39203.4293634259,2007-05-01,10:18:17
28.0961666666667,116.958816666667,0,216.535433070866,39203.429525463,2007-05-01,10:18:31
28.09625,116.959033333333,0,242.782152230971,39203.4299884259,2007-05-01,10:19:11
28.0964333333333,116.959183333333,0,262.46719160105,39203.4303935185,2007-05-01,10:19:46
28.0966333333333,116.959216666667,0,252.624671916011,39203.4309027778,2007-05-01,10:20:30
28.0968666666667,116.959283333333,0,239.501312335958,39203.4313425926,2007-05-01,10:21:08
28.09705,116.95935,0,246.062992125984,39203.4316782407,2007-05-01,10:21:37
28.0972,116.959333333333,0,278.871391076115,39203.4318865741,2007-05-01,10:21:55
28.09745,116.959333333333,0,262.46719160105,39203.4321296296,2007-05-01,10:22:16
28.0975833333333,116.959333333333,0,265.748031496063,39203.4322916667,2007-05-01,10:22:30
28.0977666666667,116.95935,0,269.028871391076,39203.4325,2007-05-01,10:22:48
28.09795,116.9593,0,259.186351706037,39203.4327430556,2007-05-01,10:23:09
28.0982,116.958533333333,0,255.905511811024,39203.4335532407,2007-05-01,10:24:19
28.09825,116.958266666667,0,246.062992125984,39203.4338888889,2007-05-01,10:24:48
28.0983,116.958,0,232.939632545932,39203.4341550926,2007-05-01,10:25:11
28.09845,116.957133333333,0,203.412073490814,39203.435,2007-05-01,10:26:24
28.0987833333333,116.957083333333,0,203.412073490814,39203.4354166667,2007-05-01,10:27:00
28.0990166666667,116.956983333333,0,213.254593175853,39203.4358101852,2007-05-01,10:27:34
28.0991666666667,116.957,0,213.254593175853,39203.4360300926,2007-05-01,10:27:53
28.0995666666667,116.956983333333,0,203.412073490814,39203.4380208333,2007-05-01,10:30:45
28.1001166666667,116.95685,0,200.131233595801,39203.4381597222,2007-05-01,10:30:57
28.1084666666667,116.955333333333,0,196.850393700787,39203.4388773148,2007-05-01,10:31:59
28.1095666666667,116.955383333333,0,196.850393700787,39203.4389467593,2007-05-01,10:32:05
28.1115166666667,116.955666666667,0,196.850393700787,39203.4391087963,2007-05-01,10:32:19
28.1130666666667,116.956633333333,0,193.569553805774,39203.4392476852,2007-05-01,10:32:31
28.1139666666667,116.957133333333,0,196.850393700787,39203.4393518518,2007-05-01,10:32:40
28.1151166666667,116.9573,0,193.569553805774,39203.4395023148,2007-05-01,10:32:53
28.1156166666667,116.957566666667,0,193.569553805774,39203.4395717593,2007-05-01,10:32:59
28.1163,116.958333333333,0,193.569553805774,39203.4396412037,2007-05-01,10:33:05
28.1175833333333,116.9592,0,193.569553805774,39203.4397685185,2007-05-01,10:33:16
28.1206333333333,116.960933333333,0,193.569553805774,39203.4400810185,2007-05-01,10:33:43
28.1223166666667,116.962233333333,0,187.007874015748,39203.4403703704,2007-05-01,10:34:08
28.1227666666667,116.962566666667,0,196.850393700787,39203.4404861111,2007-05-01,10:34:18
28.1231333333333,116.9632,0,193.569553805774,39203.4405787037,2007-05-01,10:34:26
28.1232166666667,116.964083333333,0,200.131233595801,39203.4407060185,2007-05-01,10:34:37
28.1236,116.964016666667,0,200.131233595801,39203.4408564815,2007-05-01,10:34:50
28.12505,116.962333333333,0,203.412073490814,39203.441099537,2007-05-01,10:35:11
28.13355,116.9523,0,157.48031496063,39203.4423726852,2007-05-01,10:37:01
28.1339166666667,116.9518,0,157.48031496063,39203.4424305556,2007-05-01,10:37:06
28.13465,116.951116666667,0,157.48031496063,39203.4425347222,2007-05-01,10:37:15
28.1351833333333,116.950616666667,0,157.48031496063,39203.4426041667,2007-05-01,10:37:21
28.1356166666667,116.950266666667,0,157.48031496063,39203.4426967593,2007-05-01,10:37:29
28.13595,116.949933333333,0,160.761154855643,39203.4427430556,2007-05-01,10:37:33
28.1372833333333,116.948733333333,0,177.165354330709,39203.4429398148,2007-05-01,10:37:50
28.1379666666667,116.948033333333,0,177.165354330709,39203.4430208333,2007-05-01,10:37:57
28.1385666666667,116.947416666667,0,177.165354330709,39203.4430902778,2007-05-01,10:38:03
28.1408166666667,116.94515,0,177.165354330709,39203.4433449074,2007-05-01,10:38:25
28.1413666666667,116.944516666667,0,177.165354330709,39203.4434143519,2007-05-01,10:38:31
28.14285,116.943266666667,0,177.165354330709,39203.4436805556,2007-05-01,10:38:54
28.1441166666667,116.941766666667,0,177.165354330709,39203.4439583333,2007-05-01,10:39:18
28.1442666666667,116.941383333333,0,177.165354330709,39203.4440046296,2007-05-01,10:39:22
28.1444,116.94115,0,177.165354330709,39203.4440740741,2007-05-01,10:39:28
28.1445666666667,116.9401,0,177.165354330709,39203.4442592593,2007-05-01,10:39:44
28.1443833333333,116.9394,0,177.165354330709,39203.4443634259,2007-05-01,10:39:53
28.1443,116.939066666667,0,209.97375328084,39203.4444444444,2007-05-01,10:40:00
28.1444,116.938766666667,0,209.97375328084,39203.4445023148,2007-05-01,10:40:05
28.14495,116.93835,0,200.131233595801,39203.4446643519,2007-05-01,10:40:19
28.1459,116.937633333333,0,203.412073490814,39203.4448032407,2007-05-01,10:40:31
28.1480666666667,116.935483333333,0,193.569553805774,39203.4450925926,2007-05-01,10:40:56
28.1490333333333,116.934716666667,0,196.850393700787,39203.4452199074,2007-05-01,10:41:07
28.1507833333333,116.932066666667,0,203.412073490814,39203.445474537,2007-05-01,10:41:29
28.1513666666667,116.93175,0,203.412073490814,39203.4455555556,2007-05-01,10:41:36
28.15135,116.931383333333,0,203.412073490814,39203.4456018518,2007-05-01,10:41:40
28.1548666666667,116.930366666667,0,216.535433070866,39203.4459606481,2007-05-01,10:42:11
28.15615,116.92965,0,226.377952755906,39203.446087963,2007-05-01,10:42:22
28.1569666666667,116.928733333333,0,226.377952755906,39203.4461805556,2007-05-01,10:42:30
28.1585,116.926966666667,0,226.377952755906,39203.4463657407,2007-05-01,10:42:46
28.1589833333333,116.926383333333,0,223.097112860892,39203.4464467593,2007-05-01,10:42:53
28.15965,116.925983333333,0,223.097112860892,39203.4465740741,2007-05-01,10:43:04
28.1616166666667,116.925816666667,0,223.097112860892,39203.4467013889,2007-05-01,10:43:15
28.1626,116.925933333333,0,223.097112860892,39203.4467824074,2007-05-01,10:43:22
28.1635333333333,116.926233333333,0,223.097112860892,39203.4468634259,2007-05-01,10:43:29
28.16435,116.92635,0,223.097112860892,39203.4469212963,2007-05-01,10:43:34
28.1651,116.926216666667,0,223.097112860892,39203.4469907407,2007-05-01,10:43:40
28.1666166666667,116.925566666667,0,223.097112860892,39203.4471180556,2007-05-01,10:43:51
28.16855,116.925416666667,0,219.816272965879,39203.4474074074,2007-05-01,10:44:16
28.1710166666667,116.92665,0,219.816272965879,39203.4475231481,2007-05-01,10:44:26
28.1764,116.926616666667,0,203.412073490814,39203.4479513889,2007-05-01,10:45:03
28.1783333333333,116.927483333333,0,206.692913385827,39203.4481134259,2007-05-01,10:45:17
28.1795666666667,116.9282,0,206.692913385827,39203.4482638889,2007-05-01,10:45:30
28.1810166666667,116.928816666667,0,200.131233595801,39203.4483912037,2007-05-01,10:45:41
28.1826166666667,116.9287,0,209.97375328084,39203.4485648148,2007-05-01,10:45:56
28.1832666666667,116.928166666667,0,213.254593175853,39203.4486458333,2007-05-01,10:46:03
28.1869166666667,116.92345,0,216.535433070866,39203.4490972222,2007-05-01,10:46:42
28.19155,116.921683333333,0,219.816272965879,39203.4494791667,2007-05-01,10:47:15
28.1945333333333,116.919033333333,0,209.97375328084,39203.4497685185,2007-05-01,10:47:40
28.1962833333333,116.91825,0,200.131233595801,39203.4499305556,2007-05-01,10:47:54
28.19835,116.916666666667,0,200.131233595801,39203.4501157407,2007-05-01,10:48:10
28.1994833333333,116.91655,0,200.131233595801,39203.4502199074,2007-05-01,10:48:19
28.2007333333333,116.91665,0,200.131233595801,39203.4503125,2007-05-01,10:48:27
28.2015166666667,116.916466666667,0,200.131233595801,39203.4503935185,2007-05-01,10:48:34
28.2017833333333,116.91665,0,200.131233595801,39203.450462963,2007-05-01,10:48:40
28.202,116.916916666667,0,200.131233595801,39203.4505208333,2007-05-01,10:48:45
28.2085333333333,116.91765,0,213.254593175853,39203.451099537,2007-05-01,10:49:35
28.20885,116.917666666667,0,213.254593175853,39203.4512037037,2007-05-01,10:49:44
28.2078666666667,116.907683333333,0,167.322834645669,39203.4519907407,2007-05-01,10:50:52
28.2078166666667,116.9065,0,167.322834645669,39203.4520833333,2007-05-01,10:51:00
28.20895,116.902,0,164.041994750656,39203.4523611111,2007-05-01,10:51:24
28.2106,116.89865,0,164.041994750656,39203.4527199074,2007-05-01,10:51:55
28.21585,116.8922,0,167.322834645669,39203.4529861111,2007-05-01,10:52:18
28.2166,116.890716666667,0,170.603674540682,39203.4530671296,2007-05-01,10:52:25
28.2173166666667,116.884733333333,0,137.795275590551,39203.4533912037,2007-05-01,10:52:53
28.2148333333333,116.869366666667,0,137.795275590551,39203.4541666667,2007-05-01,10:54:00
28.2153,116.862766666667,0,114.829396325459,39203.4544675926,2007-05-01,10:54:26
28.2157333333333,116.860583333333,0,114.829396325459,39203.4545601852,2007-05-01,10:54:34
28.2217,116.8365,0,137.795275590551,39203.4559490741,2007-05-01,10:56:34
28.2232166666667,116.832266666667,0,134.514435695538,39203.4562847222,2007-05-01,10:57:03
28.2232,116.8315,0,127.952755905512,39203.4563541667,2007-05-01,10:57:09
28.2226666666667,116.830816666667,0,127.952755905512,39203.4564351852,2007-05-01,10:57:16
28.2178833333333,116.82645,0,127.952755905512,39203.4569444444,2007-05-01,10:58:00
28.21755,116.82595,0,131.233595800525,39203.4570023148,2007-05-01,10:58:05
28.2152666666667,116.825866666667,0,137.795275590551,39203.4572916667,2007-05-01,10:58:30
28.2127333333333,116.825966666667,0,137.795275590551,39203.4575810185,2007-05-01,10:58:55
28.21215,116.825816666667,0,131.233595800525,39203.4576967593,2007-05-01,10:59:05
28.2111833333333,116.825383333333,0,131.233595800525,39203.4578472222,2007-05-01,10:59:18
28.2109166666667,116.82525,0,131.233595800525,39203.4579050926,2007-05-01,10:59:23
28.2107833333333,116.825816666667,0,134.514435695538,39203.4580208333,2007-05-01,10:59:33
28.2103833333333,116.825883333333,0,134.514435695538,39203.4581134259,2007-05-01,10:59:41
28.2100666666667,116.825683333333,0,134.514435695538,39203.4581828704,2007-05-01,10:59:47
28.2089833333333,116.82525,0,134.514435695538,39203.4584027778,2007-05-01,11:00:06
28.2087333333333,116.825216666667,0,134.514435695538,39203.4584606481,2007-05-01,11:00:11
28.2082333333333,116.824983333333,0,134.514435695538,39203.4585532407,2007-05-01,11:00:19
28.2077833333333,116.824816666667,0,134.514435695538,39203.4586342593,2007-05-01,11:00:26
28.2070333333333,116.824366666667,0,131.233595800525,39203.4587731481,2007-05-01,11:00:38
28.2051666666667,116.8237,0,131.233595800525,39203.4592476852,2007-05-01,11:01:19
28.2054666666667,116.822033333333,0,131.233595800525,39203.4596412037,2007-05-01,11:01:53
28.2058333333333,116.820066666667,0,134.514435695538,39203.4600578704,2007-05-01,11:02:29
28.2060833333333,116.8199,0,141.076115485564,39203.4602777778,2007-05-01,11:02:48
28.2062833333333,116.819916666667,0,141.076115485564,39203.4603703704,2007-05-01,11:02:56
28.2065,116.819933333333,0,144.356955380577,39203.4604513889,2007-05-01,11:03:03
28.2075333333333,116.8199,0,141.076115485564,39203.4607291667,2007-05-01,11:03:27
28.2083166666667,116.81945,0,141.076115485564,39203.4609837963,2007-05-01,11:03:49
28.2087833333333,116.8188,0,137.795275590551,39203.4612152778,2007-05-01,11:04:09
28.2089666666667,116.818366666667,0,141.076115485564,39203.4613541667,2007-05-01,11:04:21
28.2090666666667,116.818083333333,0,141.076115485564,39203.4614930556,2007-05-01,11:04:33
28.2120833333333,116.8126,0,157.48031496063,39203.5224421296,2007-05-01,12:32:19
28.2120833333333,116.81245,0,101.706036745407,39203.5234953704,2007-05-01,12:33:50
28.2117166666667,116.811533333333,0,98.4251968503937,39203.533275463,2007-05-01,12:47:55
28.21155,116.811616666667,0,98.4251968503937,39203.5333217593,2007-05-01,12:47:59
28.2105333333333,116.811183333333,0,98.4251968503937,39203.5349884259,2007-05-01,12:50:23
28.2104333333333,116.8112,0,98.4251968503937,39203.5351041667,2007-05-01,12:50:33
28.2087666666667,116.810783333333,0,98.4251968503937,39203.5371296296,2007-05-01,12:53:28
28.20885,116.81065,0,98.4251968503937,39203.5372916667,2007-05-01,12:53:42
28.2087,116.810583333333,0,78.740157480315,39203.5375347222,2007-05-01,12:54:03
28.2085166666667,116.8105,0,144.356955380577,39203.5378472222,2007-05-01,12:54:30
28.2083333333333,116.810516666667,0,131.233595800525,39203.5380671296,2007-05-01,12:54:49
28.2081833333333,116.8106,0,127.952755905512,39203.5383680556,2007-05-01,12:55:15
28.2081166666667,116.810766666667,0,101.706036745407,39203.5385648148,2007-05-01,12:55:32
28.2080666666667,116.8111,0,101.706036745407,39203.538900463,2007-05-01,12:56:01
28.2080833333333,116.811416666667,0,101.706036745407,39203.539224537,2007-05-01,12:56:29
28.20805,116.811716666667,0,101.706036745407,39203.5395717593,2007-05-01,12:56:59
28.2080666666667,116.811883333333,0,101.706036745407,39203.5397453704,2007-05-01,12:57:14
28.20785,116.811983333333,0,104.98687664042,39203.5399768518,2007-05-01,12:57:34
28.20785,116.812183333333,0,104.98687664042,39203.540162037,2007-05-01,12:57:50
28.2078333333333,116.812366666667,0,127.952755905512,39203.5403240741,2007-05-01,12:58:04
28.2077666666667,116.8125,0,154.199475065617,39203.5405671296,2007-05-01,12:58:25
28.2077666666667,116.81285,0,154.199475065617,39203.5408912037,2007-05-01,12:58:53
28.2077166666667,116.813033333333,0,150.918635170604,39203.5411921296,2007-05-01,12:59:19
28.2077,116.813266666667,0,150.918635170604,39203.5414930556,2007-05-01,12:59:45
28.2077166666667,116.81355,0,150.918635170604,39203.541724537,2007-05-01,13:00:05
28.2077833333333,116.8137,0,150.918635170604,39203.5418865741,2007-05-01,13:00:19
28.2078,116.813866666667,0,150.918635170604,39203.5420601852,2007-05-01,13:00:34
28.20765,116.814033333333,0,150.918635170604,39203.5423611111,2007-05-01,13:01:00
28.2074833333333,116.814233333333,0,150.918635170604,39203.5426851852,2007-05-01,13:01:28
28.2076666666667,116.8146,0,150.918635170604,39203.5429513889,2007-05-01,13:01:51
28.2077,116.81485,0,150.918635170604,39203.5431481482,2007-05-01,13:02:08
28.2077,116.815033333333,0,150.918635170604,39203.5433564815,2007-05-01,13:02:26
28.2075333333333,116.815066666667,0,150.918635170604,39203.5434837963,2007-05-01,13:02:37
28.2076166666667,116.8153,0,157.48031496063,39203.5437037037,2007-05-01,13:02:56
28.20735,116.81535,0,157.48031496063,39203.5440046296,2007-05-01,13:03:22
28.2072333333333,116.815433333333,0,154.199475065617,39203.544212963,2007-05-01,13:03:40
28.2073333333333,116.81575,0,164.041994750656,39203.5444328704,2007-05-01,13:03:59
28.2073666666667,116.815933333333,0,160.761154855643,39203.5446180556,2007-05-01,13:04:15
28.2071833333333,116.816,0,183.727034120735,39203.5447800926,2007-05-01,13:04:29
28.20705,116.816116666667,0,183.727034120735,39203.5449884259,2007-05-01,13:04:47
28.2070833333333,116.816316666667,0,183.727034120735,39203.5451967593,2007-05-01,13:05:05
28.2069166666667,116.81645,0,187.007874015748,39203.5454282407,2007-05-01,13:05:25
28.2074,116.817216666667,0,180.446194225722,39203.5457060185,2007-05-01,13:05:49
28.20775,116.817766666667,0,180.446194225722,39203.5458564815,2007-05-01,13:06:02
28.2076,116.817633333333,0,180.446194225722,39203.5458912037,2007-05-01,13:06:05
28.2073833333333,116.817466666667,0,180.446194225722,39203.5459837963,2007-05-01,13:06:13
28.2072166666667,116.817383333333,0,180.446194225722,39203.5460763889,2007-05-01,13:06:21
28.20705,116.817316666667,0,134.514435695538,39203.5462615741,2007-05-01,13:06:37
28.2069,116.817183333333,0,141.076115485564,39203.5463425926,2007-05-01,13:06:44
28.20705,116.817216666667,0,137.795275590551,39203.5469791667,2007-05-01,13:07:39
28.2072166666667,116.817266666667,0,141.076115485564,39203.547337963,2007-05-01,13:08:10
28.2073166666667,116.8174,0,160.761154855643,39203.5475810185,2007-05-01,13:08:31
28.2075166666667,116.8175,0,170.603674540682,39203.5478935185,2007-05-01,13:08:58
28.2076666666667,116.81765,0,160.761154855643,39203.5481597222,2007-05-01,13:09:21
28.2078,116.817666666667,0,157.48031496063,39203.5483680556,2007-05-01,13:09:39
28.2079333333333,116.8178,0,164.041994750656,39203.5486805556,2007-05-01,13:10:06
28.2079833333333,116.818016666667,0,173.884514435696,39203.5489583333,2007-05-01,13:10:30
28.2081166666667,116.818016666667,0,173.884514435696,39203.549224537,2007-05-01,13:10:53
28.2082833333333,116.817933333333,0,118.110236220472,39203.5494097222,2007-05-01,13:11:09
28.2084833333333,116.81785,0,141.076115485564,39203.5495949074,2007-05-01,13:11:25
28.2086166666667,116.81795,0,144.356955380577,39203.5498726852,2007-05-01,13:11:49
28.2087666666667,116.81795,0,150.918635170604,39203.5500115741,2007-05-01,13:12:01
28.20885,116.818216666667,0,170.603674540682,39203.5502662037,2007-05-01,13:12:23
28.2089166666667,116.818366666667,0,150.918635170604,39203.5504050926,2007-05-01,13:12:35
28.2089166666667,116.81855,0,144.356955380577,39203.5505902778,2007-05-01,13:12:51
28.2088,116.81865,0,196.850393700787,39203.551400463,2007-05-01,13:14:01
28.2087166666667,116.818783333333,0,200.131233595801,39203.5516782407,2007-05-01,13:14:25
28.2085833333333,116.818933333333,0,203.412073490814,39203.5519907407,2007-05-01,13:14:52
28.2084833333333,116.819066666667,0,193.569553805774,39203.5521990741,2007-05-01,13:15:10
28.2083333333333,116.819166666667,0,219.816272965879,39203.5524884259,2007-05-01,13:15:35
28.2081666666667,116.819233333333,0,213.254593175853,39203.5527430556,2007-05-01,13:15:57
28.2080166666667,116.819333333333,0,216.535433070866,39203.5530324074,2007-05-01,13:16:22
28.2078666666667,116.81945,0,223.097112860892,39203.5533217593,2007-05-01,13:16:47
28.2076666666667,116.81955,0,229.658792650919,39203.5536574074,2007-05-01,13:17:16
28.2075166666667,116.819683333333,0,216.535433070866,39203.5539236111,2007-05-01,13:17:39
28.2073,116.819766666667,0,187.007874015748,39203.5542939815,2007-05-01,13:18:11
28.2071,116.819766666667,0,183.727034120735,39203.5546643519,2007-05-01,13:18:43
28.20685,116.81975,0,187.007874015748,39203.5551273148,2007-05-01,13:19:23
28.2066666666667,116.8198,0,183.727034120735,39203.5553935185,2007-05-01,13:19:46
28.2065,116.8198,0,173.884514435696,39203.5556481481,2007-05-01,13:20:08
28.2063333333333,116.8198,0,167.322834645669,39203.5563541667,2007-05-01,13:21:09
28.2061666666667,116.819783333333,0,160.761154855643,39203.5568055556,2007-05-01,13:21:48
28.2060333333333,116.8198,0,167.322834645669,39203.5572685185,2007-05-01,13:22:28
28.2059833333333,116.819383333333,0,209.97375328084,39203.5584606482,2007-05-01,13:24:11
28.2058666666667,116.8192,0,209.97375328084,39203.5658564815,2007-05-01,13:34:50
28.2060333333333,116.819316666667,0,209.97375328084,39203.5658912037,2007-05-01,13:34:53
28.2060333333333,116.819533333333,0,209.97375328084,39203.5661921296,2007-05-01,13:35:19
28.20605,116.8199,0,209.97375328084,39203.5665277778,2007-05-01,13:35:48
28.2061,116.820016666667,0,144.356955380577,39203.5740740741,2007-05-01,13:46:40
28.2062666666667,116.8199,0,154.199475065617,39203.575787037,2007-05-01,13:49:08
28.2064166666667,116.819933333333,0,154.199475065617,39203.576087963,2007-05-01,13:49:34
28.2066833333333,116.81995,0,157.48031496063,39203.5764814815,2007-05-01,13:50:08
28.2069,116.819933333333,0,154.199475065617,39203.5767824074,2007-05-01,13:50:34
28.2070166666667,116.819933333333,0,154.199475065617,39203.5769675926,2007-05-01,13:50:50
28.2072333333333,116.819933333333,0,170.603674540682,39203.5772453704,2007-05-01,13:51:14
28.2076166666667,116.819916666667,0,232.939632545932,39203.5778009259,2007-05-01,13:52:02
28.2077333333333,116.819833333333,0,216.535433070866,39203.5780439815,2007-05-01,13:52:23
28.2079833333333,116.81965,0,206.692913385827,39203.5784490741,2007-05-01,13:52:58
28.2081333333333,116.819516666667,0,196.850393700787,39203.5787962963,2007-05-01,13:53:28
28.2082666666667,116.819383333333,0,193.569553805774,39203.5790277778,2007-05-01,13:53:48
28.2084,116.819283333333,0,196.850393700787,39203.5792939815,2007-05-01,13:54:11
28.2086166666667,116.819066666667,0,203.412073490814,39203.5796643518,2007-05-01,13:54:43
28.20885,116.81885,0,229.658792650919,39203.5799768518,2007-05-01,13:55:10
28.2090166666667,116.818483333333,0,213.254593175853,39203.5804050926,2007-05-01,13:55:47
28.2090833333333,116.818166666667,0,206.692913385827,39203.580787037,2007-05-01,13:56:20
28.2091333333333,116.8177,0,206.692913385827,39203.5813773148,2007-05-01,13:57:11
28.2091166666667,116.817416666667,0,206.692913385827,39203.5817824074,2007-05-01,13:57:46
28.2091166666667,116.817283333333,0,206.692913385827,39203.5820949074,2007-05-01,13:58:13
28.2092666666667,116.817016666667,0,209.97375328084,39203.5824305556,2007-05-01,13:58:42
28.2093833333333,116.81675,0,226.377952755906,39203.5826736111,2007-05-01,13:59:03
28.20915,116.816416666667,0,239.501312335958,39203.5831944444,2007-05-01,13:59:48
28.20945,116.81605,0,239.501312335958,39203.5832175926,2007-05-01,13:59:50
28.2097,116.815483333333,0,239.501312335958,39203.5835648148,2007-05-01,14:00:20
28.2096666666667,116.81575,0,239.501312335958,39203.5836921296,2007-05-01,14:00:31
28.2097333333333,116.8155,0,193.569553805774,39203.5840046296,2007-05-01,14:00:58
28.2098,116.81525,0,144.356955380577,39203.5842476852,2007-05-01,14:01:19
28.2098666666667,116.815,0,147.637795275591,39203.5845138889,2007-05-01,14:01:42
28.2102833333333,116.8132,0,255.905511811024,39203.5865393518,2007-05-01,14:04:37
28.2103666666667,116.81275,0,308.398950131234,39203.5870601852,2007-05-01,14:05:22
28.2104166666667,116.812416666667,0,387.139107611549,39203.5874768518,2007-05-01,14:05:58
28.2105,116.812116666667,0,442.913385826772,39203.5879050926,2007-05-01,14:06:35
28.2105333333333,116.8119,0,426.509186351706,39203.5881134259,2007-05-01,14:06:53
28.2106666666667,116.811783333333,0,426.509186351706,39203.5883333333,2007-05-01,14:07:12
28.2107833333333,116.8117,0,426.509186351706,39203.5885069444,2007-05-01,14:07:27
28.2109666666667,116.81165,0,390.419947506562,39203.5888194444,2007-05-01,14:07:54
28.2111333333333,116.811716666667,0,347.769028871391,39203.5890393518,2007-05-01,14:08:13
28.21145,116.81175,0,311.679790026247,39203.5894444444,2007-05-01,14:08:48
28.2116833333333,116.811766666667,0,272.309711286089,39203.5897337963,2007-05-01,14:09:13
28.2119,116.811816666667,0,249.343832020997,39203.59,2007-05-01,14:09:36
28.2121333333333,116.811883333333,0,226.377952755906,39203.5903009259,2007-05-01,14:10:02
28.2121166666667,116.812166666667,0,200.131233595801,39203.5906944444,2007-05-01,14:10:36
28.2121,116.812366666667,0,183.727034120735,39203.5909490741,2007-05-01,14:10:58
28.2123,116.8124,0,134.514435695538,39203.5940625,2007-05-01,14:15:27
