# Supplementary material for: Research on differential privacy protection method based on user tendency
Source: PLoS One. 2023 Oct 26;18(10):e0288823. doi: 10.1371/journal.pone.0288823 (PMC10602288; doi:10.1371/journal.pone.0288823)
Supplement: S2 Data — (ZIP) [file pone.0288823.s002.zip › Data 5-2/021/Trajectory/20070502000924.plt]

Geolife trajectory
WGS 84
Altitude is in Feet
Reserved 3
0,2,255,My Track,0,0,2,8421376
0
28.21625,116.8669,0,134.514435695538,39204.0065277778,2007-05-02,00:09:24
28.2153,116.867766666667,0,134.514435695538,39204.0066087963,2007-05-02,00:09:31
28.2149833333333,116.8684,0,134.514435695538,39204.0066550926,2007-05-02,00:09:35
28.2148,116.870416666667,0,134.514435695538,39204.0067708333,2007-05-02,00:09:45
28.2158166666667,116.8767,0,137.795275590551,39204.0071064815,2007-05-02,00:10:14
