# Supplementary material for: Research on differential privacy protection method based on user tendency
Source: PLoS One. 2023 Oct 26;18(10):e0288823. doi: 10.1371/journal.pone.0288823 (PMC10602288; doi:10.1371/journal.pone.0288823)
Supplement: S2 Data — (ZIP) [file pone.0288823.s002.zip › Data 5-2/021/Trajectory/20070502001318.plt]

Geolife trajectory
WGS 84
Altitude is in Feet
Reserved 3
0,2,255,My Track,0,0,2,8421376
0
28.2079666666667,116.9131,0,131.233595800525,39204.0092361111,2007-05-02,00:13:18
28.2088333333333,116.9175,0,131.233595800525,39204.0095486111,2007-05-02,00:13:45
28.2087333333333,116.917683333333,0,131.233595800525,39204.0096412037,2007-05-02,00:13:53
28.2055666666667,116.91735,0,141.076115485564,39204.0100347222,2007-05-02,00:14:27
28.20195,116.916866666667,0,137.795275590551,39204.0103472222,2007-05-02,00:14:54
28.2017333333333,116.91655,0,144.356955380577,39204.0104166667,2007-05-02,00:15:00
28.20075,116.916683333333,0,160.761154855643,39204.0105439815,2007-05-02,00:15:11
28.1988166666667,116.91655,0,170.603674540682,39204.0107175926,2007-05-02,00:15:26
28.19815,116.91685,0,167.322834645669,39204.010787037,2007-05-02,00:15:32
28.1960666666667,116.9184,0,183.727034120735,39204.0109953704,2007-05-02,00:15:50
28.1940833333333,116.91935,0,183.727034120735,39204.0111921296,2007-05-02,00:16:07
28.1917166666667,116.921583333333,0,200.131233595801,39204.0115046296,2007-05-02,00:16:34
28.1909166666667,116.922,0,196.850393700787,39204.0116087963,2007-05-02,00:16:43
28.1870833333333,116.9233,0,193.569553805774,39204.0120023148,2007-05-02,00:17:17
28.1829,116.928566666667,0,206.692913385827,39204.0125231481,2007-05-02,00:18:02
28.18115,116.9288,0,216.535433070866,39204.0126967593,2007-05-02,00:18:17
28.1794333333333,116.928033333333,0,216.535433070866,39204.0128587963,2007-05-02,00:18:31
28.17645,116.926616666667,0,223.097112860892,39204.0132175926,2007-05-02,00:19:02
28.1709833333333,116.92675,0,252.624671916011,39204.0136921296,2007-05-02,00:19:43
28.1691166666667,116.925666666667,0,249.343832020997,39204.013900463,2007-05-02,00:20:01
28.1675833333333,116.925583333333,0,242.782152230971,39204.0140393519,2007-05-02,00:20:13
28.1659833333333,116.925783333333,0,232.939632545932,39204.0141666667,2007-05-02,00:20:24
28.16465,116.926383333333,0,236.220472440945,39204.0142939815,2007-05-02,00:20:35
28.1632833333333,116.926333333333,0,242.782152230971,39204.0144212963,2007-05-02,00:20:46
28.1615,116.9259,0,246.062992125984,39204.0145833333,2007-05-02,00:21:00
28.1594833333333,116.926166666667,0,239.501312335958,39204.0147916667,2007-05-02,00:21:18
28.1587333333333,116.926583333333,0,239.501312335958,39204.0148726852,2007-05-02,00:21:25
28.1579166666667,116.9277,0,252.624671916011,39204.0149884259,2007-05-02,00:21:35
28.1561333333333,116.929683333333,0,246.062992125984,39204.0151967593,2007-05-02,00:21:53
28.1542666666667,116.93055,0,229.658792650919,39204.0153472222,2007-05-02,00:22:06
28.1517166666667,116.931116666667,0,226.377952755906,39204.0155439815,2007-05-02,00:22:23
28.1513833333333,116.93125,0,229.658792650919,39204.0156134259,2007-05-02,00:22:29
28.1514,116.93165,0,232.939632545932,39204.0156944444,2007-05-02,00:22:36
28.15075,116.932266666667,0,246.062992125984,39204.0158101852,2007-05-02,00:22:46
28.1489833333333,116.934816666667,0,252.624671916011,39204.016099537,2007-05-02,00:23:11
28.1444166666667,116.938866666667,0,265.748031496063,39204.0166319444,2007-05-02,00:23:57
28.1445333333333,116.939766666667,0,259.186351706037,39204.0167939815,2007-05-02,00:24:11
28.1446666666667,116.9398,0,216.535433070866,39204.0191203704,2007-05-02,00:27:32
28.1444833333333,116.940783333333,0,203.412073490814,39204.0255787037,2007-05-02,00:36:50
28.1444,116.941233333333,0,203.412073490814,39204.0256365741,2007-05-02,00:36:55
28.1443,116.941833333333,0,203.412073490814,39204.0257986111,2007-05-02,00:37:09
28.1436333333333,116.9428,0,203.412073490814,39204.0259375,2007-05-02,00:37:21
28.1432,116.943183333333,0,196.850393700787,39204.0260069444,2007-05-02,00:37:27
28.14295,116.943066666667,0,196.850393700787,39204.0260763889,2007-05-02,00:37:33
28.1245833333333,116.9763,0,246.062992125984,39204.029849537,2007-05-02,00:42:59
28.1252166666667,116.977116666667,0,213.254593175853,39204.0299305556,2007-05-02,00:43:06
28.12575,116.97755,0,213.254593175853,39204.0301273148,2007-05-02,00:43:23
28.1227666666667,116.9772,0,229.658792650919,39204.0304282407,2007-05-02,00:43:49
28.1123833333333,116.975066666667,0,213.254593175853,39204.0312847222,2007-05-02,00:45:03
28.1121,116.974933333333,0,209.97375328084,39204.0313888889,2007-05-02,00:45:12
28.1121333333333,116.973566666667,0,203.412073490814,39204.0314699074,2007-05-02,00:45:19
28.1122666666667,116.97135,0,193.569553805774,39204.031712963,2007-05-02,00:45:40
28.1120166666667,116.971,0,193.569553805774,39204.0317476852,2007-05-02,00:45:43
28.1113333333333,116.9708,0,190.288713910761,39204.0318402778,2007-05-02,00:45:51
28.1107166666667,116.970583333333,0,190.288713910761,39204.0319097222,2007-05-02,00:45:57
28.1098166666667,116.970033333333,0,190.288713910761,39204.0320138889,2007-05-02,00:46:06
28.1093,116.969783333333,0,190.288713910761,39204.0321180556,2007-05-02,00:46:15
28.1077666666667,116.96985,0,190.288713910761,39204.0325462963,2007-05-02,00:46:52
28.10445,116.968966666667,0,190.288713910761,39204.0327430556,2007-05-02,00:47:09
28.1033333333333,116.970033333333,0,190.288713910761,39204.0339699074,2007-05-02,00:48:55
28.0969833333333,116.967883333333,0,262.46719160105,39204.0343287037,2007-05-02,00:49:26
28.0970333333333,116.968066666667,0,272.309711286089,39204.0374305556,2007-05-02,00:53:54
28.0969333333333,116.968216666667,0,288.713910761155,39204.0378356481,2007-05-02,00:54:29
28.0967666666667,116.9683,0,272.309711286089,39204.0388888889,2007-05-02,00:56:00
28.0966666666667,116.968416666667,0,298.556430446194,39204.0402893518,2007-05-02,00:58:01
28.0963833333333,116.9684,0,351.049868766404,39204.0409259259,2007-05-02,00:58:56
28.0961666666667,116.968366666667,0,337.926509186352,39204.0421296296,2007-05-02,01:00:40
28.09595,116.9684,0,357.61154855643,39204.0424189815,2007-05-02,01:01:05
28.0956833333333,116.968433333333,0,357.61154855643,39204.0428472222,2007-05-02,01:01:42
28.0948666666667,116.968566666667,0,357.61154855643,39204.0450578704,2007-05-02,01:04:53
28.0951,116.96845,0,357.61154855643,39204.045162037,2007-05-02,01:05:02
28.0954166666667,116.968266666667,0,357.61154855643,39204.0458449074,2007-05-02,01:06:01
28.0953166666667,116.968233333333,0,203.412073490814,39204.0485300926,2007-05-02,01:09:53
28.0954833333333,116.968033333333,0,203.412073490814,39204.048900463,2007-05-02,01:10:25
28.0954833333333,116.967916666667,0,203.412073490814,39204.0489930556,2007-05-02,01:10:33
28.0955833333333,116.9679,0,203.412073490814,39204.0491319444,2007-05-02,01:10:45
28.0955,116.968033333333,0,275.590551181102,39204.0500231481,2007-05-02,01:12:02
28.0955166666667,116.968166666667,0,288.713910761155,39204.0517939815,2007-05-02,01:14:35
28.0956166666667,116.968066666667,0,334.645669291339,39204.0531712963,2007-05-02,01:16:34
27.62005,117.06435,0,367.45406824147,39204.0570023148,2007-05-02,01:22:05
27.6191,117.065966666667,0,29.5275590551181,39204.0570833333,2007-05-02,01:22:12
27.6162166666667,117.067783333333,0,82.0209973753281,39204.0575115741,2007-05-02,01:22:49
28.3576833333333,117.089566666667,0,0,39204.0590162037,2007-05-02,01:24:59
28.3566333333333,117.089416666667,0,0,39204.0591319444,2007-05-02,01:25:09
28.3540833333333,117.089066666667,0,0,39204.0594560185,2007-05-02,01:25:37
