# Supplementary material for: Research on differential privacy protection method based on user tendency
Source: PLoS One. 2023 Oct 26;18(10):e0288823. doi: 10.1371/journal.pone.0288823 (PMC10602288; doi:10.1371/journal.pone.0288823)
Supplement: S2 Data — (ZIP) [file pone.0288823.s002.zip › Data 5-2/021/Trajectory/20070502013107.plt]

Geolife trajectory
WGS 84
Altitude is in Feet
Reserved 3
0,2,255,My Track,0,0,2,8421376
0
28.0958,116.9691,0,442.913385826772,39204.063275463,2007-05-02,01:31:07
28.0945,116.967966666667,0,380.577427821522,39204.0636689815,2007-05-02,01:31:41
28.0945833333333,116.968066666667,0,390.419947506562,39204.0640046296,2007-05-02,01:32:10
28.0945666666667,116.96835,0,390.419947506562,39204.0653587963,2007-05-02,01:34:07
28.0942666666667,116.968433333333,0,390.419947506562,39204.0655671296,2007-05-02,01:34:25
28.0942,116.968266666667,0,390.419947506562,39204.065625,2007-05-02,01:34:30
28.0941666666667,116.968183333333,0,390.419947506562,39204.0663657407,2007-05-02,01:35:34
28.0939333333333,116.968166666667,0,390.419947506562,39204.0668055556,2007-05-02,01:36:12
28.0938166666667,116.968216666667,0,390.419947506562,39204.0679398148,2007-05-02,01:37:50
28.0936333333333,116.968416666667,0,390.419947506562,39204.0688078704,2007-05-02,01:39:05
28.0937333333333,116.9683,0,390.419947506562,39204.0701736111,2007-05-02,01:41:03
28.0936333333333,116.968233333333,0,390.419947506562,39204.0707175926,2007-05-02,01:41:50
28.0935333333333,116.96835,0,390.419947506562,39204.0710763889,2007-05-02,01:42:21
28.0935166666667,116.9685,0,410.10498687664,39204.0717476852,2007-05-02,01:43:19
28.0933833333333,116.968566666667,0,439.632545931759,39204.0742708333,2007-05-02,01:46:57
28.0932666666667,116.96865,0,469.160104986877,39204.0761458333,2007-05-02,01:49:39
28.0930833333333,116.968666666667,0,479.002624671916,39204.076412037,2007-05-02,01:50:02
28.0928666666667,116.968616666667,0,479.002624671916,39204.0767939815,2007-05-02,01:50:35
28.0927166666667,116.968716666667,0,482.283464566929,39204.0770486111,2007-05-02,01:50:57
28.0925333333333,116.968883333333,0,482.283464566929,39204.0774537037,2007-05-02,01:51:32
28.0924333333333,116.969,0,485.564304461942,39204.0777430556,2007-05-02,01:51:57
28.09225,116.96915,0,492.125984251968,39204.0781828704,2007-05-02,01:52:35
28.0909166666667,116.969783333333,0,492.125984251968,39204.0894444444,2007-05-02,02:08:48
28.091,116.969633333333,0,492.125984251968,39204.0897569444,2007-05-02,02:09:15
28.0910666666667,116.969466666667,0,403.543307086614,39204.0912384259,2007-05-02,02:11:23
28.0911666666667,116.96935,0,354.330708661417,39204.0915625,2007-05-02,02:11:51
28.09125,116.969116666667,0,354.330708661417,39204.0919328704,2007-05-02,02:12:23
28.0913,116.968983333333,0,344.488188976378,39204.0922337963,2007-05-02,02:12:49
28.0914,116.968716666667,0,262.46719160105,39204.0928472222,2007-05-02,02:13:42
28.09135,116.968433333333,0,249.343832020997,39204.0932175926,2007-05-02,02:14:14
28.0912166666667,116.968333333333,0,269.028871391076,39204.0935648148,2007-05-02,02:14:44
28.0910833333333,116.96825,0,298.556430446194,39204.0937847222,2007-05-02,02:15:03
28.09105,116.967916666667,0,354.330708661417,39204.0940972222,2007-05-02,02:15:30
28.0910166666667,116.967733333333,0,393.700787401575,39204.0944444444,2007-05-02,02:16:00
28.0910166666667,116.967466666667,0,413.385826771654,39204.0949884259,2007-05-02,02:16:47
28.0911,116.9673,0,367.45406824147,39204.0955092593,2007-05-02,02:17:32
28.09125,116.967183333333,0,344.488188976378,39204.0959027778,2007-05-02,02:18:06
28.0914,116.967133333333,0,282.152230971129,39204.0962962963,2007-05-02,02:18:40
28.0915666666667,116.967033333333,0,308.398950131234,39204.0966435185,2007-05-02,02:19:10
28.0917166666667,116.9669,0,295.275590551181,39204.0969212963,2007-05-02,02:19:34
28.0918166666667,116.966766666667,0,308.398950131234,39204.0970833333,2007-05-02,02:19:48
28.0919333333333,116.966633333333,0,341.207349081365,39204.0972453704,2007-05-02,02:20:02
28.0920333333333,116.96645,0,341.207349081365,39204.0975,2007-05-02,02:20:24
28.0921666666667,116.966216666667,0,318.241469816273,39204.0979282407,2007-05-02,02:21:01
28.0920833333333,116.966,0,351.049868766404,39204.0984837963,2007-05-02,02:21:49
28.0920666666667,116.965783333333,0,377.296587926509,39204.0988773148,2007-05-02,02:22:23
28.0920333333333,116.96565,0,328.083989501312,39204.0993634259,2007-05-02,02:23:05
28.0921,116.965533333333,0,291.994750656168,39204.0998958333,2007-05-02,02:23:51
28.0922666666667,116.965516666667,0,219.816272965879,39204.1003356481,2007-05-02,02:24:29
28.0924,116.96545,0,170.603674540682,39204.1008796296,2007-05-02,02:25:16
28.0925333333333,116.965283333333,0,160.761154855643,39204.1012037037,2007-05-02,02:25:44
28.0926166666667,116.965183333333,0,167.322834645669,39204.1014467593,2007-05-02,02:26:05
28.09275,116.96505,0,173.884514435696,39204.1019328704,2007-05-02,02:26:47
28.0928833333333,116.964966666667,0,173.884514435696,39204.1021412037,2007-05-02,02:27:05
28.0930333333333,116.964883333333,0,154.199475065617,39204.1025,2007-05-02,02:27:36
28.0931,116.96465,0,95.1443569553806,39204.102962963,2007-05-02,02:28:16
28.0933,116.9646,0,49.2125984251968,39204.1033449074,2007-05-02,02:28:49
28.0934833333333,116.964633333333,0,0,39204.1036689815,2007-05-02,02:29:17
28.0936166666667,116.964683333333,0,0,39204.1038425926,2007-05-02,02:29:32
28.0937333333333,116.9648,0,3.28083989501312,39204.1041898148,2007-05-02,02:30:02
28.0939333333333,116.964783333333,0,0,39204.1044328704,2007-05-02,02:30:23
28.09415,116.9647,0,9.84251968503937,39204.1046180556,2007-05-02,02:30:39
28.1007,116.957283333333,0,9.84251968503937,39204.1055787037,2007-05-02,02:32:02
28.1008833333333,116.95725,0,9.84251968503937,39204.1056481482,2007-05-02,02:32:08
28.10105,116.95725,0,9.84251968503937,39204.1058101852,2007-05-02,02:32:22
28.1012333333333,116.95735,0,9.84251968503937,39204.1059375,2007-05-02,02:32:33
28.1014166666667,116.957433333333,0,9.84251968503937,39204.1061458333,2007-05-02,02:32:51
28.1016666666667,116.95745,0,9.84251968503937,39204.1063310185,2007-05-02,02:33:07
28.10175,116.957583333333,0,9.84251968503937,39204.1065162037,2007-05-02,02:33:23
28.1017833333333,116.9578,0,9.84251968503937,39204.106724537,2007-05-02,02:33:41
28.1019,116.958033333333,0,9.84251968503937,39204.1069560185,2007-05-02,02:34:01
28.1020833333333,116.958466666667,0,9.84251968503937,39204.107337963,2007-05-02,02:34:34
28.1020166666667,116.958633333333,0,6.56167979002625,39204.1074652778,2007-05-02,02:34:45
28.1022,116.958733333333,0,0,39204.1076736111,2007-05-02,02:35:03
28.1023666666667,116.958733333333,0,0,39204.1078472222,2007-05-02,02:35:18
28.1025333333333,116.958733333333,0,0,39204.1080787037,2007-05-02,02:35:38
28.1027166666667,116.958733333333,0,154.199475065617,39204.1088541667,2007-05-02,02:36:45
28.1028166666667,116.958883333333,0,164.041994750656,39204.1091203704,2007-05-02,02:37:08
28.1029333333333,116.959183333333,0,164.041994750656,39204.1093402778,2007-05-02,02:37:27
28.1029,116.959483333333,0,164.041994750656,39204.1095949074,2007-05-02,02:37:49
28.1029166666667,116.959916666667,0,164.041994750656,39204.1097916667,2007-05-02,02:38:06
28.1031333333333,116.96045,0,209.97375328084,39204.1110763889,2007-05-02,02:39:57
28.0969333333333,116.968116666667,0,209.97375328084,39204.1111805556,2007-05-02,02:40:06
28.0969166666667,116.967933333333,0,209.97375328084,39204.1113425926,2007-05-02,02:40:20
28.0970333333333,116.9679,0,209.97375328084,39204.1124768518,2007-05-02,02:41:58
28.0970666666667,116.9683,0,216.535433070866,39204.112962963,2007-05-02,02:42:40
28.0973666666667,116.96865,0,216.535433070866,39204.1130902778,2007-05-02,02:42:51
28.0976666666667,116.968683333333,0,216.535433070866,39204.1131712963,2007-05-02,02:42:58
28.0981,116.9691,0,216.535433070866,39204.1132638889,2007-05-02,02:43:06
28.0986833333333,116.9694,0,216.535433070866,39204.1133564815,2007-05-02,02:43:14
28.1000166666667,116.97005,0,216.535433070866,39204.1135416667,2007-05-02,02:43:30
28.1011166666667,116.970433333333,0,216.535433070866,39204.1136689815,2007-05-02,02:43:41
28.1016166666667,116.9704,0,216.535433070866,39204.1137268519,2007-05-02,02:43:46
28.1028333333333,116.9699,0,216.535433070866,39204.113900463,2007-05-02,02:44:01
28.1034333333333,116.969783333333,0,216.535433070866,39204.1139583333,2007-05-02,02:44:06
28.1041833333333,116.969,0,216.535433070866,39204.1140625,2007-05-02,02:44:15
28.1046166666667,116.968783333333,0,216.535433070866,39204.1141319444,2007-05-02,02:44:21
28.10645,116.96935,0,216.535433070866,39204.1143402778,2007-05-02,02:44:39
28.1071,116.9697,0,216.535433070866,39204.1144097222,2007-05-02,02:44:45
28.1075666666667,116.969783333333,0,216.535433070866,39204.1144791667,2007-05-02,02:44:51
28.1090166666667,116.969833333333,0,216.535433070866,39204.1146412037,2007-05-02,02:45:05
28.10985,116.970016666667,0,216.535433070866,39204.1147453704,2007-05-02,02:45:14
28.1108333333333,116.970616666667,0,216.535433070866,39204.1148726852,2007-05-02,02:45:25
28.1113333333333,116.9708,0,216.535433070866,39204.1149305556,2007-05-02,02:45:30
28.1121666666667,116.971066666667,0,216.535433070866,39204.1150462963,2007-05-02,02:45:40
28.1121166666667,116.98015,0,219.816272965879,39204.1158796296,2007-05-02,02:46:52
28.11245,116.9806,0,219.816272965879,39204.1159606481,2007-05-02,02:46:59
28.1143833333333,116.981033333333,0,219.816272965879,39204.1161689815,2007-05-02,02:47:17
28.1162166666667,116.980183333333,0,219.816272965879,39204.1163657407,2007-05-02,02:47:34
28.11695,116.980166666667,0,219.816272965879,39204.1164467593,2007-05-02,02:47:41
28.11825,116.980383333333,0,219.816272965879,39204.1165740741,2007-05-02,02:47:52
28.1185166666667,116.980666666667,0,219.816272965879,39204.1166550926,2007-05-02,02:47:59
28.1174833333333,116.987083333333,0,219.816272965879,39204.1171527778,2007-05-02,02:48:42
28.1154,116.990266666667,0,219.816272965879,39204.1175231481,2007-05-02,02:49:14
28.1144833333333,116.9918,0,219.816272965879,39204.1178472222,2007-05-02,02:49:42
28.1141333333333,116.9927,0,219.816272965879,39204.1179166667,2007-05-02,02:49:48
28.1137,116.993633333333,0,219.816272965879,39204.1180092593,2007-05-02,02:49:56
28.10905,116.99935,0,219.816272965879,39204.1185648148,2007-05-02,02:50:44
28.1085333333333,117.0022,0,219.816272965879,39204.1187731481,2007-05-02,02:51:02
28.1075,117.0031,0,219.816272965879,39204.1188888889,2007-05-02,02:51:12
28.1070333333333,117.003966666667,0,219.816272965879,39204.1189699074,2007-05-02,02:51:19
28.1068833333333,117.004583333333,0,219.816272965879,39204.1190162037,2007-05-02,02:51:23
28.1066833333333,117.0056,0,219.816272965879,39204.1190972222,2007-05-02,02:51:30
28.0990333333333,117.0109,0,255.905511811024,39204.1197800926,2007-05-02,02:52:29
28.0981833333333,117.01185,0,259.186351706037,39204.1198842593,2007-05-02,02:52:38
28.0961166666667,117.013,0,275.590551181102,39204.1200694444,2007-05-02,02:52:54
28.0938,117.016666666667,0,291.994750656168,39204.1203587963,2007-05-02,02:53:19
28.0930166666667,117.017283333333,0,291.994750656168,39204.1204398148,2007-05-02,02:53:26
28.0923833333333,117.017516666667,0,288.713910761155,39204.1204861111,2007-05-02,02:53:30
28.0894166666667,117.0177,0,288.713910761155,39204.1207060185,2007-05-02,02:53:49
28.0886666666667,117.01745,0,298.556430446194,39204.1207638889,2007-05-02,02:53:54
28.0875833333333,117.01685,0,301.837270341207,39204.1208680556,2007-05-02,02:54:03
28.0866333333333,117.0169,0,308.398950131234,39204.1209490741,2007-05-02,02:54:10
28.08465,117.017566666667,0,318.241469816273,39204.1211111111,2007-05-02,02:54:24
28.0816,117.016766666667,0,324.803149606299,39204.1213425926,2007-05-02,02:54:44
28.0810666666667,117.016516666667,0,314.96062992126,39204.121400463,2007-05-02,02:54:49
28.07975,117.016866666667,0,305.11811023622,39204.1215162037,2007-05-02,02:54:59
28.0791,117.01745,0,298.556430446194,39204.1215972222,2007-05-02,02:55:06
28.0789333333333,117.018233333333,0,298.556430446194,39204.1216550926,2007-05-02,02:55:11
28.0792666666667,117.019533333333,0,314.96062992126,39204.1217708333,2007-05-02,02:55:21
28.0802333333333,117.021033333333,0,324.803149606299,39204.1219328704,2007-05-02,02:55:35
28.08045,117.021966666667,0,328.083989501312,39204.1220138889,2007-05-02,02:55:42
28.0799,117.024116666667,0,328.083989501312,39204.1221759259,2007-05-02,02:55:56
28.0795166666667,117.024733333333,0,314.96062992126,39204.1222337963,2007-05-02,02:56:01
28.07885,117.024866666667,0,314.96062992126,39204.1223148148,2007-05-02,02:56:08
28.0785,117.025483333333,0,311.679790026247,39204.1223726852,2007-05-02,02:56:13
28.0782333333333,117.027033333333,0,308.398950131234,39204.1224768519,2007-05-02,02:56:22
28.0779,117.027733333333,0,308.398950131234,39204.1225231481,2007-05-02,02:56:26
28.0756833333333,117.029216666667,0,328.083989501312,39204.1227199074,2007-05-02,02:56:43
28.0749333333333,117.029233333333,0,344.488188976378,39204.1227893519,2007-05-02,02:56:49
28.07435,117.0284,0,347.769028871391,39204.1228819444,2007-05-02,02:56:57
28.0716833333333,117.026583333333,0,318.241469816273,39204.123125,2007-05-02,02:57:18
28.0684666666667,117.023233333333,0,301.837270341207,39204.1234027778,2007-05-02,02:57:42
28.0675,117.022533333333,0,301.837270341207,39204.1234722222,2007-05-02,02:57:48
28.0668666666667,117.022083333333,0,285.433070866142,39204.1235416667,2007-05-02,02:57:54
28.0666666666667,117.021366666667,0,278.871391076115,39204.1236226852,2007-05-02,02:58:01
28.0663333333333,117.02075,0,278.871391076115,39204.1237037037,2007-05-02,02:58:08
28.0646333333333,117.020316666667,0,265.748031496063,39204.1238657407,2007-05-02,02:58:22
28.0617833333333,117.020816666667,0,262.46719160105,39204.1240972222,2007-05-02,02:58:42
28.0593666666667,117.021616666667,0,255.905511811024,39204.1242592593,2007-05-02,02:58:56
28.0540333333333,117.023483333333,0,252.624671916011,39204.1246180556,2007-05-02,02:59:27
28.0520333333333,117.025083333333,0,255.905511811024,39204.1247916667,2007-05-02,02:59:42
28.05085,117.027066666667,0,259.186351706037,39204.1249652778,2007-05-02,02:59:57
28.0505833333333,117.027733333333,0,259.186351706037,39204.1250231481,2007-05-02,03:00:02
28.0470333333333,117.038933333333,0,252.624671916011,39204.1259375,2007-05-02,03:01:21
28.0467166666667,117.0387,0,255.905511811024,39204.1259953704,2007-05-02,03:01:26
28.0450833333333,117.040133333333,0,269.028871391076,39204.1262615741,2007-05-02,03:01:49
28.0448166666667,117.04075,0,265.748031496063,39204.1263310185,2007-05-02,03:01:55
28.0450333333333,117.042033333333,0,265.748031496063,39204.1264467593,2007-05-02,03:02:05
28.0448333333333,117.043183333333,0,269.028871391076,39204.1265625,2007-05-02,03:02:15
28.0445,117.044016666667,0,269.028871391076,39204.1267013889,2007-05-02,03:02:27
28.0445166666667,117.044283333333,0,269.028871391076,39204.126724537,2007-05-02,03:02:29
28.0446833333333,117.044466666667,0,272.309711286089,39204.1268171296,2007-05-02,03:02:37
28.04465,117.044683333333,0,272.309711286089,39204.1269560185,2007-05-02,03:02:49
28.0445,117.044733333333,0,295.275590551181,39204.1274768518,2007-05-02,03:03:34
28.0446333333333,117.0448,0,282.152230971129,39204.1280555556,2007-05-02,03:04:24
28.04465,117.044633333333,0,351.049868766404,39204.1300462963,2007-05-02,03:07:16
28.0454666666667,117.0446,0,351.049868766404,39204.1314467593,2007-05-02,03:09:17
28.0452666666667,117.04445,0,351.049868766404,39204.1314699074,2007-05-02,03:09:19
28.0452833333333,117.0446,0,351.049868766404,39204.1315625,2007-05-02,03:09:27
28.0453833333333,117.044683333333,0,351.049868766404,39204.1317939815,2007-05-02,03:09:47
28.0454166666667,117.044533333333,0,351.049868766404,39204.132349537,2007-05-02,03:10:35
28.0452833333333,117.044533333333,0,196.850393700787,39204.1336226852,2007-05-02,03:12:25
28.0447,117.044566666667,0,193.569553805774,39204.136400463,2007-05-02,03:16:25
28.0449166666667,117.044583333333,0,193.569553805774,39204.1365046296,2007-05-02,03:16:34
28.0450333333333,117.044666666667,0,193.569553805774,39204.1366666667,2007-05-02,03:16:48
28.04525,117.04475,0,308.398950131234,39204.1370138889,2007-05-02,03:17:18
28.0454666666667,117.04475,0,308.398950131234,39204.1373148148,2007-05-02,03:17:44
28.0456333333333,117.044883333333,0,262.46719160105,39204.1377893519,2007-05-02,03:18:25
28.0458,117.044966666667,0,314.96062992126,39204.1378125,2007-05-02,03:18:27
28.0455833333333,117.044916666667,0,311.679790026247,39204.1381134259,2007-05-02,03:18:53
28.0456166666667,117.045033333333,0,291.994750656168,39204.1393402778,2007-05-02,03:20:39
28.0457333333333,117.04525,0,298.556430446194,39204.1413078704,2007-05-02,03:23:29
28.0456,117.04525,0,295.275590551181,39204.1422800926,2007-05-02,03:24:53
28.0457,117.045266666667,0,285.433070866142,39204.1429398148,2007-05-02,03:25:50
28.0457833333333,117.045416666667,0,278.871391076115,39204.1449537037,2007-05-02,03:28:44
28.0459666666667,117.045416666667,0,285.433070866142,39204.1452083333,2007-05-02,03:29:06
28.0461833333333,117.045516666667,0,295.275590551181,39204.1457523148,2007-05-02,03:29:53
28.0462333333333,117.045766666667,0,291.994750656168,39204.1461226852,2007-05-02,03:30:25
28.0463,117.045966666667,0,282.152230971129,39204.1463888889,2007-05-02,03:30:48
28.04635,117.0462,0,275.590551181102,39204.1466550926,2007-05-02,03:31:11
28.0462333333333,117.0463,0,269.028871391076,39204.1470949074,2007-05-02,03:31:49
28.0462,117.0465,0,269.028871391076,39204.1477662037,2007-05-02,03:32:47
28.0462833333333,117.046616666667,0,239.501312335958,39204.1481481481,2007-05-02,03:33:20
28.0434333333333,117.043883333333,0,68.8976377952756,39204.1669444444,2007-05-02,04:00:24
28.0423666666667,117.042716666667,0,68.8976377952756,39204.167025463,2007-05-02,04:00:31
28.0445,117.04485,0,242.782152230971,39204.1671875,2007-05-02,04:00:45
28.04435,117.044733333333,0,239.501312335958,39204.168599537,2007-05-02,04:02:47
28.0444333333333,117.044466666667,0,252.624671916011,39204.169375,2007-05-02,04:03:54
28.0443,117.0443,0,249.343832020997,39204.1694444444,2007-05-02,04:04:00
28.0447833333333,117.043316666667,0,249.343832020997,39204.1696064815,2007-05-02,04:04:14
28.0450166666667,117.042416666667,0,249.343832020997,39204.1696990741,2007-05-02,04:04:22
28.0449666666667,117.04165,0,249.343832020997,39204.1697685185,2007-05-02,04:04:28
28.0448,117.041,0,249.343832020997,39204.1698263889,2007-05-02,04:04:33
28.0449666666667,117.04035,0,252.624671916011,39204.1698958333,2007-05-02,04:04:39
28.0465,117.038833333333,0,249.343832020997,39204.1701157407,2007-05-02,04:04:58
28.0469333333333,117.038833333333,0,252.624671916011,39204.1702083333,2007-05-02,04:05:06
28.0475833333333,117.037533333333,0,255.905511811024,39204.1704398148,2007-05-02,04:05:26
28.05005,117.029616666667,0,265.748031496063,39204.1713310185,2007-05-02,04:06:43
28.0502666666667,117.0288,0,249.343832020997,39204.1717592593,2007-05-02,04:07:20
28.0507,117.027583333333,0,249.343832020997,39204.1719907407,2007-05-02,04:07:40
28.0470333333333,117.0389,0,275.590551181102,39204.1731944444,2007-05-02,04:09:24
28.0475333333333,117.039683333333,0,278.871391076115,39204.1733333333,2007-05-02,04:09:36
28.0476666666667,117.04065,0,288.713910761155,39204.1734259259,2007-05-02,04:09:44
28.0474333333333,117.0412,0,295.275590551181,39204.1734953704,2007-05-02,04:09:50
28.0470333333333,117.04165,0,305.11811023622,39204.1735648148,2007-05-02,04:09:56
28.0470166666667,117.042233333333,0,308.398950131234,39204.1736342593,2007-05-02,04:10:02
28.0478833333333,117.042566666667,0,324.803149606299,39204.17375,2007-05-02,04:10:12
28.04925,117.042766666667,0,314.96062992126,39204.1739236111,2007-05-02,04:10:27
28.0497666666667,117.04325,0,318.241469816273,39204.1739583333,2007-05-02,04:10:30
28.0504,117.044616666667,0,318.241469816273,39204.1740972222,2007-05-02,04:10:42
28.05045,117.046883333333,0,331.364829396325,39204.1742939815,2007-05-02,04:10:59
28.0502333333333,117.04775,0,328.083989501312,39204.174375,2007-05-02,04:11:06
28.0505833333333,117.050133333333,0,341.207349081365,39204.1745833333,2007-05-02,04:11:24
28.0505833333333,117.0509,0,341.207349081365,39204.1746527778,2007-05-02,04:11:30
28.0509666666667,117.051666666667,0,344.488188976378,39204.1747337963,2007-05-02,04:11:37
28.0511,117.052733333333,0,351.049868766404,39204.174837963,2007-05-02,04:11:46
28.0508333333333,117.0535,0,354.330708661417,39204.1749189815,2007-05-02,04:11:53
28.0508666666667,117.05415,0,354.330708661417,39204.1750578704,2007-05-02,04:12:05
28.0520666666667,117.0554,0,354.330708661417,39204.1751273148,2007-05-02,04:12:11
28.0531333333333,117.05575,0,354.330708661417,39204.1752314815,2007-05-02,04:12:20
28.0536333333333,117.055533333333,0,354.330708661417,39204.1753009259,2007-05-02,04:12:26
28.0542666666667,117.054616666667,0,354.330708661417,39204.1754050926,2007-05-02,04:12:35
28.0550333333333,117.054866666667,0,364.173228346457,39204.1755092593,2007-05-02,04:12:44
28.0571,117.055016666667,0,364.173228346457,39204.1757060185,2007-05-02,04:13:01
28.0575666666667,117.055016666667,0,364.173228346457,39204.1757523148,2007-05-02,04:13:05
28.0585166666667,117.055316666667,0,364.173228346457,39204.1758564815,2007-05-02,04:13:14
28.0589,117.055283333333,0,364.173228346457,39204.1759143519,2007-05-02,04:13:19
