# Supplementary material for: Research on differential privacy protection method based on user tendency
Source: PLoS One. 2023 Oct 26;18(10):e0288823. doi: 10.1371/journal.pone.0288823 (PMC10602288; doi:10.1371/journal.pone.0288823)
Supplement: S2 Data — (ZIP) [file pone.0288823.s002.zip › Data 5-2/021/Trajectory/20070503005908.plt]

Geolife trajectory
WGS 84
Altitude is in Feet
Reserved 3
0,2,255,My Track,0,0,2,8421376
0
28.9177333333333,118.052183333333,0,5134.51443569554,39205.0410648148,2007-05-03,00:59:08
28.9176833333333,118.05235,0,5072.17847769029,39205.0436805556,2007-05-03,01:02:54
28.9176666666667,118.052483333333,0,5088.58267716535,39205.0440277778,2007-05-03,01:03:24
28.9177166666667,118.0527,0,5118.11023622047,39205.0465625,2007-05-03,01:07:03
28.91765,118.052933333333,0,5114.82939632546,39205.0476851852,2007-05-03,01:08:40
28.9175333333333,118.053,0,5144.35695538058,39205.0481134259,2007-05-03,01:09:17
28.9174833333333,118.053166666667,0,5141.07611548556,39205.0483333333,2007-05-03,01:09:36
28.9173166666667,118.053233333333,0,5134.51443569554,39205.0485763889,2007-05-03,01:09:57
28.9173166666667,118.053366666667,0,5111.54855643045,39205.0487847222,2007-05-03,01:10:15
28.9172833333333,118.05355,0,5111.54855643045,39205.0490972222,2007-05-03,01:10:42
28.9172833333333,118.053833333333,0,5118.11023622047,39205.0494560185,2007-05-03,01:11:13
28.9172,118.054016666667,0,5124.6719160105,39205.05,2007-05-03,01:12:00
28.91705,118.054016666667,0,5190.28871391076,39205.0503240741,2007-05-03,01:12:28
28.9167833333333,118.05395,0,5200.1312335958,39205.0507407407,2007-05-03,01:13:04
28.9167,118.053766666667,0,5183.72703412074,39205.0509837963,2007-05-03,01:13:25
28.9165666666667,118.053583333333,0,5170.60367454068,39205.0512615741,2007-05-03,01:13:49
28.9164166666667,118.05345,0,5180.44619422572,39205.0515393519,2007-05-03,01:14:13
28.91625,118.05345,0,5111.54855643045,39205.0516550926,2007-05-03,01:14:23
28.9161166666667,118.05355,0,5147.63779527559,39205.0519444444,2007-05-03,01:14:48
28.9159833333333,118.053483333333,0,5187.00787401575,39205.0524652778,2007-05-03,01:15:33
28.9157833333333,118.053466666667,0,5157.48031496063,39205.0535763889,2007-05-03,01:17:09
28.9155666666667,118.053516666667,0,5187.00787401575,39205.0545486111,2007-05-03,01:18:33
28.9155,118.053683333333,0,5190.28871391076,39205.0550462963,2007-05-03,01:19:16
28.9154833333333,118.053916666667,0,5190.28871391076,39205.0552662037,2007-05-03,01:19:35
28.9153333333333,118.054066666667,0,5190.28871391076,39205.055474537,2007-05-03,01:19:53
28.9152166666667,118.053766666667,0,5236.22047244094,39205.0559490741,2007-05-03,01:20:34
28.9149666666667,118.053883333333,0,5229.65879265092,39205.0563657407,2007-05-03,01:21:10
28.9148833333333,118.05405,0,5242.78215223097,39205.0566435185,2007-05-03,01:21:34
28.91475,118.05415,0,5239.50131233596,39205.0569675926,2007-05-03,01:22:02
28.9145833333333,118.054216666667,0,5232.93963254593,39205.0571759259,2007-05-03,01:22:20
28.91435,118.054133333333,0,5239.50131233596,39205.0575810185,2007-05-03,01:22:55
28.9141666666667,118.054016666667,0,5246.06299212598,39205.0578819444,2007-05-03,01:23:21
28.9140333333333,118.053883333333,0,5249.343832021,39205.0582291667,2007-05-03,01:23:51
28.9139,118.053583333333,0,5265.74803149606,39205.058587963,2007-05-03,01:24:22
28.91375,118.053516666667,0,5275.5905511811,39205.0587962963,2007-05-03,01:24:40
28.9135833333333,118.05345,0,5275.5905511811,39205.0591666667,2007-05-03,01:25:12
28.9134,118.053283333333,0,5295.27559055118,39205.0594444444,2007-05-03,01:25:36
28.9132833333333,118.053116666667,0,5291.99475065617,39205.0604861111,2007-05-03,01:27:06
28.9133166666667,118.053233333333,0,5331.36482939633,39205.0609259259,2007-05-03,01:27:44
28.9133,118.053066666667,0,5347.76902887139,39205.0610416667,2007-05-03,01:27:54
28.91325,118.052916666667,0,5295.27559055118,39205.0716087963,2007-05-03,01:43:07
28.9133,118.0531,0,5291.99475065617,39205.0724421296,2007-05-03,01:44:19
28.9130833333333,118.053066666667,0,5272.30971128609,39205.0727662037,2007-05-03,01:44:47
28.9130166666667,118.053166666667,0,5285.43307086614,39205.0731828704,2007-05-03,01:45:23
28.9128166666667,118.053316666667,0,5295.27559055118,39205.0735069444,2007-05-03,01:45:51
28.9126,118.053333333333,0,5295.27559055118,39205.0737731481,2007-05-03,01:46:14
28.9125666666667,118.053483333333,0,5291.99475065617,39205.0741666667,2007-05-03,01:46:48
28.9125666666667,118.05365,0,5269.02887139108,39205.0744675926,2007-05-03,01:47:14
28.9123666666667,118.053716666667,0,5278.87139107612,39205.0747453704,2007-05-03,01:47:38
28.9122,118.053783333333,0,5288.71391076115,39205.0749652778,2007-05-03,01:47:57
28.91235,118.053966666667,0,5295.27559055118,39205.0754282407,2007-05-03,01:48:37
28.9124333333333,118.054116666667,0,5288.71391076115,39205.0756828704,2007-05-03,01:48:59
28.9125833333333,118.054233333333,0,5298.55643044619,39205.0759027778,2007-05-03,01:49:18
28.9126666666667,118.05435,0,5288.71391076115,39205.0761226852,2007-05-03,01:49:37
28.9126333333333,118.054533333333,0,5291.99475065617,39205.0763541667,2007-05-03,01:49:57
28.9126833333333,118.054733333333,0,5285.43307086614,39205.0766550926,2007-05-03,01:50:23
28.9128166666667,118.0548,0,5275.5905511811,39205.0769212963,2007-05-03,01:50:46
28.9130166666667,118.05485,0,5239.50131233596,39205.0773842593,2007-05-03,01:51:26
28.9131333333333,118.054916666667,0,5219.81627296588,39205.0776736111,2007-05-03,01:51:51
28.91325,118.055,0,5219.81627296588,39205.0779513889,2007-05-03,01:52:15
28.9134166666667,118.055116666667,0,5216.53543307087,39205.078287037,2007-05-03,01:52:44
28.9134,118.055266666667,0,5213.25459317585,39205.0785416667,2007-05-03,01:53:06
28.9136166666667,118.05525,0,5223.09711286089,39205.0788541667,2007-05-03,01:53:33
28.9138333333333,118.05555,0,5219.81627296588,39205.0792361111,2007-05-03,01:54:06
28.9138,118.055816666667,0,5213.25459317585,39205.0795138889,2007-05-03,01:54:30
28.9136666666667,118.055966666667,0,5206.69291338583,39205.0797453704,2007-05-03,01:54:50
28.9138166666667,118.056083333333,0,5209.97375328084,39205.0800578704,2007-05-03,01:55:17
28.9139166666667,118.056233333333,0,5209.97375328084,39205.0803009259,2007-05-03,01:55:38
28.91395,118.0564,0,5206.69291338583,39205.0805555556,2007-05-03,01:56:00
28.9138666666667,118.056916666667,0,5196.85039370079,39205.0812037037,2007-05-03,01:56:56
28.9137833333333,118.057066666667,0,5183.72703412074,39205.0814583333,2007-05-03,01:57:18
28.9137833333333,118.057283333333,0,5170.60367454068,39205.0818634259,2007-05-03,01:57:53
28.9136333333333,118.057366666667,0,5167.32283464567,39205.0823263889,2007-05-03,01:58:33
28.9135166666667,118.05745,0,5180.44619422572,39205.0830208333,2007-05-03,01:59:33
28.9135166666667,118.05765,0,5196.85039370079,39205.0833333333,2007-05-03,02:00:00
28.9135333333333,118.057816666667,0,5196.85039370079,39205.0836226852,2007-05-03,02:00:25
28.9133333333333,118.057816666667,0,5206.69291338583,39205.0841666667,2007-05-03,02:01:12
28.9131333333333,118.057866666667,0,5206.69291338583,39205.0844560185,2007-05-03,02:01:37
28.9129333333333,118.057933333333,0,5206.69291338583,39205.0846875,2007-05-03,02:01:57
28.9128,118.058066666667,0,5203.41207349081,39205.0850347222,2007-05-03,02:02:27
28.9128333333333,118.058283333333,0,5269.02887139108,39205.0856944444,2007-05-03,02:03:24
28.91295,118.058433333333,0,5282.15223097113,39205.0884490741,2007-05-03,02:07:22
28.9129666666667,118.0586,0,5298.55643044619,39205.0886805556,2007-05-03,02:07:42
28.9128333333333,118.058716666667,0,5275.5905511811,39205.0890740741,2007-05-03,02:08:16
28.9126666666667,118.058766666667,0,5275.5905511811,39205.0892708333,2007-05-03,02:08:33
28.9125166666667,118.058816666667,0,5275.5905511811,39205.0894212963,2007-05-03,02:08:46
28.9124,118.058883333333,0,5242.78215223097,39205.0896180556,2007-05-03,02:09:03
28.9124,118.059033333333,0,5262.46719160105,39205.0900347222,2007-05-03,02:09:39
28.9122833333333,118.05935,0,5259.18635170604,39205.0903819444,2007-05-03,02:10:09
28.9123166666667,118.059583333333,0,5278.87139107612,39205.0912731481,2007-05-03,02:11:26
28.9123,118.059783333333,0,5262.46719160105,39205.0922106481,2007-05-03,02:12:47
28.91215,118.0598,0,5236.22047244094,39205.0926967593,2007-05-03,02:13:29
28.912,118.05985,0,5219.81627296588,39205.0930555556,2007-05-03,02:14:00
28.9120333333333,118.06005,0,5236.22047244094,39205.0942824074,2007-05-03,02:15:46
28.9119,118.060166666667,0,5223.09711286089,39205.0945023148,2007-05-03,02:16:05
28.9118,118.060283333333,0,5219.81627296588,39205.0946990741,2007-05-03,02:16:22
28.9117666666667,118.06045,0,5236.22047244094,39205.0951041667,2007-05-03,02:16:57
28.9116833333333,118.060533333333,0,5265.74803149606,39205.0988541667,2007-05-03,02:22:21
28.9117,118.06025,0,5259.18635170604,39205.0991550926,2007-05-03,02:22:47
28.9118666666667,118.06025,0,5259.18635170604,39205.0993171296,2007-05-03,02:23:01
28.9116333333333,118.060333333333,0,5259.18635170604,39205.099537037,2007-05-03,02:23:20
28.9114666666667,118.0603,0,5255.90551181102,39205.0996643519,2007-05-03,02:23:31
28.9113166666667,118.060366666667,0,5255.90551181102,39205.0998726852,2007-05-03,02:23:49
28.9111,118.060433333333,0,5259.18635170604,39205.1000925926,2007-05-03,02:24:08
28.91115,118.060266666667,0,5275.5905511811,39205.1004050926,2007-05-03,02:24:35
28.9109666666667,118.0602,0,5275.5905511811,39205.1007523148,2007-05-03,02:25:05
28.9108333333333,118.0601,0,5249.343832021,39205.101087963,2007-05-03,02:25:34
28.9106,118.06005,0,5255.90551181102,39205.1014351852,2007-05-03,02:26:04
28.9104666666667,118.059966666667,0,5262.46719160105,39205.1016666667,2007-05-03,02:26:24
28.9102333333333,118.06,0,5262.46719160105,39205.1019097222,2007-05-03,02:26:45
28.91,118.059933333333,0,5262.46719160105,39205.1022569444,2007-05-03,02:27:15
28.9097833333333,118.05975,0,5255.90551181102,39205.1023032407,2007-05-03,02:27:19
28.9097333333333,118.060066666667,0,5239.50131233596,39205.1027430556,2007-05-03,02:27:57
28.9097666666667,118.060216666667,0,5239.50131233596,39205.1031944444,2007-05-03,02:28:36
28.9098833333333,118.060366666667,0,5239.50131233596,39205.1034606481,2007-05-03,02:28:59
28.9098166666667,118.0605,0,5239.50131233596,39205.10375,2007-05-03,02:29:24
28.9099833333333,118.0605,0,5239.50131233596,39205.1040162037,2007-05-03,02:29:47
28.9100166666667,118.060666666667,0,5226.37795275591,39205.1047685185,2007-05-03,02:30:52
28.9100166666667,118.06135,0,5226.37795275591,39205.104837963,2007-05-03,02:30:58
28.9097833333333,118.0614,0,5318.24146981627,39205.1051851852,2007-05-03,02:31:28
28.9097833333333,118.0616,0,5288.71391076115,39205.1055324074,2007-05-03,02:31:58
28.9096166666667,118.061683333333,0,5265.74803149606,39205.1059606481,2007-05-03,02:32:35
28.9094666666667,118.061616666667,0,5265.74803149606,39205.1064814815,2007-05-03,02:33:20
28.90925,118.061583333333,0,5249.343832021,39205.1069097222,2007-05-03,02:33:57
28.9090833333333,118.06155,0,5232.93963254593,39205.1071296296,2007-05-03,02:34:16
28.9089,118.0615,0,5206.69291338583,39205.1075462963,2007-05-03,02:34:52
28.9087333333333,118.061566666667,0,5209.97375328084,39205.1078125,2007-05-03,02:35:15
28.90855,118.061733333333,0,5209.97375328084,39205.1081018519,2007-05-03,02:35:40
28.9084166666667,118.061766666667,0,5200.1312335958,39205.1083449074,2007-05-03,02:36:01
28.9082666666667,118.061766666667,0,5193.56955380577,39205.1084837963,2007-05-03,02:36:13
28.9080833333333,118.061883333333,0,5190.28871391076,39205.1086921296,2007-05-03,02:36:31
28.9079666666667,118.0621,0,5200.1312335958,39205.1090509259,2007-05-03,02:37:02
28.908,118.062416666667,0,5200.1312335958,39205.1093055556,2007-05-03,02:37:24
28.90775,118.062616666667,0,5203.41207349081,39205.1100578704,2007-05-03,02:38:29
28.90765,118.062483333333,0,5190.28871391076,39205.1102662037,2007-05-03,02:38:47
28.9076666666667,118.0623,0,5196.85039370079,39205.1104398148,2007-05-03,02:39:02
28.9075333333333,118.062216666667,0,5209.97375328084,39205.1118171296,2007-05-03,02:41:01
28.90735,118.062183333333,0,5209.97375328084,39205.1121527778,2007-05-03,02:41:30
28.9071333333333,118.062183333333,0,5206.69291338583,39205.1127546296,2007-05-03,02:42:22
28.90695,118.06215,0,5200.1312335958,39205.1131018519,2007-05-03,02:42:52
28.9068833333333,118.062283333333,0,5183.72703412074,39205.1140625,2007-05-03,02:44:15
28.9069833333333,118.062066666667,0,5180.44619422572,39205.1159722222,2007-05-03,02:47:00
28.9072,118.062083333333,0,5180.44619422572,39205.1160300926,2007-05-03,02:47:05
28.90705,118.062233333333,0,5180.44619422572,39205.1161574074,2007-05-03,02:47:16
28.9067833333333,118.06245,0,5180.44619422572,39205.1162731481,2007-05-03,02:47:26
28.9066166666667,118.062516666667,0,5180.44619422572,39205.1164583333,2007-05-03,02:47:42
28.9065333333333,118.062383333333,0,5164.04199475066,39205.1168402778,2007-05-03,02:48:15
28.9061166666667,118.062633333333,0,5164.04199475066,39205.1171875,2007-05-03,02:48:45
28.90615,118.06245,0,5164.04199475066,39205.1180324074,2007-05-03,02:49:58
28.9063666666667,118.062316666667,0,5164.04199475066,39205.1182175926,2007-05-03,02:50:14
28.9062333333333,118.0624,0,5039.37007874016,39205.1184490741,2007-05-03,02:50:34
28.9062166666667,118.062516666667,0,4996.71916010499,39205.119537037,2007-05-03,02:52:08
28.9061833333333,118.062783333333,0,4996.71916010499,39205.119837963,2007-05-03,02:52:34
28.9064166666667,118.0627,0,4996.71916010499,39205.1199074074,2007-05-03,02:52:40
28.9064833333333,118.0629,0,4996.71916010499,39205.1203472222,2007-05-03,02:53:18
28.9066,118.062866666667,0,4996.71916010499,39205.1218981481,2007-05-03,02:55:32
28.9061166666667,118.063433333333,0,4993.43832020997,39205.123275463,2007-05-03,02:57:31
28.9066666666667,118.06345,0,4993.43832020997,39205.1233101852,2007-05-03,02:57:34
28.9064666666667,118.0635,0,4993.43832020997,39205.1238773148,2007-05-03,02:58:23
28.9072166666667,118.063166666667,0,4993.43832020997,39205.1245833333,2007-05-03,02:59:24
28.9066833333333,118.063433333333,0,4993.43832020997,39205.1246180556,2007-05-03,02:59:27
28.9065,118.0635,0,4993.43832020997,39205.1258101852,2007-05-03,03:01:10
28.90635,118.063666666667,0,4993.43832020997,39205.1263888889,2007-05-03,03:02:00
28.9073166666667,118.063683333333,0,4993.43832020997,39205.1269328704,2007-05-03,03:02:47
28.90745,118.0636,0,4993.43832020997,39205.127037037,2007-05-03,03:02:56
28.90695,118.0636,0,4993.43832020997,39205.1273263889,2007-05-03,03:03:21
28.9068,118.063583333333,0,4993.43832020997,39205.1274884259,2007-05-03,03:03:35
28.9065333333333,118.063683333333,0,4993.43832020997,39205.1276967593,2007-05-03,03:03:53
28.9063833333333,118.063666666667,0,4993.43832020997,39205.1279513889,2007-05-03,03:04:15
28.9062666666667,118.063683333333,0,4993.43832020997,39205.1283449074,2007-05-03,03:04:49
28.9062,118.063583333333,0,4993.43832020997,39205.1293865741,2007-05-03,03:06:19
28.90595,118.063516666667,0,4993.43832020997,39205.1299768519,2007-05-03,03:07:10
28.9056166666667,118.063016666667,0,4993.43832020997,39205.1312384259,2007-05-03,03:08:59
28.9053666666667,118.062983333333,0,4993.43832020997,39205.1317939815,2007-05-03,03:09:47
28.9052666666667,118.0628,0,4993.43832020997,39205.1323726852,2007-05-03,03:10:37
28.9052833333333,118.0626,0,4993.43832020997,39205.1326041667,2007-05-03,03:10:57
28.9051166666667,118.062633333333,0,4993.43832020997,39205.1329166667,2007-05-03,03:11:24
28.9052,118.062416666667,0,4993.43832020997,39205.1330439815,2007-05-03,03:11:35
28.9054166666667,118.062266666667,0,4993.43832020997,39205.1333564815,2007-05-03,03:12:02
28.9052666666667,118.0622,0,4993.43832020997,39205.1336342593,2007-05-03,03:12:26
28.9053166666667,118.062016666667,0,4993.43832020997,39205.1337384259,2007-05-03,03:12:35
28.9053666666667,118.061766666667,0,4990.15748031496,39205.1339467593,2007-05-03,03:12:53
28.9055166666667,118.061666666667,0,4891.73228346457,39205.1343981481,2007-05-03,03:13:32
28.9059833333333,118.060333333333,0,4885.17060367454,39205.134837963,2007-05-03,03:14:10
28.90545,118.061733333333,0,4885.17060367454,39205.1351967593,2007-05-03,03:14:41
28.90535,118.06165,0,4885.17060367454,39205.1353935185,2007-05-03,03:14:58
28.9054833333333,118.061383333333,0,4885.17060367454,39205.1364236111,2007-05-03,03:16:27
28.90525,118.06135,0,4885.17060367454,39205.1371064815,2007-05-03,03:17:26
28.9050666666667,118.06135,0,4885.17060367454,39205.137650463,2007-05-03,03:18:13
28.9048,118.060983333333,0,4498.03149606299,39205.1389467593,2007-05-03,03:20:05
28.9047,118.060866666667,0,4484.90813648294,39205.139224537,2007-05-03,03:20:29
28.9045166666667,118.060783333333,0,4475.0656167979,39205.1395138889,2007-05-03,03:20:54
28.9043833333333,118.060716666667,0,4461.94225721785,39205.1397800926,2007-05-03,03:21:17
28.9044333333333,118.060966666667,0,4445.53805774278,39205.1407638889,2007-05-03,03:22:42
28.9042666666667,118.061016666667,0,4445.53805774278,39205.1412384259,2007-05-03,03:23:23
28.90435,118.06125,0,4445.53805774278,39205.141724537,2007-05-03,03:24:05
28.9043666666667,118.061466666667,0,4445.53805774278,39205.1419791667,2007-05-03,03:24:27
28.90435,118.061683333333,0,4445.53805774278,39205.1423611111,2007-05-03,03:25:00
28.9040833333333,118.062016666667,0,4445.53805774278,39205.1528935185,2007-05-03,03:40:10
28.9040333333333,118.061833333333,0,4343.83202099738,39205.1536111111,2007-05-03,03:41:12
28.9039833333333,118.061716666667,0,4235.56430446194,39205.1547106481,2007-05-03,03:42:47
28.9038833333333,118.061716666667,0,4189.63254593176,39205.1564583333,2007-05-03,03:45:18
28.90375,118.0617,0,4173.22834645669,39205.1568981481,2007-05-03,03:45:56
28.9036166666667,118.0617,0,4101.0498687664,39205.1576736111,2007-05-03,03:47:03
28.9034333333333,118.061783333333,0,4091.20734908136,39205.1582175926,2007-05-03,03:47:50
28.9033333333333,118.061916666667,0,4107.61154855643,39205.1586226852,2007-05-03,03:48:25
28.9032,118.062283333333,0,4019.02887139108,39205.1594444444,2007-05-03,03:49:36
28.903,118.062333333333,0,4005.90551181102,39205.1598032407,2007-05-03,03:50:07
28.9028333333333,118.062316666667,0,3992.78215223097,39205.1601273148,2007-05-03,03:50:35
28.90275,118.062216666667,0,3982.93963254593,39205.1609375,2007-05-03,03:51:45
28.9026833333333,118.062,0,4022.30971128609,39205.1615740741,2007-05-03,03:52:40
28.90255,118.062066666667,0,4009.18635170604,39205.1625694444,2007-05-03,03:54:06
28.9026166666667,118.062233333333,0,3976.37795275591,39205.1626041667,2007-05-03,03:54:09
28.9027166666667,118.062033333333,0,3963.25459317585,39205.1628472222,2007-05-03,03:54:30
28.90265,118.062133333333,0,3989.50131233596,39205.1849652778,2007-05-03,04:26:21
28.9028333333333,118.062083333333,0,3989.50131233596,39205.1853587963,2007-05-03,04:26:55
28.9026333333333,118.062183333333,0,3989.50131233596,39205.1859143519,2007-05-03,04:27:43
28.9029,118.061916666667,0,3989.50131233596,39205.1865393519,2007-05-03,04:28:37
28.9027,118.061983333333,0,3992.78215223097,39205.1866550926,2007-05-03,04:28:47
28.90275,118.062066666667,0,3996.06299212598,39205.1943518519,2007-05-03,04:39:52
28.9028166666667,118.062216666667,0,4035.43307086614,39205.1959143518,2007-05-03,04:42:07
28.9027333333333,118.06215,0,4012.46719160105,39205.1982638889,2007-05-03,04:45:30
28.9027833333333,118.061983333333,0,4012.46719160105,39205.1983333333,2007-05-03,04:45:36
28.9027833333333,118.062133333333,0,4012.46719160105,39205.1994444444,2007-05-03,04:47:12
28.9027,118.06225,0,4012.46719160105,39205.2012847222,2007-05-03,04:49:51
28.9027666666667,118.062,0,4012.46719160105,39205.2013310185,2007-05-03,04:49:55
28.9026666666667,118.0622,0,4009.18635170604,39205.2046643518,2007-05-03,04:54:43
28.9027,118.062083333333,0,4009.18635170604,39205.2046875,2007-05-03,04:54:45
28.9026833333333,118.061916666667,0,4009.18635170604,39205.2047222222,2007-05-03,04:54:48
28.9027833333333,118.0621,0,3963.25459317585,39205.2070717593,2007-05-03,04:58:11
28.90275,118.062366666667,0,3969.81627296588,39205.2099768519,2007-05-03,05:02:22
28.9027666666667,118.062066666667,0,3969.81627296588,39205.2100925926,2007-05-03,05:02:32
28.9027833333333,118.06195,0,3969.81627296588,39205.2103935185,2007-05-03,05:02:58
28.9027833333333,118.062116666667,0,3969.81627296588,39205.2108564815,2007-05-03,05:03:38
28.90275,118.061883333333,0,3969.81627296588,39205.211712963,2007-05-03,05:04:52
28.90275,118.06215,0,3969.81627296588,39205.2118981481,2007-05-03,05:05:08
28.9027833333333,118.0619,0,3969.81627296588,39205.2128009259,2007-05-03,05:06:26
28.9027333333333,118.062166666667,0,3969.81627296588,39205.2128240741,2007-05-03,05:06:28
28.90275,118.061833333333,0,3969.81627296588,39205.213287037,2007-05-03,05:07:08
28.9028666666667,118.0617,0,3969.81627296588,39205.2138541667,2007-05-03,05:07:57
28.9027833333333,118.062333333333,0,3969.81627296588,39205.2139814815,2007-05-03,05:08:08
28.90285,118.0617,0,3969.81627296588,39205.2142013889,2007-05-03,05:08:27
28.9028666666667,118.06205,0,3969.81627296588,39205.2143981481,2007-05-03,05:08:44
28.9027333333333,118.061983333333,0,4064.96062992126,39205.2161921296,2007-05-03,05:11:19
