# Supplementary material for: Research on differential privacy protection method based on user tendency
Source: PLoS One. 2023 Oct 26;18(10):e0288823. doi: 10.1371/journal.pone.0288823 (PMC10602288; doi:10.1371/journal.pone.0288823)
Supplement: S2 Data — (ZIP) [file pone.0288823.s002.zip › Data 5-2/021/Trajectory/20070503235021.plt]

Geolife trajectory
WGS 84
Altitude is in Feet
Reserved 3
0,2,255,My Track,0,0,2,8421376
0
29.4692833333333,117.99585,0,1158.13648293963,39205.9932986111,2007-05-03,23:50:21
29.4695666666667,117.995616666667,0,1174.5406824147,39205.99375,2007-05-03,23:51:00
29.4697,117.99555,0,1190.94488188976,39205.9939583333,2007-05-03,23:51:18
29.4698666666667,117.995583333333,0,1213.91076115486,39205.994212963,2007-05-03,23:51:40
29.4700166666667,117.9955,0,1230.31496062992,39205.9945486111,2007-05-03,23:52:09
29.4703,117.995483333333,0,1259.84251968504,39205.9950347222,2007-05-03,23:52:51
29.4704666666667,117.995416666667,0,1292.65091863517,39205.9953356481,2007-05-03,23:53:17
29.4705833333333,117.995333333333,0,1299.2125984252,39205.9955208333,2007-05-03,23:53:33
29.4706833333333,117.995183333333,0,1315.61679790026,39205.9957638889,2007-05-03,23:53:54
29.47085,117.995016666667,0,1318.89763779528,39205.9960416667,2007-05-03,23:54:18
29.47105,117.9949,0,1325.4593175853,39205.9963194444,2007-05-03,23:54:42
29.4712166666667,117.994766666667,0,1302.49343832021,39205.9965740741,2007-05-03,23:55:04
29.4714333333333,117.994716666667,0,1299.2125984252,39205.9968402778,2007-05-03,23:55:27
29.4716,117.99475,0,1305.77427821522,39205.9970486111,2007-05-03,23:55:45
29.4717666666667,117.994666666667,0,1312.33595800525,39205.9972222222,2007-05-03,23:56:00
29.4720166666667,117.994616666667,0,1325.4593175853,39205.9974768519,2007-05-03,23:56:22
29.4723,117.99445,0,1335.30183727034,39205.9978009259,2007-05-03,23:56:50
29.4724166666667,117.994366666667,0,1315.61679790026,39205.9979398148,2007-05-03,23:57:02
29.4726,117.9942,0,1312.33595800525,39205.9981712963,2007-05-03,23:57:22
29.4728666666667,117.994033333333,0,1322.17847769029,39205.9984722222,2007-05-03,23:57:48
29.4732,117.993883333333,0,1332.02099737533,39205.9988078704,2007-05-03,23:58:17
29.4734,117.993833333333,0,1335.30183727034,39205.9990277778,2007-05-03,23:58:36
29.47365,117.993716666667,0,1332.02099737533,39205.9993055556,2007-05-03,23:59:00
29.4738666666667,117.9937,0,1338.58267716535,39205.999537037,2007-05-03,23:59:20
29.4740333333333,117.993783333333,0,1348.42519685039,39205.9997800926,2007-05-03,23:59:41
29.4742333333333,117.9938,0,1361.54855643045,39206.0000231481,2007-05-04,00:00:02
29.4743166666667,117.9936,0,1325.4593175853,39206.0009259259,2007-05-04,00:01:20
29.4742166666667,117.993433333333,0,1302.49343832021,39206.0035185185,2007-05-04,00:05:04
29.4742,117.993533333333,0,1305.77427821522,39206.0043981481,2007-05-04,00:06:20
29.4740166666667,117.99345,0,1332.02099737533,39206.0050462963,2007-05-04,00:07:16
29.4737833333333,117.99335,0,1381.23359580052,39206.0053356481,2007-05-04,00:07:41
29.4735833333333,117.993383333333,0,1381.23359580052,39206.0055902778,2007-05-04,00:08:03
29.47335,117.9932,0,1381.23359580052,39206.0059490741,2007-05-04,00:08:34
29.4731666666667,117.99315,0,1381.23359580052,39206.0061458333,2007-05-04,00:08:51
29.4730833333333,117.992966666667,0,1335.30183727034,39206.0063541667,2007-05-04,00:09:09
29.4729833333333,117.992783333333,0,1328.74015748031,39206.0065625,2007-05-04,00:09:27
29.4727833333333,117.992783333333,0,1348.42519685039,39206.0067939815,2007-05-04,00:09:47
29.4726,117.9927,0,1348.42519685039,39206.0070138889,2007-05-04,00:10:06
29.4723666666667,117.9926,0,1358.26771653543,39206.0072916667,2007-05-04,00:10:30
29.4722,117.99255,0,1354.98687664042,39206.0075,2007-05-04,00:10:48
29.4720166666667,117.992466666667,0,1358.26771653543,39206.0077199074,2007-05-04,00:11:07
29.4719,117.9924,0,1364.82939632546,39206.0078587963,2007-05-04,00:11:19
29.4717666666667,117.9923,0,1341.86351706037,39206.0080787037,2007-05-04,00:11:38
29.4716166666667,117.992183333333,0,1315.61679790026,39206.0085416667,2007-05-04,00:12:18
29.4714,117.99195,0,1341.86351706037,39206.0089930556,2007-05-04,00:12:57
29.47125,117.991866666667,0,1338.58267716535,39206.0091203704,2007-05-04,00:13:08
29.47105,117.9918,0,1253.28083989501,39206.009375,2007-05-04,00:13:30
29.4708666666667,117.991616666667,0,1259.84251968504,39206.0097106481,2007-05-04,00:13:59
29.4707666666667,117.991416666667,0,1263.12335958005,39206.0106365741,2007-05-04,00:15:19
29.4706666666667,117.991233333333,0,1240.15748031496,39206.0115277778,2007-05-04,00:16:36
29.4706666666667,117.991033333333,0,1230.31496062992,39206.0118287037,2007-05-04,00:17:02
29.4706666666667,117.99065,0,1161.41732283465,39206.0124305556,2007-05-04,00:17:54
29.47055,117.990416666667,0,1177.82152230971,39206.0127314815,2007-05-04,00:18:20
29.4703833333333,117.990233333333,0,1197.50656167979,39206.0129282407,2007-05-04,00:18:37
29.4702833333333,117.990116666667,0,1207.34908136483,39206.0130671296,2007-05-04,00:18:49
29.4702,117.989983333333,0,1243.43832020997,39206.0137268519,2007-05-04,00:19:46
29.4700666666667,117.989866666667,0,1289.37007874016,39206.0141203704,2007-05-04,00:20:20
29.4698333333333,117.98975,0,1305.77427821522,39206.0143981481,2007-05-04,00:20:44
29.4697,117.989433333333,0,1286.08923884514,39206.0147800926,2007-05-04,00:21:17
29.4696166666667,117.989066666667,0,1282.80839895013,39206.0151157407,2007-05-04,00:21:46
29.4693833333333,117.988783333333,0,1302.49343832021,39206.0154976852,2007-05-04,00:22:19
29.46925,117.988683333333,0,1318.89763779528,39206.0156828704,2007-05-04,00:22:35
29.4690333333333,117.98865,0,1332.02099737533,39206.016087963,2007-05-04,00:23:10
29.4689,117.988683333333,0,1332.02099737533,39206.0162384259,2007-05-04,00:23:23
29.4687333333333,117.988683333333,0,1335.30183727034,39206.016412037,2007-05-04,00:23:38
29.4685166666667,117.988516666667,0,1341.86351706037,39206.0166666667,2007-05-04,00:24:00
29.4683,117.988366666667,0,1374.6719160105,39206.0169444444,2007-05-04,00:24:24
29.4681666666667,117.988266666667,0,1371.39107611549,39206.0171643518,2007-05-04,00:24:43
29.468,117.988266666667,0,1354.98687664042,39206.0173263889,2007-05-04,00:24:57
29.46775,117.988216666667,0,1354.98687664042,39206.0175810185,2007-05-04,00:25:19
29.4675,117.988133333333,0,1391.07611548556,39206.0178240741,2007-05-04,00:25:40
29.4672833333333,117.988,0,1453.41207349081,39206.0181018518,2007-05-04,00:26:04
29.46705,117.987916666667,0,1551.83727034121,39206.0183796296,2007-05-04,00:26:28
29.4668333333333,117.98785,0,1555.11811023622,39206.018587963,2007-05-04,00:26:46
29.46665,117.987766666667,0,1538.71391076115,39206.01875,2007-05-04,00:27:00
29.4665333333333,117.9877,0,1528.87139107612,39206.0189583333,2007-05-04,00:27:18
29.46635,117.9876,0,1456.69291338583,39206.0195601852,2007-05-04,00:28:10
29.4662,117.987483333333,0,1410.76115485564,39206.0199305556,2007-05-04,00:28:42
29.4659833333333,117.987433333333,0,1427.16535433071,39206.0201967593,2007-05-04,00:29:05
29.4656666666667,117.987316666667,0,1417.32283464567,39206.020625,2007-05-04,00:29:42
29.4654666666667,117.987183333333,0,1427.16535433071,39206.0210185185,2007-05-04,00:30:16
29.4653333333333,117.9871,0,1420.60367454068,39206.0212037037,2007-05-04,00:30:32
29.46505,117.98695,0,1407.48031496063,39206.0215856481,2007-05-04,00:31:05
29.4648833333333,117.986883333333,0,1387.79527559055,39206.0217939815,2007-05-04,00:31:23
29.4645666666667,117.98675,0,1371.39107611549,39206.0221643519,2007-05-04,00:31:55
29.46435,117.986666666667,0,1394.35695538058,39206.0224421296,2007-05-04,00:32:19
29.4640666666667,117.9866,0,1391.07611548556,39206.0227777778,2007-05-04,00:32:48
29.4639,117.986516666667,0,1377.95275590551,39206.022962963,2007-05-04,00:33:04
29.4637,117.986433333333,0,1381.23359580052,39206.0232060185,2007-05-04,00:33:25
29.46345,117.986366666667,0,1364.82939632546,39206.0235532407,2007-05-04,00:33:55
29.4631666666667,117.986266666667,0,1377.95275590551,39206.0239236111,2007-05-04,00:34:27
29.46295,117.9861,0,1420.60367454068,39206.0242592593,2007-05-04,00:34:56
29.4628166666667,117.985866666667,0,1407.48031496063,39206.024537037,2007-05-04,00:35:20
29.4627333333333,117.985733333333,0,1407.48031496063,39206.0246875,2007-05-04,00:35:33
29.4626333333333,117.9856,0,1423.8845144357,39206.0248958333,2007-05-04,00:35:51
29.4624166666667,117.9855,0,1450.1312335958,39206.0252314815,2007-05-04,00:36:20
29.46225,117.98545,0,1476.37795275591,39206.0254976852,2007-05-04,00:36:43
29.46205,117.98535,0,1466.53543307087,39206.0257523148,2007-05-04,00:37:05
29.4618333333333,117.98535,0,1456.69291338583,39206.0259606481,2007-05-04,00:37:23
29.4615333333333,117.985266666667,0,1400.9186351706,39206.0263194444,2007-05-04,00:37:54
29.46135,117.985183333333,0,1394.35695538058,39206.0264930556,2007-05-04,00:38:09
29.4612,117.985083333333,0,1374.6719160105,39206.026712963,2007-05-04,00:38:28
29.4610166666667,117.984966666667,0,1348.42519685039,39206.0269791667,2007-05-04,00:38:51
29.46085,117.9849,0,1312.33595800525,39206.0272222222,2007-05-04,00:39:12
29.46065,117.984866666667,0,1286.08923884514,39206.0275,2007-05-04,00:39:36
29.4605333333333,117.98475,0,1269.68503937008,39206.0277430556,2007-05-04,00:39:57
29.4603833333333,117.984666666667,0,1236.87664041995,39206.0280208333,2007-05-04,00:40:21
29.4602166666667,117.9846,0,1246.71916010499,39206.0287037037,2007-05-04,00:41:20
29.46,117.984516666667,0,1266.40419947507,39206.030625,2007-05-04,00:44:06
29.4598333333333,117.984483333333,0,1243.43832020997,39206.0309375,2007-05-04,00:44:33
29.4597333333333,117.9844,0,1223.75328083989,39206.0311689815,2007-05-04,00:44:53
29.4596333333333,117.984216666667,0,1197.50656167979,39206.0314930556,2007-05-04,00:45:21
29.4594833333333,117.984133333333,0,1171.25984251969,39206.0317939815,2007-05-04,00:45:47
29.4593166666667,117.984116666667,0,1174.5406824147,39206.0325925926,2007-05-04,00:46:56
29.4590833333333,117.98415,0,1158.13648293963,39206.0330208333,2007-05-04,00:47:33
29.4588833333333,117.984133333333,0,1115.48556430446,39206.0334259259,2007-05-04,00:48:08
29.4587166666667,117.984066666667,0,1079.39632545932,39206.0338425926,2007-05-04,00:48:44
29.4585,117.984066666667,0,1043.30708661417,39206.0342361111,2007-05-04,00:49:18
29.4582166666667,117.98415,0,1043.30708661417,39206.0346064815,2007-05-04,00:49:50
29.4579666666667,117.9842,0,1036.74540682415,39206.0349074074,2007-05-04,00:50:16
29.4578166666667,117.98415,0,1033.46456692913,39206.0350925926,2007-05-04,00:50:32
29.45755,117.98405,0,1026.90288713911,39206.0354050926,2007-05-04,00:50:59
29.45735,117.983983333333,0,990.813648293963,39206.0357175926,2007-05-04,00:51:26
29.4571,117.983866666667,0,974.409448818898,39206.0361226852,2007-05-04,00:52:01
29.4569,117.983833333333,0,928.477690288714,39206.0364930556,2007-05-04,00:52:33
29.4566333333333,117.983833333333,0,918.635170603675,39206.0369212963,2007-05-04,00:53:10
29.4563666666667,117.983716666667,0,925.196850393701,39206.0373032407,2007-05-04,00:53:43
29.4561666666667,117.9836,0,905.511811023622,39206.0375462963,2007-05-04,00:54:04
29.4559666666667,117.983516666667,0,902.230971128609,39206.0377777778,2007-05-04,00:54:24
29.45575,117.983433333333,0,908.792650918635,39206.0380671296,2007-05-04,00:54:49
29.4556166666667,117.9833,0,915.354330708661,39206.038275463,2007-05-04,00:55:07
29.4555,117.983133333333,0,921.916010498688,39206.0384490741,2007-05-04,00:55:22
29.4553333333333,117.983066666667,0,912.073490813648,39206.0386805556,2007-05-04,00:55:42
29.4550833333333,117.983,0,898.950131233596,39206.0389814815,2007-05-04,00:56:08
29.4549666666667,117.9829,0,898.950131233596,39206.039212963,2007-05-04,00:56:28
29.4548333333333,117.982866666667,0,895.669291338583,39206.0394097222,2007-05-04,00:56:45
29.4545833333333,117.982633333333,0,892.388451443569,39206.0399421296,2007-05-04,00:57:31
29.4544166666667,117.982583333333,0,872.703412073491,39206.0402314815,2007-05-04,00:57:56
29.4543,117.9824,0,859.580052493438,39206.0405787037,2007-05-04,00:58:26
29.4541666666667,117.982316666667,0,898.950131233596,39206.0407638889,2007-05-04,00:58:42
29.4539166666667,117.982166666667,0,895.669291338583,39206.0413541667,2007-05-04,00:59:33
29.4537666666667,117.982116666667,0,905.511811023622,39206.0415393518,2007-05-04,00:59:49
29.45345,117.9819,0,885.826771653543,39206.0418865741,2007-05-04,01:00:19
29.4533,117.98185,0,875.984251968504,39206.0420601852,2007-05-04,01:00:34
29.4531,117.981833333333,0,879.265091863517,39206.0422569444,2007-05-04,01:00:51
29.4530666666667,117.981683333333,0,879.265091863517,39206.0424652778,2007-05-04,01:01:09
29.4529,117.981566666667,0,859.580052493438,39206.0426273148,2007-05-04,01:01:23
29.4527666666667,117.981516666667,0,853.018372703412,39206.0427546296,2007-05-04,01:01:34
29.4526666666667,117.98135,0,849.737532808399,39206.0429398148,2007-05-04,01:01:50
29.4525,117.981216666667,0,849.737532808399,39206.0431712963,2007-05-04,01:02:10
29.45225,117.981083333333,0,856.299212598425,39206.0433449074,2007-05-04,01:02:25
29.45205,117.980983333333,0,853.018372703412,39206.0435416667,2007-05-04,01:02:42
29.4518666666667,117.980933333333,0,856.299212598425,39206.0436921296,2007-05-04,01:02:55
29.4517,117.980816666667,0,849.737532808399,39206.0439236111,2007-05-04,01:03:15
29.4514666666667,117.980833333333,0,849.737532808399,39206.0441782407,2007-05-04,01:03:37
29.4513,117.980783333333,0,820.209973753281,39206.0443518519,2007-05-04,01:03:52
29.4511,117.980616666667,0,816.929133858268,39206.0445833333,2007-05-04,01:04:12
29.4507666666667,117.98045,0,816.929133858268,39206.0449768519,2007-05-04,01:04:46
29.4505333333333,117.9805,0,816.929133858268,39206.0452546296,2007-05-04,01:05:10
29.4502666666667,117.980533333333,0,816.929133858268,39206.0455902778,2007-05-04,01:05:39
29.4501,117.980433333333,0,823.490813648294,39206.0458101852,2007-05-04,01:05:58
29.4499666666667,117.980283333333,0,820.209973753281,39206.046087963,2007-05-04,01:06:22
29.44985,117.980166666667,0,820.209973753281,39206.0462962963,2007-05-04,01:06:40
29.4497,117.98005,0,823.490813648294,39206.0465162037,2007-05-04,01:06:59
29.4495833333333,117.979933333333,0,823.490813648294,39206.0466782407,2007-05-04,01:07:13
29.4494666666667,117.979783333333,0,810.367454068241,39206.0469675926,2007-05-04,01:07:38
29.4493666666667,117.979583333333,0,807.086614173228,39206.047349537,2007-05-04,01:08:11
29.4492833333333,117.97945,0,807.086614173228,39206.0476041667,2007-05-04,01:08:33
29.4491666666667,117.979333333333,0,807.086614173228,39206.0482986111,2007-05-04,01:09:33
29.44905,117.979266666667,0,807.086614173228,39206.0490162037,2007-05-04,01:10:35
29.4490833333333,117.979116666667,0,810.367454068241,39206.0515856481,2007-05-04,01:14:17
29.4489666666667,117.979083333333,0,803.805774278215,39206.052337963,2007-05-04,01:15:22
29.4488333333333,117.978916666667,0,793.963254593176,39206.0530787037,2007-05-04,01:16:26
29.4486833333333,117.978933333333,0,869.422572178478,39206.0533796296,2007-05-04,01:16:52
29.4484833333333,117.9789,0,869.422572178478,39206.0536574074,2007-05-04,01:17:16
29.4482833333333,117.978816666667,0,862.860892388451,39206.0541550926,2007-05-04,01:17:59
29.4480833333333,117.978733333333,0,862.860892388451,39206.054375,2007-05-04,01:18:18
29.44785,117.978666666667,0,793.963254593176,39206.0546759259,2007-05-04,01:18:44
29.4477166666667,117.978533333333,0,787.40157480315,39206.0548726852,2007-05-04,01:19:01
29.4476,117.978533333333,0,787.40157480315,39206.0552777778,2007-05-04,01:19:36
29.4474666666667,117.97845,0,810.367454068241,39206.0559027778,2007-05-04,01:20:30
29.4473166666667,117.978316666667,0,830.05249343832,39206.0563773148,2007-05-04,01:21:11
29.4471833333333,117.978133333333,0,833.333333333333,39206.0566319444,2007-05-04,01:21:33
29.4473666666667,117.977883333333,0,820.209973753281,39206.0567708333,2007-05-04,01:21:45
29.4471666666667,117.97785,0,800.524934383202,39206.0569444444,2007-05-04,01:22:00
29.4470333333333,117.9778,0,770.997375328084,39206.0579513889,2007-05-04,01:23:27
29.44685,117.977716666667,0,780.839895013123,39206.0585763889,2007-05-04,01:24:21
29.4466666666667,117.97755,0,793.963254593176,39206.0588078704,2007-05-04,01:24:41
29.44655,117.977316666667,0,793.963254593176,39206.0590740741,2007-05-04,01:25:04
29.4463,117.97715,0,803.805774278215,39206.0595949074,2007-05-04,01:25:49
29.4461833333333,117.977016666667,0,797.244094488189,39206.0597685185,2007-05-04,01:26:04
29.4458333333333,117.9767,0,813.648293963255,39206.0602199074,2007-05-04,01:26:43
29.4456833333333,117.976433333333,0,823.490813648294,39206.0605439815,2007-05-04,01:27:11
29.4455,117.9763,0,826.771653543307,39206.0614236111,2007-05-04,01:28:27
29.4453,117.976166666667,0,843.175853018373,39206.0616550926,2007-05-04,01:28:47
29.4451833333333,117.976033333333,0,853.018372703412,39206.0618171296,2007-05-04,01:29:01
29.44515,117.975816666667,0,856.299212598425,39206.0620486111,2007-05-04,01:29:21
29.4449666666667,117.975716666667,0,862.860892388451,39206.0623032407,2007-05-04,01:29:43
29.4447,117.9755,0,872.703412073491,39206.0626388889,2007-05-04,01:30:12
29.4446666666667,117.975266666667,0,846.456692913386,39206.0628587963,2007-05-04,01:30:31
29.4447,117.97505,0,790.682414698163,39206.0630902778,2007-05-04,01:30:51
29.4445166666667,117.975033333333,0,846.456692913386,39206.0637384259,2007-05-04,01:31:47
29.4443333333333,117.974983333333,0,853.018372703412,39206.0639930556,2007-05-04,01:32:09
29.44415,117.974816666667,0,856.299212598425,39206.064212963,2007-05-04,01:32:28
29.444,117.974666666667,0,869.422572178478,39206.064375,2007-05-04,01:32:42
29.444,117.9745,0,892.388451443569,39206.064525463,2007-05-04,01:32:55
29.4441166666667,117.974266666667,0,928.477690288714,39206.0648148148,2007-05-04,01:33:20
29.4442166666667,117.974083333333,0,951.443569553806,39206.0650925926,2007-05-04,01:33:44
29.4443166666667,117.973683333333,0,980.971128608924,39206.065462963,2007-05-04,01:34:16
29.4444166666667,117.973483333333,0,987.53280839895,39206.0657060185,2007-05-04,01:34:37
29.4444166666667,117.97325,0,984.251968503937,39206.0659027778,2007-05-04,01:34:54
29.4443,117.972783333333,0,994.094488188976,39206.0662962963,2007-05-04,01:35:28
29.4442166666667,117.97255,0,1000.656167979,39206.0665393519,2007-05-04,01:35:49
29.4442666666667,117.972333333333,0,1000.656167979,39206.0667824074,2007-05-04,01:36:10
29.4444333333333,117.97215,0,990.813648293963,39206.0673263889,2007-05-04,01:36:57
29.44455,117.97195,0,1000.656167979,39206.0676273148,2007-05-04,01:37:23
29.4446833333333,117.971933333333,0,990.813648293963,39206.0690277778,2007-05-04,01:39:24
29.4449166666667,117.971983333333,0,987.53280839895,39206.069525463,2007-05-04,01:40:07
29.4450666666667,117.972083333333,0,984.251968503937,39206.0697685185,2007-05-04,01:40:28
29.4452,117.972216666667,0,977.690288713911,39206.0699537037,2007-05-04,01:40:44
29.4454333333333,117.972233333333,0,990.813648293963,39206.0702546296,2007-05-04,01:41:10
29.4456166666667,117.972266666667,0,994.094488188976,39206.0704513889,2007-05-04,01:41:27
29.44585,117.972366666667,0,994.094488188976,39206.0707291667,2007-05-04,01:41:51
29.446,117.972483333333,0,994.094488188976,39206.0709143518,2007-05-04,01:42:07
29.4462166666667,117.9725,0,997.375328083989,39206.0711574074,2007-05-04,01:42:28
29.4463333333333,117.972483333333,0,990.813648293963,39206.0716203704,2007-05-04,01:43:08
29.4466166666667,117.9725,0,1010.49868766404,39206.0719212963,2007-05-04,01:43:34
29.4469,117.972383333333,0,1026.90288713911,39206.0722337963,2007-05-04,01:44:01
29.4471166666667,117.9724,0,1020.34120734908,39206.0724768518,2007-05-04,01:44:22
29.4473166666667,117.972366666667,0,1013.77952755906,39206.0727430556,2007-05-04,01:44:45
29.4475333333333,117.972383333333,0,1007.21784776903,39206.0730439815,2007-05-04,01:45:11
29.4476833333333,117.972333333333,0,1033.46456692913,39206.0733217593,2007-05-04,01:45:35
29.4478333333333,117.972233333333,0,1030.18372703412,39206.0736921296,2007-05-04,01:46:07
29.4478333333333,117.972016666667,0,1020.34120734908,39206.0741666667,2007-05-04,01:46:48
29.4480333333333,117.972033333333,0,1026.90288713911,39206.0751273148,2007-05-04,01:48:11
29.4481833333333,117.9721,0,1026.90288713911,39206.0753472222,2007-05-04,01:48:30
29.4485,117.972066666667,0,1030.18372703412,39206.0759722222,2007-05-04,01:49:24
29.4485333333333,117.972233333333,0,1033.46456692913,39206.0769907407,2007-05-04,01:50:52
29.4487166666667,117.972216666667,0,1033.46456692913,39206.0771643519,2007-05-04,01:51:07
29.4488,117.9724,0,1033.46456692913,39206.0776157407,2007-05-04,01:51:46
29.4489833333333,117.972383333333,0,1030.18372703412,39206.0778240741,2007-05-04,01:52:04
29.4492166666667,117.972333333333,0,1036.74540682415,39206.078275463,2007-05-04,01:52:43
29.4494,117.972333333333,0,1036.74540682415,39206.0784722222,2007-05-04,01:53:00
29.4496166666667,117.972266666667,0,1053.14960629921,39206.0787384259,2007-05-04,01:53:23
29.4498333333333,117.972316666667,0,1072.83464566929,39206.0789814815,2007-05-04,01:53:44
29.4501166666667,117.97225,0,1072.83464566929,39206.0792939815,2007-05-04,01:54:11
29.45025,117.972216666667,0,1069.55380577428,39206.0827662037,2007-05-04,01:59:11
29.4503666666667,117.972016666667,0,1076.1154855643,39206.0836689815,2007-05-04,02:00:29
29.4505833333333,117.9718,0,1066.27296587927,39206.0840046296,2007-05-04,02:00:58
29.4506666666667,117.971616666667,0,1062.99212598425,39206.0842013889,2007-05-04,02:01:15
29.45085,117.971583333333,0,1056.43044619423,39206.0843981481,2007-05-04,02:01:32
29.4510166666667,117.971583333333,0,1056.43044619423,39206.0845717593,2007-05-04,02:01:47
29.4514333333333,117.97135,0,1053.14960629921,39206.0851157407,2007-05-04,02:02:34
29.4516166666667,117.97115,0,1033.46456692913,39206.0856712963,2007-05-04,02:03:22
29.45175,117.971033333333,0,1020.34120734908,39206.0858564815,2007-05-04,02:03:38
29.4518833333333,117.970883333333,0,1017.06036745407,39206.0860416667,2007-05-04,02:03:54
29.4520666666667,117.9709,0,1013.77952755906,39206.0862152778,2007-05-04,02:04:09
29.4521833333333,117.9708,0,1013.77952755906,39206.0866203704,2007-05-04,02:04:44
29.4524,117.970733333333,0,1020.34120734908,39206.0869675926,2007-05-04,02:05:14
29.4525833333333,117.970566666667,0,1026.90288713911,39206.0871875,2007-05-04,02:05:33
29.4527,117.97045,0,1026.90288713911,39206.0875347222,2007-05-04,02:06:03
29.4528666666667,117.97035,0,1023.62204724409,39206.0881134259,2007-05-04,02:06:53
29.4529666666667,117.9702,0,1026.90288713911,39206.0882986111,2007-05-04,02:07:09
29.4531333333333,117.970233333333,0,1036.74540682415,39206.0892476852,2007-05-04,02:08:31
29.4530166666667,117.970283333333,0,1072.83464566929,39206.0930324074,2007-05-04,02:13:58
29.4528166666667,117.970416666667,0,1056.43044619423,39206.0933333333,2007-05-04,02:14:24
29.45265,117.970583333333,0,1059.71128608924,39206.093599537,2007-05-04,02:14:47
29.45245,117.970716666667,0,1062.99212598425,39206.0938657407,2007-05-04,02:15:10
29.45225,117.9708,0,1066.27296587927,39206.0940740741,2007-05-04,02:15:28
29.4521,117.970883333333,0,1066.27296587927,39206.0942476852,2007-05-04,02:15:43
29.4519166666667,117.970916666667,0,1062.99212598425,39206.0944328704,2007-05-04,02:15:59
29.4517666666667,117.971033333333,0,1059.71128608924,39206.0946064815,2007-05-04,02:16:14
29.4516166666667,117.971166666667,0,1043.30708661417,39206.0948032407,2007-05-04,02:16:31
29.4514833333333,117.971333333333,0,1036.74540682415,39206.0950231481,2007-05-04,02:16:50
29.4513166666667,117.971566666667,0,1030.18372703412,39206.0953240741,2007-05-04,02:17:16
29.4512,117.971716666667,0,1040.02624671916,39206.0955787037,2007-05-04,02:17:38
29.4510333333333,117.97195,0,1046.58792650919,39206.0959143518,2007-05-04,02:18:07
29.4508166666667,117.972,0,1053.14960629921,39206.0961921296,2007-05-04,02:18:31
29.4506833333333,117.9721,0,1056.43044619423,39206.0964351852,2007-05-04,02:18:52
29.4505166666667,117.97225,0,1072.83464566929,39206.0968865741,2007-05-04,02:19:31
29.45075,117.97225,0,1085.95800524934,39206.0972453704,2007-05-04,02:20:02
29.4509,117.97225,0,1089.23884514436,39206.0975115741,2007-05-04,02:20:25
29.4507166666667,117.972383333333,0,1099.0813648294,39206.0978356482,2007-05-04,02:20:53
29.4504833333333,117.9725,0,1105.64304461942,39206.0986921296,2007-05-04,02:22:07
29.4503333333333,117.973,0,1112.20472440945,39206.0993865741,2007-05-04,02:23:07
29.4500833333333,117.97305,0,1112.20472440945,39206.0997800926,2007-05-04,02:23:41
29.4498833333333,117.9733,0,1122.04724409449,39206.1001967593,2007-05-04,02:24:17
29.4497333333333,117.973416666667,0,1138.45144356955,39206.1004513889,2007-05-04,02:24:39
29.44945,117.9734,0,1148.29396325459,39206.1008333333,2007-05-04,02:25:12
29.4492833333333,117.973416666667,0,1164.69816272966,39206.1010532407,2007-05-04,02:25:31
29.4491166666667,117.9735,0,1174.5406824147,39206.1012962963,2007-05-04,02:25:52
29.4489,117.9737,0,1197.50656167979,39206.1017013889,2007-05-04,02:26:27
29.4487666666667,117.973783333333,0,1204.06824146982,39206.101875,2007-05-04,02:26:42
29.4487166666667,117.973966666667,0,1217.19160104987,39206.1020949074,2007-05-04,02:27:01
29.4485166666667,117.97415,0,1230.31496062992,39206.1024305556,2007-05-04,02:27:30
29.4483833333333,117.97425,0,1233.59580052493,39206.102662037,2007-05-04,02:27:50
29.4482166666667,117.974333333333,0,1246.71916010499,39206.1029166667,2007-05-04,02:28:12
29.4480333333333,117.974316666667,0,1246.71916010499,39206.1031365741,2007-05-04,02:28:31
29.4482333333333,117.97445,0,1259.84251968504,39206.103587963,2007-05-04,02:29:10
29.4483833333333,117.9745,0,1259.84251968504,39206.1047222222,2007-05-04,02:30:48
29.4485666666667,117.97465,0,1266.40419947507,39206.1049884259,2007-05-04,02:31:11
29.4486166666667,117.97485,0,1272.96587926509,39206.1052083333,2007-05-04,02:31:30
29.4487833333333,117.9749,0,1272.96587926509,39206.1054166667,2007-05-04,02:31:48
29.4489333333333,117.9749,0,1272.96587926509,39206.1063541667,2007-05-04,02:33:09
29.4491166666667,117.974966666667,0,1276.2467191601,39206.1075694444,2007-05-04,02:34:54
29.4493333333333,117.97495,0,1272.96587926509,39206.1078009259,2007-05-04,02:35:14
29.4496,117.97505,0,1286.08923884514,39206.1081597222,2007-05-04,02:35:45
29.4497,117.975366666667,0,1282.80839895013,39206.1095023148,2007-05-04,02:37:41
29.44985,117.9755,0,1286.08923884514,39206.1097222222,2007-05-04,02:38:00
29.4500666666667,117.975516666667,0,1282.80839895013,39206.1100115741,2007-05-04,02:38:25
29.4502333333333,117.97555,0,1279.52755905512,39206.1102430556,2007-05-04,02:38:45
29.4503666666667,117.975583333333,0,1282.80839895013,39206.110462963,2007-05-04,02:39:04
29.45055,117.975633333333,0,1272.96587926509,39206.1115393518,2007-05-04,02:40:37
29.4506,117.975916666667,0,1282.80839895013,39206.1118055556,2007-05-04,02:41:00
29.4506833333333,117.9761,0,1286.08923884514,39206.1120023148,2007-05-04,02:41:17
29.4509333333333,117.976083333333,0,1279.52755905512,39206.1122916667,2007-05-04,02:41:42
29.4512,117.9761,0,1282.80839895013,39206.1125925926,2007-05-04,02:42:08
29.4514166666667,117.976116666667,0,1282.80839895013,39206.1128587963,2007-05-04,02:42:31
29.4514833333333,117.9764,0,1289.37007874016,39206.1131018519,2007-05-04,02:42:52
29.4516166666667,117.976566666667,0,1286.08923884514,39206.1132986111,2007-05-04,02:43:09
29.4518333333333,117.97665,0,1286.08923884514,39206.1135532407,2007-05-04,02:43:31
29.4520833333333,117.97685,0,1269.68503937008,39206.1138541667,2007-05-04,02:43:57
29.4522,117.977033333333,0,1269.68503937008,39206.1140625,2007-05-04,02:44:15
29.4524333333333,117.977133333333,0,1282.80839895013,39206.1143055556,2007-05-04,02:44:36
29.4526,117.977233333333,0,1292.65091863517,39206.1144560185,2007-05-04,02:44:49
29.45285,117.977566666667,0,1312.33595800525,39206.114837963,2007-05-04,02:45:22
29.45305,117.97775,0,1318.89763779528,39206.1150925926,2007-05-04,02:45:44
29.4532,117.977883333333,0,1318.89763779528,39206.1153125,2007-05-04,02:46:03
29.4533833333333,117.97785,0,1305.77427821522,39206.1155092593,2007-05-04,02:46:20
29.45355,117.977816666667,0,1318.89763779528,39206.1156481481,2007-05-04,02:46:32
29.4536166666667,117.978066666667,0,1335.30183727034,39206.1158796296,2007-05-04,02:46:52
29.4536833333333,117.978233333333,0,1318.89763779528,39206.1159953704,2007-05-04,02:47:02
29.4538666666667,117.978283333333,0,1325.4593175853,39206.1161921296,2007-05-04,02:47:19
29.45405,117.9781,0,1305.77427821522,39206.1163657407,2007-05-04,02:47:34
29.4542333333333,117.977983333333,0,1325.4593175853,39206.1165162037,2007-05-04,02:47:47
29.4545333333333,117.977916666667,0,1322.17847769029,39206.1167708333,2007-05-04,02:48:09
29.4547,117.977933333333,0,1328.74015748031,39206.1169328704,2007-05-04,02:48:23
29.45485,117.978083333333,0,1341.86351706037,39206.1170717593,2007-05-04,02:48:35
29.4550333333333,117.978216666667,0,1348.42519685039,39206.1172569444,2007-05-04,02:48:51
29.45525,117.97835,0,1335.30183727034,39206.1176388889,2007-05-04,02:49:24
29.4554833333333,117.9783,0,1338.58267716535,39206.1178819444,2007-05-04,02:49:45
29.4557,117.978316666667,0,1348.42519685039,39206.1180439815,2007-05-04,02:49:59
29.45575,117.978533333333,0,1345.14435695538,39206.118275463,2007-05-04,02:50:19
29.4556333333333,117.9787,0,1341.86351706037,39206.1184027778,2007-05-04,02:50:30
29.45555,117.978883333333,0,1341.86351706037,39206.1186689815,2007-05-04,02:50:53
29.4553666666667,117.979066666667,0,1348.42519685039,39206.1189236111,2007-05-04,02:51:15
29.4553166666667,117.979233333333,0,1368.11023622047,39206.1195023148,2007-05-04,02:52:05
29.4554833333333,117.979366666667,0,1364.82939632546,39206.1197453704,2007-05-04,02:52:26
29.4557,117.979216666667,0,1368.11023622047,39206.1199884259,2007-05-04,02:52:47
29.4558833333333,117.979116666667,0,1361.54855643045,39206.1201967593,2007-05-04,02:53:05
29.4559833333333,117.979233333333,0,1361.54855643045,39206.1206944444,2007-05-04,02:53:48
29.456,117.979516666667,0,1358.26771653543,39206.1210763889,2007-05-04,02:54:21
29.4560333333333,117.97985,0,1351.70603674541,39206.1213310185,2007-05-04,02:54:43
29.4561666666667,117.980316666667,0,1345.14435695538,39206.1216898148,2007-05-04,02:55:14
29.4563833333333,117.98055,0,1341.86351706037,39206.1219560185,2007-05-04,02:55:37
29.4565,117.98095,0,1335.30183727034,39206.122349537,2007-05-04,02:56:11
29.45685,117.981116666667,0,1332.02099737533,39206.1227662037,2007-05-04,02:56:47
29.457,117.981083333333,0,1335.30183727034,39206.1228935185,2007-05-04,02:56:58
29.4571333333333,117.980883333333,0,1338.58267716535,39206.1231018519,2007-05-04,02:57:16
29.4572666666667,117.980783333333,0,1332.02099737533,39206.1233449074,2007-05-04,02:57:37
29.4573666666667,117.980933333333,0,1338.58267716535,39206.1235185185,2007-05-04,02:57:52
29.4575,117.981066666667,0,1345.14435695538,39206.1241666667,2007-05-04,02:58:48
29.45755,117.9813,0,1345.14435695538,39206.1244444444,2007-05-04,02:59:12
29.4575,117.981566666667,0,1345.14435695538,39206.1246990741,2007-05-04,02:59:34
29.4575333333333,117.9818,0,1348.42519685039,39206.1249074074,2007-05-04,02:59:52
29.45775,117.98185,0,1354.98687664042,39206.1251388889,2007-05-04,03:00:12
29.4579666666667,117.981733333333,0,1358.26771653543,39206.1253819444,2007-05-04,03:00:33
29.4581166666667,117.98165,0,1354.98687664042,39206.1256134259,2007-05-04,03:00:53
29.4583,117.9816,0,1358.26771653543,39206.1257986111,2007-05-04,03:01:09
29.4584833333333,117.98145,0,1358.26771653543,39206.1260300926,2007-05-04,03:01:29
29.4587,117.981216666667,0,1358.26771653543,39206.1263657407,2007-05-04,03:01:58
29.4589,117.981283333333,0,1348.42519685039,39206.1266203704,2007-05-04,03:02:20
29.4588833333333,117.981766666667,0,1348.42519685039,39206.1271064815,2007-05-04,03:03:02
29.45885,117.982033333333,0,1348.42519685039,39206.1273726852,2007-05-04,03:03:25
29.459,117.98225,0,1351.70603674541,39206.1276041667,2007-05-04,03:03:45
29.4591833333333,117.982233333333,0,1351.70603674541,39206.1278125,2007-05-04,03:04:03
29.4593666666667,117.98225,0,1358.26771653543,39206.1280092593,2007-05-04,03:04:20
29.4594166666667,117.9824,0,1358.26771653543,39206.1282175926,2007-05-04,03:04:38
29.4596,117.982533333333,0,1358.26771653543,39206.1284375,2007-05-04,03:04:57
29.4597,117.982833333333,0,1371.39107611549,39206.1288078704,2007-05-04,03:05:29
29.4597,117.983083333333,0,1377.95275590551,39206.1290856482,2007-05-04,03:05:53
29.4598166666667,117.983283333333,0,1381.23359580052,39206.1292939815,2007-05-04,03:06:11
29.4600166666667,117.9835,0,1374.6719160105,39206.1295833333,2007-05-04,03:06:36
29.46015,117.98365,0,1371.39107611549,39206.1297569444,2007-05-04,03:06:51
29.4603166666667,117.98375,0,1371.39107611549,39206.1299189815,2007-05-04,03:07:05
29.4604,117.984116666667,0,1371.39107611549,39206.1302777778,2007-05-04,03:07:36
29.46055,117.984333333333,0,1371.39107611549,39206.1305092593,2007-05-04,03:07:56
29.4606833333333,117.984666666667,0,1368.11023622047,39206.1307986111,2007-05-04,03:08:21
29.4609666666667,117.98495,0,1368.11023622047,39206.1311805556,2007-05-04,03:08:54
29.4611833333333,117.985116666667,0,1377.95275590551,39206.1314699074,2007-05-04,03:09:19
29.4614166666667,117.985183333333,0,1404.19947506562,39206.1316782407,2007-05-04,03:09:37
29.4616833333333,117.9852,0,1423.8845144357,39206.1319560185,2007-05-04,03:10:01
29.4619666666667,117.985316666667,0,1400.9186351706,39206.1322800926,2007-05-04,03:10:29
29.4622666666667,117.985433333333,0,1368.11023622047,39206.1326273148,2007-05-04,03:10:59
29.4624333333333,117.985616666667,0,1358.26771653543,39206.1328356481,2007-05-04,03:11:17
29.46255,117.985866666667,0,1345.14435695538,39206.1331134259,2007-05-04,03:11:41
29.46285,117.986183333333,0,1328.74015748031,39206.1334837963,2007-05-04,03:12:13
29.4630333333333,117.98625,0,1364.82939632546,39206.1340509259,2007-05-04,03:13:02
29.4632666666667,117.98635,0,1345.14435695538,39206.135150463,2007-05-04,03:14:37
29.4634666666667,117.986383333333,0,1338.58267716535,39206.1355555556,2007-05-04,03:15:12
29.4637166666667,117.986483333333,0,1315.61679790026,39206.1358449074,2007-05-04,03:15:37
29.4639333333333,117.986566666667,0,1315.61679790026,39206.1360532407,2007-05-04,03:15:55
29.4641666666667,117.9866,0,1318.89763779528,39206.1362847222,2007-05-04,03:16:15
29.4644666666667,117.986716666667,0,1325.4593175853,39206.1365162037,2007-05-04,03:16:35
29.4647166666667,117.986783333333,0,1325.4593175853,39206.1368287037,2007-05-04,03:17:02
29.4652,117.987016666667,0,1318.89763779528,39206.137337963,2007-05-04,03:17:46
29.4653333333333,117.987116666667,0,1312.33595800525,39206.1375,2007-05-04,03:18:00
29.4657,117.987316666667,0,1302.49343832021,39206.1379166667,2007-05-04,03:18:36
29.4659166666667,117.98735,0,1305.77427821522,39206.1381365741,2007-05-04,03:18:55
29.4661166666667,117.987466666667,0,1299.2125984252,39206.1383796296,2007-05-04,03:19:16
29.46635,117.987566666667,0,1292.65091863517,39206.1386226852,2007-05-04,03:19:37
29.4666166666667,117.98765,0,1289.37007874016,39206.138912037,2007-05-04,03:20:02
29.4668166666667,117.987766666667,0,1292.65091863517,39206.1391319444,2007-05-04,03:20:21
29.46705,117.987883333333,0,1299.2125984252,39206.1393865741,2007-05-04,03:20:43
29.4671833333333,117.98795,0,1302.49343832021,39206.139537037,2007-05-04,03:20:56
29.4674166666667,117.988066666667,0,1315.61679790026,39206.1397916667,2007-05-04,03:21:18
29.4675833333333,117.988116666667,0,1318.89763779528,39206.1399768519,2007-05-04,03:21:34
29.4677833333333,117.98815,0,1315.61679790026,39206.1402083333,2007-05-04,03:21:54
29.46795,117.988216666667,0,1335.30183727034,39206.1403819444,2007-05-04,03:22:09
29.46815,117.988316666667,0,1325.4593175853,39206.1405902778,2007-05-04,03:22:27
29.4683666666667,117.988466666667,0,1312.33595800525,39206.1408564815,2007-05-04,03:22:50
29.4685166666667,117.9886,0,1309.05511811024,39206.1410300926,2007-05-04,03:23:05
29.4687166666667,117.988683333333,0,1309.05511811024,39206.1412384259,2007-05-04,03:23:23
29.4691,117.98885,0,1312.33595800525,39206.1416782407,2007-05-04,03:24:01
29.4692666666667,117.989,0,1309.05511811024,39206.1418865741,2007-05-04,03:24:19
29.46935,117.9893,0,1309.05511811024,39206.1421643518,2007-05-04,03:24:43
29.4694166666667,117.989516666667,0,1295.93175853018,39206.142349537,2007-05-04,03:24:59
29.46955,117.98965,0,1292.65091863517,39206.1425347222,2007-05-04,03:25:15
29.4696833333333,117.98975,0,1282.80839895013,39206.1426736111,2007-05-04,03:25:27
29.46985,117.989816666667,0,1292.65091863517,39206.1428240741,2007-05-04,03:25:40
29.47005,117.98995,0,1279.52755905512,39206.1430555556,2007-05-04,03:26:00
29.4702166666667,117.99015,0,1266.40419947507,39206.1433217593,2007-05-04,03:26:23
29.4703166666667,117.990383333333,0,1279.52755905512,39206.1435416667,2007-05-04,03:26:42
29.47035,117.9908,0,1292.65091863517,39206.143912037,2007-05-04,03:27:14
29.4704333333333,117.991083333333,0,1295.93175853018,39206.144375,2007-05-04,03:27:54
29.47045,117.991266666667,0,1282.80839895013,39206.1450462963,2007-05-04,03:28:52
29.47045,117.99195,0,1272.96587926509,39206.1458680556,2007-05-04,03:30:03
29.4706,117.992183333333,0,1269.68503937008,39206.1461458333,2007-05-04,03:30:27
29.4707333333333,117.992333333333,0,1286.08923884514,39206.1463425926,2007-05-04,03:30:44
29.4709833333333,117.992466666667,0,1269.68503937008,39206.1466435185,2007-05-04,03:31:10
29.4711,117.992583333333,0,1272.96587926509,39206.1467824074,2007-05-04,03:31:22
29.4711833333333,117.992783333333,0,1282.80839895013,39206.1470138889,2007-05-04,03:31:42
29.4711,117.993283333333,0,1286.08923884514,39206.1474305556,2007-05-04,03:32:18
29.47095,117.993533333333,0,1279.52755905512,39206.1476736111,2007-05-04,03:32:39
29.4707333333333,117.993666666667,0,1269.68503937008,39206.1479166667,2007-05-04,03:33:00
29.4705333333333,117.993833333333,0,1259.84251968504,39206.1481481481,2007-05-04,03:33:20
29.4703833333333,117.99395,0,1253.28083989501,39206.1483101852,2007-05-04,03:33:34
29.4700833333333,117.994233333333,0,1250,39206.1486574074,2007-05-04,03:34:04
29.4698833333333,117.994366666667,0,1246.71916010499,39206.1488773148,2007-05-04,03:34:23
29.4697833333333,117.994516666667,0,1250,39206.1490277778,2007-05-04,03:34:36
29.4696333333333,117.994733333333,0,1259.84251968504,39206.1492592593,2007-05-04,03:34:56
29.46955,117.99505,0,1243.43832020997,39206.149525463,2007-05-04,03:35:19
29.46945,117.995216666667,0,1236.87664041995,39206.1496759259,2007-05-04,03:35:32
29.4692833333333,117.995483333333,0,1227.03412073491,39206.1499421296,2007-05-04,03:35:55
29.46915,117.9957,0,1227.03412073491,39206.150162037,2007-05-04,03:36:14
29.469,117.99595,0,1213.91076115486,39206.1503819444,2007-05-04,03:36:33
29.4688333333333,117.996116666667,0,1213.91076115486,39206.1506018518,2007-05-04,03:36:52
29.4686333333333,117.996266666667,0,1217.19160104987,39206.1508333333,2007-05-04,03:37:12
29.46855,117.996533333333,0,1210.62992125984,39206.1510763889,2007-05-04,03:37:33
29.4686166666667,117.996833333333,0,1204.06824146982,39206.1513310185,2007-05-04,03:37:55
29.4685333333333,117.997066666667,0,1204.06824146982,39206.1515509259,2007-05-04,03:38:14
29.4683333333333,117.99715,0,1200.7874015748,39206.1522800926,2007-05-04,03:39:17
29.4681666666667,117.997233333333,0,1207.34908136483,39206.1526041667,2007-05-04,03:39:45
29.4680166666667,117.997316666667,0,1210.62992125984,39206.1527662037,2007-05-04,03:39:59
29.4678333333333,117.997466666667,0,1213.91076115486,39206.152974537,2007-05-04,03:40:17
29.4676333333333,117.997633333333,0,1204.06824146982,39206.1554166667,2007-05-04,03:43:48
29.4674,117.997816666667,0,1200.7874015748,39206.1557291667,2007-05-04,03:44:15
29.4673,117.997916666667,0,1197.50656167979,39206.1559837963,2007-05-04,03:44:37
29.4670833333333,117.998033333333,0,1197.50656167979,39206.1566087963,2007-05-04,03:45:31
29.46695,117.998116666667,0,1200.7874015748,39206.1567939815,2007-05-04,03:45:47
29.4667,117.998266666667,0,1194.22572178478,39206.1570949074,2007-05-04,03:46:13
29.4664666666667,117.998416666667,0,1197.50656167979,39206.1573842593,2007-05-04,03:46:38
29.4663,117.998533333333,0,1197.50656167979,39206.1575694444,2007-05-04,03:46:54
29.4661333333333,117.9986,0,1204.06824146982,39206.1577430556,2007-05-04,03:47:09
29.4659833333333,117.998683333333,0,1207.34908136483,39206.1580324074,2007-05-04,03:47:34
