# Supplementary material for: Research on differential privacy protection method based on user tendency
Source: PLoS One. 2023 Oct 26;18(10):e0288823. doi: 10.1371/journal.pone.0288823 (PMC10602288; doi:10.1371/journal.pone.0288823)
Supplement: S2 Data — (ZIP) [file pone.0288823.s002.zip › Data 5-2/022/Trajectory/20090109071704.plt]

Geolife trajectory
WGS 84
Altitude is in Feet
Reserved 3
0,2,255,My Track,0,0,2,8421376
0
39.98456,116.320123,0,492,39822.3035185185,2009-01-09,07:17:04
39.984598,116.32005,0,492,39822.3035648148,2009-01-09,07:17:08
39.984643,116.32003,0,492,39822.303599537,2009-01-09,07:17:11
39.984593,116.320076,0,492,39822.3036458333,2009-01-09,07:17:15
39.984568,116.320129,0,492,39822.3037037037,2009-01-09,07:17:20
39.984549,116.320198,0,491,39822.3037615741,2009-01-09,07:17:25
39.984524,116.320269,0,491,39822.3038078704,2009-01-09,07:17:29
39.984599,116.320316,0,491,39822.3038541667,2009-01-09,07:17:33
39.984602,116.320368,0,492,39822.303912037,2009-01-09,07:17:38
39.984619,116.320395,0,495,39822.3039699074,2009-01-09,07:17:43
39.984662,116.320397,0,499,39822.3040277778,2009-01-09,07:17:48
39.984629,116.32044,0,500,39822.3040393519,2009-01-09,07:17:49
39.984646,116.320439,0,503,39822.3040972222,2009-01-09,07:17:54
39.984694,116.320429,0,507,39822.3041435185,2009-01-09,07:17:58
39.984736,116.320406,0,509,39822.3041666667,2009-01-09,07:18:00
39.984783,116.320396,0,515,39822.304224537,2009-01-09,07:18:05
39.984828,116.320382,0,519,39822.3042592593,2009-01-09,07:18:08
39.984871,116.32037,0,526,39822.3043171296,2009-01-09,07:18:13
39.984876,116.320346,0,528,39822.304375,2009-01-09,07:18:18
39.984927,116.320314,0,528,39822.3043981481,2009-01-09,07:18:20
39.984961,116.320272,0,529,39822.3044212963,2009-01-09,07:18:22
39.984954,116.320234,0,532,39822.3044791667,2009-01-09,07:18:27
39.984933,116.320201,0,536,39822.304537037,2009-01-09,07:18:32
39.984903,116.320156,0,541,39822.3045949074,2009-01-09,07:18:37
39.984915,116.32012,0,546,39822.3046527778,2009-01-09,07:18:42
39.9849,116.320064,0,552,39822.3046990741,2009-01-09,07:18:46
39.98487,116.320032,0,558,39822.3047569444,2009-01-09,07:18:51
39.984761,116.319939,0,565,39822.3048148148,2009-01-09,07:18:56
39.984723,116.319893,0,574,39822.3048726852,2009-01-09,07:19:01
39.984728,116.319841,0,582,39822.3049189815,2009-01-09,07:19:05
39.984737,116.319781,0,591,39822.3049652778,2009-01-09,07:19:09
39.984754,116.319743,0,604,39822.3050231481,2009-01-09,07:19:14
39.98475,116.319715,0,617,39822.3050810185,2009-01-09,07:19:19
39.984759,116.319663,0,626,39822.3051157407,2009-01-09,07:19:22
39.984731,116.319633,0,638,39822.305162037,2009-01-09,07:19:26
39.984683,116.319645,0,647,39822.3051967593,2009-01-09,07:19:29
39.984646,116.31965,0,659,39822.3052430556,2009-01-09,07:19:33
39.9846,116.319641,0,671,39822.3052893518,2009-01-09,07:19:37
39.984546,116.319647,0,682,39822.3053356481,2009-01-09,07:19:41
39.984341,116.319796,0,682,39822.3053472222,2009-01-09,07:19:42
39.984285,116.319839,0,685,39822.3053587963,2009-01-09,07:19:43
39.984232,116.319857,0,688,39822.3053819444,2009-01-09,07:19:45
39.98417,116.319883,0,692,39822.3054050926,2009-01-09,07:19:47
39.984134,116.319931,0,701,39822.3054398148,2009-01-09,07:19:50
39.984098,116.31998,0,710,39822.305474537,2009-01-09,07:19:53
39.984057,116.320033,0,720,39822.3055092593,2009-01-09,07:19:56
39.984033,116.320086,0,729,39822.3055439815,2009-01-09,07:19:59
39.984023,116.32014,0,738,39822.3055787037,2009-01-09,07:20:02
39.984014,116.320195,0,743,39822.3056134259,2009-01-09,07:20:05
39.984002,116.320252,0,749,39822.3056481481,2009-01-09,07:20:08
39.984005,116.320275,0,748,39822.3057060185,2009-01-09,07:20:13
39.984029,116.320297,0,749,39822.3057638889,2009-01-09,07:20:18
39.984049,116.320328,0,755,39822.3058217593,2009-01-09,07:20:23
39.968221,116.301923,0,491,39822.4142592593,2009-01-09,09:56:32
39.968164,116.301907,0,491,39822.4142708333,2009-01-09,09:56:33
39.968107,116.301881,0,491,39822.4142824074,2009-01-09,09:56:34
39.968053,116.301837,0,491,39822.4143055556,2009-01-09,09:56:36
39.968009,116.301788,0,491,39822.4143287037,2009-01-09,09:56:38
39.967991,116.30172,0,491,39822.4143634259,2009-01-09,09:56:41
39.967922,116.301678,0,491,39822.4144675926,2009-01-09,09:56:50
39.967912,116.301714,0,491,39822.414525463,2009-01-09,09:56:55
39.967953,116.301766,0,491,39822.4145833333,2009-01-09,09:57:00
39.967989,116.301804,0,491,39822.4146064815,2009-01-09,09:57:02
39.96805,116.301852,0,491,39822.4146412037,2009-01-09,09:57:05
39.9681,116.301884,0,491,39822.4146643518,2009-01-09,09:57:07
39.968783,116.302009,0,430,39822.4147337963,2009-01-09,09:57:13
39.968769,116.301995,0,430,39822.4147916667,2009-01-09,09:57:18
39.968742,116.30199,0,430,39822.414849537,2009-01-09,09:57:23
39.968711,116.301976,0,430,39822.4149074074,2009-01-09,09:57:28
39.968699,116.301972,0,413,39822.4149652778,2009-01-09,09:57:33
39.968699,116.301972,0,413,39822.415,2009-01-09,09:57:36
39.9687,116.301968,0,408,39822.4150231481,2009-01-09,09:57:38
39.968706,116.301931,0,392,39822.4150694444,2009-01-09,09:57:42
39.968664,116.301916,0,381,39822.4151157407,2009-01-09,09:57:46
39.968614,116.301901,0,374,39822.415162037,2009-01-09,09:57:50
39.968647,116.301958,0,367,39822.4151851852,2009-01-09,09:57:52
39.968662,116.301962,0,361,39822.4152430556,2009-01-09,09:57:57
39.968652,116.301962,0,360,39822.4153009259,2009-01-09,09:58:02
39.968608,116.301917,0,355,39822.4153587963,2009-01-09,09:58:07
39.968564,116.301876,0,350,39822.4153819444,2009-01-09,09:58:09
39.968521,116.301842,0,344,39822.4154050926,2009-01-09,09:58:11
39.968477,116.301813,0,339,39822.4154282407,2009-01-09,09:58:13
39.968437,116.301782,0,334,39822.4154513889,2009-01-09,09:58:15
39.968389,116.301739,0,330,39822.415474537,2009-01-09,09:58:17
39.968344,116.3017,0,325,39822.4154976852,2009-01-09,09:58:19
39.968305,116.301659,0,320,39822.4155208333,2009-01-09,09:58:21
39.968271,116.301613,0,316,39822.4155439815,2009-01-09,09:58:23
39.968254,116.301559,0,308,39822.4155902778,2009-01-09,09:58:27
39.968254,116.301514,0,297,39822.4156481481,2009-01-09,09:58:32
39.968309,116.30146,0,287,39822.4156712963,2009-01-09,09:58:34
39.968339,116.301415,0,282,39822.4156828704,2009-01-09,09:58:35
39.968361,116.301395,0,276,39822.4157407407,2009-01-09,09:58:40
39.968416,116.301405,0,274,39822.4157986111,2009-01-09,09:58:45
39.968438,116.301412,0,274,39822.4158564815,2009-01-09,09:58:50
39.968411,116.301382,0,273,39822.4159143518,2009-01-09,09:58:55
39.968389,116.301329,0,273,39822.4159722222,2009-01-09,09:59:00
39.968389,116.301349,0,272,39822.4160300926,2009-01-09,09:59:05
39.968413,116.30139,0,272,39822.416087963,2009-01-09,09:59:10
39.968407,116.301397,0,271,39822.4161458333,2009-01-09,09:59:15
39.968399,116.3014,0,271,39822.4162037037,2009-01-09,09:59:20
39.968397,116.301405,0,271,39822.4162615741,2009-01-09,09:59:25
39.968397,116.301405,0,271,39822.4162962963,2009-01-09,09:59:28
39.968405,116.301411,0,272,39822.4163194444,2009-01-09,09:59:30
39.968446,116.301449,0,269,39822.4163773148,2009-01-09,09:59:35
39.968472,116.301467,0,267,39822.4164351852,2009-01-09,09:59:40
39.968475,116.30145,0,266,39822.4164930556,2009-01-09,09:59:45
39.968491,116.301443,0,264,39822.4165509259,2009-01-09,09:59:50
39.968491,116.301443,0,264,39822.4165856481,2009-01-09,09:59:53
39.968488,116.301447,0,262,39822.4166087963,2009-01-09,09:59:55
39.968473,116.301461,0,262,39822.4166666667,2009-01-09,10:00:00
39.968465,116.301512,0,260,39822.416724537,2009-01-09,10:00:05
39.968489,116.301531,0,261,39822.4167824074,2009-01-09,10:00:10
39.968495,116.301541,0,260,39822.4168402778,2009-01-09,10:00:15
39.968499,116.301577,0,259,39822.4168981481,2009-01-09,10:00:20
39.968459,116.301537,0,259,39822.4169560185,2009-01-09,10:00:25
39.968416,116.301504,0,259,39822.4170138889,2009-01-09,10:00:30
39.968445,116.301519,0,260,39822.4170717593,2009-01-09,10:00:35
39.968471,116.301563,0,259,39822.4171296296,2009-01-09,10:00:40
39.968447,116.301522,0,258,39822.4171875,2009-01-09,10:00:45
39.968443,116.3015,0,258,39822.4172453704,2009-01-09,10:00:50
39.968487,116.301514,0,257,39822.4173032407,2009-01-09,10:00:55
39.968538,116.301539,0,257,39822.4173611111,2009-01-09,10:01:00
39.968579,116.30157,0,257,39822.4174074074,2009-01-09,10:01:04
39.968564,116.301597,0,258,39822.4174652778,2009-01-09,10:01:09
39.968564,116.301597,0,258,39822.4175,2009-01-09,10:01:12
39.968563,116.301598,0,258,39822.4175231481,2009-01-09,10:01:14
39.968554,116.301601,0,258,39822.4175810185,2009-01-09,10:01:19
39.968547,116.301573,0,258,39822.4176388889,2009-01-09,10:01:24
39.968513,116.301536,0,258,39822.4176967593,2009-01-09,10:01:29
39.968475,116.301501,0,258,39822.4177314815,2009-01-09,10:01:32
39.968437,116.301464,0,258,39822.4177662037,2009-01-09,10:01:35
39.96838,116.301441,0,258,39822.4178125,2009-01-09,10:01:39
39.968327,116.301443,0,257,39822.4178587963,2009-01-09,10:01:43
39.968309,116.301431,0,256,39822.4179166667,2009-01-09,10:01:48
39.968335,116.301429,0,254,39822.417974537,2009-01-09,10:01:53
39.968361,116.301439,0,252,39822.4180324074,2009-01-09,10:01:58
39.968401,116.301452,0,249,39822.4180902778,2009-01-09,10:02:03
39.968418,116.30146,0,248,39822.4181481482,2009-01-09,10:02:08
39.968436,116.301462,0,247,39822.4182060185,2009-01-09,10:02:13
39.968398,116.301413,0,246,39822.4182638889,2009-01-09,10:02:18
39.968348,116.301391,0,245,39822.4182986111,2009-01-09,10:02:21
39.968362,116.30139,0,243,39822.4183564815,2009-01-09,10:02:26
39.968357,116.301365,0,241,39822.4184143519,2009-01-09,10:02:31
39.968356,116.301333,0,240,39822.4184722222,2009-01-09,10:02:36
39.968353,116.301325,0,239,39822.4185300926,2009-01-09,10:02:41
39.968353,116.301325,0,239,39822.4185648148,2009-01-09,10:02:44
39.968349,116.301321,0,239,39822.418587963,2009-01-09,10:02:46
39.968346,116.301311,0,239,39822.4186458333,2009-01-09,10:02:51
39.968361,116.30131,0,239,39822.4187037037,2009-01-09,10:02:56
39.968335,116.301278,0,239,39822.4187615741,2009-01-09,10:03:01
39.968335,116.301278,0,239,39822.4187962963,2009-01-09,10:03:04
39.96833,116.30128,0,238,39822.4188194444,2009-01-09,10:03:06
39.968327,116.301289,0,238,39822.4188773148,2009-01-09,10:03:11
39.968323,116.301293,0,238,39822.4189351852,2009-01-09,10:03:16
39.968323,116.301293,0,238,39822.4189699074,2009-01-09,10:03:19
39.968319,116.301292,0,238,39822.4189930556,2009-01-09,10:03:21
39.968314,116.301262,0,238,39822.4190509259,2009-01-09,10:03:26
39.968304,116.301232,0,237,39822.4191087963,2009-01-09,10:03:31
39.968322,116.301252,0,235,39822.4191666667,2009-01-09,10:03:36
39.968333,116.301272,0,235,39822.419224537,2009-01-09,10:03:41
39.968328,116.301284,0,234,39822.4192824074,2009-01-09,10:03:46
39.968337,116.30133,0,235,39822.4193402778,2009-01-09,10:03:51
39.968339,116.301344,0,235,39822.4193981481,2009-01-09,10:03:56
39.968352,116.301361,0,234,39822.4194560185,2009-01-09,10:04:01
39.968398,116.301379,0,234,39822.4195138889,2009-01-09,10:04:06
39.968444,116.301413,0,233,39822.4195486111,2009-01-09,10:04:09
39.968492,116.301435,0,235,39822.4195949074,2009-01-09,10:04:13
39.968505,116.301475,0,236,39822.4196527778,2009-01-09,10:04:18
39.968475,116.301472,0,237,39822.4197106481,2009-01-09,10:04:23
39.968475,116.301472,0,237,39822.4197453704,2009-01-09,10:04:26
39.968479,116.301467,0,236,39822.4197685185,2009-01-09,10:04:28
39.96849,116.301511,0,235,39822.4198263889,2009-01-09,10:04:33
39.968517,116.30154,0,232,39822.4198842593,2009-01-09,10:04:38
39.968706,116.301702,0,241,39822.4258796296,2009-01-09,10:13:16
39.968735,116.301749,0,239,39822.4259259259,2009-01-09,10:13:20
39.968769,116.301791,0,236,39822.4259606482,2009-01-09,10:13:23
39.968788,116.301814,0,233,39822.4260185185,2009-01-09,10:13:28
39.968794,116.301799,0,231,39822.4260763889,2009-01-09,10:13:33
39.968773,116.301761,0,230,39822.4261342593,2009-01-09,10:13:38
39.968765,116.301735,0,230,39822.4261921296,2009-01-09,10:13:43
39.968765,116.301735,0,230,39822.4262268519,2009-01-09,10:13:46
39.968761,116.30174,0,229,39822.42625,2009-01-09,10:13:48
39.968753,116.301725,0,229,39822.4263078704,2009-01-09,10:13:53
39.968735,116.301714,0,228,39822.4263657407,2009-01-09,10:13:58
39.968727,116.301668,0,227,39822.4264236111,2009-01-09,10:14:03
39.968715,116.301601,0,227,39822.4264699074,2009-01-09,10:14:07
39.968674,116.301557,0,229,39822.4265162037,2009-01-09,10:14:11
39.968634,116.301509,0,229,39822.4265740741,2009-01-09,10:14:16
39.968606,116.301491,0,228,39822.4266319444,2009-01-09,10:14:21
39.968565,116.301458,0,226,39822.4266782407,2009-01-09,10:14:25
39.968527,116.301453,0,224,39822.4267361111,2009-01-09,10:14:30
39.968518,116.301461,0,223,39822.4267939815,2009-01-09,10:14:35
39.968505,116.301469,0,223,39822.4268518519,2009-01-09,10:14:40
39.968496,116.30147,0,223,39822.4269097222,2009-01-09,10:14:45
39.968488,116.301484,0,222,39822.4269675926,2009-01-09,10:14:50
39.968478,116.301485,0,222,39822.427025463,2009-01-09,10:14:55
39.968511,116.301504,0,223,39822.4270833333,2009-01-09,10:15:00
39.968526,116.301495,0,224,39822.4271412037,2009-01-09,10:15:05
39.968535,116.301491,0,222,39822.4271990741,2009-01-09,10:15:10
39.968522,116.301487,0,219,39822.4272569444,2009-01-09,10:15:15
39.968522,116.301487,0,219,39822.4272916667,2009-01-09,10:15:18
39.96852,116.301491,0,218,39822.4273148148,2009-01-09,10:15:20
39.968512,116.301473,0,217,39822.4273726852,2009-01-09,10:15:25
39.96851,116.301461,0,217,39822.4274305556,2009-01-09,10:15:30
39.968508,116.301452,0,217,39822.4274884259,2009-01-09,10:15:35
39.968506,116.301452,0,217,39822.4275462963,2009-01-09,10:15:40
39.968511,116.301453,0,217,39822.4276041667,2009-01-09,10:15:45
39.968511,116.301453,0,217,39822.4276388889,2009-01-09,10:15:48
39.968518,116.30146,0,218,39822.427662037,2009-01-09,10:15:50
39.968532,116.301462,0,219,39822.4277199074,2009-01-09,10:15:55
39.968542,116.301438,0,222,39822.4277777778,2009-01-09,10:16:00
39.968538,116.301398,0,224,39822.4278356481,2009-01-09,10:16:05
39.968548,116.301405,0,224,39822.4278935185,2009-01-09,10:16:10
39.968546,116.301436,0,225,39822.4279513889,2009-01-09,10:16:15
39.968532,116.301461,0,224,39822.4280092593,2009-01-09,10:16:20
39.968522,116.301461,0,223,39822.4280671296,2009-01-09,10:16:25
39.968498,116.301424,0,221,39822.428125,2009-01-09,10:16:30
39.968457,116.301419,0,220,39822.4281828704,2009-01-09,10:16:35
39.968428,116.301463,0,220,39822.4282407407,2009-01-09,10:16:40
39.968441,116.301524,0,218,39822.4282986111,2009-01-09,10:16:45
39.968467,116.301566,0,216,39822.4283564815,2009-01-09,10:16:50
39.968488,116.301585,0,213,39822.4284143519,2009-01-09,10:16:55
39.968524,116.301604,0,211,39822.4284722222,2009-01-09,10:17:00
39.968522,116.301622,0,208,39822.4285300926,2009-01-09,10:17:05
39.968525,116.301616,0,206,39822.428587963,2009-01-09,10:17:10
39.968525,116.301616,0,206,39822.4286226852,2009-01-09,10:17:13
39.968529,116.30161,0,205,39822.4286458333,2009-01-09,10:17:15
39.968532,116.301586,0,205,39822.4287037037,2009-01-09,10:17:20
39.968558,116.301549,0,203,39822.4287615741,2009-01-09,10:17:25
39.968566,116.301535,0,203,39822.4288194444,2009-01-09,10:17:30
39.968575,116.301543,0,202,39822.4288773148,2009-01-09,10:17:35
39.968575,116.301543,0,202,39822.428912037,2009-01-09,10:17:38
39.968577,116.301544,0,202,39822.4289351852,2009-01-09,10:17:40
39.968555,116.301549,0,202,39822.4289930556,2009-01-09,10:17:45
39.968533,116.301516,0,202,39822.4290509259,2009-01-09,10:17:50
39.968519,116.301471,0,202,39822.4291087963,2009-01-09,10:17:55
39.968506,116.301421,0,205,39822.4291666667,2009-01-09,10:18:00
39.968507,116.30136,0,208,39822.429212963,2009-01-09,10:18:04
39.96854,116.301332,0,209,39822.4292708333,2009-01-09,10:18:09
39.968581,116.301366,0,209,39822.4293287037,2009-01-09,10:18:14
39.968588,116.301387,0,209,39822.4293865741,2009-01-09,10:18:19
39.968584,116.301396,0,209,39822.4294444444,2009-01-09,10:18:24
39.968575,116.301414,0,209,39822.4295023148,2009-01-09,10:18:29
39.968564,116.301383,0,210,39822.4295601852,2009-01-09,10:18:34
39.968561,116.301374,0,210,39822.4296180556,2009-01-09,10:18:39
39.968537,116.301361,0,212,39822.4296759259,2009-01-09,10:18:44
39.96854,116.301385,0,215,39822.4297337963,2009-01-09,10:18:49
39.96854,116.301385,0,215,39822.4297685185,2009-01-09,10:18:52
39.968542,116.301389,0,215,39822.4297916667,2009-01-09,10:18:54
39.968523,116.301386,0,217,39822.429849537,2009-01-09,10:18:59
39.968498,116.301373,0,221,39822.4299074074,2009-01-09,10:19:04
39.968481,116.301359,0,223,39822.4299652778,2009-01-09,10:19:09
39.968462,116.30135,0,224,39822.4300231481,2009-01-09,10:19:14
39.968462,116.30135,0,224,39822.4300578704,2009-01-09,10:19:17
39.968454,116.301352,0,224,39822.4300810185,2009-01-09,10:19:19
39.968452,116.301368,0,224,39822.4301388889,2009-01-09,10:19:24
39.96845,116.301415,0,224,39822.4301967593,2009-01-09,10:19:29
39.968455,116.301438,0,223,39822.4302546296,2009-01-09,10:19:34
39.968455,116.301438,0,223,39822.4302893518,2009-01-09,10:19:37
39.968462,116.301441,0,223,39822.4303125,2009-01-09,10:19:39
39.968496,116.301475,0,226,39822.4303703704,2009-01-09,10:19:44
39.968521,116.301499,0,227,39822.4304282407,2009-01-09,10:19:49
39.968518,116.301497,0,227,39822.4304861111,2009-01-09,10:19:54
39.96852,116.301497,0,227,39822.4305439815,2009-01-09,10:19:59
39.968527,116.301502,0,228,39822.4306018518,2009-01-09,10:20:04
39.968527,116.301502,0,228,39822.4306365741,2009-01-09,10:20:07
39.968535,116.301504,0,228,39822.4306597222,2009-01-09,10:20:09
39.968562,116.301524,0,229,39822.4307175926,2009-01-09,10:20:14
39.968565,116.301537,0,229,39822.430775463,2009-01-09,10:20:19
39.968565,116.301537,0,229,39822.4308101852,2009-01-09,10:20:22
39.968564,116.301539,0,229,39822.4308333333,2009-01-09,10:20:24
39.968564,116.301548,0,229,39822.4308912037,2009-01-09,10:20:29
39.968565,116.301539,0,229,39822.4309490741,2009-01-09,10:20:34
39.968561,116.301527,0,229,39822.4310069444,2009-01-09,10:20:39
39.968561,116.30152,0,229,39822.4310648148,2009-01-09,10:20:44
39.968561,116.301516,0,229,39822.4311226852,2009-01-09,10:20:49
39.968561,116.301516,0,229,39822.4311574074,2009-01-09,10:20:52
39.96856,116.301516,0,229,39822.4311805556,2009-01-09,10:20:54
39.968565,116.301526,0,230,39822.4312384259,2009-01-09,10:20:59
39.968572,116.301534,0,230,39822.4312962963,2009-01-09,10:21:04
39.968577,116.301534,0,230,39822.4313541667,2009-01-09,10:21:09
39.96858,116.30153,0,230,39822.431412037,2009-01-09,10:21:14
39.96858,116.30153,0,230,39822.4314467593,2009-01-09,10:21:17
39.968586,116.301522,0,229,39822.4314699074,2009-01-09,10:21:19
39.968599,116.301526,0,229,39822.4315277778,2009-01-09,10:21:24
39.968616,116.301517,0,230,39822.4315856481,2009-01-09,10:21:29
39.968615,116.301516,0,232,39822.4316435185,2009-01-09,10:21:34
39.968615,116.301516,0,232,39822.4316782407,2009-01-09,10:21:37
39.968617,116.301521,0,233,39822.4317013889,2009-01-09,10:21:39
39.968623,116.301547,0,234,39822.4317592593,2009-01-09,10:21:44
39.968614,116.301583,0,235,39822.4318171296,2009-01-09,10:21:49
39.968594,116.301605,0,236,39822.431875,2009-01-09,10:21:54
39.968613,116.301596,0,235,39822.4319328704,2009-01-09,10:21:59
39.968618,116.301589,0,235,39822.4319907407,2009-01-09,10:22:04
39.968618,116.301589,0,235,39822.432025463,2009-01-09,10:22:07
39.968613,116.301594,0,235,39822.4320486111,2009-01-09,10:22:09
39.968566,116.301582,0,234,39822.4321064815,2009-01-09,10:22:14
39.968578,116.301571,0,235,39822.4321643518,2009-01-09,10:22:19
39.968582,116.301559,0,234,39822.4322222222,2009-01-09,10:22:24
39.968582,116.301506,0,231,39822.4322800926,2009-01-09,10:22:29
39.968584,116.30145,0,225,39822.4323263889,2009-01-09,10:22:33
39.968574,116.301391,0,225,39822.4323726852,2009-01-09,10:22:37
39.968591,116.301339,0,224,39822.4324305556,2009-01-09,10:22:42
39.968589,116.301275,0,224,39822.4324768518,2009-01-09,10:22:46
39.968616,116.301232,0,218,39822.4325347222,2009-01-09,10:22:51
39.968637,116.301177,0,215,39822.4325925926,2009-01-09,10:22:56
39.968647,116.301141,0,211,39822.432650463,2009-01-09,10:23:01
39.968593,116.301134,0,208,39822.4326851852,2009-01-09,10:23:04
39.968558,116.301095,0,204,39822.4327083333,2009-01-09,10:23:06
39.968537,116.301046,0,194,39822.4327662037,2009-01-09,10:23:11
39.968582,116.301069,0,186,39822.4328125,2009-01-09,10:23:15
39.968618,116.30109,0,181,39822.4328703704,2009-01-09,10:23:20
39.968653,116.301075,0,171,39822.4329166667,2009-01-09,10:23:24
39.968701,116.301059,0,166,39822.432974537,2009-01-09,10:23:29
39.968745,116.301081,0,163,39822.4330092593,2009-01-09,10:23:32
39.96879,116.301104,0,158,39822.4330555556,2009-01-09,10:23:36
39.968833,116.301105,0,149,39822.4331018519,2009-01-09,10:23:40
39.968872,116.301083,0,143,39822.4331597222,2009-01-09,10:23:45
39.968872,116.301083,0,143,39822.4331944444,2009-01-09,10:23:48
39.968868,116.30108,0,137,39822.4332175926,2009-01-09,10:23:50
39.968838,116.301101,0,133,39822.433275463,2009-01-09,10:23:55
39.968802,116.301147,0,130,39822.4333333333,2009-01-09,10:24:00
39.968757,116.301139,0,129,39822.4333796296,2009-01-09,10:24:04
39.968734,116.301151,0,127,39822.4334375,2009-01-09,10:24:09
39.968719,116.301167,0,126,39822.4334953704,2009-01-09,10:24:14
39.968719,116.301167,0,126,39822.4335300926,2009-01-09,10:24:17
39.968715,116.301168,0,126,39822.4335532407,2009-01-09,10:24:19
39.968704,116.301165,0,125,39822.4336111111,2009-01-09,10:24:24
39.968674,116.301175,0,125,39822.4336689815,2009-01-09,10:24:29
39.968626,116.301166,0,125,39822.4337268519,2009-01-09,10:24:34
39.968574,116.30117,0,130,39822.4337847222,2009-01-09,10:24:39
39.968528,116.301163,0,132,39822.4338310185,2009-01-09,10:24:43
39.968482,116.301163,0,134,39822.4338888889,2009-01-09,10:24:48
39.968431,116.301149,0,137,39822.4339351852,2009-01-09,10:24:52
39.968375,116.301138,0,143,39822.4339814815,2009-01-09,10:24:56
39.968327,116.301147,0,143,39822.4340393519,2009-01-09,10:25:01
39.968282,116.301138,0,142,39822.4340856481,2009-01-09,10:25:05
39.968241,116.301149,0,139,39822.4341435185,2009-01-09,10:25:10
39.968194,116.301153,0,139,39822.4341898148,2009-01-09,10:25:14
39.968148,116.301149,0,139,39822.4342361111,2009-01-09,10:25:18
39.968094,116.301153,0,140,39822.4342939815,2009-01-09,10:25:23
39.968045,116.301146,0,145,39822.4343402778,2009-01-09,10:25:27
39.967999,116.301152,0,146,39822.4343865741,2009-01-09,10:25:31
39.967949,116.301162,0,145,39822.4344328704,2009-01-09,10:25:35
39.967905,116.301154,0,143,39822.4344791667,2009-01-09,10:25:39
39.967854,116.301151,0,144,39822.434537037,2009-01-09,10:25:44
39.967809,116.301163,0,144,39822.4345833333,2009-01-09,10:25:48
39.967758,116.301165,0,143,39822.4346412037,2009-01-09,10:25:53
39.967706,116.301169,0,137,39822.4346990741,2009-01-09,10:25:58
39.967661,116.301155,0,138,39822.4347453704,2009-01-09,10:26:02
39.967612,116.301177,0,136,39822.4348032407,2009-01-09,10:26:07
39.967564,116.301187,0,134,39822.4348611111,2009-01-09,10:26:12
39.96752,116.301192,0,133,39822.4349189815,2009-01-09,10:26:17
39.967472,116.301207,0,132,39822.4349652778,2009-01-09,10:26:21
39.96742,116.301212,0,132,39822.4350115741,2009-01-09,10:26:25
39.967374,116.301217,0,129,39822.4350694444,2009-01-09,10:26:30
39.967327,116.301235,0,127,39822.4351273148,2009-01-09,10:26:35
39.967273,116.301244,0,126,39822.4351851852,2009-01-09,10:26:40
39.967227,116.301238,0,129,39822.4352314815,2009-01-09,10:26:44
39.967184,116.301242,0,135,39822.4352662037,2009-01-09,10:26:47
39.967134,116.301245,0,135,39822.4353125,2009-01-09,10:26:51
39.96709,116.301252,0,137,39822.4353587963,2009-01-09,10:26:55
39.967039,116.301248,0,136,39822.4354166667,2009-01-09,10:27:00
39.966993,116.301252,0,140,39822.435462963,2009-01-09,10:27:04
39.966947,116.301269,0,142,39822.4355092593,2009-01-09,10:27:08
39.9669,116.301274,0,141,39822.4355555556,2009-01-09,10:27:12
39.966854,116.301282,0,146,39822.4356134259,2009-01-09,10:27:17
39.966811,116.301306,0,148,39822.4356597222,2009-01-09,10:27:21
39.96676,116.301324,0,147,39822.4357175926,2009-01-09,10:27:26
39.966706,116.301337,0,146,39822.4357638889,2009-01-09,10:27:30
39.966654,116.301324,0,147,39822.4358101852,2009-01-09,10:27:34
39.966626,116.301348,0,148,39822.4358680556,2009-01-09,10:27:39
39.966581,116.301339,0,151,39822.4359143519,2009-01-09,10:27:43
39.966533,116.301336,0,151,39822.4359722222,2009-01-09,10:27:48
39.966489,116.301341,0,152,39822.4360300926,2009-01-09,10:27:53
39.966447,116.30137,0,148,39822.436087963,2009-01-09,10:27:58
39.966395,116.301387,0,142,39822.4361458333,2009-01-09,10:28:03
39.966345,116.30139,0,148,39822.4361921296,2009-01-09,10:28:07
39.966301,116.301375,0,151,39822.4362384259,2009-01-09,10:28:11
39.966248,116.301379,0,152,39822.4362962963,2009-01-09,10:28:16
39.966194,116.30138,0,154,39822.4363541667,2009-01-09,10:28:21
39.966144,116.301391,0,157,39822.436412037,2009-01-09,10:28:26
39.966097,116.30139,0,156,39822.4364699074,2009-01-09,10:28:31
39.966055,116.301387,0,156,39822.4365277778,2009-01-09,10:28:36
39.966042,116.301372,0,154,39822.4365856481,2009-01-09,10:28:41
39.965987,116.301378,0,150,39822.4366319444,2009-01-09,10:28:45
39.965941,116.301383,0,147,39822.4366898148,2009-01-09,10:28:50
39.965896,116.301396,0,145,39822.436724537,2009-01-09,10:28:53
39.965843,116.301433,0,147,39822.4367824074,2009-01-09,10:28:58
39.965797,116.301415,0,142,39822.4368402778,2009-01-09,10:29:03
39.965755,116.30141,0,143,39822.4368981481,2009-01-09,10:29:08
39.965709,116.301434,0,144,39822.4369444444,2009-01-09,10:29:12
39.965699,116.301473,0,145,39822.4370023148,2009-01-09,10:29:17
39.965706,116.3015,0,149,39822.4370601852,2009-01-09,10:29:22
39.965732,116.301494,0,152,39822.4371180556,2009-01-09,10:29:27
39.965772,116.30149,0,157,39822.4371759259,2009-01-09,10:29:32
39.965815,116.301472,0,155,39822.4372337963,2009-01-09,10:29:37
39.965851,116.301472,0,159,39822.4372916667,2009-01-09,10:29:42
39.965893,116.301467,0,161,39822.437349537,2009-01-09,10:29:47
39.965941,116.301437,0,162,39822.4374074074,2009-01-09,10:29:52
39.965935,116.301396,0,159,39822.4374652778,2009-01-09,10:29:57
39.965935,116.301327,0,158,39822.4375231481,2009-01-09,10:30:02
39.96594,116.301263,0,158,39822.4375810185,2009-01-09,10:30:07
39.965941,116.301209,0,159,39822.4376388889,2009-01-09,10:30:12
39.965931,116.301144,0,161,39822.4376967593,2009-01-09,10:30:17
39.965932,116.301078,0,162,39822.4377546296,2009-01-09,10:30:22
39.965938,116.30102,0,156,39822.4378009259,2009-01-09,10:30:26
39.965934,116.30096,0,154,39822.4378587963,2009-01-09,10:30:31
39.965926,116.300899,0,145,39822.4379166667,2009-01-09,10:30:36
39.965926,116.300828,0,147,39822.437962963,2009-01-09,10:30:40
39.965956,116.300821,0,147,39822.4380208333,2009-01-09,10:30:45
39.965987,116.300816,0,149,39822.4380787037,2009-01-09,10:30:50
39.96603,116.300823,0,147,39822.4381365741,2009-01-09,10:30:55
39.966059,116.300826,0,148,39822.4381944444,2009-01-09,10:31:00
39.966101,116.300829,0,148,39822.4382523148,2009-01-09,10:31:05
39.966114,116.300812,0,147,39822.4383101852,2009-01-09,10:31:10
39.966118,116.300766,0,146,39822.4383680556,2009-01-09,10:31:15
39.966077,116.300756,0,145,39822.4384259259,2009-01-09,10:31:20
39.966034,116.30077,0,148,39822.4384837963,2009-01-09,10:31:25
39.96599,116.300741,0,149,39822.4385300926,2009-01-09,10:31:29
39.965938,116.300745,0,151,39822.438587963,2009-01-09,10:31:34
39.9659,116.300791,0,155,39822.4386342593,2009-01-09,10:31:38
39.965901,116.300781,0,155,39822.4386921296,2009-01-09,10:31:43
39.965905,116.300775,0,155,39822.43875,2009-01-09,10:31:48
39.965905,116.300775,0,155,39822.4387847222,2009-01-09,10:31:51
39.965913,116.300768,0,156,39822.4388078704,2009-01-09,10:31:53
39.96595,116.300777,0,157,39822.4388657407,2009-01-09,10:31:58
39.965991,116.300811,0,158,39822.4389236111,2009-01-09,10:32:03
39.966017,116.300868,0,159,39822.4389814815,2009-01-09,10:32:08
39.966045,116.30091,0,159,39822.4390393518,2009-01-09,10:32:13
39.966058,116.300989,0,160,39822.4390856481,2009-01-09,10:32:17
39.96606,116.301065,0,160,39822.4391087963,2009-01-09,10:32:19
39.966041,116.301149,0,161,39822.4391319444,2009-01-09,10:32:21
39.966019,116.301219,0,162,39822.4391666667,2009-01-09,10:32:24
39.965986,116.301283,0,162,39822.4392013889,2009-01-09,10:32:27
39.965944,116.301346,0,163,39822.4392361111,2009-01-09,10:32:30
39.965916,116.301396,0,163,39822.4392592593,2009-01-09,10:32:32
39.965888,116.30145,0,164,39822.4392824074,2009-01-09,10:32:34
39.965859,116.301501,0,164,39822.4393055556,2009-01-09,10:32:36
39.965834,116.30155,0,165,39822.4393287037,2009-01-09,10:32:38
39.965866,116.301568,0,167,39822.4393865741,2009-01-09,10:32:43
39.965925,116.301433,0,171,39822.4394444444,2009-01-09,10:32:48
39.965872,116.301429,0,173,39822.4394907407,2009-01-09,10:32:52
39.965825,116.301452,0,175,39822.439537037,2009-01-09,10:32:56
39.965776,116.301496,0,177,39822.4395833333,2009-01-09,10:33:00
39.965809,116.301482,0,179,39822.4396412037,2009-01-09,10:33:05
39.965869,116.301486,0,180,39822.4396875,2009-01-09,10:33:09
39.965914,116.301499,0,181,39822.4397222222,2009-01-09,10:33:12
39.965972,116.301531,0,183,39822.4398032407,2009-01-09,10:33:19
39.965978,116.301511,0,183,39822.4398611111,2009-01-09,10:33:24
39.966026,116.301453,0,183,39822.4398958333,2009-01-09,10:33:27
39.966057,116.30141,0,184,39822.4399074074,2009-01-09,10:33:28
39.966088,116.301366,0,184,39822.4399305556,2009-01-09,10:33:30
39.96606,116.301363,0,186,39822.4399884259,2009-01-09,10:33:35
39.96606,116.301363,0,186,39822.4400231481,2009-01-09,10:33:38
39.966064,116.301358,0,186,39822.4400462963,2009-01-09,10:33:40
39.966058,116.301343,0,186,39822.4401041667,2009-01-09,10:33:45
39.966065,116.301315,0,185,39822.440162037,2009-01-09,10:33:50
39.96609,116.301288,0,185,39822.4402199074,2009-01-09,10:33:55
39.966134,116.301253,0,184,39822.4402546296,2009-01-09,10:33:58
39.966189,116.301194,0,184,39822.4402893518,2009-01-09,10:34:01
39.966234,116.301141,0,183,39822.4403125,2009-01-09,10:34:03
39.965894,116.300642,0,121,39822.4538773148,2009-01-09,10:53:35
39.965755,116.300822,0,214,39822.4538888889,2009-01-09,10:53:36
39.965374,116.301355,0,540,39822.453900463,2009-01-09,10:53:37
39.965276,116.301511,0,597,39822.4539236111,2009-01-09,10:53:39
39.965298,116.301493,0,569,39822.4539467593,2009-01-09,10:53:41
39.965269,116.301539,0,575,39822.4539930556,2009-01-09,10:53:45
39.965218,116.301563,0,591,39822.4540277778,2009-01-09,10:53:48
39.965164,116.301629,0,611,39822.4540625,2009-01-09,10:53:51
39.96514,116.301667,0,621,39822.4540740741,2009-01-09,10:53:52
39.965155,116.301643,0,604,39822.4541203704,2009-01-09,10:53:56
39.965166,116.301621,0,586,39822.4541435185,2009-01-09,10:53:58
39.96517,116.301619,0,569,39822.4541666667,2009-01-09,10:54:00
39.965196,116.301607,0,541,39822.4541898148,2009-01-09,10:54:02
39.965211,116.301582,0,520,39822.454212963,2009-01-09,10:54:04
39.965214,116.301569,0,502,39822.4542476852,2009-01-09,10:54:07
39.965187,116.301565,0,495,39822.4543055556,2009-01-09,10:54:12
39.965159,116.301604,0,487,39822.4543634259,2009-01-09,10:54:17
39.965133,116.301637,0,478,39822.4544212963,2009-01-09,10:54:22
39.9651,116.30166,0,473,39822.4544791667,2009-01-09,10:54:27
39.965065,116.301699,0,468,39822.454525463,2009-01-09,10:54:31
39.965042,116.301749,0,474,39822.4545486111,2009-01-09,10:54:33
39.965008,116.301779,0,469,39822.4546064815,2009-01-09,10:54:38
39.964977,116.301828,0,470,39822.4546412037,2009-01-09,10:54:41
39.964942,116.301865,0,467,39822.4546875,2009-01-09,10:54:45
39.964906,116.301905,0,464,39822.4547337963,2009-01-09,10:54:49
39.964864,116.301939,0,461,39822.4547916667,2009-01-09,10:54:54
39.964824,116.301948,0,455,39822.454849537,2009-01-09,10:54:59
39.964791,116.301967,0,447,39822.4549074074,2009-01-09,10:55:04
39.964761,116.30199,0,442,39822.4549652778,2009-01-09,10:55:09
39.964745,116.301915,0,434,39822.4550231481,2009-01-09,10:55:14
39.964751,116.301838,0,424,39822.4550462963,2009-01-09,10:55:16
39.964732,116.301769,0,422,39822.4550925926,2009-01-09,10:55:20
39.964723,116.301715,0,414,39822.4551273148,2009-01-09,10:55:23
39.96469,116.301696,0,408,39822.4551851852,2009-01-09,10:55:28
39.964658,116.301702,0,400,39822.4552430556,2009-01-09,10:55:33
39.964649,116.30171,0,381,39822.4552893518,2009-01-09,10:55:37
39.964645,116.301733,0,360,39822.4553356481,2009-01-09,10:55:41
39.964624,116.301744,0,349,39822.4553935185,2009-01-09,10:55:46
39.964576,116.301765,0,346,39822.4554513889,2009-01-09,10:55:51
39.964531,116.301786,0,345,39822.4554976852,2009-01-09,10:55:55
39.964482,116.301812,0,345,39822.4555439815,2009-01-09,10:55:59
39.964436,116.301806,0,344,39822.4555902778,2009-01-09,10:56:03
39.964388,116.301795,0,341,39822.4556481481,2009-01-09,10:56:08
39.964338,116.301789,0,336,39822.4557060185,2009-01-09,10:56:13
39.964291,116.301792,0,337,39822.4557523148,2009-01-09,10:56:17
39.964247,116.301806,0,338,39822.4558101852,2009-01-09,10:56:22
39.964201,116.301813,0,339,39822.4558564815,2009-01-09,10:56:26
39.964154,116.301797,0,338,39822.4559143518,2009-01-09,10:56:31
39.964103,116.301876,0,342,39822.4559606481,2009-01-09,10:56:35
39.964051,116.301889,0,344,39822.4560185185,2009-01-09,10:56:40
39.96401,116.301906,0,344,39822.4560763889,2009-01-09,10:56:45
39.963971,116.30194,0,348,39822.4561226852,2009-01-09,10:56:49
39.963956,116.301849,0,356,39822.4561458333,2009-01-09,10:56:51
39.963934,116.301775,0,356,39822.4561689815,2009-01-09,10:56:53
39.963892,116.301719,0,356,39822.4562152778,2009-01-09,10:56:57
39.963847,116.301702,0,362,39822.4562615741,2009-01-09,10:57:01
39.963812,116.301696,0,365,39822.4563194444,2009-01-09,10:57:06
39.963771,116.301712,0,371,39822.4563773148,2009-01-09,10:57:11
39.963732,116.301731,0,378,39822.4564236111,2009-01-09,10:57:15
39.963684,116.301738,0,385,39822.4564814815,2009-01-09,10:57:20
39.963647,116.301737,0,386,39822.4565393519,2009-01-09,10:57:25
39.963601,116.301759,0,390,39822.4565972222,2009-01-09,10:57:30
39.963548,116.301764,0,393,39822.4566550926,2009-01-09,10:57:35
39.963521,116.301757,0,394,39822.456712963,2009-01-09,10:57:40
39.963485,116.301774,0,395,39822.4567708333,2009-01-09,10:57:45
39.963445,116.301759,0,389,39822.4568287037,2009-01-09,10:57:50
39.963421,116.301743,0,382,39822.4568865741,2009-01-09,10:57:55
39.963376,116.30174,0,385,39822.4569328704,2009-01-09,10:57:59
39.963341,116.301737,0,382,39822.4569907407,2009-01-09,10:58:04
39.963298,116.301746,0,380,39822.4570486111,2009-01-09,10:58:09
39.963251,116.301743,0,383,39822.4570949074,2009-01-09,10:58:13
39.9632,116.301739,0,379,39822.4571527778,2009-01-09,10:58:18
39.963146,116.301729,0,380,39822.4572106482,2009-01-09,10:58:23
39.963094,116.301736,0,375,39822.4572685185,2009-01-09,10:58:28
39.96306,116.301765,0,370,39822.4573263889,2009-01-09,10:58:33
39.963018,116.301795,0,370,39822.4573726852,2009-01-09,10:58:37
39.962978,116.301838,0,372,39822.4574074074,2009-01-09,10:58:40
39.962928,116.301884,0,379,39822.4574537037,2009-01-09,10:58:44
39.9629,116.301935,0,379,39822.4575,2009-01-09,10:58:48
39.962862,116.301967,0,385,39822.4575347222,2009-01-09,10:58:51
39.962828,116.302009,0,389,39822.4575694444,2009-01-09,10:58:54
39.962791,116.302052,0,394,39822.4576041667,2009-01-09,10:58:57
39.962743,116.302085,0,403,39822.457650463,2009-01-09,10:59:01
39.962712,116.302124,0,408,39822.4576851852,2009-01-09,10:59:04
39.962688,116.302029,0,400,39822.4577314815,2009-01-09,10:59:08
39.962685,116.301959,0,400,39822.4577430556,2009-01-09,10:59:09
39.962662,116.301903,0,401,39822.4577777778,2009-01-09,10:59:12
39.962614,116.301889,0,405,39822.4578240741,2009-01-09,10:59:16
39.962583,116.30188,0,397,39822.4578819444,2009-01-09,10:59:21
39.962573,116.301876,0,381,39822.4579282407,2009-01-09,10:59:25
39.962544,116.301847,0,368,39822.4579861111,2009-01-09,10:59:30
39.962526,116.301811,0,356,39822.4580324074,2009-01-09,10:59:34
39.962501,116.301799,0,343,39822.4580902778,2009-01-09,10:59:39
39.962485,116.301772,0,324,39822.4581365741,2009-01-09,10:59:43
39.962445,116.301752,0,312,39822.4581944444,2009-01-09,10:59:48
39.962448,116.301738,0,295,39822.4582291667,2009-01-09,10:59:51
39.962449,116.301714,0,272,39822.4582638889,2009-01-09,10:59:54
39.962449,116.301714,0,272,39822.458275463,2009-01-09,10:59:55
39.962445,116.30172,0,252,39822.4582986111,2009-01-09,10:59:57
39.962404,116.301717,0,244,39822.4583564815,2009-01-09,11:00:02
39.962355,116.301729,0,241,39822.4584143519,2009-01-09,11:00:07
39.962311,116.301729,0,239,39822.4584722222,2009-01-09,11:00:12
39.962267,116.301742,0,243,39822.4585300926,2009-01-09,11:00:17
39.962224,116.301749,0,246,39822.458587963,2009-01-09,11:00:22
39.962174,116.301743,0,248,39822.4586342593,2009-01-09,11:00:26
39.962136,116.301725,0,251,39822.4586921296,2009-01-09,11:00:31
39.962106,116.301714,0,245,39822.45875,2009-01-09,11:00:36
39.962075,116.30166,0,234,39822.4587962963,2009-01-09,11:00:40
39.962042,116.301632,0,225,39822.4588425926,2009-01-09,11:00:44
39.962004,116.301614,0,215,39822.458900463,2009-01-09,11:00:49
39.961972,116.30161,0,201,39822.4589583333,2009-01-09,11:00:54
39.961946,116.301577,0,181,39822.4590162037,2009-01-09,11:00:59
39.961919,116.301559,0,166,39822.4590625,2009-01-09,11:01:03
39.961879,116.301552,0,157,39822.4591087963,2009-01-09,11:01:07
39.961838,116.301556,0,154,39822.4591666667,2009-01-09,11:01:12
39.961793,116.301563,0,152,39822.459224537,2009-01-09,11:01:17
39.961753,116.301572,0,152,39822.4592824074,2009-01-09,11:01:22
39.961704,116.301594,0,149,39822.4593402778,2009-01-09,11:01:27
39.961658,116.301598,0,149,39822.4593981481,2009-01-09,11:01:32
39.961612,116.301603,0,147,39822.4594560185,2009-01-09,11:01:37
39.961573,116.301581,0,143,39822.4595138889,2009-01-09,11:01:42
39.961522,116.301591,0,145,39822.4595717593,2009-01-09,11:01:47
39.961481,116.301584,0,145,39822.4596296296,2009-01-09,11:01:52
39.961446,116.301588,0,144,39822.4596875,2009-01-09,11:01:57
39.961407,116.301593,0,141,39822.4597453704,2009-01-09,11:02:02
39.961369,116.301595,0,142,39822.4598032407,2009-01-09,11:02:07
39.961318,116.301618,0,141,39822.4598611111,2009-01-09,11:02:12
39.961279,116.30165,0,142,39822.4599189815,2009-01-09,11:02:17
39.961231,116.301624,0,144,39822.4599768519,2009-01-09,11:02:22
39.961183,116.301646,0,145,39822.4600347222,2009-01-09,11:02:27
39.961133,116.301664,0,151,39822.4600925926,2009-01-09,11:02:32
39.96111,116.301679,0,151,39822.460150463,2009-01-09,11:02:37
39.961085,116.301699,0,152,39822.4602083333,2009-01-09,11:02:42
39.961076,116.30171,0,153,39822.4602662037,2009-01-09,11:02:47
39.961084,116.3017,0,152,39822.4603240741,2009-01-09,11:02:52
39.961088,116.301696,0,153,39822.4603819444,2009-01-09,11:02:57
39.961088,116.301696,0,153,39822.4604166667,2009-01-09,11:03:00
39.961093,116.301694,0,153,39822.4604398148,2009-01-09,11:03:02
39.961126,116.301734,0,153,39822.4604861111,2009-01-09,11:03:06
39.961161,116.30179,0,152,39822.4605439815,2009-01-09,11:03:11
39.961185,116.301797,0,156,39822.4606018519,2009-01-09,11:03:16
39.961193,116.301855,0,155,39822.4606365741,2009-01-09,11:03:19
39.961215,116.301919,0,152,39822.4606944444,2009-01-09,11:03:24
39.961204,116.30197,0,151,39822.4607523148,2009-01-09,11:03:29
39.96121,116.302023,0,150,39822.4608101852,2009-01-09,11:03:34
39.961257,116.302063,0,151,39822.4608449074,2009-01-09,11:03:37
39.961296,116.302106,0,152,39822.4608912037,2009-01-09,11:03:41
39.961318,116.302169,0,152,39822.4609490741,2009-01-09,11:03:46
39.961354,116.302221,0,156,39822.4609953704,2009-01-09,11:03:50
39.961356,116.302286,0,159,39822.4610532407,2009-01-09,11:03:55
39.961382,116.30233,0,161,39822.4611111111,2009-01-09,11:04:00
39.961399,116.30239,0,164,39822.4611689815,2009-01-09,11:04:05
39.961442,116.302396,0,162,39822.4612268518,2009-01-09,11:04:10
39.961429,116.302402,0,151,39822.4612847222,2009-01-09,11:04:15
39.961429,116.302402,0,151,39822.4613194444,2009-01-09,11:04:18
39.961431,116.302404,0,148,39822.4613425926,2009-01-09,11:04:20
39.961415,116.3024,0,143,39822.461400463,2009-01-09,11:04:25
39.961383,116.302394,0,134,39822.4614583333,2009-01-09,11:04:30
39.961343,116.3024,0,131,39822.4615162037,2009-01-09,11:04:35
39.961324,116.302408,0,125,39822.4615740741,2009-01-09,11:04:40
39.961309,116.302405,0,121,39822.4616319444,2009-01-09,11:04:45
39.961263,116.302412,0,117,39822.4616782407,2009-01-09,11:04:49
39.961209,116.302399,0,117,39822.4617361111,2009-01-09,11:04:54
39.961159,116.302417,0,119,39822.4617939815,2009-01-09,11:04:59
39.961112,116.302433,0,119,39822.4618402778,2009-01-09,11:05:03
39.961068,116.302456,0,124,39822.4618981481,2009-01-09,11:05:08
39.961041,116.302515,0,127,39822.4619444444,2009-01-09,11:05:12
39.961029,116.302571,0,132,39822.4619907407,2009-01-09,11:05:16
39.96103,116.302636,0,135,39822.4620486111,2009-01-09,11:05:21
39.961055,116.30268,0,138,39822.4621064815,2009-01-09,11:05:26
39.961099,116.302707,0,139,39822.4621412037,2009-01-09,11:05:29
39.961078,116.302782,0,142,39822.4621875,2009-01-09,11:05:33
39.961041,116.302826,0,144,39822.4622106481,2009-01-09,11:05:35
39.961008,116.302869,0,147,39822.4622453704,2009-01-09,11:05:38
39.960972,116.302921,0,150,39822.4622800926,2009-01-09,11:05:41
39.960946,116.302968,0,154,39822.4623148148,2009-01-09,11:05:44
39.960929,116.303031,0,160,39822.4623611111,2009-01-09,11:05:48
39.960922,116.303094,0,165,39822.4624074074,2009-01-09,11:05:52
39.960986,116.303131,0,177,39822.4624421296,2009-01-09,11:05:55
39.961025,116.303153,0,187,39822.4624652778,2009-01-09,11:05:57
39.961056,116.303199,0,194,39822.4625,2009-01-09,11:06:00
39.961097,116.303219,0,188,39822.4625231481,2009-01-09,11:06:02
39.961131,116.303267,0,189,39822.4625578704,2009-01-09,11:06:05
39.961175,116.303285,0,179,39822.4626041667,2009-01-09,11:06:09
39.96122,116.303287,0,178,39822.462650463,2009-01-09,11:06:13
39.961258,116.303326,0,171,39822.4626967593,2009-01-09,11:06:17
39.961291,116.303368,0,175,39822.4627430556,2009-01-09,11:06:21
39.961321,116.303422,0,174,39822.4628009259,2009-01-09,11:06:26
39.961345,116.303472,0,175,39822.4628472222,2009-01-09,11:06:30
39.961379,116.303524,0,179,39822.4628935185,2009-01-09,11:06:34
39.96141,116.303569,0,180,39822.4629513889,2009-01-09,11:06:39
39.961404,116.303623,0,176,39822.4630092593,2009-01-09,11:06:44
39.96142,116.30369,0,173,39822.4630671296,2009-01-09,11:06:49
39.96145,116.303745,0,175,39822.4631134259,2009-01-09,11:06:53
39.961471,116.303797,0,175,39822.4631597222,2009-01-09,11:06:57
39.961501,116.303849,0,172,39822.4632175926,2009-01-09,11:07:02
39.961518,116.303893,0,173,39822.463275463,2009-01-09,11:07:07
39.961552,116.303943,0,174,39822.4633333333,2009-01-09,11:07:12
39.961592,116.303991,0,174,39822.4633796296,2009-01-09,11:07:16
39.961555,116.304024,0,168,39822.4634027778,2009-01-09,11:07:18
39.961528,116.304074,0,161,39822.4634375,2009-01-09,11:07:21
39.961501,116.304122,0,154,39822.4634837963,2009-01-09,11:07:25
39.961536,116.304178,0,153,39822.4635300926,2009-01-09,11:07:29
39.961549,116.304231,0,151,39822.463587963,2009-01-09,11:07:34
39.961561,116.304283,0,148,39822.4636458333,2009-01-09,11:07:39
39.961562,116.304339,0,147,39822.4637037037,2009-01-09,11:07:44
39.961582,116.304396,0,150,39822.46375,2009-01-09,11:07:48
39.961604,116.304452,0,150,39822.4637962963,2009-01-09,11:07:52
39.961637,116.3045,0,153,39822.4638310185,2009-01-09,11:07:55
39.961659,116.304562,0,156,39822.4638773148,2009-01-09,11:07:59
39.961668,116.304627,0,158,39822.4639351852,2009-01-09,11:08:04
39.961671,116.304672,0,164,39822.4639930556,2009-01-09,11:08:09
39.96169,116.304732,0,169,39822.4640509259,2009-01-09,11:08:14
39.961694,116.304794,0,172,39822.4641087963,2009-01-09,11:08:19
39.961684,116.304862,0,168,39822.4641666667,2009-01-09,11:08:24
39.961696,116.30491,0,161,39822.464224537,2009-01-09,11:08:29
39.961738,116.304952,0,164,39822.4642708333,2009-01-09,11:08:33
39.961776,116.304984,0,169,39822.4643171296,2009-01-09,11:08:37
39.961821,116.305014,0,172,39822.4643634259,2009-01-09,11:08:41
39.961848,116.30507,0,179,39822.4644212963,2009-01-09,11:08:46
39.961877,116.305116,0,184,39822.4644675926,2009-01-09,11:08:50
39.961906,116.305164,0,189,39822.4645138889,2009-01-09,11:08:54
39.961928,116.305212,0,191,39822.4645717593,2009-01-09,11:08:59
39.961962,116.305273,0,194,39822.4646296296,2009-01-09,11:09:04
39.961989,116.305325,0,200,39822.4646759259,2009-01-09,11:09:08
39.96201,116.305386,0,204,39822.4647337963,2009-01-09,11:09:13
39.96205,116.305432,0,206,39822.4647800926,2009-01-09,11:09:17
39.962089,116.305472,0,207,39822.4648263889,2009-01-09,11:09:21
39.962131,116.305494,0,210,39822.4648611111,2009-01-09,11:09:24
39.962165,116.305545,0,213,39822.4649074074,2009-01-09,11:09:28
39.962207,116.305591,0,217,39822.4649537037,2009-01-09,11:09:32
39.962256,116.305631,0,220,39822.465,2009-01-09,11:09:36
39.962281,116.305679,0,224,39822.4650578704,2009-01-09,11:09:41
39.962293,116.305733,0,230,39822.4651157407,2009-01-09,11:09:46
39.962328,116.305777,0,236,39822.465162037,2009-01-09,11:09:50
39.962365,116.305824,0,237,39822.4651967593,2009-01-09,11:09:53
39.962394,116.305877,0,242,39822.4652430556,2009-01-09,11:09:57
39.96242,116.30594,0,242,39822.4653009259,2009-01-09,11:10:02
39.962467,116.305978,0,242,39822.4653472222,2009-01-09,11:10:06
39.962505,116.306018,0,245,39822.4653935185,2009-01-09,11:10:10
39.962526,116.30607,0,247,39822.4654398148,2009-01-09,11:10:14
39.962547,116.306135,0,250,39822.4654976852,2009-01-09,11:10:19
39.962554,116.306196,0,246,39822.4655439815,2009-01-09,11:10:23
39.962561,116.306258,0,245,39822.4656018519,2009-01-09,11:10:28
39.962544,116.306312,0,241,39822.4656365741,2009-01-09,11:10:31
39.96253,116.306376,0,231,39822.4656828704,2009-01-09,11:10:35
39.962504,116.306428,0,219,39822.4657291667,2009-01-09,11:10:39
39.962465,116.306449,0,212,39822.4657407407,2009-01-09,11:10:40
39.96239,116.306502,0,196,39822.465775463,2009-01-09,11:10:43
39.962348,116.306554,0,180,39822.4658101852,2009-01-09,11:10:46
39.962352,116.306608,0,173,39822.4658564815,2009-01-09,11:10:50
39.962348,116.306664,0,166,39822.4659143519,2009-01-09,11:10:55
39.962362,116.306722,0,165,39822.4659606481,2009-01-09,11:10:59
39.962384,116.306787,0,168,39822.4660185185,2009-01-09,11:11:04
39.962421,116.306824,0,172,39822.4660648148,2009-01-09,11:11:08
39.962446,116.306879,0,179,39822.4661226852,2009-01-09,11:11:13
39.962441,116.306948,0,184,39822.4661805556,2009-01-09,11:11:18
39.962465,116.307013,0,188,39822.4662268519,2009-01-09,11:11:22
39.962505,116.307053,0,190,39822.4662615741,2009-01-09,11:11:25
39.96255,116.307062,0,191,39822.4662962963,2009-01-09,11:11:28
39.962554,116.307124,0,191,39822.4663425926,2009-01-09,11:11:32
39.962543,116.307142,0,195,39822.466400463,2009-01-09,11:11:37
39.962567,116.307206,0,195,39822.4664583333,2009-01-09,11:11:42
39.962604,116.307249,0,196,39822.4665162037,2009-01-09,11:11:47
39.962616,116.307284,0,196,39822.4665740741,2009-01-09,11:11:52
39.962597,116.307349,0,202,39822.4665972222,2009-01-09,11:11:54
39.962638,116.307375,0,203,39822.4666203704,2009-01-09,11:11:56
39.962684,116.30743,0,206,39822.4666666667,2009-01-09,11:12:00
39.962742,116.307464,0,208,39822.4666898148,2009-01-09,11:12:02
39.962786,116.307485,0,211,39822.466712963,2009-01-09,11:12:04
39.962834,116.307503,0,214,39822.4667361111,2009-01-09,11:12:06
39.96288,116.307543,0,219,39822.4667708333,2009-01-09,11:12:09
39.962919,116.307563,0,226,39822.4668055556,2009-01-09,11:12:12
39.962961,116.307589,0,225,39822.4668402778,2009-01-09,11:12:15
39.962979,116.307647,0,229,39822.4668865741,2009-01-09,11:12:19
39.963012,116.307693,0,229,39822.4669328704,2009-01-09,11:12:23
39.963047,116.307742,0,231,39822.4669791667,2009-01-09,11:12:27
39.963092,116.307782,0,237,39822.467025463,2009-01-09,11:12:31
39.963126,116.307818,0,245,39822.4670601852,2009-01-09,11:12:34
39.96316,116.307861,0,250,39822.4670949074,2009-01-09,11:12:37
39.9632,116.307892,0,256,39822.4671296296,2009-01-09,11:12:40
39.96325,116.307912,0,262,39822.4671643519,2009-01-09,11:12:43
39.963292,116.307949,0,264,39822.4671990741,2009-01-09,11:12:46
39.963327,116.308,0,268,39822.4672569444,2009-01-09,11:12:51
39.96335,116.308049,0,273,39822.4673032407,2009-01-09,11:12:55
39.963359,116.308111,0,273,39822.467349537,2009-01-09,11:12:59
39.963406,116.30815,0,273,39822.4674074074,2009-01-09,11:13:04
39.963428,116.308211,0,272,39822.4674537037,2009-01-09,11:13:08
39.963455,116.308264,0,271,39822.4675,2009-01-09,11:13:12
39.963462,116.30833,0,269,39822.4675462963,2009-01-09,11:13:16
39.963495,116.308369,0,273,39822.4675925926,2009-01-09,11:13:20
39.963523,116.308421,0,273,39822.4676388889,2009-01-09,11:13:24
39.963562,116.308452,0,274,39822.4676851852,2009-01-09,11:13:28
39.963549,116.308512,0,271,39822.4677430556,2009-01-09,11:13:33
39.963511,116.308562,0,272,39822.4677777778,2009-01-09,11:13:36
39.963486,116.30862,0,271,39822.4678240741,2009-01-09,11:13:40
39.963501,116.308678,0,269,39822.4678819444,2009-01-09,11:13:45
39.963506,116.308742,0,264,39822.4679282407,2009-01-09,11:13:49
39.963515,116.308803,0,265,39822.467974537,2009-01-09,11:13:53
39.963555,116.308848,0,266,39822.4680208333,2009-01-09,11:13:57
39.96358,116.308868,0,271,39822.4680787037,2009-01-09,11:14:02
39.963594,116.308861,0,275,39822.4681365741,2009-01-09,11:14:07
39.963581,116.30886,0,277,39822.4681944444,2009-01-09,11:14:12
39.963584,116.308861,0,280,39822.4682523148,2009-01-09,11:14:17
39.963587,116.308863,0,280,39822.4683101852,2009-01-09,11:14:22
39.963591,116.308865,0,281,39822.4683680556,2009-01-09,11:14:27
39.963591,116.308865,0,281,39822.4684027778,2009-01-09,11:14:30
39.963597,116.308867,0,281,39822.4684259259,2009-01-09,11:14:32
39.963607,116.30887,0,281,39822.4684837963,2009-01-09,11:14:37
39.963617,116.308834,0,281,39822.4685416667,2009-01-09,11:14:42
39.96365,116.308822,0,281,39822.468599537,2009-01-09,11:14:47
39.963699,116.308837,0,281,39822.4686574074,2009-01-09,11:14:52
39.963737,116.308826,0,281,39822.4687152778,2009-01-09,11:14:57
39.96376,116.308811,0,281,39822.4687731481,2009-01-09,11:15:02
39.963746,116.308823,0,281,39822.4688310185,2009-01-09,11:15:07
39.96373,116.308843,0,281,39822.4688888889,2009-01-09,11:15:12
39.96373,116.308843,0,281,39822.4689236111,2009-01-09,11:15:15
39.963734,116.308838,0,281,39822.4689467593,2009-01-09,11:15:17
39.963745,116.308823,0,281,39822.4690046296,2009-01-09,11:15:22
39.963717,116.308851,0,281,39822.4690625,2009-01-09,11:15:27
39.963708,116.308862,0,281,39822.4691203704,2009-01-09,11:15:32
39.963717,116.308866,0,281,39822.4691782407,2009-01-09,11:15:37
39.963722,116.308868,0,281,39822.4692361111,2009-01-09,11:15:42
39.963729,116.308871,0,281,39822.4692939815,2009-01-09,11:15:47
39.963734,116.308874,0,281,39822.4693518518,2009-01-09,11:15:52
39.963734,116.308875,0,281,39822.4694097222,2009-01-09,11:15:57
39.963734,116.308874,0,281,39822.4694675926,2009-01-09,11:16:02
39.963734,116.308874,0,281,39822.4695023148,2009-01-09,11:16:05
39.963735,116.308874,0,281,39822.469525463,2009-01-09,11:16:07
39.963781,116.308867,0,281,39822.4695833333,2009-01-09,11:16:12
39.963823,116.308845,0,281,39822.4696180556,2009-01-09,11:16:15
39.963869,116.308841,0,282,39822.4696643518,2009-01-09,11:16:19
39.963883,116.308808,0,282,39822.4697222222,2009-01-09,11:16:24
39.963865,116.308776,0,283,39822.4697800926,2009-01-09,11:16:29
39.963853,116.308758,0,283,39822.469837963,2009-01-09,11:16:34
39.963829,116.308781,0,284,39822.4698958333,2009-01-09,11:16:39
39.963851,116.308807,0,284,39822.4699537037,2009-01-09,11:16:44
39.963885,116.30879,0,284,39822.4700115741,2009-01-09,11:16:49
39.963922,116.308754,0,284,39822.4700462963,2009-01-09,11:16:52
39.963962,116.308727,0,285,39822.4700925926,2009-01-09,11:16:56
39.963969,116.308745,0,285,39822.470150463,2009-01-09,11:17:01
39.963944,116.308774,0,286,39822.4702083333,2009-01-09,11:17:06
39.96391,116.308773,0,287,39822.4702662037,2009-01-09,11:17:11
39.963837,116.308781,0,287,39822.4703240741,2009-01-09,11:17:16
39.963783,116.308771,0,287,39822.4703587963,2009-01-09,11:17:19
39.963783,116.308771,0,287,39822.4703935185,2009-01-09,11:17:22
39.963777,116.30877,0,287,39822.4704166667,2009-01-09,11:17:24
39.963733,116.308767,0,287,39822.470474537,2009-01-09,11:17:29
39.963749,116.308728,0,287,39822.4705324074,2009-01-09,11:17:34
39.963749,116.308728,0,287,39822.4705671296,2009-01-09,11:17:37
39.963753,116.308727,0,287,39822.4705902778,2009-01-09,11:17:39
39.963821,116.308709,0,287,39822.4706365741,2009-01-09,11:17:43
39.963874,116.308694,0,287,39822.4706712963,2009-01-09,11:17:46
39.963921,116.308689,0,287,39822.4707291667,2009-01-09,11:17:51
39.963957,116.30868,0,287,39822.470787037,2009-01-09,11:17:56
39.963978,116.308672,0,287,39822.4708449074,2009-01-09,11:18:01
39.963978,116.308672,0,287,39822.4708796296,2009-01-09,11:18:04
39.963973,116.308669,0,287,39822.4709027778,2009-01-09,11:18:06
39.963949,116.30867,0,287,39822.4709606481,2009-01-09,11:18:11
39.963882,116.308648,0,288,39822.4709837963,2009-01-09,11:18:13
39.963786,116.308679,0,288,39822.4710300926,2009-01-09,11:18:17
39.963747,116.30874,0,286,39822.4710532407,2009-01-09,11:18:19
39.963705,116.308767,0,285,39822.4710648148,2009-01-09,11:18:20
39.963659,116.308828,0,282,39822.4711111111,2009-01-09,11:18:24
39.96362,116.30887,0,278,39822.4711458333,2009-01-09,11:18:27
39.963566,116.308883,0,271,39822.4712037037,2009-01-09,11:18:32
39.963518,116.308884,0,262,39822.4712268518,2009-01-09,11:18:34
39.963465,116.308912,0,256,39822.47125,2009-01-09,11:18:36
39.963483,116.308945,0,246,39822.4713078704,2009-01-09,11:18:41
39.963521,116.30898,0,249,39822.4713657407,2009-01-09,11:18:46
39.96353,116.309025,0,257,39822.4714236111,2009-01-09,11:18:51
39.963558,116.309067,0,263,39822.4714699074,2009-01-09,11:18:55
39.9636,116.309099,0,268,39822.4715162037,2009-01-09,11:18:59
39.963646,116.309107,0,268,39822.4715509259,2009-01-09,11:19:02
39.96368,116.309168,0,267,39822.4716087963,2009-01-09,11:19:07
39.963659,116.309226,0,267,39822.4716435185,2009-01-09,11:19:10
39.96367,116.309279,0,270,39822.4717013889,2009-01-09,11:19:15
39.963702,116.309334,0,274,39822.4717592593,2009-01-09,11:19:20
39.963732,116.309379,0,276,39822.4718055556,2009-01-09,11:19:24
39.963754,116.309439,0,281,39822.4718634259,2009-01-09,11:19:29
39.963796,116.309467,0,286,39822.4719097222,2009-01-09,11:19:33
39.963813,116.309527,0,287,39822.4719675926,2009-01-09,11:19:38
39.963836,116.309569,0,283,39822.472025463,2009-01-09,11:19:43
39.963854,116.309623,0,282,39822.4720833333,2009-01-09,11:19:48
39.963879,116.309681,0,277,39822.4721412037,2009-01-09,11:19:53
39.96391,116.309731,0,276,39822.4721990741,2009-01-09,11:19:58
39.963908,116.309803,0,274,39822.4722569444,2009-01-09,11:20:03
39.963896,116.309862,0,266,39822.4723148148,2009-01-09,11:20:08
39.963872,116.309925,0,259,39822.4723611111,2009-01-09,11:20:12
39.963766,116.309972,0,241,39822.4723842593,2009-01-09,11:20:14
39.963777,116.310026,0,234,39822.4724305556,2009-01-09,11:20:18
39.963762,116.310081,0,225,39822.4724884259,2009-01-09,11:20:23
39.963776,116.310134,0,222,39822.4725462963,2009-01-09,11:20:28
39.963713,116.310193,0,209,39822.4725810185,2009-01-09,11:20:31
39.963729,116.310245,0,204,39822.4726388889,2009-01-09,11:20:36
39.963764,116.310287,0,205,39822.4726967593,2009-01-09,11:20:41
39.9638,116.310326,0,202,39822.4727430556,2009-01-09,11:20:45
39.963829,116.310384,0,203,39822.4728009259,2009-01-09,11:20:50
39.963865,116.310432,0,205,39822.4728472222,2009-01-09,11:20:54
39.963904,116.310467,0,204,39822.4728935185,2009-01-09,11:20:58
39.963947,116.310507,0,205,39822.4729398148,2009-01-09,11:21:02
39.963889,116.310588,0,189,39822.4729976852,2009-01-09,11:21:07
39.963843,116.310639,0,181,39822.4730324074,2009-01-09,11:21:10
39.963853,116.310711,0,180,39822.4730902778,2009-01-09,11:21:15
39.963884,116.310768,0,178,39822.4731481481,2009-01-09,11:21:20
39.963909,116.310826,0,173,39822.4732060185,2009-01-09,11:21:25
39.963926,116.31086,0,171,39822.4732638889,2009-01-09,11:21:30
39.963964,116.310909,0,173,39822.4733217593,2009-01-09,11:21:35
39.963994,116.310954,0,174,39822.4733680556,2009-01-09,11:21:39
39.964026,116.310997,0,176,39822.4734143519,2009-01-09,11:21:43
39.964019,116.311055,0,172,39822.4734722222,2009-01-09,11:21:48
39.964011,116.311112,0,167,39822.4735185185,2009-01-09,11:21:52
39.964031,116.31118,0,165,39822.4735763889,2009-01-09,11:21:57
39.964065,116.311224,0,163,39822.4736342593,2009-01-09,11:22:02
39.964072,116.31129,0,160,39822.4736921296,2009-01-09,11:22:07
39.964083,116.311355,0,162,39822.47375,2009-01-09,11:22:12
39.964077,116.311425,0,168,39822.4738078704,2009-01-09,11:22:17
39.964099,116.311477,0,163,39822.4738657407,2009-01-09,11:22:22
39.964148,116.311515,0,160,39822.4739236111,2009-01-09,11:22:27
39.964185,116.31156,0,161,39822.4739699074,2009-01-09,11:22:31
39.964195,116.311622,0,157,39822.4740277778,2009-01-09,11:22:36
39.964207,116.311685,0,156,39822.4740856481,2009-01-09,11:22:41
39.964219,116.311748,0,155,39822.4741435185,2009-01-09,11:22:46
39.964239,116.311805,0,160,39822.4742013889,2009-01-09,11:22:51
39.964245,116.311871,0,159,39822.4742592593,2009-01-09,11:22:56
39.964287,116.311908,0,160,39822.4743171296,2009-01-09,11:23:01
39.96431,116.31196,0,163,39822.4743634259,2009-01-09,11:23:05
39.964326,116.312013,0,168,39822.4744212963,2009-01-09,11:23:10
39.964327,116.312053,0,169,39822.4744791667,2009-01-09,11:23:15
39.964357,116.31211,0,173,39822.474537037,2009-01-09,11:23:20
39.964393,116.312155,0,175,39822.4745833333,2009-01-09,11:23:24
39.964438,116.312195,0,181,39822.4746296296,2009-01-09,11:23:28
39.964458,116.312249,0,185,39822.4746759259,2009-01-09,11:23:32
39.964501,116.31229,0,184,39822.4747337963,2009-01-09,11:23:37
39.964534,116.312324,0,190,39822.4747800926,2009-01-09,11:23:41
39.964571,116.312372,0,194,39822.4748263889,2009-01-09,11:23:45
39.964579,116.3124,0,200,39822.4748842593,2009-01-09,11:23:50
39.964579,116.3124,0,200,39822.4749189815,2009-01-09,11:23:53
39.964585,116.3124,0,201,39822.4749421296,2009-01-09,11:23:55
39.964616,116.312391,0,203,39822.475,2009-01-09,11:24:00
39.964627,116.31239,0,204,39822.4750578704,2009-01-09,11:24:05
39.964627,116.31239,0,204,39822.4750925926,2009-01-09,11:24:08
39.964634,116.312396,0,205,39822.4751157407,2009-01-09,11:24:10
39.964672,116.312381,0,206,39822.4751736111,2009-01-09,11:24:15
39.964816,116.312609,0,243,39822.4772106481,2009-01-09,11:27:11
39.964858,116.312639,0,255,39822.4772453704,2009-01-09,11:27:14
39.964886,116.312678,0,262,39822.4773032407,2009-01-09,11:27:19
39.964926,116.312715,0,269,39822.477349537,2009-01-09,11:27:23
39.964964,116.312749,0,275,39822.4773958333,2009-01-09,11:27:27
39.964996,116.31278,0,288,39822.4774421296,2009-01-09,11:27:31
39.965037,116.312819,0,291,39822.4774884259,2009-01-09,11:27:35
39.965056,116.312824,0,288,39822.4775462963,2009-01-09,11:27:40
39.965079,116.312824,0,288,39822.4776041667,2009-01-09,11:27:45
39.965084,116.312837,0,290,39822.477662037,2009-01-09,11:27:50
39.965057,116.312867,0,288,39822.4777199074,2009-01-09,11:27:55
39.964999,116.312886,0,286,39822.4777546296,2009-01-09,11:27:58
39.964998,116.312946,0,283,39822.4778009259,2009-01-09,11:28:02
39.964976,116.312977,0,277,39822.4778587963,2009-01-09,11:28:07
39.964962,116.31303,0,273,39822.4779166667,2009-01-09,11:28:12
39.964998,116.313081,0,268,39822.477974537,2009-01-09,11:28:17
39.965017,116.31313,0,263,39822.4780324074,2009-01-09,11:28:22
39.965026,116.313181,0,254,39822.4780902778,2009-01-09,11:28:27
39.965037,116.313234,0,250,39822.4781481481,2009-01-09,11:28:32
39.965053,116.313293,0,248,39822.4782060185,2009-01-09,11:28:37
39.965077,116.313345,0,247,39822.4782523148,2009-01-09,11:28:41
39.965113,116.313394,0,249,39822.4782986111,2009-01-09,11:28:45
39.96513,116.313446,0,253,39822.4783564815,2009-01-09,11:28:50
39.965137,116.313492,0,264,39822.4784143518,2009-01-09,11:28:55
39.965175,116.313534,0,269,39822.4784606481,2009-01-09,11:28:59
39.965202,116.313591,0,271,39822.4785185185,2009-01-09,11:29:04
39.965227,116.313613,0,273,39822.4785763889,2009-01-09,11:29:09
39.96525,116.313619,0,276,39822.4786342593,2009-01-09,11:29:14
39.965261,116.313624,0,277,39822.4786921296,2009-01-09,11:29:19
39.965268,116.313631,0,278,39822.47875,2009-01-09,11:29:24
39.965268,116.313631,0,278,39822.4787847222,2009-01-09,11:29:27
39.965271,116.313635,0,278,39822.4788078704,2009-01-09,11:29:29
39.965249,116.31363,0,278,39822.4788657407,2009-01-09,11:29:34
39.965197,116.313618,0,278,39822.478912037,2009-01-09,11:29:38
39.965144,116.313608,0,278,39822.4789583333,2009-01-09,11:29:42
39.965102,116.313651,0,277,39822.4790162037,2009-01-09,11:29:47
39.965102,116.313705,0,277,39822.4790740741,2009-01-09,11:29:52
39.96509,116.313764,0,277,39822.4791203704,2009-01-09,11:29:56
39.965074,116.313805,0,276,39822.4791782407,2009-01-09,11:30:01
39.965031,116.313844,0,276,39822.4792361111,2009-01-09,11:30:06
39.964986,116.313847,0,276,39822.4792939815,2009-01-09,11:30:11
39.964941,116.313819,0,276,39822.4793287037,2009-01-09,11:30:14
39.964907,116.313809,0,275,39822.4793865741,2009-01-09,11:30:19
39.964888,116.313821,0,275,39822.4794444444,2009-01-09,11:30:24
39.9649,116.3138,0,274,39822.4795023148,2009-01-09,11:30:29
39.964936,116.313782,0,273,39822.4795601852,2009-01-09,11:30:34
39.964982,116.313769,0,273,39822.4796180556,2009-01-09,11:30:39
39.964979,116.313765,0,272,39822.4796759259,2009-01-09,11:30:44
39.96498,116.313764,0,272,39822.4797337963,2009-01-09,11:30:49
39.96498,116.313764,0,272,39822.4797685185,2009-01-09,11:30:52
39.964987,116.313769,0,272,39822.4797916667,2009-01-09,11:30:54
39.965007,116.313771,0,272,39822.479849537,2009-01-09,11:30:59
39.965057,116.31378,0,272,39822.4798842593,2009-01-09,11:31:02
39.965108,116.313809,0,272,39822.4799189815,2009-01-09,11:31:05
39.965154,116.313831,0,271,39822.4799768519,2009-01-09,11:31:10
39.965179,116.313823,0,271,39822.4800347222,2009-01-09,11:31:15
39.965178,116.313817,0,271,39822.4800925926,2009-01-09,11:31:20
39.965179,116.313817,0,271,39822.480150463,2009-01-09,11:31:25
39.965179,116.313817,0,271,39822.4801851852,2009-01-09,11:31:28
39.965186,116.313825,0,271,39822.4802083333,2009-01-09,11:31:30
39.965164,116.313847,0,271,39822.4802662037,2009-01-09,11:31:35
39.965164,116.313847,0,271,39822.4803009259,2009-01-09,11:31:38
39.965159,116.313855,0,271,39822.4803240741,2009-01-09,11:31:40
39.965139,116.313846,0,271,39822.4803819444,2009-01-09,11:31:45
39.965093,116.313829,0,271,39822.4804166667,2009-01-09,11:31:48
39.965081,116.313837,0,271,39822.480474537,2009-01-09,11:31:53
39.965095,116.313856,0,272,39822.4805324074,2009-01-09,11:31:58
39.965101,116.313868,0,271,39822.4805902778,2009-01-09,11:32:03
39.965111,116.313877,0,271,39822.4806481482,2009-01-09,11:32:08
39.965111,116.313877,0,271,39822.4806828704,2009-01-09,11:32:11
39.965109,116.313877,0,271,39822.4807060185,2009-01-09,11:32:13
39.96509,116.313868,0,270,39822.4807638889,2009-01-09,11:32:18
39.965118,116.31374,0,267,39822.4808217593,2009-01-09,11:32:23
39.965145,116.31369,0,266,39822.4808449074,2009-01-09,11:32:25
39.965143,116.313644,0,265,39822.4809027778,2009-01-09,11:32:30
39.965123,116.313616,0,265,39822.4809606481,2009-01-09,11:32:35
39.965077,116.313613,0,264,39822.4810185185,2009-01-09,11:32:40
39.965036,116.313587,0,263,39822.4810763889,2009-01-09,11:32:45
39.965007,116.313552,0,263,39822.4811342593,2009-01-09,11:32:50
39.964992,116.313546,0,263,39822.4811921296,2009-01-09,11:32:55
39.964992,116.313546,0,263,39822.4812268519,2009-01-09,11:32:58
39.964985,116.313538,0,263,39822.48125,2009-01-09,11:33:00
39.964967,116.313491,0,263,39822.4813078704,2009-01-09,11:33:05
39.964935,116.31347,0,264,39822.4813657407,2009-01-09,11:33:10
39.964891,116.313441,0,264,39822.481412037,2009-01-09,11:33:14
39.964843,116.313423,0,265,39822.4814699074,2009-01-09,11:33:19
39.964806,116.313419,0,265,39822.4815277778,2009-01-09,11:33:24
39.964772,116.313428,0,266,39822.4815856481,2009-01-09,11:33:29
39.964756,116.313434,0,266,39822.4816435185,2009-01-09,11:33:34
39.964756,116.313434,0,266,39822.4816782407,2009-01-09,11:33:37
39.964761,116.313431,0,266,39822.4817013889,2009-01-09,11:33:39
39.964775,116.313424,0,267,39822.4817592593,2009-01-09,11:33:44
39.964785,116.313439,0,267,39822.4818171296,2009-01-09,11:33:49
39.964772,116.313491,0,268,39822.481875,2009-01-09,11:33:54
39.964796,116.313552,0,269,39822.4819212963,2009-01-09,11:33:58
39.964814,116.313596,0,269,39822.4819791667,2009-01-09,11:34:03
39.964828,116.313652,0,269,39822.4820138889,2009-01-09,11:34:06
39.964835,116.313718,0,270,39822.4820717593,2009-01-09,11:34:11
39.964866,116.313737,0,270,39822.4821296296,2009-01-09,11:34:16
39.9649,116.313723,0,270,39822.4821875,2009-01-09,11:34:21
39.964927,116.313739,0,271,39822.4822453704,2009-01-09,11:34:26
39.96494,116.313744,0,271,39822.4823032407,2009-01-09,11:34:31
39.964945,116.313738,0,271,39822.4823611111,2009-01-09,11:34:36
39.964945,116.313738,0,271,39822.4823958333,2009-01-09,11:34:39
39.964949,116.313746,0,271,39822.4824189815,2009-01-09,11:34:41
39.964959,116.313767,0,271,39822.4824768519,2009-01-09,11:34:46
39.964975,116.313802,0,271,39822.4825347222,2009-01-09,11:34:51
39.965,116.313852,0,271,39822.4825925926,2009-01-09,11:34:56
39.968312,116.314065,0,204,39822.4826967593,2009-01-09,11:35:05
39.968633,116.314012,0,225,39822.4827083333,2009-01-09,11:35:06
39.966316,116.313828,0,228,39822.4828819444,2009-01-09,11:35:21
39.966252,116.313805,0,229,39822.4829166667,2009-01-09,11:35:24
39.966067,116.313779,0,229,39822.4829282407,2009-01-09,11:35:25
39.965949,116.313758,0,229,39822.4829398148,2009-01-09,11:35:26
39.965855,116.313735,0,231,39822.4829513889,2009-01-09,11:35:27
39.9658,116.313734,0,231,39822.482962963,2009-01-09,11:35:28
39.96574,116.313718,0,233,39822.482974537,2009-01-09,11:35:29
39.965695,116.313706,0,235,39822.4829861111,2009-01-09,11:35:30
39.965618,116.313689,0,237,39822.4830092593,2009-01-09,11:35:32
39.965556,116.313679,0,237,39822.4830324074,2009-01-09,11:35:34
39.96551,116.313669,0,239,39822.4830555556,2009-01-09,11:35:36
39.96546,116.313666,0,240,39822.4830902778,2009-01-09,11:35:39
39.965412,116.313669,0,242,39822.4831365741,2009-01-09,11:35:43
39.965365,116.313678,0,245,39822.4831828704,2009-01-09,11:35:47
39.965325,116.313717,0,249,39822.4832291667,2009-01-09,11:35:51
39.965296,116.313778,0,250,39822.483275463,2009-01-09,11:35:55
39.965255,116.31381,0,249,39822.4833217593,2009-01-09,11:35:59
39.965203,116.313821,0,247,39822.4833680556,2009-01-09,11:36:03
39.965159,116.313837,0,246,39822.4834259259,2009-01-09,11:36:08
39.965144,116.313863,0,243,39822.4834837963,2009-01-09,11:36:13
39.965132,116.313885,0,245,39822.4835416667,2009-01-09,11:36:18
39.965117,116.313887,0,245,39822.483599537,2009-01-09,11:36:23
39.965108,116.313883,0,243,39822.4836574074,2009-01-09,11:36:28
39.965108,116.313883,0,243,39822.4836921296,2009-01-09,11:36:31
39.965101,116.313878,0,244,39822.4837152778,2009-01-09,11:36:33
39.965059,116.313854,0,241,39822.4837384259,2009-01-09,11:36:35
39.965017,116.313826,0,239,39822.4837615741,2009-01-09,11:36:37
39.964972,116.313801,0,238,39822.4837847222,2009-01-09,11:36:39
39.964922,116.313761,0,236,39822.4838194444,2009-01-09,11:36:42
39.964874,116.313733,0,235,39822.4838657407,2009-01-09,11:36:46
39.964829,116.313701,0,235,39822.483912037,2009-01-09,11:36:50
39.965993,116.313493,0,149,39822.484849537,2009-01-09,11:38:11
39.965942,116.313494,0,149,39822.4848726852,2009-01-09,11:38:13
39.965509,116.313419,0,201,39822.4848958333,2009-01-09,11:38:15
39.965453,116.313423,0,200,39822.4849074074,2009-01-09,11:38:16
39.965332,116.313443,0,201,39822.4849189815,2009-01-09,11:38:17
39.965234,116.313459,0,200,39822.4849305556,2009-01-09,11:38:18
39.965157,116.313473,0,199,39822.4849421296,2009-01-09,11:38:19
39.965143,116.313546,0,203,39822.4849652778,2009-01-09,11:38:21
39.965092,116.313551,0,200,39822.4849768518,2009-01-09,11:38:22
39.965017,116.313573,0,197,39822.485,2009-01-09,11:38:24
39.96497,116.313625,0,197,39822.4850347222,2009-01-09,11:38:27
39.964943,116.313697,0,193,39822.4850694444,2009-01-09,11:38:30
39.964947,116.313752,0,188,39822.4851041667,2009-01-09,11:38:33
39.964961,116.313806,0,182,39822.485150463,2009-01-09,11:38:37
39.964989,116.313871,0,177,39822.4851851852,2009-01-09,11:38:40
39.965018,116.313916,0,174,39822.4852083333,2009-01-09,11:38:42
39.96505,116.313981,0,173,39822.4852546296,2009-01-09,11:38:46
39.965062,116.314009,0,169,39822.4853125,2009-01-09,11:38:51
39.963586,116.313646,0,122,39822.4869212963,2009-01-09,11:41:10
39.96364,116.31374,0,21,39822.4869328704,2009-01-09,11:41:11
39.964275,116.313748,0,-28,39822.4869560185,2009-01-09,11:41:13
39.964256,116.313803,0,-43,39822.4869907407,2009-01-09,11:41:16
39.964207,116.313832,0,-52,39822.4870138889,2009-01-09,11:41:18
39.964143,116.313856,0,-59,39822.487037037,2009-01-09,11:41:20
39.964081,116.31385,0,-62,39822.4870601852,2009-01-09,11:41:22
39.964334,116.313789,0,-11,39822.4870833333,2009-01-09,11:41:24
39.964433,116.313765,0,8,39822.4870949074,2009-01-09,11:41:25
39.96442,116.313757,0,16,39822.4871527778,2009-01-09,11:41:30
39.964375,116.313758,0,22,39822.4872106481,2009-01-09,11:41:35
39.964373,116.313787,0,14,39822.4872685185,2009-01-09,11:41:40
39.96441,116.313803,0,21,39822.4873263889,2009-01-09,11:41:45
39.964496,116.313794,0,24,39822.4873611111,2009-01-09,11:41:48
39.964605,116.313775,0,30,39822.4873726852,2009-01-09,11:41:49
39.964674,116.313758,0,36,39822.4873842593,2009-01-09,11:41:50
39.964718,116.313739,0,39,39822.4873958333,2009-01-09,11:41:51
39.964764,116.313721,0,42,39822.4874074074,2009-01-09,11:41:52
39.964799,116.313669,0,44,39822.4874537037,2009-01-09,11:41:56
39.964776,116.313606,0,47,39822.4875115741,2009-01-09,11:42:01
39.964748,116.313587,0,48,39822.4875694444,2009-01-09,11:42:06
39.964748,116.313635,0,45,39822.4876273148,2009-01-09,11:42:11
39.964735,116.313639,0,41,39822.4876851852,2009-01-09,11:42:16
39.96473,116.313632,0,40,39822.4877430556,2009-01-09,11:42:21
39.96473,116.313632,0,40,39822.4877777778,2009-01-09,11:42:24
39.964735,116.31364,0,39,39822.4878009259,2009-01-09,11:42:26
39.964723,116.313647,0,38,39822.4878587963,2009-01-09,11:42:31
39.964717,116.313659,0,37,39822.4879166667,2009-01-09,11:42:36
39.964726,116.313677,0,37,39822.487974537,2009-01-09,11:42:41
39.964731,116.313688,0,40,39822.4880324074,2009-01-09,11:42:46
39.964727,116.313669,0,45,39822.4880902778,2009-01-09,11:42:51
39.964752,116.313652,0,49,39822.4881481482,2009-01-09,11:42:56
39.964771,116.31363,0,53,39822.4882060185,2009-01-09,11:43:01
39.964793,116.313586,0,55,39822.4882638889,2009-01-09,11:43:06
39.964812,116.31357,0,58,39822.4883217593,2009-01-09,11:43:11
39.96482,116.313579,0,65,39822.4883796296,2009-01-09,11:43:16
39.964853,116.313575,0,74,39822.4884375,2009-01-09,11:43:21
39.964896,116.313596,0,81,39822.4884837963,2009-01-09,11:43:25
39.964939,116.313634,0,88,39822.4885300926,2009-01-09,11:43:29
39.964979,116.313651,0,96,39822.4885763889,2009-01-09,11:43:33
39.96502,116.31369,0,107,39822.4886342593,2009-01-09,11:43:38
39.965054,116.313724,0,117,39822.4886805556,2009-01-09,11:43:42
39.965044,116.313733,0,123,39822.4887384259,2009-01-09,11:43:47
39.964999,116.313707,0,131,39822.4887847222,2009-01-09,11:43:51
39.965009,116.313686,0,133,39822.4888425926,2009-01-09,11:43:56
39.964999,116.313695,0,135,39822.488900463,2009-01-09,11:44:01
39.964984,116.313689,0,138,39822.4889583333,2009-01-09,11:44:06
39.964999,116.313644,0,133,39822.4890162037,2009-01-09,11:44:11
39.965045,116.313604,0,131,39822.4890625,2009-01-09,11:44:15
39.965045,116.313604,0,131,39822.4890972222,2009-01-09,11:44:18
39.965052,116.313607,0,134,39822.4891203704,2009-01-09,11:44:20
39.965025,116.313666,0,134,39822.4891782407,2009-01-09,11:44:25
39.965043,116.313717,0,133,39822.4892361111,2009-01-09,11:44:30
39.965054,116.31378,0,137,39822.4892939815,2009-01-09,11:44:35
39.965067,116.313836,0,140,39822.4893518519,2009-01-09,11:44:40
39.965067,116.313899,0,136,39822.4894097222,2009-01-09,11:44:45
39.965077,116.313959,0,139,39822.4894675926,2009-01-09,11:44:50
39.965086,116.314014,0,138,39822.489525463,2009-01-09,11:44:55
39.965101,116.31407,0,139,39822.4895833333,2009-01-09,11:45:00
39.965114,116.314132,0,140,39822.4896412037,2009-01-09,11:45:05
39.965135,116.314188,0,141,39822.4896990741,2009-01-09,11:45:10
39.965154,116.314247,0,143,39822.4897569444,2009-01-09,11:45:15
39.965167,116.31431,0,142,39822.4898148148,2009-01-09,11:45:20
39.965187,116.314372,0,139,39822.4898726852,2009-01-09,11:45:25
39.965199,116.314435,0,139,39822.4899305556,2009-01-09,11:45:30
39.965206,116.314501,0,131,39822.4899884259,2009-01-09,11:45:35
39.965218,116.31456,0,128,39822.4900462963,2009-01-09,11:45:40
39.965213,116.314637,0,128,39822.4901041667,2009-01-09,11:45:45
39.965191,116.314689,0,129,39822.490150463,2009-01-09,11:45:49
39.965157,116.31473,0,130,39822.4901967593,2009-01-09,11:45:53
39.96514,116.314738,0,131,39822.4902546296,2009-01-09,11:45:58
39.965152,116.314719,0,131,39822.4903125,2009-01-09,11:46:03
39.965168,116.314723,0,131,39822.4903703704,2009-01-09,11:46:08
39.965214,116.314719,0,131,39822.4904282407,2009-01-09,11:46:13
39.96526,116.314712,0,132,39822.490474537,2009-01-09,11:46:17
39.965275,116.314723,0,132,39822.4905324074,2009-01-09,11:46:22
39.965261,116.314717,0,132,39822.4905902778,2009-01-09,11:46:27
39.965261,116.314717,0,132,39822.490625,2009-01-09,11:46:30
39.965264,116.314723,0,132,39822.4906481481,2009-01-09,11:46:32
39.965245,116.314729,0,133,39822.4907060185,2009-01-09,11:46:37
39.965245,116.314729,0,133,39822.4907407407,2009-01-09,11:46:40
39.965239,116.314726,0,133,39822.4907638889,2009-01-09,11:46:42
39.965162,116.314725,0,133,39822.4907986111,2009-01-09,11:46:45
39.965115,116.314732,0,134,39822.4908217593,2009-01-09,11:46:47
39.965063,116.314733,0,134,39822.4908449074,2009-01-09,11:46:49
39.964987,116.314721,0,135,39822.4908680556,2009-01-09,11:46:51
39.964876,116.314691,0,135,39822.4908912037,2009-01-09,11:46:53
39.964828,116.314709,0,135,39822.4909375,2009-01-09,11:46:57
39.964778,116.314669,0,134,39822.4909837963,2009-01-09,11:47:01
39.964729,116.314629,0,132,39822.4910300926,2009-01-09,11:47:05
39.964689,116.314601,0,132,39822.4910763889,2009-01-09,11:47:09
39.96465,116.314562,0,133,39822.4911226852,2009-01-09,11:47:13
39.964632,116.314512,0,134,39822.4911805556,2009-01-09,11:47:18
39.96462,116.314444,0,132,39822.4912268519,2009-01-09,11:47:22
39.964645,116.314324,0,128,39822.49125,2009-01-09,11:47:24
39.964654,116.314234,0,125,39822.4912847222,2009-01-09,11:47:27
39.964656,116.313917,0,133,39822.4941782407,2009-01-09,11:51:37
39.964674,116.313844,0,134,39822.494212963,2009-01-09,11:51:40
39.964686,116.313816,0,135,39822.4942708333,2009-01-09,11:51:45
39.964695,116.313891,0,138,39822.4943171296,2009-01-09,11:51:49
39.964715,116.313998,0,140,39822.4943402778,2009-01-09,11:51:51
39.964758,116.314026,0,139,39822.4943634259,2009-01-09,11:51:53
39.964794,116.314084,0,140,39822.4943981481,2009-01-09,11:51:56
39.964837,116.314128,0,141,39822.4944328704,2009-01-09,11:51:59
39.964884,116.314169,0,138,39822.4944560185,2009-01-09,11:52:01
39.964923,116.314213,0,136,39822.4945023148,2009-01-09,11:52:05
39.96496,116.31426,0,136,39822.494537037,2009-01-09,11:52:08
39.964979,116.314324,0,136,39822.4945833333,2009-01-09,11:52:12
39.964985,116.314339,0,138,39822.4946412037,2009-01-09,11:52:17
39.964995,116.314365,0,136,39822.4946990741,2009-01-09,11:52:22
39.965027,116.314352,0,132,39822.4947569444,2009-01-09,11:52:27
39.96507,116.314344,0,127,39822.4948032407,2009-01-09,11:52:31
39.965114,116.314359,0,124,39822.494849537,2009-01-09,11:52:35
39.965145,116.314406,0,121,39822.4949074074,2009-01-09,11:52:40
39.965134,116.314402,0,117,39822.4949652778,2009-01-09,11:52:45
39.965157,116.314391,0,115,39822.4950231481,2009-01-09,11:52:50
39.965198,116.314366,0,116,39822.4950810185,2009-01-09,11:52:55
39.965215,116.314339,0,117,39822.4951388889,2009-01-09,11:53:00
39.965225,116.314323,0,118,39822.4951967593,2009-01-09,11:53:05
39.96521,116.314332,0,118,39822.4952546296,2009-01-09,11:53:10
39.965163,116.314319,0,118,39822.4952893518,2009-01-09,11:53:13
39.965097,116.314315,0,118,39822.4953240741,2009-01-09,11:53:16
39.965042,116.314299,0,118,39822.4953587963,2009-01-09,11:53:19
39.963208,116.314299,0,60,39822.4973032407,2009-01-09,11:56:07
39.965459,116.31418,0,163,39822.4973148148,2009-01-09,11:56:08
39.965533,116.314228,0,159,39822.4973263889,2009-01-09,11:56:09
39.965499,116.314247,0,139,39822.4973726852,2009-01-09,11:56:13
39.965455,116.314237,0,135,39822.4973958333,2009-01-09,11:56:15
39.965401,116.314224,0,135,39822.4974189815,2009-01-09,11:56:17
39.965343,116.314217,0,126,39822.4974768519,2009-01-09,11:56:22
39.965287,116.314234,0,127,39822.4975,2009-01-09,11:56:24
39.965221,116.314246,0,125,39822.4975462963,2009-01-09,11:56:28
39.965192,116.314303,0,120,39822.4975925926,2009-01-09,11:56:32
39.96519,116.31436,0,116,39822.4976388889,2009-01-09,11:56:36
39.965182,116.314414,0,110,39822.4976967593,2009-01-09,11:56:41
39.965167,116.314401,0,104,39822.4977546296,2009-01-09,11:56:46
39.965131,116.314448,0,100,39822.4978125,2009-01-09,11:56:51
39.965087,116.314483,0,98,39822.4978472222,2009-01-09,11:56:54
39.965084,116.314469,0,93,39822.4979050926,2009-01-09,11:56:59
39.965038,116.314452,0,85,39822.497962963,2009-01-09,11:57:04
39.964988,116.314447,0,81,39822.4979976852,2009-01-09,11:57:07
39.964939,116.314455,0,78,39822.4980324074,2009-01-09,11:57:10
39.964894,116.314464,0,73,39822.4980787037,2009-01-09,11:57:14
39.964845,116.314461,0,68,39822.4981134259,2009-01-09,11:57:17
39.964805,116.314437,0,64,39822.4981481481,2009-01-09,11:57:20
39.96476,116.314417,0,61,39822.4981712963,2009-01-09,11:57:22
39.964708,116.314385,0,57,39822.4982060185,2009-01-09,11:57:25
39.96519,116.31424,0,135,39822.5030439815,2009-01-09,12:04:23
39.965061,116.31431,0,113,39822.5030671296,2009-01-09,12:04:25
39.965154,116.314326,0,107,39822.5030902778,2009-01-09,12:04:27
39.965159,116.314338,0,101,39822.5031481481,2009-01-09,12:04:32
39.965147,116.314348,0,97,39822.5032060185,2009-01-09,12:04:37
39.965156,116.314355,0,96,39822.5032638889,2009-01-09,12:04:42
39.965156,116.314355,0,96,39822.5032986111,2009-01-09,12:04:45
39.96516,116.314358,0,96,39822.5033217593,2009-01-09,12:04:47
39.965152,116.314386,0,96,39822.5033796296,2009-01-09,12:04:52
39.965126,116.314396,0,96,39822.5034375,2009-01-09,12:04:57
39.965171,116.314363,0,95,39822.5034953704,2009-01-09,12:05:02
39.96521,116.314333,0,99,39822.5035532407,2009-01-09,12:05:07
39.965232,116.314295,0,103,39822.5036111111,2009-01-09,12:05:12
39.965233,116.314265,0,107,39822.5036689815,2009-01-09,12:05:17
39.965236,116.314224,0,107,39822.5037268519,2009-01-09,12:05:22
39.965254,116.314208,0,108,39822.5037847222,2009-01-09,12:05:27
39.965261,116.314168,0,107,39822.5038425926,2009-01-09,12:05:32
39.965273,116.314155,0,107,39822.503900463,2009-01-09,12:05:37
39.965275,116.314133,0,106,39822.5039583333,2009-01-09,12:05:42
39.965275,116.314184,0,106,39822.5040162037,2009-01-09,12:05:47
39.965281,116.314194,0,106,39822.5040740741,2009-01-09,12:05:52
39.965335,116.314216,0,105,39822.5041319444,2009-01-09,12:05:57
39.965345,116.314225,0,106,39822.5041898148,2009-01-09,12:06:02
39.965345,116.314225,0,106,39822.504224537,2009-01-09,12:06:05
39.965351,116.314233,0,106,39822.5042476852,2009-01-09,12:06:07
39.965369,116.314281,0,107,39822.5043055556,2009-01-09,12:06:12
39.965369,116.314289,0,108,39822.5043634259,2009-01-09,12:06:17
39.965369,116.314289,0,108,39822.5043981481,2009-01-09,12:06:20
39.965367,116.314287,0,108,39822.5044212963,2009-01-09,12:06:22
39.965405,116.314344,0,121,39822.5044560185,2009-01-09,12:06:25
39.965434,116.314365,0,133,39822.5044791667,2009-01-09,12:06:27
39.965435,116.314378,0,134,39822.504537037,2009-01-09,12:06:32
39.965429,116.314412,0,133,39822.5045949074,2009-01-09,12:06:37
39.965426,116.314458,0,133,39822.5046527778,2009-01-09,12:06:42
39.965408,116.314511,0,133,39822.5047106481,2009-01-09,12:06:47
39.965391,116.314569,0,133,39822.5047685185,2009-01-09,12:06:52
39.965403,116.314602,0,133,39822.5048263889,2009-01-09,12:06:57
39.965384,116.314581,0,131,39822.5048842593,2009-01-09,12:07:02
39.965347,116.314548,0,131,39822.5049421296,2009-01-09,12:07:07
39.965293,116.314541,0,133,39822.505,2009-01-09,12:07:12
39.965252,116.314554,0,136,39822.5050578704,2009-01-09,12:07:17
39.965227,116.314583,0,139,39822.5051157407,2009-01-09,12:07:22
39.965173,116.314569,0,139,39822.505150463,2009-01-09,12:07:25
39.965127,116.314553,0,140,39822.5051736111,2009-01-09,12:07:27
39.965082,116.314527,0,140,39822.5051967593,2009-01-09,12:07:29
39.965038,116.314488,0,141,39822.5052430556,2009-01-09,12:07:33
39.965053,116.314491,0,140,39822.5053009259,2009-01-09,12:07:38
39.965095,116.314532,0,140,39822.5053587963,2009-01-09,12:07:43
39.965133,116.314562,0,140,39822.5054050926,2009-01-09,12:07:47
39.965136,116.314538,0,140,39822.505462963,2009-01-09,12:07:52
39.965127,116.314532,0,141,39822.5055208333,2009-01-09,12:07:57
39.965157,116.314561,0,141,39822.5055787037,2009-01-09,12:08:02
39.965185,116.314589,0,139,39822.5056365741,2009-01-09,12:08:07
39.965712,116.314337,0,220,39822.5103935185,2009-01-09,12:14:58
39.965622,116.314305,0,227,39822.5104050926,2009-01-09,12:14:59
39.96549,116.314044,0,285,39822.5104166667,2009-01-09,12:15:00
39.965442,116.314017,0,287,39822.5104513889,2009-01-09,12:15:03
39.965495,116.314226,0,230,39822.5104861111,2009-01-09,12:15:06
39.965527,116.314329,0,203,39822.5104976852,2009-01-09,12:15:07
39.965474,116.314312,0,204,39822.5105439815,2009-01-09,12:15:11
39.965414,116.314284,0,205,39822.5106018518,2009-01-09,12:15:16
39.965376,116.314243,0,209,39822.510625,2009-01-09,12:15:18
39.965333,116.314225,0,201,39822.5106597222,2009-01-09,12:15:21
39.965295,116.314155,0,197,39822.5107060185,2009-01-09,12:15:25
39.965284,116.314141,0,193,39822.5107638889,2009-01-09,12:15:30
39.965265,116.314162,0,194,39822.5108217593,2009-01-09,12:15:35
39.965265,116.314201,0,180,39822.5108796296,2009-01-09,12:15:40
39.965236,116.314153,0,178,39822.5109143518,2009-01-09,12:15:43
39.965242,116.314173,0,175,39822.5109722222,2009-01-09,12:15:48
39.965259,116.314157,0,172,39822.5110300926,2009-01-09,12:15:53
39.965262,116.314168,0,169,39822.511087963,2009-01-09,12:15:58
39.965259,116.314182,0,167,39822.5111458333,2009-01-09,12:16:03
39.965297,116.314246,0,168,39822.5111805556,2009-01-09,12:16:06
39.965328,116.314299,0,167,39822.5111921296,2009-01-09,12:16:07
39.965355,116.314349,0,167,39822.5112037037,2009-01-09,12:16:08
39.965417,116.314519,0,167,39822.5112268519,2009-01-09,12:16:10
39.965422,116.31446,0,166,39822.5112384259,2009-01-09,12:16:11
39.965473,116.314499,0,165,39822.5112731481,2009-01-09,12:16:14
39.965516,116.314561,0,165,39822.5112962963,2009-01-09,12:16:16
39.965007,116.314396,0,141,39822.511412037,2009-01-09,12:16:26
39.965068,116.314372,0,140,39822.5114583333,2009-01-09,12:16:30
39.965136,116.314381,0,140,39822.5114814815,2009-01-09,12:16:32
39.965183,116.31441,0,140,39822.5115046296,2009-01-09,12:16:34
39.965313,116.314431,0,140,39822.5115277778,2009-01-09,12:16:36
39.965353,116.314461,0,140,39822.5115509259,2009-01-09,12:16:38
39.965387,116.314509,0,140,39822.5115856482,2009-01-09,12:16:41
39.965414,116.31456,0,140,39822.5116319444,2009-01-09,12:16:45
39.965477,116.314573,0,139,39822.5116550926,2009-01-09,12:16:47
39.965129,116.314542,0,340,39822.514375,2009-01-09,12:20:42
39.965192,116.314505,0,306,39822.5143865741,2009-01-09,12:20:43
39.965193,116.314488,0,286,39822.5144212963,2009-01-09,12:20:46
39.965252,116.314505,0,285,39822.5144560185,2009-01-09,12:20:49
39.965299,116.314488,0,284,39822.5144907407,2009-01-09,12:20:52
39.965309,116.314469,0,282,39822.5145486111,2009-01-09,12:20:57
39.965332,116.314483,0,281,39822.5146064815,2009-01-09,12:21:02
39.965371,116.314446,0,278,39822.5146296296,2009-01-09,12:21:04
39.965429,116.314425,0,273,39822.5146643519,2009-01-09,12:21:07
39.965492,116.314433,0,268,39822.5146990741,2009-01-09,12:21:10
39.965541,116.314447,0,266,39822.5147337963,2009-01-09,12:21:13
39.965588,116.314488,0,263,39822.5147916667,2009-01-09,12:21:18
39.965573,116.314492,0,261,39822.514849537,2009-01-09,12:21:23
39.965531,116.314435,0,258,39822.5149074074,2009-01-09,12:21:28
39.965469,116.314415,0,254,39822.5149305556,2009-01-09,12:21:30
39.965424,116.314392,0,251,39822.5149652778,2009-01-09,12:21:33
39.965411,116.314363,0,249,39822.5150231481,2009-01-09,12:21:38
39.96539,116.314325,0,246,39822.5150810185,2009-01-09,12:21:43
39.96535,116.314314,0,243,39822.5151388889,2009-01-09,12:21:48
39.965332,116.314272,0,241,39822.5151967593,2009-01-09,12:21:53
39.965369,116.314238,0,240,39822.5152546296,2009-01-09,12:21:58
39.965394,116.314246,0,239,39822.5153125,2009-01-09,12:22:03
39.965435,116.314236,0,235,39822.5153703704,2009-01-09,12:22:08
39.965435,116.314236,0,235,39822.5154050926,2009-01-09,12:22:11
39.965428,116.314228,0,234,39822.5154282407,2009-01-09,12:22:13
39.96538,116.314222,0,234,39822.515474537,2009-01-09,12:22:17
39.96538,116.314222,0,234,39822.5155092593,2009-01-09,12:22:20
39.965385,116.314221,0,234,39822.5155324074,2009-01-09,12:22:22
39.96534,116.314162,0,232,39822.5155902778,2009-01-09,12:22:27
39.965286,116.314118,0,231,39822.5156134259,2009-01-09,12:22:29
39.965239,116.314091,0,231,39822.5156365741,2009-01-09,12:22:31
39.965178,116.314035,0,231,39822.5156712963,2009-01-09,12:22:34
39.96512,116.313997,0,231,39822.5157060185,2009-01-09,12:22:37
39.965072,116.313969,0,231,39822.5157291667,2009-01-09,12:22:39
39.965033,116.313926,0,231,39822.515775463,2009-01-09,12:22:43
39.96504,116.31394,0,231,39822.5158333333,2009-01-09,12:22:48
39.965072,116.313968,0,230,39822.5158912037,2009-01-09,12:22:53
39.965086,116.313971,0,231,39822.5159490741,2009-01-09,12:22:58
39.96512,116.314018,0,231,39822.5160069444,2009-01-09,12:23:03
39.96519,116.314068,0,232,39822.5160300926,2009-01-09,12:23:05
39.965258,116.314116,0,233,39822.5160532407,2009-01-09,12:23:07
39.965304,116.31415,0,233,39822.5160763889,2009-01-09,12:23:09
39.965331,116.314183,0,234,39822.5161342593,2009-01-09,12:23:14
39.965331,116.314183,0,234,39822.5161689815,2009-01-09,12:23:17
39.965325,116.314186,0,235,39822.5161921296,2009-01-09,12:23:19
39.96534,116.314282,0,230,39822.5162268518,2009-01-09,12:23:22
39.965317,116.314316,0,227,39822.5162847222,2009-01-09,12:23:27
39.965315,116.314343,0,223,39822.5163425926,2009-01-09,12:23:32
39.965432,116.31459,0,206,39822.5183912037,2009-01-09,12:26:29
39.965445,116.314686,0,206,39822.5184143518,2009-01-09,12:26:31
39.965434,116.314784,0,206,39822.5184375,2009-01-09,12:26:33
39.965375,116.314874,0,205,39822.5184490741,2009-01-09,12:26:34
39.965365,116.314935,0,204,39822.5184606481,2009-01-09,12:26:35
39.965344,116.314994,0,204,39822.5184722222,2009-01-09,12:26:36
39.965303,116.31505,0,204,39822.5184837963,2009-01-09,12:26:37
39.965251,116.315108,0,204,39822.5184953704,2009-01-09,12:26:38
39.96517,116.315161,0,203,39822.5185069444,2009-01-09,12:26:39
39.965082,116.315207,0,202,39822.5185185185,2009-01-09,12:26:40
39.964986,116.315245,0,202,39822.5185300926,2009-01-09,12:26:41
39.964895,116.315288,0,201,39822.5185416667,2009-01-09,12:26:42
39.964794,116.31533,0,201,39822.5185532407,2009-01-09,12:26:43
39.964688,116.31537,0,200,39822.5185648148,2009-01-09,12:26:44
39.96458,116.315417,0,200,39822.5185763889,2009-01-09,12:26:45
39.964465,116.315467,0,200,39822.518587963,2009-01-09,12:26:46
39.964345,116.315522,0,199,39822.518599537,2009-01-09,12:26:47
39.964221,116.315576,0,199,39822.5186111111,2009-01-09,12:26:48
39.96409,116.315631,0,198,39822.5186226852,2009-01-09,12:26:49
39.963952,116.315682,0,198,39822.5186342593,2009-01-09,12:26:50
39.963814,116.315734,0,197,39822.5186458333,2009-01-09,12:26:51
39.963682,116.315784,0,197,39822.5186574074,2009-01-09,12:26:52
39.963566,116.315826,0,196,39822.5186689815,2009-01-09,12:26:53
39.963467,116.315856,0,196,39822.5186805556,2009-01-09,12:26:54
39.963375,116.315875,0,195,39822.5186921296,2009-01-09,12:26:55
39.963303,116.315884,0,194,39822.5187037037,2009-01-09,12:26:56
39.963248,116.31588,0,193,39822.5187152778,2009-01-09,12:26:57
39.9632,116.31589,0,191,39822.5187384259,2009-01-09,12:26:59
39.963232,116.315893,0,189,39822.5187962963,2009-01-09,12:27:04
39.963286,116.315881,0,187,39822.5188078704,2009-01-09,12:27:05
39.96336,116.315853,0,185,39822.5188194444,2009-01-09,12:27:06
39.96344,116.31584,0,185,39822.5188310185,2009-01-09,12:27:07
39.963532,116.315823,0,184,39822.5188425926,2009-01-09,12:27:08
39.963626,116.315804,0,184,39822.5188541667,2009-01-09,12:27:09
39.963714,116.315786,0,183,39822.5188657407,2009-01-09,12:27:10
39.963802,116.315759,0,183,39822.5188773148,2009-01-09,12:27:11
39.963892,116.315738,0,181,39822.5188888889,2009-01-09,12:27:12
39.963974,116.315708,0,181,39822.518900463,2009-01-09,12:27:13
39.964055,116.315675,0,180,39822.518912037,2009-01-09,12:27:14
39.96413,116.315643,0,179,39822.5189236111,2009-01-09,12:27:15
39.964201,116.315615,0,179,39822.5189351852,2009-01-09,12:27:16
39.964246,116.315596,0,177,39822.5189467593,2009-01-09,12:27:17
39.964313,116.315578,0,177,39822.5189699074,2009-01-09,12:27:19
39.964358,116.315552,0,178,39822.5190162037,2009-01-09,12:27:23
39.964382,116.315556,0,176,39822.5190740741,2009-01-09,12:27:28
39.964382,116.315556,0,176,39822.5191087963,2009-01-09,12:27:31
39.964387,116.315561,0,176,39822.5191319444,2009-01-09,12:27:33
39.964442,116.315524,0,174,39822.5191666667,2009-01-09,12:27:36
39.964488,116.315517,0,174,39822.5191782407,2009-01-09,12:27:37
39.964542,116.315502,0,174,39822.5191898148,2009-01-09,12:27:38
39.964611,116.315481,0,174,39822.5192013889,2009-01-09,12:27:39
39.964725,116.315547,0,170,39822.519212963,2009-01-09,12:27:40
39.964811,116.315547,0,169,39822.519224537,2009-01-09,12:27:41
39.964877,116.31552,0,169,39822.5192361111,2009-01-09,12:27:42
39.964923,116.315496,0,169,39822.5192476852,2009-01-09,12:27:43
39.964985,116.315395,0,170,39822.5192708333,2009-01-09,12:27:45
39.965046,116.315326,0,171,39822.5192824074,2009-01-09,12:27:46
39.965113,116.315318,0,171,39822.5193055556,2009-01-09,12:27:48
39.965169,116.315333,0,171,39822.5193402778,2009-01-09,12:27:51
39.965183,116.315348,0,174,39822.5193981482,2009-01-09,12:27:56
39.965187,116.315344,0,176,39822.5194560185,2009-01-09,12:28:01
39.965189,116.315344,0,176,39822.5195138889,2009-01-09,12:28:06
39.965188,116.315346,0,176,39822.5195717593,2009-01-09,12:28:11
39.965185,116.31535,0,176,39822.5196296296,2009-01-09,12:28:16
39.965185,116.31535,0,176,39822.5196643519,2009-01-09,12:28:19
39.965184,116.315351,0,176,39822.5196875,2009-01-09,12:28:21
39.965179,116.31536,0,177,39822.5197453704,2009-01-09,12:28:26
39.965174,116.315368,0,177,39822.5198032407,2009-01-09,12:28:31
39.965175,116.315368,0,176,39822.5198611111,2009-01-09,12:28:36
39.965174,116.315368,0,176,39822.5199189815,2009-01-09,12:28:41
39.965175,116.315368,0,176,39822.5199768519,2009-01-09,12:28:46
39.965173,116.315372,0,176,39822.5200347222,2009-01-09,12:28:51
39.965174,116.315373,0,176,39822.5200925926,2009-01-09,12:28:56
39.965173,116.315373,0,176,39822.520150463,2009-01-09,12:29:01
39.965174,116.31537,0,176,39822.5202083333,2009-01-09,12:29:06
39.965174,116.315371,0,176,39822.5202662037,2009-01-09,12:29:11
39.965174,116.315372,0,176,39822.5203240741,2009-01-09,12:29:16
39.965173,116.315371,0,176,39822.5203819444,2009-01-09,12:29:21
39.965173,116.315371,0,176,39822.5204166667,2009-01-09,12:29:24
39.965173,116.315371,0,176,39822.5204398148,2009-01-09,12:29:26
39.965202,116.315362,0,176,39822.5204976852,2009-01-09,12:29:31
39.965258,116.315351,0,173,39822.5205208333,2009-01-09,12:29:33
39.965312,116.315335,0,170,39822.5205439815,2009-01-09,12:29:35
39.965347,116.315306,0,163,39822.5205787037,2009-01-09,12:29:38
39.965364,116.315311,0,163,39822.5206365741,2009-01-09,12:29:43
39.965369,116.315305,0,162,39822.5206944444,2009-01-09,12:29:48
39.965366,116.315313,0,158,39822.5207523148,2009-01-09,12:29:53
39.965363,116.315316,0,157,39822.5208101852,2009-01-09,12:29:58
39.965358,116.315321,0,158,39822.5208680556,2009-01-09,12:30:03
39.965357,116.315321,0,158,39822.5209259259,2009-01-09,12:30:08
39.965359,116.315318,0,158,39822.5209837963,2009-01-09,12:30:13
39.965359,116.315319,0,158,39822.5210416667,2009-01-09,12:30:18
39.965358,116.315319,0,158,39822.521099537,2009-01-09,12:30:23
39.965359,116.31532,0,158,39822.5211574074,2009-01-09,12:30:28
39.965359,116.315319,0,158,39822.5212152778,2009-01-09,12:30:33
39.96536,116.315319,0,158,39822.5212731481,2009-01-09,12:30:38
39.96536,116.315319,0,158,39822.5213078704,2009-01-09,12:30:41
39.965361,116.315318,0,158,39822.5213310185,2009-01-09,12:30:43
39.965398,116.31529,0,155,39822.5213888889,2009-01-09,12:30:48
39.965473,116.315248,0,156,39822.521412037,2009-01-09,12:30:50
39.965553,116.315191,0,156,39822.5214351852,2009-01-09,12:30:52
39.965597,116.31516,0,156,39822.5214467593,2009-01-09,12:30:53
39.965639,116.315132,0,157,39822.5214583333,2009-01-09,12:30:54
39.965679,116.315102,0,157,39822.5214699074,2009-01-09,12:30:55
39.965714,116.315059,0,157,39822.5214814815,2009-01-09,12:30:56
39.965743,116.315012,0,157,39822.5214930556,2009-01-09,12:30:57
39.96576,116.314949,0,158,39822.5215046296,2009-01-09,12:30:58
39.96575,116.314862,0,160,39822.5215162037,2009-01-09,12:30:59
39.965735,116.314769,0,161,39822.5215277778,2009-01-09,12:31:00
39.965714,116.314637,0,157,39822.5215393519,2009-01-09,12:31:01
39.965683,116.314499,0,156,39822.5215509259,2009-01-09,12:31:02
39.965653,116.314326,0,151,39822.5215625,2009-01-09,12:31:03
39.965609,116.314156,0,152,39822.5215740741,2009-01-09,12:31:04
39.965565,116.313984,0,150,39822.5215856481,2009-01-09,12:31:05
39.965518,116.313839,0,151,39822.5215972222,2009-01-09,12:31:06
39.965474,116.313689,0,152,39822.5216087963,2009-01-09,12:31:07
39.965427,116.313536,0,151,39822.5216203704,2009-01-09,12:31:08
39.965374,116.31337,0,150,39822.5216319444,2009-01-09,12:31:09
39.96532,116.313218,0,151,39822.5216435185,2009-01-09,12:31:10
39.965265,116.313061,0,153,39822.5216550926,2009-01-09,12:31:11
39.965219,116.312899,0,154,39822.5216666667,2009-01-09,12:31:12
39.965152,116.312735,0,153,39822.5216782407,2009-01-09,12:31:13
39.965088,116.312566,0,153,39822.5216898148,2009-01-09,12:31:14
39.965018,116.312391,0,153,39822.5217013889,2009-01-09,12:31:15
39.964952,116.312217,0,152,39822.521712963,2009-01-09,12:31:16
39.964893,116.312044,0,157,39822.521724537,2009-01-09,12:31:17
39.964832,116.311859,0,159,39822.5217361111,2009-01-09,12:31:18
39.964768,116.311672,0,159,39822.5217476852,2009-01-09,12:31:19
39.964701,116.311484,0,160,39822.5217592593,2009-01-09,12:31:20
39.964649,116.311314,0,163,39822.5217708333,2009-01-09,12:31:21
39.964594,116.31114,0,164,39822.5217824074,2009-01-09,12:31:22
39.964542,116.310973,0,162,39822.5217939815,2009-01-09,12:31:23
39.964492,116.310817,0,167,39822.5218055556,2009-01-09,12:31:24
39.964432,116.310665,0,165,39822.5218171296,2009-01-09,12:31:25
39.964376,116.310522,0,165,39822.5218287037,2009-01-09,12:31:26
39.964319,116.310385,0,165,39822.5218402778,2009-01-09,12:31:27
39.964271,116.310253,0,166,39822.5218518519,2009-01-09,12:31:28
39.964226,116.310125,0,166,39822.5218634259,2009-01-09,12:31:29
39.964187,116.310015,0,167,39822.521875,2009-01-09,12:31:30
39.964148,116.309906,0,167,39822.5218865741,2009-01-09,12:31:31
39.964109,116.309802,0,165,39822.5218981481,2009-01-09,12:31:32
39.964066,116.309721,0,162,39822.5219097222,2009-01-09,12:31:33
39.964025,116.309601,0,162,39822.5219212963,2009-01-09,12:31:34
39.963987,116.309495,0,160,39822.5219328704,2009-01-09,12:31:35
39.963943,116.309377,0,162,39822.5219444444,2009-01-09,12:31:36
39.963897,116.309256,0,164,39822.5219560185,2009-01-09,12:31:37
39.963849,116.309133,0,167,39822.5219675926,2009-01-09,12:31:38
39.963806,116.309002,0,169,39822.5219791667,2009-01-09,12:31:39
39.96376,116.308877,0,175,39822.5219907407,2009-01-09,12:31:40
39.96371,116.308749,0,178,39822.5220023148,2009-01-09,12:31:41
39.963661,116.308621,0,180,39822.5220138889,2009-01-09,12:31:42
39.963617,116.308496,0,182,39822.522025463,2009-01-09,12:31:43
39.963575,116.308363,0,182,39822.522037037,2009-01-09,12:31:44
39.963536,116.308241,0,184,39822.5220486111,2009-01-09,12:31:45
39.963497,116.308118,0,186,39822.5220601852,2009-01-09,12:31:46
39.963458,116.308013,0,188,39822.5220717593,2009-01-09,12:31:47
39.963421,116.307916,0,189,39822.5220833333,2009-01-09,12:31:48
39.963387,116.307819,0,190,39822.5220949074,2009-01-09,12:31:49
39.963357,116.307726,0,196,39822.5221064815,2009-01-09,12:31:50
39.963341,116.307652,0,201,39822.5221180556,2009-01-09,12:31:51
39.963331,116.307587,0,207,39822.5221296296,2009-01-09,12:31:52
39.963316,116.307498,0,217,39822.5221527778,2009-01-09,12:31:54
39.96331,116.307412,0,228,39822.5221759259,2009-01-09,12:31:56
39.963287,116.307351,0,238,39822.5221990741,2009-01-09,12:31:58
39.963324,116.307292,0,255,39822.5222337963,2009-01-09,12:32:01
39.963325,116.307282,0,258,39822.5222916667,2009-01-09,12:32:06
39.963287,116.307208,0,258,39822.522337963,2009-01-09,12:32:10
39.963229,116.307131,0,250,39822.5223611111,2009-01-09,12:32:12
39.963181,116.30708,0,242,39822.5223726852,2009-01-09,12:32:13
39.963133,116.307024,0,233,39822.5223842593,2009-01-09,12:32:14
39.963093,116.306938,0,226,39822.5223958333,2009-01-09,12:32:15
39.963059,116.306846,0,220,39822.5224074074,2009-01-09,12:32:16
39.962993,116.306751,0,207,39822.5224189815,2009-01-09,12:32:17
39.96295,116.306636,0,200,39822.5224305556,2009-01-09,12:32:18
39.962908,116.306505,0,197,39822.5224421296,2009-01-09,12:32:19
39.962866,116.30636,0,195,39822.5224537037,2009-01-09,12:32:20
39.962816,116.306227,0,191,39822.5224652778,2009-01-09,12:32:21
39.962775,116.306077,0,188,39822.5224768519,2009-01-09,12:32:22
39.962721,116.305921,0,190,39822.5224884259,2009-01-09,12:32:23
39.962668,116.305759,0,187,39822.5225,2009-01-09,12:32:24
39.962611,116.30561,0,185,39822.5225115741,2009-01-09,12:32:25
39.962558,116.305445,0,180,39822.5225231481,2009-01-09,12:32:26
39.962508,116.305289,0,177,39822.5225347222,2009-01-09,12:32:27
39.96246,116.305136,0,172,39822.5225462963,2009-01-09,12:32:28
39.962411,116.304983,0,170,39822.5225578704,2009-01-09,12:32:29
39.962373,116.304838,0,168,39822.5225694444,2009-01-09,12:32:30
39.962328,116.304696,0,168,39822.5225810185,2009-01-09,12:32:31
39.962292,116.304561,0,166,39822.5225925926,2009-01-09,12:32:32
39.962258,116.304436,0,166,39822.5226041667,2009-01-09,12:32:33
39.962223,116.304311,0,162,39822.5226157407,2009-01-09,12:32:34
39.962188,116.304191,0,161,39822.5226273148,2009-01-09,12:32:35
39.962152,116.304071,0,159,39822.5226388889,2009-01-09,12:32:36
39.962115,116.303946,0,158,39822.522650463,2009-01-09,12:32:37
39.962079,116.303814,0,158,39822.522662037,2009-01-09,12:32:38
39.962044,116.303682,0,158,39822.5226736111,2009-01-09,12:32:39
39.962004,116.303551,0,155,39822.5226851852,2009-01-09,12:32:40
39.961972,116.303422,0,155,39822.5226967593,2009-01-09,12:32:41
39.961941,116.303294,0,153,39822.5227083333,2009-01-09,12:32:42
39.961904,116.303178,0,152,39822.5227199074,2009-01-09,12:32:43
39.961893,116.303062,0,158,39822.5227314815,2009-01-09,12:32:44
39.961876,116.302952,0,157,39822.5227430556,2009-01-09,12:32:45
39.961875,116.302845,0,158,39822.5227546296,2009-01-09,12:32:46
39.961888,116.302744,0,159,39822.5227662037,2009-01-09,12:32:47
39.9619,116.302641,0,157,39822.5227777778,2009-01-09,12:32:48
39.961926,116.302521,0,158,39822.5227893519,2009-01-09,12:32:49
39.961953,116.302395,0,157,39822.5228009259,2009-01-09,12:32:50
39.961985,116.302282,0,157,39822.5228125,2009-01-09,12:32:51
39.962022,116.302181,0,156,39822.5228240741,2009-01-09,12:32:52
39.962069,116.302084,0,156,39822.5228356481,2009-01-09,12:32:53
39.96212,116.301992,0,155,39822.5228472222,2009-01-09,12:32:54
39.962221,116.301965,0,153,39822.5228587963,2009-01-09,12:32:55
39.962329,116.301948,0,151,39822.5228703704,2009-01-09,12:32:56
39.962437,116.30193,0,149,39822.5228819444,2009-01-09,12:32:57
39.962535,116.301906,0,148,39822.5228935185,2009-01-09,12:32:58
39.962628,116.301885,0,147,39822.5229050926,2009-01-09,12:32:59
39.962718,116.301872,0,146,39822.5229166667,2009-01-09,12:33:00
39.962807,116.301849,0,145,39822.5229282407,2009-01-09,12:33:01
39.962897,116.301834,0,145,39822.5229398148,2009-01-09,12:33:02
39.962985,116.301811,0,144,39822.5229513889,2009-01-09,12:33:03
39.963095,116.301772,0,147,39822.522962963,2009-01-09,12:33:04
39.963187,116.301757,0,147,39822.522974537,2009-01-09,12:33:05
39.963278,116.301743,0,148,39822.5229861111,2009-01-09,12:33:06
39.963368,116.301731,0,150,39822.5229976852,2009-01-09,12:33:07
39.963449,116.301722,0,151,39822.5230092593,2009-01-09,12:33:08
39.963531,116.30171,0,153,39822.5230208333,2009-01-09,12:33:09
39.963611,116.301698,0,154,39822.5230324074,2009-01-09,12:33:10
39.96371,116.301656,0,150,39822.5230439815,2009-01-09,12:33:11
39.96379,116.301626,0,149,39822.5230555556,2009-01-09,12:33:12
39.963871,116.301595,0,148,39822.5230671296,2009-01-09,12:33:13
39.96395,116.30157,0,148,39822.5230787037,2009-01-09,12:33:14
39.964027,116.301547,0,147,39822.5230902778,2009-01-09,12:33:15
39.964112,116.301538,0,147,39822.5231018519,2009-01-09,12:33:16
39.964196,116.301526,0,147,39822.5231134259,2009-01-09,12:33:17
39.964275,116.301514,0,148,39822.523125,2009-01-09,12:33:18
39.96436,116.301517,0,149,39822.5231365741,2009-01-09,12:33:19
39.964436,116.301514,0,150,39822.5231481481,2009-01-09,12:33:20
39.964503,116.301506,0,150,39822.5231597222,2009-01-09,12:33:21
39.964569,116.301505,0,150,39822.5231712963,2009-01-09,12:33:22
39.964643,116.301511,0,149,39822.5231828704,2009-01-09,12:33:23
39.964708,116.3015,0,149,39822.5231944444,2009-01-09,12:33:24
39.964781,116.301487,0,150,39822.5232060185,2009-01-09,12:33:25
39.964856,116.301486,0,148,39822.5232175926,2009-01-09,12:33:26
39.964939,116.301495,0,145,39822.5232291667,2009-01-09,12:33:27
39.965009,116.301484,0,145,39822.5232407407,2009-01-09,12:33:28
39.965075,116.301472,0,145,39822.5232523148,2009-01-09,12:33:29
39.965157,116.301459,0,149,39822.523275463,2009-01-09,12:33:31
39.965203,116.301451,0,150,39822.523287037,2009-01-09,12:33:32
39.965278,116.301424,0,150,39822.5233101852,2009-01-09,12:33:34
39.965376,116.301407,0,149,39822.5233333333,2009-01-09,12:33:36
39.965457,116.301385,0,150,39822.5233449074,2009-01-09,12:33:37
39.965533,116.30136,0,151,39822.5233564815,2009-01-09,12:33:38
39.965652,116.301313,0,146,39822.5233680556,2009-01-09,12:33:39
39.965721,116.301285,0,144,39822.5233796296,2009-01-09,12:33:40
39.965811,116.301268,0,142,39822.5233912037,2009-01-09,12:33:41
39.965887,116.301234,0,144,39822.5234027778,2009-01-09,12:33:42
39.965974,116.301225,0,144,39822.5234143519,2009-01-09,12:33:43
39.966067,116.301225,0,144,39822.5234259259,2009-01-09,12:33:44
39.966162,116.301211,0,143,39822.5234375,2009-01-09,12:33:45
39.966263,116.301196,0,141,39822.5234490741,2009-01-09,12:33:46
39.966348,116.301188,0,141,39822.5234606481,2009-01-09,12:33:47
39.966436,116.301174,0,140,39822.5234722222,2009-01-09,12:33:48
39.966524,116.301168,0,138,39822.5234837963,2009-01-09,12:33:49
39.966615,116.301163,0,137,39822.5234953704,2009-01-09,12:33:50
39.966701,116.30114,0,136,39822.5235069444,2009-01-09,12:33:51
39.966777,116.301052,0,144,39822.5235185185,2009-01-09,12:33:52
39.966878,116.301043,0,142,39822.5235300926,2009-01-09,12:33:53
39.966983,116.301037,0,144,39822.5235416667,2009-01-09,12:33:54
39.967095,116.301036,0,146,39822.5235532407,2009-01-09,12:33:55
39.967208,116.301027,0,147,39822.5235648148,2009-01-09,12:33:56
39.967325,116.301013,0,147,39822.5235763889,2009-01-09,12:33:57
39.967447,116.301002,0,149,39822.523587963,2009-01-09,12:33:58
39.967574,116.300993,0,151,39822.523599537,2009-01-09,12:33:59
39.9677,116.30099,0,155,39822.5236111111,2009-01-09,12:34:00
39.967816,116.300993,0,160,39822.5236226852,2009-01-09,12:34:01
39.967936,116.300989,0,163,39822.5236342593,2009-01-09,12:34:02
39.968048,116.30098,0,164,39822.5236458333,2009-01-09,12:34:03
39.968152,116.300959,0,166,39822.5236574074,2009-01-09,12:34:04
39.968256,116.300946,0,167,39822.5236689815,2009-01-09,12:34:05
39.968352,116.300927,0,168,39822.5236805556,2009-01-09,12:34:06
39.968419,116.300942,0,163,39822.5236921296,2009-01-09,12:34:07
39.968493,116.300932,0,163,39822.5237037037,2009-01-09,12:34:08
39.968552,116.300927,0,165,39822.5237152778,2009-01-09,12:34:09
39.968614,116.300927,0,167,39822.5237268518,2009-01-09,12:34:10
39.968666,116.300923,0,170,39822.5237384259,2009-01-09,12:34:11
39.968713,116.300922,0,170,39822.52375,2009-01-09,12:34:12
39.968765,116.300921,0,172,39822.5237615741,2009-01-09,12:34:13
39.968816,116.300927,0,171,39822.5237731481,2009-01-09,12:34:14
39.968871,116.300924,0,171,39822.5237847222,2009-01-09,12:34:15
39.968931,116.300915,0,171,39822.5237962963,2009-01-09,12:34:16
39.968984,116.300909,0,170,39822.5238078704,2009-01-09,12:34:17
39.969058,116.300885,0,157,39822.5238194444,2009-01-09,12:34:18
39.969106,116.300886,0,156,39822.5238310185,2009-01-09,12:34:19
39.969154,116.300894,0,156,39822.5238425926,2009-01-09,12:34:20
39.969211,116.300912,0,153,39822.5238541667,2009-01-09,12:34:21
39.969264,116.300917,0,152,39822.5238773148,2009-01-09,12:34:23
39.969304,116.300916,0,150,39822.5239351852,2009-01-09,12:34:28
39.969325,116.300907,0,149,39822.5239930556,2009-01-09,12:34:33
39.969384,116.300882,0,151,39822.5240277778,2009-01-09,12:34:36
39.969445,116.300841,0,153,39822.5240625,2009-01-09,12:34:39
39.969456,116.300829,0,161,39822.5241203704,2009-01-09,12:34:44
39.969484,116.300803,0,162,39822.5241782407,2009-01-09,12:34:49
39.96949,116.300826,0,169,39822.5242361111,2009-01-09,12:34:54
39.969512,116.300888,0,169,39822.5242708333,2009-01-09,12:34:57
39.969512,116.300888,0,169,39822.5243055556,2009-01-09,12:35:00
39.969512,116.300885,0,171,39822.5243287037,2009-01-09,12:35:02
39.969522,116.300884,0,165,39822.5243865741,2009-01-09,12:35:07
39.969513,116.300891,0,162,39822.5244444444,2009-01-09,12:35:12
39.969509,116.30091,0,158,39822.5245023148,2009-01-09,12:35:17
39.9695,116.300907,0,155,39822.5245601852,2009-01-09,12:35:22
39.969456,116.30094,0,155,39822.5246180556,2009-01-09,12:35:27
39.969461,116.300974,0,156,39822.5246759259,2009-01-09,12:35:32
39.969476,116.300981,0,154,39822.5247337963,2009-01-09,12:35:37
39.969498,116.301033,0,154,39822.5247800926,2009-01-09,12:35:41
39.969518,116.301085,0,155,39822.5248263889,2009-01-09,12:35:45
39.969546,116.301133,0,158,39822.5248842593,2009-01-09,12:35:50
39.96955,116.301189,0,164,39822.5249305556,2009-01-09,12:35:54
39.969571,116.301266,0,169,39822.5249884259,2009-01-09,12:35:59
39.96959,116.301324,0,169,39822.5250462963,2009-01-09,12:36:04
39.969588,116.301374,0,169,39822.5251041667,2009-01-09,12:36:09
39.969623,116.301401,0,172,39822.525162037,2009-01-09,12:36:14
39.969636,116.301445,0,174,39822.5252199074,2009-01-09,12:36:19
39.969672,116.301502,0,175,39822.5252777778,2009-01-09,12:36:24
39.969694,116.301545,0,176,39822.5253356481,2009-01-09,12:36:29
39.969712,116.301582,0,178,39822.5253935185,2009-01-09,12:36:34
39.969763,116.301608,0,182,39822.5254513889,2009-01-09,12:36:39
39.969759,116.30164,0,185,39822.5255092593,2009-01-09,12:36:44
39.969806,116.301577,0,187,39822.5255439815,2009-01-09,12:36:47
39.969843,116.301533,0,188,39822.5255787037,2009-01-09,12:36:50
39.969904,116.30152,0,189,39822.5256018518,2009-01-09,12:36:52
39.969909,116.301603,0,190,39822.525625,2009-01-09,12:36:54
39.969948,116.301648,0,193,39822.5256481481,2009-01-09,12:36:56
39.969952,116.301577,0,198,39822.5256712963,2009-01-09,12:36:58
39.969984,116.301622,0,198,39822.5257060185,2009-01-09,12:37:01
39.970004,116.301622,0,197,39822.5257638889,2009-01-09,12:37:06
39.969995,116.301586,0,198,39822.5258217593,2009-01-09,12:37:11
39.969999,116.301639,0,198,39822.5258796296,2009-01-09,12:37:16
39.97002,116.301697,0,196,39822.5259375,2009-01-09,12:37:21
39.970052,116.301795,0,194,39822.5259606481,2009-01-09,12:37:23
39.970063,116.301904,0,194,39822.5259837963,2009-01-09,12:37:25
39.970073,116.301979,0,194,39822.5260069444,2009-01-09,12:37:27
39.970077,116.302042,0,192,39822.5260648148,2009-01-09,12:37:32
39.97006,116.302079,0,190,39822.5261226852,2009-01-09,12:37:37
39.970063,116.302111,0,191,39822.5261805556,2009-01-09,12:37:42
39.970061,116.302113,0,192,39822.5262384259,2009-01-09,12:37:47
39.970054,116.302113,0,193,39822.5262962963,2009-01-09,12:37:52
39.970046,116.302116,0,194,39822.5263541667,2009-01-09,12:37:57
39.970039,116.302122,0,195,39822.526412037,2009-01-09,12:38:02
39.970039,116.302122,0,195,39822.5264467593,2009-01-09,12:38:05
39.970036,116.302129,0,196,39822.5264699074,2009-01-09,12:38:07
39.970052,116.302137,0,198,39822.5265277778,2009-01-09,12:38:12
39.970092,116.302171,0,198,39822.5265856481,2009-01-09,12:38:17
39.970128,116.302187,0,199,39822.5266435185,2009-01-09,12:38:22
39.970137,116.302193,0,200,39822.5267013889,2009-01-09,12:38:27
39.970137,116.302193,0,200,39822.5267361111,2009-01-09,12:38:30
39.970137,116.302189,0,200,39822.5267592593,2009-01-09,12:38:32
39.970114,116.302224,0,203,39822.5268171296,2009-01-09,12:38:37
39.970089,116.302236,0,205,39822.526875,2009-01-09,12:38:42
39.970089,116.302236,0,206,39822.5269328704,2009-01-09,12:38:47
39.970089,116.302236,0,206,39822.5269675926,2009-01-09,12:38:50
39.970088,116.302238,0,206,39822.5269907407,2009-01-09,12:38:52
39.970033,116.302358,0,206,39822.5270486111,2009-01-09,12:38:57
39.970037,116.302448,0,206,39822.5270601852,2009-01-09,12:38:58
39.970078,116.302506,0,206,39822.5270833333,2009-01-09,12:39:00
39.970102,116.302571,0,205,39822.5271064815,2009-01-09,12:39:02
39.970141,116.302638,0,205,39822.5271296296,2009-01-09,12:39:04
39.970167,116.30273,0,204,39822.5271527778,2009-01-09,12:39:06
39.970201,116.30279,0,202,39822.5271643519,2009-01-09,12:39:07
39.970267,116.302837,0,201,39822.5271990741,2009-01-09,12:39:10
39.970323,116.302818,0,200,39822.5272222222,2009-01-09,12:39:12
39.970369,116.302792,0,199,39822.5272337963,2009-01-09,12:39:13
39.970396,116.302752,0,200,39822.5272916667,2009-01-09,12:39:18
39.97043,116.302754,0,202,39822.527349537,2009-01-09,12:39:23
39.97042,116.302763,0,204,39822.5274074074,2009-01-09,12:39:28
39.97042,116.302768,0,204,39822.5274652778,2009-01-09,12:39:33
39.97042,116.302768,0,204,39822.5275,2009-01-09,12:39:36
39.970421,116.302774,0,204,39822.5275231482,2009-01-09,12:39:38
39.970453,116.302755,0,204,39822.5275810185,2009-01-09,12:39:43
39.970453,116.302755,0,204,39822.5276157407,2009-01-09,12:39:46
39.970455,116.30276,0,205,39822.5276388889,2009-01-09,12:39:48
39.970483,116.302819,0,205,39822.5276967593,2009-01-09,12:39:53
39.970537,116.30279,0,207,39822.5277199074,2009-01-09,12:39:55
39.970593,116.302769,0,208,39822.5277546296,2009-01-09,12:39:58
39.970637,116.302753,0,210,39822.5277893519,2009-01-09,12:40:01
39.970677,116.302785,0,211,39822.5278356481,2009-01-09,12:40:05
39.970677,116.302784,0,213,39822.5278935185,2009-01-09,12:40:10
39.970677,116.302783,0,214,39822.5279513889,2009-01-09,12:40:15
39.970677,116.302782,0,215,39822.5280092593,2009-01-09,12:40:20
39.970677,116.302781,0,215,39822.5280671296,2009-01-09,12:40:25
39.970675,116.302776,0,215,39822.528125,2009-01-09,12:40:30
39.970675,116.302772,0,216,39822.5281828704,2009-01-09,12:40:35
39.970675,116.302772,0,216,39822.5282407407,2009-01-09,12:40:40
39.970677,116.302779,0,217,39822.5282986111,2009-01-09,12:40:45
39.970677,116.302779,0,217,39822.5283333333,2009-01-09,12:40:48
39.970678,116.302781,0,217,39822.5283564815,2009-01-09,12:40:50
39.9707,116.302811,0,218,39822.5284143519,2009-01-09,12:40:55
39.970719,116.30284,0,219,39822.5284722222,2009-01-09,12:41:00
39.970719,116.30284,0,219,39822.5285069444,2009-01-09,12:41:03
39.970726,116.302847,0,219,39822.5285300926,2009-01-09,12:41:05
39.970746,116.302858,0,220,39822.528587963,2009-01-09,12:41:10
39.970783,116.30289,0,222,39822.5286342593,2009-01-09,12:41:14
39.970817,116.302933,0,227,39822.5286921296,2009-01-09,12:41:19
39.970862,116.302962,0,228,39822.5287384259,2009-01-09,12:41:23
39.970925,116.302968,0,231,39822.5287731481,2009-01-09,12:41:26
39.971004,116.302973,0,233,39822.5287962963,2009-01-09,12:41:28
39.971054,116.303006,0,233,39822.5288194444,2009-01-09,12:41:30
39.971102,116.303069,0,233,39822.5288425926,2009-01-09,12:41:32
39.97112,116.303127,0,233,39822.5288541667,2009-01-09,12:41:33
39.971139,116.303185,0,233,39822.5288773148,2009-01-09,12:41:35
39.971151,116.303201,0,234,39822.5289351852,2009-01-09,12:41:40
39.971168,116.303227,0,234,39822.5289930556,2009-01-09,12:41:45
39.971185,116.303235,0,236,39822.5290509259,2009-01-09,12:41:50
39.971195,116.303235,0,236,39822.5291087963,2009-01-09,12:41:55
39.971205,116.303237,0,236,39822.5291666667,2009-01-09,12:42:00
39.971206,116.303241,0,235,39822.529224537,2009-01-09,12:42:05
39.971206,116.303241,0,235,39822.5292592593,2009-01-09,12:42:08
39.971206,116.303242,0,235,39822.5292824074,2009-01-09,12:42:10
39.971223,116.303296,0,236,39822.5293402778,2009-01-09,12:42:15
39.971256,116.303353,0,237,39822.5293981481,2009-01-09,12:42:20
39.971291,116.303393,0,238,39822.5294328704,2009-01-09,12:42:23
39.971338,116.30342,0,241,39822.5294791667,2009-01-09,12:42:27
39.971394,116.303452,0,242,39822.5294907407,2009-01-09,12:42:28
39.971417,116.303399,0,244,39822.5295023148,2009-01-09,12:42:29
39.971445,116.303384,0,249,39822.5295601852,2009-01-09,12:42:34
39.971447,116.303399,0,250,39822.5296180556,2009-01-09,12:42:39
39.971438,116.303502,0,252,39822.5296412037,2009-01-09,12:42:41
39.971412,116.303563,0,252,39822.5296643519,2009-01-09,12:42:43
39.971389,116.303623,0,251,39822.5296875,2009-01-09,12:42:45
39.971403,116.303719,0,251,39822.5297106481,2009-01-09,12:42:47
39.971405,116.303778,0,253,39822.5297453704,2009-01-09,12:42:50
39.971411,116.303838,0,256,39822.5297800926,2009-01-09,12:42:53
39.971425,116.303918,0,261,39822.5298263889,2009-01-09,12:42:57
39.971443,116.303993,0,264,39822.5298611111,2009-01-09,12:43:00
39.971451,116.30406,0,264,39822.5298726852,2009-01-09,12:43:01
39.971452,116.304157,0,269,39822.5298958333,2009-01-09,12:43:03
39.971471,116.304201,0,271,39822.5299537037,2009-01-09,12:43:08
39.971493,116.304247,0,279,39822.53,2009-01-09,12:43:12
39.971541,116.304277,0,283,39822.5300462963,2009-01-09,12:43:16
39.971591,116.304276,0,287,39822.5300925926,2009-01-09,12:43:20
39.97161,116.304345,0,291,39822.5301388889,2009-01-09,12:43:24
39.971601,116.304454,0,297,39822.5301736111,2009-01-09,12:43:27
39.971612,116.304527,0,301,39822.5302199074,2009-01-09,12:43:31
39.971633,116.304587,0,303,39822.5302546296,2009-01-09,12:43:34
39.971666,116.304642,0,305,39822.5303009259,2009-01-09,12:43:38
39.971699,116.304689,0,305,39822.5303240741,2009-01-09,12:43:40
39.971732,116.304731,0,305,39822.5303472222,2009-01-09,12:43:42
39.971779,116.304753,0,307,39822.5304050926,2009-01-09,12:43:47
39.971822,116.304768,0,309,39822.5304513889,2009-01-09,12:43:51
39.971864,116.304786,0,312,39822.5305092593,2009-01-09,12:43:56
39.971895,116.304809,0,313,39822.5305671296,2009-01-09,12:44:01
39.971877,116.304856,0,314,39822.530625,2009-01-09,12:44:06
39.971874,116.304884,0,315,39822.5306828704,2009-01-09,12:44:11
