# Supplementary material for: Research on differential privacy protection method based on user tendency
Source: PLoS One. 2023 Oct 26;18(10):e0288823. doi: 10.1371/journal.pone.0288823 (PMC10602288; doi:10.1371/journal.pone.0288823)
Supplement: S2 Data — (ZIP) [file pone.0288823.s002.zip › Data 5-2/022/Trajectory/20090110031933.plt]

Geolife trajectory
WGS 84
Altitude is in Feet
Reserved 3
0,2,255,My Track,0,0,2,8421376
0
39.970086,116.300463,0,492,39823.1385763889,2009-01-10,03:19:33
39.969958,116.300584,0,492,39823.138599537,2009-01-10,03:19:35
39.969997,116.300543,0,492,39823.1386111111,2009-01-10,03:19:36
39.970014,116.300388,0,492,39823.1386226852,2009-01-10,03:19:37
39.970036,116.300327,0,492,39823.1386342593,2009-01-10,03:19:38
39.970064,116.300379,0,492,39823.1386458333,2009-01-10,03:19:39
39.9701,116.300515,0,492,39823.1386689815,2009-01-10,03:19:41
39.97022,116.300574,0,492,39823.1386805556,2009-01-10,03:19:42
39.970265,116.300581,0,492,39823.1387384259,2009-01-10,03:19:47
39.970237,116.30049,0,492,39823.1387615741,2009-01-10,03:19:49
39.970252,116.300651,0,492,39823.1387731481,2009-01-10,03:19:50
39.970215,116.300557,0,492,39823.1387962963,2009-01-10,03:19:52
39.970198,116.300634,0,491,39823.1388078704,2009-01-10,03:19:53
39.97016,116.300606,0,492,39823.1388657407,2009-01-10,03:19:58
39.970176,116.30065,0,492,39823.1389236111,2009-01-10,03:20:03
39.97016,116.300592,0,492,39823.1389814815,2009-01-10,03:20:08
39.970203,116.300615,0,492,39823.1390393519,2009-01-10,03:20:13
39.970253,116.300627,0,492,39823.1390972222,2009-01-10,03:20:18
39.970251,116.300554,0,493,39823.1391435185,2009-01-10,03:20:22
39.970288,116.300486,0,493,39823.1391782407,2009-01-10,03:20:25
39.970332,116.300588,0,493,39823.139212963,2009-01-10,03:20:28
39.970326,116.300647,0,493,39823.1392476852,2009-01-10,03:20:31
39.970271,116.300715,0,494,39823.1392708333,2009-01-10,03:20:33
39.970145,116.300483,0,493,39823.1392824074,2009-01-10,03:20:34
39.970177,116.30055,0,493,39823.1393055556,2009-01-10,03:20:36
39.970251,116.300664,0,493,39823.1393171296,2009-01-10,03:20:37
39.970215,116.300687,0,493,39823.139375,2009-01-10,03:20:42
39.970226,116.300796,0,493,39823.1393981481,2009-01-10,03:20:44
39.970275,116.300784,0,493,39823.1394328704,2009-01-10,03:20:47
39.970294,116.300712,0,493,39823.1394791667,2009-01-10,03:20:51
39.970248,116.300713,0,493,39823.139537037,2009-01-10,03:20:56
39.970216,116.300757,0,493,39823.1395717593,2009-01-10,03:20:59
39.970242,116.300681,0,494,39823.1396296296,2009-01-10,03:21:04
39.970201,116.300676,0,494,39823.1396875,2009-01-10,03:21:09
39.970178,116.300733,0,494,39823.1397222222,2009-01-10,03:21:12
39.97019,116.300773,0,494,39823.1397800926,2009-01-10,03:21:17
39.970192,116.300831,0,494,39823.1398263889,2009-01-10,03:21:21
39.970215,116.300949,0,493,39823.1398611111,2009-01-10,03:21:24
39.97021,116.30096,0,493,39823.1399189815,2009-01-10,03:21:29
39.970183,116.300729,0,494,39823.1399652778,2009-01-10,03:21:33
39.970221,116.300589,0,494,39823.14,2009-01-10,03:21:36
39.970277,116.300561,0,495,39823.1400231481,2009-01-10,03:21:38
39.970332,116.300574,0,495,39823.1400462963,2009-01-10,03:21:40
39.9704,116.300592,0,495,39823.1400694444,2009-01-10,03:21:42
39.970444,116.300609,0,495,39823.1400810185,2009-01-10,03:21:43
39.970493,116.300628,0,495,39823.1400925926,2009-01-10,03:21:44
39.970546,116.300646,0,495,39823.1401041667,2009-01-10,03:21:45
39.970608,116.300646,0,495,39823.1401157407,2009-01-10,03:21:46
39.970681,116.300644,0,495,39823.1401273148,2009-01-10,03:21:47
39.970765,116.300639,0,495,39823.1401388889,2009-01-10,03:21:48
39.970832,116.300596,0,495,39823.140150463,2009-01-10,03:21:49
39.970925,116.300592,0,496,39823.140162037,2009-01-10,03:21:50
39.971019,116.300578,0,496,39823.1401736111,2009-01-10,03:21:51
39.971118,116.300563,0,496,39823.1401851852,2009-01-10,03:21:52
39.971214,116.300545,0,496,39823.1401967593,2009-01-10,03:21:53
39.971325,116.30052,0,497,39823.1402083333,2009-01-10,03:21:54
39.971429,116.300495,0,497,39823.1402199074,2009-01-10,03:21:55
39.971536,116.300464,0,497,39823.1402314815,2009-01-10,03:21:56
39.971643,116.300435,0,498,39823.1402430556,2009-01-10,03:21:57
39.971748,116.300441,0,498,39823.1402546296,2009-01-10,03:21:58
39.97186,116.30042,0,499,39823.1402662037,2009-01-10,03:21:59
39.971957,116.3004,0,499,39823.1402777778,2009-01-10,03:22:00
39.972057,116.300388,0,500,39823.1402893519,2009-01-10,03:22:01
39.972158,116.300366,0,501,39823.1403009259,2009-01-10,03:22:02
39.972265,116.300351,0,502,39823.1403125,2009-01-10,03:22:03
39.972378,116.300342,0,503,39823.1403240741,2009-01-10,03:22:04
39.972494,116.300331,0,504,39823.1403356481,2009-01-10,03:22:05
39.973559,116.30013,0,509,39823.1404976852,2009-01-10,03:22:19
39.973606,116.300097,0,506,39823.1405092593,2009-01-10,03:22:20
39.973646,116.300073,0,502,39823.1405208333,2009-01-10,03:22:21
39.973709,116.300038,0,495,39823.1405555556,2009-01-10,03:22:24
39.973759,116.299977,0,486,39823.1405787037,2009-01-10,03:22:26
39.973789,116.299977,0,477,39823.1406365741,2009-01-10,03:22:31
39.973951,116.301048,0,455,39823.1409490741,2009-01-10,03:22:58
39.973948,116.301136,0,454,39823.1409722222,2009-01-10,03:23:00
39.973903,116.301181,0,455,39823.1410185185,2009-01-10,03:23:04
39.973877,116.301234,0,455,39823.1410532407,2009-01-10,03:23:07
39.973841,116.301303,0,457,39823.1411111111,2009-01-10,03:23:12
39.97385,116.301227,0,456,39823.1411458333,2009-01-10,03:23:15
39.973845,116.30121,0,459,39823.1412037037,2009-01-10,03:23:20
39.973882,116.301178,0,459,39823.1412615741,2009-01-10,03:23:25
39.973931,116.301142,0,459,39823.1412847222,2009-01-10,03:23:27
39.973991,116.301131,0,458,39823.1413310185,2009-01-10,03:23:31
39.974041,116.301137,0,458,39823.1413773148,2009-01-10,03:23:35
39.973909,116.300938,0,397,39823.1415972222,2009-01-10,03:23:54
39.973868,116.300401,0,183,39823.1416782407,2009-01-10,03:24:01
39.973801,116.300454,0,238,39823.1416898148,2009-01-10,03:24:02
39.973714,116.300516,0,275,39823.1417013889,2009-01-10,03:24:03
39.973634,116.300584,0,307,39823.141712963,2009-01-10,03:24:04
39.973544,116.300655,0,324,39823.141724537,2009-01-10,03:24:05
39.973467,116.300724,0,345,39823.1417361111,2009-01-10,03:24:06
39.973729,116.300835,0,329,39823.1419097222,2009-01-10,03:24:21
39.973991,116.300665,0,287,39823.1419212963,2009-01-10,03:24:22
39.9741,116.300617,0,276,39823.1419328704,2009-01-10,03:24:23
39.974165,116.300605,0,274,39823.1419444444,2009-01-10,03:24:24
39.974232,116.300592,0,270,39823.1419560185,2009-01-10,03:24:25
39.974304,116.300576,0,267,39823.1419675926,2009-01-10,03:24:26
39.974374,116.300561,0,266,39823.1419791667,2009-01-10,03:24:27
39.974409,116.300875,0,394,39823.1419907407,2009-01-10,03:24:28
39.97448,116.300947,0,429,39823.1420023148,2009-01-10,03:24:29
39.974574,116.30086,0,411,39823.142025463,2009-01-10,03:24:31
39.974635,116.300842,0,417,39823.142037037,2009-01-10,03:24:32
39.974684,116.300859,0,420,39823.1420486111,2009-01-10,03:24:33
39.974707,116.300775,0,508,39823.1420601852,2009-01-10,03:24:34
39.976282,116.299735,0,522,39823.1422569444,2009-01-10,03:24:51
39.976352,116.299844,0,482,39823.1422685185,2009-01-10,03:24:52
39.976407,116.299847,0,459,39823.1422916667,2009-01-10,03:24:54
39.976429,116.299827,0,437,39823.1423032407,2009-01-10,03:24:55
39.976479,116.299844,0,421,39823.1423148148,2009-01-10,03:24:56
39.976524,116.299815,0,409,39823.1423263889,2009-01-10,03:24:57
39.976575,116.299851,0,398,39823.142337963,2009-01-10,03:24:58
39.976647,116.299825,0,388,39823.142349537,2009-01-10,03:24:59
39.976707,116.299811,0,379,39823.1423611111,2009-01-10,03:25:00
39.976792,116.299785,0,371,39823.1423726852,2009-01-10,03:25:01
39.976912,116.299916,0,361,39823.1423842593,2009-01-10,03:25:02
39.97712,116.300041,0,354,39823.1423958333,2009-01-10,03:25:03
39.977201,116.300067,0,344,39823.1424189815,2009-01-10,03:25:05
39.977279,116.30006,0,339,39823.1424305556,2009-01-10,03:25:06
39.97733,116.300062,0,335,39823.1424421296,2009-01-10,03:25:07
39.977426,116.300025,0,332,39823.1424537037,2009-01-10,03:25:08
39.977515,116.300012,0,330,39823.1424652778,2009-01-10,03:25:09
39.977642,116.300158,0,323,39823.1424768518,2009-01-10,03:25:10
39.977711,116.300224,0,317,39823.1424884259,2009-01-10,03:25:11
39.977814,116.300213,0,314,39823.1425,2009-01-10,03:25:12
39.977888,116.300212,0,310,39823.1425115741,2009-01-10,03:25:13
39.977977,116.300203,0,307,39823.1425231481,2009-01-10,03:25:14
39.978033,116.300214,0,303,39823.1425347222,2009-01-10,03:25:15
39.978111,116.300215,0,303,39823.1425578704,2009-01-10,03:25:17
39.978271,116.300233,0,299,39823.1425810185,2009-01-10,03:25:19
39.978354,116.300287,0,291,39823.1426041667,2009-01-10,03:25:21
39.978403,116.300311,0,287,39823.1426273148,2009-01-10,03:25:23
39.978422,116.300311,0,277,39823.1426851852,2009-01-10,03:25:28
39.978438,116.300297,0,269,39823.1427430556,2009-01-10,03:25:33
39.978462,116.300303,0,259,39823.1428009259,2009-01-10,03:25:38
39.978447,116.30031,0,253,39823.1428587963,2009-01-10,03:25:43
39.978413,116.300329,0,249,39823.1429166667,2009-01-10,03:25:48
39.97838,116.30034,0,244,39823.142974537,2009-01-10,03:25:53
39.978443,116.300343,0,241,39823.1430208333,2009-01-10,03:25:57
39.978485,116.300318,0,240,39823.1430439815,2009-01-10,03:25:59
39.978647,116.30026,0,238,39823.1430671296,2009-01-10,03:26:01
39.978733,116.300236,0,238,39823.1430787037,2009-01-10,03:26:02
39.978814,116.300216,0,237,39823.1430902778,2009-01-10,03:26:03
39.978895,116.300211,0,236,39823.1431018518,2009-01-10,03:26:04
39.978974,116.300207,0,235,39823.1431134259,2009-01-10,03:26:05
39.979064,116.300204,0,234,39823.143125,2009-01-10,03:26:06
39.979211,116.300228,0,232,39823.1431365741,2009-01-10,03:26:07
39.979337,116.300224,0,230,39823.1431481481,2009-01-10,03:26:08
39.979425,116.300208,0,230,39823.1431597222,2009-01-10,03:26:09
39.979512,116.300188,0,229,39823.1431712963,2009-01-10,03:26:10
39.979589,116.300165,0,230,39823.1431828704,2009-01-10,03:26:11
39.979642,116.300151,0,231,39823.1431944444,2009-01-10,03:26:12
39.979694,116.300142,0,233,39823.1432060185,2009-01-10,03:26:13
39.979763,116.300128,0,234,39823.1432175926,2009-01-10,03:26:14
39.979858,116.300099,0,235,39823.1432291667,2009-01-10,03:26:15
39.979941,116.300069,0,237,39823.1432407407,2009-01-10,03:26:16
39.980032,116.300055,0,238,39823.1432523148,2009-01-10,03:26:17
39.980134,116.300029,0,240,39823.1432638889,2009-01-10,03:26:18
39.980107,116.299918,0,256,39823.143287037,2009-01-10,03:26:20
39.980131,116.299855,0,261,39823.1432986111,2009-01-10,03:26:21
39.980207,116.299839,0,265,39823.1433101852,2009-01-10,03:26:22
39.980299,116.299846,0,269,39823.1433217593,2009-01-10,03:26:23
39.980358,116.299843,0,272,39823.1433333333,2009-01-10,03:26:24
39.98041,116.299827,0,275,39823.1433449074,2009-01-10,03:26:25
39.980538,116.299851,0,277,39823.1433564815,2009-01-10,03:26:26
39.980585,116.299845,0,280,39823.1433680556,2009-01-10,03:26:27
39.98064,116.299839,0,282,39823.1433796296,2009-01-10,03:26:28
39.980711,116.299836,0,284,39823.1433912037,2009-01-10,03:26:29
39.980775,116.299829,0,287,39823.1434027778,2009-01-10,03:26:30
39.980834,116.299822,0,289,39823.1434143518,2009-01-10,03:26:31
39.980894,116.299818,0,291,39823.1434259259,2009-01-10,03:26:32
39.980954,116.299818,0,292,39823.1434375,2009-01-10,03:26:33
39.981021,116.299815,0,293,39823.1434490741,2009-01-10,03:26:34
39.98109,116.299811,0,295,39823.1434606481,2009-01-10,03:26:35
39.98116,116.299804,0,295,39823.1434722222,2009-01-10,03:26:36
39.98123,116.299795,0,297,39823.1434837963,2009-01-10,03:26:37
39.981301,116.299779,0,299,39823.1434953704,2009-01-10,03:26:38
39.981377,116.299756,0,300,39823.1435069444,2009-01-10,03:26:39
39.98145,116.299737,0,301,39823.1435185185,2009-01-10,03:26:40
39.98152,116.299718,0,301,39823.1435300926,2009-01-10,03:26:41
39.981587,116.299707,0,302,39823.1435416667,2009-01-10,03:26:42
39.981658,116.299696,0,302,39823.1435532407,2009-01-10,03:26:43
39.981735,116.299683,0,303,39823.1435648148,2009-01-10,03:26:44
39.981822,116.299665,0,305,39823.1435763889,2009-01-10,03:26:45
39.981906,116.299651,0,307,39823.143587963,2009-01-10,03:26:46
39.981991,116.299633,0,308,39823.143599537,2009-01-10,03:26:47
39.982075,116.299613,0,310,39823.1436111111,2009-01-10,03:26:48
39.982157,116.299597,0,313,39823.1436226852,2009-01-10,03:26:49
39.982249,116.299561,0,319,39823.1436342593,2009-01-10,03:26:50
39.982334,116.299532,0,325,39823.1436458333,2009-01-10,03:26:51
39.982404,116.299513,0,330,39823.1436574074,2009-01-10,03:26:52
39.982458,116.29948,0,332,39823.1436689815,2009-01-10,03:26:53
39.982545,116.299456,0,336,39823.1436921296,2009-01-10,03:26:55
39.982606,116.299449,0,336,39823.1437037037,2009-01-10,03:26:56
39.982735,116.29946,0,333,39823.1437152778,2009-01-10,03:26:57
39.982781,116.299434,0,335,39823.1437384259,2009-01-10,03:26:59
39.98288,116.299438,0,333,39823.14375,2009-01-10,03:27:00
39.982975,116.299433,0,333,39823.1437731481,2009-01-10,03:27:02
39.983029,116.299419,0,335,39823.1437962963,2009-01-10,03:27:04
39.98308,116.299409,0,337,39823.1438425926,2009-01-10,03:27:08
39.983125,116.29941,0,339,39823.1438773148,2009-01-10,03:27:11
39.983181,116.299396,0,341,39823.143912037,2009-01-10,03:27:14
39.983243,116.29937,0,344,39823.1439467593,2009-01-10,03:27:17
39.983295,116.299372,0,347,39823.1439699074,2009-01-10,03:27:19
39.98335,116.299402,0,349,39823.1439930556,2009-01-10,03:27:21
39.983416,116.299452,0,351,39823.1440162037,2009-01-10,03:27:23
39.983474,116.299513,0,353,39823.1440393519,2009-01-10,03:27:25
39.98358,116.299637,0,350,39823.1440625,2009-01-10,03:27:27
39.983645,116.299731,0,348,39823.1440740741,2009-01-10,03:27:28
39.983775,116.299907,0,346,39823.1440856481,2009-01-10,03:27:29
39.983803,116.300017,0,346,39823.1440972222,2009-01-10,03:27:30
39.983815,116.300142,0,346,39823.1441087963,2009-01-10,03:27:31
39.983816,116.30027,0,346,39823.1441203704,2009-01-10,03:27:32
39.983825,116.300392,0,347,39823.1441319444,2009-01-10,03:27:33
39.983827,116.30051,0,348,39823.1441435185,2009-01-10,03:27:34
39.983833,116.300623,0,348,39823.1441550926,2009-01-10,03:27:35
39.98383,116.300739,0,349,39823.1441666667,2009-01-10,03:27:36
39.983854,116.300868,0,348,39823.1441782407,2009-01-10,03:27:37
39.983861,116.300978,0,349,39823.1441898148,2009-01-10,03:27:38
39.983866,116.301091,0,349,39823.1442013889,2009-01-10,03:27:39
39.983871,116.3012,0,349,39823.144212963,2009-01-10,03:27:40
39.9839,116.301335,0,348,39823.144224537,2009-01-10,03:27:41
39.98392,116.301463,0,346,39823.1442361111,2009-01-10,03:27:42
39.983915,116.301579,0,346,39823.1442476852,2009-01-10,03:27:43
39.983914,116.301688,0,346,39823.1442592593,2009-01-10,03:27:44
39.983913,116.301791,0,347,39823.1442708333,2009-01-10,03:27:45
39.983907,116.301898,0,347,39823.1442824074,2009-01-10,03:27:46
39.983897,116.30201,0,347,39823.1442939815,2009-01-10,03:27:47
39.983887,116.30212,0,347,39823.1443055556,2009-01-10,03:27:48
39.983875,116.302235,0,347,39823.1443171296,2009-01-10,03:27:49
39.983861,116.302359,0,347,39823.1443287037,2009-01-10,03:27:50
39.983853,116.302484,0,347,39823.1443402778,2009-01-10,03:27:51
39.983852,116.302614,0,347,39823.1443518519,2009-01-10,03:27:52
39.98386,116.30275,0,347,39823.1443634259,2009-01-10,03:27:53
39.98386,116.302892,0,348,39823.144375,2009-01-10,03:27:54
39.983859,116.303033,0,349,39823.1443865741,2009-01-10,03:27:55
39.983857,116.303175,0,350,39823.1443981482,2009-01-10,03:27:56
39.983857,116.303316,0,350,39823.1444097222,2009-01-10,03:27:57
39.983855,116.303458,0,351,39823.1444212963,2009-01-10,03:27:58
39.983851,116.303596,0,352,39823.1444328704,2009-01-10,03:27:59
39.983844,116.303725,0,353,39823.1444444444,2009-01-10,03:28:00
39.983836,116.303844,0,354,39823.1444560185,2009-01-10,03:28:01
39.983827,116.30395,0,354,39823.1444675926,2009-01-10,03:28:02
39.983812,116.304049,0,355,39823.1444791667,2009-01-10,03:28:03
39.983803,116.304139,0,355,39823.1444907407,2009-01-10,03:28:04
39.98381,116.3042,0,356,39823.1445023148,2009-01-10,03:28:05
39.983817,116.304301,0,357,39823.144525463,2009-01-10,03:28:07
39.983824,116.304397,0,359,39823.1445486111,2009-01-10,03:28:09
39.983785,116.304554,0,352,39823.1445717593,2009-01-10,03:28:11
39.983768,116.304631,0,352,39823.1445949074,2009-01-10,03:28:13
39.983766,116.304691,0,353,39823.1446296296,2009-01-10,03:28:16
39.98378,116.304755,0,352,39823.1446759259,2009-01-10,03:28:20
39.98379,116.304769,0,356,39823.1447337963,2009-01-10,03:28:25
39.983791,116.304792,0,361,39823.1447916667,2009-01-10,03:28:30
39.983791,116.304792,0,361,39823.1448263889,2009-01-10,03:28:33
39.983796,116.304795,0,363,39823.144849537,2009-01-10,03:28:35
39.983796,116.304775,0,362,39823.1449074074,2009-01-10,03:28:40
39.983784,116.304762,0,360,39823.1449652778,2009-01-10,03:28:45
39.983772,116.30479,0,359,39823.1450231481,2009-01-10,03:28:50
39.983761,116.304804,0,358,39823.1450810185,2009-01-10,03:28:55
39.983558,116.304974,0,330,39823.1451388889,2009-01-10,03:29:00
39.983488,116.30496,0,318,39823.145150463,2009-01-10,03:29:01
39.983525,116.304974,0,307,39823.1451967593,2009-01-10,03:29:05
39.983528,116.304903,0,299,39823.1452199074,2009-01-10,03:29:07
39.983539,116.304901,0,279,39823.1452662037,2009-01-10,03:29:11
39.983548,116.304916,0,268,39823.1453240741,2009-01-10,03:29:16
39.983565,116.304952,0,262,39823.1453819444,2009-01-10,03:29:21
39.983616,116.304982,0,259,39823.1454050926,2009-01-10,03:29:23
39.983637,116.305043,0,257,39823.1454513889,2009-01-10,03:29:27
39.983614,116.305043,0,249,39823.1455092593,2009-01-10,03:29:32
39.983534,116.305132,0,247,39823.1455324074,2009-01-10,03:29:34
39.983469,116.305175,0,248,39823.1455439815,2009-01-10,03:29:35
39.983338,116.305223,0,249,39823.1455555556,2009-01-10,03:29:36
39.983245,116.305291,0,248,39823.1455671296,2009-01-10,03:29:37
39.983188,116.305339,0,248,39823.1455787037,2009-01-10,03:29:38
39.983193,116.30542,0,249,39823.1456134259,2009-01-10,03:29:41
39.983179,116.305477,0,248,39823.1456365741,2009-01-10,03:29:43
39.983157,116.305538,0,248,39823.1456712963,2009-01-10,03:29:46
39.98316,116.30561,0,250,39823.1457175926,2009-01-10,03:29:50
39.983095,116.305649,0,252,39823.1457291667,2009-01-10,03:29:51
39.98302,116.305672,0,254,39823.1457407407,2009-01-10,03:29:52
39.983048,116.305739,0,255,39823.145775463,2009-01-10,03:29:55
39.983033,116.305802,0,253,39823.1458217593,2009-01-10,03:29:59
39.982981,116.30586,0,259,39823.1458564815,2009-01-10,03:30:02
39.982999,116.30592,0,259,39823.1459027778,2009-01-10,03:30:06
39.983063,116.305948,0,260,39823.1459375,2009-01-10,03:30:09
39.983065,116.306016,0,257,39823.1459953704,2009-01-10,03:30:14
39.983082,116.306074,0,256,39823.1460416667,2009-01-10,03:30:18
39.983135,116.306099,0,255,39823.1460648148,2009-01-10,03:30:20
39.98317,116.30614,0,252,39823.1461111111,2009-01-10,03:30:24
39.983241,116.306162,0,250,39823.1461458333,2009-01-10,03:30:27
39.983284,116.306203,0,246,39823.1461805556,2009-01-10,03:30:30
39.983346,116.30619,0,232,39823.1462268519,2009-01-10,03:30:34
39.983383,116.306181,0,222,39823.14625,2009-01-10,03:30:36
39.98342,116.306163,0,214,39823.1462615741,2009-01-10,03:30:37
39.983471,116.30615,0,205,39823.1462847222,2009-01-10,03:30:39
39.983493,116.306183,0,196,39823.1463425926,2009-01-10,03:30:44
39.983517,116.306228,0,188,39823.1463888889,2009-01-10,03:30:48
39.983543,116.306292,0,186,39823.1464467593,2009-01-10,03:30:53
39.983579,116.306325,0,180,39823.1464814815,2009-01-10,03:30:56
39.983581,116.30639,0,176,39823.1465277778,2009-01-10,03:31:00
39.983594,116.306446,0,175,39823.1465740741,2009-01-10,03:31:04
39.983649,116.306443,0,168,39823.1465972222,2009-01-10,03:31:06
39.983619,116.306484,0,164,39823.1466319444,2009-01-10,03:31:09
39.983643,116.306536,0,156,39823.1466898148,2009-01-10,03:31:14
39.983606,116.306584,0,151,39823.1467361111,2009-01-10,03:31:18
39.983602,116.306631,0,144,39823.1467939815,2009-01-10,03:31:23
39.983569,116.30669,0,139,39823.1468402778,2009-01-10,03:31:27
39.983561,116.306742,0,141,39823.1468981481,2009-01-10,03:31:32
39.983549,116.3068,0,143,39823.1469444444,2009-01-10,03:31:36
39.983521,116.306849,0,140,39823.1470023148,2009-01-10,03:31:41
39.983496,116.306882,0,136,39823.1470601852,2009-01-10,03:31:46
39.983492,116.306947,0,133,39823.1471064815,2009-01-10,03:31:50
39.983506,116.307002,0,130,39823.1471527778,2009-01-10,03:31:54
39.983483,116.307062,0,126,39823.1472106481,2009-01-10,03:31:59
39.983449,116.307104,0,123,39823.1472453704,2009-01-10,03:32:02
39.983406,116.307161,0,117,39823.1472916667,2009-01-10,03:32:06
39.983398,116.30721,0,113,39823.147349537,2009-01-10,03:32:11
39.983421,116.307249,0,109,39823.1474074074,2009-01-10,03:32:16
39.983406,116.307277,0,106,39823.1474652778,2009-01-10,03:32:21
39.983383,116.30729,0,102,39823.1475231481,2009-01-10,03:32:26
39.983339,116.307313,0,103,39823.1475462963,2009-01-10,03:32:28
39.983302,116.307325,0,100,39823.1476041667,2009-01-10,03:32:33
39.983273,116.307283,0,97,39823.147662037,2009-01-10,03:32:38
39.983224,116.307267,0,94,39823.1477083333,2009-01-10,03:32:42
39.983242,116.307189,0,91,39823.1477430556,2009-01-10,03:32:45
39.983246,116.3071,0,92,39823.1477662037,2009-01-10,03:32:47
39.983208,116.307155,0,90,39823.1478125,2009-01-10,03:32:51
39.983199,116.307098,0,87,39823.1478703704,2009-01-10,03:32:56
39.983178,116.307077,0,84,39823.1479282407,2009-01-10,03:33:01
39.983234,116.307097,0,83,39823.1479513889,2009-01-10,03:33:03
39.983229,116.307205,0,85,39823.147962963,2009-01-10,03:33:04
39.983215,116.307314,0,89,39823.1479861111,2009-01-10,03:33:06
39.983256,116.307248,0,93,39823.1480208333,2009-01-10,03:33:09
39.983279,116.307191,0,99,39823.1480439815,2009-01-10,03:33:11
39.98326,116.307172,0,112,39823.1481018519,2009-01-10,03:33:16
39.983197,116.30718,0,118,39823.148125,2009-01-10,03:33:18
39.983073,116.30724,0,120,39823.1481712963,2009-01-10,03:33:22
39.983033,116.307305,0,121,39823.1481828704,2009-01-10,03:33:23
39.982995,116.30734,0,120,39823.1482175926,2009-01-10,03:33:26
39.982946,116.307394,0,117,39823.1482638889,2009-01-10,03:33:30
39.982913,116.307397,0,112,39823.1483217593,2009-01-10,03:33:35
39.982891,116.307419,0,108,39823.1483796296,2009-01-10,03:33:40
39.982908,116.307439,0,106,39823.1484375,2009-01-10,03:33:45
39.982894,116.307428,0,104,39823.1484953704,2009-01-10,03:33:50
39.982848,116.307433,0,103,39823.1485300926,2009-01-10,03:33:53
39.98279,116.307451,0,103,39823.1485532407,2009-01-10,03:33:55
39.982746,116.307495,0,102,39823.1485763889,2009-01-10,03:33:57
39.982703,116.307534,0,100,39823.1486342593,2009-01-10,03:34:02
39.982675,116.307532,0,98,39823.1486921296,2009-01-10,03:34:07
39.98267,116.3075,0,96,39823.14875,2009-01-10,03:34:12
39.982677,116.307509,0,95,39823.1488078704,2009-01-10,03:34:17
39.98269,116.307518,0,95,39823.1488657407,2009-01-10,03:34:22
39.982717,116.307565,0,94,39823.1489236111,2009-01-10,03:34:27
39.982732,116.307685,0,93,39823.1489583333,2009-01-10,03:34:30
39.982734,116.307757,0,92,39823.1489814815,2009-01-10,03:34:32
39.982756,116.307818,0,92,39823.1490162037,2009-01-10,03:34:35
39.982772,116.307945,0,91,39823.1490509259,2009-01-10,03:34:38
39.982767,116.308048,0,91,39823.1490740741,2009-01-10,03:34:40
39.98278,116.308117,0,89,39823.1490972222,2009-01-10,03:34:42
39.98268,116.308229,0,93,39823.1491203704,2009-01-10,03:34:44
39.982599,116.308288,0,92,39823.1491319444,2009-01-10,03:34:45
39.982573,116.308364,0,89,39823.1491550926,2009-01-10,03:34:47
39.982557,116.30843,0,87,39823.1491666667,2009-01-10,03:34:48
39.982574,116.308566,0,82,39823.1492013889,2009-01-10,03:34:51
39.982584,116.308663,0,82,39823.149212963,2009-01-10,03:34:52
39.982569,116.308746,0,81,39823.149224537,2009-01-10,03:34:53
39.982603,116.308813,0,86,39823.1492476852,2009-01-10,03:34:55
39.982664,116.308783,0,93,39823.1492939815,2009-01-10,03:34:59
39.982723,116.308716,0,93,39823.1493171296,2009-01-10,03:35:01
39.982749,116.308702,0,96,39823.149375,2009-01-10,03:35:06
39.982749,116.308702,0,96,39823.1494097222,2009-01-10,03:35:09
39.982747,116.308701,0,96,39823.1494328704,2009-01-10,03:35:11
39.982738,116.308753,0,95,39823.1494907407,2009-01-10,03:35:16
39.982702,116.308793,0,95,39823.149525463,2009-01-10,03:35:19
39.982688,116.308803,0,98,39823.1495833333,2009-01-10,03:35:24
39.982717,116.308734,0,106,39823.1496296296,2009-01-10,03:35:28
39.982742,116.308719,0,112,39823.1496875,2009-01-10,03:35:33
39.982759,116.308722,0,114,39823.1497453704,2009-01-10,03:35:38
39.982777,116.308651,0,116,39823.1497916667,2009-01-10,03:35:42
39.982808,116.308603,0,119,39823.149849537,2009-01-10,03:35:47
39.982804,116.308552,0,122,39823.1499074074,2009-01-10,03:35:52
39.98281,116.308517,0,126,39823.1499652778,2009-01-10,03:35:57
39.982796,116.30849,0,136,39823.1500231481,2009-01-10,03:36:02
39.982798,116.30845,0,143,39823.1500810185,2009-01-10,03:36:07
39.982809,116.308403,0,147,39823.1501388889,2009-01-10,03:36:12
39.982734,116.308391,0,146,39823.150162037,2009-01-10,03:36:14
39.982663,116.30839,0,144,39823.1501967593,2009-01-10,03:36:17
39.982634,116.308413,0,159,39823.1502546296,2009-01-10,03:36:22
39.982648,116.308528,0,165,39823.1502662037,2009-01-10,03:36:23
39.982649,116.30859,0,164,39823.1503125,2009-01-10,03:36:27
39.982667,116.308651,0,162,39823.1503587963,2009-01-10,03:36:31
39.982681,116.308744,0,166,39823.1503819444,2009-01-10,03:36:33
39.982688,116.308766,0,167,39823.1504398148,2009-01-10,03:36:38
39.98275,116.308723,0,167,39823.150474537,2009-01-10,03:36:41
39.982819,116.308639,0,169,39823.1504976852,2009-01-10,03:36:43
39.98288,116.308609,0,170,39823.1505208333,2009-01-10,03:36:45
39.982923,116.308586,0,170,39823.1505324074,2009-01-10,03:36:46
39.982994,116.308544,0,172,39823.1505555556,2009-01-10,03:36:48
39.98307,116.308498,0,174,39823.1505787037,2009-01-10,03:36:50
39.983089,116.308524,0,179,39823.1506365741,2009-01-10,03:36:55
39.983082,116.308736,0,177,39823.1506597222,2009-01-10,03:36:57
39.982991,116.308828,0,178,39823.1506944444,2009-01-10,03:37:00
39.982946,116.308895,0,178,39823.1507175926,2009-01-10,03:37:02
39.982937,116.308906,0,176,39823.150775463,2009-01-10,03:37:07
39.982892,116.308948,0,173,39823.1508217593,2009-01-10,03:37:11
39.982826,116.309001,0,171,39823.1508449074,2009-01-10,03:37:13
39.982781,116.309035,0,170,39823.1508564815,2009-01-10,03:37:14
39.982738,116.309076,0,169,39823.1508796296,2009-01-10,03:37:16
39.982697,116.309121,0,168,39823.1509143518,2009-01-10,03:37:19
39.982639,116.309172,0,166,39823.1509375,2009-01-10,03:37:21
39.982598,116.309219,0,159,39823.1509722222,2009-01-10,03:37:24
39.982569,116.309281,0,160,39823.1510185185,2009-01-10,03:37:28
39.982562,116.309322,0,158,39823.1510763889,2009-01-10,03:37:33
39.982537,116.309338,0,159,39823.1511342593,2009-01-10,03:37:38
39.982487,116.309357,0,160,39823.1511921296,2009-01-10,03:37:43
39.98247,116.309357,0,163,39823.15125,2009-01-10,03:37:48
39.982411,116.309387,0,162,39823.1512962963,2009-01-10,03:37:52
39.982376,116.309434,0,161,39823.1513310185,2009-01-10,03:37:55
39.982381,116.309493,0,163,39823.1513657407,2009-01-10,03:37:58
39.982389,116.309514,0,165,39823.1514236111,2009-01-10,03:38:03
39.982364,116.309498,0,165,39823.1514814815,2009-01-10,03:38:08
39.982345,116.309484,0,165,39823.1515393518,2009-01-10,03:38:13
39.982315,116.30948,0,165,39823.1515972222,2009-01-10,03:38:18
39.982299,116.30948,0,165,39823.1516550926,2009-01-10,03:38:23
39.982283,116.309463,0,165,39823.151712963,2009-01-10,03:38:28
39.982283,116.309454,0,166,39823.1517708333,2009-01-10,03:38:33
39.982283,116.309454,0,166,39823.1518634259,2009-01-10,03:38:41
39.982283,116.30946,0,166,39823.1518865741,2009-01-10,03:38:43
39.985796,116.309637,0,1268,39823.160625,2009-01-10,03:51:18
39.985971,116.309821,0,1343,39823.1606365741,2009-01-10,03:51:19
39.986056,116.309903,0,1397,39823.1606481481,2009-01-10,03:51:20
39.986028,116.310015,0,1416,39823.1606828704,2009-01-10,03:51:23
39.986096,116.310095,0,1444,39823.1607407407,2009-01-10,03:51:28
39.986141,116.31011,0,1441,39823.1607638889,2009-01-10,03:51:30
39.986113,116.310101,0,1421,39823.1608217593,2009-01-10,03:51:35
39.986068,116.310109,0,1407,39823.1608333333,2009-01-10,03:51:36
39.986019,116.310118,0,1395,39823.1608449074,2009-01-10,03:51:37
39.985952,116.31013,0,1374,39823.1608564815,2009-01-10,03:51:38
39.985906,116.310126,0,1362,39823.1608680556,2009-01-10,03:51:39
39.985839,116.310142,0,1345,39823.1608796296,2009-01-10,03:51:40
39.985796,116.310148,0,1334,39823.1608912037,2009-01-10,03:51:41
39.985662,116.310224,0,1326,39823.1609027778,2009-01-10,03:51:42
39.985551,116.310264,0,1313,39823.1609259259,2009-01-10,03:51:44
39.985505,116.310285,0,1311,39823.1609375,2009-01-10,03:51:45
39.985447,116.310311,0,1307,39823.1609606481,2009-01-10,03:51:47
39.985374,116.310329,0,1294,39823.1609837963,2009-01-10,03:51:49
39.985314,116.31034,0,1283,39823.1610069444,2009-01-10,03:51:51
39.985268,116.310336,0,1276,39823.1610300926,2009-01-10,03:51:53
39.985225,116.310369,0,1281,39823.1610416667,2009-01-10,03:51:54
39.985178,116.310388,0,1279,39823.161099537,2009-01-10,03:51:59
39.98513,116.310426,0,1287,39823.1611342593,2009-01-10,03:52:02
39.985116,116.310396,0,1289,39823.1611921296,2009-01-10,03:52:07
39.985151,116.310378,0,1299,39823.1612152778,2009-01-10,03:52:09
39.985182,116.310371,0,1311,39823.1612268519,2009-01-10,03:52:10
39.985266,116.310348,0,1334,39823.1612384259,2009-01-10,03:52:11
39.985348,116.31032,0,1352,39823.16125,2009-01-10,03:52:12
39.985399,116.3103,0,1365,39823.1612731481,2009-01-10,03:52:14
39.985471,116.310259,0,1373,39823.1612962963,2009-01-10,03:52:16
39.985516,116.310227,0,1379,39823.1613194444,2009-01-10,03:52:18
39.985556,116.310194,0,1388,39823.1613425926,2009-01-10,03:52:20
39.985602,116.310184,0,1396,39823.1613541667,2009-01-10,03:52:21
39.985634,116.310171,0,1407,39823.1613657407,2009-01-10,03:52:22
39.985598,116.310138,0,1401,39823.161412037,2009-01-10,03:52:26
39.985573,116.310069,0,1393,39823.1614583333,2009-01-10,03:52:30
39.985541,116.310031,0,1386,39823.1614699074,2009-01-10,03:52:31
39.985519,116.309975,0,1375,39823.1614814815,2009-01-10,03:52:32
39.985353,116.309722,0,1318,39823.1615162037,2009-01-10,03:52:35
39.98531,116.309594,0,1302,39823.1615277778,2009-01-10,03:52:36
39.985148,116.309487,0,1296,39823.1615393519,2009-01-10,03:52:37
39.985137,116.309312,0,1282,39823.1615509259,2009-01-10,03:52:38
39.985123,116.309203,0,1274,39823.1615625,2009-01-10,03:52:39
39.985126,116.309049,0,1262,39823.1615856481,2009-01-10,03:52:41
39.985088,116.309014,0,1259,39823.1615972222,2009-01-10,03:52:42
39.985054,116.308975,0,1262,39823.1616319444,2009-01-10,03:52:45
39.985025,116.308929,0,1260,39823.1616666667,2009-01-10,03:52:48
39.984987,116.308894,0,1256,39823.1617013889,2009-01-10,03:52:51
39.984943,116.308792,0,1235,39823.1617476852,2009-01-10,03:52:55
39.984825,116.308842,0,1194,39823.1617824074,2009-01-10,03:52:58
39.984825,116.308854,0,1185,39823.1618402778,2009-01-10,03:53:03
39.984794,116.308869,0,1171,39823.1618634259,2009-01-10,03:53:05
39.984781,116.308869,0,1165,39823.1619212963,2009-01-10,03:53:10
39.984781,116.308869,0,1165,39823.1619560185,2009-01-10,03:53:13
39.984774,116.308867,0,1164,39823.1619791667,2009-01-10,03:53:15
39.984687,116.308883,0,1166,39823.1620023148,2009-01-10,03:53:17
39.984568,116.30888,0,1174,39823.1620486111,2009-01-10,03:53:21
39.984606,116.308868,0,1175,39823.1621064815,2009-01-10,03:53:26
39.98459,116.308762,0,1182,39823.1621180556,2009-01-10,03:53:27
39.984587,116.30877,0,1182,39823.1621759259,2009-01-10,03:53:32
39.984587,116.308771,0,1182,39823.1622337963,2009-01-10,03:53:37
39.984587,116.308771,0,1182,39823.1622685185,2009-01-10,03:53:40
39.984594,116.308769,0,1183,39823.1622916667,2009-01-10,03:53:42
39.984641,116.308754,0,1184,39823.162349537,2009-01-10,03:53:47
39.984621,116.308809,0,1191,39823.1623842593,2009-01-10,03:53:50
39.984668,116.308797,0,1191,39823.1624189815,2009-01-10,03:53:53
39.984708,116.308812,0,1198,39823.1624537037,2009-01-10,03:53:56
39.984756,116.308792,0,1201,39823.1624652778,2009-01-10,03:53:57
39.984812,116.30877,0,1201,39823.1624768519,2009-01-10,03:53:58
39.984866,116.308756,0,1201,39823.1624884259,2009-01-10,03:53:59
39.984963,116.308713,0,1200,39823.1625,2009-01-10,03:54:00
39.985491,116.308696,0,1202,39823.1625231481,2009-01-10,03:54:02
39.985813,116.308616,0,1198,39823.1625578704,2009-01-10,03:54:05
39.985867,116.308523,0,1196,39823.1625694444,2009-01-10,03:54:06
39.985656,116.308526,0,1195,39823.1626041667,2009-01-10,03:54:09
39.985488,116.308526,0,1195,39823.1626157407,2009-01-10,03:54:10
39.985573,116.308465,0,1192,39823.1626388889,2009-01-10,03:54:12
39.985639,116.308435,0,1191,39823.162650463,2009-01-10,03:54:13
39.985664,116.308414,0,1190,39823.1627083333,2009-01-10,03:54:18
39.985705,116.308365,0,1169,39823.1627430556,2009-01-10,03:54:21
39.985679,116.308375,0,1165,39823.1628009259,2009-01-10,03:54:26
39.985679,116.308375,0,1165,39823.1628356481,2009-01-10,03:54:29
39.985675,116.308381,0,1166,39823.1628587963,2009-01-10,03:54:31
39.985691,116.308382,0,1165,39823.1629166667,2009-01-10,03:54:36
39.985865,116.308344,0,1162,39823.1629513889,2009-01-10,03:54:39
39.985911,116.308328,0,1161,39823.1629861111,2009-01-10,03:54:42
39.985911,116.308328,0,1161,39823.1630208333,2009-01-10,03:54:45
39.985903,116.308329,0,1161,39823.1630439815,2009-01-10,03:54:47
39.985855,116.308347,0,1163,39823.1630902778,2009-01-10,03:54:51
39.985798,116.308387,0,1169,39823.163125,2009-01-10,03:54:54
39.985732,116.308405,0,1170,39823.1631481481,2009-01-10,03:54:56
39.985687,116.308413,0,1169,39823.1631597222,2009-01-10,03:54:57
39.985639,116.308425,0,1169,39823.1631712963,2009-01-10,03:54:58
39.985417,116.308751,0,1170,39823.1631828704,2009-01-10,03:54:59
39.98513,116.308693,0,1170,39823.1631944444,2009-01-10,03:55:00
39.985276,116.308827,0,1170,39823.1632060185,2009-01-10,03:55:01
39.985214,116.308811,0,1170,39823.1632175926,2009-01-10,03:55:02
39.98513,116.308783,0,1172,39823.1632407407,2009-01-10,03:55:04
39.985068,116.308777,0,1172,39823.1632523148,2009-01-10,03:55:05
39.984972,116.308845,0,1173,39823.1632638889,2009-01-10,03:55:06
39.984901,116.308842,0,1171,39823.163287037,2009-01-10,03:55:08
39.984732,116.308858,0,1170,39823.1633101852,2009-01-10,03:55:10
39.984661,116.308823,0,1163,39823.1633449074,2009-01-10,03:55:13
39.984611,116.308787,0,1160,39823.1633564815,2009-01-10,03:55:14
39.984542,116.308746,0,1158,39823.1633680556,2009-01-10,03:55:15
39.984471,116.308748,0,1155,39823.1633796296,2009-01-10,03:55:16
39.984409,116.308751,0,1153,39823.1633912037,2009-01-10,03:55:17
39.984345,116.308761,0,1150,39823.1634027778,2009-01-10,03:55:18
39.984278,116.308767,0,1148,39823.1634143519,2009-01-10,03:55:19
39.984228,116.30876,0,1146,39823.1634259259,2009-01-10,03:55:20
39.98417,116.308754,0,1145,39823.1634375,2009-01-10,03:55:21
39.984093,116.308747,0,1143,39823.1634490741,2009-01-10,03:55:22
39.984037,116.308743,0,1142,39823.1634606481,2009-01-10,03:55:23
39.983925,116.308798,0,1134,39823.1634722222,2009-01-10,03:55:24
39.983771,116.30888,0,1119,39823.1634837963,2009-01-10,03:55:25
39.983678,116.308861,0,1107,39823.1634953704,2009-01-10,03:55:26
39.983622,116.308839,0,1105,39823.1635069444,2009-01-10,03:55:27
39.983548,116.308854,0,1103,39823.1635185185,2009-01-10,03:55:28
39.983481,116.308845,0,1102,39823.1635300926,2009-01-10,03:55:29
39.983373,116.308846,0,1102,39823.1635416667,2009-01-10,03:55:30
39.983314,116.308838,0,1100,39823.1635532407,2009-01-10,03:55:31
39.983204,116.308837,0,1099,39823.1635648148,2009-01-10,03:55:32
39.983116,116.308798,0,1093,39823.163587963,2009-01-10,03:55:34
39.983104,116.308726,0,1077,39823.163599537,2009-01-10,03:55:35
39.982934,116.308855,0,1068,39823.1636111111,2009-01-10,03:55:36
39.982852,116.308831,0,1065,39823.1636226852,2009-01-10,03:55:37
39.982752,116.30882,0,1063,39823.1636342593,2009-01-10,03:55:38
39.982908,116.30892,0,1056,39823.1636458333,2009-01-10,03:55:39
39.982791,116.308899,0,1053,39823.1636574074,2009-01-10,03:55:40
39.982809,116.308958,0,1050,39823.1636689815,2009-01-10,03:55:41
39.982757,116.308971,0,1058,39823.1636921296,2009-01-10,03:55:43
39.982679,116.308943,0,1058,39823.1637037037,2009-01-10,03:55:44
39.982573,116.308938,0,1056,39823.1637152778,2009-01-10,03:55:45
39.982496,116.308927,0,1055,39823.1637268519,2009-01-10,03:55:46
39.982406,116.308924,0,1052,39823.1637384259,2009-01-10,03:55:47
39.982306,116.308937,0,1052,39823.16375,2009-01-10,03:55:48
39.982218,116.308949,0,1050,39823.1637615741,2009-01-10,03:55:49
39.982136,116.308958,0,1048,39823.1637731481,2009-01-10,03:55:50
39.982076,116.308962,0,1043,39823.1637847222,2009-01-10,03:55:51
39.981993,116.308974,0,1040,39823.1637962963,2009-01-10,03:55:52
39.981919,116.308989,0,1039,39823.1638078704,2009-01-10,03:55:53
39.981827,116.309019,0,1036,39823.1638194444,2009-01-10,03:55:54
39.98143,116.309156,0,1014,39823.1638425926,2009-01-10,03:55:56
39.98134,116.30917,0,1011,39823.1638541667,2009-01-10,03:55:57
39.981296,116.309183,0,1009,39823.1638657407,2009-01-10,03:55:58
39.981226,116.309202,0,1006,39823.1638773148,2009-01-10,03:55:59
39.981092,116.309258,0,1004,39823.1638888889,2009-01-10,03:56:00
39.981011,116.309287,0,999,39823.163900463,2009-01-10,03:56:01
39.980966,116.309294,0,990,39823.163912037,2009-01-10,03:56:02
39.980918,116.309307,0,982,39823.1639351852,2009-01-10,03:56:04
39.980831,116.309341,0,972,39823.1639583333,2009-01-10,03:56:06
39.979821,116.309341,0,964,39823.1639930556,2009-01-10,03:56:09
39.979801,116.309348,0,951,39823.1640509259,2009-01-10,03:56:14
39.979765,116.309351,0,948,39823.1641087963,2009-01-10,03:56:19
39.979759,116.309362,0,946,39823.1641666667,2009-01-10,03:56:24
39.979717,116.309422,0,944,39823.164224537,2009-01-10,03:56:29
39.97963,116.3095,0,938,39823.1642361111,2009-01-10,03:56:30
39.97959,116.309539,0,930,39823.1642592593,2009-01-10,03:56:32
39.979531,116.309584,0,930,39823.1642824074,2009-01-10,03:56:34
39.979483,116.309623,0,929,39823.1643055556,2009-01-10,03:56:36
39.979434,116.309665,0,928,39823.1643287037,2009-01-10,03:56:38
39.979366,116.309685,0,920,39823.1643634259,2009-01-10,03:56:41
39.979316,116.309723,0,921,39823.164375,2009-01-10,03:56:42
39.979233,116.309781,0,918,39823.1644097222,2009-01-10,03:56:45
39.979165,116.309824,0,916,39823.1644328704,2009-01-10,03:56:47
39.97912,116.309791,0,925,39823.1644675926,2009-01-10,03:56:50
39.979039,116.309815,0,925,39823.1644791667,2009-01-10,03:56:51
39.978981,116.309849,0,923,39823.1645023148,2009-01-10,03:56:53
39.978914,116.30988,0,920,39823.1645601852,2009-01-10,03:56:58
39.978861,116.3099,0,920,39823.1645949074,2009-01-10,03:57:01
39.978732,116.309979,0,920,39823.1646412037,2009-01-10,03:57:05
39.978666,116.310015,0,920,39823.1646527778,2009-01-10,03:57:06
39.978582,116.310064,0,918,39823.1646759259,2009-01-10,03:57:08
39.978554,116.310051,0,912,39823.1647337963,2009-01-10,03:57:13
39.978519,116.310029,0,906,39823.1647916667,2009-01-10,03:57:18
39.978518,116.310039,0,886,39823.164849537,2009-01-10,03:57:23
39.978499,116.31008,0,875,39823.1648958333,2009-01-10,03:57:27
39.978499,116.31008,0,875,39823.1649305556,2009-01-10,03:57:30
39.978496,116.310083,0,875,39823.1649537037,2009-01-10,03:57:32
39.978471,116.310137,0,870,39823.165,2009-01-10,03:57:36
39.978445,116.310143,0,870,39823.1650578704,2009-01-10,03:57:41
39.978435,116.310147,0,870,39823.1651157407,2009-01-10,03:57:46
39.978382,116.310181,0,869,39823.165150463,2009-01-10,03:57:49
39.97833,116.310202,0,869,39823.1651736111,2009-01-10,03:57:51
39.978271,116.310207,0,868,39823.1652083333,2009-01-10,03:57:54
39.978197,116.310267,0,870,39823.1652314815,2009-01-10,03:57:56
39.978156,116.310312,0,868,39823.1652430556,2009-01-10,03:57:57
39.978016,116.310392,0,861,39823.1652662037,2009-01-10,03:57:59
39.977973,116.310411,0,859,39823.1652777778,2009-01-10,03:58:00
39.977886,116.310426,0,849,39823.1652893518,2009-01-10,03:58:01
39.977805,116.310441,0,834,39823.1653009259,2009-01-10,03:58:02
39.977735,116.310466,0,823,39823.1653125,2009-01-10,03:58:03
39.977624,116.310512,0,809,39823.1653356481,2009-01-10,03:58:05
39.977567,116.310512,0,804,39823.1653472222,2009-01-10,03:58:06
39.977456,116.310535,0,794,39823.1653587963,2009-01-10,03:58:07
39.977344,116.310535,0,786,39823.1653819444,2009-01-10,03:58:09
39.977292,116.310545,0,783,39823.1653935185,2009-01-10,03:58:10
39.977237,116.310575,0,773,39823.1654050926,2009-01-10,03:58:11
39.977162,116.310601,0,769,39823.1654166667,2009-01-10,03:58:12
39.977046,116.310664,0,762,39823.1654282407,2009-01-10,03:58:13
39.976975,116.310673,0,758,39823.1654398148,2009-01-10,03:58:14
39.976906,116.310659,0,756,39823.1654513889,2009-01-10,03:58:15
39.976832,116.310674,0,755,39823.165462963,2009-01-10,03:58:16
39.976753,116.310704,0,758,39823.165474537,2009-01-10,03:58:17
39.976672,116.310718,0,758,39823.1654861111,2009-01-10,03:58:18
39.976616,116.31073,0,757,39823.1654976852,2009-01-10,03:58:19
39.976541,116.310751,0,756,39823.1655092593,2009-01-10,03:58:20
39.976494,116.310751,0,756,39823.1655208333,2009-01-10,03:58:21
39.97644,116.310732,0,751,39823.1655555556,2009-01-10,03:58:24
39.976432,116.310731,0,752,39823.1656134259,2009-01-10,03:58:29
39.976434,116.310731,0,752,39823.1656712963,2009-01-10,03:58:34
39.97643,116.310739,0,752,39823.1657291667,2009-01-10,03:58:39
39.97643,116.310739,0,752,39823.1657638889,2009-01-10,03:58:42
39.976431,116.310745,0,752,39823.165787037,2009-01-10,03:58:44
39.976437,116.310758,0,752,39823.1658449074,2009-01-10,03:58:49
39.976449,116.31076,0,753,39823.1659027778,2009-01-10,03:58:54
39.976454,116.310751,0,754,39823.1659606481,2009-01-10,03:58:59
39.976439,116.310741,0,754,39823.1660185185,2009-01-10,03:59:04
39.976436,116.310741,0,754,39823.1660763889,2009-01-10,03:59:09
39.976434,116.310734,0,754,39823.1661342593,2009-01-10,03:59:14
39.976436,116.31073,0,754,39823.1661921296,2009-01-10,03:59:19
39.976441,116.310723,0,754,39823.16625,2009-01-10,03:59:24
39.976438,116.310725,0,753,39823.1663078704,2009-01-10,03:59:29
39.976437,116.310725,0,753,39823.1663657407,2009-01-10,03:59:34
39.976437,116.310725,0,753,39823.166400463,2009-01-10,03:59:37
39.976431,116.310723,0,752,39823.1664236111,2009-01-10,03:59:39
39.97642,116.310734,0,751,39823.1664814815,2009-01-10,03:59:44
39.97642,116.310734,0,751,39823.1665162037,2009-01-10,03:59:47
39.976421,116.310738,0,751,39823.1665393518,2009-01-10,03:59:49
39.976428,116.310753,0,751,39823.1665972222,2009-01-10,03:59:54
39.976434,116.310761,0,751,39823.1666550926,2009-01-10,03:59:59
39.976434,116.310761,0,751,39823.1666898148,2009-01-10,04:00:02
39.976435,116.310767,0,752,39823.166712963,2009-01-10,04:00:04
39.976433,116.310776,0,752,39823.1667708333,2009-01-10,04:00:09
39.976428,116.310779,0,753,39823.1668287037,2009-01-10,04:00:14
39.976426,116.31078,0,753,39823.1668865741,2009-01-10,04:00:19
39.976426,116.31078,0,753,39823.1669212963,2009-01-10,04:00:22
39.976423,116.310782,0,753,39823.1669444444,2009-01-10,04:00:24
39.976411,116.310791,0,752,39823.1670023148,2009-01-10,04:00:29
39.976411,116.310791,0,752,39823.167037037,2009-01-10,04:00:32
39.976405,116.310799,0,752,39823.1670601852,2009-01-10,04:00:34
39.97641,116.310808,0,752,39823.1671180556,2009-01-10,04:00:39
39.976359,116.31084,0,751,39823.1671643518,2009-01-10,04:00:43
39.976293,116.31088,0,750,39823.1671759259,2009-01-10,04:00:44
39.976221,116.310913,0,748,39823.1671875,2009-01-10,04:00:45
39.97616,116.310929,0,748,39823.1671990741,2009-01-10,04:00:46
39.976098,116.31096,0,748,39823.1672106481,2009-01-10,04:00:47
39.976038,116.310981,0,746,39823.1672222222,2009-01-10,04:00:48
39.975964,116.311022,0,744,39823.1672337963,2009-01-10,04:00:49
39.975863,116.311074,0,739,39823.1672453704,2009-01-10,04:00:50
39.975775,116.311113,0,738,39823.1672569444,2009-01-10,04:00:51
39.975681,116.311158,0,736,39823.1672685185,2009-01-10,04:00:52
39.97556,116.311207,0,732,39823.1672800926,2009-01-10,04:00:53
39.975459,116.311239,0,731,39823.1672916667,2009-01-10,04:00:54
39.975362,116.311265,0,731,39823.1673032407,2009-01-10,04:00:55
39.975268,116.311298,0,730,39823.1673148148,2009-01-10,04:00:56
39.975169,116.311341,0,729,39823.1673263889,2009-01-10,04:00:57
39.975061,116.311391,0,728,39823.167337963,2009-01-10,04:00:58
39.974959,116.311436,0,727,39823.167349537,2009-01-10,04:00:59
39.974855,116.311494,0,725,39823.1673611111,2009-01-10,04:01:00
39.974756,116.311535,0,724,39823.1673726852,2009-01-10,04:01:01
39.97465,116.311567,0,723,39823.1673842593,2009-01-10,04:01:02
39.974544,116.311606,0,722,39823.1673958333,2009-01-10,04:01:03
39.974442,116.311656,0,721,39823.1674074074,2009-01-10,04:01:04
39.974346,116.311703,0,720,39823.1674189815,2009-01-10,04:01:05
39.974274,116.311737,0,719,39823.1674305556,2009-01-10,04:01:06
39.974201,116.31178,0,718,39823.1674421296,2009-01-10,04:01:07
39.974129,116.311815,0,716,39823.1674537037,2009-01-10,04:01:08
39.974002,116.311879,0,705,39823.1674652778,2009-01-10,04:01:09
39.97395,116.311888,0,703,39823.1674768519,2009-01-10,04:01:10
39.973868,116.311932,0,699,39823.1675,2009-01-10,04:01:12
39.973817,116.311952,0,698,39823.1675115741,2009-01-10,04:01:13
39.973776,116.311979,0,696,39823.1675347222,2009-01-10,04:01:15
39.973791,116.31196,0,694,39823.1675925926,2009-01-10,04:01:20
39.973788,116.31197,0,692,39823.167650463,2009-01-10,04:01:25
39.973767,116.311979,0,691,39823.1677083333,2009-01-10,04:01:30
39.97369,116.312008,0,691,39823.1677430556,2009-01-10,04:01:33
39.973606,116.312026,0,689,39823.1677662037,2009-01-10,04:01:35
39.973543,116.312046,0,685,39823.1677777778,2009-01-10,04:01:36
39.97348,116.312072,0,681,39823.1677893519,2009-01-10,04:01:37
39.973403,116.312098,0,673,39823.1678009259,2009-01-10,04:01:38
39.973309,116.312138,0,666,39823.1678125,2009-01-10,04:01:39
39.973205,116.312175,0,664,39823.1678240741,2009-01-10,04:01:40
39.973116,116.312208,0,662,39823.1678356482,2009-01-10,04:01:41
39.973038,116.312238,0,662,39823.1678472222,2009-01-10,04:01:42
39.972962,116.312265,0,661,39823.1678587963,2009-01-10,04:01:43
39.972887,116.312279,0,661,39823.1678703704,2009-01-10,04:01:44
39.972797,116.31233,0,660,39823.1678819444,2009-01-10,04:01:45
39.972706,116.312371,0,658,39823.1678935185,2009-01-10,04:01:46
39.972566,116.312427,0,651,39823.1679050926,2009-01-10,04:01:47
39.972403,116.312491,0,644,39823.1679166667,2009-01-10,04:01:48
39.972292,116.312534,0,643,39823.1679282407,2009-01-10,04:01:49
39.972173,116.312586,0,642,39823.1679398148,2009-01-10,04:01:50
39.972071,116.312622,0,641,39823.1679513889,2009-01-10,04:01:51
39.971973,116.312658,0,640,39823.167962963,2009-01-10,04:01:52
39.97188,116.312697,0,639,39823.167974537,2009-01-10,04:01:53
39.971663,116.312802,0,608,39823.1679976852,2009-01-10,04:01:55
39.971558,116.312801,0,598,39823.1680092593,2009-01-10,04:01:56
39.971469,116.312814,0,593,39823.1680208333,2009-01-10,04:01:57
39.971397,116.31285,0,592,39823.1680324074,2009-01-10,04:01:58
39.971318,116.312893,0,596,39823.1680439815,2009-01-10,04:01:59
39.971255,116.312929,0,597,39823.1680555556,2009-01-10,04:02:00
39.971147,116.312972,0,589,39823.1680787037,2009-01-10,04:02:02
39.971096,116.312989,0,590,39823.1680902778,2009-01-10,04:02:03
39.970991,116.313022,0,585,39823.1681134259,2009-01-10,04:02:05
39.970941,116.313043,0,582,39823.168125,2009-01-10,04:02:06
39.970865,116.31308,0,576,39823.1681481482,2009-01-10,04:02:08
39.970803,116.31312,0,569,39823.1681712963,2009-01-10,04:02:10
39.970756,116.313152,0,563,39823.1681944444,2009-01-10,04:02:12
39.970634,116.31317,0,559,39823.1682407407,2009-01-10,04:02:16
39.970617,116.313218,0,554,39823.1682986111,2009-01-10,04:02:21
39.970597,116.313229,0,551,39823.1683564815,2009-01-10,04:02:26
39.970457,116.313286,0,553,39823.1683796296,2009-01-10,04:02:28
39.970401,116.313308,0,552,39823.1683912037,2009-01-10,04:02:29
39.970308,116.313298,0,550,39823.1684027778,2009-01-10,04:02:30
39.970174,116.313349,0,545,39823.1684143519,2009-01-10,04:02:31
39.970104,116.313406,0,543,39823.1684259259,2009-01-10,04:02:32
39.969985,116.313459,0,538,39823.1684375,2009-01-10,04:02:33
39.969896,116.313474,0,537,39823.1684490741,2009-01-10,04:02:34
39.969639,116.313578,0,528,39823.1684606481,2009-01-10,04:02:35
39.969219,116.313712,0,521,39823.1684722222,2009-01-10,04:02:36
39.968768,116.313883,0,512,39823.1684953704,2009-01-10,04:02:38
39.968547,116.313912,0,508,39823.1685069444,2009-01-10,04:02:39
39.968356,116.313988,0,507,39823.1685185185,2009-01-10,04:02:40
39.96831,116.314032,0,506,39823.1685300926,2009-01-10,04:02:41
39.968203,116.314198,0,501,39823.1685416667,2009-01-10,04:02:42
39.968124,116.31423,0,502,39823.1685532407,2009-01-10,04:02:43
39.968047,116.314291,0,500,39823.1685648148,2009-01-10,04:02:44
39.968012,116.314343,0,501,39823.1685763889,2009-01-10,04:02:45
39.967928,116.314378,0,497,39823.168587963,2009-01-10,04:02:46
39.967868,116.314418,0,494,39823.168599537,2009-01-10,04:02:47
39.967782,116.314447,0,492,39823.1686111111,2009-01-10,04:02:48
39.96772,116.314488,0,488,39823.1686226852,2009-01-10,04:02:49
39.96765,116.314519,0,488,39823.1686342593,2009-01-10,04:02:50
39.967582,116.314548,0,488,39823.1686458333,2009-01-10,04:02:51
39.967496,116.314587,0,486,39823.1686574074,2009-01-10,04:02:52
39.96742,116.314624,0,485,39823.1686689815,2009-01-10,04:02:53
39.967349,116.314647,0,486,39823.1686805556,2009-01-10,04:02:54
39.96728,116.314668,0,473,39823.1687037037,2009-01-10,04:02:56
39.967234,116.314684,0,468,39823.1687152778,2009-01-10,04:02:57
39.967184,116.314684,0,452,39823.1687384259,2009-01-10,04:02:59
39.96717,116.314667,0,436,39823.1687731481,2009-01-10,04:03:02
39.967122,116.314676,0,430,39823.1687847222,2009-01-10,04:03:03
39.967102,116.314646,0,417,39823.1688078704,2009-01-10,04:03:05
39.967062,116.314645,0,411,39823.1688657407,2009-01-10,04:03:10
39.96706,116.314645,0,408,39823.1689236111,2009-01-10,04:03:15
39.967055,116.314645,0,408,39823.1689814815,2009-01-10,04:03:20
39.967054,116.314645,0,407,39823.1690393519,2009-01-10,04:03:25
39.967054,116.314644,0,406,39823.1690972222,2009-01-10,04:03:30
39.967052,116.314644,0,405,39823.1691550926,2009-01-10,04:03:35
39.967047,116.314646,0,404,39823.169212963,2009-01-10,04:03:40
39.967044,116.314647,0,404,39823.1692708333,2009-01-10,04:03:45
39.967047,116.314645,0,403,39823.1693287037,2009-01-10,04:03:50
39.967047,116.314645,0,403,39823.1693634259,2009-01-10,04:03:53
39.967047,116.314644,0,402,39823.1693865741,2009-01-10,04:03:55
39.966998,116.314668,0,402,39823.1694328704,2009-01-10,04:03:59
39.966914,116.314681,0,401,39823.1694560185,2009-01-10,04:04:01
39.966859,116.314711,0,399,39823.1694675926,2009-01-10,04:04:02
39.966792,116.314728,0,389,39823.1694791667,2009-01-10,04:04:03
39.966739,116.314746,0,389,39823.1694907407,2009-01-10,04:04:04
39.966682,116.314775,0,389,39823.1695023148,2009-01-10,04:04:05
39.966619,116.3148,0,388,39823.1695138889,2009-01-10,04:04:06
39.966546,116.314826,0,383,39823.169525463,2009-01-10,04:04:07
39.966487,116.314854,0,381,39823.169537037,2009-01-10,04:04:08
39.966423,116.314883,0,380,39823.1695486111,2009-01-10,04:04:09
39.966351,116.314913,0,378,39823.1695601852,2009-01-10,04:04:10
39.966262,116.314957,0,378,39823.1695717593,2009-01-10,04:04:11
39.966181,116.314987,0,374,39823.1695833333,2009-01-10,04:04:12
39.96609,116.315031,0,372,39823.1695949074,2009-01-10,04:04:13
39.965982,116.31507,0,368,39823.1696064815,2009-01-10,04:04:14
39.965887,116.31511,0,368,39823.1696180556,2009-01-10,04:04:15
39.965792,116.315148,0,368,39823.1696296296,2009-01-10,04:04:16
39.965697,116.315181,0,367,39823.1696412037,2009-01-10,04:04:17
39.965604,116.315206,0,368,39823.1696527778,2009-01-10,04:04:18
39.965479,116.315239,0,367,39823.1696643519,2009-01-10,04:04:19
39.965375,116.315275,0,367,39823.1696759259,2009-01-10,04:04:20
39.965262,116.315322,0,368,39823.1696875,2009-01-10,04:04:21
39.965166,116.315358,0,367,39823.1696990741,2009-01-10,04:04:22
39.96507,116.315391,0,367,39823.1697106481,2009-01-10,04:04:23
39.964954,116.31543,0,367,39823.1697222222,2009-01-10,04:04:24
39.964848,116.315472,0,367,39823.1697337963,2009-01-10,04:04:25
39.96473,116.315517,0,365,39823.1697453704,2009-01-10,04:04:26
39.96462,116.315563,0,363,39823.1697569444,2009-01-10,04:04:27
39.964512,116.315606,0,362,39823.1697685185,2009-01-10,04:04:28
39.9644,116.31564,0,362,39823.1697800926,2009-01-10,04:04:29
39.96428,116.31567,0,362,39823.1697916667,2009-01-10,04:04:30
39.964163,116.315705,0,362,39823.1698032407,2009-01-10,04:04:31
39.964041,116.315728,0,345,39823.1698148148,2009-01-10,04:04:32
39.963918,116.315766,0,345,39823.1698263889,2009-01-10,04:04:33
39.963806,116.315799,0,345,39823.169837963,2009-01-10,04:04:34
39.963692,116.315839,0,346,39823.169849537,2009-01-10,04:04:35
39.963582,116.315871,0,347,39823.1698611111,2009-01-10,04:04:36
39.963466,116.315912,0,347,39823.1698726852,2009-01-10,04:04:37
39.963345,116.315949,0,346,39823.1698842593,2009-01-10,04:04:38
39.963237,116.315986,0,348,39823.1698958333,2009-01-10,04:04:39
39.963144,116.316003,0,349,39823.1699074074,2009-01-10,04:04:40
39.96305,116.316024,0,350,39823.1699189815,2009-01-10,04:04:41
39.962972,116.31603,0,350,39823.1699305556,2009-01-10,04:04:42
39.962899,116.31604,0,352,39823.1699421296,2009-01-10,04:04:43
39.962826,116.316063,0,352,39823.1699537037,2009-01-10,04:04:44
39.962755,116.316067,0,353,39823.1699652778,2009-01-10,04:04:45
39.96269,116.316063,0,354,39823.1699768519,2009-01-10,04:04:46
39.962623,116.316064,0,355,39823.1699884259,2009-01-10,04:04:47
39.962548,116.316062,0,356,39823.17,2009-01-10,04:04:48
39.962466,116.316078,0,357,39823.1700115741,2009-01-10,04:04:49
39.962386,116.316083,0,359,39823.1700231481,2009-01-10,04:04:50
39.96231,116.316091,0,361,39823.1700347222,2009-01-10,04:04:51
39.962228,116.316102,0,365,39823.1700462963,2009-01-10,04:04:52
39.962148,116.316111,0,368,39823.1700578704,2009-01-10,04:04:53
39.962069,116.316118,0,373,39823.1700694444,2009-01-10,04:04:54
39.961999,116.31613,0,377,39823.1700810185,2009-01-10,04:04:55
39.96193,116.316133,0,381,39823.1700925926,2009-01-10,04:04:56
39.961836,116.316234,0,378,39823.1701041667,2009-01-10,04:04:57
39.961777,116.316243,0,379,39823.1701157407,2009-01-10,04:04:58
39.961726,116.316255,0,379,39823.1701273148,2009-01-10,04:04:59
39.961635,116.316326,0,374,39823.170150463,2009-01-10,04:05:01
39.961596,116.316317,0,357,39823.1702083333,2009-01-10,04:05:06
39.961552,116.316316,0,351,39823.1702314815,2009-01-10,04:05:08
39.961483,116.316322,0,347,39823.1702546296,2009-01-10,04:05:10
39.961399,116.316323,0,340,39823.1702777778,2009-01-10,04:05:12
39.961316,116.316318,0,339,39823.1703009259,2009-01-10,04:05:14
39.961275,116.316346,0,335,39823.1703125,2009-01-10,04:05:15
39.961197,116.316353,0,331,39823.1703240741,2009-01-10,04:05:16
39.961149,116.316356,0,331,39823.1703356481,2009-01-10,04:05:17
39.961081,116.316346,0,322,39823.1703587963,2009-01-10,04:05:19
39.961015,116.316347,0,316,39823.1703819444,2009-01-10,04:05:21
39.960948,116.316339,0,304,39823.1704050926,2009-01-10,04:05:23
39.960878,116.316339,0,293,39823.1704282407,2009-01-10,04:05:25
39.960801,116.316343,0,293,39823.1704513889,2009-01-10,04:05:27
39.960721,116.316341,0,290,39823.170474537,2009-01-10,04:05:29
39.960624,116.316338,0,285,39823.1704976852,2009-01-10,04:05:31
39.960558,116.316365,0,272,39823.1705208333,2009-01-10,04:05:33
39.960541,116.31635,0,253,39823.1705324074,2009-01-10,04:05:34
39.960489,116.316361,0,253,39823.1705671296,2009-01-10,04:05:37
39.960433,116.316356,0,250,39823.1706134259,2009-01-10,04:05:41
39.960333,116.316361,0,245,39823.1706481481,2009-01-10,04:05:44
39.960268,116.316357,0,239,39823.1706712963,2009-01-10,04:05:46
39.960228,116.316355,0,227,39823.1706944444,2009-01-10,04:05:48
39.960169,116.316359,0,223,39823.1707291667,2009-01-10,04:05:51
39.960098,116.31636,0,220,39823.1707638889,2009-01-10,04:05:54
39.960026,116.316368,0,219,39823.170787037,2009-01-10,04:05:56
39.95997,116.31637,0,217,39823.1708217593,2009-01-10,04:05:59
39.959916,116.316385,0,215,39823.1708564815,2009-01-10,04:06:02
39.959873,116.316371,0,209,39823.1709027778,2009-01-10,04:06:06
39.959836,116.316362,0,203,39823.1709606481,2009-01-10,04:06:11
39.95981,116.316368,0,196,39823.1710185185,2009-01-10,04:06:16
39.9598,116.316368,0,190,39823.1710763889,2009-01-10,04:06:21
39.959794,116.316369,0,188,39823.1711342593,2009-01-10,04:06:26
39.95979,116.316369,0,188,39823.1711921296,2009-01-10,04:06:31
39.959789,116.316367,0,187,39823.17125,2009-01-10,04:06:36
39.959789,116.316367,0,187,39823.1712847222,2009-01-10,04:06:39
39.959786,116.316366,0,187,39823.1713078704,2009-01-10,04:06:41
39.959777,116.316366,0,187,39823.1713657407,2009-01-10,04:06:46
39.959754,116.31637,0,187,39823.1714236111,2009-01-10,04:06:51
39.959726,116.316376,0,186,39823.1714814815,2009-01-10,04:06:56
39.959721,116.316378,0,186,39823.1715393519,2009-01-10,04:07:01
39.959717,116.316379,0,186,39823.1715972222,2009-01-10,04:07:06
39.959717,116.316379,0,186,39823.1716319444,2009-01-10,04:07:09
39.959709,116.316379,0,186,39823.1716550926,2009-01-10,04:07:11
39.959666,116.316393,0,185,39823.171712963,2009-01-10,04:07:16
39.959656,116.316387,0,185,39823.1717708333,2009-01-10,04:07:21
39.959656,116.316387,0,185,39823.1718055556,2009-01-10,04:07:24
39.959651,116.316387,0,185,39823.1718287037,2009-01-10,04:07:26
39.959605,116.316428,0,188,39823.171875,2009-01-10,04:07:30
39.959577,116.316438,0,189,39823.1719328704,2009-01-10,04:07:35
39.959514,116.316472,0,189,39823.1719907407,2009-01-10,04:07:40
39.959458,116.31648,0,190,39823.1720486111,2009-01-10,04:07:45
39.959426,116.316525,0,190,39823.1720601852,2009-01-10,04:07:46
39.959379,116.316532,0,192,39823.1720949074,2009-01-10,04:07:49
39.959335,116.316553,0,194,39823.1721180556,2009-01-10,04:07:51
39.959267,116.316545,0,195,39823.1721412037,2009-01-10,04:07:53
39.959206,116.316574,0,197,39823.1721759259,2009-01-10,04:07:56
39.959158,116.3166,0,193,39823.1722106481,2009-01-10,04:07:59
39.959099,116.316592,0,196,39823.1722453704,2009-01-10,04:08:02
39.959049,116.316583,0,200,39823.1722685185,2009-01-10,04:08:04
39.958982,116.316591,0,201,39823.1723032407,2009-01-10,04:08:07
39.958918,116.316616,0,208,39823.1723263889,2009-01-10,04:08:09
39.958881,116.316639,0,202,39823.1723842593,2009-01-10,04:08:14
39.958826,116.316649,0,200,39823.1724421296,2009-01-10,04:08:19
39.958812,116.316668,0,197,39823.1725,2009-01-10,04:08:24
39.95881,116.316666,0,192,39823.1725578704,2009-01-10,04:08:29
39.958811,116.316668,0,189,39823.1726157407,2009-01-10,04:08:34
39.958811,116.316668,0,189,39823.172650463,2009-01-10,04:08:37
39.95881,116.316668,0,188,39823.1726736111,2009-01-10,04:08:39
39.958781,116.316649,0,187,39823.1727314815,2009-01-10,04:08:44
39.958763,116.316675,0,184,39823.1727893518,2009-01-10,04:08:49
39.958763,116.316675,0,184,39823.1728240741,2009-01-10,04:08:52
39.958757,116.316671,0,180,39823.1728472222,2009-01-10,04:08:54
39.958713,116.316669,0,179,39823.1728935185,2009-01-10,04:08:58
39.958697,116.316679,0,177,39823.1729513889,2009-01-10,04:09:03
39.958678,116.316672,0,178,39823.1730092593,2009-01-10,04:09:08
39.958658,116.316684,0,179,39823.1730671296,2009-01-10,04:09:13
39.958639,116.316663,0,182,39823.173125,2009-01-10,04:09:18
39.95863,116.316662,0,183,39823.1731828704,2009-01-10,04:09:23
39.958617,116.316541,0,186,39823.1732291667,2009-01-10,04:09:27
39.958565,116.316507,0,186,39823.1732407407,2009-01-10,04:09:28
39.958546,116.316606,0,186,39823.1732638889,2009-01-10,04:09:30
39.958496,116.316646,0,187,39823.173287037,2009-01-10,04:09:32
39.95846,116.31667,0,191,39823.1733449074,2009-01-10,04:09:37
39.95847,116.316689,0,192,39823.1734027778,2009-01-10,04:09:42
39.95847,116.316705,0,193,39823.1734606481,2009-01-10,04:09:47
39.958453,116.31671,0,193,39823.1735185185,2009-01-10,04:09:52
39.958409,116.316711,0,192,39823.1735763889,2009-01-10,04:09:57
39.95837,116.316716,0,192,39823.1736342593,2009-01-10,04:10:02
39.958303,116.316686,0,184,39823.1736805556,2009-01-10,04:10:06
39.958232,116.316692,0,183,39823.1737152778,2009-01-10,04:10:09
39.958186,116.316696,0,180,39823.1737384259,2009-01-10,04:10:11
39.958134,116.316692,0,178,39823.1737615741,2009-01-10,04:10:13
39.958084,116.316688,0,178,39823.1737847222,2009-01-10,04:10:15
39.958025,116.316687,0,179,39823.1738078704,2009-01-10,04:10:17
39.957939,116.316712,0,179,39823.1738310185,2009-01-10,04:10:19
39.957886,116.316727,0,179,39823.1738541667,2009-01-10,04:10:21
39.957839,116.316722,0,178,39823.1738888889,2009-01-10,04:10:24
39.957786,116.31671,0,179,39823.1739236111,2009-01-10,04:10:27
39.957754,116.316709,0,182,39823.1739814815,2009-01-10,04:10:32
39.957754,116.316709,0,182,39823.1740162037,2009-01-10,04:10:35
39.957752,116.316706,0,186,39823.1740393518,2009-01-10,04:10:37
39.957689,116.316719,0,185,39823.1740740741,2009-01-10,04:10:40
39.95764,116.316718,0,186,39823.1741087963,2009-01-10,04:10:43
39.957599,116.316689,0,184,39823.1741319444,2009-01-10,04:10:45
39.957552,116.316681,0,185,39823.1741550926,2009-01-10,04:10:47
39.957494,116.316668,0,187,39823.1741782407,2009-01-10,04:10:49
39.95743,116.316659,0,188,39823.1742013889,2009-01-10,04:10:51
39.95735,116.316645,0,189,39823.174224537,2009-01-10,04:10:53
39.957282,116.316632,0,191,39823.1742476852,2009-01-10,04:10:55
39.957215,116.316631,0,195,39823.1742708333,2009-01-10,04:10:57
39.957149,116.316632,0,197,39823.1742939815,2009-01-10,04:10:59
39.957069,116.316674,0,198,39823.1743171296,2009-01-10,04:11:01
39.957015,116.316695,0,197,39823.1743287037,2009-01-10,04:11:02
39.95695,116.316705,0,195,39823.1743518518,2009-01-10,04:11:04
39.956871,116.316709,0,194,39823.174375,2009-01-10,04:11:06
39.956783,116.316726,0,195,39823.1743981481,2009-01-10,04:11:08
39.956725,116.316748,0,195,39823.1744097222,2009-01-10,04:11:09
39.956676,116.316772,0,194,39823.1744212963,2009-01-10,04:11:10
39.956628,116.316787,0,193,39823.1744328704,2009-01-10,04:11:11
39.956563,116.316832,0,187,39823.1744560185,2009-01-10,04:11:13
39.956524,116.31686,0,179,39823.1744791667,2009-01-10,04:11:15
39.956514,116.316888,0,173,39823.174537037,2009-01-10,04:11:20
39.956511,116.316889,0,172,39823.1745949074,2009-01-10,04:11:25
39.956511,116.316889,0,171,39823.1746527778,2009-01-10,04:11:30
39.956511,116.316889,0,171,39823.1746875,2009-01-10,04:11:33
39.95651,116.316888,0,171,39823.1747106481,2009-01-10,04:11:35
39.956497,116.316892,0,170,39823.1747685185,2009-01-10,04:11:40
39.95648,116.316895,0,169,39823.1748263889,2009-01-10,04:11:45
39.95647,116.316896,0,168,39823.1748842593,2009-01-10,04:11:50
39.956469,116.316896,0,168,39823.1749421296,2009-01-10,04:11:55
39.956471,116.316896,0,168,39823.175,2009-01-10,04:12:00
39.956474,116.316895,0,168,39823.1750578704,2009-01-10,04:12:05
39.956468,116.316896,0,168,39823.1751157407,2009-01-10,04:12:10
39.956467,116.316896,0,168,39823.1751736111,2009-01-10,04:12:15
39.956467,116.316896,0,167,39823.1752314815,2009-01-10,04:12:20
39.956467,116.316896,0,167,39823.1752662037,2009-01-10,04:12:23
39.956463,116.316896,0,167,39823.1752893519,2009-01-10,04:12:25
39.956415,116.31689,0,167,39823.1753240741,2009-01-10,04:12:28
39.956338,116.3169,0,167,39823.1753472222,2009-01-10,04:12:30
39.95628,116.316921,0,166,39823.1753587963,2009-01-10,04:12:31
39.956234,116.316927,0,166,39823.1753703704,2009-01-10,04:12:32
39.956152,116.316931,0,166,39823.1753935185,2009-01-10,04:12:34
39.956077,116.316961,0,168,39823.1754050926,2009-01-10,04:12:35
39.955991,116.316975,0,167,39823.1754166667,2009-01-10,04:12:36
39.9559,116.31699,0,165,39823.1754282407,2009-01-10,04:12:37
39.955804,116.317014,0,163,39823.1754398148,2009-01-10,04:12:38
39.955709,116.317017,0,159,39823.1754513889,2009-01-10,04:12:39
39.955603,116.31702,0,156,39823.175462963,2009-01-10,04:12:40
39.955502,116.317031,0,155,39823.175474537,2009-01-10,04:12:41
39.955425,116.31703,0,153,39823.1754861111,2009-01-10,04:12:42
39.955344,116.317026,0,152,39823.1754976852,2009-01-10,04:12:43
39.955258,116.317031,0,151,39823.1755092593,2009-01-10,04:12:44
39.955181,116.317028,0,151,39823.1755208333,2009-01-10,04:12:45
39.9551,116.317018,0,150,39823.1755324074,2009-01-10,04:12:46
39.955022,116.317004,0,149,39823.1755439815,2009-01-10,04:12:47
39.954889,116.317022,0,153,39823.1755555556,2009-01-10,04:12:48
39.95477,116.317042,0,155,39823.1755671296,2009-01-10,04:12:49
39.954664,116.317066,0,155,39823.1755787037,2009-01-10,04:12:50
39.954558,116.317088,0,155,39823.1755902778,2009-01-10,04:12:51
39.95445,116.317109,0,156,39823.1756018519,2009-01-10,04:12:52
39.954338,116.317128,0,156,39823.1756134259,2009-01-10,04:12:53
39.954214,116.317127,0,155,39823.175625,2009-01-10,04:12:54
39.954106,116.317155,0,156,39823.1756365741,2009-01-10,04:12:55
39.953986,116.317172,0,156,39823.1756481482,2009-01-10,04:12:56
39.953857,116.317198,0,155,39823.1756597222,2009-01-10,04:12:57
39.953729,116.317224,0,157,39823.1756712963,2009-01-10,04:12:58
39.953607,116.317246,0,158,39823.1756828704,2009-01-10,04:12:59
39.953483,116.317272,0,158,39823.1756944444,2009-01-10,04:13:00
39.953353,116.317302,0,165,39823.1757060185,2009-01-10,04:13:01
39.953246,116.317334,0,164,39823.1757175926,2009-01-10,04:13:02
39.953133,116.317336,0,164,39823.1757291667,2009-01-10,04:13:03
39.953023,116.317336,0,165,39823.1757407407,2009-01-10,04:13:04
39.952907,116.317345,0,166,39823.1757523148,2009-01-10,04:13:05
39.952771,116.317333,0,165,39823.1757638889,2009-01-10,04:13:06
39.952645,116.31734,0,165,39823.175775463,2009-01-10,04:13:07
39.952527,116.31736,0,166,39823.175787037,2009-01-10,04:13:08
39.952421,116.317376,0,167,39823.1757986111,2009-01-10,04:13:09
39.952309,116.317387,0,169,39823.1758101852,2009-01-10,04:13:10
39.952219,116.317401,0,172,39823.1758217593,2009-01-10,04:13:11
39.952132,116.317413,0,173,39823.1758333333,2009-01-10,04:13:12
39.952066,116.317443,0,176,39823.1758449074,2009-01-10,04:13:13
39.952007,116.317443,0,178,39823.1758564815,2009-01-10,04:13:14
39.951933,116.317467,0,185,39823.1758796296,2009-01-10,04:13:16
39.951885,116.317445,0,183,39823.1759027778,2009-01-10,04:13:18
39.951857,116.317453,0,187,39823.1759606482,2009-01-10,04:13:23
39.951868,116.317449,0,189,39823.1760185185,2009-01-10,04:13:28
39.951871,116.317448,0,190,39823.1760763889,2009-01-10,04:13:33
39.951875,116.317441,0,191,39823.1761342593,2009-01-10,04:13:38
39.951875,116.317441,0,191,39823.1761689815,2009-01-10,04:13:41
39.951881,116.317441,0,192,39823.1761921296,2009-01-10,04:13:43
39.951898,116.31744,0,192,39823.17625,2009-01-10,04:13:48
39.951906,116.317443,0,193,39823.1763078704,2009-01-10,04:13:53
39.951908,116.317445,0,195,39823.1763657407,2009-01-10,04:13:58
39.951909,116.317446,0,197,39823.1764236111,2009-01-10,04:14:03
39.951909,116.317446,0,197,39823.1764583333,2009-01-10,04:14:06
39.951913,116.317443,0,198,39823.1764814815,2009-01-10,04:14:08
39.951933,116.317428,0,199,39823.1765393519,2009-01-10,04:14:13
39.951943,116.317391,0,200,39823.1765972222,2009-01-10,04:14:18
39.951932,116.317401,0,198,39823.1766550926,2009-01-10,04:14:23
39.951906,116.31742,0,192,39823.176712963,2009-01-10,04:14:28
39.951874,116.317427,0,189,39823.1767708333,2009-01-10,04:14:33
39.951862,116.31742,0,187,39823.1768287037,2009-01-10,04:14:38
39.95185,116.317362,0,181,39823.1768634259,2009-01-10,04:14:41
39.951809,116.31739,0,179,39823.1769212963,2009-01-10,04:14:46
39.951755,116.317421,0,179,39823.1769675926,2009-01-10,04:14:50
39.951701,116.317419,0,176,39823.177025463,2009-01-10,04:14:55
39.951654,116.317422,0,173,39823.1770833333,2009-01-10,04:15:00
39.951617,116.317389,0,169,39823.1771296296,2009-01-10,04:15:04
39.951559,116.317387,0,168,39823.1771759259,2009-01-10,04:15:08
39.951507,116.317384,0,167,39823.1772337963,2009-01-10,04:15:13
39.951458,116.317371,0,164,39823.1772800926,2009-01-10,04:15:17
39.951403,116.317384,0,163,39823.1773032407,2009-01-10,04:15:19
39.951351,116.317396,0,159,39823.177349537,2009-01-10,04:15:23
39.951305,116.317414,0,155,39823.1774074074,2009-01-10,04:15:28
39.951259,116.317413,0,153,39823.1774537037,2009-01-10,04:15:32
39.951218,116.317417,0,150,39823.1775115741,2009-01-10,04:15:37
39.951163,116.317433,0,146,39823.1775694444,2009-01-10,04:15:42
39.951112,116.317441,0,146,39823.1776157407,2009-01-10,04:15:46
39.951068,116.317469,0,149,39823.177662037,2009-01-10,04:15:50
39.951025,116.317472,0,154,39823.1777199074,2009-01-10,04:15:55
39.950983,116.317499,0,158,39823.1777662037,2009-01-10,04:15:59
39.950933,116.317513,0,166,39823.1778240741,2009-01-10,04:16:04
39.950908,116.317468,0,173,39823.1778703704,2009-01-10,04:16:08
39.950881,116.317457,0,175,39823.1779282407,2009-01-10,04:16:13
39.950868,116.317435,0,176,39823.1779861111,2009-01-10,04:16:18
39.950855,116.31744,0,173,39823.1780439815,2009-01-10,04:16:23
39.950854,116.317441,0,173,39823.1781018519,2009-01-10,04:16:28
39.950858,116.31744,0,174,39823.1781597222,2009-01-10,04:16:33
39.950855,116.317437,0,174,39823.1782175926,2009-01-10,04:16:38
39.950855,116.317437,0,174,39823.1782523148,2009-01-10,04:16:41
39.950855,116.317432,0,174,39823.178275463,2009-01-10,04:16:43
39.950839,116.317376,0,175,39823.1783333333,2009-01-10,04:16:48
39.950823,116.317315,0,177,39823.1783680556,2009-01-10,04:16:51
39.950799,116.317235,0,179,39823.1784143519,2009-01-10,04:16:55
39.950812,116.317178,0,177,39823.1784259259,2009-01-10,04:16:56
39.950805,116.3171,0,181,39823.1784606481,2009-01-10,04:16:59
39.950811,116.317038,0,187,39823.1785069444,2009-01-10,04:17:03
39.950841,116.316998,0,192,39823.1785532407,2009-01-10,04:17:07
39.950844,116.316946,0,195,39823.1786111111,2009-01-10,04:17:12
39.950861,116.316898,0,187,39823.1786689815,2009-01-10,04:17:17
39.950862,116.316827,0,183,39823.1787152778,2009-01-10,04:17:21
39.95087,116.316731,0,171,39823.1787384259,2009-01-10,04:17:23
39.950875,116.316662,0,164,39823.1787847222,2009-01-10,04:17:27
39.950876,116.316602,0,161,39823.1788078704,2009-01-10,04:17:29
39.950885,116.316526,0,159,39823.1788425926,2009-01-10,04:17:32
39.950872,116.316464,0,157,39823.1788888889,2009-01-10,04:17:36
39.950868,116.316399,0,156,39823.1789351852,2009-01-10,04:17:40
39.950853,116.316325,0,154,39823.1789814815,2009-01-10,04:17:44
39.950836,116.31627,0,152,39823.1790277778,2009-01-10,04:17:48
39.95085,116.316184,0,154,39823.1790740741,2009-01-10,04:17:52
39.950824,116.316131,0,153,39823.1791203704,2009-01-10,04:17:56
39.950831,116.316077,0,147,39823.1791666667,2009-01-10,04:18:00
39.950812,116.316021,0,145,39823.179212963,2009-01-10,04:18:04
39.950808,116.315949,0,142,39823.1792592593,2009-01-10,04:18:08
39.950815,116.315892,0,137,39823.1793171296,2009-01-10,04:18:13
39.950808,116.315839,0,128,39823.1793518519,2009-01-10,04:18:16
39.950779,116.315795,0,126,39823.1793981481,2009-01-10,04:18:20
39.95074,116.315743,0,127,39823.1794328704,2009-01-10,04:18:23
39.9507,116.315707,0,130,39823.1794907407,2009-01-10,04:18:28
39.950686,116.315651,0,131,39823.179537037,2009-01-10,04:18:32
39.950637,116.315649,0,131,39823.1795717593,2009-01-10,04:18:35
39.950591,116.315642,0,129,39823.1796296296,2009-01-10,04:18:40
39.950568,116.315586,0,125,39823.1796527778,2009-01-10,04:18:42
39.95056,116.315519,0,119,39823.1796990741,2009-01-10,04:18:46
39.950541,116.315459,0,113,39823.1797453704,2009-01-10,04:18:50
39.950528,116.315404,0,105,39823.1797916667,2009-01-10,04:18:54
39.950518,116.315335,0,99,39823.179837963,2009-01-10,04:18:58
39.950517,116.315279,0,92,39823.1798842593,2009-01-10,04:19:02
39.95051,116.315221,0,87,39823.1799305556,2009-01-10,04:19:06
39.950504,116.315146,0,85,39823.1799884259,2009-01-10,04:19:11
39.950492,116.315083,0,86,39823.1800347222,2009-01-10,04:19:15
39.950529,116.31502,0,84,39823.1800694444,2009-01-10,04:19:18
39.950529,116.314961,0,90,39823.1801157407,2009-01-10,04:19:22
39.950528,116.314887,0,93,39823.180162037,2009-01-10,04:19:26
39.950503,116.314837,0,95,39823.1802083333,2009-01-10,04:19:30
39.950454,116.314779,0,100,39823.1802430556,2009-01-10,04:19:33
39.95046,116.31472,0,99,39823.1802777778,2009-01-10,04:19:36
39.950488,116.314652,0,98,39823.1803356481,2009-01-10,04:19:41
39.950487,116.314593,0,99,39823.1803935185,2009-01-10,04:19:46
39.950481,116.31453,0,98,39823.1804513889,2009-01-10,04:19:51
39.950441,116.314494,0,92,39823.1805092593,2009-01-10,04:19:56
39.950399,116.314465,0,90,39823.1805555556,2009-01-10,04:20:00
39.950361,116.314434,0,97,39823.1806018518,2009-01-10,04:20:04
39.950331,116.314427,0,97,39823.1806597222,2009-01-10,04:20:09
39.950322,116.314397,0,104,39823.1807175926,2009-01-10,04:20:14
39.950334,116.314399,0,104,39823.180775463,2009-01-10,04:20:19
39.95029,116.314399,0,112,39823.1808333333,2009-01-10,04:20:24
39.950265,116.314347,0,108,39823.1808564815,2009-01-10,04:20:26
39.950254,116.314283,0,105,39823.1808912037,2009-01-10,04:20:29
39.950221,116.314229,0,103,39823.1809259259,2009-01-10,04:20:32
39.950171,116.314214,0,101,39823.1809606481,2009-01-10,04:20:35
39.95016,116.314156,0,99,39823.1810069444,2009-01-10,04:20:39
39.950134,116.314102,0,97,39823.1810648148,2009-01-10,04:20:44
39.950091,116.314055,0,97,39823.1811226852,2009-01-10,04:20:49
39.950023,116.314014,0,98,39823.1811689815,2009-01-10,04:20:53
39.94997,116.313979,0,97,39823.1812037037,2009-01-10,04:20:56
39.94995,116.313913,0,95,39823.18125,2009-01-10,04:21:00
39.949953,116.313849,0,95,39823.1812962963,2009-01-10,04:21:04
39.949905,116.313816,0,95,39823.1813541667,2009-01-10,04:21:09
39.949861,116.313775,0,96,39823.181400463,2009-01-10,04:21:13
39.949828,116.313722,0,95,39823.1814583333,2009-01-10,04:21:18
39.949828,116.313652,0,95,39823.1815162037,2009-01-10,04:21:23
39.94983,116.313593,0,95,39823.1815740741,2009-01-10,04:21:28
39.94982,116.313534,0,95,39823.1816319444,2009-01-10,04:21:33
39.949885,116.313457,0,95,39823.1816666667,2009-01-10,04:21:36
39.949912,116.313407,0,94,39823.1816898148,2009-01-10,04:21:38
39.949886,116.313353,0,95,39823.1817361111,2009-01-10,04:21:42
39.949883,116.31329,0,95,39823.1817708333,2009-01-10,04:21:45
39.94989,116.313229,0,96,39823.1818287037,2009-01-10,04:21:50
39.949897,116.313175,0,95,39823.1818865741,2009-01-10,04:21:55
39.949929,116.313074,0,95,39823.1819328704,2009-01-10,04:21:59
39.949911,116.313014,0,94,39823.1819791667,2009-01-10,04:22:03
39.949884,116.312958,0,93,39823.182037037,2009-01-10,04:22:08
39.949836,116.312943,0,92,39823.1820833333,2009-01-10,04:22:12
39.949888,116.312869,0,91,39823.1821180556,2009-01-10,04:22:15
39.949944,116.312825,0,91,39823.1821412037,2009-01-10,04:22:17
39.949972,116.312768,0,91,39823.1821643518,2009-01-10,04:22:19
39.949986,116.312687,0,90,39823.1821990741,2009-01-10,04:22:22
39.949942,116.312624,0,93,39823.1822453704,2009-01-10,04:22:26
39.949972,116.312569,0,95,39823.1822685185,2009-01-10,04:22:28
39.950009,116.312527,0,98,39823.1823032407,2009-01-10,04:22:31
39.949969,116.312479,0,103,39823.1823263889,2009-01-10,04:22:33
39.949992,116.312406,0,110,39823.1823842593,2009-01-10,04:22:38
39.949964,116.312359,0,116,39823.1824189815,2009-01-10,04:22:41
39.949932,116.31232,0,121,39823.1824652778,2009-01-10,04:22:45
39.949894,116.312336,0,127,39823.1825231481,2009-01-10,04:22:50
39.949873,116.312346,0,134,39823.1825810185,2009-01-10,04:22:55
39.949869,116.312347,0,134,39823.1826388889,2009-01-10,04:23:00
39.949869,116.312347,0,134,39823.1826736111,2009-01-10,04:23:03
39.949868,116.312346,0,135,39823.1826967593,2009-01-10,04:23:05
39.949867,116.312302,0,136,39823.1827546296,2009-01-10,04:23:10
39.949852,116.312302,0,141,39823.1828125,2009-01-10,04:23:15
39.949867,116.312326,0,143,39823.1828703704,2009-01-10,04:23:20
39.949915,116.312375,0,139,39823.1829282407,2009-01-10,04:23:25
39.94993,116.312451,0,141,39823.182974537,2009-01-10,04:23:29
39.949972,116.312495,0,141,39823.1830208333,2009-01-10,04:23:33
39.950024,116.31253,0,142,39823.1830555556,2009-01-10,04:23:36
39.950074,116.31258,0,143,39823.1831018519,2009-01-10,04:23:40
39.950045,116.312668,0,147,39823.1831481481,2009-01-10,04:23:44
39.950036,116.312732,0,151,39823.1832060185,2009-01-10,04:23:49
39.95005,116.312752,0,154,39823.1832638889,2009-01-10,04:23:54
39.950061,116.312742,0,157,39823.1833217593,2009-01-10,04:23:59
39.950068,116.31274,0,159,39823.1833796296,2009-01-10,04:24:04
39.950068,116.31274,0,159,39823.1834143519,2009-01-10,04:24:07
39.95007,116.31274,0,161,39823.1834375,2009-01-10,04:24:09
39.95008,116.312738,0,162,39823.1834953704,2009-01-10,04:24:14
39.949954,116.312268,0,-59,39823.1885069444,2009-01-10,04:31:27
39.949934,116.31218,0,-52,39823.1885185185,2009-01-10,04:31:28
39.949962,116.312088,0,-38,39823.1885300926,2009-01-10,04:31:29
39.949969,116.312066,0,-22,39823.1885532407,2009-01-10,04:31:31
39.949895,116.312063,0,-19,39823.1885648148,2009-01-10,04:31:32
39.949849,116.31209,0,-4,39823.188587963,2009-01-10,04:31:34
39.949839,116.311998,0,14,39823.188599537,2009-01-10,04:31:35
39.949849,116.311964,0,26,39823.1886574074,2009-01-10,04:31:40
39.949861,116.311968,0,39,39823.1887152778,2009-01-10,04:31:45
39.94988,116.311953,0,55,39823.18875,2009-01-10,04:31:48
39.949909,116.311953,0,73,39823.1887962963,2009-01-10,04:31:52
39.949944,116.311947,0,88,39823.1888310185,2009-01-10,04:31:55
39.949977,116.311944,0,103,39823.1888773148,2009-01-10,04:31:59
39.950021,116.311945,0,114,39823.1889351852,2009-01-10,04:32:04
39.950057,116.311963,0,125,39823.1889699074,2009-01-10,04:32:07
39.9501,116.311946,0,134,39823.1890162037,2009-01-10,04:32:11
39.950121,116.311919,0,147,39823.1890625,2009-01-10,04:32:15
39.950157,116.311958,0,143,39823.1890856481,2009-01-10,04:32:17
39.950197,116.311938,0,142,39823.1891435185,2009-01-10,04:32:22
39.950227,116.31192,0,137,39823.1892013889,2009-01-10,04:32:27
39.95024,116.311876,0,136,39823.1892592593,2009-01-10,04:32:32
39.95025,116.311827,0,134,39823.1893171296,2009-01-10,04:32:37
39.950224,116.311761,0,136,39823.189375,2009-01-10,04:32:42
39.950213,116.311699,0,140,39823.1894328704,2009-01-10,04:32:47
39.950214,116.311631,0,140,39823.1894907407,2009-01-10,04:32:52
39.950249,116.311596,0,132,39823.1895138889,2009-01-10,04:32:54
39.950252,116.311532,0,130,39823.1895601852,2009-01-10,04:32:58
39.950258,116.311473,0,126,39823.1896064815,2009-01-10,04:33:02
39.95023,116.311425,0,130,39823.1896412037,2009-01-10,04:33:05
39.950212,116.311361,0,130,39823.1896875,2009-01-10,04:33:09
39.95021,116.311289,0,135,39823.1897453704,2009-01-10,04:33:14
39.950268,116.311229,0,141,39823.1897916667,2009-01-10,04:33:18
39.950319,116.311197,0,142,39823.1898148148,2009-01-10,04:33:20
39.950319,116.311141,0,139,39823.1898726852,2009-01-10,04:33:25
39.950305,116.311092,0,141,39823.1899305556,2009-01-10,04:33:30
39.950267,116.311058,0,142,39823.1899768518,2009-01-10,04:33:34
39.950227,116.31103,0,145,39823.1900347222,2009-01-10,04:33:39
39.9502,116.311013,0,146,39823.1900925926,2009-01-10,04:33:44
39.950197,116.311025,0,147,39823.190150463,2009-01-10,04:33:49
39.950207,116.311023,0,148,39823.1902083333,2009-01-10,04:33:54
39.950207,116.311024,0,149,39823.1902662037,2009-01-10,04:33:59
39.950207,116.311025,0,150,39823.1903240741,2009-01-10,04:34:04
39.950211,116.311025,0,150,39823.1903819444,2009-01-10,04:34:09
39.950216,116.311025,0,150,39823.1904398148,2009-01-10,04:34:14
39.950216,116.311025,0,150,39823.190474537,2009-01-10,04:34:17
39.950223,116.311023,0,151,39823.1904976852,2009-01-10,04:34:19
39.950233,116.311023,0,152,39823.1905555556,2009-01-10,04:34:24
39.95026,116.311061,0,152,39823.1906134259,2009-01-10,04:34:29
39.950315,116.311027,0,146,39823.1906481481,2009-01-10,04:34:32
39.9503,116.311003,0,145,39823.1907060185,2009-01-10,04:34:37
39.950319,116.310956,0,145,39823.1907638889,2009-01-10,04:34:42
39.950337,116.310918,0,144,39823.1908217593,2009-01-10,04:34:47
39.950349,116.310844,0,145,39823.1908680556,2009-01-10,04:34:51
39.950348,116.310735,0,145,39823.1908912037,2009-01-10,04:34:53
39.950346,116.31065,0,145,39823.1909027778,2009-01-10,04:34:54
39.950343,116.310557,0,145,39823.1909143519,2009-01-10,04:34:55
39.950336,116.310458,0,145,39823.1909259259,2009-01-10,04:34:56
39.950329,116.310355,0,145,39823.1909375,2009-01-10,04:34:57
39.95032,116.310253,0,145,39823.1909490741,2009-01-10,04:34:58
39.950315,116.310161,0,145,39823.1909606481,2009-01-10,04:34:59
39.950306,116.310066,0,145,39823.1909722222,2009-01-10,04:35:00
39.950307,116.309974,0,145,39823.1909837963,2009-01-10,04:35:01
39.950307,116.309881,0,145,39823.1909953704,2009-01-10,04:35:02
39.950299,116.309789,0,145,39823.1910069444,2009-01-10,04:35:03
39.950285,116.309678,0,144,39823.1910185185,2009-01-10,04:35:04
39.950293,116.309592,0,144,39823.1910300926,2009-01-10,04:35:05
39.950296,116.309506,0,144,39823.1910416667,2009-01-10,04:35:06
39.950304,116.309421,0,144,39823.1910532407,2009-01-10,04:35:07
39.95032,116.309343,0,144,39823.1910648148,2009-01-10,04:35:08
39.950323,116.309271,0,143,39823.1910763889,2009-01-10,04:35:09
39.950347,116.309203,0,143,39823.191087963,2009-01-10,04:35:10
39.950359,116.309127,0,143,39823.191099537,2009-01-10,04:35:11
39.950307,116.309064,0,143,39823.1911111111,2009-01-10,04:35:12
39.950311,116.308984,0,142,39823.1911226852,2009-01-10,04:35:13
39.950304,116.308915,0,142,39823.1911342593,2009-01-10,04:35:14
39.9503,116.308838,0,142,39823.1911458333,2009-01-10,04:35:15
39.950299,116.308751,0,141,39823.1911574074,2009-01-10,04:35:16
39.950301,116.308648,0,141,39823.1911689815,2009-01-10,04:35:17
39.950293,116.308536,0,141,39823.1911805556,2009-01-10,04:35:18
39.950274,116.308421,0,141,39823.1911921296,2009-01-10,04:35:19
39.950244,116.308298,0,140,39823.1912037037,2009-01-10,04:35:20
39.950227,116.308178,0,140,39823.1912152778,2009-01-10,04:35:21
39.950215,116.308065,0,139,39823.1912268519,2009-01-10,04:35:22
39.950201,116.307957,0,139,39823.1912384259,2009-01-10,04:35:23
39.95019,116.307864,0,138,39823.19125,2009-01-10,04:35:24
39.950181,116.307768,0,137,39823.1912615741,2009-01-10,04:35:25
39.950175,116.30767,0,136,39823.1912731482,2009-01-10,04:35:26
39.950171,116.307573,0,135,39823.1912847222,2009-01-10,04:35:27
39.950145,116.307478,0,135,39823.1912962963,2009-01-10,04:35:28
39.950131,116.307374,0,134,39823.1913078704,2009-01-10,04:35:29
39.950125,116.307268,0,133,39823.1913194444,2009-01-10,04:35:30
39.950132,116.307159,0,132,39823.1913310185,2009-01-10,04:35:31
39.950127,116.307052,0,131,39823.1913425926,2009-01-10,04:35:32
39.950125,116.306943,0,130,39823.1913541667,2009-01-10,04:35:33
39.950128,116.306836,0,129,39823.1913657407,2009-01-10,04:35:34
39.950127,116.306735,0,129,39823.1913773148,2009-01-10,04:35:35
39.950122,116.306654,0,128,39823.1913888889,2009-01-10,04:35:36
39.950118,116.306581,0,127,39823.191400463,2009-01-10,04:35:37
39.950117,116.306511,0,127,39823.191412037,2009-01-10,04:35:38
39.950122,116.306407,0,125,39823.1914351852,2009-01-10,04:35:40
39.950116,116.30632,0,124,39823.1914583333,2009-01-10,04:35:42
39.950101,116.306211,0,123,39823.1914814815,2009-01-10,04:35:44
39.950086,116.306141,0,122,39823.1914930556,2009-01-10,04:35:45
39.950067,116.306067,0,122,39823.1915046296,2009-01-10,04:35:46
39.950157,116.305973,0,122,39823.1915162037,2009-01-10,04:35:47
39.950139,116.30589,0,122,39823.1915277778,2009-01-10,04:35:48
39.950125,116.305812,0,122,39823.1915393519,2009-01-10,04:35:49
39.950103,116.305735,0,122,39823.1915509259,2009-01-10,04:35:50
39.950092,116.305648,0,122,39823.1915625,2009-01-10,04:35:51
39.950095,116.30557,0,121,39823.1915740741,2009-01-10,04:35:52
39.950105,116.305493,0,121,39823.1915856482,2009-01-10,04:35:53
39.950108,116.305428,0,120,39823.1915972222,2009-01-10,04:35:54
39.950101,116.305365,0,119,39823.1916087963,2009-01-10,04:35:55
39.950082,116.305301,0,119,39823.1916203704,2009-01-10,04:35:56
39.950055,116.305193,0,118,39823.1916435185,2009-01-10,04:35:58
39.95004,116.30511,0,117,39823.1916666667,2009-01-10,04:36:00
39.950008,116.305039,0,116,39823.1917013889,2009-01-10,04:36:03
39.950016,116.304977,0,114,39823.191724537,2009-01-10,04:36:05
39.950022,116.304887,0,111,39823.1917708333,2009-01-10,04:36:09
39.950022,116.30482,0,110,39823.1917939815,2009-01-10,04:36:11
39.949987,116.30475,0,110,39823.1918171296,2009-01-10,04:36:13
39.949944,116.304674,0,110,39823.1918402778,2009-01-10,04:36:15
39.949911,116.304627,0,109,39823.1918634259,2009-01-10,04:36:17
39.949859,116.304595,0,109,39823.1918981481,2009-01-10,04:36:20
39.949839,116.304517,0,107,39823.1919444444,2009-01-10,04:36:24
39.949838,116.304429,0,106,39823.1919675926,2009-01-10,04:36:26
39.949836,116.304366,0,105,39823.1919907407,2009-01-10,04:36:28
39.949842,116.30429,0,104,39823.1920138889,2009-01-10,04:36:30
39.949854,116.304197,0,104,39823.192037037,2009-01-10,04:36:32
39.949917,116.304136,0,104,39823.1920486111,2009-01-10,04:36:33
39.949832,116.304048,0,111,39823.1920717593,2009-01-10,04:36:35
39.949768,116.30404,0,117,39823.1920949074,2009-01-10,04:36:37
39.949762,116.303976,0,117,39823.1921180556,2009-01-10,04:36:39
39.94973,116.303932,0,117,39823.1921412037,2009-01-10,04:36:41
39.949743,116.303868,0,115,39823.1921643519,2009-01-10,04:36:43
39.949823,116.303804,0,115,39823.1921875,2009-01-10,04:36:45
39.949885,116.303799,0,113,39823.1921990741,2009-01-10,04:36:46
39.949953,116.303788,0,112,39823.1922106481,2009-01-10,04:36:47
39.950029,116.303774,0,110,39823.1922222222,2009-01-10,04:36:48
39.950106,116.303747,0,110,39823.1922337963,2009-01-10,04:36:49
39.950197,116.303728,0,110,39823.1922453704,2009-01-10,04:36:50
39.950297,116.303711,0,110,39823.1922569444,2009-01-10,04:36:51
39.950403,116.303692,0,112,39823.1922685185,2009-01-10,04:36:52
39.950509,116.303672,0,113,39823.1922800926,2009-01-10,04:36:53
39.950619,116.303652,0,114,39823.1922916667,2009-01-10,04:36:54
39.950741,116.303653,0,115,39823.1923032407,2009-01-10,04:36:55
39.950867,116.303642,0,117,39823.1923148148,2009-01-10,04:36:56
39.951,116.303633,0,119,39823.1923263889,2009-01-10,04:36:57
39.951132,116.303624,0,122,39823.192337963,2009-01-10,04:36:58
39.951265,116.303613,0,123,39823.192349537,2009-01-10,04:36:59
39.951393,116.303617,0,124,39823.1923611111,2009-01-10,04:37:00
39.951518,116.303609,0,127,39823.1923726852,2009-01-10,04:37:01
39.951633,116.303598,0,128,39823.1923842593,2009-01-10,04:37:02
39.951741,116.303589,0,129,39823.1923958333,2009-01-10,04:37:03
39.951836,116.303576,0,130,39823.1924074074,2009-01-10,04:37:04
39.951927,116.303561,0,131,39823.1924189815,2009-01-10,04:37:05
39.952008,116.30354,0,132,39823.1924305556,2009-01-10,04:37:06
39.952074,116.30352,0,132,39823.1924421296,2009-01-10,04:37:07
39.952124,116.303497,0,132,39823.1924537037,2009-01-10,04:37:08
39.952135,116.303555,0,133,39823.1924652778,2009-01-10,04:37:09
39.952126,116.303623,0,133,39823.1924768519,2009-01-10,04:37:10
39.952176,116.30368,0,133,39823.1925,2009-01-10,04:37:12
39.952218,116.303727,0,135,39823.1925347222,2009-01-10,04:37:15
39.952276,116.303776,0,135,39823.1925578704,2009-01-10,04:37:17
39.952301,116.303825,0,135,39823.1926157407,2009-01-10,04:37:22
39.952077,116.30344,0,135,39823.1926273148,2009-01-10,04:37:23
39.951888,116.303373,0,137,39823.1926388889,2009-01-10,04:37:24
39.951593,116.303303,0,142,39823.192650463,2009-01-10,04:37:25
39.951206,116.303294,0,144,39823.192662037,2009-01-10,04:37:26
39.95093,116.303306,0,144,39823.1926736111,2009-01-10,04:37:27
39.950608,116.3033,0,145,39823.1926851852,2009-01-10,04:37:28
39.950133,116.303337,0,141,39823.1926967593,2009-01-10,04:37:29
39.949846,116.303363,0,140,39823.1927083333,2009-01-10,04:37:30
39.94967,116.303383,0,139,39823.1927199074,2009-01-10,04:37:31
39.949396,116.303409,0,138,39823.1927314815,2009-01-10,04:37:32
39.949271,116.303443,0,136,39823.1927430556,2009-01-10,04:37:33
39.949167,116.303475,0,135,39823.1927546296,2009-01-10,04:37:34
39.949079,116.303501,0,135,39823.1927662037,2009-01-10,04:37:35
39.948974,116.303526,0,134,39823.1927777778,2009-01-10,04:37:36
39.94888,116.30354,0,133,39823.1927893519,2009-01-10,04:37:37
39.94879,116.303556,0,132,39823.1928009259,2009-01-10,04:37:38
39.948717,116.30356,0,130,39823.1928125,2009-01-10,04:37:39
39.948646,116.30357,0,128,39823.1928240741,2009-01-10,04:37:40
39.948582,116.303565,0,127,39823.1928356481,2009-01-10,04:37:41
39.948535,116.303565,0,125,39823.1928472222,2009-01-10,04:37:42
39.94849,116.303567,0,121,39823.1928819444,2009-01-10,04:37:45
39.948444,116.303568,0,120,39823.1929050926,2009-01-10,04:37:47
39.948364,116.303577,0,119,39823.1929282407,2009-01-10,04:37:49
39.948315,116.303581,0,118,39823.1929398148,2009-01-10,04:37:50
39.94826,116.303589,0,118,39823.1929513889,2009-01-10,04:37:51
39.94818,116.303631,0,118,39823.192962963,2009-01-10,04:37:52
39.948108,116.303589,0,118,39823.192974537,2009-01-10,04:37:53
39.94803,116.303585,0,117,39823.1929861111,2009-01-10,04:37:54
39.947948,116.303585,0,116,39823.1929976852,2009-01-10,04:37:55
39.947868,116.303588,0,115,39823.1930092593,2009-01-10,04:37:56
39.947779,116.303587,0,115,39823.1930208333,2009-01-10,04:37:57
39.947701,116.303588,0,114,39823.1930324074,2009-01-10,04:37:58
39.947628,116.303595,0,114,39823.1930439815,2009-01-10,04:37:59
39.947556,116.303605,0,113,39823.1930555556,2009-01-10,04:38:00
39.947489,116.303607,0,113,39823.1930671296,2009-01-10,04:38:01
39.947412,116.303611,0,114,39823.1930787037,2009-01-10,04:38:02
39.947336,116.303621,0,113,39823.1930902778,2009-01-10,04:38:03
39.947255,116.30363,0,114,39823.1931018519,2009-01-10,04:38:04
39.947178,116.303633,0,113,39823.1931134259,2009-01-10,04:38:05
39.947089,116.303645,0,113,39823.193125,2009-01-10,04:38:06
39.946993,116.303658,0,113,39823.1931365741,2009-01-10,04:38:07
39.946891,116.303667,0,114,39823.1931481481,2009-01-10,04:38:08
39.946789,116.303677,0,115,39823.1931597222,2009-01-10,04:38:09
39.946687,116.303683,0,115,39823.1931712963,2009-01-10,04:38:10
39.946587,116.303689,0,116,39823.1931828704,2009-01-10,04:38:11
39.94649,116.303699,0,116,39823.1931944444,2009-01-10,04:38:12
39.946389,116.303709,0,116,39823.1932060185,2009-01-10,04:38:13
39.946287,116.303727,0,116,39823.1932175926,2009-01-10,04:38:14
39.946191,116.303735,0,116,39823.1932291667,2009-01-10,04:38:15
39.946096,116.303747,0,116,39823.1932407407,2009-01-10,04:38:16
39.946019,116.303754,0,116,39823.1932523148,2009-01-10,04:38:17
39.945958,116.303765,0,116,39823.1932638889,2009-01-10,04:38:18
39.945906,116.303775,0,116,39823.193275463,2009-01-10,04:38:19
39.945835,116.303798,0,113,39823.1932986111,2009-01-10,04:38:21
39.94577,116.303812,0,113,39823.1933101852,2009-01-10,04:38:22
39.945767,116.303825,0,111,39823.1933680556,2009-01-10,04:38:27
39.945755,116.303826,0,111,39823.1934259259,2009-01-10,04:38:32
39.945681,116.303824,0,112,39823.1934837963,2009-01-10,04:38:37
39.945614,116.303824,0,113,39823.1935069444,2009-01-10,04:38:39
39.945553,116.303822,0,115,39823.1935185185,2009-01-10,04:38:40
39.945486,116.303824,0,116,39823.1935300926,2009-01-10,04:38:41
39.945424,116.303829,0,117,39823.1935416667,2009-01-10,04:38:42
39.945361,116.303839,0,118,39823.1935532407,2009-01-10,04:38:43
39.945255,116.303854,0,119,39823.1935648148,2009-01-10,04:38:44
39.945141,116.303871,0,120,39823.1935763889,2009-01-10,04:38:45
39.945036,116.303873,0,119,39823.193587963,2009-01-10,04:38:46
39.944941,116.303872,0,117,39823.193599537,2009-01-10,04:38:47
39.944845,116.303875,0,116,39823.1936111111,2009-01-10,04:38:48
39.944756,116.303878,0,115,39823.1936226852,2009-01-10,04:38:49
39.944668,116.30388,0,114,39823.1936342593,2009-01-10,04:38:50
39.944589,116.30389,0,110,39823.1936458333,2009-01-10,04:38:51
39.944519,116.303892,0,106,39823.1936574074,2009-01-10,04:38:52
39.944461,116.303889,0,104,39823.1936689815,2009-01-10,04:38:53
39.944446,116.303885,0,95,39823.1937268519,2009-01-10,04:38:58
39.944414,116.303887,0,89,39823.1937847222,2009-01-10,04:39:03
39.944414,116.303887,0,89,39823.1938194444,2009-01-10,04:39:06
39.944406,116.303889,0,85,39823.1938425926,2009-01-10,04:39:08
39.944317,116.303891,0,86,39823.1938888889,2009-01-10,04:39:12
39.944264,116.303887,0,86,39823.193900463,2009-01-10,04:39:13
39.944209,116.303876,0,87,39823.193912037,2009-01-10,04:39:14
39.944142,116.303864,0,90,39823.1939236111,2009-01-10,04:39:15
39.944086,116.303842,0,92,39823.1939351852,2009-01-10,04:39:16
39.944001,116.303833,0,94,39823.1939467593,2009-01-10,04:39:17
39.943908,116.303834,0,93,39823.1939583333,2009-01-10,04:39:18
39.943833,116.303838,0,92,39823.1939699074,2009-01-10,04:39:19
39.943768,116.303844,0,92,39823.1939814815,2009-01-10,04:39:20
39.943703,116.303845,0,91,39823.1939930556,2009-01-10,04:39:21
39.943646,116.303849,0,91,39823.1940046296,2009-01-10,04:39:22
39.943588,116.303841,0,92,39823.1940162037,2009-01-10,04:39:23
39.943529,116.303842,0,93,39823.1940277778,2009-01-10,04:39:24
39.943469,116.30385,0,93,39823.1940393519,2009-01-10,04:39:25
39.943412,116.30386,0,93,39823.1940509259,2009-01-10,04:39:26
39.943345,116.303873,0,94,39823.1940625,2009-01-10,04:39:27
39.943256,116.303881,0,94,39823.1940740741,2009-01-10,04:39:28
39.943176,116.303878,0,94,39823.1940856481,2009-01-10,04:39:29
39.943099,116.303872,0,95,39823.1940972222,2009-01-10,04:39:30
39.943028,116.303882,0,96,39823.1941087963,2009-01-10,04:39:31
39.942957,116.30388,0,97,39823.1941203704,2009-01-10,04:39:32
39.942881,116.303889,0,97,39823.1941319444,2009-01-10,04:39:33
39.942797,116.303895,0,97,39823.1941435185,2009-01-10,04:39:34
39.942711,116.303899,0,98,39823.1941550926,2009-01-10,04:39:35
39.942655,116.303896,0,98,39823.1941666667,2009-01-10,04:39:36
39.942604,116.303885,0,99,39823.1941782407,2009-01-10,04:39:37
39.942545,116.303872,0,100,39823.1942013889,2009-01-10,04:39:39
39.942485,116.303866,0,102,39823.194224537,2009-01-10,04:39:41
39.942452,116.303816,0,107,39823.1942708333,2009-01-10,04:39:45
39.94243,116.303808,0,111,39823.1943287037,2009-01-10,04:39:50
39.942396,116.303827,0,113,39823.1943865741,2009-01-10,04:39:55
39.942318,116.30385,0,116,39823.1944212963,2009-01-10,04:39:58
39.942242,116.303851,0,119,39823.1944444444,2009-01-10,04:40:00
39.942188,116.303847,0,120,39823.1944560185,2009-01-10,04:40:01
39.942138,116.303855,0,121,39823.1944675926,2009-01-10,04:40:02
39.942089,116.30386,0,122,39823.1944791667,2009-01-10,04:40:03
39.942035,116.303868,0,124,39823.1944907407,2009-01-10,04:40:04
39.941983,116.303872,0,125,39823.1945023148,2009-01-10,04:40:05
39.94191,116.303875,0,128,39823.194525463,2009-01-10,04:40:07
39.94187,116.303849,0,132,39823.194537037,2009-01-10,04:40:08
39.941816,116.303846,0,134,39823.1945717593,2009-01-10,04:40:11
39.941765,116.303849,0,136,39823.1946064815,2009-01-10,04:40:14
39.941722,116.303868,0,137,39823.1946296296,2009-01-10,04:40:16
39.9417,116.303876,0,139,39823.1946875,2009-01-10,04:40:21
39.941648,116.303894,0,140,39823.1947337963,2009-01-10,04:40:25
39.941568,116.303906,0,141,39823.1947569444,2009-01-10,04:40:27
39.94152,116.30391,0,141,39823.1947685185,2009-01-10,04:40:28
39.941431,116.30392,0,139,39823.1947916667,2009-01-10,04:40:30
39.94135,116.303923,0,139,39823.1948148148,2009-01-10,04:40:32
39.94128,116.303937,0,135,39823.194837963,2009-01-10,04:40:34
39.941239,116.303957,0,131,39823.1948842593,2009-01-10,04:40:38
39.941204,116.303974,0,127,39823.1949421296,2009-01-10,04:40:43
39.941154,116.303982,0,121,39823.1949884259,2009-01-10,04:40:47
39.941099,116.304004,0,116,39823.1950115741,2009-01-10,04:40:49
39.941036,116.304004,0,113,39823.1950347222,2009-01-10,04:40:51
39.940949,116.304008,0,109,39823.1950578704,2009-01-10,04:40:53
39.9409,116.304009,0,108,39823.1950694444,2009-01-10,04:40:54
39.940847,116.304005,0,106,39823.1950810185,2009-01-10,04:40:55
39.940803,116.303997,0,104,39823.1950925926,2009-01-10,04:40:56
39.940718,116.303973,0,101,39823.1951157407,2009-01-10,04:40:58
39.940634,116.30396,0,97,39823.1951388889,2009-01-10,04:41:00
39.940567,116.303966,0,94,39823.195162037,2009-01-10,04:41:02
39.940512,116.303967,0,93,39823.1951736111,2009-01-10,04:41:03
39.940463,116.303949,0,91,39823.1951851852,2009-01-10,04:41:04
39.940402,116.303969,0,90,39823.1951967593,2009-01-10,04:41:05
39.940347,116.303977,0,88,39823.1952199074,2009-01-10,04:41:07
39.940392,116.304004,0,86,39823.1952662037,2009-01-10,04:41:11
39.940409,116.304018,0,84,39823.1953240741,2009-01-10,04:41:16
39.94039,116.304009,0,84,39823.1953819444,2009-01-10,04:41:21
39.94031,116.303999,0,86,39823.1954050926,2009-01-10,04:41:23
39.940234,116.303991,0,88,39823.1954282407,2009-01-10,04:41:25
39.940142,116.303982,0,91,39823.1954513889,2009-01-10,04:41:27
39.940083,116.303983,0,93,39823.195474537,2009-01-10,04:41:29
39.940022,116.303985,0,95,39823.1954976852,2009-01-10,04:41:31
39.939969,116.303997,0,97,39823.1955208333,2009-01-10,04:41:33
39.939905,116.303999,0,99,39823.1955439815,2009-01-10,04:41:35
39.939853,116.304,0,102,39823.1955787037,2009-01-10,04:41:38
39.939822,116.303959,0,105,39823.195625,2009-01-10,04:41:42
39.93976,116.303946,0,108,39823.1956828704,2009-01-10,04:41:47
39.939711,116.30394,0,109,39823.1957060185,2009-01-10,04:41:49
39.939657,116.303941,0,111,39823.1957291667,2009-01-10,04:41:51
39.939595,116.303913,0,112,39823.1957523148,2009-01-10,04:41:53
39.939539,116.303912,0,113,39823.195787037,2009-01-10,04:41:56
39.939497,116.303958,0,115,39823.1958217593,2009-01-10,04:41:59
39.939448,116.30395,0,114,39823.1958564815,2009-01-10,04:42:02
39.939394,116.303951,0,115,39823.1958796296,2009-01-10,04:42:04
39.939345,116.303948,0,117,39823.1959027778,2009-01-10,04:42:06
39.939285,116.303953,0,115,39823.1959143518,2009-01-10,04:42:07
39.93921,116.303957,0,115,39823.1959375,2009-01-10,04:42:09
39.939158,116.303962,0,116,39823.1959722222,2009-01-10,04:42:12
39.939131,116.303949,0,119,39823.1960300926,2009-01-10,04:42:17
39.939082,116.303946,0,121,39823.1960763889,2009-01-10,04:42:21
39.939023,116.303936,0,123,39823.196099537,2009-01-10,04:42:23
39.938955,116.303928,0,127,39823.1961226852,2009-01-10,04:42:25
39.938886,116.303913,0,130,39823.1961458333,2009-01-10,04:42:27
39.938826,116.303883,0,134,39823.1961689815,2009-01-10,04:42:29
39.938766,116.303845,0,138,39823.1961921296,2009-01-10,04:42:31
39.938718,116.303825,0,141,39823.1962152778,2009-01-10,04:42:33
39.938696,116.303809,0,149,39823.1962731481,2009-01-10,04:42:38
39.938696,116.303809,0,149,39823.1963078704,2009-01-10,04:42:41
39.938702,116.303815,0,155,39823.1963310185,2009-01-10,04:42:43
39.938662,116.303797,0,158,39823.1963888889,2009-01-10,04:42:48
39.938558,116.30378,0,160,39823.196412037,2009-01-10,04:42:50
39.938491,116.303773,0,161,39823.1964236111,2009-01-10,04:42:51
39.93839,116.303752,0,162,39823.1964351852,2009-01-10,04:42:52
39.938336,116.303742,0,163,39823.1964467593,2009-01-10,04:42:53
39.938256,116.303754,0,167,39823.1964699074,2009-01-10,04:42:55
39.938187,116.303768,0,170,39823.1964930556,2009-01-10,04:42:57
39.93811,116.30377,0,173,39823.1965162037,2009-01-10,04:42:59
39.938034,116.303773,0,174,39823.1965393518,2009-01-10,04:43:01
39.937958,116.303766,0,177,39823.1965625,2009-01-10,04:43:03
39.937897,116.30379,0,178,39823.1965856481,2009-01-10,04:43:05
39.937849,116.303805,0,181,39823.1966203704,2009-01-10,04:43:08
39.93784,116.303788,0,182,39823.1966782407,2009-01-10,04:43:13
39.93784,116.303788,0,182,39823.196712963,2009-01-10,04:43:16
39.937833,116.30379,0,182,39823.1967361111,2009-01-10,04:43:18
39.937763,116.303811,0,185,39823.1967824074,2009-01-10,04:43:22
39.937673,116.303827,0,190,39823.1968055556,2009-01-10,04:43:24
39.937619,116.303842,0,191,39823.1968171296,2009-01-10,04:43:25
39.937553,116.303863,0,196,39823.1968287037,2009-01-10,04:43:26
39.937495,116.30387,0,197,39823.1968402778,2009-01-10,04:43:27
39.937433,116.303862,0,199,39823.1968518518,2009-01-10,04:43:28
39.937377,116.303861,0,201,39823.1968634259,2009-01-10,04:43:29
39.937315,116.303856,0,203,39823.196875,2009-01-10,04:43:30
39.937258,116.303864,0,202,39823.1968865741,2009-01-10,04:43:31
39.937204,116.303875,0,201,39823.1968981481,2009-01-10,04:43:32
39.937146,116.303889,0,201,39823.1969097222,2009-01-10,04:43:33
39.937091,116.303905,0,201,39823.1969212963,2009-01-10,04:43:34
39.937041,116.303904,0,200,39823.1969328704,2009-01-10,04:43:35
39.936946,116.3039,0,197,39823.1969560185,2009-01-10,04:43:37
39.936899,116.303908,0,198,39823.1969675926,2009-01-10,04:43:38
39.93685,116.303905,0,198,39823.1969791667,2009-01-10,04:43:39
39.936782,116.303906,0,198,39823.1970023148,2009-01-10,04:43:41
39.936711,116.303936,0,195,39823.197025463,2009-01-10,04:43:43
39.936644,116.303929,0,192,39823.1970486111,2009-01-10,04:43:45
39.936574,116.303928,0,193,39823.1970833333,2009-01-10,04:43:48
39.936536,116.303942,0,194,39823.1971412037,2009-01-10,04:43:53
39.936538,116.303957,0,193,39823.1971990741,2009-01-10,04:43:58
39.936479,116.303957,0,192,39823.1972106481,2009-01-10,04:43:59
39.936415,116.303967,0,192,39823.1972222222,2009-01-10,04:44:00
39.936343,116.303975,0,192,39823.1972337963,2009-01-10,04:44:01
39.936296,116.303981,0,191,39823.1972453704,2009-01-10,04:44:02
39.93624,116.303983,0,190,39823.1972569444,2009-01-10,04:44:03
39.936189,116.303984,0,189,39823.1972685185,2009-01-10,04:44:04
39.936116,116.303993,0,189,39823.1972800926,2009-01-10,04:44:05
39.936032,116.303997,0,190,39823.1972916667,2009-01-10,04:44:06
39.93596,116.304005,0,188,39823.1973032407,2009-01-10,04:44:07
39.935903,116.304007,0,187,39823.1973148148,2009-01-10,04:44:08
39.935857,116.304006,0,185,39823.1973263889,2009-01-10,04:44:09
39.935774,116.304014,0,182,39823.197349537,2009-01-10,04:44:11
39.935718,116.304013,0,179,39823.1973726852,2009-01-10,04:44:13
39.935691,116.304009,0,170,39823.1974305556,2009-01-10,04:44:18
39.935685,116.304011,0,168,39823.1974884259,2009-01-10,04:44:23
39.935685,116.304011,0,168,39823.1975231481,2009-01-10,04:44:26
39.935679,116.304012,0,167,39823.1975462963,2009-01-10,04:44:28
39.935619,116.303997,0,167,39823.1975694444,2009-01-10,04:44:30
39.935555,116.303999,0,166,39823.1975925926,2009-01-10,04:44:32
39.935463,116.303991,0,164,39823.1976157407,2009-01-10,04:44:34
39.935405,116.303988,0,162,39823.1976273148,2009-01-10,04:44:35
39.935338,116.303966,0,161,39823.1976388889,2009-01-10,04:44:36
39.935259,116.303953,0,160,39823.197650463,2009-01-10,04:44:37
39.93518,116.303943,0,158,39823.197662037,2009-01-10,04:44:38
39.935109,116.303945,0,156,39823.1976736111,2009-01-10,04:44:39
39.935038,116.303939,0,154,39823.1976851852,2009-01-10,04:44:40
39.934982,116.30395,0,152,39823.1976967593,2009-01-10,04:44:41
39.934931,116.303954,0,150,39823.1977083333,2009-01-10,04:44:42
39.934861,116.303955,0,144,39823.1977314815,2009-01-10,04:44:44
39.934834,116.303959,0,144,39823.1977893518,2009-01-10,04:44:49
39.93479,116.303966,0,141,39823.1978356481,2009-01-10,04:44:53
39.934728,116.303948,0,137,39823.1978472222,2009-01-10,04:44:54
39.934633,116.303971,0,132,39823.1978703704,2009-01-10,04:44:56
39.934575,116.30396,0,130,39823.1978819444,2009-01-10,04:44:57
39.934507,116.30396,0,129,39823.1978935185,2009-01-10,04:44:58
39.934451,116.303949,0,128,39823.1979050926,2009-01-10,04:44:59
39.93439,116.303942,0,129,39823.1979166667,2009-01-10,04:45:00
39.934343,116.303927,0,127,39823.1979282407,2009-01-10,04:45:01
39.934285,116.30392,0,127,39823.1979398148,2009-01-10,04:45:02
39.934214,116.303915,0,123,39823.197962963,2009-01-10,04:45:04
39.934152,116.3039,0,119,39823.1979861111,2009-01-10,04:45:06
39.934089,116.30389,0,116,39823.1980092593,2009-01-10,04:45:08
39.934015,116.303924,0,114,39823.1980324074,2009-01-10,04:45:10
39.933944,116.303914,0,111,39823.1980555556,2009-01-10,04:45:12
39.933891,116.303912,0,111,39823.1980671296,2009-01-10,04:45:13
39.933831,116.303883,0,108,39823.1980902778,2009-01-10,04:45:15
39.933777,116.303875,0,105,39823.198125,2009-01-10,04:45:18
39.933722,116.303845,0,99,39823.1981597222,2009-01-10,04:45:21
39.933673,116.30379,0,91,39823.1981828704,2009-01-10,04:45:23
39.93362,116.303833,0,91,39823.1981944444,2009-01-10,04:45:24
39.933567,116.303879,0,89,39823.1982175926,2009-01-10,04:45:26
39.933501,116.303921,0,91,39823.1982407407,2009-01-10,04:45:28
39.933449,116.303952,0,93,39823.1982638889,2009-01-10,04:45:30
39.933393,116.303943,0,91,39823.198287037,2009-01-10,04:45:32
39.933362,116.303898,0,85,39823.1983101852,2009-01-10,04:45:34
39.933332,116.303856,0,80,39823.1983217593,2009-01-10,04:45:35
39.933285,116.303899,0,77,39823.1983680556,2009-01-10,04:45:39
39.933226,116.303915,0,71,39823.1983912037,2009-01-10,04:45:41
39.933179,116.303929,0,74,39823.1984027778,2009-01-10,04:45:42
39.933129,116.30396,0,74,39823.1984143518,2009-01-10,04:45:43
39.933086,116.303982,0,77,39823.1984259259,2009-01-10,04:45:44
39.933032,116.304003,0,86,39823.1984375,2009-01-10,04:45:45
39.932984,116.304003,0,87,39823.1984490741,2009-01-10,04:45:46
39.932926,116.304035,0,88,39823.1984606481,2009-01-10,04:45:47
39.932874,116.304035,0,90,39823.1984722222,2009-01-10,04:45:48
39.932797,116.304066,0,92,39823.1984837963,2009-01-10,04:45:49
39.932701,116.304082,0,96,39823.1984953704,2009-01-10,04:45:50
39.932628,116.304065,0,97,39823.1985069444,2009-01-10,04:45:51
39.932551,116.304066,0,96,39823.1985185185,2009-01-10,04:45:52
39.932462,116.304066,0,97,39823.1985300926,2009-01-10,04:45:53
39.932363,116.304083,0,98,39823.1985416667,2009-01-10,04:45:54
39.932271,116.304074,0,98,39823.1985532407,2009-01-10,04:45:55
39.932163,116.304069,0,98,39823.1985648148,2009-01-10,04:45:56
39.932056,116.304062,0,101,39823.1985763889,2009-01-10,04:45:57
39.931946,116.304057,0,101,39823.198587963,2009-01-10,04:45:58
39.931838,116.304056,0,101,39823.198599537,2009-01-10,04:45:59
39.931732,116.30404,0,101,39823.1986111111,2009-01-10,04:46:00
39.931614,116.304043,0,101,39823.1986226852,2009-01-10,04:46:01
39.931481,116.304045,0,104,39823.1986342593,2009-01-10,04:46:02
39.931354,116.304041,0,104,39823.1986458333,2009-01-10,04:46:03
39.93123,116.304032,0,104,39823.1986574074,2009-01-10,04:46:04
39.931107,116.304029,0,104,39823.1986689815,2009-01-10,04:46:05
39.930984,116.304022,0,105,39823.1986805556,2009-01-10,04:46:06
39.930867,116.30402,0,105,39823.1986921296,2009-01-10,04:46:07
39.930763,116.304011,0,105,39823.1987037037,2009-01-10,04:46:08
39.93067,116.304011,0,106,39823.1987152778,2009-01-10,04:46:09
39.930592,116.304004,0,106,39823.1987268519,2009-01-10,04:46:10
39.930533,116.303998,0,101,39823.1987384259,2009-01-10,04:46:11
39.930481,116.303992,0,101,39823.19875,2009-01-10,04:46:12
39.93042,116.303992,0,99,39823.1987731481,2009-01-10,04:46:14
39.930383,116.303997,0,98,39823.1988310185,2009-01-10,04:46:19
39.930381,116.303998,0,98,39823.1988888889,2009-01-10,04:46:24
39.930381,116.303998,0,98,39823.1989236111,2009-01-10,04:46:27
39.930374,116.303998,0,98,39823.1989467593,2009-01-10,04:46:29
39.930312,116.303983,0,98,39823.1990046296,2009-01-10,04:46:34
39.930247,116.303977,0,98,39823.1990277778,2009-01-10,04:46:36
39.930159,116.303972,0,98,39823.1990509259,2009-01-10,04:46:38
39.930098,116.303966,0,98,39823.1990625,2009-01-10,04:46:39
39.930033,116.303959,0,98,39823.1990740741,2009-01-10,04:46:40
39.929965,116.30395,0,98,39823.1990856482,2009-01-10,04:46:41
39.929888,116.303943,0,97,39823.1990972222,2009-01-10,04:46:42
39.929793,116.303941,0,97,39823.1991087963,2009-01-10,04:46:43
39.929691,116.303927,0,96,39823.1991203704,2009-01-10,04:46:44
39.929589,116.30393,0,96,39823.1991319444,2009-01-10,04:46:45
39.929482,116.30395,0,95,39823.1991435185,2009-01-10,04:46:46
39.929372,116.303955,0,95,39823.1991550926,2009-01-10,04:46:47
39.929256,116.303961,0,95,39823.1991666667,2009-01-10,04:46:48
39.929139,116.303976,0,96,39823.1991782407,2009-01-10,04:46:49
39.929021,116.303976,0,94,39823.1991898148,2009-01-10,04:46:50
39.928919,116.303972,0,94,39823.1992013889,2009-01-10,04:46:51
39.928821,116.303961,0,93,39823.199212963,2009-01-10,04:46:52
39.928719,116.303958,0,92,39823.199224537,2009-01-10,04:46:53
39.928617,116.303959,0,92,39823.1992361111,2009-01-10,04:46:54
39.928506,116.303953,0,92,39823.1992476852,2009-01-10,04:46:55
39.928415,116.303962,0,92,39823.1992592593,2009-01-10,04:46:56
39.928324,116.303954,0,94,39823.1992708333,2009-01-10,04:46:57
39.928237,116.303955,0,97,39823.1992824074,2009-01-10,04:46:58
39.928146,116.303958,0,97,39823.1992939815,2009-01-10,04:46:59
39.928057,116.303961,0,97,39823.1993055556,2009-01-10,04:47:00
39.92799,116.303959,0,95,39823.1993171296,2009-01-10,04:47:01
39.927937,116.303951,0,97,39823.1993287037,2009-01-10,04:47:02
39.927874,116.303956,0,98,39823.1993518519,2009-01-10,04:47:04
39.92783,116.303978,0,108,39823.1993865741,2009-01-10,04:47:07
39.927818,116.303965,0,110,39823.1994444444,2009-01-10,04:47:12
39.927809,116.303966,0,111,39823.1995023148,2009-01-10,04:47:17
39.927807,116.303966,0,111,39823.1995601852,2009-01-10,04:47:22
39.927806,116.303966,0,111,39823.1996180556,2009-01-10,04:47:27
39.927806,116.303966,0,111,39823.1996527778,2009-01-10,04:47:30
39.927801,116.303969,0,111,39823.1996759259,2009-01-10,04:47:32
39.927785,116.303968,0,111,39823.1997337963,2009-01-10,04:47:37
39.92776,116.303965,0,111,39823.1997916667,2009-01-10,04:47:42
39.927737,116.303943,0,111,39823.199849537,2009-01-10,04:47:47
39.927624,116.303927,0,117,39823.1998958333,2009-01-10,04:47:51
39.927577,116.303944,0,119,39823.1999189815,2009-01-10,04:47:53
39.927577,116.3041,0,115,39823.1999421296,2009-01-10,04:47:55
39.927423,116.303668,0,98,39823.1999652778,2009-01-10,04:47:57
39.92742,116.303956,0,86,39823.1999884259,2009-01-10,04:47:59
39.927343,116.303975,0,92,39823.2,2009-01-10,04:48:00
39.927303,116.304051,0,65,39823.2000115741,2009-01-10,04:48:01
39.927244,116.304117,0,59,39823.2000231481,2009-01-10,04:48:02
39.927177,116.30416,0,66,39823.2000347222,2009-01-10,04:48:03
39.927108,116.304131,0,91,39823.2000462963,2009-01-10,04:48:04
39.927047,116.304061,0,112,39823.2000578704,2009-01-10,04:48:05
39.926986,116.30401,0,133,39823.2000694444,2009-01-10,04:48:06
39.926933,116.303974,0,148,39823.2000810185,2009-01-10,04:48:07
39.926892,116.303953,0,153,39823.2000925926,2009-01-10,04:48:08
39.92684,116.303927,0,165,39823.2001041667,2009-01-10,04:48:09
39.926768,116.303924,0,170,39823.2001273148,2009-01-10,04:48:11
39.926711,116.303925,0,172,39823.2001388889,2009-01-10,04:48:12
39.926666,116.303936,0,173,39823.2001736111,2009-01-10,04:48:15
39.926662,116.303958,0,186,39823.2002314815,2009-01-10,04:48:20
39.926657,116.303961,0,185,39823.2002893519,2009-01-10,04:48:25
39.926657,116.303961,0,185,39823.2003240741,2009-01-10,04:48:28
39.92666,116.303961,0,186,39823.2003472222,2009-01-10,04:48:30
39.926672,116.30396,0,185,39823.2004050926,2009-01-10,04:48:35
39.926681,116.30396,0,185,39823.200462963,2009-01-10,04:48:40
39.926721,116.303967,0,181,39823.2005208333,2009-01-10,04:48:45
39.926722,116.303985,0,194,39823.2005787037,2009-01-10,04:48:50
39.926668,116.304002,0,202,39823.2006365741,2009-01-10,04:48:55
39.926616,116.304016,0,205,39823.2006712963,2009-01-10,04:48:58
39.926554,116.30403,0,207,39823.2007060185,2009-01-10,04:49:01
39.926491,116.304028,0,209,39823.2007407407,2009-01-10,04:49:04
39.926448,116.304042,0,204,39823.2007638889,2009-01-10,04:49:06
39.9264,116.304033,0,200,39823.200787037,2009-01-10,04:49:08
39.926348,116.304025,0,197,39823.2008101852,2009-01-10,04:49:10
39.926298,116.304023,0,194,39823.2008333333,2009-01-10,04:49:12
39.926241,116.304031,0,188,39823.2008680556,2009-01-10,04:49:15
39.926187,116.304107,0,198,39823.2009259259,2009-01-10,04:49:20
39.926172,116.304133,0,195,39823.2009837963,2009-01-10,04:49:25
39.926172,116.304133,0,195,39823.2010185185,2009-01-10,04:49:28
39.926173,116.304125,0,193,39823.2010416667,2009-01-10,04:49:30
39.926151,116.304093,0,197,39823.201099537,2009-01-10,04:49:35
39.926099,116.304077,0,198,39823.2011226852,2009-01-10,04:49:37
39.926016,116.304062,0,200,39823.2011458333,2009-01-10,04:49:39
39.925965,116.304077,0,195,39823.2011574074,2009-01-10,04:49:40
39.925913,116.304072,0,196,39823.2011689815,2009-01-10,04:49:41
39.925855,116.304084,0,190,39823.2011805556,2009-01-10,04:49:42
39.925797,116.304094,0,186,39823.2011921296,2009-01-10,04:49:43
39.925742,116.304094,0,185,39823.2012037037,2009-01-10,04:49:44
39.925687,116.304091,0,184,39823.2012152778,2009-01-10,04:49:45
39.925625,116.304086,0,185,39823.2012268519,2009-01-10,04:49:46
39.925562,116.304079,0,183,39823.2012384259,2009-01-10,04:49:47
39.925492,116.30408,0,183,39823.20125,2009-01-10,04:49:48
39.925412,116.304082,0,183,39823.2012615741,2009-01-10,04:49:49
39.925329,116.304082,0,182,39823.2012731481,2009-01-10,04:49:50
39.925244,116.304083,0,182,39823.2012847222,2009-01-10,04:49:51
39.925156,116.304081,0,184,39823.2012962963,2009-01-10,04:49:52
39.925062,116.304066,0,181,39823.2013078704,2009-01-10,04:49:53
39.924972,116.30407,0,181,39823.2013194444,2009-01-10,04:49:54
39.92489,116.304069,0,181,39823.2013310185,2009-01-10,04:49:55
39.924807,116.304071,0,183,39823.2013425926,2009-01-10,04:49:56
39.924739,116.304064,0,185,39823.2013541667,2009-01-10,04:49:57
39.924678,116.304057,0,187,39823.2013657407,2009-01-10,04:49:58
39.924618,116.304064,0,188,39823.2013773148,2009-01-10,04:49:59
39.924559,116.304073,0,189,39823.2013888889,2009-01-10,04:50:00
39.924499,116.304071,0,189,39823.201400463,2009-01-10,04:50:01
39.924444,116.304057,0,186,39823.201412037,2009-01-10,04:50:02
39.924388,116.304045,0,184,39823.2014236111,2009-01-10,04:50:03
39.924319,116.304033,0,181,39823.2014351852,2009-01-10,04:50:04
39.924261,116.304028,0,183,39823.2014467593,2009-01-10,04:50:05
39.924203,116.30402,0,183,39823.2014583333,2009-01-10,04:50:06
39.924142,116.304017,0,183,39823.2014699074,2009-01-10,04:50:07
39.924078,116.30401,0,185,39823.2014814815,2009-01-10,04:50:08
39.924005,116.304006,0,182,39823.2014930556,2009-01-10,04:50:09
39.923925,116.304003,0,181,39823.2015046296,2009-01-10,04:50:10
39.923846,116.304005,0,179,39823.2015162037,2009-01-10,04:50:11
39.923766,116.304001,0,180,39823.2015277778,2009-01-10,04:50:12
39.923686,116.303997,0,178,39823.2015393519,2009-01-10,04:50:13
39.923609,116.303994,0,178,39823.2015509259,2009-01-10,04:50:14
39.92355,116.303993,0,179,39823.2015625,2009-01-10,04:50:15
39.923488,116.303986,0,176,39823.2015740741,2009-01-10,04:50:16
39.923433,116.303984,0,174,39823.2015856481,2009-01-10,04:50:17
39.923377,116.303982,0,172,39823.2015972222,2009-01-10,04:50:18
39.923322,116.303972,0,166,39823.2016087963,2009-01-10,04:50:19
39.923259,116.303975,0,164,39823.2016203704,2009-01-10,04:50:20
39.9232,116.303974,0,162,39823.2016319444,2009-01-10,04:50:21
39.923138,116.303975,0,161,39823.2016435185,2009-01-10,04:50:22
39.923084,116.30398,0,161,39823.2016550926,2009-01-10,04:50:23
39.923032,116.30399,0,163,39823.2016666667,2009-01-10,04:50:24
39.922984,116.303996,0,164,39823.2016782407,2009-01-10,04:50:25
39.922919,116.303993,0,162,39823.2017013889,2009-01-10,04:50:27
39.922889,116.304,0,166,39823.2017592593,2009-01-10,04:50:32
39.922879,116.304,0,166,39823.2018171296,2009-01-10,04:50:37
39.922855,116.304013,0,166,39823.201875,2009-01-10,04:50:42
39.922779,116.304039,0,165,39823.2019097222,2009-01-10,04:50:45
39.922685,116.304066,0,163,39823.2019328704,2009-01-10,04:50:47
39.922614,116.304057,0,162,39823.2019444444,2009-01-10,04:50:48
39.922533,116.30406,0,163,39823.2019560185,2009-01-10,04:50:49
39.922461,116.304053,0,162,39823.2019675926,2009-01-10,04:50:50
39.922386,116.304058,0,162,39823.2019791667,2009-01-10,04:50:51
39.922312,116.304035,0,161,39823.2019907407,2009-01-10,04:50:52
39.922234,116.304029,0,160,39823.2020023148,2009-01-10,04:50:53
39.922151,116.304014,0,160,39823.2020138889,2009-01-10,04:50:54
39.922065,116.304013,0,160,39823.202025463,2009-01-10,04:50:55
39.92197,116.304011,0,159,39823.202037037,2009-01-10,04:50:56
39.921871,116.303998,0,158,39823.2020486111,2009-01-10,04:50:57
39.921771,116.303988,0,158,39823.2020601852,2009-01-10,04:50:58
39.921684,116.303983,0,158,39823.2020717593,2009-01-10,04:50:59
39.921596,116.303986,0,159,39823.2020833333,2009-01-10,04:51:00
39.92152,116.303989,0,159,39823.2020949074,2009-01-10,04:51:01
39.921437,116.303982,0,157,39823.2021064815,2009-01-10,04:51:02
39.921369,116.303978,0,154,39823.2021180556,2009-01-10,04:51:03
39.921307,116.303977,0,153,39823.2021296296,2009-01-10,04:51:04
39.921233,116.303973,0,150,39823.2021412037,2009-01-10,04:51:05
39.921168,116.30396,0,150,39823.2021527778,2009-01-10,04:51:06
39.921111,116.303959,0,149,39823.2021643519,2009-01-10,04:51:07
39.921053,116.303954,0,148,39823.2021759259,2009-01-10,04:51:08
39.921,116.303958,0,144,39823.2021875,2009-01-10,04:51:09
39.920953,116.303953,0,140,39823.2021990741,2009-01-10,04:51:10
39.920899,116.303955,0,136,39823.2022106481,2009-01-10,04:51:11
39.920851,116.303952,0,135,39823.2022222222,2009-01-10,04:51:12
39.920796,116.303953,0,133,39823.2022337963,2009-01-10,04:51:13
39.920745,116.303958,0,130,39823.2022453704,2009-01-10,04:51:14
39.920665,116.303968,0,127,39823.2022685185,2009-01-10,04:51:16
39.920599,116.303954,0,123,39823.2022916667,2009-01-10,04:51:18
39.920528,116.303954,0,121,39823.2023148148,2009-01-10,04:51:20
39.920461,116.303965,0,118,39823.202337963,2009-01-10,04:51:22
39.920391,116.303973,0,116,39823.2023611111,2009-01-10,04:51:24
39.920305,116.303974,0,113,39823.2023842593,2009-01-10,04:51:26
39.920247,116.30399,0,114,39823.2023958333,2009-01-10,04:51:27
39.920199,116.303993,0,113,39823.2024074074,2009-01-10,04:51:28
39.920153,116.303975,0,110,39823.2024189815,2009-01-10,04:51:29
39.920105,116.303972,0,108,39823.2024305556,2009-01-10,04:51:30
39.920056,116.303967,0,106,39823.2024421296,2009-01-10,04:51:31
39.919987,116.303972,0,106,39823.2024652778,2009-01-10,04:51:33
39.919932,116.303965,0,108,39823.2024884259,2009-01-10,04:51:35
39.919873,116.303959,0,108,39823.2025231481,2009-01-10,04:51:38
39.919823,116.303965,0,113,39823.2025462963,2009-01-10,04:51:40
39.919746,116.303968,0,111,39823.2025810185,2009-01-10,04:51:43
39.919659,116.303969,0,108,39823.2026041667,2009-01-10,04:51:45
39.919602,116.303968,0,107,39823.2026157407,2009-01-10,04:51:46
39.919548,116.303962,0,104,39823.2026273148,2009-01-10,04:51:47
39.919491,116.303965,0,105,39823.2026388889,2009-01-10,04:51:48
39.919438,116.303966,0,104,39823.202650463,2009-01-10,04:51:49
39.919378,116.30397,0,104,39823.202662037,2009-01-10,04:51:50
39.919313,116.303983,0,107,39823.2026736111,2009-01-10,04:51:51
39.919257,116.303989,0,107,39823.2026851852,2009-01-10,04:51:52
39.919193,116.30399,0,108,39823.2026967593,2009-01-10,04:51:53
39.91913,116.303991,0,107,39823.2027083333,2009-01-10,04:51:54
39.919073,116.303985,0,110,39823.2027199074,2009-01-10,04:51:55
39.919006,116.303985,0,109,39823.2027314815,2009-01-10,04:51:56
39.918943,116.303989,0,110,39823.2027430556,2009-01-10,04:51:57
39.918885,116.303988,0,111,39823.2027546296,2009-01-10,04:51:58
39.918817,116.303981,0,113,39823.2027777778,2009-01-10,04:52:00
39.918759,116.303965,0,111,39823.2028125,2009-01-10,04:52:03
39.91871,116.303958,0,113,39823.2028472222,2009-01-10,04:52:06
39.9187,116.304002,0,118,39823.2029050926,2009-01-10,04:52:11
39.9187,116.304002,0,118,39823.2029398148,2009-01-10,04:52:14
39.918698,116.304002,0,118,39823.202962963,2009-01-10,04:52:16
39.918656,116.304002,0,121,39823.2030208333,2009-01-10,04:52:21
39.918576,116.303997,0,121,39823.2030439815,2009-01-10,04:52:23
39.918481,116.303999,0,120,39823.2030671296,2009-01-10,04:52:25
39.918424,116.303998,0,119,39823.2030787037,2009-01-10,04:52:26
39.918372,116.303998,0,119,39823.2030902778,2009-01-10,04:52:27
39.918324,116.303999,0,120,39823.2031018519,2009-01-10,04:52:28
39.918275,116.304002,0,119,39823.2031134259,2009-01-10,04:52:29
39.91822,116.304,0,118,39823.203125,2009-01-10,04:52:30
39.918156,116.303992,0,117,39823.2031365741,2009-01-10,04:52:31
39.918086,116.303989,0,117,39823.2031481481,2009-01-10,04:52:32
39.918011,116.303993,0,116,39823.2031597222,2009-01-10,04:52:33
39.917935,116.303996,0,118,39823.2031712963,2009-01-10,04:52:34
39.917853,116.303991,0,117,39823.2031828704,2009-01-10,04:52:35
39.91776,116.303995,0,117,39823.2031944444,2009-01-10,04:52:36
39.917663,116.303993,0,116,39823.2032060185,2009-01-10,04:52:37
39.917563,116.303997,0,115,39823.2032175926,2009-01-10,04:52:38
39.917467,116.303996,0,117,39823.2032291667,2009-01-10,04:52:39
39.917371,116.304001,0,116,39823.2032407407,2009-01-10,04:52:40
39.917284,116.304002,0,116,39823.2032523148,2009-01-10,04:52:41
39.917212,116.304004,0,118,39823.2032638889,2009-01-10,04:52:42
39.91716,116.304006,0,118,39823.203275463,2009-01-10,04:52:43
39.917138,116.304013,0,117,39823.2033333333,2009-01-10,04:52:48
39.917134,116.30402,0,119,39823.2033912037,2009-01-10,04:52:53
39.917134,116.30402,0,119,39823.2034259259,2009-01-10,04:52:56
39.917131,116.304019,0,119,39823.2034490741,2009-01-10,04:52:58
39.917067,116.30402,0,119,39823.2035069444,2009-01-10,04:53:03
39.917009,116.304028,0,116,39823.2035416667,2009-01-10,04:53:06
39.916938,116.304023,0,115,39823.2035763889,2009-01-10,04:53:09
39.916884,116.304024,0,114,39823.203599537,2009-01-10,04:53:11
39.916819,116.304029,0,112,39823.2036226852,2009-01-10,04:53:13
39.916757,116.304027,0,111,39823.2036458333,2009-01-10,04:53:15
39.916697,116.304032,0,113,39823.2036805556,2009-01-10,04:53:18
39.916635,116.304029,0,110,39823.2037037037,2009-01-10,04:53:20
39.916576,116.304024,0,112,39823.2037268518,2009-01-10,04:53:22
39.916522,116.304023,0,117,39823.20375,2009-01-10,04:53:24
39.916467,116.304021,0,123,39823.2037731481,2009-01-10,04:53:26
39.916406,116.304027,0,125,39823.2037962963,2009-01-10,04:53:28
39.916335,116.304024,0,129,39823.2038194444,2009-01-10,04:53:30
39.916261,116.304027,0,130,39823.2038425926,2009-01-10,04:53:32
39.916207,116.304027,0,129,39823.2038541667,2009-01-10,04:53:33
39.916162,116.30403,0,130,39823.2038657407,2009-01-10,04:53:34
39.916112,116.304033,0,131,39823.2038773148,2009-01-10,04:53:35
39.916063,116.304031,0,133,39823.2038888889,2009-01-10,04:53:36
39.91601,116.304027,0,134,39823.203900463,2009-01-10,04:53:37
39.915955,116.304031,0,138,39823.203912037,2009-01-10,04:53:38
39.915903,116.304035,0,138,39823.2039236111,2009-01-10,04:53:39
39.915839,116.304034,0,135,39823.2039351852,2009-01-10,04:53:40
39.915777,116.304032,0,133,39823.2039467593,2009-01-10,04:53:41
39.915713,116.304029,0,135,39823.2039583333,2009-01-10,04:53:42
39.91565,116.30403,0,134,39823.2039699074,2009-01-10,04:53:43
39.915586,116.304032,0,135,39823.2039814815,2009-01-10,04:53:44
39.915532,116.304031,0,137,39823.2039930556,2009-01-10,04:53:45
39.915486,116.304027,0,137,39823.2040046296,2009-01-10,04:53:46
39.915417,116.304028,0,138,39823.2040277778,2009-01-10,04:53:48
39.915359,116.304039,0,139,39823.2040509259,2009-01-10,04:53:50
39.915297,116.304035,0,135,39823.2040856481,2009-01-10,04:53:53
39.915238,116.304041,0,134,39823.2041203704,2009-01-10,04:53:56
39.915207,116.304036,0,137,39823.2041782407,2009-01-10,04:54:01
39.915207,116.304036,0,137,39823.204212963,2009-01-10,04:54:04
39.915203,116.304036,0,138,39823.2042361111,2009-01-10,04:54:06
39.915149,116.304038,0,140,39823.2042824074,2009-01-10,04:54:10
39.915072,116.304039,0,139,39823.2043055556,2009-01-10,04:54:12
39.914991,116.304042,0,138,39823.2043287037,2009-01-10,04:54:14
39.914943,116.304042,0,137,39823.2043402778,2009-01-10,04:54:15
39.914897,116.304044,0,139,39823.2043518518,2009-01-10,04:54:16
39.914814,116.304053,0,141,39823.204375,2009-01-10,04:54:18
39.914732,116.304055,0,146,39823.2043981481,2009-01-10,04:54:20
39.914666,116.30405,0,142,39823.2044212963,2009-01-10,04:54:22
39.914612,116.304058,0,146,39823.2044560185,2009-01-10,04:54:25
39.914592,116.304058,0,149,39823.2045138889,2009-01-10,04:54:30
39.914589,116.304058,0,148,39823.2045717593,2009-01-10,04:54:35
39.914589,116.304058,0,148,39823.2046064815,2009-01-10,04:54:38
39.914585,116.304058,0,148,39823.2046296296,2009-01-10,04:54:40
39.914576,116.304057,0,148,39823.2046875,2009-01-10,04:54:45
39.914497,116.304052,0,148,39823.2047222222,2009-01-10,04:54:48
39.914415,116.304057,0,151,39823.2047453704,2009-01-10,04:54:50
39.914366,116.304052,0,151,39823.2047569444,2009-01-10,04:54:51
39.914314,116.304049,0,151,39823.2047685185,2009-01-10,04:54:52
39.91426,116.304047,0,149,39823.2047800926,2009-01-10,04:54:53
39.914214,116.304047,0,149,39823.2047916667,2009-01-10,04:54:54
39.914128,116.304052,0,147,39823.2048148148,2009-01-10,04:54:56
39.914079,116.304055,0,149,39823.204837963,2009-01-10,04:54:58
39.91403,116.304062,0,150,39823.2048958333,2009-01-10,04:55:03
39.913969,116.304062,0,150,39823.2049421296,2009-01-10,04:55:07
39.913909,116.304062,0,153,39823.2049652778,2009-01-10,04:55:09
39.913834,116.304064,0,155,39823.2049884259,2009-01-10,04:55:11
39.913782,116.304061,0,155,39823.205,2009-01-10,04:55:12
39.913734,116.304064,0,155,39823.2050115741,2009-01-10,04:55:13
39.91368,116.304066,0,156,39823.2050231481,2009-01-10,04:55:14
39.913619,116.304067,0,157,39823.2050347222,2009-01-10,04:55:15
39.913549,116.304068,0,158,39823.2050462963,2009-01-10,04:55:16
39.913491,116.304063,0,158,39823.2050578704,2009-01-10,04:55:17
39.913418,116.304062,0,159,39823.2050694444,2009-01-10,04:55:18
39.913353,116.304065,0,159,39823.2050810185,2009-01-10,04:55:19
39.913287,116.30407,0,159,39823.2050925926,2009-01-10,04:55:20
39.913227,116.304074,0,160,39823.2051041667,2009-01-10,04:55:21
39.913172,116.30408,0,162,39823.2051157407,2009-01-10,04:55:22
39.913125,116.304081,0,161,39823.2051273148,2009-01-10,04:55:23
39.913069,116.304097,0,158,39823.205150463,2009-01-10,04:55:25
39.913017,116.304107,0,155,39823.2051736111,2009-01-10,04:55:27
39.912973,116.304112,0,159,39823.2051967593,2009-01-10,04:55:29
39.912924,116.304107,0,157,39823.2052430556,2009-01-10,04:55:33
39.912887,116.304095,0,149,39823.2052893518,2009-01-10,04:55:37
39.912832,116.304088,0,148,39823.2053125,2009-01-10,04:55:39
39.912764,116.304085,0,143,39823.2053356481,2009-01-10,04:55:41
39.912702,116.304088,0,137,39823.2053587963,2009-01-10,04:55:43
39.91264,116.3041,0,140,39823.2053819444,2009-01-10,04:55:45
39.91258,116.304107,0,141,39823.2054050926,2009-01-10,04:55:47
39.912517,116.304101,0,138,39823.2054282407,2009-01-10,04:55:49
39.912461,116.304095,0,137,39823.2054513889,2009-01-10,04:55:51
39.912413,116.304092,0,136,39823.205474537,2009-01-10,04:55:53
39.912364,116.304094,0,134,39823.2055092593,2009-01-10,04:55:56
39.912316,116.304103,0,135,39823.2055555556,2009-01-10,04:56:00
39.912266,116.304097,0,135,39823.2055787037,2009-01-10,04:56:02
39.912203,116.304093,0,135,39823.2056018518,2009-01-10,04:56:04
39.912126,116.304102,0,133,39823.205625,2009-01-10,04:56:06
39.912076,116.304101,0,131,39823.2056365741,2009-01-10,04:56:07
39.91203,116.304103,0,132,39823.2056481481,2009-01-10,04:56:08
39.911983,116.304103,0,130,39823.2056597222,2009-01-10,04:56:09
39.911936,116.304098,0,130,39823.2056712963,2009-01-10,04:56:10
39.911865,116.304105,0,130,39823.2056944444,2009-01-10,04:56:12
39.911796,116.304106,0,130,39823.2057175926,2009-01-10,04:56:14
39.911734,116.304101,0,131,39823.2057407407,2009-01-10,04:56:16
39.911675,116.30409,0,129,39823.2057638889,2009-01-10,04:56:18
39.911626,116.304086,0,127,39823.205787037,2009-01-10,04:56:20
39.911621,116.304092,0,130,39823.2058449074,2009-01-10,04:56:25
39.911618,116.304092,0,130,39823.2059027778,2009-01-10,04:56:30
39.911618,116.304092,0,130,39823.2059375,2009-01-10,04:56:33
39.911616,116.304091,0,130,39823.2059606481,2009-01-10,04:56:35
39.911585,116.304084,0,130,39823.2060185185,2009-01-10,04:56:40
39.911523,116.304088,0,131,39823.2060648148,2009-01-10,04:56:44
39.911445,116.304091,0,135,39823.206087963,2009-01-10,04:56:46
39.911349,116.304081,0,133,39823.2061111111,2009-01-10,04:56:48
39.911292,116.304074,0,132,39823.2061226852,2009-01-10,04:56:49
39.911229,116.304074,0,133,39823.2061342593,2009-01-10,04:56:50
39.911168,116.304082,0,137,39823.2061458333,2009-01-10,04:56:51
39.91111,116.30409,0,138,39823.2061574074,2009-01-10,04:56:52
39.911058,116.304093,0,136,39823.2061689815,2009-01-10,04:56:53
39.910975,116.304099,0,133,39823.2061921296,2009-01-10,04:56:55
39.910912,116.304103,0,134,39823.2062152778,2009-01-10,04:56:57
39.910856,116.30411,0,136,39823.2062384259,2009-01-10,04:56:59
39.91081,116.304099,0,137,39823.2062615741,2009-01-10,04:57:01
39.910755,116.304095,0,133,39823.2062962963,2009-01-10,04:57:04
39.910702,116.304094,0,133,39823.2063310185,2009-01-10,04:57:07
39.910657,116.304083,0,134,39823.2063773148,2009-01-10,04:57:11
39.910609,116.304079,0,135,39823.206400463,2009-01-10,04:57:13
39.910531,116.304077,0,138,39823.2064236111,2009-01-10,04:57:15
39.910485,116.304077,0,137,39823.2064351852,2009-01-10,04:57:16
39.910401,116.304069,0,136,39823.2064583333,2009-01-10,04:57:18
39.910333,116.304075,0,135,39823.2064814815,2009-01-10,04:57:20
39.910279,116.304076,0,133,39823.2065162037,2009-01-10,04:57:23
39.910261,116.304068,0,129,39823.2065740741,2009-01-10,04:57:28
39.910261,116.304068,0,129,39823.2066087963,2009-01-10,04:57:31
39.910259,116.304068,0,129,39823.2066319444,2009-01-10,04:57:33
39.910177,116.304087,0,129,39823.2066666667,2009-01-10,04:57:36
39.91011,116.304098,0,130,39823.2066898148,2009-01-10,04:57:38
39.910049,116.304106,0,132,39823.206712963,2009-01-10,04:57:40
39.909997,116.304103,0,131,39823.2067361111,2009-01-10,04:57:42
39.909952,116.304089,0,128,39823.2067592593,2009-01-10,04:57:44
39.909908,116.304067,0,124,39823.2067824074,2009-01-10,04:57:46
39.909866,116.304061,0,112,39823.2068287037,2009-01-10,04:57:50
39.90986,116.304062,0,105,39823.2068865741,2009-01-10,04:57:55
39.90986,116.304062,0,105,39823.2069212963,2009-01-10,04:57:58
39.909867,116.304061,0,98,39823.2069444444,2009-01-10,04:58:00
39.909857,116.304062,0,94,39823.2070023148,2009-01-10,04:58:05
39.909763,116.304083,0,95,39823.2070601852,2009-01-10,04:58:10
39.909704,116.304079,0,95,39823.2070949074,2009-01-10,04:58:13
39.909634,116.304091,0,100,39823.2071296296,2009-01-10,04:58:16
39.909578,116.304082,0,103,39823.2071527778,2009-01-10,04:58:18
39.909523,116.304077,0,103,39823.2071759259,2009-01-10,04:58:20
39.909478,116.304078,0,101,39823.2071990741,2009-01-10,04:58:22
39.909428,116.304083,0,98,39823.2072222222,2009-01-10,04:58:24
39.909364,116.304061,0,99,39823.2072453704,2009-01-10,04:58:26
39.909318,116.304059,0,99,39823.2072685185,2009-01-10,04:58:28
39.909248,116.304046,0,92,39823.2072916667,2009-01-10,04:58:30
39.909175,116.304038,0,88,39823.2073148148,2009-01-10,04:58:32
39.909085,116.304057,0,102,39823.207337963,2009-01-10,04:58:34
39.909038,116.304057,0,108,39823.207349537,2009-01-10,04:58:35
39.908987,116.30407,0,111,39823.2073611111,2009-01-10,04:58:36
39.908935,116.304071,0,111,39823.2073726852,2009-01-10,04:58:37
39.908881,116.304071,0,111,39823.2073842593,2009-01-10,04:58:38
39.908815,116.304093,0,120,39823.2073958333,2009-01-10,04:58:39
39.908762,116.304101,0,124,39823.2074074074,2009-01-10,04:58:40
39.908716,116.304093,0,124,39823.2074189815,2009-01-10,04:58:41
39.908669,116.304092,0,129,39823.2074305556,2009-01-10,04:58:42
39.908623,116.304092,0,131,39823.2074421296,2009-01-10,04:58:43
39.908578,116.304097,0,134,39823.2074537037,2009-01-10,04:58:44
39.908527,116.304094,0,137,39823.2074652778,2009-01-10,04:58:45
39.908478,116.304096,0,141,39823.2074768519,2009-01-10,04:58:46
39.90843,116.304092,0,145,39823.2074884259,2009-01-10,04:58:47
39.908377,116.304097,0,147,39823.2075,2009-01-10,04:58:48
39.908328,116.304101,0,149,39823.2075115741,2009-01-10,04:58:49
39.90828,116.304102,0,151,39823.2075231481,2009-01-10,04:58:50
39.908197,116.304098,0,153,39823.2075462963,2009-01-10,04:58:52
39.90814,116.304108,0,152,39823.2075694444,2009-01-10,04:58:54
39.908088,116.304091,0,152,39823.2076157407,2009-01-10,04:58:58
39.908032,116.304096,0,151,39823.2076388889,2009-01-10,04:59:00
39.907963,116.304097,0,151,39823.207662037,2009-01-10,04:59:02
39.907894,116.304098,0,146,39823.2076851852,2009-01-10,04:59:04
39.907808,116.304099,0,150,39823.2077083333,2009-01-10,04:59:06
39.907762,116.304096,0,152,39823.2077199074,2009-01-10,04:59:07
39.907703,116.304094,0,155,39823.2077314815,2009-01-10,04:59:08
39.907642,116.304096,0,159,39823.2077430556,2009-01-10,04:59:09
39.90758,116.304095,0,162,39823.2077546296,2009-01-10,04:59:10
39.907511,116.304099,0,165,39823.2077662037,2009-01-10,04:59:11
39.907445,116.304103,0,170,39823.2077777778,2009-01-10,04:59:12
39.907376,116.304114,0,173,39823.2077893519,2009-01-10,04:59:13
39.907322,116.304111,0,173,39823.2078009259,2009-01-10,04:59:14
39.907274,116.304108,0,176,39823.2078125,2009-01-10,04:59:15
39.907224,116.304106,0,178,39823.2078240741,2009-01-10,04:59:16
39.907173,116.304111,0,180,39823.2078356481,2009-01-10,04:59:17
39.90708,116.304113,0,183,39823.2078587963,2009-01-10,04:59:19
39.907026,116.304115,0,185,39823.2078703704,2009-01-10,04:59:20
39.906972,116.304119,0,186,39823.2078819444,2009-01-10,04:59:21
39.906915,116.304116,0,188,39823.2078935185,2009-01-10,04:59:22
39.906853,116.304123,0,192,39823.2079050926,2009-01-10,04:59:23
39.906785,116.304125,0,192,39823.2079166667,2009-01-10,04:59:24
39.906713,116.304123,0,190,39823.2079282407,2009-01-10,04:59:25
39.906637,116.304122,0,190,39823.2079398148,2009-01-10,04:59:26
39.906561,116.304117,0,189,39823.2079513889,2009-01-10,04:59:27
39.906488,116.304109,0,188,39823.207962963,2009-01-10,04:59:28
39.906418,116.304098,0,178,39823.207974537,2009-01-10,04:59:29
39.906342,116.304084,0,171,39823.2079861111,2009-01-10,04:59:30
39.906253,116.304077,0,173,39823.2079976852,2009-01-10,04:59:31
39.906161,116.304078,0,174,39823.2080092593,2009-01-10,04:59:32
39.906058,116.304076,0,175,39823.2080208333,2009-01-10,04:59:33
39.905966,116.304076,0,176,39823.2080324074,2009-01-10,04:59:34
39.905871,116.304076,0,177,39823.2080439815,2009-01-10,04:59:35
39.90578,116.304078,0,177,39823.2080555556,2009-01-10,04:59:36
39.905693,116.304078,0,179,39823.2080671296,2009-01-10,04:59:37
39.905613,116.304077,0,178,39823.2080787037,2009-01-10,04:59:38
39.905529,116.304077,0,174,39823.2080902778,2009-01-10,04:59:39
39.905449,116.304074,0,171,39823.2081018519,2009-01-10,04:59:40
39.905369,116.304074,0,172,39823.2081134259,2009-01-10,04:59:41
39.905294,116.304067,0,174,39823.208125,2009-01-10,04:59:42
39.905222,116.304053,0,174,39823.2081365741,2009-01-10,04:59:43
39.905156,116.304025,0,173,39823.2081481481,2009-01-10,04:59:44
39.905095,116.303979,0,173,39823.2081597222,2009-01-10,04:59:45
39.905056,116.30392,0,173,39823.2081712963,2009-01-10,04:59:46
39.905033,116.30384,0,175,39823.2081828704,2009-01-10,04:59:47
39.905019,116.303746,0,174,39823.2081944444,2009-01-10,04:59:48
39.905009,116.30365,0,175,39823.2082060185,2009-01-10,04:59:49
39.905002,116.303546,0,174,39823.2082175926,2009-01-10,04:59:50
39.905004,116.303432,0,173,39823.2082291667,2009-01-10,04:59:51
39.905013,116.303321,0,173,39823.2082407407,2009-01-10,04:59:52
39.905021,116.303193,0,172,39823.2082523148,2009-01-10,04:59:53
39.905027,116.303065,0,172,39823.2082638889,2009-01-10,04:59:54
39.905033,116.302928,0,169,39823.208275463,2009-01-10,04:59:55
39.905042,116.302796,0,169,39823.208287037,2009-01-10,04:59:56
39.905052,116.30266,0,165,39823.2082986111,2009-01-10,04:59:57
39.905066,116.302521,0,164,39823.2083101852,2009-01-10,04:59:58
39.905084,116.302382,0,162,39823.2083217593,2009-01-10,04:59:59
39.905112,116.30224,0,159,39823.2083333333,2009-01-10,05:00:00
39.905146,116.302087,0,158,39823.2083449074,2009-01-10,05:00:01
39.905201,116.30196,0,157,39823.2083564815,2009-01-10,05:00:02
39.905267,116.301852,0,145,39823.2083680556,2009-01-10,05:00:03
39.905346,116.301772,0,139,39823.2083796296,2009-01-10,05:00:04
39.90546,116.301725,0,133,39823.2083912037,2009-01-10,05:00:05
39.905569,116.301699,0,128,39823.2084027778,2009-01-10,05:00:06
39.905681,116.301698,0,122,39823.2084143519,2009-01-10,05:00:07
39.905788,116.301738,0,118,39823.2084259259,2009-01-10,05:00:08
39.90587,116.301809,0,113,39823.2084375,2009-01-10,05:00:09
39.905937,116.301898,0,108,39823.2084490741,2009-01-10,05:00:10
39.905979,116.30199,0,101,39823.2084606481,2009-01-10,05:00:11
39.906008,116.302094,0,103,39823.2084722222,2009-01-10,05:00:12
39.905993,116.302204,0,91,39823.2084837963,2009-01-10,05:00:13
39.906015,116.302323,0,94,39823.2084953704,2009-01-10,05:00:14
39.90602,116.302447,0,93,39823.2085069444,2009-01-10,05:00:15
39.906037,116.302582,0,95,39823.2085185185,2009-01-10,05:00:16
39.90605,116.302738,0,93,39823.2085300926,2009-01-10,05:00:17
39.906048,116.302895,0,93,39823.2085416667,2009-01-10,05:00:18
39.906047,116.303058,0,94,39823.2085532407,2009-01-10,05:00:19
39.906047,116.303234,0,92,39823.2085648148,2009-01-10,05:00:20
39.906048,116.303412,0,91,39823.2085763889,2009-01-10,05:00:21
39.906042,116.303598,0,91,39823.208587963,2009-01-10,05:00:22
39.906043,116.303792,0,89,39823.208599537,2009-01-10,05:00:23
39.90604,116.303982,0,87,39823.2086111111,2009-01-10,05:00:24
39.906041,116.304171,0,86,39823.2086226852,2009-01-10,05:00:25
39.906044,116.304363,0,84,39823.2086342593,2009-01-10,05:00:26
39.906043,116.304557,0,83,39823.2086458333,2009-01-10,05:00:27
39.906046,116.304758,0,82,39823.2086574074,2009-01-10,05:00:28
39.906051,116.304959,0,81,39823.2086689815,2009-01-10,05:00:29
39.90605,116.305161,0,81,39823.2086805556,2009-01-10,05:00:30
39.906057,116.30536,0,82,39823.2086921296,2009-01-10,05:00:31
39.906051,116.305563,0,84,39823.2087037037,2009-01-10,05:00:32
39.906049,116.305781,0,86,39823.2087152778,2009-01-10,05:00:33
39.90606,116.306008,0,87,39823.2087268519,2009-01-10,05:00:34
39.906083,116.30623,0,87,39823.2087384259,2009-01-10,05:00:35
39.906086,116.306456,0,88,39823.20875,2009-01-10,05:00:36
39.906098,116.306682,0,90,39823.2087615741,2009-01-10,05:00:37
39.906117,116.306921,0,91,39823.2087731481,2009-01-10,05:00:38
39.906117,116.307142,0,88,39823.2087847222,2009-01-10,05:00:39
39.906111,116.307362,0,84,39823.2087962963,2009-01-10,05:00:40
39.906112,116.307581,0,80,39823.2088078704,2009-01-10,05:00:41
39.906108,116.307795,0,76,39823.2088194444,2009-01-10,05:00:42
39.906106,116.308018,0,73,39823.2088310185,2009-01-10,05:00:43
39.906099,116.308235,0,71,39823.2088425926,2009-01-10,05:00:44
39.906103,116.308446,0,66,39823.2088541667,2009-01-10,05:00:45
39.906121,116.308647,0,61,39823.2088657407,2009-01-10,05:00:46
39.906113,116.308852,0,61,39823.2088773148,2009-01-10,05:00:47
39.906112,116.309028,0,60,39823.2088888889,2009-01-10,05:00:48
39.906118,116.309189,0,58,39823.208900463,2009-01-10,05:00:49
39.906144,116.309337,0,59,39823.208912037,2009-01-10,05:00:50
39.906166,116.309462,0,60,39823.2089236111,2009-01-10,05:00:51
39.906179,116.309576,0,61,39823.2089351852,2009-01-10,05:00:52
39.906183,116.309681,0,62,39823.2089467593,2009-01-10,05:00:53
39.90619,116.309762,0,64,39823.2089583333,2009-01-10,05:00:54
39.906166,116.309834,0,65,39823.2089814815,2009-01-10,05:00:56
39.906125,116.309889,0,70,39823.2090277778,2009-01-10,05:01:00
39.90609,116.309975,0,73,39823.2090509259,2009-01-10,05:01:02
39.906087,116.310035,0,75,39823.2090625,2009-01-10,05:01:03
39.906086,116.310098,0,75,39823.2090740741,2009-01-10,05:01:04
39.906096,116.31017,0,78,39823.2090856481,2009-01-10,05:01:05
39.906098,116.310246,0,79,39823.2090972222,2009-01-10,05:01:06
39.906102,116.31033,0,80,39823.2091087963,2009-01-10,05:01:07
39.906103,116.310439,0,80,39823.2091203704,2009-01-10,05:01:08
39.906105,116.310548,0,84,39823.2091319444,2009-01-10,05:01:09
39.906098,116.31066,0,85,39823.2091435185,2009-01-10,05:01:10
39.9061,116.310786,0,86,39823.2091550926,2009-01-10,05:01:11
39.906104,116.310921,0,90,39823.2091666667,2009-01-10,05:01:12
39.906105,116.311062,0,90,39823.2091782407,2009-01-10,05:01:13
39.906094,116.311203,0,91,39823.2091898148,2009-01-10,05:01:14
39.906093,116.311348,0,91,39823.2092013889,2009-01-10,05:01:15
39.90609,116.311504,0,93,39823.209212963,2009-01-10,05:01:16
39.906085,116.311649,0,95,39823.209224537,2009-01-10,05:01:17
39.906077,116.311812,0,97,39823.2092361111,2009-01-10,05:01:18
39.906076,116.311972,0,97,39823.2092476852,2009-01-10,05:01:19
39.906076,116.312141,0,99,39823.2092592593,2009-01-10,05:01:20
39.906071,116.312325,0,100,39823.2092708333,2009-01-10,05:01:21
39.906045,116.3125,0,102,39823.2092824074,2009-01-10,05:01:22
39.906049,116.3127,0,102,39823.2092939815,2009-01-10,05:01:23
39.90605,116.312914,0,101,39823.2093055556,2009-01-10,05:01:24
39.906052,116.313137,0,101,39823.2093171296,2009-01-10,05:01:25
39.906051,116.313341,0,100,39823.2093287037,2009-01-10,05:01:26
39.906047,116.313546,0,99,39823.2093402778,2009-01-10,05:01:27
39.906051,116.313746,0,97,39823.2093518519,2009-01-10,05:01:28
39.906059,116.313947,0,94,39823.2093634259,2009-01-10,05:01:29
39.906048,116.314135,0,94,39823.209375,2009-01-10,05:01:30
39.906047,116.314295,0,94,39823.2093865741,2009-01-10,05:01:31
39.906043,116.314431,0,95,39823.2093981481,2009-01-10,05:01:32
39.90605,116.314521,0,97,39823.2094097222,2009-01-10,05:01:33
39.906042,116.314578,0,99,39823.2094212963,2009-01-10,05:01:34
39.906091,116.314659,0,104,39823.2094444444,2009-01-10,05:01:36
39.906102,116.314711,0,110,39823.2095023148,2009-01-10,05:01:41
39.906104,116.314766,0,116,39823.209537037,2009-01-10,05:01:44
39.906109,116.314772,0,117,39823.2095949074,2009-01-10,05:01:49
39.906109,116.314772,0,117,39823.2096296296,2009-01-10,05:01:52
39.906109,116.314765,0,118,39823.2096527778,2009-01-10,05:01:54
39.906107,116.314754,0,118,39823.2097106481,2009-01-10,05:01:59
39.906108,116.314742,0,118,39823.2097685185,2009-01-10,05:02:04
39.906108,116.314735,0,118,39823.2098263889,2009-01-10,05:02:09
39.906107,116.314727,0,117,39823.2098842593,2009-01-10,05:02:14
39.906107,116.314722,0,117,39823.2099421296,2009-01-10,05:02:19
39.906108,116.31472,0,117,39823.21,2009-01-10,05:02:24
39.906108,116.31472,0,117,39823.2100347222,2009-01-10,05:02:27
39.906108,116.314718,0,117,39823.2100578704,2009-01-10,05:02:29
39.906123,116.314826,0,116,39823.2101157407,2009-01-10,05:02:34
39.906126,116.314896,0,117,39823.2101273148,2009-01-10,05:02:35
39.906133,116.314987,0,116,39823.2101388889,2009-01-10,05:02:36
39.906134,116.315086,0,116,39823.210150463,2009-01-10,05:02:37
39.906128,116.315193,0,115,39823.210162037,2009-01-10,05:02:38
39.906123,116.315302,0,113,39823.2101736111,2009-01-10,05:02:39
39.906103,116.31542,0,114,39823.2101851852,2009-01-10,05:02:40
39.906103,116.315561,0,114,39823.2101967593,2009-01-10,05:02:41
39.906095,116.315705,0,113,39823.2102083333,2009-01-10,05:02:42
39.906068,116.315847,0,112,39823.2102199074,2009-01-10,05:02:43
39.906053,116.316019,0,110,39823.2102314815,2009-01-10,05:02:44
39.90605,116.316198,0,110,39823.2102430556,2009-01-10,05:02:45
39.906039,116.316379,0,106,39823.2102546296,2009-01-10,05:02:46
39.906037,116.316569,0,106,39823.2102662037,2009-01-10,05:02:47
39.906031,116.31675,0,107,39823.2102777778,2009-01-10,05:02:48
39.906028,116.316931,0,108,39823.2102893519,2009-01-10,05:02:49
39.906027,116.317109,0,110,39823.2103009259,2009-01-10,05:02:50
39.906031,116.317271,0,110,39823.2103125,2009-01-10,05:02:51
39.906021,116.317413,0,111,39823.2103240741,2009-01-10,05:02:52
39.906005,116.317545,0,109,39823.2103356481,2009-01-10,05:02:53
39.906003,116.317669,0,109,39823.2103472222,2009-01-10,05:02:54
39.906003,116.317765,0,109,39823.2103587963,2009-01-10,05:02:55
39.90601,116.317841,0,108,39823.2103703704,2009-01-10,05:02:56
39.905995,116.317916,0,111,39823.2103935185,2009-01-10,05:02:58
39.905997,116.31793,0,106,39823.2104513889,2009-01-10,05:03:03
39.905997,116.31793,0,106,39823.2104861111,2009-01-10,05:03:06
39.905998,116.317931,0,105,39823.2105092593,2009-01-10,05:03:08
39.905998,116.318014,0,104,39823.2105555556,2009-01-10,05:03:12
39.906007,116.318129,0,105,39823.2105787037,2009-01-10,05:03:14
39.906022,116.318214,0,105,39823.2105902778,2009-01-10,05:03:15
39.90603,116.318293,0,106,39823.2106018519,2009-01-10,05:03:16
39.906031,116.318373,0,106,39823.2106134259,2009-01-10,05:03:17
39.906023,116.318469,0,108,39823.210625,2009-01-10,05:03:18
39.90602,116.318569,0,105,39823.2106365741,2009-01-10,05:03:19
39.906017,116.318691,0,104,39823.2106481481,2009-01-10,05:03:20
39.906017,116.318828,0,103,39823.2106597222,2009-01-10,05:03:21
39.906018,116.318956,0,103,39823.2106712963,2009-01-10,05:03:22
39.906013,116.319078,0,104,39823.2106828704,2009-01-10,05:03:23
39.906013,116.319193,0,104,39823.2106944444,2009-01-10,05:03:24
39.906014,116.3193,0,103,39823.2107060185,2009-01-10,05:03:25
39.906019,116.319389,0,102,39823.2107175926,2009-01-10,05:03:26
39.906017,116.319483,0,103,39823.2107291667,2009-01-10,05:03:27
39.90601,116.319587,0,104,39823.2107407407,2009-01-10,05:03:28
39.905996,116.319691,0,105,39823.2107523148,2009-01-10,05:03:29
39.905994,116.319808,0,107,39823.2107638889,2009-01-10,05:03:30
39.905995,116.319919,0,105,39823.210775463,2009-01-10,05:03:31
39.90599,116.320043,0,106,39823.210787037,2009-01-10,05:03:32
39.905996,116.320181,0,106,39823.2107986111,2009-01-10,05:03:33
39.905987,116.320306,0,104,39823.2108101852,2009-01-10,05:03:34
39.905991,116.320444,0,104,39823.2108217593,2009-01-10,05:03:35
39.905985,116.320594,0,104,39823.2108333333,2009-01-10,05:03:36
39.90599,116.320749,0,103,39823.2108449074,2009-01-10,05:03:37
39.905988,116.320916,0,104,39823.2108564815,2009-01-10,05:03:38
39.905982,116.321097,0,104,39823.2108680556,2009-01-10,05:03:39
39.905981,116.321274,0,102,39823.2108796296,2009-01-10,05:03:40
39.905969,116.321459,0,100,39823.2108912037,2009-01-10,05:03:41
39.905963,116.321638,0,100,39823.2109027778,2009-01-10,05:03:42
39.905959,116.321812,0,99,39823.2109143519,2009-01-10,05:03:43
39.905961,116.321989,0,98,39823.2109259259,2009-01-10,05:03:44
39.905963,116.322159,0,99,39823.2109375,2009-01-10,05:03:45
39.905972,116.322307,0,101,39823.2109490741,2009-01-10,05:03:46
39.905985,116.322442,0,103,39823.2109606481,2009-01-10,05:03:47
39.905989,116.322543,0,103,39823.2109722222,2009-01-10,05:03:48
39.905982,116.322628,0,105,39823.2109837963,2009-01-10,05:03:49
39.905986,116.322705,0,105,39823.2109953704,2009-01-10,05:03:50
39.905998,116.32278,0,95,39823.2110069444,2009-01-10,05:03:51
39.906001,116.322853,0,94,39823.2110185185,2009-01-10,05:03:52
39.905942,116.322938,0,92,39823.2110416667,2009-01-10,05:03:54
39.905884,116.322953,0,86,39823.2110532407,2009-01-10,05:03:55
39.905818,116.322944,0,83,39823.2110648148,2009-01-10,05:03:56
39.905738,116.322921,0,71,39823.2110763889,2009-01-10,05:03:57
39.905655,116.32291,0,65,39823.211087963,2009-01-10,05:03:58
39.905574,116.322907,0,66,39823.211099537,2009-01-10,05:03:59
39.905494,116.322903,0,71,39823.2111111111,2009-01-10,05:04:00
39.905405,116.322892,0,72,39823.2111226852,2009-01-10,05:04:01
39.90531,116.322885,0,73,39823.2111342593,2009-01-10,05:04:02
39.905197,116.322865,0,79,39823.2111458333,2009-01-10,05:04:03
39.905093,116.322846,0,78,39823.2111574074,2009-01-10,05:04:04
39.904985,116.322828,0,80,39823.2111689815,2009-01-10,05:04:05
39.904891,116.322819,0,81,39823.2111805556,2009-01-10,05:04:06
39.904766,116.322797,0,86,39823.2111921296,2009-01-10,05:04:07
39.904669,116.322788,0,89,39823.2112037037,2009-01-10,05:04:08
39.904565,116.322776,0,90,39823.2112152778,2009-01-10,05:04:09
39.904465,116.322784,0,88,39823.2112268518,2009-01-10,05:04:10
39.90437,116.322789,0,90,39823.2112384259,2009-01-10,05:04:11
39.904273,116.322795,0,90,39823.21125,2009-01-10,05:04:12
39.904187,116.322803,0,93,39823.2112615741,2009-01-10,05:04:13
39.904098,116.322804,0,102,39823.2112731481,2009-01-10,05:04:14
39.903995,116.322805,0,102,39823.2112847222,2009-01-10,05:04:15
39.903905,116.32281,0,104,39823.2112962963,2009-01-10,05:04:16
39.903825,116.322814,0,106,39823.2113078704,2009-01-10,05:04:17
39.903753,116.322818,0,108,39823.2113194444,2009-01-10,05:04:18
39.903706,116.322807,0,111,39823.2113310185,2009-01-10,05:04:19
39.903627,116.322794,0,110,39823.2113541667,2009-01-10,05:04:21
39.903536,116.322795,0,120,39823.2113773148,2009-01-10,05:04:23
39.903435,116.322803,0,122,39823.211400463,2009-01-10,05:04:25
39.903391,116.3228,0,119,39823.211412037,2009-01-10,05:04:26
39.90333,116.322808,0,121,39823.2114236111,2009-01-10,05:04:27
39.90326,116.322811,0,123,39823.2114351852,2009-01-10,05:04:28
39.903183,116.322811,0,124,39823.2114467593,2009-01-10,05:04:29
39.90311,116.322788,0,125,39823.2114583333,2009-01-10,05:04:30
39.903037,116.322782,0,127,39823.2114699074,2009-01-10,05:04:31
39.902963,116.322772,0,129,39823.2114814815,2009-01-10,05:04:32
39.90289,116.322769,0,129,39823.2114930556,2009-01-10,05:04:33
39.902816,116.322772,0,121,39823.2115046296,2009-01-10,05:04:34
39.90274,116.322772,0,119,39823.2115162037,2009-01-10,05:04:35
39.902653,116.322761,0,116,39823.2115277778,2009-01-10,05:04:36
39.902564,116.32276,0,118,39823.2115393518,2009-01-10,05:04:37
39.902481,116.322756,0,115,39823.2115509259,2009-01-10,05:04:38
39.902395,116.322753,0,115,39823.2115625,2009-01-10,05:04:39
39.902317,116.322767,0,111,39823.2115740741,2009-01-10,05:04:40
39.902234,116.322777,0,110,39823.2115856481,2009-01-10,05:04:41
39.902151,116.322783,0,108,39823.2115972222,2009-01-10,05:04:42
39.902061,116.32279,0,111,39823.2116087963,2009-01-10,05:04:43
39.901972,116.322792,0,115,39823.2116203704,2009-01-10,05:04:44
39.901891,116.322791,0,115,39823.2116319444,2009-01-10,05:04:45
39.901792,116.322837,0,122,39823.2116435185,2009-01-10,05:04:46
39.901709,116.322836,0,122,39823.2116550926,2009-01-10,05:04:47
39.901618,116.322859,0,124,39823.2116666667,2009-01-10,05:04:48
39.901527,116.322898,0,129,39823.2116782407,2009-01-10,05:04:49
39.901438,116.322905,0,129,39823.2116898148,2009-01-10,05:04:50
39.901335,116.322926,0,135,39823.2117013889,2009-01-10,05:04:51
39.90126,116.32292,0,135,39823.211712963,2009-01-10,05:04:52
39.901194,116.322892,0,136,39823.211724537,2009-01-10,05:04:53
39.901143,116.322849,0,134,39823.2117361111,2009-01-10,05:04:54
39.901124,116.32279,0,123,39823.2117476852,2009-01-10,05:04:55
39.901062,116.322759,0,116,39823.2117708333,2009-01-10,05:04:57
39.901037,116.322762,0,125,39823.2118287037,2009-01-10,05:05:02
39.901047,116.322764,0,124,39823.2118865741,2009-01-10,05:05:07
39.901048,116.322763,0,120,39823.2119444444,2009-01-10,05:05:12
39.901048,116.322763,0,120,39823.2119791667,2009-01-10,05:05:15
39.901051,116.322763,0,117,39823.2120023148,2009-01-10,05:05:17
39.901072,116.322768,0,117,39823.2120601852,2009-01-10,05:05:22
39.901118,116.322784,0,121,39823.2121180556,2009-01-10,05:05:27
39.901122,116.322794,0,122,39823.2121759259,2009-01-10,05:05:32
39.901138,116.322768,0,120,39823.2122337963,2009-01-10,05:05:37
39.901159,116.322721,0,121,39823.2122916667,2009-01-10,05:05:42
39.901182,116.322721,0,126,39823.212349537,2009-01-10,05:05:47
39.901195,116.322704,0,127,39823.2124074074,2009-01-10,05:05:52
39.901195,116.322704,0,127,39823.2124421296,2009-01-10,05:05:55
39.901197,116.322705,0,127,39823.2124652778,2009-01-10,05:05:57
39.9012,116.322716,0,127,39823.2125231481,2009-01-10,05:06:02
39.901216,116.322708,0,126,39823.2125810185,2009-01-10,05:06:07
39.90123,116.322701,0,123,39823.2126388889,2009-01-10,05:06:12
39.901246,116.322704,0,122,39823.2126967593,2009-01-10,05:06:17
39.901247,116.322698,0,122,39823.2127546296,2009-01-10,05:06:22
39.901247,116.322698,0,122,39823.2127893518,2009-01-10,05:06:25
39.901241,116.322697,0,123,39823.2128125,2009-01-10,05:06:27
39.901226,116.322705,0,123,39823.2128703704,2009-01-10,05:06:32
39.901226,116.322705,0,123,39823.2129050926,2009-01-10,05:06:35
39.901218,116.322703,0,123,39823.2129282407,2009-01-10,05:06:37
39.901233,116.322708,0,123,39823.2129861111,2009-01-10,05:06:42
39.901266,116.322726,0,123,39823.2130439815,2009-01-10,05:06:47
39.901273,116.322712,0,123,39823.2131018518,2009-01-10,05:06:52
39.901253,116.32269,0,123,39823.2131597222,2009-01-10,05:06:57
39.901251,116.322689,0,123,39823.2132175926,2009-01-10,05:07:02
39.901248,116.322688,0,123,39823.213275463,2009-01-10,05:07:07
39.901248,116.322688,0,123,39823.2133101852,2009-01-10,05:07:10
39.901254,116.322696,0,123,39823.2133333333,2009-01-10,05:07:12
39.901299,116.322648,0,123,39823.2133912037,2009-01-10,05:07:17
39.901317,116.322604,0,123,39823.2134490741,2009-01-10,05:07:22
39.90126,116.322633,0,123,39823.2134837963,2009-01-10,05:07:25
39.901207,116.322663,0,123,39823.2135185185,2009-01-10,05:07:28
39.901142,116.322647,0,123,39823.2135763889,2009-01-10,05:07:33
39.901087,116.322612,0,123,39823.2136111111,2009-01-10,05:07:36
39.901071,116.322594,0,123,39823.2136689815,2009-01-10,05:07:41
39.901081,116.322572,0,123,39823.2137268518,2009-01-10,05:07:46
39.901064,116.32256,0,123,39823.2137847222,2009-01-10,05:07:51
39.901064,116.32256,0,123,39823.2138194444,2009-01-10,05:07:54
39.901065,116.32256,0,123,39823.2138425926,2009-01-10,05:07:56
39.901123,116.322586,0,122,39823.2138773148,2009-01-10,05:07:59
39.901161,116.322617,0,123,39823.213912037,2009-01-10,05:08:02
39.901209,116.322636,0,123,39823.2139583333,2009-01-10,05:08:06
39.901229,116.322632,0,123,39823.2140162037,2009-01-10,05:08:11
39.901229,116.322632,0,123,39823.2140509259,2009-01-10,05:08:14
39.901237,116.322634,0,122,39823.2140740741,2009-01-10,05:08:16
39.901231,116.322705,0,122,39823.2141319444,2009-01-10,05:08:21
39.901239,116.322707,0,121,39823.2141898148,2009-01-10,05:08:26
39.901239,116.322707,0,121,39823.214224537,2009-01-10,05:08:29
39.901242,116.322707,0,120,39823.2142476852,2009-01-10,05:08:31
39.90128,116.322706,0,121,39823.2143055556,2009-01-10,05:08:36
39.901307,116.322652,0,120,39823.2143634259,2009-01-10,05:08:41
39.90132,116.322653,0,119,39823.2144212963,2009-01-10,05:08:46
39.901336,116.322674,0,117,39823.2144791667,2009-01-10,05:08:51
39.901346,116.322677,0,115,39823.214537037,2009-01-10,05:08:56
39.901333,116.322667,0,116,39823.2145949074,2009-01-10,05:09:01
39.901342,116.322669,0,115,39823.2146527778,2009-01-10,05:09:06
39.901377,116.322666,0,116,39823.2148032407,2009-01-10,05:09:19
39.901347,116.322616,0,116,39823.2148611111,2009-01-10,05:09:24
39.901282,116.322574,0,112,39823.2148958333,2009-01-10,05:09:27
39.901224,116.322546,0,107,39823.2149189815,2009-01-10,05:09:29
39.90118,116.322533,0,104,39823.2149305556,2009-01-10,05:09:30
39.901119,116.322513,0,99,39823.2149537037,2009-01-10,05:09:32
39.901157,116.322517,0,101,39823.2150115741,2009-01-10,05:09:37
39.901116,116.322492,0,102,39823.2150462963,2009-01-10,05:09:40
39.901058,116.322477,0,102,39823.2150810185,2009-01-10,05:09:43
39.901049,116.322479,0,104,39823.2151388889,2009-01-10,05:09:48
39.901053,116.322497,0,104,39823.2151967593,2009-01-10,05:09:53
39.901082,116.322536,0,104,39823.2152546296,2009-01-10,05:09:58
39.90109,116.322537,0,104,39823.2153125,2009-01-10,05:10:03
39.901095,116.322537,0,104,39823.2153703704,2009-01-10,05:10:08
39.901099,116.322538,0,103,39823.2154282407,2009-01-10,05:10:13
39.901102,116.322538,0,103,39823.2154861111,2009-01-10,05:10:18
39.901102,116.322538,0,103,39823.2155208333,2009-01-10,05:10:21
39.901103,116.322539,0,103,39823.2155439815,2009-01-10,05:10:23
39.901148,116.322567,0,103,39823.2155787037,2009-01-10,05:10:26
39.901148,116.322567,0,103,39823.2156134259,2009-01-10,05:10:29
39.901152,116.322568,0,105,39823.2156365741,2009-01-10,05:10:31
39.901164,116.322566,0,107,39823.2156944444,2009-01-10,05:10:36
39.901156,116.322581,0,109,39823.2157523148,2009-01-10,05:10:41
39.901205,116.322604,0,111,39823.2157986111,2009-01-10,05:10:45
39.901245,116.322631,0,113,39823.2158449074,2009-01-10,05:10:49
39.90128,116.322614,0,115,39823.2159027778,2009-01-10,05:10:54
39.901286,116.322595,0,114,39823.2159606481,2009-01-10,05:10:59
39.901353,116.322601,0,114,39823.2160069444,2009-01-10,05:11:03
39.901401,116.322608,0,115,39823.2160648148,2009-01-10,05:11:08
39.901447,116.322632,0,116,39823.2161226852,2009-01-10,05:11:13
39.901457,116.322629,0,116,39823.2161805556,2009-01-10,05:11:18
39.901436,116.322622,0,116,39823.2162384259,2009-01-10,05:11:23
39.901467,116.322619,0,118,39823.2162962963,2009-01-10,05:11:28
39.901475,116.322584,0,119,39823.2163541667,2009-01-10,05:11:33
39.901417,116.322568,0,120,39823.2163773148,2009-01-10,05:11:35
39.90137,116.322556,0,120,39823.216400463,2009-01-10,05:11:37
39.901325,116.322547,0,121,39823.2164583333,2009-01-10,05:11:42
39.901301,116.322508,0,121,39823.2165162037,2009-01-10,05:11:47
39.901287,116.322531,0,121,39823.2165740741,2009-01-10,05:11:52
39.901291,116.322539,0,121,39823.2166319444,2009-01-10,05:11:57
39.901291,116.322539,0,121,39823.2166666667,2009-01-10,05:12:00
39.901286,116.322539,0,121,39823.2166898148,2009-01-10,05:12:02
39.901274,116.322487,0,120,39823.2167476852,2009-01-10,05:12:07
39.901262,116.322458,0,120,39823.2168055556,2009-01-10,05:12:12
39.901258,116.322468,0,120,39823.2168634259,2009-01-10,05:12:17
39.901271,116.322471,0,120,39823.2169212963,2009-01-10,05:12:22
39.901287,116.322476,0,120,39823.2169791667,2009-01-10,05:12:27
39.901314,116.322554,0,119,39823.2170023148,2009-01-10,05:12:29
39.901338,116.322606,0,122,39823.217037037,2009-01-10,05:12:32
39.901291,116.322622,0,122,39823.2170949074,2009-01-10,05:12:37
39.901241,116.322606,0,114,39823.2171296296,2009-01-10,05:12:40
39.901204,116.322561,0,110,39823.2171759259,2009-01-10,05:12:44
39.90119,116.322486,0,116,39823.2172337963,2009-01-10,05:12:49
39.901187,116.322417,0,123,39823.2172916667,2009-01-10,05:12:54
39.901193,116.322358,0,135,39823.217349537,2009-01-10,05:12:59
39.901219,116.322307,0,141,39823.2173958333,2009-01-10,05:13:03
39.901233,116.322254,0,146,39823.2174305556,2009-01-10,05:13:06
39.901246,116.322197,0,156,39823.2174768519,2009-01-10,05:13:10
39.901242,116.322141,0,163,39823.2175347222,2009-01-10,05:13:15
39.901254,116.322075,0,166,39823.2175810185,2009-01-10,05:13:19
39.901287,116.322021,0,171,39823.2176273148,2009-01-10,05:13:23
39.901305,116.321958,0,175,39823.2176736111,2009-01-10,05:13:27
39.901286,116.321883,0,171,39823.2177314815,2009-01-10,05:13:32
39.901292,116.321814,0,168,39823.2177777778,2009-01-10,05:13:36
39.901296,116.321749,0,166,39823.2178356481,2009-01-10,05:13:41
39.901302,116.321681,0,163,39823.2178935185,2009-01-10,05:13:46
39.901304,116.321608,0,164,39823.2179398148,2009-01-10,05:13:50
39.901269,116.321561,0,155,39823.217962963,2009-01-10,05:13:52
39.901249,116.321509,0,162,39823.2180092593,2009-01-10,05:13:56
39.901222,116.321488,0,172,39823.2180671296,2009-01-10,05:14:01
39.901205,116.32149,0,175,39823.218125,2009-01-10,05:14:06
39.901168,116.321469,0,168,39823.2181828704,2009-01-10,05:14:11
39.90117,116.321463,0,170,39823.2182407407,2009-01-10,05:14:16
39.901169,116.321462,0,170,39823.2182986111,2009-01-10,05:14:21
39.901164,116.321461,0,171,39823.2183564815,2009-01-10,05:14:26
39.90116,116.32146,0,171,39823.2184143519,2009-01-10,05:14:31
39.90116,116.32146,0,171,39823.2184490741,2009-01-10,05:14:34
39.901165,116.32146,0,171,39823.2184722222,2009-01-10,05:14:36
39.901176,116.321456,0,170,39823.2185300926,2009-01-10,05:14:41
39.901199,116.321465,0,170,39823.218587963,2009-01-10,05:14:46
39.901227,116.321478,0,170,39823.2186458333,2009-01-10,05:14:51
39.901236,116.321473,0,170,39823.2187037037,2009-01-10,05:14:56
39.90125,116.321468,0,170,39823.2187615741,2009-01-10,05:15:01
39.901252,116.321445,0,170,39823.2188194444,2009-01-10,05:15:06
39.9013,116.321439,0,169,39823.2188773148,2009-01-10,05:15:11
39.901346,116.321447,0,168,39823.218912037,2009-01-10,05:15:14
39.901338,116.321457,0,169,39823.2189699074,2009-01-10,05:15:19
39.901311,116.321458,0,170,39823.2190277778,2009-01-10,05:15:24
39.901257,116.32144,0,171,39823.2190740741,2009-01-10,05:15:28
39.901213,116.321425,0,172,39823.2191087963,2009-01-10,05:15:31
39.901171,116.321401,0,172,39823.2191550926,2009-01-10,05:15:35
39.901197,116.321273,0,132,39823.219224537,2009-01-10,05:15:41
39.901262,116.321337,0,152,39823.2192361111,2009-01-10,05:15:42
39.901303,116.321373,0,149,39823.2192592593,2009-01-10,05:15:44
39.901344,116.321398,0,150,39823.2192824074,2009-01-10,05:15:46
39.901294,116.321402,0,148,39823.2192939815,2009-01-10,05:15:47
39.901294,116.321402,0,148,39823.2193287037,2009-01-10,05:15:50
39.901289,116.321395,0,146,39823.2193518518,2009-01-10,05:15:52
39.901274,116.321396,0,145,39823.2194097222,2009-01-10,05:15:57
39.901256,116.321411,0,145,39823.2194675926,2009-01-10,05:16:02
