# Supplementary material for: Research on differential privacy protection method based on user tendency
Source: PLoS One. 2023 Oct 26;18(10):e0288823. doi: 10.1371/journal.pone.0288823 (PMC10602288; doi:10.1371/journal.pone.0288823)
Supplement: S2 Data — (ZIP) [file pone.0288823.s002.zip › Data 5-2/022/Trajectory/20090111061633.plt]

Geolife trajectory
WGS 84
Altitude is in Feet
Reserved 3
0,2,255,My Track,0,0,2,8421376
0
39.905776,116.315489,0,492,39824.2614930556,2009-01-11,06:16:33
39.905919,116.315468,0,492,39824.2615162037,2009-01-11,06:16:35
39.90569,116.3155,0,491,39824.2615509259,2009-01-11,06:16:38
39.905872,116.315515,0,491,39824.2615740741,2009-01-11,06:16:40
39.906084,116.315524,0,491,39824.2615856482,2009-01-11,06:16:41
39.906344,116.315536,0,490,39824.2615972222,2009-01-11,06:16:42
39.906592,116.315544,0,491,39824.2616087963,2009-01-11,06:16:43
39.906805,116.315544,0,491,39824.2616203704,2009-01-11,06:16:44
39.907112,116.315546,0,490,39824.2616319444,2009-01-11,06:16:45
39.906423,116.315155,0,268,39824.2622337963,2009-01-11,06:17:37
39.906479,116.315203,0,268,39824.2622569444,2009-01-11,06:17:39
39.906677,116.315243,0,268,39824.2622685185,2009-01-11,06:17:40
39.906715,116.315285,0,268,39824.2622800926,2009-01-11,06:17:41
39.906819,116.315301,0,265,39824.2622916667,2009-01-11,06:17:42
39.906771,116.315293,0,264,39824.2623032407,2009-01-11,06:17:43
39.906705,116.315282,0,263,39824.2623148148,2009-01-11,06:17:44
39.906879,116.315043,0,256,39824.2623726852,2009-01-11,06:17:49
39.90702,116.314849,0,254,39824.2623842593,2009-01-11,06:17:50
39.907162,116.314806,0,253,39824.2623958333,2009-01-11,06:17:51
39.907252,116.314772,0,252,39824.2624189815,2009-01-11,06:17:53
39.907266,116.314709,0,249,39824.2624537037,2009-01-11,06:17:56
39.907298,116.314631,0,250,39824.2624768519,2009-01-11,06:17:58
39.907336,116.31458,0,250,39824.2624884259,2009-01-11,06:17:59
39.907367,116.314516,0,251,39824.2625,2009-01-11,06:18:00
39.907381,116.314432,0,251,39824.2625115741,2009-01-11,06:18:01
39.907388,116.314334,0,252,39824.2625231481,2009-01-11,06:18:02
39.907409,116.314233,0,252,39824.2625347222,2009-01-11,06:18:03
39.907428,116.314126,0,253,39824.2625462963,2009-01-11,06:18:04
39.907451,116.314,0,252,39824.2625578704,2009-01-11,06:18:05
39.907441,116.313876,0,251,39824.2625694444,2009-01-11,06:18:06
39.907447,116.313731,0,251,39824.2625810185,2009-01-11,06:18:07
39.907467,116.313584,0,249,39824.2625925926,2009-01-11,06:18:08
39.907485,116.313432,0,247,39824.2626041667,2009-01-11,06:18:09
39.907496,116.313277,0,246,39824.2626157407,2009-01-11,06:18:10
39.907504,116.313128,0,245,39824.2626273148,2009-01-11,06:18:11
39.907506,116.312977,0,244,39824.2626388889,2009-01-11,06:18:12
39.907504,116.312824,0,244,39824.262650463,2009-01-11,06:18:13
39.907497,116.312673,0,244,39824.262662037,2009-01-11,06:18:14
39.907492,116.312518,0,244,39824.2626736111,2009-01-11,06:18:15
39.90748,116.312373,0,242,39824.2626851852,2009-01-11,06:18:16
39.907479,116.312233,0,241,39824.2626967593,2009-01-11,06:18:17
39.907479,116.31211,0,241,39824.2627083333,2009-01-11,06:18:18
39.907484,116.312004,0,242,39824.2627199074,2009-01-11,06:18:19
39.907502,116.311916,0,240,39824.2627314815,2009-01-11,06:18:20
39.907506,116.311838,0,241,39824.2627430556,2009-01-11,06:18:21
39.907518,116.311764,0,240,39824.2627546296,2009-01-11,06:18:22
39.907538,116.311697,0,239,39824.2627662037,2009-01-11,06:18:23
39.907482,116.311604,0,236,39824.2627893519,2009-01-11,06:18:25
39.907425,116.311564,0,232,39824.2628009259,2009-01-11,06:18:26
39.907415,116.311504,0,231,39824.2628125,2009-01-11,06:18:27
39.907402,116.311435,0,230,39824.2628240741,2009-01-11,06:18:28
39.907393,116.311346,0,229,39824.2628356481,2009-01-11,06:18:29
39.907388,116.311232,0,228,39824.2628472222,2009-01-11,06:18:30
39.90738,116.31112,0,228,39824.2628587963,2009-01-11,06:18:31
39.907388,116.310994,0,227,39824.2628703704,2009-01-11,06:18:32
39.907399,116.310858,0,226,39824.2628819444,2009-01-11,06:18:33
39.907412,116.310717,0,225,39824.2628935185,2009-01-11,06:18:34
39.907409,116.31059,0,224,39824.2629050926,2009-01-11,06:18:35
39.907411,116.310472,0,224,39824.2629166667,2009-01-11,06:18:36
39.907415,116.310358,0,223,39824.2629282407,2009-01-11,06:18:37
39.907406,116.310235,0,223,39824.2629398148,2009-01-11,06:18:38
39.907357,116.310111,0,222,39824.2629513889,2009-01-11,06:18:39
39.907331,116.309982,0,220,39824.262962963,2009-01-11,06:18:40
39.907323,116.309846,0,220,39824.262974537,2009-01-11,06:18:41
39.907324,116.309713,0,220,39824.2629861111,2009-01-11,06:18:42
39.907306,116.309593,0,218,39824.2629976852,2009-01-11,06:18:43
39.907293,116.309465,0,216,39824.2630092593,2009-01-11,06:18:44
39.907265,116.309342,0,212,39824.2630208333,2009-01-11,06:18:45
39.907238,116.309213,0,212,39824.2630324074,2009-01-11,06:18:46
39.907196,116.309079,0,213,39824.2630439815,2009-01-11,06:18:47
39.907191,116.30894,0,211,39824.2630555556,2009-01-11,06:18:48
39.907189,116.3088,0,209,39824.2630671296,2009-01-11,06:18:49
39.907179,116.308663,0,207,39824.2630787037,2009-01-11,06:18:50
39.907162,116.308515,0,205,39824.2630902778,2009-01-11,06:18:51
39.907146,116.308368,0,203,39824.2631018519,2009-01-11,06:18:52
39.907137,116.308216,0,202,39824.2631134259,2009-01-11,06:18:53
39.907125,116.308064,0,201,39824.263125,2009-01-11,06:18:54
39.907107,116.30791,0,199,39824.2631365741,2009-01-11,06:18:55
39.907078,116.307761,0,196,39824.2631481481,2009-01-11,06:18:56
39.907044,116.307615,0,193,39824.2631597222,2009-01-11,06:18:57
39.907014,116.307486,0,196,39824.2631712963,2009-01-11,06:18:58
39.907013,116.307371,0,196,39824.2631828704,2009-01-11,06:18:59
39.907016,116.307263,0,193,39824.2631944444,2009-01-11,06:19:00
39.907003,116.307174,0,192,39824.2632060185,2009-01-11,06:19:01
39.906992,116.307085,0,190,39824.2632175926,2009-01-11,06:19:02
39.907003,116.306998,0,190,39824.2632291667,2009-01-11,06:19:03
39.907014,116.306917,0,188,39824.2632407407,2009-01-11,06:19:04
39.907038,116.30684,0,188,39824.2632523148,2009-01-11,06:19:05
39.907018,116.306742,0,176,39824.263275463,2009-01-11,06:19:07
39.907035,116.306651,0,165,39824.2632986111,2009-01-11,06:19:09
39.90708,116.306596,0,162,39824.2633101852,2009-01-11,06:19:10
39.907144,116.306533,0,161,39824.2633217593,2009-01-11,06:19:11
39.90721,116.306469,0,161,39824.2633333333,2009-01-11,06:19:12
39.907261,116.306385,0,159,39824.2633449074,2009-01-11,06:19:13
39.90733,116.306311,0,159,39824.2633564815,2009-01-11,06:19:14
39.907391,116.306231,0,159,39824.2633680556,2009-01-11,06:19:15
39.907435,116.306148,0,157,39824.2633796296,2009-01-11,06:19:16
39.907489,116.306054,0,158,39824.2633912037,2009-01-11,06:19:17
39.907531,116.305955,0,158,39824.2634027778,2009-01-11,06:19:18
39.907566,116.305847,0,158,39824.2634143519,2009-01-11,06:19:19
39.907577,116.305726,0,158,39824.2634259259,2009-01-11,06:19:20
39.907581,116.30561,0,158,39824.2634375,2009-01-11,06:19:21
39.907577,116.305492,0,158,39824.2634490741,2009-01-11,06:19:22
39.90757,116.305387,0,159,39824.2634606481,2009-01-11,06:19:23
39.907569,116.305272,0,159,39824.2634722222,2009-01-11,06:19:24
39.907596,116.305186,0,156,39824.2634837963,2009-01-11,06:19:25
39.907589,116.305071,0,158,39824.2634953704,2009-01-11,06:19:26
39.907584,116.304952,0,159,39824.2635069444,2009-01-11,06:19:27
39.907424,116.304892,0,154,39824.2635185185,2009-01-11,06:19:28
39.907388,116.304791,0,153,39824.2635300926,2009-01-11,06:19:29
39.907388,116.304681,0,151,39824.2635416667,2009-01-11,06:19:30
39.907383,116.304592,0,149,39824.2635532407,2009-01-11,06:19:31
39.907383,116.304509,0,149,39824.2635648148,2009-01-11,06:19:32
39.907409,116.304436,0,147,39824.2635763889,2009-01-11,06:19:33
39.907449,116.304375,0,147,39824.263587963,2009-01-11,06:19:34
39.9075,116.304334,0,146,39824.263599537,2009-01-11,06:19:35
39.907555,116.304313,0,145,39824.2636111111,2009-01-11,06:19:36
39.907626,116.304309,0,144,39824.2636226852,2009-01-11,06:19:37
39.907707,116.304312,0,141,39824.2636342593,2009-01-11,06:19:38
39.90779,116.304311,0,139,39824.2636458333,2009-01-11,06:19:39
39.907877,116.304313,0,138,39824.2636574074,2009-01-11,06:19:40
39.907965,116.304313,0,135,39824.2636689815,2009-01-11,06:19:41
39.908052,116.304316,0,132,39824.2636805556,2009-01-11,06:19:42
39.908145,116.304319,0,130,39824.2636921296,2009-01-11,06:19:43
39.908235,116.30432,0,125,39824.2637037037,2009-01-11,06:19:44
39.908325,116.304322,0,125,39824.2637152778,2009-01-11,06:19:45
39.908413,116.304322,0,127,39824.2637268519,2009-01-11,06:19:46
39.908507,116.304324,0,129,39824.2637384259,2009-01-11,06:19:47
39.908605,116.304322,0,128,39824.26375,2009-01-11,06:19:48
39.908705,116.304323,0,127,39824.2637615741,2009-01-11,06:19:49
39.90881,116.304322,0,125,39824.2637731481,2009-01-11,06:19:50
39.908921,116.304319,0,123,39824.2637847222,2009-01-11,06:19:51
39.909033,116.30432,0,122,39824.2637962963,2009-01-11,06:19:52
39.909144,116.30432,0,120,39824.2638078704,2009-01-11,06:19:53
39.909263,116.304322,0,118,39824.2638194444,2009-01-11,06:19:54
39.909381,116.304324,0,119,39824.2638310185,2009-01-11,06:19:55
39.909494,116.304325,0,120,39824.2638425926,2009-01-11,06:19:56
39.909614,116.304321,0,117,39824.2638541667,2009-01-11,06:19:57
39.909725,116.304324,0,115,39824.2638657407,2009-01-11,06:19:58
39.909839,116.304321,0,115,39824.2638773148,2009-01-11,06:19:59
39.909942,116.304324,0,115,39824.2638888889,2009-01-11,06:20:00
39.910046,116.304326,0,114,39824.263900463,2009-01-11,06:20:01
39.910161,116.304319,0,115,39824.263912037,2009-01-11,06:20:02
39.91027,116.304315,0,115,39824.2639236111,2009-01-11,06:20:03
39.910383,116.304311,0,115,39824.2639351852,2009-01-11,06:20:04
39.910496,116.3043,0,116,39824.2639467593,2009-01-11,06:20:05
39.910607,116.304287,0,117,39824.2639583333,2009-01-11,06:20:06
39.910706,116.304277,0,119,39824.2639699074,2009-01-11,06:20:07
39.910804,116.304279,0,124,39824.2639814815,2009-01-11,06:20:08
39.910895,116.304282,0,125,39824.2639930556,2009-01-11,06:20:09
39.910985,116.304278,0,128,39824.2640046296,2009-01-11,06:20:10
39.911083,116.304265,0,131,39824.2640162037,2009-01-11,06:20:11
39.911171,116.304259,0,129,39824.2640277778,2009-01-11,06:20:12
39.91126,116.304258,0,131,39824.2640393519,2009-01-11,06:20:13
39.911358,116.304248,0,126,39824.2640509259,2009-01-11,06:20:14
39.91145,116.304253,0,125,39824.2640625,2009-01-11,06:20:15
39.911543,116.304259,0,124,39824.2640740741,2009-01-11,06:20:16
39.911646,116.304255,0,127,39824.2640856481,2009-01-11,06:20:17
39.911729,116.304259,0,121,39824.2640972222,2009-01-11,06:20:18
39.911821,116.304263,0,122,39824.2641087963,2009-01-11,06:20:19
39.911913,116.304264,0,122,39824.2641203704,2009-01-11,06:20:20
39.912011,116.304264,0,121,39824.2641319444,2009-01-11,06:20:21
39.912103,116.304263,0,120,39824.2641435185,2009-01-11,06:20:22
39.912188,116.304263,0,121,39824.2641550926,2009-01-11,06:20:23
39.912268,116.30426,0,120,39824.2641666667,2009-01-11,06:20:24
39.912339,116.30426,0,120,39824.2641782407,2009-01-11,06:20:25
39.912411,116.304261,0,123,39824.2641898148,2009-01-11,06:20:26
39.91248,116.304263,0,122,39824.2642013889,2009-01-11,06:20:27
39.912551,116.304264,0,122,39824.264212963,2009-01-11,06:20:28
39.912622,116.304265,0,121,39824.264224537,2009-01-11,06:20:29
39.912693,116.304267,0,122,39824.2642361111,2009-01-11,06:20:30
39.912764,116.304268,0,123,39824.2642476852,2009-01-11,06:20:31
39.91284,116.304263,0,121,39824.2642592593,2009-01-11,06:20:32
39.912915,116.304262,0,121,39824.2642708333,2009-01-11,06:20:33
39.912988,116.304261,0,124,39824.2642824074,2009-01-11,06:20:34
39.913066,116.304261,0,124,39824.2642939815,2009-01-11,06:20:35
39.913154,116.304258,0,133,39824.2643055556,2009-01-11,06:20:36
39.913241,116.304256,0,138,39824.2643171296,2009-01-11,06:20:37
39.913321,116.304255,0,144,39824.2643287037,2009-01-11,06:20:38
39.913403,116.304248,0,145,39824.2643402778,2009-01-11,06:20:39
39.91348,116.304247,0,145,39824.2643518519,2009-01-11,06:20:40
39.913557,116.304249,0,147,39824.2643634259,2009-01-11,06:20:41
39.913627,116.304248,0,144,39824.264375,2009-01-11,06:20:42
39.913694,116.304245,0,141,39824.2643865741,2009-01-11,06:20:43
39.913754,116.304239,0,137,39824.2643981481,2009-01-11,06:20:44
39.913808,116.304236,0,141,39824.2644097222,2009-01-11,06:20:45
39.913855,116.304233,0,138,39824.2644212963,2009-01-11,06:20:46
39.913936,116.304228,0,135,39824.2644444444,2009-01-11,06:20:48
39.914005,116.304223,0,134,39824.2644675926,2009-01-11,06:20:50
39.914073,116.304218,0,136,39824.2645023148,2009-01-11,06:20:53
39.914134,116.304219,0,136,39824.264525463,2009-01-11,06:20:55
39.914196,116.304219,0,137,39824.2645486111,2009-01-11,06:20:57
39.91426,116.304221,0,137,39824.2645717593,2009-01-11,06:20:59
39.914337,116.30422,0,132,39824.2645949074,2009-01-11,06:21:01
39.91442,116.304223,0,132,39824.2646180556,2009-01-11,06:21:03
39.91447,116.304226,0,137,39824.2646296296,2009-01-11,06:21:04
39.914521,116.30423,0,137,39824.2646412037,2009-01-11,06:21:05
39.914574,116.304228,0,139,39824.2646527778,2009-01-11,06:21:06
39.914628,116.304229,0,142,39824.2646643519,2009-01-11,06:21:07
39.91468,116.304229,0,143,39824.2646759259,2009-01-11,06:21:08
39.914734,116.304225,0,143,39824.2646875,2009-01-11,06:21:09
39.914788,116.304222,0,144,39824.2646990741,2009-01-11,06:21:10
39.91484,116.304224,0,144,39824.2647106481,2009-01-11,06:21:11
39.914894,116.30422,0,142,39824.2647222222,2009-01-11,06:21:12
39.914951,116.304223,0,140,39824.2647337963,2009-01-11,06:21:13
39.915014,116.304221,0,138,39824.2647453704,2009-01-11,06:21:14
39.91508,116.304214,0,138,39824.2647569444,2009-01-11,06:21:15
39.91515,116.304212,0,137,39824.2647685185,2009-01-11,06:21:16
39.915221,116.304216,0,138,39824.2647800926,2009-01-11,06:21:17
39.915289,116.304218,0,137,39824.2647916667,2009-01-11,06:21:18
39.915358,116.304217,0,136,39824.2648032407,2009-01-11,06:21:19
39.915427,116.304219,0,136,39824.2648148148,2009-01-11,06:21:20
39.915499,116.304217,0,136,39824.2648263889,2009-01-11,06:21:21
39.915572,116.30422,0,139,39824.264837963,2009-01-11,06:21:22
39.91564,116.304216,0,140,39824.264849537,2009-01-11,06:21:23
39.915711,116.304211,0,140,39824.2648611111,2009-01-11,06:21:24
39.915781,116.304212,0,139,39824.2648726852,2009-01-11,06:21:25
39.915848,116.304216,0,139,39824.2648842593,2009-01-11,06:21:26
39.91591,116.304215,0,139,39824.2648958333,2009-01-11,06:21:27
39.91597,116.304214,0,137,39824.2649074074,2009-01-11,06:21:28
39.916031,116.304215,0,140,39824.2649189815,2009-01-11,06:21:29
39.916087,116.304215,0,137,39824.2649305556,2009-01-11,06:21:30
39.916138,116.304218,0,141,39824.2649421296,2009-01-11,06:21:31
39.91619,116.30422,0,140,39824.2649537037,2009-01-11,06:21:32
39.916236,116.304216,0,137,39824.2649652778,2009-01-11,06:21:33
39.916315,116.304218,0,131,39824.2649884259,2009-01-11,06:21:35
39.916382,116.30421,0,126,39824.2650115741,2009-01-11,06:21:37
39.916429,116.304208,0,127,39824.2650347222,2009-01-11,06:21:39
39.916457,116.304209,0,134,39824.2650925926,2009-01-11,06:21:44
39.916457,116.304209,0,134,39824.2651273148,2009-01-11,06:21:47
39.916458,116.304209,0,134,39824.265150463,2009-01-11,06:21:49
39.916517,116.304211,0,137,39824.2651851852,2009-01-11,06:21:52
39.9166,116.304208,0,139,39824.2652083333,2009-01-11,06:21:54
39.916647,116.304205,0,140,39824.2652199074,2009-01-11,06:21:55
39.916699,116.304205,0,138,39824.2652314815,2009-01-11,06:21:56
39.916755,116.304208,0,139,39824.2652430556,2009-01-11,06:21:57
39.916819,116.304208,0,138,39824.2652546296,2009-01-11,06:21:58
39.916894,116.304207,0,140,39824.2652662037,2009-01-11,06:21:59
39.916965,116.304208,0,141,39824.2652777778,2009-01-11,06:22:00
39.917022,116.304209,0,138,39824.2652893519,2009-01-11,06:22:01
39.917076,116.304208,0,137,39824.2653009259,2009-01-11,06:22:02
39.917123,116.304207,0,135,39824.2653125,2009-01-11,06:22:03
39.917189,116.304216,0,139,39824.2653356481,2009-01-11,06:22:05
39.917244,116.304214,0,138,39824.2653587963,2009-01-11,06:22:07
39.91729,116.304197,0,139,39824.2653819444,2009-01-11,06:22:09
39.917357,116.304164,0,133,39824.2654050926,2009-01-11,06:22:11
39.917407,116.304161,0,131,39824.2654166667,2009-01-11,06:22:12
39.917468,116.304162,0,130,39824.2654282407,2009-01-11,06:22:13
39.917545,116.304162,0,128,39824.2654398148,2009-01-11,06:22:14
39.917629,116.30417,0,132,39824.2654513889,2009-01-11,06:22:15
39.917717,116.304168,0,133,39824.265462963,2009-01-11,06:22:16
39.917802,116.304164,0,137,39824.265474537,2009-01-11,06:22:17
39.917881,116.304167,0,139,39824.2654861111,2009-01-11,06:22:18
39.917948,116.304165,0,139,39824.2654976852,2009-01-11,06:22:19
39.918006,116.304165,0,140,39824.2655092593,2009-01-11,06:22:20
39.918057,116.304167,0,140,39824.2655208333,2009-01-11,06:22:21
39.918112,116.304161,0,138,39824.2655324074,2009-01-11,06:22:22
39.918172,116.30416,0,141,39824.2655439815,2009-01-11,06:22:23
39.91824,116.30416,0,146,39824.2655555556,2009-01-11,06:22:24
39.918308,116.30416,0,148,39824.2655671296,2009-01-11,06:22:25
39.918385,116.304161,0,151,39824.2655787037,2009-01-11,06:22:26
39.918462,116.304157,0,149,39824.2655902778,2009-01-11,06:22:27
39.918543,116.304153,0,144,39824.2656018519,2009-01-11,06:22:28
39.918622,116.304153,0,145,39824.2656134259,2009-01-11,06:22:29
39.918702,116.304152,0,146,39824.265625,2009-01-11,06:22:30
39.918781,116.304152,0,147,39824.2656365741,2009-01-11,06:22:31
39.918858,116.304152,0,148,39824.2656481481,2009-01-11,06:22:32
39.918929,116.304151,0,145,39824.2656597222,2009-01-11,06:22:33
39.919,116.304151,0,144,39824.2656712963,2009-01-11,06:22:34
39.919076,116.304153,0,141,39824.2656828704,2009-01-11,06:22:35
39.919155,116.304154,0,140,39824.2656944444,2009-01-11,06:22:36
39.919234,116.304156,0,144,39824.2657060185,2009-01-11,06:22:37
39.919314,116.304152,0,147,39824.2657175926,2009-01-11,06:22:38
39.91939,116.304151,0,148,39824.2657291667,2009-01-11,06:22:39
39.919473,116.304148,0,147,39824.2657407407,2009-01-11,06:22:40
39.919556,116.304146,0,152,39824.2657523148,2009-01-11,06:22:41
39.919639,116.304154,0,154,39824.2657638889,2009-01-11,06:22:42
39.919716,116.30415,0,158,39824.265775463,2009-01-11,06:22:43
39.919796,116.304149,0,158,39824.265787037,2009-01-11,06:22:44
39.91988,116.30415,0,159,39824.2657986111,2009-01-11,06:22:45
39.919968,116.304151,0,160,39824.2658101852,2009-01-11,06:22:46
39.920058,116.304151,0,161,39824.2658217593,2009-01-11,06:22:47
39.920145,116.30415,0,161,39824.2658333333,2009-01-11,06:22:48
39.920236,116.304154,0,163,39824.2658449074,2009-01-11,06:22:49
39.920329,116.304149,0,164,39824.2658564815,2009-01-11,06:22:50
39.92043,116.304152,0,168,39824.2658680556,2009-01-11,06:22:51
39.920526,116.304154,0,172,39824.2658796296,2009-01-11,06:22:52
39.920616,116.304149,0,168,39824.2658912037,2009-01-11,06:22:53
39.920713,116.304147,0,164,39824.2659027778,2009-01-11,06:22:54
39.920804,116.304148,0,163,39824.2659143518,2009-01-11,06:22:55
39.920889,116.304148,0,162,39824.2659259259,2009-01-11,06:22:56
39.920961,116.304145,0,169,39824.2659375,2009-01-11,06:22:57
39.921053,116.304148,0,171,39824.2659490741,2009-01-11,06:22:58
39.92114,116.304144,0,170,39824.2659606481,2009-01-11,06:22:59
39.921222,116.30414,0,166,39824.2659722222,2009-01-11,06:23:00
39.921307,116.304141,0,170,39824.2659837963,2009-01-11,06:23:01
39.921398,116.304143,0,167,39824.2659953704,2009-01-11,06:23:02
39.921489,116.304148,0,169,39824.2660069444,2009-01-11,06:23:03
39.921583,116.304153,0,172,39824.2660185185,2009-01-11,06:23:04
39.92168,116.304156,0,171,39824.2660300926,2009-01-11,06:23:05
39.921777,116.304156,0,173,39824.2660416667,2009-01-11,06:23:06
39.921878,116.304155,0,172,39824.2660532407,2009-01-11,06:23:07
39.92198,116.304158,0,173,39824.2660648148,2009-01-11,06:23:08
39.922089,116.304154,0,175,39824.2660763889,2009-01-11,06:23:09
39.922188,116.304153,0,169,39824.266087963,2009-01-11,06:23:10
39.922291,116.304154,0,171,39824.266099537,2009-01-11,06:23:11
39.922391,116.304153,0,170,39824.2661111111,2009-01-11,06:23:12
39.922495,116.304148,0,171,39824.2661226852,2009-01-11,06:23:13
39.922598,116.304147,0,174,39824.2661342593,2009-01-11,06:23:14
39.922695,116.30415,0,172,39824.2661458333,2009-01-11,06:23:15
39.922794,116.304151,0,174,39824.2661574074,2009-01-11,06:23:16
39.922891,116.304153,0,175,39824.2661689815,2009-01-11,06:23:17
39.922989,116.304156,0,177,39824.2661805556,2009-01-11,06:23:18
39.923096,116.304163,0,172,39824.2661921296,2009-01-11,06:23:19
39.923208,116.304157,0,175,39824.2662037037,2009-01-11,06:23:20
39.923305,116.30415,0,173,39824.2662152778,2009-01-11,06:23:21
39.923405,116.304147,0,172,39824.2662268518,2009-01-11,06:23:22
39.923503,116.304145,0,172,39824.2662384259,2009-01-11,06:23:23
39.923609,116.30414,0,172,39824.26625,2009-01-11,06:23:24
39.923713,116.304139,0,173,39824.2662615741,2009-01-11,06:23:25
39.923809,116.304134,0,172,39824.2662731481,2009-01-11,06:23:26
39.923904,116.304132,0,169,39824.2662847222,2009-01-11,06:23:27
39.923993,116.304134,0,166,39824.2662962963,2009-01-11,06:23:28
39.924076,116.304133,0,167,39824.2663078704,2009-01-11,06:23:29
39.924158,116.304131,0,168,39824.2663194444,2009-01-11,06:23:30
39.924244,116.304137,0,167,39824.2663310185,2009-01-11,06:23:31
39.924332,116.304133,0,164,39824.2663425926,2009-01-11,06:23:32
39.924415,116.304136,0,165,39824.2663541667,2009-01-11,06:23:33
39.924503,116.304133,0,162,39824.2663657407,2009-01-11,06:23:34
39.924592,116.304132,0,161,39824.2663773148,2009-01-11,06:23:35
39.924674,116.304127,0,157,39824.2663888889,2009-01-11,06:23:36
39.924751,116.304125,0,154,39824.266400463,2009-01-11,06:23:37
39.924824,116.304134,0,155,39824.266412037,2009-01-11,06:23:38
39.924894,116.304134,0,155,39824.2664236111,2009-01-11,06:23:39
39.924962,116.30413,0,151,39824.2664351852,2009-01-11,06:23:40
39.925028,116.304126,0,147,39824.2664467593,2009-01-11,06:23:41
39.92509,116.304128,0,145,39824.2664583333,2009-01-11,06:23:42
39.925152,116.304127,0,144,39824.2664699074,2009-01-11,06:23:43
39.92521,116.30413,0,141,39824.2664814815,2009-01-11,06:23:44
39.925254,116.304147,0,142,39824.2664930556,2009-01-11,06:23:45
39.925305,116.304157,0,143,39824.2665046296,2009-01-11,06:23:46
39.925364,116.304171,0,147,39824.2665162037,2009-01-11,06:23:47
39.925434,116.304161,0,144,39824.2665277778,2009-01-11,06:23:48
39.925506,116.304158,0,143,39824.2665393518,2009-01-11,06:23:49
39.925586,116.304161,0,140,39824.2665509259,2009-01-11,06:23:50
39.92566,116.304162,0,139,39824.2665625,2009-01-11,06:23:51
39.925735,116.30416,0,139,39824.2665740741,2009-01-11,06:23:52
39.925806,116.304156,0,141,39824.2665856481,2009-01-11,06:23:53
39.925869,116.304141,0,143,39824.2665972222,2009-01-11,06:23:54
39.925934,116.304145,0,143,39824.2666087963,2009-01-11,06:23:55
39.925994,116.304154,0,143,39824.2666203704,2009-01-11,06:23:56
39.926043,116.304144,0,145,39824.2666319444,2009-01-11,06:23:57
39.926103,116.304141,0,148,39824.2666435185,2009-01-11,06:23:58
39.926161,116.30414,0,146,39824.2666550926,2009-01-11,06:23:59
39.926226,116.304134,0,146,39824.2666666667,2009-01-11,06:24:00
39.926316,116.30407,0,165,39824.2666782407,2009-01-11,06:24:01
39.926374,116.304078,0,167,39824.2666898148,2009-01-11,06:24:02
39.926451,116.304101,0,169,39824.2667013889,2009-01-11,06:24:03
39.926517,116.304125,0,170,39824.266712963,2009-01-11,06:24:04
39.926584,116.304123,0,170,39824.266724537,2009-01-11,06:24:05
39.926661,116.30413,0,167,39824.2667361111,2009-01-11,06:24:06
39.926735,116.304133,0,165,39824.2667476852,2009-01-11,06:24:07
39.926796,116.304126,0,164,39824.2667592593,2009-01-11,06:24:08
39.926851,116.304126,0,164,39824.2667708333,2009-01-11,06:24:09
39.926903,116.304118,0,158,39824.2667824074,2009-01-11,06:24:10
39.926949,116.304107,0,155,39824.2667939815,2009-01-11,06:24:11
39.926999,116.304099,0,155,39824.2668055556,2009-01-11,06:24:12
39.927048,116.304091,0,159,39824.2668171296,2009-01-11,06:24:13
39.927107,116.304073,0,158,39824.2668287037,2009-01-11,06:24:14
39.927166,116.304051,0,160,39824.2668402778,2009-01-11,06:24:15
39.927221,116.304042,0,160,39824.2668518518,2009-01-11,06:24:16
39.927276,116.304039,0,162,39824.2668634259,2009-01-11,06:24:17
39.927336,116.304038,0,168,39824.266875,2009-01-11,06:24:18
39.927395,116.304039,0,176,39824.2668865741,2009-01-11,06:24:19
39.92745,116.304043,0,176,39824.2668981481,2009-01-11,06:24:20
39.927518,116.304051,0,177,39824.2669097222,2009-01-11,06:24:21
39.927587,116.304063,0,184,39824.2669212963,2009-01-11,06:24:22
39.927621,116.304104,0,181,39824.2669328704,2009-01-11,06:24:23
39.927665,116.304115,0,179,39824.2669444444,2009-01-11,06:24:24
39.927727,116.304112,0,183,39824.2669560185,2009-01-11,06:24:25
39.927797,116.304115,0,185,39824.2669675926,2009-01-11,06:24:26
39.927866,116.304118,0,187,39824.2669791667,2009-01-11,06:24:27
39.927941,116.304113,0,186,39824.2669907407,2009-01-11,06:24:28
39.928031,116.304114,0,185,39824.2670023148,2009-01-11,06:24:29
39.928115,116.304113,0,185,39824.2670138889,2009-01-11,06:24:30
39.928205,116.304083,0,193,39824.267025463,2009-01-11,06:24:31
39.928289,116.304074,0,197,39824.267037037,2009-01-11,06:24:32
39.928398,116.304035,0,207,39824.2670486111,2009-01-11,06:24:33
39.928491,116.304007,0,201,39824.2670601852,2009-01-11,06:24:34
39.928577,116.303998,0,199,39824.2670717593,2009-01-11,06:24:35
39.928668,116.303996,0,200,39824.2670833333,2009-01-11,06:24:36
39.928776,116.303992,0,205,39824.2670949074,2009-01-11,06:24:37
39.928865,116.304005,0,206,39824.2671064815,2009-01-11,06:24:38
39.928952,116.304022,0,202,39824.2671180556,2009-01-11,06:24:39
39.929028,116.304032,0,201,39824.2671296296,2009-01-11,06:24:40
39.929103,116.30404,0,198,39824.2671412037,2009-01-11,06:24:41
39.929184,116.304027,0,191,39824.2671527778,2009-01-11,06:24:42
39.929253,116.304034,0,191,39824.2671643518,2009-01-11,06:24:43
39.929321,116.304042,0,192,39824.2671759259,2009-01-11,06:24:44
39.929387,116.304051,0,195,39824.2671875,2009-01-11,06:24:45
39.929454,116.304061,0,196,39824.2671990741,2009-01-11,06:24:46
39.92952,116.304065,0,199,39824.2672106481,2009-01-11,06:24:47
39.929589,116.304067,0,199,39824.2672222222,2009-01-11,06:24:48
39.929665,116.304067,0,201,39824.2672337963,2009-01-11,06:24:49
39.929706,116.304087,0,179,39824.2672453704,2009-01-11,06:24:50
39.929781,116.304093,0,172,39824.2672569444,2009-01-11,06:24:51
39.929858,116.304097,0,167,39824.2672685185,2009-01-11,06:24:52
39.929938,116.304105,0,160,39824.2672800926,2009-01-11,06:24:53
39.930022,116.304107,0,158,39824.2672916667,2009-01-11,06:24:54
39.930112,116.304108,0,158,39824.2673032407,2009-01-11,06:24:55
39.930204,116.304113,0,159,39824.2673148148,2009-01-11,06:24:56
39.930296,116.304116,0,157,39824.2673263889,2009-01-11,06:24:57
39.930389,116.30412,0,157,39824.267337963,2009-01-11,06:24:58
39.930485,116.304128,0,157,39824.267349537,2009-01-11,06:24:59
39.930579,116.30413,0,154,39824.2673611111,2009-01-11,06:25:00
39.930676,116.304134,0,158,39824.2673726852,2009-01-11,06:25:01
39.930778,116.304133,0,161,39824.2673842593,2009-01-11,06:25:02
39.930879,116.30413,0,161,39824.2673958333,2009-01-11,06:25:03
39.93098,116.304126,0,158,39824.2674074074,2009-01-11,06:25:04
39.931082,116.304124,0,161,39824.2674189815,2009-01-11,06:25:05
39.931187,116.304128,0,160,39824.2674305556,2009-01-11,06:25:06
39.931288,116.304128,0,158,39824.2674421296,2009-01-11,06:25:07
39.93139,116.304122,0,154,39824.2674537037,2009-01-11,06:25:08
39.931488,116.304123,0,156,39824.2674652778,2009-01-11,06:25:09
39.931582,116.304132,0,156,39824.2674768518,2009-01-11,06:25:10
39.931669,116.304132,0,157,39824.2674884259,2009-01-11,06:25:11
39.931748,116.304128,0,162,39824.2675,2009-01-11,06:25:12
39.931817,116.304131,0,160,39824.2675115741,2009-01-11,06:25:13
39.931883,116.304128,0,154,39824.2675231481,2009-01-11,06:25:14
39.93195,116.304128,0,151,39824.2675347222,2009-01-11,06:25:15
39.932007,116.304132,0,155,39824.2675462963,2009-01-11,06:25:16
39.932058,116.304135,0,157,39824.2675578704,2009-01-11,06:25:17
39.932113,116.304136,0,158,39824.2675694444,2009-01-11,06:25:18
39.932159,116.304138,0,162,39824.2675810185,2009-01-11,06:25:19
39.932211,116.30414,0,157,39824.2675925926,2009-01-11,06:25:20
39.932268,116.304138,0,157,39824.2676041667,2009-01-11,06:25:21
39.932317,116.304129,0,159,39824.2676157407,2009-01-11,06:25:22
39.932361,116.304117,0,155,39824.2676273148,2009-01-11,06:25:23
39.932453,116.304122,0,154,39824.267650463,2009-01-11,06:25:25
39.932499,116.304119,0,150,39824.267662037,2009-01-11,06:25:26
39.932545,116.304108,0,143,39824.2676736111,2009-01-11,06:25:27
39.932601,116.30411,0,145,39824.2676851852,2009-01-11,06:25:28
39.932666,116.304108,0,143,39824.2676967593,2009-01-11,06:25:29
39.932735,116.3041,0,142,39824.2677083333,2009-01-11,06:25:30
39.932809,116.304101,0,140,39824.2677199074,2009-01-11,06:25:31
39.932882,116.304107,0,141,39824.2677314815,2009-01-11,06:25:32
39.932959,116.304116,0,143,39824.2677430556,2009-01-11,06:25:33
39.933043,116.304121,0,146,39824.2677546296,2009-01-11,06:25:34
39.933132,116.304134,0,149,39824.2677662037,2009-01-11,06:25:35
39.933232,116.304119,0,149,39824.2677777778,2009-01-11,06:25:36
39.933306,116.304129,0,156,39824.2677893518,2009-01-11,06:25:37
39.93338,116.304124,0,154,39824.2678009259,2009-01-11,06:25:38
39.933475,116.30411,0,159,39824.2678125,2009-01-11,06:25:39
39.933571,116.304082,0,162,39824.2678240741,2009-01-11,06:25:40
39.933646,116.304071,0,160,39824.2678356481,2009-01-11,06:25:41
39.93372,116.30407,0,161,39824.2678472222,2009-01-11,06:25:42
39.93379,116.304081,0,157,39824.2678587963,2009-01-11,06:25:43
39.933872,116.304071,0,159,39824.2678703704,2009-01-11,06:25:44
39.933934,116.304049,0,150,39824.2678819444,2009-01-11,06:25:45
39.934041,116.304041,0,143,39824.2678935185,2009-01-11,06:25:46
39.934125,116.304026,0,132,39824.2679050926,2009-01-11,06:25:47
39.93422,116.304027,0,129,39824.2679166667,2009-01-11,06:25:48
39.934307,116.30402,0,128,39824.2679282407,2009-01-11,06:25:49
39.9344,116.30403,0,125,39824.2679398148,2009-01-11,06:25:50
39.934494,116.304037,0,121,39824.2679513889,2009-01-11,06:25:51
39.934589,116.304044,0,119,39824.267962963,2009-01-11,06:25:52
39.93468,116.304059,0,122,39824.267974537,2009-01-11,06:25:53
39.934775,116.304055,0,125,39824.2679861111,2009-01-11,06:25:54
39.934867,116.304058,0,125,39824.2679976852,2009-01-11,06:25:55
39.934971,116.304066,0,135,39824.2680092593,2009-01-11,06:25:56
39.935074,116.304061,0,131,39824.2680208333,2009-01-11,06:25:57
39.935173,116.30407,0,130,39824.2680324074,2009-01-11,06:25:58
39.935266,116.304073,0,130,39824.2680439815,2009-01-11,06:25:59
39.935373,116.304057,0,136,39824.2680555556,2009-01-11,06:26:00
39.935443,116.304073,0,129,39824.2680671296,2009-01-11,06:26:01
39.935521,116.304078,0,127,39824.2680787037,2009-01-11,06:26:02
39.935602,116.304059,0,121,39824.2680902778,2009-01-11,06:26:03
39.935688,116.304056,0,117,39824.2681018518,2009-01-11,06:26:04
39.935768,116.304054,0,119,39824.2681134259,2009-01-11,06:26:05
39.935831,116.304056,0,117,39824.268125,2009-01-11,06:26:06
39.935899,116.304062,0,118,39824.2681365741,2009-01-11,06:26:07
39.935969,116.30407,0,117,39824.2681481481,2009-01-11,06:26:08
39.936037,116.304088,0,120,39824.2681597222,2009-01-11,06:26:09
39.936117,116.304097,0,125,39824.2681712963,2009-01-11,06:26:10
39.936204,116.3041,0,126,39824.2681828704,2009-01-11,06:26:11
39.936299,116.304103,0,128,39824.2681944444,2009-01-11,06:26:12
39.936402,116.304109,0,129,39824.2682060185,2009-01-11,06:26:13
39.936513,116.304114,0,129,39824.2682175926,2009-01-11,06:26:14
39.936621,116.304125,0,132,39824.2682291667,2009-01-11,06:26:15
39.936733,116.30413,0,132,39824.2682407407,2009-01-11,06:26:16
39.936842,116.304135,0,131,39824.2682523148,2009-01-11,06:26:17
39.93695,116.304139,0,131,39824.2682638889,2009-01-11,06:26:18
39.937055,116.304138,0,132,39824.268275463,2009-01-11,06:26:19
39.93716,116.30414,0,134,39824.268287037,2009-01-11,06:26:20
39.937266,116.304142,0,135,39824.2682986111,2009-01-11,06:26:21
39.937366,116.304144,0,136,39824.2683101852,2009-01-11,06:26:22
39.937471,116.304142,0,136,39824.2683217593,2009-01-11,06:26:23
39.93757,116.30413,0,136,39824.2683333333,2009-01-11,06:26:24
39.937666,116.304119,0,137,39824.2683449074,2009-01-11,06:26:25
39.937764,116.304113,0,137,39824.2683564815,2009-01-11,06:26:26
39.937861,116.304122,0,141,39824.2683680556,2009-01-11,06:26:27
39.937967,116.304119,0,144,39824.2683796296,2009-01-11,06:26:28
39.938081,116.304118,0,144,39824.2683912037,2009-01-11,06:26:29
39.938193,116.304118,0,146,39824.2684027778,2009-01-11,06:26:30
39.938306,116.304113,0,148,39824.2684143518,2009-01-11,06:26:31
39.938413,116.304108,0,149,39824.2684259259,2009-01-11,06:26:32
39.938526,116.304105,0,152,39824.2684375,2009-01-11,06:26:33
39.938631,116.304106,0,153,39824.2684490741,2009-01-11,06:26:34
39.938729,116.304107,0,155,39824.2684606481,2009-01-11,06:26:35
39.938829,116.30411,0,157,39824.2684722222,2009-01-11,06:26:36
39.938928,116.304112,0,159,39824.2684837963,2009-01-11,06:26:37
39.939028,116.304115,0,162,39824.2684953704,2009-01-11,06:26:38
39.939127,116.304118,0,165,39824.2685069444,2009-01-11,06:26:39
39.939226,116.304119,0,168,39824.2685185185,2009-01-11,06:26:40
39.939326,116.304126,0,173,39824.2685300926,2009-01-11,06:26:41
39.939429,116.304161,0,178,39824.2685416667,2009-01-11,06:26:42
39.939419,116.304277,0,176,39824.2685532407,2009-01-11,06:26:43
39.939534,116.304249,0,177,39824.2685648148,2009-01-11,06:26:44
39.939636,116.304226,0,176,39824.2685763889,2009-01-11,06:26:45
39.939729,116.304206,0,177,39824.268587963,2009-01-11,06:26:46
39.939829,116.304176,0,172,39824.268599537,2009-01-11,06:26:47
39.939918,116.304171,0,174,39824.2686111111,2009-01-11,06:26:48
39.940031,116.304169,0,170,39824.2686226852,2009-01-11,06:26:49
39.940193,116.304167,0,157,39824.2686342593,2009-01-11,06:26:50
39.940332,116.304163,0,148,39824.2686458333,2009-01-11,06:26:51
39.940472,116.304149,0,146,39824.2686574074,2009-01-11,06:26:52
39.940616,116.304131,0,142,39824.2686689815,2009-01-11,06:26:53
39.940761,116.304122,0,141,39824.2686805556,2009-01-11,06:26:54
39.940895,116.30412,0,140,39824.2686921296,2009-01-11,06:26:55
39.941029,116.304119,0,138,39824.2687037037,2009-01-11,06:26:56
39.941163,116.304118,0,136,39824.2687152778,2009-01-11,06:26:57
39.941294,116.304104,0,134,39824.2687268518,2009-01-11,06:26:58
39.941428,116.304099,0,132,39824.2687384259,2009-01-11,06:26:59
39.94156,116.3041,0,130,39824.26875,2009-01-11,06:27:00
39.941694,116.304103,0,129,39824.2687615741,2009-01-11,06:27:01
39.941831,116.304112,0,128,39824.2687731481,2009-01-11,06:27:02
39.941964,116.30412,0,127,39824.2687847222,2009-01-11,06:27:03
39.942081,116.304119,0,127,39824.2687962963,2009-01-11,06:27:04
39.942207,116.304122,0,127,39824.2688078704,2009-01-11,06:27:05
39.942325,116.304122,0,127,39824.2688194444,2009-01-11,06:27:06
39.942431,116.304118,0,128,39824.2688310185,2009-01-11,06:27:07
39.942541,116.304111,0,126,39824.2688425926,2009-01-11,06:27:08
39.942645,116.304099,0,123,39824.2688541667,2009-01-11,06:27:09
39.942754,116.304101,0,120,39824.2688657407,2009-01-11,06:27:10
39.942864,116.304096,0,118,39824.2688773148,2009-01-11,06:27:11
39.94298,116.304089,0,115,39824.2688888889,2009-01-11,06:27:12
39.943091,116.304082,0,116,39824.268900463,2009-01-11,06:27:13
39.943199,116.30407,0,114,39824.268912037,2009-01-11,06:27:14
39.943306,116.304071,0,114,39824.2689236111,2009-01-11,06:27:15
39.943409,116.304064,0,115,39824.2689351852,2009-01-11,06:27:16
39.94351,116.304063,0,115,39824.2689467593,2009-01-11,06:27:17
39.943613,116.304064,0,113,39824.2689583333,2009-01-11,06:27:18
39.943705,116.304073,0,118,39824.2689699074,2009-01-11,06:27:19
39.943791,116.304066,0,115,39824.2689814815,2009-01-11,06:27:20
39.943885,116.304056,0,114,39824.2689930556,2009-01-11,06:27:21
39.94397,116.304047,0,118,39824.2690046296,2009-01-11,06:27:22
39.944067,116.304044,0,124,39824.2690162037,2009-01-11,06:27:23
39.944149,116.304046,0,126,39824.2690277778,2009-01-11,06:27:24
39.944238,116.304047,0,126,39824.2690393519,2009-01-11,06:27:25
39.944326,116.304048,0,127,39824.2690509259,2009-01-11,06:27:26
39.944422,116.304044,0,126,39824.2690625,2009-01-11,06:27:27
39.944506,116.304032,0,125,39824.2690740741,2009-01-11,06:27:28
39.944584,116.30402,0,122,39824.2690856481,2009-01-11,06:27:29
39.94467,116.304005,0,122,39824.2690972222,2009-01-11,06:27:30
39.944756,116.303996,0,123,39824.2691087963,2009-01-11,06:27:31
39.944838,116.303985,0,117,39824.2691203704,2009-01-11,06:27:32
39.944918,116.303976,0,119,39824.2691319444,2009-01-11,06:27:33
39.944993,116.303971,0,119,39824.2691435185,2009-01-11,06:27:34
39.945068,116.303965,0,123,39824.2691550926,2009-01-11,06:27:35
39.945136,116.303962,0,125,39824.2691666667,2009-01-11,06:27:36
39.945198,116.303957,0,125,39824.2691782407,2009-01-11,06:27:37
39.945263,116.303951,0,123,39824.2691898148,2009-01-11,06:27:38
39.945329,116.303952,0,123,39824.2692013889,2009-01-11,06:27:39
39.945392,116.303947,0,121,39824.269212963,2009-01-11,06:27:40
39.945458,116.303935,0,120,39824.269224537,2009-01-11,06:27:41
39.945529,116.303925,0,120,39824.2692361111,2009-01-11,06:27:42
39.945603,116.303911,0,118,39824.2692476852,2009-01-11,06:27:43
39.94568,116.303907,0,113,39824.2692592593,2009-01-11,06:27:44
39.94575,116.303906,0,114,39824.2692708333,2009-01-11,06:27:45
39.945823,116.303903,0,115,39824.2692824074,2009-01-11,06:27:46
39.945899,116.303899,0,116,39824.2692939815,2009-01-11,06:27:47
39.945982,116.303902,0,116,39824.2693055556,2009-01-11,06:27:48
39.946069,116.303898,0,118,39824.2693171296,2009-01-11,06:27:49
39.946158,116.303894,0,117,39824.2693287037,2009-01-11,06:27:50
39.946247,116.303889,0,118,39824.2693402778,2009-01-11,06:27:51
39.946335,116.303882,0,117,39824.2693518519,2009-01-11,06:27:52
39.946429,116.303883,0,120,39824.2693634259,2009-01-11,06:27:53
39.946518,116.303876,0,119,39824.269375,2009-01-11,06:27:54
39.946606,116.303868,0,118,39824.2693865741,2009-01-11,06:27:55
39.946694,116.303863,0,120,39824.2693981482,2009-01-11,06:27:56
39.94678,116.303858,0,125,39824.2694097222,2009-01-11,06:27:57
39.946863,116.30385,0,126,39824.2694212963,2009-01-11,06:27:58
39.946947,116.303841,0,128,39824.2694328704,2009-01-11,06:27:59
39.947026,116.303839,0,129,39824.2694444444,2009-01-11,06:28:00
39.947106,116.303823,0,122,39824.2694560185,2009-01-11,06:28:01
39.947175,116.303824,0,126,39824.2694675926,2009-01-11,06:28:02
39.947246,116.303813,0,124,39824.2694791667,2009-01-11,06:28:03
39.947325,116.303806,0,122,39824.2694907407,2009-01-11,06:28:04
39.947404,116.303805,0,125,39824.2695023148,2009-01-11,06:28:05
39.947478,116.303801,0,127,39824.2695138889,2009-01-11,06:28:06
39.947552,116.303798,0,130,39824.269525463,2009-01-11,06:28:07
39.947635,116.303792,0,128,39824.269537037,2009-01-11,06:28:08
39.94772,116.303789,0,126,39824.2695486111,2009-01-11,06:28:09
39.947806,116.303777,0,123,39824.2695601852,2009-01-11,06:28:10
39.947901,116.303766,0,120,39824.2695717593,2009-01-11,06:28:11
39.948002,116.303756,0,125,39824.2695833333,2009-01-11,06:28:12
39.9481,116.303743,0,125,39824.2695949074,2009-01-11,06:28:13
39.9482,116.303733,0,127,39824.2696064815,2009-01-11,06:28:14
39.948295,116.303725,0,127,39824.2696180556,2009-01-11,06:28:15
39.948381,116.303719,0,129,39824.2696296296,2009-01-11,06:28:16
39.948464,116.303702,0,130,39824.2696412037,2009-01-11,06:28:17
39.948529,116.30369,0,129,39824.2696527778,2009-01-11,06:28:18
39.948602,116.303689,0,130,39824.2696643519,2009-01-11,06:28:19
39.948678,116.303698,0,131,39824.2696759259,2009-01-11,06:28:20
39.948751,116.3037,0,131,39824.2696875,2009-01-11,06:28:21
39.948838,116.3037,0,131,39824.2696990741,2009-01-11,06:28:22
39.948931,116.3037,0,133,39824.2697106482,2009-01-11,06:28:23
39.949032,116.303697,0,132,39824.2697222222,2009-01-11,06:28:24
39.949142,116.303689,0,133,39824.2697337963,2009-01-11,06:28:25
39.949257,116.303681,0,132,39824.2697453704,2009-01-11,06:28:26
39.949373,116.303682,0,133,39824.2697569444,2009-01-11,06:28:27
39.949491,116.303689,0,133,39824.2697685185,2009-01-11,06:28:28
39.949606,116.303703,0,132,39824.2697800926,2009-01-11,06:28:29
39.949725,116.3037,0,135,39824.2697916667,2009-01-11,06:28:30
39.949849,116.303693,0,135,39824.2698032407,2009-01-11,06:28:31
39.949974,116.303685,0,135,39824.2698148148,2009-01-11,06:28:32
39.9501,116.303679,0,133,39824.2698263889,2009-01-11,06:28:33
39.950242,116.303683,0,133,39824.269837963,2009-01-11,06:28:34
39.950359,116.303676,0,134,39824.269849537,2009-01-11,06:28:35
39.950478,116.303669,0,134,39824.2698611111,2009-01-11,06:28:36
39.950595,116.303659,0,134,39824.2698726852,2009-01-11,06:28:37
39.950719,116.303642,0,129,39824.2698842593,2009-01-11,06:28:38
39.950842,116.303638,0,128,39824.2698958333,2009-01-11,06:28:39
39.95096,116.303632,0,128,39824.2699074074,2009-01-11,06:28:40
39.951076,116.303628,0,128,39824.2699189815,2009-01-11,06:28:41
39.951187,116.303627,0,127,39824.2699305556,2009-01-11,06:28:42
39.951294,116.303626,0,128,39824.2699421296,2009-01-11,06:28:43
39.951401,116.303623,0,128,39824.2699537037,2009-01-11,06:28:44
39.951503,116.303614,0,128,39824.2699652778,2009-01-11,06:28:45
39.951597,116.303603,0,127,39824.2699768519,2009-01-11,06:28:46
39.951688,116.303592,0,127,39824.2699884259,2009-01-11,06:28:47
39.951772,116.303576,0,129,39824.27,2009-01-11,06:28:48
39.951877,116.303575,0,129,39824.2700115741,2009-01-11,06:28:49
39.951983,116.303577,0,131,39824.2700231481,2009-01-11,06:28:50
39.952078,116.303573,0,133,39824.2700347222,2009-01-11,06:28:51
39.952188,116.303582,0,134,39824.2700462963,2009-01-11,06:28:52
39.952285,116.303586,0,136,39824.2700578704,2009-01-11,06:28:53
39.952374,116.303584,0,141,39824.2700694444,2009-01-11,06:28:54
39.952466,116.303588,0,142,39824.2700810185,2009-01-11,06:28:55
39.952549,116.303589,0,144,39824.2700925926,2009-01-11,06:28:56
39.952629,116.303586,0,146,39824.2701041667,2009-01-11,06:28:57
39.9527,116.30358,0,148,39824.2701157407,2009-01-11,06:28:58
39.952772,116.303567,0,152,39824.2701273148,2009-01-11,06:28:59
39.952842,116.303559,0,154,39824.2701388889,2009-01-11,06:29:00
39.952912,116.303554,0,156,39824.270150463,2009-01-11,06:29:01
39.952991,116.303549,0,159,39824.270162037,2009-01-11,06:29:02
39.953086,116.303538,0,163,39824.2701736111,2009-01-11,06:29:03
39.953193,116.303522,0,169,39824.2701851852,2009-01-11,06:29:04
39.953306,116.303506,0,175,39824.2701967593,2009-01-11,06:29:05
39.953417,116.303488,0,180,39824.2702083333,2009-01-11,06:29:06
39.953537,116.303486,0,185,39824.2702199074,2009-01-11,06:29:07
39.953653,116.303476,0,186,39824.2702314815,2009-01-11,06:29:08
39.953791,116.303466,0,182,39824.2702430556,2009-01-11,06:29:09
39.953923,116.303462,0,180,39824.2702546296,2009-01-11,06:29:10
39.954056,116.303456,0,175,39824.2702662037,2009-01-11,06:29:11
39.954173,116.303446,0,173,39824.2702777778,2009-01-11,06:29:12
39.954282,116.303443,0,176,39824.2702893519,2009-01-11,06:29:13
39.954382,116.30343,0,174,39824.2703009259,2009-01-11,06:29:14
39.95448,116.303428,0,177,39824.2703125,2009-01-11,06:29:15
39.954563,116.303425,0,177,39824.2703240741,2009-01-11,06:29:16
39.954647,116.303413,0,178,39824.2703356481,2009-01-11,06:29:17
39.954717,116.303407,0,179,39824.2703472222,2009-01-11,06:29:18
39.954792,116.303403,0,182,39824.2703587963,2009-01-11,06:29:19
39.954862,116.303395,0,183,39824.2703703704,2009-01-11,06:29:20
39.954941,116.303391,0,186,39824.2703819444,2009-01-11,06:29:21
39.955015,116.303385,0,184,39824.2703935185,2009-01-11,06:29:22
39.955093,116.303379,0,181,39824.2704050926,2009-01-11,06:29:23
39.955162,116.303376,0,180,39824.2704166667,2009-01-11,06:29:24
39.955237,116.30338,0,183,39824.2704282407,2009-01-11,06:29:25
39.955306,116.303378,0,182,39824.2704398148,2009-01-11,06:29:26
39.955369,116.303377,0,183,39824.2704513889,2009-01-11,06:29:27
39.955425,116.30337,0,182,39824.270462963,2009-01-11,06:29:28
39.955481,116.303305,0,184,39824.270474537,2009-01-11,06:29:29
39.955539,116.30324,0,186,39824.2704861111,2009-01-11,06:29:30
39.955591,116.303215,0,186,39824.2704976852,2009-01-11,06:29:31
39.955634,116.30319,0,185,39824.2705092593,2009-01-11,06:29:32
39.955681,116.303179,0,181,39824.2705208333,2009-01-11,06:29:33
39.955734,116.303165,0,180,39824.2705324074,2009-01-11,06:29:34
39.955784,116.303156,0,179,39824.2705439815,2009-01-11,06:29:35
39.955828,116.30314,0,178,39824.2705555556,2009-01-11,06:29:36
39.955902,116.303125,0,176,39824.2705787037,2009-01-11,06:29:38
39.95596,116.303118,0,174,39824.2706018519,2009-01-11,06:29:40
39.956012,116.303115,0,171,39824.2706365741,2009-01-11,06:29:43
39.956065,116.303119,0,175,39824.2706944444,2009-01-11,06:29:48
39.956102,116.303128,0,166,39824.2707523148,2009-01-11,06:29:53
39.956136,116.303122,0,165,39824.2708101852,2009-01-11,06:29:58
39.956168,116.303119,0,167,39824.2708680556,2009-01-11,06:30:03
39.956197,116.303107,0,169,39824.2709259259,2009-01-11,06:30:08
39.956217,116.303083,0,172,39824.2709837963,2009-01-11,06:30:13
39.956235,116.30311,0,183,39824.2710416667,2009-01-11,06:30:18
39.956209,116.303159,0,197,39824.271099537,2009-01-11,06:30:23
39.956209,116.303161,0,198,39824.2711574074,2009-01-11,06:30:28
39.956209,116.303161,0,198,39824.2711921296,2009-01-11,06:30:31
39.956206,116.303162,0,198,39824.2712152778,2009-01-11,06:30:33
39.956197,116.303163,0,198,39824.2712731481,2009-01-11,06:30:38
39.956188,116.303163,0,199,39824.2713310185,2009-01-11,06:30:43
39.956184,116.303163,0,199,39824.2713888889,2009-01-11,06:30:48
39.95618,116.303162,0,199,39824.2714467593,2009-01-11,06:30:53
39.95618,116.303162,0,199,39824.2714814815,2009-01-11,06:30:56
39.956176,116.303162,0,199,39824.2715046296,2009-01-11,06:30:58
39.956167,116.303163,0,200,39824.2715625,2009-01-11,06:31:03
39.956155,116.303163,0,200,39824.2716203704,2009-01-11,06:31:08
39.956124,116.3032,0,206,39824.2716666667,2009-01-11,06:31:12
39.956137,116.303261,0,214,39824.271724537,2009-01-11,06:31:17
39.956171,116.303383,0,224,39824.2717476852,2009-01-11,06:31:19
39.956183,116.303446,0,230,39824.2717592593,2009-01-11,06:31:20
39.956242,116.303479,0,233,39824.2717824074,2009-01-11,06:31:22
39.956245,116.303532,0,243,39824.2718287037,2009-01-11,06:31:26
39.956233,116.303579,0,251,39824.2718865741,2009-01-11,06:31:31
39.956233,116.303579,0,251,39824.2719212963,2009-01-11,06:31:34
39.956235,116.30358,0,252,39824.2719444444,2009-01-11,06:31:36
39.956257,116.303582,0,255,39824.2720023148,2009-01-11,06:31:41
39.9563,116.303543,0,256,39824.272025463,2009-01-11,06:31:43
39.956369,116.303531,0,257,39824.2720486111,2009-01-11,06:31:45
39.956434,116.303512,0,262,39824.2720717593,2009-01-11,06:31:47
39.956491,116.303487,0,265,39824.2720949074,2009-01-11,06:31:49
39.956567,116.30346,0,270,39824.2721180556,2009-01-11,06:31:51
39.956634,116.303415,0,272,39824.2721412037,2009-01-11,06:31:53
39.9567,116.30338,0,285,39824.2721643519,2009-01-11,06:31:55
39.956742,116.303344,0,307,39824.2721759259,2009-01-11,06:31:56
39.956788,116.303304,0,322,39824.2721875,2009-01-11,06:31:57
39.95686,116.303305,0,318,39824.2721990741,2009-01-11,06:31:58
39.956911,116.303291,0,323,39824.2722106481,2009-01-11,06:31:59
39.956975,116.303293,0,325,39824.2722222222,2009-01-11,06:32:00
39.957035,116.30328,0,322,39824.2722337963,2009-01-11,06:32:01
39.957119,116.303302,0,313,39824.2722453704,2009-01-11,06:32:02
39.957197,116.303314,0,303,39824.2722569444,2009-01-11,06:32:03
39.957262,116.30333,0,297,39824.2722685185,2009-01-11,06:32:04
39.957323,116.303334,0,287,39824.2722800926,2009-01-11,06:32:05
39.957415,116.303338,0,274,39824.2723032407,2009-01-11,06:32:07
39.957487,116.303347,0,255,39824.2723148148,2009-01-11,06:32:08
39.957533,116.303358,0,247,39824.2723263889,2009-01-11,06:32:09
39.957587,116.303352,0,235,39824.272337963,2009-01-11,06:32:10
39.957689,116.30335,0,215,39824.2723611111,2009-01-11,06:32:12
39.957753,116.303343,0,203,39824.2723726852,2009-01-11,06:32:13
39.957824,116.303327,0,191,39824.2723842593,2009-01-11,06:32:14
39.957889,116.303316,0,186,39824.2723958333,2009-01-11,06:32:15
39.957956,116.303299,0,178,39824.2724074074,2009-01-11,06:32:16
39.958015,116.303291,0,173,39824.2724189815,2009-01-11,06:32:17
39.958086,116.303277,0,170,39824.2724305556,2009-01-11,06:32:18
39.958152,116.30327,0,166,39824.2724421296,2009-01-11,06:32:19
39.958233,116.303256,0,166,39824.2724537037,2009-01-11,06:32:20
39.958325,116.303234,0,165,39824.2724652778,2009-01-11,06:32:21
39.958413,116.303184,0,160,39824.2724768519,2009-01-11,06:32:22
39.95853,116.303119,0,155,39824.2724884259,2009-01-11,06:32:23
39.958668,116.303003,0,166,39824.2725,2009-01-11,06:32:24
39.958802,116.302905,0,177,39824.2725115741,2009-01-11,06:32:25
39.958913,116.302859,0,181,39824.2725231481,2009-01-11,06:32:26
39.95902,116.302829,0,184,39824.2725347222,2009-01-11,06:32:27
39.959117,116.3028,0,186,39824.2725462963,2009-01-11,06:32:28
39.959213,116.302774,0,187,39824.2725578704,2009-01-11,06:32:29
39.959298,116.302756,0,189,39824.2725694444,2009-01-11,06:32:30
39.959383,116.302733,0,192,39824.2725810185,2009-01-11,06:32:31
39.959454,116.302708,0,187,39824.2725925926,2009-01-11,06:32:32
39.959525,116.302689,0,180,39824.2726041667,2009-01-11,06:32:33
39.959581,116.302667,0,179,39824.2726157407,2009-01-11,06:32:34
39.959639,116.302649,0,173,39824.2726273148,2009-01-11,06:32:35
39.959691,116.302626,0,169,39824.2726388889,2009-01-11,06:32:36
39.959733,116.302602,0,164,39824.272650463,2009-01-11,06:32:37
39.959791,116.302563,0,150,39824.2726736111,2009-01-11,06:32:39
39.95983,116.302537,0,139,39824.2726967593,2009-01-11,06:32:41
39.959866,116.302516,0,127,39824.2727546296,2009-01-11,06:32:46
39.959875,116.302508,0,144,39824.2728125,2009-01-11,06:32:51
39.959887,116.302506,0,144,39824.2728703704,2009-01-11,06:32:56
39.959898,116.302504,0,146,39824.2729282407,2009-01-11,06:33:01
39.959924,116.302499,0,149,39824.2729861111,2009-01-11,06:33:06
39.959989,116.302503,0,149,39824.2730208333,2009-01-11,06:33:09
39.960048,116.302505,0,146,39824.2730555556,2009-01-11,06:33:12
39.960087,116.302484,0,149,39824.2731134259,2009-01-11,06:33:17
39.96006,116.302504,0,155,39824.2731712963,2009-01-11,06:33:22
39.960059,116.302506,0,156,39824.2732291667,2009-01-11,06:33:27
39.960062,116.302507,0,157,39824.273287037,2009-01-11,06:33:32
39.96007,116.302508,0,159,39824.2733449074,2009-01-11,06:33:37
39.96007,116.302508,0,159,39824.2733796296,2009-01-11,06:33:40
39.960074,116.302508,0,159,39824.2734027778,2009-01-11,06:33:42
39.960093,116.302515,0,146,39824.2734606481,2009-01-11,06:33:47
39.960138,116.302507,0,138,39824.2734953704,2009-01-11,06:33:50
39.960176,116.30248,0,127,39824.2735416667,2009-01-11,06:33:54
39.960168,116.302471,0,121,39824.273599537,2009-01-11,06:33:59
39.960175,116.302471,0,119,39824.2736574074,2009-01-11,06:34:04
39.960181,116.302471,0,116,39824.2737152778,2009-01-11,06:34:09
39.960181,116.302471,0,116,39824.27375,2009-01-11,06:34:12
39.960182,116.302472,0,114,39824.2737731481,2009-01-11,06:34:14
39.960173,116.302509,0,119,39824.2738310185,2009-01-11,06:34:19
39.960176,116.302509,0,119,39824.2738888889,2009-01-11,06:34:24
39.960176,116.30251,0,119,39824.2739467593,2009-01-11,06:34:29
39.960176,116.30251,0,119,39824.2739814815,2009-01-11,06:34:32
39.960179,116.30251,0,119,39824.2740046296,2009-01-11,06:34:34
39.960217,116.302499,0,121,39824.2740625,2009-01-11,06:34:39
39.960262,116.302485,0,122,39824.2740856481,2009-01-11,06:34:41
39.960332,116.302481,0,123,39824.2741087963,2009-01-11,06:34:43
39.960391,116.302475,0,124,39824.2741203704,2009-01-11,06:34:44
39.960445,116.302472,0,123,39824.2741319444,2009-01-11,06:34:45
39.960501,116.302468,0,123,39824.2741435185,2009-01-11,06:34:46
39.960555,116.30241,0,121,39824.2741550926,2009-01-11,06:34:47
39.960607,116.302359,0,119,39824.2741666667,2009-01-11,06:34:48
39.960668,116.302317,0,116,39824.2741898148,2009-01-11,06:34:50
39.960755,116.302326,0,123,39824.2742013889,2009-01-11,06:34:51
39.96083,116.302298,0,119,39824.274212963,2009-01-11,06:34:52
39.960901,116.302283,0,119,39824.274224537,2009-01-11,06:34:53
39.960977,116.302272,0,121,39824.2742361111,2009-01-11,06:34:54
39.961072,116.30226,0,125,39824.2742476852,2009-01-11,06:34:55
39.961157,116.302255,0,128,39824.2742592593,2009-01-11,06:34:56
39.961252,116.302251,0,135,39824.2742708333,2009-01-11,06:34:57
39.961335,116.302235,0,135,39824.2742824074,2009-01-11,06:34:58
39.961423,116.302216,0,139,39824.2742939815,2009-01-11,06:34:59
39.961506,116.302201,0,143,39824.2743055556,2009-01-11,06:35:00
39.96159,116.302188,0,142,39824.2743171296,2009-01-11,06:35:01
39.961678,116.302168,0,144,39824.2743287037,2009-01-11,06:35:02
39.961769,116.30215,0,146,39824.2743402778,2009-01-11,06:35:03
39.961863,116.302134,0,146,39824.2743518518,2009-01-11,06:35:04
39.96196,116.302112,0,149,39824.2743634259,2009-01-11,06:35:05
39.962061,116.302089,0,150,39824.274375,2009-01-11,06:35:06
39.962159,116.30206,0,152,39824.2743865741,2009-01-11,06:35:07
39.962262,116.302039,0,153,39824.2743981481,2009-01-11,06:35:08
39.962355,116.302011,0,156,39824.2744097222,2009-01-11,06:35:09
39.96244,116.301981,0,158,39824.2744212963,2009-01-11,06:35:10
39.962521,116.301957,0,161,39824.2744328704,2009-01-11,06:35:11
39.962599,116.301992,0,175,39824.2744444444,2009-01-11,06:35:12
39.962676,116.301999,0,181,39824.2744560185,2009-01-11,06:35:13
39.962755,116.301982,0,184,39824.2744675926,2009-01-11,06:35:14
39.962837,116.301969,0,187,39824.2744791667,2009-01-11,06:35:15
39.962917,116.301963,0,187,39824.2744907407,2009-01-11,06:35:16
39.962993,116.301957,0,191,39824.2745023148,2009-01-11,06:35:17
39.963066,116.301955,0,195,39824.2745138889,2009-01-11,06:35:18
39.963148,116.301959,0,201,39824.274525463,2009-01-11,06:35:19
39.963213,116.301954,0,207,39824.274537037,2009-01-11,06:35:20
39.963275,116.301949,0,213,39824.2745486111,2009-01-11,06:35:21
39.963336,116.301943,0,219,39824.2745601852,2009-01-11,06:35:22
39.963398,116.301935,0,224,39824.2745717593,2009-01-11,06:35:23
39.963453,116.301939,0,238,39824.2745833333,2009-01-11,06:35:24
39.963519,116.301913,0,237,39824.2745949074,2009-01-11,06:35:25
39.963595,116.301898,0,238,39824.2746064815,2009-01-11,06:35:26
39.963676,116.301871,0,235,39824.2746180556,2009-01-11,06:35:27
39.963751,116.301848,0,237,39824.2746296296,2009-01-11,06:35:28
39.963838,116.301808,0,227,39824.2746412037,2009-01-11,06:35:29
39.96392,116.30177,0,219,39824.2746527778,2009-01-11,06:35:30
39.964004,116.30174,0,212,39824.2746643518,2009-01-11,06:35:31
39.964087,116.30171,0,207,39824.2746759259,2009-01-11,06:35:32
39.964168,116.30168,0,201,39824.2746875,2009-01-11,06:35:33
39.964257,116.301648,0,194,39824.2746990741,2009-01-11,06:35:34
39.96434,116.301623,0,188,39824.2747106481,2009-01-11,06:35:35
39.964421,116.301602,0,185,39824.2747222222,2009-01-11,06:35:36
39.964507,116.301592,0,187,39824.2747337963,2009-01-11,06:35:37
39.964571,116.301577,0,194,39824.2747453704,2009-01-11,06:35:38
39.964637,116.30155,0,195,39824.2747569444,2009-01-11,06:35:39
39.964697,116.301517,0,195,39824.2747685185,2009-01-11,06:35:40
39.964744,116.301489,0,196,39824.2747800926,2009-01-11,06:35:41
39.964794,116.301471,0,198,39824.2747916667,2009-01-11,06:35:42
39.964873,116.301436,0,197,39824.2748148148,2009-01-11,06:35:44
39.964944,116.301397,0,197,39824.274837963,2009-01-11,06:35:46
39.964983,116.301368,0,197,39824.274849537,2009-01-11,06:35:47
39.965042,116.301344,0,196,39824.2748611111,2009-01-11,06:35:48
39.96509,116.301326,0,196,39824.2748726852,2009-01-11,06:35:49
39.965145,116.301311,0,198,39824.2748842593,2009-01-11,06:35:50
39.965205,116.301286,0,198,39824.2748958333,2009-01-11,06:35:51
39.965254,116.301274,0,198,39824.2749074074,2009-01-11,06:35:52
39.965301,116.301253,0,201,39824.2749189815,2009-01-11,06:35:53
39.96536,116.301214,0,205,39824.2749305556,2009-01-11,06:35:54
39.965438,116.301197,0,207,39824.2749421296,2009-01-11,06:35:55
39.965526,116.301168,0,208,39824.2749537037,2009-01-11,06:35:56
39.965624,116.301142,0,210,39824.2749652778,2009-01-11,06:35:57
39.965712,116.301123,0,213,39824.2749768518,2009-01-11,06:35:58
39.965789,116.301139,0,208,39824.2749884259,2009-01-11,06:35:59
39.965852,116.30115,0,205,39824.275,2009-01-11,06:36:00
39.965932,116.301216,0,193,39824.2750115741,2009-01-11,06:36:01
39.965998,116.301235,0,187,39824.2750231481,2009-01-11,06:36:02
39.966066,116.30123,0,188,39824.2750347222,2009-01-11,06:36:03
39.96613,116.301216,0,188,39824.2750462963,2009-01-11,06:36:04
39.966213,116.301232,0,181,39824.2750578704,2009-01-11,06:36:05
39.966288,116.301229,0,180,39824.2750694444,2009-01-11,06:36:06
39.96635,116.301218,0,183,39824.2750810185,2009-01-11,06:36:07
39.966415,116.301202,0,185,39824.2750925926,2009-01-11,06:36:08
39.966477,116.301188,0,189,39824.2751041667,2009-01-11,06:36:09
39.966535,116.301188,0,193,39824.2751157407,2009-01-11,06:36:10
39.966615,116.301175,0,191,39824.2751273148,2009-01-11,06:36:11
39.966718,116.301169,0,187,39824.2751388889,2009-01-11,06:36:12
39.966808,116.301156,0,189,39824.275150463,2009-01-11,06:36:13
39.966905,116.301145,0,185,39824.275162037,2009-01-11,06:36:14
39.96698,116.301144,0,190,39824.2751736111,2009-01-11,06:36:15
39.967053,116.30114,0,194,39824.2751851852,2009-01-11,06:36:16
39.967126,116.301135,0,199,39824.2751967593,2009-01-11,06:36:17
39.967205,116.301133,0,201,39824.2752083333,2009-01-11,06:36:18
39.967284,116.30113,0,205,39824.2752199074,2009-01-11,06:36:19
39.967415,116.301137,0,204,39824.2752314815,2009-01-11,06:36:20
39.967513,116.301146,0,209,39824.2752430556,2009-01-11,06:36:21
39.967608,116.301173,0,219,39824.2752546296,2009-01-11,06:36:22
39.967706,116.301189,0,229,39824.2752662037,2009-01-11,06:36:23
39.967806,116.301208,0,238,39824.2752777778,2009-01-11,06:36:24
39.967903,116.301196,0,237,39824.2752893518,2009-01-11,06:36:25
39.968007,116.301181,0,235,39824.2753009259,2009-01-11,06:36:26
39.968148,116.301168,0,220,39824.2753125,2009-01-11,06:36:27
39.968266,116.301143,0,215,39824.2753240741,2009-01-11,06:36:28
39.96836,116.301117,0,221,39824.2753356481,2009-01-11,06:36:29
39.968465,116.301088,0,227,39824.2753472222,2009-01-11,06:36:30
39.968554,116.301068,0,232,39824.2753587963,2009-01-11,06:36:31
39.968629,116.301065,0,251,39824.2753703704,2009-01-11,06:36:32
39.968689,116.301085,0,281,39824.2753819444,2009-01-11,06:36:33
39.968768,116.301078,0,295,39824.2753935185,2009-01-11,06:36:34
39.968825,116.301071,0,305,39824.2754050926,2009-01-11,06:36:35
39.968876,116.30106,0,312,39824.2754166667,2009-01-11,06:36:36
39.968903,116.301059,0,327,39824.2754282407,2009-01-11,06:36:37
39.968975,116.301016,0,299,39824.275462963,2009-01-11,06:36:40
39.968935,116.30101,0,286,39824.275474537,2009-01-11,06:36:41
39.968973,116.301023,0,278,39824.2754861111,2009-01-11,06:36:42
39.968973,116.301023,0,278,39824.2755208333,2009-01-11,06:36:45
39.968965,116.301025,0,282,39824.2755439815,2009-01-11,06:36:47
39.969052,116.301021,0,278,39824.2756018518,2009-01-11,06:36:52
39.969101,116.300999,0,273,39824.2756134259,2009-01-11,06:36:53
39.969149,116.300982,0,268,39824.275625,2009-01-11,06:36:54
39.969204,116.300957,0,258,39824.2756365741,2009-01-11,06:36:55
39.969257,116.300937,0,253,39824.2756481481,2009-01-11,06:36:56
39.969316,116.300907,0,246,39824.2756597222,2009-01-11,06:36:57
39.96938,116.300881,0,240,39824.2756712963,2009-01-11,06:36:58
39.969447,116.300866,0,236,39824.2756828704,2009-01-11,06:36:59
39.969516,116.300842,0,232,39824.2756944444,2009-01-11,06:37:00
39.969583,116.30082,0,228,39824.2757060185,2009-01-11,06:37:01
39.969653,116.300804,0,225,39824.2757175926,2009-01-11,06:37:02
39.969736,116.300788,0,222,39824.2757291667,2009-01-11,06:37:03
39.969815,116.300771,0,222,39824.2757407407,2009-01-11,06:37:04
39.969886,116.300756,0,221,39824.2757523148,2009-01-11,06:37:05
39.969963,116.300737,0,219,39824.2757638889,2009-01-11,06:37:06
39.970078,116.300716,0,212,39824.275775463,2009-01-11,06:37:07
39.970184,116.300696,0,212,39824.275787037,2009-01-11,06:37:08
39.970285,116.300664,0,210,39824.2757986111,2009-01-11,06:37:09
39.970374,116.300668,0,216,39824.2758101852,2009-01-11,06:37:10
39.970472,116.30067,0,220,39824.2758217593,2009-01-11,06:37:11
39.970566,116.300672,0,223,39824.2758333333,2009-01-11,06:37:12
39.970646,116.300605,0,222,39824.2758449074,2009-01-11,06:37:13
39.970739,116.300571,0,222,39824.2758564815,2009-01-11,06:37:14
39.970832,116.30054,0,226,39824.2758680556,2009-01-11,06:37:15
39.970929,116.300485,0,229,39824.2758796296,2009-01-11,06:37:16
39.971039,116.300469,0,236,39824.2758912037,2009-01-11,06:37:17
39.971158,116.300456,0,246,39824.2759027778,2009-01-11,06:37:18
39.971259,116.300454,0,250,39824.2759143518,2009-01-11,06:37:19
39.971367,116.300439,0,252,39824.2759259259,2009-01-11,06:37:20
39.971477,116.300428,0,253,39824.2759375,2009-01-11,06:37:21
39.971583,116.30041,0,257,39824.2759490741,2009-01-11,06:37:22
39.971687,116.30039,0,261,39824.2759606481,2009-01-11,06:37:23
39.97181,116.300364,0,271,39824.2759722222,2009-01-11,06:37:24
39.971917,116.300343,0,277,39824.2759837963,2009-01-11,06:37:25
39.972023,116.30032,0,283,39824.2759953704,2009-01-11,06:37:26
39.972133,116.300298,0,291,39824.2760069444,2009-01-11,06:37:27
39.972248,116.300279,0,298,39824.2760185185,2009-01-11,06:37:28
39.972335,116.300217,0,315,39824.2760300926,2009-01-11,06:37:29
39.972427,116.300215,0,318,39824.2760416667,2009-01-11,06:37:30
39.97254,116.300289,0,283,39824.2760532407,2009-01-11,06:37:31
39.972643,116.300301,0,275,39824.2760648148,2009-01-11,06:37:32
39.972716,116.300297,0,275,39824.2760763889,2009-01-11,06:37:33
39.972793,116.300286,0,276,39824.276087963,2009-01-11,06:37:34
39.972867,116.300273,0,276,39824.276099537,2009-01-11,06:37:35
39.972934,116.300265,0,278,39824.2761111111,2009-01-11,06:37:36
39.973003,116.300254,0,282,39824.2761226852,2009-01-11,06:37:37
39.973064,116.300239,0,290,39824.2761342593,2009-01-11,06:37:38
39.973113,116.300233,0,290,39824.2761458333,2009-01-11,06:37:39
39.973187,116.300211,0,297,39824.2761689815,2009-01-11,06:37:41
39.973218,116.300186,0,306,39824.2762268518,2009-01-11,06:37:46
39.973231,116.300176,0,309,39824.2762847222,2009-01-11,06:37:51
39.973242,116.300173,0,316,39824.2763425926,2009-01-11,06:37:56
39.973248,116.300172,0,324,39824.276400463,2009-01-11,06:38:01
39.973248,116.300172,0,324,39824.2764351852,2009-01-11,06:38:04
39.973246,116.300172,0,331,39824.2764583333,2009-01-11,06:38:06
39.973227,116.300175,0,333,39824.2765162037,2009-01-11,06:38:11
39.973212,116.300178,0,335,39824.2765740741,2009-01-11,06:38:16
39.9732,116.30018,0,336,39824.2766319444,2009-01-11,06:38:21
39.973185,116.300189,0,337,39824.2766898148,2009-01-11,06:38:26
39.973189,116.300199,0,338,39824.2767476852,2009-01-11,06:38:31
39.973277,116.300265,0,338,39824.2767824074,2009-01-11,06:38:34
39.97334,116.300285,0,341,39824.2768055556,2009-01-11,06:38:36
39.973398,116.30028,0,342,39824.2768171296,2009-01-11,06:38:37
39.973512,116.300285,0,346,39824.2768402778,2009-01-11,06:38:39
39.973624,116.300288,0,345,39824.2768518519,2009-01-11,06:38:40
39.973697,116.300289,0,348,39824.2768634259,2009-01-11,06:38:41
39.973818,116.300268,0,341,39824.276875,2009-01-11,06:38:42
39.973935,116.300258,0,336,39824.2768865741,2009-01-11,06:38:43
39.974002,116.300246,0,335,39824.2768981481,2009-01-11,06:38:44
39.974058,116.300236,0,334,39824.2769097222,2009-01-11,06:38:45
39.974119,116.300223,0,332,39824.2769212963,2009-01-11,06:38:46
39.974186,116.300198,0,328,39824.2769328704,2009-01-11,06:38:47
39.974249,116.300195,0,324,39824.2769444444,2009-01-11,06:38:48
39.97437,116.300174,0,325,39824.2769560185,2009-01-11,06:38:49
39.974465,116.300155,0,327,39824.2769675926,2009-01-11,06:38:50
39.974517,116.300158,0,327,39824.2769791667,2009-01-11,06:38:51
39.974535,116.300166,0,312,39824.277025463,2009-01-11,06:38:55
39.974515,116.300178,0,307,39824.2770833333,2009-01-11,06:39:00
39.974508,116.300179,0,306,39824.2771412037,2009-01-11,06:39:05
39.974504,116.300181,0,306,39824.2771990741,2009-01-11,06:39:10
39.974498,116.300185,0,305,39824.2772569444,2009-01-11,06:39:15
39.9745,116.300185,0,304,39824.2773148148,2009-01-11,06:39:20
39.974505,116.300184,0,304,39824.2773726852,2009-01-11,06:39:25
39.974511,116.300184,0,304,39824.2774305556,2009-01-11,06:39:30
39.974511,116.300184,0,304,39824.2774652778,2009-01-11,06:39:33
39.974513,116.300184,0,303,39824.2774884259,2009-01-11,06:39:35
39.974485,116.30018,0,301,39824.2775462963,2009-01-11,06:39:40
39.974464,116.300181,0,300,39824.2776041667,2009-01-11,06:39:45
39.974461,116.300204,0,299,39824.277662037,2009-01-11,06:39:50
39.974474,116.300223,0,299,39824.2777199074,2009-01-11,06:39:55
39.974483,116.300222,0,298,39824.2777777778,2009-01-11,06:40:00
39.974481,116.300272,0,297,39824.2778356481,2009-01-11,06:40:05
39.97448,116.300326,0,291,39824.2778819444,2009-01-11,06:40:09
39.974444,116.300377,0,289,39824.2779282407,2009-01-11,06:40:13
39.974436,116.300434,0,283,39824.277974537,2009-01-11,06:40:17
39.974506,116.30048,0,266,39824.2779976852,2009-01-11,06:40:19
39.974473,116.30052,0,264,39824.2780324074,2009-01-11,06:40:22
39.974444,116.300568,0,259,39824.2780902778,2009-01-11,06:40:27
39.974439,116.30058,0,258,39824.2781481481,2009-01-11,06:40:32
39.974436,116.30058,0,258,39824.2782060185,2009-01-11,06:40:37
39.974436,116.30058,0,258,39824.2782407407,2009-01-11,06:40:40
39.974434,116.300579,0,258,39824.2782638889,2009-01-11,06:40:42
39.974424,116.300581,0,258,39824.2783217593,2009-01-11,06:40:47
39.974389,116.300574,0,258,39824.2783796296,2009-01-11,06:40:52
39.974341,116.300538,0,258,39824.2784259259,2009-01-11,06:40:56
39.974318,116.300522,0,258,39824.2784837963,2009-01-11,06:41:01
39.974359,116.300578,0,258,39824.2785416667,2009-01-11,06:41:06
39.974333,116.300512,0,257,39824.2785532407,2009-01-11,06:41:07
39.974376,116.300556,0,253,39824.2785763889,2009-01-11,06:41:09
39.974353,116.300608,0,251,39824.278587963,2009-01-11,06:41:10
39.974436,116.30065,0,243,39824.278599537,2009-01-11,06:41:11
39.974477,116.30062,0,227,39824.2786342593,2009-01-11,06:41:14
39.974479,116.300558,0,210,39824.2786805556,2009-01-11,06:41:18
39.9745,116.300505,0,195,39824.2787384259,2009-01-11,06:41:23
39.974522,116.300452,0,185,39824.2787847222,2009-01-11,06:41:27
39.974524,116.300389,0,175,39824.2788310185,2009-01-11,06:41:31
39.974511,116.300327,0,169,39824.2788657407,2009-01-11,06:41:34
39.974482,116.300261,0,162,39824.278900463,2009-01-11,06:41:37
39.974523,116.300216,0,160,39824.2789467593,2009-01-11,06:41:41
39.974581,116.300232,0,165,39824.2789699074,2009-01-11,06:41:43
39.974634,116.30027,0,169,39824.2789814815,2009-01-11,06:41:44
39.974677,116.300303,0,173,39824.2790046296,2009-01-11,06:41:46
39.974691,116.300321,0,174,39824.2790625,2009-01-11,06:41:51
39.97473,116.300329,0,176,39824.2791203704,2009-01-11,06:41:56
39.974735,116.300342,0,178,39824.2791782407,2009-01-11,06:42:01
39.974748,116.300339,0,180,39824.2792361111,2009-01-11,06:42:06
39.974753,116.300343,0,181,39824.2792939815,2009-01-11,06:42:11
39.974756,116.300343,0,181,39824.2793518519,2009-01-11,06:42:16
39.974756,116.300343,0,181,39824.2793865741,2009-01-11,06:42:19
39.974752,116.300343,0,181,39824.2794097222,2009-01-11,06:42:21
39.974743,116.300343,0,181,39824.2794675926,2009-01-11,06:42:26
39.974694,116.300341,0,183,39824.2795023148,2009-01-11,06:42:29
39.974642,116.300349,0,185,39824.2795486111,2009-01-11,06:42:33
39.974596,116.300344,0,187,39824.2796064815,2009-01-11,06:42:38
39.97455,116.300327,0,187,39824.2796527778,2009-01-11,06:42:42
39.974506,116.300314,0,186,39824.2796990741,2009-01-11,06:42:46
39.974464,116.300337,0,186,39824.2797337963,2009-01-11,06:42:49
39.974419,116.30034,0,185,39824.2797916667,2009-01-11,06:42:54
39.97438,116.300352,0,183,39824.279849537,2009-01-11,06:42:59
39.974338,116.300344,0,182,39824.2799074074,2009-01-11,06:43:04
39.974315,116.300358,0,180,39824.2799652778,2009-01-11,06:43:09
39.974265,116.300348,0,180,39824.2800231481,2009-01-11,06:43:14
39.974219,116.300345,0,180,39824.2800462963,2009-01-11,06:43:16
39.974167,116.300343,0,180,39824.2800925926,2009-01-11,06:43:20
39.974121,116.300344,0,180,39824.2801388889,2009-01-11,06:43:24
39.974076,116.30034,0,181,39824.2801736111,2009-01-11,06:43:27
39.974022,116.300366,0,183,39824.2802314815,2009-01-11,06:43:32
39.973966,116.300443,0,181,39824.2802893519,2009-01-11,06:43:37
39.973922,116.300458,0,182,39824.2803356481,2009-01-11,06:43:41
39.973864,116.300476,0,181,39824.2803587963,2009-01-11,06:43:43
39.973818,116.300468,0,183,39824.2803703704,2009-01-11,06:43:44
39.97377,116.300473,0,183,39824.2804050926,2009-01-11,06:43:47
39.973722,116.300459,0,184,39824.2804513889,2009-01-11,06:43:51
39.973677,116.300449,0,186,39824.2804976852,2009-01-11,06:43:55
39.97363,116.300453,0,187,39824.2805439815,2009-01-11,06:43:59
39.973586,116.300447,0,187,39824.2806018519,2009-01-11,06:44:04
39.973565,116.300384,0,183,39824.2806365741,2009-01-11,06:44:07
39.973526,116.300369,0,182,39824.2806944444,2009-01-11,06:44:12
39.973487,116.300369,0,183,39824.2807523148,2009-01-11,06:44:17
39.973448,116.300343,0,182,39824.2808101852,2009-01-11,06:44:22
39.973422,116.300294,0,180,39824.2808564815,2009-01-11,06:44:26
39.973387,116.300284,0,180,39824.2809143519,2009-01-11,06:44:31
39.97333,116.300283,0,181,39824.2809722222,2009-01-11,06:44:36
39.97328,116.300278,0,181,39824.2810185185,2009-01-11,06:44:40
39.973238,116.300276,0,182,39824.2810763889,2009-01-11,06:44:45
39.97318,116.300305,0,184,39824.2811226852,2009-01-11,06:44:49
39.973136,116.300303,0,185,39824.2811805556,2009-01-11,06:44:54
39.973084,116.300316,0,186,39824.2812152778,2009-01-11,06:44:57
39.97304,116.300301,0,188,39824.2812615741,2009-01-11,06:45:01
39.972996,116.300271,0,196,39824.2812847222,2009-01-11,06:45:03
39.972889,116.300338,0,196,39824.2813194444,2009-01-11,06:45:06
39.972879,116.300416,0,193,39824.2813425926,2009-01-11,06:45:08
39.972862,116.300478,0,192,39824.2813888889,2009-01-11,06:45:12
39.972811,116.300529,0,190,39824.2814236111,2009-01-11,06:45:15
39.972773,116.300561,0,190,39824.2814583333,2009-01-11,06:45:18
39.972729,116.300585,0,187,39824.2814930556,2009-01-11,06:45:21
39.97269,116.300581,0,184,39824.2815509259,2009-01-11,06:45:26
39.97264,116.300569,0,182,39824.2816087963,2009-01-11,06:45:31
39.972592,116.300574,0,177,39824.2816666667,2009-01-11,06:45:36
39.972559,116.300573,0,175,39824.281724537,2009-01-11,06:45:41
39.972544,116.300563,0,173,39824.2817824074,2009-01-11,06:45:46
39.972509,116.300534,0,175,39824.2818402778,2009-01-11,06:45:51
39.972473,116.30051,0,176,39824.2818981481,2009-01-11,06:45:56
39.972435,116.300511,0,178,39824.2819560185,2009-01-11,06:46:01
39.972381,116.300548,0,179,39824.2820138889,2009-01-11,06:46:06
39.972357,116.300589,0,180,39824.2820717593,2009-01-11,06:46:11
39.972305,116.300611,0,187,39824.2821180556,2009-01-11,06:46:15
39.972303,116.30061,0,187,39824.2821759259,2009-01-11,06:46:20
39.972302,116.30061,0,187,39824.2822337963,2009-01-11,06:46:25
39.972302,116.30061,0,187,39824.2822685185,2009-01-11,06:46:28
39.972296,116.30061,0,187,39824.2822916667,2009-01-11,06:46:30
39.972285,116.300611,0,188,39824.282349537,2009-01-11,06:46:35
39.972274,116.300613,0,188,39824.2824074074,2009-01-11,06:46:40
39.97221,116.30062,0,189,39824.2824305556,2009-01-11,06:46:42
39.972134,116.300694,0,192,39824.2824537037,2009-01-11,06:46:44
39.972102,116.300685,0,193,39824.2825115741,2009-01-11,06:46:49
39.9721,116.300683,0,194,39824.2825694444,2009-01-11,06:46:54
39.972102,116.300682,0,194,39824.2826273148,2009-01-11,06:46:59
39.972099,116.300682,0,194,39824.2826851852,2009-01-11,06:47:04
39.972099,116.300682,0,194,39824.2827199074,2009-01-11,06:47:07
39.972103,116.300688,0,197,39824.2827430556,2009-01-11,06:47:09
39.972078,116.300678,0,200,39824.2828009259,2009-01-11,06:47:14
39.972032,116.300684,0,207,39824.2828356481,2009-01-11,06:47:17
39.972016,116.300706,0,212,39824.2828935185,2009-01-11,06:47:22
39.972018,116.30074,0,214,39824.2829513889,2009-01-11,06:47:27
39.97203,116.300738,0,216,39824.2830092593,2009-01-11,06:47:32
39.97203,116.300738,0,216,39824.2830439815,2009-01-11,06:47:35
39.972022,116.300739,0,216,39824.2830671296,2009-01-11,06:47:37
39.971999,116.30073,0,218,39824.283125,2009-01-11,06:47:42
39.972029,116.300733,0,223,39824.2831828704,2009-01-11,06:47:47
39.972067,116.300751,0,228,39824.2832407407,2009-01-11,06:47:52
39.972087,116.300758,0,230,39824.2832986111,2009-01-11,06:47:57
39.97204,116.300766,0,233,39824.2833449074,2009-01-11,06:48:01
39.971984,116.300761,0,239,39824.2833796296,2009-01-11,06:48:04
39.971977,116.300702,0,247,39824.2834375,2009-01-11,06:48:09
39.972006,116.300689,0,248,39824.2834953704,2009-01-11,06:48:14
39.972062,116.300686,0,251,39824.2835416667,2009-01-11,06:48:18
39.972135,116.300666,0,252,39824.2835648148,2009-01-11,06:48:20
39.972125,116.30066,0,257,39824.2836226852,2009-01-11,06:48:25
39.972105,116.300666,0,259,39824.2836805556,2009-01-11,06:48:30
39.972055,116.300654,0,263,39824.2837384259,2009-01-11,06:48:35
39.972012,116.300673,0,267,39824.2837962963,2009-01-11,06:48:40
39.972008,116.300702,0,270,39824.2838541667,2009-01-11,06:48:45
39.972008,116.300702,0,270,39824.2838888889,2009-01-11,06:48:48
39.972003,116.300704,0,270,39824.283912037,2009-01-11,06:48:50
39.971943,116.300725,0,274,39824.2839699074,2009-01-11,06:48:55
39.971815,116.300737,0,284,39824.2839814815,2009-01-11,06:48:56
39.971744,116.300747,0,290,39824.2839930556,2009-01-11,06:48:57
39.97168,116.300756,0,294,39824.2840046296,2009-01-11,06:48:58
39.971623,116.300758,0,298,39824.2840162037,2009-01-11,06:48:59
39.971569,116.300761,0,302,39824.2840393518,2009-01-11,06:49:01
39.971511,116.300776,0,309,39824.2840625,2009-01-11,06:49:03
39.971448,116.300798,0,313,39824.2840972222,2009-01-11,06:49:06
39.971397,116.300806,0,318,39824.2841203704,2009-01-11,06:49:08
39.971341,116.300802,0,319,39824.2841550926,2009-01-11,06:49:11
39.971284,116.3008,0,317,39824.2841898148,2009-01-11,06:49:14
39.971232,116.300808,0,313,39824.2842361111,2009-01-11,06:49:18
39.971182,116.300803,0,310,39824.2842708333,2009-01-11,06:49:21
39.971142,116.300819,0,307,39824.2843287037,2009-01-11,06:49:26
39.971117,116.300832,0,304,39824.2843865741,2009-01-11,06:49:31
39.971099,116.300844,0,304,39824.2844444444,2009-01-11,06:49:36
39.971099,116.300844,0,304,39824.2844791667,2009-01-11,06:49:39
39.971092,116.300846,0,303,39824.2845023148,2009-01-11,06:49:41
39.971067,116.300833,0,309,39824.2845601852,2009-01-11,06:49:46
39.971042,116.30083,0,309,39824.2846180556,2009-01-11,06:49:51
39.97103,116.300829,0,309,39824.2846759259,2009-01-11,06:49:56
39.97102,116.300824,0,308,39824.2847337963,2009-01-11,06:50:01
39.971017,116.300816,0,307,39824.2847916667,2009-01-11,06:50:06
39.971018,116.300811,0,307,39824.284849537,2009-01-11,06:50:11
39.971019,116.300807,0,306,39824.2849074074,2009-01-11,06:50:16
39.971018,116.300804,0,305,39824.2849652778,2009-01-11,06:50:21
39.97102,116.300804,0,305,39824.2850231482,2009-01-11,06:50:26
39.97102,116.300804,0,305,39824.2850578704,2009-01-11,06:50:29
39.971025,116.300809,0,304,39824.2850810185,2009-01-11,06:50:31
39.971034,116.300817,0,303,39824.2851388889,2009-01-11,06:50:36
39.971044,116.30082,0,303,39824.2851967593,2009-01-11,06:50:41
39.971049,116.300821,0,302,39824.2852546296,2009-01-11,06:50:46
39.971049,116.300823,0,301,39824.2853125,2009-01-11,06:50:51
39.971049,116.300823,0,301,39824.2853472222,2009-01-11,06:50:54
39.971041,116.300822,0,301,39824.2853703704,2009-01-11,06:50:56
39.970908,116.300882,0,301,39824.2853935185,2009-01-11,06:50:58
39.970856,116.300937,0,301,39824.2854050926,2009-01-11,06:50:59
39.970791,116.300954,0,302,39824.2854398148,2009-01-11,06:51:02
39.970809,116.300896,0,309,39824.2854861111,2009-01-11,06:51:06
39.97082,116.300802,0,318,39824.2855439815,2009-01-11,06:51:11
39.970762,116.300802,0,324,39824.2855671296,2009-01-11,06:51:13
39.97071,116.300798,0,326,39824.2856018519,2009-01-11,06:51:16
39.970668,116.300761,0,328,39824.2856597222,2009-01-11,06:51:21
39.970668,116.300761,0,328,39824.2856944444,2009-01-11,06:51:24
39.970673,116.300765,0,332,39824.2857175926,2009-01-11,06:51:26
39.970612,116.30081,0,336,39824.2857523148,2009-01-11,06:51:29
39.970581,116.300832,0,340,39824.2858101852,2009-01-11,06:51:34
39.970528,116.300827,0,341,39824.2858449074,2009-01-11,06:51:37
39.970481,116.300823,0,343,39824.2858796296,2009-01-11,06:51:40
39.97044,116.300822,0,346,39824.2859375,2009-01-11,06:51:45
39.97044,116.300847,0,351,39824.2859953704,2009-01-11,06:51:50
39.970439,116.300847,0,351,39824.2860532407,2009-01-11,06:51:55
39.970437,116.300847,0,351,39824.2861111111,2009-01-11,06:52:00
39.97043,116.300848,0,351,39824.2861689815,2009-01-11,06:52:05
39.97043,116.300848,0,351,39824.2862037037,2009-01-11,06:52:08
39.970425,116.300849,0,351,39824.2862268519,2009-01-11,06:52:10
39.970415,116.300849,0,351,39824.2862847222,2009-01-11,06:52:15
39.970402,116.300848,0,351,39824.2863425926,2009-01-11,06:52:20
39.970377,116.300831,0,351,39824.286400463,2009-01-11,06:52:25
39.970304,116.300809,0,352,39824.2864236111,2009-01-11,06:52:27
39.970247,116.300792,0,352,39824.2864351852,2009-01-11,06:52:28
39.970202,116.300789,0,352,39824.2864699074,2009-01-11,06:52:31
39.970213,116.300815,0,353,39824.2865277778,2009-01-11,06:52:36
39.970149,116.300807,0,353,39824.2865393519,2009-01-11,06:52:37
39.970074,116.300817,0,354,39824.2865740741,2009-01-11,06:52:40
39.97003,116.30083,0,354,39824.2865972222,2009-01-11,06:52:42
39.969972,116.300828,0,355,39824.2866087963,2009-01-11,06:52:43
39.96992,116.300838,0,355,39824.2866319444,2009-01-11,06:52:45
39.969855,116.300843,0,355,39824.2866550926,2009-01-11,06:52:47
39.969806,116.300838,0,356,39824.2866782407,2009-01-11,06:52:49
39.969764,116.300804,0,356,39824.286724537,2009-01-11,06:52:53
39.969718,116.300793,0,357,39824.2867592593,2009-01-11,06:52:56
39.969663,116.300779,0,357,39824.2868055556,2009-01-11,06:53:00
39.969592,116.300808,0,358,39824.2868402778,2009-01-11,06:53:03
39.969542,116.300829,0,358,39824.2868634259,2009-01-11,06:53:05
39.969485,116.300862,0,358,39824.2868865741,2009-01-11,06:53:07
39.969435,116.300895,0,358,39824.2869097222,2009-01-11,06:53:09
39.969374,116.300925,0,359,39824.2869444444,2009-01-11,06:53:12
39.969315,116.300933,0,359,39824.2869791667,2009-01-11,06:53:15
39.969261,116.300948,0,360,39824.2870138889,2009-01-11,06:53:18
39.969211,116.300974,0,360,39824.2870486111,2009-01-11,06:53:21
39.96917,116.30099,0,361,39824.2871064815,2009-01-11,06:53:26
39.969182,116.300967,0,361,39824.2871643519,2009-01-11,06:53:31
39.969191,116.300932,0,361,39824.2872222222,2009-01-11,06:53:36
39.969238,116.300905,0,362,39824.2872800926,2009-01-11,06:53:41
39.969297,116.300899,0,362,39824.2873032407,2009-01-11,06:53:43
39.969326,116.3009,0,362,39824.2873611111,2009-01-11,06:53:48
39.969396,116.300905,0,362,39824.2873958333,2009-01-11,06:53:51
39.969481,116.300899,0,363,39824.2874189815,2009-01-11,06:53:53
39.969533,116.300893,0,363,39824.2874305556,2009-01-11,06:53:54
39.969581,116.300886,0,363,39824.2874421296,2009-01-11,06:53:55
39.96967,116.300871,0,364,39824.2874652778,2009-01-11,06:53:57
39.969738,116.300864,0,364,39824.2874884259,2009-01-11,06:53:59
39.969778,116.300892,0,367,39824.2875462963,2009-01-11,06:54:04
39.969724,116.300893,0,369,39824.2875810185,2009-01-11,06:54:07
39.969658,116.300888,0,369,39824.2875925926,2009-01-11,06:54:08
39.969603,116.300883,0,371,39824.2876157407,2009-01-11,06:54:10
39.969541,116.300878,0,372,39824.2876273148,2009-01-11,06:54:11
39.969532,116.300878,0,372,39824.2876851852,2009-01-11,06:54:16
39.969459,116.300895,0,373,39824.2877199074,2009-01-11,06:54:19
39.969414,116.300901,0,374,39824.2877430556,2009-01-11,06:54:21
39.96946,116.3009,0,375,39824.2877893519,2009-01-11,06:54:25
39.96953,116.300909,0,375,39824.2878009259,2009-01-11,06:54:26
39.969616,116.300918,0,375,39824.2878125,2009-01-11,06:54:27
39.96968,116.300923,0,375,39824.2878240741,2009-01-11,06:54:28
39.969751,116.300927,0,375,39824.2878356481,2009-01-11,06:54:29
39.969826,116.300931,0,375,39824.2878587963,2009-01-11,06:54:31
39.969884,116.300928,0,375,39824.2879050926,2009-01-11,06:54:35
39.969936,116.300926,0,376,39824.2879513889,2009-01-11,06:54:39
39.969992,116.300926,0,376,39824.2879861111,2009-01-11,06:54:42
39.970047,116.300926,0,376,39824.2880092593,2009-01-11,06:54:44
39.970115,116.300919,0,377,39824.2880324074,2009-01-11,06:54:46
39.970192,116.300913,0,377,39824.2880555556,2009-01-11,06:54:48
39.970268,116.300906,0,377,39824.2880787037,2009-01-11,06:54:50
39.970358,116.30089,0,378,39824.2881018519,2009-01-11,06:54:52
39.970417,116.300883,0,378,39824.2881134259,2009-01-11,06:54:53
39.970502,116.300862,0,378,39824.2881365741,2009-01-11,06:54:55
39.970555,116.300852,0,378,39824.2881481481,2009-01-11,06:54:56
39.970602,116.300841,0,379,39824.2881712963,2009-01-11,06:54:58
39.970653,116.300832,0,381,39824.2882060185,2009-01-11,06:55:01
39.970666,116.300821,0,384,39824.2882638889,2009-01-11,06:55:06
39.970648,116.300757,0,385,39824.2883101852,2009-01-11,06:55:10
39.970668,116.30072,0,387,39824.2883680556,2009-01-11,06:55:15
39.970616,116.300676,0,387,39824.2883912037,2009-01-11,06:55:17
39.970552,116.300639,0,388,39824.2884143519,2009-01-11,06:55:19
39.97048,116.300607,0,389,39824.2884375,2009-01-11,06:55:21
39.970408,116.30056,0,390,39824.2884606481,2009-01-11,06:55:23
39.970339,116.300532,0,390,39824.2884837963,2009-01-11,06:55:25
39.970289,116.30052,0,391,39824.2884953704,2009-01-11,06:55:26
39.970218,116.300516,0,391,39824.2885069444,2009-01-11,06:55:27
39.97015,116.300527,0,392,39824.2885185185,2009-01-11,06:55:28
39.970145,116.3006,0,394,39824.2885648148,2009-01-11,06:55:32
39.970217,116.300642,0,396,39824.288587963,2009-01-11,06:55:34
39.970269,116.300682,0,397,39824.2886111111,2009-01-11,06:55:36
39.970298,116.300712,0,399,39824.2886689815,2009-01-11,06:55:41
39.970298,116.300712,0,399,39824.2887037037,2009-01-11,06:55:44
39.970294,116.30072,0,400,39824.2887268519,2009-01-11,06:55:46
39.97023,116.300749,0,403,39824.2887615741,2009-01-11,06:55:49
39.970178,116.30076,0,404,39824.2887847222,2009-01-11,06:55:51
39.970158,116.300778,0,408,39824.2888425926,2009-01-11,06:55:56
39.970185,116.300762,0,410,39824.288900463,2009-01-11,06:56:01
39.970252,116.300747,0,411,39824.2889467593,2009-01-11,06:56:05
39.97027,116.300723,0,415,39824.2890046296,2009-01-11,06:56:10
39.970274,116.300723,0,415,39824.2890625,2009-01-11,06:56:15
39.970274,116.300723,0,415,39824.2890972222,2009-01-11,06:56:18
39.97027,116.300724,0,416,39824.2891203704,2009-01-11,06:56:20
39.97026,116.300729,0,416,39824.2891782407,2009-01-11,06:56:25
39.970247,116.300731,0,416,39824.2892361111,2009-01-11,06:56:30
39.969603,116.300611,0,416,39824.2892476852,2009-01-11,06:56:31
39.969211,116.300676,0,416,39824.2892592593,2009-01-11,06:56:32
39.968971,116.30069,0,416,39824.2892708333,2009-01-11,06:56:33
39.968823,116.300728,0,417,39824.2892939815,2009-01-11,06:56:35
39.968745,116.300767,0,417,39824.2893287037,2009-01-11,06:56:38
39.968746,116.300786,0,419,39824.2893865741,2009-01-11,06:56:43
39.968799,116.300769,0,420,39824.2894097222,2009-01-11,06:56:45
39.968799,116.300769,0,420,39824.2894444444,2009-01-11,06:56:48
39.968796,116.300769,0,420,39824.2894675926,2009-01-11,06:56:50
39.968787,116.300772,0,420,39824.289525463,2009-01-11,06:56:55
39.968845,116.300773,0,420,39824.2895717593,2009-01-11,06:56:59
39.968901,116.300775,0,421,39824.2895949074,2009-01-11,06:57:01
39.968949,116.30078,0,421,39824.2896180556,2009-01-11,06:57:03
39.969002,116.300767,0,421,39824.2896412037,2009-01-11,06:57:05
39.969048,116.300761,0,421,39824.2896527778,2009-01-11,06:57:06
39.96913,116.300744,0,421,39824.2896759259,2009-01-11,06:57:08
39.969192,116.300733,0,420,39824.2896990741,2009-01-11,06:57:10
39.969241,116.300716,0,420,39824.2897222222,2009-01-11,06:57:12
39.969295,116.30071,0,420,39824.2897569444,2009-01-11,06:57:15
39.96936,116.300699,0,419,39824.2897916667,2009-01-11,06:57:18
39.969407,116.300697,0,418,39824.2898148148,2009-01-11,06:57:20
39.96946,116.300705,0,418,39824.289849537,2009-01-11,06:57:23
39.969539,116.300694,0,417,39824.2898726852,2009-01-11,06:57:25
39.969595,116.300691,0,416,39824.2898958333,2009-01-11,06:57:27
39.969651,116.300693,0,414,39824.2899189815,2009-01-11,06:57:29
39.969716,116.300691,0,413,39824.2899421296,2009-01-11,06:57:31
39.969776,116.300687,0,411,39824.2899652778,2009-01-11,06:57:33
39.969829,116.30066,0,409,39824.2899884259,2009-01-11,06:57:35
39.969862,116.300608,0,408,39824.2900347222,2009-01-11,06:57:39
39.969849,116.300565,0,406,39824.2900925926,2009-01-11,06:57:44
39.969816,116.300566,0,403,39824.290150463,2009-01-11,06:57:49
39.969795,116.300564,0,399,39824.2902083333,2009-01-11,06:57:54
39.969744,116.300573,0,396,39824.2902662037,2009-01-11,06:57:59
39.969707,116.300596,0,395,39824.2903240741,2009-01-11,06:58:04
39.969658,116.300594,0,393,39824.2903472222,2009-01-11,06:58:06
39.969584,116.300611,0,393,39824.2903703704,2009-01-11,06:58:08
39.969506,116.300632,0,394,39824.2903935185,2009-01-11,06:58:10
39.96944,116.300629,0,393,39824.2904166667,2009-01-11,06:58:12
39.969367,116.300663,0,394,39824.2904282407,2009-01-11,06:58:13
39.969287,116.30065,0,393,39824.2904513889,2009-01-11,06:58:15
39.969212,116.30066,0,393,39824.290474537,2009-01-11,06:58:17
39.96917,116.30068,0,394,39824.2904861111,2009-01-11,06:58:18
39.969122,116.3007,0,395,39824.2904976852,2009-01-11,06:58:19
39.969078,116.300715,0,396,39824.2905092593,2009-01-11,06:58:20
39.969002,116.300724,0,396,39824.2905324074,2009-01-11,06:58:22
39.968896,116.300732,0,397,39824.2905555556,2009-01-11,06:58:24
39.968851,116.300744,0,397,39824.2905787037,2009-01-11,06:58:26
39.968774,116.300752,0,397,39824.2906018518,2009-01-11,06:58:28
39.96882,116.300758,0,396,39824.2906481481,2009-01-11,06:58:32
39.968895,116.300771,0,397,39824.2906712963,2009-01-11,06:58:34
39.96897,116.300764,0,398,39824.2907175926,2009-01-11,06:58:38
39.969016,116.300747,0,398,39824.2907407407,2009-01-11,06:58:40
39.969076,116.300732,0,398,39824.290775463,2009-01-11,06:58:43
39.969119,116.300713,0,399,39824.2908101852,2009-01-11,06:58:46
39.969169,116.300688,0,401,39824.2908333333,2009-01-11,06:58:48
39.969249,116.30066,0,402,39824.2908564815,2009-01-11,06:58:50
39.969321,116.300629,0,404,39824.2908796296,2009-01-11,06:58:52
39.969389,116.300599,0,405,39824.2909027778,2009-01-11,06:58:54
39.969456,116.300571,0,406,39824.2909259259,2009-01-11,06:58:56
39.969504,116.300553,0,406,39824.2909375,2009-01-11,06:58:57
39.969575,116.300521,0,405,39824.2909606481,2009-01-11,06:58:59
39.969622,116.300486,0,404,39824.2909837963,2009-01-11,06:59:01
39.969667,116.300454,0,403,39824.2910185185,2009-01-11,06:59:04
39.969731,116.300446,0,403,39824.2910532407,2009-01-11,06:59:07
39.969788,116.300443,0,402,39824.2910648148,2009-01-11,06:59:08
39.969816,116.300446,0,403,39824.2911226852,2009-01-11,06:59:13
39.969812,116.300431,0,403,39824.2911805556,2009-01-11,06:59:18
39.969843,116.300411,0,403,39824.2912384259,2009-01-11,06:59:23
39.969808,116.300449,0,405,39824.29125,2009-01-11,06:59:24
39.969833,116.300438,0,405,39824.2913078704,2009-01-11,06:59:29
39.969833,116.300438,0,405,39824.2913425926,2009-01-11,06:59:32
39.969833,116.300438,0,405,39824.2913657407,2009-01-11,06:59:34
39.969784,116.300438,0,402,39824.2914236111,2009-01-11,06:59:39
39.969789,116.300414,0,404,39824.2914814815,2009-01-11,06:59:44
39.969794,116.300408,0,404,39824.2915393518,2009-01-11,06:59:49
39.969794,116.300408,0,404,39824.2915740741,2009-01-11,06:59:52
39.969789,116.300403,0,403,39824.2915972222,2009-01-11,06:59:54
39.969801,116.300433,0,406,39824.2916550926,2009-01-11,06:59:59
39.969735,116.300461,0,407,39824.2917013889,2009-01-11,07:00:03
39.969693,116.300492,0,408,39824.2917361111,2009-01-11,07:00:06
39.969678,116.300484,0,410,39824.2917939815,2009-01-11,07:00:11
39.96971,116.300518,0,408,39824.2918518518,2009-01-11,07:00:16
39.969777,116.300518,0,409,39824.2918865741,2009-01-11,07:00:19
39.969777,116.300518,0,409,39824.2919212963,2009-01-11,07:00:22
39.969775,116.300517,0,408,39824.2919444444,2009-01-11,07:00:24
39.969737,116.300472,0,407,39824.2920023148,2009-01-11,07:00:29
39.969737,116.300472,0,407,39824.292037037,2009-01-11,07:00:32
39.96973,116.300472,0,407,39824.2920601852,2009-01-11,07:00:34
39.969742,116.300456,0,407,39824.2921180556,2009-01-11,07:00:39
39.9697,116.300433,0,406,39824.2921643518,2009-01-11,07:00:43
39.969695,116.300414,0,408,39824.2922222222,2009-01-11,07:00:48
39.96974,116.300417,0,404,39824.2922800926,2009-01-11,07:00:53
39.969783,116.300439,0,401,39824.2923263889,2009-01-11,07:00:57
39.969829,116.300422,0,402,39824.2923842593,2009-01-11,07:01:02
39.969887,116.300413,0,402,39824.2924074074,2009-01-11,07:01:04
39.969956,116.300405,0,404,39824.2924421296,2009-01-11,07:01:07
39.970005,116.300398,0,406,39824.2924768519,2009-01-11,07:01:10
39.970056,116.30039,0,407,39824.2925,2009-01-11,07:01:12
39.970136,116.300415,0,409,39824.2925231481,2009-01-11,07:01:14
39.970186,116.300432,0,410,39824.2925347222,2009-01-11,07:01:15
39.970239,116.300449,0,412,39824.2925462963,2009-01-11,07:01:16
39.970319,116.300491,0,415,39824.2925694444,2009-01-11,07:01:18
39.970365,116.300521,0,419,39824.2925925926,2009-01-11,07:01:20
39.970379,116.300516,0,416,39824.292650463,2009-01-11,07:01:25
39.970434,116.300527,0,416,39824.292662037,2009-01-11,07:01:26
39.9705,116.300563,0,419,39824.2926851852,2009-01-11,07:01:28
39.970566,116.300569,0,418,39824.2926967593,2009-01-11,07:01:29
39.970621,116.300576,0,419,39824.2927314815,2009-01-11,07:01:32
39.970665,116.300615,0,422,39824.2927546296,2009-01-11,07:01:34
39.97071,116.300651,0,421,39824.2927893519,2009-01-11,07:01:37
39.970754,116.300668,0,418,39824.2928472222,2009-01-11,07:01:42
39.970707,116.300686,0,416,39824.2928819444,2009-01-11,07:01:45
39.970697,116.300685,0,417,39824.2929398148,2009-01-11,07:01:50
39.970714,116.300674,0,416,39824.2929976852,2009-01-11,07:01:55
39.970688,116.300669,0,414,39824.2930555556,2009-01-11,07:02:00
39.970706,116.300677,0,411,39824.2931134259,2009-01-11,07:02:05
39.970759,116.30069,0,410,39824.2931365741,2009-01-11,07:02:07
39.970716,116.300735,0,413,39824.2931828704,2009-01-11,07:02:11
39.970655,116.300758,0,418,39824.2932060185,2009-01-11,07:02:13
39.970568,116.300785,0,419,39824.2932291667,2009-01-11,07:02:15
39.970513,116.300798,0,421,39824.2932407407,2009-01-11,07:02:16
39.970444,116.30082,0,425,39824.2932638889,2009-01-11,07:02:18
39.970382,116.300839,0,428,39824.293287037,2009-01-11,07:02:20
39.970278,116.300857,0,433,39824.2933101852,2009-01-11,07:02:22
39.970224,116.300868,0,440,39824.2933333333,2009-01-11,07:02:24
39.970178,116.300884,0,446,39824.2933564815,2009-01-11,07:02:26
39.970114,116.3009,0,460,39824.2933912037,2009-01-11,07:02:29
39.970102,116.300896,0,466,39824.2934490741,2009-01-11,07:02:34
39.970152,116.300854,0,472,39824.2934837963,2009-01-11,07:02:37
39.970158,116.30082,0,481,39824.2935416667,2009-01-11,07:02:42
39.970133,116.300797,0,485,39824.293599537,2009-01-11,07:02:47
39.970065,116.300787,0,487,39824.2936342593,2009-01-11,07:02:50
39.969991,116.300772,0,491,39824.2936574074,2009-01-11,07:02:52
39.96992,116.300757,0,496,39824.2936805556,2009-01-11,07:02:54
39.969869,116.30074,0,498,39824.2937037037,2009-01-11,07:02:56
39.969811,116.300736,0,498,39824.2937268519,2009-01-11,07:02:58
39.969742,116.300695,0,494,39824.2937384259,2009-01-11,07:02:59
39.969683,116.300663,0,491,39824.29375,2009-01-11,07:03:00
39.9697,116.300672,0,492,39824.2938078704,2009-01-11,07:03:05
39.969701,116.300718,0,497,39824.2938657407,2009-01-11,07:03:10
39.969716,116.300743,0,503,39824.2939236111,2009-01-11,07:03:15
39.969701,116.300764,0,514,39824.2939814815,2009-01-11,07:03:20
39.969721,116.300784,0,527,39824.2940393519,2009-01-11,07:03:25
39.969748,116.300775,0,528,39824.2940972222,2009-01-11,07:03:30
39.969744,116.300799,0,529,39824.2941550926,2009-01-11,07:03:35
39.969728,116.3008,0,529,39824.294212963,2009-01-11,07:03:40
39.969734,116.300791,0,529,39824.2942708333,2009-01-11,07:03:45
39.969699,116.30079,0,529,39824.2943287037,2009-01-11,07:03:50
39.969679,116.300794,0,536,39824.2943865741,2009-01-11,07:03:55
39.969625,116.300795,0,539,39824.2944328704,2009-01-11,07:03:59
39.969581,116.300787,0,545,39824.2944791667,2009-01-11,07:04:03
39.969547,116.300795,0,557,39824.294537037,2009-01-11,07:04:08
39.969537,116.300782,0,563,39824.2945949074,2009-01-11,07:04:13
39.969541,116.300809,0,578,39824.2946527778,2009-01-11,07:04:18
39.969591,116.300788,0,585,39824.2947106481,2009-01-11,07:04:23
39.969642,116.300778,0,583,39824.2947337963,2009-01-11,07:04:25
39.969608,116.300742,0,574,39824.2947685185,2009-01-11,07:04:28
39.969565,116.300719,0,566,39824.2947916667,2009-01-11,07:04:30
39.969609,116.300685,0,562,39824.2948263889,2009-01-11,07:04:33
39.96966,116.30065,0,561,39824.2948726852,2009-01-11,07:04:37
39.969711,116.300632,0,559,39824.2949074074,2009-01-11,07:04:40
39.969711,116.300632,0,559,39824.2949421296,2009-01-11,07:04:43
39.969709,116.300638,0,556,39824.2949652778,2009-01-11,07:04:45
39.969666,116.30066,0,556,39824.295,2009-01-11,07:04:48
39.969621,116.300665,0,552,39824.2950231481,2009-01-11,07:04:50
39.969586,116.300686,0,550,39824.2950810185,2009-01-11,07:04:55
39.969587,116.300661,0,544,39824.2951388889,2009-01-11,07:05:00
39.969544,116.300675,0,550,39824.2951967593,2009-01-11,07:05:05
39.969544,116.300675,0,550,39824.2952314815,2009-01-11,07:05:08
39.96954,116.300682,0,552,39824.2952546296,2009-01-11,07:05:10
39.969599,116.300682,0,549,39824.2953009259,2009-01-11,07:05:14
39.969643,116.300667,0,546,39824.2953356481,2009-01-11,07:05:17
39.969597,116.300642,0,538,39824.2953587963,2009-01-11,07:05:19
39.96955,116.300629,0,532,39824.2953703704,2009-01-11,07:05:20
39.969496,116.300631,0,529,39824.2953935185,2009-01-11,07:05:22
39.96945,116.30062,0,526,39824.2954166667,2009-01-11,07:05:24
39.969398,116.300589,0,518,39824.2954513889,2009-01-11,07:05:27
39.96936,116.300563,0,512,39824.295474537,2009-01-11,07:05:29
39.969384,116.300517,0,504,39824.2955324074,2009-01-11,07:05:34
39.96943,116.300504,0,498,39824.2955902778,2009-01-11,07:05:39
39.96944,116.300501,0,496,39824.2956481481,2009-01-11,07:05:44
39.969476,116.30051,0,487,39824.2957060185,2009-01-11,07:05:49
39.969429,116.300508,0,485,39824.2957523148,2009-01-11,07:05:53
39.969375,116.300487,0,481,39824.2957638889,2009-01-11,07:05:54
39.969327,116.300469,0,477,39824.295775463,2009-01-11,07:05:55
39.969266,116.300445,0,468,39824.2957986111,2009-01-11,07:05:57
39.969219,116.300405,0,456,39824.2958333333,2009-01-11,07:06:00
39.96922,116.300344,0,455,39824.2958796296,2009-01-11,07:06:04
39.969264,116.300308,0,456,39824.2959143519,2009-01-11,07:06:07
39.969327,116.300297,0,459,39824.2959375,2009-01-11,07:06:09
39.969376,116.30033,0,466,39824.2959722222,2009-01-11,07:06:12
39.969393,116.300399,0,475,39824.2960069444,2009-01-11,07:06:15
39.969369,116.300446,0,480,39824.2960300926,2009-01-11,07:06:17
39.969345,116.300521,0,476,39824.2960763889,2009-01-11,07:06:21
39.969293,116.300547,0,476,39824.296087963,2009-01-11,07:06:22
39.969234,116.300568,0,476,39824.296099537,2009-01-11,07:06:23
39.969188,116.300586,0,472,39824.2961111111,2009-01-11,07:06:24
39.969105,116.300609,0,467,39824.2961342593,2009-01-11,07:06:26
39.969026,116.300636,0,468,39824.2961458333,2009-01-11,07:06:27
39.968951,116.300656,0,468,39824.2961574074,2009-01-11,07:06:28
39.968883,116.300679,0,468,39824.2961689815,2009-01-11,07:06:29
39.96878,116.300706,0,467,39824.2961805556,2009-01-11,07:06:30
39.968694,116.300727,0,466,39824.2961921296,2009-01-11,07:06:31
39.968617,116.300742,0,466,39824.2962037037,2009-01-11,07:06:32
39.968555,116.300756,0,469,39824.2962268519,2009-01-11,07:06:34
39.96851,116.300774,0,476,39824.2962615741,2009-01-11,07:06:37
39.968462,116.300804,0,481,39824.2962847222,2009-01-11,07:06:39
39.968374,116.300809,0,483,39824.2962962963,2009-01-11,07:06:40
39.968307,116.300816,0,487,39824.2963078704,2009-01-11,07:06:41
39.968255,116.300824,0,490,39824.2963194444,2009-01-11,07:06:42
39.968205,116.300835,0,495,39824.2963310185,2009-01-11,07:06:43
39.968132,116.300845,0,500,39824.2963425926,2009-01-11,07:06:44
39.968057,116.300855,0,504,39824.2963541667,2009-01-11,07:06:45
39.967944,116.300873,0,509,39824.2963657407,2009-01-11,07:06:46
39.967838,116.300888,0,513,39824.2963773148,2009-01-11,07:06:47
39.967731,116.300902,0,518,39824.2963888889,2009-01-11,07:06:48
39.967628,116.300918,0,522,39824.296400463,2009-01-11,07:06:49
39.967534,116.300935,0,525,39824.296412037,2009-01-11,07:06:50
39.967391,116.300967,0,529,39824.2964236111,2009-01-11,07:06:51
39.967268,116.300995,0,532,39824.2964351852,2009-01-11,07:06:52
39.967144,116.301027,0,535,39824.2964467593,2009-01-11,07:06:53
39.96708,116.301043,0,538,39824.2964583333,2009-01-11,07:06:54
39.966988,116.301066,0,543,39824.2964699074,2009-01-11,07:06:55
39.96692,116.301082,0,546,39824.2964814815,2009-01-11,07:06:56
39.96687,116.301086,0,549,39824.2964930556,2009-01-11,07:06:57
39.966908,116.301066,0,562,39824.2965509259,2009-01-11,07:07:02
39.967018,116.30105,0,570,39824.2965740741,2009-01-11,07:07:04
39.967099,116.301045,0,575,39824.2965856481,2009-01-11,07:07:05
39.967188,116.301041,0,581,39824.2965972222,2009-01-11,07:07:06
39.967171,116.301038,0,592,39824.2966550926,2009-01-11,07:07:11
39.967171,116.301038,0,592,39824.2966898148,2009-01-11,07:07:14
39.967174,116.301032,0,600,39824.296712963,2009-01-11,07:07:16
39.967207,116.301009,0,606,39824.2967708333,2009-01-11,07:07:21
39.967218,116.301002,0,610,39824.2968287037,2009-01-11,07:07:26
39.967246,116.30097,0,615,39824.2968865741,2009-01-11,07:07:31
39.967461,116.300947,0,621,39824.2969328704,2009-01-11,07:07:35
39.967624,116.300945,0,623,39824.2969444444,2009-01-11,07:07:36
39.967738,116.300948,0,625,39824.2969675926,2009-01-11,07:07:38
39.967841,116.300948,0,626,39824.2969791667,2009-01-11,07:07:39
39.96793,116.300947,0,628,39824.2969907407,2009-01-11,07:07:40
39.968029,116.300947,0,630,39824.2970023148,2009-01-11,07:07:41
39.968124,116.300955,0,631,39824.2970138889,2009-01-11,07:07:42
39.968223,116.300971,0,637,39824.2970601852,2009-01-11,07:07:46
39.968293,116.300976,0,639,39824.2970717593,2009-01-11,07:07:47
39.968365,116.300984,0,640,39824.2970833333,2009-01-11,07:07:48
39.968416,116.300991,0,639,39824.2970949074,2009-01-11,07:07:49
39.968461,116.300998,0,640,39824.2971296296,2009-01-11,07:07:52
39.968475,116.300996,0,642,39824.2971875,2009-01-11,07:07:57
39.96849,116.300981,0,642,39824.2972453704,2009-01-11,07:08:02
39.968542,116.300993,0,643,39824.2972800926,2009-01-11,07:08:05
39.968596,116.301035,0,645,39824.297337963,2009-01-11,07:08:10
39.968645,116.301089,0,646,39824.2973726852,2009-01-11,07:08:13
39.968695,116.301139,0,647,39824.2974305556,2009-01-11,07:08:18
39.968744,116.301179,0,647,39824.2974652778,2009-01-11,07:08:21
39.968786,116.301215,0,647,39824.2975,2009-01-11,07:08:24
39.968809,116.301151,0,645,39824.2975578704,2009-01-11,07:08:29
39.968817,116.301092,0,645,39824.2975810185,2009-01-11,07:08:31
39.968805,116.301033,0,646,39824.2975925926,2009-01-11,07:08:32
39.968788,116.300965,0,646,39824.2976157407,2009-01-11,07:08:34
39.968755,116.300924,0,646,39824.2976388889,2009-01-11,07:08:36
39.968706,116.300875,0,647,39824.2976736111,2009-01-11,07:08:39
39.968654,116.300852,0,648,39824.2976967593,2009-01-11,07:08:41
39.968589,116.300827,0,650,39824.2977199074,2009-01-11,07:08:43
39.968542,116.300815,0,651,39824.2977430556,2009-01-11,07:08:45
39.968596,116.300856,0,651,39824.2977893518,2009-01-11,07:08:49
39.968649,116.300884,0,651,39824.2978125,2009-01-11,07:08:51
39.968698,116.300902,0,651,39824.2978472222,2009-01-11,07:08:54
39.968732,116.300899,0,650,39824.2979050926,2009-01-11,07:08:59
39.968793,116.300885,0,650,39824.2979513889,2009-01-11,07:09:03
39.968854,116.300883,0,653,39824.2980092593,2009-01-11,07:09:08
39.968923,116.300894,0,658,39824.2980324074,2009-01-11,07:09:10
39.968975,116.30089,0,659,39824.2980555556,2009-01-11,07:09:12
39.968975,116.30089,0,659,39824.2980902778,2009-01-11,07:09:15
39.968979,116.300889,0,660,39824.2981134259,2009-01-11,07:09:17
39.969064,116.300884,0,658,39824.2981481481,2009-01-11,07:09:20
39.969131,116.300882,0,657,39824.2981712963,2009-01-11,07:09:22
39.969204,116.300874,0,654,39824.2981944444,2009-01-11,07:09:24
39.96927,116.300875,0,652,39824.2982175926,2009-01-11,07:09:26
39.969318,116.300873,0,650,39824.2982407407,2009-01-11,07:09:28
39.969369,116.30088,0,647,39824.298275463,2009-01-11,07:09:31
39.969405,116.300875,0,650,39824.2983333333,2009-01-11,07:09:36
39.969449,116.300867,0,656,39824.2983680556,2009-01-11,07:09:39
39.969495,116.300878,0,659,39824.2984143518,2009-01-11,07:09:43
39.969507,116.30091,0,659,39824.2984722222,2009-01-11,07:09:48
39.969482,116.300908,0,655,39824.2985300926,2009-01-11,07:09:53
39.969514,116.300889,0,660,39824.298587963,2009-01-11,07:09:58
39.96949,116.300832,0,661,39824.2986458333,2009-01-11,07:10:03
39.969438,116.300804,0,662,39824.2987037037,2009-01-11,07:10:08
39.969439,116.300802,0,660,39824.2987615741,2009-01-11,07:10:13
39.969439,116.300802,0,660,39824.2987962963,2009-01-11,07:10:16
39.969439,116.3008,0,658,39824.2988194444,2009-01-11,07:10:18
39.96942,116.300792,0,652,39824.2988773148,2009-01-11,07:10:23
39.96935,116.300784,0,645,39824.298900463,2009-01-11,07:10:25
39.96935,116.300784,0,645,39824.2989351852,2009-01-11,07:10:28
39.969349,116.300782,0,644,39824.2989583333,2009-01-11,07:10:30
39.969285,116.300778,0,640,39824.2990162037,2009-01-11,07:10:35
39.969228,116.300775,0,637,39824.2990393518,2009-01-11,07:10:37
39.969027,116.300941,0,700,39824.3012268519,2009-01-11,07:13:46
39.969014,116.301001,0,704,39824.3012847222,2009-01-11,07:13:51
39.969019,116.301003,0,704,39824.3013425926,2009-01-11,07:13:56
39.969019,116.301003,0,704,39824.3013773148,2009-01-11,07:13:59
39.969015,116.301005,0,705,39824.301400463,2009-01-11,07:14:01
39.968977,116.301051,0,705,39824.3014583333,2009-01-11,07:14:06
39.968926,116.301041,0,701,39824.3015162037,2009-01-11,07:14:11
39.96888,116.300981,0,699,39824.3015625,2009-01-11,07:14:15
39.968851,116.300914,0,695,39824.3015856481,2009-01-11,07:14:17
39.968835,116.300864,0,692,39824.3016435185,2009-01-11,07:14:22
39.968852,116.300818,0,690,39824.3017013889,2009-01-11,07:14:27
39.968894,116.300787,0,689,39824.3017592593,2009-01-11,07:14:32
39.968935,116.300756,0,688,39824.3017939815,2009-01-11,07:14:35
39.968977,116.300719,0,687,39824.3018287037,2009-01-11,07:14:38
39.969014,116.300724,0,683,39824.3018865741,2009-01-11,07:14:43
39.969017,116.300761,0,679,39824.3019444444,2009-01-11,07:14:48
39.969012,116.300763,0,678,39824.3020023148,2009-01-11,07:14:53
39.969007,116.300763,0,678,39824.3020601852,2009-01-11,07:14:58
39.969003,116.300763,0,678,39824.3021180556,2009-01-11,07:15:03
39.969003,116.300763,0,678,39824.3021527778,2009-01-11,07:15:06
39.969011,116.300761,0,678,39824.3021759259,2009-01-11,07:15:08
39.969048,116.300765,0,673,39824.3022337963,2009-01-11,07:15:13
39.969109,116.300793,0,673,39824.3022569444,2009-01-11,07:15:15
39.969146,116.300741,0,670,39824.3022800926,2009-01-11,07:15:17
39.969197,116.300735,0,668,39824.3023148148,2009-01-11,07:15:20
39.969244,116.300731,0,666,39824.302337963,2009-01-11,07:15:22
39.969302,116.300704,0,663,39824.3023726852,2009-01-11,07:15:25
39.969337,116.30067,0,657,39824.3024305556,2009-01-11,07:15:30
39.969347,116.300663,0,655,39824.3024884259,2009-01-11,07:15:35
39.969351,116.300661,0,654,39824.3025462963,2009-01-11,07:15:40
39.969351,116.300661,0,653,39824.3026041667,2009-01-11,07:15:45
39.969346,116.300662,0,652,39824.302662037,2009-01-11,07:15:50
39.969346,116.300662,0,652,39824.3026967593,2009-01-11,07:15:53
39.969346,116.300662,0,652,39824.3027199074,2009-01-11,07:15:55
39.969304,116.300673,0,650,39824.3027777778,2009-01-11,07:16:00
39.969246,116.300689,0,645,39824.3028125,2009-01-11,07:16:03
39.969205,116.300722,0,643,39824.3028587963,2009-01-11,07:16:07
39.969205,116.300726,0,643,39824.3029166667,2009-01-11,07:16:12
39.969212,116.300725,0,643,39824.302974537,2009-01-11,07:16:17
39.969218,116.300724,0,643,39824.3030324074,2009-01-11,07:16:22
39.969219,116.300725,0,642,39824.3030902778,2009-01-11,07:16:27
39.969216,116.300728,0,642,39824.3031481481,2009-01-11,07:16:32
39.969216,116.300728,0,642,39824.3031828704,2009-01-11,07:16:35
39.969213,116.300731,0,642,39824.3032060185,2009-01-11,07:16:37
39.969216,116.300754,0,643,39824.3032638889,2009-01-11,07:16:42
39.969205,116.300812,0,648,39824.3033101852,2009-01-11,07:16:46
39.969199,116.300837,0,647,39824.3033680556,2009-01-11,07:16:51
39.969185,116.300844,0,648,39824.3034259259,2009-01-11,07:16:56
39.969182,116.30082,0,646,39824.3034837963,2009-01-11,07:17:01
39.969134,116.300816,0,647,39824.3035416667,2009-01-11,07:17:06
39.969088,116.300816,0,649,39824.303599537,2009-01-11,07:17:11
39.969098,116.300855,0,651,39824.3036574074,2009-01-11,07:17:16
39.969088,116.300893,0,652,39824.3037152778,2009-01-11,07:17:21
39.969088,116.300893,0,652,39824.30375,2009-01-11,07:17:24
39.969089,116.300892,0,652,39824.3037731481,2009-01-11,07:17:26
39.969126,116.300911,0,653,39824.3038888889,2009-01-11,07:17:36
39.969169,116.300943,0,653,39824.303912037,2009-01-11,07:17:38
39.969203,116.300996,0,654,39824.3039351852,2009-01-11,07:17:40
39.969204,116.30103,0,656,39824.3039930556,2009-01-11,07:17:45
39.9692,116.300994,0,659,39824.3040509259,2009-01-11,07:17:50
39.969179,116.300919,0,660,39824.3040856481,2009-01-11,07:17:53
39.969174,116.300856,0,662,39824.3041435185,2009-01-11,07:17:58
39.969181,116.300854,0,662,39824.3042013889,2009-01-11,07:18:03
39.96918,116.300854,0,662,39824.3042592593,2009-01-11,07:18:08
39.969182,116.300854,0,662,39824.3043171296,2009-01-11,07:18:13
39.969182,116.300854,0,662,39824.3043518519,2009-01-11,07:18:16
39.969186,116.300854,0,662,39824.304375,2009-01-11,07:18:18
39.969152,116.300868,0,662,39824.3044328704,2009-01-11,07:18:23
39.969111,116.300891,0,661,39824.3044675926,2009-01-11,07:18:26
39.969108,116.30089,0,661,39824.304525463,2009-01-11,07:18:31
39.969116,116.300889,0,661,39824.3045833333,2009-01-11,07:18:36
39.969117,116.300889,0,661,39824.3046412037,2009-01-11,07:18:41
39.969118,116.300887,0,661,39824.3046990741,2009-01-11,07:18:46
39.969112,116.300886,0,661,39824.3047569444,2009-01-11,07:18:51
39.969112,116.300886,0,661,39824.3047916667,2009-01-11,07:18:54
39.969108,116.300884,0,661,39824.3048148148,2009-01-11,07:18:56
39.969095,116.300818,0,656,39824.304849537,2009-01-11,07:18:59
39.96913,116.300764,0,644,39824.3048842593,2009-01-11,07:19:02
39.96915,116.300749,0,639,39824.3049421296,2009-01-11,07:19:07
39.969195,116.300698,0,632,39824.305,2009-01-11,07:19:12
39.969232,116.300655,0,627,39824.3050231481,2009-01-11,07:19:14
39.969251,116.300607,0,620,39824.3050462963,2009-01-11,07:19:16
39.969286,116.30058,0,612,39824.3050694444,2009-01-11,07:19:18
39.969307,116.30059,0,597,39824.3051157407,2009-01-11,07:19:22
39.969327,116.300535,0,584,39824.305162037,2009-01-11,07:19:26
39.969365,116.300495,0,576,39824.3052199074,2009-01-11,07:19:31
39.969395,116.300435,0,568,39824.3052662037,2009-01-11,07:19:35
39.969407,116.300421,0,563,39824.3053240741,2009-01-11,07:19:40
39.969407,116.300421,0,563,39824.3053587963,2009-01-11,07:19:43
39.969405,116.300421,0,560,39824.3053819444,2009-01-11,07:19:45
39.969422,116.300417,0,557,39824.3054398148,2009-01-11,07:19:50
39.969438,116.3004,0,547,39824.3054976852,2009-01-11,07:19:55
39.969437,116.300415,0,544,39824.3055555556,2009-01-11,07:20:00
39.969441,116.300415,0,543,39824.3056134259,2009-01-11,07:20:05
39.969437,116.300415,0,543,39824.3056712963,2009-01-11,07:20:10
39.969437,116.300415,0,543,39824.3057060185,2009-01-11,07:20:13
39.969443,116.300415,0,543,39824.3057291667,2009-01-11,07:20:15
39.969452,116.300415,0,543,39824.305787037,2009-01-11,07:20:20
39.969453,116.300416,0,542,39824.3058449074,2009-01-11,07:20:25
39.969453,116.300417,0,541,39824.3059027778,2009-01-11,07:20:30
39.969453,116.300416,0,541,39824.3059606481,2009-01-11,07:20:35
39.969457,116.300415,0,540,39824.3060185185,2009-01-11,07:20:40
39.969457,116.300415,0,540,39824.3060532407,2009-01-11,07:20:43
39.969449,116.300416,0,540,39824.3060763889,2009-01-11,07:20:45
39.969437,116.300426,0,539,39824.3061342593,2009-01-11,07:20:50
39.969432,116.300448,0,537,39824.3061921296,2009-01-11,07:20:55
39.969435,116.300449,0,537,39824.30625,2009-01-11,07:21:00
39.969435,116.300449,0,537,39824.3062847222,2009-01-11,07:21:03
39.969442,116.300451,0,538,39824.3063078704,2009-01-11,07:21:05
39.969406,116.300471,0,539,39824.3063657407,2009-01-11,07:21:10
39.969365,116.300505,0,543,39824.306400463,2009-01-11,07:21:13
39.969324,116.300566,0,548,39824.3064236111,2009-01-11,07:21:15
39.969309,116.300622,0,553,39824.3064583333,2009-01-11,07:21:18
39.969284,116.300672,0,556,39824.3065046296,2009-01-11,07:21:22
39.969284,116.300672,0,556,39824.3065393518,2009-01-11,07:21:25
39.969287,116.300678,0,557,39824.3065625,2009-01-11,07:21:27
39.96929,116.300727,0,554,39824.3066203704,2009-01-11,07:21:32
39.969279,116.300762,0,553,39824.3066782407,2009-01-11,07:21:37
39.96926,116.300817,0,554,39824.306712963,2009-01-11,07:21:40
39.969227,116.300858,0,560,39824.3067361111,2009-01-11,07:21:42
39.969167,116.300915,0,568,39824.3067708333,2009-01-11,07:21:45
39.969167,116.300915,0,568,39824.3068055556,2009-01-11,07:21:48
39.96916,116.300917,0,568,39824.3068287037,2009-01-11,07:21:50
39.969149,116.300919,0,568,39824.3068865741,2009-01-11,07:21:55
39.969143,116.300919,0,568,39824.3069444444,2009-01-11,07:22:00
39.969143,116.300919,0,568,39824.3069791667,2009-01-11,07:22:03
39.96914,116.300919,0,568,39824.3070023148,2009-01-11,07:22:05
39.969095,116.300921,0,571,39824.3070486111,2009-01-11,07:22:09
39.969036,116.300936,0,575,39824.3070949074,2009-01-11,07:22:13
39.968985,116.300936,0,581,39824.3071412037,2009-01-11,07:22:17
39.968968,116.300927,0,583,39824.3071990741,2009-01-11,07:22:22
39.968968,116.300927,0,583,39824.3072337963,2009-01-11,07:22:25
39.968968,116.300926,0,584,39824.3072569444,2009-01-11,07:22:27
39.968975,116.300915,0,585,39824.3073148148,2009-01-11,07:22:32
39.968986,116.30089,0,586,39824.3073726852,2009-01-11,07:22:37
39.96898,116.300852,0,588,39824.3074305556,2009-01-11,07:22:42
39.969006,116.30077,0,590,39824.3074652778,2009-01-11,07:22:45
39.969024,116.300716,0,591,39824.3075,2009-01-11,07:22:48
39.96904,116.30066,0,595,39824.3075462963,2009-01-11,07:22:52
39.969071,116.300628,0,599,39824.3076041667,2009-01-11,07:22:57
39.969099,116.300614,0,602,39824.307662037,2009-01-11,07:23:02
39.969114,116.300595,0,604,39824.3077199074,2009-01-11,07:23:07
39.969115,116.300595,0,605,39824.3077777778,2009-01-11,07:23:12
39.969115,116.300595,0,605,39824.3078125,2009-01-11,07:23:15
39.969109,116.300597,0,605,39824.3078356481,2009-01-11,07:23:17
39.969083,116.300617,0,607,39824.3078935185,2009-01-11,07:23:22
39.969078,116.300648,0,612,39824.3079513889,2009-01-11,07:23:27
39.969081,116.300648,0,612,39824.3080092593,2009-01-11,07:23:32
39.969082,116.300648,0,613,39824.3080671296,2009-01-11,07:23:37
39.969081,116.300647,0,613,39824.308125,2009-01-11,07:23:42
39.969081,116.300647,0,613,39824.3081597222,2009-01-11,07:23:45
39.969089,116.300643,0,613,39824.3081828704,2009-01-11,07:23:47
39.969123,116.300612,0,612,39824.3082407407,2009-01-11,07:23:52
39.969149,116.300635,0,612,39824.3082986111,2009-01-11,07:23:57
39.96919,116.300624,0,612,39824.3083564815,2009-01-11,07:24:02
39.969221,116.30062,0,612,39824.3084143519,2009-01-11,07:24:07
39.96927,116.300661,0,612,39824.3084606482,2009-01-11,07:24:11
39.969318,116.300694,0,611,39824.3084837963,2009-01-11,07:24:13
39.969373,116.3007,0,611,39824.3085185185,2009-01-11,07:24:16
39.969424,116.300704,0,610,39824.3085648148,2009-01-11,07:24:20
39.969263,116.300712,0,588,39824.3125694444,2009-01-11,07:30:06
39.96916,116.300781,0,592,39824.3125925926,2009-01-11,07:30:08
39.969104,116.300821,0,596,39824.3126041667,2009-01-11,07:30:09
39.96904,116.300852,0,604,39824.312662037,2009-01-11,07:30:14
39.969003,116.300879,0,610,39824.3126967593,2009-01-11,07:30:17
39.968971,116.300902,0,622,39824.3127430556,2009-01-11,07:30:21
39.968962,116.300912,0,626,39824.3128009259,2009-01-11,07:30:26
39.968983,116.300882,0,634,39824.3128587963,2009-01-11,07:30:31
39.969007,116.30089,0,648,39824.3129166667,2009-01-11,07:30:36
39.969008,116.300891,0,651,39824.312974537,2009-01-11,07:30:41
39.969011,116.30089,0,652,39824.3130324074,2009-01-11,07:30:46
39.969011,116.30089,0,652,39824.3130671296,2009-01-11,07:30:49
39.969018,116.300889,0,652,39824.3130902778,2009-01-11,07:30:51
39.969028,116.300888,0,652,39824.3131481481,2009-01-11,07:30:56
39.969058,116.300893,0,653,39824.3132060185,2009-01-11,07:31:01
39.96908,116.300869,0,655,39824.3132638889,2009-01-11,07:31:06
39.969096,116.300853,0,658,39824.3133217593,2009-01-11,07:31:11
39.969098,116.30084,0,662,39824.3133796296,2009-01-11,07:31:16
39.969098,116.30084,0,662,39824.3134143518,2009-01-11,07:31:19
39.969101,116.300846,0,662,39824.3134375,2009-01-11,07:31:21
39.969089,116.300863,0,676,39824.3134953704,2009-01-11,07:31:26
39.96909,116.300862,0,678,39824.3135532407,2009-01-11,07:31:31
39.969089,116.300861,0,679,39824.3136111111,2009-01-11,07:31:36
39.969089,116.300861,0,679,39824.3136458333,2009-01-11,07:31:39
39.969095,116.300858,0,679,39824.3136689815,2009-01-11,07:31:41
39.969097,116.30079,0,684,39824.3137268518,2009-01-11,07:31:46
39.969111,116.300734,0,686,39824.3137731481,2009-01-11,07:31:50
39.969121,116.300729,0,686,39824.3138310185,2009-01-11,07:31:55
39.96914,116.30065,0,684,39824.3138657407,2009-01-11,07:31:58
39.969158,116.300582,0,682,39824.3138888889,2009-01-11,07:32:00
39.969176,116.300528,0,677,39824.3139351852,2009-01-11,07:32:04
39.969207,116.300482,0,671,39824.3139699074,2009-01-11,07:32:07
39.96923,116.300444,0,663,39824.3140277778,2009-01-11,07:32:12
39.96923,116.300443,0,662,39824.3140856481,2009-01-11,07:32:17
39.96923,116.300443,0,662,39824.3141203704,2009-01-11,07:32:20
39.969237,116.300441,0,662,39824.3141435185,2009-01-11,07:32:22
39.969227,116.300423,0,660,39824.3142013889,2009-01-11,07:32:27
39.969222,116.300403,0,660,39824.3142592593,2009-01-11,07:32:32
39.969212,116.300406,0,661,39824.3143171296,2009-01-11,07:32:37
39.96921,116.300407,0,661,39824.314375,2009-01-11,07:32:42
39.96921,116.300407,0,661,39824.3144097222,2009-01-11,07:32:45
39.969212,116.300407,0,661,39824.3144328704,2009-01-11,07:32:47
39.969232,116.300425,0,660,39824.3144907407,2009-01-11,07:32:52
39.969254,116.300462,0,657,39824.3145486111,2009-01-11,07:32:57
39.969253,116.300469,0,658,39824.3146064815,2009-01-11,07:33:02
39.969246,116.30047,0,658,39824.3146643518,2009-01-11,07:33:07
39.969243,116.30047,0,658,39824.3147222222,2009-01-11,07:33:12
39.969251,116.30047,0,658,39824.3147800926,2009-01-11,07:33:17
39.969251,116.300472,0,658,39824.314837963,2009-01-11,07:33:22
39.969248,116.300473,0,658,39824.3148958333,2009-01-11,07:33:27
39.969248,116.300473,0,658,39824.3149305556,2009-01-11,07:33:30
39.969251,116.300475,0,659,39824.3149537037,2009-01-11,07:33:32
39.969264,116.300496,0,658,39824.3150115741,2009-01-11,07:33:37
39.969273,116.300521,0,656,39824.3150694444,2009-01-11,07:33:42
39.969273,116.30056,0,655,39824.3151273148,2009-01-11,07:33:47
39.969274,116.300625,0,656,39824.3151388889,2009-01-11,07:33:48
39.969288,116.300743,0,654,39824.315162037,2009-01-11,07:33:50
39.969313,116.300754,0,649,39824.3152199074,2009-01-11,07:33:55
39.969317,116.300757,0,647,39824.3152777778,2009-01-11,07:34:00
39.969312,116.30076,0,645,39824.3153356481,2009-01-11,07:34:05
39.969312,116.30076,0,645,39824.3153703704,2009-01-11,07:34:08
39.969305,116.30076,0,644,39824.3153935185,2009-01-11,07:34:10
39.969294,116.300743,0,643,39824.3154513889,2009-01-11,07:34:15
39.969317,116.300762,0,642,39824.3155092593,2009-01-11,07:34:20
39.969317,116.300762,0,642,39824.3155439815,2009-01-11,07:34:23
39.969309,116.300755,0,643,39824.3155671296,2009-01-11,07:34:25
39.969261,116.300739,0,647,39824.315625,2009-01-11,07:34:30
39.969232,116.300746,0,649,39824.3156828704,2009-01-11,07:34:35
39.969207,116.300803,0,643,39824.3157407407,2009-01-11,07:34:40
39.969175,116.300828,0,633,39824.3157986111,2009-01-11,07:34:45
39.969126,116.300828,0,630,39824.3158564815,2009-01-11,07:34:50
39.969082,116.300844,0,628,39824.3159027778,2009-01-11,07:34:54
39.969027,116.300858,0,624,39824.3159606481,2009-01-11,07:34:59
39.968995,116.300898,0,620,39824.3160069444,2009-01-11,07:35:03
39.968955,116.300917,0,617,39824.3160648148,2009-01-11,07:35:08
39.96892,116.30097,0,614,39824.3161226852,2009-01-11,07:35:13
39.968878,116.301011,0,611,39824.3161805556,2009-01-11,07:35:18
39.968828,116.301029,0,608,39824.3162384259,2009-01-11,07:35:23
39.968782,116.301083,0,609,39824.3162847222,2009-01-11,07:35:27
39.968786,116.301056,0,601,39824.3163425926,2009-01-11,07:35:32
39.96879,116.301105,0,594,39824.316400463,2009-01-11,07:35:37
39.968798,116.301123,0,582,39824.3164583333,2009-01-11,07:35:42
39.968795,116.301124,0,579,39824.3165162037,2009-01-11,07:35:47
39.968792,116.301124,0,578,39824.3165740741,2009-01-11,07:35:52
39.968796,116.301123,0,577,39824.3166319444,2009-01-11,07:35:57
39.968795,116.301122,0,576,39824.3166898148,2009-01-11,07:36:02
39.968798,116.301118,0,575,39824.3167476852,2009-01-11,07:36:07
39.968802,116.301114,0,575,39824.3168055556,2009-01-11,07:36:12
39.968805,116.30111,0,575,39824.3168634259,2009-01-11,07:36:17
39.968805,116.30111,0,575,39824.3168981481,2009-01-11,07:36:20
39.968811,116.301107,0,574,39824.3169212963,2009-01-11,07:36:22
39.968856,116.301098,0,567,39824.3169791667,2009-01-11,07:36:27
39.968908,116.301095,0,561,39824.3170138889,2009-01-11,07:36:30
39.968942,116.301077,0,553,39824.3170717593,2009-01-11,07:36:35
39.968983,116.301067,0,545,39824.3171064815,2009-01-11,07:36:38
39.969031,116.30107,0,534,39824.3171527778,2009-01-11,07:36:42
39.969082,116.301069,0,523,39824.3171990741,2009-01-11,07:36:46
39.969123,116.301103,0,513,39824.3172453704,2009-01-11,07:36:50
39.969145,116.301135,0,496,39824.3172916667,2009-01-11,07:36:54
39.969176,116.301164,0,484,39824.317337963,2009-01-11,07:36:58
39.969204,116.301202,0,477,39824.3173842593,2009-01-11,07:37:02
39.969228,116.30125,0,465,39824.3174305556,2009-01-11,07:37:06
39.969246,116.301294,0,451,39824.3174768519,2009-01-11,07:37:10
39.969259,116.301315,0,435,39824.3175231481,2009-01-11,07:37:14
39.969269,116.301342,0,415,39824.3175694444,2009-01-11,07:37:18
39.969282,116.301395,0,402,39824.3176041667,2009-01-11,07:37:21
39.969299,116.301443,0,393,39824.317650463,2009-01-11,07:37:25
39.969303,116.301473,0,376,39824.3176967593,2009-01-11,07:37:29
39.969308,116.301505,0,361,39824.3177430556,2009-01-11,07:37:33
39.969308,116.301559,0,351,39824.3177893519,2009-01-11,07:37:37
39.969297,116.301613,0,340,39824.3178472222,2009-01-11,07:37:42
39.969265,116.301669,0,337,39824.3179050926,2009-01-11,07:37:47
39.969225,116.301717,0,339,39824.3179513889,2009-01-11,07:37:51
39.969166,116.301772,0,345,39824.3180092593,2009-01-11,07:37:56
39.969115,116.301811,0,351,39824.3180555556,2009-01-11,07:38:00
39.969097,116.301819,0,353,39824.3181134259,2009-01-11,07:38:05
39.969085,116.301837,0,355,39824.3181712963,2009-01-11,07:38:10
39.969054,116.30192,0,362,39824.3182291667,2009-01-11,07:38:15
39.969056,116.301986,0,367,39824.3182638889,2009-01-11,07:38:18
39.969098,116.302027,0,371,39824.3182986111,2009-01-11,07:38:21
39.969146,116.302012,0,374,39824.3183449074,2009-01-11,07:38:25
39.969181,116.301984,0,382,39824.3183912037,2009-01-11,07:38:29
39.969193,116.301978,0,386,39824.3184490741,2009-01-11,07:38:34
39.969193,116.301978,0,386,39824.3184837963,2009-01-11,07:38:37
39.9692,116.301981,0,389,39824.3185069444,2009-01-11,07:38:39
39.969247,116.301986,0,390,39824.3185300926,2009-01-11,07:38:41
39.969251,116.302027,0,396,39824.318587963,2009-01-11,07:38:46
39.969285,116.302066,0,400,39824.3186342593,2009-01-11,07:38:50
39.969323,116.302116,0,404,39824.3186921296,2009-01-11,07:38:55
39.969359,116.302153,0,409,39824.3187384259,2009-01-11,07:38:59
39.969391,116.302194,0,413,39824.3187962963,2009-01-11,07:39:04
39.969403,116.302206,0,416,39824.3188541667,2009-01-11,07:39:09
39.969417,116.302216,0,418,39824.318912037,2009-01-11,07:39:14
39.969682,116.302129,0,420,39824.3189583333,2009-01-11,07:39:18
39.96996,116.30261,0,420,39824.3189699074,2009-01-11,07:39:19
39.970016,116.302867,0,420,39824.3189814815,2009-01-11,07:39:20
39.970022,116.303073,0,420,39824.3189930556,2009-01-11,07:39:21
39.970017,116.303224,0,420,39824.3190046296,2009-01-11,07:39:22
39.970017,116.303353,0,420,39824.3190162037,2009-01-11,07:39:23
39.970018,116.303428,0,420,39824.3190277778,2009-01-11,07:39:24
39.97002,116.303491,0,420,39824.3190393519,2009-01-11,07:39:25
39.970037,116.303602,0,420,39824.3190740741,2009-01-11,07:39:28
39.970164,116.302944,0,420,39824.3191203704,2009-01-11,07:39:32
39.97022,116.302928,0,420,39824.3191319444,2009-01-11,07:39:33
39.970262,116.302802,0,422,39824.3191435185,2009-01-11,07:39:34
39.970326,116.302835,0,422,39824.3191550926,2009-01-11,07:39:35
39.970389,116.302811,0,424,39824.3191782407,2009-01-11,07:39:37
39.970411,116.302901,0,430,39824.3191898148,2009-01-11,07:39:38
39.970423,116.302926,0,431,39824.3192476852,2009-01-11,07:39:43
39.970352,116.302915,0,432,39824.3192708333,2009-01-11,07:39:45
39.970295,116.302917,0,433,39824.3192939815,2009-01-11,07:39:47
39.970268,116.302912,0,436,39824.3193518519,2009-01-11,07:39:52
39.970239,116.303003,0,442,39824.319375,2009-01-11,07:39:54
39.970264,116.303019,0,447,39824.3194328704,2009-01-11,07:39:59
39.9703,116.303078,0,438,39824.3194675926,2009-01-11,07:40:02
39.970326,116.303126,0,428,39824.3194907407,2009-01-11,07:40:04
39.970352,116.303171,0,420,39824.3195138889,2009-01-11,07:40:06
39.970379,116.303211,0,411,39824.3195486111,2009-01-11,07:40:09
39.970395,116.303284,0,399,39824.3195717593,2009-01-11,07:40:11
39.970408,116.303344,0,391,39824.3195949074,2009-01-11,07:40:13
39.97042,116.303407,0,382,39824.3196296296,2009-01-11,07:40:16
39.970424,116.303476,0,380,39824.3196643519,2009-01-11,07:40:19
39.970436,116.303545,0,381,39824.3196990741,2009-01-11,07:40:22
39.970472,116.303587,0,375,39824.3197337963,2009-01-11,07:40:25
39.970501,116.303629,0,369,39824.3197685185,2009-01-11,07:40:28
39.970528,116.303684,0,359,39824.3198148148,2009-01-11,07:40:32
39.970554,116.303734,0,350,39824.3198611111,2009-01-11,07:40:36
39.970607,116.303727,0,339,39824.3198842593,2009-01-11,07:40:38
39.970643,116.303698,0,328,39824.3199074074,2009-01-11,07:40:40
39.970671,116.303659,0,318,39824.3199421296,2009-01-11,07:40:43
39.970718,116.303635,0,312,39824.3199652778,2009-01-11,07:40:45
39.970776,116.303619,0,305,39824.32,2009-01-11,07:40:48
39.970838,116.303636,0,299,39824.3200347222,2009-01-11,07:40:51
39.970848,116.303629,0,298,39824.3200925926,2009-01-11,07:40:56
39.970848,116.303629,0,298,39824.3201273148,2009-01-11,07:40:59
39.970853,116.303627,0,296,39824.320150463,2009-01-11,07:41:01
39.970899,116.303648,0,297,39824.3201851852,2009-01-11,07:41:04
39.970931,116.303664,0,298,39824.3202430556,2009-01-11,07:41:09
39.970974,116.303687,0,298,39824.3202777778,2009-01-11,07:41:12
39.971011,116.303714,0,299,39824.3203356481,2009-01-11,07:41:17
39.971044,116.303725,0,303,39824.3203935185,2009-01-11,07:41:22
39.971057,116.303767,0,306,39824.3204513889,2009-01-11,07:41:27
39.971072,116.303808,0,307,39824.3205092593,2009-01-11,07:41:32
39.971103,116.303861,0,310,39824.3205555556,2009-01-11,07:41:36
39.971127,116.303925,0,312,39824.3206018518,2009-01-11,07:41:40
39.971138,116.30399,0,315,39824.3206365741,2009-01-11,07:41:43
39.971123,116.304055,0,317,39824.3206828704,2009-01-11,07:41:47
39.971127,116.304117,0,319,39824.3207291667,2009-01-11,07:41:51
39.971126,116.304177,0,319,39824.3207523148,2009-01-11,07:41:53
39.971152,116.304242,0,320,39824.320787037,2009-01-11,07:41:56
39.971194,116.304298,0,321,39824.3208333333,2009-01-11,07:42:00
39.971221,116.304349,0,322,39824.3208680556,2009-01-11,07:42:03
39.971227,116.304429,0,322,39824.3209027778,2009-01-11,07:42:06
39.971221,116.304492,0,316,39824.3209143518,2009-01-11,07:42:07
39.97122,116.304553,0,312,39824.3209259259,2009-01-11,07:42:08
39.971214,116.30462,0,306,39824.3209490741,2009-01-11,07:42:10
39.971219,116.3047,0,299,39824.3209837963,2009-01-11,07:42:13
39.971221,116.30476,0,296,39824.3210185185,2009-01-11,07:42:16
39.971237,116.304824,0,293,39824.3210532407,2009-01-11,07:42:19
39.971236,116.304881,0,286,39824.3211111111,2009-01-11,07:42:24
39.97127,116.30492,0,284,39824.3211689815,2009-01-11,07:42:29
39.971282,116.304927,0,283,39824.3212268518,2009-01-11,07:42:34
39.971282,116.304927,0,283,39824.3212615741,2009-01-11,07:42:37
39.971282,116.304932,0,283,39824.3212847222,2009-01-11,07:42:39
39.971227,116.304899,0,282,39824.3213425926,2009-01-11,07:42:44
39.971183,116.304873,0,282,39824.3213773148,2009-01-11,07:42:47
39.971811,116.306118,0,232,39824.4208796296,2009-01-11,10:06:04
39.971294,116.306016,0,60,39824.4208912037,2009-01-11,10:06:05
39.971744,116.306111,0,225,39824.4209027778,2009-01-11,10:06:06
39.971706,116.306165,0,217,39824.4209490741,2009-01-11,10:06:10
39.971671,116.306194,0,205,39824.4209722222,2009-01-11,10:06:12
39.971635,116.306234,0,189,39824.4210069444,2009-01-11,10:06:15
39.971628,116.30629,0,185,39824.4210532407,2009-01-11,10:06:19
39.971628,116.306361,0,183,39824.421099537,2009-01-11,10:06:23
39.971637,116.306423,0,180,39824.4211342593,2009-01-11,10:06:26
39.971632,116.306482,0,182,39824.4211689815,2009-01-11,10:06:29
39.971637,116.306549,0,182,39824.4212152778,2009-01-11,10:06:33
39.971657,116.306617,0,182,39824.4212615741,2009-01-11,10:06:37
39.971669,116.306675,0,183,39824.4212962963,2009-01-11,10:06:40
39.971691,116.30674,0,186,39824.4213310185,2009-01-11,10:06:43
39.971684,116.3068,0,185,39824.4213657407,2009-01-11,10:06:46
39.971682,116.306858,0,188,39824.421400463,2009-01-11,10:06:49
39.971529,116.306618,0,165,39824.4238888889,2009-01-11,10:10:24
39.971514,116.306559,0,167,39824.4239351852,2009-01-11,10:10:28
39.97149,116.306489,0,169,39824.4239930556,2009-01-11,10:10:33
39.971463,116.306426,0,168,39824.4240393518,2009-01-11,10:10:37
39.971444,116.306356,0,171,39824.4240972222,2009-01-11,10:10:42
39.971393,116.306319,0,175,39824.4241435185,2009-01-11,10:10:46
39.97136,116.306268,0,176,39824.4241898148,2009-01-11,10:10:50
39.971374,116.306195,0,183,39824.4242476852,2009-01-11,10:10:55
39.971421,116.306168,0,195,39824.4242708333,2009-01-11,10:10:57
39.971473,116.306133,0,203,39824.4242939815,2009-01-11,10:10:59
39.971527,116.306069,0,211,39824.4243287037,2009-01-11,10:11:02
39.971544,116.306009,0,213,39824.4243518518,2009-01-11,10:11:04
39.971552,116.305958,0,222,39824.4244097222,2009-01-11,10:11:09
39.971564,116.305902,0,225,39824.4244444444,2009-01-11,10:11:12
39.971585,116.30584,0,229,39824.4244791667,2009-01-11,10:11:15
39.971589,116.305774,0,235,39824.4245138889,2009-01-11,10:11:18
39.971581,116.305715,0,243,39824.4245601852,2009-01-11,10:11:22
39.97159,116.305642,0,248,39824.4246064815,2009-01-11,10:11:26
39.971598,116.30557,0,250,39824.4246412037,2009-01-11,10:11:29
39.971602,116.305503,0,252,39824.4246875,2009-01-11,10:11:33
39.971601,116.305431,0,255,39824.4247337963,2009-01-11,10:11:37
39.97158,116.305381,0,259,39824.4247685185,2009-01-11,10:11:40
39.971562,116.305328,0,261,39824.4248148148,2009-01-11,10:11:44
39.971554,116.305263,0,262,39824.4248611111,2009-01-11,10:11:48
39.971536,116.3052,0,266,39824.4249074074,2009-01-11,10:11:52
39.97154,116.305131,0,270,39824.4249537037,2009-01-11,10:11:56
39.971535,116.305059,0,271,39824.4249884259,2009-01-11,10:11:59
39.971548,116.304989,0,274,39824.4250347222,2009-01-11,10:12:03
39.971568,116.304931,0,274,39824.4250810185,2009-01-11,10:12:07
39.971576,116.304867,0,275,39824.4251157407,2009-01-11,10:12:10
39.971541,116.304816,0,280,39824.425162037,2009-01-11,10:12:14
39.971536,116.304754,0,288,39824.4252083333,2009-01-11,10:12:18
39.971506,116.304711,0,293,39824.4252430556,2009-01-11,10:12:21
39.971472,116.304674,0,298,39824.4252777778,2009-01-11,10:12:24
39.971439,116.30463,0,302,39824.4253125,2009-01-11,10:12:27
39.971395,116.304603,0,305,39824.4253472222,2009-01-11,10:12:30
39.971367,116.304556,0,311,39824.4253935185,2009-01-11,10:12:34
39.971344,116.304507,0,318,39824.4254398148,2009-01-11,10:12:38
39.971323,116.304456,0,326,39824.4254861111,2009-01-11,10:12:42
39.971289,116.304404,0,332,39824.4255439815,2009-01-11,10:12:47
39.971284,116.304347,0,342,39824.4255902778,2009-01-11,10:12:51
39.97129,116.304272,0,346,39824.425625,2009-01-11,10:12:54
39.971252,116.304241,0,350,39824.4256712963,2009-01-11,10:12:58
39.971216,116.304203,0,359,39824.4257175926,2009-01-11,10:13:02
39.971203,116.30415,0,368,39824.425775463,2009-01-11,10:13:07
39.971203,116.304092,0,375,39824.4258217593,2009-01-11,10:13:11
39.971207,116.304023,0,381,39824.4258796296,2009-01-11,10:13:16
39.971205,116.303966,0,386,39824.4259259259,2009-01-11,10:13:20
39.971236,116.303922,0,392,39824.4259606482,2009-01-11,10:13:23
39.97126,116.303903,0,393,39824.4260185185,2009-01-11,10:13:28
39.971275,116.303899,0,396,39824.4260763889,2009-01-11,10:13:33
39.971291,116.303901,0,397,39824.4261342593,2009-01-11,10:13:38
39.971565,116.304033,0,680,39824.4298958333,2009-01-11,10:19:03
39.971677,116.303797,0,449,39824.4299074074,2009-01-11,10:19:04
39.971598,116.303762,0,443,39824.4299652778,2009-01-11,10:19:09
39.971544,116.303804,0,439,39824.4300231481,2009-01-11,10:19:14
39.971483,116.303848,0,436,39824.4300462963,2009-01-11,10:19:16
39.971359,116.303837,0,416,39824.4300578704,2009-01-11,10:19:17
39.97132,116.303905,0,410,39824.4301041667,2009-01-11,10:19:21
39.971305,116.303962,0,409,39824.4301273148,2009-01-11,10:19:23
39.971268,116.30402,0,405,39824.430162037,2009-01-11,10:19:26
39.97128,116.30407,0,408,39824.4302199074,2009-01-11,10:19:31
39.971229,116.304031,0,393,39824.4302662037,2009-01-11,10:19:35
39.971201,116.304012,0,378,39824.4303125,2009-01-11,10:19:39
39.971165,116.304026,0,365,39824.4303703704,2009-01-11,10:19:44
39.971182,116.304062,0,357,39824.4304282407,2009-01-11,10:19:49
39.971244,116.30411,0,345,39824.4304861111,2009-01-11,10:19:54
39.971284,116.304141,0,338,39824.4305208333,2009-01-11,10:19:57
39.971299,116.304204,0,331,39824.4305555556,2009-01-11,10:20:00
39.971327,116.304241,0,323,39824.4306134259,2009-01-11,10:20:05
39.971371,116.304257,0,318,39824.4306481481,2009-01-11,10:20:08
39.971421,116.304211,0,312,39824.4306828704,2009-01-11,10:20:11
39.971451,116.304242,0,308,39824.4307407407,2009-01-11,10:20:16
39.971422,116.304333,0,311,39824.4307638889,2009-01-11,10:20:18
39.971385,116.304432,0,310,39824.4307986111,2009-01-11,10:20:21
39.971362,116.304525,0,311,39824.4308217593,2009-01-11,10:20:23
39.971351,116.304611,0,310,39824.4308449074,2009-01-11,10:20:25
39.971358,116.304675,0,309,39824.4308680556,2009-01-11,10:20:27
39.971364,116.304743,0,308,39824.4308912037,2009-01-11,10:20:29
39.971364,116.304803,0,308,39824.4309143518,2009-01-11,10:20:31
39.97136,116.304843,0,310,39824.4309722222,2009-01-11,10:20:36
39.97138,116.304857,0,313,39824.4310300926,2009-01-11,10:20:41
39.971443,116.304832,0,314,39824.4310763889,2009-01-11,10:20:45
39.971509,116.304801,0,316,39824.4311111111,2009-01-11,10:20:48
39.971574,116.304768,0,317,39824.4311342593,2009-01-11,10:20:50
39.971616,116.304747,0,317,39824.4311689815,2009-01-11,10:20:53
