# Supplementary material for: Research on differential privacy protection method based on user tendency
Source: PLoS One. 2023 Oct 26;18(10):e0288823. doi: 10.1371/journal.pone.0288823 (PMC10602288; doi:10.1371/journal.pone.0288823)
Supplement: S2 Data — (ZIP) [file pone.0288823.s002.zip › Data 5-2/022/Trajectory/20090112051804.plt]

Geolife trajectory
WGS 84
Altitude is in Feet
Reserved 3
0,2,255,My Track,0,0,2,8421376
0
39.968061,116.300536,0,492,39825.2208796296,2009-01-12,05:18:04
39.968016,116.300514,0,492,39825.2209027778,2009-01-12,05:18:06
39.968591,116.301753,0,201,39825.2512384259,2009-01-12,06:01:47
39.968589,116.301802,0,202,39825.2512962963,2009-01-12,06:01:52
39.968588,116.301842,0,204,39825.2513541667,2009-01-12,06:01:57
39.968573,116.301908,0,204,39825.251400463,2009-01-12,06:02:01
39.96858,116.301968,0,206,39825.2514467593,2009-01-12,06:02:05
39.968643,116.302073,0,209,39825.2514930556,2009-01-12,06:02:09
39.96869,116.30213,0,210,39825.2515509259,2009-01-12,06:02:14
39.968658,116.302202,0,212,39825.2515856481,2009-01-12,06:02:17
39.968628,116.302274,0,212,39825.2516087963,2009-01-12,06:02:19
39.96862,116.302355,0,212,39825.2516319444,2009-01-12,06:02:21
39.968578,116.302467,0,213,39825.2516550926,2009-01-12,06:02:23
39.968614,116.302516,0,214,39825.251712963,2009-01-12,06:02:28
39.968628,116.302578,0,213,39825.251724537,2009-01-12,06:02:29
39.96869,116.302634,0,213,39825.2517361111,2009-01-12,06:02:30
39.968735,116.302688,0,213,39825.2517476852,2009-01-12,06:02:31
39.968779,116.302812,0,213,39825.2517592593,2009-01-12,06:02:32
39.968829,116.302883,0,213,39825.2517824074,2009-01-12,06:02:34
39.968875,116.302886,0,212,39825.2518171296,2009-01-12,06:02:37
39.968929,116.302891,0,213,39825.2518518518,2009-01-12,06:02:40
39.968967,116.302848,0,214,39825.251875,2009-01-12,06:02:42
39.969022,116.302798,0,216,39825.2518981481,2009-01-12,06:02:44
39.969065,116.302739,0,218,39825.2519097222,2009-01-12,06:02:45
39.969069,116.302671,0,218,39825.2519212963,2009-01-12,06:02:46
39.969071,116.302606,0,219,39825.2519444444,2009-01-12,06:02:48
39.969074,116.302597,0,222,39825.2520023148,2009-01-12,06:02:53
39.969048,116.302638,0,228,39825.2520601852,2009-01-12,06:02:58
39.969048,116.302628,0,238,39825.2521180556,2009-01-12,06:03:03
39.969023,116.302623,0,243,39825.2521759259,2009-01-12,06:03:08
39.969006,116.302751,0,253,39825.2522337963,2009-01-12,06:03:13
39.969038,116.302826,0,253,39825.2522685185,2009-01-12,06:03:16
39.968978,116.302748,0,254,39825.2522800926,2009-01-12,06:03:17
39.969044,116.302719,0,255,39825.2523032407,2009-01-12,06:03:19
39.969087,116.302694,0,255,39825.252337963,2009-01-12,06:03:22
39.969087,116.302694,0,255,39825.2523726852,2009-01-12,06:03:25
39.969093,116.302699,0,255,39825.2523958333,2009-01-12,06:03:27
39.969097,116.302723,0,255,39825.2524537037,2009-01-12,06:03:32
39.968941,116.302971,0,303,39825.2524652778,2009-01-12,06:03:33
39.969059,116.303364,0,307,39825.2524768518,2009-01-12,06:03:34
39.96905,116.303287,0,312,39825.2524884259,2009-01-12,06:03:35
39.96907,116.303178,0,311,39825.2525115741,2009-01-12,06:03:37
39.969073,116.303251,0,320,39825.2525231481,2009-01-12,06:03:38
39.969089,116.303184,0,346,39825.2525694444,2009-01-12,06:03:42
39.96908,116.303211,0,364,39825.2525925926,2009-01-12,06:03:44
39.969102,116.303177,0,338,39825.2526157407,2009-01-12,06:03:46
39.969131,116.303045,0,354,39825.2526388889,2009-01-12,06:03:48
39.969173,116.303047,0,355,39825.2526967593,2009-01-12,06:03:53
39.969228,116.303037,0,355,39825.2527430556,2009-01-12,06:03:57
39.969278,116.30303,0,354,39825.2527893518,2009-01-12,06:04:01
39.969325,116.303021,0,354,39825.2528356481,2009-01-12,06:04:05
39.969369,116.302989,0,347,39825.2528703704,2009-01-12,06:04:08
39.969423,116.302988,0,347,39825.2529050926,2009-01-12,06:04:11
39.969487,116.302984,0,348,39825.2529398148,2009-01-12,06:04:14
39.969538,116.302979,0,350,39825.252974537,2009-01-12,06:04:17
39.969603,116.302974,0,354,39825.2530092593,2009-01-12,06:04:20
39.969666,116.30294,0,342,39825.2530671296,2009-01-12,06:04:25
39.969722,116.302895,0,340,39825.2530902778,2009-01-12,06:04:27
39.969788,116.302868,0,341,39825.2531134259,2009-01-12,06:04:29
39.969801,116.302839,0,334,39825.2531712963,2009-01-12,06:04:34
39.969841,116.30271,0,323,39825.2532175926,2009-01-12,06:04:38
39.969804,116.302657,0,315,39825.2532291667,2009-01-12,06:04:39
39.96972,116.302647,0,323,39825.2532523148,2009-01-12,06:04:41
39.96964,116.302633,0,319,39825.2533101852,2009-01-12,06:04:46
39.969592,116.302618,0,328,39825.2533449074,2009-01-12,06:04:49
39.969592,116.302618,0,328,39825.2533796296,2009-01-12,06:04:52
39.969589,116.302621,0,330,39825.2534027778,2009-01-12,06:04:54
39.969593,116.302653,0,329,39825.2534606481,2009-01-12,06:04:59
39.96959,116.302701,0,327,39825.2535185185,2009-01-12,06:05:04
39.969632,116.302789,0,323,39825.2535532407,2009-01-12,06:05:07
39.969673,116.30287,0,320,39825.2535763889,2009-01-12,06:05:09
39.969686,116.302929,0,313,39825.2536111111,2009-01-12,06:05:12
39.969733,116.302952,0,314,39825.2536342593,2009-01-12,06:05:14
39.969763,116.30299,0,296,39825.2536921296,2009-01-12,06:05:19
39.96978,116.303049,0,286,39825.2537384259,2009-01-12,06:05:23
39.9698,116.303091,0,274,39825.2537962963,2009-01-12,06:05:28
39.969836,116.303126,0,268,39825.2538541667,2009-01-12,06:05:33
39.969877,116.303119,0,276,39825.253900463,2009-01-12,06:05:37
39.969887,116.303166,0,270,39825.2539583333,2009-01-12,06:05:42
39.969915,116.303186,0,263,39825.2540162037,2009-01-12,06:05:47
39.969935,116.303188,0,261,39825.2540740741,2009-01-12,06:05:52
39.96998,116.303172,0,261,39825.2541203704,2009-01-12,06:05:56
39.970001,116.303169,0,259,39825.2541782407,2009-01-12,06:06:01
39.970028,116.303149,0,260,39825.2542361111,2009-01-12,06:06:06
39.97005,116.30316,0,265,39825.2542939815,2009-01-12,06:06:11
39.970056,116.303174,0,266,39825.2543518519,2009-01-12,06:06:16
39.970068,116.303159,0,269,39825.2544097222,2009-01-12,06:06:21
39.970073,116.303139,0,275,39825.2544675926,2009-01-12,06:06:26
39.970087,116.303096,0,280,39825.254525463,2009-01-12,06:06:31
39.970124,116.303072,0,287,39825.2545833333,2009-01-12,06:06:36
39.970182,116.303091,0,290,39825.2546296296,2009-01-12,06:06:40
39.970227,116.303082,0,294,39825.2546643519,2009-01-12,06:06:43
39.97027,116.303076,0,299,39825.2546990741,2009-01-12,06:06:46
39.970259,116.303014,0,302,39825.2547222222,2009-01-12,06:06:48
39.970315,116.303014,0,308,39825.2547800926,2009-01-12,06:06:53
39.97036,116.303038,0,311,39825.2548032407,2009-01-12,06:06:55
39.970381,116.30308,0,322,39825.2548263889,2009-01-12,06:06:57
39.970392,116.303119,0,336,39825.254837963,2009-01-12,06:06:58
39.970414,116.303149,0,356,39825.2548726852,2009-01-12,06:07:01
39.97043,116.303177,0,381,39825.2549189815,2009-01-12,06:07:05
39.970447,116.303171,0,386,39825.2549768519,2009-01-12,06:07:10
39.970484,116.303189,0,396,39825.2550231481,2009-01-12,06:07:14
39.970517,116.303187,0,408,39825.2550810185,2009-01-12,06:07:19
39.970503,116.303169,0,410,39825.2551388889,2009-01-12,06:07:24
39.970524,116.303166,0,425,39825.2551967593,2009-01-12,06:07:29
39.970556,116.303201,0,434,39825.2552430556,2009-01-12,06:07:33
39.970558,116.303256,0,444,39825.2552893519,2009-01-12,06:07:37
39.970535,116.30331,0,447,39825.2553240741,2009-01-12,06:07:40
39.970535,116.30331,0,447,39825.2553587963,2009-01-12,06:07:43
39.970538,116.303317,0,451,39825.2553819444,2009-01-12,06:07:45
39.970551,116.303346,0,452,39825.2554398148,2009-01-12,06:07:50
39.970649,116.303417,0,434,39825.2554513889,2009-01-12,06:07:51
39.970704,116.303453,0,425,39825.255462963,2009-01-12,06:07:52
39.970735,116.303429,0,415,39825.255474537,2009-01-12,06:07:53
39.970758,116.303387,0,429,39825.2554976852,2009-01-12,06:07:55
39.970783,116.303438,0,435,39825.2555324074,2009-01-12,06:07:58
39.970814,116.303394,0,444,39825.2555902778,2009-01-12,06:08:03
39.970812,116.303319,0,447,39825.2556481481,2009-01-12,06:08:08
39.970826,116.303298,0,446,39825.2557060185,2009-01-12,06:08:13
39.970844,116.303284,0,446,39825.2557638889,2009-01-12,06:08:18
39.970844,116.303284,0,446,39825.2557986111,2009-01-12,06:08:21
39.970842,116.303281,0,448,39825.2558217593,2009-01-12,06:08:23
39.970863,116.303292,0,453,39825.2558796296,2009-01-12,06:08:28
39.9709,116.303327,0,461,39825.2559143519,2009-01-12,06:08:31
39.970932,116.303381,0,465,39825.2559722222,2009-01-12,06:08:36
39.970969,116.303439,0,470,39825.2560185185,2009-01-12,06:08:40
39.970992,116.303495,0,467,39825.2560416667,2009-01-12,06:08:42
39.971007,116.30355,0,464,39825.2560763889,2009-01-12,06:08:45
39.971033,116.303615,0,459,39825.256099537,2009-01-12,06:08:47
39.971069,116.303696,0,453,39825.2561458333,2009-01-12,06:08:51
39.971111,116.303772,0,447,39825.2561805556,2009-01-12,06:08:54
39.971144,116.303827,0,441,39825.2562037037,2009-01-12,06:08:56
39.971174,116.303884,0,434,39825.2562384259,2009-01-12,06:08:59
39.971209,116.303936,0,430,39825.2562731481,2009-01-12,06:09:02
39.971243,116.303983,0,430,39825.2563194444,2009-01-12,06:09:06
39.97125,116.303997,0,425,39825.2563773148,2009-01-12,06:09:11
39.971235,116.303962,0,412,39825.256400463,2009-01-12,06:09:13
39.971164,116.303962,0,401,39825.2564236111,2009-01-12,06:09:15
39.97114,116.303961,0,387,39825.2564583333,2009-01-12,06:09:18
39.971152,116.303997,0,372,39825.2565162037,2009-01-12,06:09:23
39.971198,116.304006,0,366,39825.2565509259,2009-01-12,06:09:26
39.971251,116.304027,0,360,39825.2565856481,2009-01-12,06:09:29
39.971295,116.30407,0,352,39825.2566435185,2009-01-12,06:09:34
39.971312,116.304105,0,340,39825.2566782407,2009-01-12,06:09:37
39.971317,116.304146,0,325,39825.256724537,2009-01-12,06:09:41
39.97135,116.304178,0,316,39825.2567708333,2009-01-12,06:09:45
39.97138,116.304229,0,300,39825.2568171296,2009-01-12,06:09:49
39.971428,116.30424,0,293,39825.2568402778,2009-01-12,06:09:51
39.97145,116.304274,0,281,39825.2568865741,2009-01-12,06:09:55
39.971466,116.304325,0,271,39825.2569328704,2009-01-12,06:09:59
39.971481,116.304389,0,262,39825.2569791667,2009-01-12,06:10:03
39.971462,116.304461,0,260,39825.2570138889,2009-01-12,06:10:06
39.971432,116.304528,0,259,39825.257037037,2009-01-12,06:10:08
39.971436,116.304594,0,258,39825.2570949074,2009-01-12,06:10:13
39.971447,116.304644,0,256,39825.2571527778,2009-01-12,06:10:18
39.971446,116.304677,0,245,39825.2572106481,2009-01-12,06:10:23
39.971441,116.304715,0,241,39825.2572685185,2009-01-12,06:10:28
39.971444,116.304734,0,236,39825.2573263889,2009-01-12,06:10:33
39.971444,116.304729,0,235,39825.2573842593,2009-01-12,06:10:38
39.97144,116.304731,0,233,39825.2574421296,2009-01-12,06:10:43
39.97144,116.304731,0,233,39825.2574768519,2009-01-12,06:10:46
39.971437,116.304738,0,233,39825.2575,2009-01-12,06:10:48
39.971425,116.304756,0,232,39825.2575578704,2009-01-12,06:10:53
39.971413,116.304795,0,232,39825.2576157407,2009-01-12,06:10:58
39.971395,116.30483,0,232,39825.2576736111,2009-01-12,06:11:03
39.971737,116.306211,0,249,39825.2579050926,2009-01-12,06:11:23
39.971737,116.306113,0,249,39825.2579282407,2009-01-12,06:11:25
39.971724,116.30604,0,247,39825.2579398148,2009-01-12,06:11:26
39.971701,116.305953,0,246,39825.257962963,2009-01-12,06:11:28
39.971683,116.305888,0,245,39825.2579861111,2009-01-12,06:11:30
39.971669,116.305819,0,245,39825.2580208333,2009-01-12,06:11:33
39.971654,116.305748,0,245,39825.2580671296,2009-01-12,06:11:37
39.972312,116.303699,0,262,39825.2584490741,2009-01-12,06:12:10
39.972366,116.30367,0,260,39825.2584837963,2009-01-12,06:12:13
39.972414,116.303647,0,261,39825.2585185185,2009-01-12,06:12:16
39.972462,116.303619,0,261,39825.2585532407,2009-01-12,06:12:19
39.973548,116.303461,0,1141,39825.2720138889,2009-01-12,06:31:42
39.974094,116.303112,0,1431,39825.272025463,2009-01-12,06:31:43
39.971381,116.304557,0,74,39825.2721990741,2009-01-12,06:31:58
39.971462,116.304489,0,114,39825.2722106481,2009-01-12,06:31:59
39.971401,116.304423,0,123,39825.2722453704,2009-01-12,06:32:02
39.971389,116.304401,0,138,39825.2722685185,2009-01-12,06:32:04
39.971411,116.304362,0,148,39825.2723032407,2009-01-12,06:32:07
39.971458,116.304306,0,165,39825.2723611111,2009-01-12,06:32:12
39.971488,116.304293,0,181,39825.2723726852,2009-01-12,06:32:13
39.971521,116.304258,0,184,39825.2724305556,2009-01-12,06:32:18
39.971497,116.304226,0,184,39825.2724884259,2009-01-12,06:32:23
39.971468,116.304225,0,182,39825.2725462963,2009-01-12,06:32:28
39.971468,116.304225,0,182,39825.2725810185,2009-01-12,06:32:31
39.971471,116.304226,0,182,39825.2726041667,2009-01-12,06:32:33
39.971184,116.304514,0,-81,39825.2907291667,2009-01-12,06:58:39
39.971532,116.304122,0,513,39825.2907407407,2009-01-12,06:58:40
39.971512,116.304225,0,355,39825.2907523148,2009-01-12,06:58:41
39.971384,116.304311,0,318,39825.290775463,2009-01-12,06:58:43
39.971322,116.304312,0,379,39825.290787037,2009-01-12,06:58:44
39.97129,116.304315,0,398,39825.2907986111,2009-01-12,06:58:45
39.971275,116.304334,0,370,39825.2908217593,2009-01-12,06:58:47
39.97118,116.304417,0,316,39825.2908333333,2009-01-12,06:58:48
39.971133,116.304432,0,294,39825.2908449074,2009-01-12,06:58:49
39.971083,116.304453,0,301,39825.2908564815,2009-01-12,06:58:50
39.971054,116.304468,0,235,39825.2908796296,2009-01-12,06:58:52
39.971066,116.304451,0,214,39825.2909027778,2009-01-12,06:58:54
39.971035,116.304467,0,198,39825.2909259259,2009-01-12,06:58:56
39.970994,116.304478,0,186,39825.2909606481,2009-01-12,06:58:59
39.970936,116.30451,0,178,39825.2909722222,2009-01-12,06:59:00
39.97089,116.304495,0,169,39825.2910069444,2009-01-12,06:59:03
39.97088,116.304489,0,170,39825.2910648148,2009-01-12,06:59:08
39.970873,116.30451,0,173,39825.2911226852,2009-01-12,06:59:13
39.970857,116.304508,0,170,39825.2911805556,2009-01-12,06:59:18
39.970857,116.304508,0,170,39825.2912152778,2009-01-12,06:59:21
39.970849,116.304516,0,166,39825.2912384259,2009-01-12,06:59:23
39.970802,116.304534,0,160,39825.2912962963,2009-01-12,06:59:28
39.970809,116.304503,0,151,39825.2913541667,2009-01-12,06:59:33
39.970815,116.304511,0,153,39825.291412037,2009-01-12,06:59:38
39.970815,116.304511,0,153,39825.2914467593,2009-01-12,06:59:41
39.970815,116.304513,0,153,39825.2914699074,2009-01-12,06:59:43
39.970838,116.304513,0,155,39825.2915277778,2009-01-12,06:59:48
39.970838,116.304513,0,155,39825.2915625,2009-01-12,06:59:51
39.970844,116.304505,0,152,39825.2915856481,2009-01-12,06:59:53
39.970842,116.304514,0,152,39825.2916435185,2009-01-12,06:59:58
39.970888,116.304497,0,152,39825.2916898148,2009-01-12,07:00:02
39.970961,116.30454,0,147,39825.291724537,2009-01-12,07:00:05
39.971003,116.304578,0,144,39825.2917476852,2009-01-12,07:00:07
39.971051,116.304587,0,148,39825.2917708333,2009-01-12,07:00:09
39.971057,116.304646,0,142,39825.2918287037,2009-01-12,07:00:14
39.971081,116.3047,0,140,39825.291875,2009-01-12,07:00:18
39.971055,116.304784,0,134,39825.2919097222,2009-01-12,07:00:21
39.971103,116.304829,0,132,39825.2919328704,2009-01-12,07:00:23
39.971084,116.304892,0,130,39825.2919791667,2009-01-12,07:00:27
39.971066,116.30491,0,127,39825.292037037,2009-01-12,07:00:32
39.971066,116.30491,0,127,39825.2920717593,2009-01-12,07:00:35
39.971063,116.304907,0,126,39825.2920949074,2009-01-12,07:00:37
39.971055,116.304881,0,126,39825.2921527778,2009-01-12,07:00:42
39.971097,116.3048,0,126,39825.2921875,2009-01-12,07:00:45
39.970599,116.304916,0,492,39825.5219212963,2009-01-12,12:31:34
39.970547,116.304854,0,492,39825.5219328704,2009-01-12,12:31:35
39.970613,116.304938,0,492,39825.5219675926,2009-01-12,12:31:38
39.970659,116.304951,0,492,39825.5219791667,2009-01-12,12:31:39
39.970651,116.305012,0,492,39825.5220138889,2009-01-12,12:31:42
39.970592,116.305031,0,492,39825.5220601852,2009-01-12,12:31:46
39.970544,116.305009,0,493,39825.5220949074,2009-01-12,12:31:49
39.97054,116.304979,0,495,39825.5221527778,2009-01-12,12:31:54
39.970535,116.304919,0,497,39825.5221990741,2009-01-12,12:31:58
39.970546,116.304845,0,501,39825.5222569444,2009-01-12,12:32:03
39.970538,116.304787,0,498,39825.5222916667,2009-01-12,12:32:06
39.970541,116.304736,0,502,39825.522349537,2009-01-12,12:32:11
39.970545,116.304685,0,507,39825.5224074074,2009-01-12,12:32:16
39.970564,116.304635,0,511,39825.5224652778,2009-01-12,12:32:21
39.970565,116.304596,0,516,39825.5225231481,2009-01-12,12:32:26
39.970574,116.304541,0,522,39825.5225810185,2009-01-12,12:32:31
39.970572,116.304488,0,527,39825.5226388889,2009-01-12,12:32:36
39.970568,116.304432,0,531,39825.5226967593,2009-01-12,12:32:41
39.970581,116.304374,0,534,39825.5227314815,2009-01-12,12:32:44
39.970574,116.304318,0,538,39825.5227893519,2009-01-12,12:32:49
39.970545,116.304235,0,542,39825.5228356481,2009-01-12,12:32:53
39.970512,116.304171,0,545,39825.5228703704,2009-01-12,12:32:56
39.97049,116.304096,0,550,39825.5229282407,2009-01-12,12:33:01
39.970459,116.304021,0,555,39825.522974537,2009-01-12,12:33:05
39.970412,116.303953,0,556,39825.5229976852,2009-01-12,12:33:07
39.970384,116.303905,0,559,39825.5230208333,2009-01-12,12:33:09
39.970326,116.303838,0,563,39825.5230671296,2009-01-12,12:33:13
39.970288,116.303784,0,565,39825.5231018519,2009-01-12,12:33:16
39.970252,116.303748,0,568,39825.5231365741,2009-01-12,12:33:19
39.970238,116.303693,0,571,39825.5231712963,2009-01-12,12:33:22
39.970291,116.303717,0,573,39825.5232060185,2009-01-12,12:33:25
39.970167,116.303564,0,536,39825.5232523148,2009-01-12,12:33:29
39.969731,116.303038,0,292,39825.5232638889,2009-01-12,12:33:30
39.969694,116.302976,0,291,39825.523275463,2009-01-12,12:33:31
39.969663,116.302906,0,292,39825.5233101852,2009-01-12,12:33:34
39.969639,116.302849,0,295,39825.5233564815,2009-01-12,12:33:38
39.969625,116.302793,0,299,39825.5233912037,2009-01-12,12:33:41
39.969588,116.302732,0,297,39825.5234259259,2009-01-12,12:33:44
39.969624,116.302686,0,288,39825.5234837963,2009-01-12,12:33:49
39.969623,116.302644,0,274,39825.5235416667,2009-01-12,12:33:54
39.969634,116.302674,0,251,39825.5235648148,2009-01-12,12:33:56
39.969654,116.30264,0,233,39825.5236111111,2009-01-12,12:34:00
39.969682,116.302551,0,214,39825.5236574074,2009-01-12,12:34:04
39.969697,116.302508,0,201,39825.5236805556,2009-01-12,12:34:06
39.969696,116.302459,0,189,39825.5237268518,2009-01-12,12:34:10
39.969665,116.302412,0,181,39825.52375,2009-01-12,12:34:12
39.969659,116.302353,0,171,39825.5238078704,2009-01-12,12:34:17
39.969659,116.302301,0,168,39825.5238657407,2009-01-12,12:34:22
39.969664,116.302245,0,168,39825.5239236111,2009-01-12,12:34:27
39.969669,116.302182,0,171,39825.5239814815,2009-01-12,12:34:32
39.969666,116.302111,0,172,39825.5240393518,2009-01-12,12:34:37
39.969665,116.30205,0,174,39825.5240856481,2009-01-12,12:34:41
39.969649,116.301987,0,175,39825.5241435185,2009-01-12,12:34:46
39.96964,116.301933,0,180,39825.5242013889,2009-01-12,12:34:51
39.969628,116.301878,0,185,39825.5242476852,2009-01-12,12:34:55
39.969602,116.301823,0,186,39825.5242824074,2009-01-12,12:34:58
39.96956,116.301771,0,185,39825.5243055556,2009-01-12,12:35:00
39.969532,116.301719,0,184,39825.5243287037,2009-01-12,12:35:02
39.969526,116.301655,0,190,39825.524375,2009-01-12,12:35:06
39.96952,116.301598,0,198,39825.5244212963,2009-01-12,12:35:10
39.969511,116.30153,0,203,39825.5244791667,2009-01-12,12:35:15
39.9695,116.301459,0,208,39825.524537037,2009-01-12,12:35:20
39.969494,116.301382,0,210,39825.5245833333,2009-01-12,12:35:24
39.969528,116.301342,0,210,39825.5246180556,2009-01-12,12:35:27
39.969523,116.301282,0,207,39825.5246527778,2009-01-12,12:35:30
39.96954,116.301244,0,197,39825.5246990741,2009-01-12,12:35:34
39.969509,116.301187,0,189,39825.5247453704,2009-01-12,12:35:38
39.969494,116.301133,0,182,39825.5248032407,2009-01-12,12:35:43
39.969469,116.301078,0,177,39825.5248611111,2009-01-12,12:35:48
39.96944,116.301026,0,173,39825.5249189815,2009-01-12,12:35:53
39.969453,116.300992,0,171,39825.5249768518,2009-01-12,12:35:58
39.969419,116.300952,0,169,39825.5250231481,2009-01-12,12:36:02
39.969372,116.30095,0,167,39825.5250694444,2009-01-12,12:36:06
39.969338,116.300945,0,166,39825.5251273148,2009-01-12,12:36:11
39.969302,116.300944,0,168,39825.5251851852,2009-01-12,12:36:16
39.969255,116.300945,0,167,39825.5252430556,2009-01-12,12:36:21
39.969247,116.300956,0,166,39825.5253009259,2009-01-12,12:36:26
39.969247,116.300956,0,166,39825.5253356481,2009-01-12,12:36:29
39.969248,116.300961,0,166,39825.5253587963,2009-01-12,12:36:31
39.969254,116.30104,0,166,39825.5254050926,2009-01-12,12:36:35
39.96926,116.3011,0,178,39825.5254513889,2009-01-12,12:36:39
39.969263,116.301096,0,179,39825.5255092593,2009-01-12,12:36:44
39.969271,116.301089,0,180,39825.5255671296,2009-01-12,12:36:49
39.969272,116.301089,0,180,39825.525625,2009-01-12,12:36:54
39.969277,116.30109,0,181,39825.5256828704,2009-01-12,12:36:59
39.969282,116.301091,0,182,39825.5257407407,2009-01-12,12:37:04
39.969282,116.301091,0,182,39825.525775463,2009-01-12,12:37:07
39.969287,116.301088,0,183,39825.5257986111,2009-01-12,12:37:09
39.969273,116.301124,0,185,39825.5258564815,2009-01-12,12:37:14
39.969269,116.301067,0,182,39825.5259143518,2009-01-12,12:37:19
39.969247,116.301062,0,178,39825.5259722222,2009-01-12,12:37:24
39.969247,116.301062,0,178,39825.5260069444,2009-01-12,12:37:27
39.969239,116.301062,0,178,39825.5260300926,2009-01-12,12:37:29
39.969242,116.301026,0,176,39825.526087963,2009-01-12,12:37:34
39.969246,116.300985,0,171,39825.5261458333,2009-01-12,12:37:39
39.969246,116.300985,0,171,39825.5261805556,2009-01-12,12:37:42
39.969246,116.300983,0,170,39825.5262037037,2009-01-12,12:37:44
39.969294,116.300965,0,169,39825.52625,2009-01-12,12:37:48
39.969346,116.300948,0,164,39825.5262847222,2009-01-12,12:37:51
39.969386,116.300886,0,164,39825.5263194444,2009-01-12,12:37:54
39.969378,116.300806,0,163,39825.5263425926,2009-01-12,12:37:56
39.969338,116.300729,0,163,39825.5263657407,2009-01-12,12:37:58
39.969276,116.300697,0,163,39825.5263888889,2009-01-12,12:38:00
39.969239,116.300715,0,163,39825.5264467593,2009-01-12,12:38:05
39.969238,116.300721,0,163,39825.5265046296,2009-01-12,12:38:10
39.969237,116.300722,0,163,39825.5265625,2009-01-12,12:38:15
39.969236,116.300722,0,163,39825.5266203704,2009-01-12,12:38:20
39.969236,116.300722,0,163,39825.5266782407,2009-01-12,12:38:25
39.969236,116.300723,0,163,39825.5267361111,2009-01-12,12:38:30
39.969235,116.300724,0,163,39825.5267939815,2009-01-12,12:38:35
39.969234,116.300725,0,163,39825.5268518519,2009-01-12,12:38:40
39.969233,116.300725,0,163,39825.5269097222,2009-01-12,12:38:45
39.969233,116.300725,0,163,39825.5269444444,2009-01-12,12:38:48
39.969233,116.300726,0,163,39825.5269675926,2009-01-12,12:38:50
39.969216,116.300725,0,163,39825.527025463,2009-01-12,12:38:55
39.969147,116.300725,0,160,39825.5270486111,2009-01-12,12:38:57
39.969059,116.300712,0,161,39825.5270717593,2009-01-12,12:38:59
39.969009,116.300703,0,162,39825.5270833333,2009-01-12,12:39:00
39.968961,116.300698,0,161,39825.5270949074,2009-01-12,12:39:01
39.968915,116.300701,0,161,39825.5271064815,2009-01-12,12:39:02
39.968837,116.300705,0,161,39825.5271296296,2009-01-12,12:39:04
39.968714,116.300722,0,160,39825.5271527778,2009-01-12,12:39:06
39.968636,116.300722,0,160,39825.5271643519,2009-01-12,12:39:07
39.96855,116.300694,0,162,39825.5271759259,2009-01-12,12:39:08
39.968462,116.300661,0,163,39825.5271875,2009-01-12,12:39:09
39.968382,116.300669,0,163,39825.5271990741,2009-01-12,12:39:10
39.968268,116.300677,0,162,39825.5272106482,2009-01-12,12:39:11
39.968166,116.300699,0,163,39825.5272222222,2009-01-12,12:39:12
39.968065,116.300705,0,164,39825.5272337963,2009-01-12,12:39:13
39.967973,116.300708,0,164,39825.5272453704,2009-01-12,12:39:14
39.967869,116.300685,0,167,39825.5272569444,2009-01-12,12:39:15
39.967739,116.300625,0,172,39825.5272685185,2009-01-12,12:39:16
39.967605,116.300533,0,179,39825.5272800926,2009-01-12,12:39:17
39.967491,116.300517,0,183,39825.5272916667,2009-01-12,12:39:18
39.967382,116.300526,0,186,39825.5273032407,2009-01-12,12:39:19
39.967282,116.300546,0,189,39825.5273148148,2009-01-12,12:39:20
39.967183,116.300564,0,191,39825.5273263889,2009-01-12,12:39:21
39.967075,116.300594,0,196,39825.527337963,2009-01-12,12:39:22
39.966961,116.300626,0,198,39825.527349537,2009-01-12,12:39:23
39.966858,116.300651,0,200,39825.5273611111,2009-01-12,12:39:24
39.966746,116.300676,0,203,39825.5273726852,2009-01-12,12:39:25
39.966641,116.300702,0,205,39825.5273842593,2009-01-12,12:39:26
39.966538,116.300726,0,207,39825.5273958333,2009-01-12,12:39:27
39.966465,116.300765,0,201,39825.5274074074,2009-01-12,12:39:28
39.966399,116.300809,0,193,39825.5274189815,2009-01-12,12:39:29
39.966309,116.300824,0,194,39825.5274305556,2009-01-12,12:39:30
39.966227,116.300835,0,195,39825.5274421296,2009-01-12,12:39:31
39.966148,116.300855,0,195,39825.5274537037,2009-01-12,12:39:32
39.966088,116.3009,0,188,39825.5274652778,2009-01-12,12:39:33
39.966018,116.300921,0,188,39825.5274768519,2009-01-12,12:39:34
39.965944,116.300941,0,189,39825.5274884259,2009-01-12,12:39:35
39.965876,116.300955,0,190,39825.5275,2009-01-12,12:39:36
39.9658,116.300966,0,190,39825.5275115741,2009-01-12,12:39:37
39.965724,116.300987,0,191,39825.5275231482,2009-01-12,12:39:38
39.965651,116.300995,0,192,39825.5275347222,2009-01-12,12:39:39
39.965564,116.301011,0,192,39825.5275462963,2009-01-12,12:39:40
39.965482,116.301039,0,189,39825.5275578704,2009-01-12,12:39:41
39.965402,116.301057,0,187,39825.5275694444,2009-01-12,12:39:42
39.96532,116.301079,0,183,39825.5275810185,2009-01-12,12:39:43
39.965238,116.301089,0,183,39825.5275925926,2009-01-12,12:39:44
39.965157,116.3011,0,183,39825.5276041667,2009-01-12,12:39:45
39.965083,116.301116,0,182,39825.5276157407,2009-01-12,12:39:46
39.965007,116.301129,0,181,39825.5276273148,2009-01-12,12:39:47
39.964929,116.301143,0,181,39825.5276388889,2009-01-12,12:39:48
39.964858,116.301156,0,180,39825.527650463,2009-01-12,12:39:49
39.964791,116.301169,0,180,39825.527662037,2009-01-12,12:39:50
39.964713,116.301197,0,180,39825.5276736111,2009-01-12,12:39:51
39.964632,116.301217,0,180,39825.5276851852,2009-01-12,12:39:52
39.964553,116.301227,0,180,39825.5276967593,2009-01-12,12:39:53
39.964466,116.301249,0,180,39825.5277083333,2009-01-12,12:39:54
39.964379,116.301262,0,179,39825.5277199074,2009-01-12,12:39:55
39.964288,116.301274,0,179,39825.5277314815,2009-01-12,12:39:56
39.964197,116.301289,0,179,39825.5277430556,2009-01-12,12:39:57
39.964111,116.30131,0,179,39825.5277546296,2009-01-12,12:39:58
39.964023,116.301323,0,179,39825.5277662037,2009-01-12,12:39:59
39.963935,116.301337,0,179,39825.5277777778,2009-01-12,12:40:00
39.963895,116.301452,0,176,39825.5277893519,2009-01-12,12:40:01
39.963795,116.301445,0,177,39825.5278009259,2009-01-12,12:40:02
39.963703,116.301443,0,177,39825.5278125,2009-01-12,12:40:03
39.963615,116.301468,0,178,39825.5278240741,2009-01-12,12:40:04
39.963532,116.301487,0,179,39825.5278356481,2009-01-12,12:40:05
39.96345,116.301505,0,179,39825.5278472222,2009-01-12,12:40:06
39.963373,116.301516,0,179,39825.5278587963,2009-01-12,12:40:07
39.963294,116.301541,0,179,39825.5278703704,2009-01-12,12:40:08
39.963213,116.301559,0,179,39825.5278819444,2009-01-12,12:40:09
39.963127,116.301582,0,180,39825.5278935185,2009-01-12,12:40:10
39.963049,116.3016,0,180,39825.5279050926,2009-01-12,12:40:11
39.962977,116.301612,0,179,39825.5279166667,2009-01-12,12:40:12
39.962907,116.301623,0,179,39825.5279282407,2009-01-12,12:40:13
39.962836,116.301631,0,179,39825.5279398148,2009-01-12,12:40:14
39.962768,116.301643,0,179,39825.5279513889,2009-01-12,12:40:15
39.962704,116.301656,0,179,39825.527962963,2009-01-12,12:40:16
39.962639,116.301666,0,177,39825.527974537,2009-01-12,12:40:17
39.96257,116.301662,0,177,39825.5279861111,2009-01-12,12:40:18
39.962507,116.301676,0,176,39825.5279976852,2009-01-12,12:40:19
39.962445,116.301684,0,176,39825.5280092593,2009-01-12,12:40:20
39.96238,116.301694,0,176,39825.5280208333,2009-01-12,12:40:21
39.962323,116.301706,0,176,39825.5280324074,2009-01-12,12:40:22
39.962274,116.301707,0,176,39825.5280439815,2009-01-12,12:40:23
39.962218,116.301703,0,175,39825.5280555556,2009-01-12,12:40:24
39.96217,116.301699,0,175,39825.5280671296,2009-01-12,12:40:25
39.96212,116.301692,0,174,39825.5280787037,2009-01-12,12:40:26
39.962075,116.301683,0,175,39825.5280902778,2009-01-12,12:40:27
39.962015,116.30168,0,174,39825.5281018519,2009-01-12,12:40:28
39.961964,116.301676,0,175,39825.5281134259,2009-01-12,12:40:29
39.961911,116.301677,0,175,39825.528125,2009-01-12,12:40:30
39.961863,116.301683,0,175,39825.5281365741,2009-01-12,12:40:31
39.961789,116.301698,0,175,39825.5281597222,2009-01-12,12:40:33
39.961734,116.301712,0,175,39825.5281828704,2009-01-12,12:40:35
39.961674,116.301748,0,179,39825.5282175926,2009-01-12,12:40:38
39.961655,116.301715,0,172,39825.528275463,2009-01-12,12:40:43
39.961613,116.301721,0,172,39825.5283333333,2009-01-12,12:40:48
39.961613,116.301721,0,172,39825.5283680556,2009-01-12,12:40:51
39.961607,116.301726,0,167,39825.5283912037,2009-01-12,12:40:53
39.96162,116.301736,0,163,39825.5284490741,2009-01-12,12:40:58
39.961624,116.301738,0,164,39825.5285069444,2009-01-12,12:41:03
39.961626,116.301739,0,164,39825.5285648148,2009-01-12,12:41:08
39.961625,116.30174,0,164,39825.5286226852,2009-01-12,12:41:13
39.961625,116.30174,0,164,39825.5286805556,2009-01-12,12:41:18
39.961625,116.301741,0,164,39825.5287384259,2009-01-12,12:41:23
39.961625,116.301741,0,163,39825.5287962963,2009-01-12,12:41:28
39.961625,116.301741,0,163,39825.5288541667,2009-01-12,12:41:33
39.961627,116.301741,0,163,39825.528912037,2009-01-12,12:41:38
39.961628,116.30174,0,163,39825.5289699074,2009-01-12,12:41:43
39.961629,116.30174,0,163,39825.5290277778,2009-01-12,12:41:48
39.961628,116.30174,0,163,39825.5290856481,2009-01-12,12:41:53
39.961628,116.30174,0,163,39825.5291435185,2009-01-12,12:41:58
39.961629,116.30174,0,163,39825.5292013889,2009-01-12,12:42:03
39.961629,116.30174,0,162,39825.5292592593,2009-01-12,12:42:08
39.961629,116.30174,0,162,39825.5292939815,2009-01-12,12:42:11
39.961625,116.30174,0,162,39825.5293171296,2009-01-12,12:42:13
39.961561,116.30173,0,161,39825.5293518519,2009-01-12,12:42:16
39.961488,116.301727,0,161,39825.529375,2009-01-12,12:42:18
39.961398,116.301738,0,160,39825.5293981481,2009-01-12,12:42:20
39.96134,116.301747,0,159,39825.5294097222,2009-01-12,12:42:21
39.96128,116.301757,0,160,39825.5294212963,2009-01-12,12:42:22
39.961219,116.301763,0,163,39825.5294328704,2009-01-12,12:42:23
39.961139,116.301781,0,162,39825.5294444444,2009-01-12,12:42:24
39.961058,116.301802,0,160,39825.5294560185,2009-01-12,12:42:25
39.960958,116.301822,0,157,39825.5294675926,2009-01-12,12:42:26
39.96086,116.301844,0,154,39825.5294791667,2009-01-12,12:42:27
39.960777,116.301859,0,154,39825.5294907407,2009-01-12,12:42:28
39.960688,116.301859,0,153,39825.5295023148,2009-01-12,12:42:29
39.960605,116.301867,0,153,39825.5295138889,2009-01-12,12:42:30
39.960513,116.301878,0,152,39825.529525463,2009-01-12,12:42:31
39.960426,116.301891,0,152,39825.529537037,2009-01-12,12:42:32
39.960336,116.301902,0,152,39825.5295486111,2009-01-12,12:42:33
39.96025,116.301915,0,152,39825.5295601852,2009-01-12,12:42:34
39.960158,116.301929,0,152,39825.5295717593,2009-01-12,12:42:35
39.96007,116.301933,0,153,39825.5295833333,2009-01-12,12:42:36
39.959986,116.301938,0,153,39825.5295949074,2009-01-12,12:42:37
39.959901,116.301946,0,153,39825.5296064815,2009-01-12,12:42:38
39.959816,116.301956,0,153,39825.5296180556,2009-01-12,12:42:39
39.959731,116.301971,0,153,39825.5296296296,2009-01-12,12:42:40
39.959642,116.301983,0,153,39825.5296412037,2009-01-12,12:42:41
39.959554,116.301999,0,154,39825.5296527778,2009-01-12,12:42:42
39.959461,116.302022,0,154,39825.5296643519,2009-01-12,12:42:43
39.959366,116.30205,0,154,39825.5296759259,2009-01-12,12:42:44
39.959271,116.302081,0,154,39825.5296875,2009-01-12,12:42:45
39.959173,116.302114,0,155,39825.5296990741,2009-01-12,12:42:46
39.959056,116.302119,0,156,39825.5297106481,2009-01-12,12:42:47
39.958945,116.302128,0,157,39825.5297222222,2009-01-12,12:42:48
39.958843,116.30214,0,157,39825.5297337963,2009-01-12,12:42:49
39.958727,116.302155,0,157,39825.5297453704,2009-01-12,12:42:50
39.958588,116.302175,0,157,39825.5297569444,2009-01-12,12:42:51
39.958476,116.302186,0,157,39825.5297685185,2009-01-12,12:42:52
39.958356,116.302208,0,158,39825.5297800926,2009-01-12,12:42:53
39.95824,116.302213,0,158,39825.5297916667,2009-01-12,12:42:54
39.958118,116.302226,0,158,39825.5298032407,2009-01-12,12:42:55
39.957979,116.302235,0,158,39825.5298148148,2009-01-12,12:42:56
39.957847,116.302246,0,157,39825.5298263889,2009-01-12,12:42:57
39.957717,116.30226,0,157,39825.529837963,2009-01-12,12:42:58
39.957589,116.302269,0,156,39825.529849537,2009-01-12,12:42:59
39.957463,116.302285,0,155,39825.5298611111,2009-01-12,12:43:00
39.957344,116.302299,0,155,39825.5298726852,2009-01-12,12:43:01
39.957241,116.302362,0,153,39825.5298842593,2009-01-12,12:43:02
39.957131,116.302386,0,152,39825.5298958333,2009-01-12,12:43:03
39.957014,116.302417,0,153,39825.5299074074,2009-01-12,12:43:04
39.956899,116.302438,0,152,39825.5299189815,2009-01-12,12:43:05
39.956781,116.302469,0,152,39825.5299305556,2009-01-12,12:43:06
39.956677,116.302512,0,156,39825.5299421296,2009-01-12,12:43:07
39.95658,116.302542,0,157,39825.5299537037,2009-01-12,12:43:08
39.956489,116.302557,0,158,39825.5299652778,2009-01-12,12:43:09
39.956408,116.302568,0,158,39825.5299768519,2009-01-12,12:43:10
39.956341,116.302585,0,161,39825.5299884259,2009-01-12,12:43:11
39.95628,116.302609,0,162,39825.53,2009-01-12,12:43:12
39.956226,116.30261,0,162,39825.5300231481,2009-01-12,12:43:14
39.956237,116.302614,0,164,39825.5300810185,2009-01-12,12:43:19
39.956242,116.302614,0,162,39825.5301388889,2009-01-12,12:43:24
39.956243,116.302614,0,160,39825.5301967593,2009-01-12,12:43:29
39.956243,116.302614,0,160,39825.5302314815,2009-01-12,12:43:32
39.956246,116.302613,0,160,39825.5302546296,2009-01-12,12:43:34
39.956186,116.302602,0,165,39825.5302893519,2009-01-12,12:43:37
39.956116,116.302591,0,170,39825.5303125,2009-01-12,12:43:39
39.956036,116.302602,0,174,39825.5303356481,2009-01-12,12:43:41
39.955985,116.302611,0,176,39825.5303472222,2009-01-12,12:43:42
39.955938,116.302627,0,177,39825.5303587963,2009-01-12,12:43:43
39.955885,116.302635,0,180,39825.5303703704,2009-01-12,12:43:44
39.955818,116.302648,0,183,39825.5303819444,2009-01-12,12:43:45
39.955751,116.302673,0,189,39825.5303935185,2009-01-12,12:43:46
39.955665,116.302651,0,204,39825.5304050926,2009-01-12,12:43:47
39.955597,116.302643,0,211,39825.5304166667,2009-01-12,12:43:48
39.955525,116.302654,0,213,39825.5304282407,2009-01-12,12:43:49
39.955447,116.302684,0,212,39825.5304398148,2009-01-12,12:43:50
39.955375,116.302701,0,214,39825.5304513889,2009-01-12,12:43:51
39.955307,116.302714,0,217,39825.530462963,2009-01-12,12:43:52
39.955243,116.302739,0,215,39825.530474537,2009-01-12,12:43:53
39.955172,116.302752,0,217,39825.5304861111,2009-01-12,12:43:54
39.955113,116.302743,0,221,39825.5304976852,2009-01-12,12:43:55
39.955034,116.30275,0,224,39825.5305092593,2009-01-12,12:43:56
39.954958,116.30276,0,227,39825.5305208333,2009-01-12,12:43:57
39.954867,116.302804,0,230,39825.5305324074,2009-01-12,12:43:58
39.95478,116.302828,0,234,39825.5305439815,2009-01-12,12:43:59
39.954699,116.302843,0,236,39825.5305555556,2009-01-12,12:44:00
39.954611,116.302867,0,238,39825.5305671296,2009-01-12,12:44:01
39.954514,116.302885,0,241,39825.5305787037,2009-01-12,12:44:02
39.954414,116.302902,0,244,39825.5305902778,2009-01-12,12:44:03
39.954319,116.302913,0,248,39825.5306018519,2009-01-12,12:44:04
39.954224,116.302922,0,251,39825.5306134259,2009-01-12,12:44:05
39.954138,116.30293,0,253,39825.530625,2009-01-12,12:44:06
39.954048,116.302944,0,252,39825.5306365741,2009-01-12,12:44:07
39.953946,116.30294,0,253,39825.5306481481,2009-01-12,12:44:08
39.953842,116.302934,0,252,39825.5306597222,2009-01-12,12:44:09
39.953722,116.302947,0,246,39825.5306712963,2009-01-12,12:44:10
39.953614,116.302949,0,241,39825.5306828704,2009-01-12,12:44:11
39.953505,116.302951,0,233,39825.5306944444,2009-01-12,12:44:12
39.953394,116.302964,0,228,39825.5307060185,2009-01-12,12:44:13
39.953286,116.302967,0,223,39825.5307175926,2009-01-12,12:44:14
39.953185,116.302968,0,215,39825.5307291667,2009-01-12,12:44:15
39.953102,116.302977,0,212,39825.5307407407,2009-01-12,12:44:16
39.95303,116.302982,0,209,39825.5307523148,2009-01-12,12:44:17
39.952967,116.302988,0,208,39825.5307638889,2009-01-12,12:44:18
39.95291,116.302974,0,212,39825.530775463,2009-01-12,12:44:19
39.952839,116.302953,0,213,39825.5307986111,2009-01-12,12:44:21
39.952808,116.302962,0,209,39825.5308564815,2009-01-12,12:44:26
39.952808,116.302962,0,205,39825.5309143519,2009-01-12,12:44:31
39.952811,116.30296,0,202,39825.5309722222,2009-01-12,12:44:36
39.952814,116.302959,0,200,39825.5310300926,2009-01-12,12:44:41
39.952814,116.302959,0,200,39825.5310648148,2009-01-12,12:44:44
39.952812,116.302959,0,199,39825.531087963,2009-01-12,12:44:46
39.952802,116.302962,0,199,39825.5311458333,2009-01-12,12:44:51
39.952724,116.302966,0,203,39825.5311689815,2009-01-12,12:44:53
39.95263,116.302958,0,205,39825.5311921296,2009-01-12,12:44:55
39.952578,116.302987,0,203,39825.5312037037,2009-01-12,12:44:56
39.952507,116.302984,0,201,39825.5312152778,2009-01-12,12:44:57
39.952432,116.302974,0,200,39825.5312268519,2009-01-12,12:44:58
39.95235,116.302981,0,199,39825.5312384259,2009-01-12,12:44:59
39.952256,116.302989,0,197,39825.53125,2009-01-12,12:45:00
39.952155,116.303001,0,197,39825.5312615741,2009-01-12,12:45:01
39.95205,116.30301,0,195,39825.5312731481,2009-01-12,12:45:02
39.951936,116.30302,0,192,39825.5312847222,2009-01-12,12:45:03
39.951822,116.303035,0,188,39825.5312962963,2009-01-12,12:45:04
39.951705,116.303056,0,183,39825.5313078704,2009-01-12,12:45:05
39.951583,116.303066,0,182,39825.5313194444,2009-01-12,12:45:06
39.951459,116.303082,0,180,39825.5313310185,2009-01-12,12:45:07
39.951336,116.303096,0,174,39825.5313425926,2009-01-12,12:45:08
39.951215,116.303116,0,168,39825.5313541667,2009-01-12,12:45:09
39.951084,116.303143,0,163,39825.5313657407,2009-01-12,12:45:10
39.950958,116.303168,0,158,39825.5313773148,2009-01-12,12:45:11
39.950835,116.303189,0,154,39825.5313888889,2009-01-12,12:45:12
39.950724,116.30321,0,151,39825.531400463,2009-01-12,12:45:13
39.950616,116.303227,0,148,39825.531412037,2009-01-12,12:45:14
39.9505,116.303236,0,147,39825.5314236111,2009-01-12,12:45:15
39.950391,116.303245,0,144,39825.5314351852,2009-01-12,12:45:16
39.950282,116.303257,0,142,39825.5314467593,2009-01-12,12:45:17
39.950173,116.303268,0,139,39825.5314583333,2009-01-12,12:45:18
39.950064,116.30328,0,138,39825.5314699074,2009-01-12,12:45:19
39.949958,116.303291,0,139,39825.5314814815,2009-01-12,12:45:20
39.949857,116.303309,0,138,39825.5314930556,2009-01-12,12:45:21
39.949756,116.303349,0,139,39825.5315046296,2009-01-12,12:45:22
39.949667,116.303364,0,138,39825.5315162037,2009-01-12,12:45:23
39.94958,116.303379,0,136,39825.5315277778,2009-01-12,12:45:24
39.949492,116.303396,0,135,39825.5315393518,2009-01-12,12:45:25
39.949403,116.303417,0,133,39825.5315509259,2009-01-12,12:45:26
39.9493,116.303446,0,132,39825.5315625,2009-01-12,12:45:27
39.949208,116.303463,0,131,39825.5315740741,2009-01-12,12:45:28
39.949117,116.303481,0,130,39825.5315856481,2009-01-12,12:45:29
39.949033,116.303496,0,129,39825.5315972222,2009-01-12,12:45:30
39.94895,116.303505,0,127,39825.5316087963,2009-01-12,12:45:31
39.948865,116.303507,0,125,39825.5316203704,2009-01-12,12:45:32
39.948776,116.30352,0,124,39825.5316319444,2009-01-12,12:45:33
39.948682,116.303539,0,124,39825.5316435185,2009-01-12,12:45:34
39.948593,116.303553,0,123,39825.5316550926,2009-01-12,12:45:35
39.948496,116.303564,0,121,39825.5316666667,2009-01-12,12:45:36
39.948402,116.303578,0,120,39825.5316782407,2009-01-12,12:45:37
39.9483,116.303598,0,119,39825.5316898148,2009-01-12,12:45:38
39.948188,116.303624,0,120,39825.5317013889,2009-01-12,12:45:39
39.948076,116.303645,0,119,39825.531712963,2009-01-12,12:45:40
39.947955,116.30367,0,118,39825.531724537,2009-01-12,12:45:41
39.947834,116.303685,0,123,39825.5317361111,2009-01-12,12:45:42
39.947709,116.30371,0,124,39825.5317476852,2009-01-12,12:45:43
39.94758,116.30371,0,134,39825.5317592593,2009-01-12,12:45:44
39.94746,116.303721,0,132,39825.5317708333,2009-01-12,12:45:45
39.947338,116.303731,0,131,39825.5317824074,2009-01-12,12:45:46
39.947212,116.303751,0,132,39825.5317939815,2009-01-12,12:45:47
39.947093,116.303764,0,132,39825.5318055556,2009-01-12,12:45:48
39.946966,116.303785,0,133,39825.5318171296,2009-01-12,12:45:49
39.946841,116.303798,0,134,39825.5318287037,2009-01-12,12:45:50
39.946723,116.30379,0,132,39825.5318402778,2009-01-12,12:45:51
39.946593,116.303808,0,133,39825.5318518518,2009-01-12,12:45:52
39.94647,116.303812,0,132,39825.5318634259,2009-01-12,12:45:53
39.946355,116.303804,0,131,39825.531875,2009-01-12,12:45:54
39.94624,116.303809,0,131,39825.5318865741,2009-01-12,12:45:55
39.946122,116.303819,0,132,39825.5318981481,2009-01-12,12:45:56
39.946005,116.303826,0,131,39825.5319097222,2009-01-12,12:45:57
39.945895,116.303829,0,131,39825.5319212963,2009-01-12,12:45:58
39.945785,116.303831,0,131,39825.5319328704,2009-01-12,12:45:59
39.945675,116.303833,0,132,39825.5319444444,2009-01-12,12:46:00
39.945557,116.30384,0,133,39825.5319560185,2009-01-12,12:46:01
39.945438,116.30385,0,134,39825.5319675926,2009-01-12,12:46:02
39.945313,116.303856,0,136,39825.5319791667,2009-01-12,12:46:03
39.945188,116.303863,0,139,39825.5319907407,2009-01-12,12:46:04
39.945059,116.303872,0,139,39825.5320023148,2009-01-12,12:46:05
39.944928,116.30388,0,139,39825.5320138889,2009-01-12,12:46:06
39.944797,116.303888,0,139,39825.532025463,2009-01-12,12:46:07
39.944663,116.303893,0,141,39825.532037037,2009-01-12,12:46:08
39.944536,116.303899,0,141,39825.5320486111,2009-01-12,12:46:09
39.94442,116.303904,0,143,39825.5320601852,2009-01-12,12:46:10
39.944316,116.303906,0,141,39825.5320717593,2009-01-12,12:46:11
39.944216,116.303911,0,142,39825.5320833333,2009-01-12,12:46:12
39.944119,116.303915,0,142,39825.5320949074,2009-01-12,12:46:13
39.944026,116.303919,0,142,39825.5321064815,2009-01-12,12:46:14
39.943926,116.303925,0,143,39825.5321180556,2009-01-12,12:46:15
39.943824,116.303931,0,146,39825.5321296296,2009-01-12,12:46:16
39.943728,116.303939,0,144,39825.5321412037,2009-01-12,12:46:17
39.943625,116.303946,0,147,39825.5321527778,2009-01-12,12:46:18
39.94352,116.303955,0,148,39825.5321643518,2009-01-12,12:46:19
39.943416,116.303961,0,150,39825.5321759259,2009-01-12,12:46:20
39.943322,116.303966,0,153,39825.5321875,2009-01-12,12:46:21
39.943229,116.303968,0,154,39825.5321990741,2009-01-12,12:46:22
39.943129,116.303976,0,158,39825.5322106481,2009-01-12,12:46:23
39.943032,116.303986,0,160,39825.5322222222,2009-01-12,12:46:24
39.942929,116.303988,0,159,39825.5322337963,2009-01-12,12:46:25
39.942832,116.30399,0,156,39825.5322453704,2009-01-12,12:46:26
39.942728,116.304,0,158,39825.5322569444,2009-01-12,12:46:27
39.942633,116.304004,0,158,39825.5322685185,2009-01-12,12:46:28
39.942536,116.304015,0,158,39825.5322800926,2009-01-12,12:46:29
39.942438,116.304032,0,159,39825.5322916667,2009-01-12,12:46:30
39.942344,116.304048,0,159,39825.5323032407,2009-01-12,12:46:31
39.942246,116.304075,0,161,39825.5323148148,2009-01-12,12:46:32
39.94215,116.304108,0,163,39825.5323263889,2009-01-12,12:46:33
39.942053,116.304141,0,166,39825.532337963,2009-01-12,12:46:34
39.941959,116.304175,0,166,39825.532349537,2009-01-12,12:46:35
39.941868,116.30421,0,167,39825.5323611111,2009-01-12,12:46:36
39.94178,116.304251,0,168,39825.5323726852,2009-01-12,12:46:37
39.941695,116.304289,0,168,39825.5323842593,2009-01-12,12:46:38
39.941605,116.304336,0,169,39825.5323958333,2009-01-12,12:46:39
39.941516,116.304396,0,172,39825.5324074074,2009-01-12,12:46:40
39.941427,116.304459,0,173,39825.5324189815,2009-01-12,12:46:41
39.941337,116.304524,0,174,39825.5324305556,2009-01-12,12:46:42
39.941251,116.304588,0,174,39825.5324421296,2009-01-12,12:46:43
39.941167,116.304657,0,175,39825.5324537037,2009-01-12,12:46:44
39.941086,116.304727,0,175,39825.5324652778,2009-01-12,12:46:45
39.94101,116.3048,0,176,39825.5324768518,2009-01-12,12:46:46
39.940935,116.304876,0,176,39825.5324884259,2009-01-12,12:46:47
39.940857,116.304955,0,177,39825.5325,2009-01-12,12:46:48
39.940784,116.305035,0,176,39825.5325115741,2009-01-12,12:46:49
39.940714,116.305127,0,181,39825.5325231481,2009-01-12,12:46:50
39.940645,116.305222,0,185,39825.5325347222,2009-01-12,12:46:51
39.940578,116.305308,0,185,39825.5325462963,2009-01-12,12:46:52
39.940514,116.305393,0,186,39825.5325578704,2009-01-12,12:46:53
39.940457,116.305486,0,187,39825.5325694444,2009-01-12,12:46:54
39.940401,116.30558,0,187,39825.5325810185,2009-01-12,12:46:55
39.940348,116.30568,0,188,39825.5325925926,2009-01-12,12:46:56
39.94029,116.305778,0,188,39825.5326041667,2009-01-12,12:46:57
39.940234,116.305878,0,188,39825.5326157407,2009-01-12,12:46:58
39.940183,116.305992,0,189,39825.5326273148,2009-01-12,12:46:59
39.940141,116.306106,0,185,39825.5326388889,2009-01-12,12:47:00
39.940093,116.306219,0,185,39825.532650463,2009-01-12,12:47:01
39.940046,116.306334,0,185,39825.532662037,2009-01-12,12:47:02
39.940001,116.306443,0,183,39825.5326736111,2009-01-12,12:47:03
39.939954,116.306552,0,182,39825.5326851852,2009-01-12,12:47:04
39.93992,116.306662,0,183,39825.5326967593,2009-01-12,12:47:05
39.939886,116.306774,0,183,39825.5327083333,2009-01-12,12:47:06
39.939846,116.306887,0,181,39825.5327199074,2009-01-12,12:47:07
39.939801,116.306997,0,181,39825.5327314815,2009-01-12,12:47:08
39.939755,116.307107,0,179,39825.5327430556,2009-01-12,12:47:09
39.939706,116.307222,0,178,39825.5327546296,2009-01-12,12:47:10
39.939656,116.307337,0,176,39825.5327662037,2009-01-12,12:47:11
39.93961,116.307453,0,176,39825.5327777778,2009-01-12,12:47:12
39.939568,116.307575,0,175,39825.5327893518,2009-01-12,12:47:13
39.939524,116.307696,0,174,39825.5328009259,2009-01-12,12:47:14
39.939477,116.307815,0,173,39825.5328125,2009-01-12,12:47:15
39.939431,116.307933,0,173,39825.5328240741,2009-01-12,12:47:16
39.939385,116.308047,0,172,39825.5328356481,2009-01-12,12:47:17
39.939345,116.308155,0,170,39825.5328472222,2009-01-12,12:47:18
39.939301,116.308272,0,170,39825.5328587963,2009-01-12,12:47:19
39.939254,116.308383,0,170,39825.5328703704,2009-01-12,12:47:20
39.939209,116.308498,0,168,39825.5328819444,2009-01-12,12:47:21
39.93917,116.308618,0,166,39825.5328935185,2009-01-12,12:47:22
39.939125,116.308737,0,164,39825.5329050926,2009-01-12,12:47:23
39.939082,116.308858,0,163,39825.5329166667,2009-01-12,12:47:24
39.93904,116.308976,0,161,39825.5329282407,2009-01-12,12:47:25
39.938998,116.309093,0,160,39825.5329398148,2009-01-12,12:47:26
39.938958,116.309213,0,160,39825.5329513889,2009-01-12,12:47:27
39.938913,116.30934,0,160,39825.532962963,2009-01-12,12:47:28
39.938872,116.309473,0,160,39825.532974537,2009-01-12,12:47:29
39.938826,116.309612,0,158,39825.5329861111,2009-01-12,12:47:30
39.938777,116.309752,0,157,39825.5329976852,2009-01-12,12:47:31
39.938729,116.3099,0,157,39825.5330092593,2009-01-12,12:47:32
39.93868,116.310052,0,157,39825.5330208333,2009-01-12,12:47:33
39.938633,116.310209,0,159,39825.5330324074,2009-01-12,12:47:34
39.938583,116.310368,0,162,39825.5330439815,2009-01-12,12:47:35
39.938532,116.310535,0,164,39825.5330555556,2009-01-12,12:47:36
39.938482,116.310704,0,165,39825.5330671296,2009-01-12,12:47:37
39.938435,116.310873,0,165,39825.5330787037,2009-01-12,12:47:38
39.938389,116.311043,0,166,39825.5330902778,2009-01-12,12:47:39
39.938347,116.311216,0,167,39825.5331018518,2009-01-12,12:47:40
39.938295,116.311397,0,167,39825.5331134259,2009-01-12,12:47:41
39.938255,116.311584,0,167,39825.533125,2009-01-12,12:47:42
39.938208,116.311779,0,167,39825.5331365741,2009-01-12,12:47:43
39.938171,116.311977,0,171,39825.5331481481,2009-01-12,12:47:44
39.938138,116.312173,0,175,39825.5331597222,2009-01-12,12:47:45
39.938102,116.312373,0,177,39825.5331712963,2009-01-12,12:47:46
39.938071,116.312573,0,179,39825.5331828704,2009-01-12,12:47:47
39.938042,116.312777,0,181,39825.5331944444,2009-01-12,12:47:48
39.938014,116.31298,0,184,39825.5332060185,2009-01-12,12:47:49
39.937992,116.313183,0,185,39825.5332175926,2009-01-12,12:47:50
39.93797,116.313386,0,184,39825.5332291667,2009-01-12,12:47:51
39.937943,116.31359,0,186,39825.5332407407,2009-01-12,12:47:52
39.937918,116.313795,0,186,39825.5332523148,2009-01-12,12:47:53
39.937904,116.313999,0,183,39825.5332638889,2009-01-12,12:47:54
39.937903,116.314202,0,182,39825.533275463,2009-01-12,12:47:55
39.937884,116.314405,0,185,39825.533287037,2009-01-12,12:47:56
39.937867,116.314598,0,183,39825.5332986111,2009-01-12,12:47:57
39.937848,116.314786,0,184,39825.5333101852,2009-01-12,12:47:58
39.93783,116.314967,0,183,39825.5333217593,2009-01-12,12:47:59
39.937816,116.31515,0,181,39825.5333333333,2009-01-12,12:48:00
39.937801,116.315338,0,180,39825.5333449074,2009-01-12,12:48:01
39.937786,116.315529,0,177,39825.5333564815,2009-01-12,12:48:02
39.937772,116.315728,0,177,39825.5333680556,2009-01-12,12:48:03
39.937758,116.315924,0,175,39825.5333796296,2009-01-12,12:48:04
39.937746,116.316125,0,173,39825.5333912037,2009-01-12,12:48:05
39.937732,116.316329,0,171,39825.5334027778,2009-01-12,12:48:06
39.937716,116.31653,0,169,39825.5334143518,2009-01-12,12:48:07
39.937698,116.316733,0,167,39825.5334259259,2009-01-12,12:48:08
39.93768,116.316939,0,166,39825.5334375,2009-01-12,12:48:09
39.937663,116.317145,0,165,39825.5334490741,2009-01-12,12:48:10
39.937646,116.317353,0,164,39825.5334606481,2009-01-12,12:48:11
39.93763,116.317565,0,163,39825.5334722222,2009-01-12,12:48:12
39.93762,116.317784,0,164,39825.5334837963,2009-01-12,12:48:13
39.937605,116.317996,0,163,39825.5334953704,2009-01-12,12:48:14
39.93759,116.31821,0,163,39825.5335069444,2009-01-12,12:48:15
39.937577,116.318425,0,163,39825.5335185185,2009-01-12,12:48:16
39.93756,116.318648,0,164,39825.5335300926,2009-01-12,12:48:17
39.937549,116.318866,0,163,39825.5335416667,2009-01-12,12:48:18
39.937536,116.319086,0,163,39825.5335532407,2009-01-12,12:48:19
39.937518,116.3193,0,163,39825.5335648148,2009-01-12,12:48:20
39.937503,116.319511,0,164,39825.5335763889,2009-01-12,12:48:21
39.937491,116.319719,0,164,39825.533587963,2009-01-12,12:48:22
39.937474,116.319922,0,164,39825.533599537,2009-01-12,12:48:23
39.937463,116.320116,0,164,39825.5336111111,2009-01-12,12:48:24
39.937447,116.320314,0,163,39825.5336226852,2009-01-12,12:48:25
39.937426,116.320507,0,162,39825.5336342593,2009-01-12,12:48:26
39.937418,116.32069,0,161,39825.5336458333,2009-01-12,12:48:27
39.937406,116.320878,0,161,39825.5336574074,2009-01-12,12:48:28
39.937393,116.321064,0,161,39825.5336689815,2009-01-12,12:48:29
39.937375,116.321247,0,161,39825.5336805556,2009-01-12,12:48:30
39.937359,116.321428,0,162,39825.5336921296,2009-01-12,12:48:31
39.937368,116.321589,0,163,39825.5337037037,2009-01-12,12:48:32
39.937348,116.321773,0,164,39825.5337152778,2009-01-12,12:48:33
39.937323,116.321956,0,164,39825.5337268518,2009-01-12,12:48:34
39.937306,116.322144,0,164,39825.5337384259,2009-01-12,12:48:35
39.937292,116.322329,0,164,39825.53375,2009-01-12,12:48:36
39.937279,116.322515,0,165,39825.5337615741,2009-01-12,12:48:37
39.937265,116.322702,0,166,39825.5337731481,2009-01-12,12:48:38
39.93726,116.322881,0,166,39825.5337847222,2009-01-12,12:48:39
39.937241,116.323071,0,163,39825.5337962963,2009-01-12,12:48:40
39.937208,116.323263,0,160,39825.5338078704,2009-01-12,12:48:41
39.937188,116.323458,0,159,39825.5338194444,2009-01-12,12:48:42
39.937172,116.323655,0,158,39825.5338310185,2009-01-12,12:48:43
39.937156,116.323855,0,157,39825.5338425926,2009-01-12,12:48:44
39.93714,116.324054,0,156,39825.5338541667,2009-01-12,12:48:45
39.937124,116.324254,0,155,39825.5338657407,2009-01-12,12:48:46
39.937108,116.324461,0,152,39825.5338773148,2009-01-12,12:48:47
39.93709,116.32467,0,151,39825.5338888889,2009-01-12,12:48:48
39.937073,116.324879,0,149,39825.533900463,2009-01-12,12:48:49
39.937059,116.325079,0,150,39825.533912037,2009-01-12,12:48:50
39.93705,116.32527,0,150,39825.5339236111,2009-01-12,12:48:51
39.937027,116.32545,0,149,39825.5339351852,2009-01-12,12:48:52
39.937014,116.325623,0,149,39825.5339467593,2009-01-12,12:48:53
39.937004,116.325796,0,149,39825.5339583333,2009-01-12,12:48:54
39.936991,116.325965,0,148,39825.5339699074,2009-01-12,12:48:55
39.936979,116.326134,0,148,39825.5339814815,2009-01-12,12:48:56
39.93697,116.326302,0,144,39825.5339930556,2009-01-12,12:48:57
39.936964,116.326474,0,144,39825.5340046296,2009-01-12,12:48:58
39.936958,116.326651,0,142,39825.5340162037,2009-01-12,12:48:59
39.936948,116.326825,0,140,39825.5340277778,2009-01-12,12:49:00
39.936927,116.327008,0,144,39825.5340393518,2009-01-12,12:49:01
39.936907,116.32719,0,148,39825.5340509259,2009-01-12,12:49:02
39.936897,116.327374,0,147,39825.5340625,2009-01-12,12:49:03
39.936886,116.327555,0,145,39825.5340740741,2009-01-12,12:49:04
39.936878,116.327731,0,143,39825.5340856481,2009-01-12,12:49:05
39.936875,116.327906,0,142,39825.5340972222,2009-01-12,12:49:06
39.936864,116.328087,0,140,39825.5341087963,2009-01-12,12:49:07
39.936851,116.32827,0,141,39825.5341203704,2009-01-12,12:49:08
39.936836,116.328454,0,142,39825.5341319444,2009-01-12,12:49:09
39.936817,116.328641,0,146,39825.5341435185,2009-01-12,12:49:10
39.936813,116.328826,0,147,39825.5341550926,2009-01-12,12:49:11
39.936807,116.329015,0,150,39825.5341666667,2009-01-12,12:49:12
39.936801,116.329205,0,150,39825.5341782407,2009-01-12,12:49:13
39.936801,116.329393,0,152,39825.5341898148,2009-01-12,12:49:14
39.936803,116.329582,0,153,39825.5342013889,2009-01-12,12:49:15
39.936806,116.329773,0,154,39825.534212963,2009-01-12,12:49:16
39.936814,116.329965,0,153,39825.534224537,2009-01-12,12:49:17
39.936819,116.330159,0,153,39825.5342361111,2009-01-12,12:49:18
39.936826,116.330352,0,154,39825.5342476852,2009-01-12,12:49:19
39.936832,116.330547,0,157,39825.5342592593,2009-01-12,12:49:20
39.936838,116.330746,0,160,39825.5342708333,2009-01-12,12:49:21
39.936847,116.330946,0,162,39825.5342824074,2009-01-12,12:49:22
39.936857,116.331148,0,163,39825.5342939815,2009-01-12,12:49:23
39.936866,116.331354,0,162,39825.5343055556,2009-01-12,12:49:24
39.936874,116.331556,0,162,39825.5343171296,2009-01-12,12:49:25
39.936882,116.331758,0,163,39825.5343287037,2009-01-12,12:49:26
39.936881,116.331969,0,165,39825.5343402778,2009-01-12,12:49:27
39.936883,116.332175,0,166,39825.5343518518,2009-01-12,12:49:28
39.93689,116.332382,0,166,39825.5343634259,2009-01-12,12:49:29
39.936904,116.332592,0,163,39825.534375,2009-01-12,12:49:30
39.936916,116.332805,0,162,39825.5343865741,2009-01-12,12:49:31
39.93692,116.333017,0,164,39825.5343981481,2009-01-12,12:49:32
39.93693,116.333225,0,164,39825.5344097222,2009-01-12,12:49:33
39.936938,116.333433,0,163,39825.5344212963,2009-01-12,12:49:34
39.936945,116.333639,0,165,39825.5344328704,2009-01-12,12:49:35
39.936951,116.333838,0,167,39825.5344444444,2009-01-12,12:49:36
39.936955,116.33404,0,170,39825.5344560185,2009-01-12,12:49:37
39.936961,116.334243,0,171,39825.5344675926,2009-01-12,12:49:38
39.936969,116.334441,0,171,39825.5344791667,2009-01-12,12:49:39
39.936979,116.33464,0,170,39825.5344907407,2009-01-12,12:49:40
39.936988,116.334839,0,167,39825.5345023148,2009-01-12,12:49:41
39.936996,116.335036,0,164,39825.5345138889,2009-01-12,12:49:42
39.937008,116.335235,0,160,39825.534525463,2009-01-12,12:49:43
39.937025,116.335432,0,154,39825.534537037,2009-01-12,12:49:44
39.937041,116.33563,0,150,39825.5345486111,2009-01-12,12:49:45
39.937058,116.335829,0,147,39825.5345601852,2009-01-12,12:49:46
39.937073,116.336021,0,142,39825.5345717593,2009-01-12,12:49:47
39.937089,116.33622,0,138,39825.5345833333,2009-01-12,12:49:48
39.937104,116.33642,0,133,39825.5345949074,2009-01-12,12:49:49
39.937123,116.336615,0,128,39825.5346064815,2009-01-12,12:49:50
39.937158,116.336799,0,122,39825.5346180556,2009-01-12,12:49:51
39.937163,116.336989,0,119,39825.5346296296,2009-01-12,12:49:52
39.937173,116.337177,0,116,39825.5346412037,2009-01-12,12:49:53
39.937179,116.337362,0,114,39825.5346527778,2009-01-12,12:49:54
39.937183,116.337549,0,110,39825.5346643519,2009-01-12,12:49:55
39.937202,116.337728,0,107,39825.5346759259,2009-01-12,12:49:56
39.937219,116.337904,0,103,39825.5346875,2009-01-12,12:49:57
39.937232,116.338075,0,99,39825.5346990741,2009-01-12,12:49:58
39.937244,116.338252,0,94,39825.5347106481,2009-01-12,12:49:59
39.937262,116.338424,0,90,39825.5347222222,2009-01-12,12:50:00
39.937265,116.3386,0,87,39825.5347337963,2009-01-12,12:50:01
39.937194,116.33877,0,92,39825.5347453704,2009-01-12,12:50:02
39.937175,116.33896,0,93,39825.5347569444,2009-01-12,12:50:03
39.937201,116.339132,0,93,39825.5347685185,2009-01-12,12:50:04
39.937232,116.339312,0,91,39825.5347800926,2009-01-12,12:50:05
39.937269,116.339493,0,90,39825.5347916667,2009-01-12,12:50:06
39.937314,116.339672,0,89,39825.5348032407,2009-01-12,12:50:07
39.937372,116.339848,0,91,39825.5348148148,2009-01-12,12:50:08
39.937422,116.340032,0,94,39825.5348263889,2009-01-12,12:50:09
39.937484,116.340206,0,100,39825.534837963,2009-01-12,12:50:10
39.93755,116.340388,0,104,39825.534849537,2009-01-12,12:50:11
39.93761,116.340577,0,113,39825.5348611111,2009-01-12,12:50:12
39.937684,116.34075,0,118,39825.5348726852,2009-01-12,12:50:13
39.93775,116.340924,0,122,39825.5348842593,2009-01-12,12:50:14
39.937815,116.3411,0,122,39825.5348958333,2009-01-12,12:50:15
39.93788,116.341272,0,127,39825.5349074074,2009-01-12,12:50:16
39.937945,116.341444,0,128,39825.5349189815,2009-01-12,12:50:17
39.938007,116.341612,0,129,39825.5349305556,2009-01-12,12:50:18
39.938059,116.341771,0,131,39825.5349421296,2009-01-12,12:50:19
39.9381,116.341929,0,135,39825.5349537037,2009-01-12,12:50:20
39.938144,116.342096,0,136,39825.5349652778,2009-01-12,12:50:21
39.938188,116.342268,0,136,39825.5349768519,2009-01-12,12:50:22
39.938231,116.342434,0,138,39825.5349884259,2009-01-12,12:50:23
39.938275,116.342596,0,140,39825.535,2009-01-12,12:50:24
39.938307,116.342755,0,141,39825.5350115741,2009-01-12,12:50:25
39.938341,116.342913,0,142,39825.5350231482,2009-01-12,12:50:26
39.938351,116.343072,0,146,39825.5350347222,2009-01-12,12:50:27
39.938357,116.343235,0,149,39825.5350462963,2009-01-12,12:50:28
39.938375,116.343391,0,148,39825.5350578704,2009-01-12,12:50:29
39.938395,116.343555,0,149,39825.5350694444,2009-01-12,12:50:30
39.938409,116.343718,0,150,39825.5350810185,2009-01-12,12:50:31
39.938429,116.343884,0,151,39825.5350925926,2009-01-12,12:50:32
39.938445,116.344043,0,150,39825.5351041667,2009-01-12,12:50:33
39.938467,116.344201,0,150,39825.5351157407,2009-01-12,12:50:34
39.938479,116.344354,0,152,39825.5351273148,2009-01-12,12:50:35
39.938492,116.344505,0,153,39825.5351388889,2009-01-12,12:50:36
39.938502,116.344649,0,154,39825.535150463,2009-01-12,12:50:37
39.938523,116.344788,0,155,39825.535162037,2009-01-12,12:50:38
39.93854,116.344915,0,156,39825.5351736111,2009-01-12,12:50:39
39.938558,116.345028,0,157,39825.5351851852,2009-01-12,12:50:40
39.93857,116.345119,0,157,39825.5351967593,2009-01-12,12:50:41
39.93858,116.345195,0,160,39825.5352083333,2009-01-12,12:50:42
39.938593,116.345262,0,161,39825.5352199074,2009-01-12,12:50:43
39.938619,116.345345,0,158,39825.5352430556,2009-01-12,12:50:45
39.938637,116.345406,0,158,39825.5352777778,2009-01-12,12:50:48
39.938648,116.345467,0,161,39825.5353009259,2009-01-12,12:50:50
39.938644,116.345572,0,166,39825.5353240741,2009-01-12,12:50:52
39.938641,116.345644,0,170,39825.5353356482,2009-01-12,12:50:53
39.938643,116.345715,0,168,39825.5353472222,2009-01-12,12:50:54
39.938644,116.345795,0,171,39825.5353587963,2009-01-12,12:50:55
39.938644,116.345883,0,174,39825.5353703704,2009-01-12,12:50:56
39.938646,116.345976,0,175,39825.5353819444,2009-01-12,12:50:57
39.938667,116.346079,0,167,39825.5353935185,2009-01-12,12:50:58
39.93867,116.346176,0,170,39825.5354050926,2009-01-12,12:50:59
39.938673,116.346274,0,171,39825.5354166667,2009-01-12,12:51:00
39.93868,116.34636,0,172,39825.5354282407,2009-01-12,12:51:01
39.93868,116.346439,0,173,39825.5354398148,2009-01-12,12:51:02
39.938682,116.346527,0,175,39825.5354513889,2009-01-12,12:51:03
39.938685,116.346624,0,175,39825.535462963,2009-01-12,12:51:04
39.938689,116.346726,0,175,39825.535474537,2009-01-12,12:51:05
39.938692,116.346827,0,175,39825.5354861111,2009-01-12,12:51:06
39.938691,116.346904,0,177,39825.5354976852,2009-01-12,12:51:07
39.938694,116.346975,0,178,39825.5355092593,2009-01-12,12:51:08
39.9387,116.347038,0,176,39825.5355208333,2009-01-12,12:51:09
39.938706,116.347103,0,176,39825.5355324074,2009-01-12,12:51:10
39.938713,116.347171,0,176,39825.5355439815,2009-01-12,12:51:11
39.938728,116.347246,0,177,39825.5355555556,2009-01-12,12:51:12
39.93875,116.347336,0,175,39825.5355671296,2009-01-12,12:51:13
39.938781,116.34744,0,166,39825.5355787037,2009-01-12,12:51:14
39.938786,116.347539,0,163,39825.5355902778,2009-01-12,12:51:15
39.938793,116.347633,0,164,39825.5356018519,2009-01-12,12:51:16
39.938811,116.347723,0,164,39825.5356134259,2009-01-12,12:51:17
39.938832,116.34781,0,165,39825.535625,2009-01-12,12:51:18
39.938853,116.347894,0,165,39825.5356365741,2009-01-12,12:51:19
39.938868,116.347963,0,165,39825.5356481481,2009-01-12,12:51:20
39.93886,116.348042,0,165,39825.5356597222,2009-01-12,12:51:21
39.938824,116.348115,0,165,39825.5356712963,2009-01-12,12:51:22
39.938792,116.348173,0,164,39825.5356828704,2009-01-12,12:51:23
39.938751,116.348218,0,163,39825.5356944444,2009-01-12,12:51:24
39.938709,116.348253,0,164,39825.5357060185,2009-01-12,12:51:25
39.938658,116.3483,0,163,39825.5357291667,2009-01-12,12:51:27
39.938613,116.348315,0,163,39825.5357638889,2009-01-12,12:51:30
39.938621,116.348314,0,159,39825.5358217593,2009-01-12,12:51:35
39.938619,116.348318,0,159,39825.5358796296,2009-01-12,12:51:40
39.938616,116.34832,0,158,39825.5359375,2009-01-12,12:51:45
39.938616,116.348319,0,158,39825.5359953704,2009-01-12,12:51:50
39.938613,116.348321,0,159,39825.5360532407,2009-01-12,12:51:55
39.938609,116.348326,0,159,39825.5361111111,2009-01-12,12:52:00
39.938607,116.348327,0,159,39825.5361689815,2009-01-12,12:52:05
39.938607,116.348326,0,159,39825.5362268519,2009-01-12,12:52:10
39.938609,116.348323,0,159,39825.5362847222,2009-01-12,12:52:15
39.938609,116.348323,0,159,39825.5363194444,2009-01-12,12:52:18
39.93861,116.348321,0,159,39825.5363425926,2009-01-12,12:52:20
39.938625,116.348313,0,159,39825.536400463,2009-01-12,12:52:25
39.93863,116.348308,0,159,39825.5364583333,2009-01-12,12:52:30
39.938636,116.348309,0,159,39825.5365162037,2009-01-12,12:52:35
39.938636,116.348309,0,159,39825.5365509259,2009-01-12,12:52:38
39.938642,116.348301,0,159,39825.5365740741,2009-01-12,12:52:40
39.938644,116.348288,0,158,39825.5366319444,2009-01-12,12:52:45
39.938648,116.348286,0,158,39825.5366898148,2009-01-12,12:52:50
39.938641,116.348281,0,157,39825.5367476852,2009-01-12,12:52:55
39.938634,116.348276,0,155,39825.5368055556,2009-01-12,12:53:00
39.938634,116.348274,0,155,39825.5368634259,2009-01-12,12:53:05
39.938637,116.348274,0,155,39825.5369212963,2009-01-12,12:53:10
39.938638,116.348274,0,155,39825.5369791667,2009-01-12,12:53:15
39.938638,116.348273,0,155,39825.537037037,2009-01-12,12:53:20
39.938638,116.348273,0,155,39825.5370949074,2009-01-12,12:53:25
39.938637,116.348272,0,154,39825.5371527778,2009-01-12,12:53:30
39.938636,116.348272,0,154,39825.5372106481,2009-01-12,12:53:35
39.938636,116.348272,0,154,39825.5372453704,2009-01-12,12:53:38
39.938632,116.348276,0,154,39825.5372685185,2009-01-12,12:53:40
39.93862,116.348287,0,154,39825.5373263889,2009-01-12,12:53:45
39.938615,116.3483,0,155,39825.5373842593,2009-01-12,12:53:50
39.938588,116.348338,0,156,39825.5374421296,2009-01-12,12:53:55
39.938548,116.348366,0,156,39825.5375,2009-01-12,12:54:00
39.938518,116.348362,0,155,39825.5375578704,2009-01-12,12:54:05
39.938491,116.348365,0,156,39825.5376157407,2009-01-12,12:54:10
39.938464,116.348387,0,153,39825.5376736111,2009-01-12,12:54:15
39.938452,116.348416,0,151,39825.5377314815,2009-01-12,12:54:20
39.93843,116.34846,0,152,39825.5377893519,2009-01-12,12:54:25
39.938433,116.348482,0,151,39825.5378472222,2009-01-12,12:54:30
39.938432,116.348515,0,153,39825.5379050926,2009-01-12,12:54:35
39.938439,116.348535,0,154,39825.537962963,2009-01-12,12:54:40
39.938448,116.348564,0,156,39825.5380208333,2009-01-12,12:54:45
39.938442,116.348606,0,158,39825.5380787037,2009-01-12,12:54:50
39.938425,116.348627,0,160,39825.5381365741,2009-01-12,12:54:55
39.938433,116.348647,0,162,39825.5381944444,2009-01-12,12:55:00
39.938489,116.348646,0,163,39825.5382407407,2009-01-12,12:55:04
39.938542,116.348653,0,164,39825.538287037,2009-01-12,12:55:08
39.938538,116.348663,0,164,39825.5383449074,2009-01-12,12:55:13
39.938577,116.348716,0,165,39825.5384027778,2009-01-12,12:55:18
39.938612,116.348754,0,165,39825.5384259259,2009-01-12,12:55:20
39.938652,116.348807,0,165,39825.5384606481,2009-01-12,12:55:23
39.938686,116.34885,0,164,39825.5384953704,2009-01-12,12:55:26
39.93873,116.348839,0,165,39825.5385532407,2009-01-12,12:55:31
39.938732,116.34884,0,165,39825.5386111111,2009-01-12,12:55:36
39.938732,116.34884,0,165,39825.5386458333,2009-01-12,12:55:39
39.938738,116.348842,0,166,39825.5386689815,2009-01-12,12:55:41
39.938785,116.348807,0,167,39825.5387268519,2009-01-12,12:55:46
39.938789,116.348802,0,167,39825.5387847222,2009-01-12,12:55:51
39.938792,116.3488,0,167,39825.5388425926,2009-01-12,12:55:56
39.938792,116.3488,0,167,39825.5388773148,2009-01-12,12:55:59
39.938794,116.348798,0,167,39825.538900463,2009-01-12,12:56:01
39.93879,116.348808,0,168,39825.5389583333,2009-01-12,12:56:06
39.938793,116.348864,0,168,39825.5390162037,2009-01-12,12:56:11
39.938813,116.348913,0,170,39825.5390740741,2009-01-12,12:56:16
39.938778,116.348936,0,171,39825.5391319444,2009-01-12,12:56:21
39.938755,116.348955,0,172,39825.5391898148,2009-01-12,12:56:26
39.938755,116.348955,0,172,39825.539224537,2009-01-12,12:56:29
39.938756,116.34896,0,172,39825.5392476852,2009-01-12,12:56:31
39.938749,116.34897,0,172,39825.5393055556,2009-01-12,12:56:36
39.903401,116.421953,0,-27,39825.5573263889,2009-01-12,13:22:33
39.903441,116.422011,0,-39,39825.557337963,2009-01-12,13:22:34
39.903282,116.42193,0,105,39825.557349537,2009-01-12,13:22:35
39.90326,116.421911,0,146,39825.5573611111,2009-01-12,13:22:36
39.90329,116.421864,0,140,39825.5573726852,2009-01-12,13:22:37
39.90326,116.421842,0,122,39825.5574074074,2009-01-12,13:22:40
39.903266,116.421831,0,102,39825.5574189815,2009-01-12,13:22:41
39.903279,116.421825,0,86,39825.5574652778,2009-01-12,13:22:45
39.903304,116.42184,0,69,39825.5575231481,2009-01-12,13:22:50
39.903304,116.42184,0,69,39825.5575578704,2009-01-12,13:22:53
39.903303,116.421841,0,91,39825.5575810185,2009-01-12,13:22:55
39.903327,116.421877,0,112,39825.5576388889,2009-01-12,13:23:00
39.903357,116.421922,0,125,39825.5576736111,2009-01-12,13:23:03
39.903368,116.421944,0,131,39825.5577314815,2009-01-12,13:23:08
39.903395,116.421965,0,146,39825.5577893518,2009-01-12,13:23:13
39.903404,116.421976,0,152,39825.5578472222,2009-01-12,13:23:18
39.903402,116.422018,0,156,39825.5579050926,2009-01-12,13:23:23
39.903383,116.42207,0,162,39825.5579513889,2009-01-12,13:23:27
39.903283,116.422142,0,183,39825.5579861111,2009-01-12,13:23:30
39.903285,116.422244,0,186,39825.5580208333,2009-01-12,13:23:33
39.903253,116.422298,0,190,39825.5580439815,2009-01-12,13:23:35
39.903224,116.422343,0,197,39825.5580555556,2009-01-12,13:23:36
39.903253,116.422375,0,210,39825.5580787037,2009-01-12,13:23:38
39.903272,116.422441,0,203,39825.5581018519,2009-01-12,13:23:40
39.903267,116.422468,0,205,39825.5581597222,2009-01-12,13:23:45
39.903267,116.422468,0,205,39825.5581944444,2009-01-12,13:23:48
39.90327,116.42247,0,206,39825.5582175926,2009-01-12,13:23:50
39.903277,116.422523,0,214,39825.5582638889,2009-01-12,13:23:54
39.903248,116.422503,0,230,39825.5582986111,2009-01-12,13:23:57
39.903226,116.422452,0,214,39825.5583564815,2009-01-12,13:24:02
39.90324,116.422371,0,195,39825.5583680556,2009-01-12,13:24:03
39.903237,116.422318,0,180,39825.5583912037,2009-01-12,13:24:05
39.903234,116.422287,0,166,39825.5584143519,2009-01-12,13:24:07
39.903212,116.422254,0,148,39825.5584722222,2009-01-12,13:24:12
39.903187,116.422206,0,140,39825.5585185185,2009-01-12,13:24:16
39.903164,116.42217,0,134,39825.5585763889,2009-01-12,13:24:21
39.903128,116.422132,0,133,39825.5586342593,2009-01-12,13:24:26
39.903096,116.422088,0,134,39825.5586805556,2009-01-12,13:24:30
39.903054,116.422032,0,135,39825.5587384259,2009-01-12,13:24:35
39.903012,116.422,0,132,39825.5587962963,2009-01-12,13:24:40
39.902985,116.421988,0,131,39825.5588541667,2009-01-12,13:24:45
39.902961,116.421964,0,127,39825.558912037,2009-01-12,13:24:50
39.902928,116.421916,0,121,39825.5589699074,2009-01-12,13:24:55
39.902902,116.421875,0,118,39825.5590277778,2009-01-12,13:25:00
39.902892,116.421813,0,116,39825.5590856481,2009-01-12,13:25:05
39.902881,116.421746,0,116,39825.5591435185,2009-01-12,13:25:10
39.902884,116.421694,0,117,39825.5592013889,2009-01-12,13:25:15
39.902866,116.421646,0,116,39825.5592592593,2009-01-12,13:25:20
39.90284,116.421604,0,117,39825.5593171296,2009-01-12,13:25:25
39.902815,116.421551,0,115,39825.559375,2009-01-12,13:25:30
39.90278,116.421512,0,115,39825.5594328704,2009-01-12,13:25:35
39.902738,116.421484,0,115,39825.5594791667,2009-01-12,13:25:39
39.902718,116.421467,0,117,39825.559537037,2009-01-12,13:25:44
39.902715,116.421443,0,119,39825.5595949074,2009-01-12,13:25:49
39.902712,116.421421,0,119,39825.5596527778,2009-01-12,13:25:54
39.902713,116.421397,0,120,39825.5597106481,2009-01-12,13:25:59
39.902704,116.421369,0,121,39825.5597685185,2009-01-12,13:26:04
39.902687,116.421332,0,121,39825.5598263889,2009-01-12,13:26:09
39.902668,116.421285,0,122,39825.5598842593,2009-01-12,13:26:14
39.902663,116.421237,0,122,39825.5599421296,2009-01-12,13:26:19
39.902757,116.421206,0,89,39825.5772685185,2009-01-12,13:51:16
39.902673,116.421214,0,113,39825.5772800926,2009-01-12,13:51:17
39.902701,116.421186,0,101,39825.5772916667,2009-01-12,13:51:18
39.902752,116.421202,0,102,39825.577349537,2009-01-12,13:51:23
39.902743,116.421148,0,96,39825.5773958333,2009-01-12,13:51:27
39.902734,116.42111,0,97,39825.5774537037,2009-01-12,13:51:32
39.902746,116.421076,0,93,39825.5775115741,2009-01-12,13:51:37
39.902751,116.421075,0,92,39825.5775694444,2009-01-12,13:51:42
39.902751,116.421075,0,92,39825.5776041667,2009-01-12,13:51:45
39.902758,116.42108,0,92,39825.5776273148,2009-01-12,13:51:47
39.902757,116.421064,0,95,39825.5776851852,2009-01-12,13:51:52
39.902746,116.421071,0,96,39825.5777430556,2009-01-12,13:51:57
39.902742,116.421074,0,96,39825.5778009259,2009-01-12,13:52:02
39.902744,116.421071,0,96,39825.5778587963,2009-01-12,13:52:07
39.902745,116.421068,0,97,39825.5779166667,2009-01-12,13:52:12
39.902745,116.421068,0,97,39825.5779513889,2009-01-12,13:52:15
39.902752,116.421068,0,96,39825.577974537,2009-01-12,13:52:17
39.90278,116.421071,0,97,39825.5780324074,2009-01-12,13:52:22
39.902785,116.421074,0,96,39825.5780902778,2009-01-12,13:52:27
39.902786,116.421072,0,97,39825.5781481481,2009-01-12,13:52:32
39.902787,116.42107,0,97,39825.5782060185,2009-01-12,13:52:37
39.902786,116.421072,0,97,39825.5782638889,2009-01-12,13:52:42
39.902783,116.421077,0,97,39825.5783217593,2009-01-12,13:52:47
39.902783,116.421077,0,97,39825.5783796296,2009-01-12,13:52:52
39.902786,116.421074,0,97,39825.5784375,2009-01-12,13:52:57
39.902791,116.421067,0,97,39825.5784953704,2009-01-12,13:53:02
39.902796,116.42106,0,97,39825.5785532407,2009-01-12,13:53:07
39.902793,116.421063,0,97,39825.5786111111,2009-01-12,13:53:12
39.902787,116.421071,0,97,39825.5786689815,2009-01-12,13:53:17
39.902786,116.421071,0,97,39825.5787268518,2009-01-12,13:53:22
39.902786,116.421071,0,97,39825.5787615741,2009-01-12,13:53:25
39.902785,116.42107,0,97,39825.5787847222,2009-01-12,13:53:27
39.902768,116.421093,0,97,39825.5788425926,2009-01-12,13:53:32
39.902735,116.421132,0,97,39825.5788888889,2009-01-12,13:53:36
39.902705,116.42118,0,97,39825.5789467593,2009-01-12,13:53:41
39.902703,116.421196,0,97,39825.5790046296,2009-01-12,13:53:46
39.902714,116.421183,0,97,39825.5790625,2009-01-12,13:53:51
39.90275,116.421126,0,97,39825.5791203704,2009-01-12,13:53:56
39.902781,116.42108,0,97,39825.5791435185,2009-01-12,13:53:58
39.902806,116.421012,0,98,39825.5791782407,2009-01-12,13:54:01
39.902824,116.420948,0,98,39825.579212963,2009-01-12,13:54:04
39.90283,116.420878,0,98,39825.5792592593,2009-01-12,13:54:08
39.902763,116.420874,0,98,39825.5792708333,2009-01-12,13:54:09
39.902715,116.420854,0,98,39825.5792939815,2009-01-12,13:54:11
39.902625,116.420844,0,98,39825.5793171296,2009-01-12,13:54:13
39.902538,116.420835,0,99,39825.5793287037,2009-01-12,13:54:14
39.90232,116.420798,0,222,39825.585162037,2009-01-12,14:02:38
39.90221,116.420785,0,221,39825.5851851852,2009-01-12,14:02:40
39.902135,116.420773,0,221,39825.5851967593,2009-01-12,14:02:41
39.902102,116.420755,0,220,39825.5852546296,2009-01-12,14:02:46
39.902087,116.420725,0,219,39825.5853125,2009-01-12,14:02:51
39.902082,116.420698,0,219,39825.5853703704,2009-01-12,14:02:56
39.902077,116.420702,0,219,39825.5854282407,2009-01-12,14:03:01
39.902082,116.420696,0,219,39825.5854861111,2009-01-12,14:03:06
39.902088,116.420688,0,219,39825.5855439815,2009-01-12,14:03:11
39.902088,116.420688,0,219,39825.5855787037,2009-01-12,14:03:14
39.902094,116.42068,0,219,39825.5856018519,2009-01-12,14:03:16
39.902099,116.42067,0,219,39825.5856597222,2009-01-12,14:03:21
39.902095,116.420654,0,218,39825.5857175926,2009-01-12,14:03:26
39.902094,116.420644,0,218,39825.585775463,2009-01-12,14:03:31
39.9021,116.42063,0,218,39825.5858333333,2009-01-12,14:03:36
39.902096,116.420629,0,218,39825.5858912037,2009-01-12,14:03:41
39.902097,116.420623,0,219,39825.5859490741,2009-01-12,14:03:46
39.902097,116.420623,0,219,39825.5859837963,2009-01-12,14:03:49
39.902101,116.420615,0,219,39825.5860069444,2009-01-12,14:03:51
39.902108,116.420603,0,219,39825.5860648148,2009-01-12,14:03:56
39.902113,116.420591,0,219,39825.5861226852,2009-01-12,14:04:01
39.902067,116.420421,0,218,39825.5861689815,2009-01-12,14:04:05
39.902015,116.420389,0,220,39825.5861805556,2009-01-12,14:04:06
39.90192,116.420283,0,219,39825.5861921296,2009-01-12,14:04:07
39.901872,116.420226,0,219,39825.5862152778,2009-01-12,14:04:09
39.901851,116.420163,0,219,39825.5862615741,2009-01-12,14:04:13
39.901855,116.420091,0,219,39825.5863078704,2009-01-12,14:04:17
39.901857,116.420022,0,220,39825.5863425926,2009-01-12,14:04:20
39.901854,116.419977,0,220,39825.586400463,2009-01-12,14:04:25
39.901837,116.419937,0,219,39825.5864583333,2009-01-12,14:04:30
39.901825,116.41993,0,219,39825.5865162037,2009-01-12,14:04:35
39.901815,116.419925,0,219,39825.5865740741,2009-01-12,14:04:40
39.901785,116.419929,0,219,39825.5866319444,2009-01-12,14:04:45
39.901738,116.419929,0,220,39825.5866666667,2009-01-12,14:04:48
39.901694,116.419951,0,221,39825.586712963,2009-01-12,14:04:52
39.901635,116.419973,0,220,39825.5867592593,2009-01-12,14:04:56
39.901596,116.420027,0,220,39825.5867824074,2009-01-12,14:04:58
39.901521,116.420064,0,223,39825.5868171296,2009-01-12,14:05:01
39.901485,116.420084,0,231,39825.5868287037,2009-01-12,14:05:02
39.901481,116.420032,0,239,39825.5868402778,2009-01-12,14:05:03
39.901484,116.419929,0,245,39825.5868634259,2009-01-12,14:05:05
39.901482,116.41993,0,245,39825.5869212963,2009-01-12,14:05:10
39.901482,116.41993,0,245,39825.5869560185,2009-01-12,14:05:13
39.901475,116.419934,0,244,39825.5869791667,2009-01-12,14:05:15
39.90147,116.420005,0,237,39825.5870023148,2009-01-12,14:05:17
39.901442,116.420099,0,260,39825.587025463,2009-01-12,14:05:19
39.90144,116.420028,0,267,39825.587037037,2009-01-12,14:05:20
39.901419,116.419981,0,274,39825.5870601852,2009-01-12,14:05:22
39.901371,116.419925,0,261,39825.5870949074,2009-01-12,14:05:25
39.901374,116.419918,0,261,39825.5871527778,2009-01-12,14:05:30
39.901374,116.419918,0,261,39825.5871875,2009-01-12,14:05:33
39.901377,116.419913,0,261,39825.5872106481,2009-01-12,14:05:35
39.901359,116.419921,0,264,39825.5872685185,2009-01-12,14:05:40
39.901322,116.419904,0,263,39825.5873263889,2009-01-12,14:05:45
39.901322,116.419904,0,263,39825.5873611111,2009-01-12,14:05:48
39.901321,116.419904,0,263,39825.5873842593,2009-01-12,14:05:50
39.901232,116.41995,0,271,39825.5874421296,2009-01-12,14:05:55
39.901195,116.419917,0,271,39825.5874768518,2009-01-12,14:05:58
39.901194,116.419915,0,270,39825.5875347222,2009-01-12,14:06:03
39.901194,116.419915,0,270,39825.5875694444,2009-01-12,14:06:06
39.90119,116.419918,0,269,39825.5875925926,2009-01-12,14:06:08
39.901156,116.419872,0,274,39825.5876388889,2009-01-12,14:06:12
39.901112,116.419851,0,276,39825.5876851852,2009-01-12,14:06:16
39.901112,116.419851,0,276,39825.5877199074,2009-01-12,14:06:19
39.901109,116.419853,0,275,39825.5877430556,2009-01-12,14:06:21
39.901076,116.419844,0,275,39825.5878009259,2009-01-12,14:06:26
39.901023,116.419835,0,274,39825.5878472222,2009-01-12,14:06:30
39.900973,116.419851,0,271,39825.5878703704,2009-01-12,14:06:32
39.900926,116.419849,0,271,39825.5878935185,2009-01-12,14:06:34
39.900865,116.419864,0,271,39825.5879398148,2009-01-12,14:06:38
39.900865,116.419864,0,271,39825.587974537,2009-01-12,14:06:41
39.900858,116.41987,0,271,39825.5879976852,2009-01-12,14:06:43
39.900834,116.419884,0,271,39825.5880555556,2009-01-12,14:06:48
39.900778,116.419887,0,268,39825.5880902778,2009-01-12,14:06:51
39.900758,116.41994,0,268,39825.5881134259,2009-01-12,14:06:53
39.900753,116.419926,0,266,39825.5881712963,2009-01-12,14:06:58
39.900749,116.419935,0,267,39825.5882291667,2009-01-12,14:07:03
39.900749,116.419935,0,267,39825.5882638889,2009-01-12,14:07:06
39.900745,116.419943,0,266,39825.588287037,2009-01-12,14:07:08
39.900776,116.419968,0,264,39825.5883449074,2009-01-12,14:07:13
39.900775,116.419983,0,263,39825.5884027778,2009-01-12,14:07:18
39.900714,116.420022,0,269,39825.5884606481,2009-01-12,14:07:23
39.900697,116.420039,0,271,39825.5885185185,2009-01-12,14:07:28
39.900687,116.420098,0,271,39825.5885416667,2009-01-12,14:07:30
39.900669,116.420162,0,271,39825.588587963,2009-01-12,14:07:34
39.900655,116.420186,0,271,39825.5886458333,2009-01-12,14:07:39
39.900633,116.420195,0,272,39825.5887037037,2009-01-12,14:07:44
39.90061,116.42025,0,272,39825.5887384259,2009-01-12,14:07:47
39.900588,116.420311,0,273,39825.5887847222,2009-01-12,14:07:51
39.900535,116.420366,0,276,39825.5888194444,2009-01-12,14:07:54
39.900535,116.420366,0,276,39825.5888541667,2009-01-12,14:07:57
39.900534,116.420374,0,277,39825.5888773148,2009-01-12,14:07:59
39.900529,116.420417,0,278,39825.5889351852,2009-01-12,14:08:04
39.90053,116.420415,0,278,39825.5889930556,2009-01-12,14:08:09
39.900534,116.420411,0,277,39825.5890509259,2009-01-12,14:08:14
39.900534,116.420411,0,277,39825.5890856481,2009-01-12,14:08:17
39.900536,116.420409,0,277,39825.5891087963,2009-01-12,14:08:19
39.900531,116.420437,0,278,39825.5891666667,2009-01-12,14:08:24
39.900513,116.420454,0,280,39825.589224537,2009-01-12,14:08:29
39.900497,116.42049,0,281,39825.5892824074,2009-01-12,14:08:34
39.900481,116.420502,0,283,39825.5893402778,2009-01-12,14:08:39
39.900484,116.420462,0,286,39825.5893981481,2009-01-12,14:08:44
39.900472,116.420447,0,287,39825.5894560185,2009-01-12,14:08:49
39.900472,116.420447,0,287,39825.5894907407,2009-01-12,14:08:52
39.900474,116.420446,0,287,39825.5895138889,2009-01-12,14:08:54
39.900479,116.420436,0,287,39825.5895717593,2009-01-12,14:08:59
39.900495,116.420424,0,287,39825.5896296296,2009-01-12,14:09:04
39.900513,116.420397,0,286,39825.5896875,2009-01-12,14:09:09
39.900543,116.420351,0,286,39825.5897453704,2009-01-12,14:09:14
39.900555,116.420308,0,285,39825.5898032407,2009-01-12,14:09:19
39.900567,116.420275,0,285,39825.5898611111,2009-01-12,14:09:24
39.900568,116.420258,0,285,39825.5899189815,2009-01-12,14:09:29
39.900568,116.420258,0,285,39825.5899537037,2009-01-12,14:09:32
39.900569,116.420258,0,285,39825.5899768519,2009-01-12,14:09:34
39.900559,116.420334,0,285,39825.5900347222,2009-01-12,14:09:39
39.900514,116.420332,0,286,39825.5900925926,2009-01-12,14:09:44
39.900501,116.420313,0,286,39825.590150463,2009-01-12,14:09:49
39.900501,116.420313,0,286,39825.5901851852,2009-01-12,14:09:52
39.900504,116.420309,0,286,39825.5902083333,2009-01-12,14:09:54
39.900532,116.420285,0,286,39825.5902662037,2009-01-12,14:09:59
39.900521,116.420284,0,286,39825.5903240741,2009-01-12,14:10:04
39.900516,116.420286,0,286,39825.5903819444,2009-01-12,14:10:09
39.900512,116.420292,0,286,39825.5904398148,2009-01-12,14:10:14
39.900509,116.420296,0,286,39825.5904976852,2009-01-12,14:10:19
39.900507,116.4203,0,286,39825.5905555556,2009-01-12,14:10:24
39.900505,116.4203,0,286,39825.5906134259,2009-01-12,14:10:29
39.900528,116.419979,0,286,39825.5940625,2009-01-12,14:15:27
39.900476,116.419933,0,286,39825.5940740741,2009-01-12,14:15:28
39.900441,116.419978,0,285,39825.5940972222,2009-01-12,14:15:30
39.900463,116.42004,0,285,39825.5941550926,2009-01-12,14:15:35
39.900471,116.42006,0,283,39825.594212963,2009-01-12,14:15:40
39.900439,116.420092,0,281,39825.5942708333,2009-01-12,14:15:45
39.900417,116.420104,0,281,39825.5943287037,2009-01-12,14:15:50
39.900358,116.420068,0,278,39825.5943865741,2009-01-12,14:15:55
39.900352,116.420074,0,278,39825.5944444444,2009-01-12,14:16:00
39.900352,116.420074,0,278,39825.5944791667,2009-01-12,14:16:03
39.900356,116.420067,0,278,39825.5945023148,2009-01-12,14:16:05
39.900362,116.420058,0,278,39825.5945601852,2009-01-12,14:16:10
39.900366,116.420053,0,278,39825.5946180556,2009-01-12,14:16:15
39.90037,116.42005,0,278,39825.5946759259,2009-01-12,14:16:20
39.900372,116.420049,0,278,39825.5947337963,2009-01-12,14:16:25
39.90037,116.420054,0,278,39825.5947916667,2009-01-12,14:16:30
39.900374,116.420052,0,278,39825.594849537,2009-01-12,14:16:35
39.900372,116.420057,0,278,39825.5949074074,2009-01-12,14:16:40
39.900372,116.420057,0,278,39825.5949421296,2009-01-12,14:16:43
39.900367,116.420064,0,278,39825.5949652778,2009-01-12,14:16:45
39.900363,116.420073,0,278,39825.5950231481,2009-01-12,14:16:50
39.900372,116.420093,0,278,39825.5950810185,2009-01-12,14:16:55
39.90037,116.420097,0,278,39825.5951388889,2009-01-12,14:17:00
39.90037,116.420097,0,278,39825.5951736111,2009-01-12,14:17:03
39.900366,116.420101,0,278,39825.5951967593,2009-01-12,14:17:05
39.900374,116.420136,0,278,39825.5952546296,2009-01-12,14:17:10
39.90038,116.420166,0,278,39825.5953125,2009-01-12,14:17:15
39.900359,116.420097,0,278,39825.5953703704,2009-01-12,14:17:20
39.900323,116.420047,0,277,39825.5954166667,2009-01-12,14:17:24
39.900283,116.42,0,276,39825.5954513889,2009-01-12,14:17:27
39.900246,116.419952,0,274,39825.5954976852,2009-01-12,14:17:31
39.900216,116.419919,0,273,39825.5955555556,2009-01-12,14:17:36
39.900214,116.419896,0,270,39825.5956134259,2009-01-12,14:17:41
39.900288,116.419973,0,267,39825.595625,2009-01-12,14:17:42
39.900385,116.420096,0,264,39825.5956365741,2009-01-12,14:17:43
39.900441,116.42019,0,261,39825.5956597222,2009-01-12,14:17:45
39.90049,116.420165,0,263,39825.5956712963,2009-01-12,14:17:46
39.900484,116.420098,0,268,39825.5956944444,2009-01-12,14:17:48
39.900544,116.420094,0,275,39825.5957175926,2009-01-12,14:17:50
39.900547,116.42009,0,274,39825.595775463,2009-01-12,14:17:55
39.900547,116.42009,0,274,39825.5958101852,2009-01-12,14:17:58
39.900555,116.420091,0,273,39825.5958333333,2009-01-12,14:18:00
39.900564,116.420085,0,273,39825.5958912037,2009-01-12,14:18:05
39.900567,116.420086,0,273,39825.5959490741,2009-01-12,14:18:10
39.90057,116.420087,0,273,39825.5960069444,2009-01-12,14:18:15
39.90057,116.420088,0,274,39825.5960648148,2009-01-12,14:18:20
39.900566,116.420093,0,274,39825.5961226852,2009-01-12,14:18:25
39.90057,116.42009,0,274,39825.5961805556,2009-01-12,14:18:30
39.900574,116.42009,0,274,39825.5962384259,2009-01-12,14:18:35
39.900576,116.420089,0,274,39825.5962962963,2009-01-12,14:18:40
39.900574,116.420096,0,274,39825.5963541667,2009-01-12,14:18:45
39.90057,116.420102,0,274,39825.596412037,2009-01-12,14:18:50
39.900568,116.420103,0,274,39825.5964699074,2009-01-12,14:18:55
39.900569,116.420103,0,274,39825.5965277778,2009-01-12,14:19:00
39.900572,116.420101,0,274,39825.5965856481,2009-01-12,14:19:05
39.900571,116.4201,0,274,39825.5966435185,2009-01-12,14:19:10
39.900576,116.420092,0,274,39825.5967013889,2009-01-12,14:19:15
39.900578,116.420088,0,274,39825.5967592593,2009-01-12,14:19:20
39.900575,116.420093,0,273,39825.5968171296,2009-01-12,14:19:25
39.900572,116.420096,0,273,39825.596875,2009-01-12,14:19:30
39.900565,116.420103,0,274,39825.5969328704,2009-01-12,14:19:35
39.900564,116.420104,0,274,39825.5969907407,2009-01-12,14:19:40
39.900567,116.420103,0,273,39825.5970486111,2009-01-12,14:19:45
39.900571,116.420098,0,273,39825.5971064815,2009-01-12,14:19:50
39.900572,116.420095,0,273,39825.5971643519,2009-01-12,14:19:55
39.900571,116.420092,0,273,39825.5972222222,2009-01-12,14:20:00
39.900572,116.42009,0,273,39825.5972800926,2009-01-12,14:20:05
39.900573,116.420088,0,273,39825.597337963,2009-01-12,14:20:10
39.900571,116.420088,0,273,39825.5973958333,2009-01-12,14:20:15
39.900572,116.420088,0,273,39825.5974537037,2009-01-12,14:20:20
39.900572,116.420088,0,273,39825.5974884259,2009-01-12,14:20:23
39.900575,116.420085,0,273,39825.5975115741,2009-01-12,14:20:25
39.900595,116.420048,0,269,39825.5975694444,2009-01-12,14:20:30
39.900499,116.420332,0,132,39825.6065509259,2009-01-12,14:33:26
39.900505,116.420383,0,134,39825.6066087963,2009-01-12,14:33:31
39.90051,116.42041,0,137,39825.6066666667,2009-01-12,14:33:36
39.90051,116.420419,0,139,39825.606724537,2009-01-12,14:33:41
39.900512,116.42043,0,141,39825.6067824074,2009-01-12,14:33:46
39.900518,116.420437,0,143,39825.6068402778,2009-01-12,14:33:51
39.900524,116.420434,0,145,39825.6068981481,2009-01-12,14:33:56
39.900524,116.420434,0,145,39825.6069328704,2009-01-12,14:33:59
39.900525,116.420426,0,147,39825.6069560185,2009-01-12,14:34:01
39.900511,116.420385,0,150,39825.6070138889,2009-01-12,14:34:06
39.900488,116.420319,0,152,39825.6070601852,2009-01-12,14:34:10
39.900472,116.420252,0,154,39825.6071180556,2009-01-12,14:34:15
39.900451,116.420175,0,156,39825.6071643519,2009-01-12,14:34:19
39.900443,116.420117,0,158,39825.6071990741,2009-01-12,14:34:22
39.900467,116.420095,0,160,39825.6072569444,2009-01-12,14:34:27
39.90049,116.420091,0,161,39825.6073148148,2009-01-12,14:34:32
39.90049,116.420091,0,161,39825.607349537,2009-01-12,14:34:35
39.900496,116.420085,0,163,39825.6073726852,2009-01-12,14:34:37
39.90053,116.420056,0,164,39825.6074305556,2009-01-12,14:34:42
39.900577,116.420006,0,166,39825.6074884259,2009-01-12,14:34:47
39.900622,116.420045,0,168,39825.6075347222,2009-01-12,14:34:51
39.900595,116.420097,0,169,39825.6075578704,2009-01-12,14:34:53
39.900572,116.420155,0,170,39825.6075810185,2009-01-12,14:34:55
39.900586,116.420204,0,172,39825.6076388889,2009-01-12,14:35:00
39.900601,116.420223,0,173,39825.6076967593,2009-01-12,14:35:05
39.900571,116.420246,0,175,39825.6077546296,2009-01-12,14:35:10
39.900571,116.420246,0,175,39825.6077893519,2009-01-12,14:35:13
39.900578,116.420248,0,177,39825.6078125,2009-01-12,14:35:15
39.900608,116.420259,0,178,39825.6078703704,2009-01-12,14:35:20
39.9006,116.420246,0,180,39825.6079282407,2009-01-12,14:35:25
39.900602,116.420246,0,182,39825.6079861111,2009-01-12,14:35:30
39.900597,116.420242,0,184,39825.6080439815,2009-01-12,14:35:35
39.900597,116.420242,0,184,39825.6080787037,2009-01-12,14:35:38
39.90059,116.42024,0,185,39825.6081018519,2009-01-12,14:35:40
39.900568,116.42023,0,186,39825.6081597222,2009-01-12,14:35:45
39.900552,116.420218,0,187,39825.6082175926,2009-01-12,14:35:50
39.900552,116.420218,0,187,39825.6082523148,2009-01-12,14:35:53
39.900548,116.420211,0,188,39825.608275463,2009-01-12,14:35:55
39.900579,116.420176,0,190,39825.6083333333,2009-01-12,14:36:00
39.900619,116.420137,0,192,39825.6083796296,2009-01-12,14:36:04
39.900619,116.420137,0,192,39825.6084143519,2009-01-12,14:36:07
39.900617,116.420131,0,194,39825.6084375,2009-01-12,14:36:09
39.900582,116.420133,0,197,39825.6084953704,2009-01-12,14:36:14
39.900546,116.420145,0,199,39825.6085532407,2009-01-12,14:36:19
39.900503,116.420166,0,199,39825.6085763889,2009-01-12,14:36:21
39.90049,116.420198,0,202,39825.6086342593,2009-01-12,14:36:26
39.900484,116.420224,0,204,39825.6086921296,2009-01-12,14:36:31
39.900484,116.420234,0,205,39825.60875,2009-01-12,14:36:36
39.900503,116.420279,0,207,39825.6088078704,2009-01-12,14:36:41
39.900541,116.420313,0,207,39825.6088541667,2009-01-12,14:36:45
39.900577,116.420319,0,208,39825.608912037,2009-01-12,14:36:50
39.900524,116.420288,0,208,39825.6089583333,2009-01-12,14:36:54
39.900466,116.420289,0,207,39825.6089930556,2009-01-12,14:36:57
39.900406,116.420276,0,207,39825.6090277778,2009-01-12,14:37:00
39.900351,116.420268,0,208,39825.6090625,2009-01-12,14:37:03
39.900304,116.420261,0,208,39825.6091087963,2009-01-12,14:37:07
39.900272,116.42027,0,207,39825.6091666667,2009-01-12,14:37:12
39.900315,116.420235,0,208,39825.609224537,2009-01-12,14:37:17
39.900345,116.420221,0,210,39825.6092824074,2009-01-12,14:37:22
39.90035,116.420224,0,211,39825.6093402778,2009-01-12,14:37:27
39.90035,116.420224,0,211,39825.609375,2009-01-12,14:37:30
39.900358,116.420228,0,212,39825.6093981481,2009-01-12,14:37:32
39.900392,116.420173,0,212,39825.6094328704,2009-01-12,14:37:35
39.900416,116.42011,0,211,39825.6094907407,2009-01-12,14:37:40
39.900457,116.42008,0,208,39825.609537037,2009-01-12,14:37:44
39.900473,116.42004,0,207,39825.6095949074,2009-01-12,14:37:49
39.900454,116.420055,0,208,39825.6096527778,2009-01-12,14:37:54
39.900451,116.420086,0,209,39825.6097106481,2009-01-12,14:37:59
39.900452,116.420123,0,209,39825.6097685185,2009-01-12,14:38:04
39.900467,116.420134,0,208,39825.6098263889,2009-01-12,14:38:09
39.900478,116.420125,0,205,39825.6098842593,2009-01-12,14:38:14
39.9005,116.420118,0,203,39825.6099421296,2009-01-12,14:38:19
39.900551,116.420104,0,202,39825.6099768518,2009-01-12,14:38:22
39.900602,116.420107,0,201,39825.6100231481,2009-01-12,14:38:26
39.900631,116.420124,0,199,39825.6100810185,2009-01-12,14:38:31
39.900631,116.420124,0,199,39825.6101157407,2009-01-12,14:38:34
39.900632,116.420127,0,197,39825.6101388889,2009-01-12,14:38:36
39.900592,116.420075,0,195,39825.6101967593,2009-01-12,14:38:41
39.900559,116.420028,0,192,39825.6102430556,2009-01-12,14:38:45
39.900537,116.420005,0,189,39825.6103009259,2009-01-12,14:38:50
39.900503,116.419987,0,186,39825.6103587963,2009-01-12,14:38:55
39.900503,116.419987,0,186,39825.6103935185,2009-01-12,14:38:58
39.900505,116.419984,0,184,39825.6104166667,2009-01-12,14:39:00
39.900531,116.419992,0,182,39825.610474537,2009-01-12,14:39:05
39.900575,116.420017,0,180,39825.6105092593,2009-01-12,14:39:08
39.900616,116.420045,0,179,39825.6105439815,2009-01-12,14:39:11
39.900672,116.420075,0,178,39825.6105902778,2009-01-12,14:39:15
39.900661,116.420082,0,176,39825.6106481481,2009-01-12,14:39:20
39.900644,116.420086,0,174,39825.6107060185,2009-01-12,14:39:25
39.900644,116.420086,0,174,39825.6107407407,2009-01-12,14:39:28
39.900651,116.420086,0,172,39825.6107638889,2009-01-12,14:39:30
39.900586,116.420082,0,170,39825.6108217593,2009-01-12,14:39:35
39.900551,116.420089,0,168,39825.6108796296,2009-01-12,14:39:40
39.900536,116.420046,0,164,39825.6109375,2009-01-12,14:39:45
39.90053,116.420025,0,161,39825.6109953704,2009-01-12,14:39:50
39.900485,116.420042,0,157,39825.6110532407,2009-01-12,14:39:55
39.900451,116.420058,0,154,39825.6111111111,2009-01-12,14:40:00
39.900431,116.42012,0,153,39825.6111458333,2009-01-12,14:40:03
39.900423,116.420186,0,151,39825.6111921296,2009-01-12,14:40:07
39.900443,116.420211,0,149,39825.61125,2009-01-12,14:40:12
39.900499,116.42018,0,147,39825.6113078704,2009-01-12,14:40:17
39.900546,116.420154,0,146,39825.6113425926,2009-01-12,14:40:20
39.900604,116.420101,0,145,39825.6113773148,2009-01-12,14:40:23
39.900661,116.420049,0,145,39825.611412037,2009-01-12,14:40:26
39.900703,116.420016,0,145,39825.6114351852,2009-01-12,14:40:28
39.900713,116.420029,0,145,39825.6114930556,2009-01-12,14:40:33
39.900691,116.42008,0,145,39825.6115393518,2009-01-12,14:40:37
39.90067,116.42012,0,144,39825.6115972222,2009-01-12,14:40:42
39.900676,116.420112,0,142,39825.6116550926,2009-01-12,14:40:47
39.900679,116.420104,0,140,39825.611712963,2009-01-12,14:40:52
39.900679,116.420104,0,140,39825.6117476852,2009-01-12,14:40:55
39.900679,116.420097,0,138,39825.6117708333,2009-01-12,14:40:57
39.900669,116.420097,0,136,39825.6118287037,2009-01-12,14:41:02
39.900653,116.420123,0,136,39825.6118865741,2009-01-12,14:41:07
39.900638,116.42017,0,137,39825.6119444444,2009-01-12,14:41:12
39.900629,116.420178,0,136,39825.6120023148,2009-01-12,14:41:17
39.900629,116.420178,0,136,39825.612037037,2009-01-12,14:41:20
39.900622,116.42018,0,135,39825.6120601852,2009-01-12,14:41:22
39.900622,116.420171,0,133,39825.6121180556,2009-01-12,14:41:27
39.900642,116.420153,0,132,39825.6121759259,2009-01-12,14:41:32
39.900662,116.420147,0,131,39825.6122337963,2009-01-12,14:41:37
39.900678,116.420154,0,129,39825.6122916667,2009-01-12,14:41:42
39.900678,116.420154,0,129,39825.6123263889,2009-01-12,14:41:45
39.900686,116.42015,0,128,39825.612349537,2009-01-12,14:41:47
39.900691,116.42014,0,127,39825.6124074074,2009-01-12,14:41:52
39.900664,116.420155,0,125,39825.6124652778,2009-01-12,14:41:57
39.900664,116.420155,0,125,39825.6125,2009-01-12,14:42:00
39.900662,116.420163,0,124,39825.6125231481,2009-01-12,14:42:02
39.900637,116.420193,0,123,39825.6125810185,2009-01-12,14:42:07
39.900637,116.420193,0,123,39825.6126157407,2009-01-12,14:42:10
39.900629,116.420196,0,123,39825.6126388889,2009-01-12,14:42:12
39.900627,116.420185,0,122,39825.6126967593,2009-01-12,14:42:17
39.900661,116.420134,0,122,39825.6127430556,2009-01-12,14:42:21
39.900688,116.420087,0,121,39825.6127893519,2009-01-12,14:42:25
39.900704,116.420063,0,121,39825.6128472222,2009-01-12,14:42:30
39.900692,116.420072,0,121,39825.6129050926,2009-01-12,14:42:35
39.900699,116.42006,0,120,39825.612962963,2009-01-12,14:42:40
39.900689,116.420026,0,118,39825.6130208333,2009-01-12,14:42:45
39.900661,116.41998,0,115,39825.6130671296,2009-01-12,14:42:49
39.900627,116.419933,0,111,39825.613125,2009-01-12,14:42:54
39.900604,116.419937,0,109,39825.6131828704,2009-01-12,14:42:59
39.900569,116.41998,0,107,39825.6132291667,2009-01-12,14:43:03
39.900541,116.420038,0,107,39825.613275463,2009-01-12,14:43:07
39.900515,116.420087,0,107,39825.6133217593,2009-01-12,14:43:11
39.900509,116.420099,0,107,39825.6133796296,2009-01-12,14:43:16
39.900721,116.419923,0,106,39825.6158217593,2009-01-12,14:46:47
39.900642,116.420072,0,106,39825.6158333333,2009-01-12,14:46:48
39.900547,116.420188,0,104,39825.6158564815,2009-01-12,14:46:50
39.900501,116.420226,0,102,39825.6158680556,2009-01-12,14:46:51
39.900453,116.420274,0,100,39825.6158912037,2009-01-12,14:46:53
39.900436,116.4203,0,97,39825.6159490741,2009-01-12,14:46:58
39.900453,116.420251,0,97,39825.6160069444,2009-01-12,14:47:03
39.90047,116.420208,0,102,39825.6160648148,2009-01-12,14:47:08
39.900468,116.420173,0,105,39825.6161226852,2009-01-12,14:47:13
39.900498,116.420152,0,109,39825.6161805556,2009-01-12,14:47:18
39.900543,116.420132,0,114,39825.6162384259,2009-01-12,14:47:23
39.900584,116.420111,0,114,39825.6162962963,2009-01-12,14:47:28
39.900602,116.420117,0,114,39825.6163541667,2009-01-12,14:47:33
39.900265,116.42015,0,113,39825.6205787037,2009-01-12,14:53:38
39.900241,116.420212,0,113,39825.6205902778,2009-01-12,14:53:39
39.90019,116.420244,0,113,39825.6206018519,2009-01-12,14:53:40
39.900254,116.420202,0,113,39825.6206481481,2009-01-12,14:53:44
39.900262,116.420272,0,112,39825.6206828704,2009-01-12,14:53:47
39.900265,116.420334,0,112,39825.6207175926,2009-01-12,14:53:50
39.900313,116.42032,0,111,39825.6207523148,2009-01-12,14:53:53
39.900379,116.420276,0,111,39825.620787037,2009-01-12,14:53:56
39.90046,116.42025,0,113,39825.6208101852,2009-01-12,14:53:58
39.900425,116.420243,0,114,39825.6208680556,2009-01-12,14:54:03
39.900491,116.42024,0,119,39825.6208912037,2009-01-12,14:54:05
39.900483,116.420316,0,124,39825.6209375,2009-01-12,14:54:09
39.900511,116.420368,0,129,39825.6209837963,2009-01-12,14:54:13
39.900499,116.420307,0,126,39825.6210069444,2009-01-12,14:54:15
39.900437,116.42028,0,119,39825.6210648148,2009-01-12,14:54:20
39.900434,116.420256,0,115,39825.6211226852,2009-01-12,14:54:25
39.900491,116.420252,0,119,39825.6211458333,2009-01-12,14:54:27
39.900511,116.42023,0,119,39825.6212037037,2009-01-12,14:54:32
39.900538,116.420212,0,119,39825.6212615741,2009-01-12,14:54:37
39.900573,116.420171,0,120,39825.6213078704,2009-01-12,14:54:41
39.900615,116.420127,0,121,39825.6213425926,2009-01-12,14:54:44
39.900637,116.420102,0,121,39825.621400463,2009-01-12,14:54:49
39.900691,116.420099,0,122,39825.6214467593,2009-01-12,14:54:53
39.900724,116.420133,0,122,39825.6215046296,2009-01-12,14:54:58
39.900732,116.420178,0,122,39825.6215625,2009-01-12,14:55:03
39.900726,116.420222,0,122,39825.6216203704,2009-01-12,14:55:08
39.900709,116.420278,0,122,39825.6216782407,2009-01-12,14:55:13
39.900706,116.42035,0,122,39825.6217361111,2009-01-12,14:55:18
39.900711,116.420413,0,122,39825.6217708333,2009-01-12,14:55:21
39.900723,116.420494,0,122,39825.6218055556,2009-01-12,14:55:24
39.90074,116.420555,0,122,39825.6218287037,2009-01-12,14:55:26
39.900742,116.420666,0,122,39825.6218518519,2009-01-12,14:55:28
39.900772,116.420723,0,122,39825.621875,2009-01-12,14:55:30
39.900797,116.420773,0,122,39825.6219097222,2009-01-12,14:55:33
39.900829,116.42082,0,122,39825.6219328704,2009-01-12,14:55:35
39.900861,116.420869,0,123,39825.6219560185,2009-01-12,14:55:37
39.900882,116.420948,0,123,39825.6219907407,2009-01-12,14:55:40
39.9009,116.421032,0,123,39825.622025463,2009-01-12,14:55:43
39.900906,116.421095,0,123,39825.6220486111,2009-01-12,14:55:45
39.900496,116.427298,0,88,39825.6240509259,2009-01-12,14:58:38
39.900552,116.427445,0,118,39825.6240625,2009-01-12,14:58:39
39.900586,116.427579,0,138,39825.6240740741,2009-01-12,14:58:40
39.900578,116.427685,0,137,39825.6240856481,2009-01-12,14:58:41
39.900577,116.427806,0,139,39825.6240972222,2009-01-12,14:58:42
39.900575,116.427925,0,141,39825.6241087963,2009-01-12,14:58:43
39.900571,116.428039,0,139,39825.6241203704,2009-01-12,14:58:44
39.90058,116.428164,0,141,39825.6241319444,2009-01-12,14:58:45
39.900583,116.428288,0,143,39825.6241435185,2009-01-12,14:58:46
39.900581,116.428417,0,141,39825.6241550926,2009-01-12,14:58:47
39.900579,116.42855,0,139,39825.6241666667,2009-01-12,14:58:48
39.900576,116.428684,0,140,39825.6241782407,2009-01-12,14:58:49
39.900575,116.428824,0,141,39825.6241898148,2009-01-12,14:58:50
39.900573,116.428966,0,142,39825.6242013889,2009-01-12,14:58:51
39.900567,116.42911,0,143,39825.624212963,2009-01-12,14:58:52
39.900562,116.429256,0,143,39825.624224537,2009-01-12,14:58:53
39.900554,116.429403,0,144,39825.6242361111,2009-01-12,14:58:54
39.900543,116.429552,0,145,39825.6242476852,2009-01-12,14:58:55
39.90053,116.429703,0,147,39825.6242592593,2009-01-12,14:58:56
39.900512,116.429858,0,149,39825.6242708333,2009-01-12,14:58:57
39.900497,116.430013,0,152,39825.6242824074,2009-01-12,14:58:58
39.900478,116.430165,0,156,39825.6242939815,2009-01-12,14:58:59
39.900474,116.430318,0,164,39825.6243055556,2009-01-12,14:59:00
39.900467,116.430472,0,171,39825.6243171296,2009-01-12,14:59:01
39.900457,116.43062,0,177,39825.6243287037,2009-01-12,14:59:02
39.900442,116.43077,0,182,39825.6243402778,2009-01-12,14:59:03
39.900427,116.430921,0,189,39825.6243518519,2009-01-12,14:59:04
39.900412,116.431074,0,196,39825.6243634259,2009-01-12,14:59:05
39.900396,116.431227,0,203,39825.624375,2009-01-12,14:59:06
39.900379,116.431374,0,211,39825.6243865741,2009-01-12,14:59:07
39.90036,116.431522,0,218,39825.6243981481,2009-01-12,14:59:08
39.900341,116.431658,0,223,39825.6244097222,2009-01-12,14:59:09
39.90032,116.431791,0,228,39825.6244212963,2009-01-12,14:59:10
39.900304,116.431924,0,234,39825.6244328704,2009-01-12,14:59:11
39.900287,116.432052,0,240,39825.6244444444,2009-01-12,14:59:12
39.900274,116.432179,0,247,39825.6244560185,2009-01-12,14:59:13
39.900261,116.432302,0,253,39825.6244675926,2009-01-12,14:59:14
39.900248,116.432424,0,259,39825.6244791667,2009-01-12,14:59:15
39.900237,116.432548,0,264,39825.6244907407,2009-01-12,14:59:16
39.900224,116.432669,0,267,39825.6245023148,2009-01-12,14:59:17
39.900212,116.432787,0,270,39825.6245138889,2009-01-12,14:59:18
39.900201,116.432909,0,274,39825.624525463,2009-01-12,14:59:19
39.900189,116.433029,0,277,39825.624537037,2009-01-12,14:59:20
39.900174,116.433149,0,281,39825.6245486111,2009-01-12,14:59:21
39.900158,116.433268,0,284,39825.6245601852,2009-01-12,14:59:22
39.900151,116.433368,0,288,39825.6245717593,2009-01-12,14:59:23
39.900141,116.433463,0,291,39825.6245833333,2009-01-12,14:59:24
39.900128,116.433561,0,295,39825.6245949074,2009-01-12,14:59:25
39.900109,116.433666,0,298,39825.6246064815,2009-01-12,14:59:26
39.900086,116.433769,0,301,39825.6246180556,2009-01-12,14:59:27
39.900059,116.433875,0,304,39825.6246296296,2009-01-12,14:59:28
39.900025,116.433984,0,306,39825.6246412037,2009-01-12,14:59:29
39.899986,116.43409,0,308,39825.6246527778,2009-01-12,14:59:30
39.899945,116.43417,0,302,39825.6246643519,2009-01-12,14:59:31
39.8999,116.434251,0,298,39825.6246759259,2009-01-12,14:59:32
39.899856,116.434358,0,300,39825.6246875,2009-01-12,14:59:33
39.899811,116.434465,0,301,39825.6246990741,2009-01-12,14:59:34
39.899765,116.434547,0,297,39825.6247106481,2009-01-12,14:59:35
39.899719,116.434627,0,292,39825.6247222222,2009-01-12,14:59:36
39.899672,116.434712,0,287,39825.6247337963,2009-01-12,14:59:37
39.899622,116.434797,0,283,39825.6247453704,2009-01-12,14:59:38
39.899569,116.434882,0,280,39825.6247569444,2009-01-12,14:59:39
39.899503,116.434968,0,281,39825.6247685185,2009-01-12,14:59:40
39.899429,116.435048,0,281,39825.6247800926,2009-01-12,14:59:41
39.899343,116.435118,0,282,39825.6247916667,2009-01-12,14:59:42
39.89925,116.435188,0,282,39825.6248032407,2009-01-12,14:59:43
39.899155,116.435259,0,282,39825.6248148148,2009-01-12,14:59:44
39.899062,116.435329,0,283,39825.6248263889,2009-01-12,14:59:45
39.898967,116.435393,0,283,39825.624837963,2009-01-12,14:59:46
39.898881,116.435455,0,283,39825.624849537,2009-01-12,14:59:47
39.898793,116.435516,0,284,39825.6248611111,2009-01-12,14:59:48
39.898704,116.435574,0,284,39825.6248726852,2009-01-12,14:59:49
39.898625,116.435621,0,284,39825.6248842593,2009-01-12,14:59:50
39.898547,116.435666,0,284,39825.6248958333,2009-01-12,14:59:51
39.898461,116.435702,0,284,39825.6249074074,2009-01-12,14:59:52
39.898381,116.43574,0,284,39825.6249189815,2009-01-12,14:59:53
39.898318,116.435776,0,284,39825.6249305556,2009-01-12,14:59:54
39.898261,116.4358,0,284,39825.6249421296,2009-01-12,14:59:55
39.89821,116.435814,0,284,39825.6249537037,2009-01-12,14:59:56
39.898165,116.435823,0,284,39825.6249652778,2009-01-12,14:59:57
39.898102,116.435829,0,284,39825.6249768519,2009-01-12,14:59:58
39.898049,116.435827,0,284,39825.6249884259,2009-01-12,14:59:59
39.89795,116.435822,0,284,39825.6250115741,2009-01-12,15:00:01
39.897772,116.43566,0,281,39825.6250231481,2009-01-12,15:00:02
39.897595,116.435506,0,278,39825.6250347222,2009-01-12,15:00:03
39.897486,116.43545,0,277,39825.6250462963,2009-01-12,15:00:04
39.897371,116.435394,0,276,39825.6250578704,2009-01-12,15:00:05
39.897261,116.435329,0,274,39825.6250694444,2009-01-12,15:00:06
39.89718,116.435305,0,274,39825.6250810185,2009-01-12,15:00:07
39.897098,116.435274,0,273,39825.6250925926,2009-01-12,15:00:08
39.897009,116.435233,0,272,39825.6251041667,2009-01-12,15:00:09
39.896916,116.435198,0,271,39825.6251157407,2009-01-12,15:00:10
39.896833,116.435178,0,270,39825.6251273148,2009-01-12,15:00:11
39.896753,116.435163,0,269,39825.6251388889,2009-01-12,15:00:12
39.896673,116.435155,0,268,39825.625150463,2009-01-12,15:00:13
39.896588,116.435149,0,268,39825.625162037,2009-01-12,15:00:14
39.896499,116.435143,0,267,39825.6251736111,2009-01-12,15:00:15
39.896407,116.43514,0,266,39825.6251851852,2009-01-12,15:00:16
39.896316,116.435141,0,265,39825.6251967593,2009-01-12,15:00:17
39.896222,116.435138,0,264,39825.6252083333,2009-01-12,15:00:18
39.896131,116.435138,0,263,39825.6252199074,2009-01-12,15:00:19
39.896037,116.435138,0,262,39825.6252314815,2009-01-12,15:00:20
39.895949,116.435141,0,261,39825.6252430556,2009-01-12,15:00:21
39.89586,116.435144,0,259,39825.6252546296,2009-01-12,15:00:22
39.895761,116.435146,0,258,39825.6252662037,2009-01-12,15:00:23
39.895658,116.435154,0,257,39825.6252777778,2009-01-12,15:00:24
39.895557,116.435159,0,256,39825.6252893518,2009-01-12,15:00:25
39.895448,116.435149,0,255,39825.6253009259,2009-01-12,15:00:26
39.895331,116.435125,0,254,39825.6253125,2009-01-12,15:00:27
39.895214,116.435099,0,253,39825.6253240741,2009-01-12,15:00:28
39.895093,116.435066,0,252,39825.6253356481,2009-01-12,15:00:29
39.89498,116.435043,0,252,39825.6253472222,2009-01-12,15:00:30
39.894868,116.435022,0,251,39825.6253587963,2009-01-12,15:00:31
39.894756,116.435004,0,251,39825.6253703704,2009-01-12,15:00:32
39.894645,116.43499,0,251,39825.6253819444,2009-01-12,15:00:33
39.894533,116.43498,0,251,39825.6253935185,2009-01-12,15:00:34
39.894452,116.434851,0,251,39825.6254050926,2009-01-12,15:00:35
39.894343,116.434807,0,250,39825.6254166667,2009-01-12,15:00:36
39.894234,116.43477,0,250,39825.6254282407,2009-01-12,15:00:37
39.894101,116.434752,0,250,39825.6254398148,2009-01-12,15:00:38
39.893975,116.434741,0,249,39825.6254513889,2009-01-12,15:00:39
39.893849,116.434749,0,249,39825.625462963,2009-01-12,15:00:40
39.893726,116.434753,0,248,39825.625474537,2009-01-12,15:00:41
39.893603,116.434755,0,248,39825.6254861111,2009-01-12,15:00:42
39.893482,116.434752,0,248,39825.6254976852,2009-01-12,15:00:43
39.893365,116.434746,0,247,39825.6255092593,2009-01-12,15:00:44
39.893242,116.434736,0,246,39825.6255208333,2009-01-12,15:00:45
39.893117,116.434725,0,245,39825.6255324074,2009-01-12,15:00:46
39.892999,116.434709,0,244,39825.6255439815,2009-01-12,15:00:47
39.892883,116.434689,0,243,39825.6255555556,2009-01-12,15:00:48
39.892774,116.434664,0,241,39825.6255671296,2009-01-12,15:00:49
39.892663,116.434641,0,239,39825.6255787037,2009-01-12,15:00:50
39.892548,116.434618,0,236,39825.6255902778,2009-01-12,15:00:51
39.892427,116.434598,0,234,39825.6256018518,2009-01-12,15:00:52
39.892314,116.434575,0,232,39825.6256134259,2009-01-12,15:00:53
39.892215,116.434543,0,227,39825.625625,2009-01-12,15:00:54
39.892094,116.434509,0,225,39825.6256365741,2009-01-12,15:00:55
39.891975,116.43447,0,222,39825.6256481481,2009-01-12,15:00:56
39.891847,116.434418,0,220,39825.6256597222,2009-01-12,15:00:57
39.891722,116.434358,0,217,39825.6256712963,2009-01-12,15:00:58
39.891599,116.434299,0,214,39825.6256828704,2009-01-12,15:00:59
39.891477,116.434238,0,211,39825.6256944444,2009-01-12,15:01:00
39.891351,116.434139,0,209,39825.6257060185,2009-01-12,15:01:01
39.891221,116.434058,0,206,39825.6257175926,2009-01-12,15:01:02
39.891108,116.433978,0,204,39825.6257291667,2009-01-12,15:01:03
39.890964,116.433864,0,204,39825.6257407407,2009-01-12,15:01:04
39.890843,116.433769,0,202,39825.6257523148,2009-01-12,15:01:05
39.890729,116.433668,0,201,39825.6257638889,2009-01-12,15:01:06
39.890589,116.433515,0,200,39825.625775463,2009-01-12,15:01:07
39.890472,116.433329,0,197,39825.625787037,2009-01-12,15:01:08
39.890355,116.433209,0,196,39825.6257986111,2009-01-12,15:01:09
39.890236,116.433089,0,195,39825.6258101852,2009-01-12,15:01:10
39.890099,116.432916,0,197,39825.6258217593,2009-01-12,15:01:11
39.889988,116.432784,0,196,39825.6258333333,2009-01-12,15:01:12
39.88988,116.432647,0,196,39825.6258449074,2009-01-12,15:01:13
39.889749,116.432462,0,198,39825.6258564815,2009-01-12,15:01:14
39.889642,116.432319,0,197,39825.6258680556,2009-01-12,15:01:15
39.889538,116.432165,0,198,39825.6258796296,2009-01-12,15:01:16
39.889408,116.431967,0,201,39825.6258912037,2009-01-12,15:01:17
39.889299,116.431819,0,202,39825.6259027778,2009-01-12,15:01:18
39.889193,116.43167,0,203,39825.6259143518,2009-01-12,15:01:19
39.889063,116.431494,0,206,39825.6259259259,2009-01-12,15:01:20
39.888957,116.431347,0,208,39825.6259375,2009-01-12,15:01:21
39.888852,116.4312,0,209,39825.6259490741,2009-01-12,15:01:22
39.888723,116.431033,0,214,39825.6259606481,2009-01-12,15:01:23
39.88861,116.430889,0,215,39825.6259722222,2009-01-12,15:01:24
39.888489,116.430751,0,215,39825.6259837963,2009-01-12,15:01:25
39.888333,116.430599,0,219,39825.6259953704,2009-01-12,15:01:26
39.888205,116.430458,0,219,39825.6260069444,2009-01-12,15:01:27
39.88807,116.430315,0,219,39825.6260185185,2009-01-12,15:01:28
39.887902,116.430169,0,224,39825.6260300926,2009-01-12,15:01:29
39.887779,116.430028,0,225,39825.6260416667,2009-01-12,15:01:30
39.887649,116.429895,0,226,39825.6260532407,2009-01-12,15:01:31
39.887484,116.429763,0,230,39825.6260648148,2009-01-12,15:01:32
39.887338,116.429634,0,231,39825.6260763889,2009-01-12,15:01:33
39.887198,116.429525,0,233,39825.626087963,2009-01-12,15:01:34
39.887031,116.429405,0,239,39825.626099537,2009-01-12,15:01:35
39.886883,116.429286,0,242,39825.6261111111,2009-01-12,15:01:36
39.886747,116.429162,0,245,39825.6261226852,2009-01-12,15:01:37
39.886614,116.42904,0,248,39825.6261342593,2009-01-12,15:01:38
39.886478,116.428924,0,251,39825.6261458333,2009-01-12,15:01:39
39.886346,116.428795,0,253,39825.6261574074,2009-01-12,15:01:40
39.886206,116.428684,0,255,39825.6261689815,2009-01-12,15:01:41
39.886063,116.428577,0,258,39825.6261805556,2009-01-12,15:01:42
39.885919,116.428466,0,260,39825.6261921296,2009-01-12,15:01:43
39.885773,116.428363,0,262,39825.6262037037,2009-01-12,15:01:44
39.885622,116.428262,0,264,39825.6262152778,2009-01-12,15:01:45
39.885476,116.428152,0,266,39825.6262268518,2009-01-12,15:01:46
39.885328,116.42805,0,268,39825.6262384259,2009-01-12,15:01:47
39.88518,116.427947,0,269,39825.62625,2009-01-12,15:01:48
39.885033,116.427855,0,271,39825.6262615741,2009-01-12,15:01:49
39.884885,116.427764,0,273,39825.6262731481,2009-01-12,15:01:50
39.884742,116.427672,0,276,39825.6262847222,2009-01-12,15:01:51
39.884599,116.427582,0,279,39825.6262962963,2009-01-12,15:01:52
39.884455,116.427491,0,281,39825.6263078704,2009-01-12,15:01:53
39.884317,116.427397,0,283,39825.6263194444,2009-01-12,15:01:54
39.884182,116.427305,0,285,39825.6263310185,2009-01-12,15:01:55
39.884049,116.42721,0,287,39825.6263425926,2009-01-12,15:01:56
39.883914,116.427123,0,289,39825.6263541667,2009-01-12,15:01:57
39.883777,116.427037,0,291,39825.6263657407,2009-01-12,15:01:58
39.883643,116.426956,0,293,39825.6263773148,2009-01-12,15:01:59
39.883511,116.426877,0,293,39825.6263888889,2009-01-12,15:02:00
39.88338,116.426795,0,294,39825.626400463,2009-01-12,15:02:01
39.883251,116.426715,0,294,39825.626412037,2009-01-12,15:02:02
39.88312,116.426635,0,295,39825.6264236111,2009-01-12,15:02:03
39.882991,116.426551,0,294,39825.6264351852,2009-01-12,15:02:04
39.88286,116.426467,0,293,39825.6264467593,2009-01-12,15:02:05
39.88273,116.426385,0,293,39825.6264583333,2009-01-12,15:02:06
39.882597,116.426307,0,293,39825.6264699074,2009-01-12,15:02:07
39.882462,116.426229,0,292,39825.6264814815,2009-01-12,15:02:08
39.882335,116.426137,0,291,39825.6264930556,2009-01-12,15:02:09
39.882207,116.426047,0,290,39825.6265046296,2009-01-12,15:02:10
39.882075,116.425965,0,290,39825.6265162037,2009-01-12,15:02:11
39.88195,116.425876,0,290,39825.6265277778,2009-01-12,15:02:12
39.881822,116.42579,0,290,39825.6265393518,2009-01-12,15:02:13
39.881706,116.425686,0,289,39825.6265509259,2009-01-12,15:02:14
39.881588,116.425585,0,289,39825.6265625,2009-01-12,15:02:15
39.881464,116.425479,0,289,39825.6265740741,2009-01-12,15:02:16
39.88134,116.425374,0,290,39825.6265856481,2009-01-12,15:02:17
39.881216,116.425263,0,290,39825.6265972222,2009-01-12,15:02:18
39.881091,116.425146,0,290,39825.6266087963,2009-01-12,15:02:19
39.880964,116.425033,0,291,39825.6266203704,2009-01-12,15:02:20
39.880834,116.424915,0,291,39825.6266319444,2009-01-12,15:02:21
39.8807,116.424807,0,292,39825.6266435185,2009-01-12,15:02:22
39.880566,116.4247,0,292,39825.6266550926,2009-01-12,15:02:23
39.880431,116.42459,0,293,39825.6266666667,2009-01-12,15:02:24
39.880296,116.424483,0,293,39825.6266782407,2009-01-12,15:02:25
39.880159,116.424378,0,295,39825.6266898148,2009-01-12,15:02:26
39.880028,116.424266,0,296,39825.6267013889,2009-01-12,15:02:27
39.879897,116.424152,0,298,39825.626712963,2009-01-12,15:02:28
39.879765,116.424024,0,300,39825.626724537,2009-01-12,15:02:29
39.879634,116.423903,0,302,39825.6267361111,2009-01-12,15:02:30
39.879502,116.423781,0,305,39825.6267476852,2009-01-12,15:02:31
39.879372,116.423658,0,308,39825.6267592593,2009-01-12,15:02:32
39.879242,116.423545,0,311,39825.6267708333,2009-01-12,15:02:33
39.879111,116.423425,0,315,39825.6267824074,2009-01-12,15:02:34
39.87898,116.423301,0,318,39825.6267939815,2009-01-12,15:02:35
39.878848,116.423175,0,322,39825.6268055556,2009-01-12,15:02:36
39.878716,116.423037,0,325,39825.6268171296,2009-01-12,15:02:37
39.878588,116.422892,0,328,39825.6268287037,2009-01-12,15:02:38
39.878459,116.422732,0,330,39825.6268402778,2009-01-12,15:02:39
39.878331,116.422568,0,333,39825.6268518518,2009-01-12,15:02:40
39.878211,116.422396,0,335,39825.6268634259,2009-01-12,15:02:41
39.878094,116.422217,0,336,39825.626875,2009-01-12,15:02:42
39.877983,116.422037,0,337,39825.6268865741,2009-01-12,15:02:43
39.877868,116.421861,0,339,39825.6268981481,2009-01-12,15:02:44
39.877748,116.421706,0,341,39825.6269097222,2009-01-12,15:02:45
39.877629,116.421551,0,343,39825.6269212963,2009-01-12,15:02:46
39.877511,116.421392,0,345,39825.6269328704,2009-01-12,15:02:47
39.877388,116.421249,0,347,39825.6269444444,2009-01-12,15:02:48
39.877268,116.421102,0,350,39825.6269560185,2009-01-12,15:02:49
39.877152,116.420941,0,352,39825.6269675926,2009-01-12,15:02:50
39.877055,116.420769,0,353,39825.6269791667,2009-01-12,15:02:51
39.876943,116.420615,0,355,39825.6269907407,2009-01-12,15:02:52
39.876843,116.420442,0,358,39825.6270023148,2009-01-12,15:02:53
39.876768,116.420226,0,357,39825.6270138889,2009-01-12,15:02:54
39.876667,116.420053,0,359,39825.627025463,2009-01-12,15:02:55
39.876571,116.419877,0,362,39825.627037037,2009-01-12,15:02:56
39.876493,116.419669,0,362,39825.6270486111,2009-01-12,15:02:57
39.876394,116.419499,0,365,39825.6270601852,2009-01-12,15:02:58
39.876297,116.419325,0,368,39825.6270717593,2009-01-12,15:02:59
39.876218,116.419114,0,368,39825.6270833333,2009-01-12,15:03:00
39.876118,116.418938,0,371,39825.6270949074,2009-01-12,15:03:01
39.876019,116.418761,0,375,39825.6271064815,2009-01-12,15:03:02
39.875937,116.418558,0,375,39825.6271180556,2009-01-12,15:03:03
39.875841,116.418381,0,379,39825.6271296296,2009-01-12,15:03:04
39.875745,116.418206,0,383,39825.6271412037,2009-01-12,15:03:05
39.875667,116.417996,0,385,39825.6271527778,2009-01-12,15:03:06
39.875575,116.417811,0,389,39825.6271643518,2009-01-12,15:03:07
39.875482,116.417625,0,394,39825.6271759259,2009-01-12,15:03:08
39.875403,116.41741,0,395,39825.6271875,2009-01-12,15:03:09
39.875307,116.417226,0,400,39825.6271990741,2009-01-12,15:03:10
39.87524,116.416987,0,399,39825.6272106481,2009-01-12,15:03:11
39.875167,116.416761,0,398,39825.6272222222,2009-01-12,15:03:12
39.875089,116.416548,0,399,39825.6272337963,2009-01-12,15:03:13
39.875006,116.416347,0,401,39825.6272453704,2009-01-12,15:03:14
39.874932,116.416129,0,401,39825.6272569444,2009-01-12,15:03:15
39.87485,116.415925,0,403,39825.6272685185,2009-01-12,15:03:16
39.874761,116.415728,0,407,39825.6272800926,2009-01-12,15:03:17
39.874675,116.41552,0,408,39825.6272916667,2009-01-12,15:03:18
39.87459,116.415308,0,410,39825.6273032407,2009-01-12,15:03:19
39.874501,116.4151,0,411,39825.6273148148,2009-01-12,15:03:20
39.874412,116.414893,0,413,39825.6273263889,2009-01-12,15:03:21
39.874322,116.414682,0,415,39825.627337963,2009-01-12,15:03:22
39.874233,116.414471,0,416,39825.627349537,2009-01-12,15:03:23
39.874143,116.414259,0,416,39825.6273611111,2009-01-12,15:03:24
39.874058,116.414043,0,416,39825.6273726852,2009-01-12,15:03:25
39.873982,116.413823,0,417,39825.6273842593,2009-01-12,15:03:26
39.873898,116.413612,0,418,39825.6273958333,2009-01-12,15:03:27
39.873816,116.4134,0,420,39825.6274074074,2009-01-12,15:03:28
39.873733,116.413187,0,421,39825.6274189815,2009-01-12,15:03:29
39.873652,116.412966,0,421,39825.6274305556,2009-01-12,15:03:30
39.873574,116.412742,0,422,39825.6274421296,2009-01-12,15:03:31
39.8735,116.412509,0,421,39825.6274537037,2009-01-12,15:03:32
39.873424,116.412274,0,420,39825.6274652778,2009-01-12,15:03:33
39.873347,116.412052,0,421,39825.6274768518,2009-01-12,15:03:34
39.873269,116.411831,0,422,39825.6274884259,2009-01-12,15:03:35
39.873195,116.411612,0,422,39825.6275,2009-01-12,15:03:36
39.873119,116.411388,0,423,39825.6275115741,2009-01-12,15:03:37
39.873042,116.411162,0,423,39825.6275231481,2009-01-12,15:03:38
39.872968,116.410936,0,423,39825.6275347222,2009-01-12,15:03:39
39.87289,116.410706,0,424,39825.6275462963,2009-01-12,15:03:40
39.872814,116.410484,0,427,39825.6275578704,2009-01-12,15:03:41
39.872739,116.410264,0,430,39825.6275694444,2009-01-12,15:03:42
39.87267,116.410036,0,433,39825.6275810185,2009-01-12,15:03:43
39.872609,116.409806,0,435,39825.6275925926,2009-01-12,15:03:44
39.872548,116.409572,0,438,39825.6276041667,2009-01-12,15:03:45
39.872495,116.409339,0,441,39825.6276157407,2009-01-12,15:03:46
39.87245,116.409096,0,442,39825.6276273148,2009-01-12,15:03:47
39.872404,116.408855,0,442,39825.6276388889,2009-01-12,15:03:48
39.87237,116.408607,0,442,39825.627650463,2009-01-12,15:03:49
39.872361,116.408336,0,441,39825.627662037,2009-01-12,15:03:50
39.872376,116.40802,0,434,39825.6276736111,2009-01-12,15:03:51
39.872353,116.407776,0,436,39825.6276851852,2009-01-12,15:03:52
39.872329,116.407534,0,439,39825.6276967593,2009-01-12,15:03:53
39.872332,116.407281,0,440,39825.6277083333,2009-01-12,15:03:54
39.872374,116.407024,0,444,39825.6277199074,2009-01-12,15:03:55
39.872468,116.406833,0,453,39825.6277314815,2009-01-12,15:03:56
39.872498,116.406735,0,460,39825.6277430556,2009-01-12,15:03:57
39.871821,116.409268,0,437,39825.6277893518,2009-01-12,15:04:01
39.87176,116.409218,0,437,39825.6278009259,2009-01-12,15:04:02
39.87167,116.409211,0,438,39825.6278125,2009-01-12,15:04:03
39.871552,116.409328,0,436,39825.6278240741,2009-01-12,15:04:04
39.871422,116.40945,0,436,39825.6278356481,2009-01-12,15:04:05
39.871346,116.409341,0,435,39825.6278472222,2009-01-12,15:04:06
39.871269,116.409337,0,436,39825.6278587963,2009-01-12,15:04:07
39.871236,116.409142,0,439,39825.6278703704,2009-01-12,15:04:08
39.871217,116.408951,0,441,39825.6278819444,2009-01-12,15:04:09
39.871204,116.408796,0,444,39825.6278935185,2009-01-12,15:04:10
39.871201,116.408637,0,446,39825.6279050926,2009-01-12,15:04:11
39.8712,116.408478,0,449,39825.6279166667,2009-01-12,15:04:12
39.871205,116.408296,0,452,39825.6279282407,2009-01-12,15:04:13
39.871156,116.408353,0,452,39825.6279398148,2009-01-12,15:04:14
39.871099,116.408363,0,453,39825.6279513889,2009-01-12,15:04:15
39.871052,116.408311,0,454,39825.627962963,2009-01-12,15:04:16
39.871019,116.408211,0,455,39825.627974537,2009-01-12,15:04:17
39.870992,116.408097,0,456,39825.6279861111,2009-01-12,15:04:18
39.870957,116.407987,0,458,39825.6279976852,2009-01-12,15:04:19
39.870925,116.407867,0,459,39825.6280092593,2009-01-12,15:04:20
39.870909,116.407675,0,461,39825.6280208333,2009-01-12,15:04:21
39.870892,116.407481,0,463,39825.6280324074,2009-01-12,15:04:22
39.870875,116.407287,0,465,39825.6280439815,2009-01-12,15:04:23
39.87084,116.40716,0,467,39825.6280555556,2009-01-12,15:04:24
39.870806,116.407028,0,469,39825.6280671296,2009-01-12,15:04:25
39.87078,116.406885,0,470,39825.6280787037,2009-01-12,15:04:26
39.870747,116.40676,0,472,39825.6280902778,2009-01-12,15:04:27
39.870731,116.406586,0,475,39825.6281018518,2009-01-12,15:04:28
39.870714,116.406395,0,477,39825.6281134259,2009-01-12,15:04:29
39.870682,116.406292,0,479,39825.628125,2009-01-12,15:04:30
39.87065,116.406175,0,481,39825.6281365741,2009-01-12,15:04:31
39.870613,116.406079,0,483,39825.6281481481,2009-01-12,15:04:32
39.87058,116.405963,0,485,39825.6281597222,2009-01-12,15:04:33
39.870552,116.405839,0,487,39825.6281712963,2009-01-12,15:04:34
39.870515,116.405731,0,489,39825.6281828704,2009-01-12,15:04:35
39.87048,116.405588,0,489,39825.6281944444,2009-01-12,15:04:36
39.870441,116.405483,0,491,39825.6282060185,2009-01-12,15:04:37
39.870411,116.40534,0,492,39825.6282175926,2009-01-12,15:04:38
39.870375,116.405191,0,494,39825.6282291667,2009-01-12,15:04:39
39.870341,116.40505,0,495,39825.6282407407,2009-01-12,15:04:40
39.870308,116.404895,0,497,39825.6282523148,2009-01-12,15:04:41
39.870264,116.404716,0,498,39825.6282638889,2009-01-12,15:04:42
39.870238,116.404558,0,499,39825.628275463,2009-01-12,15:04:43
39.870215,116.404375,0,500,39825.628287037,2009-01-12,15:04:44
39.870202,116.404235,0,498,39825.6282986111,2009-01-12,15:04:45
39.870191,116.404082,0,499,39825.6283101852,2009-01-12,15:04:46
39.870173,116.403915,0,500,39825.6283217593,2009-01-12,15:04:47
39.870158,116.40376,0,501,39825.6283333333,2009-01-12,15:04:48
39.870147,116.403607,0,502,39825.6283449074,2009-01-12,15:04:49
39.870158,116.403323,0,500,39825.6283564815,2009-01-12,15:04:50
39.870158,116.403091,0,499,39825.6283680556,2009-01-12,15:04:51
39.870166,116.402825,0,498,39825.6283796296,2009-01-12,15:04:52
39.870124,116.402657,0,501,39825.6283912037,2009-01-12,15:04:53
39.87008,116.402494,0,503,39825.6284027778,2009-01-12,15:04:54
39.870025,116.402332,0,506,39825.6284143519,2009-01-12,15:04:55
39.86996,116.402172,0,508,39825.6284259259,2009-01-12,15:04:56
39.869894,116.401998,0,511,39825.6284375,2009-01-12,15:04:57
39.869838,116.401814,0,514,39825.6284490741,2009-01-12,15:04:58
39.86978,116.401638,0,516,39825.6284606481,2009-01-12,15:04:59
39.869712,116.401459,0,519,39825.6284722222,2009-01-12,15:05:00
39.869646,116.401275,0,522,39825.6284837963,2009-01-12,15:05:01
39.869586,116.401078,0,525,39825.6284953704,2009-01-12,15:05:02
39.869532,116.400714,0,522,39825.6285069444,2009-01-12,15:05:03
39.869464,116.400368,0,520,39825.6285185185,2009-01-12,15:05:04
39.869402,116.400169,0,523,39825.6285300926,2009-01-12,15:05:05
39.869346,116.399968,0,525,39825.6285416667,2009-01-12,15:05:06
39.869285,116.399764,0,528,39825.6285532407,2009-01-12,15:05:07
39.869237,116.399558,0,530,39825.6285648148,2009-01-12,15:05:08
39.869189,116.399356,0,533,39825.6285763889,2009-01-12,15:05:09
39.869105,116.399003,0,531,39825.628587963,2009-01-12,15:05:10
39.869057,116.398802,0,533,39825.628599537,2009-01-12,15:05:11
39.869001,116.398605,0,536,39825.6286111111,2009-01-12,15:05:12
39.868948,116.398405,0,538,39825.6286226852,2009-01-12,15:05:13
39.868891,116.398204,0,541,39825.6286342593,2009-01-12,15:05:14
39.868809,116.397882,0,540,39825.6286458333,2009-01-12,15:05:15
39.868725,116.397648,0,541,39825.6286574074,2009-01-12,15:05:16
39.868659,116.39735,0,541,39825.6286689815,2009-01-12,15:05:17
39.868627,116.397073,0,542,39825.6286805556,2009-01-12,15:05:18
39.868562,116.396836,0,544,39825.6286921296,2009-01-12,15:05:19
39.868497,116.396603,0,547,39825.6287037037,2009-01-12,15:05:20
39.868438,116.39637,0,549,39825.6287152778,2009-01-12,15:05:21
39.868403,116.396115,0,550,39825.6287268519,2009-01-12,15:05:22
39.868367,116.395868,0,552,39825.6287384259,2009-01-12,15:05:23
39.868329,116.395627,0,553,39825.62875,2009-01-12,15:05:24
39.868294,116.395396,0,555,39825.6287615741,2009-01-12,15:05:25
39.868255,116.395169,0,557,39825.6287731482,2009-01-12,15:05:26
39.868215,116.394945,0,559,39825.6287847222,2009-01-12,15:05:27
39.868176,116.394727,0,561,39825.6287962963,2009-01-12,15:05:28
39.868136,116.394516,0,563,39825.6288078704,2009-01-12,15:05:29
39.868094,116.394305,0,565,39825.6288194444,2009-01-12,15:05:30
39.868051,116.394095,0,566,39825.6288310185,2009-01-12,15:05:31
39.868002,116.393882,0,568,39825.6288425926,2009-01-12,15:05:32
39.867873,116.39361,0,570,39825.6288541667,2009-01-12,15:05:33
39.867779,116.393363,0,572,39825.6288657407,2009-01-12,15:05:34
39.867698,116.393123,0,574,39825.6288773148,2009-01-12,15:05:35
39.867625,116.392882,0,575,39825.6288888889,2009-01-12,15:05:36
39.867544,116.392647,0,578,39825.628900463,2009-01-12,15:05:37
39.867469,116.392408,0,580,39825.628912037,2009-01-12,15:05:38
39.867404,116.392178,0,583,39825.6289236111,2009-01-12,15:05:39
39.867344,116.391956,0,585,39825.6289351852,2009-01-12,15:05:40
39.867274,116.391728,0,588,39825.6289467593,2009-01-12,15:05:41
39.867221,116.391515,0,589,39825.6289583333,2009-01-12,15:05:42
39.867169,116.391301,0,590,39825.6289699074,2009-01-12,15:05:43
39.867118,116.391086,0,592,39825.6289814815,2009-01-12,15:05:44
39.86709,116.390875,0,593,39825.6289930556,2009-01-12,15:05:45
39.867056,116.390666,0,594,39825.6290046296,2009-01-12,15:05:46
39.867015,116.390456,0,597,39825.6290162037,2009-01-12,15:05:47
39.866958,116.390248,0,599,39825.6290277778,2009-01-12,15:05:48
39.866896,116.390042,0,601,39825.6290393519,2009-01-12,15:05:49
39.86683,116.389839,0,602,39825.6290509259,2009-01-12,15:05:50
39.866773,116.389634,0,602,39825.6290625,2009-01-12,15:05:51
39.866721,116.389429,0,603,39825.6290740741,2009-01-12,15:05:52
39.866662,116.389221,0,604,39825.6290856482,2009-01-12,15:05:53
39.866598,116.389013,0,606,39825.6290972222,2009-01-12,15:05:54
39.866543,116.388809,0,607,39825.6291087963,2009-01-12,15:05:55
39.866485,116.388608,0,609,39825.6291203704,2009-01-12,15:05:56
39.866435,116.38841,0,612,39825.6291319444,2009-01-12,15:05:57
39.866392,116.388216,0,615,39825.6291435185,2009-01-12,15:05:58
39.866343,116.388021,0,618,39825.6291550926,2009-01-12,15:05:59
39.866289,116.387822,0,622,39825.6291666667,2009-01-12,15:06:00
39.866233,116.387619,0,625,39825.6291782407,2009-01-12,15:06:01
39.866175,116.387413,0,628,39825.6291898148,2009-01-12,15:06:02
39.866117,116.387205,0,631,39825.6292013889,2009-01-12,15:06:03
39.866062,116.386998,0,634,39825.629212963,2009-01-12,15:06:04
39.866013,116.386801,0,638,39825.629224537,2009-01-12,15:06:05
39.865952,116.386594,0,641,39825.6292361111,2009-01-12,15:06:06
39.865931,116.38641,0,644,39825.6292476852,2009-01-12,15:06:07
39.865873,116.386206,0,646,39825.6292592593,2009-01-12,15:06:08
39.865814,116.386002,0,649,39825.6292708333,2009-01-12,15:06:09
39.865806,116.385821,0,652,39825.6292824074,2009-01-12,15:06:10
39.865754,116.385619,0,655,39825.6292939815,2009-01-12,15:06:11
39.865702,116.385418,0,658,39825.6293055556,2009-01-12,15:06:12
39.865689,116.385235,0,661,39825.6293171296,2009-01-12,15:06:13
39.865637,116.385034,0,665,39825.6293287037,2009-01-12,15:06:14
39.865591,116.384835,0,668,39825.6293402778,2009-01-12,15:06:15
39.865607,116.384668,0,671,39825.6293518519,2009-01-12,15:06:16
39.865558,116.38447,0,675,39825.6293634259,2009-01-12,15:06:17
39.865521,116.384274,0,680,39825.629375,2009-01-12,15:06:18
39.865546,116.384097,0,684,39825.6293865741,2009-01-12,15:06:19
39.865527,116.383896,0,689,39825.6293981481,2009-01-12,15:06:20
39.865509,116.383694,0,694,39825.6294097222,2009-01-12,15:06:21
39.865545,116.383514,0,698,39825.6294212963,2009-01-12,15:06:22
39.865529,116.383302,0,703,39825.6294328704,2009-01-12,15:06:23
39.865514,116.383091,0,709,39825.6294444444,2009-01-12,15:06:24
39.865555,116.382913,0,702,39825.6294560185,2009-01-12,15:06:25
39.865542,116.382712,0,706,39825.6294675926,2009-01-12,15:06:26
39.865534,116.382508,0,710,39825.6294791667,2009-01-12,15:06:27
39.865563,116.382333,0,713,39825.6294907407,2009-01-12,15:06:28
39.865552,116.382136,0,717,39825.6295023148,2009-01-12,15:06:29
39.86554,116.381938,0,721,39825.6295138889,2009-01-12,15:06:30
39.865537,116.381737,0,726,39825.629525463,2009-01-12,15:06:31
39.865578,116.381558,0,730,39825.629537037,2009-01-12,15:06:32
39.86558,116.381356,0,734,39825.6295486111,2009-01-12,15:06:33
39.865593,116.381153,0,739,39825.6295601852,2009-01-12,15:06:34
39.865604,116.380948,0,744,39825.6295717593,2009-01-12,15:06:35
39.865653,116.380766,0,748,39825.6295833333,2009-01-12,15:06:36
39.865676,116.380566,0,751,39825.6295949074,2009-01-12,15:06:37
39.865708,116.380357,0,754,39825.6296064815,2009-01-12,15:06:38
39.865762,116.380163,0,757,39825.6296180556,2009-01-12,15:06:39
39.865774,116.379952,0,761,39825.6296296296,2009-01-12,15:06:40
39.865808,116.379734,0,766,39825.6296412037,2009-01-12,15:06:41
39.865834,116.379527,0,766,39825.6296527778,2009-01-12,15:06:42
39.865861,116.37932,0,767,39825.6296643519,2009-01-12,15:06:43
39.86589,116.379118,0,767,39825.6296759259,2009-01-12,15:06:44
39.865911,116.37892,0,765,39825.6296875,2009-01-12,15:06:45
39.865926,116.378725,0,764,39825.6296990741,2009-01-12,15:06:46
39.865967,116.378553,0,761,39825.6297106481,2009-01-12,15:06:47
39.865987,116.378344,0,764,39825.6297222222,2009-01-12,15:06:48
39.866002,116.378137,0,767,39825.6297337963,2009-01-12,15:06:49
39.866054,116.377958,0,766,39825.6297453704,2009-01-12,15:06:50
39.866077,116.377751,0,769,39825.6297569444,2009-01-12,15:06:51
39.866099,116.377546,0,773,39825.6297685185,2009-01-12,15:06:52
39.866146,116.377376,0,768,39825.6297800926,2009-01-12,15:06:53
39.866163,116.377171,0,772,39825.6297916667,2009-01-12,15:06:54
39.866178,116.376968,0,775,39825.6298032407,2009-01-12,15:06:55
39.866219,116.376795,0,775,39825.6298148148,2009-01-12,15:06:56
39.866218,116.376594,0,778,39825.6298263889,2009-01-12,15:06:57
39.866214,116.376394,0,781,39825.629837963,2009-01-12,15:06:58
39.866202,116.376202,0,782,39825.629849537,2009-01-12,15:06:59
39.866161,116.375997,0,781,39825.6298611111,2009-01-12,15:07:00
39.866159,116.375818,0,780,39825.6298726852,2009-01-12,15:07:01
39.866127,116.375624,0,783,39825.6298842593,2009-01-12,15:07:02
39.86608,116.375435,0,785,39825.6298958333,2009-01-12,15:07:03
39.866065,116.375268,0,783,39825.6299074074,2009-01-12,15:07:04
39.866012,116.375077,0,785,39825.6299189815,2009-01-12,15:07:05
39.865955,116.374886,0,787,39825.6299305556,2009-01-12,15:07:06
39.86591,116.374714,0,786,39825.6299421296,2009-01-12,15:07:07
39.865838,116.374525,0,788,39825.6299537037,2009-01-12,15:07:08
39.865764,116.374334,0,790,39825.6299652778,2009-01-12,15:07:09
39.865712,116.374162,0,789,39825.6299768519,2009-01-12,15:07:10
39.865632,116.373972,0,791,39825.6299884259,2009-01-12,15:07:11
39.865531,116.373786,0,792,39825.63,2009-01-12,15:07:12
39.865463,116.373624,0,789,39825.6300115741,2009-01-12,15:07:13
39.8654,116.373466,0,790,39825.6300231481,2009-01-12,15:07:14
39.865332,116.373315,0,790,39825.6300347222,2009-01-12,15:07:15
39.86525,116.373165,0,791,39825.6300462963,2009-01-12,15:07:16
39.865168,116.37302,0,791,39825.6300578704,2009-01-12,15:07:17
39.865083,116.372878,0,792,39825.6300694444,2009-01-12,15:07:18
39.865017,116.372745,0,791,39825.6300810185,2009-01-12,15:07:19
39.864956,116.372615,0,790,39825.6300925926,2009-01-12,15:07:20
39.864897,116.372482,0,789,39825.6301041667,2009-01-12,15:07:21
39.864841,116.372351,0,788,39825.6301157407,2009-01-12,15:07:22
39.864786,116.372221,0,787,39825.6301273148,2009-01-12,15:07:23
39.857031,116.371748,0,-214,39825.6305671296,2009-01-12,15:08:01
39.856354,116.365879,0,49,39825.6308217593,2009-01-12,15:08:23
39.856287,116.365654,0,51,39825.6308333333,2009-01-12,15:08:24
39.856256,116.365392,0,50,39825.6308449074,2009-01-12,15:08:25
39.85618,116.365204,0,48,39825.6308564815,2009-01-12,15:08:26
39.856096,116.365024,0,44,39825.6308680556,2009-01-12,15:08:27
39.85601,116.364846,0,40,39825.6308796296,2009-01-12,15:08:28
39.855922,116.364664,0,36,39825.6308912037,2009-01-12,15:08:29
39.855835,116.364491,0,32,39825.6309027778,2009-01-12,15:08:30
39.855766,116.36432,0,30,39825.6309143519,2009-01-12,15:08:31
39.855703,116.36413,0,27,39825.6309259259,2009-01-12,15:08:32
39.855671,116.363912,0,23,39825.6309375,2009-01-12,15:08:33
39.85568,116.363647,0,14,39825.6309490741,2009-01-12,15:08:34
39.855678,116.363396,0,7,39825.6309606481,2009-01-12,15:08:35
39.855662,116.363133,0,3,39825.6309722222,2009-01-12,15:08:36
39.855671,116.362843,0,1,39825.6309837963,2009-01-12,15:08:37
39.855662,116.362531,0,0,39825.6309953704,2009-01-12,15:08:38
39.855647,116.362226,0,-6,39825.6310069444,2009-01-12,15:08:39
39.855629,116.361934,0,-6,39825.6310185185,2009-01-12,15:08:40
39.855604,116.361629,0,-7,39825.6310300926,2009-01-12,15:08:41
39.85558,116.361319,0,-8,39825.6310416667,2009-01-12,15:08:42
39.855562,116.361006,0,-11,39825.6310532407,2009-01-12,15:08:43
39.855543,116.360734,0,-12,39825.6310648148,2009-01-12,15:08:44
39.855522,116.360465,0,-12,39825.6310763889,2009-01-12,15:08:45
39.855497,116.360204,0,-12,39825.631087963,2009-01-12,15:08:46
39.855473,116.359954,0,-11,39825.631099537,2009-01-12,15:08:47
39.855443,116.359698,0,-10,39825.6311111111,2009-01-12,15:08:48
39.855415,116.359444,0,-10,39825.6311226852,2009-01-12,15:08:49
39.855386,116.359182,0,-10,39825.6311342593,2009-01-12,15:08:50
39.855355,116.35891,0,-11,39825.6311458333,2009-01-12,15:08:51
39.855318,116.358633,0,-11,39825.6311574074,2009-01-12,15:08:52
39.855279,116.35835,0,-10,39825.6311689815,2009-01-12,15:08:53
39.855248,116.358063,0,-10,39825.6311805556,2009-01-12,15:08:54
39.85521,116.357776,0,-10,39825.6311921296,2009-01-12,15:08:55
39.85517,116.357495,0,-10,39825.6312037037,2009-01-12,15:08:56
39.85513,116.357214,0,-9,39825.6312152778,2009-01-12,15:08:57
39.85509,116.356926,0,-9,39825.6312268519,2009-01-12,15:08:58
39.855057,116.356647,0,-9,39825.6312384259,2009-01-12,15:08:59
39.855025,116.356365,0,-9,39825.63125,2009-01-12,15:09:00
39.855003,116.356087,0,-9,39825.6312615741,2009-01-12,15:09:01
39.85498,116.355813,0,-8,39825.6312731481,2009-01-12,15:09:02
39.854953,116.355546,0,-8,39825.6312847222,2009-01-12,15:09:03
39.854928,116.35529,0,-8,39825.6312962963,2009-01-12,15:09:04
39.854896,116.355028,0,-8,39825.6313078704,2009-01-12,15:09:05
39.854865,116.354774,0,-8,39825.6313194444,2009-01-12,15:09:06
39.854831,116.354527,0,-8,39825.6313310185,2009-01-12,15:09:07
39.854792,116.354272,0,-8,39825.6313425926,2009-01-12,15:09:08
39.854771,116.354024,0,-8,39825.6313541667,2009-01-12,15:09:09
39.854755,116.353786,0,-7,39825.6313657407,2009-01-12,15:09:10
39.854707,116.353528,0,-8,39825.6313773148,2009-01-12,15:09:11
39.854691,116.353283,0,-7,39825.6313888889,2009-01-12,15:09:12
39.854664,116.353043,0,-7,39825.631400463,2009-01-12,15:09:13
39.854591,116.352963,0,-7,39825.631412037,2009-01-12,15:09:14
39.854551,116.352717,0,-8,39825.6314236111,2009-01-12,15:09:15
39.854516,116.352473,0,-8,39825.6314351852,2009-01-12,15:09:16
39.854473,116.352231,0,-8,39825.6314467593,2009-01-12,15:09:17
39.854428,116.351985,0,-8,39825.6314583333,2009-01-12,15:09:18
39.854384,116.351735,0,-9,39825.6314699074,2009-01-12,15:09:19
39.854352,116.351483,0,-9,39825.6314814815,2009-01-12,15:09:20
39.854308,116.351213,0,-10,39825.6314930556,2009-01-12,15:09:21
39.854226,116.351145,0,-11,39825.6315046296,2009-01-12,15:09:22
39.854152,116.350965,0,-13,39825.6315162037,2009-01-12,15:09:23
39.854077,116.350836,0,-14,39825.6315277778,2009-01-12,15:09:24
39.853976,116.350648,0,-16,39825.6315393519,2009-01-12,15:09:25
39.853884,116.350432,0,-18,39825.6315509259,2009-01-12,15:09:26
39.853815,116.350272,0,-19,39825.6315625,2009-01-12,15:09:27
39.853768,116.35006,0,-19,39825.6315740741,2009-01-12,15:09:28
39.853722,116.34983,0,-20,39825.6315856481,2009-01-12,15:09:29
39.853652,116.3496,0,-20,39825.6315972222,2009-01-12,15:09:30
39.853591,116.349364,0,-21,39825.6316087963,2009-01-12,15:09:31
39.853505,116.349125,0,-22,39825.6316203704,2009-01-12,15:09:32
39.853448,116.34886,0,-22,39825.6316319444,2009-01-12,15:09:33
39.853377,116.348568,0,-24,39825.6316435185,2009-01-12,15:09:34
39.853303,116.348292,0,-25,39825.6316550926,2009-01-12,15:09:35
39.853226,116.348026,0,-25,39825.6316666667,2009-01-12,15:09:36
39.853167,116.347749,0,-26,39825.6316782407,2009-01-12,15:09:37
39.853108,116.347454,0,-26,39825.6316898148,2009-01-12,15:09:38
39.853051,116.347154,0,-26,39825.6317013889,2009-01-12,15:09:39
39.853,116.346836,0,-27,39825.631712963,2009-01-12,15:09:40
39.852936,116.346505,0,-28,39825.631724537,2009-01-12,15:09:41
39.852883,116.346228,0,-29,39825.6317361111,2009-01-12,15:09:42
39.852806,116.345999,0,-28,39825.6317476852,2009-01-12,15:09:43
39.852745,116.345759,0,-28,39825.6317592593,2009-01-12,15:09:44
39.852701,116.345489,0,-28,39825.6317708333,2009-01-12,15:09:45
39.852669,116.345215,0,-28,39825.6317824074,2009-01-12,15:09:46
39.852655,116.344931,0,-28,39825.6317939815,2009-01-12,15:09:47
39.852649,116.344667,0,-28,39825.6318055556,2009-01-12,15:09:48
39.852656,116.344395,0,-28,39825.6318171296,2009-01-12,15:09:49
39.852665,116.344144,0,-27,39825.6318287037,2009-01-12,15:09:50
39.852688,116.343866,0,-27,39825.6318402778,2009-01-12,15:09:51
39.852714,116.343589,0,-27,39825.6318518519,2009-01-12,15:09:52
39.852747,116.343307,0,-26,39825.6318634259,2009-01-12,15:09:53
39.852781,116.343021,0,-26,39825.631875,2009-01-12,15:09:54
39.852815,116.342732,0,-25,39825.6318865741,2009-01-12,15:09:55
39.852845,116.342447,0,-24,39825.6318981481,2009-01-12,15:09:56
39.852882,116.342166,0,-22,39825.6319097222,2009-01-12,15:09:57
39.852922,116.341886,0,-20,39825.6319212963,2009-01-12,15:09:58
39.852962,116.341615,0,-19,39825.6319328704,2009-01-12,15:09:59
39.852994,116.341352,0,-18,39825.6319444444,2009-01-12,15:10:00
39.853027,116.341097,0,-16,39825.6319560185,2009-01-12,15:10:01
39.853058,116.340835,0,-15,39825.6319675926,2009-01-12,15:10:02
39.853085,116.340564,0,-12,39825.6319791667,2009-01-12,15:10:03
39.85312,116.340305,0,-10,39825.6319907407,2009-01-12,15:10:04
39.853175,116.340039,0,-6,39825.6320023148,2009-01-12,15:10:05
39.853213,116.339795,0,-4,39825.6320138889,2009-01-12,15:10:06
39.853247,116.339567,0,-1,39825.632025463,2009-01-12,15:10:07
39.853289,116.339337,0,0,39825.632037037,2009-01-12,15:10:08
39.853325,116.339094,0,2,39825.6320486111,2009-01-12,15:10:09
39.853355,116.338847,0,4,39825.6320601852,2009-01-12,15:10:10
39.853382,116.338586,0,7,39825.6320717593,2009-01-12,15:10:11
39.853412,116.338316,0,10,39825.6320833333,2009-01-12,15:10:12
39.853441,116.338062,0,12,39825.6320949074,2009-01-12,15:10:13
39.853468,116.337801,0,15,39825.6321064815,2009-01-12,15:10:14
39.853451,116.337554,0,20,39825.6321180556,2009-01-12,15:10:15
39.853461,116.337275,0,23,39825.6321296296,2009-01-12,15:10:16
39.853482,116.337005,0,25,39825.6321412037,2009-01-12,15:10:17
39.853502,116.336732,0,28,39825.6321527778,2009-01-12,15:10:18
39.853517,116.336442,0,29,39825.6321643519,2009-01-12,15:10:19
39.853532,116.336154,0,31,39825.6321759259,2009-01-12,15:10:20
39.853542,116.335838,0,33,39825.6321875,2009-01-12,15:10:21
39.853556,116.335527,0,34,39825.6321990741,2009-01-12,15:10:22
39.853574,116.335215,0,35,39825.6322106481,2009-01-12,15:10:23
39.853591,116.334903,0,36,39825.6322222222,2009-01-12,15:10:24
39.853602,116.334577,0,37,39825.6322337963,2009-01-12,15:10:25
39.853609,116.334237,0,38,39825.6322453704,2009-01-12,15:10:26
39.853612,116.333894,0,39,39825.6322569444,2009-01-12,15:10:27
39.853614,116.333555,0,40,39825.6322685185,2009-01-12,15:10:28
39.853612,116.333206,0,41,39825.6322800926,2009-01-12,15:10:29
39.853611,116.33287,0,42,39825.6322916667,2009-01-12,15:10:30
39.853608,116.332512,0,43,39825.6323032407,2009-01-12,15:10:31
39.853606,116.332138,0,44,39825.6323148148,2009-01-12,15:10:32
39.853608,116.331783,0,45,39825.6323263889,2009-01-12,15:10:33
39.853602,116.331424,0,46,39825.632337963,2009-01-12,15:10:34
39.853594,116.331066,0,47,39825.632349537,2009-01-12,15:10:35
39.853585,116.330716,0,48,39825.6323611111,2009-01-12,15:10:36
39.853571,116.330356,0,48,39825.6323726852,2009-01-12,15:10:37
39.853555,116.329996,0,49,39825.6323842593,2009-01-12,15:10:38
39.853543,116.329656,0,49,39825.6323958333,2009-01-12,15:10:39
39.853529,116.329323,0,50,39825.6324074074,2009-01-12,15:10:40
39.853513,116.32899,0,50,39825.6324189815,2009-01-12,15:10:41
39.853504,116.328703,0,51,39825.6324305556,2009-01-12,15:10:42
39.853482,116.328388,0,52,39825.6324421296,2009-01-12,15:10:43
39.853464,116.328084,0,53,39825.6324537037,2009-01-12,15:10:44
39.853449,116.327783,0,54,39825.6324652778,2009-01-12,15:10:45
39.853418,116.327485,0,55,39825.6324768519,2009-01-12,15:10:46
39.85338,116.327192,0,56,39825.6324884259,2009-01-12,15:10:47
39.853335,116.32688,0,57,39825.6325,2009-01-12,15:10:48
39.85329,116.326577,0,58,39825.6325115741,2009-01-12,15:10:49
39.853246,116.326271,0,59,39825.6325231481,2009-01-12,15:10:50
39.853204,116.325968,0,60,39825.6325347222,2009-01-12,15:10:51
39.853161,116.325643,0,61,39825.6325462963,2009-01-12,15:10:52
39.853123,116.325335,0,62,39825.6325578704,2009-01-12,15:10:53
39.853087,116.325028,0,63,39825.6325694444,2009-01-12,15:10:54
39.85305,116.324725,0,64,39825.6325810185,2009-01-12,15:10:55
39.853015,116.324424,0,66,39825.6325925926,2009-01-12,15:10:56
39.852983,116.324131,0,67,39825.6326041667,2009-01-12,15:10:57
39.852948,116.323833,0,69,39825.6326157407,2009-01-12,15:10:58
39.85292,116.323534,0,71,39825.6326273148,2009-01-12,15:10:59
39.852887,116.323238,0,73,39825.6326388889,2009-01-12,15:11:00
39.852853,116.322939,0,75,39825.632650463,2009-01-12,15:11:01
39.852825,116.32264,0,78,39825.632662037,2009-01-12,15:11:02
39.8528,116.322342,0,81,39825.6326736111,2009-01-12,15:11:03
39.852773,116.322026,0,83,39825.6326851852,2009-01-12,15:11:04
39.852749,116.321705,0,86,39825.6326967593,2009-01-12,15:11:05
39.852731,116.321395,0,89,39825.6327083333,2009-01-12,15:11:06
39.852709,116.321086,0,92,39825.6327199074,2009-01-12,15:11:07
39.852684,116.320778,0,96,39825.6327314815,2009-01-12,15:11:08
39.852661,116.320463,0,99,39825.6327430556,2009-01-12,15:11:09
39.852638,116.320144,0,103,39825.6327546296,2009-01-12,15:11:10
39.852614,116.319828,0,106,39825.6327662037,2009-01-12,15:11:11
39.852585,116.319512,0,109,39825.6327777778,2009-01-12,15:11:12
39.852556,116.319199,0,112,39825.6327893519,2009-01-12,15:11:13
39.852534,116.318888,0,115,39825.6328009259,2009-01-12,15:11:14
39.852509,116.318569,0,118,39825.6328125,2009-01-12,15:11:15
39.85249,116.318252,0,121,39825.6328240741,2009-01-12,15:11:16
39.852469,116.317949,0,124,39825.6328356481,2009-01-12,15:11:17
39.852449,116.317641,0,127,39825.6328472222,2009-01-12,15:11:18
39.85243,116.317328,0,130,39825.6328587963,2009-01-12,15:11:19
39.852415,116.317026,0,134,39825.6328703704,2009-01-12,15:11:20
39.852401,116.316719,0,137,39825.6328819444,2009-01-12,15:11:21
39.852383,116.316404,0,140,39825.6328935185,2009-01-12,15:11:22
39.85237,116.316093,0,143,39825.6329050926,2009-01-12,15:11:23
39.852357,116.31578,0,146,39825.6329166667,2009-01-12,15:11:24
39.852343,116.315469,0,149,39825.6329282407,2009-01-12,15:11:25
39.852331,116.31516,0,153,39825.6329398148,2009-01-12,15:11:26
39.852321,116.314844,0,156,39825.6329513889,2009-01-12,15:11:27
39.852309,116.314531,0,160,39825.632962963,2009-01-12,15:11:28
39.852292,116.314221,0,163,39825.632974537,2009-01-12,15:11:29
39.852275,116.313912,0,166,39825.6329861111,2009-01-12,15:11:30
39.852258,116.313601,0,170,39825.6329976852,2009-01-12,15:11:31
39.852239,116.313285,0,173,39825.6330092593,2009-01-12,15:11:32
39.852219,116.312964,0,176,39825.6330208333,2009-01-12,15:11:33
39.852195,116.312642,0,180,39825.6330324074,2009-01-12,15:11:34
39.852175,116.312326,0,183,39825.6330439815,2009-01-12,15:11:35
39.852157,116.312012,0,184,39825.6330555556,2009-01-12,15:11:36
39.852136,116.311693,0,186,39825.6330671296,2009-01-12,15:11:37
39.852114,116.311373,0,188,39825.6330787037,2009-01-12,15:11:38
39.852092,116.311054,0,189,39825.6330902778,2009-01-12,15:11:39
39.852067,116.310732,0,191,39825.6331018518,2009-01-12,15:11:40
39.85204,116.310411,0,193,39825.6331134259,2009-01-12,15:11:41
39.852011,116.31009,0,195,39825.633125,2009-01-12,15:11:42
39.851984,116.309772,0,197,39825.6331365741,2009-01-12,15:11:43
39.851955,116.309455,0,199,39825.6331481481,2009-01-12,15:11:44
39.851926,116.30914,0,201,39825.6331597222,2009-01-12,15:11:45
39.851898,116.308825,0,203,39825.6331712963,2009-01-12,15:11:46
39.851869,116.308509,0,205,39825.6331828704,2009-01-12,15:11:47
39.851843,116.308196,0,206,39825.6331944444,2009-01-12,15:11:48
39.851817,116.307884,0,207,39825.6332060185,2009-01-12,15:11:49
39.851786,116.307568,0,208,39825.6332175926,2009-01-12,15:11:50
39.851758,116.307253,0,209,39825.6332291667,2009-01-12,15:11:51
39.851729,116.306939,0,210,39825.6332407407,2009-01-12,15:11:52
39.851704,116.306626,0,212,39825.6332523148,2009-01-12,15:11:53
39.851681,116.306314,0,213,39825.6332638889,2009-01-12,15:11:54
39.851657,116.306005,0,214,39825.633275463,2009-01-12,15:11:55
39.851636,116.305697,0,216,39825.633287037,2009-01-12,15:11:56
39.851614,116.305391,0,217,39825.6332986111,2009-01-12,15:11:57
39.851594,116.305084,0,219,39825.6333101852,2009-01-12,15:11:58
39.851572,116.304778,0,221,39825.6333217593,2009-01-12,15:11:59
39.851539,116.304466,0,227,39825.6333333333,2009-01-12,15:12:00
39.851515,116.304162,0,230,39825.6333449074,2009-01-12,15:12:01
39.851486,116.303863,0,232,39825.6333564815,2009-01-12,15:12:02
39.851454,116.303567,0,235,39825.6333680556,2009-01-12,15:12:03
39.851416,116.303272,0,237,39825.6333796296,2009-01-12,15:12:04
39.851376,116.302983,0,239,39825.6333912037,2009-01-12,15:12:05
39.851329,116.302694,0,242,39825.6334027778,2009-01-12,15:12:06
39.851285,116.302409,0,244,39825.6334143518,2009-01-12,15:12:07
39.85124,116.302125,0,246,39825.6334259259,2009-01-12,15:12:08
39.851192,116.301841,0,248,39825.6334375,2009-01-12,15:12:09
39.851145,116.301554,0,250,39825.6334490741,2009-01-12,15:12:10
39.851096,116.301268,0,252,39825.6334606481,2009-01-12,15:12:11
39.851044,116.300981,0,254,39825.6334722222,2009-01-12,15:12:12
39.85099,116.300694,0,256,39825.6334837963,2009-01-12,15:12:13
39.85093,116.300407,0,259,39825.6334953704,2009-01-12,15:12:14
39.850969,116.300123,0,258,39825.6335069444,2009-01-12,15:12:15
39.850824,116.299826,0,262,39825.6335185185,2009-01-12,15:12:16
39.850725,116.299534,0,264,39825.6335300926,2009-01-12,15:12:17
39.850637,116.299242,0,266,39825.6335416667,2009-01-12,15:12:18
39.850548,116.298951,0,269,39825.6335532407,2009-01-12,15:12:19
39.850466,116.298661,0,272,39825.6335648148,2009-01-12,15:12:20
39.850384,116.298368,0,274,39825.6335763889,2009-01-12,15:12:21
39.850297,116.298076,0,277,39825.633587963,2009-01-12,15:12:22
39.850215,116.297779,0,280,39825.633599537,2009-01-12,15:12:23
39.850141,116.297472,0,283,39825.6336111111,2009-01-12,15:12:24
39.850062,116.297164,0,286,39825.6336226852,2009-01-12,15:12:25
39.849967,116.296859,0,287,39825.6336342593,2009-01-12,15:12:26
39.849882,116.296552,0,289,39825.6336458333,2009-01-12,15:12:27
39.849807,116.296238,0,291,39825.6336574074,2009-01-12,15:12:28
39.849735,116.295925,0,294,39825.6336689815,2009-01-12,15:12:29
39.849662,116.295596,0,296,39825.6336805556,2009-01-12,15:12:30
39.849586,116.295267,0,299,39825.6336921296,2009-01-12,15:12:31
39.849504,116.294942,0,301,39825.6337037037,2009-01-12,15:12:32
39.849427,116.294614,0,304,39825.6337152778,2009-01-12,15:12:33
39.849355,116.294285,0,306,39825.6337268518,2009-01-12,15:12:34
39.849283,116.29396,0,310,39825.6337384259,2009-01-12,15:12:35
39.84921,116.29364,0,313,39825.63375,2009-01-12,15:12:36
39.849149,116.293324,0,316,39825.6337615741,2009-01-12,15:12:37
39.849092,116.293015,0,319,39825.6337731481,2009-01-12,15:12:38
39.849033,116.292707,0,323,39825.6337847222,2009-01-12,15:12:39
39.848977,116.29239,0,325,39825.6337962963,2009-01-12,15:12:40
39.848921,116.292072,0,328,39825.6338078704,2009-01-12,15:12:41
39.848869,116.29176,0,329,39825.6338194444,2009-01-12,15:12:42
39.848823,116.291454,0,331,39825.6338310185,2009-01-12,15:12:43
39.848779,116.29115,0,334,39825.6338425926,2009-01-12,15:12:44
39.848734,116.290844,0,336,39825.6338541667,2009-01-12,15:12:45
39.848689,116.290539,0,338,39825.6338657407,2009-01-12,15:12:46
39.848645,116.290241,0,340,39825.6338773148,2009-01-12,15:12:47
39.848593,116.289942,0,341,39825.6338888889,2009-01-12,15:12:48
39.848529,116.289644,0,342,39825.633900463,2009-01-12,15:12:49
39.848469,116.289345,0,343,39825.633912037,2009-01-12,15:12:50
39.848406,116.289045,0,345,39825.6339236111,2009-01-12,15:12:51
39.848335,116.288747,0,347,39825.6339351852,2009-01-12,15:12:52
39.848261,116.288453,0,348,39825.6339467593,2009-01-12,15:12:53
39.848181,116.288161,0,350,39825.6339583333,2009-01-12,15:12:54
39.848093,116.287871,0,353,39825.6339699074,2009-01-12,15:12:55
39.848003,116.287583,0,356,39825.6339814815,2009-01-12,15:12:56
39.847908,116.287292,0,358,39825.6339930556,2009-01-12,15:12:57
39.84781,116.286999,0,362,39825.6340046296,2009-01-12,15:12:58
39.84771,116.28671,0,365,39825.6340162037,2009-01-12,15:12:59
39.847608,116.286414,0,369,39825.6340277778,2009-01-12,15:13:00
39.847505,116.286124,0,372,39825.6340393518,2009-01-12,15:13:01
39.847402,116.285835,0,375,39825.6340509259,2009-01-12,15:13:02
39.847296,116.285545,0,378,39825.6340625,2009-01-12,15:13:03
39.847193,116.285257,0,381,39825.6340740741,2009-01-12,15:13:04
39.847088,116.284969,0,385,39825.6340856481,2009-01-12,15:13:05
39.846988,116.284679,0,389,39825.6340972222,2009-01-12,15:13:06
39.84689,116.284388,0,392,39825.6341087963,2009-01-12,15:13:07
39.846794,116.284096,0,395,39825.6341203704,2009-01-12,15:13:08
39.846696,116.283801,0,398,39825.6341319444,2009-01-12,15:13:09
39.846595,116.283506,0,401,39825.6341435185,2009-01-12,15:13:10
39.846494,116.283193,0,402,39825.6341550926,2009-01-12,15:13:11
39.84639,116.282881,0,403,39825.6341666667,2009-01-12,15:13:12
39.846291,116.282579,0,405,39825.6341782407,2009-01-12,15:13:13
39.846193,116.282279,0,406,39825.6341898148,2009-01-12,15:13:14
39.846093,116.281976,0,407,39825.6342013889,2009-01-12,15:13:15
39.845995,116.281675,0,407,39825.634212963,2009-01-12,15:13:16
39.845899,116.281375,0,406,39825.634224537,2009-01-12,15:13:17
39.845798,116.281071,0,406,39825.6342361111,2009-01-12,15:13:18
39.845702,116.280767,0,406,39825.6342476852,2009-01-12,15:13:19
39.84561,116.280462,0,405,39825.6342592593,2009-01-12,15:13:20
39.845522,116.280158,0,404,39825.6342708333,2009-01-12,15:13:21
39.845442,116.279857,0,404,39825.6342824074,2009-01-12,15:13:22
39.84536,116.279556,0,404,39825.6342939815,2009-01-12,15:13:23
39.845281,116.279254,0,404,39825.6343055556,2009-01-12,15:13:24
39.845198,116.27895,0,404,39825.6343171296,2009-01-12,15:13:25
39.845116,116.278644,0,404,39825.6343287037,2009-01-12,15:13:26
39.845034,116.278339,0,404,39825.6343402778,2009-01-12,15:13:27
39.844951,116.278033,0,404,39825.6343518518,2009-01-12,15:13:28
39.844869,116.277728,0,404,39825.6343634259,2009-01-12,15:13:29
39.844787,116.277426,0,404,39825.634375,2009-01-12,15:13:30
39.844697,116.27713,0,405,39825.6343865741,2009-01-12,15:13:31
39.844605,116.276839,0,405,39825.6343981481,2009-01-12,15:13:32
39.844511,116.276551,0,406,39825.6344097222,2009-01-12,15:13:33
39.844416,116.276262,0,407,39825.6344212963,2009-01-12,15:13:34
39.844319,116.275977,0,409,39825.6344328704,2009-01-12,15:13:35
39.844211,116.275691,0,412,39825.6344444444,2009-01-12,15:13:36
39.844096,116.275412,0,414,39825.6344560185,2009-01-12,15:13:37
39.843977,116.275138,0,417,39825.6344675926,2009-01-12,15:13:38
39.843838,116.274863,0,421,39825.6344791667,2009-01-12,15:13:39
39.8437,116.274598,0,424,39825.6344907407,2009-01-12,15:13:40
39.843558,116.274332,0,428,39825.6345023148,2009-01-12,15:13:41
39.843414,116.27407,0,432,39825.6345138889,2009-01-12,15:13:42
39.843265,116.273821,0,437,39825.634525463,2009-01-12,15:13:43
39.843115,116.27358,0,442,39825.634537037,2009-01-12,15:13:44
39.842962,116.27334,0,447,39825.6345486111,2009-01-12,15:13:45
39.842816,116.273113,0,452,39825.6345601852,2009-01-12,15:13:46
39.842662,116.272887,0,458,39825.6345717593,2009-01-12,15:13:47
39.842511,116.272667,0,463,39825.6345833333,2009-01-12,15:13:48
39.842359,116.272455,0,468,39825.6345949074,2009-01-12,15:13:49
39.842207,116.272249,0,473,39825.6346064815,2009-01-12,15:13:50
39.842055,116.272051,0,478,39825.6346180556,2009-01-12,15:13:51
39.841907,116.271865,0,483,39825.6346296296,2009-01-12,15:13:52
39.841757,116.271714,0,477,39825.6346412037,2009-01-12,15:13:53
39.841611,116.271548,0,481,39825.6346527778,2009-01-12,15:13:54
39.841464,116.271383,0,485,39825.6346643518,2009-01-12,15:13:55
39.841315,116.271221,0,491,39825.6346759259,2009-01-12,15:13:56
39.841163,116.271053,0,497,39825.6346875,2009-01-12,15:13:57
39.841012,116.270891,0,505,39825.6346990741,2009-01-12,15:13:58
39.840863,116.270723,0,513,39825.6347106481,2009-01-12,15:13:59
39.840699,116.270573,0,521,39825.6347222222,2009-01-12,15:14:00
39.840504,116.270499,0,521,39825.6347337963,2009-01-12,15:14:01
39.840303,116.270404,0,528,39825.6347453704,2009-01-12,15:14:02
39.840085,116.270328,0,534,39825.6347569444,2009-01-12,15:14:03
39.839825,116.270315,0,543,39825.6347685185,2009-01-12,15:14:04
39.839557,116.2703,0,552,39825.6347800926,2009-01-12,15:14:05
39.839275,116.270286,0,560,39825.6347916667,2009-01-12,15:14:06
39.839016,116.270264,0,567,39825.6348032407,2009-01-12,15:14:07
39.838731,116.270258,0,567,39825.6348148148,2009-01-12,15:14:08
39.838407,116.270429,0,576,39825.6348263889,2009-01-12,15:14:09
39.838144,116.270402,0,581,39825.634837963,2009-01-12,15:14:10
39.837875,116.270386,0,586,39825.634849537,2009-01-12,15:14:11
39.837626,116.270357,0,590,39825.6348611111,2009-01-12,15:14:12
39.837364,116.270346,0,596,39825.6348726852,2009-01-12,15:14:13
39.837032,116.270523,0,604,39825.6348842593,2009-01-12,15:14:14
39.836767,116.270507,0,609,39825.6348958333,2009-01-12,15:14:15
39.836489,116.270491,0,613,39825.6349074074,2009-01-12,15:14:16
39.836229,116.270468,0,616,39825.6349189815,2009-01-12,15:14:17
39.835962,116.270449,0,620,39825.6349305556,2009-01-12,15:14:18
39.835725,116.270409,0,622,39825.6349421296,2009-01-12,15:14:19
39.835459,116.270487,0,626,39825.6349537037,2009-01-12,15:14:20
39.835198,116.270461,0,630,39825.6349652778,2009-01-12,15:14:21
39.834882,116.270546,0,634,39825.6349768518,2009-01-12,15:14:22
39.834598,116.27061,0,637,39825.6349884259,2009-01-12,15:14:23
39.834225,116.270682,0,632,39825.635,2009-01-12,15:14:24
39.833732,116.270821,0,629,39825.6350115741,2009-01-12,15:14:25
39.833064,116.271025,0,624,39825.6350231481,2009-01-12,15:14:26
39.832586,116.271159,0,621,39825.6350347222,2009-01-12,15:14:27
39.832313,116.271232,0,617,39825.6350462963,2009-01-12,15:14:28
39.831995,116.271203,0,614,39825.6350578704,2009-01-12,15:14:29
39.831774,116.271155,0,616,39825.6350694444,2009-01-12,15:14:30
39.831559,116.271091,0,617,39825.6350810185,2009-01-12,15:14:31
39.831208,116.271104,0,614,39825.6350925926,2009-01-12,15:14:32
39.830976,116.271063,0,615,39825.6351041667,2009-01-12,15:14:33
39.83073,116.271023,0,617,39825.6351157407,2009-01-12,15:14:34
39.83041,116.271024,0,612,39825.6351273148,2009-01-12,15:14:35
39.830179,116.27097,0,612,39825.6351388889,2009-01-12,15:14:36
39.829933,116.270922,0,614,39825.635150463,2009-01-12,15:14:37
39.829578,116.270934,0,609,39825.635162037,2009-01-12,15:14:38
39.829329,116.270895,0,610,39825.6351736111,2009-01-12,15:14:39
39.829077,116.270857,0,612,39825.6351851852,2009-01-12,15:14:40
39.82878,116.270837,0,605,39825.6351967593,2009-01-12,15:14:41
39.828545,116.270779,0,603,39825.6352083333,2009-01-12,15:14:42
39.828308,116.270732,0,602,39825.6352199074,2009-01-12,15:14:43
39.828025,116.270719,0,597,39825.6352314815,2009-01-12,15:14:44
39.827813,116.270669,0,595,39825.6352430556,2009-01-12,15:14:45
39.827578,116.270624,0,595,39825.6352546296,2009-01-12,15:14:46
39.827305,116.270602,0,589,39825.6352662037,2009-01-12,15:14:47
39.827054,116.270584,0,590,39825.6352777778,2009-01-12,15:14:48
39.826796,116.270571,0,590,39825.6352893518,2009-01-12,15:14:49
39.826502,116.270568,0,586,39825.6353009259,2009-01-12,15:14:50
39.826231,116.270548,0,588,39825.6353125,2009-01-12,15:14:51
39.825963,116.270529,0,590,39825.6353240741,2009-01-12,15:14:52
39.825654,116.270529,0,584,39825.6353356481,2009-01-12,15:14:53
39.825365,116.270516,0,582,39825.6353472222,2009-01-12,15:14:54
39.825066,116.270507,0,579,39825.6353587963,2009-01-12,15:14:55
39.824776,116.2705,0,576,39825.6353703704,2009-01-12,15:14:56
39.824484,116.270497,0,573,39825.6353819444,2009-01-12,15:14:57
39.824188,116.270487,0,569,39825.6353935185,2009-01-12,15:14:58
39.823892,116.270475,0,564,39825.6354050926,2009-01-12,15:14:59
39.823587,116.270468,0,563,39825.6354166667,2009-01-12,15:15:00
39.823283,116.270462,0,561,39825.6354282407,2009-01-12,15:15:01
39.822987,116.270455,0,558,39825.6354398148,2009-01-12,15:15:02
39.822688,116.270444,0,551,39825.6354513889,2009-01-12,15:15:03
39.822394,116.270426,0,546,39825.635462963,2009-01-12,15:15:04
39.82209,116.270412,0,544,39825.635474537,2009-01-12,15:15:05
39.821792,116.270403,0,535,39825.6354861111,2009-01-12,15:15:06
39.821492,116.270397,0,530,39825.6354976852,2009-01-12,15:15:07
39.82119,116.27039,0,525,39825.6355092593,2009-01-12,15:15:08
39.820898,116.270379,0,513,39825.6355208333,2009-01-12,15:15:09
39.820602,116.270366,0,507,39825.6355324074,2009-01-12,15:15:10
39.820302,116.270353,0,501,39825.6355439815,2009-01-12,15:15:11
39.820012,116.270344,0,481,39825.6355555556,2009-01-12,15:15:12
39.819706,116.270335,0,478,39825.6355671296,2009-01-12,15:15:13
39.819397,116.270329,0,474,39825.6355787037,2009-01-12,15:15:14
39.8191,116.270323,0,460,39825.6355902778,2009-01-12,15:15:15
39.818795,116.270308,0,456,39825.6356018518,2009-01-12,15:15:16
39.818502,116.270289,0,454,39825.6356134259,2009-01-12,15:15:17
39.818228,116.270274,0,432,39825.635625,2009-01-12,15:15:18
39.81794,116.270255,0,427,39825.6356365741,2009-01-12,15:15:19
39.817652,116.270233,0,421,39825.6356481481,2009-01-12,15:15:20
39.817375,116.270212,0,404,39825.6356597222,2009-01-12,15:15:21
39.817088,116.270188,0,398,39825.6356712963,2009-01-12,15:15:22
39.816798,116.270171,0,394,39825.6356828704,2009-01-12,15:15:23
39.816522,116.27015,0,382,39825.6356944444,2009-01-12,15:15:24
39.816236,116.270132,0,378,39825.6357060185,2009-01-12,15:15:25
39.815947,116.270111,0,372,39825.6357175926,2009-01-12,15:15:26
39.815666,116.270092,0,360,39825.6357291667,2009-01-12,15:15:27
39.815383,116.270067,0,354,39825.6357407407,2009-01-12,15:15:28
39.815101,116.270043,0,349,39825.6357523148,2009-01-12,15:15:29
39.814824,116.270019,0,342,39825.6357638889,2009-01-12,15:15:30
39.814553,116.269989,0,330,39825.635775463,2009-01-12,15:15:31
39.81428,116.269956,0,322,39825.635787037,2009-01-12,15:15:32
39.814008,116.269925,0,316,39825.6357986111,2009-01-12,15:15:33
39.813738,116.269893,0,309,39825.6358101852,2009-01-12,15:15:34
39.813464,116.269863,0,302,39825.6358217593,2009-01-12,15:15:35
39.813185,116.269836,0,296,39825.6358333333,2009-01-12,15:15:36
39.812914,116.269806,0,289,39825.6358449074,2009-01-12,15:15:37
39.812643,116.269778,0,284,39825.6358564815,2009-01-12,15:15:38
39.812374,116.269748,0,278,39825.6358680556,2009-01-12,15:15:39
39.812102,116.269716,0,271,39825.6358796296,2009-01-12,15:15:40
39.811825,116.269686,0,266,39825.6358912037,2009-01-12,15:15:41
39.81155,116.269654,0,260,39825.6359027778,2009-01-12,15:15:42
39.811269,116.269631,0,254,39825.6359143518,2009-01-12,15:15:43
39.810992,116.269609,0,249,39825.6359259259,2009-01-12,15:15:44
39.810715,116.26959,0,244,39825.6359375,2009-01-12,15:15:45
39.810435,116.269568,0,239,39825.6359490741,2009-01-12,15:15:46
39.81015,116.269545,0,235,39825.6359606481,2009-01-12,15:15:47
39.809863,116.269518,0,230,39825.6359722222,2009-01-12,15:15:48
39.809579,116.269491,0,226,39825.6359837963,2009-01-12,15:15:49
39.809294,116.269465,0,222,39825.6359953704,2009-01-12,15:15:50
39.809009,116.269441,0,219,39825.6360069444,2009-01-12,15:15:51
39.808728,116.269415,0,215,39825.6360185185,2009-01-12,15:15:52
39.808446,116.269389,0,211,39825.6360300926,2009-01-12,15:15:53
39.808165,116.26936,0,207,39825.6360416667,2009-01-12,15:15:54
39.807886,116.269329,0,204,39825.6360532407,2009-01-12,15:15:55
39.807603,116.269297,0,201,39825.6360648148,2009-01-12,15:15:56
39.80732,116.269266,0,197,39825.6360763889,2009-01-12,15:15:57
39.807031,116.269237,0,192,39825.636087963,2009-01-12,15:15:58
39.806745,116.269214,0,186,39825.636099537,2009-01-12,15:15:59
39.806456,116.269191,0,181,39825.6361111111,2009-01-12,15:16:00
39.806163,116.269168,0,176,39825.6361226852,2009-01-12,15:16:01
39.805868,116.269152,0,172,39825.6361342593,2009-01-12,15:16:02
39.805569,116.269137,0,168,39825.6361458333,2009-01-12,15:16:03
39.805271,116.269128,0,163,39825.6361574074,2009-01-12,15:16:04
39.804976,116.269113,0,160,39825.6361689815,2009-01-12,15:16:05
39.804681,116.269097,0,158,39825.6361805556,2009-01-12,15:16:06
39.804393,116.269075,0,156,39825.6361921296,2009-01-12,15:16:07
39.804105,116.269048,0,155,39825.6362037037,2009-01-12,15:16:08
39.803818,116.26902,0,153,39825.6362152778,2009-01-12,15:16:09
39.803534,116.268994,0,151,39825.6362268519,2009-01-12,15:16:10
39.803248,116.268968,0,149,39825.6362384259,2009-01-12,15:16:11
39.802964,116.268941,0,147,39825.63625,2009-01-12,15:16:12
39.802684,116.268914,0,145,39825.6362615741,2009-01-12,15:16:13
39.8024,116.268889,0,145,39825.6362731481,2009-01-12,15:16:14
39.802115,116.268866,0,144,39825.6362847222,2009-01-12,15:16:15
39.801834,116.268848,0,143,39825.6362962963,2009-01-12,15:16:16
39.801545,116.268829,0,142,39825.6363078704,2009-01-12,15:16:17
39.801252,116.268811,0,140,39825.6363194444,2009-01-12,15:16:18
39.800959,116.268797,0,138,39825.6363310185,2009-01-12,15:16:19
39.800666,116.268779,0,136,39825.6363425926,2009-01-12,15:16:20
39.800372,116.268762,0,134,39825.6363541667,2009-01-12,15:16:21
39.80008,116.268748,0,132,39825.6363657407,2009-01-12,15:16:22
39.799793,116.268729,0,130,39825.6363773148,2009-01-12,15:16:23
39.799507,116.268708,0,127,39825.6363888889,2009-01-12,15:16:24
39.799223,116.26869,0,125,39825.636400463,2009-01-12,15:16:25
39.798938,116.268674,0,124,39825.636412037,2009-01-12,15:16:26
39.798657,116.268656,0,122,39825.6364236111,2009-01-12,15:16:27
39.79838,116.268636,0,121,39825.6364351852,2009-01-12,15:16:28
39.798097,116.268613,0,119,39825.6364467593,2009-01-12,15:16:29
39.797815,116.26859,0,117,39825.6364583333,2009-01-12,15:16:30
39.797531,116.268566,0,115,39825.6364699074,2009-01-12,15:16:31
39.797247,116.268544,0,113,39825.6364814815,2009-01-12,15:16:32
39.796964,116.268523,0,111,39825.6364930556,2009-01-12,15:16:33
39.796688,116.268497,0,107,39825.6365046296,2009-01-12,15:16:34
39.796412,116.268476,0,103,39825.6365162037,2009-01-12,15:16:35
39.796152,116.268451,0,100,39825.6365277778,2009-01-12,15:16:36
39.795893,116.268422,0,97,39825.6365393519,2009-01-12,15:16:37
39.795634,116.268385,0,93,39825.6365509259,2009-01-12,15:16:38
39.795376,116.268345,0,91,39825.6365625,2009-01-12,15:16:39
39.795107,116.268316,0,88,39825.6365740741,2009-01-12,15:16:40
39.794837,116.268286,0,85,39825.6365856482,2009-01-12,15:16:41
39.794552,116.268266,0,81,39825.6365972222,2009-01-12,15:16:42
39.794273,116.268247,0,79,39825.6366087963,2009-01-12,15:16:43
39.793999,116.268228,0,76,39825.6366203704,2009-01-12,15:16:44
39.793715,116.268215,0,73,39825.6366319444,2009-01-12,15:16:45
39.793438,116.268202,0,71,39825.6366435185,2009-01-12,15:16:46
39.793166,116.268192,0,69,39825.6366550926,2009-01-12,15:16:47
39.792885,116.268191,0,67,39825.6366666667,2009-01-12,15:16:48
39.792606,116.268194,0,66,39825.6366782407,2009-01-12,15:16:49
39.792355,116.268183,0,64,39825.6366898148,2009-01-12,15:16:50
39.792106,116.268178,0,63,39825.6367013889,2009-01-12,15:16:51
39.791823,116.268201,0,61,39825.636712963,2009-01-12,15:16:52
39.791506,116.268246,0,59,39825.636724537,2009-01-12,15:16:53
39.791207,116.268284,0,59,39825.6367361111,2009-01-12,15:16:54
39.790906,116.268317,0,59,39825.6367476852,2009-01-12,15:16:55
39.79061,116.268352,0,59,39825.6367592593,2009-01-12,15:16:56
39.790316,116.268388,0,60,39825.6367708333,2009-01-12,15:16:57
39.790029,116.268418,0,60,39825.6367824074,2009-01-12,15:16:58
39.789776,116.268437,0,62,39825.6367939815,2009-01-12,15:16:59
39.789488,116.268472,0,63,39825.6368055556,2009-01-12,15:17:00
39.789217,116.268502,0,65,39825.6368171296,2009-01-12,15:17:01
39.78893,116.26854,0,66,39825.6368287037,2009-01-12,15:17:02
39.788662,116.268569,0,68,39825.6368402778,2009-01-12,15:17:03
39.788399,116.268595,0,69,39825.6368518519,2009-01-12,15:17:04
39.78813,116.268627,0,71,39825.6368634259,2009-01-12,15:17:05
39.78785,116.268658,0,72,39825.636875,2009-01-12,15:17:06
39.78758,116.268684,0,74,39825.6368865741,2009-01-12,15:17:07
39.78729,116.268718,0,75,39825.6368981482,2009-01-12,15:17:08
39.787,116.26875,0,76,39825.6369097222,2009-01-12,15:17:09
39.786721,116.268782,0,77,39825.6369212963,2009-01-12,15:17:10
39.786447,116.268813,0,78,39825.6369328704,2009-01-12,15:17:11
39.786156,116.268848,0,79,39825.6369444444,2009-01-12,15:17:12
39.785868,116.268892,0,79,39825.6369560185,2009-01-12,15:17:13
39.785569,116.268947,0,79,39825.6369675926,2009-01-12,15:17:14
39.785275,116.268993,0,79,39825.6369791667,2009-01-12,15:17:15
39.784979,116.269041,0,79,39825.6369907407,2009-01-12,15:17:16
39.784677,116.269093,0,79,39825.6370023148,2009-01-12,15:17:17
39.784365,116.26915,0,78,39825.6370138889,2009-01-12,15:17:18
39.784076,116.269199,0,78,39825.637025463,2009-01-12,15:17:19
39.783785,116.269258,0,79,39825.637037037,2009-01-12,15:17:20
39.783494,116.269315,0,80,39825.6370486111,2009-01-12,15:17:21
39.783209,116.269371,0,81,39825.6370601852,2009-01-12,15:17:22
39.782921,116.269431,0,82,39825.6370717593,2009-01-12,15:17:23
39.782621,116.269534,0,84,39825.6370833333,2009-01-12,15:17:24
39.782335,116.269595,0,86,39825.6370949074,2009-01-12,15:17:25
39.782065,116.269653,0,88,39825.6371064815,2009-01-12,15:17:26
39.781792,116.269713,0,89,39825.6371180556,2009-01-12,15:17:27
39.781518,116.269777,0,90,39825.6371296296,2009-01-12,15:17:28
39.78124,116.269846,0,91,39825.6371412037,2009-01-12,15:17:29
39.78096,116.26992,0,92,39825.6371527778,2009-01-12,15:17:30
39.780678,116.269996,0,93,39825.6371643519,2009-01-12,15:17:31
39.780397,116.270075,0,94,39825.6371759259,2009-01-12,15:17:32
39.780115,116.270156,0,95,39825.6371875,2009-01-12,15:17:33
39.779832,116.270239,0,96,39825.6371990741,2009-01-12,15:17:34
39.779553,116.270324,0,96,39825.6372106481,2009-01-12,15:17:35
39.779274,116.270411,0,97,39825.6372222222,2009-01-12,15:17:36
39.778992,116.270499,0,98,39825.6372337963,2009-01-12,15:17:37
39.778709,116.270588,0,98,39825.6372453704,2009-01-12,15:17:38
39.778424,116.27068,0,99,39825.6372569444,2009-01-12,15:17:39
39.778139,116.270773,0,100,39825.6372685185,2009-01-12,15:17:40
39.777853,116.270869,0,101,39825.6372800926,2009-01-12,15:17:41
39.777579,116.270963,0,101,39825.6372916667,2009-01-12,15:17:42
39.777304,116.271061,0,102,39825.6373032407,2009-01-12,15:17:43
39.77703,116.271162,0,103,39825.6373148148,2009-01-12,15:17:44
39.776755,116.271267,0,104,39825.6373263889,2009-01-12,15:17:45
39.776479,116.271375,0,105,39825.637337963,2009-01-12,15:17:46
39.776202,116.271483,0,106,39825.637349537,2009-01-12,15:17:47
39.775934,116.271599,0,107,39825.6373611111,2009-01-12,15:17:48
39.775666,116.271718,0,108,39825.6373726852,2009-01-12,15:17:49
39.775405,116.271835,0,109,39825.6373842593,2009-01-12,15:17:50
39.775145,116.271954,0,111,39825.6373958333,2009-01-12,15:17:51
39.774884,116.272073,0,112,39825.6374074074,2009-01-12,15:17:52
39.774631,116.272191,0,114,39825.6374189815,2009-01-12,15:17:53
39.774379,116.27231,0,116,39825.6374305556,2009-01-12,15:17:54
39.774121,116.272435,0,118,39825.6374421296,2009-01-12,15:17:55
39.773864,116.272561,0,120,39825.6374537037,2009-01-12,15:17:56
39.773606,116.272687,0,122,39825.6374652778,2009-01-12,15:17:57
39.77334,116.27282,0,124,39825.6374768519,2009-01-12,15:17:58
39.773072,116.272953,0,126,39825.6374884259,2009-01-12,15:17:59
39.772816,116.273094,0,128,39825.6375,2009-01-12,15:18:00
39.772575,116.273251,0,130,39825.6375115741,2009-01-12,15:18:01
39.77234,116.273416,0,132,39825.6375231481,2009-01-12,15:18:02
39.772143,116.27358,0,134,39825.6375347222,2009-01-12,15:18:03
39.771923,116.273757,0,135,39825.6375462963,2009-01-12,15:18:04
39.771693,116.273945,0,137,39825.6375578704,2009-01-12,15:18:05
39.771503,116.27413,0,139,39825.6375694444,2009-01-12,15:18:06
39.771312,116.274319,0,141,39825.6375810185,2009-01-12,15:18:07
39.771123,116.274508,0,143,39825.6375925926,2009-01-12,15:18:08
39.770934,116.274701,0,144,39825.6376041667,2009-01-12,15:18:09
39.770711,116.274901,0,145,39825.6376157407,2009-01-12,15:18:10
39.770563,116.275085,0,147,39825.6376273148,2009-01-12,15:18:11
39.77041,116.275264,0,148,39825.6376388889,2009-01-12,15:18:12
39.770231,116.275447,0,149,39825.637650463,2009-01-12,15:18:13
39.770019,116.275638,0,150,39825.637662037,2009-01-12,15:18:14
39.769804,116.275832,0,151,39825.6376736111,2009-01-12,15:18:15
39.769628,116.276052,0,153,39825.6376851852,2009-01-12,15:18:16
39.769413,116.276278,0,153,39825.6376967593,2009-01-12,15:18:17
39.769194,116.276506,0,153,39825.6377083333,2009-01-12,15:18:18
39.76898,116.276754,0,153,39825.6377199074,2009-01-12,15:18:19
39.76876,116.277001,0,154,39825.6377314815,2009-01-12,15:18:20
39.768541,116.277255,0,153,39825.6377430556,2009-01-12,15:18:21
39.768317,116.277509,0,153,39825.6377546296,2009-01-12,15:18:22
39.76809,116.277763,0,153,39825.6377662037,2009-01-12,15:18:23
39.767878,116.278074,0,154,39825.6377777778,2009-01-12,15:18:24
39.767678,116.278359,0,155,39825.6377893519,2009-01-12,15:18:25
39.767488,116.278661,0,157,39825.6378009259,2009-01-12,15:18:26
39.767275,116.278848,0,158,39825.6378125,2009-01-12,15:18:27
39.767074,116.279157,0,160,39825.6378240741,2009-01-12,15:18:28
39.766858,116.279349,0,161,39825.6378356481,2009-01-12,15:18:29
39.76664,116.279543,0,163,39825.6378472222,2009-01-12,15:18:30
39.766424,116.279735,0,165,39825.6378587963,2009-01-12,15:18:31
39.766211,116.279925,0,167,39825.6378703704,2009-01-12,15:18:32
39.765999,116.280115,0,169,39825.6378819444,2009-01-12,15:18:33
39.765791,116.280294,0,171,39825.6378935185,2009-01-12,15:18:34
39.765563,116.280497,0,173,39825.6379050926,2009-01-12,15:18:35
39.765333,116.280702,0,174,39825.6379166667,2009-01-12,15:18:36
39.765114,116.280898,0,176,39825.6379282407,2009-01-12,15:18:37
39.764889,116.2811,0,178,39825.6379398148,2009-01-12,15:18:38
39.76469,116.281276,0,179,39825.6379513889,2009-01-12,15:18:39
39.764479,116.281471,0,181,39825.637962963,2009-01-12,15:18:40
39.764263,116.281668,0,182,39825.637974537,2009-01-12,15:18:41
39.764059,116.281853,0,184,39825.6379861111,2009-01-12,15:18:42
39.763851,116.282042,0,185,39825.6379976852,2009-01-12,15:18:43
39.763643,116.282232,0,187,39825.6380092593,2009-01-12,15:18:44
39.763432,116.282419,0,188,39825.6380208333,2009-01-12,15:18:45
39.763223,116.282614,0,190,39825.6380324074,2009-01-12,15:18:46
39.763014,116.282811,0,192,39825.6380439815,2009-01-12,15:18:47
39.7628,116.283012,0,193,39825.6380555556,2009-01-12,15:18:48
39.761456,116.286361,0,200,39825.6380902778,2009-01-12,15:18:51
39.761174,116.286867,0,203,39825.6381018519,2009-01-12,15:18:52
39.760962,116.287099,0,204,39825.6381134259,2009-01-12,15:18:53
39.760748,116.287343,0,206,39825.638125,2009-01-12,15:18:54
39.760537,116.287594,0,208,39825.6381365741,2009-01-12,15:18:55
39.760325,116.287847,0,210,39825.6381481481,2009-01-12,15:18:56
39.76011,116.288101,0,211,39825.6381597222,2009-01-12,15:18:57
39.759893,116.288355,0,213,39825.6381712963,2009-01-12,15:18:58
39.759676,116.288608,0,215,39825.6381828704,2009-01-12,15:18:59
39.759465,116.288863,0,217,39825.6381944444,2009-01-12,15:19:00
39.759266,116.289157,0,219,39825.6382060185,2009-01-12,15:19:01
39.758995,116.289631,0,223,39825.6382175926,2009-01-12,15:19:02
39.75876,116.289981,0,226,39825.6382291667,2009-01-12,15:19:03
39.758544,116.290291,0,229,39825.6382407407,2009-01-12,15:19:04
39.75831,116.29058,0,232,39825.6382523148,2009-01-12,15:19:05
39.758076,116.290865,0,235,39825.6382638889,2009-01-12,15:19:06
39.75784,116.291149,0,237,39825.638275463,2009-01-12,15:19:07
39.757602,116.291429,0,240,39825.638287037,2009-01-12,15:19:08
39.757365,116.291708,0,243,39825.6382986111,2009-01-12,15:19:09
39.757128,116.291982,0,246,39825.6383101852,2009-01-12,15:19:10
39.756898,116.292254,0,249,39825.6383217593,2009-01-12,15:19:11
39.756669,116.292525,0,252,39825.6383333333,2009-01-12,15:19:12
39.756445,116.292792,0,254,39825.6383449074,2009-01-12,15:19:13
39.756223,116.293056,0,257,39825.6383564815,2009-01-12,15:19:14
39.756003,116.293319,0,260,39825.6383680556,2009-01-12,15:19:15
39.75578,116.293584,0,263,39825.6383796296,2009-01-12,15:19:16
39.755559,116.293846,0,266,39825.6383912037,2009-01-12,15:19:17
39.755332,116.294111,0,268,39825.6384027778,2009-01-12,15:19:18
39.755109,116.294374,0,271,39825.6384143519,2009-01-12,15:19:19
39.754887,116.294635,0,273,39825.6384259259,2009-01-12,15:19:20
39.754662,116.294897,0,276,39825.6384375,2009-01-12,15:19:21
39.754466,116.295146,0,280,39825.6384490741,2009-01-12,15:19:22
39.754277,116.295388,0,284,39825.6384606481,2009-01-12,15:19:23
39.754086,116.295629,0,289,39825.6384722222,2009-01-12,15:19:24
39.753887,116.29587,0,294,39825.6384837963,2009-01-12,15:19:25
39.753691,116.296107,0,299,39825.6384953704,2009-01-12,15:19:26
39.753488,116.296346,0,303,39825.6385069444,2009-01-12,15:19:27
39.753287,116.296582,0,308,39825.6385185185,2009-01-12,15:19:28
39.753078,116.296821,0,312,39825.6385300926,2009-01-12,15:19:29
39.752868,116.29706,0,317,39825.6385416667,2009-01-12,15:19:30
39.752662,116.297297,0,322,39825.6385532407,2009-01-12,15:19:31
39.752456,116.297534,0,327,39825.6385648148,2009-01-12,15:19:32
39.752242,116.297772,0,331,39825.6385763889,2009-01-12,15:19:33
39.752034,116.298009,0,335,39825.638587963,2009-01-12,15:19:34
39.751823,116.298248,0,340,39825.638599537,2009-01-12,15:19:35
39.751613,116.298486,0,345,39825.6386111111,2009-01-12,15:19:36
39.751398,116.298723,0,349,39825.6386226852,2009-01-12,15:19:37
39.751184,116.298955,0,353,39825.6386342593,2009-01-12,15:19:38
39.750972,116.299183,0,357,39825.6386458333,2009-01-12,15:19:39
39.750751,116.299408,0,359,39825.6386574074,2009-01-12,15:19:40
39.750529,116.299631,0,361,39825.6386689815,2009-01-12,15:19:41
39.750305,116.299855,0,363,39825.6386805556,2009-01-12,15:19:42
39.750083,116.300075,0,365,39825.6386921296,2009-01-12,15:19:43
39.749856,116.300294,0,367,39825.6387037037,2009-01-12,15:19:44
39.749619,116.300506,0,367,39825.6387152778,2009-01-12,15:19:45
39.749376,116.300716,0,365,39825.6387268519,2009-01-12,15:19:46
39.749119,116.300913,0,359,39825.6387384259,2009-01-12,15:19:47
39.748867,116.301091,0,355,39825.63875,2009-01-12,15:19:48
39.748614,116.301266,0,354,39825.6387615741,2009-01-12,15:19:49
39.748351,116.301426,0,346,39825.6387731481,2009-01-12,15:19:50
39.748095,116.301597,0,347,39825.6387847222,2009-01-12,15:19:51
39.747828,116.30176,0,341,39825.6387962963,2009-01-12,15:19:52
39.747573,116.301931,0,337,39825.6388078704,2009-01-12,15:19:53
39.747309,116.30211,0,332,39825.6388194444,2009-01-12,15:19:54
39.747034,116.30229,0,326,39825.6388310185,2009-01-12,15:19:55
39.74676,116.302469,0,321,39825.6388425926,2009-01-12,15:19:56
39.746494,116.302644,0,317,39825.6388541667,2009-01-12,15:19:57
39.746239,116.302814,0,313,39825.6388657407,2009-01-12,15:19:58
39.745987,116.30299,0,310,39825.6388773148,2009-01-12,15:19:59
39.745736,116.303155,0,305,39825.6388888889,2009-01-12,15:20:00
39.745479,116.303324,0,303,39825.638900463,2009-01-12,15:20:01
39.745225,116.303485,0,301,39825.638912037,2009-01-12,15:20:02
39.744965,116.303645,0,298,39825.6389236111,2009-01-12,15:20:03
39.744719,116.303801,0,295,39825.6389351852,2009-01-12,15:20:04
39.744465,116.303958,0,292,39825.6389467593,2009-01-12,15:20:05
39.744209,116.304121,0,291,39825.6389583333,2009-01-12,15:20:06
39.74395,116.304295,0,289,39825.6389699074,2009-01-12,15:20:07
39.743693,116.304473,0,289,39825.6389814815,2009-01-12,15:20:08
39.743433,116.304648,0,288,39825.6389930556,2009-01-12,15:20:09
39.743176,116.304818,0,287,39825.6390046296,2009-01-12,15:20:10
39.742923,116.304991,0,287,39825.6390162037,2009-01-12,15:20:11
39.742663,116.305164,0,286,39825.6390277778,2009-01-12,15:20:12
39.742402,116.305337,0,286,39825.6390393519,2009-01-12,15:20:13
39.742136,116.30551,0,286,39825.6390509259,2009-01-12,15:20:14
39.741865,116.305685,0,287,39825.6390625,2009-01-12,15:20:15
39.741595,116.305857,0,287,39825.6390740741,2009-01-12,15:20:16
39.741334,116.306025,0,288,39825.6390856481,2009-01-12,15:20:17
39.741074,116.306194,0,288,39825.6390972222,2009-01-12,15:20:18
39.740809,116.306366,0,288,39825.6391087963,2009-01-12,15:20:19
39.740547,116.306539,0,288,39825.6391203704,2009-01-12,15:20:20
39.740282,116.306715,0,285,39825.6391319444,2009-01-12,15:20:21
39.740022,116.306893,0,282,39825.6391435185,2009-01-12,15:20:22
39.739755,116.307081,0,280,39825.6391550926,2009-01-12,15:20:23
39.739484,116.307272,0,278,39825.6391666667,2009-01-12,15:20:24
39.739209,116.307469,0,276,39825.6391782407,2009-01-12,15:20:25
39.738931,116.307668,0,274,39825.6391898148,2009-01-12,15:20:26
39.73865,116.307874,0,272,39825.6392013889,2009-01-12,15:20:27
39.738373,116.308077,0,270,39825.639212963,2009-01-12,15:20:28
39.738094,116.308285,0,267,39825.639224537,2009-01-12,15:20:29
39.737833,116.308475,0,264,39825.6392361111,2009-01-12,15:20:30
39.737572,116.308653,0,262,39825.6392476852,2009-01-12,15:20:31
39.737308,116.308834,0,260,39825.6392592593,2009-01-12,15:20:32
39.737045,116.309024,0,258,39825.6392708333,2009-01-12,15:20:33
39.736777,116.309223,0,256,39825.6392824074,2009-01-12,15:20:34
39.736511,116.309416,0,254,39825.6392939815,2009-01-12,15:20:35
39.73625,116.309622,0,252,39825.6393055556,2009-01-12,15:20:36
39.735988,116.309821,0,251,39825.6393171296,2009-01-12,15:20:37
39.735723,116.310022,0,250,39825.6393287037,2009-01-12,15:20:38
39.735459,116.310221,0,249,39825.6393402778,2009-01-12,15:20:39
39.735183,116.310434,0,248,39825.6393518519,2009-01-12,15:20:40
39.734899,116.310652,0,246,39825.6393634259,2009-01-12,15:20:41
39.734627,116.310853,0,245,39825.639375,2009-01-12,15:20:42
39.734352,116.311044,0,246,39825.6393865741,2009-01-12,15:20:43
39.734093,116.311229,0,247,39825.6393981481,2009-01-12,15:20:44
39.733822,116.311418,0,248,39825.6394097222,2009-01-12,15:20:45
39.733549,116.311614,0,249,39825.6394212963,2009-01-12,15:20:46
39.733279,116.31181,0,249,39825.6394328704,2009-01-12,15:20:47
39.733017,116.311996,0,249,39825.6394444444,2009-01-12,15:20:48
39.732764,116.31218,0,249,39825.6394560185,2009-01-12,15:20:49
39.732513,116.312362,0,249,39825.6394675926,2009-01-12,15:20:50
39.732274,116.31249,0,248,39825.6394791667,2009-01-12,15:20:51
39.732029,116.312631,0,247,39825.6394907407,2009-01-12,15:20:52
39.731852,116.312541,0,243,39825.6395023148,2009-01-12,15:20:53
39.73164,116.31256,0,239,39825.6395138889,2009-01-12,15:20:54
39.731386,116.312724,0,239,39825.639525463,2009-01-12,15:20:55
39.73112,116.312908,0,236,39825.639537037,2009-01-12,15:20:56
39.730877,116.313075,0,237,39825.6395486111,2009-01-12,15:20:57
39.730641,116.313244,0,236,39825.6395601852,2009-01-12,15:20:58
39.730412,116.313402,0,235,39825.6395717593,2009-01-12,15:20:59
39.730232,116.313397,0,232,39825.6395833333,2009-01-12,15:21:00
39.730025,116.313497,0,231,39825.6395949074,2009-01-12,15:21:01
39.729802,116.313639,0,231,39825.6396064815,2009-01-12,15:21:02
39.729576,116.313811,0,231,39825.6396180556,2009-01-12,15:21:03
39.729343,116.313998,0,231,39825.6396296296,2009-01-12,15:21:04
39.729103,116.314193,0,231,39825.6396412037,2009-01-12,15:21:05
39.72887,116.314393,0,230,39825.6396527778,2009-01-12,15:21:06
39.728646,116.314594,0,229,39825.6396643519,2009-01-12,15:21:07
39.728421,116.3148,0,229,39825.6396759259,2009-01-12,15:21:08
39.728201,116.315009,0,229,39825.6396875,2009-01-12,15:21:09
39.72798,116.315221,0,230,39825.6396990741,2009-01-12,15:21:10
39.727763,116.315432,0,231,39825.6397106481,2009-01-12,15:21:11
39.727552,116.315649,0,232,39825.6397222222,2009-01-12,15:21:12
39.727345,116.31587,0,233,39825.6397337963,2009-01-12,15:21:13
39.727138,116.316094,0,233,39825.6397453704,2009-01-12,15:21:14
39.726934,116.316318,0,234,39825.6397569444,2009-01-12,15:21:15
39.726731,116.31654,0,235,39825.6397685185,2009-01-12,15:21:16
39.726529,116.316766,0,236,39825.6397800926,2009-01-12,15:21:17
39.726327,116.316993,0,237,39825.6397916667,2009-01-12,15:21:18
39.726126,116.317219,0,238,39825.6398032407,2009-01-12,15:21:19
39.725926,116.317444,0,239,39825.6398148148,2009-01-12,15:21:20
39.725726,116.317667,0,240,39825.6398263889,2009-01-12,15:21:21
39.725525,116.31789,0,240,39825.639837963,2009-01-12,15:21:22
39.725323,116.318114,0,241,39825.639849537,2009-01-12,15:21:23
39.725121,116.318337,0,242,39825.6398611111,2009-01-12,15:21:24
39.72492,116.318559,0,243,39825.6398726852,2009-01-12,15:21:25
39.724704,116.31881,0,244,39825.6398842593,2009-01-12,15:21:26
39.724493,116.319059,0,245,39825.6398958333,2009-01-12,15:21:27
39.72428,116.319305,0,247,39825.6399074074,2009-01-12,15:21:28
39.724049,116.319579,0,249,39825.6399189815,2009-01-12,15:21:29
39.723822,116.319846,0,251,39825.6399305556,2009-01-12,15:21:30
39.723586,116.320119,0,253,39825.6399421296,2009-01-12,15:21:31
39.723356,116.320387,0,255,39825.6399537037,2009-01-12,15:21:32
39.723095,116.32068,0,254,39825.6399652778,2009-01-12,15:21:33
39.722822,116.320998,0,253,39825.6399768519,2009-01-12,15:21:34
39.722584,116.32128,0,255,39825.6399884259,2009-01-12,15:21:35
39.72232,116.321571,0,253,39825.64,2009-01-12,15:21:36
39.722063,116.321854,0,252,39825.6400115741,2009-01-12,15:21:37
39.721813,116.32213,0,251,39825.6400231481,2009-01-12,15:21:38
39.721566,116.322404,0,251,39825.6400347222,2009-01-12,15:21:39
39.721324,116.322674,0,250,39825.6400462963,2009-01-12,15:21:40
39.721086,116.322941,0,250,39825.6400578704,2009-01-12,15:21:41
39.72085,116.323204,0,249,39825.6400694444,2009-01-12,15:21:42
39.720624,116.323465,0,249,39825.6400810185,2009-01-12,15:21:43
39.720399,116.323727,0,248,39825.6400925926,2009-01-12,15:21:44
39.720175,116.323988,0,248,39825.6401041667,2009-01-12,15:21:45
39.719953,116.324246,0,248,39825.6401157407,2009-01-12,15:21:46
39.719731,116.324499,0,247,39825.6401273148,2009-01-12,15:21:47
39.719508,116.32475,0,247,39825.6401388889,2009-01-12,15:21:48
39.719285,116.324999,0,248,39825.640150463,2009-01-12,15:21:49
39.71906,116.325246,0,249,39825.640162037,2009-01-12,15:21:50
39.718837,116.325491,0,250,39825.6401736111,2009-01-12,15:21:51
39.718612,116.325737,0,251,39825.6401851852,2009-01-12,15:21:52
39.718389,116.325979,0,254,39825.6401967593,2009-01-12,15:21:53
39.718165,116.326221,0,256,39825.6402083333,2009-01-12,15:21:54
39.71794,116.326462,0,259,39825.6402199074,2009-01-12,15:21:55
39.717716,116.326705,0,262,39825.6402314815,2009-01-12,15:21:56
39.717492,116.326947,0,264,39825.6402430556,2009-01-12,15:21:57
39.717271,116.327189,0,267,39825.6402546296,2009-01-12,15:21:58
39.717047,116.327432,0,269,39825.6402662037,2009-01-12,15:21:59
39.716824,116.327677,0,271,39825.6402777778,2009-01-12,15:22:00
39.716604,116.327925,0,274,39825.6402893519,2009-01-12,15:22:01
39.716387,116.328167,0,277,39825.6403009259,2009-01-12,15:22:02
39.716174,116.328409,0,279,39825.6403125,2009-01-12,15:22:03
39.715962,116.328649,0,281,39825.6403240741,2009-01-12,15:22:04
39.715748,116.328889,0,283,39825.6403356481,2009-01-12,15:22:05
39.715538,116.329126,0,285,39825.6403472222,2009-01-12,15:22:06
39.715318,116.329372,0,288,39825.6403587963,2009-01-12,15:22:07
39.715096,116.32962,0,292,39825.6403703704,2009-01-12,15:22:08
39.714882,116.32986,0,294,39825.6403819444,2009-01-12,15:22:09
39.714665,116.330102,0,297,39825.6403935185,2009-01-12,15:22:10
39.714448,116.330346,0,299,39825.6404050926,2009-01-12,15:22:11
39.714232,116.330591,0,303,39825.6404166667,2009-01-12,15:22:12
39.714017,116.330835,0,306,39825.6404282407,2009-01-12,15:22:13
39.713802,116.331082,0,310,39825.6404398148,2009-01-12,15:22:14
39.713575,116.331339,0,313,39825.6404513889,2009-01-12,15:22:15
39.713345,116.331596,0,317,39825.640462963,2009-01-12,15:22:16
39.713112,116.331855,0,322,39825.640474537,2009-01-12,15:22:17
39.712875,116.332116,0,325,39825.6404861111,2009-01-12,15:22:18
39.712642,116.332383,0,329,39825.6404976852,2009-01-12,15:22:19
39.712409,116.332645,0,332,39825.6405092593,2009-01-12,15:22:20
39.712174,116.332908,0,335,39825.6405208333,2009-01-12,15:22:21
39.711935,116.333177,0,339,39825.6405324074,2009-01-12,15:22:22
39.711703,116.333436,0,343,39825.6405439815,2009-01-12,15:22:23
39.711473,116.3337,0,347,39825.6405555556,2009-01-12,15:22:24
39.711242,116.333965,0,350,39825.6405671296,2009-01-12,15:22:25
39.711008,116.33423,0,354,39825.6405787037,2009-01-12,15:22:26
39.710773,116.334497,0,358,39825.6405902778,2009-01-12,15:22:27
39.710538,116.334766,0,362,39825.6406018519,2009-01-12,15:22:28
39.710304,116.335042,0,366,39825.6406134259,2009-01-12,15:22:29
39.710071,116.335315,0,370,39825.640625,2009-01-12,15:22:30
39.709835,116.335588,0,375,39825.6406365741,2009-01-12,15:22:31
39.709596,116.335863,0,380,39825.6406481481,2009-01-12,15:22:32
39.709366,116.336126,0,384,39825.6406597222,2009-01-12,15:22:33
39.709134,116.336389,0,388,39825.6406712963,2009-01-12,15:22:34
39.708899,116.33665,0,391,39825.6406828704,2009-01-12,15:22:35
39.708666,116.336916,0,393,39825.6406944444,2009-01-12,15:22:36
39.708432,116.337184,0,396,39825.6407060185,2009-01-12,15:22:37
39.708202,116.337443,0,398,39825.6407175926,2009-01-12,15:22:38
39.707972,116.337706,0,399,39825.6407291667,2009-01-12,15:22:39
39.707751,116.337957,0,401,39825.6407407407,2009-01-12,15:22:40
39.707527,116.338206,0,402,39825.6407523148,2009-01-12,15:22:41
39.707305,116.338458,0,403,39825.6407638889,2009-01-12,15:22:42
39.707096,116.338692,0,404,39825.640775463,2009-01-12,15:22:43
39.706888,116.338928,0,405,39825.640787037,2009-01-12,15:22:44
39.706684,116.33916,0,406,39825.6407986111,2009-01-12,15:22:45
39.706477,116.339395,0,407,39825.6408101852,2009-01-12,15:22:46
39.706269,116.339629,0,408,39825.6408217593,2009-01-12,15:22:47
39.706052,116.339869,0,408,39825.6408333333,2009-01-12,15:22:48
39.705828,116.34011,0,409,39825.6408449074,2009-01-12,15:22:49
39.705599,116.340359,0,409,39825.6408564815,2009-01-12,15:22:50
39.705369,116.340607,0,410,39825.6408680556,2009-01-12,15:22:51
39.705137,116.340867,0,410,39825.6408796296,2009-01-12,15:22:52
39.704914,116.341115,0,411,39825.6408912037,2009-01-12,15:22:53
39.704692,116.341371,0,412,39825.6409027778,2009-01-12,15:22:54
39.704466,116.341631,0,413,39825.6409143518,2009-01-12,15:22:55
39.704252,116.341876,0,414,39825.6409259259,2009-01-12,15:22:56
39.704028,116.34214,0,416,39825.6409375,2009-01-12,15:22:57
39.703805,116.342403,0,418,39825.6409490741,2009-01-12,15:22:58
39.703583,116.342664,0,420,39825.6409606481,2009-01-12,15:22:59
39.703358,116.342932,0,422,39825.6409722222,2009-01-12,15:23:00
39.703133,116.343197,0,424,39825.6409837963,2009-01-12,15:23:01
39.702907,116.343463,0,426,39825.6409953704,2009-01-12,15:23:02
39.702682,116.343729,0,427,39825.6410069444,2009-01-12,15:23:03
39.702457,116.343996,0,429,39825.6410185185,2009-01-12,15:23:04
39.702231,116.34427,0,431,39825.6410300926,2009-01-12,15:23:05
39.702006,116.344543,0,433,39825.6410416667,2009-01-12,15:23:06
39.701774,116.344817,0,434,39825.6410532407,2009-01-12,15:23:07
39.701543,116.345087,0,436,39825.6410648148,2009-01-12,15:23:08
39.70131,116.345357,0,438,39825.6410763889,2009-01-12,15:23:09
39.701058,116.345649,0,439,39825.641087963,2009-01-12,15:23:10
39.700804,116.345933,0,438,39825.641099537,2009-01-12,15:23:11
39.700544,116.346222,0,436,39825.6411111111,2009-01-12,15:23:12
39.700282,116.346514,0,435,39825.6411226852,2009-01-12,15:23:13
39.700014,116.34681,0,433,39825.6411342593,2009-01-12,15:23:14
39.699763,116.34709,0,432,39825.6411458333,2009-01-12,15:23:15
39.699512,116.347368,0,431,39825.6411574074,2009-01-12,15:23:16
39.699256,116.347657,0,428,39825.6411689815,2009-01-12,15:23:17
39.699015,116.347931,0,428,39825.6411805556,2009-01-12,15:23:18
39.698736,116.34825,0,425,39825.6411921296,2009-01-12,15:23:19
39.698473,116.348554,0,424,39825.6412037037,2009-01-12,15:23:20
39.698222,116.348845,0,424,39825.6412152778,2009-01-12,15:23:21
39.697971,116.349137,0,425,39825.6412268518,2009-01-12,15:23:22
39.697725,116.349426,0,426,39825.6412384259,2009-01-12,15:23:23
39.697478,116.34972,0,428,39825.64125,2009-01-12,15:23:24
39.697235,116.350015,0,429,39825.6412615741,2009-01-12,15:23:25
39.696991,116.350317,0,431,39825.6412731481,2009-01-12,15:23:26
39.696745,116.350621,0,432,39825.6412847222,2009-01-12,15:23:27
39.696503,116.350928,0,434,39825.6412962963,2009-01-12,15:23:28
39.696255,116.351248,0,435,39825.6413078704,2009-01-12,15:23:29
39.696022,116.351537,0,433,39825.6413194444,2009-01-12,15:23:30
39.695767,116.351877,0,434,39825.6413310185,2009-01-12,15:23:31
39.69551,116.352224,0,435,39825.6413425926,2009-01-12,15:23:32
39.69525,116.352575,0,436,39825.6413541667,2009-01-12,15:23:33
39.69499,116.352931,0,436,39825.6413657407,2009-01-12,15:23:34
39.694736,116.353283,0,438,39825.6413773148,2009-01-12,15:23:35
39.694476,116.353645,0,439,39825.6413888889,2009-01-12,15:23:36
39.694208,116.35402,0,440,39825.641400463,2009-01-12,15:23:37
39.693942,116.354393,0,442,39825.641412037,2009-01-12,15:23:38
39.693675,116.354769,0,443,39825.6414236111,2009-01-12,15:23:39
39.693414,116.355132,0,441,39825.6414351852,2009-01-12,15:23:40
39.693156,116.355495,0,439,39825.6414467593,2009-01-12,15:23:41
39.692903,116.355854,0,439,39825.6414583333,2009-01-12,15:23:42
39.692643,116.356226,0,441,39825.6414699074,2009-01-12,15:23:43
39.692364,116.356629,0,442,39825.6414814815,2009-01-12,15:23:44
39.692092,116.357026,0,442,39825.6414930556,2009-01-12,15:23:45
39.691808,116.357427,0,443,39825.6415046296,2009-01-12,15:23:46
39.691526,116.357816,0,445,39825.6415162037,2009-01-12,15:23:47
39.691251,116.358201,0,443,39825.6415277778,2009-01-12,15:23:48
39.690975,116.358586,0,443,39825.6415393518,2009-01-12,15:23:49
39.690711,116.358959,0,442,39825.6415509259,2009-01-12,15:23:50
39.690454,116.359327,0,441,39825.6415625,2009-01-12,15:23:51
39.690196,116.359693,0,442,39825.6415740741,2009-01-12,15:23:52
39.690032,116.359944,0,441,39825.6415856481,2009-01-12,15:23:53
39.689859,116.360207,0,441,39825.6415972222,2009-01-12,15:23:54
39.68969,116.360464,0,440,39825.6416087963,2009-01-12,15:23:55
39.68952,116.360726,0,440,39825.6416203704,2009-01-12,15:23:56
39.689349,116.360985,0,440,39825.6416319444,2009-01-12,15:23:57
39.689176,116.36125,0,442,39825.6416435185,2009-01-12,15:23:58
39.688998,116.361526,0,444,39825.6416550926,2009-01-12,15:23:59
39.690193,116.360079,0,445,39825.6416898148,2009-01-12,15:24:02
39.690151,116.360231,0,446,39825.6417013889,2009-01-12,15:24:03
39.690059,116.360444,0,448,39825.641712963,2009-01-12,15:24:04
39.68995,116.360674,0,449,39825.641724537,2009-01-12,15:24:05
39.689815,116.360934,0,450,39825.6417361111,2009-01-12,15:24:06
39.689681,116.361217,0,451,39825.6417476852,2009-01-12,15:24:07
39.689563,116.361493,0,452,39825.6417592593,2009-01-12,15:24:08
39.689439,116.361774,0,453,39825.6417708333,2009-01-12,15:24:09
39.689304,116.362056,0,453,39825.6417824074,2009-01-12,15:24:10
39.689171,116.362334,0,454,39825.6417939815,2009-01-12,15:24:11
39.689031,116.362611,0,455,39825.6418055556,2009-01-12,15:24:12
39.688885,116.362886,0,456,39825.6418171296,2009-01-12,15:24:13
39.688735,116.363164,0,457,39825.6418287037,2009-01-12,15:24:14
39.688578,116.363441,0,458,39825.6418402778,2009-01-12,15:24:15
39.688419,116.363718,0,459,39825.6418518518,2009-01-12,15:24:16
39.688263,116.363995,0,460,39825.6418634259,2009-01-12,15:24:17
39.688113,116.364267,0,461,39825.641875,2009-01-12,15:24:18
39.687958,116.364541,0,463,39825.6418865741,2009-01-12,15:24:19
39.687819,116.364817,0,464,39825.6418981481,2009-01-12,15:24:20
39.687667,116.365098,0,465,39825.6419097222,2009-01-12,15:24:21
39.68752,116.365378,0,466,39825.6419212963,2009-01-12,15:24:22
39.687355,116.365658,0,467,39825.6419328704,2009-01-12,15:24:23
39.687175,116.365935,0,469,39825.6419444444,2009-01-12,15:24:24
39.687001,116.366212,0,470,39825.6419560185,2009-01-12,15:24:25
39.68681,116.366479,0,472,39825.6419675926,2009-01-12,15:24:26
39.686658,116.366734,0,473,39825.6419791667,2009-01-12,15:24:27
39.686492,116.366991,0,474,39825.6419907407,2009-01-12,15:24:28
39.686338,116.367244,0,476,39825.6420023148,2009-01-12,15:24:29
39.686172,116.367495,0,478,39825.6420138889,2009-01-12,15:24:30
39.685984,116.367745,0,479,39825.642025463,2009-01-12,15:24:31
39.685794,116.367995,0,480,39825.642037037,2009-01-12,15:24:32
39.685396,116.368239,0,474,39825.6420486111,2009-01-12,15:24:33
39.684808,116.368476,0,467,39825.6420601852,2009-01-12,15:24:34
39.684409,116.368727,0,462,39825.6420717593,2009-01-12,15:24:35
39.684088,116.368993,0,458,39825.6420833333,2009-01-12,15:24:36
39.683819,116.369254,0,455,39825.6420949074,2009-01-12,15:24:37
39.683556,116.369487,0,453,39825.6421064815,2009-01-12,15:24:38
39.683291,116.369717,0,450,39825.6421180556,2009-01-12,15:24:39
39.683054,116.369946,0,446,39825.6421296296,2009-01-12,15:24:40
39.682806,116.370155,0,445,39825.6421412037,2009-01-12,15:24:41
39.682574,116.370377,0,445,39825.6421527778,2009-01-12,15:24:42
39.682353,116.370619,0,442,39825.6421643518,2009-01-12,15:24:43
39.682121,116.370849,0,442,39825.6421759259,2009-01-12,15:24:44
39.681888,116.371085,0,442,39825.6421875,2009-01-12,15:24:45
39.681669,116.371331,0,439,39825.6421990741,2009-01-12,15:24:46
39.68144,116.371558,0,439,39825.6422106481,2009-01-12,15:24:47
39.681208,116.371794,0,439,39825.6422222222,2009-01-12,15:24:48
39.681001,116.372021,0,432,39825.6422337963,2009-01-12,15:24:49
39.680766,116.372263,0,432,39825.6422453704,2009-01-12,15:24:50
39.68053,116.372503,0,433,39825.6422569444,2009-01-12,15:24:51
39.680306,116.372752,0,427,39825.6422685185,2009-01-12,15:24:52
39.680066,116.372992,0,427,39825.6422800926,2009-01-12,15:24:53
39.679826,116.373231,0,428,39825.6422916667,2009-01-12,15:24:54
39.679595,116.373483,0,422,39825.6423032407,2009-01-12,15:24:55
39.679357,116.373723,0,423,39825.6423148148,2009-01-12,15:24:56
39.679122,116.373961,0,423,39825.6423263889,2009-01-12,15:24:57
39.678883,116.374217,0,418,39825.642337963,2009-01-12,15:24:58
39.678641,116.37446,0,419,39825.642349537,2009-01-12,15:24:59
39.678406,116.374705,0,419,39825.6423611111,2009-01-12,15:25:00
39.678181,116.374963,0,414,39825.6423726852,2009-01-12,15:25:01
39.677959,116.375206,0,414,39825.6423842593,2009-01-12,15:25:02
39.677755,116.375455,0,415,39825.6423958333,2009-01-12,15:25:03
39.677555,116.375716,0,410,39825.6424074074,2009-01-12,15:25:04
39.677356,116.375978,0,411,39825.6424189815,2009-01-12,15:25:05
39.67716,116.376249,0,413,39825.6424305556,2009-01-12,15:25:06
39.676992,116.376573,0,411,39825.6424421296,2009-01-12,15:25:07
39.676798,116.376851,0,413,39825.6424537037,2009-01-12,15:25:08
39.676614,116.377133,0,416,39825.6424652778,2009-01-12,15:25:09
39.67644,116.377437,0,416,39825.6424768518,2009-01-12,15:25:10
39.676257,116.377728,0,415,39825.6424884259,2009-01-12,15:25:11
39.67607,116.378022,0,415,39825.6425,2009-01-12,15:25:12
39.675885,116.37833,0,416,39825.6425115741,2009-01-12,15:25:13
39.675698,116.378625,0,418,39825.6425231481,2009-01-12,15:25:14
39.67551,116.378926,0,420,39825.6425347222,2009-01-12,15:25:15
39.675323,116.379236,0,425,39825.6425462963,2009-01-12,15:25:16
39.675136,116.379549,0,431,39825.6425578704,2009-01-12,15:25:17
39.674948,116.379866,0,438,39825.6425694444,2009-01-12,15:25:18
39.674768,116.380236,0,444,39825.6425810185,2009-01-12,15:25:19
39.674579,116.380589,0,449,39825.6425925926,2009-01-12,15:25:20
39.674399,116.380934,0,455,39825.6426041667,2009-01-12,15:25:21
39.674236,116.381327,0,458,39825.6426157407,2009-01-12,15:25:22
39.674067,116.381715,0,465,39825.6426273148,2009-01-12,15:25:23
39.673895,116.382068,0,466,39825.6426388889,2009-01-12,15:25:24
39.673723,116.382421,0,468,39825.642650463,2009-01-12,15:25:25
39.673551,116.382809,0,477,39825.642662037,2009-01-12,15:25:26
39.67338,116.38319,0,486,39825.6426736111,2009-01-12,15:25:27
39.673206,116.383571,0,497,39825.6426851852,2009-01-12,15:25:28
39.673028,116.38395,0,508,39825.6426967593,2009-01-12,15:25:29
39.672848,116.384335,0,519,39825.6427083333,2009-01-12,15:25:30
39.672666,116.384718,0,531,39825.6427199074,2009-01-12,15:25:31
39.672485,116.385038,0,545,39825.6427314815,2009-01-12,15:25:32
39.672299,116.385357,0,560,39825.6427430556,2009-01-12,15:25:33
39.672125,116.385685,0,563,39825.6427546296,2009-01-12,15:25:34
39.671957,116.386026,0,565,39825.6427662037,2009-01-12,15:25:35
39.671805,116.3864,0,566,39825.6427777778,2009-01-12,15:25:36
39.671638,116.38676,0,570,39825.6427893518,2009-01-12,15:25:37
39.671472,116.387118,0,573,39825.6428009259,2009-01-12,15:25:38
39.671343,116.387471,0,573,39825.6428125,2009-01-12,15:25:39
39.671184,116.387812,0,576,39825.6428240741,2009-01-12,15:25:40
39.671025,116.388153,0,580,39825.6428356481,2009-01-12,15:25:41
39.670872,116.388596,0,582,39825.6428472222,2009-01-12,15:25:42
39.670719,116.389024,0,585,39825.6428587963,2009-01-12,15:25:43
39.670569,116.389424,0,588,39825.6428703704,2009-01-12,15:25:44
39.670437,116.389768,0,586,39825.6428819444,2009-01-12,15:25:45
39.67028,116.390108,0,589,39825.6428935185,2009-01-12,15:25:46
39.670128,116.390441,0,593,39825.6429050926,2009-01-12,15:25:47
39.670002,116.390781,0,591,39825.6429166667,2009-01-12,15:25:48
39.669847,116.391111,0,594,39825.6429282407,2009-01-12,15:25:49
39.669691,116.391436,0,598,39825.6429398148,2009-01-12,15:25:50
39.669563,116.391764,0,596,39825.6429513889,2009-01-12,15:25:51
39.669406,116.392096,0,599,39825.642962963,2009-01-12,15:25:52
39.669246,116.392425,0,602,39825.642974537,2009-01-12,15:25:53
39.669097,116.392801,0,600,39825.6429861111,2009-01-12,15:25:54
39.668932,116.393166,0,604,39825.6429976852,2009-01-12,15:25:55
39.668767,116.393528,0,607,39825.6430092593,2009-01-12,15:25:56
39.668622,116.393867,0,605,39825.6430208333,2009-01-12,15:25:57
39.668478,116.394198,0,602,39825.6430324074,2009-01-12,15:25:58
39.668332,116.394536,0,600,39825.6430439815,2009-01-12,15:25:59
39.66818,116.394887,0,602,39825.6430555556,2009-01-12,15:26:00
39.668028,116.395237,0,604,39825.6430671296,2009-01-12,15:26:01
39.667889,116.395555,0,602,39825.6430787037,2009-01-12,15:26:02
39.66774,116.395897,0,604,39825.6430902778,2009-01-12,15:26:03
39.66759,116.396244,0,606,39825.6431018518,2009-01-12,15:26:04
39.667446,116.396562,0,604,39825.6431134259,2009-01-12,15:26:05
39.66729,116.396916,0,606,39825.643125,2009-01-12,15:26:06
39.667128,116.397264,0,608,39825.6431365741,2009-01-12,15:26:07
39.666976,116.397579,0,605,39825.6431481481,2009-01-12,15:26:08
39.666809,116.397939,0,608,39825.6431597222,2009-01-12,15:26:09
39.666643,116.398291,0,610,39825.6431712963,2009-01-12,15:26:10
39.666491,116.398601,0,607,39825.6431828704,2009-01-12,15:26:11
39.666339,116.398912,0,604,39825.6431944444,2009-01-12,15:26:12
39.666176,116.399249,0,607,39825.6432060185,2009-01-12,15:26:13
39.666014,116.399588,0,609,39825.6432175926,2009-01-12,15:26:14
39.665862,116.399901,0,609,39825.6432291667,2009-01-12,15:26:15
39.665701,116.400235,0,612,39825.6432407407,2009-01-12,15:26:16
39.665538,116.400582,0,614,39825.6432523148,2009-01-12,15:26:17
39.665385,116.400906,0,614,39825.6432638889,2009-01-12,15:26:18
39.665233,116.40123,0,611,39825.643275463,2009-01-12,15:26:19
39.665082,116.401551,0,609,39825.643287037,2009-01-12,15:26:20
39.664926,116.401881,0,609,39825.6432986111,2009-01-12,15:26:21
39.664769,116.402212,0,608,39825.6433101852,2009-01-12,15:26:22
39.664607,116.402562,0,611,39825.6433217593,2009-01-12,15:26:23
39.664451,116.402913,0,609,39825.6433333333,2009-01-12,15:26:24
39.664296,116.403254,0,608,39825.6433449074,2009-01-12,15:26:25
39.664143,116.403592,0,606,39825.6433564815,2009-01-12,15:26:26
39.663979,116.40396,0,608,39825.6433680556,2009-01-12,15:26:27
39.663814,116.404325,0,611,39825.6433796296,2009-01-12,15:26:28
39.663646,116.404711,0,614,39825.6433912037,2009-01-12,15:26:29
39.663486,116.405065,0,611,39825.6434027778,2009-01-12,15:26:30
39.663316,116.405437,0,613,39825.6434143518,2009-01-12,15:26:31
39.663153,116.405781,0,613,39825.6434259259,2009-01-12,15:26:32
39.662996,116.406111,0,612,39825.6434375,2009-01-12,15:26:33
39.662833,116.406458,0,615,39825.6434490741,2009-01-12,15:26:34
39.662667,116.406812,0,617,39825.6434606481,2009-01-12,15:26:35
39.662508,116.407148,0,616,39825.6434722222,2009-01-12,15:26:36
39.662341,116.407508,0,619,39825.6434837963,2009-01-12,15:26:37
39.662176,116.407866,0,621,39825.6434953704,2009-01-12,15:26:38
39.662022,116.408194,0,618,39825.6435069444,2009-01-12,15:26:39
39.661865,116.408521,0,616,39825.6435185185,2009-01-12,15:26:40
39.661704,116.408841,0,614,39825.6435300926,2009-01-12,15:26:41
39.661544,116.40916,0,611,39825.6435416667,2009-01-12,15:26:42
39.661381,116.409482,0,609,39825.6435532407,2009-01-12,15:26:43
39.661218,116.409805,0,607,39825.6435648148,2009-01-12,15:26:44
39.661054,116.41013,0,605,39825.6435763889,2009-01-12,15:26:45
39.660891,116.410459,0,604,39825.643587963,2009-01-12,15:26:46
39.660719,116.410811,0,606,39825.643599537,2009-01-12,15:26:47
39.660541,116.41118,0,609,39825.6436111111,2009-01-12,15:26:48
39.660377,116.41151,0,606,39825.6436226852,2009-01-12,15:26:49
39.660202,116.411869,0,608,39825.6436342593,2009-01-12,15:26:50
39.660023,116.41224,0,611,39825.6436458333,2009-01-12,15:26:51
39.659852,116.412594,0,611,39825.6436574074,2009-01-12,15:26:52
39.659678,116.412961,0,610,39825.6436689815,2009-01-12,15:26:53
39.659505,116.413327,0,609,39825.6436805556,2009-01-12,15:26:54
39.65933,116.413696,0,609,39825.6436921296,2009-01-12,15:26:55
39.659155,116.414073,0,608,39825.6437037037,2009-01-12,15:26:56
39.658981,116.414453,0,606,39825.6437152778,2009-01-12,15:26:57
39.658808,116.414835,0,605,39825.6437268518,2009-01-12,15:26:58
39.658635,116.415218,0,604,39825.6437384259,2009-01-12,15:26:59
39.658464,116.415595,0,601,39825.64375,2009-01-12,15:27:00
39.658289,116.415984,0,598,39825.6437615741,2009-01-12,15:27:01
39.658115,116.416373,0,594,39825.6437731481,2009-01-12,15:27:02
39.657942,116.416757,0,590,39825.6437847222,2009-01-12,15:27:03
39.657765,116.417159,0,591,39825.6437962963,2009-01-12,15:27:04
39.657588,116.417561,0,592,39825.6438078704,2009-01-12,15:27:05
39.657413,116.417959,0,593,39825.6438194444,2009-01-12,15:27:06
39.657239,116.418356,0,594,39825.6438310185,2009-01-12,15:27:07
39.657065,116.418754,0,595,39825.6438425926,2009-01-12,15:27:08
39.656896,116.419142,0,593,39825.6438541667,2009-01-12,15:27:09
39.656728,116.419531,0,591,39825.6438657407,2009-01-12,15:27:10
39.656558,116.419928,0,590,39825.6438773148,2009-01-12,15:27:11
39.656393,116.42032,0,588,39825.6438888889,2009-01-12,15:27:12
39.656229,116.420713,0,588,39825.643900463,2009-01-12,15:27:13
39.656064,116.421114,0,587,39825.643912037,2009-01-12,15:27:14
39.655899,116.42151,0,587,39825.6439236111,2009-01-12,15:27:15
39.655732,116.421903,0,586,39825.6439351852,2009-01-12,15:27:16
39.655568,116.422287,0,587,39825.6439467593,2009-01-12,15:27:17
39.655404,116.422673,0,589,39825.6439583333,2009-01-12,15:27:18
39.655243,116.423038,0,591,39825.6439699074,2009-01-12,15:27:19
39.655083,116.423394,0,592,39825.6439814815,2009-01-12,15:27:20
39.654925,116.423751,0,595,39825.6439930556,2009-01-12,15:27:21
39.654769,116.424098,0,598,39825.6440046296,2009-01-12,15:27:22
39.654614,116.424443,0,600,39825.6440162037,2009-01-12,15:27:23
39.654457,116.42477,0,603,39825.6440277778,2009-01-12,15:27:24
39.654304,116.425114,0,606,39825.6440393519,2009-01-12,15:27:25
39.654151,116.425459,0,610,39825.6440509259,2009-01-12,15:27:26
39.653996,116.425805,0,615,39825.6440625,2009-01-12,15:27:27
39.653838,116.426162,0,620,39825.6440740741,2009-01-12,15:27:28
39.653682,116.426515,0,625,39825.6440856481,2009-01-12,15:27:29
39.653526,116.426872,0,630,39825.6440972222,2009-01-12,15:27:30
39.65337,116.427229,0,636,39825.6441087963,2009-01-12,15:27:31
39.653214,116.427579,0,642,39825.6441203704,2009-01-12,15:27:32
39.653053,116.427909,0,647,39825.6441319444,2009-01-12,15:27:33
39.652896,116.428255,0,654,39825.6441435185,2009-01-12,15:27:34
39.652731,116.428602,0,662,39825.6441550926,2009-01-12,15:27:35
39.652559,116.428934,0,670,39825.6441666667,2009-01-12,15:27:36
39.652393,116.429255,0,678,39825.6441782407,2009-01-12,15:27:37
39.652236,116.429594,0,687,39825.6441898148,2009-01-12,15:27:38
39.652079,116.429933,0,697,39825.6442013889,2009-01-12,15:27:39
39.651916,116.430255,0,694,39825.644212963,2009-01-12,15:27:40
39.651755,116.430595,0,704,39825.644224537,2009-01-12,15:27:41
39.651575,116.430953,0,714,39825.6442361111,2009-01-12,15:27:42
39.651415,116.431255,0,725,39825.6442476852,2009-01-12,15:27:43
39.651255,116.431561,0,736,39825.6442592593,2009-01-12,15:27:44
39.651096,116.431863,0,749,39825.6442708333,2009-01-12,15:27:45
39.650936,116.432168,0,761,39825.6442824074,2009-01-12,15:27:46
39.650778,116.432467,0,775,39825.6442939815,2009-01-12,15:27:47
39.65062,116.432763,0,788,39825.6443055556,2009-01-12,15:27:48
39.650462,116.433065,0,789,39825.6443171296,2009-01-12,15:27:49
39.650273,116.433413,0,800,39825.6443287037,2009-01-12,15:27:50
39.650098,116.433731,0,813,39825.6443402778,2009-01-12,15:27:51
39.649917,116.43406,0,821,39825.6443518519,2009-01-12,15:27:52
39.649737,116.434385,0,828,39825.6443634259,2009-01-12,15:27:53
39.649571,116.434673,0,842,39825.644375,2009-01-12,15:27:54
39.649392,116.434962,0,856,39825.6443865741,2009-01-12,15:27:55
39.649214,116.435252,0,870,39825.6443981482,2009-01-12,15:27:56
39.649032,116.435537,0,884,39825.6444097222,2009-01-12,15:27:57
39.648844,116.435842,0,888,39825.6444212963,2009-01-12,15:27:58
39.648652,116.436148,0,904,39825.6444328704,2009-01-12,15:27:59
39.648461,116.436456,0,921,39825.6444444444,2009-01-12,15:28:00
39.648268,116.436755,0,936,39825.6444560185,2009-01-12,15:28:01
39.648072,116.437046,0,951,39825.6444675926,2009-01-12,15:28:02
39.647882,116.437348,0,969,39825.6444791667,2009-01-12,15:28:03
39.647692,116.437651,0,974,39825.6444907407,2009-01-12,15:28:04
39.647507,116.437936,0,987,39825.6445023148,2009-01-12,15:28:05
39.647314,116.438241,0,1004,39825.6445138889,2009-01-12,15:28:06
39.647121,116.438537,0,1007,39825.644525463,2009-01-12,15:28:07
39.646946,116.438803,0,1021,39825.644537037,2009-01-12,15:28:08
39.64677,116.439069,0,1035,39825.6445486111,2009-01-12,15:28:09
39.646575,116.439346,0,1049,39825.6445601852,2009-01-12,15:28:10
39.6464,116.439583,0,1053,39825.6445717593,2009-01-12,15:28:11
39.646223,116.439821,0,1057,39825.6445833333,2009-01-12,15:28:12
39.646051,116.44004,0,1050,39825.6445949074,2009-01-12,15:28:13
39.645876,116.440264,0,1051,39825.6446064815,2009-01-12,15:28:14
39.645688,116.440483,0,1050,39825.6446180556,2009-01-12,15:28:15
39.645502,116.4407,0,1047,39825.6446296296,2009-01-12,15:28:16
39.645314,116.440918,0,1045,39825.6446412037,2009-01-12,15:28:17
39.645133,116.441136,0,1044,39825.6446527778,2009-01-12,15:28:18
39.644947,116.441362,0,1042,39825.6446643519,2009-01-12,15:28:19
39.644764,116.441597,0,1045,39825.6446759259,2009-01-12,15:28:20
39.644578,116.441837,0,1048,39825.6446875,2009-01-12,15:28:21
39.644384,116.442056,0,1045,39825.6446990741,2009-01-12,15:28:22
39.644201,116.442285,0,1047,39825.6447106482,2009-01-12,15:28:23
39.64402,116.442515,0,1049,39825.6447222222,2009-01-12,15:28:24
39.643834,116.442729,0,1045,39825.6447337963,2009-01-12,15:28:25
39.643631,116.442967,0,1041,39825.6447453704,2009-01-12,15:28:26
39.643427,116.443233,0,1038,39825.6447569444,2009-01-12,15:28:27
39.643222,116.443498,0,1035,39825.6447685185,2009-01-12,15:28:28
39.643019,116.443762,0,1032,39825.6447800926,2009-01-12,15:28:29
39.642812,116.444031,0,1029,39825.6447916667,2009-01-12,15:28:30
39.642617,116.444296,0,1027,39825.6448032407,2009-01-12,15:28:31
39.642418,116.444567,0,1027,39825.6448148148,2009-01-12,15:28:32
39.642215,116.444842,0,1026,39825.6448263889,2009-01-12,15:28:33
39.642013,116.445117,0,1024,39825.644837963,2009-01-12,15:28:34
39.641811,116.445396,0,1023,39825.644849537,2009-01-12,15:28:35
39.641612,116.445674,0,1022,39825.6448611111,2009-01-12,15:28:36
39.641413,116.445954,0,1022,39825.6448726852,2009-01-12,15:28:37
39.641215,116.44623,0,1022,39825.6448842593,2009-01-12,15:28:38
39.64102,116.446505,0,1022,39825.6448958333,2009-01-12,15:28:39
39.640835,116.446776,0,1023,39825.6449074074,2009-01-12,15:28:40
39.640648,116.447055,0,1024,39825.6449189815,2009-01-12,15:28:41
39.640474,116.447327,0,1025,39825.6449305556,2009-01-12,15:28:42
39.640306,116.447598,0,1026,39825.6449421296,2009-01-12,15:28:43
39.640133,116.447875,0,1027,39825.6449537037,2009-01-12,15:28:44
39.639976,116.448143,0,1028,39825.6449652778,2009-01-12,15:28:45
39.639823,116.448414,0,1029,39825.6449768519,2009-01-12,15:28:46
39.639657,116.448694,0,1030,39825.6449884259,2009-01-12,15:28:47
39.639493,116.448973,0,1032,39825.645,2009-01-12,15:28:48
39.639327,116.449254,0,1033,39825.6450115741,2009-01-12,15:28:49
39.63918,116.449526,0,1035,39825.6450231481,2009-01-12,15:28:50
39.639031,116.449796,0,1036,39825.6450347222,2009-01-12,15:28:51
39.638881,116.450068,0,1037,39825.6450462963,2009-01-12,15:28:52
39.638728,116.450339,0,1039,39825.6450578704,2009-01-12,15:28:53
39.638572,116.450612,0,1040,39825.6450694444,2009-01-12,15:28:54
39.63838,116.45091,0,1042,39825.6450810185,2009-01-12,15:28:55
39.638185,116.451206,0,1044,39825.6450925926,2009-01-12,15:28:56
39.637999,116.451496,0,1045,39825.6451041667,2009-01-12,15:28:57
39.63781,116.451787,0,1047,39825.6451157407,2009-01-12,15:28:58
39.637634,116.452067,0,1049,39825.6451273148,2009-01-12,15:28:59
39.634487,116.45457,0,1099,39825.6453240741,2009-01-12,15:29:16
39.634257,116.455051,0,1104,39825.6453356481,2009-01-12,15:29:17
39.634087,116.455326,0,1098,39825.6453472222,2009-01-12,15:29:18
39.634169,116.455142,0,1099,39825.6453587963,2009-01-12,15:29:19
39.634219,116.455047,0,1101,39825.6453703704,2009-01-12,15:29:20
39.63418,116.455097,0,1103,39825.6453819444,2009-01-12,15:29:21
39.634092,116.455204,0,1106,39825.6453935185,2009-01-12,15:29:22
39.63398,116.455376,0,1109,39825.6454050926,2009-01-12,15:29:23
39.633855,116.455575,0,1111,39825.6454166667,2009-01-12,15:29:24
39.633735,116.45578,0,1114,39825.6454282407,2009-01-12,15:29:25
39.633618,116.455984,0,1116,39825.6454398148,2009-01-12,15:29:26
39.633491,116.456196,0,1118,39825.6454513889,2009-01-12,15:29:27
39.633359,116.456416,0,1120,39825.645462963,2009-01-12,15:29:28
39.633227,116.45665,0,1121,39825.645474537,2009-01-12,15:29:29
39.633087,116.456893,0,1122,39825.6454861111,2009-01-12,15:29:30
39.632938,116.45715,0,1124,39825.6454976852,2009-01-12,15:29:31
39.63279,116.457406,0,1125,39825.6455092593,2009-01-12,15:29:32
39.632634,116.457663,0,1125,39825.6455208333,2009-01-12,15:29:33
39.632476,116.457919,0,1126,39825.6455324074,2009-01-12,15:29:34
39.632314,116.45818,0,1127,39825.6455439815,2009-01-12,15:29:35
39.632145,116.458449,0,1128,39825.6455555556,2009-01-12,15:29:36
39.631978,116.458717,0,1129,39825.6455671296,2009-01-12,15:29:37
39.631803,116.458996,0,1129,39825.6455787037,2009-01-12,15:29:38
39.631637,116.459271,0,1129,39825.6455902778,2009-01-12,15:29:39
39.631467,116.45955,0,1129,39825.6456018519,2009-01-12,15:29:40
39.631283,116.45985,0,1129,39825.6456134259,2009-01-12,15:29:41
39.6311,116.46015,0,1129,39825.645625,2009-01-12,15:29:42
39.63092,116.460444,0,1128,39825.6456365741,2009-01-12,15:29:43
39.630739,116.460738,0,1128,39825.6456481481,2009-01-12,15:29:44
39.630525,116.461037,0,1126,39825.6456597222,2009-01-12,15:29:45
39.63032,116.46133,0,1123,39825.6456712963,2009-01-12,15:29:46
39.63012,116.461625,0,1119,39825.6456828704,2009-01-12,15:29:47
39.629932,116.461922,0,1117,39825.6456944444,2009-01-12,15:29:48
39.629749,116.462201,0,1113,39825.6457060185,2009-01-12,15:29:49
39.629551,116.462514,0,1099,39825.6457175926,2009-01-12,15:29:50
39.629338,116.462919,0,1048,39825.6457291667,2009-01-12,15:29:51
39.629098,116.4629,0,1040,39825.6457407407,2009-01-12,15:29:52
39.62896,116.463139,0,1038,39825.6457523148,2009-01-12,15:29:53
39.628797,116.463403,0,1036,39825.6457638889,2009-01-12,15:29:54
39.628624,116.463675,0,1035,39825.645775463,2009-01-12,15:29:55
39.628464,116.463983,0,1033,39825.645787037,2009-01-12,15:29:56
39.628322,116.464212,0,1029,39825.6457986111,2009-01-12,15:29:57
39.628164,116.46449,0,1026,39825.6458101852,2009-01-12,15:29:58
39.627939,116.464885,0,1023,39825.6458217593,2009-01-12,15:29:59
39.627709,116.465311,0,1021,39825.6458333333,2009-01-12,15:30:00
39.627506,116.465642,0,1017,39825.6458449074,2009-01-12,15:30:01
39.627309,116.465942,0,1013,39825.6458564815,2009-01-12,15:30:02
39.627122,116.466236,0,1011,39825.6458680556,2009-01-12,15:30:03
39.62694,116.466515,0,1007,39825.6458796296,2009-01-12,15:30:04
39.626746,116.466823,0,1006,39825.6458912037,2009-01-12,15:30:05
39.626556,116.467134,0,1005,39825.6459027778,2009-01-12,15:30:06
39.626372,116.467438,0,1004,39825.6459143519,2009-01-12,15:30:07
39.626199,116.467711,0,1003,39825.6459259259,2009-01-12,15:30:08
39.626025,116.467968,0,1000,39825.6459375,2009-01-12,15:30:09
39.625837,116.46827,0,998,39825.6459490741,2009-01-12,15:30:10
39.625636,116.468588,0,991,39825.6459606481,2009-01-12,15:30:11
39.625454,116.468868,0,990,39825.6459722222,2009-01-12,15:30:12
39.625297,116.469141,0,988,39825.6459837963,2009-01-12,15:30:13
39.625139,116.469417,0,983,39825.6459953704,2009-01-12,15:30:14
39.624972,116.469716,0,975,39825.6460069444,2009-01-12,15:30:15
39.624787,116.469999,0,975,39825.6460185185,2009-01-12,15:30:16
39.624619,116.470272,0,973,39825.6460300926,2009-01-12,15:30:17
39.624421,116.470589,0,965,39825.6460416667,2009-01-12,15:30:18
39.624245,116.470864,0,965,39825.6460532407,2009-01-12,15:30:19
39.624063,116.471137,0,965,39825.6460648148,2009-01-12,15:30:20
39.623881,116.471423,0,965,39825.6460763889,2009-01-12,15:30:21
39.623693,116.471737,0,954,39825.646087963,2009-01-12,15:30:22
39.623517,116.472008,0,954,39825.646099537,2009-01-12,15:30:23
39.623348,116.472259,0,952,39825.6461111111,2009-01-12,15:30:24
39.623156,116.472572,0,940,39825.6461226852,2009-01-12,15:30:25
39.622996,116.472824,0,938,39825.6461342593,2009-01-12,15:30:26
39.622855,116.473069,0,935,39825.6461458333,2009-01-12,15:30:27
39.622668,116.473388,0,922,39825.6461574074,2009-01-12,15:30:28
39.622498,116.473693,0,909,39825.6461689815,2009-01-12,15:30:29
39.622325,116.474019,0,896,39825.6461805556,2009-01-12,15:30:30
39.622146,116.474352,0,882,39825.6461921296,2009-01-12,15:30:31
39.621945,116.474696,0,869,39825.6462037037,2009-01-12,15:30:32
39.621762,116.475021,0,860,39825.6462152778,2009-01-12,15:30:33
39.621572,116.475354,0,852,39825.6462268519,2009-01-12,15:30:34
39.621391,116.475676,0,837,39825.6462384259,2009-01-12,15:30:35
39.621209,116.475991,0,825,39825.64625,2009-01-12,15:30:36
39.621027,116.476302,0,813,39825.6462615741,2009-01-12,15:30:37
39.620837,116.47662,0,804,39825.6462731481,2009-01-12,15:30:38
39.620657,116.476932,0,796,39825.6462847222,2009-01-12,15:30:39
39.62047,116.477244,0,787,39825.6462962963,2009-01-12,15:30:40
39.620281,116.477554,0,777,39825.6463078704,2009-01-12,15:30:41
39.620093,116.477859,0,769,39825.6463194444,2009-01-12,15:30:42
39.619904,116.478159,0,760,39825.6463310185,2009-01-12,15:30:43
39.61968,116.478481,0,748,39825.6463425926,2009-01-12,15:30:44
39.619459,116.478802,0,737,39825.6463541667,2009-01-12,15:30:45
39.619239,116.479117,0,727,39825.6463657407,2009-01-12,15:30:46
39.619009,116.479416,0,713,39825.6463773148,2009-01-12,15:30:47
39.618789,116.479715,0,700,39825.6463888889,2009-01-12,15:30:48
39.618524,116.480049,0,685,39825.646400463,2009-01-12,15:30:49
39.618277,116.480377,0,671,39825.646412037,2009-01-12,15:30:50
39.618053,116.480675,0,657,39825.6464236111,2009-01-12,15:30:51
39.617822,116.480988,0,640,39825.6464351852,2009-01-12,15:30:52
39.617614,116.481287,0,629,39825.6464467593,2009-01-12,15:30:53
39.617425,116.481571,0,617,39825.6464583333,2009-01-12,15:30:54
39.617235,116.481859,0,606,39825.6464699074,2009-01-12,15:30:55
39.617053,116.482142,0,595,39825.6464814815,2009-01-12,15:30:56
39.616861,116.482431,0,587,39825.6464930556,2009-01-12,15:30:57
39.616673,116.482714,0,578,39825.6465046296,2009-01-12,15:30:58
39.616483,116.483001,0,571,39825.6465162037,2009-01-12,15:30:59
39.616285,116.483286,0,566,39825.6465277778,2009-01-12,15:31:00
39.616104,116.483562,0,565,39825.6465393519,2009-01-12,15:31:01
39.615898,116.483859,0,562,39825.6465509259,2009-01-12,15:31:02
39.615699,116.484151,0,557,39825.6465625,2009-01-12,15:31:03
39.615517,116.484434,0,553,39825.6465740741,2009-01-12,15:31:04
39.615259,116.484777,0,539,39825.6465856481,2009-01-12,15:31:05
39.615045,116.485065,0,529,39825.6465972222,2009-01-12,15:31:06
39.61484,116.485355,0,522,39825.6466087963,2009-01-12,15:31:07
39.614642,116.485635,0,512,39825.6466203704,2009-01-12,15:31:08
39.614407,116.48596,0,500,39825.6466319444,2009-01-12,15:31:09
39.614205,116.486263,0,491,39825.6466435185,2009-01-12,15:31:10
39.614007,116.486556,0,483,39825.6466550926,2009-01-12,15:31:11
39.613791,116.486858,0,474,39825.6466666667,2009-01-12,15:31:12
39.613608,116.487151,0,466,39825.6466782407,2009-01-12,15:31:13
39.613417,116.487447,0,459,39825.6466898148,2009-01-12,15:31:14
39.613229,116.48773,0,451,39825.6467013889,2009-01-12,15:31:15
39.61305,116.488037,0,433,39825.646712963,2009-01-12,15:31:16
39.612866,116.488325,0,425,39825.646724537,2009-01-12,15:31:17
39.612681,116.488616,0,419,39825.6467361111,2009-01-12,15:31:18
39.612491,116.488904,0,416,39825.6467476852,2009-01-12,15:31:19
39.612294,116.4892,0,410,39825.6467592593,2009-01-12,15:31:20
39.612077,116.489511,0,402,39825.6467708333,2009-01-12,15:31:21
39.611892,116.489809,0,394,39825.6467824074,2009-01-12,15:31:22
39.611719,116.490145,0,365,39825.6467939815,2009-01-12,15:31:23
39.611545,116.490467,0,343,39825.6468055556,2009-01-12,15:31:24
39.611357,116.490745,0,339,39825.6468171296,2009-01-12,15:31:25
39.611173,116.491024,0,336,39825.6468287037,2009-01-12,15:31:26
39.610994,116.491304,0,333,39825.6468402778,2009-01-12,15:31:27
39.610811,116.491589,0,331,39825.6468518519,2009-01-12,15:31:28
39.610631,116.491878,0,328,39825.6468634259,2009-01-12,15:31:29
39.610453,116.492168,0,326,39825.646875,2009-01-12,15:31:30
39.610277,116.492464,0,324,39825.6468865741,2009-01-12,15:31:31
39.610106,116.49276,0,323,39825.6468981481,2009-01-12,15:31:32
39.609934,116.493057,0,321,39825.6469097222,2009-01-12,15:31:33
39.609762,116.493364,0,320,39825.6469212963,2009-01-12,15:31:34
39.609592,116.493675,0,320,39825.6469328704,2009-01-12,15:31:35
39.609426,116.493988,0,319,39825.6469444444,2009-01-12,15:31:36
39.609262,116.494306,0,319,39825.6469560185,2009-01-12,15:31:37
39.609101,116.494623,0,319,39825.6469675926,2009-01-12,15:31:38
39.608947,116.494938,0,320,39825.6469791667,2009-01-12,15:31:39
39.608801,116.495251,0,320,39825.6469907407,2009-01-12,15:31:40
39.608659,116.495574,0,320,39825.6470023148,2009-01-12,15:31:41
39.608513,116.495904,0,320,39825.6470138889,2009-01-12,15:31:42
39.608371,116.496234,0,320,39825.647025463,2009-01-12,15:31:43
39.608236,116.496563,0,321,39825.647037037,2009-01-12,15:31:44
39.608111,116.496897,0,322,39825.6470486111,2009-01-12,15:31:45
39.607982,116.497228,0,322,39825.6470601852,2009-01-12,15:31:46
39.607858,116.497558,0,324,39825.6470717593,2009-01-12,15:31:47
39.607721,116.497889,0,326,39825.6470833333,2009-01-12,15:31:48
39.60758,116.498223,0,327,39825.6470949074,2009-01-12,15:31:49
39.607439,116.498556,0,328,39825.6471064815,2009-01-12,15:31:50
39.6073,116.498889,0,330,39825.6471180556,2009-01-12,15:31:51
39.60716,116.499222,0,331,39825.6471296296,2009-01-12,15:31:52
39.607016,116.499555,0,332,39825.6471412037,2009-01-12,15:31:53
39.606869,116.499881,0,329,39825.6471527778,2009-01-12,15:31:54
39.606724,116.500218,0,329,39825.6471643519,2009-01-12,15:31:55
39.606584,116.500563,0,328,39825.6471759259,2009-01-12,15:31:56
39.606446,116.500919,0,327,39825.6471875,2009-01-12,15:31:57
39.606311,116.50127,0,326,39825.6471990741,2009-01-12,15:31:58
39.606177,116.501621,0,325,39825.6472106481,2009-01-12,15:31:59
39.606045,116.501965,0,324,39825.6472222222,2009-01-12,15:32:00
39.605913,116.502318,0,323,39825.6472337963,2009-01-12,15:32:01
39.605783,116.502669,0,321,39825.6472453704,2009-01-12,15:32:02
39.605652,116.503029,0,319,39825.6472569444,2009-01-12,15:32:03
39.605523,116.503385,0,316,39825.6472685185,2009-01-12,15:32:04
39.605401,116.503716,0,314,39825.6472800926,2009-01-12,15:32:05
39.60527,116.504061,0,313,39825.6472916667,2009-01-12,15:32:06
39.605138,116.504405,0,311,39825.6473032407,2009-01-12,15:32:07
39.605006,116.504752,0,309,39825.6473148148,2009-01-12,15:32:08
39.604868,116.505115,0,306,39825.6473263889,2009-01-12,15:32:09
39.604727,116.505489,0,303,39825.647337963,2009-01-12,15:32:10
39.604593,116.505868,0,298,39825.647349537,2009-01-12,15:32:11
39.604465,116.506231,0,296,39825.6473611111,2009-01-12,15:32:12
39.604336,116.506591,0,294,39825.6473726852,2009-01-12,15:32:13
39.604209,116.506951,0,291,39825.6473842593,2009-01-12,15:32:14
39.604093,116.507298,0,290,39825.6473958333,2009-01-12,15:32:15
39.603983,116.507643,0,288,39825.6474074074,2009-01-12,15:32:16
39.603873,116.507975,0,288,39825.6474189815,2009-01-12,15:32:17
39.603765,116.508311,0,288,39825.6474305556,2009-01-12,15:32:18
39.603657,116.508654,0,288,39825.6474421296,2009-01-12,15:32:19
39.603557,116.509,0,288,39825.6474537037,2009-01-12,15:32:20
39.603464,116.50934,0,288,39825.6474652778,2009-01-12,15:32:21
39.603376,116.50968,0,287,39825.6474768519,2009-01-12,15:32:22
39.603294,116.510016,0,287,39825.6474884259,2009-01-12,15:32:23
39.603221,116.510351,0,287,39825.6475,2009-01-12,15:32:24
39.603139,116.510695,0,287,39825.6475115741,2009-01-12,15:32:25
39.603057,116.511047,0,287,39825.6475231481,2009-01-12,15:32:26
39.602977,116.511396,0,288,39825.6475347222,2009-01-12,15:32:27
39.602895,116.511755,0,290,39825.6475462963,2009-01-12,15:32:28
39.602814,116.512112,0,291,39825.6475578704,2009-01-12,15:32:29
39.602733,116.512468,0,292,39825.6475694444,2009-01-12,15:32:30
39.60265,116.512831,0,294,39825.6475810185,2009-01-12,15:32:31
39.602566,116.513198,0,295,39825.6475925926,2009-01-12,15:32:32
39.602482,116.513566,0,296,39825.6476041667,2009-01-12,15:32:33
39.6024,116.513953,0,298,39825.6476157407,2009-01-12,15:32:34
39.602323,116.514358,0,297,39825.6476273148,2009-01-12,15:32:35
39.602243,116.514746,0,297,39825.6476388889,2009-01-12,15:32:36
39.602155,116.515125,0,297,39825.647650463,2009-01-12,15:32:37
39.602069,116.515492,0,297,39825.647662037,2009-01-12,15:32:38
39.601984,116.515849,0,298,39825.6476736111,2009-01-12,15:32:39
39.601897,116.516212,0,298,39825.6476851852,2009-01-12,15:32:40
39.601822,116.516608,0,298,39825.6476967593,2009-01-12,15:32:41
39.601737,116.51699,0,298,39825.6477083333,2009-01-12,15:32:42
39.601651,116.517363,0,299,39825.6477199074,2009-01-12,15:32:43
39.601564,116.517737,0,299,39825.6477314815,2009-01-12,15:32:44
39.601483,116.518107,0,299,39825.6477430556,2009-01-12,15:32:45
39.601402,116.518477,0,299,39825.6477546296,2009-01-12,15:32:46
39.601318,116.518835,0,299,39825.6477662037,2009-01-12,15:32:47
39.60124,116.519187,0,299,39825.6477777778,2009-01-12,15:32:48
39.601159,116.519551,0,299,39825.6477893519,2009-01-12,15:32:49
39.601074,116.519907,0,297,39825.6478009259,2009-01-12,15:32:50
39.600993,116.520267,0,297,39825.6478125,2009-01-12,15:32:51
39.600918,116.520624,0,297,39825.6478240741,2009-01-12,15:32:52
39.60084,116.520975,0,298,39825.6478356481,2009-01-12,15:32:53
39.600763,116.521328,0,298,39825.6478472222,2009-01-12,15:32:54
39.600686,116.52168,0,299,39825.6478587963,2009-01-12,15:32:55
39.600609,116.52204,0,299,39825.6478703704,2009-01-12,15:32:56
39.600531,116.522401,0,300,39825.6478819444,2009-01-12,15:32:57
39.600449,116.522764,0,301,39825.6478935185,2009-01-12,15:32:58
39.600367,116.523126,0,302,39825.6479050926,2009-01-12,15:32:59
39.600282,116.523491,0,302,39825.6479166667,2009-01-12,15:33:00
39.600191,116.52386,0,303,39825.6479282407,2009-01-12,15:33:01
39.600101,116.524241,0,304,39825.6479398148,2009-01-12,15:33:02
39.600011,116.524618,0,303,39825.6479513889,2009-01-12,15:33:03
39.599916,116.52496,0,303,39825.647962963,2009-01-12,15:33:04
39.599816,116.5253,0,301,39825.647974537,2009-01-12,15:33:05
39.599713,116.525607,0,300,39825.6479861111,2009-01-12,15:33:06
39.599613,116.525905,0,298,39825.6479976852,2009-01-12,15:33:07
39.599509,116.526221,0,295,39825.6480092593,2009-01-12,15:33:08
39.599397,116.526565,0,292,39825.6480208333,2009-01-12,15:33:09
39.599279,116.526907,0,287,39825.6480324074,2009-01-12,15:33:10
39.599166,116.527249,0,282,39825.6480439815,2009-01-12,15:33:11
39.599046,116.527581,0,279,39825.6480555556,2009-01-12,15:33:12
39.598926,116.527918,0,276,39825.6480671296,2009-01-12,15:33:13
39.598808,116.528255,0,272,39825.6480787037,2009-01-12,15:33:14
39.598693,116.528589,0,269,39825.6480902778,2009-01-12,15:33:15
39.598576,116.528906,0,263,39825.6481018519,2009-01-12,15:33:16
39.598462,116.529242,0,260,39825.6481134259,2009-01-12,15:33:17
39.598343,116.529581,0,257,39825.648125,2009-01-12,15:33:18
39.598212,116.529928,0,254,39825.6481365741,2009-01-12,15:33:19
39.598081,116.530277,0,251,39825.6481481481,2009-01-12,15:33:20
39.597955,116.530629,0,248,39825.6481597222,2009-01-12,15:33:21
39.597833,116.530982,0,244,39825.6481712963,2009-01-12,15:33:22
39.597707,116.531327,0,242,39825.6481828704,2009-01-12,15:33:23
39.597583,116.531673,0,239,39825.6481944444,2009-01-12,15:33:24
39.597461,116.532021,0,237,39825.6482060185,2009-01-12,15:33:25
39.597343,116.532366,0,235,39825.6482175926,2009-01-12,15:33:26
39.597226,116.532705,0,233,39825.6482291667,2009-01-12,15:33:27
39.597102,116.533041,0,230,39825.6482407407,2009-01-12,15:33:28
39.596979,116.533374,0,228,39825.6482523148,2009-01-12,15:33:29
39.596857,116.533715,0,225,39825.6482638889,2009-01-12,15:33:30
39.596735,116.534058,0,223,39825.648275463,2009-01-12,15:33:31
39.596612,116.5344,0,220,39825.648287037,2009-01-12,15:33:32
39.596487,116.534743,0,217,39825.6482986111,2009-01-12,15:33:33
39.596367,116.535088,0,213,39825.6483101852,2009-01-12,15:33:34
39.596245,116.53543,0,211,39825.6483217593,2009-01-12,15:33:35
39.596122,116.535773,0,209,39825.6483333333,2009-01-12,15:33:36
39.595999,116.536119,0,208,39825.6483449074,2009-01-12,15:33:37
39.595875,116.536469,0,207,39825.6483564815,2009-01-12,15:33:38
39.595751,116.536818,0,205,39825.6483680556,2009-01-12,15:33:39
39.595629,116.537167,0,203,39825.6483796296,2009-01-12,15:33:40
39.595508,116.537516,0,201,39825.6483912037,2009-01-12,15:33:41
39.595389,116.537864,0,200,39825.6484027778,2009-01-12,15:33:42
39.59527,116.538207,0,198,39825.6484143519,2009-01-12,15:33:43
39.595151,116.538556,0,198,39825.6484259259,2009-01-12,15:33:44
39.595028,116.538895,0,195,39825.6484375,2009-01-12,15:33:45
39.594908,116.539233,0,193,39825.6484490741,2009-01-12,15:33:46
39.594787,116.539573,0,192,39825.6484606481,2009-01-12,15:33:47
39.594666,116.539913,0,191,39825.6484722222,2009-01-12,15:33:48
39.594543,116.540255,0,190,39825.6484837963,2009-01-12,15:33:49
39.594418,116.540605,0,189,39825.6484953704,2009-01-12,15:33:50
39.594291,116.540952,0,188,39825.6485069444,2009-01-12,15:33:51
39.594165,116.541298,0,186,39825.6485185185,2009-01-12,15:33:52
39.594041,116.54164,0,184,39825.6485300926,2009-01-12,15:33:53
39.593917,116.541986,0,183,39825.6485416667,2009-01-12,15:33:54
39.593792,116.542333,0,182,39825.6485532407,2009-01-12,15:33:55
39.593667,116.542682,0,180,39825.6485648148,2009-01-12,15:33:56
39.593544,116.543031,0,174,39825.6485763889,2009-01-12,15:33:57
39.593429,116.543389,0,167,39825.648587963,2009-01-12,15:33:58
39.593314,116.543728,0,161,39825.648599537,2009-01-12,15:33:59
39.5932,116.544064,0,158,39825.6486111111,2009-01-12,15:34:00
39.593085,116.544404,0,158,39825.6486226852,2009-01-12,15:34:01
39.592967,116.544742,0,156,39825.6486342593,2009-01-12,15:34:02
39.59285,116.545076,0,152,39825.6486458333,2009-01-12,15:34:03
39.592738,116.545417,0,144,39825.6486574074,2009-01-12,15:34:04
39.59262,116.545759,0,144,39825.6486689815,2009-01-12,15:34:05
39.592501,116.546096,0,143,39825.6486805556,2009-01-12,15:34:06
39.592382,116.546428,0,141,39825.6486921296,2009-01-12,15:34:07
39.592259,116.546763,0,140,39825.6487037037,2009-01-12,15:34:08
39.592141,116.547097,0,138,39825.6487152778,2009-01-12,15:34:09
39.592024,116.547433,0,135,39825.6487268518,2009-01-12,15:34:10
39.591908,116.547769,0,135,39825.6487384259,2009-01-12,15:34:11
39.591791,116.548107,0,134,39825.64875,2009-01-12,15:34:12
39.591672,116.548436,0,131,39825.6487615741,2009-01-12,15:34:13
39.591552,116.548771,0,128,39825.6487731481,2009-01-12,15:34:14
39.591432,116.549112,0,127,39825.6487847222,2009-01-12,15:34:15
39.591315,116.549446,0,123,39825.6487962963,2009-01-12,15:34:16
39.591195,116.549788,0,123,39825.6488078704,2009-01-12,15:34:17
39.591073,116.550118,0,120,39825.6488194444,2009-01-12,15:34:18
39.59095,116.550442,0,117,39825.6488310185,2009-01-12,15:34:19
39.590826,116.550769,0,115,39825.6488425926,2009-01-12,15:34:20
39.590695,116.551095,0,112,39825.6488541667,2009-01-12,15:34:21
39.590558,116.55142,0,109,39825.6488657407,2009-01-12,15:34:22
39.590415,116.55175,0,108,39825.6488773148,2009-01-12,15:34:23
39.590266,116.552081,0,107,39825.6488888889,2009-01-12,15:34:24
39.590114,116.552412,0,106,39825.648900463,2009-01-12,15:34:25
39.589962,116.552736,0,103,39825.648912037,2009-01-12,15:34:26
39.589803,116.553059,0,101,39825.6489236111,2009-01-12,15:34:27
39.589644,116.553384,0,97,39825.6489351852,2009-01-12,15:34:28
39.589489,116.553704,0,95,39825.6489467593,2009-01-12,15:34:29
39.589321,116.554031,0,92,39825.6489583333,2009-01-12,15:34:30
39.589158,116.554356,0,90,39825.6489699074,2009-01-12,15:34:31
39.589001,116.554673,0,89,39825.6489814815,2009-01-12,15:34:32
39.588843,116.554982,0,91,39825.6489930556,2009-01-12,15:34:33
39.588686,116.555295,0,89,39825.6490046296,2009-01-12,15:34:34
39.58853,116.555609,0,88,39825.6490162037,2009-01-12,15:34:35
39.588375,116.555919,0,86,39825.6490277778,2009-01-12,15:34:36
39.58822,116.556234,0,84,39825.6490393518,2009-01-12,15:34:37
39.588064,116.55655,0,83,39825.6490509259,2009-01-12,15:34:38
39.587908,116.556867,0,83,39825.6490625,2009-01-12,15:34:39
39.587748,116.557184,0,83,39825.6490740741,2009-01-12,15:34:40
39.587586,116.557505,0,84,39825.6490856481,2009-01-12,15:34:41
39.58743,116.557823,0,84,39825.6490972222,2009-01-12,15:34:42
39.587272,116.55814,0,84,39825.6491087963,2009-01-12,15:34:43
39.587114,116.558455,0,84,39825.6491203704,2009-01-12,15:34:44
39.586957,116.558771,0,83,39825.6491319444,2009-01-12,15:34:45
39.586802,116.559091,0,84,39825.6491435185,2009-01-12,15:34:46
39.586644,116.559409,0,83,39825.6491550926,2009-01-12,15:34:47
39.586485,116.55973,0,83,39825.6491666667,2009-01-12,15:34:48
39.586318,116.560045,0,82,39825.6491782407,2009-01-12,15:34:49
39.586162,116.560365,0,81,39825.6491898148,2009-01-12,15:34:50
39.586008,116.560684,0,80,39825.6492013889,2009-01-12,15:34:51
39.585856,116.561006,0,79,39825.649212963,2009-01-12,15:34:52
39.585702,116.561323,0,77,39825.649224537,2009-01-12,15:34:53
39.585546,116.561644,0,74,39825.6492361111,2009-01-12,15:34:54
39.585388,116.561965,0,72,39825.6492476852,2009-01-12,15:34:55
39.585226,116.562285,0,71,39825.6492592593,2009-01-12,15:34:56
39.585064,116.562601,0,70,39825.6492708333,2009-01-12,15:34:57
39.584905,116.562917,0,69,39825.6492824074,2009-01-12,15:34:58
39.584745,116.563234,0,67,39825.6492939815,2009-01-12,15:34:59
39.584589,116.563549,0,66,39825.6493055556,2009-01-12,15:35:00
39.584436,116.563865,0,66,39825.6493171296,2009-01-12,15:35:01
39.584278,116.564182,0,66,39825.6493287037,2009-01-12,15:35:02
39.58412,116.564498,0,65,39825.6493402778,2009-01-12,15:35:03
39.583963,116.564818,0,65,39825.6493518518,2009-01-12,15:35:04
39.583807,116.565141,0,64,39825.6493634259,2009-01-12,15:35:05
39.583644,116.565465,0,64,39825.649375,2009-01-12,15:35:06
39.583468,116.565796,0,63,39825.6493865741,2009-01-12,15:35:07
39.583313,116.566117,0,63,39825.6493981481,2009-01-12,15:35:08
39.583155,116.566433,0,62,39825.6494097222,2009-01-12,15:35:09
39.583,116.566752,0,62,39825.6494212963,2009-01-12,15:35:10
39.582846,116.56707,0,63,39825.6494328704,2009-01-12,15:35:11
39.582694,116.567388,0,63,39825.6494444444,2009-01-12,15:35:12
39.582538,116.567702,0,64,39825.6494560185,2009-01-12,15:35:13
39.582384,116.568014,0,65,39825.6494675926,2009-01-12,15:35:14
39.58222,116.568328,0,67,39825.6494791667,2009-01-12,15:35:15
39.582058,116.568646,0,70,39825.6494907407,2009-01-12,15:35:16
39.581897,116.568962,0,72,39825.6495023148,2009-01-12,15:35:17
39.581743,116.569275,0,72,39825.6495138889,2009-01-12,15:35:18
39.581582,116.569591,0,73,39825.649525463,2009-01-12,15:35:19
39.581426,116.569909,0,73,39825.649537037,2009-01-12,15:35:20
39.58127,116.570225,0,73,39825.6495486111,2009-01-12,15:35:21
39.581114,116.570539,0,69,39825.6495601852,2009-01-12,15:35:22
39.580959,116.57085,0,62,39825.6495717593,2009-01-12,15:35:23
39.580802,116.571165,0,61,39825.6495833333,2009-01-12,15:35:24
39.580644,116.571482,0,61,39825.6495949074,2009-01-12,15:35:25
39.580484,116.5718,0,61,39825.6496064815,2009-01-12,15:35:26
39.580321,116.572115,0,61,39825.6496180556,2009-01-12,15:35:27
39.580162,116.572427,0,62,39825.6496296296,2009-01-12,15:35:28
39.580004,116.572739,0,62,39825.6496412037,2009-01-12,15:35:29
39.579844,116.573055,0,61,39825.6496527778,2009-01-12,15:35:30
39.579683,116.573371,0,61,39825.6496643518,2009-01-12,15:35:31
39.579528,116.573706,0,54,39825.6496759259,2009-01-12,15:35:32
39.579366,116.574023,0,53,39825.6496875,2009-01-12,15:35:33
39.579207,116.574344,0,52,39825.6496990741,2009-01-12,15:35:34
39.579044,116.574662,0,51,39825.6497106481,2009-01-12,15:35:35
39.578888,116.574979,0,51,39825.6497222222,2009-01-12,15:35:36
39.578732,116.575295,0,51,39825.6497337963,2009-01-12,15:35:37
39.578576,116.575608,0,52,39825.6497453704,2009-01-12,15:35:38
39.578418,116.575925,0,52,39825.6497569444,2009-01-12,15:35:39
39.57826,116.576242,0,53,39825.6497685185,2009-01-12,15:35:40
39.578101,116.576563,0,54,39825.6497800926,2009-01-12,15:35:41
39.577942,116.576878,0,53,39825.6497916667,2009-01-12,15:35:42
39.577785,116.577192,0,54,39825.6498032407,2009-01-12,15:35:43
39.577627,116.577507,0,53,39825.6498148148,2009-01-12,15:35:44
39.577467,116.577826,0,53,39825.6498263889,2009-01-12,15:35:45
39.577311,116.578152,0,52,39825.649837963,2009-01-12,15:35:46
39.577152,116.578473,0,52,39825.649849537,2009-01-12,15:35:47
39.576995,116.578793,0,51,39825.6498611111,2009-01-12,15:35:48
39.576836,116.579108,0,51,39825.6498726852,2009-01-12,15:35:49
39.576677,116.579424,0,52,39825.6498842593,2009-01-12,15:35:50
39.57652,116.579743,0,52,39825.6498958333,2009-01-12,15:35:51
39.576368,116.580061,0,52,39825.6499074074,2009-01-12,15:35:52
39.576214,116.580381,0,52,39825.6499189815,2009-01-12,15:35:53
39.576061,116.580698,0,52,39825.6499305556,2009-01-12,15:35:54
39.575915,116.581017,0,54,39825.6499421296,2009-01-12,15:35:55
39.575762,116.581335,0,53,39825.6499537037,2009-01-12,15:35:56
39.575618,116.581661,0,53,39825.6499652778,2009-01-12,15:35:57
39.575477,116.581989,0,54,39825.6499768518,2009-01-12,15:35:58
39.575335,116.582324,0,54,39825.6499884259,2009-01-12,15:35:59
39.575193,116.582657,0,55,39825.65,2009-01-12,15:36:00
39.575052,116.582985,0,55,39825.6500115741,2009-01-12,15:36:01
39.57491,116.583319,0,56,39825.6500231481,2009-01-12,15:36:02
39.574767,116.583652,0,56,39825.6500347222,2009-01-12,15:36:03
39.574625,116.583985,0,58,39825.6500462963,2009-01-12,15:36:04
39.574483,116.584323,0,59,39825.6500578704,2009-01-12,15:36:05
39.574344,116.584655,0,60,39825.6500694444,2009-01-12,15:36:06
39.574202,116.58499,0,60,39825.6500810185,2009-01-12,15:36:07
39.574061,116.585325,0,60,39825.6500925926,2009-01-12,15:36:08
39.573916,116.585659,0,60,39825.6501041667,2009-01-12,15:36:09
39.573772,116.585995,0,59,39825.6501157407,2009-01-12,15:36:10
39.573628,116.586332,0,59,39825.6501273148,2009-01-12,15:36:11
39.573486,116.586665,0,58,39825.6501388889,2009-01-12,15:36:12
39.573345,116.586995,0,58,39825.650150463,2009-01-12,15:36:13
39.573208,116.587325,0,59,39825.650162037,2009-01-12,15:36:14
39.573074,116.587652,0,58,39825.6501736111,2009-01-12,15:36:15
39.572937,116.587979,0,56,39825.6501851852,2009-01-12,15:36:16
39.572799,116.588303,0,55,39825.6501967593,2009-01-12,15:36:17
39.572661,116.588633,0,55,39825.6502083333,2009-01-12,15:36:18
39.572521,116.588958,0,55,39825.6502199074,2009-01-12,15:36:19
39.572377,116.589287,0,56,39825.6502314815,2009-01-12,15:36:20
39.572251,116.589623,0,59,39825.6502430556,2009-01-12,15:36:21
39.57211,116.58996,0,59,39825.6502546296,2009-01-12,15:36:22
39.571971,116.590291,0,60,39825.6502662037,2009-01-12,15:36:23
39.571828,116.590623,0,61,39825.6502777778,2009-01-12,15:36:24
39.571686,116.590956,0,62,39825.6502893518,2009-01-12,15:36:25
39.571544,116.591292,0,63,39825.6503009259,2009-01-12,15:36:26
39.571402,116.591624,0,64,39825.6503125,2009-01-12,15:36:27
39.571265,116.591965,0,65,39825.6503240741,2009-01-12,15:36:28
39.571121,116.592303,0,64,39825.6503356481,2009-01-12,15:36:29
39.570979,116.592639,0,63,39825.6503472222,2009-01-12,15:36:30
39.57084,116.592976,0,65,39825.6503587963,2009-01-12,15:36:31
39.570697,116.593308,0,66,39825.6503703704,2009-01-12,15:36:32
39.570555,116.593642,0,66,39825.6503819444,2009-01-12,15:36:33
39.570413,116.593973,0,67,39825.6503935185,2009-01-12,15:36:34
39.570271,116.594305,0,67,39825.6504050926,2009-01-12,15:36:35
39.570133,116.594638,0,69,39825.6504166667,2009-01-12,15:36:36
39.57,116.594974,0,71,39825.6504282407,2009-01-12,15:36:37
39.569864,116.595308,0,72,39825.6504398148,2009-01-12,15:36:38
39.569722,116.595648,0,71,39825.6504513889,2009-01-12,15:36:39
39.569577,116.595985,0,72,39825.650462963,2009-01-12,15:36:40
39.569434,116.596315,0,72,39825.650474537,2009-01-12,15:36:41
39.569295,116.596644,0,73,39825.6504861111,2009-01-12,15:36:42
39.569156,116.596984,0,69,39825.6504976852,2009-01-12,15:36:43
39.569017,116.597323,0,68,39825.6505092593,2009-01-12,15:36:44
39.568876,116.597656,0,68,39825.6505208333,2009-01-12,15:36:45
39.568732,116.597986,0,67,39825.6505324074,2009-01-12,15:36:46
39.568597,116.598321,0,69,39825.6505439815,2009-01-12,15:36:47
39.568455,116.598648,0,67,39825.6505555556,2009-01-12,15:36:48
39.568314,116.598978,0,67,39825.6505671296,2009-01-12,15:36:49
39.568176,116.599311,0,68,39825.6505787037,2009-01-12,15:36:50
39.568033,116.599639,0,67,39825.6505902778,2009-01-12,15:36:51
39.567893,116.599968,0,67,39825.6506018518,2009-01-12,15:36:52
39.567751,116.600295,0,69,39825.6506134259,2009-01-12,15:36:53
39.567606,116.600625,0,68,39825.650625,2009-01-12,15:36:54
39.567458,116.60095,0,68,39825.6506365741,2009-01-12,15:36:55
39.567307,116.601269,0,67,39825.6506481481,2009-01-12,15:36:56
39.567155,116.601582,0,68,39825.6506597222,2009-01-12,15:36:57
39.566997,116.601887,0,61,39825.6506712963,2009-01-12,15:36:58
39.566831,116.602198,0,60,39825.6506828704,2009-01-12,15:36:59
39.566668,116.602504,0,59,39825.6506944444,2009-01-12,15:37:00
39.566504,116.602814,0,59,39825.6507060185,2009-01-12,15:37:01
39.566343,116.603128,0,59,39825.6507175926,2009-01-12,15:37:02
39.566185,116.603439,0,61,39825.6507291667,2009-01-12,15:37:03
39.566026,116.603749,0,62,39825.6507407407,2009-01-12,15:37:04
39.565862,116.604065,0,61,39825.6507523148,2009-01-12,15:37:05
39.565698,116.604372,0,57,39825.6507638889,2009-01-12,15:37:06
39.565534,116.604687,0,55,39825.650775463,2009-01-12,15:37:07
39.565366,116.605008,0,52,39825.650787037,2009-01-12,15:37:08
39.5652,116.605324,0,52,39825.6507986111,2009-01-12,15:37:09
39.565039,116.605634,0,51,39825.6508101852,2009-01-12,15:37:10
39.564875,116.605948,0,51,39825.6508217593,2009-01-12,15:37:11
39.564714,116.606259,0,51,39825.6508333333,2009-01-12,15:37:12
39.564553,116.606566,0,52,39825.6508449074,2009-01-12,15:37:13
39.564396,116.606866,0,53,39825.6508564815,2009-01-12,15:37:14
39.564236,116.607171,0,55,39825.6508680556,2009-01-12,15:37:15
39.564077,116.607478,0,56,39825.6508796296,2009-01-12,15:37:16
39.563914,116.607791,0,55,39825.6508912037,2009-01-12,15:37:17
39.563753,116.608103,0,55,39825.6509027778,2009-01-12,15:37:18
39.563593,116.608418,0,54,39825.6509143518,2009-01-12,15:37:19
39.563431,116.608732,0,54,39825.6509259259,2009-01-12,15:37:20
39.56327,116.609041,0,54,39825.6509375,2009-01-12,15:37:21
39.56311,116.609348,0,54,39825.6509490741,2009-01-12,15:37:22
39.56295,116.609658,0,55,39825.6509606481,2009-01-12,15:37:23
39.562786,116.609971,0,55,39825.6509722222,2009-01-12,15:37:24
39.562622,116.610283,0,55,39825.6509837963,2009-01-12,15:37:25
39.56246,116.610598,0,54,39825.6509953704,2009-01-12,15:37:26
39.562298,116.61091,0,54,39825.6510069444,2009-01-12,15:37:27
39.562142,116.611214,0,55,39825.6510185185,2009-01-12,15:37:28
39.56198,116.611522,0,54,39825.6510300926,2009-01-12,15:37:29
39.561818,116.611828,0,54,39825.6510416667,2009-01-12,15:37:30
39.561653,116.612139,0,54,39825.6510532407,2009-01-12,15:37:31
39.561491,116.61245,0,54,39825.6510648148,2009-01-12,15:37:32
39.561328,116.612762,0,53,39825.6510763889,2009-01-12,15:37:33
39.561167,116.613072,0,53,39825.651087963,2009-01-12,15:37:34
39.561006,116.613379,0,52,39825.651099537,2009-01-12,15:37:35
39.560845,116.613685,0,52,39825.6511111111,2009-01-12,15:37:36
39.560683,116.613989,0,52,39825.6511226852,2009-01-12,15:37:37
39.560522,116.614293,0,51,39825.6511342593,2009-01-12,15:37:38
39.560364,116.614608,0,51,39825.6511458333,2009-01-12,15:37:39
39.560206,116.614922,0,51,39825.6511574074,2009-01-12,15:37:40
39.560048,116.615239,0,51,39825.6511689815,2009-01-12,15:37:41
39.55989,116.615559,0,50,39825.6511805556,2009-01-12,15:37:42
39.55973,116.615879,0,50,39825.6511921296,2009-01-12,15:37:43
39.559567,116.6162,0,50,39825.6512037037,2009-01-12,15:37:44
39.559409,116.616516,0,50,39825.6512152778,2009-01-12,15:37:45
39.559239,116.616839,0,49,39825.6512268518,2009-01-12,15:37:46
39.559058,116.617171,0,49,39825.6512384259,2009-01-12,15:37:47
39.558876,116.617502,0,49,39825.65125,2009-01-12,15:37:48
39.558692,116.617833,0,48,39825.6512615741,2009-01-12,15:37:49
39.558516,116.618164,0,48,39825.6512731481,2009-01-12,15:37:50
39.558318,116.618504,0,48,39825.6512847222,2009-01-12,15:37:51
39.558142,116.618826,0,48,39825.6512962963,2009-01-12,15:37:52
39.557942,116.619163,0,47,39825.6513078704,2009-01-12,15:37:53
39.557732,116.619512,0,47,39825.6513194444,2009-01-12,15:37:54
39.557555,116.619827,0,47,39825.6513310185,2009-01-12,15:37:55
39.557339,116.620173,0,47,39825.6513425926,2009-01-12,15:37:56
39.557256,116.620414,0,48,39825.6513541667,2009-01-12,15:37:57
39.557137,116.620685,0,48,39825.6513657407,2009-01-12,15:37:58
39.556982,116.620979,0,48,39825.6513773148,2009-01-12,15:37:59
39.556833,116.621268,0,48,39825.6513888889,2009-01-12,15:38:00
39.55668,116.621558,0,48,39825.651400463,2009-01-12,15:38:01
39.556533,116.621842,0,49,39825.651412037,2009-01-12,15:38:02
39.556392,116.622117,0,49,39825.6514236111,2009-01-12,15:38:03
39.556246,116.622394,0,50,39825.6514351852,2009-01-12,15:38:04
39.556117,116.622653,0,50,39825.6514467593,2009-01-12,15:38:05
39.555989,116.622909,0,51,39825.6514583333,2009-01-12,15:38:06
39.543913,116.644265,0,49,39825.6522569444,2009-01-12,15:39:15
39.543753,116.644569,0,47,39825.6522685185,2009-01-12,15:39:16
39.543638,116.64487,0,45,39825.6522800926,2009-01-12,15:39:17
39.543511,116.645181,0,44,39825.6522916667,2009-01-12,15:39:18
39.543319,116.645491,0,40,39825.6523032407,2009-01-12,15:39:19
39.543136,116.645799,0,33,39825.6523148148,2009-01-12,15:39:20
39.542944,116.646112,0,28,39825.6523263889,2009-01-12,15:39:21
39.542788,116.646389,0,16,39825.652337963,2009-01-12,15:39:22
39.542614,116.646695,0,14,39825.652349537,2009-01-12,15:39:23
39.542439,116.647004,0,13,39825.6523611111,2009-01-12,15:39:24
39.542277,116.647288,0,4,39825.6523726852,2009-01-12,15:39:25
39.542097,116.647598,0,3,39825.6523842593,2009-01-12,15:39:26
39.541921,116.647911,0,2,39825.6523958333,2009-01-12,15:39:27
39.541757,116.648204,0,-5,39825.6524074074,2009-01-12,15:39:28
39.54158,116.648523,0,-2,39825.6524189815,2009-01-12,15:39:29
39.541406,116.64882,0,-6,39825.6524305556,2009-01-12,15:39:30
39.541236,116.649119,0,-12,39825.6524421296,2009-01-12,15:39:31
39.541058,116.649429,0,-14,39825.6524537037,2009-01-12,15:39:32
39.54088,116.649739,0,-17,39825.6524652778,2009-01-12,15:39:33
39.540705,116.650041,0,-21,39825.6524768519,2009-01-12,15:39:34
39.540524,116.650357,0,-23,39825.6524884259,2009-01-12,15:39:35
39.540351,116.650665,0,-26,39825.6525,2009-01-12,15:39:36
39.54018,116.650972,0,-30,39825.6525115741,2009-01-12,15:39:37
39.540006,116.651284,0,-30,39825.6525231482,2009-01-12,15:39:38
39.539834,116.651596,0,-33,39825.6525347222,2009-01-12,15:39:39
39.539669,116.6519,0,-34,39825.6525462963,2009-01-12,15:39:40
39.539498,116.652212,0,-33,39825.6525578704,2009-01-12,15:39:41
39.539324,116.652523,0,-37,39825.6525694444,2009-01-12,15:39:42
39.539156,116.652823,0,-40,39825.6525810185,2009-01-12,15:39:43
39.538978,116.65314,0,-41,39825.6525925926,2009-01-12,15:39:44
39.538811,116.653441,0,-43,39825.6526041667,2009-01-12,15:39:45
39.53864,116.65375,0,-45,39825.6526157407,2009-01-12,15:39:46
39.538465,116.654064,0,-45,39825.6526273148,2009-01-12,15:39:47
39.538293,116.654372,0,-49,39825.6526388889,2009-01-12,15:39:48
39.53812,116.654673,0,-51,39825.652650463,2009-01-12,15:39:49
39.537933,116.654988,0,-52,39825.652662037,2009-01-12,15:39:50
39.53776,116.655291,0,-55,39825.6526736111,2009-01-12,15:39:51
39.537589,116.655598,0,-57,39825.6526851852,2009-01-12,15:39:52
39.537419,116.655908,0,-57,39825.6526967593,2009-01-12,15:39:53
39.537247,116.656219,0,-59,39825.6527083333,2009-01-12,15:39:54
39.537073,116.65653,0,-59,39825.6527199074,2009-01-12,15:39:55
39.536905,116.656838,0,-60,39825.6527314815,2009-01-12,15:39:56
39.536739,116.657145,0,-62,39825.6527430556,2009-01-12,15:39:57
39.536567,116.657459,0,-62,39825.6527546296,2009-01-12,15:39:58
39.536391,116.657775,0,-62,39825.6527662037,2009-01-12,15:39:59
39.536221,116.658083,0,-64,39825.6527777778,2009-01-12,15:40:00
39.53605,116.658395,0,-64,39825.6527893519,2009-01-12,15:40:01
39.535877,116.658714,0,-63,39825.6528009259,2009-01-12,15:40:02
39.535706,116.659023,0,-65,39825.6528125,2009-01-12,15:40:03
39.53553,116.659334,0,-64,39825.6528240741,2009-01-12,15:40:04
39.535359,116.659641,0,-64,39825.6528356481,2009-01-12,15:40:05
39.535189,116.659942,0,-65,39825.6528472222,2009-01-12,15:40:06
39.535017,116.660256,0,-66,39825.6528587963,2009-01-12,15:40:07
39.534845,116.660564,0,-67,39825.6528703704,2009-01-12,15:40:08
39.534676,116.660869,0,-68,39825.6528819444,2009-01-12,15:40:09
39.534495,116.661184,0,-67,39825.6528935185,2009-01-12,15:40:10
39.53432,116.661494,0,-67,39825.6529050926,2009-01-12,15:40:11
39.534156,116.661797,0,-67,39825.6529166667,2009-01-12,15:40:12
39.533981,116.662107,0,-65,39825.6529282407,2009-01-12,15:40:13
39.533803,116.662416,0,-67,39825.6529398148,2009-01-12,15:40:14
39.533632,116.662718,0,-69,39825.6529513889,2009-01-12,15:40:15
39.533455,116.663025,0,-68,39825.652962963,2009-01-12,15:40:16
39.533283,116.663331,0,-68,39825.652974537,2009-01-12,15:40:17
39.533111,116.663635,0,-68,39825.6529861111,2009-01-12,15:40:18
39.532938,116.663941,0,-68,39825.6529976852,2009-01-12,15:40:19
39.532771,116.664243,0,-69,39825.6530092593,2009-01-12,15:40:20
39.532601,116.664543,0,-70,39825.6530208333,2009-01-12,15:40:21
39.532422,116.664846,0,-69,39825.6530324074,2009-01-12,15:40:22
39.53225,116.665148,0,-71,39825.6530439815,2009-01-12,15:40:23
39.532081,116.665448,0,-72,39825.6530555556,2009-01-12,15:40:24
39.531908,116.665745,0,-72,39825.6530671296,2009-01-12,15:40:25
39.531737,116.666042,0,-72,39825.6530787037,2009-01-12,15:40:26
39.531569,116.666342,0,-74,39825.6530902778,2009-01-12,15:40:27
39.531394,116.666648,0,-73,39825.6531018519,2009-01-12,15:40:28
39.531219,116.666952,0,-74,39825.6531134259,2009-01-12,15:40:29
39.531042,116.667259,0,-74,39825.653125,2009-01-12,15:40:30
39.530868,116.66756,0,-72,39825.6531365741,2009-01-12,15:40:31
39.530698,116.667862,0,-73,39825.6531481481,2009-01-12,15:40:32
39.530526,116.668168,0,-73,39825.6531597222,2009-01-12,15:40:33
39.530349,116.66848,0,-72,39825.6531712963,2009-01-12,15:40:34
39.530178,116.668786,0,-72,39825.6531828704,2009-01-12,15:40:35
39.530007,116.669092,0,-71,39825.6531944444,2009-01-12,15:40:36
39.529827,116.669403,0,-70,39825.6532060185,2009-01-12,15:40:37
39.529658,116.669698,0,-71,39825.6532175926,2009-01-12,15:40:38
39.529483,116.670003,0,-70,39825.6532291667,2009-01-12,15:40:39
39.529307,116.670311,0,-69,39825.6532407407,2009-01-12,15:40:40
39.529134,116.670611,0,-69,39825.6532523148,2009-01-12,15:40:41
39.52896,116.670915,0,-69,39825.6532638889,2009-01-12,15:40:42
39.528782,116.671223,0,-68,39825.653275463,2009-01-12,15:40:43
39.528612,116.671523,0,-68,39825.653287037,2009-01-12,15:40:44
39.528441,116.67183,0,-68,39825.6532986111,2009-01-12,15:40:45
39.52827,116.672134,0,-66,39825.6533101852,2009-01-12,15:40:46
39.528097,116.672437,0,-67,39825.6533217593,2009-01-12,15:40:47
39.527922,116.672743,0,-66,39825.6533333333,2009-01-12,15:40:48
39.527751,116.67305,0,-65,39825.6533449074,2009-01-12,15:40:49
39.527582,116.67335,0,-66,39825.6533564815,2009-01-12,15:40:50
39.527412,116.67366,0,-66,39825.6533680556,2009-01-12,15:40:51
39.527237,116.67397,0,-65,39825.6533796296,2009-01-12,15:40:52
39.527071,116.674268,0,-67,39825.6533912037,2009-01-12,15:40:53
39.526897,116.674578,0,-67,39825.6534027778,2009-01-12,15:40:54
39.526724,116.674882,0,-67,39825.6534143519,2009-01-12,15:40:55
39.526553,116.675178,0,-68,39825.6534259259,2009-01-12,15:40:56
39.526377,116.675486,0,-69,39825.6534375,2009-01-12,15:40:57
39.526204,116.675795,0,-69,39825.6534490741,2009-01-12,15:40:58
39.526035,116.676105,0,-69,39825.6534606481,2009-01-12,15:40:59
39.525859,116.67641,0,-69,39825.6534722222,2009-01-12,15:41:00
39.525684,116.676713,0,-69,39825.6534837963,2009-01-12,15:41:01
39.525509,116.677007,0,-70,39825.6534953704,2009-01-12,15:41:02
39.525326,116.677305,0,-69,39825.6535069444,2009-01-12,15:41:03
39.525138,116.677604,0,-69,39825.6535185185,2009-01-12,15:41:04
39.524951,116.677894,0,-70,39825.6535300926,2009-01-12,15:41:05
39.524762,116.678183,0,-69,39825.6535416667,2009-01-12,15:41:06
39.524566,116.678474,0,-68,39825.6535532407,2009-01-12,15:41:07
39.524379,116.678762,0,-68,39825.6535648148,2009-01-12,15:41:08
39.524191,116.679044,0,-68,39825.6535763889,2009-01-12,15:41:09
39.523999,116.679326,0,-67,39825.653587963,2009-01-12,15:41:10
39.523812,116.679603,0,-68,39825.653599537,2009-01-12,15:41:11
39.523617,116.67989,0,-67,39825.6536111111,2009-01-12,15:41:12
39.523425,116.680177,0,-66,39825.6536226852,2009-01-12,15:41:13
39.523235,116.680455,0,-67,39825.6536342593,2009-01-12,15:41:14
39.523044,116.680738,0,-65,39825.6536458333,2009-01-12,15:41:15
39.52285,116.681024,0,-64,39825.6536574074,2009-01-12,15:41:16
39.52266,116.681304,0,-64,39825.6536689815,2009-01-12,15:41:17
39.522462,116.681594,0,-64,39825.6536805556,2009-01-12,15:41:18
39.522267,116.681877,0,-63,39825.6536921296,2009-01-12,15:41:19
39.522077,116.682158,0,-62,39825.6537037037,2009-01-12,15:41:20
39.521882,116.682443,0,-62,39825.6537152778,2009-01-12,15:41:21
39.52169,116.682728,0,-61,39825.6537268519,2009-01-12,15:41:22
39.521502,116.683008,0,-62,39825.6537384259,2009-01-12,15:41:23
39.521304,116.683294,0,-61,39825.65375,2009-01-12,15:41:24
39.521107,116.68358,0,-60,39825.6537615741,2009-01-12,15:41:25
39.520913,116.683867,0,-61,39825.6537731481,2009-01-12,15:41:26
39.520717,116.684156,0,-59,39825.6537847222,2009-01-12,15:41:27
39.520522,116.684439,0,-59,39825.6537962963,2009-01-12,15:41:28
39.520332,116.684721,0,-59,39825.6538078704,2009-01-12,15:41:29
39.520135,116.685007,0,-58,39825.6538194444,2009-01-12,15:41:30
39.519941,116.685291,0,-58,39825.6538310185,2009-01-12,15:41:31
39.51975,116.685572,0,-59,39825.6538425926,2009-01-12,15:41:32
39.519549,116.685861,0,-58,39825.6538541667,2009-01-12,15:41:33
39.519354,116.686145,0,-58,39825.6538657407,2009-01-12,15:41:34
39.519167,116.686425,0,-59,39825.6538773148,2009-01-12,15:41:35
39.518974,116.686711,0,-58,39825.6538888889,2009-01-12,15:41:36
39.518775,116.687002,0,-58,39825.653900463,2009-01-12,15:41:37
39.518581,116.687286,0,-59,39825.653912037,2009-01-12,15:41:38
39.518384,116.687571,0,-59,39825.6539236111,2009-01-12,15:41:39
39.518193,116.687856,0,-58,39825.6539351852,2009-01-12,15:41:40
39.518007,116.688137,0,-59,39825.6539467593,2009-01-12,15:41:41
39.517814,116.688426,0,-58,39825.6539583333,2009-01-12,15:41:42
39.517628,116.688716,0,-58,39825.6539699074,2009-01-12,15:41:43
39.517449,116.689011,0,-59,39825.6539814815,2009-01-12,15:41:44
39.517265,116.68931,0,-58,39825.6539930556,2009-01-12,15:41:45
39.517084,116.689611,0,-57,39825.6540046296,2009-01-12,15:41:46
39.516904,116.689916,0,-57,39825.6540162037,2009-01-12,15:41:47
39.516729,116.690223,0,-57,39825.6540277778,2009-01-12,15:41:48
39.516557,116.690533,0,-56,39825.6540393519,2009-01-12,15:41:49
39.516384,116.690842,0,-56,39825.6540509259,2009-01-12,15:41:50
39.516213,116.691147,0,-55,39825.6540625,2009-01-12,15:41:51
39.516046,116.691448,0,-54,39825.6540740741,2009-01-12,15:41:52
39.515881,116.691747,0,-53,39825.6540856481,2009-01-12,15:41:53
39.515713,116.692049,0,-52,39825.6540972222,2009-01-12,15:41:54
39.515544,116.692346,0,-52,39825.6541087963,2009-01-12,15:41:55
39.515372,116.692646,0,-51,39825.6541203704,2009-01-12,15:41:56
39.515202,116.69295,0,-50,39825.6541319444,2009-01-12,15:41:57
39.515031,116.693253,0,-50,39825.6541435185,2009-01-12,15:41:58
39.514861,116.693557,0,-49,39825.6541550926,2009-01-12,15:41:59
39.514699,116.693861,0,-48,39825.6541666667,2009-01-12,15:42:00
39.514537,116.694166,0,-48,39825.6541782407,2009-01-12,15:42:01
39.514369,116.694459,0,-47,39825.6541898148,2009-01-12,15:42:02
39.514204,116.694754,0,-46,39825.6542013889,2009-01-12,15:42:03
39.514036,116.695053,0,-46,39825.654212963,2009-01-12,15:42:04
39.513864,116.69535,0,-45,39825.654224537,2009-01-12,15:42:05
39.513683,116.695632,0,-44,39825.6542361111,2009-01-12,15:42:06
39.513508,116.695934,0,-44,39825.6542476852,2009-01-12,15:42:07
39.513331,116.696232,0,-43,39825.6542592593,2009-01-12,15:42:08
39.513155,116.696534,0,-42,39825.6542708333,2009-01-12,15:42:09
39.512979,116.696837,0,-41,39825.6542824074,2009-01-12,15:42:10
39.512798,116.697131,0,-40,39825.6542939815,2009-01-12,15:42:11
39.512617,116.697427,0,-39,39825.6543055556,2009-01-12,15:42:12
39.512445,116.697727,0,-38,39825.6543171296,2009-01-12,15:42:13
39.512275,116.698029,0,-38,39825.6543287037,2009-01-12,15:42:14
39.512104,116.698331,0,-37,39825.6543402778,2009-01-12,15:42:15
39.511928,116.698626,0,-36,39825.6543518519,2009-01-12,15:42:16
39.511755,116.698929,0,-35,39825.6543634259,2009-01-12,15:42:17
39.511579,116.699227,0,-35,39825.654375,2009-01-12,15:42:18
39.511406,116.699529,0,-34,39825.6543865741,2009-01-12,15:42:19
39.511233,116.699827,0,-33,39825.6543981481,2009-01-12,15:42:20
39.511058,116.700123,0,-33,39825.6544097222,2009-01-12,15:42:21
39.510884,116.700421,0,-32,39825.6544212963,2009-01-12,15:42:22
39.51071,116.700721,0,-31,39825.6544328704,2009-01-12,15:42:23
39.510533,116.701023,0,-31,39825.6544444444,2009-01-12,15:42:24
39.510355,116.701326,0,-30,39825.6544560185,2009-01-12,15:42:25
39.51018,116.701629,0,-29,39825.6544675926,2009-01-12,15:42:26
39.510003,116.70193,0,-29,39825.6544791667,2009-01-12,15:42:27
39.509824,116.70223,0,-28,39825.6544907407,2009-01-12,15:42:28
39.509647,116.702533,0,-27,39825.6545023148,2009-01-12,15:42:29
39.509467,116.702834,0,-26,39825.6545138889,2009-01-12,15:42:30
39.509285,116.703137,0,-26,39825.654525463,2009-01-12,15:42:31
39.509104,116.703442,0,-25,39825.654537037,2009-01-12,15:42:32
39.508923,116.703746,0,-24,39825.6545486111,2009-01-12,15:42:33
39.508744,116.704048,0,-23,39825.6545601852,2009-01-12,15:42:34
39.508568,116.704352,0,-22,39825.6545717593,2009-01-12,15:42:35
39.508399,116.704664,0,-21,39825.6545833333,2009-01-12,15:42:36
39.508222,116.704968,0,-20,39825.6545949074,2009-01-12,15:42:37
39.508055,116.705282,0,-19,39825.6546064815,2009-01-12,15:42:38
39.507884,116.705591,0,-18,39825.6546180556,2009-01-12,15:42:39
39.507714,116.705899,0,-16,39825.6546296296,2009-01-12,15:42:40
39.507546,116.706209,0,-15,39825.6546412037,2009-01-12,15:42:41
39.507377,116.706517,0,-13,39825.6546527778,2009-01-12,15:42:42
39.507208,116.706824,0,-12,39825.6546643519,2009-01-12,15:42:43
39.507041,116.707126,0,-10,39825.6546759259,2009-01-12,15:42:44
39.506876,116.707429,0,-8,39825.6546875,2009-01-12,15:42:45
39.506713,116.707729,0,-6,39825.6546990741,2009-01-12,15:42:46
39.506547,116.708025,0,-5,39825.6547106481,2009-01-12,15:42:47
39.506385,116.708326,0,-3,39825.6547222222,2009-01-12,15:42:48
39.506225,116.708633,0,-1,39825.6547337963,2009-01-12,15:42:49
39.506067,116.708937,0,0,39825.6547453704,2009-01-12,15:42:50
39.505908,116.709243,0,1,39825.6547569444,2009-01-12,15:42:51
39.505747,116.709548,0,2,39825.6547685185,2009-01-12,15:42:52
39.505585,116.709851,0,4,39825.6547800926,2009-01-12,15:42:53
39.505429,116.710161,0,6,39825.6547916667,2009-01-12,15:42:54
39.505273,116.710462,0,7,39825.6548032407,2009-01-12,15:42:55
39.505112,116.710759,0,9,39825.6548148148,2009-01-12,15:42:56
39.504953,116.711062,0,11,39825.6548263889,2009-01-12,15:42:57
39.504797,116.711373,0,13,39825.654837963,2009-01-12,15:42:58
39.504639,116.711681,0,14,39825.654849537,2009-01-12,15:42:59
39.504478,116.711988,0,16,39825.6548611111,2009-01-12,15:43:00
39.504316,116.712297,0,17,39825.6548726852,2009-01-12,15:43:01
39.504161,116.712614,0,19,39825.6548842593,2009-01-12,15:43:02
39.504,116.712924,0,20,39825.6548958333,2009-01-12,15:43:03
39.50384,116.713237,0,22,39825.6549074074,2009-01-12,15:43:04
39.503681,116.713552,0,24,39825.6549189815,2009-01-12,15:43:05
39.503525,116.713862,0,25,39825.6549305556,2009-01-12,15:43:06
39.503367,116.714179,0,27,39825.6549421296,2009-01-12,15:43:07
39.503206,116.714495,0,29,39825.6549537037,2009-01-12,15:43:08
39.503041,116.714806,0,30,39825.6549652778,2009-01-12,15:43:09
39.50288,116.715119,0,32,39825.6549768519,2009-01-12,15:43:10
39.502716,116.715433,0,34,39825.6549884259,2009-01-12,15:43:11
39.502551,116.715746,0,35,39825.655,2009-01-12,15:43:12
39.502385,116.716059,0,37,39825.6550115741,2009-01-12,15:43:13
39.502223,116.716374,0,39,39825.6550231481,2009-01-12,15:43:14
39.502063,116.716691,0,41,39825.6550347222,2009-01-12,15:43:15
39.501898,116.717007,0,42,39825.6550462963,2009-01-12,15:43:16
39.501733,116.717322,0,44,39825.6550578704,2009-01-12,15:43:17
39.50157,116.717636,0,46,39825.6550694444,2009-01-12,15:43:18
39.501404,116.717948,0,47,39825.6550810185,2009-01-12,15:43:19
39.501236,116.71826,0,49,39825.6550925926,2009-01-12,15:43:20
39.501068,116.718573,0,51,39825.6551041667,2009-01-12,15:43:21
39.500901,116.718887,0,52,39825.6551157407,2009-01-12,15:43:22
39.500732,116.719201,0,54,39825.6551273148,2009-01-12,15:43:23
39.500561,116.719512,0,56,39825.6551388889,2009-01-12,15:43:24
39.50039,116.719829,0,58,39825.655150463,2009-01-12,15:43:25
39.500221,116.720144,0,60,39825.655162037,2009-01-12,15:43:26
39.500056,116.720459,0,62,39825.6551736111,2009-01-12,15:43:27
39.499891,116.720771,0,64,39825.6551851852,2009-01-12,15:43:28
39.499725,116.721082,0,66,39825.6551967593,2009-01-12,15:43:29
39.499558,116.721396,0,68,39825.6552083333,2009-01-12,15:43:30
39.49939,116.721707,0,70,39825.6552199074,2009-01-12,15:43:31
39.499223,116.722019,0,73,39825.6552314815,2009-01-12,15:43:32
39.499056,116.722331,0,75,39825.6552430556,2009-01-12,15:43:33
39.49889,116.722642,0,78,39825.6552546296,2009-01-12,15:43:34
39.498717,116.722949,0,80,39825.6552662037,2009-01-12,15:43:35
39.49855,116.723262,0,83,39825.6552777778,2009-01-12,15:43:36
39.498381,116.723573,0,85,39825.6552893519,2009-01-12,15:43:37
39.498212,116.723883,0,88,39825.6553009259,2009-01-12,15:43:38
39.498042,116.724193,0,91,39825.6553125,2009-01-12,15:43:39
39.497871,116.724499,0,94,39825.6553240741,2009-01-12,15:43:40
39.497696,116.724805,0,98,39825.6553356481,2009-01-12,15:43:41
39.497522,116.725111,0,101,39825.6553472222,2009-01-12,15:43:42
39.497347,116.725413,0,104,39825.6553587963,2009-01-12,15:43:43
39.497178,116.725719,0,107,39825.6553703704,2009-01-12,15:43:44
39.497012,116.726029,0,110,39825.6553819444,2009-01-12,15:43:45
39.496844,116.726338,0,113,39825.6553935185,2009-01-12,15:43:46
39.496676,116.726648,0,116,39825.6554050926,2009-01-12,15:43:47
39.496511,116.726952,0,118,39825.6554166667,2009-01-12,15:43:48
39.496347,116.727262,0,121,39825.6554282407,2009-01-12,15:43:49
39.496181,116.727568,0,123,39825.6554398148,2009-01-12,15:43:50
39.496015,116.727877,0,126,39825.6554513889,2009-01-12,15:43:51
39.495848,116.728187,0,128,39825.655462963,2009-01-12,15:43:52
39.49568,116.728495,0,131,39825.655474537,2009-01-12,15:43:53
39.495511,116.728801,0,133,39825.6554861111,2009-01-12,15:43:54
39.495342,116.729105,0,136,39825.6554976852,2009-01-12,15:43:55
39.495172,116.729407,0,138,39825.6555092593,2009-01-12,15:43:56
39.495003,116.729713,0,141,39825.6555208333,2009-01-12,15:43:57
39.494837,116.73002,0,143,39825.6555324074,2009-01-12,15:43:58
39.494672,116.730329,0,146,39825.6555439815,2009-01-12,15:43:59
39.494507,116.730637,0,148,39825.6555555556,2009-01-12,15:44:00
39.494339,116.730943,0,151,39825.6555671296,2009-01-12,15:44:01
39.494172,116.731245,0,153,39825.6555787037,2009-01-12,15:44:02
39.494004,116.73155,0,156,39825.6555902778,2009-01-12,15:44:03
39.493833,116.731856,0,158,39825.6556018519,2009-01-12,15:44:04
39.493662,116.732164,0,161,39825.6556134259,2009-01-12,15:44:05
39.49349,116.732469,0,164,39825.655625,2009-01-12,15:44:06
39.49332,116.73277,0,166,39825.6556365741,2009-01-12,15:44:07
39.493151,116.733071,0,169,39825.6556481481,2009-01-12,15:44:08
39.492984,116.733369,0,172,39825.6556597222,2009-01-12,15:44:09
39.492818,116.733666,0,175,39825.6556712963,2009-01-12,15:44:10
39.492653,116.733957,0,178,39825.6556828704,2009-01-12,15:44:11
39.492489,116.734248,0,181,39825.6556944444,2009-01-12,15:44:12
39.492324,116.734537,0,184,39825.6557060185,2009-01-12,15:44:13
39.492165,116.73483,0,187,39825.6557175926,2009-01-12,15:44:14
39.492006,116.73512,0,190,39825.6557291667,2009-01-12,15:44:15
39.491842,116.735413,0,193,39825.6557407407,2009-01-12,15:44:16
39.49168,116.735812,0,195,39825.6557523148,2009-01-12,15:44:17
39.491509,116.73612,0,198,39825.6557638889,2009-01-12,15:44:18
39.491358,116.736408,0,201,39825.655775463,2009-01-12,15:44:19
39.491208,116.736691,0,204,39825.655787037,2009-01-12,15:44:20
39.491058,116.736975,0,208,39825.6557986111,2009-01-12,15:44:21
39.490906,116.737249,0,211,39825.6558101852,2009-01-12,15:44:22
39.490737,116.737582,0,213,39825.6558217593,2009-01-12,15:44:23
39.490575,116.737925,0,216,39825.6558333333,2009-01-12,15:44:24
39.490409,116.738267,0,219,39825.6558449074,2009-01-12,15:44:25
39.490242,116.738598,0,221,39825.6558564815,2009-01-12,15:44:26
39.490065,116.738989,0,223,39825.6558680556,2009-01-12,15:44:27
39.489885,116.739369,0,226,39825.6558796296,2009-01-12,15:44:28
39.489705,116.739761,0,228,39825.6558912037,2009-01-12,15:44:29
39.489543,116.740078,0,231,39825.6559027778,2009-01-12,15:44:30
39.489378,116.740396,0,233,39825.6559143519,2009-01-12,15:44:31
39.4892,116.740749,0,236,39825.6559259259,2009-01-12,15:44:32
39.489027,116.741065,0,239,39825.6559375,2009-01-12,15:44:33
39.488856,116.741379,0,241,39825.6559490741,2009-01-12,15:44:34
39.488682,116.741713,0,244,39825.6559606481,2009-01-12,15:44:35
39.48851,116.742036,0,247,39825.6559722222,2009-01-12,15:44:36
39.488341,116.742359,0,250,39825.6559837963,2009-01-12,15:44:37
39.488169,116.742681,0,253,39825.6559953704,2009-01-12,15:44:38
39.487995,116.742994,0,256,39825.6560069444,2009-01-12,15:44:39
39.487832,116.743288,0,259,39825.6560185185,2009-01-12,15:44:40
39.487673,116.743589,0,262,39825.6560300926,2009-01-12,15:44:41
39.487511,116.74389,0,265,39825.6560416667,2009-01-12,15:44:42
39.487347,116.744192,0,268,39825.6560532407,2009-01-12,15:44:43
39.487182,116.744491,0,272,39825.6560648148,2009-01-12,15:44:44
39.487014,116.744794,0,275,39825.6560763889,2009-01-12,15:44:45
39.486843,116.745097,0,279,39825.656087963,2009-01-12,15:44:46
39.486679,116.745396,0,283,39825.656099537,2009-01-12,15:44:47
39.486516,116.745694,0,286,39825.6561111111,2009-01-12,15:44:48
39.486355,116.745991,0,290,39825.6561226852,2009-01-12,15:44:49
39.486197,116.746288,0,294,39825.6561342593,2009-01-12,15:44:50
39.486041,116.746583,0,298,39825.6561458333,2009-01-12,15:44:51
39.485882,116.746878,0,301,39825.6561574074,2009-01-12,15:44:52
39.485719,116.747176,0,305,39825.6561689815,2009-01-12,15:44:53
39.485554,116.747476,0,309,39825.6561805556,2009-01-12,15:44:54
39.485388,116.747781,0,312,39825.6561921296,2009-01-12,15:44:55
39.48522,116.748091,0,316,39825.6562037037,2009-01-12,15:44:56
39.485049,116.748408,0,319,39825.6562152778,2009-01-12,15:44:57
39.484877,116.748725,0,323,39825.6562268519,2009-01-12,15:44:58
39.484703,116.749051,0,326,39825.6562384259,2009-01-12,15:44:59
39.484531,116.749385,0,330,39825.65625,2009-01-12,15:45:00
39.484358,116.74972,0,333,39825.6562615741,2009-01-12,15:45:01
39.484193,116.750049,0,336,39825.6562731481,2009-01-12,15:45:02
39.48403,116.75037,0,340,39825.6562847222,2009-01-12,15:45:03
39.48387,116.750676,0,343,39825.6562962963,2009-01-12,15:45:04
39.483714,116.75098,0,346,39825.6563078704,2009-01-12,15:45:05
39.483559,116.751287,0,349,39825.6563194444,2009-01-12,15:45:06
39.483405,116.751599,0,353,39825.6563310185,2009-01-12,15:45:07
39.483249,116.751922,0,356,39825.6563425926,2009-01-12,15:45:08
39.483093,116.752242,0,359,39825.6563541667,2009-01-12,15:45:09
39.482933,116.752564,0,363,39825.6563657407,2009-01-12,15:45:10
39.482776,116.75289,0,365,39825.6563773148,2009-01-12,15:45:11
39.482617,116.753221,0,368,39825.6563888889,2009-01-12,15:45:12
39.482453,116.753569,0,371,39825.656400463,2009-01-12,15:45:13
39.48229,116.753923,0,373,39825.656412037,2009-01-12,15:45:14
39.482127,116.754277,0,375,39825.6564236111,2009-01-12,15:45:15
39.481962,116.754629,0,377,39825.6564351852,2009-01-12,15:45:16
39.481795,116.754985,0,380,39825.6564467593,2009-01-12,15:45:17
39.481628,116.755321,0,382,39825.6564583333,2009-01-12,15:45:18
39.481461,116.755655,0,384,39825.6564699074,2009-01-12,15:45:19
39.481296,116.755981,0,386,39825.6564814815,2009-01-12,15:45:20
39.481129,116.756307,0,388,39825.6564930556,2009-01-12,15:45:21
39.480961,116.756636,0,389,39825.6565046296,2009-01-12,15:45:22
39.480791,116.756967,0,391,39825.6565162037,2009-01-12,15:45:23
39.480623,116.757292,0,392,39825.6565277778,2009-01-12,15:45:24
39.480463,116.757604,0,393,39825.6565393518,2009-01-12,15:45:25
39.480302,116.757915,0,395,39825.6565509259,2009-01-12,15:45:26
39.480135,116.758211,0,396,39825.6565625,2009-01-12,15:45:27
39.479965,116.758513,0,395,39825.6565740741,2009-01-12,15:45:28
39.479795,116.758821,0,395,39825.6565856481,2009-01-12,15:45:29
39.479627,116.759124,0,396,39825.6565972222,2009-01-12,15:45:30
39.479455,116.75943,0,397,39825.6566087963,2009-01-12,15:45:31
39.479283,116.759742,0,396,39825.6566203704,2009-01-12,15:45:32
39.479104,116.760057,0,395,39825.6566319444,2009-01-12,15:45:33
39.478926,116.76037,0,396,39825.6566435185,2009-01-12,15:45:34
39.478746,116.760685,0,396,39825.6566550926,2009-01-12,15:45:35
39.478563,116.761009,0,395,39825.6566666667,2009-01-12,15:45:36
39.47838,116.761338,0,395,39825.6566782407,2009-01-12,15:45:37
39.478201,116.761655,0,395,39825.6566898148,2009-01-12,15:45:38
39.478026,116.761961,0,395,39825.6567013889,2009-01-12,15:45:39
39.477849,116.762271,0,394,39825.656712963,2009-01-12,15:45:40
