# Supplementary material for: Research on differential privacy protection method based on user tendency
Source: PLoS One. 2023 Oct 26;18(10):e0288823. doi: 10.1371/journal.pone.0288823 (PMC10602288; doi:10.1371/journal.pone.0288823)
Supplement: S2 Data — (ZIP) [file pone.0288823.s002.zip › Data 5-2/022/Trajectory/20090113094804.plt]

Geolife trajectory
WGS 84
Altitude is in Feet
Reserved 3
0,2,255,My Track,0,0,2,8421376
0
46.621044,124.916807,0,492,39826.4083796296,2009-01-13,09:48:04
46.621203,124.916961,0,492,39826.4083912037,2009-01-13,09:48:05
46.621239,124.916928,0,499,39826.4084027778,2009-01-13,09:48:06
46.62125,124.916843,0,505,39826.4084259259,2009-01-13,09:48:08
46.621243,124.916905,0,493,39826.4084375,2009-01-13,09:48:09
46.621263,124.916925,0,496,39826.4084953704,2009-01-13,09:48:14
46.621283,124.916947,0,498,39826.4085532407,2009-01-13,09:48:19
46.621315,124.916927,0,512,39826.408587963,2009-01-13,09:48:22
46.621353,124.916912,0,522,39826.4086342593,2009-01-13,09:48:26
46.62139,124.916936,0,524,39826.4086921296,2009-01-13,09:48:31
46.621376,124.916874,0,527,39826.4087384259,2009-01-13,09:48:35
46.621353,124.91682,0,519,39826.4087962963,2009-01-13,09:48:40
46.621372,124.916827,0,508,39826.4088541667,2009-01-13,09:48:45
46.621409,124.916858,0,502,39826.408900463,2009-01-13,09:48:49
46.621458,124.91689,0,503,39826.4089467593,2009-01-13,09:48:53
46.621494,124.916931,0,505,39826.4089583333,2009-01-13,09:48:54
46.62128,124.916806,0,505,39826.4114236111,2009-01-13,09:52:27
46.621103,124.916888,0,548,39826.4114467593,2009-01-13,09:52:29
46.621112,124.916881,0,548,39826.4115046296,2009-01-13,09:52:34
46.62114,124.916863,0,544,39826.4115625,2009-01-13,09:52:39
46.621167,124.916843,0,538,39826.4116203704,2009-01-13,09:52:44
46.621187,124.916834,0,531,39826.4116782407,2009-01-13,09:52:49
46.621189,124.916829,0,530,39826.4117361111,2009-01-13,09:52:54
46.621189,124.916837,0,529,39826.4117939815,2009-01-13,09:52:59
46.621189,124.916837,0,529,39826.4118287037,2009-01-13,09:53:02
46.621194,124.916844,0,529,39826.4118518519,2009-01-13,09:53:04
46.621207,124.916836,0,529,39826.4119097222,2009-01-13,09:53:09
46.621222,124.916852,0,529,39826.4119675926,2009-01-13,09:53:14
46.621219,124.91685,0,529,39826.412025463,2009-01-13,09:53:19
46.621217,124.916845,0,529,39826.4120833333,2009-01-13,09:53:24
46.621217,124.916845,0,529,39826.4121180556,2009-01-13,09:53:27
46.621223,124.916847,0,529,39826.4121412037,2009-01-13,09:53:29
46.621256,124.91684,0,529,39826.4121990741,2009-01-13,09:53:34
46.621269,124.916832,0,528,39826.4122569444,2009-01-13,09:53:39
46.621265,124.916826,0,528,39826.4123148148,2009-01-13,09:53:44
46.621269,124.916833,0,528,39826.4123726852,2009-01-13,09:53:49
46.621269,124.916833,0,528,39826.4124074074,2009-01-13,09:53:52
46.621271,124.916829,0,528,39826.4124305556,2009-01-13,09:53:54
46.621273,124.916815,0,528,39826.4124884259,2009-01-13,09:53:59
46.621268,124.916796,0,529,39826.4125462963,2009-01-13,09:54:04
46.621228,124.916768,0,529,39826.4126041667,2009-01-13,09:54:09
46.621203,124.916738,0,529,39826.412662037,2009-01-13,09:54:14
46.621204,124.916727,0,529,39826.4127199074,2009-01-13,09:54:19
46.621213,124.916723,0,529,39826.4127777778,2009-01-13,09:54:24
46.621216,124.916724,0,529,39826.4128356481,2009-01-13,09:54:29
46.621216,124.916724,0,529,39826.4128703704,2009-01-13,09:54:32
46.621215,124.916719,0,529,39826.4128935185,2009-01-13,09:54:34
46.621214,124.916709,0,529,39826.4129513889,2009-01-13,09:54:39
46.621189,124.916705,0,530,39826.4130092593,2009-01-13,09:54:44
46.621187,124.916694,0,530,39826.4130671296,2009-01-13,09:54:49
46.621183,124.916688,0,529,39826.413125,2009-01-13,09:54:54
46.621183,124.916688,0,529,39826.4131597222,2009-01-13,09:54:57
46.621177,124.916692,0,526,39826.4131828704,2009-01-13,09:54:59
46.621141,124.916687,0,523,39826.4132407407,2009-01-13,09:55:04
46.621141,124.916684,0,521,39826.4132986111,2009-01-13,09:55:09
46.62114,124.916683,0,521,39826.4133564815,2009-01-13,09:55:14
46.62114,124.916678,0,521,39826.4134143519,2009-01-13,09:55:19
46.621133,124.916677,0,521,39826.4134722222,2009-01-13,09:55:24
46.621133,124.916677,0,521,39826.4135069444,2009-01-13,09:55:27
46.621131,124.91668,0,521,39826.4135300926,2009-01-13,09:55:29
46.621148,124.916686,0,522,39826.413587963,2009-01-13,09:55:34
46.621164,124.916682,0,524,39826.4136458333,2009-01-13,09:55:39
46.621155,124.916683,0,524,39826.4137037037,2009-01-13,09:55:44
46.62114,124.916678,0,525,39826.4137615741,2009-01-13,09:55:49
46.621134,124.916665,0,525,39826.4138194444,2009-01-13,09:55:54
46.621124,124.916666,0,526,39826.4138773148,2009-01-13,09:55:59
46.621122,124.916665,0,526,39826.4139351852,2009-01-13,09:56:04
46.621269,124.916364,0,503,39826.4360532407,2009-01-13,10:27:55
46.62125,124.916303,0,504,39826.4361111111,2009-01-13,10:28:00
46.621234,124.916264,0,505,39826.4361689815,2009-01-13,10:28:05
46.621225,124.916251,0,506,39826.4362268519,2009-01-13,10:28:10
46.621211,124.916211,0,507,39826.4362847222,2009-01-13,10:28:15
46.621165,124.91622,0,509,39826.4363310185,2009-01-13,10:28:19
46.621139,124.916233,0,510,39826.4363888889,2009-01-13,10:28:24
46.621111,124.916259,0,511,39826.4364467593,2009-01-13,10:28:29
46.621085,124.916275,0,510,39826.4365046296,2009-01-13,10:28:34
46.621085,124.916275,0,510,39826.4365393519,2009-01-13,10:28:37
46.621082,124.916273,0,510,39826.4365625,2009-01-13,10:28:39
46.621065,124.916325,0,511,39826.4366203704,2009-01-13,10:28:44
46.621058,124.916343,0,512,39826.4366782407,2009-01-13,10:28:49
46.621058,124.916343,0,512,39826.436712963,2009-01-13,10:28:52
46.621061,124.916351,0,512,39826.4367361111,2009-01-13,10:28:54
46.621057,124.916366,0,512,39826.4367939815,2009-01-13,10:28:59
46.621057,124.916366,0,512,39826.4368287037,2009-01-13,10:29:02
46.621056,124.916367,0,512,39826.4368518519,2009-01-13,10:29:04
46.621067,124.916417,0,513,39826.4369097222,2009-01-13,10:29:09
46.621077,124.916409,0,513,39826.4369675926,2009-01-13,10:29:14
46.621077,124.916409,0,513,39826.4370023148,2009-01-13,10:29:17
46.621082,124.916414,0,513,39826.437025463,2009-01-13,10:29:19
46.621095,124.91642,0,513,39826.4370833333,2009-01-13,10:29:24
46.621099,124.916429,0,511,39826.4371412037,2009-01-13,10:29:29
46.621091,124.916446,0,510,39826.4371990741,2009-01-13,10:29:34
46.621123,124.916478,0,509,39826.4372569444,2009-01-13,10:29:39
46.621143,124.916466,0,510,39826.4373148148,2009-01-13,10:29:44
46.621133,124.916489,0,512,39826.4373726852,2009-01-13,10:29:49
46.62112,124.916498,0,512,39826.4374305556,2009-01-13,10:29:54
46.621117,124.916495,0,512,39826.4374884259,2009-01-13,10:29:59
46.621117,124.916495,0,512,39826.4375231481,2009-01-13,10:30:02
46.621119,124.916492,0,512,39826.4375462963,2009-01-13,10:30:04
46.621122,124.916481,0,512,39826.4376041667,2009-01-13,10:30:09
46.621122,124.916481,0,512,39826.4376388889,2009-01-13,10:30:12
46.62112,124.916479,0,512,39826.437662037,2009-01-13,10:30:14
46.621097,124.916494,0,514,39826.4377199074,2009-01-13,10:30:19
46.621081,124.916494,0,514,39826.4377777778,2009-01-13,10:30:24
46.621081,124.916494,0,514,39826.4378125,2009-01-13,10:30:27
46.621075,124.916491,0,514,39826.4378356481,2009-01-13,10:30:29
46.62106,124.916514,0,515,39826.4378935185,2009-01-13,10:30:34
46.621042,124.916573,0,516,39826.4379513889,2009-01-13,10:30:39
46.621032,124.916594,0,517,39826.4380092593,2009-01-13,10:30:44
46.621023,124.916593,0,518,39826.4380671296,2009-01-13,10:30:49
46.621012,124.916609,0,518,39826.438125,2009-01-13,10:30:54
46.620996,124.916626,0,519,39826.4381828704,2009-01-13,10:30:59
46.620998,124.916628,0,519,39826.4382407407,2009-01-13,10:31:04
46.620998,124.916628,0,519,39826.438275463,2009-01-13,10:31:07
46.621005,124.916627,0,519,39826.4382986111,2009-01-13,10:31:09
46.621006,124.91667,0,519,39826.4383564815,2009-01-13,10:31:14
46.621014,124.91674,0,518,39826.4384027778,2009-01-13,10:31:18
46.621002,124.916813,0,518,39826.4384606481,2009-01-13,10:31:23
46.620989,124.916868,0,519,39826.4385185185,2009-01-13,10:31:28
46.620996,124.916877,0,519,39826.4385763889,2009-01-13,10:31:33
46.620999,124.91688,0,519,39826.4386342593,2009-01-13,10:31:38
46.620999,124.91688,0,519,39826.4386689815,2009-01-13,10:31:41
46.621001,124.916879,0,519,39826.4386921296,2009-01-13,10:31:43
46.621002,124.916869,0,518,39826.43875,2009-01-13,10:31:48
46.621001,124.916864,0,517,39826.4388078704,2009-01-13,10:31:53
46.621001,124.916864,0,517,39826.4388425926,2009-01-13,10:31:56
46.621002,124.916857,0,517,39826.4388657407,2009-01-13,10:31:58
46.621008,124.916822,0,518,39826.4389236111,2009-01-13,10:32:03
46.620991,124.916808,0,519,39826.4389814815,2009-01-13,10:32:08
46.620991,124.916808,0,519,39826.4390162037,2009-01-13,10:32:11
46.620984,124.916803,0,519,39826.4390393518,2009-01-13,10:32:13
46.621,124.916797,0,520,39826.4390972222,2009-01-13,10:32:18
46.621033,124.9168,0,521,39826.4391550926,2009-01-13,10:32:23
46.621061,124.916812,0,522,39826.439212963,2009-01-13,10:32:28
46.62106,124.916821,0,522,39826.4392708333,2009-01-13,10:32:33
46.62106,124.916821,0,522,39826.4393055556,2009-01-13,10:32:36
46.621061,124.916821,0,521,39826.4393287037,2009-01-13,10:32:38
46.621044,124.916813,0,522,39826.4393865741,2009-01-13,10:32:43
46.62102,124.916817,0,521,39826.4394444444,2009-01-13,10:32:48
46.621015,124.916814,0,521,39826.4395023148,2009-01-13,10:32:53
46.621015,124.916814,0,521,39826.439537037,2009-01-13,10:32:56
46.621017,124.916807,0,521,39826.4395601852,2009-01-13,10:32:58
46.621033,124.916799,0,521,39826.4396180556,2009-01-13,10:33:03
46.621033,124.916799,0,521,39826.4396527778,2009-01-13,10:33:06
46.621039,124.916792,0,521,39826.4396759259,2009-01-13,10:33:08
46.621035,124.916802,0,521,39826.4397337963,2009-01-13,10:33:13
46.621032,124.916815,0,521,39826.4397916667,2009-01-13,10:33:18
46.621037,124.916826,0,521,39826.439849537,2009-01-13,10:33:23
46.621038,124.916831,0,521,39826.4399074074,2009-01-13,10:33:28
46.621042,124.91683,0,521,39826.4399652778,2009-01-13,10:33:33
46.621035,124.916827,0,522,39826.4400231481,2009-01-13,10:33:38
46.621028,124.916822,0,522,39826.4400810185,2009-01-13,10:33:43
46.621022,124.916814,0,522,39826.4401388889,2009-01-13,10:33:48
46.621027,124.916813,0,522,39826.4401967593,2009-01-13,10:33:53
46.621027,124.916813,0,522,39826.4402314815,2009-01-13,10:33:56
46.621035,124.916815,0,521,39826.4402546296,2009-01-13,10:33:58
46.621024,124.916824,0,521,39826.4403125,2009-01-13,10:34:03
46.621021,124.916829,0,521,39826.4403703704,2009-01-13,10:34:08
46.621022,124.916831,0,521,39826.4404282407,2009-01-13,10:34:13
46.621019,124.916823,0,521,39826.4404861111,2009-01-13,10:34:18
46.621013,124.916824,0,521,39826.4405439815,2009-01-13,10:34:23
46.621013,124.916824,0,521,39826.4405787037,2009-01-13,10:34:26
46.621009,124.916821,0,520,39826.4406018518,2009-01-13,10:34:28
46.621,124.916825,0,519,39826.4406597222,2009-01-13,10:34:33
46.621004,124.916822,0,517,39826.4407175926,2009-01-13,10:34:38
46.621004,124.916822,0,517,39826.4407523148,2009-01-13,10:34:41
46.621011,124.91683,0,516,39826.440775463,2009-01-13,10:34:43
46.621001,124.916827,0,514,39826.4408333333,2009-01-13,10:34:48
46.620995,124.916802,0,514,39826.4408912037,2009-01-13,10:34:53
46.621023,124.916744,0,514,39826.4409490741,2009-01-13,10:34:58
46.621027,124.916716,0,515,39826.4410069444,2009-01-13,10:35:03
46.62105,124.916667,0,517,39826.4410648148,2009-01-13,10:35:08
46.621065,124.916682,0,518,39826.4411226852,2009-01-13,10:35:13
46.621065,124.916682,0,518,39826.4411574074,2009-01-13,10:35:16
46.621059,124.916677,0,520,39826.4411805556,2009-01-13,10:35:18
46.621077,124.916687,0,522,39826.4412384259,2009-01-13,10:35:23
46.621095,124.916702,0,522,39826.4412962963,2009-01-13,10:35:28
46.621102,124.916712,0,522,39826.4413541667,2009-01-13,10:35:33
46.621111,124.916722,0,523,39826.441412037,2009-01-13,10:35:38
46.621119,124.916752,0,522,39826.4414699074,2009-01-13,10:35:43
46.62114,124.916763,0,523,39826.4415277778,2009-01-13,10:35:48
46.621135,124.91677,0,523,39826.4415856482,2009-01-13,10:35:53
46.621135,124.91677,0,523,39826.4416203704,2009-01-13,10:35:56
46.62113,124.916777,0,523,39826.4416435185,2009-01-13,10:35:58
46.621096,124.916825,0,525,39826.4416782407,2009-01-13,10:36:01
46.621056,124.916863,0,527,39826.4417013889,2009-01-13,10:36:03
46.621017,124.916896,0,531,39826.4417592593,2009-01-13,10:36:08
46.620982,124.916926,0,533,39826.4418171296,2009-01-13,10:36:13
46.620968,124.916936,0,533,39826.441875,2009-01-13,10:36:18
46.620954,124.916942,0,535,39826.4419328704,2009-01-13,10:36:23
46.620947,124.916969,0,535,39826.4419907407,2009-01-13,10:36:28
46.620964,124.916924,0,534,39826.4420486111,2009-01-13,10:36:33
46.620964,124.916924,0,534,39826.4420833333,2009-01-13,10:36:36
46.620965,124.916927,0,534,39826.4421064815,2009-01-13,10:36:38
46.620948,124.916908,0,534,39826.4421643519,2009-01-13,10:36:43
46.620959,124.916838,0,534,39826.4422222222,2009-01-13,10:36:48
46.620976,124.916826,0,534,39826.4422800926,2009-01-13,10:36:53
46.621001,124.916805,0,533,39826.442337963,2009-01-13,10:36:58
46.621008,124.916783,0,534,39826.4423958333,2009-01-13,10:37:03
46.621021,124.916762,0,533,39826.4424537037,2009-01-13,10:37:08
46.621008,124.916757,0,530,39826.4425115741,2009-01-13,10:37:13
46.621004,124.916762,0,529,39826.4425694444,2009-01-13,10:37:18
46.621004,124.916762,0,529,39826.4426041667,2009-01-13,10:37:21
46.621002,124.916765,0,529,39826.4426273148,2009-01-13,10:37:23
46.621004,124.916774,0,528,39826.4426851852,2009-01-13,10:37:28
46.621021,124.916792,0,521,39826.4427430556,2009-01-13,10:37:33
46.62103,124.916789,0,521,39826.4428009259,2009-01-13,10:37:38
46.62103,124.916789,0,521,39826.4428356481,2009-01-13,10:37:41
46.621031,124.916796,0,521,39826.4428587963,2009-01-13,10:37:43
46.621036,124.91681,0,521,39826.4429166667,2009-01-13,10:37:48
46.621086,124.916816,0,519,39826.442974537,2009-01-13,10:37:53
46.62111,124.916837,0,516,39826.4430324074,2009-01-13,10:37:58
46.621147,124.916804,0,513,39826.4430902778,2009-01-13,10:38:03
46.621168,124.916802,0,507,39826.4431481481,2009-01-13,10:38:08
46.621177,124.916803,0,507,39826.4432060185,2009-01-13,10:38:13
46.621183,124.916783,0,502,39826.4432638889,2009-01-13,10:38:18
46.621183,124.916783,0,502,39826.4432986111,2009-01-13,10:38:21
46.621189,124.91679,0,500,39826.4433217593,2009-01-13,10:38:23
46.621196,124.916799,0,500,39826.4433796296,2009-01-13,10:38:28
46.621198,124.916808,0,500,39826.4434375,2009-01-13,10:38:33
46.621184,124.91682,0,499,39826.4434953704,2009-01-13,10:38:38
46.621175,124.916828,0,499,39826.4435532407,2009-01-13,10:38:43
46.621185,124.916831,0,498,39826.4436111111,2009-01-13,10:38:48
46.621191,124.916829,0,498,39826.4436689815,2009-01-13,10:38:53
46.621191,124.916828,0,498,39826.4437268519,2009-01-13,10:38:58
46.621191,124.916828,0,498,39826.4437615741,2009-01-13,10:39:01
46.621189,124.916827,0,497,39826.4437847222,2009-01-13,10:39:03
46.621191,124.916836,0,497,39826.4438425926,2009-01-13,10:39:08
46.621191,124.916848,0,497,39826.443900463,2009-01-13,10:39:13
46.621193,124.916856,0,497,39826.4439583333,2009-01-13,10:39:18
46.621193,124.916856,0,497,39826.4439930556,2009-01-13,10:39:21
46.621187,124.916863,0,495,39826.4440162037,2009-01-13,10:39:23
46.621156,124.916868,0,491,39826.4440740741,2009-01-13,10:39:28
46.621151,124.91684,0,490,39826.4441319444,2009-01-13,10:39:33
46.621153,124.916811,0,491,39826.4441898148,2009-01-13,10:39:38
46.621147,124.916783,0,490,39826.4442476852,2009-01-13,10:39:43
46.621151,124.916776,0,490,39826.4443055556,2009-01-13,10:39:48
46.621153,124.916769,0,490,39826.4443634259,2009-01-13,10:39:53
46.621153,124.916765,0,489,39826.4444212963,2009-01-13,10:39:58
46.621148,124.916769,0,489,39826.4444791667,2009-01-13,10:40:03
46.621141,124.916767,0,489,39826.444537037,2009-01-13,10:40:08
46.621141,124.916767,0,489,39826.4445717593,2009-01-13,10:40:11
46.621139,124.916759,0,489,39826.4445949074,2009-01-13,10:40:13
46.621111,124.916728,0,488,39826.4446527778,2009-01-13,10:40:18
46.62109,124.916767,0,489,39826.4447106481,2009-01-13,10:40:23
46.621093,124.916749,0,489,39826.4447685185,2009-01-13,10:40:28
46.621093,124.916749,0,489,39826.4448032407,2009-01-13,10:40:31
46.621095,124.916747,0,488,39826.4448263889,2009-01-13,10:40:33
46.621092,124.916737,0,488,39826.4448842593,2009-01-13,10:40:38
46.621096,124.916725,0,488,39826.4449421296,2009-01-13,10:40:43
46.621096,124.916725,0,488,39826.4449768519,2009-01-13,10:40:46
46.621095,124.916723,0,488,39826.445,2009-01-13,10:40:48
46.621083,124.916726,0,488,39826.4450578704,2009-01-13,10:40:53
46.621071,124.916703,0,488,39826.4451157407,2009-01-13,10:40:58
46.621047,124.916668,0,489,39826.4451736111,2009-01-13,10:41:03
46.621042,124.916678,0,489,39826.4452314815,2009-01-13,10:41:08
46.621049,124.916678,0,489,39826.4452893519,2009-01-13,10:41:13
46.621054,124.916677,0,489,39826.4453472222,2009-01-13,10:41:18
46.621053,124.916675,0,489,39826.4454050926,2009-01-13,10:41:23
46.621054,124.916674,0,489,39826.445462963,2009-01-13,10:41:28
46.621054,124.916674,0,489,39826.4454976852,2009-01-13,10:41:31
46.621053,124.916676,0,489,39826.4455208333,2009-01-13,10:41:33
46.621053,124.916685,0,489,39826.4455787037,2009-01-13,10:41:38
46.62105,124.916693,0,489,39826.4456365741,2009-01-13,10:41:43
46.621046,124.916699,0,489,39826.4456944444,2009-01-13,10:41:48
46.621041,124.916702,0,489,39826.4457523148,2009-01-13,10:41:53
46.621041,124.916702,0,489,39826.445787037,2009-01-13,10:41:56
46.621045,124.916704,0,488,39826.4458101852,2009-01-13,10:41:58
46.621057,124.916707,0,488,39826.4458680556,2009-01-13,10:42:03
46.621068,124.916713,0,488,39826.4459259259,2009-01-13,10:42:08
46.621081,124.916746,0,486,39826.4459837963,2009-01-13,10:42:13
46.621094,124.916752,0,483,39826.4460416667,2009-01-13,10:42:18
46.621094,124.916752,0,483,39826.4460763889,2009-01-13,10:42:21
46.621089,124.916744,0,481,39826.446099537,2009-01-13,10:42:23
46.621072,124.916742,0,482,39826.4461574074,2009-01-13,10:42:28
46.621069,124.916746,0,482,39826.4462152778,2009-01-13,10:42:33
46.621069,124.916746,0,482,39826.44625,2009-01-13,10:42:36
46.621063,124.916742,0,482,39826.4462731481,2009-01-13,10:42:38
46.621068,124.916724,0,483,39826.4463310185,2009-01-13,10:42:43
46.621073,124.91671,0,486,39826.4463888889,2009-01-13,10:42:48
46.621052,124.916715,0,488,39826.4464467593,2009-01-13,10:42:53
46.621053,124.916703,0,493,39826.4465046296,2009-01-13,10:42:58
46.621063,124.916713,0,497,39826.4465625,2009-01-13,10:43:03
46.621099,124.916711,0,500,39826.4466203704,2009-01-13,10:43:08
46.621119,124.916722,0,503,39826.4466782407,2009-01-13,10:43:13
46.621147,124.916734,0,505,39826.4467361111,2009-01-13,10:43:18
46.621153,124.916721,0,507,39826.4467939815,2009-01-13,10:43:23
46.621136,124.916693,0,508,39826.4468518518,2009-01-13,10:43:28
46.621137,124.916656,0,509,39826.4469097222,2009-01-13,10:43:33
46.621141,124.916644,0,509,39826.4469675926,2009-01-13,10:43:38
46.621134,124.916646,0,509,39826.447025463,2009-01-13,10:43:43
46.621131,124.916651,0,510,39826.4470833333,2009-01-13,10:43:48
46.621131,124.916651,0,510,39826.4471180556,2009-01-13,10:43:51
46.621131,124.916646,0,510,39826.4471412037,2009-01-13,10:43:53
46.621132,124.916617,0,512,39826.4471990741,2009-01-13,10:43:58
46.621132,124.916579,0,519,39826.4472569444,2009-01-13,10:44:03
46.621133,124.916569,0,520,39826.4473148148,2009-01-13,10:44:08
46.621142,124.916558,0,521,39826.4473726852,2009-01-13,10:44:13
46.621154,124.91656,0,522,39826.4474305556,2009-01-13,10:44:18
46.621154,124.91656,0,522,39826.4474652778,2009-01-13,10:44:21
46.621157,124.916557,0,521,39826.4474884259,2009-01-13,10:44:23
46.621162,124.916546,0,521,39826.4475462963,2009-01-13,10:44:28
46.621178,124.91654,0,524,39826.4476041667,2009-01-13,10:44:33
46.621197,124.91656,0,527,39826.447662037,2009-01-13,10:44:38
46.621209,124.916573,0,529,39826.4477199074,2009-01-13,10:44:43
46.621209,124.916573,0,529,39826.4477546296,2009-01-13,10:44:46
46.621214,124.916579,0,529,39826.4477777778,2009-01-13,10:44:48
46.621192,124.916663,0,530,39826.4478240741,2009-01-13,10:44:52
46.621203,124.916737,0,532,39826.4478703704,2009-01-13,10:44:56
46.621185,124.916766,0,534,39826.4479282407,2009-01-13,10:45:01
46.621166,124.916702,0,537,39826.4479861111,2009-01-13,10:45:06
46.621181,124.91664,0,539,39826.4480324074,2009-01-13,10:45:10
46.621189,124.916603,0,541,39826.4480902778,2009-01-13,10:45:15
46.621189,124.916603,0,541,39826.448125,2009-01-13,10:45:18
46.621194,124.916603,0,543,39826.4481481481,2009-01-13,10:45:20
46.621204,124.916614,0,544,39826.4482060185,2009-01-13,10:45:25
46.621202,124.916639,0,546,39826.4482638889,2009-01-13,10:45:30
46.621202,124.916639,0,546,39826.4482986111,2009-01-13,10:45:33
46.621203,124.916642,0,546,39826.4483217593,2009-01-13,10:45:35
46.621208,124.916633,0,546,39826.4483796296,2009-01-13,10:45:40
46.621197,124.916613,0,546,39826.4484375,2009-01-13,10:45:45
46.621179,124.916631,0,546,39826.4484953704,2009-01-13,10:45:50
46.621178,124.916646,0,546,39826.4485532407,2009-01-13,10:45:55
46.621153,124.91671,0,547,39826.448599537,2009-01-13,10:45:59
46.621129,124.916775,0,548,39826.4486342593,2009-01-13,10:46:02
46.621124,124.916851,0,547,39826.4486921296,2009-01-13,10:46:07
46.621121,124.916905,0,547,39826.44875,2009-01-13,10:46:12
46.621135,124.916906,0,547,39826.4488078704,2009-01-13,10:46:17
46.621143,124.916892,0,548,39826.4488657407,2009-01-13,10:46:22
46.621111,124.916877,0,547,39826.4489236111,2009-01-13,10:46:27
46.621103,124.916886,0,547,39826.4489814815,2009-01-13,10:46:32
46.621095,124.916891,0,547,39826.4490393519,2009-01-13,10:46:37
46.621095,124.916891,0,547,39826.4490740741,2009-01-13,10:46:40
46.621101,124.916892,0,547,39826.4490972222,2009-01-13,10:46:42
46.621106,124.91688,0,547,39826.4491550926,2009-01-13,10:46:47
46.621081,124.916818,0,546,39826.4491898148,2009-01-13,10:46:50
46.621066,124.916798,0,546,39826.4492476852,2009-01-13,10:46:55
46.621063,124.916788,0,546,39826.4493055556,2009-01-13,10:47:00
46.621063,124.916788,0,546,39826.4493402778,2009-01-13,10:47:03
46.621064,124.916784,0,546,39826.4493634259,2009-01-13,10:47:05
46.621076,124.91677,0,546,39826.4494212963,2009-01-13,10:47:10
46.621106,124.916741,0,548,39826.4494791667,2009-01-13,10:47:15
46.62111,124.916747,0,551,39826.449537037,2009-01-13,10:47:20
46.621112,124.916753,0,551,39826.4495949074,2009-01-13,10:47:25
46.621112,124.916753,0,551,39826.4496296296,2009-01-13,10:47:28
46.621111,124.91676,0,551,39826.4496527778,2009-01-13,10:47:30
46.6211,124.916769,0,553,39826.4497106481,2009-01-13,10:47:35
46.621084,124.916738,0,554,39826.4497685185,2009-01-13,10:47:40
46.621084,124.916738,0,554,39826.4498032407,2009-01-13,10:47:43
46.621083,124.916732,0,553,39826.4498263889,2009-01-13,10:47:45
46.621093,124.91674,0,554,39826.4498842593,2009-01-13,10:47:50
46.621097,124.916757,0,553,39826.4499421296,2009-01-13,10:47:55
46.621082,124.916763,0,554,39826.45,2009-01-13,10:48:00
46.62107,124.916705,0,555,39826.4500578704,2009-01-13,10:48:05
46.621056,124.916642,0,554,39826.4501157407,2009-01-13,10:48:10
46.621078,124.916582,0,552,39826.450162037,2009-01-13,10:48:14
46.621072,124.916551,0,550,39826.4502199074,2009-01-13,10:48:19
46.621072,124.916565,0,550,39826.4502777778,2009-01-13,10:48:24
46.621072,124.916565,0,550,39826.4503125,2009-01-13,10:48:27
46.621077,124.916561,0,550,39826.4503356481,2009-01-13,10:48:29
46.621082,124.916549,0,550,39826.4503935185,2009-01-13,10:48:34
46.621072,124.916483,0,551,39826.4504282407,2009-01-13,10:48:37
46.621056,124.916415,0,551,39826.450462963,2009-01-13,10:48:40
46.621053,124.916356,0,551,39826.4505208333,2009-01-13,10:48:45
46.621053,124.916356,0,551,39826.4505555556,2009-01-13,10:48:48
46.62105,124.916355,0,552,39826.4505787037,2009-01-13,10:48:50
46.62106,124.916337,0,554,39826.4506365741,2009-01-13,10:48:55
46.621082,124.916316,0,557,39826.4506944444,2009-01-13,10:49:00
46.621106,124.91625,0,562,39826.4507523148,2009-01-13,10:49:05
46.621107,124.916186,0,565,39826.4507986111,2009-01-13,10:49:09
46.621113,124.916181,0,566,39826.4508564815,2009-01-13,10:49:14
46.621121,124.916177,0,566,39826.4509143519,2009-01-13,10:49:19
46.621121,124.916177,0,566,39826.4509490741,2009-01-13,10:49:22
46.621122,124.91618,0,566,39826.4509722222,2009-01-13,10:49:24
46.62113,124.916189,0,567,39826.4510300926,2009-01-13,10:49:29
46.621136,124.916189,0,567,39826.451087963,2009-01-13,10:49:34
46.621143,124.91619,0,567,39826.4511458333,2009-01-13,10:49:39
46.621143,124.91619,0,567,39826.4511805556,2009-01-13,10:49:42
46.621149,124.916189,0,567,39826.4512037037,2009-01-13,10:49:44
46.621159,124.916252,0,564,39826.4512615741,2009-01-13,10:49:49
46.621149,124.916325,0,563,39826.4512962963,2009-01-13,10:49:52
46.621152,124.916377,0,563,39826.4513541667,2009-01-13,10:49:57
46.621148,124.91639,0,563,39826.451412037,2009-01-13,10:50:02
46.621154,124.916447,0,562,39826.4514699074,2009-01-13,10:50:07
46.62115,124.916454,0,563,39826.4515277778,2009-01-13,10:50:12
46.62115,124.916454,0,563,39826.4515625,2009-01-13,10:50:15
46.621154,124.916447,0,563,39826.4515856481,2009-01-13,10:50:17
46.621158,124.916436,0,563,39826.4516435185,2009-01-13,10:50:22
46.621167,124.916434,0,562,39826.4517013889,2009-01-13,10:50:27
46.621164,124.916443,0,562,39826.4517592593,2009-01-13,10:50:32
46.621155,124.91651,0,561,39826.4518171296,2009-01-13,10:50:37
46.621176,124.916593,0,559,39826.4518634259,2009-01-13,10:50:41
46.621188,124.916645,0,554,39826.4519212963,2009-01-13,10:50:46
46.621188,124.916645,0,554,39826.4519560185,2009-01-13,10:50:49
46.621192,124.916648,0,549,39826.4519791667,2009-01-13,10:50:51
46.621178,124.916623,0,545,39826.452037037,2009-01-13,10:50:56
46.621183,124.91658,0,543,39826.4520949074,2009-01-13,10:51:01
46.621181,124.916561,0,543,39826.4521527778,2009-01-13,10:51:06
46.621166,124.916574,0,544,39826.4522106481,2009-01-13,10:51:11
46.621136,124.916593,0,544,39826.4522685185,2009-01-13,10:51:16
46.621115,124.916608,0,545,39826.4523263889,2009-01-13,10:51:21
46.621112,124.916586,0,546,39826.4523842593,2009-01-13,10:51:26
46.621112,124.916586,0,546,39826.4524189815,2009-01-13,10:51:29
46.621108,124.916584,0,546,39826.4524421296,2009-01-13,10:51:31
46.621136,124.916624,0,548,39826.4525,2009-01-13,10:51:36
46.621169,124.916632,0,549,39826.4525578704,2009-01-13,10:51:41
46.621182,124.916614,0,548,39826.4526157407,2009-01-13,10:51:46
46.621194,124.916577,0,544,39826.4526736111,2009-01-13,10:51:51
46.621195,124.916561,0,539,39826.4527314815,2009-01-13,10:51:56
46.621186,124.916573,0,535,39826.4527893519,2009-01-13,10:52:01
46.621202,124.916612,0,532,39826.4528472222,2009-01-13,10:52:06
46.621201,124.916628,0,530,39826.4529050926,2009-01-13,10:52:11
46.621211,124.916624,0,530,39826.452962963,2009-01-13,10:52:16
46.62123,124.916632,0,529,39826.4530208333,2009-01-13,10:52:21
46.62123,124.916632,0,529,39826.4530555556,2009-01-13,10:52:24
46.62123,124.916631,0,529,39826.4530787037,2009-01-13,10:52:26
46.62122,124.916635,0,524,39826.4531365741,2009-01-13,10:52:31
46.621204,124.916662,0,522,39826.4531944444,2009-01-13,10:52:36
46.621204,124.916662,0,522,39826.4532291667,2009-01-13,10:52:39
46.621196,124.916667,0,522,39826.4532523148,2009-01-13,10:52:41
46.62119,124.91669,0,522,39826.4533101852,2009-01-13,10:52:46
46.621169,124.916762,0,523,39826.4533564815,2009-01-13,10:52:50
46.621165,124.916784,0,524,39826.4534143518,2009-01-13,10:52:55
46.621152,124.916831,0,526,39826.4534722222,2009-01-13,10:53:00
46.621164,124.916828,0,530,39826.4535300926,2009-01-13,10:53:05
46.621155,124.916865,0,531,39826.453587963,2009-01-13,10:53:10
46.621131,124.916911,0,530,39826.4536458333,2009-01-13,10:53:15
46.621126,124.916931,0,530,39826.4537037037,2009-01-13,10:53:20
46.621126,124.916931,0,530,39826.4537384259,2009-01-13,10:53:23
46.621122,124.916938,0,530,39826.4537615741,2009-01-13,10:53:25
46.621139,124.916865,0,529,39826.4538078704,2009-01-13,10:53:29
46.621154,124.916784,0,529,39826.4538541667,2009-01-13,10:53:33
46.621172,124.916709,0,528,39826.4538888889,2009-01-13,10:53:36
46.621198,124.916636,0,528,39826.4539236111,2009-01-13,10:53:39
46.621221,124.916597,0,527,39826.4539814815,2009-01-13,10:53:44
46.621242,124.916561,0,527,39826.4540393518,2009-01-13,10:53:49
46.621241,124.916577,0,526,39826.4540972222,2009-01-13,10:53:54
46.621247,124.916599,0,526,39826.4541550926,2009-01-13,10:53:59
46.621241,124.916609,0,526,39826.454212963,2009-01-13,10:54:04
46.621255,124.916614,0,527,39826.4542708333,2009-01-13,10:54:09
46.621244,124.91664,0,525,39826.4543287037,2009-01-13,10:54:14
46.621228,124.916668,0,522,39826.4543865741,2009-01-13,10:54:19
46.621221,124.916677,0,521,39826.4544444444,2009-01-13,10:54:24
46.621215,124.916673,0,521,39826.4545023148,2009-01-13,10:54:29
46.621215,124.916673,0,521,39826.454537037,2009-01-13,10:54:32
46.621207,124.916671,0,521,39826.4545601852,2009-01-13,10:54:34
46.621193,124.916669,0,519,39826.4546180556,2009-01-13,10:54:39
46.621194,124.916661,0,517,39826.4546759259,2009-01-13,10:54:44
46.621196,124.916653,0,517,39826.4547337963,2009-01-13,10:54:49
46.621194,124.916658,0,517,39826.4547916667,2009-01-13,10:54:54
46.621194,124.916658,0,517,39826.4548263889,2009-01-13,10:54:57
46.621188,124.916666,0,517,39826.454849537,2009-01-13,10:54:59
46.621185,124.916678,0,517,39826.4549074074,2009-01-13,10:55:04
46.621183,124.91668,0,517,39826.4549652778,2009-01-13,10:55:09
46.621183,124.91668,0,517,39826.455,2009-01-13,10:55:12
46.621176,124.916683,0,517,39826.4550231481,2009-01-13,10:55:14
46.621185,124.916691,0,519,39826.4550810185,2009-01-13,10:55:19
46.621188,124.916702,0,521,39826.4551388889,2009-01-13,10:55:24
46.621181,124.916708,0,521,39826.4551967593,2009-01-13,10:55:29
46.621181,124.916708,0,521,39826.4552314815,2009-01-13,10:55:32
46.621181,124.916705,0,521,39826.4552546296,2009-01-13,10:55:34
46.621187,124.916685,0,521,39826.4553125,2009-01-13,10:55:39
46.621184,124.916686,0,519,39826.4553703704,2009-01-13,10:55:44
46.621184,124.916686,0,519,39826.4554050926,2009-01-13,10:55:47
46.621184,124.916686,0,519,39826.4554282407,2009-01-13,10:55:49
46.621183,124.916699,0,519,39826.4554861111,2009-01-13,10:55:54
46.62118,124.916701,0,519,39826.4555439815,2009-01-13,10:55:59
46.621179,124.916702,0,519,39826.4556018518,2009-01-13,10:56:04
46.621179,124.916702,0,519,39826.4556365741,2009-01-13,10:56:07
46.62118,124.916695,0,519,39826.4556597222,2009-01-13,10:56:09
46.621185,124.91671,0,519,39826.4557175926,2009-01-13,10:56:14
46.621189,124.91675,0,518,39826.455775463,2009-01-13,10:56:19
46.621161,124.916804,0,515,39826.4558333333,2009-01-13,10:56:24
46.621161,124.916752,0,514,39826.4558912037,2009-01-13,10:56:29
46.621161,124.916752,0,514,39826.4559259259,2009-01-13,10:56:32
46.621157,124.916752,0,514,39826.4559490741,2009-01-13,10:56:34
46.621161,124.91668,0,511,39826.4559837963,2009-01-13,10:56:37
46.621171,124.916606,0,508,39826.4560185185,2009-01-13,10:56:40
46.621161,124.916541,0,504,39826.4560648148,2009-01-13,10:56:44
46.62116,124.916496,0,502,39826.4561226852,2009-01-13,10:56:49
46.621146,124.9165,0,499,39826.4561805556,2009-01-13,10:56:54
46.621139,124.916484,0,495,39826.4562384259,2009-01-13,10:56:59
46.62113,124.916469,0,494,39826.4562962963,2009-01-13,10:57:04
46.621123,124.916462,0,494,39826.4563541667,2009-01-13,10:57:09
46.621123,124.916462,0,494,39826.4563888889,2009-01-13,10:57:12
46.62112,124.916468,0,494,39826.456412037,2009-01-13,10:57:14
46.621118,124.916485,0,494,39826.4564699074,2009-01-13,10:57:19
46.621113,124.916466,0,495,39826.4565277778,2009-01-13,10:57:24
46.621123,124.9164,0,494,39826.4565856481,2009-01-13,10:57:29
46.621136,124.916312,0,494,39826.4566435185,2009-01-13,10:57:34
46.621163,124.916234,0,493,39826.4566666667,2009-01-13,10:57:36
46.621178,124.916156,0,492,39826.4566898148,2009-01-13,10:57:38
46.621195,124.916076,0,491,39826.456712963,2009-01-13,10:57:40
46.621209,124.916005,0,490,39826.4567361111,2009-01-13,10:57:42
46.621227,124.915931,0,489,39826.4567592593,2009-01-13,10:57:44
46.621227,124.915931,0,489,39826.4567939815,2009-01-13,10:57:47
46.621226,124.915924,0,486,39826.4568171296,2009-01-13,10:57:49
46.621207,124.915991,0,482,39826.4568634259,2009-01-13,10:57:53
46.621223,124.915996,0,481,39826.4569212963,2009-01-13,10:57:58
46.621223,124.915996,0,481,39826.4569560185,2009-01-13,10:58:01
46.621227,124.916002,0,481,39826.4569791667,2009-01-13,10:58:03
46.62123,124.916014,0,481,39826.457037037,2009-01-13,10:58:08
46.621209,124.916091,0,481,39826.4570717593,2009-01-13,10:58:11
46.621192,124.916167,0,481,39826.4570949074,2009-01-13,10:58:13
46.621228,124.916109,0,479,39826.4571180556,2009-01-13,10:58:15
46.621271,124.916028,0,477,39826.4571412037,2009-01-13,10:58:17
46.621305,124.915965,0,482,39826.4571875,2009-01-13,10:58:21
46.621289,124.916067,0,476,39826.4572453704,2009-01-13,10:58:26
46.621248,124.916194,0,475,39826.4572800926,2009-01-13,10:58:29
46.621222,124.916273,0,474,39826.4573032407,2009-01-13,10:58:31
46.6212,124.916344,0,473,39826.4573263889,2009-01-13,10:58:33
46.621176,124.916417,0,471,39826.4573611111,2009-01-13,10:58:36
46.621158,124.916482,0,469,39826.4574189815,2009-01-13,10:58:41
46.62115,124.916544,0,468,39826.4574768519,2009-01-13,10:58:46
46.621134,124.916575,0,465,39826.4575347222,2009-01-13,10:58:51
46.621121,124.916572,0,464,39826.4575925926,2009-01-13,10:58:56
46.62111,124.916613,0,465,39826.457650463,2009-01-13,10:59:01
46.621116,124.916639,0,465,39826.4577083333,2009-01-13,10:59:06
46.621118,124.916613,0,463,39826.4577662037,2009-01-13,10:59:11
46.621117,124.916616,0,463,39826.4578240741,2009-01-13,10:59:16
46.621117,124.916616,0,463,39826.4578587963,2009-01-13,10:59:19
46.621117,124.916624,0,463,39826.4578819444,2009-01-13,10:59:21
46.621114,124.916634,0,462,39826.4579398148,2009-01-13,10:59:26
46.621111,124.916638,0,462,39826.4579976852,2009-01-13,10:59:31
46.621111,124.916638,0,462,39826.4580324074,2009-01-13,10:59:34
46.621109,124.916637,0,463,39826.4580555556,2009-01-13,10:59:36
46.621108,124.916646,0,463,39826.4581134259,2009-01-13,10:59:41
46.621105,124.91666,0,463,39826.4581712963,2009-01-13,10:59:46
46.621143,124.916616,0,463,39826.4582291667,2009-01-13,10:59:51
46.621161,124.91661,0,464,39826.458287037,2009-01-13,10:59:56
46.62116,124.916673,0,464,39826.4583449074,2009-01-13,11:00:01
46.621163,124.916677,0,464,39826.4584027778,2009-01-13,11:00:06
46.621164,124.916682,0,464,39826.4584606481,2009-01-13,11:00:11
46.621166,124.91668,0,464,39826.4585185185,2009-01-13,11:00:16
46.621166,124.91668,0,464,39826.4585532407,2009-01-13,11:00:19
46.621159,124.916676,0,464,39826.4585763889,2009-01-13,11:00:21
46.621113,124.916754,0,464,39826.4586111111,2009-01-13,11:00:24
46.621069,124.916792,0,464,39826.4586689815,2009-01-13,11:00:29
46.621064,124.916793,0,465,39826.4587268519,2009-01-13,11:00:34
46.621064,124.916793,0,465,39826.4587615741,2009-01-13,11:00:37
46.621063,124.916792,0,464,39826.4587847222,2009-01-13,11:00:39
46.621057,124.916802,0,464,39826.4588425926,2009-01-13,11:00:44
46.621048,124.916836,0,466,39826.458900463,2009-01-13,11:00:49
46.621067,124.916882,0,468,39826.4589583333,2009-01-13,11:00:54
46.621085,124.916914,0,469,39826.4590162037,2009-01-13,11:00:59
46.621129,124.916763,0,465,39826.4590277778,2009-01-13,11:01:00
46.621145,124.91676,0,465,39826.4590856481,2009-01-13,11:01:05
46.621179,124.916759,0,465,39826.4591435185,2009-01-13,11:01:10
46.621183,124.916745,0,464,39826.4592013889,2009-01-13,11:01:15
46.621199,124.916743,0,463,39826.4592592593,2009-01-13,11:01:20
46.621199,124.916743,0,463,39826.4592939815,2009-01-13,11:01:23
46.621198,124.916746,0,463,39826.4593171296,2009-01-13,11:01:25
46.621195,124.916762,0,463,39826.459375,2009-01-13,11:01:30
46.621159,124.91683,0,462,39826.4594328704,2009-01-13,11:01:35
46.621124,124.916894,0,464,39826.4594675926,2009-01-13,11:01:38
46.621073,124.916955,0,468,39826.4595023148,2009-01-13,11:01:41
46.62103,124.917011,0,469,39826.459525463,2009-01-13,11:01:43
46.621006,124.917043,0,471,39826.4595833333,2009-01-13,11:01:48
46.620985,124.917073,0,473,39826.4596412037,2009-01-13,11:01:53
46.620985,124.917073,0,473,39826.4596759259,2009-01-13,11:01:56
46.620983,124.917071,0,473,39826.4596990741,2009-01-13,11:01:58
46.620959,124.917125,0,475,39826.4597569444,2009-01-13,11:02:03
46.62095,124.917164,0,477,39826.4598148148,2009-01-13,11:02:08
46.620941,124.91718,0,478,39826.4598726852,2009-01-13,11:02:13
46.620938,124.917187,0,478,39826.4599305556,2009-01-13,11:02:18
46.620938,124.917187,0,478,39826.4599652778,2009-01-13,11:02:21
46.620939,124.917187,0,478,39826.4599884259,2009-01-13,11:02:23
46.62094,124.917196,0,479,39826.4600462963,2009-01-13,11:02:28
46.620935,124.917274,0,477,39826.4600694444,2009-01-13,11:02:30
46.620951,124.917318,0,477,39826.4601273148,2009-01-13,11:02:35
46.620962,124.917311,0,478,39826.4601851852,2009-01-13,11:02:40
46.620982,124.917301,0,479,39826.4602430556,2009-01-13,11:02:45
46.620982,124.917301,0,479,39826.4602777778,2009-01-13,11:02:48
46.620986,124.917293,0,479,39826.4603009259,2009-01-13,11:02:50
46.621001,124.917229,0,478,39826.4603472222,2009-01-13,11:02:54
46.62103,124.917123,0,477,39826.4603703704,2009-01-13,11:02:56
46.621045,124.917043,0,475,39826.4603935185,2009-01-13,11:02:58
46.621062,124.916985,0,480,39826.4604398148,2009-01-13,11:03:02
46.621066,124.91697,0,480,39826.4604976852,2009-01-13,11:03:07
46.621066,124.91697,0,480,39826.4605324074,2009-01-13,11:03:10
46.62107,124.916964,0,479,39826.4605555556,2009-01-13,11:03:12
46.621082,124.916893,0,476,39826.4606134259,2009-01-13,11:03:17
46.621107,124.916848,0,473,39826.4606712963,2009-01-13,11:03:22
46.62111,124.916831,0,469,39826.4607291667,2009-01-13,11:03:27
46.621103,124.916866,0,464,39826.460787037,2009-01-13,11:03:32
46.621084,124.91693,0,464,39826.4608217593,2009-01-13,11:03:35
46.621067,124.916993,0,464,39826.4608333333,2009-01-13,11:03:36
46.621051,124.917083,0,462,39826.4608680556,2009-01-13,11:03:39
46.621024,124.917174,0,462,39826.4608912037,2009-01-13,11:03:41
46.620996,124.917269,0,462,39826.4609143519,2009-01-13,11:03:43
46.620981,124.917332,0,462,39826.4609259259,2009-01-13,11:03:44
46.620965,124.917409,0,462,39826.4609490741,2009-01-13,11:03:46
46.620942,124.917514,0,464,39826.4609837963,2009-01-13,11:03:49
46.620912,124.917593,0,465,39826.4610185185,2009-01-13,11:03:52
46.620899,124.917672,0,466,39826.4610532407,2009-01-13,11:03:55
46.620884,124.917748,0,467,39826.461087963,2009-01-13,11:03:58
46.620902,124.917748,0,468,39826.4611458333,2009-01-13,11:04:03
46.620902,124.917748,0,468,39826.4611805556,2009-01-13,11:04:06
46.6209,124.91775,0,468,39826.4612037037,2009-01-13,11:04:08
46.620913,124.917767,0,470,39826.4612615741,2009-01-13,11:04:13
46.620913,124.917767,0,470,39826.4612962963,2009-01-13,11:04:16
46.620917,124.917771,0,469,39826.4613194444,2009-01-13,11:04:18
46.620952,124.917695,0,470,39826.4613657407,2009-01-13,11:04:22
46.620977,124.91762,0,470,39826.4614236111,2009-01-13,11:04:27
46.620992,124.917569,0,468,39826.4614814815,2009-01-13,11:04:32
46.621007,124.917492,0,466,39826.4615393518,2009-01-13,11:04:37
46.621007,124.917464,0,466,39826.4615972222,2009-01-13,11:04:42
46.621034,124.917304,0,463,39826.4616435185,2009-01-13,11:04:46
46.621042,124.917234,0,462,39826.4616550926,2009-01-13,11:04:47
46.621052,124.917133,0,460,39826.4616782407,2009-01-13,11:04:49
46.621061,124.917048,0,458,39826.4617013889,2009-01-13,11:04:51
46.621071,124.916968,0,456,39826.4617361111,2009-01-13,11:04:54
46.621059,124.916911,0,456,39826.4617939815,2009-01-13,11:04:59
46.621055,124.9169,0,456,39826.4618518518,2009-01-13,11:05:04
46.621055,124.916898,0,456,39826.4619097222,2009-01-13,11:05:09
46.621055,124.916898,0,456,39826.4619444444,2009-01-13,11:05:12
46.621053,124.916901,0,456,39826.4619675926,2009-01-13,11:05:14
46.621052,124.916916,0,456,39826.462025463,2009-01-13,11:05:19
46.621052,124.916916,0,456,39826.4620601852,2009-01-13,11:05:22
46.621052,124.916917,0,455,39826.4620833333,2009-01-13,11:05:24
46.621068,124.916909,0,456,39826.4621412037,2009-01-13,11:05:29
46.621071,124.916915,0,456,39826.4621990741,2009-01-13,11:05:34
46.621076,124.916913,0,456,39826.4622569444,2009-01-13,11:05:39
46.62108,124.916913,0,456,39826.4623148148,2009-01-13,11:05:44
46.621077,124.916921,0,456,39826.4623726852,2009-01-13,11:05:49
46.621077,124.916921,0,456,39826.4624074074,2009-01-13,11:05:52
46.621079,124.91692,0,456,39826.4624305556,2009-01-13,11:05:54
46.621079,124.916908,0,456,39826.4624884259,2009-01-13,11:05:59
46.621102,124.916833,0,455,39826.4625462963,2009-01-13,11:06:04
46.621119,124.916763,0,454,39826.4625925926,2009-01-13,11:06:08
46.621132,124.916712,0,453,39826.462650463,2009-01-13,11:06:13
46.62113,124.916698,0,454,39826.4627083333,2009-01-13,11:06:18
46.621145,124.916701,0,456,39826.4627662037,2009-01-13,11:06:23
46.621146,124.916703,0,460,39826.4628240741,2009-01-13,11:06:28
46.621146,124.916703,0,460,39826.4628587963,2009-01-13,11:06:31
46.621153,124.916697,0,462,39826.4628819444,2009-01-13,11:06:33
46.621168,124.916666,0,463,39826.4629398148,2009-01-13,11:06:38
46.62118,124.916617,0,465,39826.4629976852,2009-01-13,11:06:43
46.621195,124.916569,0,465,39826.4630555556,2009-01-13,11:06:48
46.621202,124.91655,0,467,39826.4631134259,2009-01-13,11:06:53
46.621192,124.916576,0,467,39826.4631712963,2009-01-13,11:06:58
46.621192,124.916576,0,467,39826.4632060185,2009-01-13,11:07:01
46.621187,124.916584,0,467,39826.4632291667,2009-01-13,11:07:03
46.621166,124.916613,0,468,39826.463287037,2009-01-13,11:07:08
46.621147,124.916684,0,468,39826.4633449074,2009-01-13,11:07:13
46.621139,124.916752,0,468,39826.4633912037,2009-01-13,11:07:17
46.621133,124.916822,0,466,39826.4634375,2009-01-13,11:07:21
46.621128,124.916862,0,464,39826.4634953704,2009-01-13,11:07:26
46.621143,124.916867,0,464,39826.4635532407,2009-01-13,11:07:31
46.621148,124.916853,0,463,39826.4636111111,2009-01-13,11:07:36
46.621158,124.916796,0,462,39826.4636689815,2009-01-13,11:07:41
46.621159,124.916776,0,462,39826.4637268518,2009-01-13,11:07:46
46.621157,124.91677,0,462,39826.4637847222,2009-01-13,11:07:51
46.621162,124.916762,0,462,39826.4638425926,2009-01-13,11:07:56
46.621167,124.916768,0,462,39826.463900463,2009-01-13,11:08:01
46.621167,124.916768,0,462,39826.4639351852,2009-01-13,11:08:04
46.621165,124.916771,0,462,39826.4639583333,2009-01-13,11:08:06
46.621182,124.916812,0,460,39826.4640162037,2009-01-13,11:08:11
46.621181,124.916855,0,458,39826.4640740741,2009-01-13,11:08:16
46.621179,124.916866,0,456,39826.4641319444,2009-01-13,11:08:21
46.621177,124.916876,0,454,39826.4641898148,2009-01-13,11:08:26
46.621177,124.916876,0,454,39826.464224537,2009-01-13,11:08:29
46.621178,124.91687,0,454,39826.4642476852,2009-01-13,11:08:31
46.62117,124.916888,0,454,39826.4643055556,2009-01-13,11:08:36
46.62113,124.916959,0,456,39826.4643402778,2009-01-13,11:08:39
46.621206,124.91665,0,506,39826.4685763889,2009-01-13,11:14:45
46.621219,124.916581,0,505,39826.4686111111,2009-01-13,11:14:48
46.621207,124.916568,0,503,39826.4686689815,2009-01-13,11:14:53
46.62123,124.91652,0,501,39826.4687268519,2009-01-13,11:14:58
46.621206,124.916581,0,496,39826.4687615741,2009-01-13,11:15:01
46.621187,124.916638,0,491,39826.4688078704,2009-01-13,11:15:05
46.621158,124.916703,0,486,39826.4688425926,2009-01-13,11:15:08
46.621119,124.916798,0,484,39826.4688773148,2009-01-13,11:15:11
46.621094,124.916864,0,483,39826.468900463,2009-01-13,11:15:13
46.621073,124.91693,0,481,39826.4689351852,2009-01-13,11:15:16
46.621073,124.91693,0,481,39826.4689699074,2009-01-13,11:15:19
46.621067,124.916929,0,481,39826.4689930556,2009-01-13,11:15:21
46.621072,124.916893,0,481,39826.4690509259,2009-01-13,11:15:26
46.621049,124.916919,0,480,39826.4691087963,2009-01-13,11:15:31
46.621067,124.916835,0,480,39826.4691666667,2009-01-13,11:15:36
46.621087,124.916743,0,479,39826.4692013889,2009-01-13,11:15:39
46.621105,124.916655,0,481,39826.469224537,2009-01-13,11:15:41
46.621125,124.91658,0,482,39826.4692476852,2009-01-13,11:15:43
46.621143,124.916516,0,483,39826.4692592593,2009-01-13,11:15:44
46.621164,124.916441,0,485,39826.4692824074,2009-01-13,11:15:46
46.621191,124.916405,0,490,39826.4693402778,2009-01-13,11:15:51
46.621181,124.916496,0,494,39826.4693865741,2009-01-13,11:15:55
46.621179,124.916574,0,496,39826.4694212963,2009-01-13,11:15:58
46.621209,124.916632,0,500,39826.4694791667,2009-01-13,11:16:03
46.621238,124.916645,0,502,39826.469537037,2009-01-13,11:16:08
46.62124,124.916701,0,498,39826.4695949074,2009-01-13,11:16:13
46.621234,124.916724,0,490,39826.4696527778,2009-01-13,11:16:18
46.621223,124.916734,0,488,39826.4697106481,2009-01-13,11:16:23
46.621208,124.916742,0,486,39826.4697685185,2009-01-13,11:16:28
46.621161,124.916723,0,483,39826.4698148148,2009-01-13,11:16:32
46.62113,124.916707,0,482,39826.4698726852,2009-01-13,11:16:37
46.621115,124.916695,0,482,39826.4699305556,2009-01-13,11:16:42
46.621132,124.91667,0,481,39826.4699884259,2009-01-13,11:16:47
46.621169,124.916602,0,475,39826.4700347222,2009-01-13,11:16:51
46.621173,124.916625,0,471,39826.4700925926,2009-01-13,11:16:56
46.621159,124.916641,0,466,39826.470150463,2009-01-13,11:17:01
46.621159,124.916641,0,466,39826.4701851852,2009-01-13,11:17:04
46.62116,124.916638,0,466,39826.4702083333,2009-01-13,11:17:06
46.621162,124.916647,0,466,39826.4702662037,2009-01-13,11:17:11
46.621135,124.91662,0,465,39826.4703240741,2009-01-13,11:17:16
46.621113,124.916655,0,468,39826.4703819444,2009-01-13,11:17:21
46.621102,124.916638,0,470,39826.4704398148,2009-01-13,11:17:26
46.621091,124.916594,0,475,39826.4704976852,2009-01-13,11:17:31
46.621091,124.916594,0,475,39826.4705324074,2009-01-13,11:17:34
46.621084,124.916592,0,476,39826.4705555556,2009-01-13,11:17:36
46.621083,124.916582,0,476,39826.4706134259,2009-01-13,11:17:41
46.621088,124.916567,0,477,39826.4706712963,2009-01-13,11:17:46
46.621087,124.916533,0,478,39826.4707291667,2009-01-13,11:17:51
46.621069,124.916536,0,482,39826.470787037,2009-01-13,11:17:56
46.621078,124.91652,0,483,39826.4708449074,2009-01-13,11:18:01
46.621084,124.916508,0,482,39826.4709027778,2009-01-13,11:18:06
46.621094,124.916513,0,482,39826.4709606481,2009-01-13,11:18:11
46.621093,124.916528,0,482,39826.4710185185,2009-01-13,11:18:16
46.621111,124.916567,0,480,39826.4710763889,2009-01-13,11:18:21
46.621114,124.916631,0,480,39826.4711342593,2009-01-13,11:18:26
46.621118,124.916684,0,483,39826.4711921296,2009-01-13,11:18:31
46.621114,124.916724,0,487,39826.47125,2009-01-13,11:18:36
46.6211,124.916762,0,491,39826.4713078704,2009-01-13,11:18:41
46.621107,124.916781,0,498,39826.4713657407,2009-01-13,11:18:46
46.621112,124.916757,0,504,39826.4714236111,2009-01-13,11:18:51
46.621113,124.916744,0,505,39826.4714814815,2009-01-13,11:18:56
46.621114,124.916708,0,509,39826.4715393518,2009-01-13,11:19:01
46.621118,124.916657,0,517,39826.4715972222,2009-01-13,11:19:06
46.621097,124.916661,0,523,39826.4716550926,2009-01-13,11:19:11
46.621083,124.916677,0,527,39826.471712963,2009-01-13,11:19:16
46.621086,124.916695,0,532,39826.4717708333,2009-01-13,11:19:21
46.621102,124.916664,0,534,39826.4718287037,2009-01-13,11:19:26
46.621102,124.916664,0,534,39826.4718634259,2009-01-13,11:19:29
46.621106,124.91666,0,534,39826.4718865741,2009-01-13,11:19:31
46.621137,124.916669,0,533,39826.4719444444,2009-01-13,11:19:36
46.621153,124.916663,0,533,39826.4720023148,2009-01-13,11:19:41
46.621186,124.916631,0,532,39826.4720601852,2009-01-13,11:19:46
46.621221,124.916626,0,531,39826.4721180556,2009-01-13,11:19:51
46.621221,124.916626,0,531,39826.4721527778,2009-01-13,11:19:54
46.621221,124.91663,0,531,39826.4721759259,2009-01-13,11:19:56
46.621218,124.916639,0,531,39826.4722337963,2009-01-13,11:20:01
46.62123,124.916637,0,532,39826.4722916667,2009-01-13,11:20:06
46.621256,124.916615,0,535,39826.472349537,2009-01-13,11:20:11
46.621256,124.916615,0,535,39826.4723842593,2009-01-13,11:20:14
46.621258,124.916609,0,536,39826.4724074074,2009-01-13,11:20:16
46.621263,124.91659,0,538,39826.4724652778,2009-01-13,11:20:21
46.621272,124.916566,0,540,39826.4725231482,2009-01-13,11:20:26
46.621271,124.916604,0,540,39826.4725810185,2009-01-13,11:20:31
46.621271,124.916666,0,539,39826.4726388889,2009-01-13,11:20:36
46.62125,124.916728,0,538,39826.4726851852,2009-01-13,11:20:40
46.621248,124.916771,0,537,39826.4727430556,2009-01-13,11:20:45
46.621249,124.916758,0,537,39826.4728009259,2009-01-13,11:20:50
46.621249,124.916758,0,537,39826.4728356482,2009-01-13,11:20:53
46.62125,124.916751,0,536,39826.4728587963,2009-01-13,11:20:55
46.621248,124.916728,0,535,39826.4729166667,2009-01-13,11:21:00
46.621259,124.916714,0,532,39826.472974537,2009-01-13,11:21:05
46.621261,124.916682,0,526,39826.4730324074,2009-01-13,11:21:10
46.621264,124.916673,0,526,39826.4730902778,2009-01-13,11:21:15
46.621264,124.916624,0,522,39826.4731481481,2009-01-13,11:21:20
46.621231,124.916614,0,518,39826.4732060185,2009-01-13,11:21:25
46.621208,124.916565,0,511,39826.4732638889,2009-01-13,11:21:30
46.621208,124.9165,0,508,39826.4732986111,2009-01-13,11:21:33
46.621225,124.91643,0,503,39826.4733333333,2009-01-13,11:21:36
46.621235,124.916367,0,500,39826.4733680556,2009-01-13,11:21:39
46.621239,124.916301,0,497,39826.4734143519,2009-01-13,11:21:43
46.621231,124.916303,0,493,39826.4734722222,2009-01-13,11:21:48
46.621231,124.916303,0,493,39826.4735069444,2009-01-13,11:21:51
46.621231,124.916303,0,493,39826.4735300926,2009-01-13,11:21:53
46.621219,124.916316,0,491,39826.473587963,2009-01-13,11:21:58
46.621219,124.916316,0,491,39826.4736226852,2009-01-13,11:22:01
46.621216,124.916314,0,490,39826.4736458333,2009-01-13,11:22:03
46.621237,124.916283,0,491,39826.4737037037,2009-01-13,11:22:08
46.621257,124.916298,0,492,39826.4737615741,2009-01-13,11:22:13
46.621243,124.916372,0,488,39826.4738194444,2009-01-13,11:22:18
46.621227,124.916444,0,488,39826.4738773148,2009-01-13,11:22:23
46.621234,124.916524,0,490,39826.473912037,2009-01-13,11:22:26
46.621248,124.916589,0,493,39826.4739699074,2009-01-13,11:22:31
46.621253,124.916614,0,496,39826.4740277778,2009-01-13,11:22:36
46.621273,124.916655,0,497,39826.4740856481,2009-01-13,11:22:41
46.621312,124.916709,0,498,39826.4741319444,2009-01-13,11:22:45
46.621066,124.916789,0,546,39826.4783796296,2009-01-13,11:28:52
46.621034,124.916826,0,550,39826.4784375,2009-01-13,11:28:57
46.621008,124.916778,0,555,39826.4784953704,2009-01-13,11:29:02
46.621002,124.916749,0,557,39826.4785532407,2009-01-13,11:29:07
46.621006,124.916677,0,559,39826.4786111111,2009-01-13,11:29:12
46.620999,124.916605,0,565,39826.4786574074,2009-01-13,11:29:16
46.620974,124.916542,0,566,39826.4787037037,2009-01-13,11:29:20
46.620948,124.916594,0,565,39826.4787615741,2009-01-13,11:29:25
46.620925,124.916589,0,564,39826.4788194444,2009-01-13,11:29:30
46.620925,124.916589,0,564,39826.4788541667,2009-01-13,11:29:33
46.620921,124.916594,0,565,39826.4788773148,2009-01-13,11:29:35
46.620917,124.91661,0,565,39826.4789351852,2009-01-13,11:29:40
46.620944,124.916612,0,570,39826.4789930556,2009-01-13,11:29:45
46.620956,124.916605,0,570,39826.4790509259,2009-01-13,11:29:50
46.620959,124.916592,0,571,39826.4791087963,2009-01-13,11:29:55
46.620983,124.916548,0,576,39826.4791666667,2009-01-13,11:30:00
46.621005,124.916518,0,577,39826.479224537,2009-01-13,11:30:05
46.621005,124.916518,0,577,39826.4792592593,2009-01-13,11:30:08
46.621005,124.916514,0,577,39826.4792824074,2009-01-13,11:30:10
46.620996,124.916503,0,578,39826.4793402778,2009-01-13,11:30:15
46.620969,124.916476,0,578,39826.4793981481,2009-01-13,11:30:20
46.620964,124.916462,0,577,39826.4794560185,2009-01-13,11:30:25
46.620977,124.916476,0,577,39826.4795138889,2009-01-13,11:30:30
46.620998,124.916497,0,576,39826.4795717593,2009-01-13,11:30:35
46.621025,124.916512,0,575,39826.4796296296,2009-01-13,11:30:40
46.621046,124.916498,0,573,39826.4796875,2009-01-13,11:30:45
46.621061,124.916476,0,573,39826.4797453704,2009-01-13,11:30:50
46.621061,124.916476,0,573,39826.4797800926,2009-01-13,11:30:53
46.621063,124.916474,0,573,39826.4798032407,2009-01-13,11:30:55
46.621035,124.916566,0,571,39826.4798611111,2009-01-13,11:31:00
46.621007,124.916627,0,570,39826.4798958333,2009-01-13,11:31:03
46.620988,124.916691,0,569,39826.4799189815,2009-01-13,11:31:05
46.620999,124.916742,0,567,39826.4799768519,2009-01-13,11:31:10
46.62101,124.916716,0,565,39826.4800347222,2009-01-13,11:31:15
46.621007,124.916701,0,565,39826.4800925926,2009-01-13,11:31:20
46.62102,124.916634,0,565,39826.4801388889,2009-01-13,11:31:24
46.621028,124.916549,0,564,39826.4801851852,2009-01-13,11:31:28
46.621022,124.9165,0,563,39826.4802430556,2009-01-13,11:31:33
46.621036,124.916426,0,562,39826.4803009259,2009-01-13,11:31:38
46.621045,124.916357,0,562,39826.4803472222,2009-01-13,11:31:42
46.621038,124.916332,0,562,39826.4804050926,2009-01-13,11:31:47
46.621018,124.916374,0,565,39826.480462963,2009-01-13,11:31:52
46.621054,124.916394,0,571,39826.4805208333,2009-01-13,11:31:57
46.621069,124.916398,0,575,39826.4805787037,2009-01-13,11:32:02
46.62106,124.916379,0,575,39826.4806365741,2009-01-13,11:32:07
46.621054,124.916367,0,575,39826.4806944444,2009-01-13,11:32:12
46.621039,124.916358,0,579,39826.4807523148,2009-01-13,11:32:17
46.621035,124.916344,0,582,39826.4808101852,2009-01-13,11:32:22
46.621066,124.916392,0,581,39826.4808217593,2009-01-13,11:32:23
46.621047,124.916384,0,581,39826.4808796296,2009-01-13,11:32:28
46.621047,124.916384,0,581,39826.4809143519,2009-01-13,11:32:31
46.621043,124.916384,0,581,39826.4809375,2009-01-13,11:32:33
46.620991,124.916381,0,581,39826.4809837963,2009-01-13,11:32:37
46.620951,124.916419,0,580,39826.4810300926,2009-01-13,11:32:41
46.620951,124.916419,0,580,39826.4810648148,2009-01-13,11:32:44
46.620954,124.91642,0,574,39826.481087963,2009-01-13,11:32:46
46.621004,124.916452,0,567,39826.4811226852,2009-01-13,11:32:49
46.621028,124.916445,0,564,39826.4811805556,2009-01-13,11:32:54
46.621028,124.916445,0,564,39826.4812152778,2009-01-13,11:32:57
46.621036,124.916442,0,567,39826.4812384259,2009-01-13,11:32:59
46.621048,124.916443,0,568,39826.4812962963,2009-01-13,11:33:04
46.62106,124.916437,0,569,39826.4813541667,2009-01-13,11:33:09
46.621074,124.916433,0,574,39826.481412037,2009-01-13,11:33:14
46.621092,124.916399,0,577,39826.4814699074,2009-01-13,11:33:19
46.621091,124.916372,0,582,39826.4815277778,2009-01-13,11:33:24
46.621082,124.916398,0,584,39826.4815856481,2009-01-13,11:33:29
46.621078,124.916465,0,585,39826.4816203704,2009-01-13,11:33:32
46.621089,124.916529,0,588,39826.4816782407,2009-01-13,11:33:37
46.621111,124.916588,0,594,39826.4817361111,2009-01-13,11:33:42
46.621134,124.916599,0,596,39826.4817939815,2009-01-13,11:33:47
46.621151,124.916629,0,600,39826.4818518519,2009-01-13,11:33:52
46.621173,124.916646,0,601,39826.4819097222,2009-01-13,11:33:57
46.621188,124.916682,0,602,39826.4819675926,2009-01-13,11:34:02
46.62121,124.916755,0,606,39826.482025463,2009-01-13,11:34:07
46.621235,124.91677,0,611,39826.4820833333,2009-01-13,11:34:12
46.621242,124.916693,0,615,39826.4821412037,2009-01-13,11:34:17
46.621224,124.916675,0,616,39826.4821990741,2009-01-13,11:34:22
46.621209,124.916684,0,616,39826.4822569444,2009-01-13,11:34:27
46.6212,124.916692,0,616,39826.4823148148,2009-01-13,11:34:32
46.621158,124.916738,0,616,39826.482349537,2009-01-13,11:34:35
46.62112,124.916768,0,615,39826.4824074074,2009-01-13,11:34:40
46.621112,124.9167,0,613,39826.4824652778,2009-01-13,11:34:45
46.621116,124.916644,0,611,39826.4825231481,2009-01-13,11:34:50
46.621133,124.91659,0,605,39826.4825810185,2009-01-13,11:34:55
46.621146,124.916595,0,603,39826.4826388889,2009-01-13,11:35:00
46.621144,124.916606,0,605,39826.4826967593,2009-01-13,11:35:05
46.621142,124.916597,0,603,39826.4827546296,2009-01-13,11:35:10
46.621058,124.916233,0,613,39826.4867361111,2009-01-13,11:40:54
46.621104,124.916204,0,611,39826.4867708333,2009-01-13,11:40:57
46.621155,124.91618,0,610,39826.4867939815,2009-01-13,11:40:59
46.621202,124.916147,0,606,39826.4868287037,2009-01-13,11:41:02
46.62119,124.916213,0,604,39826.4868518518,2009-01-13,11:41:04
46.621174,124.916282,0,597,39826.4868865741,2009-01-13,11:41:07
46.621153,124.916379,0,590,39826.4869444444,2009-01-13,11:41:12
46.621144,124.916465,0,589,39826.4869791667,2009-01-13,11:41:15
46.62115,124.916507,0,587,39826.487037037,2009-01-13,11:41:20
46.621138,124.916544,0,583,39826.4870949074,2009-01-13,11:41:25
46.621129,124.916571,0,580,39826.4871527778,2009-01-13,11:41:30
46.621126,124.916588,0,579,39826.4872106481,2009-01-13,11:41:35
46.621126,124.916588,0,579,39826.4872453704,2009-01-13,11:41:38
46.621118,124.916594,0,578,39826.4872685185,2009-01-13,11:41:40
46.621106,124.916545,0,576,39826.4873263889,2009-01-13,11:41:45
46.621103,124.916469,0,572,39826.4873726852,2009-01-13,11:41:49
46.621072,124.916461,0,569,39826.4874305556,2009-01-13,11:41:54
46.621072,124.916461,0,569,39826.4874652778,2009-01-13,11:41:57
46.621066,124.916462,0,569,39826.4874884259,2009-01-13,11:41:59
46.621063,124.916432,0,569,39826.4875462963,2009-01-13,11:42:04
46.621061,124.916397,0,568,39826.4876041667,2009-01-13,11:42:09
46.621057,124.916383,0,568,39826.487662037,2009-01-13,11:42:14
46.621051,124.916401,0,568,39826.4877199074,2009-01-13,11:42:19
46.621046,124.916471,0,567,39826.4877662037,2009-01-13,11:42:23
46.621057,124.916487,0,567,39826.4878240741,2009-01-13,11:42:28
46.621056,124.916489,0,567,39826.4878819444,2009-01-13,11:42:33
46.621056,124.916489,0,567,39826.4879166667,2009-01-13,11:42:36
46.621061,124.916486,0,567,39826.4879398148,2009-01-13,11:42:38
46.621093,124.916459,0,567,39826.4879976852,2009-01-13,11:42:43
46.621098,124.916465,0,566,39826.4880555556,2009-01-13,11:42:48
46.6211,124.91646,0,566,39826.4881134259,2009-01-13,11:42:53
46.6211,124.91646,0,566,39826.4881481482,2009-01-13,11:42:56
46.621098,124.916457,0,566,39826.4881712963,2009-01-13,11:42:58
46.621098,124.916492,0,564,39826.4882291667,2009-01-13,11:43:03
46.621092,124.916519,0,563,39826.488287037,2009-01-13,11:43:08
46.621092,124.916519,0,563,39826.4883217593,2009-01-13,11:43:11
46.621089,124.916519,0,563,39826.4883449074,2009-01-13,11:43:13
46.621057,124.916509,0,562,39826.4884027778,2009-01-13,11:43:18
46.62102,124.916489,0,560,39826.4884606482,2009-01-13,11:43:23
46.621027,124.916499,0,559,39826.4885185185,2009-01-13,11:43:28
46.621027,124.916487,0,559,39826.4885763889,2009-01-13,11:43:33
46.62103,124.916478,0,559,39826.4886342593,2009-01-13,11:43:38
46.62103,124.916478,0,559,39826.4886689815,2009-01-13,11:43:41
46.62103,124.916474,0,559,39826.4886921296,2009-01-13,11:43:43
46.621012,124.916414,0,560,39826.4887152778,2009-01-13,11:43:45
46.620985,124.916367,0,560,39826.4887731481,2009-01-13,11:43:50
46.620978,124.916356,0,560,39826.4888310185,2009-01-13,11:43:55
46.620978,124.916356,0,560,39826.4888657407,2009-01-13,11:43:58
46.62097,124.916363,0,560,39826.4888888889,2009-01-13,11:44:00
46.62093,124.916391,0,560,39826.4889467593,2009-01-13,11:44:05
46.620911,124.916384,0,560,39826.4890046296,2009-01-13,11:44:10
46.620918,124.916358,0,562,39826.4890625,2009-01-13,11:44:15
46.620914,124.916364,0,562,39826.4891203704,2009-01-13,11:44:20
46.620909,124.916361,0,562,39826.4891782407,2009-01-13,11:44:25
46.620909,124.916361,0,562,39826.489212963,2009-01-13,11:44:28
46.620905,124.916361,0,563,39826.4892361111,2009-01-13,11:44:30
46.620907,124.91637,0,563,39826.4892939815,2009-01-13,11:44:35
46.62096,124.916374,0,562,39826.4893518519,2009-01-13,11:44:40
46.621005,124.916411,0,561,39826.4893981481,2009-01-13,11:44:44
46.621028,124.916416,0,560,39826.4894560185,2009-01-13,11:44:49
46.621034,124.916416,0,560,39826.4895138889,2009-01-13,11:44:54
46.621039,124.916419,0,560,39826.4895717593,2009-01-13,11:44:59
46.621042,124.916422,0,559,39826.4896296296,2009-01-13,11:45:04
46.621046,124.916425,0,559,39826.4896875,2009-01-13,11:45:09
46.621046,124.916425,0,559,39826.4897222222,2009-01-13,11:45:12
46.62104,124.916417,0,559,39826.4897453704,2009-01-13,11:45:14
46.621036,124.916401,0,557,39826.4898032407,2009-01-13,11:45:19
46.621026,124.916412,0,557,39826.4898611111,2009-01-13,11:45:24
46.621022,124.916415,0,557,39826.4899189815,2009-01-13,11:45:29
46.621022,124.916415,0,557,39826.4899537037,2009-01-13,11:45:32
46.621021,124.916422,0,557,39826.4899768519,2009-01-13,11:45:34
46.62104,124.91643,0,556,39826.4900347222,2009-01-13,11:45:39
46.62108,124.916397,0,557,39826.4900810185,2009-01-13,11:45:43
46.621097,124.916399,0,556,39826.4901388889,2009-01-13,11:45:48
46.621109,124.916445,0,556,39826.4901967593,2009-01-13,11:45:53
46.621115,124.916459,0,556,39826.4902546296,2009-01-13,11:45:58
46.621116,124.916472,0,556,39826.4903125,2009-01-13,11:46:03
46.621125,124.916454,0,557,39826.4903703704,2009-01-13,11:46:08
46.621124,124.916438,0,556,39826.4904282407,2009-01-13,11:46:13
46.621135,124.916405,0,556,39826.4904861111,2009-01-13,11:46:18
46.621144,124.916363,0,557,39826.4905439815,2009-01-13,11:46:23
46.621133,124.916375,0,556,39826.4906018519,2009-01-13,11:46:28
46.621121,124.916413,0,555,39826.4906597222,2009-01-13,11:46:33
46.621109,124.91645,0,554,39826.4907175926,2009-01-13,11:46:38
46.621093,124.916457,0,554,39826.490775463,2009-01-13,11:46:43
46.621081,124.91646,0,554,39826.4908333333,2009-01-13,11:46:48
46.621075,124.916408,0,555,39826.4908912037,2009-01-13,11:46:53
46.62107,124.916417,0,555,39826.4909490741,2009-01-13,11:46:58
46.621068,124.91642,0,555,39826.4910069444,2009-01-13,11:47:03
46.621066,124.916425,0,555,39826.4910648148,2009-01-13,11:47:08
46.621066,124.916425,0,555,39826.491099537,2009-01-13,11:47:11
46.621072,124.916426,0,555,39826.4911226852,2009-01-13,11:47:13
46.621073,124.916403,0,554,39826.4911805556,2009-01-13,11:47:18
46.621047,124.91641,0,554,39826.4912384259,2009-01-13,11:47:23
46.621045,124.916383,0,555,39826.4912962963,2009-01-13,11:47:28
46.621042,124.916388,0,555,39826.4913541667,2009-01-13,11:47:33
46.621044,124.916394,0,555,39826.491412037,2009-01-13,11:47:38
46.621044,124.916394,0,555,39826.4914467593,2009-01-13,11:47:41
46.621042,124.916399,0,555,39826.4914699074,2009-01-13,11:47:43
46.621038,124.916386,0,555,39826.4915277778,2009-01-13,11:47:48
46.621031,124.916374,0,555,39826.4915856481,2009-01-13,11:47:53
46.621022,124.916371,0,555,39826.4916435185,2009-01-13,11:47:58
46.620996,124.916411,0,554,39826.4917013889,2009-01-13,11:48:03
46.62094,124.916335,0,556,39826.4917476852,2009-01-13,11:48:07
46.620913,124.916304,0,556,39826.4918055556,2009-01-13,11:48:12
46.620885,124.916233,0,557,39826.4918287037,2009-01-13,11:48:14
46.621129,124.916324,0,574,39826.4962037037,2009-01-13,11:54:32
46.621154,124.916377,0,578,39826.49625,2009-01-13,11:54:36
46.621154,124.916377,0,578,39826.4962847222,2009-01-13,11:54:39
46.621154,124.916379,0,578,39826.4963078704,2009-01-13,11:54:41
46.621146,124.916388,0,578,39826.4963657407,2009-01-13,11:54:46
46.621141,124.916398,0,579,39826.4964236111,2009-01-13,11:54:51
46.621141,124.916398,0,579,39826.4964583333,2009-01-13,11:54:54
46.62114,124.916406,0,579,39826.4964814815,2009-01-13,11:54:56
46.621138,124.916426,0,579,39826.4965393519,2009-01-13,11:55:01
46.621128,124.916493,0,578,39826.4965972222,2009-01-13,11:55:06
46.621143,124.916557,0,579,39826.4966550926,2009-01-13,11:55:11
46.621186,124.916593,0,579,39826.496712963,2009-01-13,11:55:16
46.621191,124.916576,0,578,39826.4967708333,2009-01-13,11:55:21
46.621186,124.916528,0,578,39826.4968287037,2009-01-13,11:55:26
46.621208,124.91648,0,579,39826.4968865741,2009-01-13,11:55:31
46.621252,124.916456,0,580,39826.4969328704,2009-01-13,11:55:35
46.621265,124.916444,0,580,39826.4969907407,2009-01-13,11:55:40
46.621234,124.916472,0,579,39826.4970486111,2009-01-13,11:55:45
46.621244,124.916483,0,580,39826.4971064815,2009-01-13,11:55:50
46.621298,124.916532,0,580,39826.4971412037,2009-01-13,11:55:53
46.621305,124.916551,0,580,39826.4971990741,2009-01-13,11:55:58
46.621305,124.916535,0,580,39826.4972569444,2009-01-13,11:56:03
46.621295,124.916519,0,579,39826.4973148148,2009-01-13,11:56:08
46.621301,124.916511,0,579,39826.4973726852,2009-01-13,11:56:13
46.621304,124.916503,0,579,39826.4974305556,2009-01-13,11:56:18
46.621304,124.916503,0,579,39826.4974652778,2009-01-13,11:56:21
46.621308,124.916502,0,580,39826.4974884259,2009-01-13,11:56:23
46.621303,124.916515,0,582,39826.4975462963,2009-01-13,11:56:28
46.6213,124.916517,0,582,39826.4976041667,2009-01-13,11:56:33
46.621294,124.916513,0,582,39826.497662037,2009-01-13,11:56:38
46.621294,124.916513,0,582,39826.4976967593,2009-01-13,11:56:41
46.621302,124.91651,0,582,39826.4977199074,2009-01-13,11:56:43
46.621331,124.916483,0,580,39826.4977777778,2009-01-13,11:56:48
46.621328,124.916479,0,578,39826.4978356481,2009-01-13,11:56:53
46.621324,124.916486,0,576,39826.4978935185,2009-01-13,11:56:58
46.621323,124.916482,0,576,39826.4979513889,2009-01-13,11:57:03
46.621323,124.916482,0,576,39826.4979861111,2009-01-13,11:57:06
46.621319,124.916489,0,576,39826.4980092593,2009-01-13,11:57:08
46.621322,124.916498,0,576,39826.4980671296,2009-01-13,11:57:13
46.621325,124.916497,0,576,39826.498125,2009-01-13,11:57:18
46.621323,124.916492,0,576,39826.4981828704,2009-01-13,11:57:23
46.621321,124.916492,0,576,39826.4982407407,2009-01-13,11:57:28
46.621321,124.916495,0,576,39826.4982986111,2009-01-13,11:57:33
46.621321,124.916495,0,576,39826.4983333333,2009-01-13,11:57:36
46.62132,124.9165,0,576,39826.4983564815,2009-01-13,11:57:38
46.621324,124.916488,0,576,39826.4984143519,2009-01-13,11:57:43
46.621385,124.916406,0,576,39826.4984259259,2009-01-13,11:57:44
46.621431,124.916342,0,576,39826.4984490741,2009-01-13,11:57:46
46.621466,124.916283,0,576,39826.4984722222,2009-01-13,11:57:48
46.62145,124.916288,0,574,39826.4985300926,2009-01-13,11:57:53
46.621446,124.91627,0,573,39826.498587963,2009-01-13,11:57:58
46.621403,124.916295,0,572,39826.4986458333,2009-01-13,11:58:03
46.621403,124.916295,0,572,39826.4986805556,2009-01-13,11:58:06
46.621397,124.916291,0,572,39826.4987037037,2009-01-13,11:58:08
46.621388,124.916289,0,572,39826.4987615741,2009-01-13,11:58:13
46.621339,124.916313,0,572,39826.4987962963,2009-01-13,11:58:16
46.621292,124.916345,0,571,39826.4988194444,2009-01-13,11:58:18
46.621247,124.916384,0,569,39826.4988541667,2009-01-13,11:58:21
46.621198,124.916402,0,567,39826.498912037,2009-01-13,11:58:26
46.621192,124.916412,0,566,39826.4989699074,2009-01-13,11:58:31
46.62119,124.916425,0,566,39826.4990277778,2009-01-13,11:58:36
46.621178,124.916449,0,566,39826.4990856481,2009-01-13,11:58:41
46.621168,124.91647,0,565,39826.4991435185,2009-01-13,11:58:46
46.621168,124.91647,0,565,39826.4991782407,2009-01-13,11:58:49
46.621171,124.916475,0,565,39826.4992013889,2009-01-13,11:58:51
46.621184,124.916503,0,564,39826.4992592593,2009-01-13,11:58:56
46.621229,124.916503,0,563,39826.4992939815,2009-01-13,11:58:59
46.621266,124.916512,0,561,39826.4993518519,2009-01-13,11:59:04
46.621297,124.916511,0,558,39826.4994097222,2009-01-13,11:59:09
46.621302,124.916521,0,556,39826.4994675926,2009-01-13,11:59:14
46.621302,124.916521,0,556,39826.4995023148,2009-01-13,11:59:17
46.621301,124.916521,0,555,39826.499525463,2009-01-13,11:59:19
46.621269,124.91655,0,553,39826.4995833333,2009-01-13,11:59:24
46.621264,124.916563,0,552,39826.4996412037,2009-01-13,11:59:29
46.62126,124.916588,0,552,39826.4996990741,2009-01-13,11:59:34
46.621259,124.916628,0,552,39826.4997569444,2009-01-13,11:59:39
46.62127,124.916626,0,552,39826.4998148148,2009-01-13,11:59:44
46.62126,124.916636,0,551,39826.4998726852,2009-01-13,11:59:49
46.621247,124.916642,0,550,39826.4999305556,2009-01-13,11:59:54
46.621225,124.916648,0,552,39826.4999884259,2009-01-13,11:59:59
46.621236,124.916688,0,554,39826.5000462963,2009-01-13,12:00:04
46.621236,124.916688,0,554,39826.5000810185,2009-01-13,12:00:07
46.621238,124.916695,0,554,39826.5001041667,2009-01-13,12:00:09
46.621253,124.916683,0,553,39826.500162037,2009-01-13,12:00:14
46.621252,124.91669,0,551,39826.5002199074,2009-01-13,12:00:19
46.621252,124.91669,0,551,39826.5002546296,2009-01-13,12:00:22
46.621253,124.91669,0,551,39826.5002777778,2009-01-13,12:00:24
46.621236,124.91665,0,549,39826.5003356481,2009-01-13,12:00:29
46.621236,124.91665,0,549,39826.5003703704,2009-01-13,12:00:32
46.621243,124.916649,0,549,39826.5003935185,2009-01-13,12:00:34
46.621263,124.916635,0,550,39826.5004513889,2009-01-13,12:00:39
46.621263,124.916635,0,550,39826.5004861111,2009-01-13,12:00:42
46.62127,124.916636,0,549,39826.5005092593,2009-01-13,12:00:44
46.621276,124.916655,0,547,39826.5005671296,2009-01-13,12:00:49
46.621086,124.916443,0,474,39826.5053125,2009-01-13,12:07:39
46.621067,124.916393,0,475,39826.5053703704,2009-01-13,12:07:44
46.621078,124.916341,0,476,39826.5054282407,2009-01-13,12:07:49
46.621071,124.916339,0,477,39826.5054861111,2009-01-13,12:07:54
46.621071,124.916339,0,477,39826.5055208333,2009-01-13,12:07:57
46.62107,124.916346,0,477,39826.5055439815,2009-01-13,12:07:59
46.621079,124.916354,0,477,39826.5056018519,2009-01-13,12:08:04
46.621092,124.916327,0,478,39826.5056597222,2009-01-13,12:08:09
46.621091,124.916337,0,479,39826.5057175926,2009-01-13,12:08:14
46.621085,124.916327,0,481,39826.505775463,2009-01-13,12:08:19
46.621078,124.916303,0,483,39826.5058333333,2009-01-13,12:08:24
46.621057,124.916243,0,487,39826.5058912037,2009-01-13,12:08:29
46.621057,124.916243,0,487,39826.5059259259,2009-01-13,12:08:32
46.621049,124.916236,0,489,39826.5059490741,2009-01-13,12:08:34
46.621049,124.916227,0,489,39826.5060069444,2009-01-13,12:08:39
46.621049,124.916227,0,489,39826.5060416667,2009-01-13,12:08:42
46.621054,124.916226,0,490,39826.5060648148,2009-01-13,12:08:44
46.621076,124.916197,0,492,39826.5061226852,2009-01-13,12:08:49
46.621082,124.916218,0,494,39826.5061805556,2009-01-13,12:08:54
46.621089,124.916255,0,495,39826.5062384259,2009-01-13,12:08:59
46.621089,124.916255,0,495,39826.5062731481,2009-01-13,12:09:02
46.621097,124.916262,0,495,39826.5062962963,2009-01-13,12:09:04
46.62109,124.916323,0,495,39826.5063541667,2009-01-13,12:09:09
46.621089,124.916354,0,496,39826.506412037,2009-01-13,12:09:14
46.621089,124.916354,0,496,39826.5064467593,2009-01-13,12:09:17
46.621087,124.91636,0,496,39826.5064699074,2009-01-13,12:09:19
46.6211,124.91635,0,497,39826.5065277778,2009-01-13,12:09:24
46.621087,124.916359,0,498,39826.5065856481,2009-01-13,12:09:29
46.6211,124.916349,0,499,39826.5066435185,2009-01-13,12:09:34
46.6211,124.916349,0,499,39826.5066782407,2009-01-13,12:09:37
46.621108,124.916351,0,500,39826.5067013889,2009-01-13,12:09:39
46.621123,124.916369,0,502,39826.5067592593,2009-01-13,12:09:44
46.621135,124.916412,0,504,39826.5068171296,2009-01-13,12:09:49
46.621164,124.91645,0,507,39826.506875,2009-01-13,12:09:54
46.621176,124.916453,0,507,39826.5069328704,2009-01-13,12:09:59
46.621179,124.916443,0,507,39826.5069907407,2009-01-13,12:10:04
46.621179,124.916443,0,507,39826.507025463,2009-01-13,12:10:07
46.621182,124.916446,0,507,39826.5070486111,2009-01-13,12:10:09
46.621199,124.916489,0,508,39826.5071064815,2009-01-13,12:10:14
46.621201,124.916533,0,509,39826.5071643519,2009-01-13,12:10:19
46.621201,124.916533,0,509,39826.5071990741,2009-01-13,12:10:22
46.621194,124.916534,0,509,39826.5072222222,2009-01-13,12:10:24
46.621196,124.916572,0,510,39826.5072800926,2009-01-13,12:10:29
46.621196,124.916576,0,510,39826.507337963,2009-01-13,12:10:34
46.621195,124.916578,0,510,39826.5073958333,2009-01-13,12:10:39
46.6212,124.916579,0,511,39826.5074537037,2009-01-13,12:10:44
46.621208,124.91658,0,511,39826.5075115741,2009-01-13,12:10:49
46.621208,124.91658,0,511,39826.5075462963,2009-01-13,12:10:52
46.621213,124.916575,0,511,39826.5075694444,2009-01-13,12:10:54
46.621224,124.916586,0,511,39826.5076273148,2009-01-13,12:10:59
46.621235,124.916594,0,511,39826.5076851852,2009-01-13,12:11:04
46.621254,124.916589,0,511,39826.5077430556,2009-01-13,12:11:09
46.621267,124.91662,0,511,39826.5078009259,2009-01-13,12:11:14
46.621316,124.916589,0,512,39826.5078472222,2009-01-13,12:11:18
46.621351,124.916606,0,511,39826.5079050926,2009-01-13,12:11:23
46.621372,124.916661,0,507,39826.507962963,2009-01-13,12:11:28
46.621399,124.916717,0,501,39826.5080208333,2009-01-13,12:11:33
46.621414,124.916653,0,496,39826.5080787037,2009-01-13,12:11:38
46.621394,124.916629,0,494,39826.5081365741,2009-01-13,12:11:43
46.621378,124.916641,0,493,39826.5081944444,2009-01-13,12:11:48
46.621378,124.916641,0,493,39826.5082291667,2009-01-13,12:11:51
46.621386,124.916633,0,492,39826.5082523148,2009-01-13,12:11:53
46.621379,124.916617,0,492,39826.5083101852,2009-01-13,12:11:58
46.621388,124.916634,0,491,39826.5083680556,2009-01-13,12:12:03
46.621392,124.916607,0,491,39826.5084259259,2009-01-13,12:12:08
46.621383,124.916585,0,490,39826.5084837963,2009-01-13,12:12:13
46.621371,124.916589,0,490,39826.5085416667,2009-01-13,12:12:18
46.621364,124.916626,0,490,39826.508599537,2009-01-13,12:12:23
46.621348,124.916622,0,490,39826.5086574074,2009-01-13,12:12:28
46.621326,124.916626,0,491,39826.5087152778,2009-01-13,12:12:33
46.621293,124.916596,0,495,39826.5087731481,2009-01-13,12:12:38
46.621251,124.916556,0,495,39826.5088310185,2009-01-13,12:12:43
46.621224,124.916515,0,495,39826.5088888889,2009-01-13,12:12:48
46.621233,124.916492,0,496,39826.5089467593,2009-01-13,12:12:53
46.621228,124.916465,0,496,39826.5090046296,2009-01-13,12:12:58
46.621184,124.916435,0,498,39826.5090509259,2009-01-13,12:13:02
46.621184,124.916435,0,498,39826.5090856481,2009-01-13,12:13:05
46.621176,124.916428,0,499,39826.5091087963,2009-01-13,12:13:07
46.621166,124.916427,0,499,39826.5091666667,2009-01-13,12:13:12
46.621161,124.916425,0,499,39826.509224537,2009-01-13,12:13:17
46.621161,124.916425,0,499,39826.5092592593,2009-01-13,12:13:20
46.621164,124.916428,0,499,39826.5092824074,2009-01-13,12:13:22
46.621154,124.916446,0,499,39826.5093402778,2009-01-13,12:13:27
46.621133,124.916503,0,499,39826.5093981481,2009-01-13,12:13:32
46.621108,124.916524,0,498,39826.5094560185,2009-01-13,12:13:37
46.621082,124.916559,0,499,39826.5095138889,2009-01-13,12:13:42
46.621052,124.916564,0,499,39826.5095717593,2009-01-13,12:13:47
46.621025,124.916569,0,500,39826.5096296296,2009-01-13,12:13:52
46.621021,124.916553,0,500,39826.5096875,2009-01-13,12:13:57
46.62102,124.916541,0,500,39826.5097453704,2009-01-13,12:14:02
46.621035,124.916463,0,501,39826.5098032407,2009-01-13,12:14:07
46.621045,124.916404,0,502,39826.5098611111,2009-01-13,12:14:12
46.621045,124.916404,0,502,39826.5098958333,2009-01-13,12:14:15
46.621276,124.916597,0,549,39826.5150462963,2009-01-13,12:21:40
46.621293,124.916615,0,548,39826.5151041667,2009-01-13,12:21:45
46.621318,124.916641,0,546,39826.515162037,2009-01-13,12:21:50
46.62131,124.916661,0,543,39826.5152199074,2009-01-13,12:21:55
46.621315,124.916652,0,539,39826.5152777778,2009-01-13,12:22:00
46.621318,124.916617,0,536,39826.5153356481,2009-01-13,12:22:05
46.621317,124.916612,0,535,39826.5153935185,2009-01-13,12:22:10
46.621318,124.91661,0,534,39826.5154513889,2009-01-13,12:22:15
46.621326,124.916606,0,534,39826.5155092593,2009-01-13,12:22:20
46.621327,124.916611,0,533,39826.5155671296,2009-01-13,12:22:25
46.621322,124.916618,0,533,39826.515625,2009-01-13,12:22:30
46.621322,124.916618,0,533,39826.5156597222,2009-01-13,12:22:33
46.621328,124.91662,0,532,39826.5156828704,2009-01-13,12:22:35
46.621366,124.916637,0,527,39826.5157407407,2009-01-13,12:22:40
46.621414,124.916644,0,523,39826.5157986111,2009-01-13,12:22:45
46.621449,124.916645,0,520,39826.5158564815,2009-01-13,12:22:50
46.621477,124.916618,0,518,39826.5159143518,2009-01-13,12:22:55
46.621489,124.916619,0,516,39826.5159722222,2009-01-13,12:23:00
46.621479,124.916622,0,515,39826.5160300926,2009-01-13,12:23:05
46.621479,124.916622,0,515,39826.5160648148,2009-01-13,12:23:08
46.621479,124.916629,0,515,39826.516087963,2009-01-13,12:23:10
46.621477,124.916605,0,514,39826.5161458333,2009-01-13,12:23:15
46.621477,124.916583,0,514,39826.5162037037,2009-01-13,12:23:20
46.621482,124.916572,0,514,39826.5162615741,2009-01-13,12:23:25
46.621486,124.916561,0,514,39826.5163194444,2009-01-13,12:23:30
46.621486,124.916561,0,514,39826.5163541667,2009-01-13,12:23:33
46.621488,124.916554,0,514,39826.5163773148,2009-01-13,12:23:35
46.621479,124.916488,0,514,39826.5164351852,2009-01-13,12:23:40
46.621462,124.916444,0,513,39826.5164930556,2009-01-13,12:23:45
46.621449,124.916392,0,511,39826.5165509259,2009-01-13,12:23:50
46.621432,124.9164,0,510,39826.5166087963,2009-01-13,12:23:55
46.621432,124.9164,0,510,39826.5166435185,2009-01-13,12:23:58
46.621435,124.916395,0,510,39826.5166666667,2009-01-13,12:24:00
46.621427,124.916409,0,510,39826.516724537,2009-01-13,12:24:05
46.621401,124.916466,0,509,39826.5167824074,2009-01-13,12:24:10
46.621395,124.916466,0,509,39826.5168402778,2009-01-13,12:24:15
46.621395,124.916466,0,509,39826.516875,2009-01-13,12:24:18
46.621392,124.916461,0,509,39826.5168981481,2009-01-13,12:24:20
46.621389,124.916474,0,509,39826.5169560185,2009-01-13,12:24:25
46.62138,124.916498,0,507,39826.5170138889,2009-01-13,12:24:30
46.621381,124.916513,0,507,39826.5170717593,2009-01-13,12:24:35
46.621386,124.916522,0,507,39826.5171296296,2009-01-13,12:24:40
46.621356,124.916564,0,508,39826.5171875,2009-01-13,12:24:45
46.621344,124.916576,0,509,39826.5172453704,2009-01-13,12:24:50
46.621343,124.916575,0,509,39826.5173032407,2009-01-13,12:24:55
46.621343,124.916575,0,509,39826.517337963,2009-01-13,12:24:58
46.621342,124.916568,0,509,39826.5173611111,2009-01-13,12:25:00
46.621338,124.916586,0,508,39826.5174189815,2009-01-13,12:25:05
46.62132,124.916637,0,507,39826.5174768518,2009-01-13,12:25:10
46.62132,124.916637,0,507,39826.5175115741,2009-01-13,12:25:13
46.621317,124.916637,0,506,39826.5175347222,2009-01-13,12:25:15
46.621297,124.916653,0,505,39826.5175925926,2009-01-13,12:25:20
46.621271,124.916708,0,504,39826.517650463,2009-01-13,12:25:25
46.621255,124.916741,0,502,39826.5177083333,2009-01-13,12:25:30
46.62126,124.916721,0,501,39826.5177662037,2009-01-13,12:25:35
46.621263,124.91671,0,501,39826.5178240741,2009-01-13,12:25:40
46.621263,124.91671,0,501,39826.5178587963,2009-01-13,12:25:43
46.621261,124.916714,0,501,39826.5178819444,2009-01-13,12:25:45
46.621284,124.916717,0,500,39826.5179398148,2009-01-13,12:25:50
46.621323,124.916678,0,498,39826.5179861111,2009-01-13,12:25:54
46.621359,124.916634,0,494,39826.5180439815,2009-01-13,12:25:59
46.621372,124.916597,0,492,39826.5181018518,2009-01-13,12:26:04
46.621374,124.916588,0,491,39826.5181597222,2009-01-13,12:26:09
46.621372,124.916576,0,491,39826.5182175926,2009-01-13,12:26:14
46.621357,124.916576,0,491,39826.518275463,2009-01-13,12:26:19
46.62132,124.916569,0,489,39826.5183333333,2009-01-13,12:26:24
46.621295,124.916568,0,489,39826.5183912037,2009-01-13,12:26:29
46.621288,124.916568,0,489,39826.5184490741,2009-01-13,12:26:34
46.621281,124.916575,0,489,39826.5185069444,2009-01-13,12:26:39
46.621282,124.916581,0,489,39826.5185648148,2009-01-13,12:26:44
46.621281,124.916576,0,489,39826.5186226852,2009-01-13,12:26:49
46.621281,124.916576,0,489,39826.5186574074,2009-01-13,12:26:52
46.621281,124.916568,0,489,39826.5186805556,2009-01-13,12:26:54
46.621276,124.916624,0,490,39826.5187384259,2009-01-13,12:26:59
46.621278,124.916688,0,491,39826.5187962963,2009-01-13,12:27:04
46.621282,124.916697,0,491,39826.5188541667,2009-01-13,12:27:09
46.621282,124.916697,0,491,39826.5188888889,2009-01-13,12:27:12
46.621275,124.9167,0,491,39826.518912037,2009-01-13,12:27:14
46.621261,124.916717,0,492,39826.5189699074,2009-01-13,12:27:19
46.621243,124.91671,0,494,39826.5190277778,2009-01-13,12:27:24
46.621236,124.9167,0,494,39826.5190856481,2009-01-13,12:27:29
46.621236,124.9167,0,494,39826.5191203704,2009-01-13,12:27:32
46.621235,124.916695,0,494,39826.5191435185,2009-01-13,12:27:34
46.621234,124.916666,0,494,39826.5192013889,2009-01-13,12:27:39
46.621223,124.916602,0,494,39826.5192592593,2009-01-13,12:27:44
46.621214,124.916602,0,494,39826.5193171296,2009-01-13,12:27:49
46.621222,124.916578,0,494,39826.519375,2009-01-13,12:27:54
46.621226,124.916569,0,495,39826.5194328704,2009-01-13,12:27:59
46.621236,124.91655,0,495,39826.5194907407,2009-01-13,12:28:04
46.621246,124.916522,0,495,39826.5195486111,2009-01-13,12:28:09
46.621246,124.916523,0,497,39826.5196064815,2009-01-13,12:28:14
46.621245,124.916521,0,499,39826.5196643519,2009-01-13,12:28:19
46.621245,124.916521,0,499,39826.5196990741,2009-01-13,12:28:22
46.621252,124.916514,0,499,39826.5197222222,2009-01-13,12:28:24
46.621261,124.916508,0,499,39826.5197800926,2009-01-13,12:28:29
46.621274,124.916506,0,500,39826.519837963,2009-01-13,12:28:34
46.621318,124.916541,0,503,39826.5198958333,2009-01-13,12:28:39
46.621345,124.916581,0,504,39826.5199537037,2009-01-13,12:28:44
46.621378,124.916615,0,505,39826.5200115741,2009-01-13,12:28:49
46.621381,124.916645,0,506,39826.5200694444,2009-01-13,12:28:54
46.621376,124.916658,0,507,39826.5201273148,2009-01-13,12:28:59
46.621377,124.916651,0,508,39826.5201851852,2009-01-13,12:29:04
46.621377,124.916651,0,508,39826.5202199074,2009-01-13,12:29:07
46.621375,124.916643,0,508,39826.5202430556,2009-01-13,12:29:09
46.621334,124.916658,0,508,39826.5203009259,2009-01-13,12:29:14
46.621298,124.916646,0,508,39826.5203587963,2009-01-13,12:29:19
46.621289,124.916629,0,509,39826.5204166667,2009-01-13,12:29:24
46.621283,124.916606,0,510,39826.520474537,2009-01-13,12:29:29
46.621265,124.916599,0,510,39826.5205324074,2009-01-13,12:29:34
46.621265,124.916599,0,510,39826.5205671296,2009-01-13,12:29:37
46.621262,124.916591,0,510,39826.5205902778,2009-01-13,12:29:39
46.621258,124.916579,0,510,39826.5206481481,2009-01-13,12:29:44
46.62126,124.916578,0,507,39826.5207060185,2009-01-13,12:29:49
46.62126,124.916578,0,507,39826.5207407407,2009-01-13,12:29:52
46.621265,124.916577,0,507,39826.5207638889,2009-01-13,12:29:54
46.621277,124.916583,0,506,39826.5208217593,2009-01-13,12:29:59
46.621286,124.9166,0,506,39826.5208796296,2009-01-13,12:30:04
46.621286,124.9166,0,506,39826.5209143519,2009-01-13,12:30:07
46.621281,124.916592,0,507,39826.5209375,2009-01-13,12:30:09
46.621267,124.916595,0,506,39826.5209953704,2009-01-13,12:30:14
46.62127,124.916597,0,507,39826.5210532407,2009-01-13,12:30:19
46.62127,124.916593,0,507,39826.5211111111,2009-01-13,12:30:24
46.62127,124.916593,0,507,39826.5211458333,2009-01-13,12:30:27
46.621275,124.916588,0,507,39826.5211689815,2009-01-13,12:30:29
46.621285,124.916579,0,507,39826.5212268519,2009-01-13,12:30:34
46.621275,124.916576,0,506,39826.5212847222,2009-01-13,12:30:39
46.621249,124.91658,0,504,39826.5213425926,2009-01-13,12:30:44
46.621249,124.91658,0,504,39826.5213773148,2009-01-13,12:30:47
46.621256,124.916582,0,504,39826.521400463,2009-01-13,12:30:49
46.621256,124.916572,0,504,39826.5214583333,2009-01-13,12:30:54
46.621252,124.916557,0,504,39826.5215162037,2009-01-13,12:30:59
46.621249,124.916535,0,505,39826.5215740741,2009-01-13,12:31:04
46.621228,124.916517,0,506,39826.5216319444,2009-01-13,12:31:09
46.621187,124.9165,0,508,39826.5216898148,2009-01-13,12:31:14
46.62117,124.91647,0,511,39826.5217476852,2009-01-13,12:31:19
46.621158,124.916464,0,513,39826.5218055556,2009-01-13,12:31:24
46.621137,124.916483,0,512,39826.5218634259,2009-01-13,12:31:29
46.621085,124.916491,0,511,39826.5219212963,2009-01-13,12:31:34
46.621223,124.916804,0,639,39826.5299884259,2009-01-13,12:43:11
46.621234,124.916822,0,636,39826.5300462963,2009-01-13,12:43:16
46.621243,124.91683,0,636,39826.5301041667,2009-01-13,12:43:21
46.621244,124.916834,0,636,39826.530162037,2009-01-13,12:43:26
46.621247,124.916842,0,636,39826.5302199074,2009-01-13,12:43:31
46.621252,124.916843,0,636,39826.5302777778,2009-01-13,12:43:36
46.621257,124.91684,0,636,39826.5303356481,2009-01-13,12:43:41
46.621257,124.91684,0,636,39826.5303703704,2009-01-13,12:43:44
46.62126,124.916836,0,635,39826.5303935185,2009-01-13,12:43:46
46.621253,124.916826,0,634,39826.5304513889,2009-01-13,12:43:51
46.621244,124.916818,0,632,39826.5305092593,2009-01-13,12:43:56
46.621234,124.916815,0,631,39826.5305671296,2009-01-13,12:44:01
46.621222,124.916782,0,628,39826.530625,2009-01-13,12:44:06
46.621198,124.916772,0,624,39826.5306828704,2009-01-13,12:44:11
46.621189,124.916762,0,617,39826.5307407407,2009-01-13,12:44:16
46.621182,124.916758,0,615,39826.5307986111,2009-01-13,12:44:21
46.621182,124.916758,0,615,39826.5308333333,2009-01-13,12:44:24
46.621175,124.916753,0,613,39826.5308564815,2009-01-13,12:44:26
46.621156,124.916733,0,609,39826.5309143519,2009-01-13,12:44:31
46.621151,124.916712,0,604,39826.5309722222,2009-01-13,12:44:36
46.621179,124.916697,0,601,39826.5310300926,2009-01-13,12:44:41
46.621208,124.916703,0,599,39826.531087963,2009-01-13,12:44:46
46.621208,124.916703,0,599,39826.5311226852,2009-01-13,12:44:49
46.621215,124.916695,0,596,39826.5311458333,2009-01-13,12:44:51
46.621213,124.916678,0,594,39826.5312037037,2009-01-13,12:44:56
46.621213,124.916664,0,592,39826.5312615741,2009-01-13,12:45:01
46.621212,124.916654,0,590,39826.5313194444,2009-01-13,12:45:06
46.62121,124.91665,0,588,39826.5313773148,2009-01-13,12:45:11
46.621211,124.916644,0,586,39826.5314351852,2009-01-13,12:45:16
46.621218,124.916643,0,584,39826.5314930556,2009-01-13,12:45:21
46.621226,124.916642,0,582,39826.5315509259,2009-01-13,12:45:26
46.621229,124.916637,0,580,39826.5316087963,2009-01-13,12:45:31
46.62123,124.91663,0,579,39826.5316666667,2009-01-13,12:45:36
46.621234,124.916624,0,577,39826.531724537,2009-01-13,12:45:41
46.621235,124.916621,0,575,39826.5317824074,2009-01-13,12:45:46
46.621235,124.916621,0,575,39826.5318171296,2009-01-13,12:45:49
46.621233,124.916618,0,573,39826.5318402778,2009-01-13,12:45:51
46.62122,124.916615,0,571,39826.5318981481,2009-01-13,12:45:56
46.621192,124.916654,0,567,39826.5319560185,2009-01-13,12:46:01
46.621184,124.916667,0,565,39826.5320138889,2009-01-13,12:46:06
46.621175,124.916672,0,564,39826.5320717593,2009-01-13,12:46:11
46.621163,124.916676,0,562,39826.5321296296,2009-01-13,12:46:16
46.621155,124.916673,0,560,39826.5321875,2009-01-13,12:46:21
46.621155,124.916673,0,560,39826.5322222222,2009-01-13,12:46:24
46.62115,124.916668,0,558,39826.5322453704,2009-01-13,12:46:26
46.621149,124.916659,0,556,39826.5323032407,2009-01-13,12:46:31
46.621152,124.916648,0,554,39826.5323611111,2009-01-13,12:46:36
46.621156,124.916636,0,552,39826.5324189815,2009-01-13,12:46:41
46.621157,124.916621,0,550,39826.5324768518,2009-01-13,12:46:46
46.621156,124.916608,0,548,39826.5325347222,2009-01-13,12:46:51
46.621156,124.9166,0,546,39826.5325925926,2009-01-13,12:46:56
46.621156,124.9166,0,546,39826.5326273148,2009-01-13,12:46:59
46.621151,124.916598,0,543,39826.532650463,2009-01-13,12:47:01
46.621142,124.916598,0,541,39826.5327083333,2009-01-13,12:47:06
46.621106,124.91657,0,540,39826.5327662037,2009-01-13,12:47:11
46.621092,124.916563,0,537,39826.5328240741,2009-01-13,12:47:16
46.621092,124.916563,0,537,39826.5328587963,2009-01-13,12:47:19
46.621084,124.916559,0,535,39826.5328819444,2009-01-13,12:47:21
46.621072,124.916583,0,531,39826.5329398148,2009-01-13,12:47:26
46.621072,124.916589,0,528,39826.5329976852,2009-01-13,12:47:31
46.621072,124.916592,0,525,39826.5330555556,2009-01-13,12:47:36
46.621072,124.916592,0,525,39826.5330902778,2009-01-13,12:47:39
46.621075,124.916586,0,523,39826.5331134259,2009-01-13,12:47:41
46.621079,124.916574,0,520,39826.5331712963,2009-01-13,12:47:46
46.621076,124.916562,0,517,39826.5332291667,2009-01-13,12:47:51
46.621076,124.91655,0,515,39826.533287037,2009-01-13,12:47:56
46.621076,124.916546,0,512,39826.5333449074,2009-01-13,12:48:01
46.621075,124.916549,0,510,39826.5334027778,2009-01-13,12:48:06
46.621073,124.916551,0,508,39826.5334606481,2009-01-13,12:48:11
46.621073,124.916552,0,508,39826.5335185185,2009-01-13,12:48:16
46.621073,124.916552,0,508,39826.5335763889,2009-01-13,12:48:21
46.621073,124.916556,0,508,39826.5336342593,2009-01-13,12:48:26
46.621073,124.916563,0,508,39826.5336921296,2009-01-13,12:48:31
46.621074,124.916569,0,509,39826.53375,2009-01-13,12:48:36
46.621076,124.916572,0,509,39826.5338078704,2009-01-13,12:48:41
46.621076,124.916574,0,510,39826.5338657407,2009-01-13,12:48:46
46.621078,124.916572,0,511,39826.5339236111,2009-01-13,12:48:51
46.621078,124.916572,0,511,39826.5339583333,2009-01-13,12:48:54
46.621083,124.916569,0,512,39826.5339814815,2009-01-13,12:48:56
46.621092,124.916567,0,512,39826.5340393518,2009-01-13,12:49:01
46.621103,124.916564,0,513,39826.5340972222,2009-01-13,12:49:06
46.621112,124.916562,0,514,39826.5341550926,2009-01-13,12:49:11
46.621116,124.916566,0,515,39826.534212963,2009-01-13,12:49:16
46.621116,124.916566,0,515,39826.5342476852,2009-01-13,12:49:19
46.621119,124.916573,0,517,39826.5342708333,2009-01-13,12:49:21
46.62112,124.916584,0,518,39826.5343287037,2009-01-13,12:49:26
46.62112,124.916594,0,520,39826.5343865741,2009-01-13,12:49:31
46.621116,124.916599,0,522,39826.5344444444,2009-01-13,12:49:36
46.62111,124.916602,0,524,39826.5345023148,2009-01-13,12:49:41
46.621103,124.916602,0,526,39826.5345601852,2009-01-13,12:49:46
46.621097,124.916603,0,528,39826.5346180556,2009-01-13,12:49:51
46.621091,124.916604,0,530,39826.5346759259,2009-01-13,12:49:56
46.621089,124.916605,0,532,39826.5347337963,2009-01-13,12:50:01
46.621092,124.916605,0,535,39826.5347916667,2009-01-13,12:50:06
46.621099,124.916608,0,537,39826.534849537,2009-01-13,12:50:11
46.621107,124.916613,0,540,39826.5349074074,2009-01-13,12:50:16
46.621114,124.916618,0,542,39826.5349652778,2009-01-13,12:50:21
46.621114,124.916618,0,542,39826.535,2009-01-13,12:50:24
46.621118,124.916626,0,545,39826.5350231482,2009-01-13,12:50:26
46.621118,124.916635,0,547,39826.5350810185,2009-01-13,12:50:31
46.621116,124.916645,0,550,39826.5351388889,2009-01-13,12:50:36
46.621116,124.916645,0,550,39826.5351736111,2009-01-13,12:50:39
46.62111,124.91665,0,554,39826.5351967593,2009-01-13,12:50:41
46.621101,124.916647,0,557,39826.5352546296,2009-01-13,12:50:46
46.62109,124.916641,0,561,39826.5353125,2009-01-13,12:50:51
46.621081,124.916635,0,564,39826.5353703704,2009-01-13,12:50:56
46.621076,124.916634,0,567,39826.5354282407,2009-01-13,12:51:01
46.621071,124.916634,0,571,39826.5354861111,2009-01-13,12:51:06
46.621071,124.916634,0,571,39826.5355208333,2009-01-13,12:51:09
46.621064,124.91664,0,574,39826.5355439815,2009-01-13,12:51:11
46.621056,124.91665,0,576,39826.5356018519,2009-01-13,12:51:16
46.621051,124.916665,0,579,39826.5356597222,2009-01-13,12:51:21
46.621046,124.916681,0,582,39826.5357175926,2009-01-13,12:51:26
46.621046,124.91669,0,585,39826.535775463,2009-01-13,12:51:31
46.62105,124.916693,0,588,39826.5358333333,2009-01-13,12:51:36
46.62105,124.916693,0,588,39826.5358680556,2009-01-13,12:51:39
46.621048,124.916688,0,590,39826.5358912037,2009-01-13,12:51:41
46.621038,124.916679,0,593,39826.5359490741,2009-01-13,12:51:46
46.621032,124.916668,0,596,39826.5360069444,2009-01-13,12:51:51
46.621032,124.916668,0,596,39826.5360416667,2009-01-13,12:51:54
46.621034,124.91667,0,598,39826.5360648148,2009-01-13,12:51:56
46.621045,124.916676,0,601,39826.5361226852,2009-01-13,12:52:01
46.621062,124.9167,0,601,39826.5361805556,2009-01-13,12:52:06
46.621064,124.916715,0,601,39826.5362384259,2009-01-13,12:52:11
46.621069,124.916719,0,603,39826.5362962963,2009-01-13,12:52:16
46.621072,124.916719,0,606,39826.5363541667,2009-01-13,12:52:21
46.621077,124.916718,0,608,39826.536412037,2009-01-13,12:52:26
46.621077,124.916718,0,608,39826.5364467593,2009-01-13,12:52:29
46.621084,124.916714,0,610,39826.5364699074,2009-01-13,12:52:31
46.621094,124.916716,0,612,39826.5365277778,2009-01-13,12:52:36
46.621111,124.916727,0,613,39826.5365856481,2009-01-13,12:52:41
46.621131,124.916748,0,611,39826.5366435185,2009-01-13,12:52:46
46.62114,124.916749,0,613,39826.5367013889,2009-01-13,12:52:51
46.621142,124.916751,0,615,39826.5367592593,2009-01-13,12:52:56
46.621144,124.916748,0,616,39826.5368171296,2009-01-13,12:53:01
46.621148,124.91674,0,618,39826.536875,2009-01-13,12:53:06
46.621151,124.916736,0,619,39826.5369328704,2009-01-13,12:53:11
46.621153,124.916734,0,621,39826.5369907407,2009-01-13,12:53:16
46.621156,124.916731,0,622,39826.5370486111,2009-01-13,12:53:21
46.621159,124.916728,0,624,39826.5371064815,2009-01-13,12:53:26
46.621158,124.916721,0,625,39826.5371643519,2009-01-13,12:53:31
46.621157,124.916718,0,626,39826.5372222222,2009-01-13,12:53:36
46.621156,124.916715,0,627,39826.5372800926,2009-01-13,12:53:41
46.621151,124.916713,0,628,39826.537337963,2009-01-13,12:53:46
46.621148,124.91671,0,630,39826.5373958333,2009-01-13,12:53:51
46.621148,124.916706,0,631,39826.5374537037,2009-01-13,12:53:56
46.62115,124.916702,0,632,39826.5375115741,2009-01-13,12:54:01
46.621147,124.916704,0,632,39826.5375694444,2009-01-13,12:54:06
46.621144,124.916709,0,633,39826.5376273148,2009-01-13,12:54:11
46.621144,124.916711,0,634,39826.5376851852,2009-01-13,12:54:16
46.621142,124.916709,0,634,39826.5377430556,2009-01-13,12:54:21
46.621139,124.916704,0,634,39826.5378009259,2009-01-13,12:54:26
46.62114,124.9167,0,634,39826.5378587963,2009-01-13,12:54:31
46.621136,124.916701,0,634,39826.5379166667,2009-01-13,12:54:36
46.62113,124.916703,0,634,39826.537974537,2009-01-13,12:54:41
46.621124,124.916702,0,634,39826.5380324074,2009-01-13,12:54:46
46.621122,124.916705,0,634,39826.5380902778,2009-01-13,12:54:51
46.621122,124.916705,0,634,39826.538125,2009-01-13,12:54:54
46.621124,124.916712,0,634,39826.5381481481,2009-01-13,12:54:56
46.621122,124.916723,0,633,39826.5382060185,2009-01-13,12:55:01
46.621118,124.916722,0,632,39826.5382638889,2009-01-13,12:55:06
46.621116,124.916722,0,631,39826.5383217593,2009-01-13,12:55:11
46.621114,124.916718,0,630,39826.5383796296,2009-01-13,12:55:16
46.621114,124.916718,0,630,39826.5384143519,2009-01-13,12:55:19
46.62111,124.916715,0,629,39826.5384375,2009-01-13,12:55:21
46.620893,124.916492,0,637,39826.5662847222,2009-01-13,13:35:27
46.620885,124.916493,0,640,39826.5663078704,2009-01-13,13:35:29
46.620876,124.916488,0,644,39826.5663657407,2009-01-13,13:35:34
46.620843,124.916478,0,647,39826.5664236111,2009-01-13,13:35:39
46.620833,124.916439,0,652,39826.5664814815,2009-01-13,13:35:44
46.620833,124.916439,0,652,39826.5665162037,2009-01-13,13:35:47
46.620828,124.916431,0,656,39826.5665393519,2009-01-13,13:35:49
46.62084,124.916426,0,660,39826.5665972222,2009-01-13,13:35:54
46.62084,124.916426,0,660,39826.5666319444,2009-01-13,13:35:57
46.62084,124.916427,0,664,39826.5666550926,2009-01-13,13:35:59
46.620849,124.916425,0,668,39826.566712963,2009-01-13,13:36:04
46.620852,124.91642,0,671,39826.5667708333,2009-01-13,13:36:09
46.620853,124.916415,0,675,39826.5668287037,2009-01-13,13:36:14
46.620857,124.916409,0,678,39826.5668865741,2009-01-13,13:36:19
46.620863,124.916407,0,682,39826.5669444444,2009-01-13,13:36:24
46.620863,124.916407,0,682,39826.5669791667,2009-01-13,13:36:27
46.620871,124.916408,0,685,39826.5670023148,2009-01-13,13:36:29
46.620898,124.916437,0,687,39826.5670601852,2009-01-13,13:36:34
46.620933,124.916449,0,689,39826.5671180556,2009-01-13,13:36:39
46.620951,124.916463,0,690,39826.5671759259,2009-01-13,13:36:44
46.620971,124.916479,0,692,39826.5672337963,2009-01-13,13:36:49
46.620971,124.916505,0,693,39826.5672916667,2009-01-13,13:36:54
46.620973,124.916514,0,696,39826.567349537,2009-01-13,13:36:59
46.620973,124.916521,0,699,39826.5674074074,2009-01-13,13:37:04
46.620976,124.916524,0,702,39826.5674652778,2009-01-13,13:37:09
46.620976,124.916524,0,702,39826.5675,2009-01-13,13:37:12
46.620974,124.916529,0,705,39826.5675231481,2009-01-13,13:37:14
46.620964,124.916534,0,708,39826.5675810185,2009-01-13,13:37:19
46.620922,124.916559,0,707,39826.5676273148,2009-01-13,13:37:23
46.620867,124.916574,0,706,39826.5676851852,2009-01-13,13:37:28
46.620832,124.916556,0,706,39826.5677430556,2009-01-13,13:37:33
46.620832,124.916556,0,706,39826.5677777778,2009-01-13,13:37:36
46.620833,124.916563,0,704,39826.5678009259,2009-01-13,13:37:38
46.620809,124.916569,0,703,39826.5678587963,2009-01-13,13:37:43
46.620791,124.916603,0,702,39826.5679166667,2009-01-13,13:37:48
46.620796,124.916629,0,701,39826.567974537,2009-01-13,13:37:53
46.620803,124.916657,0,702,39826.5680324074,2009-01-13,13:37:58
46.6208,124.916675,0,704,39826.5680902778,2009-01-13,13:38:03
46.620805,124.916701,0,707,39826.5681481481,2009-01-13,13:38:08
46.620838,124.916722,0,707,39826.5682060185,2009-01-13,13:38:13
46.620864,124.91671,0,708,39826.5682638889,2009-01-13,13:38:18
46.620867,124.916724,0,710,39826.5683217593,2009-01-13,13:38:23
46.620885,124.916723,0,712,39826.5683796296,2009-01-13,13:38:28
46.620917,124.916671,0,712,39826.5684375,2009-01-13,13:38:33
46.620926,124.916641,0,712,39826.5684953704,2009-01-13,13:38:38
46.620919,124.91662,0,714,39826.5685532407,2009-01-13,13:38:43
46.62092,124.916612,0,716,39826.5686111111,2009-01-13,13:38:48
46.62092,124.916609,0,718,39826.5686689815,2009-01-13,13:38:53
46.62092,124.916609,0,718,39826.5687037037,2009-01-13,13:38:56
46.620916,124.916611,0,719,39826.5687268519,2009-01-13,13:38:58
46.620888,124.916607,0,721,39826.5687847222,2009-01-13,13:39:03
46.62084,124.91662,0,723,39826.5688194444,2009-01-13,13:39:06
46.620793,124.916643,0,724,39826.5688657407,2009-01-13,13:39:10
46.620745,124.916647,0,725,39826.5689236111,2009-01-13,13:39:15
46.620709,124.916631,0,725,39826.5689814815,2009-01-13,13:39:20
46.620685,124.916618,0,725,39826.5690393519,2009-01-13,13:39:25
46.620659,124.916609,0,723,39826.5690972222,2009-01-13,13:39:30
46.620651,124.9166,0,722,39826.5691550926,2009-01-13,13:39:35
46.620652,124.916628,0,723,39826.569212963,2009-01-13,13:39:40
46.620648,124.916628,0,724,39826.5692708333,2009-01-13,13:39:45
46.620645,124.916624,0,726,39826.5693287037,2009-01-13,13:39:50
46.620644,124.916617,0,727,39826.5693865741,2009-01-13,13:39:55
46.620644,124.916617,0,727,39826.5694212963,2009-01-13,13:39:58
46.620638,124.916618,0,729,39826.5694444444,2009-01-13,13:40:00
46.620627,124.91662,0,730,39826.5695023148,2009-01-13,13:40:05
46.620618,124.916622,0,732,39826.5695601852,2009-01-13,13:40:10
46.620608,124.91661,0,732,39826.5696180556,2009-01-13,13:40:15
46.620598,124.916587,0,732,39826.5696759259,2009-01-13,13:40:20
46.620594,124.916578,0,734,39826.5697337963,2009-01-13,13:40:25
46.620592,124.916572,0,735,39826.5697916667,2009-01-13,13:40:30
46.620591,124.916566,0,736,39826.569849537,2009-01-13,13:40:35
46.620594,124.916559,0,738,39826.5699074074,2009-01-13,13:40:40
46.620594,124.916559,0,738,39826.5699421296,2009-01-13,13:40:43
46.620599,124.916561,0,739,39826.5699652778,2009-01-13,13:40:45
46.620607,124.91657,0,740,39826.5700231481,2009-01-13,13:40:50
46.620618,124.916576,0,741,39826.5700810185,2009-01-13,13:40:55
46.620618,124.916576,0,741,39826.5701157407,2009-01-13,13:40:58
46.620626,124.916578,0,742,39826.5701388889,2009-01-13,13:41:00
46.620635,124.916571,0,744,39826.5701967593,2009-01-13,13:41:05
46.62068,124.916433,0,741,39826.5703703704,2009-01-13,13:41:20
46.620703,124.916387,0,740,39826.5704282407,2009-01-13,13:41:25
46.620732,124.916333,0,739,39826.570474537,2009-01-13,13:41:29
46.620768,124.916277,0,738,39826.5705208333,2009-01-13,13:41:33
46.620812,124.916226,0,739,39826.5705671296,2009-01-13,13:41:37
46.620844,124.916158,0,739,39826.5706134259,2009-01-13,13:41:41
46.620881,124.916109,0,738,39826.5706712963,2009-01-13,13:41:46
46.620917,124.916043,0,738,39826.5707175926,2009-01-13,13:41:50
46.620952,124.915993,0,739,39826.5707523148,2009-01-13,13:41:53
46.620976,124.915927,0,739,39826.570787037,2009-01-13,13:41:56
46.620999,124.915864,0,739,39826.5708217593,2009-01-13,13:41:59
46.62102,124.915806,0,740,39826.5708680556,2009-01-13,13:42:03
46.621037,124.915787,0,740,39826.5709259259,2009-01-13,13:42:08
46.621,124.915853,0,740,39826.5709606481,2009-01-13,13:42:11
46.620965,124.915906,0,740,39826.5710069444,2009-01-13,13:42:15
46.620943,124.91597,0,739,39826.5710185185,2009-01-13,13:42:16
46.620939,124.915939,0,738,39826.5710763889,2009-01-13,13:42:21
46.620894,124.916011,0,737,39826.571099537,2009-01-13,13:42:23
46.620863,124.916066,0,734,39826.5711342593,2009-01-13,13:42:26
46.620811,124.916145,0,731,39826.57125,2009-01-13,13:42:36
46.620811,124.916145,0,731,39826.5712847222,2009-01-13,13:42:39
46.620804,124.916146,0,732,39826.5713078704,2009-01-13,13:42:41
46.620771,124.916203,0,731,39826.5713657407,2009-01-13,13:42:46
46.620751,124.916251,0,731,39826.5714236111,2009-01-13,13:42:51
46.620751,124.916323,0,730,39826.5714814815,2009-01-13,13:42:56
46.620746,124.916389,0,730,39826.5715277778,2009-01-13,13:43:00
46.620736,124.916412,0,730,39826.5715856481,2009-01-13,13:43:05
46.62073,124.916375,0,729,39826.5716435185,2009-01-13,13:43:10
46.620731,124.916371,0,729,39826.5717013889,2009-01-13,13:43:15
46.620725,124.916374,0,730,39826.5717592593,2009-01-13,13:43:20
46.620725,124.916374,0,730,39826.5717939815,2009-01-13,13:43:23
46.620724,124.916369,0,731,39826.5718171296,2009-01-13,13:43:25
46.620729,124.916358,0,732,39826.571875,2009-01-13,13:43:30
46.620742,124.91634,0,731,39826.5719328704,2009-01-13,13:43:35
46.620767,124.916354,0,730,39826.5719907407,2009-01-13,13:43:40
46.62078,124.916358,0,729,39826.5720486111,2009-01-13,13:43:45
46.620805,124.916389,0,728,39826.5721064815,2009-01-13,13:43:50
46.620816,124.916397,0,729,39826.5721643518,2009-01-13,13:43:55
46.620826,124.916403,0,729,39826.5722222222,2009-01-13,13:44:00
46.620836,124.916405,0,730,39826.5722800926,2009-01-13,13:44:05
46.620846,124.9164,0,731,39826.572337963,2009-01-13,13:44:10
46.620855,124.916397,0,731,39826.5723958333,2009-01-13,13:44:15
46.620855,124.916397,0,731,39826.5724305556,2009-01-13,13:44:18
46.62086,124.916401,0,732,39826.5724537037,2009-01-13,13:44:20
46.620874,124.916414,0,732,39826.5725115741,2009-01-13,13:44:25
46.620883,124.916455,0,732,39826.5725694444,2009-01-13,13:44:30
46.620878,124.916524,0,733,39826.5726157407,2009-01-13,13:44:34
46.620882,124.916569,0,733,39826.5726736111,2009-01-13,13:44:39
46.620882,124.916569,0,733,39826.5727083333,2009-01-13,13:44:42
46.620888,124.916571,0,731,39826.5727314815,2009-01-13,13:44:44
46.62089,124.91654,0,730,39826.5727893518,2009-01-13,13:44:49
46.620881,124.916537,0,730,39826.5728472222,2009-01-13,13:44:54
46.620886,124.916551,0,731,39826.5729050926,2009-01-13,13:44:59
46.620885,124.916565,0,731,39826.572962963,2009-01-13,13:45:04
46.620862,124.91658,0,732,39826.5730208333,2009-01-13,13:45:09
46.620853,124.916529,0,733,39826.5730787037,2009-01-13,13:45:14
46.620854,124.916524,0,734,39826.5731365741,2009-01-13,13:45:19
46.620856,124.916531,0,734,39826.5731944444,2009-01-13,13:45:24
46.620856,124.916531,0,734,39826.5732291667,2009-01-13,13:45:27
46.62086,124.916529,0,735,39826.5732523148,2009-01-13,13:45:29
46.620866,124.916516,0,735,39826.5733101852,2009-01-13,13:45:34
46.620855,124.916445,0,735,39826.5733680556,2009-01-13,13:45:39
46.620838,124.916382,0,734,39826.5734259259,2009-01-13,13:45:44
46.620835,124.916347,0,734,39826.5734837963,2009-01-13,13:45:49
46.620851,124.916353,0,733,39826.5735416667,2009-01-13,13:45:54
46.620865,124.916371,0,730,39826.573599537,2009-01-13,13:45:59
46.620865,124.916357,0,730,39826.5736574074,2009-01-13,13:46:04
46.62087,124.916352,0,730,39826.5737152778,2009-01-13,13:46:09
46.620874,124.916346,0,730,39826.5737731481,2009-01-13,13:46:14
46.620871,124.916344,0,730,39826.5738310185,2009-01-13,13:46:19
46.620863,124.916346,0,730,39826.5738888889,2009-01-13,13:46:24
46.620863,124.916346,0,730,39826.5739236111,2009-01-13,13:46:27
46.620856,124.916351,0,730,39826.5739467593,2009-01-13,13:46:29
46.620849,124.91636,0,730,39826.5740046296,2009-01-13,13:46:34
46.620849,124.91636,0,730,39826.5740393519,2009-01-13,13:46:37
46.620844,124.916361,0,730,39826.5740625,2009-01-13,13:46:39
46.620847,124.916352,0,730,39826.5741203704,2009-01-13,13:46:44
46.620858,124.916281,0,726,39826.5741550926,2009-01-13,13:46:47
46.620854,124.916202,0,721,39826.5741898148,2009-01-13,13:46:50
46.620837,124.916178,0,717,39826.5742476852,2009-01-13,13:46:55
46.620791,124.916196,0,713,39826.5742824074,2009-01-13,13:46:58
46.620754,124.916179,0,709,39826.5743402778,2009-01-13,13:47:03
46.620754,124.916179,0,709,39826.574375,2009-01-13,13:47:06
46.620747,124.916178,0,706,39826.5743981482,2009-01-13,13:47:08
46.620738,124.916151,0,704,39826.5744560185,2009-01-13,13:47:13
46.620741,124.916125,0,703,39826.5745138889,2009-01-13,13:47:18
46.620739,124.916104,0,703,39826.5745717593,2009-01-13,13:47:23
46.620735,124.916092,0,703,39826.5746296296,2009-01-13,13:47:28
46.620733,124.916083,0,703,39826.5746875,2009-01-13,13:47:33
46.620733,124.916076,0,703,39826.5747453704,2009-01-13,13:47:38
46.620733,124.916076,0,703,39826.5747800926,2009-01-13,13:47:41
46.620741,124.916076,0,702,39826.5748032407,2009-01-13,13:47:43
46.620751,124.916101,0,702,39826.5748611111,2009-01-13,13:47:48
46.620784,124.916158,0,702,39826.5749074074,2009-01-13,13:47:52
46.620805,124.916206,0,702,39826.5749652778,2009-01-13,13:47:57
46.620808,124.916232,0,699,39826.5750231481,2009-01-13,13:48:02
46.620829,124.916297,0,697,39826.5750810185,2009-01-13,13:48:07
46.620834,124.916348,0,693,39826.5751388889,2009-01-13,13:48:12
46.620829,124.916294,0,688,39826.5752546296,2009-01-13,13:48:22
46.62082,124.91628,0,686,39826.5753125,2009-01-13,13:48:27
46.62082,124.91628,0,686,39826.5753472222,2009-01-13,13:48:30
46.620827,124.916279,0,686,39826.5753703704,2009-01-13,13:48:32
46.620848,124.916252,0,684,39826.5754282407,2009-01-13,13:48:37
46.62084,124.916223,0,678,39826.5754861111,2009-01-13,13:48:42
46.620834,124.916222,0,676,39826.5755439815,2009-01-13,13:48:47
46.620834,124.916222,0,676,39826.5755787037,2009-01-13,13:48:50
46.620835,124.916215,0,676,39826.5756018519,2009-01-13,13:48:52
46.62084,124.916205,0,675,39826.5756597222,2009-01-13,13:48:57
46.620844,124.916203,0,675,39826.5757175926,2009-01-13,13:49:02
46.620849,124.916208,0,674,39826.575775463,2009-01-13,13:49:07
46.620849,124.916208,0,674,39826.5758101852,2009-01-13,13:49:10
46.620854,124.916214,0,674,39826.5758333333,2009-01-13,13:49:12
46.620858,124.916225,0,673,39826.5758912037,2009-01-13,13:49:17
46.620857,124.916241,0,672,39826.5759490741,2009-01-13,13:49:22
46.620868,124.916274,0,672,39826.5760069444,2009-01-13,13:49:27
46.620894,124.916286,0,671,39826.5760648148,2009-01-13,13:49:32
46.620912,124.916292,0,668,39826.5761226852,2009-01-13,13:49:37
46.620912,124.916292,0,668,39826.5761574074,2009-01-13,13:49:40
46.620911,124.916289,0,666,39826.5761805556,2009-01-13,13:49:42
46.620947,124.916354,0,665,39826.5762152778,2009-01-13,13:49:45
46.620973,124.91641,0,665,39826.5762731481,2009-01-13,13:49:50
46.620993,124.916429,0,665,39826.5763310185,2009-01-13,13:49:55
46.620997,124.916441,0,665,39826.5763888889,2009-01-13,13:50:00
46.620989,124.916472,0,665,39826.5764467593,2009-01-13,13:50:05
46.620983,124.916484,0,663,39826.5765046296,2009-01-13,13:50:10
46.620972,124.916451,0,662,39826.5765625,2009-01-13,13:50:15
46.620937,124.916402,0,661,39826.5766203704,2009-01-13,13:50:20
46.620935,124.9164,0,660,39826.5766782407,2009-01-13,13:50:25
46.620935,124.9164,0,660,39826.576712963,2009-01-13,13:50:28
46.62094,124.916403,0,660,39826.5767361111,2009-01-13,13:50:30
46.620932,124.916394,0,658,39826.5767939815,2009-01-13,13:50:35
46.620919,124.916387,0,657,39826.5768518519,2009-01-13,13:50:40
46.620925,124.916398,0,657,39826.5769097222,2009-01-13,13:50:45
46.620953,124.916434,0,658,39826.5769675926,2009-01-13,13:50:50
46.620982,124.916455,0,649,39826.577025463,2009-01-13,13:50:55
46.620988,124.916446,0,641,39826.5770833333,2009-01-13,13:51:00
46.621016,124.916458,0,635,39826.5771412037,2009-01-13,13:51:05
46.621018,124.916484,0,630,39826.5771990741,2009-01-13,13:51:10
46.621018,124.916484,0,630,39826.5772337963,2009-01-13,13:51:13
46.621019,124.916478,0,625,39826.5772569444,2009-01-13,13:51:15
46.621007,124.916472,0,620,39826.5773148148,2009-01-13,13:51:20
46.621016,124.91648,0,618,39826.5773726852,2009-01-13,13:51:25
46.621023,124.916488,0,617,39826.5774305556,2009-01-13,13:51:30
46.621023,124.916488,0,617,39826.5774652778,2009-01-13,13:51:33
46.621031,124.916491,0,615,39826.5774884259,2009-01-13,13:51:35
46.621041,124.916497,0,614,39826.5775462963,2009-01-13,13:51:40
46.621041,124.916497,0,614,39826.5775810185,2009-01-13,13:51:43
46.621048,124.916504,0,609,39826.5776041667,2009-01-13,13:51:45
46.621062,124.91652,0,606,39826.577662037,2009-01-13,13:51:50
46.621062,124.91652,0,606,39826.5776967593,2009-01-13,13:51:53
46.621061,124.916518,0,606,39826.5777199074,2009-01-13,13:51:55
46.621063,124.916495,0,602,39826.5777777778,2009-01-13,13:52:00
46.621083,124.91648,0,600,39826.5778356481,2009-01-13,13:52:05
46.621068,124.916465,0,596,39826.5778935185,2009-01-13,13:52:10
46.621068,124.916465,0,596,39826.5779282407,2009-01-13,13:52:13
46.621074,124.916457,0,594,39826.5779513889,2009-01-13,13:52:15
46.621051,124.91644,0,593,39826.5780092593,2009-01-13,13:52:20
46.621051,124.91644,0,593,39826.5780439815,2009-01-13,13:52:23
46.621046,124.916432,0,591,39826.5780671296,2009-01-13,13:52:25
46.621031,124.916402,0,587,39826.578125,2009-01-13,13:52:30
46.621029,124.916386,0,584,39826.5781828704,2009-01-13,13:52:35
46.621033,124.916374,0,582,39826.5782407407,2009-01-13,13:52:40
46.621045,124.916369,0,580,39826.5782986111,2009-01-13,13:52:45
46.621078,124.916399,0,580,39826.5783564815,2009-01-13,13:52:50
46.621108,124.916434,0,580,39826.5784143518,2009-01-13,13:52:55
46.621145,124.916472,0,580,39826.5784722222,2009-01-13,13:53:00
46.621171,124.916488,0,581,39826.5785300926,2009-01-13,13:53:05
46.621198,124.916512,0,583,39826.578587963,2009-01-13,13:53:10
46.621203,124.916547,0,584,39826.5786458333,2009-01-13,13:53:15
46.621213,124.91659,0,582,39826.5787037037,2009-01-13,13:53:20
46.621226,124.91661,0,578,39826.5787615741,2009-01-13,13:53:25
46.6212,124.916611,0,571,39826.5788194444,2009-01-13,13:53:30
46.621148,124.916599,0,565,39826.5788773148,2009-01-13,13:53:35
46.62113,124.916599,0,563,39826.5789351852,2009-01-13,13:53:40
46.621118,124.916597,0,561,39826.5789930556,2009-01-13,13:53:45
46.621057,124.916567,0,563,39826.5790393518,2009-01-13,13:53:49
46.621001,124.916543,0,565,39826.5790856481,2009-01-13,13:53:53
46.620959,124.916519,0,566,39826.5791319444,2009-01-13,13:53:57
46.620934,124.916477,0,568,39826.5791898148,2009-01-13,13:54:02
46.620943,124.916452,0,571,39826.5792476852,2009-01-13,13:54:07
46.620943,124.916452,0,571,39826.5792824074,2009-01-13,13:54:10
46.620949,124.916448,0,570,39826.5793055556,2009-01-13,13:54:12
46.620962,124.916438,0,569,39826.5793634259,2009-01-13,13:54:17
46.620979,124.916425,0,568,39826.5794212963,2009-01-13,13:54:22
46.62099,124.916418,0,567,39826.5794791667,2009-01-13,13:54:27
46.620999,124.916413,0,566,39826.579537037,2009-01-13,13:54:32
46.621028,124.916396,0,561,39826.5795949074,2009-01-13,13:54:37
46.621055,124.916382,0,558,39826.5796527778,2009-01-13,13:54:42
46.621071,124.916372,0,556,39826.5797106481,2009-01-13,13:54:47
46.621091,124.916387,0,555,39826.5797685185,2009-01-13,13:54:52
46.621115,124.916386,0,554,39826.5798263889,2009-01-13,13:54:57
46.621133,124.916371,0,553,39826.5798842593,2009-01-13,13:55:02
46.621143,124.916318,0,552,39826.5799421296,2009-01-13,13:55:07
46.621143,124.916239,0,549,39826.5800578704,2009-01-13,13:55:17
46.621145,124.916259,0,549,39826.5801157407,2009-01-13,13:55:22
46.621159,124.916284,0,548,39826.5801736111,2009-01-13,13:55:27
46.621162,124.916296,0,547,39826.5802314815,2009-01-13,13:55:32
46.621157,124.916308,0,546,39826.5802893518,2009-01-13,13:55:37
46.621116,124.916357,0,546,39826.5803472222,2009-01-13,13:55:42
46.621073,124.916399,0,546,39826.5804050926,2009-01-13,13:55:47
46.621053,124.916409,0,547,39826.580462963,2009-01-13,13:55:52
46.621053,124.916409,0,547,39826.5804976852,2009-01-13,13:55:55
46.621047,124.916416,0,547,39826.5805208333,2009-01-13,13:55:57
46.621043,124.916425,0,547,39826.5805787037,2009-01-13,13:56:02
46.621042,124.916435,0,547,39826.5806365741,2009-01-13,13:56:07
46.621045,124.916445,0,547,39826.5806944444,2009-01-13,13:56:12
46.62105,124.916459,0,546,39826.5807523148,2009-01-13,13:56:17
46.621038,124.916517,0,548,39826.5808101852,2009-01-13,13:56:22
46.621009,124.916587,0,550,39826.5808680556,2009-01-13,13:56:27
46.620992,124.916593,0,551,39826.5809259259,2009-01-13,13:56:32
46.620951,124.916513,0,552,39826.5809490741,2009-01-13,13:56:34
46.62092,124.916452,0,552,39826.5809837963,2009-01-13,13:56:37
46.620927,124.91644,0,553,39826.5810416667,2009-01-13,13:56:42
46.620955,124.916415,0,553,39826.581099537,2009-01-13,13:56:47
46.62099,124.916392,0,552,39826.5811574074,2009-01-13,13:56:52
46.620977,124.916325,0,552,39826.5812152778,2009-01-13,13:56:57
46.620968,124.916264,0,552,39826.5812731481,2009-01-13,13:57:02
46.620961,124.916276,0,552,39826.5813310185,2009-01-13,13:57:07
46.620959,124.916295,0,552,39826.5813888889,2009-01-13,13:57:12
46.62096,124.916289,0,552,39826.5814467593,2009-01-13,13:57:17
46.620958,124.916291,0,552,39826.5815046296,2009-01-13,13:57:22
46.620958,124.916291,0,552,39826.5815393519,2009-01-13,13:57:25
46.620957,124.916299,0,552,39826.5815625,2009-01-13,13:57:27
46.620961,124.916308,0,553,39826.5816203704,2009-01-13,13:57:32
46.620955,124.916292,0,553,39826.5816782407,2009-01-13,13:57:37
46.620962,124.916282,0,551,39826.5817361111,2009-01-13,13:57:42
46.620963,124.91629,0,551,39826.5817939815,2009-01-13,13:57:47
46.620963,124.91629,0,551,39826.5818287037,2009-01-13,13:57:50
46.620963,124.916296,0,552,39826.5818518519,2009-01-13,13:57:52
46.620965,124.916306,0,552,39826.5819097222,2009-01-13,13:57:57
46.620973,124.916315,0,552,39826.5819675926,2009-01-13,13:58:02
46.620981,124.916326,0,552,39826.582025463,2009-01-13,13:58:07
46.620982,124.916345,0,551,39826.5820833333,2009-01-13,13:58:12
46.620991,124.916354,0,551,39826.5821412037,2009-01-13,13:58:17
46.621014,124.91638,0,551,39826.5821990741,2009-01-13,13:58:22
46.621044,124.91641,0,551,39826.5822569444,2009-01-13,13:58:27
46.621073,124.916433,0,550,39826.5823148148,2009-01-13,13:58:32
46.621097,124.916437,0,547,39826.5823726852,2009-01-13,13:58:37
46.62115,124.916487,0,546,39826.5824189815,2009-01-13,13:58:41
46.621142,124.916455,0,547,39826.5824768519,2009-01-13,13:58:46
46.621115,124.916402,0,548,39826.5825115741,2009-01-13,13:58:49
46.621115,124.916402,0,548,39826.5825462963,2009-01-13,13:58:52
46.621108,124.916396,0,548,39826.5825694444,2009-01-13,13:58:54
46.621136,124.916426,0,547,39826.5826273148,2009-01-13,13:58:59
46.621188,124.916502,0,547,39826.5826851852,2009-01-13,13:59:04
46.62123,124.916562,0,547,39826.5827314815,2009-01-13,13:59:08
46.621259,124.916633,0,547,39826.5827893519,2009-01-13,13:59:13
46.621256,124.916673,0,546,39826.5828472222,2009-01-13,13:59:18
46.621272,124.916738,0,546,39826.5828819444,2009-01-13,13:59:21
46.621234,124.916767,0,546,39826.5829398148,2009-01-13,13:59:26
46.621176,124.916732,0,548,39826.5829861111,2009-01-13,13:59:30
46.621135,124.916678,0,550,39826.5830324074,2009-01-13,13:59:34
46.621113,124.916666,0,551,39826.5830902778,2009-01-13,13:59:39
46.621078,124.916598,0,553,39826.583125,2009-01-13,13:59:42
46.621081,124.916574,0,555,39826.5831828704,2009-01-13,13:59:47
46.621087,124.91655,0,557,39826.5832407407,2009-01-13,13:59:52
46.62111,124.916526,0,558,39826.5832986111,2009-01-13,13:59:57
46.621152,124.91655,0,562,39826.5833449074,2009-01-13,14:00:01
46.621161,124.916529,0,567,39826.5834027778,2009-01-13,14:00:06
46.621133,124.916483,0,572,39826.5834606481,2009-01-13,14:00:11
46.621118,124.916422,0,576,39826.5835185185,2009-01-13,14:00:16
46.621104,124.916394,0,578,39826.5835763889,2009-01-13,14:00:21
46.621129,124.916435,0,579,39826.5836342593,2009-01-13,14:00:26
46.62114,124.916502,0,574,39826.5836689815,2009-01-13,14:00:29
46.621133,124.916576,0,567,39826.5837152778,2009-01-13,14:00:33
46.621136,124.91664,0,562,39826.5837731481,2009-01-13,14:00:38
46.621095,124.916679,0,558,39826.5838310185,2009-01-13,14:00:43
46.621039,124.916682,0,556,39826.5838773148,2009-01-13,14:00:47
46.621039,124.916682,0,556,39826.583912037,2009-01-13,14:00:50
46.62104,124.916683,0,558,39826.5839351852,2009-01-13,14:00:52
46.621052,124.916704,0,559,39826.5839930556,2009-01-13,14:00:57
46.621087,124.916717,0,560,39826.5840509259,2009-01-13,14:01:02
46.621102,124.916744,0,560,39826.5841087963,2009-01-13,14:01:07
46.621109,124.916763,0,561,39826.5841666667,2009-01-13,14:01:12
46.621109,124.916763,0,561,39826.5842013889,2009-01-13,14:01:15
46.621105,124.91677,0,562,39826.584224537,2009-01-13,14:01:17
46.621077,124.916814,0,562,39826.5842824074,2009-01-13,14:01:22
46.621074,124.916833,0,563,39826.5843402778,2009-01-13,14:01:27
46.621069,124.916827,0,565,39826.5843981481,2009-01-13,14:01:32
46.621072,124.916835,0,565,39826.5844560185,2009-01-13,14:01:37
46.621072,124.916835,0,565,39826.5844907407,2009-01-13,14:01:40
46.621079,124.91683,0,565,39826.5845138889,2009-01-13,14:01:42
46.621102,124.916835,0,565,39826.5845717593,2009-01-13,14:01:47
46.621102,124.916835,0,565,39826.5846064815,2009-01-13,14:01:50
46.621101,124.916829,0,566,39826.5846296296,2009-01-13,14:01:52
46.621116,124.916833,0,567,39826.5846875,2009-01-13,14:01:57
46.621127,124.916843,0,568,39826.5847453704,2009-01-13,14:02:02
46.621168,124.916859,0,569,39826.5848032407,2009-01-13,14:02:07
46.621166,124.916886,0,569,39826.5848611111,2009-01-13,14:02:12
46.621177,124.916889,0,569,39826.5849189815,2009-01-13,14:02:17
46.621177,124.916889,0,569,39826.5849537037,2009-01-13,14:02:20
46.621185,124.916897,0,569,39826.5849768519,2009-01-13,14:02:22
46.621203,124.916929,0,570,39826.5850347222,2009-01-13,14:02:27
46.621246,124.916983,0,571,39826.5850694444,2009-01-13,14:02:30
46.621251,124.916995,0,572,39826.5851273148,2009-01-13,14:02:35
46.621244,124.917032,0,573,39826.5851851852,2009-01-13,14:02:40
46.62122,124.917069,0,574,39826.5852430556,2009-01-13,14:02:45
46.621191,124.917098,0,576,39826.5853009259,2009-01-13,14:02:50
46.621169,124.917132,0,579,39826.5853587963,2009-01-13,14:02:55
46.621138,124.917108,0,582,39826.5854166667,2009-01-13,14:03:00
46.621105,124.917062,0,584,39826.5854513889,2009-01-13,14:03:03
46.621094,124.917017,0,587,39826.5855092593,2009-01-13,14:03:08
46.621094,124.917017,0,587,39826.5855439815,2009-01-13,14:03:11
46.621096,124.917023,0,588,39826.5855671296,2009-01-13,14:03:13
46.62111,124.917029,0,589,39826.585625,2009-01-13,14:03:18
46.621147,124.917056,0,589,39826.5856828704,2009-01-13,14:03:23
46.621174,124.917062,0,590,39826.5857407407,2009-01-13,14:03:28
46.621159,124.917033,0,590,39826.5857986111,2009-01-13,14:03:33
46.621138,124.917015,0,590,39826.5858564815,2009-01-13,14:03:38
46.621142,124.917018,0,590,39826.5859143519,2009-01-13,14:03:43
46.621142,124.917018,0,590,39826.5859490741,2009-01-13,14:03:46
46.621143,124.917014,0,591,39826.5859722222,2009-01-13,14:03:48
46.621141,124.916998,0,591,39826.5860300926,2009-01-13,14:03:53
46.621126,124.916931,0,592,39826.5860763889,2009-01-13,14:03:57
46.6211,124.91686,0,592,39826.5861342593,2009-01-13,14:04:02
46.621074,124.916791,0,593,39826.5861574074,2009-01-13,14:04:04
46.621052,124.916718,0,593,39826.5861805556,2009-01-13,14:04:06
46.621027,124.916639,0,594,39826.5862152778,2009-01-13,14:04:09
46.621011,124.916573,0,594,39826.5862615741,2009-01-13,14:04:13
46.621043,124.916592,0,593,39826.5863194444,2009-01-13,14:04:18
46.621045,124.916575,0,593,39826.5863773148,2009-01-13,14:04:23
46.621044,124.916541,0,593,39826.5864351852,2009-01-13,14:04:28
46.621039,124.916482,0,593,39826.5864930556,2009-01-13,14:04:33
46.621023,124.916514,0,593,39826.5865509259,2009-01-13,14:04:38
46.621022,124.916527,0,593,39826.5866087963,2009-01-13,14:04:43
46.621022,124.916527,0,593,39826.5866435185,2009-01-13,14:04:46
46.62103,124.916527,0,594,39826.5866666667,2009-01-13,14:04:48
46.621041,124.916513,0,594,39826.586724537,2009-01-13,14:04:53
46.621017,124.916439,0,591,39826.5867708333,2009-01-13,14:04:57
46.621006,124.91643,0,591,39826.5868287037,2009-01-13,14:05:02
46.620997,124.916429,0,592,39826.5868865741,2009-01-13,14:05:07
46.62093,124.916371,0,592,39826.5869212963,2009-01-13,14:05:10
46.620898,124.916322,0,591,39826.5869444444,2009-01-13,14:05:12
46.62086,124.916281,0,592,39826.5870023148,2009-01-13,14:05:17
46.620875,124.916303,0,596,39826.5870601852,2009-01-13,14:05:22
46.620866,124.9163,0,596,39826.5871180556,2009-01-13,14:05:27
46.620866,124.9163,0,596,39826.5871527778,2009-01-13,14:05:30
46.620858,124.916295,0,596,39826.5871759259,2009-01-13,14:05:32
46.620852,124.916286,0,597,39826.5872337963,2009-01-13,14:05:37
46.620846,124.916273,0,597,39826.5872916667,2009-01-13,14:05:42
46.620846,124.916265,0,597,39826.587349537,2009-01-13,14:05:47
46.62085,124.916261,0,598,39826.5874074074,2009-01-13,14:05:52
46.62085,124.916261,0,598,39826.5874421296,2009-01-13,14:05:55
46.620854,124.916257,0,598,39826.5874652778,2009-01-13,14:05:57
46.62086,124.916246,0,598,39826.5875231481,2009-01-13,14:06:02
46.620865,124.916231,0,598,39826.5875810185,2009-01-13,14:06:07
46.620888,124.916205,0,599,39826.5876388889,2009-01-13,14:06:12
46.620925,124.916198,0,599,39826.5876967593,2009-01-13,14:06:17
46.620972,124.916234,0,600,39826.5877430556,2009-01-13,14:06:21
46.621014,124.916292,0,600,39826.5877777778,2009-01-13,14:06:24
46.621036,124.916358,0,601,39826.5878009259,2009-01-13,14:06:26
46.621063,124.916441,0,601,39826.5878356481,2009-01-13,14:06:29
46.621071,124.916501,0,602,39826.5878935185,2009-01-13,14:06:34
46.621027,124.916518,0,602,39826.5879398148,2009-01-13,14:06:38
46.620986,124.916495,0,601,39826.5879976852,2009-01-13,14:06:43
46.620986,124.916495,0,601,39826.5880324074,2009-01-13,14:06:46
46.620983,124.916495,0,601,39826.5880555556,2009-01-13,14:06:48
46.620977,124.916483,0,601,39826.5881134259,2009-01-13,14:06:53
46.620934,124.916452,0,601,39826.5881597222,2009-01-13,14:06:57
46.620921,124.916423,0,602,39826.5882175926,2009-01-13,14:07:02
46.620926,124.916384,0,602,39826.588275463,2009-01-13,14:07:07
46.620953,124.916343,0,602,39826.5883333333,2009-01-13,14:07:12
46.620992,124.916328,0,602,39826.5883912037,2009-01-13,14:07:17
46.621012,124.916305,0,602,39826.5884490741,2009-01-13,14:07:22
46.62102,124.916258,0,601,39826.5885069444,2009-01-13,14:07:27
46.62102,124.916268,0,601,39826.5885648148,2009-01-13,14:07:32
46.621013,124.916338,0,598,39826.5886226852,2009-01-13,14:07:37
46.621015,124.916341,0,598,39826.5886805556,2009-01-13,14:07:42
46.62101,124.916344,0,599,39826.5887384259,2009-01-13,14:07:47
46.621004,124.91634,0,599,39826.5887962963,2009-01-13,14:07:52
46.621004,124.91634,0,599,39826.5888310185,2009-01-13,14:07:55
46.620999,124.916342,0,599,39826.5888541667,2009-01-13,14:07:57
46.620994,124.916352,0,599,39826.588912037,2009-01-13,14:08:02
46.621008,124.91636,0,599,39826.5889699074,2009-01-13,14:08:07
46.621016,124.916345,0,600,39826.5890277778,2009-01-13,14:08:12
46.621007,124.916315,0,600,39826.5890856481,2009-01-13,14:08:17
46.621012,124.916311,0,600,39826.5891435185,2009-01-13,14:08:22
46.621014,124.91631,0,600,39826.5892013889,2009-01-13,14:08:27
46.621014,124.91631,0,600,39826.5892361111,2009-01-13,14:08:30
46.621016,124.916318,0,600,39826.5892592593,2009-01-13,14:08:32
46.621018,124.916328,0,600,39826.5893171296,2009-01-13,14:08:37
46.621017,124.916343,0,600,39826.589375,2009-01-13,14:08:42
46.621014,124.916377,0,600,39826.5894328704,2009-01-13,14:08:47
46.621003,124.91642,0,600,39826.5894907407,2009-01-13,14:08:52
46.620986,124.916408,0,599,39826.5895486111,2009-01-13,14:08:57
46.621028,124.916522,0,601,39826.5895601852,2009-01-13,14:08:58
46.621053,124.916579,0,603,39826.5895833333,2009-01-13,14:09:00
46.621062,124.916571,0,604,39826.5896412037,2009-01-13,14:09:05
46.621061,124.916569,0,604,39826.5896990741,2009-01-13,14:09:10
46.621064,124.916566,0,604,39826.5897569444,2009-01-13,14:09:15
46.621069,124.916566,0,604,39826.5898148148,2009-01-13,14:09:20
46.621073,124.916569,0,604,39826.5898726852,2009-01-13,14:09:25
46.621069,124.916572,0,604,39826.5899305556,2009-01-13,14:09:30
46.621069,124.916572,0,604,39826.5899652778,2009-01-13,14:09:33
46.621061,124.916568,0,605,39826.5899884259,2009-01-13,14:09:35
46.621053,124.916559,0,605,39826.5900462963,2009-01-13,14:09:40
46.621048,124.916546,0,605,39826.5901041667,2009-01-13,14:09:45
46.621047,124.916536,0,605,39826.590162037,2009-01-13,14:09:50
46.621046,124.916527,0,605,39826.5902199074,2009-01-13,14:09:55
46.621041,124.916514,0,605,39826.5902777778,2009-01-13,14:10:00
46.621035,124.916502,0,605,39826.5903356481,2009-01-13,14:10:05
46.621034,124.916488,0,605,39826.5903935185,2009-01-13,14:10:10
46.621037,124.916479,0,606,39826.5904513889,2009-01-13,14:10:15
46.621045,124.916472,0,606,39826.5905092593,2009-01-13,14:10:20
46.621049,124.916467,0,606,39826.5905671296,2009-01-13,14:10:25
46.621049,124.916467,0,606,39826.5906018519,2009-01-13,14:10:28
46.62105,124.916465,0,606,39826.590625,2009-01-13,14:10:30
46.621039,124.916488,0,606,39826.5906828704,2009-01-13,14:10:35
46.621023,124.916522,0,605,39826.5907407407,2009-01-13,14:10:40
46.621031,124.916535,0,605,39826.5907986111,2009-01-13,14:10:45
46.621037,124.916549,0,605,39826.5908564815,2009-01-13,14:10:50
46.621057,124.91655,0,604,39826.5909143519,2009-01-13,14:10:55
46.621043,124.916557,0,604,39826.5909722222,2009-01-13,14:11:00
46.621025,124.916552,0,603,39826.5910300926,2009-01-13,14:11:05
46.621025,124.916552,0,603,39826.5910648148,2009-01-13,14:11:08
46.621023,124.916552,0,603,39826.591087963,2009-01-13,14:11:10
46.620984,124.916506,0,603,39826.5911458333,2009-01-13,14:11:15
46.620985,124.916506,0,602,39826.5912037037,2009-01-13,14:11:20
46.620985,124.916508,0,602,39826.5912615741,2009-01-13,14:11:25
46.620985,124.916508,0,602,39826.5912962963,2009-01-13,14:11:28
46.620984,124.916516,0,602,39826.5913194444,2009-01-13,14:11:30
46.62097,124.91651,0,601,39826.5913773148,2009-01-13,14:11:35
46.62097,124.91651,0,601,39826.591412037,2009-01-13,14:11:38
46.620965,124.916518,0,602,39826.5914351852,2009-01-13,14:11:40
46.620956,124.916519,0,601,39826.5914930556,2009-01-13,14:11:45
46.620949,124.916513,0,601,39826.5915509259,2009-01-13,14:11:50
46.620949,124.916513,0,601,39826.5915856481,2009-01-13,14:11:53
46.620943,124.916514,0,601,39826.5916087963,2009-01-13,14:11:55
46.620952,124.91651,0,603,39826.5916666667,2009-01-13,14:12:00
46.620952,124.91652,0,603,39826.591724537,2009-01-13,14:12:05
46.620953,124.916536,0,604,39826.5917824074,2009-01-13,14:12:10
46.620953,124.916536,0,604,39826.5918171296,2009-01-13,14:12:13
46.620948,124.916544,0,604,39826.5918402778,2009-01-13,14:12:15
46.620944,124.916555,0,605,39826.5918981481,2009-01-13,14:12:20
46.620944,124.916555,0,605,39826.5919328704,2009-01-13,14:12:23
46.620936,124.916551,0,605,39826.5919560185,2009-01-13,14:12:25
46.620912,124.916488,0,608,39826.5920023148,2009-01-13,14:12:29
46.620891,124.916415,0,610,39826.5920601852,2009-01-13,14:12:34
46.620903,124.916401,0,614,39826.5921180556,2009-01-13,14:12:39
46.620908,124.916392,0,616,39826.5921759259,2009-01-13,14:12:44
46.620928,124.916397,0,617,39826.5922337963,2009-01-13,14:12:49
46.620968,124.916405,0,617,39826.5922916667,2009-01-13,14:12:54
46.620991,124.916422,0,619,39826.592349537,2009-01-13,14:12:59
46.620965,124.916435,0,619,39826.5924074074,2009-01-13,14:13:04
46.620942,124.916446,0,620,39826.5924652778,2009-01-13,14:13:09
46.620903,124.916478,0,621,39826.5925231481,2009-01-13,14:13:14
46.620867,124.916482,0,623,39826.5925810185,2009-01-13,14:13:19
46.62082,124.916495,0,625,39826.5926273148,2009-01-13,14:13:23
46.620778,124.916505,0,625,39826.5926851852,2009-01-13,14:13:28
46.62077,124.916528,0,625,39826.5927430556,2009-01-13,14:13:33
46.62078,124.916542,0,626,39826.5928009259,2009-01-13,14:13:38
46.620794,124.916547,0,629,39826.5928587963,2009-01-13,14:13:43
46.620793,124.916561,0,630,39826.5929166667,2009-01-13,14:13:48
46.620793,124.916561,0,630,39826.5929513889,2009-01-13,14:13:51
46.620799,124.916565,0,631,39826.592974537,2009-01-13,14:13:53
46.620809,124.916561,0,631,39826.5930324074,2009-01-13,14:13:58
46.620827,124.916532,0,632,39826.5930902778,2009-01-13,14:14:03
46.620877,124.916507,0,634,39826.5931481481,2009-01-13,14:14:08
46.62087,124.916473,0,635,39826.5932060185,2009-01-13,14:14:13
46.620876,124.91648,0,636,39826.5932638889,2009-01-13,14:14:18
46.620879,124.916475,0,637,39826.5933217593,2009-01-13,14:14:23
46.62088,124.916474,0,638,39826.5933796296,2009-01-13,14:14:28
46.62088,124.91647,0,638,39826.5934375,2009-01-13,14:14:33
46.62088,124.91647,0,638,39826.5934722222,2009-01-13,14:14:36
46.620873,124.916462,0,639,39826.5934953704,2009-01-13,14:14:38
46.620863,124.916455,0,639,39826.5935532407,2009-01-13,14:14:43
46.620853,124.916444,0,639,39826.5936111111,2009-01-13,14:14:48
46.620846,124.916437,0,639,39826.5936689815,2009-01-13,14:14:53
46.620842,124.916436,0,640,39826.5937268519,2009-01-13,14:14:58
46.620839,124.91644,0,640,39826.5937847222,2009-01-13,14:15:03
46.620838,124.916443,0,641,39826.5938425926,2009-01-13,14:15:08
46.620838,124.916444,0,642,39826.593900463,2009-01-13,14:15:13
46.620842,124.916444,0,642,39826.5939583333,2009-01-13,14:15:18
46.620842,124.916444,0,642,39826.5939930556,2009-01-13,14:15:21
46.621071,124.916525,0,639,39826.5970833333,2009-01-13,14:19:48
46.621117,124.916523,0,638,39826.5971412037,2009-01-13,14:19:53
46.62109,124.91651,0,634,39826.5971990741,2009-01-13,14:19:58
46.621081,124.916502,0,632,39826.5972569444,2009-01-13,14:20:03
46.621062,124.916504,0,630,39826.5973148148,2009-01-13,14:20:08
46.621062,124.916504,0,630,39826.597349537,2009-01-13,14:20:11
46.621061,124.916501,0,629,39826.5973726852,2009-01-13,14:20:13
46.621052,124.91651,0,627,39826.5974305556,2009-01-13,14:20:18
46.621055,124.916513,0,625,39826.5974884259,2009-01-13,14:20:23
46.621048,124.916513,0,624,39826.5975462963,2009-01-13,14:20:28
46.621045,124.916515,0,622,39826.5976041667,2009-01-13,14:20:33
46.621045,124.916515,0,622,39826.5976388889,2009-01-13,14:20:36
46.621048,124.91651,0,620,39826.597662037,2009-01-13,14:20:38
46.621047,124.916492,0,617,39826.5977199074,2009-01-13,14:20:43
46.621028,124.916515,0,611,39826.5977777778,2009-01-13,14:20:48
46.62104,124.916515,0,609,39826.5978356482,2009-01-13,14:20:53
46.621063,124.916537,0,603,39826.5978935185,2009-01-13,14:20:58
46.621104,124.916565,0,598,39826.5979513889,2009-01-13,14:21:03
46.621142,124.916599,0,594,39826.5979861111,2009-01-13,14:21:06
46.621142,124.916599,0,594,39826.5980208333,2009-01-13,14:21:09
46.621134,124.916607,0,592,39826.5980439815,2009-01-13,14:21:11
46.621137,124.916585,0,591,39826.5981018519,2009-01-13,14:21:16
46.621137,124.916585,0,591,39826.5981365741,2009-01-13,14:21:19
46.621141,124.916584,0,589,39826.5981597222,2009-01-13,14:21:21
46.621113,124.916574,0,586,39826.5982175926,2009-01-13,14:21:26
46.621079,124.916567,0,584,39826.598275463,2009-01-13,14:21:31
46.621081,124.916534,0,581,39826.5983333333,2009-01-13,14:21:36
46.62106,124.91655,0,576,39826.5983912037,2009-01-13,14:21:41
46.62105,124.916556,0,573,39826.5984490741,2009-01-13,14:21:46
46.621053,124.916571,0,570,39826.5985069444,2009-01-13,14:21:51
46.621059,124.916585,0,568,39826.5985648148,2009-01-13,14:21:56
46.621087,124.916596,0,566,39826.5986226852,2009-01-13,14:22:01
46.621099,124.916612,0,557,39826.5986805556,2009-01-13,14:22:06
46.621129,124.916635,0,552,39826.5987384259,2009-01-13,14:22:11
46.621142,124.916649,0,550,39826.5987962963,2009-01-13,14:22:16
46.621143,124.916638,0,547,39826.5988541667,2009-01-13,14:22:21
46.621143,124.916638,0,547,39826.5988888889,2009-01-13,14:22:24
46.621149,124.916642,0,544,39826.598912037,2009-01-13,14:22:26
46.62115,124.916656,0,541,39826.5989699074,2009-01-13,14:22:31
46.621148,124.916672,0,537,39826.5990277778,2009-01-13,14:22:36
46.621148,124.916676,0,534,39826.5990856481,2009-01-13,14:22:41
46.621154,124.916672,0,530,39826.5991435185,2009-01-13,14:22:46
46.62116,124.91667,0,526,39826.5992013889,2009-01-13,14:22:51
46.621166,124.91667,0,523,39826.5992592593,2009-01-13,14:22:56
46.621169,124.916674,0,519,39826.5993171296,2009-01-13,14:23:01
46.621175,124.916682,0,516,39826.599375,2009-01-13,14:23:06
46.621175,124.916682,0,516,39826.5994097222,2009-01-13,14:23:09
46.621183,124.916688,0,512,39826.5994328704,2009-01-13,14:23:11
46.62121,124.916697,0,508,39826.5994907407,2009-01-13,14:23:16
46.621211,124.916688,0,503,39826.5995486111,2009-01-13,14:23:21
46.621192,124.916692,0,498,39826.5996064815,2009-01-13,14:23:26
46.621197,124.916696,0,494,39826.5996643519,2009-01-13,14:23:31
46.621194,124.916698,0,491,39826.5997222222,2009-01-13,14:23:36
46.62119,124.916701,0,487,39826.5997800926,2009-01-13,14:23:41
46.62119,124.916701,0,487,39826.5998148148,2009-01-13,14:23:44
46.621188,124.916708,0,484,39826.599837963,2009-01-13,14:23:46
46.621191,124.916723,0,481,39826.5998958333,2009-01-13,14:23:51
46.621195,124.91676,0,482,39826.5999537037,2009-01-13,14:23:56
46.621199,124.916793,0,484,39826.6000115741,2009-01-13,14:24:01
46.621181,124.916796,0,482,39826.6000694444,2009-01-13,14:24:06
46.621181,124.916796,0,482,39826.6001041667,2009-01-13,14:24:09
46.621176,124.9168,0,480,39826.6001273148,2009-01-13,14:24:11
46.62118,124.916809,0,478,39826.6001851852,2009-01-13,14:24:16
46.621234,124.916823,0,480,39826.6002314815,2009-01-13,14:24:20
46.621278,124.916863,0,482,39826.6002777778,2009-01-13,14:24:24
46.621031,124.916757,0,496,39826.6033912037,2009-01-13,14:28:53
46.621016,124.916764,0,496,39826.6035069444,2009-01-13,14:29:03
46.621016,124.916764,0,496,39826.6035416667,2009-01-13,14:29:06
46.621021,124.916766,0,497,39826.6035648148,2009-01-13,14:29:08
46.621064,124.91674,0,499,39826.6036226852,2009-01-13,14:29:13
46.621102,124.91669,0,500,39826.6036805556,2009-01-13,14:29:18
46.621146,124.916664,0,503,39826.6037384259,2009-01-13,14:29:23
46.621197,124.91666,0,505,39826.6037962963,2009-01-13,14:29:28
46.621229,124.91666,0,507,39826.6038541667,2009-01-13,14:29:33
46.621252,124.916683,0,509,39826.603912037,2009-01-13,14:29:38
46.621285,124.916704,0,511,39826.6039699074,2009-01-13,14:29:43
46.621328,124.916699,0,512,39826.6040277778,2009-01-13,14:29:48
46.621356,124.916689,0,513,39826.6040856481,2009-01-13,14:29:53
46.621372,124.916676,0,514,39826.6041435185,2009-01-13,14:29:58
46.62136,124.916691,0,514,39826.6042013889,2009-01-13,14:30:03
46.621369,124.9167,0,515,39826.6042592593,2009-01-13,14:30:08
46.621369,124.9167,0,515,39826.6042939815,2009-01-13,14:30:11
46.621377,124.916704,0,516,39826.6043171296,2009-01-13,14:30:13
46.621396,124.916719,0,516,39826.604375,2009-01-13,14:30:18
46.621349,124.916709,0,517,39826.6044212963,2009-01-13,14:30:22
46.621325,124.916715,0,519,39826.6044791667,2009-01-13,14:30:27
46.621326,124.916718,0,519,39826.604537037,2009-01-13,14:30:32
46.621326,124.916718,0,519,39826.6045717593,2009-01-13,14:30:35
46.621328,124.916725,0,520,39826.6045949074,2009-01-13,14:30:37
46.621305,124.916755,0,520,39826.6046527778,2009-01-13,14:30:42
46.621271,124.916769,0,521,39826.6047106481,2009-01-13,14:30:47
46.621237,124.916779,0,521,39826.6047685185,2009-01-13,14:30:52
46.621206,124.916798,0,522,39826.6048263889,2009-01-13,14:30:57
46.621206,124.916798,0,522,39826.6048611111,2009-01-13,14:31:00
46.621198,124.916805,0,522,39826.6048842593,2009-01-13,14:31:02
46.621213,124.916797,0,523,39826.6049421296,2009-01-13,14:31:07
46.621217,124.916786,0,524,39826.605,2009-01-13,14:31:12
46.621217,124.916786,0,524,39826.6050347222,2009-01-13,14:31:15
46.621211,124.916779,0,524,39826.6050578704,2009-01-13,14:31:17
46.621209,124.916766,0,525,39826.6051157407,2009-01-13,14:31:22
46.621212,124.91675,0,525,39826.6051736111,2009-01-13,14:31:27
46.621216,124.916735,0,526,39826.6052314815,2009-01-13,14:31:32
46.621223,124.916719,0,527,39826.6052893519,2009-01-13,14:31:37
46.621226,124.916688,0,528,39826.6053472222,2009-01-13,14:31:42
46.62124,124.916675,0,529,39826.6054050926,2009-01-13,14:31:47
46.621273,124.916662,0,530,39826.6055208333,2009-01-13,14:31:57
46.621279,124.916639,0,531,39826.6055787037,2009-01-13,14:32:02
46.621256,124.916618,0,532,39826.6056365741,2009-01-13,14:32:07
46.621222,124.916586,0,533,39826.6056944444,2009-01-13,14:32:12
46.621207,124.916572,0,535,39826.6057523148,2009-01-13,14:32:17
46.621203,124.916559,0,535,39826.6058101852,2009-01-13,14:32:22
46.621203,124.916559,0,535,39826.6058449074,2009-01-13,14:32:25
46.621196,124.916551,0,536,39826.6058680556,2009-01-13,14:32:27
46.621186,124.916549,0,536,39826.6059259259,2009-01-13,14:32:32
46.621157,124.916575,0,537,39826.6059837963,2009-01-13,14:32:37
46.621141,124.916596,0,538,39826.6060416667,2009-01-13,14:32:42
46.621116,124.916624,0,539,39826.606099537,2009-01-13,14:32:47
46.621121,124.916648,0,541,39826.6061574074,2009-01-13,14:32:52
46.621121,124.916648,0,541,39826.6061921296,2009-01-13,14:32:55
46.621129,124.916652,0,542,39826.6062152778,2009-01-13,14:32:57
46.621095,124.916659,0,543,39826.6062731481,2009-01-13,14:33:02
46.621046,124.916662,0,544,39826.6063078704,2009-01-13,14:33:05
46.621024,124.91668,0,544,39826.6063657407,2009-01-13,14:33:10
46.620999,124.91671,0,545,39826.6064236111,2009-01-13,14:33:15
46.621011,124.916729,0,546,39826.6064814815,2009-01-13,14:33:20
46.621053,124.916699,0,547,39826.6065277778,2009-01-13,14:33:24
46.621076,124.916697,0,547,39826.6065856481,2009-01-13,14:33:29
46.621072,124.916701,0,548,39826.6066435185,2009-01-13,14:33:34
46.62107,124.916702,0,549,39826.6067013889,2009-01-13,14:33:39
46.621068,124.916704,0,549,39826.6067592593,2009-01-13,14:33:44
46.621032,124.916329,0,643,39826.6118055556,2009-01-13,14:41:00
46.620993,124.916264,0,645,39826.6118634259,2009-01-13,14:41:05
46.620948,124.916244,0,646,39826.6119097222,2009-01-13,14:41:09
46.620894,124.916241,0,647,39826.6119444444,2009-01-13,14:41:12
46.620848,124.91625,0,647,39826.6119907407,2009-01-13,14:41:16
46.620833,124.916251,0,647,39826.6120486111,2009-01-13,14:41:21
46.620857,124.91626,0,648,39826.6121064815,2009-01-13,14:41:26
46.620857,124.91626,0,648,39826.6121412037,2009-01-13,14:41:29
46.620853,124.916263,0,650,39826.6121643518,2009-01-13,14:41:31
46.620845,124.916282,0,650,39826.6122222222,2009-01-13,14:41:36
46.62085,124.916307,0,651,39826.6122800926,2009-01-13,14:41:41
46.62083,124.916328,0,653,39826.612337963,2009-01-13,14:41:46
46.620815,124.916345,0,654,39826.6123958333,2009-01-13,14:41:51
46.620793,124.916349,0,656,39826.6124537037,2009-01-13,14:41:56
46.62082,124.916358,0,657,39826.6125115741,2009-01-13,14:42:01
46.62083,124.916365,0,659,39826.6125694444,2009-01-13,14:42:06
46.62083,124.916365,0,659,39826.6126041667,2009-01-13,14:42:09
46.620838,124.916369,0,660,39826.6126273148,2009-01-13,14:42:11
46.620864,124.916382,0,661,39826.6126851852,2009-01-13,14:42:16
46.620892,124.916376,0,662,39826.6127430556,2009-01-13,14:42:21
46.620931,124.916383,0,663,39826.6128009259,2009-01-13,14:42:26
46.620969,124.91637,0,664,39826.6128587963,2009-01-13,14:42:31
46.621,124.916366,0,666,39826.6129166667,2009-01-13,14:42:36
46.621029,124.916359,0,667,39826.612974537,2009-01-13,14:42:41
46.621095,124.916365,0,667,39826.6130324074,2009-01-13,14:42:46
46.621146,124.916386,0,667,39826.6130787037,2009-01-13,14:42:50
46.621193,124.916417,0,668,39826.613125,2009-01-13,14:42:54
46.621239,124.916447,0,668,39826.6131828704,2009-01-13,14:42:59
46.621254,124.916478,0,669,39826.6132407407,2009-01-13,14:43:04
46.621226,124.916481,0,670,39826.6132986111,2009-01-13,14:43:09
46.621196,124.916481,0,670,39826.6133564815,2009-01-13,14:43:14
46.62118,124.916475,0,671,39826.6134143519,2009-01-13,14:43:19
46.62118,124.916475,0,671,39826.6134490741,2009-01-13,14:43:22
46.62118,124.916474,0,672,39826.6134722222,2009-01-13,14:43:24
46.621169,124.916471,0,673,39826.6135300926,2009-01-13,14:43:29
46.621169,124.916471,0,673,39826.6135648148,2009-01-13,14:43:32
46.62117,124.916468,0,675,39826.613587963,2009-01-13,14:43:34
46.621176,124.916479,0,676,39826.6136458333,2009-01-13,14:43:39
46.621185,124.916483,0,677,39826.6137037037,2009-01-13,14:43:44
46.621185,124.916483,0,677,39826.6137384259,2009-01-13,14:43:47
46.621191,124.916475,0,679,39826.6137615741,2009-01-13,14:43:49
46.621194,124.91646,0,680,39826.6138194444,2009-01-13,14:43:54
46.621194,124.916443,0,681,39826.6138773148,2009-01-13,14:43:59
46.621192,124.916426,0,682,39826.6139351852,2009-01-13,14:44:04
46.621187,124.916413,0,684,39826.6139930556,2009-01-13,14:44:09
46.621183,124.916407,0,685,39826.6140509259,2009-01-13,14:44:14
46.621184,124.916403,0,686,39826.6141087963,2009-01-13,14:44:19
46.62118,124.916401,0,688,39826.6141666667,2009-01-13,14:44:24
46.62118,124.916401,0,688,39826.6142013889,2009-01-13,14:44:27
46.621172,124.916399,0,689,39826.614224537,2009-01-13,14:44:29
46.621163,124.916397,0,690,39826.6142824074,2009-01-13,14:44:34
46.621157,124.916397,0,691,39826.6143402778,2009-01-13,14:44:39
46.621157,124.916397,0,691,39826.614375,2009-01-13,14:44:42
46.621151,124.916391,0,693,39826.6143981481,2009-01-13,14:44:44
46.621143,124.916378,0,694,39826.6144560185,2009-01-13,14:44:49
46.621141,124.91637,0,695,39826.6145138889,2009-01-13,14:44:54
46.621141,124.91637,0,695,39826.6145486111,2009-01-13,14:44:57
46.621147,124.916369,0,696,39826.6145717593,2009-01-13,14:44:59
46.621196,124.91636,0,696,39826.6146180556,2009-01-13,14:45:03
46.621221,124.916362,0,696,39826.6146759259,2009-01-13,14:45:08
46.621212,124.916364,0,696,39826.6147337963,2009-01-13,14:45:13
46.621217,124.916362,0,696,39826.6147916667,2009-01-13,14:45:18
46.621217,124.916362,0,696,39826.6148263889,2009-01-13,14:45:21
46.621209,124.916361,0,696,39826.614849537,2009-01-13,14:45:23
46.621198,124.91636,0,696,39826.6149074074,2009-01-13,14:45:28
46.621204,124.916356,0,697,39826.6149652778,2009-01-13,14:45:33
46.621206,124.916352,0,698,39826.6150231481,2009-01-13,14:45:38
46.621206,124.916352,0,698,39826.6150578704,2009-01-13,14:45:41
46.621202,124.916346,0,700,39826.6150810185,2009-01-13,14:45:43
46.621137,124.916322,0,701,39826.6151388889,2009-01-13,14:45:48
46.621047,124.916288,0,702,39826.615162037,2009-01-13,14:45:50
46.620973,124.916278,0,702,39826.6151851852,2009-01-13,14:45:52
46.620884,124.916261,0,703,39826.6152083333,2009-01-13,14:45:54
46.62083,124.916253,0,703,39826.6152314815,2009-01-13,14:45:56
46.620783,124.916255,0,704,39826.6152546296,2009-01-13,14:45:58
46.62073,124.916253,0,704,39826.6152893519,2009-01-13,14:46:01
46.620687,124.916256,0,705,39826.6153472222,2009-01-13,14:46:06
46.620658,124.916249,0,704,39826.6154050926,2009-01-13,14:46:11
46.620667,124.916239,0,704,39826.615462963,2009-01-13,14:46:16
46.620662,124.916235,0,705,39826.6155208333,2009-01-13,14:46:21
46.620656,124.916232,0,706,39826.6155787037,2009-01-13,14:46:26
46.620657,124.916232,0,707,39826.6156365741,2009-01-13,14:46:31
46.62066,124.916229,0,708,39826.6156944444,2009-01-13,14:46:36
46.620665,124.916229,0,709,39826.6157523148,2009-01-13,14:46:41
46.620667,124.916231,0,709,39826.6158101852,2009-01-13,14:46:46
46.620667,124.916231,0,709,39826.6158449074,2009-01-13,14:46:49
46.62067,124.916233,0,710,39826.6158680556,2009-01-13,14:46:51
46.620679,124.916234,0,711,39826.6159259259,2009-01-13,14:46:56
46.620697,124.916227,0,712,39826.6159837963,2009-01-13,14:47:01
46.620713,124.916226,0,714,39826.6160416667,2009-01-13,14:47:06
46.620797,124.916252,0,713,39826.6160763889,2009-01-13,14:47:09
46.620853,124.916271,0,712,39826.6161111111,2009-01-13,14:47:12
46.620893,124.916303,0,710,39826.6161689815,2009-01-13,14:47:17
46.620932,124.916318,0,709,39826.6162268519,2009-01-13,14:47:22
46.620943,124.916318,0,708,39826.6162847222,2009-01-13,14:47:27
46.62093,124.91631,0,707,39826.6163425926,2009-01-13,14:47:32
46.620919,124.916303,0,705,39826.616400463,2009-01-13,14:47:37
46.620925,124.9163,0,705,39826.6164583333,2009-01-13,14:47:42
46.620925,124.9163,0,705,39826.6164930556,2009-01-13,14:47:45
46.620927,124.916306,0,705,39826.6165162037,2009-01-13,14:47:47
46.62093,124.916323,0,705,39826.6165740741,2009-01-13,14:47:52
46.620934,124.916334,0,705,39826.6166319444,2009-01-13,14:47:57
46.621115,124.916583,0,569,39826.6207523148,2009-01-13,14:53:53
46.621162,124.916583,0,568,39826.6207986111,2009-01-13,14:53:57
46.621199,124.916581,0,566,39826.6208564815,2009-01-13,14:54:02
46.6212,124.9166,0,565,39826.6209143519,2009-01-13,14:54:07
46.621214,124.916649,0,565,39826.6209722222,2009-01-13,14:54:12
46.621135,124.916608,0,566,39826.6210069444,2009-01-13,14:54:15
46.621089,124.916613,0,568,39826.6210532407,2009-01-13,14:54:19
46.621038,124.916599,0,568,39826.6211111111,2009-01-13,14:54:24
46.621004,124.916583,0,568,39826.6211689815,2009-01-13,14:54:29
46.621038,124.916556,0,568,39826.6212268519,2009-01-13,14:54:34
46.621064,124.916539,0,567,39826.6212847222,2009-01-13,14:54:39
46.621088,124.916528,0,565,39826.6213425926,2009-01-13,14:54:44
46.621106,124.916544,0,565,39826.621400463,2009-01-13,14:54:49
46.621147,124.916554,0,565,39826.6214583333,2009-01-13,14:54:54
46.621165,124.916564,0,565,39826.6215162037,2009-01-13,14:54:59
46.621184,124.916577,0,567,39826.6215740741,2009-01-13,14:55:04
46.621186,124.91656,0,567,39826.6216319444,2009-01-13,14:55:09
46.621192,124.91658,0,565,39826.6216898148,2009-01-13,14:55:14
46.621195,124.916633,0,561,39826.6217476852,2009-01-13,14:55:19
46.621196,124.916679,0,559,39826.6218055556,2009-01-13,14:55:24
46.621234,124.916713,0,558,39826.6218402778,2009-01-13,14:55:27
46.62126,124.916763,0,556,39826.6218981481,2009-01-13,14:55:32
46.621285,124.916768,0,558,39826.6219560185,2009-01-13,14:55:37
46.621273,124.916717,0,563,39826.6220138889,2009-01-13,14:55:42
46.621262,124.916706,0,561,39826.6220717593,2009-01-13,14:55:47
46.621253,124.91671,0,560,39826.6221296296,2009-01-13,14:55:52
46.621253,124.91671,0,560,39826.6221643519,2009-01-13,14:55:55
46.621256,124.916718,0,559,39826.6221875,2009-01-13,14:55:57
46.621264,124.916727,0,559,39826.6222453704,2009-01-13,14:56:02
46.621272,124.916732,0,558,39826.6223032407,2009-01-13,14:56:07
46.621276,124.91673,0,558,39826.6223611111,2009-01-13,14:56:12
46.621275,124.916727,0,558,39826.6224189815,2009-01-13,14:56:17
46.621279,124.916726,0,558,39826.6224768519,2009-01-13,14:56:22
46.621286,124.916727,0,559,39826.6225347222,2009-01-13,14:56:27
46.621286,124.916727,0,559,39826.6225694444,2009-01-13,14:56:30
46.62129,124.916723,0,559,39826.6225925926,2009-01-13,14:56:32
46.621296,124.916714,0,560,39826.622650463,2009-01-13,14:56:37
46.621302,124.916701,0,561,39826.6227083333,2009-01-13,14:56:42
46.621313,124.91668,0,560,39826.6227662037,2009-01-13,14:56:47
46.621302,124.916663,0,560,39826.6228240741,2009-01-13,14:56:52
46.6213,124.916646,0,560,39826.6228819444,2009-01-13,14:56:57
46.621303,124.916633,0,561,39826.6229398148,2009-01-13,14:57:02
46.621301,124.916617,0,562,39826.6229976852,2009-01-13,14:57:07
46.621294,124.916601,0,563,39826.6230555556,2009-01-13,14:57:12
46.621294,124.916592,0,563,39826.6231134259,2009-01-13,14:57:17
46.621294,124.916592,0,563,39826.6231481481,2009-01-13,14:57:20
46.621297,124.916587,0,564,39826.6231712963,2009-01-13,14:57:22
46.621301,124.916578,0,563,39826.6232291667,2009-01-13,14:57:27
46.621301,124.916578,0,563,39826.6232638889,2009-01-13,14:57:30
46.621299,124.916578,0,563,39826.623287037,2009-01-13,14:57:32
46.621302,124.91659,0,563,39826.6233449074,2009-01-13,14:57:37
46.621302,124.916601,0,563,39826.6234027778,2009-01-13,14:57:42
46.621274,124.916612,0,563,39826.6234606481,2009-01-13,14:57:47
46.62123,124.916611,0,559,39826.6235069444,2009-01-13,14:57:51
46.621181,124.916632,0,552,39826.6235648148,2009-01-13,14:57:56
46.621148,124.916658,0,548,39826.6236226852,2009-01-13,14:58:01
46.621111,124.916685,0,549,39826.6236805556,2009-01-13,14:58:06
46.621079,124.916648,0,553,39826.6237384259,2009-01-13,14:58:11
46.621071,124.916622,0,554,39826.6237962963,2009-01-13,14:58:16
46.621058,124.916635,0,553,39826.6238541667,2009-01-13,14:58:21
46.621071,124.916641,0,550,39826.623912037,2009-01-13,14:58:26
46.62107,124.916663,0,545,39826.6239699074,2009-01-13,14:58:31
46.62107,124.916663,0,545,39826.6240046296,2009-01-13,14:58:34
46.621076,124.916661,0,541,39826.6240277778,2009-01-13,14:58:36
46.621073,124.916674,0,540,39826.6240856481,2009-01-13,14:58:41
46.62107,124.916681,0,539,39826.6241435185,2009-01-13,14:58:46
46.62107,124.916681,0,539,39826.6241782407,2009-01-13,14:58:49
46.621063,124.916685,0,537,39826.6242013889,2009-01-13,14:58:51
46.621053,124.91669,0,536,39826.6242592593,2009-01-13,14:58:56
46.621029,124.916673,0,538,39826.6243171296,2009-01-13,14:59:01
46.621033,124.91663,0,541,39826.624375,2009-01-13,14:59:06
46.621033,124.91663,0,541,39826.6244097222,2009-01-13,14:59:09
46.621027,124.916624,0,540,39826.6244328704,2009-01-13,14:59:11
46.621025,124.916611,0,540,39826.6244907407,2009-01-13,14:59:16
46.621028,124.916598,0,540,39826.6245486111,2009-01-13,14:59:21
46.621067,124.916566,0,545,39826.6246064815,2009-01-13,14:59:26
46.621095,124.916547,0,544,39826.6246643519,2009-01-13,14:59:31
46.621107,124.916575,0,541,39826.6247222222,2009-01-13,14:59:36
46.621107,124.916575,0,541,39826.6247569444,2009-01-13,14:59:39
46.6211,124.916575,0,535,39826.6247800926,2009-01-13,14:59:41
46.621092,124.916585,0,532,39826.624837963,2009-01-13,14:59:46
46.621107,124.916602,0,532,39826.6248958333,2009-01-13,14:59:51
46.62115,124.916581,0,534,39826.6249421296,2009-01-13,14:59:55
46.621184,124.916601,0,537,39826.625,2009-01-13,15:00:00
46.621199,124.916607,0,536,39826.6250578704,2009-01-13,15:00:05
46.621233,124.916586,0,536,39826.6251157407,2009-01-13,15:00:10
46.62124,124.916555,0,539,39826.6251736111,2009-01-13,15:00:15
46.621216,124.916515,0,542,39826.6252314815,2009-01-13,15:00:20
46.621226,124.916506,0,542,39826.6252893518,2009-01-13,15:00:25
46.621229,124.916497,0,543,39826.6253472222,2009-01-13,15:00:30
46.621224,124.916486,0,543,39826.6254050926,2009-01-13,15:00:35
46.621214,124.916483,0,543,39826.625462963,2009-01-13,15:00:40
46.621191,124.916484,0,544,39826.6255208333,2009-01-13,15:00:45
46.621165,124.916495,0,547,39826.6255787037,2009-01-13,15:00:50
46.621145,124.916508,0,547,39826.6256365741,2009-01-13,15:00:55
46.621114,124.916531,0,548,39826.6256944444,2009-01-13,15:01:00
46.621102,124.916547,0,548,39826.6257523148,2009-01-13,15:01:05
46.621096,124.916554,0,548,39826.6258101852,2009-01-13,15:01:10
46.621092,124.916557,0,549,39826.6258680556,2009-01-13,15:01:15
46.62109,124.916558,0,550,39826.6259259259,2009-01-13,15:01:20
46.62109,124.916558,0,550,39826.6259606481,2009-01-13,15:01:23
46.621089,124.916554,0,550,39826.6259837963,2009-01-13,15:01:25
46.621073,124.916534,0,551,39826.6260416667,2009-01-13,15:01:30
46.621052,124.916493,0,549,39826.626099537,2009-01-13,15:01:35
46.621034,124.916491,0,547,39826.6261574074,2009-01-13,15:01:40
46.621024,124.916485,0,546,39826.6262152778,2009-01-13,15:01:45
46.621016,124.91648,0,546,39826.6262731481,2009-01-13,15:01:50
46.62101,124.916482,0,546,39826.6263310185,2009-01-13,15:01:55
46.62101,124.916482,0,546,39826.6263657407,2009-01-13,15:01:58
46.621002,124.916481,0,546,39826.6263888889,2009-01-13,15:02:00
46.620992,124.916476,0,545,39826.6264467593,2009-01-13,15:02:05
46.620983,124.916471,0,545,39826.6265046296,2009-01-13,15:02:10
46.620975,124.916472,0,545,39826.6265625,2009-01-13,15:02:15
46.620975,124.916472,0,545,39826.6265972222,2009-01-13,15:02:18
46.620969,124.916477,0,545,39826.6266203704,2009-01-13,15:02:20
46.620963,124.916492,0,545,39826.6266782407,2009-01-13,15:02:25
46.62096,124.916501,0,545,39826.6267361111,2009-01-13,15:02:30
46.62096,124.916501,0,545,39826.6267708333,2009-01-13,15:02:33
46.620954,124.916504,0,545,39826.6267939815,2009-01-13,15:02:35
46.620943,124.916498,0,544,39826.6268518518,2009-01-13,15:02:40
46.620932,124.916492,0,544,39826.6269097222,2009-01-13,15:02:45
46.62092,124.916496,0,544,39826.6269675926,2009-01-13,15:02:50
46.62091,124.916497,0,544,39826.627025463,2009-01-13,15:02:55
46.62091,124.916497,0,544,39826.6270601852,2009-01-13,15:02:58
46.620902,124.916492,0,544,39826.6270833333,2009-01-13,15:03:00
46.6209,124.916478,0,544,39826.6271412037,2009-01-13,15:03:05
46.620918,124.916456,0,545,39826.6271990741,2009-01-13,15:03:10
46.620935,124.916436,0,545,39826.6272569444,2009-01-13,15:03:15
46.620989,124.916449,0,546,39826.6273148148,2009-01-13,15:03:20
46.621039,124.916454,0,547,39826.6273611111,2009-01-13,15:03:24
46.621084,124.91648,0,546,39826.6273726852,2009-01-13,15:03:25
46.621125,124.916515,0,546,39826.6273958333,2009-01-13,15:03:27
46.621167,124.916545,0,546,39826.6274537037,2009-01-13,15:03:32
46.621168,124.916565,0,547,39826.6275115741,2009-01-13,15:03:37
46.621174,124.916531,0,549,39826.6275694444,2009-01-13,15:03:42
46.621148,124.916563,0,554,39826.6276273148,2009-01-13,15:03:47
46.621127,124.916581,0,557,39826.6276851852,2009-01-13,15:03:52
46.621108,124.916572,0,560,39826.6277430556,2009-01-13,15:03:57
46.621109,124.916575,0,561,39826.6278009259,2009-01-13,15:04:02
46.621109,124.916575,0,561,39826.6278356481,2009-01-13,15:04:05
46.621105,124.916569,0,562,39826.6278587963,2009-01-13,15:04:07
46.621107,124.916521,0,564,39826.6279166667,2009-01-13,15:04:12
46.621112,124.916503,0,567,39826.627974537,2009-01-13,15:04:17
46.621113,124.916489,0,568,39826.6280324074,2009-01-13,15:04:22
46.621121,124.91648,0,569,39826.6280902778,2009-01-13,15:04:27
46.621125,124.916505,0,571,39826.6281481481,2009-01-13,15:04:32
46.621137,124.916539,0,573,39826.6282060185,2009-01-13,15:04:37
46.621165,124.916551,0,575,39826.6282638889,2009-01-13,15:04:42
46.621182,124.916571,0,578,39826.6283217593,2009-01-13,15:04:47
46.621193,124.916605,0,580,39826.6283796296,2009-01-13,15:04:52
46.621143,124.916595,0,580,39826.6284375,2009-01-13,15:04:57
46.621143,124.916595,0,580,39826.6284722222,2009-01-13,15:05:00
46.621138,124.916597,0,581,39826.6284953704,2009-01-13,15:05:02
46.621074,124.916556,0,582,39826.6285300926,2009-01-13,15:05:05
46.621063,124.916518,0,581,39826.628587963,2009-01-13,15:05:10
46.621057,124.916541,0,581,39826.6286458333,2009-01-13,15:05:15
46.621055,124.916558,0,582,39826.6287037037,2009-01-13,15:05:20
46.621024,124.916573,0,584,39826.6287615741,2009-01-13,15:05:25
46.621014,124.916585,0,587,39826.6288194444,2009-01-13,15:05:30
46.62101,124.916591,0,588,39826.6288773148,2009-01-13,15:05:35
46.621009,124.916596,0,589,39826.6289351852,2009-01-13,15:05:40
46.621009,124.916596,0,589,39826.6289699074,2009-01-13,15:05:43
46.621014,124.916588,0,590,39826.6289930556,2009-01-13,15:05:45
46.62103,124.916555,0,591,39826.6290509259,2009-01-13,15:05:50
46.621009,124.916526,0,591,39826.6291087963,2009-01-13,15:05:55
46.620992,124.9165,0,591,39826.6291666667,2009-01-13,15:06:00
46.620991,124.916489,0,592,39826.629224537,2009-01-13,15:06:05
46.620993,124.916484,0,593,39826.6292824074,2009-01-13,15:06:10
46.620993,124.916482,0,594,39826.6293402778,2009-01-13,15:06:15
46.620993,124.916482,0,594,39826.629375,2009-01-13,15:06:18
46.620989,124.916483,0,596,39826.6293981481,2009-01-13,15:06:20
46.620974,124.916483,0,597,39826.6294560185,2009-01-13,15:06:25
46.620946,124.916476,0,599,39826.6295138889,2009-01-13,15:06:30
46.620933,124.916458,0,600,39826.6295717593,2009-01-13,15:06:35
46.621163,124.916585,0,487,39826.6329861111,2009-01-13,15:11:30
46.621212,124.916641,0,492,39826.6330208333,2009-01-13,15:11:33
46.621242,124.916699,0,495,39826.6330439815,2009-01-13,15:11:35
46.621272,124.916769,0,498,39826.6330787037,2009-01-13,15:11:38
46.621321,124.916825,0,501,39826.6331134259,2009-01-13,15:11:41
46.621372,124.916874,0,504,39826.6331481481,2009-01-13,15:11:44
46.621434,124.916907,0,506,39826.6331828704,2009-01-13,15:11:47
46.621489,124.916931,0,508,39826.6332060185,2009-01-13,15:11:49
46.621542,124.916973,0,510,39826.6332291667,2009-01-13,15:11:51
46.621586,124.917013,0,511,39826.6332523148,2009-01-13,15:11:53
46.621629,124.917033,0,511,39826.633287037,2009-01-13,15:11:56
46.621659,124.91703,0,513,39826.6333449074,2009-01-13,15:12:01
46.621641,124.917012,0,515,39826.6334027778,2009-01-13,15:12:06
46.621655,124.916974,0,517,39826.6334606481,2009-01-13,15:12:11
46.621635,124.916908,0,518,39826.6335069444,2009-01-13,15:12:15
46.621607,124.916852,0,519,39826.6335648148,2009-01-13,15:12:20
46.621615,124.916849,0,519,39826.6336226852,2009-01-13,15:12:25
46.621621,124.916846,0,518,39826.6336805556,2009-01-13,15:12:30
46.621626,124.91684,0,517,39826.6337384259,2009-01-13,15:12:35
46.621626,124.916836,0,516,39826.6337962963,2009-01-13,15:12:40
46.621626,124.916836,0,516,39826.6338310185,2009-01-13,15:12:43
46.621623,124.916833,0,514,39826.6338541667,2009-01-13,15:12:45
46.621612,124.916834,0,513,39826.633912037,2009-01-13,15:12:50
46.621566,124.916839,0,512,39826.6339699074,2009-01-13,15:12:55
46.62153,124.916818,0,511,39826.6340277778,2009-01-13,15:13:00
46.621522,124.91682,0,510,39826.6340856481,2009-01-13,15:13:05
46.621518,124.916823,0,509,39826.6341435185,2009-01-13,15:13:10
46.621518,124.916823,0,509,39826.6341782407,2009-01-13,15:13:13
46.621511,124.91682,0,507,39826.6342013889,2009-01-13,15:13:15
46.621469,124.916791,0,507,39826.6342476852,2009-01-13,15:13:19
46.621423,124.916744,0,507,39826.6343055556,2009-01-13,15:13:24
46.621416,124.916725,0,506,39826.6343634259,2009-01-13,15:13:29
46.621405,124.916724,0,506,39826.6344212963,2009-01-13,15:13:34
46.621401,124.916723,0,505,39826.6344791667,2009-01-13,15:13:39
46.621396,124.916717,0,504,39826.634537037,2009-01-13,15:13:44
46.62139,124.916717,0,503,39826.6345949074,2009-01-13,15:13:49
46.62139,124.916717,0,503,39826.6346296296,2009-01-13,15:13:52
46.621383,124.916721,0,502,39826.6346527778,2009-01-13,15:13:54
46.621362,124.916718,0,503,39826.6347106481,2009-01-13,15:13:59
46.621319,124.916686,0,504,39826.6347569444,2009-01-13,15:14:03
46.62129,124.916682,0,506,39826.6348148148,2009-01-13,15:14:08
46.62125,124.916718,0,508,39826.6348611111,2009-01-13,15:14:12
46.621202,124.916708,0,510,39826.6349074074,2009-01-13,15:14:16
46.621164,124.916699,0,512,39826.6349652778,2009-01-13,15:14:21
46.621132,124.916664,0,511,39826.6350231481,2009-01-13,15:14:26
46.621123,124.916633,0,511,39826.6350810185,2009-01-13,15:14:31
46.621125,124.916628,0,511,39826.6351388889,2009-01-13,15:14:36
46.621122,124.916626,0,510,39826.6351967593,2009-01-13,15:14:41
46.62112,124.916627,0,510,39826.6352546296,2009-01-13,15:14:46
46.621119,124.916627,0,510,39826.6353125,2009-01-13,15:14:51
46.621119,124.916627,0,510,39826.6353472222,2009-01-13,15:14:54
46.621117,124.91662,0,510,39826.6353703704,2009-01-13,15:14:56
46.621115,124.91661,0,511,39826.6354282407,2009-01-13,15:15:01
46.621114,124.916602,0,511,39826.6354861111,2009-01-13,15:15:06
46.621116,124.916595,0,512,39826.6355439815,2009-01-13,15:15:11
46.621116,124.916595,0,512,39826.6355787037,2009-01-13,15:15:14
46.62112,124.916594,0,512,39826.6356018518,2009-01-13,15:15:16
46.621124,124.916603,0,513,39826.6356597222,2009-01-13,15:15:21
46.621126,124.916613,0,513,39826.6357175926,2009-01-13,15:15:26
46.621124,124.916619,0,513,39826.635775463,2009-01-13,15:15:31
46.621124,124.916619,0,513,39826.6358101852,2009-01-13,15:15:34
46.621121,124.916613,0,514,39826.6358333333,2009-01-13,15:15:36
46.62108,124.916564,0,515,39826.6358912037,2009-01-13,15:15:41
46.621077,124.916541,0,517,39826.6359490741,2009-01-13,15:15:46
46.62107,124.916538,0,517,39826.6360069444,2009-01-13,15:15:51
46.621073,124.916531,0,517,39826.6360648148,2009-01-13,15:15:56
46.621079,124.916528,0,518,39826.6361226852,2009-01-13,15:16:01
46.621079,124.916528,0,518,39826.6361574074,2009-01-13,15:16:04
46.621258,124.916761,0,504,39826.6437847222,2009-01-13,15:27:03
46.621294,124.916785,0,502,39826.6438425926,2009-01-13,15:27:08
46.621294,124.916785,0,502,39826.6438773148,2009-01-13,15:27:11
46.621293,124.916791,0,499,39826.643900463,2009-01-13,15:27:13
46.621306,124.916793,0,497,39826.6439583333,2009-01-13,15:27:18
46.621292,124.916809,0,495,39826.6440162037,2009-01-13,15:27:23
46.621295,124.916804,0,494,39826.6440740741,2009-01-13,15:27:28
46.6213,124.91681,0,492,39826.6441319444,2009-01-13,15:27:33
46.621303,124.916814,0,491,39826.6441898148,2009-01-13,15:27:38
46.621306,124.916817,0,489,39826.6442476852,2009-01-13,15:27:43
46.621311,124.916817,0,487,39826.6443055556,2009-01-13,15:27:48
46.621311,124.916817,0,487,39826.6443402778,2009-01-13,15:27:51
46.621312,124.916814,0,485,39826.6443634259,2009-01-13,15:27:53
46.621306,124.916802,0,484,39826.6444212963,2009-01-13,15:27:58
46.621126,124.916666,0,484,39826.6444328704,2009-01-13,15:27:59
46.621088,124.916617,0,485,39826.6444560185,2009-01-13,15:28:01
46.621058,124.916579,0,483,39826.6445138889,2009-01-13,15:28:06
46.621052,124.916543,0,479,39826.6445717593,2009-01-13,15:28:11
46.621039,124.916504,0,478,39826.6446296296,2009-01-13,15:28:16
46.62102,124.916488,0,479,39826.6446875,2009-01-13,15:28:21
46.621016,124.916476,0,481,39826.6447453704,2009-01-13,15:28:26
46.62101,124.916467,0,480,39826.6448032407,2009-01-13,15:28:31
46.621007,124.916462,0,479,39826.6448611111,2009-01-13,15:28:36
46.621002,124.916462,0,478,39826.6449189815,2009-01-13,15:28:41
46.620996,124.916462,0,477,39826.6449768519,2009-01-13,15:28:46
46.621001,124.916461,0,476,39826.6450347222,2009-01-13,15:28:51
46.621001,124.916461,0,476,39826.6450694444,2009-01-13,15:28:54
46.621005,124.916461,0,474,39826.6450925926,2009-01-13,15:28:56
46.621008,124.91647,0,473,39826.645150463,2009-01-13,15:29:01
46.621009,124.916476,0,472,39826.6452083333,2009-01-13,15:29:06
46.621009,124.916476,0,472,39826.6452430556,2009-01-13,15:29:09
46.621008,124.916476,0,471,39826.6452662037,2009-01-13,15:29:11
46.621011,124.916486,0,470,39826.6453240741,2009-01-13,15:29:16
46.621019,124.916495,0,469,39826.6453819444,2009-01-13,15:29:21
46.621073,124.916515,0,469,39826.6454282407,2009-01-13,15:29:25
46.621102,124.916536,0,468,39826.6454861111,2009-01-13,15:29:30
46.621129,124.916534,0,468,39826.6455439815,2009-01-13,15:29:35
46.621136,124.916542,0,467,39826.6456018519,2009-01-13,15:29:40
46.621141,124.916547,0,465,39826.6456597222,2009-01-13,15:29:45
46.621143,124.916552,0,464,39826.6457175926,2009-01-13,15:29:50
46.621146,124.916556,0,463,39826.645775463,2009-01-13,15:29:55
46.621146,124.916556,0,463,39826.6458101852,2009-01-13,15:29:58
46.621146,124.916552,0,461,39826.6458333333,2009-01-13,15:30:00
46.621143,124.916543,0,459,39826.6458912037,2009-01-13,15:30:05
46.621142,124.916534,0,458,39826.6459490741,2009-01-13,15:30:10
46.621142,124.916533,0,456,39826.6460069444,2009-01-13,15:30:15
46.621146,124.916533,0,454,39826.6460648148,2009-01-13,15:30:20
46.621149,124.916536,0,452,39826.6461226852,2009-01-13,15:30:25
46.62115,124.916534,0,450,39826.6461805556,2009-01-13,15:30:30
46.621147,124.916529,0,448,39826.6462384259,2009-01-13,15:30:35
46.621142,124.916523,0,446,39826.6462962963,2009-01-13,15:30:40
46.621137,124.916522,0,443,39826.6463541667,2009-01-13,15:30:45
46.621137,124.916522,0,443,39826.6463888889,2009-01-13,15:30:48
46.621131,124.916523,0,441,39826.646412037,2009-01-13,15:30:50
46.62111,124.916517,0,438,39826.6464699074,2009-01-13,15:30:55
46.621053,124.916508,0,437,39826.6465162037,2009-01-13,15:30:59
46.621024,124.916498,0,434,39826.6465740741,2009-01-13,15:31:04
46.621018,124.916476,0,428,39826.6466319444,2009-01-13,15:31:09
46.62104,124.916474,0,423,39826.6466898148,2009-01-13,15:31:14
46.621041,124.916472,0,420,39826.6467476852,2009-01-13,15:31:19
46.621041,124.916472,0,420,39826.6467824074,2009-01-13,15:31:22
46.621046,124.916476,0,417,39826.6468055556,2009-01-13,15:31:24
46.621051,124.91649,0,414,39826.6468634259,2009-01-13,15:31:29
46.62106,124.916537,0,413,39826.6469212963,2009-01-13,15:31:34
46.621068,124.916548,0,414,39826.6469791667,2009-01-13,15:31:39
46.621073,124.916544,0,413,39826.647037037,2009-01-13,15:31:44
46.621073,124.916544,0,413,39826.6470717593,2009-01-13,15:31:47
46.621075,124.916545,0,410,39826.6470949074,2009-01-13,15:31:49
46.621095,124.91652,0,408,39826.6471527778,2009-01-13,15:31:54
46.621138,124.91647,0,407,39826.6471990741,2009-01-13,15:31:58
46.621162,124.916436,0,401,39826.6472569444,2009-01-13,15:32:03
46.621171,124.916451,0,400,39826.6473148148,2009-01-13,15:32:08
46.621177,124.916457,0,400,39826.6473726852,2009-01-13,15:32:13
46.621178,124.916453,0,398,39826.6474305556,2009-01-13,15:32:18
46.621173,124.916459,0,397,39826.6474884259,2009-01-13,15:32:23
46.621171,124.916466,0,395,39826.6475462963,2009-01-13,15:32:28
46.621168,124.916466,0,394,39826.6476041667,2009-01-13,15:32:33
46.621164,124.916469,0,393,39826.647662037,2009-01-13,15:32:38
46.621159,124.916472,0,392,39826.6477199074,2009-01-13,15:32:43
46.621155,124.916467,0,392,39826.6477777778,2009-01-13,15:32:48
46.621152,124.916462,0,392,39826.6478356481,2009-01-13,15:32:53
46.621151,124.916463,0,393,39826.6478935185,2009-01-13,15:32:58
46.621148,124.916463,0,394,39826.6479513889,2009-01-13,15:33:03
46.621147,124.916464,0,394,39826.6480092593,2009-01-13,15:33:08
46.621146,124.916465,0,394,39826.6480671296,2009-01-13,15:33:13
46.621146,124.916466,0,395,39826.648125,2009-01-13,15:33:18
46.621146,124.916466,0,395,39826.6481828704,2009-01-13,15:33:23
46.621148,124.916468,0,396,39826.6482407407,2009-01-13,15:33:28
46.621148,124.916468,0,396,39826.648275463,2009-01-13,15:33:31
46.621155,124.91647,0,397,39826.6482986111,2009-01-13,15:33:33
46.621166,124.916471,0,398,39826.6483564815,2009-01-13,15:33:38
46.621184,124.91648,0,407,39826.6484143519,2009-01-13,15:33:43
46.621222,124.91651,0,419,39826.6484722222,2009-01-13,15:33:48
46.621226,124.916551,0,429,39826.6485300926,2009-01-13,15:33:53
46.621213,124.916618,0,440,39826.648587963,2009-01-13,15:33:58
46.621229,124.916646,0,452,39826.6486458333,2009-01-13,15:34:03
46.621229,124.916646,0,452,39826.6486805556,2009-01-13,15:34:06
46.621223,124.916653,0,462,39826.6487037037,2009-01-13,15:34:08
46.621225,124.916663,0,466,39826.6487615741,2009-01-13,15:34:13
46.621253,124.916679,0,472,39826.6488194444,2009-01-13,15:34:18
46.621297,124.916687,0,475,39826.6488657407,2009-01-13,15:34:22
46.621327,124.916703,0,481,39826.6489236111,2009-01-13,15:34:27
46.621344,124.916708,0,488,39826.6489814815,2009-01-13,15:34:32
46.621351,124.916732,0,498,39826.6490393518,2009-01-13,15:34:37
46.621335,124.916735,0,503,39826.6490972222,2009-01-13,15:34:42
46.621339,124.916747,0,507,39826.6491550926,2009-01-13,15:34:47
46.621338,124.916757,0,512,39826.649212963,2009-01-13,15:34:52
46.62128,124.916728,0,515,39826.6492708333,2009-01-13,15:34:57
46.62123,124.916696,0,517,39826.6493055556,2009-01-13,15:35:00
46.621176,124.916678,0,521,39826.6493518518,2009-01-13,15:35:04
46.621148,124.916667,0,528,39826.6494097222,2009-01-13,15:35:09
46.621135,124.916652,0,534,39826.6494675926,2009-01-13,15:35:14
46.621125,124.916642,0,541,39826.649525463,2009-01-13,15:35:19
46.621119,124.91664,0,546,39826.6495833333,2009-01-13,15:35:24
46.621119,124.91664,0,546,39826.6496180556,2009-01-13,15:35:27
46.621113,124.916635,0,550,39826.6496412037,2009-01-13,15:35:29
46.621108,124.916623,0,554,39826.6496990741,2009-01-13,15:35:34
46.6211,124.916614,0,558,39826.6497569444,2009-01-13,15:35:39
46.621097,124.916611,0,562,39826.6498148148,2009-01-13,15:35:44
46.621097,124.916611,0,562,39826.649849537,2009-01-13,15:35:47
46.621095,124.916619,0,566,39826.6498726852,2009-01-13,15:35:49
46.621088,124.916632,0,569,39826.6499305556,2009-01-13,15:35:54
46.621087,124.916655,0,568,39826.6499884259,2009-01-13,15:35:59
46.621087,124.916635,0,567,39826.6500462963,2009-01-13,15:36:04
46.621084,124.916638,0,568,39826.6501041667,2009-01-13,15:36:09
46.621084,124.916638,0,568,39826.6501388889,2009-01-13,15:36:12
46.621078,124.916644,0,570,39826.650162037,2009-01-13,15:36:14
46.621066,124.916643,0,572,39826.6502199074,2009-01-13,15:36:19
46.621043,124.916625,0,570,39826.6502777778,2009-01-13,15:36:24
46.621047,124.91662,0,572,39826.6503356481,2009-01-13,15:36:29
46.621043,124.916626,0,574,39826.6503935185,2009-01-13,15:36:34
46.621043,124.916626,0,574,39826.6504282407,2009-01-13,15:36:37
46.621048,124.916634,0,575,39826.6504513889,2009-01-13,15:36:39
46.621057,124.916635,0,576,39826.6505092593,2009-01-13,15:36:44
46.621069,124.916633,0,578,39826.6505671296,2009-01-13,15:36:49
46.621069,124.916633,0,578,39826.6506018518,2009-01-13,15:36:52
46.621077,124.916641,0,578,39826.650625,2009-01-13,15:36:54
46.621081,124.916656,0,579,39826.6506828704,2009-01-13,15:36:59
46.621096,124.916695,0,577,39826.6507407407,2009-01-13,15:37:04
46.621096,124.916695,0,577,39826.650775463,2009-01-13,15:37:07
46.621099,124.9167,0,576,39826.6507986111,2009-01-13,15:37:09
46.62112,124.916693,0,576,39826.6508564815,2009-01-13,15:37:14
46.621115,124.916668,0,579,39826.6509143518,2009-01-13,15:37:19
46.621115,124.916668,0,579,39826.6509490741,2009-01-13,15:37:22
46.621121,124.916676,0,579,39826.6509722222,2009-01-13,15:37:24
46.621088,124.916688,0,581,39826.6510300926,2009-01-13,15:37:29
46.621091,124.916697,0,582,39826.651087963,2009-01-13,15:37:34
46.621091,124.916706,0,582,39826.6511458333,2009-01-13,15:37:39
46.621085,124.916708,0,582,39826.6512037037,2009-01-13,15:37:44
46.621082,124.916712,0,582,39826.6512615741,2009-01-13,15:37:49
46.621082,124.916712,0,582,39826.6512962963,2009-01-13,15:37:52
46.621341,124.916653,0,454,39826.6580555556,2009-01-13,15:47:36
46.62135,124.916647,0,447,39826.6581134259,2009-01-13,15:47:41
46.621324,124.916602,0,443,39826.6581712963,2009-01-13,15:47:46
46.621324,124.916602,0,443,39826.6582060185,2009-01-13,15:47:49
46.621329,124.916606,0,442,39826.6582291667,2009-01-13,15:47:51
46.621333,124.916615,0,441,39826.658287037,2009-01-13,15:47:56
46.621361,124.916605,0,439,39826.6583449074,2009-01-13,15:48:01
46.621345,124.916551,0,432,39826.6584027778,2009-01-13,15:48:06
46.62134,124.91653,0,429,39826.6584606481,2009-01-13,15:48:11
46.62134,124.91653,0,429,39826.6584953704,2009-01-13,15:48:14
46.621344,124.916523,0,427,39826.6585185185,2009-01-13,15:48:16
46.621335,124.916473,0,424,39826.6585763889,2009-01-13,15:48:21
46.621344,124.916431,0,417,39826.6586342593,2009-01-13,15:48:26
46.621351,124.916407,0,415,39826.6586921296,2009-01-13,15:48:31
46.621352,124.916397,0,413,39826.65875,2009-01-13,15:48:36
46.621352,124.916397,0,413,39826.6587847222,2009-01-13,15:48:39
46.621348,124.916395,0,411,39826.6588078704,2009-01-13,15:48:41
46.621336,124.916395,0,409,39826.6588657407,2009-01-13,15:48:46
46.621286,124.91641,0,409,39826.6589236111,2009-01-13,15:48:51
46.621265,124.916399,0,407,39826.6589814815,2009-01-13,15:48:56
46.621234,124.916398,0,405,39826.6590393518,2009-01-13,15:49:01
46.621208,124.91636,0,405,39826.6590972222,2009-01-13,15:49:06
46.62118,124.916328,0,405,39826.6591550926,2009-01-13,15:49:11
46.621162,124.916302,0,404,39826.659212963,2009-01-13,15:49:16
46.621127,124.916262,0,402,39826.6592592593,2009-01-13,15:49:20
46.621112,124.916232,0,402,39826.6593171296,2009-01-13,15:49:25
46.621117,124.916237,0,401,39826.659375,2009-01-13,15:49:30
46.621117,124.916235,0,399,39826.6594328704,2009-01-13,15:49:35
46.621117,124.91623,0,397,39826.6594907407,2009-01-13,15:49:40
46.621117,124.91623,0,397,39826.659525463,2009-01-13,15:49:43
46.621112,124.916228,0,396,39826.6595486111,2009-01-13,15:49:45
46.621103,124.916235,0,394,39826.6596064815,2009-01-13,15:49:50
46.621099,124.916262,0,394,39826.6596643519,2009-01-13,15:49:55
46.621092,124.916298,0,394,39826.6597222222,2009-01-13,15:50:00
46.621091,124.916311,0,393,39826.6597800926,2009-01-13,15:50:05
46.621093,124.916326,0,392,39826.659837963,2009-01-13,15:50:10
46.621088,124.916356,0,394,39826.6598958333,2009-01-13,15:50:15
46.621067,124.91637,0,395,39826.6599537037,2009-01-13,15:50:20
46.62107,124.916386,0,394,39826.6600115741,2009-01-13,15:50:25
46.621087,124.916391,0,394,39826.6600694444,2009-01-13,15:50:30
46.621085,124.916352,0,393,39826.6601273148,2009-01-13,15:50:35
46.621082,124.916341,0,393,39826.6601851852,2009-01-13,15:50:40
46.621079,124.91633,0,392,39826.6602430556,2009-01-13,15:50:45
46.62108,124.916325,0,391,39826.6603009259,2009-01-13,15:50:50
46.621085,124.916322,0,390,39826.6603587963,2009-01-13,15:50:55
46.621087,124.916321,0,390,39826.6604166667,2009-01-13,15:51:00
46.621085,124.916319,0,389,39826.660474537,2009-01-13,15:51:05
46.621085,124.91632,0,389,39826.6605324074,2009-01-13,15:51:10
46.621086,124.916321,0,389,39826.6605902778,2009-01-13,15:51:15
46.621089,124.916324,0,389,39826.6606481481,2009-01-13,15:51:20
46.621095,124.916326,0,388,39826.6607060185,2009-01-13,15:51:25
46.6211,124.916326,0,388,39826.6607638889,2009-01-13,15:51:30
46.621106,124.916326,0,388,39826.6608217593,2009-01-13,15:51:35
46.621106,124.916326,0,388,39826.6608564815,2009-01-13,15:51:38
46.621111,124.916325,0,388,39826.6608796296,2009-01-13,15:51:40
46.621111,124.916314,0,388,39826.6609375,2009-01-13,15:51:45
46.621106,124.916303,0,388,39826.6609953704,2009-01-13,15:51:50
46.621105,124.916295,0,388,39826.6610532407,2009-01-13,15:51:55
46.621106,124.916295,0,388,39826.6611111111,2009-01-13,15:52:00
46.621106,124.916295,0,388,39826.6611458333,2009-01-13,15:52:03
46.621109,124.916303,0,388,39826.6611689815,2009-01-13,15:52:05
46.621114,124.916312,0,388,39826.6612268519,2009-01-13,15:52:10
46.621114,124.916312,0,388,39826.6612615741,2009-01-13,15:52:13
46.621122,124.916317,0,388,39826.6612847222,2009-01-13,15:52:15
46.621127,124.916326,0,388,39826.6613425926,2009-01-13,15:52:20
46.62114,124.916328,0,388,39826.661400463,2009-01-13,15:52:25
46.62114,124.916335,0,388,39826.6614583333,2009-01-13,15:52:30
46.621139,124.916342,0,388,39826.6615162037,2009-01-13,15:52:35
46.62114,124.91634,0,389,39826.6615740741,2009-01-13,15:52:40
46.621147,124.916335,0,389,39826.6616319444,2009-01-13,15:52:45
46.621147,124.916335,0,389,39826.6616666667,2009-01-13,15:52:48
46.621153,124.916327,0,389,39826.6616898148,2009-01-13,15:52:50
46.621161,124.916315,0,390,39826.6617476852,2009-01-13,15:52:55
46.621161,124.916315,0,390,39826.6617824074,2009-01-13,15:52:58
46.621167,124.916309,0,390,39826.6618055556,2009-01-13,15:53:00
46.621182,124.91632,0,391,39826.6618634259,2009-01-13,15:53:05
46.621171,124.916339,0,393,39826.6619212963,2009-01-13,15:53:10
46.621138,124.916361,0,395,39826.6619791667,2009-01-13,15:53:15
46.621134,124.916374,0,394,39826.662037037,2009-01-13,15:53:20
46.621128,124.916385,0,391,39826.6620949074,2009-01-13,15:53:25
46.621167,124.916383,0,386,39826.6621527778,2009-01-13,15:53:30
46.621176,124.916393,0,386,39826.6622106481,2009-01-13,15:53:35
46.621202,124.916418,0,382,39826.6622685185,2009-01-13,15:53:40
46.621207,124.916383,0,370,39826.6623263889,2009-01-13,15:53:45
46.621214,124.91639,0,369,39826.6623842593,2009-01-13,15:53:50
46.621221,124.91639,0,368,39826.6624421296,2009-01-13,15:53:55
46.621225,124.916387,0,367,39826.6625,2009-01-13,15:54:00
46.621225,124.916387,0,367,39826.6625347222,2009-01-13,15:54:03
46.621233,124.916389,0,366,39826.6625578704,2009-01-13,15:54:05
46.621246,124.916399,0,365,39826.6626157407,2009-01-13,15:54:10
46.621258,124.916432,0,366,39826.6626736111,2009-01-13,15:54:15
46.621278,124.916473,0,367,39826.6627314815,2009-01-13,15:54:20
46.621266,124.916522,0,369,39826.6627893519,2009-01-13,15:54:25
46.621304,124.916534,0,369,39826.6628472222,2009-01-13,15:54:30
46.62132,124.916518,0,368,39826.6629050926,2009-01-13,15:54:35
46.621326,124.9165,0,369,39826.662962963,2009-01-13,15:54:40
46.621344,124.916464,0,370,39826.6630208333,2009-01-13,15:54:45
46.621355,124.91645,0,372,39826.6630787037,2009-01-13,15:54:50
46.621377,124.916459,0,373,39826.6631365741,2009-01-13,15:54:55
46.621399,124.916443,0,372,39826.6631944444,2009-01-13,15:55:00
46.621397,124.916458,0,371,39826.6632523148,2009-01-13,15:55:05
46.621383,124.916474,0,369,39826.6633101852,2009-01-13,15:55:10
46.621376,124.916489,0,369,39826.6633680556,2009-01-13,15:55:15
46.621373,124.916494,0,368,39826.6634259259,2009-01-13,15:55:20
46.621377,124.9165,0,367,39826.6634837963,2009-01-13,15:55:25
46.621377,124.9165,0,367,39826.6635185185,2009-01-13,15:55:28
46.621378,124.916503,0,366,39826.6635416667,2009-01-13,15:55:30
46.621374,124.916512,0,365,39826.663599537,2009-01-13,15:55:35
46.621347,124.916543,0,365,39826.6636574074,2009-01-13,15:55:40
46.621325,124.916512,0,367,39826.6637152778,2009-01-13,15:55:45
46.621292,124.916444,0,370,39826.6637384259,2009-01-13,15:55:47
46.621266,124.91639,0,373,39826.6637615741,2009-01-13,15:55:49
46.621255,124.916317,0,378,39826.6638194444,2009-01-13,15:55:54
46.621249,124.916301,0,377,39826.6638773148,2009-01-13,15:55:59
46.621244,124.916286,0,377,39826.6639351852,2009-01-13,15:56:04
46.621222,124.916245,0,378,39826.6639930556,2009-01-13,15:56:09
46.621198,124.916218,0,380,39826.6640509259,2009-01-13,15:56:14
46.621173,124.916176,0,382,39826.6641087963,2009-01-13,15:56:19
46.621144,124.916125,0,383,39826.6641666667,2009-01-13,15:56:24
46.621113,124.916091,0,383,39826.664224537,2009-01-13,15:56:29
46.621125,124.916076,0,383,39826.6642824074,2009-01-13,15:56:34
46.621128,124.91606,0,382,39826.6643402778,2009-01-13,15:56:39
46.621126,124.916048,0,382,39826.6643981481,2009-01-13,15:56:44
46.621129,124.916034,0,381,39826.6644560185,2009-01-13,15:56:49
46.621129,124.916023,0,381,39826.6645138889,2009-01-13,15:56:54
46.621131,124.916019,0,380,39826.6645717593,2009-01-13,15:56:59
46.621131,124.916019,0,380,39826.6646064815,2009-01-13,15:57:02
46.621137,124.916019,0,380,39826.6646296296,2009-01-13,15:57:04
46.621148,124.916022,0,379,39826.6646875,2009-01-13,15:57:09
46.621146,124.916051,0,378,39826.6647453704,2009-01-13,15:57:14
46.621155,124.916059,0,378,39826.6648032407,2009-01-13,15:57:19
46.621158,124.916072,0,378,39826.6648611111,2009-01-13,15:57:24
46.621162,124.916087,0,378,39826.6649189815,2009-01-13,15:57:29
46.621157,124.916129,0,379,39826.6649768518,2009-01-13,15:57:34
46.621114,124.916166,0,381,39826.6650347222,2009-01-13,15:57:39
46.621076,124.91615,0,383,39826.6650925926,2009-01-13,15:57:44
46.621068,124.916154,0,383,39826.665150463,2009-01-13,15:57:49
46.621062,124.916147,0,383,39826.6652083333,2009-01-13,15:57:54
46.621054,124.916142,0,383,39826.6652662037,2009-01-13,15:57:59
46.621048,124.916138,0,383,39826.6653240741,2009-01-13,15:58:04
46.621045,124.916136,0,383,39826.6653819444,2009-01-13,15:58:09
46.621041,124.91613,0,383,39826.6654398148,2009-01-13,15:58:14
46.621039,124.916127,0,383,39826.6654976852,2009-01-13,15:58:19
46.621039,124.916127,0,383,39826.6655324074,2009-01-13,15:58:22
46.621041,124.91613,0,384,39826.6655555556,2009-01-13,15:58:24
46.621047,124.916139,0,384,39826.6656134259,2009-01-13,15:58:29
46.621056,124.916146,0,384,39826.6656712963,2009-01-13,15:58:34
46.621067,124.916147,0,384,39826.6657291667,2009-01-13,15:58:39
46.621079,124.916147,0,385,39826.665787037,2009-01-13,15:58:44
46.621128,124.916144,0,385,39826.6658449074,2009-01-13,15:58:49
46.621199,124.916165,0,386,39826.6659027778,2009-01-13,15:58:54
46.621248,124.916196,0,389,39826.6659259259,2009-01-13,15:58:56
46.621295,124.916219,0,392,39826.6659722222,2009-01-13,15:59:00
46.621329,124.916199,0,395,39826.6660300926,2009-01-13,15:59:05
46.621131,124.915967,0,387,39826.6800694444,2009-01-13,16:19:18
46.621098,124.915936,0,386,39826.6801273148,2009-01-13,16:19:23
46.621072,124.915886,0,387,39826.6801851852,2009-01-13,16:19:28
46.621063,124.91585,0,387,39826.6802430556,2009-01-13,16:19:33
46.62105,124.915859,0,386,39826.6803009259,2009-01-13,16:19:38
46.62105,124.915857,0,386,39826.6803587963,2009-01-13,16:19:43
46.62105,124.915857,0,386,39826.6804166667,2009-01-13,16:19:48
46.621051,124.915863,0,386,39826.680474537,2009-01-13,16:19:53
46.621051,124.915863,0,386,39826.6805092593,2009-01-13,16:19:56
46.621058,124.91587,0,386,39826.6805324074,2009-01-13,16:19:58
46.621106,124.915874,0,386,39826.6805787037,2009-01-13,16:20:02
46.621155,124.91585,0,386,39826.6806365741,2009-01-13,16:20:07
46.621174,124.915838,0,385,39826.6806944444,2009-01-13,16:20:12
46.621175,124.915812,0,385,39826.6807523148,2009-01-13,16:20:17
46.62118,124.9158,0,385,39826.6808101852,2009-01-13,16:20:22
46.621194,124.915872,0,385,39826.6808680556,2009-01-13,16:20:27
46.620902,124.917051,0,371,39826.6815625,2009-01-13,16:21:27
46.620911,124.917026,0,371,39826.6816203704,2009-01-13,16:21:32
46.62092,124.917011,0,371,39826.6816782407,2009-01-13,16:21:37
46.620922,124.916993,0,371,39826.6817361111,2009-01-13,16:21:42
46.620943,124.916923,0,371,39826.6817708333,2009-01-13,16:21:45
46.620955,124.916885,0,369,39826.6818287037,2009-01-13,16:21:50
46.620935,124.916796,0,371,39826.6818634259,2009-01-13,16:21:53
46.620955,124.916743,0,372,39826.6819212963,2009-01-13,16:21:58
46.62098,124.916721,0,371,39826.6819791667,2009-01-13,16:22:03
46.62096,124.916653,0,374,39826.682025463,2009-01-13,16:22:07
46.620936,124.916598,0,378,39826.6820717593,2009-01-13,16:22:11
46.620908,124.916574,0,382,39826.6821296296,2009-01-13,16:22:16
46.620875,124.916585,0,384,39826.6821875,2009-01-13,16:22:21
46.620875,124.916585,0,384,39826.6822222222,2009-01-13,16:22:24
46.620869,124.916584,0,384,39826.6822453704,2009-01-13,16:22:26
46.620861,124.916598,0,385,39826.6823032407,2009-01-13,16:22:31
46.620843,124.916662,0,395,39826.682349537,2009-01-13,16:22:35
46.620842,124.916723,0,402,39826.6823842593,2009-01-13,16:22:38
46.620816,124.916793,0,403,39826.6825,2009-01-13,16:22:48
46.62079,124.916807,0,403,39826.6825578704,2009-01-13,16:22:53
46.620787,124.916875,0,402,39826.6826041667,2009-01-13,16:22:57
46.620786,124.916943,0,402,39826.682650463,2009-01-13,16:23:01
46.62079,124.917015,0,402,39826.6827083333,2009-01-13,16:23:06
46.620816,124.917044,0,401,39826.6827662037,2009-01-13,16:23:11
46.620835,124.917033,0,399,39826.6828240741,2009-01-13,16:23:16
46.620873,124.917015,0,398,39826.6828819444,2009-01-13,16:23:21
46.620879,124.917031,0,398,39826.6829398148,2009-01-13,16:23:26
46.620883,124.917044,0,398,39826.6829976852,2009-01-13,16:23:31
46.62089,124.917053,0,399,39826.6830555556,2009-01-13,16:23:36
46.620899,124.917061,0,399,39826.6831134259,2009-01-13,16:23:41
46.620909,124.917061,0,399,39826.6831712963,2009-01-13,16:23:46
46.620936,124.916998,0,398,39826.6832291667,2009-01-13,16:23:51
46.620997,124.916836,0,398,39826.6832523148,2009-01-13,16:23:53
46.621021,124.916776,0,397,39826.683287037,2009-01-13,16:23:56
46.621003,124.916848,0,397,39826.6833449074,2009-01-13,16:24:01
46.620997,124.91687,0,396,39826.6834027778,2009-01-13,16:24:06
46.620989,124.91686,0,397,39826.6835185185,2009-01-13,16:24:16
46.620989,124.91685,0,397,39826.6835763889,2009-01-13,16:24:21
46.620968,124.916681,0,493,39826.6842476852,2009-01-13,16:25:19
46.620992,124.91668,0,490,39826.6843055556,2009-01-13,16:25:24
46.621017,124.916696,0,490,39826.6843634259,2009-01-13,16:25:29
46.62107,124.916695,0,490,39826.6843981481,2009-01-13,16:25:32
46.621112,124.916692,0,490,39826.6844560185,2009-01-13,16:25:37
46.621102,124.916629,0,493,39826.6844675926,2009-01-13,16:25:38
46.621138,124.916714,0,487,39826.6844907407,2009-01-13,16:25:40
46.621153,124.916703,0,481,39826.6845486111,2009-01-13,16:25:45
46.621177,124.916662,0,472,39826.6846064815,2009-01-13,16:25:50
46.621194,124.91661,0,463,39826.6846296296,2009-01-13,16:25:52
46.621212,124.916564,0,451,39826.6846527778,2009-01-13,16:25:54
46.621236,124.916517,0,433,39826.6846875,2009-01-13,16:25:57
46.621263,124.916517,0,418,39826.6847337963,2009-01-13,16:26:01
46.621276,124.916482,0,410,39826.6847916667,2009-01-13,16:26:06
46.621264,124.916439,0,408,39826.684849537,2009-01-13,16:26:11
46.621243,124.916411,0,413,39826.6849074074,2009-01-13,16:26:16
46.621252,124.916371,0,416,39826.6849652778,2009-01-13,16:26:21
46.621258,124.916354,0,417,39826.6850231481,2009-01-13,16:26:26
46.621253,124.91637,0,419,39826.6850810185,2009-01-13,16:26:31
46.621255,124.916362,0,420,39826.6851388889,2009-01-13,16:26:36
46.621255,124.916362,0,420,39826.6851736111,2009-01-13,16:26:39
46.621255,124.916363,0,420,39826.6851967593,2009-01-13,16:26:41
46.621254,124.916373,0,420,39826.6852546296,2009-01-13,16:26:46
46.621255,124.916386,0,421,39826.6853125,2009-01-13,16:26:51
46.621258,124.916387,0,421,39826.6853703704,2009-01-13,16:26:56
46.621259,124.916381,0,421,39826.6854282407,2009-01-13,16:27:01
46.621253,124.916376,0,422,39826.6854861111,2009-01-13,16:27:06
46.621247,124.916372,0,423,39826.6855439815,2009-01-13,16:27:11
46.621242,124.916371,0,424,39826.6856018519,2009-01-13,16:27:16
46.621242,124.916371,0,424,39826.6856365741,2009-01-13,16:27:19
46.621235,124.916372,0,425,39826.6856597222,2009-01-13,16:27:21
46.621226,124.916373,0,426,39826.6857175926,2009-01-13,16:27:26
46.621221,124.916369,0,427,39826.685775463,2009-01-13,16:27:31
46.621222,124.91637,0,428,39826.6858333333,2009-01-13,16:27:36
46.621222,124.91637,0,428,39826.6858680556,2009-01-13,16:27:39
46.621228,124.916369,0,429,39826.6858912037,2009-01-13,16:27:41
46.62125,124.916376,0,430,39826.6859490741,2009-01-13,16:27:46
46.621281,124.916431,0,430,39826.6860069444,2009-01-13,16:27:51
46.62129,124.916488,0,431,39826.6860648148,2009-01-13,16:27:56
46.621309,124.916547,0,431,39826.6861226852,2009-01-13,16:28:01
46.62132,124.916578,0,432,39826.6861805556,2009-01-13,16:28:06
46.621323,124.916627,0,433,39826.6862384259,2009-01-13,16:28:11
46.621307,124.9167,0,433,39826.6862962963,2009-01-13,16:28:16
46.621298,124.916758,0,434,39826.6863541667,2009-01-13,16:28:21
46.621278,124.916742,0,434,39826.686412037,2009-01-13,16:28:26
46.6213,124.91671,0,435,39826.6864699074,2009-01-13,16:28:31
46.6213,124.9167,0,435,39826.6865277778,2009-01-13,16:28:36
46.621306,124.91671,0,436,39826.6865856481,2009-01-13,16:28:41
46.621309,124.916721,0,437,39826.6866435185,2009-01-13,16:28:46
46.621308,124.916734,0,438,39826.6867013889,2009-01-13,16:28:51
46.621302,124.916749,0,439,39826.6867592593,2009-01-13,16:28:56
46.621269,124.916813,0,440,39826.6868171296,2009-01-13,16:29:01
46.621236,124.916726,0,440,39826.6868402778,2009-01-13,16:29:03
46.621209,124.916631,0,441,39826.6868518519,2009-01-13,16:29:04
46.621191,124.916596,0,443,39826.6869675926,2009-01-13,16:29:14
46.621191,124.916596,0,443,39826.6870023148,2009-01-13,16:29:17
46.621185,124.916604,0,444,39826.687025463,2009-01-13,16:29:19
46.621178,124.916615,0,445,39826.6870833333,2009-01-13,16:29:24
46.621416,124.916172,0,426,39826.6874884259,2009-01-13,16:29:59
46.621416,124.916172,0,426,39826.6875231481,2009-01-13,16:30:02
46.621414,124.916176,0,426,39826.6875462963,2009-01-13,16:30:04
46.621365,124.916206,0,426,39826.6876041667,2009-01-13,16:30:09
46.621314,124.916231,0,427,39826.6876388889,2009-01-13,16:30:12
46.621264,124.916249,0,427,39826.6876851852,2009-01-13,16:30:16
46.621221,124.916306,0,428,39826.6877199074,2009-01-13,16:30:19
46.621188,124.916383,0,428,39826.6877430556,2009-01-13,16:30:21
46.621158,124.916446,0,428,39826.6877662037,2009-01-13,16:30:23
46.621157,124.916491,0,428,39826.6878240741,2009-01-13,16:30:28
46.621166,124.916513,0,428,39826.6878819444,2009-01-13,16:30:33
46.621165,124.916526,0,428,39826.6879398148,2009-01-13,16:30:38
46.621162,124.916536,0,428,39826.6879976852,2009-01-13,16:30:43
46.621165,124.916538,0,428,39826.6880555556,2009-01-13,16:30:48
46.621165,124.916538,0,428,39826.6880902778,2009-01-13,16:30:51
46.621171,124.916545,0,428,39826.6881134259,2009-01-13,16:30:53
46.621174,124.916557,0,428,39826.6881712963,2009-01-13,16:30:58
46.621176,124.91657,0,428,39826.6882291667,2009-01-13,16:31:03
46.621173,124.916597,0,429,39826.688287037,2009-01-13,16:31:08
46.621184,124.916626,0,429,39826.6883449074,2009-01-13,16:31:13
46.621201,124.91662,0,430,39826.6884027778,2009-01-13,16:31:18
46.621219,124.916599,0,433,39826.6884606481,2009-01-13,16:31:23
46.621224,124.9166,0,433,39826.6885185185,2009-01-13,16:31:28
46.621224,124.9166,0,433,39826.6885532407,2009-01-13,16:31:31
46.621226,124.916596,0,433,39826.6885763889,2009-01-13,16:31:33
46.621229,124.916587,0,433,39826.6886342593,2009-01-13,16:31:38
46.621243,124.916557,0,433,39826.68875,2009-01-13,16:31:48
46.621253,124.91654,0,433,39826.6888078704,2009-01-13,16:31:53
46.621251,124.916523,0,432,39826.6888657407,2009-01-13,16:31:58
46.621254,124.916514,0,432,39826.6889236111,2009-01-13,16:32:03
46.621257,124.916513,0,432,39826.6889814815,2009-01-13,16:32:08
46.621261,124.91652,0,432,39826.6890393518,2009-01-13,16:32:13
46.621266,124.916525,0,432,39826.6890972222,2009-01-13,16:32:18
46.621266,124.916524,0,432,39826.6891550926,2009-01-13,16:32:23
46.621269,124.916526,0,432,39826.689212963,2009-01-13,16:32:28
46.621273,124.916528,0,432,39826.6892708333,2009-01-13,16:32:33
46.621277,124.91653,0,432,39826.6893287037,2009-01-13,16:32:38
46.621277,124.91653,0,432,39826.6893634259,2009-01-13,16:32:41
46.621282,124.916523,0,432,39826.6893865741,2009-01-13,16:32:43
46.621291,124.916488,0,432,39826.6894444444,2009-01-13,16:32:48
46.621286,124.916426,0,433,39826.6895023148,2009-01-13,16:32:53
46.621283,124.916364,0,432,39826.6895601852,2009-01-13,16:32:58
46.621301,124.916297,0,431,39826.6895833333,2009-01-13,16:33:00
46.621324,124.916219,0,430,39826.6896064815,2009-01-13,16:33:02
46.621349,124.916171,0,430,39826.6896643518,2009-01-13,16:33:07
46.621388,124.916118,0,429,39826.6897222222,2009-01-13,16:33:12
46.621435,124.916071,0,429,39826.6897800926,2009-01-13,16:33:17
46.621473,124.916012,0,428,39826.6898263889,2009-01-13,16:33:21
46.621508,124.915945,0,428,39826.6898726852,2009-01-13,16:33:25
46.621541,124.915895,0,427,39826.6899074074,2009-01-13,16:33:28
46.621594,124.915855,0,426,39826.6899421296,2009-01-13,16:33:31
46.621634,124.915823,0,426,39826.6899768518,2009-01-13,16:33:34
46.621657,124.915878,0,425,39826.6900347222,2009-01-13,16:33:39
46.621678,124.915899,0,425,39826.6900925926,2009-01-13,16:33:44
46.621678,124.915899,0,425,39826.6901273148,2009-01-13,16:33:47
46.621684,124.915905,0,425,39826.690150463,2009-01-13,16:33:49
46.621691,124.915876,0,425,39826.6902083333,2009-01-13,16:33:54
46.621699,124.915822,0,424,39826.6902662037,2009-01-13,16:33:59
46.621707,124.91579,0,424,39826.6903240741,2009-01-13,16:34:04
46.621714,124.915737,0,424,39826.6903819444,2009-01-13,16:34:09
46.621741,124.91568,0,424,39826.6904398148,2009-01-13,16:34:14
46.621786,124.915648,0,424,39826.6904976852,2009-01-13,16:34:19
46.621833,124.915634,0,424,39826.6905439815,2009-01-13,16:34:23
46.621877,124.915595,0,424,39826.6905787037,2009-01-13,16:34:26
46.621912,124.915536,0,424,39826.6906134259,2009-01-13,16:34:29
46.6206,124.916834,0,437,39826.6913657407,2009-01-13,16:35:34
46.620646,124.916802,0,437,39826.6913888889,2009-01-13,16:35:36
46.620693,124.916776,0,436,39826.691412037,2009-01-13,16:35:38
46.620697,124.91688,0,435,39826.6914351852,2009-01-13,16:35:40
46.62074,124.916857,0,435,39826.6914583333,2009-01-13,16:35:42
46.620808,124.91672,0,435,39826.6914699074,2009-01-13,16:35:43
46.620933,124.916394,0,434,39826.6914814815,2009-01-13,16:35:44
46.620966,124.916453,0,434,39826.6915393519,2009-01-13,16:35:49
46.620961,124.916521,0,434,39826.6915740741,2009-01-13,16:35:52
46.620974,124.916579,0,433,39826.6916319444,2009-01-13,16:35:57
46.621001,124.916639,0,433,39826.6916898148,2009-01-13,16:36:02
46.621016,124.916696,0,433,39826.6917476852,2009-01-13,16:36:07
46.621035,124.916681,0,432,39826.6918055556,2009-01-13,16:36:12
46.621053,124.916688,0,432,39826.6918634259,2009-01-13,16:36:17
46.621066,124.916693,0,431,39826.6919212963,2009-01-13,16:36:22
46.621078,124.916692,0,431,39826.6919791667,2009-01-13,16:36:27
46.621093,124.91668,0,430,39826.692037037,2009-01-13,16:36:32
46.621118,124.916661,0,430,39826.6920949074,2009-01-13,16:36:37
46.621154,124.916606,0,429,39826.6921180556,2009-01-13,16:36:39
46.621182,124.916553,0,429,39826.6921527778,2009-01-13,16:36:42
46.621181,124.916629,0,428,39826.6922106481,2009-01-13,16:36:47
46.621217,124.916593,0,428,39826.6922685185,2009-01-13,16:36:52
46.621297,124.916469,0,427,39826.6930208333,2009-01-13,16:37:57
46.621293,124.916462,0,427,39826.6930787037,2009-01-13,16:38:02
46.621288,124.916454,0,427,39826.6931365741,2009-01-13,16:38:07
46.621284,124.916452,0,427,39826.6931944444,2009-01-13,16:38:12
46.621284,124.916452,0,427,39826.6932291667,2009-01-13,16:38:15
46.621282,124.916444,0,428,39826.6932523148,2009-01-13,16:38:17
46.621281,124.916433,0,428,39826.6933101852,2009-01-13,16:38:22
46.621281,124.91642,0,428,39826.6933680556,2009-01-13,16:38:27
46.621281,124.916407,0,428,39826.6934259259,2009-01-13,16:38:32
46.621282,124.916399,0,428,39826.6934837963,2009-01-13,16:38:37
46.621282,124.916399,0,428,39826.6935185185,2009-01-13,16:38:40
46.621287,124.916395,0,428,39826.6935416667,2009-01-13,16:38:42
46.621296,124.916394,0,428,39826.693599537,2009-01-13,16:38:47
46.621309,124.916396,0,428,39826.6936574074,2009-01-13,16:38:52
46.621317,124.916406,0,428,39826.6937152778,2009-01-13,16:38:57
46.621329,124.916403,0,428,39826.6937731481,2009-01-13,16:39:02
46.621344,124.91634,0,428,39826.6938194444,2009-01-13,16:39:06
46.621354,124.916265,0,427,39826.6938773148,2009-01-13,16:39:11
46.621357,124.916195,0,427,39826.6939236111,2009-01-13,16:39:15
46.621364,124.916127,0,426,39826.6939699074,2009-01-13,16:39:19
46.621381,124.916066,0,426,39826.6940162037,2009-01-13,16:39:23
46.621396,124.915997,0,425,39826.6940625,2009-01-13,16:39:27
46.621422,124.915949,0,425,39826.6941203704,2009-01-13,16:39:32
46.621459,124.915897,0,425,39826.6941550926,2009-01-13,16:39:35
46.621489,124.915842,0,425,39826.6942013889,2009-01-13,16:39:39
46.621514,124.91579,0,424,39826.6942592593,2009-01-13,16:39:44
46.621547,124.915745,0,423,39826.6943171296,2009-01-13,16:39:49
46.621587,124.915684,0,422,39826.6943634259,2009-01-13,16:39:53
46.621617,124.915632,0,422,39826.6943981481,2009-01-13,16:39:56
46.621584,124.91573,0,421,39826.6944097222,2009-01-13,16:39:57
46.621558,124.915804,0,421,39826.6944212963,2009-01-13,16:39:58
46.621526,124.915904,0,420,39826.6944444444,2009-01-13,16:40:00
46.621523,124.915955,0,411,39826.6945023148,2009-01-13,16:40:05
46.621526,124.915964,0,411,39826.6945601852,2009-01-13,16:40:10
46.621498,124.916017,0,410,39826.6946064815,2009-01-13,16:40:14
46.621466,124.916077,0,410,39826.6946412037,2009-01-13,16:40:17
46.621425,124.916122,0,410,39826.6946759259,2009-01-13,16:40:20
46.621398,124.916158,0,409,39826.6947337963,2009-01-13,16:40:25
46.621382,124.916199,0,407,39826.6947916667,2009-01-13,16:40:30
46.621372,124.916239,0,405,39826.694849537,2009-01-13,16:40:35
46.621368,124.916289,0,403,39826.6949074074,2009-01-13,16:40:40
46.621368,124.916313,0,402,39826.6949652778,2009-01-13,16:40:45
46.62133,124.916375,0,403,39826.6950115741,2009-01-13,16:40:49
46.621333,124.916348,0,404,39826.6950694444,2009-01-13,16:40:54
46.621352,124.916324,0,407,39826.6951273148,2009-01-13,16:40:59
46.62133,124.916385,0,408,39826.6951388889,2009-01-13,16:41:00
46.621311,124.916446,0,409,39826.695150463,2009-01-13,16:41:01
46.621272,124.916546,0,412,39826.6951736111,2009-01-13,16:41:03
46.621238,124.916631,0,414,39826.6951967593,2009-01-13,16:41:05
46.621229,124.916669,0,419,39826.6952546296,2009-01-13,16:41:10
46.621221,124.916697,0,422,39826.6953125,2009-01-13,16:41:15
46.621215,124.916728,0,425,39826.6953703704,2009-01-13,16:41:20
46.620949,124.91675,0,516,39826.6990277778,2009-01-13,16:46:36
46.620941,124.91675,0,517,39826.6990509259,2009-01-13,16:46:38
46.62093,124.916754,0,518,39826.6991087963,2009-01-13,16:46:43
46.62092,124.916758,0,519,39826.6991666667,2009-01-13,16:46:48
46.620905,124.916759,0,520,39826.699224537,2009-01-13,16:46:53
46.620892,124.916755,0,522,39826.6992824074,2009-01-13,16:46:58
46.620883,124.916762,0,523,39826.6993402778,2009-01-13,16:47:03
46.620871,124.916783,0,524,39826.6993981482,2009-01-13,16:47:08
46.620853,124.916805,0,525,39826.6994560185,2009-01-13,16:47:13
46.620873,124.916772,0,526,39826.6995138889,2009-01-13,16:47:18
46.620875,124.916774,0,527,39826.6995717593,2009-01-13,16:47:23
46.620875,124.916774,0,527,39826.6996064815,2009-01-13,16:47:26
46.620881,124.91677,0,528,39826.6996296296,2009-01-13,16:47:28
46.620925,124.916786,0,528,39826.6996759259,2009-01-13,16:47:32
46.620946,124.916794,0,529,39826.6997337963,2009-01-13,16:47:37
46.620987,124.916742,0,527,39826.6997685185,2009-01-13,16:47:40
46.621028,124.916688,0,526,39826.6998032407,2009-01-13,16:47:43
46.621064,124.916634,0,523,39826.699849537,2009-01-13,16:47:47
46.621095,124.916584,0,518,39826.6998958333,2009-01-13,16:47:51
46.62112,124.916539,0,512,39826.6999537037,2009-01-13,16:47:56
46.621133,124.916513,0,508,39826.7000115741,2009-01-13,16:48:01
46.621133,124.916513,0,508,39826.7000462963,2009-01-13,16:48:04
46.621129,124.91652,0,507,39826.7000694444,2009-01-13,16:48:06
46.621139,124.91649,0,506,39826.7001273148,2009-01-13,16:48:11
46.621133,124.916483,0,508,39826.7001851852,2009-01-13,16:48:16
46.621133,124.916483,0,508,39826.7002199074,2009-01-13,16:48:19
46.621126,124.91649,0,509,39826.7002430556,2009-01-13,16:48:21
46.621135,124.916472,0,510,39826.7003009259,2009-01-13,16:48:26
46.621136,124.91646,0,511,39826.7003587963,2009-01-13,16:48:31
46.621122,124.916486,0,512,39826.7004166667,2009-01-13,16:48:36
46.62127,124.916561,0,515,39826.7005902778,2009-01-13,16:48:51
46.62127,124.916561,0,515,39826.700625,2009-01-13,16:48:54
46.621264,124.916556,0,517,39826.7006481481,2009-01-13,16:48:56
46.62125,124.916553,0,518,39826.7007060185,2009-01-13,16:49:01
46.621246,124.916552,0,519,39826.7007638889,2009-01-13,16:49:06
46.621246,124.916553,0,519,39826.7008217593,2009-01-13,16:49:11
46.621247,124.91655,0,520,39826.7008796296,2009-01-13,16:49:16
46.621245,124.91655,0,520,39826.7009375,2009-01-13,16:49:21
46.621245,124.91655,0,520,39826.7009722222,2009-01-13,16:49:24
46.621243,124.916551,0,520,39826.7009953704,2009-01-13,16:49:26
46.621234,124.916551,0,521,39826.7010532407,2009-01-13,16:49:31
46.621205,124.916551,0,505,39826.7011111111,2009-01-13,16:49:36
46.621187,124.916574,0,505,39826.7011689815,2009-01-13,16:49:41
46.621177,124.916588,0,500,39826.7012268519,2009-01-13,16:49:46
46.621146,124.916628,0,490,39826.7012847222,2009-01-13,16:49:51
46.62112,124.91665,0,489,39826.7013425926,2009-01-13,16:49:56
46.621108,124.916657,0,489,39826.701400463,2009-01-13,16:50:01
46.621102,124.916664,0,489,39826.7014583333,2009-01-13,16:50:06
46.621102,124.916669,0,490,39826.7015162037,2009-01-13,16:50:11
46.621104,124.916664,0,490,39826.7015740741,2009-01-13,16:50:16
46.621109,124.91666,0,490,39826.7016319444,2009-01-13,16:50:21
46.621116,124.916659,0,491,39826.7016898148,2009-01-13,16:50:26
46.621119,124.916652,0,491,39826.7017476852,2009-01-13,16:50:31
46.621121,124.916651,0,492,39826.7018055556,2009-01-13,16:50:36
46.621125,124.916656,0,492,39826.7018634259,2009-01-13,16:50:41
46.621125,124.916656,0,492,39826.7018981481,2009-01-13,16:50:44
46.621127,124.916663,0,493,39826.7019212963,2009-01-13,16:50:46
46.621127,124.916673,0,493,39826.7019791667,2009-01-13,16:50:51
46.621127,124.916673,0,493,39826.7020138889,2009-01-13,16:50:54
46.62112,124.916672,0,494,39826.702037037,2009-01-13,16:50:56
46.621118,124.916662,0,494,39826.7020949074,2009-01-13,16:51:01
46.621122,124.916645,0,495,39826.7021527778,2009-01-13,16:51:06
46.621141,124.916583,0,494,39826.7021875,2009-01-13,16:51:09
46.621145,124.916542,0,496,39826.7022453704,2009-01-13,16:51:14
46.621159,124.916506,0,496,39826.7023032407,2009-01-13,16:51:19
46.621181,124.916456,0,498,39826.7023611111,2009-01-13,16:51:24
46.621181,124.916456,0,498,39826.7023958333,2009-01-13,16:51:27
46.621176,124.916448,0,506,39826.7024189815,2009-01-13,16:51:29
46.621148,124.916469,0,516,39826.7024768519,2009-01-13,16:51:34
46.621143,124.916498,0,519,39826.7025347222,2009-01-13,16:51:39
46.621148,124.916493,0,520,39826.7025925926,2009-01-13,16:51:44
46.621148,124.916493,0,520,39826.7026273148,2009-01-13,16:51:47
46.62115,124.91649,0,521,39826.702650463,2009-01-13,16:51:49
46.621147,124.916502,0,522,39826.7027083333,2009-01-13,16:51:54
46.621181,124.916546,0,519,39826.7027662037,2009-01-13,16:51:59
46.621215,124.91656,0,515,39826.7028240741,2009-01-13,16:52:04
46.621227,124.9166,0,514,39826.7028819444,2009-01-13,16:52:09
46.621219,124.91661,0,510,39826.7029398148,2009-01-13,16:52:14
46.621222,124.916603,0,508,39826.7029976852,2009-01-13,16:52:19
46.621222,124.916603,0,508,39826.7030324074,2009-01-13,16:52:22
46.621219,124.916599,0,508,39826.7030555556,2009-01-13,16:52:24
46.621213,124.91659,0,508,39826.7031134259,2009-01-13,16:52:29
46.621207,124.916577,0,508,39826.7031712963,2009-01-13,16:52:34
46.621206,124.916562,0,508,39826.7032291667,2009-01-13,16:52:39
46.621223,124.916531,0,506,39826.703287037,2009-01-13,16:52:44
46.621244,124.916515,0,506,39826.7033449074,2009-01-13,16:52:49
46.619878,124.918861,0,606,39826.7037384259,2009-01-13,16:53:23
46.619863,124.918881,0,604,39826.7037962963,2009-01-13,16:53:28
46.619856,124.918891,0,604,39826.7038541667,2009-01-13,16:53:33
46.619849,124.9189,0,603,39826.703912037,2009-01-13,16:53:38
46.619843,124.918916,0,603,39826.7039699074,2009-01-13,16:53:43
46.619865,124.918889,0,603,39826.7040277778,2009-01-13,16:53:48
46.620332,124.918203,0,607,39826.7040625,2009-01-13,16:53:51
46.620657,124.917589,0,609,39826.7040740741,2009-01-13,16:53:52
46.619383,124.919082,0,669,39826.7080439815,2009-01-13,16:59:35
46.619568,124.918807,0,669,39826.7080555556,2009-01-13,16:59:36
46.619745,124.918557,0,668,39826.7080671296,2009-01-13,16:59:37
46.619869,124.918367,0,667,39826.7080787037,2009-01-13,16:59:38
46.619974,124.918206,0,666,39826.7080902778,2009-01-13,16:59:39
46.620057,124.918074,0,666,39826.7081018519,2009-01-13,16:59:40
46.620136,124.917959,0,665,39826.7081134259,2009-01-13,16:59:41
46.620206,124.917855,0,665,39826.708125,2009-01-13,16:59:42
46.62026,124.917759,0,664,39826.7081365741,2009-01-13,16:59:43
46.620306,124.917689,0,664,39826.7081481481,2009-01-13,16:59:44
46.620369,124.917608,0,664,39826.7081712963,2009-01-13,16:59:46
46.620402,124.917563,0,663,39826.7081828704,2009-01-13,16:59:47
46.620453,124.917487,0,662,39826.7082060185,2009-01-13,16:59:49
46.620472,124.917415,0,659,39826.7082523148,2009-01-13,16:59:53
46.620494,124.917377,0,653,39826.7083101852,2009-01-13,16:59:58
46.62047,124.917385,0,648,39826.7083680556,2009-01-13,17:00:03
46.620452,124.917435,0,643,39826.7084259259,2009-01-13,17:00:08
46.620447,124.917601,0,627,39826.7088310185,2009-01-13,17:00:43
46.620436,124.917529,0,625,39826.7088773148,2009-01-13,17:00:47
46.620435,124.917511,0,624,39826.7089351852,2009-01-13,17:00:52
46.620419,124.917432,0,623,39826.7089699074,2009-01-13,17:00:55
46.620401,124.91737,0,621,39826.7090162037,2009-01-13,17:00:59
46.620365,124.917337,0,618,39826.7090740741,2009-01-13,17:01:04
46.623283,124.913617,0,571,39826.7177083333,2009-01-13,17:13:30
46.623283,124.913617,0,571,39826.7177199074,2009-01-13,17:13:31
46.623275,124.913618,0,553,39826.7177430556,2009-01-13,17:13:33
46.623174,124.913617,0,353,39826.7177662037,2009-01-13,17:13:35
46.623486,124.913232,0,332,39826.7177777778,2009-01-13,17:13:36
46.623329,124.913366,0,306,39826.7177893519,2009-01-13,17:13:37
46.623316,124.913428,0,298,39826.7178240741,2009-01-13,17:13:40
46.623207,124.913536,0,256,39826.7178472222,2009-01-13,17:13:42
46.623125,124.913621,0,220,39826.7178587963,2009-01-13,17:13:43
46.623086,124.913699,0,258,39826.7178703704,2009-01-13,17:13:44
46.623106,124.913686,0,280,39826.7178819444,2009-01-13,17:13:45
46.623093,124.913718,0,306,39826.7178935185,2009-01-13,17:13:46
46.623091,124.91373,0,327,39826.7179050926,2009-01-13,17:13:47
46.62313,124.913662,0,337,39826.7179166667,2009-01-13,17:13:48
46.623156,124.91362,0,347,39826.7179282407,2009-01-13,17:13:49
46.623131,124.913667,0,372,39826.7179513889,2009-01-13,17:13:51
46.623174,124.913623,0,384,39826.717974537,2009-01-13,17:13:53
46.62323,124.913536,0,393,39826.7179976852,2009-01-13,17:13:55
46.623265,124.91348,0,396,39826.7180092593,2009-01-13,17:13:56
46.623302,124.913408,0,406,39826.7180439815,2009-01-13,17:13:59
46.623343,124.913345,0,412,39826.7180671296,2009-01-13,17:14:01
46.623372,124.913299,0,417,39826.7180902778,2009-01-13,17:14:03
46.623393,124.913266,0,424,39826.7181481481,2009-01-13,17:14:08
46.623417,124.913254,0,429,39826.7182060185,2009-01-13,17:14:13
46.623485,124.913217,0,437,39826.7183217593,2009-01-13,17:14:23
46.623379,124.913352,0,439,39826.7183796296,2009-01-13,17:14:28
46.623331,124.913435,0,440,39826.7184027778,2009-01-13,17:14:30
46.623309,124.913474,0,435,39826.7184606481,2009-01-13,17:14:35
46.623301,124.913507,0,433,39826.7185185185,2009-01-13,17:14:40
46.623314,124.913506,0,430,39826.7185763889,2009-01-13,17:14:45
46.623325,124.913516,0,427,39826.7186342593,2009-01-13,17:14:50
46.623321,124.913533,0,425,39826.7186921296,2009-01-13,17:14:55
46.623231,124.913662,0,414,39826.7187384259,2009-01-13,17:14:59
46.623112,124.913787,0,403,39826.7187615741,2009-01-13,17:15:01
46.623011,124.913903,0,395,39826.7187731481,2009-01-13,17:15:02
46.622934,124.91403,0,387,39826.7187847222,2009-01-13,17:15:03
46.622888,124.914137,0,380,39826.7187962963,2009-01-13,17:15:04
46.622809,124.914246,0,373,39826.7188078704,2009-01-13,17:15:05
46.622741,124.914336,0,367,39826.7188194444,2009-01-13,17:15:06
46.62268,124.914408,0,362,39826.7188310185,2009-01-13,17:15:07
46.622728,124.914358,0,360,39826.7188657407,2009-01-13,17:15:10
46.622773,124.914309,0,357,39826.718900463,2009-01-13,17:15:13
46.62279,124.914278,0,353,39826.7189583333,2009-01-13,17:15:18
46.622792,124.91426,0,352,39826.7190162037,2009-01-13,17:15:23
46.622793,124.914249,0,351,39826.7190740741,2009-01-13,17:15:28
46.622793,124.914249,0,351,39826.7191087963,2009-01-13,17:15:31
46.622797,124.914249,0,351,39826.7191319444,2009-01-13,17:15:33
46.622799,124.914237,0,351,39826.7191898148,2009-01-13,17:15:38
46.622798,124.914227,0,351,39826.7192476852,2009-01-13,17:15:43
46.622826,124.914197,0,348,39826.7193055556,2009-01-13,17:15:48
46.622853,124.91418,0,347,39826.7193634259,2009-01-13,17:15:53
46.622853,124.91418,0,347,39826.7193981481,2009-01-13,17:15:56
46.622853,124.914187,0,346,39826.7194212963,2009-01-13,17:15:58
46.622868,124.914171,0,345,39826.7194791667,2009-01-13,17:16:03
46.622868,124.914171,0,345,39826.7195138889,2009-01-13,17:16:06
46.622861,124.914172,0,344,39826.719537037,2009-01-13,17:16:08
46.622813,124.914237,0,341,39826.7195833333,2009-01-13,17:16:12
46.622769,124.914305,0,338,39826.7195949074,2009-01-13,17:16:13
46.622728,124.914363,0,336,39826.7196064815,2009-01-13,17:16:14
46.622674,124.914441,0,332,39826.7196180556,2009-01-13,17:16:15
46.622613,124.914534,0,327,39826.7196412037,2009-01-13,17:16:17
46.622568,124.9146,0,323,39826.7196527778,2009-01-13,17:16:18
46.622511,124.91468,0,319,39826.7196759259,2009-01-13,17:16:20
46.622484,124.914719,0,313,39826.7197337963,2009-01-13,17:16:25
46.62248,124.914745,0,315,39826.7197916667,2009-01-13,17:16:30
46.622446,124.914786,0,316,39826.719849537,2009-01-13,17:16:35
46.622416,124.914829,0,317,39826.7199074074,2009-01-13,17:16:40
46.622422,124.914841,0,314,39826.7199652778,2009-01-13,17:16:45
46.6217,124.915852,0,313,39826.7200347222,2009-01-13,17:16:51
46.621676,124.915875,0,314,39826.7200925926,2009-01-13,17:16:56
46.621657,124.915901,0,313,39826.720150463,2009-01-13,17:17:01
46.621638,124.915907,0,313,39826.7202083333,2009-01-13,17:17:06
46.62163,124.915898,0,316,39826.7202662037,2009-01-13,17:17:11
46.621625,124.915874,0,315,39826.7203240741,2009-01-13,17:17:16
46.621625,124.915874,0,315,39826.7203587963,2009-01-13,17:17:19
46.621625,124.915867,0,314,39826.7203819444,2009-01-13,17:17:21
46.621609,124.915895,0,316,39826.7204398148,2009-01-13,17:17:26
46.6216,124.91591,0,318,39826.7204976852,2009-01-13,17:17:31
46.6216,124.91593,0,317,39826.7205555556,2009-01-13,17:17:36
46.621459,124.916136,0,312,39826.7205902778,2009-01-13,17:17:39
46.621433,124.916209,0,309,39826.7206481481,2009-01-13,17:17:44
46.62137,124.916312,0,305,39826.7206828704,2009-01-13,17:17:47
46.621341,124.916367,0,305,39826.7206944444,2009-01-13,17:17:48
46.621311,124.91642,0,303,39826.7207175926,2009-01-13,17:17:50
46.621283,124.916473,0,300,39826.7207523148,2009-01-13,17:17:53
46.621071,124.916686,0,315,39826.7262384259,2009-01-13,17:25:47
46.62105,124.916678,0,316,39826.7262962963,2009-01-13,17:25:52
46.621059,124.916656,0,316,39826.7263541667,2009-01-13,17:25:57
46.621059,124.916656,0,316,39826.7263888889,2009-01-13,17:26:00
46.621057,124.91665,0,316,39826.726412037,2009-01-13,17:26:02
46.621048,124.916581,0,317,39826.7264699074,2009-01-13,17:26:07
46.621064,124.916552,0,317,39826.7265277778,2009-01-13,17:26:12
46.621056,124.916564,0,317,39826.7265856481,2009-01-13,17:26:17
46.621055,124.916572,0,317,39826.7266435185,2009-01-13,17:26:22
46.621055,124.916572,0,317,39826.7266782407,2009-01-13,17:26:25
46.621059,124.916578,0,317,39826.7267013889,2009-01-13,17:26:27
46.621069,124.916579,0,317,39826.7267592593,2009-01-13,17:26:32
46.621075,124.916579,0,317,39826.7268171296,2009-01-13,17:26:37
46.621075,124.916579,0,317,39826.7268518518,2009-01-13,17:26:40
46.62108,124.916585,0,317,39826.726875,2009-01-13,17:26:42
46.621081,124.916599,0,317,39826.7269328704,2009-01-13,17:26:47
46.621061,124.916634,0,317,39826.7269907407,2009-01-13,17:26:52
46.621049,124.916657,0,317,39826.7270486111,2009-01-13,17:26:57
46.621058,124.916671,0,317,39826.7271064815,2009-01-13,17:27:02
46.621058,124.916671,0,317,39826.7271412037,2009-01-13,17:27:05
46.621066,124.916676,0,318,39826.7271643518,2009-01-13,17:27:07
46.621083,124.916656,0,319,39826.7272222222,2009-01-13,17:27:12
46.621083,124.916656,0,319,39826.7272569444,2009-01-13,17:27:15
46.621091,124.916648,0,320,39826.7272800926,2009-01-13,17:27:17
46.621102,124.916661,0,322,39826.727337963,2009-01-13,17:27:22
46.62111,124.91667,0,322,39826.7273958333,2009-01-13,17:27:27
46.621118,124.916647,0,321,39826.7274537037,2009-01-13,17:27:32
46.621121,124.916633,0,321,39826.7275115741,2009-01-13,17:27:37
46.621113,124.916623,0,321,39826.7275694444,2009-01-13,17:27:42
46.621093,124.916594,0,321,39826.7276273148,2009-01-13,17:27:47
46.621085,124.91657,0,321,39826.7276851852,2009-01-13,17:27:52
46.621064,124.916543,0,321,39826.7277430556,2009-01-13,17:27:57
46.621047,124.916534,0,321,39826.7278009259,2009-01-13,17:28:02
46.621033,124.916506,0,321,39826.7278587963,2009-01-13,17:28:07
46.621019,124.916465,0,321,39826.7279166667,2009-01-13,17:28:12
46.621007,124.91643,0,321,39826.727974537,2009-01-13,17:28:17
46.621002,124.916401,0,321,39826.7280324074,2009-01-13,17:28:22
46.621006,124.916338,0,321,39826.7280902778,2009-01-13,17:28:27
46.621004,124.916327,0,321,39826.7281481481,2009-01-13,17:28:32
46.621002,124.916329,0,320,39826.7282060185,2009-01-13,17:28:37
46.621001,124.916325,0,320,39826.7282638889,2009-01-13,17:28:42
46.621001,124.916325,0,320,39826.7282986111,2009-01-13,17:28:45
46.621005,124.91632,0,320,39826.7283217593,2009-01-13,17:28:47
46.621004,124.916332,0,320,39826.7283796296,2009-01-13,17:28:52
46.621009,124.916334,0,320,39826.7284375,2009-01-13,17:28:57
46.621009,124.916334,0,320,39826.7284722222,2009-01-13,17:29:00
46.621005,124.916338,0,320,39826.7284953704,2009-01-13,17:29:02
46.621028,124.916301,0,320,39826.7285532407,2009-01-13,17:29:07
46.62104,124.916282,0,320,39826.7286111111,2009-01-13,17:29:12
46.62104,124.916282,0,320,39826.7286458333,2009-01-13,17:29:15
46.621039,124.916287,0,322,39826.7286689815,2009-01-13,17:29:17
46.621042,124.916301,0,322,39826.7287268518,2009-01-13,17:29:22
46.621052,124.916311,0,325,39826.7287847222,2009-01-13,17:29:27
46.621042,124.916323,0,326,39826.7288425926,2009-01-13,17:29:32
46.621049,124.916339,0,330,39826.728900463,2009-01-13,17:29:37
46.621055,124.916353,0,331,39826.7289583333,2009-01-13,17:29:42
46.621053,124.916367,0,331,39826.7290162037,2009-01-13,17:29:47
46.621075,124.916391,0,331,39826.7290740741,2009-01-13,17:29:52
46.621077,124.916382,0,331,39826.7291319444,2009-01-13,17:29:57
46.621086,124.916418,0,332,39826.7291898148,2009-01-13,17:30:02
46.62111,124.916482,0,333,39826.7292476852,2009-01-13,17:30:07
46.621139,124.916531,0,333,39826.7293055556,2009-01-13,17:30:12
46.621161,124.916569,0,333,39826.7293634259,2009-01-13,17:30:17
46.621164,124.916599,0,332,39826.7294212963,2009-01-13,17:30:22
46.621169,124.916611,0,332,39826.7294791667,2009-01-13,17:30:27
46.621171,124.916643,0,332,39826.729537037,2009-01-13,17:30:32
46.621176,124.916666,0,331,39826.7295949074,2009-01-13,17:30:37
46.621167,124.916694,0,330,39826.7296527778,2009-01-13,17:30:42
46.621164,124.916721,0,329,39826.7297106481,2009-01-13,17:30:47
46.621167,124.9167,0,328,39826.7297685185,2009-01-13,17:30:52
46.621133,124.916712,0,328,39826.7298263889,2009-01-13,17:30:57
46.621116,124.916741,0,328,39826.7298842593,2009-01-13,17:31:02
46.621097,124.916675,0,328,39826.7299421296,2009-01-13,17:31:07
46.621111,124.916604,0,328,39826.73,2009-01-13,17:31:12
46.62112,124.916529,0,329,39826.7300462963,2009-01-13,17:31:16
46.621113,124.916498,0,330,39826.7301041667,2009-01-13,17:31:21
46.621113,124.916498,0,330,39826.7301388889,2009-01-13,17:31:24
46.621107,124.916491,0,330,39826.730162037,2009-01-13,17:31:26
46.621102,124.916482,0,330,39826.7302199074,2009-01-13,17:31:31
46.621111,124.916478,0,329,39826.7302777778,2009-01-13,17:31:36
46.62109,124.916501,0,329,39826.7303356482,2009-01-13,17:31:41
46.621095,124.916489,0,329,39826.7303935185,2009-01-13,17:31:46
46.621085,124.916443,0,330,39826.7304513889,2009-01-13,17:31:51
46.621073,124.916401,0,332,39826.7305092593,2009-01-13,17:31:56
46.621101,124.916402,0,334,39826.7305671296,2009-01-13,17:32:01
46.621096,124.916411,0,335,39826.730625,2009-01-13,17:32:06
46.621094,124.916423,0,335,39826.7306828704,2009-01-13,17:32:11
46.621093,124.916424,0,335,39826.7307407407,2009-01-13,17:32:16
46.621093,124.916424,0,335,39826.730775463,2009-01-13,17:32:19
46.621087,124.916418,0,335,39826.7307986111,2009-01-13,17:32:21
46.621099,124.916403,0,335,39826.7308564815,2009-01-13,17:32:26
46.621099,124.916403,0,335,39826.7308912037,2009-01-13,17:32:29
46.621101,124.916402,0,335,39826.7309143519,2009-01-13,17:32:31
46.621108,124.916421,0,337,39826.7309722222,2009-01-13,17:32:36
46.621111,124.916452,0,338,39826.7310300926,2009-01-13,17:32:41
46.621098,124.916454,0,339,39826.731087963,2009-01-13,17:32:46
46.621099,124.916444,0,339,39826.7311458333,2009-01-13,17:32:51
46.621094,124.916424,0,342,39826.7312037037,2009-01-13,17:32:56
46.621087,124.916427,0,348,39826.7312615741,2009-01-13,17:33:01
46.621083,124.916422,0,348,39826.7313194444,2009-01-13,17:33:06
46.621083,124.916422,0,348,39826.7313541667,2009-01-13,17:33:09
46.62108,124.916425,0,348,39826.7313773148,2009-01-13,17:33:11
46.621056,124.916451,0,349,39826.7314351852,2009-01-13,17:33:16
46.621015,124.916494,0,351,39826.7314814815,2009-01-13,17:33:20
46.620995,124.916506,0,352,39826.7315393519,2009-01-13,17:33:25
46.620995,124.916506,0,352,39826.7315740741,2009-01-13,17:33:28
46.620987,124.91651,0,352,39826.7315972222,2009-01-13,17:33:30
46.620978,124.916509,0,352,39826.7316550926,2009-01-13,17:33:35
46.620976,124.916504,0,352,39826.731712963,2009-01-13,17:33:40
46.620975,124.916504,0,352,39826.7317708333,2009-01-13,17:33:45
46.620975,124.916504,0,352,39826.7318055556,2009-01-13,17:33:48
46.620974,124.916501,0,352,39826.7318287037,2009-01-13,17:33:50
46.620967,124.916434,0,352,39826.7318865741,2009-01-13,17:33:55
46.620886,124.916493,0,355,39826.7319328704,2009-01-13,17:33:59
46.620836,124.916555,0,357,39826.7319560185,2009-01-13,17:34:01
46.620805,124.916606,0,359,39826.7319907407,2009-01-13,17:34:04
46.62079,124.916637,0,362,39826.7320486111,2009-01-13,17:34:09
46.620795,124.916667,0,366,39826.7321064815,2009-01-13,17:34:14
46.620794,124.916711,0,369,39826.7321643519,2009-01-13,17:34:19
46.620803,124.916711,0,369,39826.7322222222,2009-01-13,17:34:24
46.620807,124.916697,0,369,39826.7322800926,2009-01-13,17:34:29
46.620807,124.916697,0,369,39826.7323148148,2009-01-13,17:34:32
46.620815,124.916691,0,370,39826.732337963,2009-01-13,17:34:34
46.620796,124.916707,0,371,39826.7323958333,2009-01-13,17:34:39
46.620792,124.916716,0,370,39826.7324537037,2009-01-13,17:34:44
46.621028,124.91663,0,375,39826.7347685185,2009-01-13,17:38:04
46.621073,124.916613,0,375,39826.7348148148,2009-01-13,17:38:08
46.621083,124.916617,0,374,39826.7348726852,2009-01-13,17:38:13
46.621072,124.916621,0,373,39826.7349305556,2009-01-13,17:38:18
46.621049,124.916618,0,373,39826.7349884259,2009-01-13,17:38:23
46.621039,124.916616,0,372,39826.7350462963,2009-01-13,17:38:28
46.621026,124.916625,0,372,39826.7351041667,2009-01-13,17:38:33
46.621023,124.916643,0,372,39826.735162037,2009-01-13,17:38:38
46.621022,124.916633,0,370,39826.7352199074,2009-01-13,17:38:43
46.621023,124.916632,0,370,39826.7352777778,2009-01-13,17:38:48
46.621023,124.916632,0,370,39826.7353125,2009-01-13,17:38:51
46.621022,124.916638,0,369,39826.7353356481,2009-01-13,17:38:53
46.621011,124.916646,0,365,39826.7353935185,2009-01-13,17:38:58
46.621009,124.916676,0,364,39826.7354513889,2009-01-13,17:39:03
46.621012,124.916674,0,364,39826.7355092593,2009-01-13,17:39:08
46.621015,124.916675,0,364,39826.7355671296,2009-01-13,17:39:13
46.621017,124.916677,0,364,39826.735625,2009-01-13,17:39:18
46.621018,124.916683,0,364,39826.7356828704,2009-01-13,17:39:23
46.621018,124.916683,0,364,39826.7357175926,2009-01-13,17:39:26
46.62101,124.916688,0,363,39826.7357407407,2009-01-13,17:39:28
46.62099,124.916711,0,360,39826.7357986111,2009-01-13,17:39:33
46.620962,124.916712,0,359,39826.7358564815,2009-01-13,17:39:38
46.620957,124.916688,0,362,39826.7359143518,2009-01-13,17:39:43
46.620983,124.916642,0,365,39826.7359722222,2009-01-13,17:39:48
46.621,124.916613,0,366,39826.7360300926,2009-01-13,17:39:53
46.621035,124.916551,0,369,39826.7360763889,2009-01-13,17:39:57
46.62107,124.916502,0,370,39826.7361342593,2009-01-13,17:40:02
46.621088,124.916474,0,371,39826.7361921296,2009-01-13,17:40:07
46.621084,124.916457,0,373,39826.73625,2009-01-13,17:40:12
46.621084,124.916457,0,373,39826.7362847222,2009-01-13,17:40:15
46.621087,124.916462,0,374,39826.7363078704,2009-01-13,17:40:17
46.621105,124.916436,0,374,39826.7363657407,2009-01-13,17:40:22
46.621103,124.916421,0,375,39826.7364236111,2009-01-13,17:40:27
46.621092,124.916439,0,374,39826.7364814815,2009-01-13,17:40:32
46.621092,124.916439,0,374,39826.7365162037,2009-01-13,17:40:35
46.621086,124.916446,0,375,39826.7365393518,2009-01-13,17:40:37
46.621089,124.916456,0,375,39826.7365972222,2009-01-13,17:40:42
46.621087,124.916479,0,375,39826.7366550926,2009-01-13,17:40:47
46.621087,124.916479,0,375,39826.7366898148,2009-01-13,17:40:50
46.621092,124.916482,0,375,39826.736712963,2009-01-13,17:40:52
46.621083,124.916487,0,379,39826.7367708333,2009-01-13,17:40:57
46.621079,124.916497,0,379,39826.7368287037,2009-01-13,17:41:02
46.621082,124.916495,0,379,39826.7368865741,2009-01-13,17:41:07
46.621082,124.916495,0,379,39826.7369212963,2009-01-13,17:41:10
46.621085,124.916495,0,380,39826.7369444444,2009-01-13,17:41:12
46.621081,124.91647,0,381,39826.7370023148,2009-01-13,17:41:17
46.620827,124.916515,0,383,39826.7410763889,2009-01-13,17:47:09
46.620796,124.916477,0,384,39826.7411342593,2009-01-13,17:47:14
46.620803,124.916454,0,383,39826.7411921296,2009-01-13,17:47:19
46.620806,124.916453,0,383,39826.74125,2009-01-13,17:47:24
46.620801,124.916445,0,385,39826.7413078704,2009-01-13,17:47:29
46.620809,124.916442,0,385,39826.7413657407,2009-01-13,17:47:34
46.62081,124.916444,0,385,39826.7414236111,2009-01-13,17:47:39
46.620809,124.91644,0,385,39826.7414814815,2009-01-13,17:47:44
46.620806,124.916434,0,385,39826.7415393519,2009-01-13,17:47:49
46.620806,124.916434,0,385,39826.7415740741,2009-01-13,17:47:52
46.620814,124.916426,0,385,39826.7415972222,2009-01-13,17:47:54
46.620817,124.916417,0,385,39826.7416550926,2009-01-13,17:47:59
46.620818,124.916401,0,386,39826.741712963,2009-01-13,17:48:04
46.620819,124.916387,0,386,39826.7417708333,2009-01-13,17:48:09
46.620823,124.916379,0,386,39826.7418287037,2009-01-13,17:48:14
46.620823,124.916379,0,386,39826.7418634259,2009-01-13,17:48:17
46.62083,124.916376,0,386,39826.7418865741,2009-01-13,17:48:19
46.620835,124.916365,0,386,39826.7419444444,2009-01-13,17:48:24
46.62085,124.916369,0,386,39826.7420023148,2009-01-13,17:48:29
46.620858,124.916418,0,386,39826.7420601852,2009-01-13,17:48:34
46.620858,124.916418,0,386,39826.7420949074,2009-01-13,17:48:37
46.620862,124.916414,0,385,39826.7421180556,2009-01-13,17:48:39
46.620872,124.916414,0,385,39826.7421759259,2009-01-13,17:48:44
46.620896,124.916425,0,385,39826.7422337963,2009-01-13,17:48:49
46.620891,124.916446,0,383,39826.7422916667,2009-01-13,17:48:54
46.620891,124.916446,0,383,39826.7423263889,2009-01-13,17:48:57
46.620885,124.916443,0,383,39826.742349537,2009-01-13,17:48:59
46.620876,124.916443,0,383,39826.7424074074,2009-01-13,17:49:04
46.62088,124.916453,0,383,39826.7424652778,2009-01-13,17:49:09
46.62088,124.916453,0,383,39826.7425,2009-01-13,17:49:12
46.620884,124.916452,0,383,39826.7425231481,2009-01-13,17:49:14
46.620883,124.916468,0,383,39826.7425810185,2009-01-13,17:49:19
46.62088,124.916487,0,383,39826.7426388889,2009-01-13,17:49:24
46.62088,124.916487,0,383,39826.7426736111,2009-01-13,17:49:27
46.620883,124.916492,0,381,39826.7426967593,2009-01-13,17:49:29
46.620892,124.916502,0,382,39826.7427546296,2009-01-13,17:49:34
46.620892,124.916502,0,382,39826.7427893518,2009-01-13,17:49:37
46.620897,124.916499,0,382,39826.7428125,2009-01-13,17:49:39
46.620931,124.916518,0,383,39826.7428703704,2009-01-13,17:49:44
46.62097,124.916505,0,384,39826.7429282407,2009-01-13,17:49:49
46.621008,124.916514,0,385,39826.7429861111,2009-01-13,17:49:54
46.621051,124.916556,0,385,39826.7430092593,2009-01-13,17:49:56
46.621048,124.91658,0,387,39826.7430671296,2009-01-13,17:50:01
46.620994,124.916552,0,389,39826.7430902778,2009-01-13,17:50:03
46.62096,124.916538,0,390,39826.7431481481,2009-01-13,17:50:08
46.620949,124.91655,0,389,39826.7432060185,2009-01-13,17:50:13
46.62094,124.916561,0,389,39826.7432638889,2009-01-13,17:50:18
46.620929,124.916522,0,388,39826.7433217593,2009-01-13,17:50:23
46.620925,124.916486,0,389,39826.7433796296,2009-01-13,17:50:28
46.620914,124.916464,0,389,39826.7434375,2009-01-13,17:50:33
46.620914,124.916464,0,389,39826.7434722222,2009-01-13,17:50:36
46.620915,124.91646,0,389,39826.7434953704,2009-01-13,17:50:38
46.620925,124.916458,0,389,39826.7435532407,2009-01-13,17:50:43
46.620945,124.916464,0,389,39826.7436111111,2009-01-13,17:50:48
46.620987,124.916499,0,387,39826.7436574074,2009-01-13,17:50:52
46.621025,124.91653,0,387,39826.7437152778,2009-01-13,17:50:57
46.621025,124.91653,0,387,39826.74375,2009-01-13,17:51:00
46.621023,124.91653,0,387,39826.7437731481,2009-01-13,17:51:02
46.62098,124.916535,0,389,39826.7438310185,2009-01-13,17:51:07
46.620955,124.916526,0,390,39826.7438888889,2009-01-13,17:51:12
46.620955,124.916526,0,390,39826.7439236111,2009-01-13,17:51:15
46.620947,124.916531,0,390,39826.7439467593,2009-01-13,17:51:17
46.620914,124.916535,0,390,39826.7440046296,2009-01-13,17:51:22
46.620908,124.916536,0,390,39826.7440625,2009-01-13,17:51:27
46.620908,124.916536,0,390,39826.7440972222,2009-01-13,17:51:30
46.620909,124.916541,0,390,39826.7441203704,2009-01-13,17:51:32
46.62094,124.916545,0,390,39826.7441782407,2009-01-13,17:51:37
46.620956,124.916536,0,389,39826.7442361111,2009-01-13,17:51:42
46.620978,124.916541,0,389,39826.7442939815,2009-01-13,17:51:47
46.620963,124.916548,0,389,39826.7443518518,2009-01-13,17:51:52
46.62094,124.916529,0,390,39826.7444097222,2009-01-13,17:51:57
46.620953,124.916508,0,390,39826.7444675926,2009-01-13,17:52:02
46.620995,124.916552,0,389,39826.744525463,2009-01-13,17:52:07
46.621035,124.916593,0,388,39826.7445717593,2009-01-13,17:52:11
46.621077,124.916617,0,387,39826.7446180556,2009-01-13,17:52:15
46.621115,124.916586,0,388,39826.7446759259,2009-01-13,17:52:20
46.621127,124.91657,0,388,39826.7447337963,2009-01-13,17:52:25
46.621145,124.916561,0,388,39826.7447916667,2009-01-13,17:52:30
46.621136,124.91653,0,389,39826.744849537,2009-01-13,17:52:35
46.621106,124.916475,0,389,39826.7448842593,2009-01-13,17:52:38
46.621052,124.916422,0,390,39826.7449305556,2009-01-13,17:52:42
46.621009,124.916405,0,391,39826.7449652778,2009-01-13,17:52:45
46.620963,124.916384,0,392,39826.745,2009-01-13,17:52:48
46.620891,124.916352,0,391,39826.7450347222,2009-01-13,17:52:51
46.620843,124.91633,0,391,39826.7450578704,2009-01-13,17:52:53
46.620852,124.916339,0,394,39826.7451157407,2009-01-13,17:52:58
46.620864,124.916353,0,394,39826.7451736111,2009-01-13,17:53:03
46.620908,124.916374,0,397,39826.7452083333,2009-01-13,17:53:06
46.620947,124.916409,0,400,39826.7452546296,2009-01-13,17:53:10
46.620957,124.916409,0,400,39826.7453125,2009-01-13,17:53:15
46.620966,124.916402,0,400,39826.7453703704,2009-01-13,17:53:20
46.620966,124.916402,0,400,39826.7454050926,2009-01-13,17:53:23
46.620969,124.916401,0,400,39826.7454282407,2009-01-13,17:53:25
46.620993,124.916425,0,404,39826.7454861111,2009-01-13,17:53:30
46.621033,124.916456,0,409,39826.7455208333,2009-01-13,17:53:33
46.621048,124.91649,0,412,39826.7455787037,2009-01-13,17:53:38
46.621053,124.916514,0,412,39826.7456365741,2009-01-13,17:53:43
46.621052,124.916518,0,411,39826.7456944444,2009-01-13,17:53:48
46.621052,124.916518,0,411,39826.7457291667,2009-01-13,17:53:51
46.621057,124.916513,0,411,39826.7457523148,2009-01-13,17:53:53
46.621066,124.916514,0,411,39826.7458101852,2009-01-13,17:53:58
46.621086,124.91655,0,410,39826.7458680556,2009-01-13,17:54:03
46.621103,124.916556,0,411,39826.7459259259,2009-01-13,17:54:08
46.620858,124.916542,0,501,39826.7500925926,2009-01-13,18:00:08
46.620832,124.916546,0,506,39826.750150463,2009-01-13,18:00:13
46.620846,124.916493,0,509,39826.7502083333,2009-01-13,18:00:18
46.620869,124.916467,0,512,39826.7502662037,2009-01-13,18:00:23
46.62085,124.916469,0,516,39826.7503240741,2009-01-13,18:00:28
46.62085,124.916442,0,518,39826.7503819444,2009-01-13,18:00:33
46.620847,124.91643,0,519,39826.7504398148,2009-01-13,18:00:38
46.620859,124.916468,0,521,39826.7504976852,2009-01-13,18:00:43
46.620895,124.916507,0,523,39826.7505324074,2009-01-13,18:00:46
46.620923,124.916524,0,527,39826.7505902778,2009-01-13,18:00:51
46.620926,124.916577,0,529,39826.7506481481,2009-01-13,18:00:56
46.620912,124.916638,0,532,39826.7507060185,2009-01-13,18:01:01
46.620862,124.916632,0,535,39826.7507523148,2009-01-13,18:01:05
46.620835,124.91662,0,538,39826.7508101852,2009-01-13,18:01:10
46.620831,124.916591,0,541,39826.7508680556,2009-01-13,18:01:15
46.620837,124.916586,0,541,39826.7509259259,2009-01-13,18:01:20
46.620837,124.916586,0,541,39826.7509606481,2009-01-13,18:01:23
46.620841,124.916581,0,541,39826.7509837963,2009-01-13,18:01:25
46.620845,124.916548,0,543,39826.7510416667,2009-01-13,18:01:30
46.620842,124.916535,0,543,39826.751099537,2009-01-13,18:01:35
46.620843,124.916523,0,543,39826.7511574074,2009-01-13,18:01:40
46.620843,124.916523,0,543,39826.7511921296,2009-01-13,18:01:43
46.620845,124.916528,0,543,39826.7512152778,2009-01-13,18:01:45
46.620819,124.916526,0,545,39826.7512731481,2009-01-13,18:01:50
46.620833,124.916545,0,544,39826.7513310185,2009-01-13,18:01:55
46.620867,124.916563,0,543,39826.7513888889,2009-01-13,18:02:00
46.620917,124.916577,0,543,39826.7514236111,2009-01-13,18:02:03
46.620976,124.916585,0,544,39826.7514699074,2009-01-13,18:02:07
46.621004,124.916639,0,546,39826.7515277778,2009-01-13,18:02:12
46.621052,124.916675,0,547,39826.7515856481,2009-01-13,18:02:17
46.621084,124.916693,0,549,39826.7516435185,2009-01-13,18:02:22
46.621076,124.916713,0,551,39826.7517013889,2009-01-13,18:02:27
46.621094,124.916719,0,554,39826.7517592593,2009-01-13,18:02:32
46.621094,124.916719,0,554,39826.7517939815,2009-01-13,18:02:35
46.621096,124.916718,0,559,39826.7518171296,2009-01-13,18:02:37
46.62111,124.916738,0,563,39826.751875,2009-01-13,18:02:42
46.621104,124.916715,0,567,39826.7519328704,2009-01-13,18:02:47
46.621052,124.916718,0,570,39826.7519907407,2009-01-13,18:02:52
46.62104,124.916731,0,570,39826.7520486111,2009-01-13,18:02:57
46.62104,124.916731,0,570,39826.7520833333,2009-01-13,18:03:00
46.621039,124.916729,0,569,39826.7521064815,2009-01-13,18:03:02
46.621048,124.916728,0,570,39826.7521643518,2009-01-13,18:03:07
46.621093,124.916712,0,572,39826.7522106481,2009-01-13,18:03:11
46.621137,124.916696,0,575,39826.7522453704,2009-01-13,18:03:14
46.621183,124.91669,0,579,39826.7523032407,2009-01-13,18:03:19
46.621212,124.916697,0,583,39826.7523611111,2009-01-13,18:03:24
46.621215,124.916729,0,585,39826.7524189815,2009-01-13,18:03:29
46.621199,124.916756,0,587,39826.7524768518,2009-01-13,18:03:34
46.621162,124.916771,0,590,39826.7525347222,2009-01-13,18:03:39
46.621158,124.916779,0,590,39826.7525925926,2009-01-13,18:03:44
46.621155,124.916779,0,590,39826.752650463,2009-01-13,18:03:49
46.621153,124.916784,0,590,39826.7527083333,2009-01-13,18:03:54
46.621155,124.916788,0,590,39826.7527662037,2009-01-13,18:03:59
46.621155,124.916788,0,590,39826.7528009259,2009-01-13,18:04:02
46.621148,124.916796,0,590,39826.7528240741,2009-01-13,18:04:04
46.62111,124.916787,0,591,39826.7528819444,2009-01-13,18:04:09
46.621119,124.916758,0,592,39826.7529398148,2009-01-13,18:04:14
46.621119,124.916758,0,592,39826.752974537,2009-01-13,18:04:17
46.62112,124.916759,0,592,39826.7529976852,2009-01-13,18:04:19
46.621132,124.916717,0,593,39826.7530555556,2009-01-13,18:04:24
46.621126,124.9167,0,595,39826.7531134259,2009-01-13,18:04:29
46.621123,124.91669,0,595,39826.7531712963,2009-01-13,18:04:34
46.621114,124.916684,0,596,39826.7532291667,2009-01-13,18:04:39
46.621114,124.916684,0,596,39826.7532638889,2009-01-13,18:04:42
46.621115,124.916678,0,595,39826.753287037,2009-01-13,18:04:44
46.621123,124.916696,0,592,39826.7533449074,2009-01-13,18:04:49
46.621128,124.916689,0,593,39826.7534027778,2009-01-13,18:04:54
46.62113,124.916687,0,593,39826.7534606481,2009-01-13,18:04:59
46.62113,124.916679,0,593,39826.7535185185,2009-01-13,18:05:04
46.62113,124.916679,0,593,39826.7535532407,2009-01-13,18:05:07
46.621135,124.916676,0,593,39826.7535763889,2009-01-13,18:05:09
46.621165,124.916714,0,593,39826.7536342593,2009-01-13,18:05:14
46.6212,124.916768,0,593,39826.7536921296,2009-01-13,18:05:19
46.62118,124.916783,0,594,39826.75375,2009-01-13,18:05:24
46.621174,124.916772,0,594,39826.7538078704,2009-01-13,18:05:29
46.621141,124.916742,0,594,39826.7538657407,2009-01-13,18:05:34
46.62113,124.91673,0,594,39826.7539236111,2009-01-13,18:05:39
46.62113,124.91672,0,594,39826.7539814815,2009-01-13,18:05:44
46.621112,124.916673,0,592,39826.7540393519,2009-01-13,18:05:49
46.621115,124.916638,0,593,39826.7540972222,2009-01-13,18:05:54
46.621104,124.916592,0,597,39826.7541550926,2009-01-13,18:05:59
46.621099,124.916546,0,600,39826.754212963,2009-01-13,18:06:04
46.621099,124.916546,0,600,39826.7542476852,2009-01-13,18:06:07
46.621093,124.916551,0,598,39826.7542708333,2009-01-13,18:06:09
46.621077,124.916557,0,597,39826.7543287037,2009-01-13,18:06:14
46.621035,124.916547,0,597,39826.7543865741,2009-01-13,18:06:19
46.620982,124.916547,0,596,39826.7544444444,2009-01-13,18:06:24
46.621203,124.916767,0,577,39826.7568402778,2009-01-13,18:09:51
46.621236,124.916772,0,576,39826.7568981481,2009-01-13,18:09:56
46.621284,124.916801,0,575,39826.7569328704,2009-01-13,18:09:59
46.62133,124.916835,0,574,39826.7569791667,2009-01-13,18:10:03
46.621347,124.916841,0,575,39826.757037037,2009-01-13,18:10:08
46.621369,124.916863,0,577,39826.7570949074,2009-01-13,18:10:13
46.62139,124.916889,0,578,39826.7571527778,2009-01-13,18:10:18
46.621399,124.916911,0,578,39826.7572106481,2009-01-13,18:10:23
46.621428,124.916909,0,579,39826.7572685185,2009-01-13,18:10:28
46.621433,124.916886,0,581,39826.7573263889,2009-01-13,18:10:33
46.621432,124.916873,0,580,39826.7573842593,2009-01-13,18:10:38
46.621431,124.916865,0,580,39826.7574421296,2009-01-13,18:10:43
46.621425,124.916865,0,580,39826.7575,2009-01-13,18:10:48
46.621425,124.916865,0,580,39826.7575347222,2009-01-13,18:10:51
46.621426,124.916865,0,580,39826.7575578704,2009-01-13,18:10:53
46.62143,124.916877,0,580,39826.7576157407,2009-01-13,18:10:58
46.6214,124.916874,0,578,39826.7576736111,2009-01-13,18:11:03
46.621389,124.916868,0,578,39826.7577314815,2009-01-13,18:11:08
46.621381,124.916894,0,575,39826.7577893519,2009-01-13,18:11:13
46.6214,124.916902,0,575,39826.7578472222,2009-01-13,18:11:18
46.621409,124.916893,0,577,39826.7579050926,2009-01-13,18:11:23
46.621405,124.916871,0,578,39826.757962963,2009-01-13,18:11:28
46.621376,124.916854,0,576,39826.7580208333,2009-01-13,18:11:33
46.621376,124.916854,0,576,39826.7580555556,2009-01-13,18:11:36
46.621368,124.916847,0,577,39826.7580787037,2009-01-13,18:11:38
46.621363,124.916858,0,579,39826.7581365741,2009-01-13,18:11:43
46.621351,124.916866,0,580,39826.7581944444,2009-01-13,18:11:48
46.621349,124.916881,0,577,39826.7582523148,2009-01-13,18:11:53
46.621352,124.916881,0,577,39826.7583101852,2009-01-13,18:11:58
46.621347,124.916876,0,577,39826.7583680556,2009-01-13,18:12:03
46.621347,124.916876,0,577,39826.7584027778,2009-01-13,18:12:06
46.621342,124.916878,0,577,39826.7584259259,2009-01-13,18:12:08
46.621351,124.916877,0,577,39826.7584837963,2009-01-13,18:12:13
46.621382,124.916824,0,574,39826.7585300926,2009-01-13,18:12:17
46.621382,124.916788,0,571,39826.758587963,2009-01-13,18:12:22
46.621389,124.9168,0,570,39826.7586458333,2009-01-13,18:12:27
46.621401,124.916805,0,569,39826.7587037037,2009-01-13,18:12:32
46.621406,124.916818,0,570,39826.7587615741,2009-01-13,18:12:37
46.621431,124.916826,0,572,39826.7588194444,2009-01-13,18:12:42
46.621456,124.916824,0,572,39826.7588773148,2009-01-13,18:12:47
46.62144,124.916801,0,574,39826.7589351852,2009-01-13,18:12:52
46.621421,124.91679,0,576,39826.7589930556,2009-01-13,18:12:57
46.621448,124.916823,0,576,39826.7590509259,2009-01-13,18:13:02
46.621415,124.916797,0,574,39826.7591087963,2009-01-13,18:13:07
46.621391,124.916774,0,571,39826.7591666667,2009-01-13,18:13:12
46.621387,124.916781,0,571,39826.759224537,2009-01-13,18:13:17
46.621387,124.916781,0,571,39826.7592592593,2009-01-13,18:13:20
46.621384,124.916783,0,571,39826.7592824074,2009-01-13,18:13:22
46.621348,124.91676,0,571,39826.7593402778,2009-01-13,18:13:27
46.621342,124.916749,0,571,39826.7593981481,2009-01-13,18:13:32
46.621101,124.916596,0,563,39826.7640046296,2009-01-13,18:20:10
46.621094,124.916584,0,565,39826.7640625,2009-01-13,18:20:15
46.621088,124.916577,0,566,39826.7641203704,2009-01-13,18:20:20
46.621089,124.916581,0,566,39826.7641782407,2009-01-13,18:20:25
46.621096,124.916584,0,566,39826.7642361111,2009-01-13,18:20:30
46.621096,124.916584,0,566,39826.7642708333,2009-01-13,18:20:33
46.621104,124.91658,0,566,39826.7642939815,2009-01-13,18:20:35
46.621102,124.916566,0,564,39826.7643518519,2009-01-13,18:20:40
46.621105,124.916596,0,566,39826.7644097222,2009-01-13,18:20:45
46.621105,124.916596,0,566,39826.7644444444,2009-01-13,18:20:48
46.621111,124.916595,0,565,39826.7644675926,2009-01-13,18:20:50
46.621129,124.916623,0,567,39826.764525463,2009-01-13,18:20:55
46.621161,124.916676,0,569,39826.7645833333,2009-01-13,18:21:00
46.621188,124.916698,0,564,39826.7646412037,2009-01-13,18:21:05
46.621197,124.91669,0,558,39826.7646990741,2009-01-13,18:21:10
46.621167,124.916678,0,557,39826.7647569444,2009-01-13,18:21:15
46.621147,124.916665,0,554,39826.7648148148,2009-01-13,18:21:20
46.621181,124.916691,0,549,39826.7648726852,2009-01-13,18:21:25
46.621153,124.916693,0,549,39826.7649305556,2009-01-13,18:21:30
46.621148,124.916694,0,551,39826.7649884259,2009-01-13,18:21:35
46.621148,124.916694,0,551,39826.7650231481,2009-01-13,18:21:38
46.621155,124.916687,0,550,39826.7650462963,2009-01-13,18:21:40
46.621157,124.916674,0,550,39826.7651041667,2009-01-13,18:21:45
46.621164,124.916655,0,551,39826.765162037,2009-01-13,18:21:50
46.621183,124.916659,0,555,39826.7652199074,2009-01-13,18:21:55
46.621177,124.916672,0,555,39826.7652777778,2009-01-13,18:22:00
46.621174,124.916661,0,550,39826.7653356481,2009-01-13,18:22:05
46.6212,124.916699,0,548,39826.7653935185,2009-01-13,18:22:10
46.621207,124.91669,0,548,39826.7654513889,2009-01-13,18:22:15
46.621221,124.916691,0,548,39826.7655092593,2009-01-13,18:22:20
46.62124,124.916686,0,549,39826.7655671296,2009-01-13,18:22:25
46.62124,124.916686,0,549,39826.7656018519,2009-01-13,18:22:28
46.621246,124.916684,0,549,39826.765625,2009-01-13,18:22:30
46.621238,124.916665,0,551,39826.7656828704,2009-01-13,18:22:35
46.621199,124.916635,0,553,39826.7657407407,2009-01-13,18:22:40
46.621192,124.916629,0,551,39826.7657986111,2009-01-13,18:22:45
46.621194,124.916631,0,551,39826.7658564815,2009-01-13,18:22:50
46.621189,124.916633,0,551,39826.7659143518,2009-01-13,18:22:55
46.621189,124.916633,0,551,39826.7659490741,2009-01-13,18:22:58
46.621185,124.916632,0,552,39826.7659722222,2009-01-13,18:23:00
46.621166,124.916617,0,553,39826.7660300926,2009-01-13,18:23:05
46.621163,124.916597,0,553,39826.766087963,2009-01-13,18:23:10
46.621168,124.916596,0,553,39826.7661458333,2009-01-13,18:23:15
46.621168,124.916588,0,553,39826.7662037037,2009-01-13,18:23:20
46.621168,124.916588,0,553,39826.7662384259,2009-01-13,18:23:23
46.62117,124.916584,0,552,39826.7662615741,2009-01-13,18:23:25
46.621141,124.916556,0,547,39826.7663194444,2009-01-13,18:23:30
46.621145,124.91654,0,545,39826.7663773148,2009-01-13,18:23:35
46.621145,124.91654,0,545,39826.766412037,2009-01-13,18:23:38
46.621153,124.916547,0,548,39826.7664351852,2009-01-13,18:23:40
46.621175,124.916559,0,548,39826.7664930556,2009-01-13,18:23:45
46.621182,124.916575,0,549,39826.7665509259,2009-01-13,18:23:50
46.621209,124.916596,0,550,39826.7666087963,2009-01-13,18:23:55
46.621241,124.916643,0,550,39826.7666550926,2009-01-13,18:23:59
46.621209,124.916634,0,551,39826.766712963,2009-01-13,18:24:04
46.621215,124.916616,0,549,39826.7667708333,2009-01-13,18:24:09
46.621215,124.916616,0,549,39826.7668055556,2009-01-13,18:24:12
46.621209,124.916608,0,547,39826.7668287037,2009-01-13,18:24:14
46.621203,124.916628,0,545,39826.7668865741,2009-01-13,18:24:19
46.621203,124.916628,0,545,39826.7669212963,2009-01-13,18:24:22
46.621198,124.916635,0,541,39826.7669444444,2009-01-13,18:24:24
46.621191,124.916666,0,539,39826.7670023148,2009-01-13,18:24:29
46.6212,124.916677,0,539,39826.7670601852,2009-01-13,18:24:34
46.621201,124.91668,0,539,39826.7671180556,2009-01-13,18:24:39
46.621201,124.91668,0,539,39826.7671527778,2009-01-13,18:24:42
46.621209,124.916672,0,539,39826.7671759259,2009-01-13,18:24:44
46.62122,124.916675,0,537,39826.7672337963,2009-01-13,18:24:49
46.621217,124.916671,0,535,39826.7672916667,2009-01-13,18:24:54
46.621217,124.916673,0,534,39826.767349537,2009-01-13,18:24:59
46.621215,124.916673,0,534,39826.7674074074,2009-01-13,18:25:04
46.621215,124.916673,0,534,39826.7674421296,2009-01-13,18:25:07
46.621217,124.916679,0,531,39826.7674652778,2009-01-13,18:25:09
46.621188,124.91667,0,532,39826.7675231481,2009-01-13,18:25:14
46.621181,124.916653,0,533,39826.7675810185,2009-01-13,18:25:19
46.621168,124.916636,0,533,39826.7676388889,2009-01-13,18:25:24
46.621175,124.916652,0,535,39826.7676967593,2009-01-13,18:25:29
46.62118,124.916663,0,534,39826.7677546296,2009-01-13,18:25:34
46.62118,124.916663,0,534,39826.7677893518,2009-01-13,18:25:37
46.621184,124.91666,0,534,39826.7678125,2009-01-13,18:25:39
46.621188,124.916646,0,534,39826.7678703704,2009-01-13,18:25:44
46.62117,124.916615,0,529,39826.7679282407,2009-01-13,18:25:49
46.621163,124.916616,0,528,39826.7679861111,2009-01-13,18:25:54
46.621163,124.916616,0,528,39826.7680208333,2009-01-13,18:25:57
46.621158,124.916622,0,528,39826.7680439815,2009-01-13,18:25:59
46.62116,124.916637,0,529,39826.7681018518,2009-01-13,18:26:04
46.621161,124.916621,0,529,39826.7681597222,2009-01-13,18:26:09
46.621173,124.916639,0,529,39826.7682175926,2009-01-13,18:26:14
46.621172,124.916641,0,529,39826.768275463,2009-01-13,18:26:19
46.621173,124.916638,0,529,39826.7683333333,2009-01-13,18:26:24
46.621173,124.91663,0,529,39826.7683912037,2009-01-13,18:26:29
46.621173,124.91663,0,529,39826.7684259259,2009-01-13,18:26:32
46.621178,124.916631,0,529,39826.7684490741,2009-01-13,18:26:34
46.621171,124.916621,0,528,39826.7685069444,2009-01-13,18:26:39
46.62117,124.916607,0,528,39826.7685648148,2009-01-13,18:26:44
46.620962,124.916391,0,541,39826.7918634259,2009-01-13,19:00:17
46.620944,124.916389,0,542,39826.7919212963,2009-01-13,19:00:22
46.620902,124.916414,0,541,39826.7919560185,2009-01-13,19:00:25
46.620875,124.916446,0,540,39826.7920138889,2009-01-13,19:00:30
46.620872,124.916451,0,540,39826.7920717593,2009-01-13,19:00:35
46.620869,124.916456,0,540,39826.7921296296,2009-01-13,19:00:40
46.620869,124.916456,0,540,39826.7921643518,2009-01-13,19:00:43
46.620877,124.91646,0,540,39826.7921875,2009-01-13,19:00:45
46.620886,124.91646,0,540,39826.7922453704,2009-01-13,19:00:50
46.620896,124.916459,0,540,39826.7923032407,2009-01-13,19:00:55
46.620907,124.916459,0,539,39826.7923611111,2009-01-13,19:01:00
46.620956,124.916439,0,536,39826.7924074074,2009-01-13,19:01:04
46.62101,124.916429,0,534,39826.7924537037,2009-01-13,19:01:08
46.621058,124.91642,0,532,39826.7925115741,2009-01-13,19:01:13
46.621066,124.916426,0,533,39826.7925694444,2009-01-13,19:01:18
46.621069,124.916425,0,533,39826.7926273148,2009-01-13,19:01:23
46.621068,124.916427,0,533,39826.7926851852,2009-01-13,19:01:28
46.621067,124.916424,0,533,39826.7927430556,2009-01-13,19:01:33
46.621067,124.916424,0,533,39826.7927777778,2009-01-13,19:01:36
46.62106,124.916432,0,533,39826.7928009259,2009-01-13,19:01:38
46.621065,124.916445,0,533,39826.7928587963,2009-01-13,19:01:43
46.621073,124.916461,0,532,39826.7929166667,2009-01-13,19:01:48
46.62109,124.916491,0,531,39826.792974537,2009-01-13,19:01:53
46.621113,124.916493,0,532,39826.7930324074,2009-01-13,19:01:58
46.621107,124.916488,0,532,39826.7930902778,2009-01-13,19:02:03
46.621107,124.916488,0,532,39826.793125,2009-01-13,19:02:06
46.621103,124.916481,0,532,39826.7931481482,2009-01-13,19:02:08
46.621135,124.916509,0,532,39826.7932060185,2009-01-13,19:02:13
46.621146,124.916562,0,530,39826.7932638889,2009-01-13,19:02:18
46.621156,124.916578,0,526,39826.7933217593,2009-01-13,19:02:23
46.62114,124.916567,0,525,39826.7933796296,2009-01-13,19:02:28
46.621117,124.91655,0,525,39826.7934375,2009-01-13,19:02:33
46.621108,124.916546,0,526,39826.7934953704,2009-01-13,19:02:38
46.621101,124.916551,0,527,39826.7935532407,2009-01-13,19:02:43
46.621101,124.916551,0,527,39826.793587963,2009-01-13,19:02:46
46.621102,124.916555,0,527,39826.7936111111,2009-01-13,19:02:48
46.621117,124.916561,0,528,39826.7936689815,2009-01-13,19:02:53
46.621159,124.916525,0,532,39826.7937268519,2009-01-13,19:02:58
46.621171,124.916494,0,538,39826.7937847222,2009-01-13,19:03:03
46.621173,124.916471,0,545,39826.7938425926,2009-01-13,19:03:08
46.621178,124.916467,0,545,39826.793900463,2009-01-13,19:03:13
46.621178,124.916467,0,545,39826.7939351852,2009-01-13,19:03:16
46.621178,124.916472,0,545,39826.7939583333,2009-01-13,19:03:18
46.621184,124.916482,0,545,39826.7940162037,2009-01-13,19:03:23
46.621185,124.916491,0,545,39826.7940740741,2009-01-13,19:03:28
46.621185,124.916491,0,545,39826.7941087963,2009-01-13,19:03:31
46.621183,124.916495,0,545,39826.7941319444,2009-01-13,19:03:33
46.621186,124.916539,0,544,39826.7941898148,2009-01-13,19:03:38
46.62119,124.916561,0,541,39826.7942476852,2009-01-13,19:03:43
46.62119,124.916561,0,541,39826.7942824074,2009-01-13,19:03:46
46.621186,124.916565,0,541,39826.7943055556,2009-01-13,19:03:48
46.621191,124.91659,0,540,39826.7943634259,2009-01-13,19:03:53
46.621185,124.916587,0,540,39826.7944212963,2009-01-13,19:03:58
46.621185,124.916587,0,540,39826.7944560185,2009-01-13,19:04:01
46.621183,124.916582,0,540,39826.7944791667,2009-01-13,19:04:03
46.621163,124.916594,0,541,39826.794537037,2009-01-13,19:04:08
46.621136,124.916605,0,540,39826.7945949074,2009-01-13,19:04:13
46.621088,124.916647,0,537,39826.7946527778,2009-01-13,19:04:18
46.621045,124.916655,0,530,39826.7947106481,2009-01-13,19:04:23
46.621001,124.916681,0,523,39826.7947685185,2009-01-13,19:04:28
46.620978,124.916707,0,520,39826.7948263889,2009-01-13,19:04:33
46.620975,124.916698,0,517,39826.7948842593,2009-01-13,19:04:38
46.620966,124.916691,0,517,39826.7949421296,2009-01-13,19:04:43
46.620967,124.916683,0,517,39826.795,2009-01-13,19:04:48
46.620972,124.916676,0,517,39826.7950578704,2009-01-13,19:04:53
46.620972,124.916676,0,517,39826.7950925926,2009-01-13,19:04:56
46.620976,124.916672,0,517,39826.7951157407,2009-01-13,19:04:58
46.620993,124.91667,0,517,39826.7951736111,2009-01-13,19:05:03
46.621005,124.916672,0,517,39826.7952314815,2009-01-13,19:05:08
46.621019,124.916692,0,519,39826.7952893519,2009-01-13,19:05:13
46.621019,124.916692,0,519,39826.7953240741,2009-01-13,19:05:16
46.621017,124.916691,0,519,39826.7953472222,2009-01-13,19:05:18
46.621028,124.916692,0,522,39826.7954050926,2009-01-13,19:05:23
46.621038,124.916689,0,522,39826.795462963,2009-01-13,19:05:28
46.621059,124.916659,0,525,39826.7955208333,2009-01-13,19:05:33
46.621067,124.916658,0,527,39826.7955787037,2009-01-13,19:05:38
46.621068,124.916663,0,527,39826.7956365741,2009-01-13,19:05:43
46.621068,124.916663,0,527,39826.7956712963,2009-01-13,19:05:46
46.621073,124.916669,0,527,39826.7956944444,2009-01-13,19:05:48
46.621093,124.916681,0,528,39826.7957523148,2009-01-13,19:05:53
46.621107,124.916702,0,530,39826.7958101852,2009-01-13,19:05:58
46.621131,124.916724,0,532,39826.7958680556,2009-01-13,19:06:03
46.621137,124.91675,0,533,39826.7959259259,2009-01-13,19:06:08
46.621167,124.91675,0,534,39826.7959837963,2009-01-13,19:06:13
46.621174,124.916767,0,535,39826.7960416667,2009-01-13,19:06:18
46.621163,124.916728,0,536,39826.796099537,2009-01-13,19:06:23
46.621163,124.916728,0,536,39826.7961342593,2009-01-13,19:06:26
46.621161,124.916725,0,536,39826.7961574074,2009-01-13,19:06:28
46.621157,124.91671,0,536,39826.7962152778,2009-01-13,19:06:33
46.621152,124.916715,0,536,39826.7962731481,2009-01-13,19:06:38
46.621152,124.916715,0,536,39826.7963078704,2009-01-13,19:06:41
46.621148,124.916717,0,536,39826.7963310185,2009-01-13,19:06:43
46.621151,124.916688,0,537,39826.7963888889,2009-01-13,19:06:48
46.62115,124.916691,0,537,39826.7964467593,2009-01-13,19:06:53
46.621149,124.916699,0,537,39826.7965046296,2009-01-13,19:06:58
46.621149,124.916699,0,537,39826.7965393519,2009-01-13,19:07:01
46.621148,124.916701,0,538,39826.7965625,2009-01-13,19:07:03
46.621149,124.916692,0,539,39826.7966203704,2009-01-13,19:07:08
46.621149,124.916692,0,539,39826.7966550926,2009-01-13,19:07:11
46.621151,124.916694,0,539,39826.7966782407,2009-01-13,19:07:13
46.621154,124.916703,0,539,39826.7967361111,2009-01-13,19:07:18
46.621163,124.91674,0,539,39826.7967939815,2009-01-13,19:07:23
46.621192,124.916745,0,538,39826.7968518519,2009-01-13,19:07:28
46.621211,124.916753,0,538,39826.7969097222,2009-01-13,19:07:33
46.621236,124.91677,0,537,39826.7969675926,2009-01-13,19:07:38
46.621262,124.916796,0,537,39826.797025463,2009-01-13,19:07:43
46.621264,124.916806,0,537,39826.7970833333,2009-01-13,19:07:48
46.621284,124.916789,0,537,39826.7971412037,2009-01-13,19:07:53
46.62128,124.916757,0,537,39826.7971990741,2009-01-13,19:07:58
46.621252,124.916684,0,541,39826.7972453704,2009-01-13,19:08:02
46.621222,124.916634,0,546,39826.7972685185,2009-01-13,19:08:04
46.621194,124.916614,0,550,39826.7973263889,2009-01-13,19:08:09
46.621189,124.916608,0,551,39826.7973842593,2009-01-13,19:08:14
46.621189,124.916608,0,551,39826.7974189815,2009-01-13,19:08:17
46.621188,124.916611,0,552,39826.7974421296,2009-01-13,19:08:19
46.621191,124.916602,0,552,39826.7975,2009-01-13,19:08:24
46.621191,124.916602,0,552,39826.7975347222,2009-01-13,19:08:27
46.621197,124.916608,0,552,39826.7975578704,2009-01-13,19:08:29
46.621197,124.91662,0,554,39826.7976157407,2009-01-13,19:08:34
46.621197,124.91662,0,554,39826.797650463,2009-01-13,19:08:37
46.621199,124.916625,0,554,39826.7976736111,2009-01-13,19:08:39
46.621195,124.916644,0,554,39826.7977314815,2009-01-13,19:08:44
46.621192,124.91667,0,554,39826.7977893518,2009-01-13,19:08:49
46.621188,124.916689,0,554,39826.7978472222,2009-01-13,19:08:54
46.621188,124.916689,0,554,39826.7978819444,2009-01-13,19:08:57
46.62119,124.916692,0,555,39826.7979050926,2009-01-13,19:08:59
46.621174,124.916695,0,556,39826.797962963,2009-01-13,19:09:04
46.621141,124.916698,0,556,39826.7980208333,2009-01-13,19:09:09
46.621141,124.916698,0,556,39826.7980555556,2009-01-13,19:09:12
46.621141,124.916693,0,556,39826.7980787037,2009-01-13,19:09:14
46.621123,124.916672,0,557,39826.7981365741,2009-01-13,19:09:19
46.621089,124.916649,0,559,39826.7981944444,2009-01-13,19:09:24
46.621068,124.916624,0,561,39826.7982523148,2009-01-13,19:09:29
46.621048,124.916596,0,563,39826.7983101852,2009-01-13,19:09:34
46.621035,124.916578,0,565,39826.7983680556,2009-01-13,19:09:39
46.621034,124.916568,0,565,39826.7984259259,2009-01-13,19:09:44
46.621039,124.916556,0,565,39826.7984837963,2009-01-13,19:09:49
46.621039,124.916556,0,565,39826.7985185185,2009-01-13,19:09:52
46.621042,124.916551,0,566,39826.7985416667,2009-01-13,19:09:54
46.62104,124.91656,0,566,39826.798599537,2009-01-13,19:09:59
46.621039,124.916558,0,566,39826.7986574074,2009-01-13,19:10:04
46.621039,124.916558,0,566,39826.7986921296,2009-01-13,19:10:07
46.621038,124.91656,0,566,39826.7987152778,2009-01-13,19:10:09
46.621027,124.916571,0,566,39826.7987731481,2009-01-13,19:10:14
46.621014,124.916589,0,568,39826.7988310185,2009-01-13,19:10:19
46.621065,124.916628,0,568,39826.7988888889,2009-01-13,19:10:24
46.621103,124.916675,0,568,39826.7989351852,2009-01-13,19:10:28
46.62113,124.916666,0,567,39826.7989930556,2009-01-13,19:10:33
46.62113,124.916675,0,566,39826.7990509259,2009-01-13,19:10:38
46.62113,124.916675,0,566,39826.7990856481,2009-01-13,19:10:41
46.621126,124.916674,0,566,39826.7991087963,2009-01-13,19:10:43
46.621108,124.916645,0,568,39826.7991666667,2009-01-13,19:10:48
46.621113,124.916599,0,569,39826.799224537,2009-01-13,19:10:53
46.621111,124.916611,0,569,39826.7992824074,2009-01-13,19:10:58
46.621111,124.916621,0,569,39826.7993402778,2009-01-13,19:11:03
46.621111,124.916621,0,569,39826.799375,2009-01-13,19:11:06
46.621114,124.916629,0,569,39826.7993981481,2009-01-13,19:11:08
46.621115,124.916645,0,569,39826.7994560185,2009-01-13,19:11:13
46.621093,124.916689,0,569,39826.7995138889,2009-01-13,19:11:18
46.621083,124.916695,0,569,39826.7995717593,2009-01-13,19:11:23
46.621073,124.916701,0,569,39826.7996296296,2009-01-13,19:11:28
46.621073,124.916701,0,569,39826.7996643518,2009-01-13,19:11:31
46.621066,124.916696,0,569,39826.7996875,2009-01-13,19:11:33
46.621086,124.916629,0,570,39826.7997453704,2009-01-13,19:11:38
46.621111,124.916569,0,570,39826.7998032407,2009-01-13,19:11:43
46.62114,124.916518,0,570,39826.799849537,2009-01-13,19:11:47
46.62115,124.916453,0,569,39826.7999074074,2009-01-13,19:11:52
46.621179,124.916401,0,568,39826.7999537037,2009-01-13,19:11:56
46.621203,124.916343,0,566,39826.8000115741,2009-01-13,19:12:01
46.621225,124.916301,0,564,39826.8000694444,2009-01-13,19:12:06
46.621224,124.916334,0,563,39826.8001273148,2009-01-13,19:12:11
46.621204,124.91637,0,563,39826.8001851852,2009-01-13,19:12:16
46.621165,124.916424,0,562,39826.8002430556,2009-01-13,19:12:21
46.621146,124.91649,0,562,39826.8003009259,2009-01-13,19:12:26
46.62112,124.91656,0,561,39826.8003472222,2009-01-13,19:12:30
46.621076,124.916643,0,560,39826.8003935185,2009-01-13,19:12:34
46.621041,124.916718,0,559,39826.8004398148,2009-01-13,19:12:38
46.621071,124.916644,0,557,39826.8004976852,2009-01-13,19:12:43
46.621085,124.916595,0,562,39826.8005555556,2009-01-13,19:12:48
46.621085,124.916598,0,562,39826.8006134259,2009-01-13,19:12:53
46.621085,124.916598,0,562,39826.8006481482,2009-01-13,19:12:56
46.621089,124.916598,0,562,39826.8006712963,2009-01-13,19:12:58
46.621086,124.916588,0,561,39826.8007291667,2009-01-13,19:13:03
46.621076,124.916602,0,561,39826.800787037,2009-01-13,19:13:08
46.621051,124.916642,0,560,39826.8008449074,2009-01-13,19:13:13
46.621073,124.916621,0,558,39826.8009027778,2009-01-13,19:13:18
46.621063,124.916639,0,557,39826.8009606482,2009-01-13,19:13:23
46.62107,124.916618,0,556,39826.8010185185,2009-01-13,19:13:28
46.621084,124.916601,0,556,39826.8010763889,2009-01-13,19:13:33
46.621095,124.916522,0,555,39826.8011226852,2009-01-13,19:13:37
46.621098,124.916456,0,555,39826.8011689815,2009-01-13,19:13:41
46.621088,124.91644,0,556,39826.8012268519,2009-01-13,19:13:46
46.621082,124.916421,0,555,39826.8012847222,2009-01-13,19:13:51
46.621045,124.916472,0,551,39826.8013194444,2009-01-13,19:13:54
46.621014,124.916526,0,547,39826.8013657407,2009-01-13,19:13:58
46.621,124.916579,0,547,39826.8014236111,2009-01-13,19:14:03
46.620963,124.916668,0,544,39826.8014699074,2009-01-13,19:14:07
46.62094,124.916737,0,542,39826.8014930556,2009-01-13,19:14:09
46.620903,124.916818,0,539,39826.8015162037,2009-01-13,19:14:11
46.62087,124.916878,0,537,39826.8015393519,2009-01-13,19:14:13
46.620835,124.916948,0,533,39826.8015625,2009-01-13,19:14:15
46.620806,124.91701,0,531,39826.8015856481,2009-01-13,19:14:17
46.620768,124.917069,0,528,39826.8016203704,2009-01-13,19:14:20
46.620777,124.917032,0,524,39826.8016782407,2009-01-13,19:14:25
46.620782,124.916988,0,520,39826.8017361111,2009-01-13,19:14:30
46.620781,124.916978,0,518,39826.8017939815,2009-01-13,19:14:35
46.6208,124.916946,0,516,39826.8018518519,2009-01-13,19:14:40
46.620805,124.916917,0,514,39826.8019097222,2009-01-13,19:14:45
46.62082,124.916895,0,515,39826.8019675926,2009-01-13,19:14:50
46.620821,124.916916,0,516,39826.802025463,2009-01-13,19:14:55
46.620815,124.916896,0,519,39826.8020833333,2009-01-13,19:15:00
46.620834,124.916831,0,525,39826.8021296296,2009-01-13,19:15:04
46.620834,124.916831,0,525,39826.8021643519,2009-01-13,19:15:07
46.620833,124.91683,0,525,39826.8021875,2009-01-13,19:15:09
46.620831,124.916841,0,525,39826.8022453704,2009-01-13,19:15:14
46.620855,124.916843,0,526,39826.8023032407,2009-01-13,19:15:19
46.620915,124.916791,0,526,39826.802337963,2009-01-13,19:15:22
46.620962,124.916742,0,526,39826.8023611111,2009-01-13,19:15:24
46.621006,124.916701,0,526,39826.8023958333,2009-01-13,19:15:27
46.621052,124.916674,0,525,39826.8024537037,2009-01-13,19:15:32
46.621085,124.91666,0,525,39826.8025115741,2009-01-13,19:15:37
46.621109,124.916646,0,525,39826.8025694444,2009-01-13,19:15:42
46.621084,124.916662,0,524,39826.8026273148,2009-01-13,19:15:47
46.621054,124.916662,0,525,39826.8026851852,2009-01-13,19:15:52
46.621039,124.916593,0,524,39826.8027430556,2009-01-13,19:15:57
46.621039,124.916593,0,524,39826.8027777778,2009-01-13,19:16:00
46.621041,124.916599,0,524,39826.8028009259,2009-01-13,19:16:02
46.621052,124.916619,0,524,39826.8028587963,2009-01-13,19:16:07
46.62104,124.916681,0,524,39826.8029166667,2009-01-13,19:16:12
46.621029,124.916747,0,524,39826.8029398148,2009-01-13,19:16:14
46.621007,124.916825,0,524,39826.802974537,2009-01-13,19:16:17
46.620992,124.916898,0,524,39826.8030092593,2009-01-13,19:16:20
46.620962,124.916976,0,523,39826.8030439815,2009-01-13,19:16:23
46.620939,124.917034,0,524,39826.8031018519,2009-01-13,19:16:28
46.620914,124.917114,0,524,39826.8031481481,2009-01-13,19:16:32
46.620914,124.917189,0,523,39826.8031944444,2009-01-13,19:16:36
46.620959,124.917172,0,523,39826.8032523148,2009-01-13,19:16:41
46.620989,124.917123,0,523,39826.803275463,2009-01-13,19:16:43
46.621018,124.917092,0,529,39826.8033333333,2009-01-13,19:16:48
46.621018,124.917092,0,529,39826.8033680556,2009-01-13,19:16:51
46.621015,124.917099,0,528,39826.8033912037,2009-01-13,19:16:53
46.62098,124.917157,0,528,39826.8034259259,2009-01-13,19:16:56
46.620939,124.917222,0,527,39826.8034490741,2009-01-13,19:16:58
46.62091,124.917274,0,527,39826.8034722222,2009-01-13,19:17:00
46.620872,124.917328,0,527,39826.8034953704,2009-01-13,19:17:02
46.62084,124.917378,0,527,39826.8035416667,2009-01-13,19:17:06
46.620812,124.91745,0,527,39826.803587963,2009-01-13,19:17:10
46.620782,124.917513,0,526,39826.8036342593,2009-01-13,19:17:14
46.620753,124.917566,0,526,39826.8036805556,2009-01-13,19:17:18
46.621058,124.916771,0,498,39826.8039236111,2009-01-13,19:17:39
46.621084,124.916742,0,488,39826.8039814815,2009-01-13,19:17:44
46.621167,124.916619,0,479,39826.8040046296,2009-01-13,19:17:46
46.621201,124.916577,0,492,39826.8040162037,2009-01-13,19:17:47
46.621236,124.916536,0,502,39826.8040277778,2009-01-13,19:17:48
46.621278,124.916461,0,507,39826.8040393519,2009-01-13,19:17:49
46.621309,124.916389,0,503,39826.8040509259,2009-01-13,19:17:50
46.621369,124.916282,0,498,39826.8040740741,2009-01-13,19:17:52
46.621504,124.915986,0,510,39826.8041087963,2009-01-13,19:17:55
46.621495,124.916018,0,511,39826.8041666667,2009-01-13,19:18:00
46.621545,124.91588,0,526,39826.8041782407,2009-01-13,19:18:01
46.621582,124.915778,0,537,39826.8041898148,2009-01-13,19:18:02
46.621608,124.915705,0,547,39826.8042013889,2009-01-13,19:18:03
46.621637,124.915613,0,561,39826.804224537,2009-01-13,19:18:05
46.621657,124.915548,0,576,39826.8042476852,2009-01-13,19:18:07
46.62167,124.915504,0,591,39826.8042708333,2009-01-13,19:18:09
46.62168,124.915474,0,607,39826.8043055556,2009-01-13,19:18:12
46.621681,124.915502,0,610,39826.8043634259,2009-01-13,19:18:17
46.621674,124.91556,0,610,39826.8044212963,2009-01-13,19:18:22
46.62166,124.915631,0,607,39826.8044560185,2009-01-13,19:18:25
46.62165,124.915696,0,609,39826.8045023148,2009-01-13,19:18:29
46.621641,124.915792,0,615,39826.804537037,2009-01-13,19:18:32
46.62163,124.915878,0,620,39826.8045601852,2009-01-13,19:18:34
46.621606,124.915948,0,624,39826.8045833333,2009-01-13,19:18:36
46.62162,124.91597,0,627,39826.8046412037,2009-01-13,19:18:41
46.62166,124.915943,0,631,39826.8046990741,2009-01-13,19:18:46
46.621701,124.915883,0,633,39826.8047337963,2009-01-13,19:18:49
46.621709,124.915852,0,630,39826.8047916667,2009-01-13,19:18:54
46.621676,124.915881,0,626,39826.804849537,2009-01-13,19:18:59
46.621661,124.915866,0,623,39826.8049074074,2009-01-13,19:19:04
46.621661,124.915866,0,623,39826.8049421296,2009-01-13,19:19:07
46.621667,124.915861,0,623,39826.8049652778,2009-01-13,19:19:09
46.621665,124.915914,0,620,39826.8050231481,2009-01-13,19:19:14
46.621675,124.915899,0,609,39826.8050810185,2009-01-13,19:19:19
46.623118,124.912696,0,678,39826.8052430556,2009-01-13,19:19:33
46.622368,124.91439,0,979,39826.8052662037,2009-01-13,19:19:35
46.622504,124.914122,0,1039,39826.8052777778,2009-01-13,19:19:36
46.622546,124.914028,0,1072,39826.8052893518,2009-01-13,19:19:37
46.622585,124.913909,0,1069,39826.8053009259,2009-01-13,19:19:38
46.622623,124.913817,0,1068,39826.8053125,2009-01-13,19:19:39
46.622638,124.913799,0,1059,39826.8053703704,2009-01-13,19:19:44
46.622583,124.913906,0,967,39826.8054166667,2009-01-13,19:19:48
46.622544,124.913989,0,908,39826.8054282407,2009-01-13,19:19:49
46.622516,124.914048,0,867,39826.8054398148,2009-01-13,19:19:50
46.622502,124.914077,0,830,39826.8054513889,2009-01-13,19:19:51
46.622484,124.914114,0,801,39826.805462963,2009-01-13,19:19:52
46.622401,124.914246,0,772,39826.805474537,2009-01-13,19:19:53
46.622373,124.91431,0,755,39826.8054861111,2009-01-13,19:19:54
46.622346,124.914374,0,741,39826.8054976852,2009-01-13,19:19:55
46.622325,124.914425,0,729,39826.8055092593,2009-01-13,19:19:56
46.622307,124.914491,0,706,39826.8055324074,2009-01-13,19:19:58
46.62222,124.914633,0,680,39826.8055555556,2009-01-13,19:20:00
46.622195,124.914703,0,674,39826.8055671296,2009-01-13,19:20:01
46.622169,124.914764,0,668,39826.8055787037,2009-01-13,19:20:02
46.622145,124.914829,0,663,39826.8055902778,2009-01-13,19:20:03
46.622118,124.914897,0,659,39826.8056018518,2009-01-13,19:20:04
46.622058,124.914978,0,651,39826.8056134259,2009-01-13,19:20:05
46.621978,124.915084,0,643,39826.805625,2009-01-13,19:20:06
46.621926,124.915155,0,636,39826.8056365741,2009-01-13,19:20:07
46.621888,124.915201,0,630,39826.8056481481,2009-01-13,19:20:08
46.621851,124.915249,0,625,39826.8056597222,2009-01-13,19:20:09
46.621784,124.915321,0,628,39826.8057060185,2009-01-13,19:20:13
46.621743,124.915388,0,628,39826.8057291667,2009-01-13,19:20:15
46.621695,124.915468,0,630,39826.8057638889,2009-01-13,19:20:18
46.621661,124.915484,0,630,39826.8058217593,2009-01-13,19:20:23
46.621634,124.915507,0,631,39826.8058796296,2009-01-13,19:20:28
46.621656,124.915455,0,639,39826.8059027778,2009-01-13,19:20:30
46.621688,124.915361,0,652,39826.8059259259,2009-01-13,19:20:32
46.621711,124.915293,0,665,39826.8059606481,2009-01-13,19:20:35
46.621743,124.915226,0,675,39826.8059837963,2009-01-13,19:20:37
46.62177,124.915165,0,687,39826.8060185185,2009-01-13,19:20:40
46.621803,124.91513,0,690,39826.8060763889,2009-01-13,19:20:45
46.621841,124.915082,0,691,39826.8061226852,2009-01-13,19:20:49
46.621873,124.915053,0,691,39826.8061805556,2009-01-13,19:20:54
46.621904,124.915089,0,687,39826.8062384259,2009-01-13,19:20:59
46.621876,124.915174,0,685,39826.8062962963,2009-01-13,19:21:04
46.621846,124.915223,0,686,39826.8063194444,2009-01-13,19:21:06
46.621811,124.915284,0,685,39826.8063541667,2009-01-13,19:21:09
46.62178,124.915371,0,684,39826.8063888889,2009-01-13,19:21:12
46.621744,124.915462,0,683,39826.806412037,2009-01-13,19:21:14
46.621707,124.915559,0,682,39826.8064351852,2009-01-13,19:21:16
46.621661,124.915674,0,681,39826.8064583333,2009-01-13,19:21:18
46.621627,124.915768,0,679,39826.8064814815,2009-01-13,19:21:20
46.621601,124.915845,0,678,39826.8065046296,2009-01-13,19:21:22
46.621558,124.915936,0,676,39826.8065277778,2009-01-13,19:21:24
46.621521,124.91592,0,668,39826.8065856481,2009-01-13,19:21:29
46.621555,124.915825,0,658,39826.8066319444,2009-01-13,19:21:33
46.621578,124.915767,0,654,39826.8066550926,2009-01-13,19:21:35
46.621576,124.915749,0,649,39826.806712963,2009-01-13,19:21:40
46.621543,124.915806,0,647,39826.8067361111,2009-01-13,19:21:42
46.621518,124.915867,0,646,39826.8067476852,2009-01-13,19:21:43
46.621468,124.915965,0,641,39826.8067939815,2009-01-13,19:21:47
46.621437,124.916042,0,641,39826.8068171296,2009-01-13,19:21:49
46.621406,124.916097,0,639,39826.8068287037,2009-01-13,19:21:50
46.621357,124.916171,0,635,39826.806875,2009-01-13,19:21:54
46.621314,124.916224,0,633,39826.8069097222,2009-01-13,19:21:57
46.621308,124.916212,0,630,39826.8069675926,2009-01-13,19:22:02
46.621298,124.916219,0,628,39826.807025463,2009-01-13,19:22:07
46.621268,124.916262,0,622,39826.8070717593,2009-01-13,19:22:11
46.621235,124.916314,0,616,39826.8071180556,2009-01-13,19:22:15
46.621223,124.916326,0,607,39826.8071759259,2009-01-13,19:22:20
46.621202,124.916347,0,601,39826.8072337963,2009-01-13,19:22:25
46.621194,124.916366,0,600,39826.8072916667,2009-01-13,19:22:30
46.621157,124.916376,0,592,39826.807349537,2009-01-13,19:22:35
46.621129,124.916423,0,585,39826.8073958333,2009-01-13,19:22:39
46.621127,124.916436,0,575,39826.8074537037,2009-01-13,19:22:44
46.621098,124.916499,0,568,39826.8075115741,2009-01-13,19:22:49
46.621078,124.916557,0,564,39826.8075347222,2009-01-13,19:22:51
46.621063,124.91657,0,561,39826.8075925926,2009-01-13,19:22:56
46.621066,124.916545,0,557,39826.807650463,2009-01-13,19:23:01
46.621032,124.91661,0,552,39826.8076851852,2009-01-13,19:23:04
46.620998,124.91666,0,550,39826.8077083333,2009-01-13,19:23:06
46.620969,124.916712,0,545,39826.8077314815,2009-01-13,19:23:08
46.620942,124.916759,0,538,39826.8077662037,2009-01-13,19:23:11
46.620924,124.916802,0,525,39826.8078240741,2009-01-13,19:23:16
46.620886,124.916864,0,518,39826.8078587963,2009-01-13,19:23:19
46.620863,124.916918,0,512,39826.8078819444,2009-01-13,19:23:21
46.620849,124.91698,0,507,39826.8079050926,2009-01-13,19:23:23
46.620836,124.917056,0,498,39826.8079513889,2009-01-13,19:23:27
46.620831,124.917107,0,486,39826.8079976852,2009-01-13,19:23:31
46.620841,124.917123,0,479,39826.8080555556,2009-01-13,19:23:36
46.620878,124.917067,0,486,39826.8080902778,2009-01-13,19:23:39
46.620914,124.917016,0,489,39826.8081134259,2009-01-13,19:23:41
46.62095,124.916984,0,498,39826.8081597222,2009-01-13,19:23:45
46.620978,124.916932,0,503,39826.8081944444,2009-01-13,19:23:48
46.621008,124.916874,0,505,39826.8082175926,2009-01-13,19:23:50
46.621051,124.916828,0,510,39826.8082523148,2009-01-13,19:23:53
46.621103,124.916796,0,515,39826.8082986111,2009-01-13,19:23:57
46.621136,124.91674,0,516,39826.8083217593,2009-01-13,19:23:59
46.621171,124.916679,0,514,39826.8083564815,2009-01-13,19:24:02
46.621206,124.916707,0,511,39826.8084143519,2009-01-13,19:24:07
46.621234,124.916658,0,505,39826.8084606482,2009-01-13,19:24:11
46.621251,124.91664,0,501,39826.8085185185,2009-01-13,19:24:16
46.621249,124.916662,0,499,39826.8085763889,2009-01-13,19:24:21
46.621247,124.916632,0,497,39826.8086342593,2009-01-13,19:24:26
46.621248,124.916647,0,498,39826.8086921296,2009-01-13,19:24:31
46.621249,124.916669,0,498,39826.80875,2009-01-13,19:24:36
46.621273,124.916654,0,498,39826.8088078704,2009-01-13,19:24:41
46.621292,124.916581,0,497,39826.8088310185,2009-01-13,19:24:43
46.621307,124.916526,0,497,39826.8088888889,2009-01-13,19:24:48
46.621292,124.916549,0,495,39826.8089467593,2009-01-13,19:24:53
46.621293,124.916583,0,495,39826.8090046296,2009-01-13,19:24:58
46.621273,124.91662,0,496,39826.8090625,2009-01-13,19:25:03
46.621214,124.916702,0,494,39826.8091203704,2009-01-13,19:25:08
46.621173,124.916794,0,497,39826.8091550926,2009-01-13,19:25:11
46.621163,124.916756,0,498,39826.809212963,2009-01-13,19:25:16
46.621166,124.916745,0,499,39826.8092708333,2009-01-13,19:25:21
46.621145,124.916734,0,495,39826.8093287037,2009-01-13,19:25:26
46.621174,124.916674,0,493,39826.8093634259,2009-01-13,19:25:29
46.621168,124.916651,0,493,39826.8094212963,2009-01-13,19:25:34
46.621137,124.916662,0,493,39826.8094791667,2009-01-13,19:25:39
46.621131,124.916619,0,495,39826.809537037,2009-01-13,19:25:44
46.621153,124.916541,0,494,39826.8095717593,2009-01-13,19:25:47
46.621141,124.916518,0,495,39826.8096296296,2009-01-13,19:25:52
46.62112,124.916547,0,491,39826.8096875,2009-01-13,19:25:57
46.621076,124.9166,0,484,39826.8097106481,2009-01-13,19:25:59
46.621054,124.91663,0,479,39826.8097685185,2009-01-13,19:26:04
46.621032,124.916715,0,476,39826.8098148148,2009-01-13,19:26:08
46.621005,124.916773,0,474,39826.8098263889,2009-01-13,19:26:09
46.620999,124.916829,0,476,39826.8098842593,2009-01-13,19:26:14
46.620962,124.916901,0,474,39826.8099305556,2009-01-13,19:26:18
46.620927,124.916958,0,473,39826.8099537037,2009-01-13,19:26:20
46.620887,124.917003,0,472,39826.8099884259,2009-01-13,19:26:23
46.620855,124.917003,0,472,39826.8100462963,2009-01-13,19:26:28
46.620832,124.917066,0,470,39826.8100810185,2009-01-13,19:26:31
46.620832,124.917066,0,470,39826.8101157407,2009-01-13,19:26:34
46.62084,124.917064,0,470,39826.8101388889,2009-01-13,19:26:36
46.620836,124.91711,0,472,39826.8101967593,2009-01-13,19:26:41
46.620834,124.917119,0,472,39826.8102546296,2009-01-13,19:26:46
46.620834,124.917119,0,472,39826.8102893519,2009-01-13,19:26:49
46.620839,124.917114,0,473,39826.8103125,2009-01-13,19:26:51
46.620878,124.917067,0,478,39826.8103703704,2009-01-13,19:26:56
46.62093,124.917019,0,483,39826.8104282407,2009-01-13,19:27:01
46.620964,124.916995,0,485,39826.8104861111,2009-01-13,19:27:06
46.621009,124.916929,0,486,39826.8105324074,2009-01-13,19:27:10
46.621054,124.916875,0,487,39826.8105787037,2009-01-13,19:27:14
46.62109,124.916831,0,488,39826.810625,2009-01-13,19:27:18
46.62112,124.91677,0,487,39826.8106712963,2009-01-13,19:27:22
46.621142,124.916698,0,486,39826.8107175926,2009-01-13,19:27:26
46.621165,124.916608,0,485,39826.8107638889,2009-01-13,19:27:30
46.621176,124.916515,0,486,39826.810787037,2009-01-13,19:27:32
46.621188,124.916417,0,488,39826.8108101852,2009-01-13,19:27:34
46.621195,124.916352,0,490,39826.8108333333,2009-01-13,19:27:36
46.621206,124.916268,0,492,39826.8108564815,2009-01-13,19:27:38
46.621215,124.916212,0,493,39826.8109143519,2009-01-13,19:27:43
46.621184,124.916265,0,493,39826.8109722222,2009-01-13,19:27:48
46.621169,124.916299,0,491,39826.8110300926,2009-01-13,19:27:53
46.621141,124.916369,0,491,39826.8110532407,2009-01-13,19:27:55
46.621167,124.916319,0,494,39826.811099537,2009-01-13,19:27:59
46.621203,124.916234,0,497,39826.8111226852,2009-01-13,19:28:01
46.621247,124.916135,0,497,39826.8111342593,2009-01-13,19:28:02
46.621282,124.916056,0,497,39826.8111458333,2009-01-13,19:28:03
46.621326,124.915958,0,497,39826.8111574074,2009-01-13,19:28:04
46.62138,124.915814,0,498,39826.8111805556,2009-01-13,19:28:06
46.621414,124.915735,0,498,39826.8111921296,2009-01-13,19:28:07
46.621446,124.915659,0,498,39826.8112037037,2009-01-13,19:28:08
46.621465,124.915578,0,500,39826.81125,2009-01-13,19:28:12
46.621494,124.915521,0,501,39826.8112615741,2009-01-13,19:28:13
46.621525,124.915461,0,501,39826.8112731481,2009-01-13,19:28:14
46.621558,124.915382,0,501,39826.8112962963,2009-01-13,19:28:16
46.6216,124.915282,0,501,39826.8113194444,2009-01-13,19:28:18
46.621649,124.915171,0,501,39826.8113425926,2009-01-13,19:28:20
46.621676,124.915111,0,502,39826.8113657407,2009-01-13,19:28:22
46.621706,124.91505,0,504,39826.811400463,2009-01-13,19:28:25
46.621741,124.915008,0,504,39826.8114236111,2009-01-13,19:28:27
46.621756,124.915021,0,508,39826.8114814815,2009-01-13,19:28:32
46.621816,124.914933,0,510,39826.8115162037,2009-01-13,19:28:35
46.621791,124.914995,0,513,39826.8115509259,2009-01-13,19:28:38
46.621814,124.914981,0,517,39826.8116087963,2009-01-13,19:28:43
46.621809,124.915058,0,519,39826.8116435185,2009-01-13,19:28:46
46.621837,124.915007,0,520,39826.8116898148,2009-01-13,19:28:50
46.62183,124.915116,0,522,39826.8117476852,2009-01-13,19:28:55
46.621803,124.915221,0,520,39826.8117824074,2009-01-13,19:28:58
46.621758,124.915302,0,520,39826.8118171296,2009-01-13,19:29:01
46.621733,124.915366,0,521,39826.8118287037,2009-01-13,19:29:02
46.621704,124.915454,0,521,39826.8118402778,2009-01-13,19:29:03
46.62168,124.91553,0,521,39826.8118518519,2009-01-13,19:29:04
46.62166,124.915593,0,521,39826.8118634259,2009-01-13,19:29:05
46.621627,124.915695,0,522,39826.811875,2009-01-13,19:29:06
46.621602,124.915776,0,522,39826.8118865741,2009-01-13,19:29:07
46.621605,124.915798,0,525,39826.8119444444,2009-01-13,19:29:12
46.621564,124.915923,0,532,39826.8120023148,2009-01-13,19:29:17
46.621554,124.915907,0,533,39826.8120601852,2009-01-13,19:29:22
46.621528,124.915961,0,530,39826.8121064815,2009-01-13,19:29:26
46.621565,124.915901,0,531,39826.8121643519,2009-01-13,19:29:31
46.621557,124.915865,0,528,39826.8122222222,2009-01-13,19:29:36
46.621553,124.915907,0,531,39826.8122800926,2009-01-13,19:29:41
46.621596,124.915866,0,532,39826.8123263889,2009-01-13,19:29:45
46.621596,124.915937,0,530,39826.8123842593,2009-01-13,19:29:50
46.621566,124.915986,0,526,39826.8123958333,2009-01-13,19:29:51
46.621546,124.916048,0,521,39826.8124421296,2009-01-13,19:29:55
46.621513,124.916136,0,516,39826.8124652778,2009-01-13,19:29:57
46.621488,124.916214,0,515,39826.8124768519,2009-01-13,19:29:58
46.621464,124.916287,0,513,39826.8124884259,2009-01-13,19:29:59
46.62144,124.916357,0,511,39826.8125115741,2009-01-13,19:30:01
46.621406,124.916428,0,510,39826.8125347222,2009-01-13,19:30:03
46.621364,124.916502,0,509,39826.8125578704,2009-01-13,19:30:05
46.621339,124.91658,0,507,39826.8125694444,2009-01-13,19:30:06
46.621314,124.916667,0,506,39826.8125810185,2009-01-13,19:30:07
46.621275,124.916752,0,503,39826.8126041667,2009-01-13,19:30:09
46.621228,124.916822,0,500,39826.8126273148,2009-01-13,19:30:11
46.621166,124.916917,0,496,39826.812650463,2009-01-13,19:30:13
46.621117,124.916968,0,493,39826.8126967593,2009-01-13,19:30:17
46.621063,124.916994,0,493,39826.8127430556,2009-01-13,19:30:21
46.621015,124.917044,0,492,39826.8127662037,2009-01-13,19:30:23
46.621002,124.916977,0,494,39826.8128009259,2009-01-13,19:30:26
46.621049,124.916828,0,496,39826.8128240741,2009-01-13,19:30:28
46.621066,124.916769,0,503,39826.8128587963,2009-01-13,19:30:31
46.621098,124.916681,0,503,39826.8128819444,2009-01-13,19:30:33
46.621132,124.916598,0,506,39826.8129050926,2009-01-13,19:30:35
46.621158,124.916528,0,510,39826.8129398148,2009-01-13,19:30:38
46.621193,124.916422,0,510,39826.812962963,2009-01-13,19:30:40
46.621214,124.916361,0,513,39826.8129976852,2009-01-13,19:30:43
46.621236,124.916285,0,512,39826.8130324074,2009-01-13,19:30:46
46.621273,124.916198,0,510,39826.8130787037,2009-01-13,19:30:50
46.621273,124.916198,0,510,39826.8131134259,2009-01-13,19:30:53
46.621279,124.916203,0,509,39826.8131365741,2009-01-13,19:30:55
46.621244,124.916313,0,513,39826.8131828704,2009-01-13,19:30:59
46.621215,124.916406,0,515,39826.8132291667,2009-01-13,19:31:03
46.621187,124.916469,0,516,39826.8132523148,2009-01-13,19:31:05
46.621156,124.916488,0,514,39826.8133101852,2009-01-13,19:31:10
46.621136,124.916491,0,516,39826.8133680556,2009-01-13,19:31:15
46.621136,124.916491,0,516,39826.8134027778,2009-01-13,19:31:18
46.621132,124.916485,0,518,39826.8134259259,2009-01-13,19:31:20
46.621144,124.916419,0,520,39826.8134722222,2009-01-13,19:31:24
46.621155,124.916399,0,525,39826.8135300926,2009-01-13,19:31:29
46.621178,124.916329,0,530,39826.8135648148,2009-01-13,19:31:32
46.621204,124.916261,0,531,39826.813599537,2009-01-13,19:31:35
46.621242,124.916199,0,535,39826.8136342593,2009-01-13,19:31:38
46.621277,124.916144,0,538,39826.8136689815,2009-01-13,19:31:41
46.62128,124.91616,0,536,39826.8137268518,2009-01-13,19:31:46
46.621249,124.91625,0,534,39826.8137615741,2009-01-13,19:31:49
46.621225,124.916322,0,533,39826.8137731481,2009-01-13,19:31:50
46.621193,124.916418,0,532,39826.8137847222,2009-01-13,19:31:51
46.621137,124.91656,0,531,39826.8137962963,2009-01-13,19:31:52
46.621087,124.916682,0,530,39826.8138078704,2009-01-13,19:31:53
46.62101,124.916848,0,528,39826.8138194444,2009-01-13,19:31:54
46.620942,124.917017,0,527,39826.8138310185,2009-01-13,19:31:55
46.62087,124.91719,0,526,39826.8138425926,2009-01-13,19:31:56
46.6208,124.917364,0,526,39826.8138541667,2009-01-13,19:31:57
46.620707,124.917585,0,524,39826.8138657407,2009-01-13,19:31:58
46.620638,124.917763,0,524,39826.8138773148,2009-01-13,19:31:59
46.620562,124.917946,0,523,39826.8138888889,2009-01-13,19:32:00
46.620479,124.918156,0,521,39826.813900463,2009-01-13,19:32:01
46.620384,124.91839,0,520,39826.813912037,2009-01-13,19:32:02
46.620277,124.918652,0,519,39826.8139236111,2009-01-13,19:32:03
46.620181,124.918893,0,518,39826.8139351852,2009-01-13,19:32:04
46.620066,124.919162,0,517,39826.8139467593,2009-01-13,19:32:05
46.619968,124.91939,0,516,39826.8139583333,2009-01-13,19:32:06
46.619892,124.919557,0,514,39826.8139699074,2009-01-13,19:32:07
46.619841,124.919662,0,513,39826.8139814815,2009-01-13,19:32:08
46.619808,124.919715,0,510,39826.8140046296,2009-01-13,19:32:10
46.619764,124.919717,0,502,39826.8140625,2009-01-13,19:32:15
46.619807,124.919606,0,498,39826.8140972222,2009-01-13,19:32:18
46.619837,124.919542,0,497,39826.8141087963,2009-01-13,19:32:19
46.619869,124.919463,0,496,39826.8141203704,2009-01-13,19:32:20
46.619914,124.919375,0,495,39826.8141435185,2009-01-13,19:32:22
46.61988,124.919424,0,493,39826.8141550926,2009-01-13,19:32:23
46.619835,124.919506,0,492,39826.8141666667,2009-01-13,19:32:24
46.619795,124.91958,0,490,39826.8141782407,2009-01-13,19:32:25
46.619832,124.919513,0,489,39826.814212963,2009-01-13,19:32:28
46.619828,124.919569,0,486,39826.8142708333,2009-01-13,19:32:33
46.619809,124.919607,0,487,39826.8143287037,2009-01-13,19:32:38
46.619839,124.919548,0,486,39826.8143634259,2009-01-13,19:32:41
46.6199,124.919457,0,483,39826.8143865741,2009-01-13,19:32:43
46.619874,124.919435,0,474,39826.8144444444,2009-01-13,19:32:48
46.619881,124.919348,0,471,39826.8144791667,2009-01-13,19:32:51
46.619901,124.919281,0,472,39826.8144907407,2009-01-13,19:32:52
46.619919,124.919189,0,473,39826.814525463,2009-01-13,19:32:55
46.61993,124.91912,0,475,39826.8145717593,2009-01-13,19:32:59
46.61995,124.919049,0,475,39826.8145949074,2009-01-13,19:33:01
46.61998,124.918963,0,478,39826.8146296296,2009-01-13,19:33:04
46.620003,124.918895,0,478,39826.8146527778,2009-01-13,19:33:06
46.620021,124.918813,0,478,39826.8146759259,2009-01-13,19:33:08
46.620044,124.918748,0,479,39826.8146990741,2009-01-13,19:33:10
46.620059,124.918667,0,479,39826.8147337963,2009-01-13,19:33:13
46.620088,124.918587,0,480,39826.8147685185,2009-01-13,19:33:16
46.620109,124.918529,0,481,39826.8147916667,2009-01-13,19:33:18
46.620141,124.918447,0,482,39826.8148148148,2009-01-13,19:33:20
46.620188,124.918355,0,484,39826.814837963,2009-01-13,19:33:22
46.620218,124.918298,0,485,39826.814849537,2009-01-13,19:33:23
46.62025,124.918222,0,486,39826.8148611111,2009-01-13,19:33:24
46.620277,124.91816,0,487,39826.8148726852,2009-01-13,19:33:25
46.620304,124.918101,0,489,39826.8148842593,2009-01-13,19:33:26
46.62035,124.918018,0,491,39826.8149074074,2009-01-13,19:33:28
46.620377,124.917961,0,492,39826.8149189815,2009-01-13,19:33:29
46.620405,124.9179,0,493,39826.8149305556,2009-01-13,19:33:30
46.620435,124.917836,0,493,39826.8149421296,2009-01-13,19:33:31
46.620465,124.917781,0,493,39826.8149537037,2009-01-13,19:33:32
46.620519,124.917694,0,493,39826.8149768518,2009-01-13,19:33:34
46.620554,124.917623,0,493,39826.8149884259,2009-01-13,19:33:35
46.620586,124.917556,0,494,39826.815,2009-01-13,19:33:36
46.620617,124.917493,0,494,39826.8150115741,2009-01-13,19:33:37
46.620672,124.917382,0,495,39826.8150347222,2009-01-13,19:33:39
46.620732,124.917285,0,495,39826.8150578704,2009-01-13,19:33:41
46.620796,124.917166,0,494,39826.8150810185,2009-01-13,19:33:43
46.620855,124.917033,0,492,39826.8151041667,2009-01-13,19:33:45
46.620889,124.916957,0,494,39826.8151273148,2009-01-13,19:33:47
46.620912,124.916899,0,495,39826.8151388889,2009-01-13,19:33:48
46.620957,124.916789,0,495,39826.815162037,2009-01-13,19:33:50
46.621137,124.916564,0,544,39826.8169675926,2009-01-13,19:36:26
46.621195,124.91647,0,546,39826.8169907407,2009-01-13,19:36:28
46.621236,124.91641,0,547,39826.8170138889,2009-01-13,19:36:30
46.62127,124.916359,0,547,39826.817037037,2009-01-13,19:36:32
46.621299,124.91631,0,548,39826.8170601852,2009-01-13,19:36:34
46.621345,124.916254,0,547,39826.8171064815,2009-01-13,19:36:38
46.621383,124.916216,0,546,39826.8171296296,2009-01-13,19:36:40
46.621418,124.916161,0,544,39826.8171643519,2009-01-13,19:36:43
46.621454,124.91609,0,542,39826.8171875,2009-01-13,19:36:45
46.62149,124.916034,0,540,39826.8172106481,2009-01-13,19:36:47
46.621513,124.915988,0,536,39826.8172685185,2009-01-13,19:36:52
46.621557,124.915912,0,533,39826.8172916667,2009-01-13,19:36:54
46.621592,124.915845,0,528,39826.817337963,2009-01-13,19:36:58
46.621615,124.915855,0,523,39826.8173958333,2009-01-13,19:37:03
46.62163,124.91587,0,516,39826.8174537037,2009-01-13,19:37:08
46.621602,124.915929,0,511,39826.8174884259,2009-01-13,19:37:11
46.621579,124.915986,0,511,39826.8175231481,2009-01-13,19:37:14
46.621541,124.916084,0,511,39826.8175462963,2009-01-13,19:37:16
46.621512,124.916119,0,511,39826.8176041667,2009-01-13,19:37:21
46.621501,124.916095,0,514,39826.817662037,2009-01-13,19:37:26
46.621524,124.916009,0,517,39826.8176967593,2009-01-13,19:37:29
46.621533,124.915967,0,521,39826.8177546296,2009-01-13,19:37:34
46.621519,124.915999,0,526,39826.8178125,2009-01-13,19:37:39
46.621482,124.916032,0,529,39826.8178703704,2009-01-13,19:37:44
46.621482,124.916032,0,529,39826.8179050926,2009-01-13,19:37:47
46.621475,124.916025,0,531,39826.8179282407,2009-01-13,19:37:49
46.621488,124.915995,0,531,39826.8179861111,2009-01-13,19:37:54
46.62152,124.91596,0,532,39826.8180439815,2009-01-13,19:37:59
46.621556,124.915909,0,534,39826.8180787037,2009-01-13,19:38:02
46.621574,124.915907,0,536,39826.8181365741,2009-01-13,19:38:07
46.621563,124.915976,0,537,39826.8181944444,2009-01-13,19:38:12
46.621557,124.91601,0,537,39826.8182523148,2009-01-13,19:38:17
46.621557,124.91601,0,537,39826.818287037,2009-01-13,19:38:20
46.621556,124.916016,0,537,39826.8183101852,2009-01-13,19:38:22
46.621522,124.916097,0,536,39826.8183564815,2009-01-13,19:38:26
46.62149,124.916152,0,534,39826.8183912037,2009-01-13,19:38:29
46.621473,124.916165,0,535,39826.8184490741,2009-01-13,19:38:34
46.621461,124.916141,0,535,39826.8185069444,2009-01-13,19:38:39
46.621484,124.916076,0,537,39826.8185532407,2009-01-13,19:38:43
46.621493,124.916034,0,545,39826.8186111111,2009-01-13,19:38:48
46.621515,124.915981,0,552,39826.8186574074,2009-01-13,19:38:52
46.621541,124.915914,0,561,39826.8186921296,2009-01-13,19:38:55
46.621544,124.915927,0,573,39826.81875,2009-01-13,19:39:00
46.621573,124.915851,0,586,39826.8187731481,2009-01-13,19:39:02
46.621596,124.915773,0,596,39826.8187962963,2009-01-13,19:39:04
46.621632,124.915681,0,606,39826.8188194444,2009-01-13,19:39:06
46.621657,124.915608,0,614,39826.8188425926,2009-01-13,19:39:08
46.621691,124.915515,0,620,39826.8188657407,2009-01-13,19:39:10
46.621722,124.915442,0,628,39826.8188888889,2009-01-13,19:39:12
46.621759,124.915364,0,635,39826.818912037,2009-01-13,19:39:14
46.621793,124.915293,0,643,39826.8189467593,2009-01-13,19:39:17
46.62182,124.915297,0,641,39826.8190046296,2009-01-13,19:39:22
46.621853,124.915335,0,649,39826.8190625,2009-01-13,19:39:27
46.621841,124.915427,0,656,39826.8191203704,2009-01-13,19:39:32
46.62183,124.915472,0,659,39826.8191782407,2009-01-13,19:39:37
46.621809,124.91554,0,664,39826.8192361111,2009-01-13,19:39:42
46.621783,124.915618,0,666,39826.8192824074,2009-01-13,19:39:46
46.621737,124.915703,0,666,39826.8193171296,2009-01-13,19:39:49
46.621697,124.915752,0,665,39826.8193634259,2009-01-13,19:39:53
46.621673,124.915808,0,668,39826.8193981481,2009-01-13,19:39:56
46.62166,124.91582,0,677,39826.8194560185,2009-01-13,19:40:01
46.621641,124.915852,0,680,39826.8195138889,2009-01-13,19:40:06
46.621616,124.915926,0,678,39826.8195601852,2009-01-13,19:40:10
46.621612,124.915945,0,677,39826.8196180556,2009-01-13,19:40:15
46.6216,124.915988,0,675,39826.8196759259,2009-01-13,19:40:20
46.621574,124.91604,0,671,39826.8197222222,2009-01-13,19:40:24
46.62155,124.916118,0,667,39826.8197569444,2009-01-13,19:40:27
46.621558,124.916068,0,663,39826.8198148148,2009-01-13,19:40:32
46.621533,124.916115,0,657,39826.8198726852,2009-01-13,19:40:37
46.621488,124.916193,0,652,39826.8199189815,2009-01-13,19:40:41
46.62148,124.916213,0,647,39826.8199768519,2009-01-13,19:40:46
46.62148,124.916213,0,647,39826.8200115741,2009-01-13,19:40:49
46.621486,124.916208,0,648,39826.8200347222,2009-01-13,19:40:51
46.621492,124.916198,0,648,39826.8200925926,2009-01-13,19:40:56
46.621491,124.916193,0,648,39826.820150463,2009-01-13,19:41:01
46.621491,124.916193,0,648,39826.8201851852,2009-01-13,19:41:04
46.621489,124.916198,0,648,39826.8202083333,2009-01-13,19:41:06
46.621493,124.916211,0,648,39826.8202662037,2009-01-13,19:41:11
46.621493,124.916211,0,648,39826.8203009259,2009-01-13,19:41:14
46.621493,124.916217,0,648,39826.8203240741,2009-01-13,19:41:16
46.621531,124.91618,0,653,39826.8203703704,2009-01-13,19:41:20
46.621566,124.916142,0,657,39826.8204166667,2009-01-13,19:41:24
46.621594,124.916083,0,662,39826.8204513889,2009-01-13,19:41:27
46.621631,124.916025,0,670,39826.8204976852,2009-01-13,19:41:31
46.621645,124.915977,0,680,39826.8205555556,2009-01-13,19:41:36
46.621645,124.915977,0,680,39826.8205902778,2009-01-13,19:41:39
46.62164,124.915975,0,688,39826.8206134259,2009-01-13,19:41:41
46.621683,124.91594,0,695,39826.8206712963,2009-01-13,19:41:46
46.621707,124.91591,0,697,39826.8207291667,2009-01-13,19:41:51
46.621712,124.915935,0,694,39826.820787037,2009-01-13,19:41:56
46.62172,124.915939,0,694,39826.8208449074,2009-01-13,19:42:01
46.62172,124.915939,0,694,39826.8208796296,2009-01-13,19:42:04
46.621717,124.915946,0,694,39826.8209027778,2009-01-13,19:42:06
46.621706,124.915947,0,694,39826.8209606481,2009-01-13,19:42:11
46.621656,124.916016,0,692,39826.8210069444,2009-01-13,19:42:15
46.621602,124.916084,0,690,39826.8210416667,2009-01-13,19:42:18
46.621554,124.916142,0,688,39826.8210763889,2009-01-13,19:42:21
46.62152,124.91619,0,686,39826.821099537,2009-01-13,19:42:23
46.621482,124.916239,0,684,39826.8211342593,2009-01-13,19:42:26
46.621612,124.915917,0,608,39826.824212963,2009-01-13,19:46:52
46.621622,124.915834,0,605,39826.8242592593,2009-01-13,19:46:56
46.621645,124.915722,0,603,39826.8242939815,2009-01-13,19:46:59
46.621658,124.915631,0,600,39826.8243402778,2009-01-13,19:47:03
46.621662,124.915574,0,598,39826.8243981482,2009-01-13,19:47:08
46.621619,124.915607,0,594,39826.8244444444,2009-01-13,19:47:12
46.621579,124.915654,0,592,39826.8244907407,2009-01-13,19:47:16
46.621581,124.915625,0,593,39826.8245486111,2009-01-13,19:47:21
46.62158,124.915616,0,593,39826.8246064815,2009-01-13,19:47:26
46.62158,124.915616,0,593,39826.8246412037,2009-01-13,19:47:29
46.621576,124.91561,0,593,39826.8246643519,2009-01-13,19:47:31
46.62159,124.915614,0,592,39826.8247222222,2009-01-13,19:47:36
46.621596,124.915667,0,590,39826.8247800926,2009-01-13,19:47:41
46.621586,124.915683,0,589,39826.824837963,2009-01-13,19:47:46
46.621586,124.915683,0,589,39826.8248726852,2009-01-13,19:47:49
46.621579,124.91569,0,589,39826.8248958333,2009-01-13,19:47:51
46.621592,124.915704,0,588,39826.8249537037,2009-01-13,19:47:56
46.621622,124.915754,0,587,39826.825,2009-01-13,19:48:00
46.621647,124.915807,0,584,39826.8250578704,2009-01-13,19:48:05
46.621639,124.915857,0,582,39826.8251157407,2009-01-13,19:48:10
46.621655,124.915836,0,580,39826.8251736111,2009-01-13,19:48:15
46.621666,124.91583,0,580,39826.8252314815,2009-01-13,19:48:20
46.621676,124.915833,0,578,39826.8252893519,2009-01-13,19:48:25
46.621683,124.915805,0,576,39826.8253472222,2009-01-13,19:48:30
46.621698,124.915726,0,574,39826.8254050926,2009-01-13,19:48:35
46.621717,124.915662,0,574,39826.8254282407,2009-01-13,19:48:37
46.621727,124.915646,0,575,39826.8254861111,2009-01-13,19:48:42
46.621735,124.915634,0,575,39826.8255439815,2009-01-13,19:48:47
46.621733,124.915634,0,575,39826.8256018519,2009-01-13,19:48:52
46.621731,124.915634,0,575,39826.8256597222,2009-01-13,19:48:57
46.621731,124.915634,0,575,39826.8256944444,2009-01-13,19:49:00
46.621732,124.915628,0,575,39826.8257175926,2009-01-13,19:49:02
46.621731,124.915638,0,575,39826.825775463,2009-01-13,19:49:07
46.621735,124.915624,0,574,39826.8258333333,2009-01-13,19:49:12
46.621762,124.915593,0,574,39826.8258912037,2009-01-13,19:49:17
46.621746,124.915643,0,570,39826.8259490741,2009-01-13,19:49:22
46.621745,124.915698,0,569,39826.8260069444,2009-01-13,19:49:27
46.621729,124.915717,0,569,39826.8260648148,2009-01-13,19:49:32
46.62171,124.915741,0,568,39826.8261226852,2009-01-13,19:49:37
46.621679,124.915775,0,567,39826.8261805556,2009-01-13,19:49:42
46.621636,124.915869,0,566,39826.8262037037,2009-01-13,19:49:44
46.621631,124.915889,0,566,39826.8262615741,2009-01-13,19:49:49
46.621642,124.915905,0,566,39826.8263194444,2009-01-13,19:49:54
46.621542,124.91607,0,563,39826.8263657407,2009-01-13,19:49:58
46.621493,124.916146,0,562,39826.8263773148,2009-01-13,19:49:59
46.621451,124.916215,0,561,39826.8263888889,2009-01-13,19:50:00
46.621395,124.91632,0,560,39826.826412037,2009-01-13,19:50:02
46.621365,124.916378,0,559,39826.8264236111,2009-01-13,19:50:03
46.621336,124.916431,0,559,39826.8264351852,2009-01-13,19:50:04
46.6213,124.916511,0,557,39826.8264583333,2009-01-13,19:50:06
46.621261,124.916591,0,556,39826.8264930556,2009-01-13,19:50:09
46.621234,124.916654,0,555,39826.8265393519,2009-01-13,19:50:13
46.621258,124.916556,0,554,39826.8265856481,2009-01-13,19:50:17
46.621246,124.91657,0,555,39826.8266435185,2009-01-13,19:50:22
46.621246,124.91657,0,555,39826.8266782407,2009-01-13,19:50:25
46.621244,124.916569,0,555,39826.8267013889,2009-01-13,19:50:27
46.621245,124.916556,0,555,39826.8267592593,2009-01-13,19:50:32
46.621216,124.916548,0,554,39826.8268171296,2009-01-13,19:50:37
46.621153,124.916608,0,553,39826.8268518519,2009-01-13,19:50:40
46.621084,124.916709,0,547,39826.8269097222,2009-01-13,19:50:45
46.621112,124.91663,0,546,39826.8269675926,2009-01-13,19:50:50
46.621138,124.916569,0,546,39826.8270023148,2009-01-13,19:50:53
46.62115,124.916552,0,545,39826.8270601852,2009-01-13,19:50:58
46.621184,124.916488,0,545,39826.8270949074,2009-01-13,19:51:01
46.621047,124.916817,0,529,39826.8302662037,2009-01-13,19:55:35
46.621001,124.916903,0,529,39826.8303240741,2009-01-13,19:55:40
46.62097,124.916925,0,531,39826.8303819444,2009-01-13,19:55:45
46.620947,124.916996,0,530,39826.8304050926,2009-01-13,19:55:47
46.620914,124.91703,0,532,39826.830462963,2009-01-13,19:55:52
46.62089,124.917092,0,528,39826.8305208333,2009-01-13,19:55:57
46.620897,124.917123,0,526,39826.8305787037,2009-01-13,19:56:02
46.620903,124.917165,0,525,39826.8306365741,2009-01-13,19:56:07
46.620901,124.917204,0,525,39826.8306944444,2009-01-13,19:56:12
46.620925,124.917258,0,526,39826.8307523148,2009-01-13,19:56:17
46.620932,124.917323,0,525,39826.830787037,2009-01-13,19:56:20
46.620973,124.917327,0,527,39826.8308449074,2009-01-13,19:56:25
46.620967,124.917276,0,528,39826.8309027778,2009-01-13,19:56:30
46.620967,124.917276,0,528,39826.8309375,2009-01-13,19:56:33
46.620969,124.917268,0,528,39826.8309606481,2009-01-13,19:56:35
46.620963,124.917256,0,528,39826.8310185185,2009-01-13,19:56:40
46.620956,124.917252,0,528,39826.8310763889,2009-01-13,19:56:45
46.620956,124.917252,0,528,39826.8311111111,2009-01-13,19:56:48
46.62095,124.917246,0,528,39826.8311342593,2009-01-13,19:56:50
46.620936,124.917236,0,528,39826.8311921296,2009-01-13,19:56:55
46.620912,124.917244,0,530,39826.83125,2009-01-13,19:57:00
46.620897,124.917224,0,531,39826.8313078704,2009-01-13,19:57:05
46.620893,124.917222,0,531,39826.8313657407,2009-01-13,19:57:10
46.620893,124.917222,0,531,39826.831400463,2009-01-13,19:57:13
46.620892,124.917223,0,532,39826.8314236111,2009-01-13,19:57:15
46.620904,124.917173,0,534,39826.8314814815,2009-01-13,19:57:20
46.620908,124.917167,0,535,39826.8315393519,2009-01-13,19:57:25
46.620913,124.91716,0,535,39826.8315972222,2009-01-13,19:57:30
46.620909,124.917154,0,535,39826.8316550926,2009-01-13,19:57:35
46.620909,124.917155,0,535,39826.831712963,2009-01-13,19:57:40
46.620903,124.917156,0,536,39826.8317708333,2009-01-13,19:57:45
46.620903,124.917156,0,536,39826.8318055556,2009-01-13,19:57:48
46.620896,124.917164,0,536,39826.8318287037,2009-01-13,19:57:50
46.620898,124.917195,0,536,39826.8318865741,2009-01-13,19:57:55
46.620897,124.917222,0,535,39826.8319444444,2009-01-13,19:58:00
46.620903,124.917247,0,534,39826.8320023148,2009-01-13,19:58:05
46.620904,124.917286,0,532,39826.8320601852,2009-01-13,19:58:10
46.620889,124.91735,0,533,39826.8321064815,2009-01-13,19:58:14
46.620858,124.917415,0,533,39826.8321527778,2009-01-13,19:58:18
46.620833,124.917467,0,534,39826.8322106482,2009-01-13,19:58:23
46.620831,124.917499,0,535,39826.8322685185,2009-01-13,19:58:28
46.62083,124.917509,0,537,39826.8323263889,2009-01-13,19:58:33
46.620831,124.917522,0,537,39826.8323842593,2009-01-13,19:58:38
46.620816,124.917549,0,540,39826.8324421296,2009-01-13,19:58:43
46.620828,124.917586,0,539,39826.8325,2009-01-13,19:58:48
46.620836,124.917565,0,536,39826.8325578704,2009-01-13,19:58:53
46.620845,124.917538,0,537,39826.8326157407,2009-01-13,19:58:58
46.620862,124.917489,0,536,39826.8326736111,2009-01-13,19:59:03
46.620862,124.917489,0,536,39826.8327083333,2009-01-13,19:59:06
46.620857,124.917497,0,536,39826.8327314815,2009-01-13,19:59:08
46.620847,124.917502,0,536,39826.8327893519,2009-01-13,19:59:13
46.620837,124.917509,0,536,39826.8328472222,2009-01-13,19:59:18
46.620822,124.917497,0,537,39826.8329050926,2009-01-13,19:59:23
46.620809,124.917495,0,539,39826.832962963,2009-01-13,19:59:28
46.620801,124.917515,0,542,39826.8330208333,2009-01-13,19:59:33
46.6208,124.917526,0,544,39826.8330787037,2009-01-13,19:59:38
46.6208,124.917526,0,544,39826.8331134259,2009-01-13,19:59:41
46.620806,124.917532,0,546,39826.8331365741,2009-01-13,19:59:43
46.620819,124.91754,0,545,39826.8331944444,2009-01-13,19:59:48
46.62083,124.917539,0,544,39826.8332523148,2009-01-13,19:59:53
46.620834,124.917517,0,544,39826.8333101852,2009-01-13,19:59:58
46.620834,124.917516,0,544,39826.8333680556,2009-01-13,20:00:03
46.620837,124.917508,0,544,39826.8334259259,2009-01-13,20:00:08
46.620837,124.917508,0,544,39826.8334606481,2009-01-13,20:00:11
46.62083,124.917501,0,544,39826.8334837963,2009-01-13,20:00:13
46.62082,124.917495,0,544,39826.8335416667,2009-01-13,20:00:18
46.620801,124.917475,0,545,39826.833599537,2009-01-13,20:00:23
46.620767,124.917471,0,545,39826.8336574074,2009-01-13,20:00:28
46.620749,124.917445,0,546,39826.8337152778,2009-01-13,20:00:33
46.620749,124.917445,0,546,39826.83375,2009-01-13,20:00:36
46.620741,124.917453,0,546,39826.8337731481,2009-01-13,20:00:38
46.620738,124.917425,0,547,39826.8338310185,2009-01-13,20:00:43
46.620727,124.917412,0,546,39826.8338888889,2009-01-13,20:00:48
46.620729,124.917422,0,546,39826.8339467593,2009-01-13,20:00:53
46.620736,124.917429,0,546,39826.8340046296,2009-01-13,20:00:58
46.620737,124.917436,0,546,39826.8340625,2009-01-13,20:01:03
46.620734,124.91744,0,546,39826.8341203704,2009-01-13,20:01:08
46.620731,124.917444,0,546,39826.8341782407,2009-01-13,20:01:13
46.620725,124.91745,0,546,39826.8342361111,2009-01-13,20:01:18
46.620717,124.917456,0,545,39826.8342939815,2009-01-13,20:01:23
46.620714,124.917456,0,546,39826.8343518519,2009-01-13,20:01:28
46.620711,124.917452,0,545,39826.8344097222,2009-01-13,20:01:33
46.620703,124.917444,0,544,39826.8344675926,2009-01-13,20:01:38
46.620703,124.917444,0,544,39826.8345023148,2009-01-13,20:01:41
46.620697,124.917437,0,542,39826.834525463,2009-01-13,20:01:43
46.620686,124.917443,0,542,39826.8345833333,2009-01-13,20:01:48
46.620704,124.917357,0,541,39826.8346296296,2009-01-13,20:01:52
46.620742,124.917242,0,542,39826.8346527778,2009-01-13,20:01:54
46.62075,124.917219,0,547,39826.8347106481,2009-01-13,20:01:59
46.620794,124.917095,0,548,39826.8347569444,2009-01-13,20:02:03
46.62083,124.916993,0,549,39826.8347685185,2009-01-13,20:02:04
46.620856,124.916909,0,550,39826.8347800926,2009-01-13,20:02:05
46.62088,124.916841,0,550,39826.8347916667,2009-01-13,20:02:06
46.620919,124.916744,0,552,39826.8348148148,2009-01-13,20:02:08
46.620939,124.916666,0,556,39826.834849537,2009-01-13,20:02:11
46.620943,124.916642,0,557,39826.8349074074,2009-01-13,20:02:16
46.620936,124.916632,0,557,39826.8349652778,2009-01-13,20:02:21
46.620965,124.91658,0,558,39826.8350115741,2009-01-13,20:02:25
46.620966,124.916569,0,558,39826.8350694444,2009-01-13,20:02:30
46.620968,124.916557,0,558,39826.8351273148,2009-01-13,20:02:35
46.620977,124.916552,0,558,39826.8351851852,2009-01-13,20:02:40
46.620998,124.916528,0,556,39826.8352430556,2009-01-13,20:02:45
46.621026,124.916474,0,550,39826.8352777778,2009-01-13,20:02:48
46.621046,124.916402,0,547,39826.8353240741,2009-01-13,20:02:52
46.621052,124.916374,0,544,39826.8353819444,2009-01-13,20:02:57
46.621267,124.916487,0,536,39826.8389930556,2009-01-13,20:08:09
46.621308,124.916512,0,534,39826.8390393518,2009-01-13,20:08:13
46.621324,124.916515,0,534,39826.8390972222,2009-01-13,20:08:18
46.621329,124.916534,0,534,39826.8391550926,2009-01-13,20:08:23
46.621337,124.916574,0,533,39826.839212963,2009-01-13,20:08:28
46.621336,124.916597,0,534,39826.8392708333,2009-01-13,20:08:33
46.621336,124.916597,0,534,39826.8393055556,2009-01-13,20:08:36
46.62134,124.9166,0,535,39826.8393287037,2009-01-13,20:08:38
46.621344,124.916616,0,534,39826.8393865741,2009-01-13,20:08:43
46.62133,124.916648,0,535,39826.8394444444,2009-01-13,20:08:48
46.621296,124.916692,0,538,39826.8394907407,2009-01-13,20:08:52
46.621261,124.916752,0,539,39826.839537037,2009-01-13,20:08:56
46.621253,124.916768,0,539,39826.8395949074,2009-01-13,20:09:01
46.621263,124.916738,0,539,39826.8396527778,2009-01-13,20:09:06
46.621263,124.916738,0,539,39826.8396875,2009-01-13,20:09:09
46.621262,124.916733,0,540,39826.8397106482,2009-01-13,20:09:11
46.621265,124.916742,0,540,39826.8397685185,2009-01-13,20:09:16
46.621269,124.916722,0,540,39826.8398263889,2009-01-13,20:09:21
46.621278,124.916673,0,543,39826.8398842593,2009-01-13,20:09:26
46.621299,124.916662,0,545,39826.8399421296,2009-01-13,20:09:31
46.621299,124.916662,0,545,39826.8399768519,2009-01-13,20:09:34
46.621307,124.916664,0,545,39826.84,2009-01-13,20:09:36
46.621332,124.916647,0,544,39826.8400578704,2009-01-13,20:09:41
46.621356,124.916666,0,542,39826.8401157407,2009-01-13,20:09:46
46.621341,124.916724,0,542,39826.8401736111,2009-01-13,20:09:51
46.621339,124.916774,0,542,39826.8402314815,2009-01-13,20:09:56
46.621356,124.9168,0,542,39826.8402893519,2009-01-13,20:10:01
46.621357,124.916812,0,542,39826.8403472222,2009-01-13,20:10:06
46.621354,124.9168,0,542,39826.8404050926,2009-01-13,20:10:11
46.621338,124.916781,0,544,39826.840462963,2009-01-13,20:10:16
46.621328,124.916784,0,544,39826.8405208333,2009-01-13,20:10:21
46.62132,124.916746,0,544,39826.8405787037,2009-01-13,20:10:26
46.621298,124.916693,0,545,39826.8406365741,2009-01-13,20:10:31
46.621293,124.916669,0,543,39826.8406944444,2009-01-13,20:10:36
46.621288,124.916655,0,543,39826.8407523148,2009-01-13,20:10:41
46.621294,124.916638,0,544,39826.8408101852,2009-01-13,20:10:46
46.621302,124.916636,0,544,39826.8408680556,2009-01-13,20:10:51
46.621304,124.916628,0,544,39826.8409259259,2009-01-13,20:10:56
46.621304,124.916628,0,544,39826.8409606481,2009-01-13,20:10:59
46.621312,124.916622,0,544,39826.8409837963,2009-01-13,20:11:01
46.62133,124.916583,0,544,39826.8410416667,2009-01-13,20:11:06
46.62133,124.916583,0,544,39826.8410763889,2009-01-13,20:11:09
46.621329,124.916578,0,543,39826.841099537,2009-01-13,20:11:11
46.621317,124.916595,0,544,39826.8411574074,2009-01-13,20:11:16
46.621299,124.916608,0,544,39826.8412152778,2009-01-13,20:11:21
46.621293,124.916599,0,544,39826.8412731481,2009-01-13,20:11:26
46.62129,124.916596,0,544,39826.8413310185,2009-01-13,20:11:31
46.621287,124.916595,0,544,39826.8413888889,2009-01-13,20:11:36
46.621287,124.916595,0,544,39826.8414236111,2009-01-13,20:11:39
46.621283,124.916597,0,543,39826.8414467593,2009-01-13,20:11:41
46.621276,124.916587,0,544,39826.8415046296,2009-01-13,20:11:46
46.621275,124.916575,0,544,39826.8415625,2009-01-13,20:11:51
46.621274,124.916571,0,544,39826.8416203704,2009-01-13,20:11:56
46.621274,124.916571,0,544,39826.8416550926,2009-01-13,20:11:59
46.62127,124.916566,0,544,39826.8416782407,2009-01-13,20:12:01
46.621274,124.916553,0,544,39826.8417361111,2009-01-13,20:12:06
46.621275,124.916546,0,544,39826.8417939815,2009-01-13,20:12:11
46.621275,124.916546,0,544,39826.8418287037,2009-01-13,20:12:14
46.621269,124.916545,0,544,39826.8418518519,2009-01-13,20:12:16
46.621265,124.916532,0,544,39826.8419097222,2009-01-13,20:12:21
46.621248,124.916516,0,544,39826.8419675926,2009-01-13,20:12:26
46.621248,124.916516,0,544,39826.8420023148,2009-01-13,20:12:29
46.621245,124.916509,0,545,39826.842025463,2009-01-13,20:12:31
46.621227,124.916487,0,545,39826.8420833333,2009-01-13,20:12:36
46.621227,124.916487,0,545,39826.8421180556,2009-01-13,20:12:39
46.621224,124.916491,0,545,39826.8421412037,2009-01-13,20:12:41
46.621226,124.9165,0,545,39826.8421990741,2009-01-13,20:12:46
46.621224,124.916525,0,545,39826.8422569444,2009-01-13,20:12:51
46.621215,124.916544,0,545,39826.8423148148,2009-01-13,20:12:56
46.621218,124.916559,0,545,39826.8423726852,2009-01-13,20:13:01
46.621218,124.916565,0,545,39826.8424305556,2009-01-13,20:13:06
46.621221,124.916561,0,545,39826.8424884259,2009-01-13,20:13:11
46.621221,124.916561,0,545,39826.8425231481,2009-01-13,20:13:14
46.621225,124.916554,0,545,39826.8425462963,2009-01-13,20:13:16
46.621227,124.916565,0,546,39826.8426041667,2009-01-13,20:13:21
46.621227,124.916565,0,546,39826.8426388889,2009-01-13,20:13:24
46.620996,124.916416,0,548,39826.8695023148,2009-01-13,20:52:05
46.620967,124.916428,0,548,39826.8695601852,2009-01-13,20:52:10
46.620977,124.91644,0,548,39826.8696180556,2009-01-13,20:52:15
46.621004,124.916438,0,547,39826.8696759259,2009-01-13,20:52:20
46.621061,124.916451,0,545,39826.8697337963,2009-01-13,20:52:25
46.621069,124.916486,0,545,39826.8697916667,2009-01-13,20:52:30
46.621075,124.916519,0,543,39826.869849537,2009-01-13,20:52:35
46.621088,124.916524,0,543,39826.8699074074,2009-01-13,20:52:40
46.621086,124.916521,0,541,39826.8699652778,2009-01-13,20:52:45
46.621086,124.916521,0,541,39826.87,2009-01-13,20:52:48
46.621091,124.916529,0,541,39826.8700231481,2009-01-13,20:52:50
46.6211,124.916537,0,541,39826.8700810185,2009-01-13,20:52:55
46.621091,124.916563,0,540,39826.8701388889,2009-01-13,20:53:00
46.621095,124.916574,0,540,39826.8701967593,2009-01-13,20:53:05
46.621095,124.916574,0,540,39826.8702314815,2009-01-13,20:53:08
46.621098,124.916579,0,540,39826.8702546296,2009-01-13,20:53:10
46.621089,124.916555,0,540,39826.8703125,2009-01-13,20:53:15
46.621088,124.916544,0,540,39826.8703703704,2009-01-13,20:53:20
46.621075,124.916536,0,540,39826.8704282407,2009-01-13,20:53:25
46.621077,124.916548,0,540,39826.8704861111,2009-01-13,20:53:30
46.621069,124.916519,0,538,39826.8705439815,2009-01-13,20:53:35
46.62107,124.91651,0,538,39826.8706018519,2009-01-13,20:53:40
46.62107,124.91651,0,538,39826.8706365741,2009-01-13,20:53:43
46.621064,124.916512,0,538,39826.8706597222,2009-01-13,20:53:45
46.621028,124.916515,0,538,39826.8707175926,2009-01-13,20:53:50
46.620987,124.916538,0,540,39826.870775463,2009-01-13,20:53:55
46.620971,124.916526,0,542,39826.8708333333,2009-01-13,20:54:00
46.620981,124.916532,0,542,39826.8708912037,2009-01-13,20:54:05
46.620966,124.916521,0,542,39826.8709490741,2009-01-13,20:54:10
46.620957,124.916501,0,543,39826.8710069444,2009-01-13,20:54:15
46.620959,124.916487,0,543,39826.8710648148,2009-01-13,20:54:20
46.620959,124.916487,0,543,39826.871099537,2009-01-13,20:54:23
46.620966,124.916488,0,544,39826.8711226852,2009-01-13,20:54:25
46.621018,124.916502,0,545,39826.8711689815,2009-01-13,20:54:29
46.621068,124.916501,0,545,39826.8711921296,2009-01-13,20:54:31
46.621114,124.916498,0,545,39826.8712268519,2009-01-13,20:54:34
46.62114,124.916543,0,545,39826.8712847222,2009-01-13,20:54:39
46.621102,124.916585,0,543,39826.8713425926,2009-01-13,20:54:44
46.621113,124.91663,0,540,39826.871400463,2009-01-13,20:54:49
46.621157,124.916649,0,539,39826.8714467593,2009-01-13,20:54:53
46.621203,124.916663,0,538,39826.8715046296,2009-01-13,20:54:58
46.621211,124.916694,0,537,39826.8715625,2009-01-13,20:55:03
46.621199,124.916723,0,537,39826.8716203704,2009-01-13,20:55:08
46.621163,124.916748,0,536,39826.8716782407,2009-01-13,20:55:13
46.621168,124.916745,0,535,39826.8717361111,2009-01-13,20:55:18
46.621176,124.916747,0,535,39826.8717939815,2009-01-13,20:55:23
46.621184,124.916745,0,535,39826.8718518519,2009-01-13,20:55:28
46.621192,124.916745,0,535,39826.8719097222,2009-01-13,20:55:33
46.621192,124.916745,0,535,39826.8719444444,2009-01-13,20:55:36
46.621197,124.916741,0,534,39826.8719675926,2009-01-13,20:55:38
46.621195,124.916718,0,534,39826.872025463,2009-01-13,20:55:43
46.62123,124.916669,0,534,39826.8720833333,2009-01-13,20:55:48
46.621272,124.916606,0,534,39826.8721296296,2009-01-13,20:55:52
46.621313,124.916573,0,534,39826.8721759259,2009-01-13,20:55:56
46.621318,124.916552,0,534,39826.8722337963,2009-01-13,20:56:01
46.621273,124.916562,0,534,39826.8722916667,2009-01-13,20:56:06
46.621235,124.916576,0,534,39826.872349537,2009-01-13,20:56:11
46.621201,124.916533,0,535,39826.8723611111,2009-01-13,20:56:12
46.62116,124.916501,0,535,39826.8723842593,2009-01-13,20:56:14
46.621128,124.91645,0,536,39826.8723958333,2009-01-13,20:56:15
46.621097,124.916499,0,536,39826.8724537037,2009-01-13,20:56:20
46.621053,124.916499,0,538,39826.8725115741,2009-01-13,20:56:25
46.621036,124.916471,0,539,39826.8725694444,2009-01-13,20:56:30
46.621047,124.916459,0,539,39826.8726273148,2009-01-13,20:56:35
46.621092,124.916457,0,539,39826.8726851852,2009-01-13,20:56:40
46.621111,124.916452,0,538,39826.8727430556,2009-01-13,20:56:45
46.621134,124.916462,0,538,39826.8728009259,2009-01-13,20:56:50
46.621167,124.91648,0,539,39826.8728587963,2009-01-13,20:56:55
46.621189,124.916439,0,539,39826.8729166667,2009-01-13,20:57:00
46.621188,124.916393,0,538,39826.872974537,2009-01-13,20:57:05
46.62118,124.916345,0,538,39826.8730324074,2009-01-13,20:57:10
46.621158,124.916327,0,538,39826.8730902778,2009-01-13,20:57:15
46.621134,124.916333,0,538,39826.8731481481,2009-01-13,20:57:20
46.621134,124.916333,0,538,39826.8731828704,2009-01-13,20:57:23
46.621136,124.916333,0,538,39826.8732060185,2009-01-13,20:57:25
46.621148,124.9164,0,536,39826.8732638889,2009-01-13,20:57:30
46.62115,124.916432,0,536,39826.8733217593,2009-01-13,20:57:35
46.621148,124.916446,0,536,39826.8733796296,2009-01-13,20:57:40
46.621165,124.91644,0,536,39826.8734375,2009-01-13,20:57:45
46.621206,124.916404,0,536,39826.8734722222,2009-01-13,20:57:48
46.62125,124.916371,0,536,39826.8735300926,2009-01-13,20:57:53
46.621264,124.916399,0,535,39826.873587963,2009-01-13,20:57:58
46.621237,124.916413,0,535,39826.8736458333,2009-01-13,20:58:03
46.621226,124.916442,0,535,39826.8737037037,2009-01-13,20:58:08
46.621233,124.916417,0,536,39826.8737615741,2009-01-13,20:58:13
46.621201,124.916466,0,536,39826.8738194444,2009-01-13,20:58:18
46.621201,124.916497,0,536,39826.8738773148,2009-01-13,20:58:23
46.6212,124.916519,0,536,39826.8739351852,2009-01-13,20:58:28
46.621214,124.916503,0,536,39826.8739930556,2009-01-13,20:58:33
46.621214,124.916503,0,536,39826.8740277778,2009-01-13,20:58:36
46.621217,124.91651,0,536,39826.8740509259,2009-01-13,20:58:38
46.621217,124.916519,0,536,39826.8741087963,2009-01-13,20:58:43
46.62121,124.916528,0,536,39826.8741666667,2009-01-13,20:58:48
46.621199,124.916532,0,536,39826.874224537,2009-01-13,20:58:53
46.621155,124.91649,0,537,39826.8742476852,2009-01-13,20:58:55
46.621112,124.916454,0,537,39826.8742824074,2009-01-13,20:58:58
46.621067,124.91644,0,537,39826.8743287037,2009-01-13,20:59:02
46.621006,124.91645,0,537,39826.8743634259,2009-01-13,20:59:05
46.620955,124.916463,0,537,39826.8743981481,2009-01-13,20:59:08
46.620912,124.916497,0,537,39826.8744560185,2009-01-13,20:59:13
46.620919,124.916523,0,538,39826.8745138889,2009-01-13,20:59:18
46.62092,124.916576,0,538,39826.8745717593,2009-01-13,20:59:23
46.620935,124.9166,0,537,39826.8746296296,2009-01-13,20:59:28
46.620987,124.91659,0,536,39826.8746759259,2009-01-13,20:59:32
46.621033,124.916561,0,534,39826.8747337963,2009-01-13,20:59:37
46.621063,124.916533,0,534,39826.8747916667,2009-01-13,20:59:42
46.621102,124.916489,0,533,39826.8748148148,2009-01-13,20:59:44
46.621151,124.916451,0,532,39826.874849537,2009-01-13,20:59:47
46.621197,124.916402,0,531,39826.8749074074,2009-01-13,20:59:52
46.621237,124.916368,0,530,39826.8749305556,2009-01-13,20:59:54
46.621274,124.916322,0,530,39826.8749768519,2009-01-13,20:59:58
46.621276,124.916254,0,531,39826.8750231481,2009-01-13,21:00:02
46.621242,124.916208,0,532,39826.8750810185,2009-01-13,21:00:07
46.621197,124.916194,0,534,39826.8751388889,2009-01-13,21:00:12
46.621174,124.916143,0,535,39826.8751967593,2009-01-13,21:00:17
46.621169,124.916107,0,536,39826.8752546296,2009-01-13,21:00:22
46.621119,124.916105,0,537,39826.8753125,2009-01-13,21:00:27
46.62108,124.916124,0,537,39826.8753703704,2009-01-13,21:00:32
46.621095,124.916161,0,537,39826.8754282407,2009-01-13,21:00:37
46.621095,124.916161,0,537,39826.875462963,2009-01-13,21:00:40
46.621096,124.916164,0,537,39826.8754861111,2009-01-13,21:00:42
46.621106,124.916165,0,538,39826.8755439815,2009-01-13,21:00:47
46.62112,124.916169,0,538,39826.8756018518,2009-01-13,21:00:52
46.621108,124.916203,0,540,39826.8756597222,2009-01-13,21:00:57
46.621151,124.916204,0,541,39826.8757175926,2009-01-13,21:01:02
46.621165,124.91624,0,543,39826.875775463,2009-01-13,21:01:07
46.621191,124.916259,0,544,39826.8758333333,2009-01-13,21:01:12
46.621225,124.916299,0,545,39826.8758912037,2009-01-13,21:01:17
46.621272,124.916307,0,546,39826.8759490741,2009-01-13,21:01:22
46.621294,124.916324,0,546,39826.8760069444,2009-01-13,21:01:27
46.621313,124.916331,0,546,39826.8760648148,2009-01-13,21:01:32
46.621306,124.916345,0,547,39826.8761226852,2009-01-13,21:01:37
46.621269,124.916364,0,547,39826.8761805556,2009-01-13,21:01:42
46.621236,124.916385,0,547,39826.8762384259,2009-01-13,21:01:47
46.621226,124.916378,0,547,39826.8762962963,2009-01-13,21:01:52
46.621208,124.916365,0,547,39826.8763541667,2009-01-13,21:01:57
46.621206,124.916367,0,546,39826.876412037,2009-01-13,21:02:02
46.621198,124.916374,0,548,39826.8764699074,2009-01-13,21:02:07
46.621198,124.916374,0,548,39826.8765046296,2009-01-13,21:02:10
46.621197,124.916376,0,548,39826.8765277778,2009-01-13,21:02:12
46.621206,124.916386,0,547,39826.8765856481,2009-01-13,21:02:17
46.621207,124.916394,0,547,39826.8766435185,2009-01-13,21:02:22
46.621215,124.916397,0,547,39826.8767013889,2009-01-13,21:02:27
46.621219,124.916402,0,547,39826.8767592593,2009-01-13,21:02:32
46.621219,124.916402,0,547,39826.8767939815,2009-01-13,21:02:35
46.621227,124.916405,0,547,39826.8768171296,2009-01-13,21:02:37
46.621219,124.916419,0,548,39826.876875,2009-01-13,21:02:42
46.621202,124.916414,0,549,39826.8769328704,2009-01-13,21:02:47
46.621202,124.916414,0,549,39826.8769675926,2009-01-13,21:02:50
46.621202,124.916406,0,549,39826.8769907407,2009-01-13,21:02:52
46.621197,124.916396,0,549,39826.8770486111,2009-01-13,21:02:57
46.621197,124.916396,0,549,39826.8770833333,2009-01-13,21:03:00
46.62119,124.91639,0,549,39826.8771064815,2009-01-13,21:03:02
46.621139,124.916385,0,548,39826.8771643518,2009-01-13,21:03:07
46.621111,124.916369,0,547,39826.8772222222,2009-01-13,21:03:12
46.621103,124.91638,0,547,39826.8772800926,2009-01-13,21:03:17
46.621107,124.916382,0,547,39826.877337963,2009-01-13,21:03:22
46.621111,124.916383,0,547,39826.8773958333,2009-01-13,21:03:27
46.621112,124.916377,0,547,39826.8774537037,2009-01-13,21:03:32
46.621108,124.91637,0,547,39826.8775115741,2009-01-13,21:03:37
46.621106,124.916366,0,547,39826.8775694444,2009-01-13,21:03:42
46.621107,124.916364,0,547,39826.8776273148,2009-01-13,21:03:47
46.621107,124.916364,0,547,39826.877662037,2009-01-13,21:03:50
46.621111,124.916358,0,547,39826.8776851852,2009-01-13,21:03:52
46.621141,124.916334,0,546,39826.8777430556,2009-01-13,21:03:57
46.621127,124.916303,0,545,39826.8778009259,2009-01-13,21:04:02
46.621122,124.916283,0,545,39826.8778587963,2009-01-13,21:04:07
46.621118,124.916274,0,545,39826.8779166667,2009-01-13,21:04:12
46.621116,124.916274,0,545,39826.877974537,2009-01-13,21:04:17
46.621117,124.916275,0,545,39826.8780324074,2009-01-13,21:04:22
46.621117,124.916275,0,545,39826.8780671296,2009-01-13,21:04:25
46.621111,124.916274,0,545,39826.8780902778,2009-01-13,21:04:27
46.621101,124.91628,0,545,39826.8781481481,2009-01-13,21:04:32
46.621102,124.916281,0,545,39826.8782060185,2009-01-13,21:04:37
46.621098,124.916277,0,545,39826.8782638889,2009-01-13,21:04:42
46.621098,124.916277,0,545,39826.8782986111,2009-01-13,21:04:45
46.621099,124.916271,0,545,39826.8783217593,2009-01-13,21:04:47
46.621137,124.916221,0,543,39826.8783564815,2009-01-13,21:04:50
46.621161,124.916156,0,542,39826.8784027778,2009-01-13,21:04:54
46.62115,124.916137,0,541,39826.8784606481,2009-01-13,21:04:59
46.621178,124.916154,0,539,39826.8785185185,2009-01-13,21:05:04
46.621229,124.916163,0,537,39826.8785648148,2009-01-13,21:05:08
46.621273,124.916171,0,535,39826.8786111111,2009-01-13,21:05:12
46.621278,124.916201,0,532,39826.8786689815,2009-01-13,21:05:17
46.621276,124.916209,0,531,39826.8787268519,2009-01-13,21:05:22
46.621282,124.916207,0,530,39826.8787847222,2009-01-13,21:05:27
46.621282,124.916207,0,530,39826.8788194444,2009-01-13,21:05:30
46.621278,124.916204,0,530,39826.8788425926,2009-01-13,21:05:32
46.621269,124.91622,0,530,39826.878900463,2009-01-13,21:05:37
46.621291,124.916254,0,530,39826.8789583333,2009-01-13,21:05:42
46.621314,124.916259,0,530,39826.8790162037,2009-01-13,21:05:47
46.621349,124.916274,0,529,39826.8790740741,2009-01-13,21:05:52
46.621318,124.916324,0,527,39826.8791203704,2009-01-13,21:05:56
46.621326,124.916347,0,526,39826.8791782407,2009-01-13,21:06:01
46.621349,124.916299,0,527,39826.8792361111,2009-01-13,21:06:06
46.621333,124.9163,0,527,39826.8792939815,2009-01-13,21:06:11
46.621304,124.916299,0,527,39826.8793518519,2009-01-13,21:06:16
46.621304,124.916299,0,527,39826.8793865741,2009-01-13,21:06:19
46.621299,124.916305,0,527,39826.8794097222,2009-01-13,21:06:21
46.621293,124.916364,0,526,39826.8794675926,2009-01-13,21:06:26
46.621289,124.916428,0,524,39826.879525463,2009-01-13,21:06:31
46.621285,124.916442,0,524,39826.8795833333,2009-01-13,21:06:36
46.621285,124.916442,0,524,39826.8796180556,2009-01-13,21:06:39
46.621282,124.916449,0,524,39826.8796412037,2009-01-13,21:06:41
46.621321,124.916442,0,524,39826.8796990741,2009-01-13,21:06:46
46.62137,124.916425,0,524,39826.8797569444,2009-01-13,21:06:51
46.621367,124.916463,0,524,39826.8798148148,2009-01-13,21:06:56
46.621357,124.916511,0,523,39826.8798726852,2009-01-13,21:07:01
46.621331,124.916565,0,523,39826.8799305556,2009-01-13,21:07:06
46.621313,124.916556,0,523,39826.8799884259,2009-01-13,21:07:11
46.621328,124.916543,0,524,39826.8800462963,2009-01-13,21:07:16
46.621337,124.91654,0,524,39826.8801041667,2009-01-13,21:07:21
46.621337,124.91654,0,524,39826.8801388889,2009-01-13,21:07:24
46.62134,124.916544,0,524,39826.880162037,2009-01-13,21:07:26
46.621306,124.916574,0,525,39826.8802199074,2009-01-13,21:07:31
46.621263,124.916606,0,526,39826.8802777778,2009-01-13,21:07:36
46.621226,124.916624,0,526,39826.8803356481,2009-01-13,21:07:41
46.62121,124.916637,0,526,39826.8803935185,2009-01-13,21:07:46
46.621202,124.916639,0,526,39826.8804513889,2009-01-13,21:07:51
46.621203,124.916632,0,526,39826.8805092593,2009-01-13,21:07:56
46.621208,124.916632,0,526,39826.8805671296,2009-01-13,21:08:01
46.621212,124.916631,0,526,39826.880625,2009-01-13,21:08:06
46.621212,124.916631,0,526,39826.8806597222,2009-01-13,21:08:09
46.621209,124.916625,0,526,39826.8806828704,2009-01-13,21:08:11
46.621169,124.916582,0,526,39826.8807291667,2009-01-13,21:08:15
46.621147,124.916515,0,526,39826.8807638889,2009-01-13,21:08:18
46.621147,124.916434,0,525,39826.8808101852,2009-01-13,21:08:22
46.62113,124.916367,0,525,39826.8808564815,2009-01-13,21:08:26
46.621148,124.916394,0,524,39826.8809143519,2009-01-13,21:08:31
46.62114,124.91642,0,523,39826.8809722222,2009-01-13,21:08:36
46.621133,124.916433,0,523,39826.8810300926,2009-01-13,21:08:41
46.621154,124.916432,0,524,39826.881087963,2009-01-13,21:08:46
46.621164,124.916421,0,525,39826.8811458333,2009-01-13,21:08:51
46.621198,124.916399,0,525,39826.8812037037,2009-01-13,21:08:56
46.621198,124.916399,0,525,39826.8812384259,2009-01-13,21:08:59
46.621203,124.916401,0,526,39826.8812615741,2009-01-13,21:09:01
46.621198,124.916419,0,526,39826.8813194444,2009-01-13,21:09:06
46.621151,124.916465,0,527,39826.8813657407,2009-01-13,21:09:10
46.62112,124.916465,0,527,39826.8814236111,2009-01-13,21:09:15
46.621147,124.916481,0,527,39826.8814814815,2009-01-13,21:09:20
46.621161,124.916505,0,526,39826.8815393519,2009-01-13,21:09:25
46.621158,124.916509,0,526,39826.8815972222,2009-01-13,21:09:30
46.621156,124.916507,0,526,39826.8816550926,2009-01-13,21:09:35
46.621156,124.916507,0,526,39826.8816898148,2009-01-13,21:09:38
46.621149,124.916505,0,526,39826.881712963,2009-01-13,21:09:40
46.621138,124.916506,0,526,39826.8817708333,2009-01-13,21:09:45
46.621123,124.916517,0,526,39826.8818287037,2009-01-13,21:09:50
46.621132,124.916486,0,527,39826.8818865741,2009-01-13,21:09:55
46.621132,124.916486,0,527,39826.8819212963,2009-01-13,21:09:58
46.621127,124.916493,0,527,39826.8819444444,2009-01-13,21:10:00
46.621109,124.916501,0,527,39826.8820023148,2009-01-13,21:10:05
46.621101,124.916518,0,527,39826.8820601852,2009-01-13,21:10:10
46.621072,124.916549,0,528,39826.8821180556,2009-01-13,21:10:15
46.621091,124.916548,0,528,39826.8821759259,2009-01-13,21:10:20
46.621107,124.916573,0,528,39826.8822337963,2009-01-13,21:10:25
46.621117,124.91657,0,528,39826.8822916667,2009-01-13,21:10:30
46.621117,124.91657,0,528,39826.8823263889,2009-01-13,21:10:33
46.621121,124.916575,0,528,39826.882349537,2009-01-13,21:10:35
46.621096,124.916552,0,528,39826.8824074074,2009-01-13,21:10:40
46.621109,124.916571,0,529,39826.8824652778,2009-01-13,21:10:45
46.621112,124.916542,0,529,39826.8825231481,2009-01-13,21:10:50
46.621098,124.91653,0,529,39826.8825810185,2009-01-13,21:10:55
46.621098,124.91653,0,529,39826.8826157407,2009-01-13,21:10:58
46.621094,124.916526,0,528,39826.8826388889,2009-01-13,21:11:00
46.621085,124.916531,0,528,39826.8826967593,2009-01-13,21:11:05
46.621082,124.916542,0,528,39826.8827546296,2009-01-13,21:11:10
46.621077,124.916561,0,528,39826.8828125,2009-01-13,21:11:15
46.621102,124.9166,0,529,39826.8828703704,2009-01-13,21:11:20
46.621132,124.916655,0,528,39826.8829166667,2009-01-13,21:11:24
46.621182,124.916658,0,526,39826.882974537,2009-01-13,21:11:29
46.621191,124.916668,0,526,39826.8830324074,2009-01-13,21:11:34
46.621218,124.916723,0,525,39826.8830902778,2009-01-13,21:11:39
46.621256,124.91671,0,524,39826.8831481481,2009-01-13,21:11:44
46.621305,124.916719,0,525,39826.8831944444,2009-01-13,21:11:48
46.621337,124.916709,0,527,39826.8832523148,2009-01-13,21:11:53
46.621314,124.916669,0,530,39826.8833101852,2009-01-13,21:11:58
46.621316,124.91667,0,530,39826.8833680556,2009-01-13,21:12:03
46.62131,124.916667,0,530,39826.8834259259,2009-01-13,21:12:08
46.62131,124.916662,0,530,39826.8834837963,2009-01-13,21:12:13
46.621311,124.916666,0,529,39826.8835416667,2009-01-13,21:12:18
46.621314,124.916659,0,529,39826.883599537,2009-01-13,21:12:23
46.621314,124.916659,0,529,39826.8836342593,2009-01-13,21:12:26
46.621309,124.916657,0,529,39826.8836574074,2009-01-13,21:12:28
46.621257,124.916685,0,528,39826.8837037037,2009-01-13,21:12:32
46.621217,124.916733,0,528,39826.88375,2009-01-13,21:12:36
46.621187,124.916762,0,529,39826.8838078704,2009-01-13,21:12:41
46.621206,124.916699,0,531,39826.8838657407,2009-01-13,21:12:46
46.621221,124.916683,0,531,39826.8839236111,2009-01-13,21:12:51
46.621228,124.916639,0,530,39826.8839814815,2009-01-13,21:12:56
46.621209,124.916634,0,530,39826.8840393518,2009-01-13,21:13:01
46.621209,124.91663,0,530,39826.8840972222,2009-01-13,21:13:06
46.621212,124.916629,0,530,39826.8841550926,2009-01-13,21:13:11
46.621212,124.916629,0,530,39826.8841898148,2009-01-13,21:13:14
46.621214,124.916627,0,530,39826.884212963,2009-01-13,21:13:16
46.621199,124.916628,0,529,39826.8842708333,2009-01-13,21:13:21
46.621172,124.916632,0,529,39826.8843287037,2009-01-13,21:13:26
46.621165,124.916606,0,529,39826.8843865741,2009-01-13,21:13:31
46.621143,124.916583,0,528,39826.8844444444,2009-01-13,21:13:36
46.621141,124.916572,0,528,39826.8845023148,2009-01-13,21:13:41
46.621125,124.916542,0,529,39826.8845601852,2009-01-13,21:13:46
46.621125,124.916542,0,529,39826.8845949074,2009-01-13,21:13:49
46.621119,124.916534,0,529,39826.8846180556,2009-01-13,21:13:51
46.621149,124.916536,0,530,39826.8846759259,2009-01-13,21:13:56
46.621177,124.916542,0,531,39826.8847337963,2009-01-13,21:14:01
46.621186,124.916568,0,531,39826.8847916667,2009-01-13,21:14:06
46.621184,124.9166,0,529,39826.884849537,2009-01-13,21:14:11
46.6212,124.916601,0,530,39826.8849074074,2009-01-13,21:14:16
46.6212,124.916601,0,530,39826.8849421296,2009-01-13,21:14:19
46.621204,124.916603,0,530,39826.8849652778,2009-01-13,21:14:21
46.621231,124.916625,0,527,39826.8850231481,2009-01-13,21:14:26
46.621222,124.916691,0,523,39826.8850810185,2009-01-13,21:14:31
46.621226,124.916703,0,521,39826.8851388889,2009-01-13,21:14:36
46.621217,124.916733,0,520,39826.8851967593,2009-01-13,21:14:41
46.621192,124.91676,0,520,39826.8852546296,2009-01-13,21:14:46
46.621156,124.91678,0,519,39826.8853125,2009-01-13,21:14:51
46.621149,124.916787,0,520,39826.8853703704,2009-01-13,21:14:56
46.621149,124.916787,0,520,39826.8854050926,2009-01-13,21:14:59
46.621153,124.916779,0,520,39826.8854282407,2009-01-13,21:15:01
46.62117,124.916734,0,521,39826.8854861111,2009-01-13,21:15:06
46.621174,124.916714,0,521,39826.8855439815,2009-01-13,21:15:11
46.621177,124.916676,0,522,39826.8856018518,2009-01-13,21:15:16
46.621181,124.916625,0,523,39826.8856597222,2009-01-13,21:15:21
46.621176,124.916606,0,523,39826.8857175926,2009-01-13,21:15:26
46.621173,124.916624,0,523,39826.885775463,2009-01-13,21:15:31
46.621178,124.916623,0,523,39826.8858333333,2009-01-13,21:15:36
46.621178,124.916623,0,523,39826.8858680556,2009-01-13,21:15:39
46.621177,124.916618,0,523,39826.8858912037,2009-01-13,21:15:41
46.621187,124.916611,0,523,39826.8859490741,2009-01-13,21:15:46
46.621238,124.916605,0,523,39826.8860069444,2009-01-13,21:15:51
46.621259,124.916642,0,523,39826.8860648148,2009-01-13,21:15:56
46.621224,124.9167,0,522,39826.886099537,2009-01-13,21:15:59
46.621191,124.916748,0,521,39826.8861574074,2009-01-13,21:16:04
46.621149,124.91679,0,519,39826.8862152778,2009-01-13,21:16:09
46.621151,124.916756,0,520,39826.8862731481,2009-01-13,21:16:14
46.621159,124.916692,0,522,39826.8863310185,2009-01-13,21:16:19
46.621186,124.916604,0,521,39826.8863888889,2009-01-13,21:16:24
46.621205,124.916564,0,522,39826.8864467593,2009-01-13,21:16:29
46.621222,124.916554,0,522,39826.8865046296,2009-01-13,21:16:34
46.621206,124.916597,0,522,39826.8865625,2009-01-13,21:16:39
46.62119,124.91662,0,522,39826.8866203704,2009-01-13,21:16:44
46.62119,124.91662,0,522,39826.8866550926,2009-01-13,21:16:47
46.621188,124.916623,0,522,39826.8866782407,2009-01-13,21:16:49
46.621215,124.916619,0,523,39826.8867361111,2009-01-13,21:16:54
46.621249,124.916575,0,523,39826.8867939815,2009-01-13,21:16:59
46.621238,124.91658,0,523,39826.8868518519,2009-01-13,21:17:04
46.621213,124.916593,0,523,39826.8869097222,2009-01-13,21:17:09
46.621194,124.916619,0,523,39826.8869675926,2009-01-13,21:17:14
46.621213,124.9166,0,524,39826.887025463,2009-01-13,21:17:19
46.621243,124.916553,0,524,39826.8870833333,2009-01-13,21:17:24
46.621254,124.916523,0,523,39826.8871412037,2009-01-13,21:17:29
46.621234,124.916528,0,522,39826.8871990741,2009-01-13,21:17:34
46.621204,124.916554,0,522,39826.8872569444,2009-01-13,21:17:39
46.621165,124.916549,0,519,39826.8873148148,2009-01-13,21:17:44
46.621144,124.916524,0,517,39826.8873726852,2009-01-13,21:17:49
46.621137,124.916467,0,516,39826.8874305556,2009-01-13,21:17:54
46.621173,124.916403,0,517,39826.8874884259,2009-01-13,21:17:59
46.621206,124.916355,0,516,39826.8875462963,2009-01-13,21:18:04
46.621216,124.916358,0,516,39826.8876041667,2009-01-13,21:18:09
46.621194,124.91638,0,516,39826.887662037,2009-01-13,21:18:14
46.62119,124.916386,0,516,39826.8877199074,2009-01-13,21:18:19
46.62119,124.916386,0,516,39826.8877546296,2009-01-13,21:18:22
46.621197,124.916389,0,516,39826.8877777778,2009-01-13,21:18:24
46.621197,124.916375,0,516,39826.8878356481,2009-01-13,21:18:29
46.62121,124.916345,0,516,39826.8878935185,2009-01-13,21:18:34
46.621169,124.916349,0,516,39826.8879513889,2009-01-13,21:18:39
46.621169,124.916349,0,516,39826.8879861111,2009-01-13,21:18:42
46.621161,124.916353,0,516,39826.8880092593,2009-01-13,21:18:44
46.621156,124.91634,0,516,39826.8880671296,2009-01-13,21:18:49
46.621168,124.916312,0,517,39826.888125,2009-01-13,21:18:54
46.621193,124.916302,0,518,39826.8881828704,2009-01-13,21:18:59
46.621205,124.91631,0,518,39826.8882407407,2009-01-13,21:19:04
46.621197,124.916334,0,518,39826.8882986111,2009-01-13,21:19:09
46.621197,124.916334,0,518,39826.8883333333,2009-01-13,21:19:12
46.621194,124.916338,0,518,39826.8883564815,2009-01-13,21:19:14
46.621188,124.916349,0,518,39826.8884143519,2009-01-13,21:19:19
46.621156,124.916377,0,518,39826.8884722222,2009-01-13,21:19:24
46.621162,124.916372,0,517,39826.8885300926,2009-01-13,21:19:29
46.621162,124.916372,0,517,39826.8885648148,2009-01-13,21:19:32
46.621168,124.916372,0,517,39826.888587963,2009-01-13,21:19:34
46.621121,124.916426,0,517,39826.8886342593,2009-01-13,21:19:38
46.621096,124.916463,0,516,39826.8886921296,2009-01-13,21:19:43
46.621134,124.916479,0,517,39826.88875,2009-01-13,21:19:48
46.621151,124.916472,0,517,39826.8888078704,2009-01-13,21:19:53
46.621144,124.916499,0,517,39826.8888657407,2009-01-13,21:19:58
46.62116,124.916513,0,517,39826.8889236111,2009-01-13,21:20:03
46.62114,124.916556,0,517,39826.8889814815,2009-01-13,21:20:08
46.621134,124.916584,0,517,39826.8890393519,2009-01-13,21:20:13
46.621144,124.916606,0,516,39826.8890972222,2009-01-13,21:20:18
46.621135,124.916669,0,516,39826.8891550926,2009-01-13,21:20:23
46.621124,124.916685,0,516,39826.889212963,2009-01-13,21:20:28
46.62111,124.91661,0,520,39826.8892708333,2009-01-13,21:20:33
46.621108,124.9166,0,520,39826.8893287037,2009-01-13,21:20:38
46.621108,124.9166,0,520,39826.8893634259,2009-01-13,21:20:41
46.621113,124.916593,0,520,39826.8893865741,2009-01-13,21:20:43
46.62112,124.91658,0,520,39826.8894444444,2009-01-13,21:20:48
46.621144,124.916514,0,522,39826.8895023148,2009-01-13,21:20:53
46.621145,124.916454,0,526,39826.8895601852,2009-01-13,21:20:58
46.621144,124.916423,0,529,39826.8896180556,2009-01-13,21:21:03
46.621132,124.916415,0,531,39826.8896759259,2009-01-13,21:21:08
46.621128,124.916414,0,531,39826.8897337963,2009-01-13,21:21:13
46.621129,124.916413,0,532,39826.8897916667,2009-01-13,21:21:18
46.621129,124.916413,0,532,39826.8898263889,2009-01-13,21:21:21
46.621136,124.916408,0,532,39826.889849537,2009-01-13,21:21:23
46.621138,124.916431,0,532,39826.8899074074,2009-01-13,21:21:28
46.621127,124.916495,0,533,39826.8899652778,2009-01-13,21:21:33
46.621112,124.916558,0,535,39826.8900231481,2009-01-13,21:21:38
46.621141,124.916636,0,535,39826.8900810185,2009-01-13,21:21:43
46.621159,124.916697,0,534,39826.8901157407,2009-01-13,21:21:46
46.621187,124.916757,0,534,39826.8901736111,2009-01-13,21:21:51
46.621192,124.916793,0,534,39826.8902314815,2009-01-13,21:21:56
46.621162,124.916823,0,535,39826.8902893519,2009-01-13,21:22:01
46.621181,124.916792,0,535,39826.8903472222,2009-01-13,21:22:06
46.621171,124.916792,0,535,39826.8904050926,2009-01-13,21:22:11
46.621166,124.916796,0,535,39826.890462963,2009-01-13,21:22:16
46.621165,124.916799,0,535,39826.8905208333,2009-01-13,21:22:21
46.621166,124.916795,0,535,39826.8905787037,2009-01-13,21:22:26
46.621165,124.916798,0,535,39826.8906365741,2009-01-13,21:22:31
46.621171,124.916794,0,535,39826.8906944444,2009-01-13,21:22:36
46.621171,124.916794,0,535,39826.8907291667,2009-01-13,21:22:39
46.621179,124.916788,0,534,39826.8907523148,2009-01-13,21:22:41
46.621185,124.916777,0,534,39826.8908101852,2009-01-13,21:22:46
46.621185,124.916765,0,534,39826.8908680556,2009-01-13,21:22:51
46.621182,124.916762,0,534,39826.8909259259,2009-01-13,21:22:56
46.62118,124.916759,0,534,39826.8909837963,2009-01-13,21:23:01
46.621178,124.916762,0,534,39826.8910416667,2009-01-13,21:23:06
46.621181,124.916758,0,534,39826.891099537,2009-01-13,21:23:11
46.621181,124.916761,0,534,39826.8911574074,2009-01-13,21:23:16
46.621184,124.916763,0,534,39826.8912152778,2009-01-13,21:23:21
46.621184,124.916763,0,534,39826.89125,2009-01-13,21:23:24
46.62119,124.916759,0,534,39826.8912731481,2009-01-13,21:23:26
46.621209,124.916749,0,534,39826.8913310185,2009-01-13,21:23:31
46.621224,124.916756,0,534,39826.8913888889,2009-01-13,21:23:36
46.621242,124.916752,0,534,39826.8914467593,2009-01-13,21:23:41
46.621287,124.916702,0,534,39826.8915046296,2009-01-13,21:23:46
46.621334,124.916671,0,533,39826.8915393518,2009-01-13,21:23:49
46.621362,124.916617,0,533,39826.8915972222,2009-01-13,21:23:54
46.621344,124.916614,0,532,39826.8916550926,2009-01-13,21:23:59
46.62134,124.916601,0,531,39826.891712963,2009-01-13,21:24:04
46.621335,124.916601,0,530,39826.8917708333,2009-01-13,21:24:09
46.621335,124.916599,0,530,39826.8918287037,2009-01-13,21:24:14
46.621335,124.916599,0,530,39826.8918634259,2009-01-13,21:24:17
46.621333,124.916601,0,530,39826.8918865741,2009-01-13,21:24:19
46.621328,124.916611,0,530,39826.8919444444,2009-01-13,21:24:24
46.621291,124.916658,0,530,39826.8919791667,2009-01-13,21:24:27
46.621256,124.916701,0,530,39826.8920023148,2009-01-13,21:24:29
46.62122,124.916744,0,530,39826.8920486111,2009-01-13,21:24:33
46.621202,124.916758,0,528,39826.8921064815,2009-01-13,21:24:38
46.621202,124.916758,0,528,39826.8921412037,2009-01-13,21:24:41
46.621194,124.916751,0,528,39826.8921643518,2009-01-13,21:24:43
46.621191,124.916733,0,527,39826.8922222222,2009-01-13,21:24:48
46.621186,124.916738,0,526,39826.8922800926,2009-01-13,21:24:53
46.621183,124.916739,0,526,39826.892337963,2009-01-13,21:24:58
46.621185,124.916736,0,526,39826.8923958333,2009-01-13,21:25:03
46.621185,124.916736,0,526,39826.8924305556,2009-01-13,21:25:06
46.621191,124.916728,0,526,39826.8924537037,2009-01-13,21:25:08
46.621198,124.916719,0,526,39826.8925115741,2009-01-13,21:25:13
46.621198,124.916719,0,526,39826.8925462963,2009-01-13,21:25:16
46.621202,124.916711,0,526,39826.8925694444,2009-01-13,21:25:18
46.621226,124.916651,0,526,39826.8926273148,2009-01-13,21:25:23
46.62125,124.916575,0,526,39826.8926851852,2009-01-13,21:25:28
46.621251,124.91652,0,526,39826.8927430556,2009-01-13,21:25:33
46.621242,124.91649,0,528,39826.8928009259,2009-01-13,21:25:38
46.621249,124.916466,0,528,39826.8928587963,2009-01-13,21:25:43
46.621237,124.916492,0,529,39826.8929166667,2009-01-13,21:25:48
46.621232,124.916504,0,529,39826.892974537,2009-01-13,21:25:53
46.621232,124.916504,0,529,39826.8930092593,2009-01-13,21:25:56
46.621228,124.91651,0,529,39826.8930324074,2009-01-13,21:25:58
46.621192,124.916533,0,530,39826.8930902778,2009-01-13,21:26:03
46.621183,124.916549,0,529,39826.8931481481,2009-01-13,21:26:08
46.621187,124.916585,0,529,39826.8932060185,2009-01-13,21:26:13
46.62119,124.916594,0,528,39826.8932638889,2009-01-13,21:26:18
46.621164,124.916627,0,528,39826.8933217593,2009-01-13,21:26:23
46.621146,124.91668,0,527,39826.8933796296,2009-01-13,21:26:28
46.621116,124.916757,0,526,39826.8934375,2009-01-13,21:26:33
46.621084,124.916809,0,525,39826.8934606481,2009-01-13,21:26:35
46.621066,124.916856,0,525,39826.8935185185,2009-01-13,21:26:40
46.621049,124.916875,0,522,39826.8935763889,2009-01-13,21:26:45
46.621047,124.916856,0,520,39826.8936342593,2009-01-13,21:26:50
46.621083,124.916809,0,521,39826.8936805556,2009-01-13,21:26:54
46.6211,124.916799,0,522,39826.8937384259,2009-01-13,21:26:59
46.6211,124.916799,0,522,39826.8937731481,2009-01-13,21:27:02
46.621099,124.916807,0,522,39826.8937962963,2009-01-13,21:27:04
46.621121,124.916776,0,522,39826.8938541667,2009-01-13,21:27:09
46.621099,124.916747,0,523,39826.893912037,2009-01-13,21:27:14
46.621082,124.916737,0,525,39826.8939699074,2009-01-13,21:27:19
46.62107,124.916672,0,527,39826.8940277778,2009-01-13,21:27:24
46.621035,124.916622,0,528,39826.8940856481,2009-01-13,21:27:29
46.621005,124.916587,0,530,39826.8941435185,2009-01-13,21:27:34
46.620996,124.916592,0,530,39826.8942013889,2009-01-13,21:27:39
46.621001,124.916573,0,529,39826.8942592593,2009-01-13,21:27:44
46.621022,124.916492,0,531,39826.8942824074,2009-01-13,21:27:46
46.620993,124.916439,0,534,39826.8943287037,2009-01-13,21:27:50
46.620998,124.916411,0,536,39826.8943865741,2009-01-13,21:27:55
46.620987,124.916416,0,537,39826.8944444444,2009-01-13,21:28:00
46.621012,124.916401,0,540,39826.8945023148,2009-01-13,21:28:05
46.621028,124.916376,0,541,39826.8945601852,2009-01-13,21:28:10
46.621021,124.916356,0,541,39826.8946180556,2009-01-13,21:28:15
46.621021,124.916356,0,541,39826.8946527778,2009-01-13,21:28:18
46.621027,124.916357,0,546,39826.8946759259,2009-01-13,21:28:20
46.621015,124.91637,0,546,39826.8947337963,2009-01-13,21:28:25
46.621045,124.916375,0,549,39826.8947916667,2009-01-13,21:28:30
46.621063,124.916397,0,548,39826.894849537,2009-01-13,21:28:35
46.621076,124.916451,0,550,39826.8949074074,2009-01-13,21:28:40
46.621068,124.916528,0,554,39826.8949652778,2009-01-13,21:28:45
46.621069,124.916573,0,556,39826.8950231481,2009-01-13,21:28:50
46.621063,124.91658,0,558,39826.8950810185,2009-01-13,21:28:55
46.62106,124.916577,0,558,39826.8951388889,2009-01-13,21:29:00
46.621062,124.916576,0,558,39826.8951967593,2009-01-13,21:29:05
46.621062,124.916576,0,558,39826.8952314815,2009-01-13,21:29:08
46.621065,124.916569,0,558,39826.8952546296,2009-01-13,21:29:10
46.621074,124.916575,0,558,39826.8953125,2009-01-13,21:29:15
46.621074,124.916575,0,558,39826.8953472222,2009-01-13,21:29:18
46.621075,124.916568,0,559,39826.8953703704,2009-01-13,21:29:20
46.621058,124.916567,0,558,39826.8954282407,2009-01-13,21:29:25
46.621055,124.916576,0,558,39826.8954861111,2009-01-13,21:29:30
46.62105,124.916581,0,557,39826.8955439815,2009-01-13,21:29:35
46.621052,124.916585,0,557,39826.8956018519,2009-01-13,21:29:40
46.621052,124.916585,0,557,39826.8956365741,2009-01-13,21:29:43
46.621053,124.916593,0,557,39826.8956597222,2009-01-13,21:29:45
46.621057,124.91663,0,556,39826.8957175926,2009-01-13,21:29:50
46.621059,124.916644,0,555,39826.895775463,2009-01-13,21:29:55
46.621017,124.916667,0,553,39826.8958217593,2009-01-13,21:29:59
46.62107,124.916681,0,551,39826.8958796296,2009-01-13,21:30:04
46.621091,124.916658,0,552,39826.8959375,2009-01-13,21:30:09
46.621111,124.916638,0,552,39826.8959953704,2009-01-13,21:30:14
46.62111,124.9166,0,554,39826.8960532407,2009-01-13,21:30:19
46.621081,124.916594,0,555,39826.8961111111,2009-01-13,21:30:24
46.621081,124.916594,0,555,39826.8961458333,2009-01-13,21:30:27
46.62108,124.916591,0,555,39826.8961689815,2009-01-13,21:30:29
46.621089,124.916581,0,556,39826.8962268519,2009-01-13,21:30:34
46.621091,124.916591,0,557,39826.8962847222,2009-01-13,21:30:39
46.621063,124.916651,0,558,39826.8963425926,2009-01-13,21:30:44
46.621075,124.916649,0,558,39826.896400463,2009-01-13,21:30:49
46.621074,124.91668,0,557,39826.8964583333,2009-01-13,21:30:54
46.621083,124.916691,0,558,39826.8965162037,2009-01-13,21:30:59
46.621086,124.916677,0,557,39826.8965740741,2009-01-13,21:31:04
46.621092,124.91665,0,555,39826.8966319444,2009-01-13,21:31:09
46.621079,124.916653,0,554,39826.8966898148,2009-01-13,21:31:14
46.621079,124.916653,0,554,39826.896724537,2009-01-13,21:31:17
46.621081,124.916651,0,554,39826.8967476852,2009-01-13,21:31:19
46.621079,124.916633,0,553,39826.8968055556,2009-01-13,21:31:24
46.621073,124.916612,0,550,39826.8968634259,2009-01-13,21:31:29
46.621071,124.916578,0,549,39826.8969212963,2009-01-13,21:31:34
46.621094,124.916575,0,549,39826.8969791667,2009-01-13,21:31:39
46.621101,124.916635,0,548,39826.897037037,2009-01-13,21:31:44
46.621073,124.916622,0,547,39826.8970949074,2009-01-13,21:31:49
46.621215,124.9163,0,523,39826.9033101852,2009-01-13,21:40:46
46.621219,124.916277,0,524,39826.9033680556,2009-01-13,21:40:51
46.621219,124.916277,0,524,39826.9034027778,2009-01-13,21:40:54
46.621218,124.916285,0,526,39826.9034259259,2009-01-13,21:40:56
46.621228,124.916263,0,527,39826.9034837963,2009-01-13,21:41:01
46.6212,124.916246,0,528,39826.9035416667,2009-01-13,21:41:06
46.62115,124.916277,0,529,39826.903599537,2009-01-13,21:41:11
46.621116,124.916326,0,528,39826.9036342593,2009-01-13,21:41:14
46.621098,124.916373,0,529,39826.9036921296,2009-01-13,21:41:19
46.621107,124.916404,0,529,39826.90375,2009-01-13,21:41:24
46.621058,124.916437,0,530,39826.9037962963,2009-01-13,21:41:28
46.621034,124.916441,0,533,39826.9038541667,2009-01-13,21:41:33
46.621034,124.916441,0,533,39826.9038888889,2009-01-13,21:41:36
46.621041,124.916446,0,533,39826.903912037,2009-01-13,21:41:38
46.621062,124.91644,0,534,39826.9039699074,2009-01-13,21:41:43
46.621089,124.916402,0,534,39826.9040277778,2009-01-13,21:41:48
46.621104,124.916416,0,533,39826.9040856481,2009-01-13,21:41:53
46.621078,124.91648,0,532,39826.9041087963,2009-01-13,21:41:55
46.621041,124.916559,0,531,39826.9041319444,2009-01-13,21:41:57
46.621023,124.916626,0,530,39826.9041550926,2009-01-13,21:41:59
46.62101,124.916702,0,529,39826.9041782407,2009-01-13,21:42:01
46.620998,124.916769,0,527,39826.9042013889,2009-01-13,21:42:03
46.621,124.916821,0,525,39826.9042592593,2009-01-13,21:42:08
46.621,124.916821,0,525,39826.9042939815,2009-01-13,21:42:11
46.620996,124.916823,0,522,39826.9043171296,2009-01-13,21:42:13
46.620983,124.916832,0,521,39826.904375,2009-01-13,21:42:18
46.620985,124.916831,0,521,39826.9044328704,2009-01-13,21:42:23
46.620992,124.91683,0,521,39826.9044907407,2009-01-13,21:42:28
46.620992,124.91683,0,521,39826.904525463,2009-01-13,21:42:31
46.620999,124.916829,0,521,39826.9045486111,2009-01-13,21:42:33
46.621026,124.916754,0,522,39826.9046064815,2009-01-13,21:42:38
46.621045,124.916683,0,522,39826.9046527778,2009-01-13,21:42:42
46.621036,124.916674,0,520,39826.9047106481,2009-01-13,21:42:47
46.621036,124.916674,0,520,39826.9047453704,2009-01-13,21:42:50
46.621036,124.916674,0,520,39826.9047685185,2009-01-13,21:42:52
46.621018,124.916714,0,517,39826.9048263889,2009-01-13,21:42:57
46.62102,124.916773,0,513,39826.9048842593,2009-01-13,21:43:02
46.621016,124.916814,0,511,39826.9049421296,2009-01-13,21:43:07
46.621047,124.916777,0,511,39826.905,2009-01-13,21:43:12
46.621047,124.916777,0,511,39826.9050347222,2009-01-13,21:43:15
46.621039,124.916774,0,511,39826.9050578704,2009-01-13,21:43:17
46.621026,124.916778,0,509,39826.9051157407,2009-01-13,21:43:22
46.621023,124.916788,0,510,39826.9051736111,2009-01-13,21:43:27
46.621023,124.916788,0,510,39826.9052083333,2009-01-13,21:43:30
46.621017,124.916795,0,510,39826.9052314815,2009-01-13,21:43:32
46.621029,124.916788,0,510,39826.9052893519,2009-01-13,21:43:37
46.621073,124.916751,0,509,39826.9053240741,2009-01-13,21:43:40
46.621121,124.91672,0,509,39826.9053819444,2009-01-13,21:43:45
46.621123,124.916759,0,510,39826.9054398148,2009-01-13,21:43:50
46.621129,124.916773,0,509,39826.9054976852,2009-01-13,21:43:55
46.621144,124.91685,0,509,39826.9055439815,2009-01-13,21:43:59
46.621155,124.916858,0,510,39826.9056018519,2009-01-13,21:44:04
46.621122,124.916853,0,510,39826.9056597222,2009-01-13,21:44:09
46.621105,124.916804,0,512,39826.9057175926,2009-01-13,21:44:14
46.621087,124.9168,0,512,39826.905775463,2009-01-13,21:44:19
46.621086,124.916794,0,512,39826.9058333333,2009-01-13,21:44:24
46.621086,124.916794,0,512,39826.9058680556,2009-01-13,21:44:27
46.621087,124.916788,0,512,39826.9058912037,2009-01-13,21:44:29
46.62109,124.916772,0,513,39826.9059490741,2009-01-13,21:44:34
46.621102,124.916742,0,515,39826.9060069444,2009-01-13,21:44:39
46.621112,124.916747,0,515,39826.9060648148,2009-01-13,21:44:44
46.621112,124.916747,0,515,39826.906099537,2009-01-13,21:44:47
46.621115,124.91675,0,515,39826.9061226852,2009-01-13,21:44:49
46.621124,124.916748,0,515,39826.9061805556,2009-01-13,21:44:54
46.621136,124.916756,0,515,39826.9062384259,2009-01-13,21:44:59
46.621165,124.916766,0,515,39826.9062962963,2009-01-13,21:45:04
46.621169,124.916776,0,515,39826.9063541667,2009-01-13,21:45:09
46.621147,124.916848,0,516,39826.9063888889,2009-01-13,21:45:12
46.621162,124.916823,0,517,39826.9064467593,2009-01-13,21:45:17
46.621143,124.916836,0,517,39826.9065046296,2009-01-13,21:45:22
46.621135,124.916837,0,518,39826.9065625,2009-01-13,21:45:27
46.621129,124.916843,0,518,39826.9066203704,2009-01-13,21:45:32
46.621129,124.916843,0,518,39826.9066550926,2009-01-13,21:45:35
46.62113,124.916842,0,518,39826.9066782407,2009-01-13,21:45:37
46.621139,124.916824,0,518,39826.9067361111,2009-01-13,21:45:42
46.621164,124.916794,0,519,39826.9067939815,2009-01-13,21:45:47
46.621194,124.916758,0,520,39826.9068518518,2009-01-13,21:45:52
46.621186,124.916769,0,520,39826.9069097222,2009-01-13,21:45:57
46.621217,124.9167,0,521,39826.9069560185,2009-01-13,21:46:01
46.621253,124.916627,0,521,39826.9070023148,2009-01-13,21:46:05
46.621261,124.916606,0,520,39826.9070601852,2009-01-13,21:46:10
46.621242,124.916601,0,520,39826.9071180556,2009-01-13,21:46:15
46.621229,124.916593,0,520,39826.9071759259,2009-01-13,21:46:20
46.62121,124.91657,0,521,39826.9072337963,2009-01-13,21:46:25
46.621201,124.916556,0,521,39826.9072916667,2009-01-13,21:46:30
46.621199,124.916545,0,521,39826.907349537,2009-01-13,21:46:35
46.621197,124.916533,0,521,39826.9074074074,2009-01-13,21:46:40
46.621197,124.916522,0,521,39826.9074652778,2009-01-13,21:46:45
46.621197,124.916522,0,521,39826.9075,2009-01-13,21:46:48
46.621199,124.916519,0,521,39826.9075231481,2009-01-13,21:46:50
46.621201,124.916539,0,522,39826.9075810185,2009-01-13,21:46:55
46.621186,124.9166,0,522,39826.9076388889,2009-01-13,21:47:00
46.621186,124.916604,0,522,39826.9076967593,2009-01-13,21:47:05
46.621186,124.916604,0,522,39826.9077314815,2009-01-13,21:47:08
46.621181,124.916606,0,522,39826.9077546296,2009-01-13,21:47:10
46.62118,124.916615,0,522,39826.9078125,2009-01-13,21:47:15
46.62118,124.916624,0,522,39826.9078703704,2009-01-13,21:47:20
46.62118,124.916624,0,522,39826.9079050926,2009-01-13,21:47:23
46.621178,124.916629,0,522,39826.9079282407,2009-01-13,21:47:25
46.621177,124.916606,0,522,39826.9079861111,2009-01-13,21:47:30
46.621162,124.916627,0,523,39826.9080439815,2009-01-13,21:47:35
46.621162,124.916627,0,523,39826.9080787037,2009-01-13,21:47:38
46.621169,124.916634,0,523,39826.9081018518,2009-01-13,21:47:40
46.621167,124.916624,0,524,39826.9081597222,2009-01-13,21:47:45
46.621166,124.916619,0,524,39826.9082175926,2009-01-13,21:47:50
46.621166,124.916619,0,524,39826.9082523148,2009-01-13,21:47:53
46.621172,124.916616,0,524,39826.908275463,2009-01-13,21:47:55
46.621173,124.916604,0,524,39826.9083333333,2009-01-13,21:48:00
46.62112,124.916459,0,524,39826.9083680556,2009-01-13,21:48:03
46.621147,124.916436,0,526,39826.9084259259,2009-01-13,21:48:08
46.621179,124.916448,0,526,39826.9084837963,2009-01-13,21:48:13
46.621178,124.916441,0,526,39826.9085416667,2009-01-13,21:48:18
46.621178,124.916441,0,526,39826.9085763889,2009-01-13,21:48:21
46.621173,124.916442,0,526,39826.908599537,2009-01-13,21:48:23
46.621167,124.916454,0,526,39826.9086574074,2009-01-13,21:48:28
46.621166,124.916501,0,526,39826.9087152778,2009-01-13,21:48:33
46.621177,124.916532,0,526,39826.9087731481,2009-01-13,21:48:38
46.621169,124.916573,0,527,39826.9088310185,2009-01-13,21:48:43
46.621172,124.916575,0,527,39826.9088888889,2009-01-13,21:48:48
46.62117,124.916582,0,527,39826.9089467593,2009-01-13,21:48:53
46.621172,124.916581,0,527,39826.9090046296,2009-01-13,21:48:58
46.621172,124.916581,0,527,39826.9090393518,2009-01-13,21:49:01
46.621172,124.916573,0,527,39826.9090625,2009-01-13,21:49:03
46.621176,124.916562,0,527,39826.9091203704,2009-01-13,21:49:08
46.620943,124.916709,0,566,39826.9150347222,2009-01-13,21:57:39
46.620913,124.916715,0,566,39826.9150925926,2009-01-13,21:57:44
46.620916,124.916676,0,566,39826.915150463,2009-01-13,21:57:49
46.620908,124.91665,0,567,39826.9152083333,2009-01-13,21:57:54
46.62092,124.916616,0,567,39826.9152662037,2009-01-13,21:57:59
46.620929,124.916597,0,568,39826.9153240741,2009-01-13,21:58:04
46.62096,124.916577,0,569,39826.9153819444,2009-01-13,21:58:09
46.620975,124.91658,0,570,39826.9154398148,2009-01-13,21:58:14
46.621002,124.916572,0,570,39826.9154976852,2009-01-13,21:58:19
46.62105,124.916567,0,570,39826.9155555556,2009-01-13,21:58:24
46.621096,124.916572,0,570,39826.9156134259,2009-01-13,21:58:29
46.621129,124.916611,0,570,39826.9156712963,2009-01-13,21:58:34
46.621154,124.916652,0,569,39826.9157291667,2009-01-13,21:58:39
46.621158,124.916708,0,567,39826.915787037,2009-01-13,21:58:44
46.621139,124.916729,0,565,39826.9158449074,2009-01-13,21:58:49
46.621133,124.91673,0,565,39826.9159027778,2009-01-13,21:58:54
46.621133,124.91673,0,565,39826.9159375,2009-01-13,21:58:57
46.621138,124.916734,0,565,39826.9159606481,2009-01-13,21:58:59
46.62115,124.916703,0,565,39826.9160185185,2009-01-13,21:59:04
46.62112,124.91665,0,567,39826.9160763889,2009-01-13,21:59:09
46.621103,124.916614,0,568,39826.9161342593,2009-01-13,21:59:14
46.621088,124.916622,0,568,39826.9161921296,2009-01-13,21:59:19
46.621129,124.916612,0,568,39826.91625,2009-01-13,21:59:24
46.62112,124.916642,0,567,39826.9163078704,2009-01-13,21:59:29
46.621156,124.916692,0,564,39826.9163657407,2009-01-13,21:59:34
46.621175,124.916762,0,562,39826.9164236111,2009-01-13,21:59:39
46.621201,124.91675,0,559,39826.9164814815,2009-01-13,21:59:44
46.621197,124.916742,0,558,39826.9165393518,2009-01-13,21:59:49
46.621197,124.916742,0,558,39826.9165740741,2009-01-13,21:59:52
46.621204,124.916742,0,558,39826.9165972222,2009-01-13,21:59:54
46.621227,124.916726,0,558,39826.9166550926,2009-01-13,21:59:59
46.621258,124.916677,0,557,39826.9167013889,2009-01-13,22:00:03
46.621253,124.916669,0,555,39826.9167592593,2009-01-13,22:00:08
46.621253,124.916669,0,555,39826.9167939815,2009-01-13,22:00:11
46.62125,124.916663,0,555,39826.9168171296,2009-01-13,22:00:13
46.621231,124.916665,0,556,39826.916875,2009-01-13,22:00:18
46.621252,124.916636,0,556,39826.9169328704,2009-01-13,22:00:23
46.621267,124.916602,0,556,39826.9169907407,2009-01-13,22:00:28
46.621279,124.916582,0,557,39826.9170486111,2009-01-13,22:00:33
46.621279,124.916582,0,557,39826.9170833333,2009-01-13,22:00:36
46.621272,124.91659,0,557,39826.9171064815,2009-01-13,22:00:38
46.621244,124.916612,0,557,39826.9171643518,2009-01-13,22:00:43
46.621265,124.916564,0,558,39826.9172222222,2009-01-13,22:00:48
46.621257,124.916586,0,558,39826.9172800926,2009-01-13,22:00:53
46.621263,124.916567,0,556,39826.917337963,2009-01-13,22:00:58
46.621272,124.916555,0,552,39826.9173958333,2009-01-13,22:01:03
46.621291,124.916519,0,548,39826.9174537037,2009-01-13,22:01:08
46.621298,124.916502,0,544,39826.9175115741,2009-01-13,22:01:13
46.62129,124.916518,0,541,39826.9175694444,2009-01-13,22:01:18
46.621294,124.91651,0,540,39826.9176273148,2009-01-13,22:01:23
46.62129,124.916512,0,540,39826.9176851852,2009-01-13,22:01:28
46.62129,124.916512,0,540,39826.9177199074,2009-01-13,22:01:31
46.621286,124.916516,0,540,39826.9177430556,2009-01-13,22:01:33
46.621275,124.916535,0,540,39826.9178009259,2009-01-13,22:01:38
46.621256,124.916579,0,537,39826.9178587963,2009-01-13,22:01:43
46.621221,124.916636,0,537,39826.9179166667,2009-01-13,22:01:48
46.621212,124.916667,0,537,39826.917974537,2009-01-13,22:01:53
46.621258,124.916638,0,535,39826.9180208333,2009-01-13,22:01:57
46.621284,124.916623,0,533,39826.9180787037,2009-01-13,22:02:02
46.621294,124.916607,0,532,39826.9181365741,2009-01-13,22:02:07
46.621302,124.916588,0,529,39826.9181944444,2009-01-13,22:02:12
46.621302,124.916588,0,529,39826.9182291667,2009-01-13,22:02:15
46.621309,124.916581,0,529,39826.9182523148,2009-01-13,22:02:17
46.621321,124.916569,0,529,39826.9183101852,2009-01-13,22:02:22
46.621321,124.916569,0,529,39826.9183449074,2009-01-13,22:02:25
46.621315,124.916568,0,530,39826.9183680556,2009-01-13,22:02:27
46.621295,124.916529,0,529,39826.9184259259,2009-01-13,22:02:32
46.62131,124.916488,0,527,39826.9184837963,2009-01-13,22:02:37
46.621316,124.916459,0,525,39826.9185416667,2009-01-13,22:02:42
46.621329,124.916458,0,524,39826.918599537,2009-01-13,22:02:47
46.621333,124.916445,0,524,39826.9186574074,2009-01-13,22:02:52
46.62133,124.916459,0,524,39826.9187152778,2009-01-13,22:02:57
46.621318,124.916511,0,524,39826.9187731481,2009-01-13,22:03:02
46.621304,124.916572,0,524,39826.9188310185,2009-01-13,22:03:07
46.621294,124.916615,0,524,39826.9188888889,2009-01-13,22:03:12
46.621277,124.916645,0,524,39826.9189467593,2009-01-13,22:03:17
46.621292,124.916625,0,526,39826.9190046296,2009-01-13,22:03:22
46.621297,124.916606,0,527,39826.9190625,2009-01-13,22:03:27
46.621296,124.916589,0,527,39826.9191203704,2009-01-13,22:03:32
46.621325,124.916543,0,529,39826.9191782407,2009-01-13,22:03:37
46.621356,124.916517,0,531,39826.9192361111,2009-01-13,22:03:42
46.621373,124.916462,0,533,39826.9192939815,2009-01-13,22:03:47
46.621406,124.916413,0,537,39826.9193518519,2009-01-13,22:03:52
46.621443,124.916364,0,538,39826.9193865741,2009-01-13,22:03:55
46.621488,124.916311,0,539,39826.9194212963,2009-01-13,22:03:58
46.621538,124.916266,0,540,39826.9194675926,2009-01-13,22:04:02
46.621591,124.916223,0,541,39826.9195023148,2009-01-13,22:04:05
46.621646,124.91619,0,541,39826.9195486111,2009-01-13,22:04:09
46.621696,124.916156,0,541,39826.9195949074,2009-01-13,22:04:13
46.621746,124.916132,0,540,39826.9196527778,2009-01-13,22:04:18
46.621776,124.916112,0,540,39826.9197106481,2009-01-13,22:04:23
46.621789,124.916138,0,540,39826.9197685185,2009-01-13,22:04:28
46.621764,124.916204,0,539,39826.9198263889,2009-01-13,22:04:33
46.621727,124.916245,0,539,39826.9198611111,2009-01-13,22:04:36
46.621681,124.916295,0,538,39826.9199189815,2009-01-13,22:04:41
46.621623,124.916348,0,538,39826.9199652778,2009-01-13,22:04:45
46.621582,124.916391,0,538,39826.9199884259,2009-01-13,22:04:47
46.621515,124.916428,0,536,39826.9200231481,2009-01-13,22:04:50
46.621428,124.916517,0,535,39826.9200462963,2009-01-13,22:04:52
46.621382,124.916565,0,534,39826.9200694444,2009-01-13,22:04:54
46.621339,124.916616,0,533,39826.9201273148,2009-01-13,22:04:59
46.621295,124.916647,0,531,39826.9201851852,2009-01-13,22:05:04
46.621323,124.916587,0,530,39826.9202430556,2009-01-13,22:05:09
46.62134,124.9165,0,532,39826.9203009259,2009-01-13,22:05:14
46.621327,124.916483,0,533,39826.9203587963,2009-01-13,22:05:19
46.621277,124.916524,0,533,39826.9204166667,2009-01-13,22:05:24
46.621253,124.916521,0,534,39826.920474537,2009-01-13,22:05:29
46.621275,124.916482,0,534,39826.9205324074,2009-01-13,22:05:34
46.621276,124.916463,0,534,39826.9205902778,2009-01-13,22:05:39
46.621286,124.916442,0,536,39826.9206481481,2009-01-13,22:05:44
46.621306,124.91639,0,537,39826.9207060185,2009-01-13,22:05:49
46.621306,124.91639,0,537,39826.9207407407,2009-01-13,22:05:52
46.621309,124.916386,0,537,39826.9207638889,2009-01-13,22:05:54
46.621326,124.916365,0,540,39826.9208217593,2009-01-13,22:05:59
46.621326,124.916365,0,540,39826.9208564815,2009-01-13,22:06:02
46.621321,124.916362,0,543,39826.9208796296,2009-01-13,22:06:04
46.621339,124.916352,0,545,39826.9209375,2009-01-13,22:06:09
46.621363,124.916355,0,549,39826.9209953704,2009-01-13,22:06:14
46.621383,124.916348,0,548,39826.9210532407,2009-01-13,22:06:19
46.621426,124.916324,0,548,39826.921087963,2009-01-13,22:06:22
46.621472,124.916308,0,548,39826.9211458333,2009-01-13,22:06:27
46.621463,124.916349,0,547,39826.9212037037,2009-01-13,22:06:32
46.621427,124.916397,0,547,39826.9212384259,2009-01-13,22:06:35
46.621425,124.916408,0,545,39826.9212962963,2009-01-13,22:06:40
46.621439,124.916398,0,545,39826.9213541667,2009-01-13,22:06:45
46.62149,124.916332,0,548,39826.921400463,2009-01-13,22:06:49
46.621532,124.91627,0,549,39826.9214236111,2009-01-13,22:06:51
46.621566,124.916216,0,552,39826.9214699074,2009-01-13,22:06:55
46.621599,124.916148,0,552,39826.9215162037,2009-01-13,22:06:59
46.621614,124.916086,0,550,39826.9215740741,2009-01-13,22:07:04
46.621597,124.916109,0,548,39826.9216319444,2009-01-13,22:07:09
46.621583,124.91613,0,550,39826.9216898148,2009-01-13,22:07:14
46.621562,124.916139,0,551,39826.9217476852,2009-01-13,22:07:19
46.621517,124.916166,0,551,39826.9217939815,2009-01-13,22:07:23
46.621482,124.916208,0,550,39826.9218402778,2009-01-13,22:07:27
46.621437,124.916262,0,548,39826.921875,2009-01-13,22:07:30
46.621401,124.916298,0,544,39826.9219328704,2009-01-13,22:07:35
46.621386,124.916312,0,541,39826.9219907407,2009-01-13,22:07:40
46.621389,124.916327,0,534,39826.9220486111,2009-01-13,22:07:45
46.621392,124.916354,0,526,39826.9221064815,2009-01-13,22:07:50
46.621415,124.916343,0,519,39826.9221643518,2009-01-13,22:07:55
46.621415,124.916343,0,519,39826.9221990741,2009-01-13,22:07:58
46.621413,124.916349,0,510,39826.9222222222,2009-01-13,22:08:00
46.621396,124.916375,0,501,39826.9222800926,2009-01-13,22:08:05
46.621356,124.916411,0,495,39826.9223263889,2009-01-13,22:08:09
46.621331,124.916452,0,487,39826.9223842593,2009-01-13,22:08:14
46.621339,124.916437,0,484,39826.9224421296,2009-01-13,22:08:19
46.621339,124.916437,0,484,39826.9224768518,2009-01-13,22:08:22
46.621335,124.916442,0,477,39826.9225,2009-01-13,22:08:24
46.621304,124.916488,0,470,39826.9225462963,2009-01-13,22:08:28
46.621301,124.916534,0,463,39826.9226041667,2009-01-13,22:08:33
46.621301,124.916534,0,463,39826.9226388889,2009-01-13,22:08:36
46.621305,124.916534,0,460,39826.922662037,2009-01-13,22:08:38
46.621317,124.916574,0,455,39826.9227199074,2009-01-13,22:08:43
46.621285,124.91664,0,453,39826.9227546296,2009-01-13,22:08:46
46.621264,124.916681,0,452,39826.9228125,2009-01-13,22:08:51
46.621278,124.916697,0,450,39826.9228703704,2009-01-13,22:08:56
46.621262,124.916723,0,446,39826.9229282407,2009-01-13,22:09:01
46.621252,124.916749,0,444,39826.9229861111,2009-01-13,22:09:06
46.621204,124.916809,0,443,39826.9230439815,2009-01-13,22:09:11
46.621189,124.91683,0,445,39826.9231018518,2009-01-13,22:09:16
46.621191,124.91682,0,446,39826.9231597222,2009-01-13,22:09:21
46.621156,124.916897,0,447,39826.9232175926,2009-01-13,22:09:26
46.621117,124.916933,0,452,39826.9232638889,2009-01-13,22:09:30
46.621093,124.916929,0,455,39826.9233217593,2009-01-13,22:09:35
46.621108,124.916863,0,458,39826.9233564815,2009-01-13,22:09:38
46.621112,124.916795,0,461,39826.9233912037,2009-01-13,22:09:41
46.621098,124.916748,0,463,39826.9234490741,2009-01-13,22:09:46
46.621078,124.916768,0,466,39826.9235069444,2009-01-13,22:09:51
46.6211,124.91677,0,468,39826.9235648148,2009-01-13,22:09:56
46.621135,124.91676,0,467,39826.9236226852,2009-01-13,22:10:01
46.621147,124.91678,0,467,39826.9236805556,2009-01-13,22:10:06
46.621155,124.916749,0,465,39826.9237384259,2009-01-13,22:10:11
46.621155,124.916749,0,465,39826.9237731481,2009-01-13,22:10:14
46.62116,124.916746,0,465,39826.9237962963,2009-01-13,22:10:16
46.62118,124.916679,0,463,39826.9238310185,2009-01-13,22:10:19
46.621205,124.916622,0,462,39826.9238541667,2009-01-13,22:10:21
46.621269,124.916566,0,459,39826.9238888889,2009-01-13,22:10:24
46.621305,124.916517,0,459,39826.923912037,2009-01-13,22:10:26
46.621323,124.916475,0,459,39826.9239699074,2009-01-13,22:10:31
46.621288,124.916495,0,461,39826.9240277778,2009-01-13,22:10:36
46.621286,124.916478,0,464,39826.9240856481,2009-01-13,22:10:41
46.621284,124.91642,0,470,39826.9241435185,2009-01-13,22:10:46
46.621299,124.916395,0,471,39826.9242013889,2009-01-13,22:10:51
46.621263,124.916434,0,473,39826.9242592593,2009-01-13,22:10:56
46.621263,124.916456,0,475,39826.9243171296,2009-01-13,22:11:01
46.621268,124.916434,0,481,39826.924375,2009-01-13,22:11:06
46.621259,124.916397,0,488,39826.9244328704,2009-01-13,22:11:11
46.621288,124.916349,0,492,39826.9244675926,2009-01-13,22:11:14
46.621314,124.916299,0,497,39826.9245138889,2009-01-13,22:11:18
46.621296,124.916268,0,504,39826.9245717593,2009-01-13,22:11:23
46.621306,124.916283,0,508,39826.9246296296,2009-01-13,22:11:28
46.621311,124.916315,0,508,39826.9246875,2009-01-13,22:11:33
46.621303,124.916333,0,508,39826.9247453704,2009-01-13,22:11:38
46.621365,124.916283,0,509,39826.9247916667,2009-01-13,22:11:42
46.621431,124.916227,0,511,39826.924837963,2009-01-13,22:11:46
46.621487,124.916168,0,512,39826.9248611111,2009-01-13,22:11:48
46.621533,124.916124,0,514,39826.9248842593,2009-01-13,22:11:50
46.621573,124.916089,0,515,39826.9249074074,2009-01-13,22:11:52
46.621607,124.916042,0,517,39826.9249305556,2009-01-13,22:11:54
46.621648,124.915997,0,518,39826.9249537037,2009-01-13,22:11:56
46.621688,124.915953,0,519,39826.9249768518,2009-01-13,22:11:58
46.621726,124.915916,0,519,39826.925,2009-01-13,22:12:00
46.621783,124.915856,0,521,39826.9250347222,2009-01-13,22:12:03
46.621823,124.915813,0,522,39826.9250578704,2009-01-13,22:12:05
46.621867,124.915755,0,525,39826.9250925926,2009-01-13,22:12:08
46.621895,124.915739,0,529,39826.925150463,2009-01-13,22:12:13
46.621907,124.915745,0,529,39826.9252083333,2009-01-13,22:12:18
46.621926,124.915767,0,529,39826.9252662037,2009-01-13,22:12:23
46.621938,124.915771,0,530,39826.9253240741,2009-01-13,22:12:28
46.621962,124.915759,0,530,39826.9253819444,2009-01-13,22:12:33
46.621938,124.915797,0,526,39826.9254398148,2009-01-13,22:12:38
46.621971,124.915771,0,524,39826.9254976852,2009-01-13,22:12:43
46.621959,124.915813,0,526,39826.9255555556,2009-01-13,22:12:48
46.621922,124.915851,0,527,39826.9255902778,2009-01-13,22:12:51
46.621872,124.915906,0,527,39826.9256134259,2009-01-13,22:12:53
46.621828,124.915954,0,528,39826.9256365741,2009-01-13,22:12:55
46.621779,124.915999,0,529,39826.9256712963,2009-01-13,22:12:58
46.621737,124.916035,0,529,39826.9257060185,2009-01-13,22:13:01
46.621692,124.916051,0,528,39826.9257523148,2009-01-13,22:13:05
46.621681,124.916043,0,527,39826.9258101852,2009-01-13,22:13:10
46.621705,124.91598,0,526,39826.9258680556,2009-01-13,22:13:15
46.62172,124.91594,0,527,39826.9259259259,2009-01-13,22:13:20
46.6217,124.915938,0,530,39826.9259837963,2009-01-13,22:13:25
46.621745,124.915889,0,532,39826.9260300926,2009-01-13,22:13:29
46.621771,124.91588,0,534,39826.926087963,2009-01-13,22:13:34
46.621764,124.915888,0,536,39826.9261458333,2009-01-13,22:13:39
46.621764,124.915888,0,536,39826.9261805556,2009-01-13,22:13:42
46.621767,124.91588,0,537,39826.9262037037,2009-01-13,22:13:44
46.621808,124.915846,0,537,39826.92625,2009-01-13,22:13:48
46.621781,124.915875,0,537,39826.9263078704,2009-01-13,22:13:53
46.621752,124.915902,0,538,39826.9263657407,2009-01-13,22:13:58
46.62174,124.915897,0,538,39826.9264236111,2009-01-13,22:14:03
46.621716,124.915951,0,538,39826.9264814815,2009-01-13,22:14:08
46.621774,124.91589,0,538,39826.9265277778,2009-01-13,22:14:12
46.621824,124.915822,0,539,39826.9265625,2009-01-13,22:14:15
46.621839,124.915807,0,539,39826.9266203704,2009-01-13,22:14:20
46.621823,124.915817,0,540,39826.9266782407,2009-01-13,22:14:25
46.6218,124.915829,0,543,39826.9267361111,2009-01-13,22:14:30
46.621766,124.915886,0,541,39826.9267824074,2009-01-13,22:14:34
46.621806,124.915838,0,541,39826.9268402778,2009-01-13,22:14:39
46.621834,124.915805,0,542,39826.9268981481,2009-01-13,22:14:44
46.621853,124.915764,0,540,39826.9269560185,2009-01-13,22:14:49
46.621819,124.915787,0,540,39826.9270138889,2009-01-13,22:14:54
46.621782,124.915826,0,541,39826.9270717593,2009-01-13,22:14:59
46.621748,124.915868,0,541,39826.9271296296,2009-01-13,22:15:04
46.621704,124.915935,0,539,39826.9271412037,2009-01-13,22:15:05
46.621721,124.915922,0,537,39826.9271990741,2009-01-13,22:15:10
46.621749,124.91588,0,536,39826.9272569444,2009-01-13,22:15:15
46.621792,124.915826,0,536,39826.9272916667,2009-01-13,22:15:18
46.621831,124.915792,0,537,39826.9273148148,2009-01-13,22:15:20
46.621866,124.915747,0,536,39826.9273263889,2009-01-13,22:15:21
46.621901,124.915704,0,536,39826.927337963,2009-01-13,22:15:22
46.621966,124.915616,0,536,39826.9273611111,2009-01-13,22:15:24
46.622028,124.915556,0,536,39826.9274074074,2009-01-13,22:15:28
46.62208,124.915486,0,536,39826.9274305556,2009-01-13,22:15:30
46.622117,124.915436,0,536,39826.9274537037,2009-01-13,22:15:32
46.622146,124.91542,0,536,39826.9275115741,2009-01-13,22:15:37
46.622183,124.915378,0,536,39826.9275694444,2009-01-13,22:15:42
46.62219,124.915366,0,535,39826.9276273148,2009-01-13,22:15:47
46.622215,124.915337,0,535,39826.9276851852,2009-01-13,22:15:52
46.622248,124.915287,0,534,39826.9277314815,2009-01-13,22:15:56
46.622262,124.915258,0,534,39826.9277893519,2009-01-13,22:16:01
46.622245,124.915265,0,536,39826.9278472222,2009-01-13,22:16:06
46.622245,124.915265,0,536,39826.9278819444,2009-01-13,22:16:09
46.622243,124.915272,0,541,39826.9279050926,2009-01-13,22:16:11
46.622126,124.915437,0,535,39826.9279398148,2009-01-13,22:16:14
46.62202,124.915593,0,532,39826.9279513889,2009-01-13,22:16:15
46.621942,124.915707,0,529,39826.927962963,2009-01-13,22:16:16
46.621881,124.915797,0,521,39826.927974537,2009-01-13,22:16:17
46.621839,124.915868,0,516,39826.9279861111,2009-01-13,22:16:18
46.621793,124.915942,0,511,39826.9279976852,2009-01-13,22:16:19
46.621755,124.916,0,508,39826.9280092593,2009-01-13,22:16:20
46.621752,124.916012,0,500,39826.9280671296,2009-01-13,22:16:25
46.621708,124.916087,0,496,39826.9281018519,2009-01-13,22:16:28
46.621679,124.916139,0,495,39826.928125,2009-01-13,22:16:30
46.621675,124.916182,0,496,39826.9281828704,2009-01-13,22:16:35
46.621657,124.916228,0,494,39826.9282407407,2009-01-13,22:16:40
46.621632,124.916252,0,489,39826.9282986111,2009-01-13,22:16:45
46.621608,124.916296,0,485,39826.9283564815,2009-01-13,22:16:50
46.621562,124.916346,0,488,39826.9283912037,2009-01-13,22:16:53
46.621518,124.916386,0,489,39826.9284259259,2009-01-13,22:16:56
46.621472,124.916431,0,492,39826.9284837963,2009-01-13,22:17:01
46.621425,124.916478,0,498,39826.9285300926,2009-01-13,22:17:05
46.621421,124.916445,0,498,39826.928587963,2009-01-13,22:17:10
46.621443,124.916379,0,500,39826.9286342593,2009-01-13,22:17:14
46.621436,124.916342,0,502,39826.9286921296,2009-01-13,22:17:19
46.621443,124.916311,0,506,39826.92875,2009-01-13,22:17:24
46.621443,124.916311,0,506,39826.9287847222,2009-01-13,22:17:27
46.62144,124.916311,0,513,39826.9288078704,2009-01-13,22:17:29
46.6214,124.916342,0,516,39826.9288541667,2009-01-13,22:17:33
46.621359,124.916385,0,518,39826.9288773148,2009-01-13,22:17:35
46.621327,124.916431,0,520,39826.9288888889,2009-01-13,22:17:36
46.62128,124.916487,0,523,39826.9289236111,2009-01-13,22:17:39
46.621306,124.916444,0,527,39826.9289814815,2009-01-13,22:17:44
46.621299,124.916433,0,532,39826.9290393519,2009-01-13,22:17:49
46.621278,124.916445,0,531,39826.9290972222,2009-01-13,22:17:54
46.621264,124.916464,0,529,39826.9291550926,2009-01-13,22:17:59
46.621258,124.916485,0,531,39826.929212963,2009-01-13,22:18:04
46.62126,124.916521,0,533,39826.9292708333,2009-01-13,22:18:09
46.621266,124.916546,0,530,39826.9293287037,2009-01-13,22:18:14
46.621277,124.91654,0,526,39826.9293865741,2009-01-13,22:18:19
46.621313,124.916501,0,523,39826.9294328704,2009-01-13,22:18:23
46.621332,124.916485,0,524,39826.9294907407,2009-01-13,22:18:28
46.621368,124.916431,0,527,39826.929525463,2009-01-13,22:18:31
46.621392,124.9164,0,528,39826.9295833333,2009-01-13,22:18:36
46.621426,124.916344,0,532,39826.9296180556,2009-01-13,22:18:39
46.621435,124.916328,0,531,39826.9296759259,2009-01-13,22:18:44
46.621434,124.916317,0,532,39826.9297337963,2009-01-13,22:18:49
46.621412,124.916341,0,533,39826.9297916667,2009-01-13,22:18:54
46.621373,124.916365,0,527,39826.929849537,2009-01-13,22:18:59
46.621342,124.916377,0,525,39826.9299074074,2009-01-13,22:19:04
46.621316,124.916414,0,529,39826.9299652778,2009-01-13,22:19:09
46.621277,124.916456,0,531,39826.9300231481,2009-01-13,22:19:14
46.621241,124.916503,0,531,39826.9300810185,2009-01-13,22:19:19
46.621218,124.916523,0,536,39826.9301388889,2009-01-13,22:19:24
46.621229,124.916489,0,539,39826.9301967593,2009-01-13,22:19:29
46.621238,124.916472,0,540,39826.9302546296,2009-01-13,22:19:34
46.621219,124.916489,0,543,39826.9303125,2009-01-13,22:19:39
46.621182,124.916527,0,544,39826.9303703704,2009-01-13,22:19:44
46.6212,124.916491,0,539,39826.9304282407,2009-01-13,22:19:49
46.621247,124.916424,0,537,39826.930462963,2009-01-13,22:19:52
46.621282,124.916368,0,535,39826.930474537,2009-01-13,22:19:53
46.621323,124.916311,0,534,39826.9304861111,2009-01-13,22:19:54
46.621372,124.916241,0,534,39826.9304976852,2009-01-13,22:19:55
46.621419,124.916175,0,534,39826.9305092593,2009-01-13,22:19:56
46.621461,124.916111,0,533,39826.9305208333,2009-01-13,22:19:57
46.621502,124.916046,0,533,39826.9305324074,2009-01-13,22:19:58
46.621563,124.91597,0,536,39826.9305555556,2009-01-13,22:20:00
46.621602,124.915936,0,539,39826.9305787037,2009-01-13,22:20:02
46.621592,124.915988,0,538,39826.9306365741,2009-01-13,22:20:07
46.621575,124.916002,0,537,39826.9306944444,2009-01-13,22:20:12
46.621552,124.916083,0,533,39826.9307407407,2009-01-13,22:20:16
46.621533,124.916151,0,533,39826.930787037,2009-01-13,22:20:20
46.621507,124.916202,0,530,39826.9308449074,2009-01-13,22:20:25
46.621518,124.916236,0,529,39826.9309027778,2009-01-13,22:20:30
46.621534,124.916259,0,527,39826.9309606481,2009-01-13,22:20:35
46.621513,124.916318,0,524,39826.9310185185,2009-01-13,22:20:40
46.621485,124.916386,0,518,39826.9310648148,2009-01-13,22:20:44
46.621458,124.916447,0,517,39826.931099537,2009-01-13,22:20:47
46.621442,124.916466,0,514,39826.9311574074,2009-01-13,22:20:52
46.621428,124.916482,0,513,39826.9312152778,2009-01-13,22:20:57
46.621451,124.916449,0,509,39826.9312731481,2009-01-13,22:21:02
46.62145,124.916434,0,502,39826.9313310185,2009-01-13,22:21:07
46.621431,124.916441,0,502,39826.9313888889,2009-01-13,22:21:12
46.621458,124.916388,0,503,39826.9314351852,2009-01-13,22:21:16
46.621472,124.916353,0,508,39826.9314930556,2009-01-13,22:21:21
46.621512,124.916294,0,511,39826.9315162037,2009-01-13,22:21:23
46.621537,124.91624,0,512,39826.9315393518,2009-01-13,22:21:25
46.621544,124.916206,0,509,39826.9315972222,2009-01-13,22:21:30
46.621532,124.916227,0,504,39826.9316550926,2009-01-13,22:21:35
46.621533,124.916218,0,503,39826.931712963,2009-01-13,22:21:40
46.621547,124.91621,0,510,39826.9317708333,2009-01-13,22:21:45
46.621547,124.91621,0,510,39826.9318055556,2009-01-13,22:21:48
46.621547,124.916208,0,513,39826.9318287037,2009-01-13,22:21:50
46.621565,124.916184,0,513,39826.9318865741,2009-01-13,22:21:55
46.621567,124.916194,0,514,39826.9319444444,2009-01-13,22:22:00
46.621541,124.916249,0,520,39826.9320023148,2009-01-13,22:22:05
46.621509,124.916297,0,520,39826.9320601852,2009-01-13,22:22:10
46.62149,124.916329,0,522,39826.9321180556,2009-01-13,22:22:15
46.621518,124.916276,0,525,39826.9321643518,2009-01-13,22:22:19
46.62154,124.916211,0,529,39826.9322106481,2009-01-13,22:22:23
46.621524,124.91618,0,535,39826.9322685185,2009-01-13,22:22:28
46.621503,124.916195,0,535,39826.9323263889,2009-01-13,22:22:33
46.621503,124.916195,0,535,39826.9323611111,2009-01-13,22:22:36
46.621496,124.9162,0,538,39826.9323842593,2009-01-13,22:22:38
46.621463,124.916256,0,543,39826.9324421296,2009-01-13,22:22:43
46.621436,124.916301,0,545,39826.9325,2009-01-13,22:22:48
46.621426,124.916321,0,550,39826.9325578704,2009-01-13,22:22:53
46.621441,124.916304,0,552,39826.9326157407,2009-01-13,22:22:58
46.621441,124.916304,0,552,39826.932650463,2009-01-13,22:23:01
46.621446,124.916312,0,553,39826.9326736111,2009-01-13,22:23:03
46.621398,124.916341,0,556,39826.9326851852,2009-01-13,22:23:04
46.621339,124.91637,0,559,39826.9327199074,2009-01-13,22:23:07
46.621304,124.916395,0,566,39826.9327777778,2009-01-13,22:23:12
46.621278,124.916417,0,571,39826.9328356481,2009-01-13,22:23:17
46.62125,124.916442,0,572,39826.9328935185,2009-01-13,22:23:22
46.621283,124.916396,0,573,39826.9329166667,2009-01-13,22:23:24
46.621317,124.916347,0,573,39826.932962963,2009-01-13,22:23:28
46.621351,124.916283,0,566,39826.9330092593,2009-01-13,22:23:32
46.621362,124.91625,0,561,39826.9330671296,2009-01-13,22:23:37
46.621349,124.916262,0,565,39826.933125,2009-01-13,22:23:42
46.621349,124.91629,0,565,39826.9331828704,2009-01-13,22:23:47
46.621198,124.916545,0,554,39826.9332407407,2009-01-13,22:23:52
46.621127,124.916662,0,550,39826.9332523148,2009-01-13,22:23:53
46.621087,124.916722,0,549,39826.9332638889,2009-01-13,22:23:54
46.621039,124.916799,0,541,39826.933287037,2009-01-13,22:23:56
46.621008,124.916815,0,533,39826.9333449074,2009-01-13,22:24:01
46.621038,124.916772,0,531,39826.9334027778,2009-01-13,22:24:06
46.621061,124.91673,0,531,39826.9334606482,2009-01-13,22:24:11
46.621099,124.916689,0,533,39826.9335069444,2009-01-13,22:24:15
46.621053,124.916807,0,530,39826.9335185185,2009-01-13,22:24:16
46.621072,124.916814,0,525,39826.9335763889,2009-01-13,22:24:21
46.621097,124.916758,0,514,39826.9336342593,2009-01-13,22:24:26
46.621124,124.916755,0,514,39826.9336921296,2009-01-13,22:24:31
46.621077,124.916803,0,513,39826.9337268519,2009-01-13,22:24:34
46.621034,124.916869,0,513,39826.93375,2009-01-13,22:24:36
46.62098,124.916936,0,513,39826.9338078704,2009-01-13,22:24:41
46.620956,124.916975,0,515,39826.9338657407,2009-01-13,22:24:46
46.620967,124.916961,0,515,39826.9339236111,2009-01-13,22:24:51
46.620915,124.917046,0,512,39826.9339699074,2009-01-13,22:24:55
46.620886,124.917107,0,511,39826.9339930556,2009-01-13,22:24:57
46.620905,124.917118,0,510,39826.9340509259,2009-01-13,22:25:02
46.620914,124.917112,0,509,39826.9341087963,2009-01-13,22:25:07
46.620939,124.91709,0,506,39826.9341666667,2009-01-13,22:25:12
46.620964,124.917075,0,505,39826.934224537,2009-01-13,22:25:17
46.620965,124.917047,0,505,39826.9342824074,2009-01-13,22:25:22
46.620958,124.916991,0,505,39826.9343402778,2009-01-13,22:25:27
46.620928,124.916941,0,508,39826.9343981481,2009-01-13,22:25:32
46.620882,124.916937,0,512,39826.9344444444,2009-01-13,22:25:36
46.620836,124.916956,0,516,39826.9344907407,2009-01-13,22:25:40
46.620803,124.916972,0,521,39826.9345486111,2009-01-13,22:25:45
46.620764,124.916989,0,526,39826.9346064815,2009-01-13,22:25:50
46.620774,124.916978,0,531,39826.9346643519,2009-01-13,22:25:55
46.620787,124.916971,0,531,39826.9347222222,2009-01-13,22:26:00
46.620821,124.916958,0,529,39826.9347800926,2009-01-13,22:26:05
46.62083,124.916959,0,527,39826.934837963,2009-01-13,22:26:10
46.62083,124.916959,0,527,39826.9348726852,2009-01-13,22:26:13
46.620834,124.916957,0,527,39826.9348958333,2009-01-13,22:26:15
46.620846,124.916959,0,527,39826.9349537037,2009-01-13,22:26:20
46.620838,124.916983,0,527,39826.9350115741,2009-01-13,22:26:25
46.620833,124.916987,0,528,39826.9350694444,2009-01-13,22:26:30
46.620833,124.916987,0,528,39826.9351041667,2009-01-13,22:26:33
46.620829,124.916979,0,528,39826.9351273148,2009-01-13,22:26:35
46.620823,124.916942,0,521,39826.9351851852,2009-01-13,22:26:40
46.620859,124.9169,0,518,39826.9352430556,2009-01-13,22:26:45
46.620902,124.916824,0,517,39826.9352777778,2009-01-13,22:26:48
46.620949,124.916755,0,516,39826.9353009259,2009-01-13,22:26:50
46.620992,124.916699,0,516,39826.9353240741,2009-01-13,22:26:52
46.62105,124.916694,0,515,39826.9353587963,2009-01-13,22:26:55
46.621087,124.916727,0,514,39826.9354166667,2009-01-13,22:27:00
46.621133,124.916739,0,513,39826.935462963,2009-01-13,22:27:04
46.621178,124.916758,0,512,39826.9355208333,2009-01-13,22:27:09
46.621206,124.916758,0,509,39826.9355787037,2009-01-13,22:27:14
46.621225,124.916702,0,503,39826.935625,2009-01-13,22:27:18
46.621258,124.916657,0,502,39826.9356365741,2009-01-13,22:27:19
46.621304,124.916581,0,500,39826.9356597222,2009-01-13,22:27:21
46.621323,124.916542,0,500,39826.9357175926,2009-01-13,22:27:26
46.621307,124.916555,0,500,39826.935775463,2009-01-13,22:27:31
46.621309,124.916528,0,500,39826.9358333333,2009-01-13,22:27:36
46.621364,124.916512,0,498,39826.9358680556,2009-01-13,22:27:39
46.621382,124.916448,0,499,39826.9359259259,2009-01-13,22:27:44
46.621398,124.916453,0,499,39826.9359837963,2009-01-13,22:27:49
46.621425,124.916393,0,498,39826.9360069444,2009-01-13,22:27:51
46.62146,124.916327,0,497,39826.9360300926,2009-01-13,22:27:53
46.621494,124.91625,0,496,39826.9360648148,2009-01-13,22:27:56
46.621516,124.916185,0,495,39826.936099537,2009-01-13,22:27:59
46.621563,124.916118,0,496,39826.9361342593,2009-01-13,22:28:02
46.621598,124.916059,0,496,39826.9361689815,2009-01-13,22:28:05
46.621615,124.915994,0,498,39826.9362152778,2009-01-13,22:28:09
46.621633,124.915965,0,500,39826.9362731481,2009-01-13,22:28:14
46.62165,124.915916,0,502,39826.9363310185,2009-01-13,22:28:19
46.621618,124.915948,0,502,39826.9363888889,2009-01-13,22:28:24
46.621557,124.916029,0,500,39826.936400463,2009-01-13,22:28:25
46.621499,124.916095,0,500,39826.936412037,2009-01-13,22:28:26
46.621465,124.916139,0,499,39826.9364236111,2009-01-13,22:28:27
46.621431,124.916171,0,498,39826.9364814815,2009-01-13,22:28:32
46.621422,124.916158,0,497,39826.9365393519,2009-01-13,22:28:37
46.621431,124.916152,0,498,39826.9365972222,2009-01-13,22:28:42
46.621452,124.916133,0,499,39826.9366550926,2009-01-13,22:28:47
46.621437,124.916127,0,501,39826.936712963,2009-01-13,22:28:52
46.621482,124.916029,0,500,39826.9367476852,2009-01-13,22:28:55
46.621536,124.915922,0,501,39826.9367939815,2009-01-13,22:28:59
46.621582,124.915859,0,501,39826.9368055556,2009-01-13,22:29:00
46.621622,124.915798,0,501,39826.9368171296,2009-01-13,22:29:01
46.621685,124.915721,0,501,39826.9368287037,2009-01-13,22:29:02
46.621733,124.915656,0,501,39826.9368402778,2009-01-13,22:29:03
46.621784,124.915563,0,500,39826.9368634259,2009-01-13,22:29:05
46.621817,124.915508,0,500,39826.936875,2009-01-13,22:29:06
46.621868,124.915437,0,500,39826.9368865741,2009-01-13,22:29:07
46.621702,124.915706,0,496,39826.9368981481,2009-01-13,22:29:08
46.62168,124.91577,0,490,39826.9369560185,2009-01-13,22:29:13
46.621633,124.91586,0,489,39826.9369791667,2009-01-13,22:29:15
46.621598,124.915913,0,488,39826.9369907407,2009-01-13,22:29:16
46.621551,124.915995,0,488,39826.9370138889,2009-01-13,22:29:18
46.621497,124.916064,0,489,39826.9370486111,2009-01-13,22:29:21
46.621457,124.916118,0,489,39826.9370601852,2009-01-13,22:29:22
46.621407,124.916181,0,489,39826.9370833333,2009-01-13,22:29:24
46.621395,124.916218,0,491,39826.9371412037,2009-01-13,22:29:29
46.621338,124.916285,0,491,39826.9371527778,2009-01-13,22:29:30
46.621296,124.916315,0,490,39826.9371759259,2009-01-13,22:29:32
46.621237,124.916373,0,489,39826.9372222222,2009-01-13,22:29:36
46.621232,124.916383,0,489,39826.9372800926,2009-01-13,22:29:41
46.621207,124.916408,0,489,39826.937337963,2009-01-13,22:29:46
46.621209,124.916418,0,489,39826.9373958333,2009-01-13,22:29:51
46.621167,124.916465,0,489,39826.9374421296,2009-01-13,22:29:55
46.621215,124.916492,0,490,39826.9375,2009-01-13,22:30:00
46.621248,124.916466,0,491,39826.9375578704,2009-01-13,22:30:05
46.621209,124.916473,0,489,39826.9376157407,2009-01-13,22:30:10
46.621156,124.916482,0,486,39826.937650463,2009-01-13,22:30:13
46.621109,124.916484,0,485,39826.9376851852,2009-01-13,22:30:16
46.621167,124.916457,0,480,39826.9377083333,2009-01-13,22:30:18
46.621196,124.916427,0,475,39826.9377662037,2009-01-13,22:30:23
46.621238,124.916394,0,476,39826.9378125,2009-01-13,22:30:27
46.62127,124.916365,0,478,39826.9378703704,2009-01-13,22:30:32
46.621302,124.916352,0,476,39826.9379282407,2009-01-13,22:30:37
46.621316,124.916359,0,476,39826.9379861111,2009-01-13,22:30:42
46.621316,124.916359,0,476,39826.9380208333,2009-01-13,22:30:45
46.621315,124.916365,0,476,39826.9380439815,2009-01-13,22:30:47
46.621298,124.916424,0,476,39826.9381018518,2009-01-13,22:30:52
46.621271,124.916457,0,476,39826.9381597222,2009-01-13,22:30:57
46.621271,124.916488,0,478,39826.9382175926,2009-01-13,22:31:02
46.621291,124.916482,0,480,39826.938275463,2009-01-13,22:31:07
46.621265,124.9165,0,483,39826.9383333333,2009-01-13,22:31:12
46.621241,124.916568,0,482,39826.9383912037,2009-01-13,22:31:17
46.621226,124.916633,0,483,39826.9384490741,2009-01-13,22:31:22
46.621211,124.91666,0,485,39826.9385069444,2009-01-13,22:31:27
46.621211,124.91666,0,485,39826.9385416667,2009-01-13,22:31:30
46.621211,124.916657,0,486,39826.9385648148,2009-01-13,22:31:32
46.621256,124.916638,0,487,39826.9386226852,2009-01-13,22:31:37
46.6213,124.916622,0,488,39826.9386805556,2009-01-13,22:31:42
46.621311,124.916599,0,485,39826.9387384259,2009-01-13,22:31:47
46.621314,124.916612,0,484,39826.9387962963,2009-01-13,22:31:52
46.621309,124.916582,0,486,39826.9388541667,2009-01-13,22:31:57
46.621299,124.916571,0,490,39826.938912037,2009-01-13,22:32:02
46.621283,124.916551,0,496,39826.9389699074,2009-01-13,22:32:07
46.621283,124.916551,0,496,39826.9390046296,2009-01-13,22:32:10
46.621275,124.916556,0,496,39826.9390277778,2009-01-13,22:32:12
46.621267,124.91653,0,498,39826.9390856481,2009-01-13,22:32:17
46.621269,124.916512,0,499,39826.9391435185,2009-01-13,22:32:22
46.621296,124.916462,0,498,39826.9392013889,2009-01-13,22:32:27
46.621336,124.916428,0,496,39826.9392476852,2009-01-13,22:32:31
46.621425,124.916379,0,496,39826.9393518518,2009-01-13,22:32:40
46.621452,124.916347,0,498,39826.9394097222,2009-01-13,22:32:45
46.621471,124.916314,0,502,39826.9394675926,2009-01-13,22:32:50
46.621432,124.916339,0,508,39826.939525463,2009-01-13,22:32:55
46.621335,124.916407,0,511,39826.9395717593,2009-01-13,22:32:59
46.621257,124.916472,0,515,39826.9396296296,2009-01-13,22:33:04
46.621202,124.916499,0,518,39826.9396412037,2009-01-13,22:33:05
46.62119,124.916561,0,524,39826.9396990741,2009-01-13,22:33:10
46.621122,124.916581,0,528,39826.9397569444,2009-01-13,22:33:15
46.621062,124.916601,0,530,39826.9397800926,2009-01-13,22:33:17
46.621007,124.916604,0,534,39826.9398148148,2009-01-13,22:33:20
46.621009,124.916561,0,534,39826.9398726852,2009-01-13,22:33:25
46.621046,124.916534,0,535,39826.9399305556,2009-01-13,22:33:30
46.621082,124.916483,0,537,39826.9399884259,2009-01-13,22:33:35
46.62108,124.916433,0,543,39826.9400462963,2009-01-13,22:33:40
46.621041,124.916432,0,550,39826.9401041667,2009-01-13,22:33:45
46.620996,124.916454,0,556,39826.940150463,2009-01-13,22:33:49
46.620958,124.916496,0,559,39826.9401851852,2009-01-13,22:33:52
46.620908,124.916549,0,563,39826.9402199074,2009-01-13,22:33:55
46.620865,124.91659,0,566,39826.9402546296,2009-01-13,22:33:58
46.620813,124.916638,0,570,39826.9402893518,2009-01-13,22:34:01
46.620813,124.916638,0,570,39826.9403240741,2009-01-13,22:34:04
46.620811,124.916636,0,577,39826.9403472222,2009-01-13,22:34:06
46.620858,124.916593,0,582,39826.9403819444,2009-01-13,22:34:09
46.6209,124.91656,0,584,39826.9404050926,2009-01-13,22:34:11
46.620945,124.916523,0,588,39826.9404398148,2009-01-13,22:34:14
46.620992,124.916481,0,590,39826.9404861111,2009-01-13,22:34:18
46.621026,124.916444,0,589,39826.9405439815,2009-01-13,22:34:23
46.620991,124.916461,0,589,39826.9406018518,2009-01-13,22:34:28
46.620935,124.91647,0,590,39826.9406597222,2009-01-13,22:34:33
46.620877,124.916475,0,593,39826.9406828704,2009-01-13,22:34:35
46.62082,124.916489,0,597,39826.9407175926,2009-01-13,22:34:38
46.620808,124.916457,0,602,39826.940775463,2009-01-13,22:34:43
46.620809,124.916438,0,603,39826.9408333333,2009-01-13,22:34:48
46.620785,124.916453,0,605,39826.9408912037,2009-01-13,22:34:53
46.620836,124.916423,0,605,39826.9409490741,2009-01-13,22:34:58
46.620889,124.916401,0,603,39826.9409837963,2009-01-13,22:35:01
46.620911,124.916389,0,601,39826.9410416667,2009-01-13,22:35:06
46.620963,124.916371,0,597,39826.9410532407,2009-01-13,22:35:07
46.621008,124.916357,0,593,39826.9410648148,2009-01-13,22:35:08
46.621072,124.916333,0,583,39826.941099537,2009-01-13,22:35:11
46.621159,124.9163,0,569,39826.9411342593,2009-01-13,22:35:14
46.621201,124.916283,0,562,39826.9411805556,2009-01-13,22:35:18
46.621241,124.916244,0,560,39826.9412152778,2009-01-13,22:35:21
46.621291,124.916188,0,555,39826.94125,2009-01-13,22:35:24
46.621338,124.916144,0,553,39826.9412731482,2009-01-13,22:35:26
46.62133,124.916169,0,546,39826.9413310185,2009-01-13,22:35:31
46.621296,124.916236,0,543,39826.9413657407,2009-01-13,22:35:34
46.621283,124.916301,0,540,39826.941400463,2009-01-13,22:35:37
46.621268,124.916379,0,536,39826.9414467593,2009-01-13,22:35:41
46.621289,124.916421,0,529,39826.9415046296,2009-01-13,22:35:46
46.62129,124.91644,0,524,39826.9415625,2009-01-13,22:35:51
46.621328,124.916384,0,521,39826.9416203704,2009-01-13,22:35:56
46.621374,124.91633,0,520,39826.9416435185,2009-01-13,22:35:58
46.621417,124.916277,0,518,39826.9416666667,2009-01-13,22:36:00
46.621467,124.916206,0,516,39826.9416898148,2009-01-13,22:36:02
46.621532,124.916125,0,514,39826.941712963,2009-01-13,22:36:04
46.621577,124.916075,0,513,39826.941724537,2009-01-13,22:36:05
46.621615,124.916026,0,511,39826.9417361111,2009-01-13,22:36:06
46.621661,124.915974,0,510,39826.9417476852,2009-01-13,22:36:07
46.621715,124.915911,0,509,39826.9417592593,2009-01-13,22:36:08
46.621752,124.915867,0,509,39826.9417708333,2009-01-13,22:36:09
46.621795,124.915814,0,508,39826.9417824074,2009-01-13,22:36:10
46.621838,124.915761,0,508,39826.9417939815,2009-01-13,22:36:11
46.621901,124.915686,0,507,39826.9418171296,2009-01-13,22:36:13
46.621839,124.915761,0,507,39826.9418287037,2009-01-13,22:36:14
46.621864,124.915763,0,506,39826.9418865741,2009-01-13,22:36:19
46.621854,124.915794,0,503,39826.9419444444,2009-01-13,22:36:24
46.621854,124.915794,0,503,39826.9419791667,2009-01-13,22:36:27
46.621858,124.915797,0,502,39826.9420023148,2009-01-13,22:36:29
46.621887,124.915818,0,501,39826.9420601852,2009-01-13,22:36:34
46.621888,124.915817,0,501,39826.9421180556,2009-01-13,22:36:39
46.621888,124.915817,0,501,39826.9421527778,2009-01-13,22:36:42
46.621893,124.915814,0,501,39826.9421759259,2009-01-13,22:36:44
46.621947,124.915811,0,499,39826.9422222222,2009-01-13,22:36:48
46.621971,124.915814,0,498,39826.9422800926,2009-01-13,22:36:53
46.62197,124.915826,0,497,39826.942337963,2009-01-13,22:36:58
46.62198,124.915829,0,497,39826.9423958333,2009-01-13,22:37:03
46.621971,124.915825,0,497,39826.9424537037,2009-01-13,22:37:08
46.621968,124.915837,0,497,39826.9425115741,2009-01-13,22:37:13
46.621942,124.915859,0,497,39826.9425694444,2009-01-13,22:37:18
46.621942,124.915872,0,497,39826.9426273148,2009-01-13,22:37:23
46.621954,124.915786,0,499,39826.9426851852,2009-01-13,22:37:28
46.621992,124.915718,0,500,39826.9427083333,2009-01-13,22:37:30
46.621996,124.915672,0,501,39826.9427662037,2009-01-13,22:37:35
46.621967,124.915681,0,504,39826.9428240741,2009-01-13,22:37:40
46.621953,124.915706,0,507,39826.9428819444,2009-01-13,22:37:45
46.621951,124.915742,0,509,39826.9429398148,2009-01-13,22:37:50
46.621834,124.915915,0,510,39826.9429976852,2009-01-13,22:37:55
46.621779,124.916001,0,509,39826.9430092593,2009-01-13,22:37:56
46.621779,124.916001,0,509,39826.9430439815,2009-01-13,22:37:59
46.621785,124.916008,0,512,39826.9430671296,2009-01-13,22:38:01
46.621775,124.916024,0,514,39826.943125,2009-01-13,22:38:06
46.621765,124.91603,0,515,39826.9431828704,2009-01-13,22:38:11
46.621769,124.916048,0,516,39826.9432407407,2009-01-13,22:38:16
46.621748,124.916107,0,517,39826.943275463,2009-01-13,22:38:19
46.621725,124.916139,0,517,39826.9433333333,2009-01-13,22:38:24
46.621724,124.916149,0,517,39826.9433912037,2009-01-13,22:38:29
46.621676,124.916178,0,522,39826.9434375,2009-01-13,22:38:33
46.621667,124.916176,0,528,39826.9434953704,2009-01-13,22:38:38
46.621697,124.916121,0,530,39826.9435300926,2009-01-13,22:38:41
46.62173,124.916073,0,531,39826.9435532407,2009-01-13,22:38:43
46.621764,124.916026,0,533,39826.9435763889,2009-01-13,22:38:45
46.621755,124.916013,0,535,39826.9436342593,2009-01-13,22:38:50
46.621755,124.916013,0,535,39826.9436689815,2009-01-13,22:38:53
46.621754,124.916016,0,535,39826.9436921296,2009-01-13,22:38:55
46.621731,124.915972,0,535,39826.94375,2009-01-13,22:39:00
46.621699,124.91598,0,536,39826.9438078704,2009-01-13,22:39:05
46.621699,124.91598,0,536,39826.9438425926,2009-01-13,22:39:08
46.621694,124.915983,0,536,39826.9438657407,2009-01-13,22:39:10
46.621684,124.916013,0,537,39826.9439236111,2009-01-13,22:39:15
46.621743,124.916001,0,538,39826.9439699074,2009-01-13,22:39:19
46.62178,124.915969,0,542,39826.9440277778,2009-01-13,22:39:24
46.62178,124.915969,0,542,39826.9440625,2009-01-13,22:39:27
46.621787,124.915968,0,542,39826.9440856481,2009-01-13,22:39:29
46.621752,124.916014,0,543,39826.9441435185,2009-01-13,22:39:34
46.621735,124.916018,0,543,39826.9442013889,2009-01-13,22:39:39
46.621747,124.916,0,543,39826.9442592593,2009-01-13,22:39:44
46.621747,124.916,0,543,39826.9442939815,2009-01-13,22:39:47
46.621751,124.915996,0,543,39826.9443171296,2009-01-13,22:39:49
46.621761,124.915996,0,543,39826.944375,2009-01-13,22:39:54
46.621822,124.915907,0,543,39826.9444328704,2009-01-13,22:39:59
46.621865,124.915807,0,544,39826.9444560185,2009-01-13,22:40:01
46.621894,124.915754,0,544,39826.9444675926,2009-01-13,22:40:02
46.621916,124.915699,0,549,39826.944525463,2009-01-13,22:40:07
46.621922,124.915687,0,549,39826.9445833333,2009-01-13,22:40:12
46.621969,124.915642,0,547,39826.9446064815,2009-01-13,22:40:14
46.622025,124.915584,0,546,39826.9446412037,2009-01-13,22:40:17
46.622079,124.915552,0,543,39826.9446759259,2009-01-13,22:40:20
46.62213,124.915515,0,542,39826.9447106481,2009-01-13,22:40:23
46.622169,124.915482,0,541,39826.9447337963,2009-01-13,22:40:25
46.622238,124.91541,0,540,39826.9447569444,2009-01-13,22:40:27
46.622286,124.915365,0,539,39826.9447800926,2009-01-13,22:40:29
46.622308,124.915348,0,538,39826.944837963,2009-01-13,22:40:34
46.62231,124.915352,0,538,39826.9448958333,2009-01-13,22:40:39
46.622313,124.915353,0,538,39826.9449537037,2009-01-13,22:40:44
46.622313,124.915353,0,538,39826.9449884259,2009-01-13,22:40:47
46.622306,124.915361,0,538,39826.9450115741,2009-01-13,22:40:49
46.622292,124.915373,0,537,39826.9450694444,2009-01-13,22:40:54
46.622277,124.91541,0,536,39826.9451273148,2009-01-13,22:40:59
46.622311,124.915396,0,533,39826.9451851852,2009-01-13,22:41:04
46.622325,124.915428,0,527,39826.9452430556,2009-01-13,22:41:09
46.62231,124.915462,0,525,39826.9453009259,2009-01-13,22:41:14
46.622274,124.915494,0,523,39826.9453587963,2009-01-13,22:41:19
46.622252,124.915507,0,521,39826.9454166667,2009-01-13,22:41:24
46.622227,124.91551,0,520,39826.945474537,2009-01-13,22:41:29
46.622227,124.91551,0,520,39826.9455092593,2009-01-13,22:41:32
46.622223,124.915509,0,520,39826.9455324074,2009-01-13,22:41:34
46.622146,124.915603,0,519,39826.9455902778,2009-01-13,22:41:39
46.622093,124.915669,0,519,39826.9456018518,2009-01-13,22:41:40
46.622047,124.915723,0,519,39826.9456134259,2009-01-13,22:41:41
46.622003,124.915775,0,519,39826.945625,2009-01-13,22:41:42
46.621963,124.915817,0,518,39826.9456365741,2009-01-13,22:41:43
46.621904,124.91588,0,518,39826.9456597222,2009-01-13,22:41:45
46.621857,124.91593,0,518,39826.9456828704,2009-01-13,22:41:47
46.621814,124.915977,0,518,39826.9457060185,2009-01-13,22:41:49
46.621774,124.91601,0,519,39826.9457407407,2009-01-13,22:41:52
46.621774,124.91601,0,519,39826.945775463,2009-01-13,22:41:55
46.621766,124.916017,0,521,39826.9457986111,2009-01-13,22:41:57
46.621775,124.916013,0,521,39826.9458564815,2009-01-13,22:42:02
46.621775,124.916013,0,521,39826.9458912037,2009-01-13,22:42:05
46.621783,124.91602,0,521,39826.9459143518,2009-01-13,22:42:07
46.621779,124.916031,0,521,39826.9459722222,2009-01-13,22:42:12
46.621783,124.916033,0,521,39826.9460300926,2009-01-13,22:42:17
46.621786,124.916028,0,521,39826.946087963,2009-01-13,22:42:22
46.621788,124.916026,0,521,39826.9461458333,2009-01-13,22:42:27
46.621788,124.916026,0,521,39826.9461805556,2009-01-13,22:42:30
46.621784,124.916031,0,521,39826.9462037037,2009-01-13,22:42:32
46.621774,124.916037,0,521,39826.9462615741,2009-01-13,22:42:37
46.621737,124.916075,0,519,39826.9463194444,2009-01-13,22:42:42
46.621695,124.916109,0,517,39826.9463773148,2009-01-13,22:42:47
46.621658,124.916155,0,517,39826.946412037,2009-01-13,22:42:50
46.621611,124.916194,0,519,39826.9464467593,2009-01-13,22:42:53
46.621568,124.916229,0,518,39826.9464814815,2009-01-13,22:42:56
46.62153,124.916265,0,519,39826.9465162037,2009-01-13,22:42:59
46.621511,124.916268,0,517,39826.9465740741,2009-01-13,22:43:04
46.621479,124.916269,0,519,39826.9466319444,2009-01-13,22:43:09
46.621448,124.916265,0,519,39826.9466898148,2009-01-13,22:43:14
46.621432,124.91625,0,516,39826.9467476852,2009-01-13,22:43:19
46.621423,124.916258,0,516,39826.9468055556,2009-01-13,22:43:24
46.621414,124.916262,0,516,39826.9468634259,2009-01-13,22:43:29
46.621401,124.916264,0,516,39826.9469212963,2009-01-13,22:43:34
46.621395,124.916301,0,517,39826.9469791667,2009-01-13,22:43:39
46.621395,124.916301,0,517,39826.9470138889,2009-01-13,22:43:42
46.621397,124.916306,0,517,39826.947037037,2009-01-13,22:43:44
46.621402,124.916315,0,518,39826.9470949074,2009-01-13,22:43:49
46.621344,124.916436,0,515,39826.9471527778,2009-01-13,22:43:54
46.621317,124.916478,0,512,39826.9472106481,2009-01-13,22:43:59
46.621291,124.916557,0,513,39826.9472337963,2009-01-13,22:44:01
46.621306,124.916618,0,515,39826.9472800926,2009-01-13,22:44:05
46.621308,124.916655,0,518,39826.947337963,2009-01-13,22:44:10
46.621295,124.916683,0,522,39826.9473958333,2009-01-13,22:44:15
46.621258,124.916708,0,526,39826.9474537037,2009-01-13,22:44:20
46.621213,124.916742,0,525,39826.9475,2009-01-13,22:44:24
46.621181,124.916784,0,526,39826.9475578704,2009-01-13,22:44:29
46.621147,124.916819,0,528,39826.9476157407,2009-01-13,22:44:34
46.621179,124.91677,0,529,39826.9476736111,2009-01-13,22:44:39
46.621192,124.916769,0,529,39826.9477314815,2009-01-13,22:44:44
46.621246,124.916703,0,529,39826.9477430556,2009-01-13,22:44:45
46.621286,124.916649,0,531,39826.9477662037,2009-01-13,22:44:47
46.621339,124.916552,0,531,39826.9477893518,2009-01-13,22:44:49
46.621391,124.91648,0,530,39826.9478009259,2009-01-13,22:44:50
46.621424,124.91643,0,530,39826.9478125,2009-01-13,22:44:51
46.621459,124.916382,0,530,39826.9478240741,2009-01-13,22:44:52
46.621488,124.916315,0,531,39826.9478703704,2009-01-13,22:44:56
46.621515,124.916262,0,532,39826.9479050926,2009-01-13,22:44:59
46.621543,124.916192,0,532,39826.9479398148,2009-01-13,22:45:02
46.62155,124.91615,0,535,39826.9479976852,2009-01-13,22:45:07
46.621599,124.916097,0,537,39826.9480439815,2009-01-13,22:45:11
46.621588,124.916104,0,537,39826.9481018518,2009-01-13,22:45:16
46.621588,124.916104,0,537,39826.9481365741,2009-01-13,22:45:19
46.621593,124.916102,0,537,39826.9481597222,2009-01-13,22:45:21
46.621639,124.916061,0,537,39826.9482060185,2009-01-13,22:45:25
46.62165,124.916054,0,538,39826.9482638889,2009-01-13,22:45:30
46.621664,124.916055,0,537,39826.9483217593,2009-01-13,22:45:35
46.621475,124.916343,0,531,39826.9483680556,2009-01-13,22:45:39
46.621409,124.916447,0,527,39826.9484027778,2009-01-13,22:45:42
46.621378,124.91653,0,522,39826.9484259259,2009-01-13,22:45:44
46.621354,124.916591,0,519,39826.9484490741,2009-01-13,22:45:46
46.621338,124.916652,0,515,39826.9484837963,2009-01-13,22:45:49
46.621311,124.916711,0,511,39826.9485300926,2009-01-13,22:45:53
46.621299,124.916738,0,509,39826.948587963,2009-01-13,22:45:58
46.621259,124.916744,0,508,39826.9486458333,2009-01-13,22:46:03
46.621225,124.916731,0,506,39826.9487037037,2009-01-13,22:46:08
46.621188,124.916696,0,505,39826.9487615741,2009-01-13,22:46:13
46.621172,124.91669,0,506,39826.9488194444,2009-01-13,22:46:18
46.62117,124.916692,0,506,39826.9488773148,2009-01-13,22:46:23
46.621162,124.9167,0,506,39826.9489351852,2009-01-13,22:46:28
46.621162,124.9167,0,506,39826.9489699074,2009-01-13,22:46:31
46.621156,124.916699,0,507,39826.9489930556,2009-01-13,22:46:33
46.621147,124.916692,0,507,39826.9490509259,2009-01-13,22:46:38
46.621122,124.916701,0,507,39826.9491087963,2009-01-13,22:46:43
46.621122,124.916701,0,507,39826.9491435185,2009-01-13,22:46:46
46.621118,124.916699,0,507,39826.9491666667,2009-01-13,22:46:48
46.621088,124.916698,0,507,39826.949224537,2009-01-13,22:46:53
46.621064,124.916691,0,507,39826.9492824074,2009-01-13,22:46:58
46.621235,124.916464,0,543,39826.9565046296,2009-01-13,22:57:22
46.621303,124.916418,0,542,39826.9565277778,2009-01-13,22:57:24
46.621353,124.916375,0,541,39826.9565509259,2009-01-13,22:57:26
46.621413,124.916331,0,538,39826.9565856481,2009-01-13,22:57:29
46.621458,124.916299,0,536,39826.9566203704,2009-01-13,22:57:32
46.62148,124.916317,0,534,39826.9566782407,2009-01-13,22:57:37
46.621458,124.916382,0,533,39826.9567361111,2009-01-13,22:57:42
46.621444,124.916432,0,532,39826.9567939815,2009-01-13,22:57:47
46.621425,124.916456,0,535,39826.9568518519,2009-01-13,22:57:52
46.621415,124.916464,0,535,39826.9569097222,2009-01-13,22:57:57
46.621409,124.916478,0,537,39826.9569675926,2009-01-13,22:58:02
46.621399,124.916476,0,539,39826.957025463,2009-01-13,22:58:07
46.621392,124.916463,0,541,39826.9570833333,2009-01-13,22:58:12
46.621423,124.916452,0,542,39826.9571412037,2009-01-13,22:58:17
46.621403,124.916463,0,542,39826.9571990741,2009-01-13,22:58:22
46.62139,124.916479,0,542,39826.9572569444,2009-01-13,22:58:27
46.621346,124.916506,0,542,39826.9573148148,2009-01-13,22:58:32
46.621307,124.916544,0,542,39826.957349537,2009-01-13,22:58:35
46.621256,124.916576,0,542,39826.9573842593,2009-01-13,22:58:38
46.621223,124.916619,0,542,39826.9574421296,2009-01-13,22:58:43
46.621202,124.916626,0,541,39826.9575,2009-01-13,22:58:48
46.621198,124.916638,0,541,39826.9575578704,2009-01-13,22:58:53
46.621198,124.916653,0,541,39826.9576157407,2009-01-13,22:58:58
46.621185,124.916675,0,543,39826.9576736111,2009-01-13,22:59:03
46.621157,124.916721,0,546,39826.9577314815,2009-01-13,22:59:08
46.621191,124.916745,0,548,39826.9577893519,2009-01-13,22:59:13
46.621239,124.916756,0,548,39826.9578472222,2009-01-13,22:59:18
46.621284,124.916748,0,549,39826.9579050926,2009-01-13,22:59:23
46.621296,124.916759,0,549,39826.957962963,2009-01-13,22:59:28
46.621263,124.916729,0,548,39826.9580208333,2009-01-13,22:59:33
46.621245,124.916688,0,546,39826.9580787037,2009-01-13,22:59:38
46.621191,124.916634,0,545,39826.958125,2009-01-13,22:59:42
46.621138,124.916608,0,544,39826.9581597222,2009-01-13,22:59:45
46.621083,124.916588,0,543,39826.9581828704,2009-01-13,22:59:47
46.621035,124.916566,0,542,39826.9582060185,2009-01-13,22:59:49
46.62099,124.916549,0,540,39826.9582407407,2009-01-13,22:59:52
46.620951,124.916523,0,538,39826.9582986111,2009-01-13,22:59:57
46.620957,124.91649,0,538,39826.9583564815,2009-01-13,23:00:02
46.621002,124.916454,0,540,39826.9584027778,2009-01-13,23:00:06
46.621069,124.916396,0,543,39826.9584490741,2009-01-13,23:00:10
46.621107,124.916361,0,544,39826.9584722222,2009-01-13,23:00:12
46.621132,124.916334,0,545,39826.9585300926,2009-01-13,23:00:17
46.621104,124.916332,0,547,39826.958587963,2009-01-13,23:00:22
46.621114,124.91627,0,551,39826.9586458333,2009-01-13,23:00:27
46.621111,124.916214,0,555,39826.9587037037,2009-01-13,23:00:32
46.621081,124.916238,0,560,39826.9587615741,2009-01-13,23:00:37
46.621075,124.91626,0,564,39826.9588194444,2009-01-13,23:00:42
46.621079,124.916286,0,563,39826.9588773148,2009-01-13,23:00:47
46.621072,124.916344,0,560,39826.9589351852,2009-01-13,23:00:52
46.621082,124.916359,0,558,39826.9589930556,2009-01-13,23:00:57
46.62107,124.916382,0,554,39826.9590509259,2009-01-13,23:01:02
46.621074,124.916386,0,554,39826.9591087963,2009-01-13,23:01:07
46.62107,124.916391,0,553,39826.9591666667,2009-01-13,23:01:12
46.62107,124.916391,0,553,39826.9592013889,2009-01-13,23:01:15
46.621074,124.916389,0,553,39826.959224537,2009-01-13,23:01:17
46.621046,124.916456,0,551,39826.9592592593,2009-01-13,23:01:20
46.621028,124.916516,0,550,39826.9592939815,2009-01-13,23:01:23
46.621054,124.91652,0,548,39826.9593518519,2009-01-13,23:01:28
46.621103,124.916509,0,547,39826.9593981481,2009-01-13,23:01:32
46.62114,124.916523,0,546,39826.9594560185,2009-01-13,23:01:37
46.621158,124.916539,0,546,39826.9595138889,2009-01-13,23:01:42
46.621136,124.916616,0,545,39826.9595717593,2009-01-13,23:01:47
46.621106,124.916678,0,545,39826.9596064815,2009-01-13,23:01:50
46.621073,124.916724,0,544,39826.9596527778,2009-01-13,23:01:54
46.62106,124.916724,0,546,39826.9597106481,2009-01-13,23:01:59
46.62106,124.916724,0,546,39826.9597453704,2009-01-13,23:02:02
46.621061,124.916723,0,546,39826.9597685185,2009-01-13,23:02:04
46.621104,124.916732,0,547,39826.9598263889,2009-01-13,23:02:09
46.62113,124.916723,0,548,39826.9598842593,2009-01-13,23:02:14
46.621173,124.916704,0,550,39826.9599421296,2009-01-13,23:02:19
46.621231,124.916667,0,549,39826.9599768519,2009-01-13,23:02:22
46.62127,124.916625,0,545,39826.9600231481,2009-01-13,23:02:26
46.621291,124.916588,0,536,39826.9600810185,2009-01-13,23:02:31
46.621273,124.916613,0,538,39826.9601388889,2009-01-13,23:02:36
46.621273,124.916613,0,538,39826.9601736111,2009-01-13,23:02:39
46.621273,124.916608,0,538,39826.9601967593,2009-01-13,23:02:41
46.621288,124.916537,0,535,39826.9602314815,2009-01-13,23:02:44
46.621274,124.916505,0,532,39826.9602893519,2009-01-13,23:02:49
46.621255,124.916502,0,532,39826.9603472222,2009-01-13,23:02:54
46.621251,124.916508,0,532,39826.9604050926,2009-01-13,23:02:59
46.621256,124.916509,0,532,39826.960462963,2009-01-13,23:03:04
46.621263,124.916505,0,532,39826.9605208333,2009-01-13,23:03:09
46.621263,124.9165,0,531,39826.9605787037,2009-01-13,23:03:14
46.621263,124.9165,0,531,39826.9606134259,2009-01-13,23:03:17
46.621258,124.9165,0,531,39826.9606365741,2009-01-13,23:03:19
46.621198,124.916489,0,532,39826.9606944444,2009-01-13,23:03:24
46.621187,124.916447,0,532,39826.9607523148,2009-01-13,23:03:29
46.621186,124.91642,0,532,39826.9608101852,2009-01-13,23:03:34
46.621186,124.91642,0,532,39826.9608449074,2009-01-13,23:03:37
46.621193,124.916414,0,532,39826.9608680556,2009-01-13,23:03:39
46.621197,124.916397,0,532,39826.9609259259,2009-01-13,23:03:44
46.621155,124.916399,0,529,39826.9609837963,2009-01-13,23:03:49
46.621186,124.916379,0,526,39826.9610416667,2009-01-13,23:03:54
46.62119,124.916356,0,524,39826.961099537,2009-01-13,23:03:59
46.621191,124.916354,0,524,39826.9611574074,2009-01-13,23:04:04
46.621191,124.916354,0,524,39826.9611921296,2009-01-13,23:04:07
46.621183,124.916351,0,524,39826.9612152778,2009-01-13,23:04:09
46.621151,124.916377,0,521,39826.9612731481,2009-01-13,23:04:14
46.621151,124.916377,0,521,39826.9613078704,2009-01-13,23:04:17
46.621145,124.916369,0,520,39826.9613310185,2009-01-13,23:04:19
46.621135,124.916369,0,520,39826.9613888889,2009-01-13,23:04:24
46.621121,124.916419,0,520,39826.9614467593,2009-01-13,23:04:29
46.621083,124.916495,0,519,39826.9614814815,2009-01-13,23:04:32
46.621078,124.916562,0,518,39826.9615393518,2009-01-13,23:04:37
46.621078,124.916562,0,518,39826.9615740741,2009-01-13,23:04:40
46.621082,124.916559,0,518,39826.9615972222,2009-01-13,23:04:42
46.621116,124.916537,0,518,39826.9616550926,2009-01-13,23:04:47
46.621157,124.916535,0,516,39826.961712963,2009-01-13,23:04:52
46.621188,124.916546,0,517,39826.9617708333,2009-01-13,23:04:57
46.621233,124.916569,0,519,39826.9618287037,2009-01-13,23:05:02
46.62126,124.916598,0,520,39826.9618865741,2009-01-13,23:05:07
46.62124,124.916611,0,520,39826.9619444444,2009-01-13,23:05:12
46.621229,124.916598,0,520,39826.9620023148,2009-01-13,23:05:17
46.621233,124.916587,0,519,39826.9620601852,2009-01-13,23:05:22
46.621233,124.916587,0,519,39826.9620949074,2009-01-13,23:05:25
46.621225,124.916589,0,519,39826.9621180556,2009-01-13,23:05:27
46.621223,124.916579,0,519,39826.9621759259,2009-01-13,23:05:32
46.62118,124.916539,0,518,39826.9622222222,2009-01-13,23:05:36
46.621155,124.916529,0,516,39826.9622800926,2009-01-13,23:05:41
46.621135,124.916539,0,514,39826.962337963,2009-01-13,23:05:46
46.621113,124.916551,0,513,39826.9623958333,2009-01-13,23:05:51
46.621128,124.916546,0,513,39826.9624537037,2009-01-13,23:05:56
46.621176,124.916486,0,509,39826.9625115741,2009-01-13,23:06:01
46.621219,124.916439,0,507,39826.9625347222,2009-01-13,23:06:03
46.621258,124.916372,0,504,39826.9625694444,2009-01-13,23:06:06
46.621273,124.916309,0,503,39826.9626157407,2009-01-13,23:06:10
46.621227,124.916279,0,502,39826.962662037,2009-01-13,23:06:14
46.621182,124.916261,0,503,39826.9626967593,2009-01-13,23:06:17
46.62112,124.916273,0,502,39826.9627430556,2009-01-13,23:06:21
46.62106,124.916291,0,504,39826.9627777778,2009-01-13,23:06:24
46.621019,124.916319,0,504,39826.9628009259,2009-01-13,23:06:26
46.620996,124.916375,0,505,39826.9628356481,2009-01-13,23:06:29
46.62101,124.916388,0,507,39826.9628935185,2009-01-13,23:06:34
46.621034,124.916358,0,512,39826.9629513889,2009-01-13,23:06:39
46.621034,124.916358,0,512,39826.9629861111,2009-01-13,23:06:42
46.621033,124.916357,0,515,39826.9630092593,2009-01-13,23:06:44
46.621043,124.916362,0,515,39826.9630671296,2009-01-13,23:06:49
46.621052,124.916359,0,515,39826.963125,2009-01-13,23:06:54
46.621058,124.916359,0,516,39826.9631828704,2009-01-13,23:06:59
46.621058,124.916359,0,516,39826.9632175926,2009-01-13,23:07:02
46.621061,124.916367,0,516,39826.9632407407,2009-01-13,23:07:04
46.621083,124.916426,0,518,39826.9632986111,2009-01-13,23:07:09
46.621083,124.916426,0,518,39826.9633333333,2009-01-13,23:07:12
46.621087,124.916429,0,518,39826.9633564815,2009-01-13,23:07:14
46.621094,124.91646,0,521,39826.9634143518,2009-01-13,23:07:19
46.621052,124.916478,0,523,39826.9634722222,2009-01-13,23:07:24
46.621001,124.91648,0,522,39826.9635185185,2009-01-13,23:07:28
46.620943,124.916484,0,522,39826.9635648148,2009-01-13,23:07:32
46.620888,124.916495,0,522,39826.9636111111,2009-01-13,23:07:36
46.620844,124.916528,0,523,39826.9636689815,2009-01-13,23:07:41
46.620806,124.916582,0,523,39826.9637268518,2009-01-13,23:07:46
46.620797,124.916625,0,523,39826.9637847222,2009-01-13,23:07:51
46.620814,124.916669,0,525,39826.9638425926,2009-01-13,23:07:56
46.620851,124.916659,0,522,39826.963900463,2009-01-13,23:08:01
46.620849,124.916661,0,522,39826.9639583333,2009-01-13,23:08:06
46.620849,124.916661,0,522,39826.9639930556,2009-01-13,23:08:09
46.620854,124.916663,0,522,39826.9640162037,2009-01-13,23:08:11
46.620863,124.916661,0,522,39826.9640740741,2009-01-13,23:08:16
46.62089,124.916598,0,519,39826.9641087963,2009-01-13,23:08:19
46.620925,124.916551,0,515,39826.9641435185,2009-01-13,23:08:22
46.620954,124.916519,0,509,39826.9642013889,2009-01-13,23:08:27
46.620954,124.916519,0,509,39826.9642361111,2009-01-13,23:08:30
46.620962,124.916513,0,509,39826.9642592593,2009-01-13,23:08:32
46.620993,124.916497,0,508,39826.9643171296,2009-01-13,23:08:37
46.621027,124.91645,0,507,39826.9643518519,2009-01-13,23:08:40
46.621041,124.916409,0,506,39826.9644097222,2009-01-13,23:08:45
46.621017,124.916404,0,506,39826.9644675926,2009-01-13,23:08:50
46.621066,124.916377,0,504,39826.9645138889,2009-01-13,23:08:54
46.621126,124.916343,0,504,39826.9645601852,2009-01-13,23:08:58
46.621181,124.916281,0,505,39826.9645833333,2009-01-13,23:09:00
46.621225,124.916244,0,506,39826.9646064815,2009-01-13,23:09:02
46.621269,124.916222,0,505,39826.9646643519,2009-01-13,23:09:07
46.621307,124.916204,0,504,39826.9647222222,2009-01-13,23:09:12
46.621352,124.916196,0,502,39826.9647800926,2009-01-13,23:09:17
46.621414,124.916192,0,500,39826.9648263889,2009-01-13,23:09:21
46.621462,124.91618,0,500,39826.9648611111,2009-01-13,23:09:24
46.621506,124.916153,0,500,39826.9649074074,2009-01-13,23:09:28
[truncated: 277,782 more chars]
