# Supplementary material for: Research on differential privacy protection method based on user tendency
Source: PLoS One. 2023 Oct 26;18(10):e0288823. doi: 10.1371/journal.pone.0288823 (PMC10602288; doi:10.1371/journal.pone.0288823)
Supplement: S2 Data — (ZIP) [file pone.0288823.s002.zip › Data 5-2/022/Trajectory/20090114230822.plt]

Geolife trajectory
WGS 84
Altitude is in Feet
Reserved 3
0,2,255,My Track,0,0,2,8421376
0
46.594751,125.026939,0,492,39827.9641435185,2009-01-14,23:08:22
46.594817,125.027595,0,492,39827.9641550926,2009-01-14,23:08:23
46.595117,125.028252,0,492,39827.9641666667,2009-01-14,23:08:24
46.59477,125.027338,0,492,39827.964212963,2009-01-14,23:08:28
46.594629,125.027008,0,492,39827.964224537,2009-01-14,23:08:29
46.594579,125.026846,0,492,39827.9642361111,2009-01-14,23:08:30
46.594551,125.026791,0,492,39827.9642476852,2009-01-14,23:08:31
46.594477,125.026637,0,492,39827.9642592593,2009-01-14,23:08:32
46.594529,125.026636,0,492,39827.9642708333,2009-01-14,23:08:33
46.594461,125.026467,0,492,39827.9642824074,2009-01-14,23:08:34
46.594372,125.026239,0,492,39827.9642939815,2009-01-14,23:08:35
46.59433,125.026088,0,492,39827.9643055556,2009-01-14,23:08:36
46.594285,125.025878,0,492,39827.9643171296,2009-01-14,23:08:37
46.594322,125.025939,0,492,39827.9643287037,2009-01-14,23:08:38
46.594387,125.02605,0,492,39827.9643402778,2009-01-14,23:08:39
46.594482,125.026193,0,492,39827.9643634259,2009-01-14,23:08:41
46.594562,125.026308,0,492,39827.9643865741,2009-01-14,23:08:43
46.594622,125.026357,0,492,39827.9644097222,2009-01-14,23:08:45
46.594657,125.026434,0,492,39827.9644328704,2009-01-14,23:08:47
46.594683,125.026534,0,492,39827.9644444444,2009-01-14,23:08:48
46.594706,125.026617,0,492,39827.9644560185,2009-01-14,23:08:49
46.594769,125.026801,0,492,39827.9644675926,2009-01-14,23:08:50
46.594814,125.026936,0,492,39827.9644791667,2009-01-14,23:08:51
46.594825,125.027001,0,492,39827.9644907407,2009-01-14,23:08:52
46.594862,125.02712,0,492,39827.9645023148,2009-01-14,23:08:53
46.594889,125.027221,0,492,39827.9645138889,2009-01-14,23:08:54
46.594918,125.027326,0,492,39827.964525463,2009-01-14,23:08:55
46.594991,125.027558,0,492,39827.964537037,2009-01-14,23:08:56
46.595052,125.027751,0,492,39827.9645486111,2009-01-14,23:08:57
46.595107,125.027939,0,492,39827.9645601852,2009-01-14,23:08:58
46.595151,125.028081,0,492,39827.9645717593,2009-01-14,23:08:59
46.595216,125.028308,0,492,39827.9645833333,2009-01-14,23:09:00
46.595248,125.028439,0,493,39827.9645949074,2009-01-14,23:09:01
46.595293,125.028565,0,493,39827.9646064815,2009-01-14,23:09:02
46.595343,125.028683,0,493,39827.9646180556,2009-01-14,23:09:03
46.595377,125.028779,0,493,39827.9646296296,2009-01-14,23:09:04
46.595401,125.028922,0,493,39827.9646412037,2009-01-14,23:09:05
46.595434,125.029072,0,493,39827.9646527778,2009-01-14,23:09:06
46.595466,125.029205,0,493,39827.9646643519,2009-01-14,23:09:07
46.595499,125.029279,0,493,39827.9646759259,2009-01-14,23:09:08
46.595559,125.02944,0,493,39827.9646875,2009-01-14,23:09:09
46.595595,125.0295,0,493,39827.9646990741,2009-01-14,23:09:10
46.595631,125.029579,0,493,39827.9647106482,2009-01-14,23:09:11
46.595597,125.02958,0,494,39827.9647685185,2009-01-14,23:09:16
46.595539,125.029449,0,494,39827.9647916667,2009-01-14,23:09:18
46.595485,125.029394,0,494,39827.9648148148,2009-01-14,23:09:20
46.595388,125.029288,0,494,39827.964849537,2009-01-14,23:09:23
46.595343,125.029068,0,494,39827.9648611111,2009-01-14,23:09:24
46.595265,125.02868,0,494,39827.9648842593,2009-01-14,23:09:26
46.595165,125.028336,0,494,39827.9648958333,2009-01-14,23:09:27
46.595101,125.028235,0,494,39827.9649074074,2009-01-14,23:09:28
46.595055,125.028122,0,494,39827.9649189815,2009-01-14,23:09:29
46.594989,125.0279,0,494,39827.9649305556,2009-01-14,23:09:30
46.594941,125.027884,0,494,39827.9649421296,2009-01-14,23:09:31
46.594876,125.027766,0,494,39827.9649537037,2009-01-14,23:09:32
46.594827,125.027653,0,494,39827.9649652778,2009-01-14,23:09:33
46.594806,125.027713,0,494,39827.9649768519,2009-01-14,23:09:34
46.594831,125.027813,0,494,39827.9650115741,2009-01-14,23:09:37
46.594821,125.027887,0,494,39827.9650347222,2009-01-14,23:09:39
46.594806,125.027824,0,494,39827.9650462963,2009-01-14,23:09:40
46.594782,125.027763,0,494,39827.9650578704,2009-01-14,23:09:41
46.594733,125.027462,0,494,39827.9650810185,2009-01-14,23:09:43
46.594718,125.027261,0,494,39827.9650925926,2009-01-14,23:09:44
46.594692,125.027206,0,494,39827.9651157407,2009-01-14,23:09:46
46.594652,125.027147,0,494,39827.9651388889,2009-01-14,23:09:48
46.594619,125.027195,0,494,39827.9651851852,2009-01-14,23:09:52
46.5946,125.027269,0,494,39827.9652199074,2009-01-14,23:09:55
46.594632,125.027317,0,494,39827.9652314815,2009-01-14,23:09:56
46.594632,125.027235,0,495,39827.9652777778,2009-01-14,23:10:00
46.594597,125.027139,0,495,39827.9652893519,2009-01-14,23:10:01
46.594612,125.027064,0,496,39827.9653240741,2009-01-14,23:10:04
46.594606,125.026965,0,496,39827.9653472222,2009-01-14,23:10:06
46.594585,125.026888,0,496,39827.9653587963,2009-01-14,23:10:07
46.594565,125.02671,0,496,39827.9653703704,2009-01-14,23:10:08
46.594549,125.026631,0,496,39827.9653935185,2009-01-14,23:10:10
46.594558,125.026794,0,497,39827.9654166667,2009-01-14,23:10:12
46.594565,125.02686,0,497,39827.9654513889,2009-01-14,23:10:15
46.594563,125.02673,0,497,39827.965474537,2009-01-14,23:10:17
46.594572,125.026999,0,498,39827.9655208333,2009-01-14,23:10:21
46.594579,125.02724,0,498,39827.9655324074,2009-01-14,23:10:22
46.594573,125.027321,0,498,39827.9655439815,2009-01-14,23:10:23
46.594596,125.027478,0,498,39827.9655555556,2009-01-14,23:10:24
46.594614,125.027602,0,498,39827.9655671296,2009-01-14,23:10:25
46.594641,125.027718,0,498,39827.9655902778,2009-01-14,23:10:27
46.594676,125.027872,0,498,39827.9656018519,2009-01-14,23:10:28
46.594692,125.027939,0,498,39827.9656134259,2009-01-14,23:10:29
46.594714,125.028043,0,499,39827.965625,2009-01-14,23:10:30
46.594742,125.028161,0,499,39827.9656365741,2009-01-14,23:10:31
46.594786,125.028353,0,499,39827.9656481481,2009-01-14,23:10:32
46.594817,125.028442,0,499,39827.9656597222,2009-01-14,23:10:33
46.594853,125.028518,0,499,39827.9656828704,2009-01-14,23:10:35
46.594861,125.02839,0,499,39827.9656944444,2009-01-14,23:10:36
46.594896,125.028496,0,499,39827.9657175926,2009-01-14,23:10:38
46.594918,125.028383,0,499,39827.9657291667,2009-01-14,23:10:39
46.594912,125.028294,0,499,39827.9657407407,2009-01-14,23:10:40
46.594891,125.028197,0,499,39827.9657523148,2009-01-14,23:10:41
46.594837,125.028059,0,499,39827.965775463,2009-01-14,23:10:43
46.594811,125.02796,0,499,39827.965787037,2009-01-14,23:10:44
46.594795,125.02787,0,499,39827.9657986111,2009-01-14,23:10:45
46.594781,125.027707,0,499,39827.9658101852,2009-01-14,23:10:46
46.594755,125.027551,0,499,39827.9658217593,2009-01-14,23:10:47
46.594733,125.027448,0,499,39827.9658333333,2009-01-14,23:10:48
46.594699,125.027297,0,499,39827.9658449074,2009-01-14,23:10:49
46.594669,125.027202,0,499,39827.9658564815,2009-01-14,23:10:50
46.594637,125.027132,0,499,39827.9658680556,2009-01-14,23:10:51
46.594583,125.026991,0,500,39827.9658912037,2009-01-14,23:10:53
46.594526,125.026906,0,500,39827.9659143519,2009-01-14,23:10:55
46.594497,125.026818,0,500,39827.9659259259,2009-01-14,23:10:56
46.594434,125.026712,0,500,39827.9659490741,2009-01-14,23:10:58
46.59436,125.026733,0,500,39827.9659722222,2009-01-14,23:11:00
46.594347,125.026834,0,500,39827.9659837963,2009-01-14,23:11:01
46.594322,125.026906,0,500,39827.9659953704,2009-01-14,23:11:02
46.594256,125.026931,0,500,39827.9660185185,2009-01-14,23:11:04
46.594224,125.027003,0,501,39827.9660300926,2009-01-14,23:11:05
46.59419,125.027051,0,501,39827.9660416667,2009-01-14,23:11:06
46.594107,125.027085,0,501,39827.9660648148,2009-01-14,23:11:08
46.594042,125.027113,0,502,39827.966087963,2009-01-14,23:11:10
46.593987,125.027077,0,502,39827.9661111111,2009-01-14,23:11:12
46.593968,125.027137,0,503,39827.9661226852,2009-01-14,23:11:13
46.593949,125.027205,0,503,39827.9661342593,2009-01-14,23:11:14
46.593973,125.027276,0,505,39827.9661921296,2009-01-14,23:11:19
46.593969,125.027197,0,505,39827.9662037037,2009-01-14,23:11:20
46.593974,125.02709,0,505,39827.9662268519,2009-01-14,23:11:22
46.593969,125.027022,0,505,39827.9662384259,2009-01-14,23:11:23
46.593962,125.026918,0,505,39827.96625,2009-01-14,23:11:24
46.593979,125.026801,0,505,39827.9662615741,2009-01-14,23:11:25
46.593994,125.026679,0,505,39827.9662731481,2009-01-14,23:11:26
46.594003,125.026598,0,505,39827.9662962963,2009-01-14,23:11:28
46.593993,125.026453,0,505,39827.9663194444,2009-01-14,23:11:30
46.594003,125.026577,0,505,39827.9663310185,2009-01-14,23:11:31
46.594025,125.026637,0,507,39827.9663888889,2009-01-14,23:11:36
46.594007,125.026747,0,508,39827.9664236111,2009-01-14,23:11:39
46.594004,125.026849,0,510,39827.9664814815,2009-01-14,23:11:44
46.59401,125.026749,0,511,39827.9665162037,2009-01-14,23:11:47
46.593975,125.026725,0,513,39827.9665740741,2009-01-14,23:11:52
46.593936,125.026666,0,513,39827.9665972222,2009-01-14,23:11:54
46.593887,125.026633,0,514,39827.9666203704,2009-01-14,23:11:56
46.593879,125.026568,0,514,39827.9666319444,2009-01-14,23:11:57
46.593849,125.026415,0,516,39827.9666782407,2009-01-14,23:12:01
46.593843,125.026259,0,515,39827.9666898148,2009-01-14,23:12:02
46.593829,125.026194,0,516,39827.9667013889,2009-01-14,23:12:03
46.593887,125.026495,0,516,39827.966712963,2009-01-14,23:12:04
46.593863,125.026411,0,516,39827.9667361111,2009-01-14,23:12:06
46.593897,125.026586,0,517,39827.9667476852,2009-01-14,23:12:07
46.593908,125.02649,0,517,39827.9667708333,2009-01-14,23:12:09
46.59393,125.026432,0,517,39827.9667824074,2009-01-14,23:12:10
46.593958,125.026496,0,518,39827.9668055556,2009-01-14,23:12:12
46.593995,125.026586,0,518,39827.9668171296,2009-01-14,23:12:13
46.594041,125.026633,0,518,39827.9668287037,2009-01-14,23:12:14
46.594072,125.0267,0,519,39827.9668402778,2009-01-14,23:12:15
46.594103,125.02676,0,519,39827.9668518519,2009-01-14,23:12:16
46.59414,125.026719,0,520,39827.966875,2009-01-14,23:12:18
46.594209,125.026691,0,522,39827.9669097222,2009-01-14,23:12:21
46.594249,125.026732,0,522,39827.9669328704,2009-01-14,23:12:23
46.594278,125.026803,0,523,39827.9669444444,2009-01-14,23:12:24
46.594301,125.026916,0,524,39827.9669560185,2009-01-14,23:12:25
46.594321,125.027013,0,525,39827.9669675926,2009-01-14,23:12:26
46.594348,125.027102,0,526,39827.9669791667,2009-01-14,23:12:27
46.594377,125.027216,0,526,39827.9669907407,2009-01-14,23:12:28
46.594393,125.027294,0,527,39827.9670023148,2009-01-14,23:12:29
46.594407,125.027356,0,528,39827.9670138889,2009-01-14,23:12:30
46.594425,125.027424,0,529,39827.967025463,2009-01-14,23:12:31
46.594441,125.027493,0,529,39827.967037037,2009-01-14,23:12:32
46.59447,125.02761,0,531,39827.9670601852,2009-01-14,23:12:34
46.594495,125.027715,0,533,39827.9670833333,2009-01-14,23:12:36
46.594517,125.027776,0,535,39827.9671180556,2009-01-14,23:12:39
46.594569,125.02772,0,536,39827.9671643519,2009-01-14,23:12:43
46.594614,125.027681,0,537,39827.9671990741,2009-01-14,23:12:46
46.59467,125.027758,0,536,39827.9672222222,2009-01-14,23:12:48
46.594705,125.027845,0,536,39827.9672337963,2009-01-14,23:12:49
46.594739,125.027925,0,536,39827.9672453704,2009-01-14,23:12:50
46.594774,125.028002,0,536,39827.9672569444,2009-01-14,23:12:51
46.594803,125.028053,0,535,39827.9672685185,2009-01-14,23:12:52
46.59486,125.028063,0,535,39827.9673032407,2009-01-14,23:12:55
46.594907,125.028078,0,534,39827.9673263889,2009-01-14,23:12:57
46.594954,125.028111,0,534,39827.967349537,2009-01-14,23:12:59
46.595008,125.028185,0,534,39827.9673726852,2009-01-14,23:13:01
46.595054,125.028202,0,533,39827.9673958333,2009-01-14,23:13:03
46.59511,125.028312,0,533,39827.9674189815,2009-01-14,23:13:05
46.59517,125.028497,0,533,39827.9674305556,2009-01-14,23:13:06
46.595203,125.028575,0,533,39827.9674421296,2009-01-14,23:13:07
46.59523,125.028632,0,534,39827.9674537037,2009-01-14,23:13:08
46.595276,125.028737,0,534,39827.9674652778,2009-01-14,23:13:09
46.595318,125.028827,0,534,39827.9674768519,2009-01-14,23:13:10
46.59536,125.028924,0,534,39827.9674884259,2009-01-14,23:13:11
46.595393,125.02897,0,534,39827.9675,2009-01-14,23:13:12
46.595431,125.029041,0,534,39827.9675115741,2009-01-14,23:13:13
46.595461,125.029107,0,535,39827.9675231481,2009-01-14,23:13:14
46.595489,125.029196,0,535,39827.9675347222,2009-01-14,23:13:15
46.595513,125.029262,0,535,39827.9675462963,2009-01-14,23:13:16
46.595547,125.029351,0,536,39827.9675578704,2009-01-14,23:13:17
46.595583,125.029426,0,536,39827.9675694444,2009-01-14,23:13:18
46.595614,125.029501,0,537,39827.9675810185,2009-01-14,23:13:19
46.595643,125.029572,0,537,39827.9675925926,2009-01-14,23:13:20
46.595677,125.029637,0,538,39827.9676041667,2009-01-14,23:13:21
46.595716,125.029691,0,538,39827.9676157407,2009-01-14,23:13:22
46.595759,125.029789,0,538,39827.9676273148,2009-01-14,23:13:23
46.595814,125.02984,0,538,39827.967662037,2009-01-14,23:13:26
46.595871,125.029845,0,538,39827.9676967593,2009-01-14,23:13:29
46.595912,125.029808,0,538,39827.9677199074,2009-01-14,23:13:31
46.595953,125.029779,0,538,39827.9677430556,2009-01-14,23:13:33
46.595987,125.029719,0,538,39827.9677662037,2009-01-14,23:13:35
46.596028,125.029633,0,537,39827.9678009259,2009-01-14,23:13:38
46.596067,125.02959,0,537,39827.9678240741,2009-01-14,23:13:40
46.596115,125.029648,0,538,39827.9678703704,2009-01-14,23:13:44
46.596172,125.029711,0,539,39827.9679050926,2009-01-14,23:13:47
46.596172,125.029791,0,540,39827.9679513889,2009-01-14,23:13:51
46.596161,125.029932,0,542,39827.967974537,2009-01-14,23:13:53
46.596146,125.030005,0,542,39827.9679861111,2009-01-14,23:13:54
46.596109,125.030086,0,542,39827.9679976852,2009-01-14,23:13:55
46.596093,125.030207,0,543,39827.9680092593,2009-01-14,23:13:56
46.596099,125.030318,0,543,39827.9680208333,2009-01-14,23:13:57
46.596103,125.03039,0,543,39827.9680324074,2009-01-14,23:13:58
46.596075,125.030455,0,543,39827.9680555556,2009-01-14,23:14:00
46.596066,125.030596,0,544,39827.9680787037,2009-01-14,23:14:02
46.596082,125.030673,0,544,39827.9680902778,2009-01-14,23:14:03
46.596109,125.030735,0,544,39827.9681134259,2009-01-14,23:14:05
46.596177,125.030742,0,543,39827.9681712963,2009-01-14,23:14:10
46.596183,125.030577,0,543,39827.9681944444,2009-01-14,23:14:12
46.596213,125.03051,0,542,39827.9682175926,2009-01-14,23:14:14
46.596236,125.030428,0,542,39827.9682407407,2009-01-14,23:14:16
46.596238,125.030346,0,542,39827.968275463,2009-01-14,23:14:19
46.596191,125.030232,0,542,39827.9682986111,2009-01-14,23:14:21
46.596093,125.030067,0,542,39827.9683101852,2009-01-14,23:14:22
46.596096,125.030108,0,544,39827.9683680556,2009-01-14,23:14:27
46.596147,125.030249,0,544,39827.9683912037,2009-01-14,23:14:29
46.596193,125.030369,0,546,39827.9684259259,2009-01-14,23:14:32
46.596226,125.030468,0,546,39827.9684375,2009-01-14,23:14:33
46.596262,125.030567,0,546,39827.9684490741,2009-01-14,23:14:34
46.596303,125.030669,0,547,39827.9684606481,2009-01-14,23:14:35
46.596351,125.030772,0,547,39827.9684722222,2009-01-14,23:14:36
46.596409,125.0309,0,547,39827.9684837963,2009-01-14,23:14:37
46.596459,125.031038,0,548,39827.9684953704,2009-01-14,23:14:38
46.596536,125.031186,0,548,39827.9685069444,2009-01-14,23:14:39
46.596581,125.031254,0,548,39827.9685185185,2009-01-14,23:14:40
46.596632,125.031308,0,548,39827.9685416667,2009-01-14,23:14:42
46.596676,125.031241,0,547,39827.9685763889,2009-01-14,23:14:45
46.596387,125.030492,0,548,39827.968599537,2009-01-14,23:14:47
46.596293,125.030254,0,548,39827.9686111111,2009-01-14,23:14:48
46.596182,125.029993,0,548,39827.9686226852,2009-01-14,23:14:49
46.596168,125.02992,0,548,39827.9686342593,2009-01-14,23:14:50
46.596097,125.029731,0,548,39827.9686458333,2009-01-14,23:14:51
46.596051,125.029582,0,548,39827.9686574074,2009-01-14,23:14:52
46.596003,125.029466,0,548,39827.9686689815,2009-01-14,23:14:53
46.59598,125.029368,0,547,39827.9686921296,2009-01-14,23:14:55
46.595927,125.029306,0,547,39827.9687152778,2009-01-14,23:14:57
46.595894,125.02924,0,547,39827.9687268519,2009-01-14,23:14:58
46.595823,125.029252,0,548,39827.9687731481,2009-01-14,23:15:02
46.595771,125.029183,0,548,39827.9687962963,2009-01-14,23:15:04
46.59572,125.02913,0,549,39827.9688310185,2009-01-14,23:15:07
46.595668,125.029177,0,550,39827.9688657407,2009-01-14,23:15:10
46.595615,125.02916,0,551,39827.968900463,2009-01-14,23:15:13
46.595576,125.029069,0,552,39827.9689236111,2009-01-14,23:15:15
46.595555,125.028984,0,552,39827.9689583333,2009-01-14,23:15:18
46.595573,125.029083,0,552,39827.9689699074,2009-01-14,23:15:19
46.595634,125.029094,0,552,39827.9690046296,2009-01-14,23:15:22
46.595641,125.029016,0,552,39827.9690162037,2009-01-14,23:15:23
46.595612,125.028906,0,551,39827.9690277778,2009-01-14,23:15:24
46.59556,125.028806,0,551,39827.9690393518,2009-01-14,23:15:25
46.595519,125.028764,0,551,39827.9690509259,2009-01-14,23:15:26
46.595469,125.028699,0,551,39827.9690625,2009-01-14,23:15:27
46.595342,125.028603,0,568,39827.9690740741,2009-01-14,23:15:28
46.595392,125.02871,0,556,39827.9690856481,2009-01-14,23:15:29
46.595399,125.028598,0,554,39827.9691203704,2009-01-14,23:15:32
46.59536,125.028486,0,554,39827.9691319444,2009-01-14,23:15:33
46.595334,125.02843,0,558,39827.9691435185,2009-01-14,23:15:34
46.595309,125.028357,0,559,39827.9691550926,2009-01-14,23:15:35
46.595282,125.028266,0,561,39827.9691666667,2009-01-14,23:15:36
46.595256,125.028257,0,553,39827.969224537,2009-01-14,23:15:41
46.595252,125.028284,0,541,39827.9692824074,2009-01-14,23:15:46
46.595274,125.028356,0,542,39827.9693055556,2009-01-14,23:15:48
46.595298,125.02841,0,546,39827.9693287037,2009-01-14,23:15:50
46.595319,125.028479,0,548,39827.969375,2009-01-14,23:15:54
46.59534,125.028553,0,550,39827.9694097222,2009-01-14,23:15:57
46.595341,125.028608,0,536,39827.9694444444,2009-01-14,23:16:00
46.595313,125.028538,0,531,39827.9694675926,2009-01-14,23:16:02
46.595285,125.028474,0,532,39827.9694907407,2009-01-14,23:16:04
46.595255,125.028415,0,536,39827.9695138889,2009-01-14,23:16:06
46.595231,125.028366,0,542,39827.9695486111,2009-01-14,23:16:09
46.59521,125.028296,0,543,39827.9695601852,2009-01-14,23:16:10
46.59518,125.028221,0,544,39827.9695833333,2009-01-14,23:16:12
46.595144,125.028119,0,549,39827.9696296296,2009-01-14,23:16:16
46.595113,125.028048,0,552,39827.9696643518,2009-01-14,23:16:19
46.595135,125.02812,0,558,39827.9697106481,2009-01-14,23:16:23
46.595149,125.028193,0,561,39827.9697569444,2009-01-14,23:16:27
46.595177,125.02827,0,563,39827.9697685185,2009-01-14,23:16:28
46.595201,125.028341,0,564,39827.9697916667,2009-01-14,23:16:30
46.595226,125.028422,0,566,39827.9698148148,2009-01-14,23:16:32
46.595259,125.028505,0,567,39827.9698263889,2009-01-14,23:16:33
46.595254,125.028441,0,569,39827.9698842593,2009-01-14,23:16:38
46.595225,125.028329,0,570,39827.9699074074,2009-01-14,23:16:40
46.595209,125.028264,0,570,39827.9699189815,2009-01-14,23:16:41
46.595183,125.028152,0,572,39827.9699537037,2009-01-14,23:16:44
46.595173,125.02806,0,574,39827.9699884259,2009-01-14,23:16:47
46.595139,125.027936,0,573,39827.97,2009-01-14,23:16:48
46.595113,125.027858,0,573,39827.9700115741,2009-01-14,23:16:49
46.595071,125.027857,0,558,39827.9700694444,2009-01-14,23:16:54
46.595033,125.027808,0,551,39827.9700925926,2009-01-14,23:16:56
46.595042,125.027884,0,543,39827.9701273148,2009-01-14,23:16:59
46.59507,125.02798,0,540,39827.970150463,2009-01-14,23:17:01
46.595089,125.02805,0,536,39827.970162037,2009-01-14,23:17:02
46.595116,125.028169,0,528,39827.9701851852,2009-01-14,23:17:04
46.595128,125.028227,0,517,39827.9702199074,2009-01-14,23:17:07
46.595157,125.028283,0,518,39827.9702662037,2009-01-14,23:17:11
46.595188,125.02835,0,519,39827.9702893518,2009-01-14,23:17:13
46.59522,125.028411,0,520,39827.9703125,2009-01-14,23:17:15
46.595235,125.028487,0,519,39827.9703356481,2009-01-14,23:17:17
46.59526,125.028567,0,519,39827.9703472222,2009-01-14,23:17:18
46.595292,125.028653,0,520,39827.9703935185,2009-01-14,23:17:22
46.595301,125.028583,0,522,39827.9704513889,2009-01-14,23:17:27
46.59531,125.028533,0,526,39827.9705092593,2009-01-14,23:17:32
46.595301,125.028459,0,527,39827.9705324074,2009-01-14,23:17:34
46.595264,125.028311,0,527,39827.9705555556,2009-01-14,23:17:36
46.595219,125.028159,0,527,39827.9705787037,2009-01-14,23:17:38
46.595206,125.028081,0,527,39827.9705902778,2009-01-14,23:17:39
46.595192,125.028017,0,527,39827.9706018518,2009-01-14,23:17:40
46.59517,125.027939,0,526,39827.9706134259,2009-01-14,23:17:41
46.595144,125.027809,0,525,39827.9706365741,2009-01-14,23:17:43
46.595123,125.027737,0,524,39827.9706481481,2009-01-14,23:17:44
46.595125,125.027727,0,520,39827.9707060185,2009-01-14,23:17:49
46.595138,125.02782,0,521,39827.9707291667,2009-01-14,23:17:51
46.595151,125.027911,0,521,39827.9707407407,2009-01-14,23:17:52
46.595197,125.028074,0,523,39827.9707638889,2009-01-14,23:17:54
46.595217,125.02817,0,524,39827.970787037,2009-01-14,23:17:56
46.59525,125.028253,0,525,39827.9708101852,2009-01-14,23:17:58
46.595276,125.028321,0,526,39827.9708333333,2009-01-14,23:18:00
46.595292,125.0284,0,527,39827.9708912037,2009-01-14,23:18:05
46.595278,125.02839,0,529,39827.9709490741,2009-01-14,23:18:10
46.595245,125.028302,0,529,39827.9709606481,2009-01-14,23:18:11
46.595201,125.028182,0,530,39827.9709837963,2009-01-14,23:18:13
46.595164,125.028072,0,531,39827.9710069444,2009-01-14,23:18:15
46.595135,125.027982,0,531,39827.9710185185,2009-01-14,23:18:16
46.59511,125.027928,0,532,39827.9710416667,2009-01-14,23:18:18
46.595077,125.027791,0,532,39827.9710763889,2009-01-14,23:18:21
46.595047,125.027669,0,532,39827.971087963,2009-01-14,23:18:22
46.595008,125.027528,0,532,39827.971099537,2009-01-14,23:18:23
46.59496,125.027387,0,532,39827.9711111111,2009-01-14,23:18:24
46.594919,125.027254,0,532,39827.9711458333,2009-01-14,23:18:27
46.594902,125.027182,0,532,39827.9711574074,2009-01-14,23:18:28
46.594883,125.027113,0,533,39827.9711805556,2009-01-14,23:18:30
46.594846,125.026979,0,531,39827.9712037037,2009-01-14,23:18:32
46.594822,125.026966,0,516,39827.97125,2009-01-14,23:18:36
46.594801,125.026902,0,510,39827.9712731481,2009-01-14,23:18:38
46.594762,125.026835,0,498,39827.9713078704,2009-01-14,23:18:41
46.594732,125.026765,0,491,39827.9713310185,2009-01-14,23:18:43
46.594718,125.026753,0,487,39827.9713888889,2009-01-14,23:18:48
46.594754,125.026927,0,485,39827.971412037,2009-01-14,23:18:50
46.594787,125.027057,0,484,39827.9714236111,2009-01-14,23:18:51
46.594838,125.027165,0,482,39827.9714699074,2009-01-14,23:18:55
46.594856,125.027251,0,476,39827.9715162037,2009-01-14,23:18:59
46.594856,125.027251,0,476,39827.9715509259,2009-01-14,23:19:02
46.594851,125.027253,0,472,39827.9715740741,2009-01-14,23:19:04
46.594819,125.027144,0,471,39827.9715856481,2009-01-14,23:19:05
46.594771,125.026983,0,469,39827.9716087963,2009-01-14,23:19:07
46.59474,125.026886,0,469,39827.9716203704,2009-01-14,23:19:08
46.594709,125.02678,0,468,39827.9716319444,2009-01-14,23:19:09
46.594682,125.026684,0,467,39827.9716435185,2009-01-14,23:19:10
46.594653,125.02658,0,466,39827.9716550926,2009-01-14,23:19:11
46.594622,125.026518,0,464,39827.9716782407,2009-01-14,23:19:13
46.594656,125.02656,0,459,39827.9717361111,2009-01-14,23:19:18
46.59467,125.026598,0,455,39827.9717939815,2009-01-14,23:19:23
46.594678,125.026659,0,452,39827.9718518518,2009-01-14,23:19:28
46.594697,125.026739,0,453,39827.9718634259,2009-01-14,23:19:29
46.59473,125.026877,0,452,39827.971875,2009-01-14,23:19:30
46.594747,125.026979,0,452,39827.9718865741,2009-01-14,23:19:31
46.594777,125.027156,0,451,39827.9719097222,2009-01-14,23:19:33
46.594813,125.027301,0,450,39827.9719328704,2009-01-14,23:19:35
46.59484,125.027402,0,451,39827.9719444444,2009-01-14,23:19:36
46.594859,125.027468,0,451,39827.9719560185,2009-01-14,23:19:37
46.5949,125.027559,0,452,39827.9719907407,2009-01-14,23:19:40
46.594879,125.027463,0,449,39827.972025463,2009-01-14,23:19:43
46.594863,125.027392,0,446,39827.9720486111,2009-01-14,23:19:45
46.594863,125.027299,0,444,39827.9720833333,2009-01-14,23:19:48
46.594872,125.027205,0,441,39827.9721296296,2009-01-14,23:19:52
46.594852,125.027117,0,441,39827.9721412037,2009-01-14,23:19:53
46.594835,125.027048,0,439,39827.9721643519,2009-01-14,23:19:55
46.594856,125.027035,0,438,39827.9722222222,2009-01-14,23:20:00
46.594919,125.027126,0,451,39827.9722685185,2009-01-14,23:20:04
46.594946,125.027251,0,451,39827.9722916667,2009-01-14,23:20:06
46.594992,125.027332,0,460,39827.9723148148,2009-01-14,23:20:08
46.595027,125.02739,0,468,39827.972337963,2009-01-14,23:20:10
46.595067,125.027444,0,479,39827.9723611111,2009-01-14,23:20:12
46.595104,125.02754,0,488,39827.9723958333,2009-01-14,23:20:15
46.595151,125.027603,0,495,39827.9724305556,2009-01-14,23:20:18
46.595204,125.027621,0,501,39827.9724652778,2009-01-14,23:20:21
46.595263,125.027722,0,505,39827.9724884259,2009-01-14,23:20:23
46.595261,125.027783,0,513,39827.9725347222,2009-01-14,23:20:27
46.595291,125.027831,0,517,39827.9725694444,2009-01-14,23:20:30
46.595324,125.027882,0,519,39827.9725925926,2009-01-14,23:20:32
46.595347,125.027941,0,520,39827.9726041667,2009-01-14,23:20:33
46.595376,125.028029,0,520,39827.9726273148,2009-01-14,23:20:35
46.595406,125.028113,0,521,39827.972662037,2009-01-14,23:20:38
46.595398,125.02814,0,521,39827.9727199074,2009-01-14,23:20:43
46.595415,125.028054,0,522,39827.9727430556,2009-01-14,23:20:45
46.595443,125.028004,0,522,39827.9728009259,2009-01-14,23:20:50
46.595423,125.027943,0,523,39827.9728472222,2009-01-14,23:20:54
46.595364,125.027937,0,525,39827.9728703704,2009-01-14,23:20:56
46.595317,125.027885,0,531,39827.9729166667,2009-01-14,23:21:00
46.595277,125.027823,0,534,39827.9729513889,2009-01-14,23:21:03
46.595241,125.02781,0,533,39827.9730092593,2009-01-14,23:21:08
46.595209,125.027762,0,534,39827.9730324074,2009-01-14,23:21:10
46.595146,125.027722,0,536,39827.9730555556,2009-01-14,23:21:12
46.595088,125.027697,0,539,39827.9730787037,2009-01-14,23:21:14
46.595032,125.027665,0,541,39827.9731018519,2009-01-14,23:21:16
46.594993,125.027615,0,543,39827.973125,2009-01-14,23:21:18
46.594962,125.027556,0,545,39827.9731481481,2009-01-14,23:21:20
46.594927,125.027493,0,546,39827.9731828704,2009-01-14,23:21:23
46.594884,125.027395,0,546,39827.9732060185,2009-01-14,23:21:25
46.594884,125.027318,0,547,39827.9732291667,2009-01-14,23:21:27
46.594865,125.027253,0,550,39827.9732523148,2009-01-14,23:21:29
46.594882,125.027157,0,554,39827.973287037,2009-01-14,23:21:32
46.594891,125.027075,0,556,39827.9732986111,2009-01-14,23:21:33
46.594946,125.027099,0,558,39827.9733333333,2009-01-14,23:21:36
46.594997,125.027173,0,563,39827.9733564815,2009-01-14,23:21:38
46.595022,125.027249,0,568,39827.9733912037,2009-01-14,23:21:41
46.595043,125.027307,0,572,39827.9734143519,2009-01-14,23:21:43
46.595077,125.02738,0,574,39827.9734490741,2009-01-14,23:21:46
46.595098,125.027447,0,574,39827.9734606481,2009-01-14,23:21:47
46.59505,125.027479,0,581,39827.9734953704,2009-01-14,23:21:50
46.59507,125.027549,0,582,39827.9735185185,2009-01-14,23:21:52
46.595039,125.0275,0,583,39827.9735300926,2009-01-14,23:21:53
46.59497,125.027414,0,587,39827.9735532407,2009-01-14,23:21:55
46.594911,125.027403,0,589,39827.9735763889,2009-01-14,23:21:57
46.59484,125.027391,0,593,39827.9736111111,2009-01-14,23:22:00
46.594807,125.027347,0,595,39827.9736458333,2009-01-14,23:22:03
46.594813,125.027407,0,600,39827.9737037037,2009-01-14,23:22:08
46.594819,125.027305,0,606,39827.9737615741,2009-01-14,23:22:13
46.594861,125.027328,0,609,39827.9738194444,2009-01-14,23:22:18
46.594817,125.027266,0,610,39827.9738425926,2009-01-14,23:22:20
46.594798,125.027198,0,615,39827.9738773148,2009-01-14,23:22:23
46.594818,125.027319,0,623,39827.9739236111,2009-01-14,23:22:27
46.594821,125.02733,0,632,39827.9739814815,2009-01-14,23:22:32
46.594868,125.027389,0,637,39827.9740277778,2009-01-14,23:22:36
46.594858,125.027377,0,644,39827.9740856481,2009-01-14,23:22:41
46.594922,125.027342,0,649,39827.9741203704,2009-01-14,23:22:44
46.594942,125.027323,0,652,39827.9741782407,2009-01-14,23:22:49
46.594901,125.027279,0,656,39827.974212963,2009-01-14,23:22:52
46.594867,125.027174,0,657,39827.9742476852,2009-01-14,23:22:55
46.594841,125.02712,0,658,39827.9742708333,2009-01-14,23:22:57
46.594786,125.027003,0,662,39827.9743171296,2009-01-14,23:23:01
46.594753,125.026937,0,663,39827.9743287037,2009-01-14,23:23:02
46.594718,125.026892,0,666,39827.9743634259,2009-01-14,23:23:05
46.5947,125.026961,0,668,39827.9744097222,2009-01-14,23:23:09
46.594713,125.027036,0,669,39827.9744444444,2009-01-14,23:23:12
46.594715,125.027096,0,669,39827.9745023148,2009-01-14,23:23:17
46.594754,125.027131,0,670,39827.9745601852,2009-01-14,23:23:22
46.594787,125.027116,0,669,39827.9746180556,2009-01-14,23:23:27
46.594833,125.027077,0,667,39827.9746759259,2009-01-14,23:23:32
46.594837,125.026996,0,666,39827.9747106481,2009-01-14,23:23:35
46.594827,125.026917,0,666,39827.9747337963,2009-01-14,23:23:37
46.594836,125.026923,0,666,39827.9747916667,2009-01-14,23:23:42
46.594843,125.026942,0,666,39827.974849537,2009-01-14,23:23:47
46.59487,125.027035,0,668,39827.9748842593,2009-01-14,23:23:50
46.594906,125.027135,0,672,39827.9749189815,2009-01-14,23:23:53
46.594934,125.027231,0,674,39827.9749305556,2009-01-14,23:23:54
46.594956,125.02729,0,675,39827.9749421296,2009-01-14,23:23:55
46.594975,125.027376,0,676,39827.9749652778,2009-01-14,23:23:57
46.594978,125.027462,0,676,39827.9749884259,2009-01-14,23:23:59
46.594996,125.027525,0,676,39827.9750231481,2009-01-14,23:24:02
46.595024,125.027583,0,676,39827.9750462963,2009-01-14,23:24:04
46.595055,125.027646,0,675,39827.9751041667,2009-01-14,23:24:09
46.595069,125.0277,0,674,39827.975162037,2009-01-14,23:24:14
46.595099,125.02777,0,670,39827.9752083333,2009-01-14,23:24:18
46.59513,125.027856,0,667,39827.9752430556,2009-01-14,23:24:21
46.595168,125.027968,0,661,39827.9752777778,2009-01-14,23:24:24
46.595202,125.028034,0,659,39827.9753009259,2009-01-14,23:24:26
46.595232,125.028383,0,618,39827.9778009259,2009-01-14,23:28:02
46.595237,125.028465,0,618,39827.9778472222,2009-01-14,23:28:06
46.595262,125.028513,0,618,39827.9779050926,2009-01-14,23:28:11
46.595277,125.028376,0,619,39827.977962963,2009-01-14,23:28:16
46.59527,125.028291,0,619,39827.977974537,2009-01-14,23:28:17
46.595254,125.028243,0,620,39827.9780324074,2009-01-14,23:28:22
46.595271,125.028347,0,621,39827.9780555556,2009-01-14,23:28:24
46.595291,125.028387,0,622,39827.9781134259,2009-01-14,23:28:29
46.595335,125.028472,0,623,39827.9781481481,2009-01-14,23:28:32
46.595353,125.028537,0,623,39827.9781712963,2009-01-14,23:28:34
46.59537,125.028611,0,624,39827.9781944444,2009-01-14,23:28:36
46.595386,125.028681,0,624,39827.9782291667,2009-01-14,23:28:39
46.595353,125.028695,0,625,39827.978287037,2009-01-14,23:28:44
46.595296,125.028741,0,627,39827.9783217593,2009-01-14,23:28:47
46.595277,125.028825,0,629,39827.9783449074,2009-01-14,23:28:49
46.595224,125.028769,0,632,39827.9783796296,2009-01-14,23:28:52
46.595228,125.028799,0,636,39827.9784375,2009-01-14,23:28:57
46.595257,125.028841,0,639,39827.9784953704,2009-01-14,23:29:02
46.595211,125.028754,0,645,39827.9785416667,2009-01-14,23:29:06
46.59518,125.028753,0,647,39827.978599537,2009-01-14,23:29:11
46.595159,125.028738,0,647,39827.9786574074,2009-01-14,23:29:16
46.595131,125.028686,0,647,39827.9786805556,2009-01-14,23:29:18
46.595125,125.028615,0,648,39827.9786921296,2009-01-14,23:29:19
46.59514,125.028708,0,648,39827.9787152778,2009-01-14,23:29:21
46.595126,125.02862,0,651,39827.9787615741,2009-01-14,23:29:25
46.595127,125.028594,0,651,39827.9788194444,2009-01-14,23:29:30
46.595131,125.028502,0,652,39827.9788657407,2009-01-14,23:29:34
46.595107,125.028478,0,652,39827.9789236111,2009-01-14,23:29:39
46.595051,125.028482,0,655,39827.9789814815,2009-01-14,23:29:44
46.595005,125.028504,0,656,39827.9790277778,2009-01-14,23:29:48
46.594956,125.028495,0,651,39827.9790740741,2009-01-14,23:29:52
46.594946,125.028436,0,650,39827.9791319444,2009-01-14,23:29:57
46.594946,125.028436,0,650,39827.9791666667,2009-01-14,23:30:00
46.594953,125.028431,0,650,39827.9791898148,2009-01-14,23:30:02
46.594962,125.02843,0,651,39827.9792476852,2009-01-14,23:30:07
46.595012,125.028432,0,656,39827.9793055556,2009-01-14,23:30:12
46.595026,125.02846,0,662,39827.9793634259,2009-01-14,23:30:17
46.595022,125.02848,0,663,39827.9794212963,2009-01-14,23:30:22
46.595047,125.02849,0,664,39827.9794791667,2009-01-14,23:30:27
46.595047,125.02849,0,664,39827.9795138889,2009-01-14,23:30:30
46.595048,125.028493,0,667,39827.979537037,2009-01-14,23:30:32
46.595057,125.028491,0,670,39827.9795949074,2009-01-14,23:30:37
46.595083,125.028402,0,670,39827.9796180556,2009-01-14,23:30:39
46.595081,125.028297,0,670,39827.9796412037,2009-01-14,23:30:41
46.59508,125.028199,0,669,39827.9796643518,2009-01-14,23:30:43
46.595081,125.028123,0,668,39827.9796875,2009-01-14,23:30:45
46.595096,125.028115,0,667,39827.9797453704,2009-01-14,23:30:50
46.595106,125.028117,0,667,39827.9798032407,2009-01-14,23:30:55
46.595111,125.028199,0,666,39827.979849537,2009-01-14,23:30:59
46.595143,125.028203,0,670,39827.9799074074,2009-01-14,23:31:04
46.595196,125.028218,0,677,39827.9799421296,2009-01-14,23:31:07
46.595233,125.028234,0,688,39827.98,2009-01-14,23:31:12
46.595252,125.028321,0,689,39827.9800115741,2009-01-14,23:31:13
46.59515,125.028201,0,692,39827.9800347222,2009-01-14,23:31:15
46.595156,125.028274,0,694,39827.9800578704,2009-01-14,23:31:17
46.595143,125.028181,0,695,39827.9800694444,2009-01-14,23:31:18
46.59514,125.028162,0,694,39827.9801273148,2009-01-14,23:31:23
46.59514,125.028162,0,694,39827.980162037,2009-01-14,23:31:26
46.595133,125.028162,0,694,39827.9801851852,2009-01-14,23:31:28
46.595085,125.028133,0,692,39827.9801967593,2009-01-14,23:31:29
46.595029,125.028151,0,688,39827.9802314815,2009-01-14,23:31:32
46.594986,125.028174,0,692,39827.9802893519,2009-01-14,23:31:37
46.594957,125.02818,0,693,39827.9803472222,2009-01-14,23:31:42
46.594941,125.028188,0,696,39827.9804050926,2009-01-14,23:31:47
46.594939,125.028205,0,706,39827.980462963,2009-01-14,23:31:52
46.594939,125.028205,0,706,39827.9804976852,2009-01-14,23:31:55
46.594936,125.028202,0,718,39827.9805208333,2009-01-14,23:31:57
46.594923,125.028228,0,725,39827.9805787037,2009-01-14,23:32:02
46.594896,125.02824,0,729,39827.9806365741,2009-01-14,23:32:07
46.594893,125.028227,0,730,39827.9806944444,2009-01-14,23:32:12
46.594904,125.028236,0,734,39827.9807523148,2009-01-14,23:32:17
46.594891,125.028276,0,740,39827.9808101852,2009-01-14,23:32:22
46.594909,125.028339,0,742,39827.9808680556,2009-01-14,23:32:27
46.594924,125.028422,0,740,39827.9809027778,2009-01-14,23:32:30
46.594958,125.028485,0,741,39827.9809490741,2009-01-14,23:32:34
46.594967,125.028575,0,740,39827.9809722222,2009-01-14,23:32:36
46.59495,125.028499,0,739,39827.9810185185,2009-01-14,23:32:40
46.59495,125.028457,0,737,39827.9810763889,2009-01-14,23:32:45
46.594935,125.028393,0,735,39827.9811111111,2009-01-14,23:32:48
46.594992,125.028367,0,737,39827.9811574074,2009-01-14,23:32:52
46.595015,125.028427,0,735,39827.9811921296,2009-01-14,23:32:55
46.595033,125.02841,0,736,39827.98125,2009-01-14,23:33:00
46.595032,125.028379,0,736,39827.9813078704,2009-01-14,23:33:05
46.595017,125.028342,0,738,39827.9813657407,2009-01-14,23:33:10
46.594975,125.028248,0,742,39827.9813888889,2009-01-14,23:33:12
46.594935,125.028136,0,744,39827.9814236111,2009-01-14,23:33:15
46.594904,125.028132,0,749,39827.9814814815,2009-01-14,23:33:20
46.594865,125.028062,0,750,39827.9815393519,2009-01-14,23:33:25
46.594821,125.02807,0,753,39827.9815972222,2009-01-14,23:33:30
46.594809,125.028122,0,760,39827.9816550926,2009-01-14,23:33:35
46.594821,125.028177,0,765,39827.981712963,2009-01-14,23:33:40
46.594825,125.028206,0,769,39827.9817708333,2009-01-14,23:33:45
46.594787,125.028156,0,769,39827.9818171296,2009-01-14,23:33:49
46.594736,125.028136,0,770,39827.981875,2009-01-14,23:33:54
46.594745,125.028074,0,771,39827.9819328704,2009-01-14,23:33:59
46.59479,125.028021,0,775,39827.9819907407,2009-01-14,23:34:04
46.594836,125.027975,0,779,39827.982025463,2009-01-14,23:34:07
46.594817,125.027949,0,785,39827.9820833333,2009-01-14,23:34:12
46.594837,125.027976,0,787,39827.9821412037,2009-01-14,23:34:17
46.594783,125.028017,0,786,39827.9821990741,2009-01-14,23:34:22
46.594766,125.027949,0,785,39827.9822222222,2009-01-14,23:34:24
46.594742,125.028042,0,786,39827.9822685185,2009-01-14,23:34:28
46.594725,125.027976,0,786,39827.9823032407,2009-01-14,23:34:31
46.594688,125.027878,0,784,39827.982349537,2009-01-14,23:34:35
46.594674,125.027775,0,784,39827.9823726852,2009-01-14,23:34:37
46.594666,125.02767,0,784,39827.9824074074,2009-01-14,23:34:40
46.594669,125.027578,0,784,39827.9824305556,2009-01-14,23:34:42
46.59471,125.027509,0,786,39827.9824652778,2009-01-14,23:34:45
46.594744,125.027445,0,787,39827.9825,2009-01-14,23:34:48
46.594755,125.027534,0,785,39827.9825578704,2009-01-14,23:34:53
46.594746,125.027609,0,784,39827.9825810185,2009-01-14,23:34:55
46.594752,125.027651,0,782,39827.9826388889,2009-01-14,23:35:00
46.59478,125.027735,0,781,39827.9826967593,2009-01-14,23:35:05
46.594809,125.027801,0,781,39827.9827430556,2009-01-14,23:35:09
46.594811,125.027883,0,781,39827.9827662037,2009-01-14,23:35:11
46.594801,125.028001,0,780,39827.9827893519,2009-01-14,23:35:13
46.594799,125.027986,0,780,39827.9828472222,2009-01-14,23:35:18
46.59483,125.027951,0,780,39827.9829050926,2009-01-14,23:35:23
46.594876,125.028009,0,780,39827.9829398148,2009-01-14,23:35:26
46.594892,125.028111,0,779,39827.982962963,2009-01-14,23:35:28
46.594928,125.028157,0,780,39827.9829861111,2009-01-14,23:35:30
46.594966,125.028237,0,780,39827.9830092593,2009-01-14,23:35:32
46.594999,125.02829,0,780,39827.9830208333,2009-01-14,23:35:33
46.595038,125.02835,0,780,39827.9830439815,2009-01-14,23:35:35
46.595079,125.028375,0,780,39827.9830671296,2009-01-14,23:35:37
46.595119,125.028422,0,780,39827.9831018519,2009-01-14,23:35:40
46.595149,125.028522,0,779,39827.983125,2009-01-14,23:35:42
46.595163,125.028522,0,779,39827.9831828704,2009-01-14,23:35:47
46.595196,125.028573,0,778,39827.9832060185,2009-01-14,23:35:49
46.59524,125.028596,0,778,39827.9832291667,2009-01-14,23:35:51
46.595249,125.028676,0,776,39827.9832523148,2009-01-14,23:35:53
46.595272,125.028752,0,776,39827.9832638889,2009-01-14,23:35:54
46.59528,125.02884,0,775,39827.9832986111,2009-01-14,23:35:57
46.595324,125.028849,0,775,39827.9833564815,2009-01-14,23:36:02
46.595366,125.028807,0,775,39827.9834027778,2009-01-14,23:36:06
46.595412,125.0288,0,774,39827.9834490741,2009-01-14,23:36:10
46.595361,125.028744,0,773,39827.9834837963,2009-01-14,23:36:13
46.595308,125.028782,0,772,39827.9835069444,2009-01-14,23:36:15
46.59526,125.028877,0,767,39827.9835416667,2009-01-14,23:36:18
46.595217,125.029006,0,765,39827.9835648148,2009-01-14,23:36:20
46.595186,125.029065,0,763,39827.983587963,2009-01-14,23:36:22
46.595185,125.029133,0,762,39827.9836226852,2009-01-14,23:36:25
46.595201,125.029196,0,762,39827.9836574074,2009-01-14,23:36:28
46.595199,125.029262,0,761,39827.9837152778,2009-01-14,23:36:33
46.595211,125.029308,0,762,39827.9837731481,2009-01-14,23:36:38
46.595232,125.029296,0,760,39827.9838310185,2009-01-14,23:36:43
46.595232,125.029269,0,758,39827.9838888889,2009-01-14,23:36:48
46.59523,125.029265,0,757,39827.9839467593,2009-01-14,23:36:53
46.59523,125.029265,0,757,39827.9839814815,2009-01-14,23:36:56
46.595233,125.029261,0,757,39827.9840046296,2009-01-14,23:36:58
46.595276,125.029296,0,760,39827.9840277778,2009-01-14,23:37:00
46.595317,125.029312,0,762,39827.9840856481,2009-01-14,23:37:05
46.595343,125.02939,0,763,39827.9841203704,2009-01-14,23:37:08
46.59538,125.029381,0,762,39827.9841782407,2009-01-14,23:37:13
46.595422,125.029347,0,764,39827.9842361111,2009-01-14,23:37:18
46.595457,125.029279,0,766,39827.9842939815,2009-01-14,23:37:23
46.5955,125.029349,0,764,39827.9843518519,2009-01-14,23:37:28
46.595511,125.029446,0,762,39827.9843981481,2009-01-14,23:37:32
46.595507,125.029519,0,760,39827.9844560185,2009-01-14,23:37:37
46.59553,125.029538,0,760,39827.9845138889,2009-01-14,23:37:42
46.595534,125.029558,0,761,39827.9845717593,2009-01-14,23:37:47
46.595523,125.029576,0,761,39827.9846296296,2009-01-14,23:37:52
46.595532,125.029603,0,760,39827.9846875,2009-01-14,23:37:57
46.595535,125.029552,0,760,39827.9847453704,2009-01-14,23:38:02
46.595556,125.029559,0,762,39827.9848032407,2009-01-14,23:38:07
46.595574,125.029619,0,765,39827.984849537,2009-01-14,23:38:11
46.595588,125.029687,0,767,39827.9849074074,2009-01-14,23:38:16
46.595583,125.029757,0,768,39827.9849421296,2009-01-14,23:38:19
46.59557,125.029828,0,769,39827.9849884259,2009-01-14,23:38:23
46.595577,125.029806,0,769,39827.9850462963,2009-01-14,23:38:28
46.59556,125.029767,0,771,39827.9851041667,2009-01-14,23:38:33
46.595533,125.029708,0,774,39827.985150463,2009-01-14,23:38:37
46.595504,125.029647,0,774,39827.9851967593,2009-01-14,23:38:41
46.595493,125.029649,0,774,39827.9852546296,2009-01-14,23:38:46
46.595488,125.02966,0,774,39827.9853125,2009-01-14,23:38:51
46.595488,125.02966,0,774,39827.9853472222,2009-01-14,23:38:54
46.595485,125.029666,0,774,39827.9853703704,2009-01-14,23:38:56
46.595455,125.029734,0,772,39827.9854282407,2009-01-14,23:39:01
46.59542,125.029786,0,770,39827.985462963,2009-01-14,23:39:04
46.595405,125.029848,0,769,39827.9854861111,2009-01-14,23:39:06
46.59535,125.029967,0,766,39827.9855092593,2009-01-14,23:39:08
46.595299,125.030061,0,764,39827.9855324074,2009-01-14,23:39:10
46.595275,125.030124,0,763,39827.9855671296,2009-01-14,23:39:13
46.595323,125.030094,0,763,39827.9856018518,2009-01-14,23:39:16
46.595328,125.030047,0,760,39827.9856597222,2009-01-14,23:39:21
46.595307,125.030039,0,757,39827.9857175926,2009-01-14,23:39:26
46.59528,125.029971,0,755,39827.9857638889,2009-01-14,23:39:30
46.595241,125.029883,0,755,39827.985787037,2009-01-14,23:39:32
46.595208,125.029792,0,754,39827.9858101852,2009-01-14,23:39:34
46.595187,125.029702,0,753,39827.9858333333,2009-01-14,23:39:36
46.595171,125.029617,0,753,39827.9858449074,2009-01-14,23:39:37
46.595157,125.029512,0,752,39827.9858680556,2009-01-14,23:39:39
46.595149,125.02944,0,751,39827.9858796296,2009-01-14,23:39:40
46.595134,125.029367,0,750,39827.9859143518,2009-01-14,23:39:43
46.595141,125.029292,0,748,39827.9859490741,2009-01-14,23:39:46
46.595133,125.02922,0,749,39827.9860069444,2009-01-14,23:39:51
46.595139,125.029186,0,749,39827.9860648148,2009-01-14,23:39:56
46.595135,125.029135,0,750,39827.9861226852,2009-01-14,23:40:01
46.595111,125.029187,0,749,39827.9861805556,2009-01-14,23:40:06
46.595104,125.029213,0,749,39827.9862384259,2009-01-14,23:40:11
46.595114,125.029146,0,751,39827.9862962963,2009-01-14,23:40:16
46.595135,125.029116,0,752,39827.9863541667,2009-01-14,23:40:21
46.595162,125.029182,0,751,39827.9863657407,2009-01-14,23:40:22
46.595177,125.029135,0,748,39827.9864236111,2009-01-14,23:40:27
46.595177,125.029135,0,748,39827.9864583333,2009-01-14,23:40:30
46.595183,125.029135,0,748,39827.9864814815,2009-01-14,23:40:32
46.595172,125.029054,0,745,39827.9865393518,2009-01-14,23:40:37
46.595158,125.028973,0,745,39827.9865740741,2009-01-14,23:40:40
46.595158,125.028973,0,745,39827.9866087963,2009-01-14,23:40:43
46.59515,125.028973,0,745,39827.9866319444,2009-01-14,23:40:45
46.595144,125.028986,0,746,39827.9866898148,2009-01-14,23:40:50
46.595138,125.028985,0,746,39827.9867476852,2009-01-14,23:40:55
46.595138,125.028985,0,746,39827.9867824074,2009-01-14,23:40:58
46.595131,125.02898,0,746,39827.9868055556,2009-01-14,23:41:00
46.595159,125.029077,0,746,39827.9868402778,2009-01-14,23:41:03
46.595182,125.029164,0,743,39827.9868634259,2009-01-14,23:41:05
46.595204,125.029241,0,740,39827.9868865741,2009-01-14,23:41:07
46.595242,125.029246,0,732,39827.9869444444,2009-01-14,23:41:12
46.595253,125.029167,0,725,39827.9870023148,2009-01-14,23:41:17
46.595241,125.02911,0,715,39827.9870601852,2009-01-14,23:41:22
46.595235,125.029032,0,716,39827.9871064815,2009-01-14,23:41:26
46.595225,125.028959,0,715,39827.9871296296,2009-01-14,23:41:28
46.595214,125.028889,0,713,39827.9871643518,2009-01-14,23:41:31
46.595212,125.028836,0,712,39827.9872222222,2009-01-14,23:41:36
46.595169,125.028795,0,711,39827.9872569444,2009-01-14,23:41:39
46.595138,125.028786,0,711,39827.9873148148,2009-01-14,23:41:44
46.59515,125.028824,0,712,39827.9873726852,2009-01-14,23:41:49
46.595135,125.028739,0,711,39827.9874305556,2009-01-14,23:41:54
46.59513,125.028654,0,709,39827.9874537037,2009-01-14,23:41:56
46.595111,125.028649,0,708,39827.9875115741,2009-01-14,23:42:01
46.595088,125.028711,0,707,39827.9875462963,2009-01-14,23:42:04
46.595061,125.028761,0,703,39827.9875694444,2009-01-14,23:42:06
46.595037,125.028779,0,702,39827.9876273148,2009-01-14,23:42:11
46.595037,125.028779,0,702,39827.987662037,2009-01-14,23:42:14
46.595035,125.028786,0,702,39827.9876851852,2009-01-14,23:42:16
46.595064,125.028715,0,703,39827.9877430556,2009-01-14,23:42:21
46.59509,125.02866,0,707,39827.9878009259,2009-01-14,23:42:26
46.595046,125.028676,0,703,39827.9878472222,2009-01-14,23:42:30
46.595046,125.028676,0,703,39827.9878819444,2009-01-14,23:42:33
46.595047,125.028673,0,703,39827.9879050926,2009-01-14,23:42:35
46.595037,125.028608,0,701,39827.9879513889,2009-01-14,23:42:39
46.595021,125.028543,0,702,39827.9879861111,2009-01-14,23:42:42
46.594853,125.028245,0,760,39827.9899537037,2009-01-14,23:45:32
46.594839,125.028184,0,761,39827.9900115741,2009-01-14,23:45:37
46.59485,125.02811,0,762,39827.9900347222,2009-01-14,23:45:39
46.594889,125.028033,0,764,39827.9900694444,2009-01-14,23:45:42
46.594934,125.028085,0,767,39827.9901273148,2009-01-14,23:45:47
46.594931,125.028178,0,768,39827.990150463,2009-01-14,23:45:49
46.594917,125.028271,0,768,39827.9901736111,2009-01-14,23:45:51
46.594911,125.028349,0,767,39827.9901967593,2009-01-14,23:45:53
46.594886,125.028415,0,767,39827.9902546296,2009-01-14,23:45:58
46.594882,125.028506,0,766,39827.9902893519,2009-01-14,23:46:01
46.594874,125.028594,0,763,39827.9903472222,2009-01-14,23:46:06
46.594889,125.028634,0,762,39827.9904050926,2009-01-14,23:46:11
46.594915,125.028564,0,763,39827.9904398148,2009-01-14,23:46:14
46.594889,125.028573,0,767,39827.9904976852,2009-01-14,23:46:19
46.59491,125.028574,0,770,39827.9905555556,2009-01-14,23:46:24
46.59491,125.028498,0,771,39827.9905787037,2009-01-14,23:46:26
46.594892,125.028413,0,767,39827.9906365741,2009-01-14,23:46:31
46.594902,125.02843,0,767,39827.9906944444,2009-01-14,23:46:36
46.59489,125.028441,0,766,39827.9907523148,2009-01-14,23:46:41
46.594865,125.02845,0,765,39827.9908101852,2009-01-14,23:46:46
46.594845,125.028404,0,765,39827.9908680556,2009-01-14,23:46:51
46.594876,125.028328,0,768,39827.9909143519,2009-01-14,23:46:55
46.594911,125.028282,0,771,39827.9909722222,2009-01-14,23:47:00
46.594906,125.028249,0,772,39827.9910300926,2009-01-14,23:47:05
46.594924,125.028153,0,773,39827.991087963,2009-01-14,23:47:10
46.594895,125.028087,0,772,39827.9911458333,2009-01-14,23:47:15
46.594887,125.028017,0,773,39827.9911805556,2009-01-14,23:47:18
46.594886,125.028049,0,772,39827.9912384259,2009-01-14,23:47:23
46.594831,125.028091,0,766,39827.9912962963,2009-01-14,23:47:28
46.594817,125.027988,0,765,39827.9913194444,2009-01-14,23:47:30
46.594762,125.028001,0,763,39827.9913425926,2009-01-14,23:47:32
46.594784,125.028086,0,759,39827.9913773148,2009-01-14,23:47:35
46.594815,125.028135,0,757,39827.991400463,2009-01-14,23:47:37
46.594852,125.028167,0,757,39827.9914583333,2009-01-14,23:47:42
46.594849,125.028096,0,758,39827.9915162037,2009-01-14,23:47:47
46.594828,125.028028,0,756,39827.9915740741,2009-01-14,23:47:52
46.594819,125.028013,0,755,39827.9916319444,2009-01-14,23:47:57
46.594816,125.028027,0,756,39827.9916898148,2009-01-14,23:48:02
46.594796,125.027972,0,759,39827.9917476852,2009-01-14,23:48:07
46.594814,125.027942,0,761,39827.9918055556,2009-01-14,23:48:12
46.594812,125.027952,0,762,39827.9918634259,2009-01-14,23:48:17
46.594822,125.027981,0,763,39827.9919212963,2009-01-14,23:48:22
46.594822,125.027981,0,763,39827.9919560185,2009-01-14,23:48:25
46.594827,125.027983,0,763,39827.9919791667,2009-01-14,23:48:27
46.594825,125.027999,0,763,39827.992037037,2009-01-14,23:48:32
46.594872,125.027987,0,760,39827.9920949074,2009-01-14,23:48:37
46.594917,125.028018,0,757,39827.9921296296,2009-01-14,23:48:40
46.59493,125.028007,0,754,39827.9921875,2009-01-14,23:48:45
46.594921,125.027911,0,754,39827.9922453704,2009-01-14,23:48:50
46.594921,125.027833,0,753,39827.9922685185,2009-01-14,23:48:52
46.594929,125.027747,0,753,39827.9922916667,2009-01-14,23:48:54
46.594929,125.027668,0,753,39827.9923263889,2009-01-14,23:48:57
46.594938,125.027588,0,753,39827.9923611111,2009-01-14,23:49:00
46.594938,125.027548,0,756,39827.9924189815,2009-01-14,23:49:05
46.594919,125.027583,0,751,39827.9924768518,2009-01-14,23:49:10
46.594932,125.027589,0,751,39827.9925347222,2009-01-14,23:49:15
46.594938,125.027609,0,751,39827.9925925926,2009-01-14,23:49:20
46.594985,125.027786,0,749,39827.9926157407,2009-01-14,23:49:22
46.594993,125.027868,0,749,39827.9926388889,2009-01-14,23:49:24
46.595011,125.027977,0,749,39827.992662037,2009-01-14,23:49:26
46.595019,125.028042,0,748,39827.9926851852,2009-01-14,23:49:28
46.595023,125.028082,0,750,39827.9927430556,2009-01-14,23:49:33
46.594995,125.028139,0,752,39827.9927893518,2009-01-14,23:49:37
46.594951,125.028122,0,753,39827.9928356481,2009-01-14,23:49:41
46.594939,125.028086,0,755,39827.9928935185,2009-01-14,23:49:46
46.594986,125.02798,0,759,39827.9929398148,2009-01-14,23:49:50
46.595027,125.02794,0,760,39827.992962963,2009-01-14,23:49:52
46.595066,125.02801,0,760,39827.9929976852,2009-01-14,23:49:55
46.595102,125.028055,0,761,39827.9930324074,2009-01-14,23:49:58
46.595144,125.028028,0,763,39827.9930787037,2009-01-14,23:50:02
46.595174,125.028036,0,762,39827.9931365741,2009-01-14,23:50:07
46.595197,125.028093,0,762,39827.9931828704,2009-01-14,23:50:11
46.595227,125.028151,0,760,39827.9932175926,2009-01-14,23:50:14
46.59527,125.028224,0,759,39827.9932523148,2009-01-14,23:50:17
46.595294,125.028287,0,758,39827.993275463,2009-01-14,23:50:19
46.5953,125.028353,0,757,39827.9933217593,2009-01-14,23:50:23
46.595285,125.028424,0,757,39827.9933680556,2009-01-14,23:50:27
46.595246,125.028464,0,756,39827.9934143518,2009-01-14,23:50:31
46.595208,125.028429,0,758,39827.9934490741,2009-01-14,23:50:34
46.595188,125.02837,0,760,39827.9934722222,2009-01-14,23:50:36
46.595165,125.028251,0,763,39827.9934953704,2009-01-14,23:50:38
46.595144,125.028162,0,762,39827.9935416667,2009-01-14,23:50:42
46.595129,125.028058,0,764,39827.9935648148,2009-01-14,23:50:44
46.595116,125.027966,0,766,39827.993599537,2009-01-14,23:50:47
46.595121,125.028005,0,767,39827.9936574074,2009-01-14,23:50:52
46.595136,125.028086,0,767,39827.9937037037,2009-01-14,23:50:56
46.595145,125.028142,0,765,39827.9937615741,2009-01-14,23:51:01
46.595148,125.028153,0,765,39827.9938194444,2009-01-14,23:51:06
46.595149,125.028164,0,765,39827.9938773148,2009-01-14,23:51:11
46.595149,125.028164,0,765,39827.993912037,2009-01-14,23:51:14
46.595147,125.028158,0,765,39827.9939351852,2009-01-14,23:51:16
46.594993,125.027605,0,765,39827.9939583333,2009-01-14,23:51:18
46.595016,125.027594,0,762,39827.9940162037,2009-01-14,23:51:23
46.595071,125.027593,0,762,39827.9940625,2009-01-14,23:51:27
46.595117,125.027563,0,764,39827.9940856481,2009-01-14,23:51:29
46.595119,125.027483,0,765,39827.9941087963,2009-01-14,23:51:31
46.595101,125.027401,0,766,39827.9941435185,2009-01-14,23:51:34
46.595045,125.027387,0,765,39827.9942013889,2009-01-14,23:51:39
46.595002,125.027345,0,767,39827.9942476852,2009-01-14,23:51:43
46.594969,125.027317,0,767,39827.9943055556,2009-01-14,23:51:48
46.594937,125.027309,0,767,39827.9943634259,2009-01-14,23:51:53
46.594928,125.027385,0,765,39827.9943981481,2009-01-14,23:51:56
46.594911,125.027405,0,764,39827.9944560185,2009-01-14,23:52:01
46.594906,125.027395,0,764,39827.9945138889,2009-01-14,23:52:06
46.594886,125.027356,0,766,39827.9945717593,2009-01-14,23:52:11
46.594867,125.027316,0,767,39827.9946296296,2009-01-14,23:52:16
46.594844,125.027269,0,770,39827.9946875,2009-01-14,23:52:21
46.594815,125.027259,0,773,39827.9947453704,2009-01-14,23:52:26
46.594817,125.027248,0,773,39827.9948032407,2009-01-14,23:52:31
46.594826,125.027246,0,773,39827.9948611111,2009-01-14,23:52:36
46.594846,125.027286,0,772,39827.9949189815,2009-01-14,23:52:41
46.594846,125.027286,0,772,39827.9949537037,2009-01-14,23:52:44
46.594851,125.027281,0,773,39827.9949768518,2009-01-14,23:52:46
46.594849,125.027209,0,774,39827.9950231481,2009-01-14,23:52:50
46.594849,125.027209,0,774,39827.9950578704,2009-01-14,23:52:53
46.594852,125.027204,0,774,39827.9950810185,2009-01-14,23:52:55
46.594854,125.027116,0,774,39827.9951388889,2009-01-14,23:53:00
46.594828,125.026997,0,776,39827.995162037,2009-01-14,23:53:02
46.594831,125.0269,0,777,39827.9951967593,2009-01-14,23:53:05
46.594821,125.026818,0,777,39827.9952199074,2009-01-14,23:53:07
46.594829,125.026842,0,776,39827.9952777778,2009-01-14,23:53:12
46.594831,125.026855,0,776,39827.9953356481,2009-01-14,23:53:17
46.594833,125.026846,0,776,39827.9953935185,2009-01-14,23:53:22
46.594835,125.026856,0,776,39827.9954513889,2009-01-14,23:53:27
46.594833,125.026871,0,776,39827.9955092593,2009-01-14,23:53:32
46.59483,125.026832,0,777,39827.9955671296,2009-01-14,23:53:37
46.594826,125.026818,0,778,39827.995625,2009-01-14,23:53:42
46.5948,125.026762,0,779,39827.9956597222,2009-01-14,23:53:45
46.594765,125.026704,0,777,39827.9957175926,2009-01-14,23:53:50
46.594765,125.026704,0,777,39827.9957523148,2009-01-14,23:53:53
46.594767,125.026709,0,777,39827.995775463,2009-01-14,23:53:55
46.594792,125.026768,0,776,39827.9958217593,2009-01-14,23:53:59
46.594811,125.026836,0,775,39827.9958449074,2009-01-14,23:54:01
46.594828,125.026909,0,773,39827.9958680556,2009-01-14,23:54:03
46.594835,125.027,0,769,39827.9959143519,2009-01-14,23:54:07
46.594833,125.027078,0,766,39827.9959606482,2009-01-14,23:54:11
46.594838,125.027152,0,764,39827.9959837963,2009-01-14,23:54:13
46.594835,125.027227,0,761,39827.9960185185,2009-01-14,23:54:16
46.594855,125.027267,0,757,39827.9960763889,2009-01-14,23:54:21
46.594866,125.027284,0,753,39827.9961342593,2009-01-14,23:54:26
46.59486,125.027247,0,750,39827.9961921296,2009-01-14,23:54:31
46.594899,125.027303,0,747,39827.9962268519,2009-01-14,23:54:34
46.594947,125.027329,0,745,39827.9962615741,2009-01-14,23:54:37
46.594975,125.027409,0,744,39827.9962962963,2009-01-14,23:54:40
46.595029,125.027493,0,741,39827.9963194444,2009-01-14,23:54:42
46.595073,125.027532,0,740,39827.9963541667,2009-01-14,23:54:45
46.595091,125.027642,0,737,39827.996400463,2009-01-14,23:54:49
46.595092,125.027712,0,736,39827.996412037,2009-01-14,23:54:50
46.595083,125.027831,0,733,39827.9964467593,2009-01-14,23:54:53
46.595082,125.027916,0,732,39827.9964814815,2009-01-14,23:54:56
46.595083,125.027967,0,729,39827.9965393519,2009-01-14,23:55:01
46.59508,125.027907,0,731,39827.9965972222,2009-01-14,23:55:06
46.595108,125.027914,0,731,39827.9966550926,2009-01-14,23:55:11
46.595125,125.027916,0,731,39827.996712963,2009-01-14,23:55:16
46.595097,125.027899,0,734,39827.9967708333,2009-01-14,23:55:21
46.595044,125.027894,0,735,39827.9968055556,2009-01-14,23:55:24
46.594994,125.02792,0,736,39827.9968402778,2009-01-14,23:55:27
46.594954,125.027903,0,735,39827.9968981481,2009-01-14,23:55:32
46.594948,125.02785,0,735,39827.9969560185,2009-01-14,23:55:37
46.594948,125.02785,0,735,39827.9969907407,2009-01-14,23:55:40
46.594955,125.027857,0,734,39827.9970138889,2009-01-14,23:55:42
46.594946,125.027918,0,734,39827.9970717593,2009-01-14,23:55:47
46.594928,125.027949,0,738,39827.9971296296,2009-01-14,23:55:52
46.594917,125.02801,0,739,39827.9971875,2009-01-14,23:55:57
46.594894,125.027994,0,739,39827.9972453704,2009-01-14,23:56:02
46.594894,125.027908,0,736,39827.9972569444,2009-01-14,23:56:03
46.594874,125.027845,0,734,39827.9972916667,2009-01-14,23:56:06
46.594854,125.027798,0,732,39827.997349537,2009-01-14,23:56:11
46.594868,125.027763,0,732,39827.9974074074,2009-01-14,23:56:16
46.594905,125.027707,0,731,39827.9974421296,2009-01-14,23:56:19
46.594924,125.02769,0,734,39827.9975,2009-01-14,23:56:24
46.594924,125.02769,0,734,39827.9975347222,2009-01-14,23:56:27
46.594926,125.027696,0,735,39827.9975578704,2009-01-14,23:56:29
46.594928,125.027705,0,735,39827.9976157407,2009-01-14,23:56:34
46.594938,125.027713,0,735,39827.9976736111,2009-01-14,23:56:39
46.594944,125.027723,0,735,39827.9977314815,2009-01-14,23:56:44
46.594945,125.027726,0,735,39827.9977893519,2009-01-14,23:56:49
46.594943,125.027729,0,734,39827.9978472222,2009-01-14,23:56:54
46.594943,125.027729,0,734,39827.9978819444,2009-01-14,23:56:57
46.59494,125.027729,0,734,39827.9979050926,2009-01-14,23:56:59
46.594931,125.02772,0,734,39827.997962963,2009-01-14,23:57:04
46.594906,125.027656,0,731,39827.9980092593,2009-01-14,23:57:08
46.594883,125.027589,0,736,39827.9980671296,2009-01-14,23:57:13
46.59487,125.027525,0,737,39827.9981134259,2009-01-14,23:57:17
46.594844,125.027455,0,736,39827.9981481481,2009-01-14,23:57:20
46.59482,125.027384,0,734,39827.9981944444,2009-01-14,23:57:24
46.59482,125.027384,0,734,39827.9982291667,2009-01-14,23:57:27
46.594813,125.027391,0,731,39827.9982523148,2009-01-14,23:57:29
46.59481,125.027432,0,727,39827.9983101852,2009-01-14,23:57:34
46.594812,125.027446,0,724,39827.9983680556,2009-01-14,23:57:39
46.594835,125.027473,0,724,39827.9984259259,2009-01-14,23:57:44
46.594835,125.027473,0,724,39827.9984606481,2009-01-14,23:57:47
46.594833,125.027475,0,725,39827.9984837963,2009-01-14,23:57:49
46.594837,125.027488,0,725,39827.9985416667,2009-01-14,23:57:54
46.59484,125.027491,0,724,39827.998599537,2009-01-14,23:57:59
46.59484,125.027491,0,724,39827.9986342593,2009-01-14,23:58:02
46.594842,125.027488,0,724,39827.9986574074,2009-01-14,23:58:04
46.594845,125.027475,0,724,39827.9987152778,2009-01-14,23:58:09
46.59485,125.027442,0,722,39827.9987731481,2009-01-14,23:58:14
46.594864,125.027419,0,717,39827.9988310185,2009-01-14,23:58:19
46.594842,125.0274,0,710,39827.9988888889,2009-01-14,23:58:24
46.594815,125.027379,0,709,39827.9989467593,2009-01-14,23:58:29
46.594775,125.027392,0,705,39827.9990046296,2009-01-14,23:58:34
46.594774,125.027392,0,702,39827.9990625,2009-01-14,23:58:39
46.594773,125.027385,0,702,39827.9991203704,2009-01-14,23:58:44
46.594773,125.027385,0,702,39827.9991550926,2009-01-14,23:58:47
46.594774,125.027389,0,702,39827.9991782407,2009-01-14,23:58:49
46.594783,125.02739,0,702,39827.9992361111,2009-01-14,23:58:54
46.59479,125.027373,0,706,39827.9992939815,2009-01-14,23:58:59
46.594802,125.027345,0,706,39827.9993518519,2009-01-14,23:59:04
46.594844,125.027414,0,704,39827.9993865741,2009-01-14,23:59:07
46.594879,125.027467,0,701,39827.9994097222,2009-01-14,23:59:09
46.594907,125.027525,0,697,39827.9994444444,2009-01-14,23:59:12
46.59493,125.027582,0,694,39827.9994907407,2009-01-14,23:59:16
46.594939,125.027613,0,693,39827.9995486111,2009-01-14,23:59:21
46.594948,125.027687,0,695,39827.9996064815,2009-01-14,23:59:26
46.594947,125.027746,0,700,39827.9996643519,2009-01-14,23:59:31
46.594964,125.027827,0,700,39827.9997106481,2009-01-14,23:59:35
46.594991,125.027872,0,692,39827.9997569444,2009-01-14,23:59:39
46.595019,125.027932,0,685,39827.9998148148,2009-01-14,23:59:44
46.595055,125.028011,0,683,39827.999837963,2009-01-14,23:59:46
46.595074,125.028071,0,682,39827.9998611111,2009-01-14,23:59:48
46.595095,125.028141,0,679,39827.9998958333,2009-01-14,23:59:51
46.595096,125.028179,0,677,39827.9999537037,2009-01-14,23:59:56
46.595095,125.028126,0,678,39828.0000115741,2009-01-15,00:00:01
46.595117,125.028096,0,676,39828.0000694444,2009-01-15,00:00:06
46.595129,125.02814,0,675,39828.0001273148,2009-01-15,00:00:11
46.595126,125.028168,0,679,39828.0001851852,2009-01-15,00:00:16
46.595101,125.028188,0,680,39828.0002430556,2009-01-15,00:00:21
46.595092,125.028227,0,685,39828.0003009259,2009-01-15,00:00:26
46.595123,125.028294,0,686,39828.0003472222,2009-01-15,00:00:30
46.595133,125.028318,0,686,39828.0004050926,2009-01-15,00:00:35
46.595146,125.028357,0,683,39828.000462963,2009-01-15,00:00:40
46.595186,125.028403,0,680,39828.0005092593,2009-01-15,00:00:44
46.595169,125.028348,0,674,39828.0005671296,2009-01-15,00:00:49
46.595144,125.028324,0,670,39828.000625,2009-01-15,00:00:54
46.595128,125.028313,0,665,39828.0006828704,2009-01-15,00:00:59
46.595128,125.028313,0,665,39828.0007175926,2009-01-15,00:01:02
46.595121,125.028307,0,665,39828.0007407407,2009-01-15,00:01:04
46.595092,125.028301,0,665,39828.0007986111,2009-01-15,00:01:09
46.595075,125.028286,0,662,39828.0008564815,2009-01-15,00:01:14
46.595075,125.028286,0,662,39828.0008912037,2009-01-15,00:01:17
46.59508,125.028286,0,661,39828.0009143518,2009-01-15,00:01:19
46.595086,125.028313,0,660,39828.0009722222,2009-01-15,00:01:24
46.595088,125.028323,0,660,39828.0010300926,2009-01-15,00:01:29
46.595117,125.028294,0,660,39828.001087963,2009-01-15,00:01:34
46.595118,125.028277,0,660,39828.0011458333,2009-01-15,00:01:39
46.595113,125.028256,0,659,39828.0012037037,2009-01-15,00:01:44
46.595111,125.028259,0,659,39828.0012615741,2009-01-15,00:01:49
46.595111,125.028259,0,659,39828.0012962963,2009-01-15,00:01:52
46.595106,125.028267,0,660,39828.0013194444,2009-01-15,00:01:54
46.595107,125.028336,0,660,39828.0013541667,2009-01-15,00:01:57
46.595073,125.028374,0,658,39828.001412037,2009-01-15,00:02:02
46.595045,125.028388,0,658,39828.0014699074,2009-01-15,00:02:07
46.595058,125.028397,0,660,39828.0015277778,2009-01-15,00:02:12
46.595058,125.028397,0,660,39828.0015625,2009-01-15,00:02:15
46.595051,125.028399,0,660,39828.0015856481,2009-01-15,00:02:17
46.595029,125.028367,0,660,39828.0016435185,2009-01-15,00:02:22
46.594984,125.028304,0,661,39828.0016782407,2009-01-15,00:02:25
46.594951,125.028234,0,663,39828.001712963,2009-01-15,00:02:28
46.59494,125.028209,0,660,39828.0017708333,2009-01-15,00:02:33
46.594932,125.028189,0,660,39828.0018287037,2009-01-15,00:02:38
46.594933,125.028124,0,660,39828.0018865741,2009-01-15,00:02:43
46.594943,125.028124,0,660,39828.0019444444,2009-01-15,00:02:48
46.594953,125.028134,0,660,39828.0020023148,2009-01-15,00:02:53
46.59496,125.028143,0,659,39828.0020601852,2009-01-15,00:02:58
46.59497,125.028154,0,659,39828.0021180556,2009-01-15,00:03:03
46.594971,125.02816,0,659,39828.0021759259,2009-01-15,00:03:08
46.594971,125.02816,0,659,39828.0022106481,2009-01-15,00:03:11
46.594968,125.028157,0,659,39828.0022337963,2009-01-15,00:03:13
46.594968,125.028147,0,659,39828.0022916667,2009-01-15,00:03:18
46.594978,125.028136,0,659,39828.002349537,2009-01-15,00:03:23
46.595005,125.028147,0,657,39828.0024074074,2009-01-15,00:03:28
46.595053,125.028175,0,655,39828.0024305556,2009-01-15,00:03:30
46.595108,125.028236,0,653,39828.0024421296,2009-01-15,00:03:31
46.595162,125.028284,0,649,39828.0024768518,2009-01-15,00:03:34
46.595204,125.028344,0,646,39828.0025231481,2009-01-15,00:03:38
46.595201,125.028411,0,645,39828.0025462963,2009-01-15,00:03:40
46.595192,125.02845,0,641,39828.0026041667,2009-01-15,00:03:45
46.595178,125.028489,0,635,39828.002662037,2009-01-15,00:03:50
46.595161,125.028452,0,634,39828.0027199074,2009-01-15,00:03:55
46.595161,125.028452,0,634,39828.0027546296,2009-01-15,00:03:58
46.59516,125.028445,0,634,39828.0027777778,2009-01-15,00:04:00
46.595124,125.028402,0,636,39828.0028240741,2009-01-15,00:04:04
46.5951,125.028333,0,639,39828.0028703704,2009-01-15,00:04:08
46.595082,125.028273,0,641,39828.0029282407,2009-01-15,00:04:13
46.595083,125.028287,0,642,39828.0029861111,2009-01-15,00:04:18
46.595083,125.028287,0,642,39828.0030208333,2009-01-15,00:04:21
46.595082,125.028289,0,642,39828.0030439815,2009-01-15,00:04:23
46.595084,125.028299,0,642,39828.0031018518,2009-01-15,00:04:28
46.595088,125.028311,0,642,39828.0031597222,2009-01-15,00:04:33
46.595097,125.028318,0,642,39828.0032175926,2009-01-15,00:04:38
46.595096,125.028251,0,642,39828.0032638889,2009-01-15,00:04:42
46.595099,125.028254,0,642,39828.0033217593,2009-01-15,00:04:47
46.595099,125.028254,0,642,39828.0033564815,2009-01-15,00:04:50
46.595092,125.028256,0,642,39828.0033796296,2009-01-15,00:04:52
46.595072,125.028228,0,644,39828.0034375,2009-01-15,00:04:57
46.595026,125.028166,0,644,39828.0034722222,2009-01-15,00:05:00
46.594987,125.028124,0,646,39828.0035185185,2009-01-15,00:05:04
46.594968,125.028096,0,645,39828.0035763889,2009-01-15,00:05:09
46.594966,125.028083,0,644,39828.0036342593,2009-01-15,00:05:14
46.594957,125.028066,0,644,39828.0036921296,2009-01-15,00:05:19
46.594941,125.028036,0,645,39828.00375,2009-01-15,00:05:24
46.594912,125.02798,0,646,39828.0038078704,2009-01-15,00:05:29
46.594899,125.027958,0,646,39828.0038657407,2009-01-15,00:05:34
46.594899,125.027942,0,647,39828.0039236111,2009-01-15,00:05:39
46.594924,125.027957,0,647,39828.0039814815,2009-01-15,00:05:44
46.594918,125.027957,0,647,39828.0040393519,2009-01-15,00:05:49
46.59492,125.027958,0,647,39828.0040972222,2009-01-15,00:05:54
46.59492,125.027958,0,647,39828.0041319444,2009-01-15,00:05:57
46.594928,125.02796,0,647,39828.0041550926,2009-01-15,00:05:59
46.594939,125.027963,0,647,39828.004212963,2009-01-15,00:06:04
46.594976,125.028008,0,651,39828.0042476852,2009-01-15,00:06:07
46.595025,125.028056,0,651,39828.0042824074,2009-01-15,00:06:10
46.595065,125.028112,0,652,39828.0043171296,2009-01-15,00:06:13
46.595094,125.028171,0,652,39828.0043518519,2009-01-15,00:06:16
46.595121,125.028202,0,652,39828.0044097222,2009-01-15,00:06:21
46.595122,125.028219,0,657,39828.0044675926,2009-01-15,00:06:26
46.595109,125.028203,0,660,39828.004525463,2009-01-15,00:06:31
46.595109,125.028203,0,660,39828.0045601852,2009-01-15,00:06:34
46.595107,125.028204,0,660,39828.0045833333,2009-01-15,00:06:36
46.594989,125.028085,0,661,39828.0046296296,2009-01-15,00:06:40
46.594945,125.028082,0,659,39828.0046875,2009-01-15,00:06:45
46.594938,125.028075,0,659,39828.0047453704,2009-01-15,00:06:50
46.594938,125.028075,0,659,39828.0047800926,2009-01-15,00:06:53
46.594932,125.02807,0,659,39828.0048032407,2009-01-15,00:06:55
46.59493,125.028061,0,659,39828.0048611111,2009-01-15,00:07:00
46.594922,125.02803,0,661,39828.0049189815,2009-01-15,00:07:05
46.594899,125.028038,0,662,39828.0049768519,2009-01-15,00:07:10
46.594894,125.028026,0,662,39828.0050347222,2009-01-15,00:07:15
46.594882,125.027971,0,661,39828.0050925926,2009-01-15,00:07:20
46.594878,125.027959,0,661,39828.005150463,2009-01-15,00:07:25
46.59487,125.027918,0,664,39828.0052083333,2009-01-15,00:07:30
46.594848,125.02786,0,665,39828.0052430556,2009-01-15,00:07:33
46.594818,125.027804,0,664,39828.0053009259,2009-01-15,00:07:38
46.594816,125.02773,0,665,39828.0053472222,2009-01-15,00:07:42
46.594779,125.027655,0,663,39828.0054050926,2009-01-15,00:07:47
46.59477,125.027672,0,659,39828.005462963,2009-01-15,00:07:52
46.59481,125.027715,0,659,39828.0055208333,2009-01-15,00:07:57
46.594844,125.027727,0,659,39828.0055787037,2009-01-15,00:08:02
46.594887,125.027798,0,659,39828.0056134259,2009-01-15,00:08:05
46.59492,125.027859,0,658,39828.0056365741,2009-01-15,00:08:07
46.594954,125.02791,0,657,39828.0056597222,2009-01-15,00:08:09
46.595002,125.027926,0,657,39828.0057175926,2009-01-15,00:08:14
46.595019,125.027908,0,657,39828.005775463,2009-01-15,00:08:19
46.59503,125.027908,0,656,39828.0058333333,2009-01-15,00:08:24
46.59498,125.027903,0,656,39828.0058564815,2009-01-15,00:08:26
46.594994,125.027914,0,652,39828.0059143519,2009-01-15,00:08:31
46.594995,125.027975,0,652,39828.0059722222,2009-01-15,00:08:36
46.595019,125.028035,0,651,39828.0060185185,2009-01-15,00:08:40
46.595178,125.028306,0,632,39828.0084722222,2009-01-15,00:12:12
46.59522,125.028335,0,623,39828.0085069444,2009-01-15,00:12:15
46.595244,125.028375,0,617,39828.0085648148,2009-01-15,00:12:20
46.59524,125.028385,0,614,39828.0086226852,2009-01-15,00:12:25
46.59524,125.028458,0,612,39828.0086805556,2009-01-15,00:12:30
46.59525,125.028536,0,603,39828.0087384259,2009-01-15,00:12:35
46.595283,125.028605,0,596,39828.0087731481,2009-01-15,00:12:38
46.5953,125.028654,0,591,39828.0088310185,2009-01-15,00:12:43
46.595312,125.028645,0,590,39828.0088888889,2009-01-15,00:12:48
46.595312,125.028645,0,590,39828.0089236111,2009-01-15,00:12:51
46.59532,125.028645,0,590,39828.0089467593,2009-01-15,00:12:53
46.595329,125.028646,0,589,39828.0090046296,2009-01-15,00:12:58
46.595338,125.028648,0,589,39828.0090625,2009-01-15,00:13:03
46.595349,125.028653,0,588,39828.0091203704,2009-01-15,00:13:08
46.595356,125.028663,0,588,39828.0091782407,2009-01-15,00:13:13
46.595365,125.028674,0,588,39828.0092361111,2009-01-15,00:13:18
46.595372,125.028679,0,587,39828.0092939815,2009-01-15,00:13:23
46.595368,125.028673,0,587,39828.0093518518,2009-01-15,00:13:28
46.595368,125.028673,0,587,39828.0093865741,2009-01-15,00:13:31
46.595369,125.028671,0,587,39828.0094097222,2009-01-15,00:13:33
46.595377,125.02868,0,587,39828.0094675926,2009-01-15,00:13:38
46.595401,125.028704,0,582,39828.009525463,2009-01-15,00:13:43
46.595387,125.028699,0,580,39828.0095833333,2009-01-15,00:13:48
46.595382,125.028691,0,580,39828.0096412037,2009-01-15,00:13:53
46.595382,125.028691,0,580,39828.0096759259,2009-01-15,00:13:56
46.595378,125.02869,0,580,39828.0096990741,2009-01-15,00:13:58
46.595373,125.028681,0,580,39828.0097569444,2009-01-15,00:14:03
46.595373,125.028681,0,580,39828.0097916667,2009-01-15,00:14:06
46.595368,125.028679,0,580,39828.0098148148,2009-01-15,00:14:08
46.595351,125.028657,0,579,39828.0098726852,2009-01-15,00:14:13
46.595311,125.028615,0,577,39828.0099074074,2009-01-15,00:14:16
46.595297,125.028557,0,575,39828.0099652778,2009-01-15,00:14:21
46.595298,125.02851,0,573,39828.0100231481,2009-01-15,00:14:26
46.595293,125.028519,0,574,39828.0100810185,2009-01-15,00:14:31
46.595293,125.02854,0,574,39828.0101388889,2009-01-15,00:14:36
46.59529,125.028543,0,574,39828.0101967593,2009-01-15,00:14:41
46.59529,125.028543,0,574,39828.0102314815,2009-01-15,00:14:44
46.595286,125.028536,0,574,39828.0102546296,2009-01-15,00:14:46
46.595284,125.028547,0,574,39828.0103125,2009-01-15,00:14:51
46.595284,125.028547,0,574,39828.0103472222,2009-01-15,00:14:54
46.59528,125.028548,0,574,39828.0103703704,2009-01-15,00:14:56
46.59527,125.028483,0,571,39828.0104282407,2009-01-15,00:15:01
46.595267,125.028411,0,565,39828.010462963,2009-01-15,00:15:04
46.595282,125.028436,0,556,39828.0105208333,2009-01-15,00:15:09
46.595306,125.028492,0,555,39828.0105671296,2009-01-15,00:15:13
46.595303,125.028483,0,555,39828.010625,2009-01-15,00:15:18
46.595312,125.028485,0,555,39828.0106828704,2009-01-15,00:15:23
46.595337,125.028524,0,555,39828.0107407407,2009-01-15,00:15:28
46.595371,125.028593,0,554,39828.010787037,2009-01-15,00:15:32
46.595409,125.028642,0,549,39828.0108101852,2009-01-15,00:15:34
46.595327,125.028284,0,593,39828.0235416667,2009-01-15,00:33:54
46.595306,125.028227,0,592,39828.023599537,2009-01-15,00:33:59
46.595279,125.028202,0,591,39828.0236574074,2009-01-15,00:34:04
46.595267,125.028167,0,592,39828.0237152778,2009-01-15,00:34:09
46.595255,125.028068,0,592,39828.0237615741,2009-01-15,00:34:13
46.595238,125.027994,0,592,39828.0237962963,2009-01-15,00:34:16
46.595218,125.027929,0,592,39828.0238425926,2009-01-15,00:34:20
46.595194,125.027916,0,592,39828.023900463,2009-01-15,00:34:25
46.595168,125.027909,0,592,39828.0239583333,2009-01-15,00:34:30
46.595164,125.027956,0,593,39828.0240162037,2009-01-15,00:34:35
46.595175,125.028025,0,593,39828.0240740741,2009-01-15,00:34:40
46.595179,125.028057,0,592,39828.0241319444,2009-01-15,00:34:45
46.595185,125.028087,0,591,39828.0241898148,2009-01-15,00:34:50
46.595206,125.028136,0,591,39828.0242476852,2009-01-15,00:34:55
46.595223,125.028208,0,590,39828.0242824074,2009-01-15,00:34:58
46.595237,125.028264,0,592,39828.0243402778,2009-01-15,00:35:03
46.595269,125.028332,0,592,39828.0243634259,2009-01-15,00:35:05
46.595291,125.028404,0,592,39828.0243865741,2009-01-15,00:35:07
46.595314,125.028455,0,592,39828.0244444444,2009-01-15,00:35:12
46.595314,125.028478,0,592,39828.0245023148,2009-01-15,00:35:17
46.595326,125.028511,0,592,39828.0245601852,2009-01-15,00:35:22
46.595307,125.028497,0,593,39828.0246180556,2009-01-15,00:35:27
46.59531,125.028461,0,593,39828.0246759259,2009-01-15,00:35:32
46.595303,125.028429,0,591,39828.0247337963,2009-01-15,00:35:37
46.59532,125.028435,0,590,39828.0247916667,2009-01-15,00:35:42
46.59532,125.028435,0,590,39828.0248263889,2009-01-15,00:35:45
46.595321,125.028441,0,590,39828.024849537,2009-01-15,00:35:47
46.595316,125.028428,0,587,39828.0249074074,2009-01-15,00:35:52
46.595322,125.028502,0,586,39828.0249652778,2009-01-15,00:35:57
46.595322,125.028548,0,587,39828.0250231481,2009-01-15,00:36:02
46.595309,125.028569,0,589,39828.0250810185,2009-01-15,00:36:07
46.595305,125.028583,0,591,39828.0251388889,2009-01-15,00:36:12
46.595305,125.028583,0,591,39828.0251736111,2009-01-15,00:36:15
46.595311,125.028588,0,591,39828.0251967593,2009-01-15,00:36:17
46.595317,125.028604,0,592,39828.0252546296,2009-01-15,00:36:22
46.595346,125.028654,0,597,39828.0252777778,2009-01-15,00:36:24
46.595372,125.028697,0,605,39828.0253240741,2009-01-15,00:36:28
46.595418,125.028722,0,609,39828.0253819444,2009-01-15,00:36:33
46.595469,125.028741,0,613,39828.0254166667,2009-01-15,00:36:36
46.595512,125.028765,0,615,39828.0254398148,2009-01-15,00:36:38
46.595547,125.028828,0,617,39828.0254861111,2009-01-15,00:36:42
46.595537,125.028847,0,617,39828.0255439815,2009-01-15,00:36:47
46.595512,125.028779,0,617,39828.0256018518,2009-01-15,00:36:52
46.595496,125.028723,0,615,39828.0256597222,2009-01-15,00:36:57
46.595516,125.028706,0,613,39828.0257175926,2009-01-15,00:37:02
46.595516,125.028706,0,613,39828.0257523148,2009-01-15,00:37:05
46.595511,125.028713,0,612,39828.025775463,2009-01-15,00:37:07
46.595535,125.028727,0,612,39828.0258333333,2009-01-15,00:37:12
46.595509,125.02873,0,613,39828.0258912037,2009-01-15,00:37:17
46.59551,125.028741,0,613,39828.0259490741,2009-01-15,00:37:22
46.59551,125.028741,0,613,39828.0259837963,2009-01-15,00:37:25
46.595507,125.028742,0,613,39828.0260069444,2009-01-15,00:37:27
46.595512,125.028752,0,613,39828.0260648148,2009-01-15,00:37:32
46.595513,125.028762,0,613,39828.0261226852,2009-01-15,00:37:37
46.595513,125.028762,0,613,39828.0261574074,2009-01-15,00:37:40
46.59551,125.028755,0,613,39828.0261805556,2009-01-15,00:37:42
46.595503,125.028743,0,613,39828.0262384259,2009-01-15,00:37:47
46.595491,125.028722,0,615,39828.0262962963,2009-01-15,00:37:52
46.595485,125.02871,0,616,39828.0263541667,2009-01-15,00:37:57
46.595481,125.028701,0,616,39828.026412037,2009-01-15,00:38:02
46.595482,125.028692,0,616,39828.0264699074,2009-01-15,00:38:07
46.595473,125.028687,0,616,39828.0265277778,2009-01-15,00:38:12
46.595434,125.028698,0,618,39828.0265856481,2009-01-15,00:38:17
46.595437,125.028695,0,618,39828.0266435185,2009-01-15,00:38:22
46.595436,125.028692,0,618,39828.0267013889,2009-01-15,00:38:27
46.595437,125.028688,0,619,39828.0267592593,2009-01-15,00:38:32
46.595437,125.028688,0,619,39828.0267939815,2009-01-15,00:38:35
46.595433,125.02869,0,618,39828.0268171296,2009-01-15,00:38:37
46.595455,125.028686,0,617,39828.026875,2009-01-15,00:38:42
46.595455,125.028686,0,617,39828.0269097222,2009-01-15,00:38:45
46.595461,125.028691,0,617,39828.0269328704,2009-01-15,00:38:47
46.595467,125.028704,0,617,39828.0269907407,2009-01-15,00:38:52
46.595488,125.028719,0,616,39828.0270486111,2009-01-15,00:38:57
46.595516,125.028745,0,617,39828.0271064815,2009-01-15,00:39:02
46.595489,125.028758,0,617,39828.0271643519,2009-01-15,00:39:07
46.59548,125.028767,0,616,39828.0272222222,2009-01-15,00:39:12
46.595478,125.028767,0,616,39828.0272800926,2009-01-15,00:39:17
46.595478,125.028767,0,616,39828.0273148148,2009-01-15,00:39:20
46.59548,125.028769,0,616,39828.027337963,2009-01-15,00:39:22
46.595485,125.02874,0,617,39828.0273958333,2009-01-15,00:39:27
46.595458,125.028716,0,617,39828.0274537037,2009-01-15,00:39:32
46.595441,125.028715,0,618,39828.0275115741,2009-01-15,00:39:37
46.595432,125.028717,0,619,39828.0275694444,2009-01-15,00:39:42
46.595421,125.028723,0,620,39828.0276273148,2009-01-15,00:39:47
46.595404,125.028765,0,624,39828.0276851852,2009-01-15,00:39:52
46.595413,125.028765,0,624,39828.0277430556,2009-01-15,00:39:57
46.595459,125.028805,0,624,39828.0278009259,2009-01-15,00:40:02
46.595469,125.028791,0,624,39828.0278587963,2009-01-15,00:40:07
46.595434,125.02875,0,627,39828.0279050926,2009-01-15,00:40:11
46.595405,125.028738,0,629,39828.027962963,2009-01-15,00:40:16
46.59538,125.028724,0,633,39828.0280208333,2009-01-15,00:40:21
46.595348,125.028727,0,640,39828.0280787037,2009-01-15,00:40:26
46.595348,125.028741,0,641,39828.0281365741,2009-01-15,00:40:31
46.595358,125.028742,0,641,39828.0281944444,2009-01-15,00:40:36
46.595392,125.028753,0,640,39828.0282523148,2009-01-15,00:40:41
46.595404,125.028758,0,640,39828.0283101852,2009-01-15,00:40:46
46.595446,125.028784,0,635,39828.0283680556,2009-01-15,00:40:51
46.595488,125.028809,0,630,39828.0284143519,2009-01-15,00:40:55
46.595503,125.028798,0,630,39828.0284722222,2009-01-15,00:41:00
46.595489,125.028798,0,632,39828.0285300926,2009-01-15,00:41:05
46.59546,125.028775,0,633,39828.028587963,2009-01-15,00:41:10
46.59545,125.028766,0,633,39828.0286458333,2009-01-15,00:41:15
46.595442,125.028761,0,633,39828.0287037037,2009-01-15,00:41:20
46.595442,125.028761,0,633,39828.0287384259,2009-01-15,00:41:23
46.595434,125.02876,0,633,39828.0287615741,2009-01-15,00:41:25
46.595437,125.028751,0,633,39828.0288194444,2009-01-15,00:41:30
46.595454,125.028761,0,635,39828.0288773148,2009-01-15,00:41:35
46.595438,125.028768,0,641,39828.0289351852,2009-01-15,00:41:40
46.595446,125.028775,0,641,39828.0289930556,2009-01-15,00:41:45
46.595446,125.028775,0,641,39828.0290277778,2009-01-15,00:41:48
46.595453,125.028778,0,642,39828.0290509259,2009-01-15,00:41:50
46.595461,125.028769,0,642,39828.0291087963,2009-01-15,00:41:55
46.59546,125.028762,0,642,39828.0291666667,2009-01-15,00:42:00
46.595457,125.028766,0,643,39828.029224537,2009-01-15,00:42:05
46.595455,125.028767,0,643,39828.0292824074,2009-01-15,00:42:10
46.595447,125.028761,0,643,39828.0293402778,2009-01-15,00:42:15
46.595444,125.028755,0,643,39828.0293981481,2009-01-15,00:42:20
46.595444,125.028755,0,643,39828.0294328704,2009-01-15,00:42:23
46.595447,125.028751,0,640,39828.0294560185,2009-01-15,00:42:25
46.595504,125.028752,0,637,39828.0295023148,2009-01-15,00:42:29
46.595554,125.028751,0,636,39828.029525463,2009-01-15,00:42:31
46.595587,125.028751,0,642,39828.0295833333,2009-01-15,00:42:36
46.595561,125.028764,0,646,39828.0296412037,2009-01-15,00:42:41
46.595566,125.028764,0,647,39828.0296990741,2009-01-15,00:42:46
46.595566,125.028764,0,647,39828.0297337963,2009-01-15,00:42:49
46.59557,125.028766,0,647,39828.0297569444,2009-01-15,00:42:51
46.595576,125.028757,0,647,39828.0298148148,2009-01-15,00:42:56
46.595576,125.028757,0,647,39828.029849537,2009-01-15,00:42:59
46.595571,125.028749,0,647,39828.0298726852,2009-01-15,00:43:01
46.595561,125.028747,0,647,39828.0299305556,2009-01-15,00:43:06
46.595553,125.028772,0,650,39828.0299884259,2009-01-15,00:43:11
46.595553,125.028772,0,650,39828.0300231481,2009-01-15,00:43:14
46.595549,125.028766,0,651,39828.0300462963,2009-01-15,00:43:16
46.595531,125.028766,0,652,39828.0301041667,2009-01-15,00:43:21
46.595514,125.028787,0,651,39828.030162037,2009-01-15,00:43:26
46.595509,125.028788,0,650,39828.0302199074,2009-01-15,00:43:31
46.595509,125.028788,0,650,39828.0302546296,2009-01-15,00:43:34
46.595511,125.02878,0,650,39828.0302777778,2009-01-15,00:43:36
46.595454,125.028774,0,652,39828.0303356481,2009-01-15,00:43:41
46.595392,125.028767,0,654,39828.0303587963,2009-01-15,00:43:43
46.595337,125.028757,0,656,39828.0303819444,2009-01-15,00:43:45
46.595291,125.028756,0,657,39828.0304050926,2009-01-15,00:43:47
46.595249,125.028737,0,660,39828.030462963,2009-01-15,00:43:52
46.595202,125.028717,0,661,39828.0304976852,2009-01-15,00:43:55
46.59521,125.028705,0,662,39828.0305555556,2009-01-15,00:44:00
46.595247,125.028704,0,665,39828.0306134259,2009-01-15,00:44:05
46.595301,125.028698,0,665,39828.0306597222,2009-01-15,00:44:09
46.595331,125.028692,0,667,39828.0307175926,2009-01-15,00:44:14
46.595341,125.028676,0,667,39828.030775463,2009-01-15,00:44:19
46.595348,125.028648,0,666,39828.0308333333,2009-01-15,00:44:24
46.595353,125.028639,0,666,39828.0308912037,2009-01-15,00:44:29
46.595353,125.028639,0,666,39828.0309259259,2009-01-15,00:44:32
46.595359,125.028636,0,663,39828.0309490741,2009-01-15,00:44:34
46.595375,125.028651,0,663,39828.0310069444,2009-01-15,00:44:39
46.595386,125.028625,0,662,39828.0310648148,2009-01-15,00:44:44
46.595376,125.028612,0,665,39828.0311226852,2009-01-15,00:44:49
46.595392,125.028646,0,666,39828.0311805556,2009-01-15,00:44:54
46.595433,125.02869,0,664,39828.0312268519,2009-01-15,00:44:58
46.595441,125.028742,0,663,39828.0312847222,2009-01-15,00:45:03
46.595424,125.028747,0,663,39828.0313425926,2009-01-15,00:45:08
46.595425,125.028755,0,663,39828.031400463,2009-01-15,00:45:13
46.595425,125.028755,0,663,39828.0314351852,2009-01-15,00:45:16
46.595423,125.028755,0,663,39828.0314583333,2009-01-15,00:45:18
46.595414,125.028755,0,662,39828.0315162037,2009-01-15,00:45:23
46.595407,125.028752,0,662,39828.0315740741,2009-01-15,00:45:28
46.595402,125.028748,0,662,39828.0316319444,2009-01-15,00:45:33
46.595402,125.028748,0,662,39828.0316666667,2009-01-15,00:45:36
46.595397,125.028748,0,662,39828.0316898148,2009-01-15,00:45:38
46.595365,125.028745,0,663,39828.0317476852,2009-01-15,00:45:43
46.595314,125.02875,0,668,39828.0317939815,2009-01-15,00:45:47
46.595272,125.028764,0,673,39828.0318171296,2009-01-15,00:45:49
46.595256,125.028778,0,673,39828.031875,2009-01-15,00:45:54
46.595222,125.028757,0,669,39828.0319328704,2009-01-15,00:45:59
46.595195,125.028741,0,667,39828.0319907407,2009-01-15,00:46:04
46.595195,125.028741,0,667,39828.032025463,2009-01-15,00:46:07
46.595195,125.028742,0,667,39828.0320486111,2009-01-15,00:46:09
46.595204,125.028738,0,667,39828.0321064815,2009-01-15,00:46:14
46.595209,125.028742,0,667,39828.0321643518,2009-01-15,00:46:19
46.595208,125.028745,0,667,39828.0322222222,2009-01-15,00:46:24
46.595208,125.028745,0,667,39828.0322569444,2009-01-15,00:46:27
46.595208,125.028742,0,666,39828.0322800926,2009-01-15,00:46:29
46.595217,125.02874,0,666,39828.032337963,2009-01-15,00:46:34
46.595242,125.028736,0,664,39828.0323958333,2009-01-15,00:46:39
46.595292,125.028757,0,661,39828.0324189815,2009-01-15,00:46:41
46.595341,125.028762,0,655,39828.0324537037,2009-01-15,00:46:44
46.595378,125.028761,0,644,39828.0325,2009-01-15,00:46:48
46.595403,125.028758,0,633,39828.0325578704,2009-01-15,00:46:53
46.595383,125.028758,0,630,39828.0326157407,2009-01-15,00:46:58
46.595383,125.028756,0,629,39828.0326736111,2009-01-15,00:47:03
46.595383,125.028755,0,628,39828.0327314815,2009-01-15,00:47:08
46.595381,125.028752,0,627,39828.0327893518,2009-01-15,00:47:13
46.595388,125.028751,0,627,39828.0328472222,2009-01-15,00:47:18
46.595388,125.028751,0,627,39828.0328819444,2009-01-15,00:47:21
46.595393,125.028749,0,626,39828.0329050926,2009-01-15,00:47:23
46.595398,125.028737,0,623,39828.032962963,2009-01-15,00:47:28
46.595407,125.028739,0,622,39828.0330208333,2009-01-15,00:47:33
46.595411,125.028742,0,621,39828.0330787037,2009-01-15,00:47:38
46.595414,125.028745,0,621,39828.0331365741,2009-01-15,00:47:43
46.595421,125.02875,0,621,39828.0331944444,2009-01-15,00:47:48
46.595429,125.028754,0,621,39828.0332523148,2009-01-15,00:47:53
46.595437,125.028758,0,621,39828.0333101852,2009-01-15,00:47:58
46.595439,125.028757,0,620,39828.0333680556,2009-01-15,00:48:03
46.595439,125.028757,0,620,39828.0334027778,2009-01-15,00:48:06
46.595435,125.028756,0,619,39828.0334259259,2009-01-15,00:48:08
46.595426,125.02875,0,619,39828.0334837963,2009-01-15,00:48:13
46.595421,125.028748,0,619,39828.0335416667,2009-01-15,00:48:18
46.595421,125.028747,0,618,39828.033599537,2009-01-15,00:48:23
46.595421,125.028744,0,618,39828.0336574074,2009-01-15,00:48:28
46.595421,125.028744,0,618,39828.0336921296,2009-01-15,00:48:31
46.595415,125.028741,0,618,39828.0337152778,2009-01-15,00:48:33
46.595377,125.028751,0,619,39828.0337731481,2009-01-15,00:48:38
46.595366,125.028759,0,615,39828.0338310185,2009-01-15,00:48:43
46.595362,125.02876,0,615,39828.0338888889,2009-01-15,00:48:48
46.595365,125.028763,0,615,39828.0339467593,2009-01-15,00:48:53
46.595365,125.028763,0,615,39828.0339814815,2009-01-15,00:48:56
46.595372,125.028763,0,614,39828.0340046296,2009-01-15,00:48:58
46.595395,125.028738,0,611,39828.0340625,2009-01-15,00:49:03
46.59543,125.028717,0,607,39828.0341203704,2009-01-15,00:49:08
46.595409,125.028708,0,601,39828.0341782407,2009-01-15,00:49:13
46.595392,125.028705,0,600,39828.0342361111,2009-01-15,00:49:18
46.595382,125.028702,0,599,39828.0342939815,2009-01-15,00:49:23
46.595373,125.028703,0,598,39828.0343518518,2009-01-15,00:49:28
46.595346,125.028737,0,602,39828.0344097222,2009-01-15,00:49:33
46.595332,125.028765,0,606,39828.0344675926,2009-01-15,00:49:38
46.595322,125.028768,0,606,39828.034525463,2009-01-15,00:49:43
46.595319,125.028741,0,607,39828.0345833333,2009-01-15,00:49:48
46.595317,125.028733,0,607,39828.0346412037,2009-01-15,00:49:53
46.595317,125.028733,0,607,39828.0346759259,2009-01-15,00:49:56
46.595325,125.028728,0,606,39828.0346990741,2009-01-15,00:49:58
46.595339,125.028726,0,605,39828.0347569444,2009-01-15,00:50:03
46.595388,125.028717,0,601,39828.0348148148,2009-01-15,00:50:08
46.595436,125.028716,0,595,39828.0348611111,2009-01-15,00:50:12
46.595454,125.028725,0,591,39828.0349189815,2009-01-15,00:50:17
46.595454,125.028738,0,587,39828.0349768519,2009-01-15,00:50:22
46.595447,125.028742,0,586,39828.0350347222,2009-01-15,00:50:27
46.595447,125.028742,0,586,39828.0350694444,2009-01-15,00:50:30
46.595444,125.028746,0,584,39828.0350925926,2009-01-15,00:50:32
46.595433,125.028747,0,583,39828.035150463,2009-01-15,00:50:37
46.59542,125.028746,0,582,39828.0352083333,2009-01-15,00:50:42
46.595378,125.028739,0,585,39828.0352662037,2009-01-15,00:50:47
46.595353,125.028728,0,591,39828.0353240741,2009-01-15,00:50:52
46.595364,125.028741,0,597,39828.0353819444,2009-01-15,00:50:57
46.595364,125.028741,0,597,39828.0354166667,2009-01-15,00:51:00
46.595365,125.02874,0,597,39828.0354398148,2009-01-15,00:51:02
46.595397,125.028732,0,595,39828.0354976852,2009-01-15,00:51:07
46.595405,125.028728,0,592,39828.0355555556,2009-01-15,00:51:12
46.595409,125.028725,0,589,39828.0356134259,2009-01-15,00:51:17
46.595415,125.028726,0,588,39828.0356712963,2009-01-15,00:51:22
46.595415,125.028726,0,588,39828.0357060185,2009-01-15,00:51:25
46.595415,125.02873,0,587,39828.0357291667,2009-01-15,00:51:27
46.595414,125.02874,0,586,39828.035787037,2009-01-15,00:51:32
46.595414,125.028755,0,585,39828.0358449074,2009-01-15,00:51:37
46.595442,125.028777,0,588,39828.0359027778,2009-01-15,00:51:42
46.595457,125.028773,0,594,39828.0359606481,2009-01-15,00:51:47
46.595453,125.028763,0,595,39828.0360185185,2009-01-15,00:51:52
46.595451,125.028758,0,596,39828.0360763889,2009-01-15,00:51:57
46.595452,125.028755,0,597,39828.0361342593,2009-01-15,00:52:02
46.595459,125.028756,0,598,39828.0361921296,2009-01-15,00:52:07
46.595465,125.02876,0,599,39828.03625,2009-01-15,00:52:12
46.595472,125.028762,0,599,39828.0363078704,2009-01-15,00:52:17
46.595234,125.02877,0,595,39828.0388194444,2009-01-15,00:55:54
46.59519,125.028767,0,597,39828.0388310185,2009-01-15,00:55:55
46.595144,125.028769,0,601,39828.0388541667,2009-01-15,00:55:57
46.595111,125.028754,0,608,39828.038912037,2009-01-15,00:56:02
46.595103,125.028691,0,613,39828.0389583333,2009-01-15,00:56:06
46.595087,125.028634,0,616,39828.0390162037,2009-01-15,00:56:11
46.595052,125.028609,0,622,39828.0390740741,2009-01-15,00:56:16
46.595052,125.028609,0,622,39828.0391087963,2009-01-15,00:56:19
46.595058,125.02861,0,628,39828.0391319444,2009-01-15,00:56:21
46.595066,125.028593,0,631,39828.0391898148,2009-01-15,00:56:26
46.595066,125.028593,0,631,39828.039224537,2009-01-15,00:56:29
46.595071,125.028593,0,631,39828.0392476852,2009-01-15,00:56:31
46.595129,125.028623,0,633,39828.0392708333,2009-01-15,00:56:33
46.595199,125.028665,0,637,39828.0392939815,2009-01-15,00:56:35
46.595242,125.028706,0,638,39828.0393287037,2009-01-15,00:56:38
46.595248,125.028739,0,642,39828.0393865741,2009-01-15,00:56:43
46.595229,125.028745,0,649,39828.0394444444,2009-01-15,00:56:48
46.595212,125.028756,0,649,39828.0395023148,2009-01-15,00:56:53
46.595212,125.028756,0,649,39828.039537037,2009-01-15,00:56:56
46.595209,125.028759,0,650,39828.0395601852,2009-01-15,00:56:58
46.595188,125.028734,0,655,39828.0396180556,2009-01-15,00:57:03
46.595157,125.028691,0,660,39828.0396527778,2009-01-15,00:57:06
46.595154,125.028651,0,670,39828.0397106481,2009-01-15,00:57:11
46.595177,125.028664,0,677,39828.0397685185,2009-01-15,00:57:16
46.595195,125.028649,0,678,39828.0398263889,2009-01-15,00:57:21
46.595199,125.028646,0,680,39828.0398842593,2009-01-15,00:57:26
46.595199,125.028646,0,680,39828.0399189815,2009-01-15,00:57:29
46.595205,125.028645,0,682,39828.0399421296,2009-01-15,00:57:31
46.595226,125.028652,0,683,39828.04,2009-01-15,00:57:36
46.595232,125.028632,0,681,39828.0400578704,2009-01-15,00:57:41
46.59525,125.028631,0,682,39828.0401157407,2009-01-15,00:57:46
46.595273,125.02863,0,682,39828.0401736111,2009-01-15,00:57:51
46.595315,125.028614,0,680,39828.0402314815,2009-01-15,00:57:56
46.595341,125.028618,0,672,39828.0402893518,2009-01-15,00:58:01
46.595363,125.028616,0,661,39828.0403472222,2009-01-15,00:58:06
46.595385,125.028638,0,651,39828.0404050926,2009-01-15,00:58:11
46.595371,125.028636,0,649,39828.040462963,2009-01-15,00:58:16
46.595371,125.028636,0,649,39828.0404976852,2009-01-15,00:58:19
46.595373,125.028639,0,649,39828.0405208333,2009-01-15,00:58:21
46.595398,125.028699,0,653,39828.0405787037,2009-01-15,00:58:26
46.595399,125.028761,0,655,39828.0406365741,2009-01-15,00:58:31
46.595409,125.028785,0,652,39828.0406944444,2009-01-15,00:58:36
46.595373,125.028789,0,654,39828.0407523148,2009-01-15,00:58:41
46.59536,125.028799,0,655,39828.0408101852,2009-01-15,00:58:46
46.59536,125.028799,0,655,39828.0408449074,2009-01-15,00:58:49
46.59536,125.028798,0,655,39828.0408680556,2009-01-15,00:58:51
46.595361,125.028785,0,655,39828.0409259259,2009-01-15,00:58:56
46.595337,125.028715,0,655,39828.0409837963,2009-01-15,00:59:01
46.595338,125.0287,0,654,39828.0410416667,2009-01-15,00:59:06
46.595356,125.028734,0,653,39828.041099537,2009-01-15,00:59:11
46.595357,125.028737,0,653,39828.0411574074,2009-01-15,00:59:16
46.595357,125.028737,0,653,39828.0411921296,2009-01-15,00:59:19
46.595361,125.028745,0,653,39828.0412152778,2009-01-15,00:59:21
46.5954,125.028776,0,645,39828.0412731481,2009-01-15,00:59:26
46.595445,125.02879,0,638,39828.0413194444,2009-01-15,00:59:30
46.595456,125.028766,0,635,39828.0413773148,2009-01-15,00:59:35
46.595445,125.028743,0,636,39828.0414351852,2009-01-15,00:59:40
46.595394,125.028753,0,642,39828.0414930556,2009-01-15,00:59:45
46.595344,125.028771,0,646,39828.0415509259,2009-01-15,00:59:50
46.59529,125.028761,0,648,39828.0416087963,2009-01-15,00:59:55
46.59527,125.028727,0,650,39828.0416666667,2009-01-15,01:00:00
46.595238,125.028706,0,650,39828.041724537,2009-01-15,01:00:05
46.595214,125.028694,0,649,39828.0417824074,2009-01-15,01:00:10
46.595186,125.028682,0,647,39828.0418402778,2009-01-15,01:00:15
46.595167,125.028678,0,649,39828.0418981481,2009-01-15,01:00:20
46.595401,125.028835,0,679,39828.0465277778,2009-01-15,01:07:00
46.595448,125.028837,0,672,39828.0465509259,2009-01-15,01:07:02
46.595463,125.02883,0,667,39828.0466087963,2009-01-15,01:07:07
46.59545,125.028831,0,661,39828.0466666667,2009-01-15,01:07:12
46.595451,125.028831,0,660,39828.046724537,2009-01-15,01:07:17
46.595452,125.02883,0,659,39828.0467824074,2009-01-15,01:07:22
46.595454,125.028826,0,658,39828.0468402778,2009-01-15,01:07:27
46.595454,125.028826,0,658,39828.046875,2009-01-15,01:07:30
46.595457,125.028818,0,657,39828.0468981481,2009-01-15,01:07:32
46.595499,125.028788,0,655,39828.0469560185,2009-01-15,01:07:37
46.595407,125.028728,0,650,39828.0469907407,2009-01-15,01:07:40
46.595424,125.028761,0,645,39828.0470486111,2009-01-15,01:07:45
