# Supplementary material for: Research on differential privacy protection method based on user tendency
Source: PLoS One. 2023 Oct 26;18(10):e0288823. doi: 10.1371/journal.pone.0288823 (PMC10602288; doi:10.1371/journal.pone.0288823)
Supplement: S2 Data — (ZIP) [file pone.0288823.s002.zip › Data 5-2/022/Trajectory/20090116005004.plt]

Geolife trajectory
WGS 84
Altitude is in Feet
Reserved 3
0,2,255,My Track,0,0,2,8421376
0
46.595449,125.02864,0,509,39829.0347685185,2009-01-16,00:50:04
46.595388,125.028691,0,488,39829.0347800926,2009-01-16,00:50:05
46.595629,125.028676,0,572,39829.0407175926,2009-01-16,00:58:38
46.595662,125.028714,0,568,39829.040775463,2009-01-16,00:58:43
46.595683,125.028725,0,568,39829.0408333333,2009-01-16,00:58:48
46.595654,125.028731,0,572,39829.0408912037,2009-01-16,00:58:53
46.595564,125.028672,0,578,39829.0409490741,2009-01-16,00:58:58
46.59551,125.028664,0,584,39829.0410069444,2009-01-16,00:59:03
46.59551,125.028664,0,584,39829.0410416667,2009-01-16,00:59:06
46.595505,125.028661,0,584,39829.0410648148,2009-01-16,00:59:08
46.595518,125.028693,0,584,39829.0411226852,2009-01-16,00:59:13
46.595523,125.028717,0,583,39829.0411805556,2009-01-16,00:59:18
46.595525,125.028724,0,580,39829.0412384259,2009-01-16,00:59:23
46.59552,125.028724,0,580,39829.0412962963,2009-01-16,00:59:28
46.59552,125.028724,0,580,39829.0413310185,2009-01-16,00:59:31
46.595517,125.02872,0,580,39829.0413541667,2009-01-16,00:59:33
46.595478,125.028697,0,586,39829.041412037,2009-01-16,00:59:38
46.595458,125.028687,0,588,39829.0414699074,2009-01-16,00:59:43
46.595458,125.028682,0,588,39829.0415277778,2009-01-16,00:59:48
46.595458,125.028677,0,588,39829.0415856481,2009-01-16,00:59:53
46.595457,125.028678,0,587,39829.0416435185,2009-01-16,00:59:58
46.595457,125.028678,0,587,39829.0416782407,2009-01-16,01:00:01
46.595462,125.02868,0,587,39829.0417013889,2009-01-16,01:00:03
46.595487,125.028696,0,584,39829.0417592593,2009-01-16,01:00:08
46.595456,125.028704,0,585,39829.0418171296,2009-01-16,01:00:13
46.595452,125.028702,0,585,39829.041875,2009-01-16,01:00:18
46.595446,125.028702,0,585,39829.0419328704,2009-01-16,01:00:23
46.595446,125.028702,0,585,39829.0419675926,2009-01-16,01:00:26
46.59545,125.028701,0,585,39829.0419907407,2009-01-16,01:00:28
46.595511,125.028723,0,583,39829.042025463,2009-01-16,01:00:31
46.595562,125.028748,0,579,39829.0420601852,2009-01-16,01:00:34
46.595609,125.028761,0,576,39829.0420949074,2009-01-16,01:00:37
46.595629,125.028724,0,571,39829.0421527778,2009-01-16,01:00:42
46.595626,125.028714,0,570,39829.0422106481,2009-01-16,01:00:47
46.595626,125.028714,0,570,39829.0422453704,2009-01-16,01:00:50
46.595625,125.028719,0,570,39829.0422685185,2009-01-16,01:00:52
46.595632,125.028739,0,573,39829.0423263889,2009-01-16,01:00:57
46.595588,125.028751,0,576,39829.0423726852,2009-01-16,01:01:01
46.595549,125.028758,0,577,39829.0424305556,2009-01-16,01:01:06
46.595549,125.028758,0,577,39829.0424652778,2009-01-16,01:01:09
46.595553,125.028765,0,577,39829.0424884259,2009-01-16,01:01:11
46.595553,125.028756,0,577,39829.0425462963,2009-01-16,01:01:16
46.595551,125.028739,0,577,39829.0426041667,2009-01-16,01:01:21
46.595506,125.028721,0,579,39829.042650463,2009-01-16,01:01:25
46.595504,125.028721,0,581,39829.0427083333,2009-01-16,01:01:30
46.595504,125.028721,0,581,39829.0427430556,2009-01-16,01:01:33
46.595507,125.028717,0,581,39829.0427662037,2009-01-16,01:01:35
46.595502,125.028706,0,581,39829.0428240741,2009-01-16,01:01:40
46.595502,125.028706,0,581,39829.0428587963,2009-01-16,01:01:43
46.59551,125.028709,0,575,39829.0428819444,2009-01-16,01:01:45
46.595525,125.028726,0,573,39829.0429398148,2009-01-16,01:01:50
46.595534,125.028721,0,572,39829.0429976852,2009-01-16,01:01:55
46.59555,125.028722,0,570,39829.0430555556,2009-01-16,01:02:00
46.595538,125.028704,0,570,39829.0431134259,2009-01-16,01:02:05
46.595538,125.028704,0,570,39829.0431481482,2009-01-16,01:02:08
46.595539,125.028708,0,569,39829.0431712963,2009-01-16,01:02:10
46.595505,125.028679,0,569,39829.0432291667,2009-01-16,01:02:15
46.595462,125.028658,0,575,39829.0432638889,2009-01-16,01:02:18
46.595446,125.028637,0,584,39829.0433217593,2009-01-16,01:02:23
46.595446,125.028626,0,586,39829.0433796296,2009-01-16,01:02:28
46.595442,125.028602,0,587,39829.0434375,2009-01-16,01:02:33
46.595432,125.028602,0,588,39829.0434953704,2009-01-16,01:02:38
46.595443,125.02862,0,586,39829.0435532407,2009-01-16,01:02:43
46.595457,125.02867,0,583,39829.0436111111,2009-01-16,01:02:48
46.595474,125.02867,0,581,39829.0436689815,2009-01-16,01:02:53
46.59548,125.028641,0,581,39829.0437268519,2009-01-16,01:02:58
46.595484,125.028639,0,581,39829.0437847222,2009-01-16,01:03:03
46.595484,125.028639,0,581,39829.0438194444,2009-01-16,01:03:06
46.595483,125.028635,0,581,39829.0438425926,2009-01-16,01:03:08
46.595488,125.028644,0,581,39829.043900463,2009-01-16,01:03:13
46.595471,125.028571,0,579,39829.0439583333,2009-01-16,01:03:18
46.595459,125.028565,0,579,39829.0440162037,2009-01-16,01:03:23
46.595442,125.028516,0,581,39829.0440740741,2009-01-16,01:03:28
46.595416,125.028453,0,582,39829.0441203704,2009-01-16,01:03:32
46.595409,125.028462,0,584,39829.0441782407,2009-01-16,01:03:37
46.595403,125.028455,0,584,39829.0442361111,2009-01-16,01:03:42
46.595403,125.028455,0,584,39829.0442708333,2009-01-16,01:03:45
46.595403,125.028453,0,584,39829.0442939815,2009-01-16,01:03:47
46.59542,125.028514,0,584,39829.0443518519,2009-01-16,01:03:52
46.595443,125.028589,0,584,39829.0443865741,2009-01-16,01:03:55
46.595438,125.028656,0,585,39829.0444444444,2009-01-16,01:04:00
46.595413,125.028661,0,585,39829.0445023148,2009-01-16,01:04:05
46.595415,125.028672,0,585,39829.0445601852,2009-01-16,01:04:10
46.59542,125.028674,0,585,39829.0446180556,2009-01-16,01:04:15
46.595422,125.028676,0,585,39829.0446759259,2009-01-16,01:04:20
46.595423,125.028683,0,585,39829.0447337963,2009-01-16,01:04:25
46.595423,125.028683,0,585,39829.0447685185,2009-01-16,01:04:28
46.595431,125.028688,0,585,39829.0447916667,2009-01-16,01:04:30
46.595458,125.028698,0,584,39829.044849537,2009-01-16,01:04:35
46.595451,125.028681,0,584,39829.0449074074,2009-01-16,01:04:40
46.595427,125.028657,0,584,39829.0449652778,2009-01-16,01:04:45
46.595382,125.028657,0,586,39829.045,2009-01-16,01:04:48
46.59534,125.028635,0,587,39829.0450578704,2009-01-16,01:04:53
46.595336,125.028625,0,589,39829.0451157407,2009-01-16,01:04:58
46.595341,125.028612,0,588,39829.0451736111,2009-01-16,01:05:03
46.595369,125.028608,0,587,39829.0452314815,2009-01-16,01:05:08
46.595413,125.028637,0,588,39829.0452777778,2009-01-16,01:05:12
46.595442,125.028652,0,586,39829.0453356481,2009-01-16,01:05:17
46.595483,125.028682,0,581,39829.0453935185,2009-01-16,01:05:22
46.595482,125.028702,0,579,39829.0454513889,2009-01-16,01:05:27
46.595476,125.028665,0,579,39829.0455092593,2009-01-16,01:05:32
46.59547,125.028619,0,578,39829.0455671296,2009-01-16,01:05:37
46.59546,125.028572,0,578,39829.045625,2009-01-16,01:05:42
46.595436,125.028484,0,580,39829.0456597222,2009-01-16,01:05:45
46.595422,125.02842,0,581,39829.0457060185,2009-01-16,01:05:49
46.595459,125.028371,0,578,39829.0457638889,2009-01-16,01:05:54
46.595477,125.028407,0,577,39829.0458217593,2009-01-16,01:05:59
46.595477,125.028414,0,577,39829.0458796296,2009-01-16,01:06:04
46.595477,125.028414,0,577,39829.0459143519,2009-01-16,01:06:07
46.595473,125.028418,0,577,39829.0459375,2009-01-16,01:06:09
46.595418,125.028394,0,577,39829.0459837963,2009-01-16,01:06:13
46.595371,125.028347,0,577,39829.0460185185,2009-01-16,01:06:16
46.595347,125.028359,0,577,39829.0460763889,2009-01-16,01:06:21
46.595343,125.028386,0,577,39829.0461342593,2009-01-16,01:06:26
46.595349,125.028462,0,578,39829.0461805556,2009-01-16,01:06:30
46.59537,125.028542,0,580,39829.0462152778,2009-01-16,01:06:33
46.595351,125.028567,0,582,39829.0462731481,2009-01-16,01:06:38
46.595375,125.028556,0,583,39829.0463310185,2009-01-16,01:06:43
46.595384,125.028554,0,583,39829.0463888889,2009-01-16,01:06:48
46.595424,125.028589,0,584,39829.0464467593,2009-01-16,01:06:53
46.595478,125.028597,0,585,39829.0464814815,2009-01-16,01:06:56
46.595493,125.028597,0,592,39829.0465393519,2009-01-16,01:07:01
46.595504,125.028638,0,596,39829.0465972222,2009-01-16,01:07:06
46.595489,125.028653,0,597,39829.0466550926,2009-01-16,01:07:11
46.595484,125.028658,0,597,39829.046712963,2009-01-16,01:07:16
46.595484,125.028658,0,597,39829.0467476852,2009-01-16,01:07:19
46.595481,125.02865,0,597,39829.0467708333,2009-01-16,01:07:21
46.595479,125.028641,0,597,39829.0468287037,2009-01-16,01:07:26
46.595467,125.028626,0,596,39829.0468865741,2009-01-16,01:07:31
46.595446,125.028634,0,597,39829.0469444444,2009-01-16,01:07:36
46.595444,125.028636,0,597,39829.0470023148,2009-01-16,01:07:41
46.595444,125.028636,0,597,39829.047037037,2009-01-16,01:07:44
46.595448,125.028629,0,597,39829.0470601852,2009-01-16,01:07:46
46.595461,125.028628,0,598,39829.0471180556,2009-01-16,01:07:51
46.595485,125.028621,0,601,39829.0471759259,2009-01-16,01:07:56
46.595506,125.028587,0,602,39829.0472337963,2009-01-16,01:08:01
46.595501,125.028566,0,603,39829.0472916667,2009-01-16,01:08:06
46.595531,125.028564,0,604,39829.047349537,2009-01-16,01:08:11
46.595586,125.028554,0,604,39829.0473958333,2009-01-16,01:08:15
46.595647,125.028505,0,603,39829.0474305556,2009-01-16,01:08:18
46.595597,125.028498,0,605,39829.0474768518,2009-01-16,01:08:22
46.595579,125.028483,0,605,39829.0475347222,2009-01-16,01:08:27
46.595483,125.028451,0,607,39829.0475694444,2009-01-16,01:08:30
46.595435,125.028434,0,608,39829.0476157407,2009-01-16,01:08:34
46.59539,125.028431,0,609,39829.047662037,2009-01-16,01:08:38
46.595342,125.028443,0,609,39829.0476851852,2009-01-16,01:08:40
46.595301,125.028442,0,610,39829.0477430556,2009-01-16,01:08:45
46.595269,125.028412,0,611,39829.0478009259,2009-01-16,01:08:50
46.595522,125.028542,0,613,39829.0511805556,2009-01-16,01:13:42
46.595569,125.028582,0,613,39829.0512268519,2009-01-16,01:13:46
46.595614,125.028647,0,614,39829.0512731481,2009-01-16,01:13:50
46.595617,125.028697,0,614,39829.0513310185,2009-01-16,01:13:55
46.595572,125.028696,0,614,39829.0513425926,2009-01-16,01:13:56
46.595525,125.028691,0,613,39829.0513888889,2009-01-16,01:14:00
46.595496,125.028659,0,614,39829.0514467593,2009-01-16,01:14:05
46.595496,125.028659,0,614,39829.0514814815,2009-01-16,01:14:08
46.595496,125.028658,0,614,39829.0515046296,2009-01-16,01:14:10
46.595489,125.028649,0,614,39829.0515625,2009-01-16,01:14:15
46.595489,125.028649,0,614,39829.0515972222,2009-01-16,01:14:18
46.595482,125.028653,0,614,39829.0516203704,2009-01-16,01:14:20
46.595432,125.028632,0,614,39829.0516550926,2009-01-16,01:14:23
46.595375,125.028566,0,613,39829.0516898148,2009-01-16,01:14:26
46.595336,125.028531,0,613,39829.051712963,2009-01-16,01:14:28
46.595295,125.028484,0,612,39829.0517361111,2009-01-16,01:14:30
46.595253,125.028438,0,612,39829.0517708333,2009-01-16,01:14:33
46.595217,125.028404,0,612,39829.0518287037,2009-01-16,01:14:38
46.595256,125.028426,0,611,39829.0518865741,2009-01-16,01:14:43
46.595299,125.028441,0,611,39829.0519444444,2009-01-16,01:14:48
46.595321,125.028448,0,611,39829.0520023148,2009-01-16,01:14:53
46.595374,125.028479,0,610,39829.052037037,2009-01-16,01:14:56
46.595336,125.028509,0,608,39829.0520949074,2009-01-16,01:15:01
46.595303,125.028507,0,607,39829.0521527778,2009-01-16,01:15:06
46.59529,125.028506,0,606,39829.0522106481,2009-01-16,01:15:11
46.59529,125.028506,0,606,39829.0522453704,2009-01-16,01:15:14
46.59529,125.028511,0,606,39829.0522685185,2009-01-16,01:15:16
46.595299,125.028521,0,606,39829.0523263889,2009-01-16,01:15:21
46.595344,125.028526,0,606,39829.0523726852,2009-01-16,01:15:25
46.595327,125.028535,0,605,39829.0524305556,2009-01-16,01:15:30
46.595327,125.028543,0,605,39829.0524884259,2009-01-16,01:15:35
46.595327,125.028543,0,605,39829.0525231481,2009-01-16,01:15:38
46.595323,125.028542,0,605,39829.0525462963,2009-01-16,01:15:40
46.595332,125.028547,0,605,39829.0526041667,2009-01-16,01:15:45
46.595368,125.028543,0,604,39829.052662037,2009-01-16,01:15:50
46.595375,125.028546,0,604,39829.0527199074,2009-01-16,01:15:55
46.595376,125.028545,0,604,39829.0527777778,2009-01-16,01:16:00
46.595379,125.028539,0,604,39829.0528356481,2009-01-16,01:16:05
46.595381,125.028534,0,604,39829.0528935185,2009-01-16,01:16:10
46.595374,125.028536,0,604,39829.0529513889,2009-01-16,01:16:15
46.595374,125.028536,0,604,39829.0529861111,2009-01-16,01:16:18
46.595382,125.028539,0,604,39829.0530092593,2009-01-16,01:16:20
46.595429,125.028543,0,605,39829.0530671296,2009-01-16,01:16:25
46.595473,125.028505,0,604,39829.0531134259,2009-01-16,01:16:29
46.595453,125.028488,0,605,39829.0531712963,2009-01-16,01:16:34
46.595428,125.028499,0,605,39829.0532291667,2009-01-16,01:16:39
46.595375,125.028516,0,606,39829.0532523148,2009-01-16,01:16:41
46.595306,125.028531,0,606,39829.053287037,2009-01-16,01:16:44
46.59524,125.028533,0,606,39829.0533101852,2009-01-16,01:16:46
46.595188,125.02851,0,606,39829.0533449074,2009-01-16,01:16:49
46.595141,125.028478,0,606,39829.0533680556,2009-01-16,01:16:51
46.595106,125.028407,0,606,39829.0533912037,2009-01-16,01:16:53
46.595071,125.028357,0,606,39829.0534027778,2009-01-16,01:16:54
46.595035,125.028303,0,605,39829.0534375,2009-01-16,01:16:57
46.595033,125.028226,0,603,39829.0534837963,2009-01-16,01:17:01
46.595042,125.028157,0,602,39829.0535416667,2009-01-16,01:17:06
46.595038,125.02813,0,602,39829.053599537,2009-01-16,01:17:11
46.59506,125.02812,0,602,39829.0536574074,2009-01-16,01:17:16
46.595063,125.028166,0,603,39829.0537152778,2009-01-16,01:17:21
46.595048,125.02821,0,603,39829.0537731481,2009-01-16,01:17:26
46.595061,125.028229,0,603,39829.0538310185,2009-01-16,01:17:31
46.595085,125.028303,0,604,39829.0538773148,2009-01-16,01:17:35
46.595129,125.028336,0,604,39829.053912037,2009-01-16,01:17:38
46.59518,125.02835,0,603,39829.0539467593,2009-01-16,01:17:41
46.595225,125.028372,0,603,39829.0539699074,2009-01-16,01:17:43
46.595272,125.02837,0,602,39829.0539930556,2009-01-16,01:17:45
46.595332,125.028383,0,600,39829.0540393519,2009-01-16,01:17:49
46.595373,125.028422,0,597,39829.0540972222,2009-01-16,01:17:54
46.595423,125.028443,0,595,39829.0541435185,2009-01-16,01:17:58
46.595424,125.028468,0,592,39829.0542013889,2009-01-16,01:18:03
46.595393,125.02846,0,591,39829.0542592593,2009-01-16,01:18:08
46.595363,125.028474,0,591,39829.0543171296,2009-01-16,01:18:13
46.595374,125.028522,0,590,39829.054375,2009-01-16,01:18:18
46.595394,125.028551,0,589,39829.0544328704,2009-01-16,01:18:23
46.595388,125.028573,0,589,39829.0544907407,2009-01-16,01:18:28
46.595144,125.028595,0,555,39829.0621990741,2009-01-16,01:29:34
46.595101,125.028549,0,554,39829.0622337963,2009-01-16,01:29:37
46.595092,125.028497,0,551,39829.0622916667,2009-01-16,01:29:42
46.595144,125.028486,0,549,39829.062337963,2009-01-16,01:29:46
46.595174,125.028484,0,549,39829.0623958333,2009-01-16,01:29:51
46.595183,125.028492,0,549,39829.0624537037,2009-01-16,01:29:56
46.595186,125.028492,0,549,39829.0625115741,2009-01-16,01:30:01
46.595185,125.028485,0,549,39829.0625694444,2009-01-16,01:30:06
46.595185,125.028485,0,549,39829.0626041667,2009-01-16,01:30:09
46.595177,125.028487,0,549,39829.0626273148,2009-01-16,01:30:11
46.595165,125.028465,0,545,39829.0626851852,2009-01-16,01:30:16
46.595187,125.028449,0,543,39829.0627430556,2009-01-16,01:30:21
46.595186,125.028455,0,543,39829.0628009259,2009-01-16,01:30:26
46.595188,125.028459,0,543,39829.0628587963,2009-01-16,01:30:31
46.595194,125.028463,0,543,39829.0629166667,2009-01-16,01:30:36
46.595194,125.028463,0,543,39829.0629513889,2009-01-16,01:30:39
46.595202,125.028464,0,543,39829.062974537,2009-01-16,01:30:41
46.595267,125.028593,0,544,39829.0630092593,2009-01-16,01:30:44
46.595322,125.028657,0,543,39829.0630324074,2009-01-16,01:30:46
46.595358,125.028724,0,543,39829.0630671296,2009-01-16,01:30:49
46.595401,125.028748,0,541,39829.0631134259,2009-01-16,01:30:53
46.595447,125.02874,0,539,39829.0631712963,2009-01-16,01:30:58
46.595495,125.028704,0,538,39829.0632060185,2009-01-16,01:31:01
46.595513,125.028679,0,537,39829.0632638889,2009-01-16,01:31:06
46.595466,125.028677,0,536,39829.0633217593,2009-01-16,01:31:11
46.595421,125.028695,0,536,39829.0633449074,2009-01-16,01:31:13
46.595396,125.028655,0,534,39829.0634027778,2009-01-16,01:31:18
46.595391,125.028617,0,534,39829.0634606481,2009-01-16,01:31:23
46.595362,125.028574,0,531,39829.0635185185,2009-01-16,01:31:28
46.595316,125.028558,0,530,39829.0635648148,2009-01-16,01:31:32
46.59524,125.02854,0,526,39829.063599537,2009-01-16,01:31:35
46.595186,125.028525,0,523,39829.0636342593,2009-01-16,01:31:38
46.595171,125.028458,0,519,39829.0636921296,2009-01-16,01:31:43
46.595166,125.028409,0,517,39829.06375,2009-01-16,01:31:48
46.595179,125.028343,0,515,39829.0638078704,2009-01-16,01:31:53
46.595205,125.028285,0,515,39829.0638425926,2009-01-16,01:31:56
46.595183,125.028229,0,515,39829.063900463,2009-01-16,01:32:01
46.595173,125.028296,0,515,39829.0639467593,2009-01-16,01:32:05
46.595155,125.028386,0,513,39829.0639930556,2009-01-16,01:32:09
46.595127,125.028438,0,513,39829.0640277778,2009-01-16,01:32:12
46.595087,125.02847,0,515,39829.0640625,2009-01-16,01:32:15
46.595032,125.028519,0,518,39829.0641087963,2009-01-16,01:32:19
46.594995,125.028576,0,518,39829.0641666667,2009-01-16,01:32:24
46.594984,125.0286,0,517,39829.064224537,2009-01-16,01:32:29
46.595016,125.028579,0,516,39829.0642824074,2009-01-16,01:32:34
46.59503,125.02856,0,516,39829.0643402778,2009-01-16,01:32:39
46.595051,125.028514,0,516,39829.0643981481,2009-01-16,01:32:44
46.595051,125.028514,0,516,39829.0644328704,2009-01-16,01:32:47
46.595055,125.028507,0,516,39829.0644560185,2009-01-16,01:32:49
46.595048,125.028496,0,516,39829.0645138889,2009-01-16,01:32:54
46.595048,125.028496,0,516,39829.0645486111,2009-01-16,01:32:57
46.595044,125.028497,0,516,39829.0645717593,2009-01-16,01:32:59
46.595044,125.028507,0,516,39829.0646296296,2009-01-16,01:33:04
46.595055,125.028515,0,516,39829.0646875,2009-01-16,01:33:09
46.5951,125.028516,0,514,39829.0647337963,2009-01-16,01:33:13
46.595146,125.028511,0,511,39829.0647569444,2009-01-16,01:33:15
46.595192,125.028528,0,507,39829.0647916667,2009-01-16,01:33:18
46.595229,125.028562,0,504,39829.064837963,2009-01-16,01:33:22
46.595265,125.028603,0,502,39829.0648842593,2009-01-16,01:33:26
46.595279,125.028654,0,501,39829.0649421296,2009-01-16,01:33:31
46.595234,125.028666,0,502,39829.065,2009-01-16,01:33:36
46.595233,125.028661,0,502,39829.0650578704,2009-01-16,01:33:41
46.595233,125.028661,0,502,39829.0650925926,2009-01-16,01:33:44
46.595232,125.028663,0,502,39829.0651157407,2009-01-16,01:33:46
46.595225,125.028674,0,501,39829.0651736111,2009-01-16,01:33:51
46.595219,125.028679,0,501,39829.0652314815,2009-01-16,01:33:56
46.595219,125.028679,0,501,39829.0652662037,2009-01-16,01:33:59
46.595213,125.028677,0,501,39829.0652893518,2009-01-16,01:34:01
46.595121,125.028629,0,500,39829.0653125,2009-01-16,01:34:03
46.595069,125.028637,0,498,39829.0653703704,2009-01-16,01:34:08
46.595083,125.028616,0,499,39829.0654282407,2009-01-16,01:34:13
46.595122,125.028614,0,500,39829.0654861111,2009-01-16,01:34:18
46.595177,125.028589,0,501,39829.0655324074,2009-01-16,01:34:22
46.595215,125.028603,0,502,39829.0655902778,2009-01-16,01:34:27
46.595213,125.028676,0,505,39829.0656481481,2009-01-16,01:34:32
46.595236,125.028687,0,504,39829.0657060185,2009-01-16,01:34:37
46.595269,125.028681,0,504,39829.0657638889,2009-01-16,01:34:42
46.595251,125.028673,0,504,39829.0658217593,2009-01-16,01:34:47
46.595251,125.028673,0,504,39829.0658564815,2009-01-16,01:34:50
46.59525,125.028673,0,504,39829.0658796296,2009-01-16,01:34:52
46.595223,125.028674,0,504,39829.0659375,2009-01-16,01:34:57
46.595194,125.02866,0,503,39829.0659953704,2009-01-16,01:35:02
46.595175,125.028655,0,503,39829.0660532407,2009-01-16,01:35:07
46.595172,125.028645,0,503,39829.0661111111,2009-01-16,01:35:12
46.595122,125.028652,0,503,39829.0661574074,2009-01-16,01:35:16
46.595072,125.028678,0,504,39829.0662037037,2009-01-16,01:35:20
46.595049,125.028707,0,505,39829.0662615741,2009-01-16,01:35:25
46.595065,125.028674,0,506,39829.0663194444,2009-01-16,01:35:30
46.595066,125.028661,0,507,39829.0663773148,2009-01-16,01:35:35
46.595119,125.028585,0,509,39829.0664236111,2009-01-16,01:35:39
46.595166,125.028555,0,510,39829.0664467593,2009-01-16,01:35:41
46.595174,125.028522,0,513,39829.0665046296,2009-01-16,01:35:46
46.595223,125.028533,0,514,39829.0665509259,2009-01-16,01:35:50
46.595257,125.02853,0,518,39829.0666087963,2009-01-16,01:35:55
46.595286,125.02855,0,522,39829.0666666667,2009-01-16,01:36:00
46.595238,125.028573,0,525,39829.0667013889,2009-01-16,01:36:03
46.595193,125.028595,0,527,39829.0667476852,2009-01-16,01:36:07
46.595183,125.028598,0,531,39829.0668055556,2009-01-16,01:36:12
46.59516,125.028583,0,536,39829.0668634259,2009-01-16,01:36:17
46.59515,125.02858,0,538,39829.0669212963,2009-01-16,01:36:22
46.595138,125.02858,0,539,39829.0669791667,2009-01-16,01:36:27
46.595124,125.028561,0,539,39829.067037037,2009-01-16,01:36:32
46.595123,125.028549,0,539,39829.0670949074,2009-01-16,01:36:37
46.595208,125.028506,0,537,39829.0671296296,2009-01-16,01:36:40
46.595254,125.028472,0,535,39829.0671643519,2009-01-16,01:36:43
46.595305,125.028474,0,532,39829.0672222222,2009-01-16,01:36:48
46.595349,125.028494,0,529,39829.0672685185,2009-01-16,01:36:52
46.595325,125.028486,0,526,39829.0673263889,2009-01-16,01:36:57
46.595278,125.028499,0,525,39829.0673611111,2009-01-16,01:37:00
46.595226,125.028516,0,525,39829.0673958333,2009-01-16,01:37:03
46.595174,125.028498,0,525,39829.0674537037,2009-01-16,01:37:08
46.595134,125.028458,0,526,39829.0675115741,2009-01-16,01:37:13
46.595087,125.028444,0,527,39829.0675578704,2009-01-16,01:37:17
46.595062,125.028447,0,529,39829.0676157407,2009-01-16,01:37:22
46.595099,125.028484,0,531,39829.067662037,2009-01-16,01:37:26
46.595099,125.028484,0,531,39829.0676967593,2009-01-16,01:37:29
46.595104,125.028488,0,531,39829.0677199074,2009-01-16,01:37:31
46.595153,125.028486,0,533,39829.0677546296,2009-01-16,01:37:34
46.595207,125.028468,0,534,39829.0677893519,2009-01-16,01:37:37
46.595256,125.02847,0,534,39829.0678125,2009-01-16,01:37:39
46.595301,125.028475,0,537,39829.0678703704,2009-01-16,01:37:44
46.595301,125.028475,0,537,39829.0679050926,2009-01-16,01:37:47
46.595297,125.028468,0,541,39829.0679282407,2009-01-16,01:37:49
46.595272,125.028461,0,542,39829.0679861111,2009-01-16,01:37:54
46.595272,125.028461,0,542,39829.0680208333,2009-01-16,01:37:57
46.595265,125.028466,0,545,39829.0680439815,2009-01-16,01:37:59
46.595269,125.028481,0,547,39829.0681018519,2009-01-16,01:38:04
46.595297,125.028504,0,550,39829.0681597222,2009-01-16,01:38:09
46.595343,125.02848,0,552,39829.0681944444,2009-01-16,01:38:12
46.595393,125.028434,0,553,39829.0682175926,2009-01-16,01:38:14
46.59541,125.02841,0,560,39829.068275463,2009-01-16,01:38:19
46.595415,125.028361,0,562,39829.0683333333,2009-01-16,01:38:24
46.595388,125.028428,0,564,39829.0683564815,2009-01-16,01:38:26
46.595367,125.028495,0,568,39829.0683796296,2009-01-16,01:38:28
46.595379,125.028528,0,571,39829.0684375,2009-01-16,01:38:33
46.595368,125.028581,0,572,39829.0684953704,2009-01-16,01:38:38
46.595368,125.028581,0,572,39829.0685300926,2009-01-16,01:38:41
46.59537,125.028588,0,572,39829.0685532407,2009-01-16,01:38:43
46.595351,125.028651,0,570,39829.068599537,2009-01-16,01:38:47
46.595351,125.028636,0,567,39829.0686574074,2009-01-16,01:38:52
46.595371,125.028643,0,567,39829.0687152778,2009-01-16,01:38:57
46.595371,125.028643,0,567,39829.06875,2009-01-16,01:39:00
46.595371,125.028639,0,566,39829.0687731481,2009-01-16,01:39:02
46.595344,125.028648,0,556,39829.0688310185,2009-01-16,01:39:07
46.595302,125.028671,0,553,39829.0688773148,2009-01-16,01:39:11
46.595265,125.028719,0,554,39829.068912037,2009-01-16,01:39:14
46.595221,125.028759,0,552,39829.0689467593,2009-01-16,01:39:17
46.595175,125.028777,0,551,39829.0689814815,2009-01-16,01:39:20
46.595151,125.028717,0,553,39829.0690277778,2009-01-16,01:39:24
46.595156,125.02864,0,561,39829.0690856481,2009-01-16,01:39:29
46.595132,125.028619,0,567,39829.0691435185,2009-01-16,01:39:34
46.595157,125.028627,0,577,39829.0692013889,2009-01-16,01:39:39
46.595157,125.028618,0,586,39829.0692592593,2009-01-16,01:39:44
46.595141,125.028626,0,594,39829.0693171296,2009-01-16,01:39:49
46.595128,125.028626,0,595,39829.069375,2009-01-16,01:39:54
46.595097,125.028577,0,602,39829.0694328704,2009-01-16,01:39:59
46.595061,125.028524,0,612,39829.0694791667,2009-01-16,01:40:03
46.595051,125.028508,0,621,39829.069537037,2009-01-16,01:40:08
46.595051,125.028508,0,621,39829.0695717593,2009-01-16,01:40:11
46.595047,125.0285,0,621,39829.0695949074,2009-01-16,01:40:13
46.595037,125.028505,0,621,39829.0696527778,2009-01-16,01:40:18
46.595042,125.028518,0,621,39829.0697106481,2009-01-16,01:40:23
46.595042,125.028518,0,621,39829.0697453704,2009-01-16,01:40:26
46.595041,125.028522,0,621,39829.0697685185,2009-01-16,01:40:28
46.595052,125.028521,0,621,39829.0698263889,2009-01-16,01:40:33
46.595105,125.028554,0,621,39829.069849537,2009-01-16,01:40:35
46.595183,125.028592,0,620,39829.0698726852,2009-01-16,01:40:37
46.59523,125.02862,0,620,39829.0698958333,2009-01-16,01:40:39
46.595263,125.028643,0,616,39829.0699537037,2009-01-16,01:40:44
46.59525,125.028645,0,615,39829.0700115741,2009-01-16,01:40:49
46.595246,125.02865,0,615,39829.0700694444,2009-01-16,01:40:54
46.59525,125.028658,0,615,39829.0701273148,2009-01-16,01:40:59
46.59525,125.028658,0,615,39829.070162037,2009-01-16,01:41:02
46.595246,125.028664,0,615,39829.0701851852,2009-01-16,01:41:04
46.595247,125.028695,0,615,39829.0702430556,2009-01-16,01:41:09
46.595286,125.028755,0,615,39829.0702893519,2009-01-16,01:41:13
46.595188,125.02842,0,641,39829.0756828704,2009-01-16,01:48:59
46.595208,125.028354,0,642,39829.0757175926,2009-01-16,01:49:02
46.595232,125.028299,0,644,39829.0757523148,2009-01-16,01:49:05
46.595251,125.028348,0,644,39829.0758101852,2009-01-16,01:49:10
46.595251,125.028348,0,644,39829.0758449074,2009-01-16,01:49:13
46.595254,125.028347,0,644,39829.0758680556,2009-01-16,01:49:15
46.595282,125.028333,0,641,39829.0759259259,2009-01-16,01:49:20
46.595334,125.028333,0,640,39829.0759606481,2009-01-16,01:49:23
46.595323,125.028314,0,639,39829.0760185185,2009-01-16,01:49:28
46.595286,125.028336,0,640,39829.0760763889,2009-01-16,01:49:33
46.595299,125.028411,0,640,39829.0761226852,2009-01-16,01:49:37
46.595322,125.028469,0,641,39829.0761689815,2009-01-16,01:49:41
46.595341,125.028535,0,640,39829.0762037037,2009-01-16,01:49:44
46.595367,125.028535,0,640,39829.0762615741,2009-01-16,01:49:49
46.595409,125.028531,0,639,39829.0763194444,2009-01-16,01:49:54
46.595421,125.028517,0,641,39829.0763773148,2009-01-16,01:49:59
46.595402,125.028522,0,643,39829.0764351852,2009-01-16,01:50:04
46.595398,125.028521,0,643,39829.0764930556,2009-01-16,01:50:09
46.595398,125.028521,0,643,39829.0765277778,2009-01-16,01:50:12
46.595397,125.028514,0,643,39829.0765509259,2009-01-16,01:50:14
46.595371,125.028485,0,640,39829.0766087963,2009-01-16,01:50:19
46.595329,125.028482,0,637,39829.0766666667,2009-01-16,01:50:24
46.595292,125.028419,0,632,39829.076712963,2009-01-16,01:50:28
46.595307,125.028349,0,628,39829.0767476852,2009-01-16,01:50:31
46.595303,125.028279,0,630,39829.0768055556,2009-01-16,01:50:36
46.595303,125.028222,0,632,39829.0768634259,2009-01-16,01:50:41
46.595309,125.028199,0,632,39829.0769212963,2009-01-16,01:50:46
46.595306,125.028195,0,632,39829.0769791667,2009-01-16,01:50:51
46.595306,125.028195,0,632,39829.0770138889,2009-01-16,01:50:54
46.595309,125.0282,0,633,39829.077037037,2009-01-16,01:50:56
46.595313,125.028214,0,633,39829.0770949074,2009-01-16,01:51:01
46.59532,125.028228,0,632,39829.0771527778,2009-01-16,01:51:06
46.595326,125.028228,0,632,39829.0772106481,2009-01-16,01:51:11
46.595326,125.028228,0,632,39829.0772453704,2009-01-16,01:51:14
46.59532,125.028234,0,632,39829.0772685185,2009-01-16,01:51:16
46.5953,125.028302,0,634,39829.0773148148,2009-01-16,01:51:20
46.595292,125.028374,0,634,39829.0773611111,2009-01-16,01:51:24
46.595287,125.028428,0,635,39829.0774189815,2009-01-16,01:51:29
46.595287,125.028428,0,635,39829.0774537037,2009-01-16,01:51:32
46.595289,125.028436,0,635,39829.0774768519,2009-01-16,01:51:34
46.595273,125.0285,0,635,39829.0775347222,2009-01-16,01:51:39
46.595274,125.02854,0,635,39829.0775925926,2009-01-16,01:51:44
46.595273,125.02854,0,635,39829.077650463,2009-01-16,01:51:49
46.595273,125.02854,0,635,39829.0776851852,2009-01-16,01:51:52
46.595275,125.028535,0,635,39829.0777083333,2009-01-16,01:51:54
46.595284,125.028529,0,635,39829.0777662037,2009-01-16,01:51:59
46.595292,125.028519,0,635,39829.0778240741,2009-01-16,01:52:04
46.595244,125.028518,0,629,39829.0778703704,2009-01-16,01:52:08
46.595179,125.028574,0,622,39829.0778935185,2009-01-16,01:52:10
46.595146,125.028629,0,619,39829.0779050926,2009-01-16,01:52:11
46.59512,125.028679,0,610,39829.0779398148,2009-01-16,01:52:14
46.595105,125.028736,0,601,39829.0779976852,2009-01-16,01:52:19
46.595106,125.028753,0,596,39829.0780555556,2009-01-16,01:52:24
46.595103,125.028762,0,595,39829.0781134259,2009-01-16,01:52:29
46.595103,125.028762,0,595,39829.0781481481,2009-01-16,01:52:32
46.595107,125.028759,0,596,39829.0781712963,2009-01-16,01:52:34
46.595112,125.028748,0,596,39829.0782291667,2009-01-16,01:52:39
46.59508,125.028666,0,597,39829.0782523148,2009-01-16,01:52:41
46.595075,125.028614,0,597,39829.0783101852,2009-01-16,01:52:46
46.595076,125.028591,0,601,39829.0783680556,2009-01-16,01:52:51
46.595076,125.028591,0,601,39829.0784027778,2009-01-16,01:52:54
46.595075,125.028597,0,603,39829.0784259259,2009-01-16,01:52:56
46.595083,125.028628,0,605,39829.0784837963,2009-01-16,01:53:01
46.595079,125.028686,0,605,39829.0785416667,2009-01-16,01:53:06
46.59507,125.028698,0,608,39829.078599537,2009-01-16,01:53:11
46.595068,125.028662,0,610,39829.0786574074,2009-01-16,01:53:16
46.595072,125.028659,0,610,39829.0787152778,2009-01-16,01:53:21
46.595074,125.028653,0,610,39829.0787731481,2009-01-16,01:53:26
46.595074,125.028653,0,610,39829.0788078704,2009-01-16,01:53:29
46.595077,125.028648,0,610,39829.0788310185,2009-01-16,01:53:31
46.595084,125.028638,0,610,39829.0788888889,2009-01-16,01:53:36
46.595081,125.028635,0,610,39829.0789467593,2009-01-16,01:53:41
46.595081,125.028635,0,610,39829.0789814815,2009-01-16,01:53:44
46.595082,125.028633,0,609,39829.0790046296,2009-01-16,01:53:46
46.595095,125.028623,0,608,39829.0790625,2009-01-16,01:53:51
46.595116,125.028582,0,607,39829.0791203704,2009-01-16,01:53:56
46.59514,125.028526,0,606,39829.0791550926,2009-01-16,01:53:59
46.595166,125.028494,0,605,39829.079212963,2009-01-16,01:54:04
46.595215,125.028468,0,605,39829.0792592593,2009-01-16,01:54:08
46.595254,125.028506,0,604,39829.0793171296,2009-01-16,01:54:13
46.595279,125.028584,0,600,39829.0793518518,2009-01-16,01:54:16
46.595289,125.028632,0,596,39829.0794097222,2009-01-16,01:54:21
46.595265,125.028647,0,594,39829.0794675926,2009-01-16,01:54:26
46.595245,125.028625,0,596,39829.079525463,2009-01-16,01:54:31
46.595248,125.028615,0,596,39829.0795833333,2009-01-16,01:54:36
46.595289,125.028604,0,600,39829.0796412037,2009-01-16,01:54:41
46.595292,125.028592,0,601,39829.0796990741,2009-01-16,01:54:46
46.595314,125.028609,0,600,39829.0797569444,2009-01-16,01:54:51
46.595334,125.028597,0,600,39829.0798148148,2009-01-16,01:54:56
46.595385,125.028569,0,600,39829.0798611111,2009-01-16,01:55:00
46.595399,125.028547,0,599,39829.0799189815,2009-01-16,01:55:05
46.595394,125.028534,0,599,39829.0799768518,2009-01-16,01:55:10
46.595394,125.028534,0,599,39829.0800115741,2009-01-16,01:55:13
46.595398,125.028537,0,599,39829.0800347222,2009-01-16,01:55:15
46.595394,125.028523,0,601,39829.0800925926,2009-01-16,01:55:20
46.595406,125.02848,0,602,39829.080150463,2009-01-16,01:55:25
46.59539,125.028417,0,600,39829.0802083333,2009-01-16,01:55:30
46.595359,125.028352,0,595,39829.0802662037,2009-01-16,01:55:35
46.595321,125.028317,0,593,39829.0803009259,2009-01-16,01:55:38
46.595279,125.028289,0,591,39829.0803356481,2009-01-16,01:55:41
46.595243,125.028249,0,590,39829.0803935185,2009-01-16,01:55:46
46.595229,125.028208,0,590,39829.0804513889,2009-01-16,01:55:51
46.595215,125.028313,0,589,39829.0804861111,2009-01-16,01:55:54
46.595258,125.02835,0,587,39829.0805208333,2009-01-16,01:55:57
46.595304,125.0284,0,589,39829.0805787037,2009-01-16,01:56:02
46.595306,125.028455,0,587,39829.0806365741,2009-01-16,01:56:07
46.595324,125.02847,0,576,39829.0806944444,2009-01-16,01:56:12
46.595355,125.028462,0,567,39829.0807523148,2009-01-16,01:56:17
46.595355,125.028462,0,567,39829.080787037,2009-01-16,01:56:20
46.59536,125.028468,0,565,39829.0808101852,2009-01-16,01:56:22
46.595351,125.028471,0,564,39829.0808680556,2009-01-16,01:56:27
46.595342,125.028469,0,564,39829.0809259259,2009-01-16,01:56:32
46.595117,125.028667,0,571,39829.0835069444,2009-01-16,02:00:15
46.595094,125.028635,0,573,39829.0835648148,2009-01-16,02:00:20
46.595087,125.028572,0,577,39829.0836226852,2009-01-16,02:00:25
46.5951,125.028515,0,583,39829.0836805556,2009-01-16,02:00:30
46.595111,125.028499,0,583,39829.0837384259,2009-01-16,02:00:35
46.595154,125.028464,0,585,39829.0837847222,2009-01-16,02:00:39
46.595171,125.028454,0,587,39829.0838425926,2009-01-16,02:00:44
46.59518,125.028478,0,590,39829.083900463,2009-01-16,02:00:49
46.595191,125.028526,0,589,39829.0839583333,2009-01-16,02:00:54
46.595191,125.028579,0,587,39829.0840162037,2009-01-16,02:00:59
46.595215,125.028583,0,587,39829.0840740741,2009-01-16,02:01:04
46.595261,125.028573,0,587,39829.0841203704,2009-01-16,02:01:08
46.59528,125.028579,0,588,39829.0841782407,2009-01-16,02:01:13
46.59529,125.028561,0,589,39829.0842361111,2009-01-16,02:01:18
46.595306,125.028549,0,589,39829.0842939815,2009-01-16,02:01:23
46.595351,125.02854,0,589,39829.0843402778,2009-01-16,02:01:27
46.595391,125.028522,0,588,39829.0843981481,2009-01-16,02:01:32
46.595372,125.028521,0,588,39829.0844560185,2009-01-16,02:01:37
46.595356,125.028549,0,588,39829.0845138889,2009-01-16,02:01:42
46.595402,125.028527,0,588,39829.0845601852,2009-01-16,02:01:46
46.595411,125.028529,0,588,39829.0846180556,2009-01-16,02:01:51
46.595411,125.028529,0,588,39829.0846759259,2009-01-16,02:01:56
46.595412,125.028532,0,588,39829.0847337963,2009-01-16,02:02:01
46.595412,125.028532,0,588,39829.0847685185,2009-01-16,02:02:04
46.595407,125.028537,0,588,39829.0847916667,2009-01-16,02:02:06
46.59538,125.02853,0,587,39829.084849537,2009-01-16,02:02:11
46.595383,125.028481,0,588,39829.0849074074,2009-01-16,02:02:16
46.595403,125.028385,0,589,39829.0849537037,2009-01-16,02:02:20
46.595421,125.028317,0,588,39829.0849768519,2009-01-16,02:02:22
46.595445,125.028254,0,587,39829.085,2009-01-16,02:02:24
46.595466,125.028181,0,586,39829.0850231481,2009-01-16,02:02:26
46.595482,125.028113,0,584,39829.0850578704,2009-01-16,02:02:29
46.595494,125.028111,0,581,39829.0851157407,2009-01-16,02:02:34
46.595498,125.028177,0,576,39829.085162037,2009-01-16,02:02:38
46.595499,125.028212,0,575,39829.0852199074,2009-01-16,02:02:43
46.595536,125.028254,0,573,39829.0852546296,2009-01-16,02:02:46
46.595584,125.028263,0,572,39829.0852662037,2009-01-16,02:02:47
46.595642,125.028256,0,570,39829.0852893519,2009-01-16,02:02:49
46.595675,125.02826,0,569,39829.0853472222,2009-01-16,02:02:54
46.595708,125.028255,0,570,39829.0854050926,2009-01-16,02:02:59
46.595652,125.02826,0,573,39829.085462963,2009-01-16,02:03:04
46.595643,125.028268,0,573,39829.0855208333,2009-01-16,02:03:09
46.595642,125.028281,0,573,39829.0855787037,2009-01-16,02:03:14
46.595602,125.028297,0,572,39829.0856365741,2009-01-16,02:03:19
46.595579,125.028304,0,572,39829.0856944444,2009-01-16,02:03:24
46.595531,125.028303,0,572,39829.0857291667,2009-01-16,02:03:27
46.595485,125.028296,0,573,39829.0857523148,2009-01-16,02:03:29
46.595434,125.028305,0,573,39829.085775463,2009-01-16,02:03:31
46.595388,125.02833,0,574,39829.0858217593,2009-01-16,02:03:35
46.595346,125.028277,0,573,39829.0858796296,2009-01-16,02:03:40
46.595307,125.028319,0,572,39829.0859143519,2009-01-16,02:03:43
46.595308,125.02823,0,572,39829.0859722222,2009-01-16,02:03:48
46.595313,125.028159,0,573,39829.0860069444,2009-01-16,02:03:51
46.595293,125.028095,0,573,39829.0860416667,2009-01-16,02:03:54
46.595243,125.02809,0,574,39829.086087963,2009-01-16,02:03:58
46.595183,125.028098,0,576,39829.0861226852,2009-01-16,02:04:01
46.595134,125.028145,0,577,39829.0861574074,2009-01-16,02:04:04
46.595128,125.028132,0,579,39829.0862152778,2009-01-16,02:04:09
46.595123,125.028163,0,580,39829.0862731481,2009-01-16,02:04:14
46.595143,125.02816,0,582,39829.0863310185,2009-01-16,02:04:19
46.595146,125.028151,0,583,39829.0863888889,2009-01-16,02:04:24
46.595198,125.028139,0,584,39829.0864467593,2009-01-16,02:04:29
46.59524,125.028098,0,585,39829.0864699074,2009-01-16,02:04:31
46.595299,125.028081,0,587,39829.0865162037,2009-01-16,02:04:35
46.595307,125.028072,0,589,39829.0865740741,2009-01-16,02:04:40
46.595333,125.028107,0,589,39829.0866319444,2009-01-16,02:04:45
46.595366,125.028153,0,587,39829.0866666667,2009-01-16,02:04:48
46.595399,125.028198,0,587,39829.0867013889,2009-01-16,02:04:51
46.595459,125.028245,0,586,39829.0867476852,2009-01-16,02:04:55
46.595415,125.028302,0,587,39829.0867708333,2009-01-16,02:04:57
46.595349,125.028317,0,590,39829.0868055556,2009-01-16,02:05:00
46.595303,125.028331,0,592,39829.0868402778,2009-01-16,02:05:03
46.595272,125.028358,0,594,39829.0868981481,2009-01-16,02:05:08
46.595207,125.028394,0,595,39829.0869212963,2009-01-16,02:05:10
46.595157,125.028426,0,594,39829.0869444444,2009-01-16,02:05:12
46.595114,125.028445,0,594,39829.0869675926,2009-01-16,02:05:14
46.595376,125.028515,0,691,39829.0908796296,2009-01-16,02:10:52
46.595393,125.028467,0,696,39829.0909375,2009-01-16,02:10:57
46.595343,125.028454,0,700,39829.0909837963,2009-01-16,02:11:01
46.595311,125.028467,0,698,39829.0910416667,2009-01-16,02:11:06
46.59531,125.028463,0,698,39829.091099537,2009-01-16,02:11:11
46.59531,125.028463,0,698,39829.0911342593,2009-01-16,02:11:14
46.595304,125.028459,0,698,39829.0911574074,2009-01-16,02:11:16
46.595244,125.02846,0,694,39829.0911921296,2009-01-16,02:11:19
46.595188,125.028457,0,693,39829.0912152778,2009-01-16,02:11:21
46.595138,125.028467,0,693,39829.09125,2009-01-16,02:11:24
46.595093,125.028488,0,692,39829.0912731481,2009-01-16,02:11:26
46.595108,125.028485,0,693,39829.0913310185,2009-01-16,02:11:31
46.595123,125.028479,0,694,39829.0913888889,2009-01-16,02:11:36
46.595077,125.02848,0,693,39829.0914467593,2009-01-16,02:11:41
46.595053,125.028471,0,693,39829.0915046296,2009-01-16,02:11:46
46.59506,125.028462,0,695,39829.0915625,2009-01-16,02:11:51
46.59506,125.028462,0,695,39829.0915972222,2009-01-16,02:11:54
46.595061,125.028463,0,695,39829.0916203704,2009-01-16,02:11:56
46.59511,125.028508,0,698,39829.0916666667,2009-01-16,02:12:00
46.5951,125.028543,0,701,39829.091724537,2009-01-16,02:12:05
46.595116,125.028565,0,700,39829.0917824074,2009-01-16,02:12:10
46.595116,125.028565,0,700,39829.0918171296,2009-01-16,02:12:13
46.595124,125.028566,0,699,39829.0918402778,2009-01-16,02:12:15
46.595152,125.028553,0,696,39829.0918981481,2009-01-16,02:12:20
46.595165,125.028556,0,694,39829.0919560185,2009-01-16,02:12:25
46.595145,125.028564,0,698,39829.0920138889,2009-01-16,02:12:30
46.59518,125.028564,0,699,39829.0920717593,2009-01-16,02:12:35
46.59517,125.028507,0,709,39829.0921296296,2009-01-16,02:12:40
46.595139,125.028465,0,714,39829.0921875,2009-01-16,02:12:45
46.595133,125.028449,0,715,39829.0922453704,2009-01-16,02:12:50
46.595128,125.028447,0,715,39829.0923032407,2009-01-16,02:12:55
46.595128,125.028447,0,715,39829.092337963,2009-01-16,02:12:58
46.595121,125.028448,0,715,39829.0923611111,2009-01-16,02:13:00
46.595124,125.028467,0,710,39829.0924189815,2009-01-16,02:13:05
46.595093,125.028465,0,703,39829.0924768519,2009-01-16,02:13:10
46.595052,125.0285,0,700,39829.0925115741,2009-01-16,02:13:13
46.595052,125.0285,0,700,39829.0925462963,2009-01-16,02:13:16
46.595049,125.028508,0,698,39829.0925694444,2009-01-16,02:13:18
46.595074,125.028489,0,699,39829.0926273148,2009-01-16,02:13:23
46.595074,125.02848,0,699,39829.0926851852,2009-01-16,02:13:28
46.595071,125.028463,0,698,39829.0927430556,2009-01-16,02:13:33
46.595102,125.028425,0,697,39829.0928009259,2009-01-16,02:13:38
46.595116,125.02839,0,695,39829.0928587963,2009-01-16,02:13:43
46.595144,125.028312,0,694,39829.0929050926,2009-01-16,02:13:47
46.595156,125.028225,0,697,39829.092962963,2009-01-16,02:13:52
46.595124,125.02824,0,701,39829.0930208333,2009-01-16,02:13:57
46.595105,125.028271,0,701,39829.0930787037,2009-01-16,02:14:02
46.595105,125.028271,0,701,39829.0931134259,2009-01-16,02:14:05
46.595106,125.028276,0,701,39829.0931365741,2009-01-16,02:14:07
46.59511,125.028316,0,701,39829.0931944444,2009-01-16,02:14:12
46.595088,125.028341,0,701,39829.0932523148,2009-01-16,02:14:17
46.595088,125.028341,0,701,39829.093287037,2009-01-16,02:14:20
46.595085,125.028343,0,701,39829.0933101852,2009-01-16,02:14:22
46.595015,125.028361,0,704,39829.0933449074,2009-01-16,02:14:25
46.594978,125.028379,0,709,39829.0934027778,2009-01-16,02:14:30
46.594968,125.028387,0,708,39829.0934606481,2009-01-16,02:14:35
46.594926,125.028418,0,708,39829.0934953704,2009-01-16,02:14:38
46.594879,125.028453,0,703,39829.0935300926,2009-01-16,02:14:41
46.594845,125.028499,0,700,39829.0935532407,2009-01-16,02:14:43
46.594826,125.028553,0,696,39829.0936111111,2009-01-16,02:14:48
46.594812,125.028597,0,695,39829.0936689815,2009-01-16,02:14:53
46.594788,125.028591,0,701,39829.0937268519,2009-01-16,02:14:58
46.594739,125.02861,0,704,39829.0937731481,2009-01-16,02:15:02
46.594728,125.028615,0,704,39829.0938310185,2009-01-16,02:15:07
46.594763,125.028616,0,706,39829.0938888889,2009-01-16,02:15:12
46.594782,125.028594,0,712,39829.0939467593,2009-01-16,02:15:17
46.594775,125.028603,0,713,39829.0940046296,2009-01-16,02:15:22
46.594775,125.028603,0,713,39829.0940393518,2009-01-16,02:15:25
46.594777,125.028602,0,713,39829.0940625,2009-01-16,02:15:27
46.594755,125.028576,0,714,39829.0941203704,2009-01-16,02:15:32
46.594743,125.028566,0,715,39829.0941782407,2009-01-16,02:15:37
46.594715,125.028587,0,710,39829.0942361111,2009-01-16,02:15:42
46.594706,125.028565,0,711,39829.0942939815,2009-01-16,02:15:47
46.594693,125.028606,0,715,39829.0943518518,2009-01-16,02:15:52
46.59471,125.028615,0,716,39829.0944097222,2009-01-16,02:15:57
46.59472,125.028608,0,716,39829.0944675926,2009-01-16,02:16:02
46.594749,125.02855,0,716,39829.0945138889,2009-01-16,02:16:06
46.594767,125.028473,0,718,39829.0945717593,2009-01-16,02:16:11
46.594788,125.028483,0,720,39829.0946296296,2009-01-16,02:16:16
46.594763,125.028518,0,719,39829.0946875,2009-01-16,02:16:21
46.594763,125.028518,0,719,39829.0947222222,2009-01-16,02:16:24
46.594755,125.028515,0,719,39829.0947453704,2009-01-16,02:16:26
46.594794,125.028556,0,721,39829.0948032407,2009-01-16,02:16:31
46.594837,125.028568,0,723,39829.0948611111,2009-01-16,02:16:36
46.594882,125.028546,0,727,39829.0949189815,2009-01-16,02:16:41
46.594954,125.028542,0,730,39829.0949537037,2009-01-16,02:16:44
46.595013,125.028558,0,733,39829.0949884259,2009-01-16,02:16:47
46.595088,125.028564,0,737,39829.0950231481,2009-01-16,02:16:50
46.595131,125.028586,0,741,39829.0950578704,2009-01-16,02:16:53
46.595181,125.028586,0,742,39829.0950925926,2009-01-16,02:16:56
46.595201,125.02853,0,739,39829.095150463,2009-01-16,02:17:01
46.595081,125.028536,0,740,39829.0951851852,2009-01-16,02:17:04
46.595015,125.02855,0,741,39829.0951967593,2009-01-16,02:17:05
46.594966,125.028561,0,743,39829.0952314815,2009-01-16,02:17:08
46.594957,125.028563,0,743,39829.0952893518,2009-01-16,02:17:13
46.594931,125.02856,0,741,39829.0953472222,2009-01-16,02:17:18
46.594881,125.028534,0,741,39829.0953935185,2009-01-16,02:17:22
46.594834,125.028504,0,745,39829.0954398148,2009-01-16,02:17:26
46.594804,125.028484,0,747,39829.0954976852,2009-01-16,02:17:31
46.594794,125.028475,0,747,39829.0955555556,2009-01-16,02:17:36
46.594805,125.028441,0,746,39829.0956134259,2009-01-16,02:17:41
46.594802,125.028431,0,745,39829.0956712963,2009-01-16,02:17:46
46.594783,125.028398,0,746,39829.0957291667,2009-01-16,02:17:51
46.594722,125.028358,0,748,39829.0957638889,2009-01-16,02:17:54
46.594722,125.028358,0,748,39829.0957986111,2009-01-16,02:17:57
46.594721,125.028356,0,748,39829.0958217593,2009-01-16,02:17:59
46.594764,125.028339,0,746,39829.0958796296,2009-01-16,02:18:04
46.594766,125.028359,0,745,39829.0959375,2009-01-16,02:18:09
46.594781,125.028367,0,740,39829.0959953704,2009-01-16,02:18:14
46.594781,125.028367,0,740,39829.0960300926,2009-01-16,02:18:17
46.594785,125.02836,0,740,39829.0960532407,2009-01-16,02:18:19
46.594786,125.028348,0,740,39829.0961111111,2009-01-16,02:18:24
46.594783,125.028339,0,739,39829.0961689815,2009-01-16,02:18:29
46.594768,125.028346,0,738,39829.0962268518,2009-01-16,02:18:34
46.594734,125.028407,0,734,39829.0962731481,2009-01-16,02:18:38
46.594716,125.02846,0,730,39829.0963310185,2009-01-16,02:18:43
46.594715,125.02847,0,730,39829.0963888889,2009-01-16,02:18:48
46.594697,125.02848,0,730,39829.0964467593,2009-01-16,02:18:53
46.594706,125.028484,0,729,39829.0965046296,2009-01-16,02:18:58
46.594728,125.028481,0,730,39829.0965625,2009-01-16,02:19:03
46.594754,125.028487,0,731,39829.0966203704,2009-01-16,02:19:08
46.594747,125.028458,0,731,39829.0966782407,2009-01-16,02:19:13
46.594712,125.028423,0,730,39829.0967361111,2009-01-16,02:19:18
46.594666,125.028373,0,729,39829.0967939815,2009-01-16,02:19:23
46.594649,125.028366,0,725,39829.0968518518,2009-01-16,02:19:28
46.594673,125.028347,0,723,39829.0969097222,2009-01-16,02:19:33
46.594645,125.028373,0,723,39829.0969675926,2009-01-16,02:19:38
46.594612,125.028398,0,725,39829.097025463,2009-01-16,02:19:43
46.594594,125.028439,0,726,39829.0970833333,2009-01-16,02:19:48
46.594591,125.028448,0,727,39829.0971412037,2009-01-16,02:19:53
46.594591,125.028435,0,728,39829.0971990741,2009-01-16,02:19:58
46.594574,125.028414,0,729,39829.0972569444,2009-01-16,02:20:03
46.59456,125.028351,0,730,39829.0973148148,2009-01-16,02:20:08
46.594576,125.028272,0,731,39829.0973726852,2009-01-16,02:20:13
46.594613,125.028209,0,730,39829.0973958333,2009-01-16,02:20:15
46.594616,125.028141,0,728,39829.0974189815,2009-01-16,02:20:17
46.594611,125.028064,0,726,39829.0974421296,2009-01-16,02:20:19
46.594585,125.028092,0,724,39829.0975,2009-01-16,02:20:24
46.594629,125.028136,0,724,39829.0975578704,2009-01-16,02:20:29
46.59464,125.028152,0,725,39829.0976157407,2009-01-16,02:20:34
46.594673,125.028182,0,725,39829.0976736111,2009-01-16,02:20:39
46.594723,125.028222,0,723,39829.0977083333,2009-01-16,02:20:42
46.594763,125.028278,0,722,39829.0977430556,2009-01-16,02:20:45
46.594812,125.028266,0,720,39829.0977893519,2009-01-16,02:20:49
46.594839,125.028242,0,717,39829.0978472222,2009-01-16,02:20:54
46.594892,125.028241,0,713,39829.0979050926,2009-01-16,02:20:59
46.594943,125.028251,0,711,39829.0979282407,2009-01-16,02:21:01
46.594991,125.028285,0,711,39829.0979398148,2009-01-16,02:21:02
46.595036,125.028318,0,706,39829.0979976852,2009-01-16,02:21:07
46.59507,125.02834,0,701,39829.0980555556,2009-01-16,02:21:12
46.595094,125.02838,0,698,39829.0981134259,2009-01-16,02:21:17
46.595121,125.028433,0,696,39829.0981597222,2009-01-16,02:21:21
46.595135,125.028473,0,693,39829.0982175926,2009-01-16,02:21:26
46.595378,125.028514,0,581,39829.1041203704,2009-01-16,02:29:56
46.595431,125.028495,0,582,39829.1041550926,2009-01-16,02:29:59
46.595488,125.0285,0,582,39829.1042013889,2009-01-16,02:30:03
46.59554,125.028504,0,582,39829.104224537,2009-01-16,02:30:05
46.595586,125.028498,0,582,39829.1042476852,2009-01-16,02:30:07
46.595631,125.028478,0,583,39829.1042939815,2009-01-16,02:30:11
46.59559,125.028497,0,583,39829.1043518518,2009-01-16,02:30:16
46.595593,125.028532,0,584,39829.1044097222,2009-01-16,02:30:21
46.595565,125.028517,0,584,39829.1044675926,2009-01-16,02:30:26
46.595542,125.028505,0,583,39829.104525463,2009-01-16,02:30:31
46.595576,125.028551,0,585,39829.1045717593,2009-01-16,02:30:35
46.595589,125.028574,0,587,39829.1046296296,2009-01-16,02:30:40
46.595622,125.028623,0,587,39829.1046643518,2009-01-16,02:30:43
46.595661,125.028685,0,587,39829.1046990741,2009-01-16,02:30:46
46.59563,125.028734,0,587,39829.1047337963,2009-01-16,02:30:49
46.595563,125.028748,0,587,39829.1047569444,2009-01-16,02:30:51
46.595493,125.028755,0,587,39829.1047685185,2009-01-16,02:30:52
46.595442,125.028754,0,587,39829.1047916667,2009-01-16,02:30:54
46.595399,125.028777,0,587,39829.104849537,2009-01-16,02:30:59
46.595403,125.028793,0,586,39829.1049074074,2009-01-16,02:31:04
46.595424,125.028829,0,587,39829.1049652778,2009-01-16,02:31:09
46.595468,125.02884,0,586,39829.1050231481,2009-01-16,02:31:14
46.595475,125.028779,0,584,39829.1050810185,2009-01-16,02:31:19
46.595475,125.028779,0,584,39829.1051157407,2009-01-16,02:31:22
46.595479,125.028781,0,584,39829.1051388889,2009-01-16,02:31:24
46.595535,125.028762,0,584,39829.1051851852,2009-01-16,02:31:28
46.595563,125.028686,0,584,39829.1052199074,2009-01-16,02:31:31
46.595609,125.028626,0,584,39829.1052430556,2009-01-16,02:31:33
46.595643,125.028565,0,583,39829.1052662037,2009-01-16,02:31:35
46.595683,125.028528,0,583,39829.1052893519,2009-01-16,02:31:37
46.595721,125.028481,0,582,39829.1053125,2009-01-16,02:31:39
46.595775,125.028449,0,581,39829.1053356482,2009-01-16,02:31:41
46.595848,125.028413,0,579,39829.1053587963,2009-01-16,02:31:43
46.595926,125.028381,0,577,39829.1053819444,2009-01-16,02:31:45
46.59598,125.028351,0,576,39829.1054050926,2009-01-16,02:31:47
46.596036,125.028312,0,574,39829.1054282407,2009-01-16,02:31:49
46.596033,125.028289,0,573,39829.1054861111,2009-01-16,02:31:54
46.59598,125.028256,0,572,39829.1055208333,2009-01-16,02:31:57
46.595931,125.028258,0,571,39829.1055439815,2009-01-16,02:31:59
46.595835,125.028203,0,570,39829.1055902778,2009-01-16,02:32:03
46.595858,125.028141,0,570,39829.105625,2009-01-16,02:32:06
46.595806,125.028164,0,569,39829.1056481482,2009-01-16,02:32:08
46.595751,125.028183,0,569,39829.1056712963,2009-01-16,02:32:10
46.595688,125.028225,0,569,39829.1057060185,2009-01-16,02:32:13
46.595641,125.028222,0,570,39829.1057291667,2009-01-16,02:32:15
46.595567,125.028235,0,570,39829.1057523148,2009-01-16,02:32:17
46.595541,125.02818,0,570,39829.105775463,2009-01-16,02:32:19
46.595491,125.028179,0,571,39829.1058101852,2009-01-16,02:32:22
46.59547,125.028186,0,573,39829.1058680556,2009-01-16,02:32:27
46.595495,125.028137,0,575,39829.1059259259,2009-01-16,02:32:32
46.595551,125.028118,0,576,39829.1059490741,2009-01-16,02:32:34
46.595604,125.028087,0,577,39829.1059722222,2009-01-16,02:32:36
46.595628,125.028006,0,578,39829.1059953704,2009-01-16,02:32:38
46.595675,125.028047,0,584,39829.1060416667,2009-01-16,02:32:42
46.595678,125.02802,0,589,39829.106099537,2009-01-16,02:32:47
46.595673,125.028008,0,590,39829.1061574074,2009-01-16,02:32:52
46.595703,125.027965,0,588,39829.1062152778,2009-01-16,02:32:57
46.595682,125.027961,0,587,39829.1062731481,2009-01-16,02:33:02
46.595639,125.027991,0,586,39829.1062962963,2009-01-16,02:33:04
46.595574,125.028012,0,585,39829.1063310185,2009-01-16,02:33:07
46.595521,125.028047,0,586,39829.1063541667,2009-01-16,02:33:09
46.595444,125.028106,0,588,39829.1063773148,2009-01-16,02:33:11
46.595397,125.028149,0,590,39829.1063888889,2009-01-16,02:33:12
46.595306,125.028181,0,595,39829.106412037,2009-01-16,02:33:14
46.595253,125.028178,0,597,39829.1064351852,2009-01-16,02:33:16
46.595195,125.028152,0,598,39829.1064583333,2009-01-16,02:33:18
46.595109,125.028163,0,600,39829.1064814815,2009-01-16,02:33:20
46.595036,125.02817,0,601,39829.1065046296,2009-01-16,02:33:22
46.594983,125.02816,0,601,39829.1065162037,2009-01-16,02:33:23
46.595058,125.028066,0,602,39829.1065625,2009-01-16,02:33:27
46.594996,125.028063,0,602,39829.1065972222,2009-01-16,02:33:30
46.594949,125.028094,0,604,39829.1066203704,2009-01-16,02:33:32
46.594999,125.028177,0,606,39829.1066666667,2009-01-16,02:33:36
46.595021,125.028262,0,609,39829.1067013889,2009-01-16,02:33:39
46.595032,125.028325,0,611,39829.106724537,2009-01-16,02:33:41
46.595062,125.028418,0,614,39829.1067592593,2009-01-16,02:33:44
46.595054,125.028547,0,616,39829.1067708333,2009-01-16,02:33:45
46.59505,125.028629,0,617,39829.1068055556,2009-01-16,02:33:48
46.595013,125.028642,0,620,39829.1068634259,2009-01-16,02:33:53
46.595049,125.028596,0,619,39829.1069097222,2009-01-16,02:33:57
46.595074,125.028539,0,619,39829.1069444444,2009-01-16,02:34:00
46.595056,125.028576,0,622,39829.1070023148,2009-01-16,02:34:05
46.595017,125.028611,0,625,39829.1070486111,2009-01-16,02:34:09
46.594988,125.028696,0,627,39829.1070949074,2009-01-16,02:34:13
46.594929,125.028701,0,629,39829.1071296296,2009-01-16,02:34:16
46.594886,125.028747,0,632,39829.1071875,2009-01-16,02:34:21
46.594905,125.028649,0,631,39829.1072222222,2009-01-16,02:34:24
46.594907,125.028556,0,627,39829.1072685185,2009-01-16,02:34:28
46.594907,125.028486,0,625,39829.1073032407,2009-01-16,02:34:31
46.594903,125.028443,0,621,39829.1073611111,2009-01-16,02:34:36
46.594911,125.028319,0,620,39829.1073958333,2009-01-16,02:34:39
46.59492,125.028205,0,618,39829.1074189815,2009-01-16,02:34:41
46.59493,125.028109,0,615,39829.1074652778,2009-01-16,02:34:45
46.594975,125.028165,0,614,39829.1075231481,2009-01-16,02:34:50
46.59498,125.028231,0,614,39829.1075578704,2009-01-16,02:34:53
46.594985,125.028301,0,613,39829.1075925926,2009-01-16,02:34:56
46.594996,125.028349,0,613,39829.107650463,2009-01-16,02:35:01
46.595024,125.028415,0,614,39829.1076967593,2009-01-16,02:35:05
46.595042,125.028352,0,615,39829.1077546296,2009-01-16,02:35:10
46.595051,125.028336,0,618,39829.1078125,2009-01-16,02:35:15
46.595012,125.028295,0,619,39829.1078472222,2009-01-16,02:35:18
46.594961,125.028291,0,620,39829.1078703704,2009-01-16,02:35:20
46.594892,125.028313,0,621,39829.1079050926,2009-01-16,02:35:23
46.594893,125.028381,0,621,39829.1079398148,2009-01-16,02:35:26
46.594955,125.028373,0,621,39829.107962963,2009-01-16,02:35:28
46.594977,125.028356,0,623,39829.1080208333,2009-01-16,02:35:33
46.59494,125.028385,0,626,39829.1080787037,2009-01-16,02:35:38
46.594923,125.028405,0,629,39829.1081365741,2009-01-16,02:35:43
46.594881,125.028446,0,632,39829.1081712963,2009-01-16,02:35:46
46.594839,125.028452,0,632,39829.1082291667,2009-01-16,02:35:51
46.594837,125.028494,0,634,39829.108287037,2009-01-16,02:35:56
46.594854,125.028417,0,636,39829.1083449074,2009-01-16,02:36:01
46.594881,125.028404,0,637,39829.1084027778,2009-01-16,02:36:06
46.594911,125.028354,0,635,39829.1084375,2009-01-16,02:36:09
46.59494,125.028302,0,633,39829.1084722222,2009-01-16,02:36:12
46.594927,125.028259,0,628,39829.1085300926,2009-01-16,02:36:17
46.594934,125.028227,0,629,39829.108587963,2009-01-16,02:36:22
46.594895,125.028289,0,626,39829.1086111111,2009-01-16,02:36:24
46.594847,125.028367,0,623,39829.1086342593,2009-01-16,02:36:26
46.594802,125.028404,0,621,39829.1086574074,2009-01-16,02:36:28
46.594769,125.028449,0,619,39829.1086805556,2009-01-16,02:36:30
46.594717,125.02853,0,619,39829.1087152778,2009-01-16,02:36:33
46.594696,125.028613,0,620,39829.1087384259,2009-01-16,02:36:35
46.594687,125.028681,0,622,39829.1087847222,2009-01-16,02:36:39
46.594697,125.028765,0,626,39829.1088194444,2009-01-16,02:36:42
46.594739,125.028796,0,628,39829.1088425926,2009-01-16,02:36:44
46.594793,125.028784,0,630,39829.1088657407,2009-01-16,02:36:46
46.594851,125.02875,0,630,39829.1088888889,2009-01-16,02:36:48
46.594883,125.028682,0,629,39829.108912037,2009-01-16,02:36:50
46.594934,125.028638,0,632,39829.1089583333,2009-01-16,02:36:54
46.594992,125.028597,0,632,39829.1090046296,2009-01-16,02:36:58
46.595217,125.028393,0,616,39829.1112731481,2009-01-16,02:40:14
46.595222,125.028371,0,618,39829.1113310185,2009-01-16,02:40:19
46.59523,125.028467,0,619,39829.1113888889,2009-01-16,02:40:24
46.595231,125.028547,0,620,39829.111412037,2009-01-16,02:40:26
46.595189,125.02859,0,624,39829.1114583333,2009-01-16,02:40:30
46.595214,125.028652,0,624,39829.1115046296,2009-01-16,02:40:34
46.59524,125.028709,0,625,39829.1115509259,2009-01-16,02:40:38
46.59522,125.028702,0,627,39829.1116087963,2009-01-16,02:40:43
46.595221,125.028606,0,628,39829.1116550926,2009-01-16,02:40:47
46.595228,125.028517,0,628,39829.1117013889,2009-01-16,02:40:51
46.595208,125.028446,0,628,39829.111724537,2009-01-16,02:40:53
46.595165,125.028417,0,628,39829.1117476852,2009-01-16,02:40:55
46.595092,125.028363,0,625,39829.1117939815,2009-01-16,02:40:59
46.595036,125.028313,0,624,39829.1118287037,2009-01-16,02:41:02
46.594962,125.028291,0,624,39829.1118518518,2009-01-16,02:41:04
46.59492,125.028356,0,624,39829.111875,2009-01-16,02:41:06
46.594865,125.02836,0,624,39829.1118981481,2009-01-16,02:41:08
46.594835,125.028414,0,624,39829.1119212963,2009-01-16,02:41:10
46.594791,125.028453,0,624,39829.1119560185,2009-01-16,02:41:13
46.594798,125.028481,0,624,39829.1120138889,2009-01-16,02:41:18
46.59483,125.028489,0,624,39829.1120717593,2009-01-16,02:41:23
46.594836,125.028446,0,625,39829.1121296296,2009-01-16,02:41:28
46.594858,125.028446,0,626,39829.1121875,2009-01-16,02:41:33
46.594864,125.028441,0,626,39829.1122453704,2009-01-16,02:41:38
46.594864,125.028436,0,626,39829.1123032407,2009-01-16,02:41:43
46.594864,125.028436,0,626,39829.112337963,2009-01-16,02:41:46
46.594869,125.028436,0,626,39829.1123611111,2009-01-16,02:41:48
46.594915,125.028414,0,625,39829.1124189815,2009-01-16,02:41:53
46.594934,125.028531,0,627,39829.1124768518,2009-01-16,02:41:58
46.594933,125.028607,0,628,39829.1125,2009-01-16,02:42:00
46.594931,125.028672,0,630,39829.1125115741,2009-01-16,02:42:01
46.594914,125.028749,0,633,39829.1125462963,2009-01-16,02:42:04
46.594901,125.028778,0,635,39829.1126041667,2009-01-16,02:42:09
46.594928,125.028755,0,638,39829.112662037,2009-01-16,02:42:14
46.594981,125.028761,0,640,39829.1127083333,2009-01-16,02:42:18
46.595031,125.028768,0,643,39829.1127546296,2009-01-16,02:42:22
46.595077,125.028724,0,645,39829.1128009259,2009-01-16,02:42:26
46.595077,125.028654,0,647,39829.1128472222,2009-01-16,02:42:30
46.595043,125.028625,0,646,39829.1129050926,2009-01-16,02:42:35
46.594994,125.0286,0,647,39829.112962963,2009-01-16,02:42:40
46.59498,125.02851,0,649,39829.1129976852,2009-01-16,02:42:43
46.594963,125.028463,0,653,39829.1130555556,2009-01-16,02:42:48
46.594985,125.02838,0,653,39829.1130902778,2009-01-16,02:42:51
46.595002,125.028356,0,653,39829.1131481482,2009-01-16,02:42:56
46.595,125.028444,0,654,39829.1132060185,2009-01-16,02:43:01
46.595052,125.028439,0,656,39829.1132523148,2009-01-16,02:43:05
46.595062,125.028446,0,657,39829.1133101852,2009-01-16,02:43:10
46.595002,125.028471,0,656,39829.1133449074,2009-01-16,02:43:13
46.595,125.028488,0,655,39829.1134027778,2009-01-16,02:43:18
46.595018,125.028552,0,655,39829.1134606482,2009-01-16,02:43:23
46.59503,125.028608,0,656,39829.1135185185,2009-01-16,02:43:28
46.59501,125.028611,0,656,39829.1135763889,2009-01-16,02:43:33
46.595006,125.028576,0,656,39829.1136342593,2009-01-16,02:43:38
46.595024,125.028581,0,656,39829.1136921296,2009-01-16,02:43:43
46.59502,125.028564,0,654,39829.11375,2009-01-16,02:43:48
46.595044,125.028508,0,651,39829.1137962963,2009-01-16,02:43:52
46.595066,125.028443,0,649,39829.1138310185,2009-01-16,02:43:55
46.595094,125.028383,0,647,39829.1138541667,2009-01-16,02:43:57
46.595092,125.028427,0,645,39829.113912037,2009-01-16,02:44:02
46.595092,125.028427,0,645,39829.1139467593,2009-01-16,02:44:05
46.595085,125.028424,0,645,39829.1139699074,2009-01-16,02:44:07
46.595084,125.028462,0,644,39829.1140277778,2009-01-16,02:44:12
46.595131,125.028525,0,644,39829.1140740741,2009-01-16,02:44:16
46.595115,125.028589,0,644,39829.1141203704,2009-01-16,02:44:20
46.595116,125.028657,0,645,39829.1141319444,2009-01-16,02:44:21
46.595114,125.028732,0,646,39829.1141550926,2009-01-16,02:44:23
46.595121,125.028809,0,646,39829.1141898148,2009-01-16,02:44:26
46.595127,125.028869,0,646,39829.1142476852,2009-01-16,02:44:31
46.595132,125.028884,0,645,39829.1143055556,2009-01-16,02:44:36
46.595088,125.028863,0,645,39829.1143634259,2009-01-16,02:44:41
46.595123,125.028867,0,645,39829.1144212963,2009-01-16,02:44:46
46.595135,125.028868,0,646,39829.1144791667,2009-01-16,02:44:51
46.595166,125.028819,0,646,39829.1145138889,2009-01-16,02:44:54
46.595205,125.028777,0,646,39829.114537037,2009-01-16,02:44:56
46.595245,125.028741,0,646,39829.1145601852,2009-01-16,02:44:58
46.595248,125.02888,0,645,39829.1146180556,2009-01-16,02:45:03
46.595266,125.028954,0,644,39829.1146412037,2009-01-16,02:45:05
46.595316,125.029033,0,643,39829.1146759259,2009-01-16,02:45:08
46.595327,125.029117,0,643,39829.1147106481,2009-01-16,02:45:11
46.595317,125.029198,0,642,39829.1147453704,2009-01-16,02:45:14
46.595325,125.029287,0,641,39829.1147800926,2009-01-16,02:45:17
46.595307,125.029308,0,640,39829.114837963,2009-01-16,02:45:22
46.595297,125.029228,0,640,39829.114849537,2009-01-16,02:45:23
46.59529,125.029118,0,640,39829.1148611111,2009-01-16,02:45:24
46.595235,125.029146,0,639,39829.1149189815,2009-01-16,02:45:29
46.595188,125.029178,0,639,39829.1149421296,2009-01-16,02:45:31
46.595139,125.029227,0,639,39829.1149652778,2009-01-16,02:45:33
46.59509,125.029248,0,639,39829.1149884259,2009-01-16,02:45:35
46.59506,125.029167,0,642,39829.1150231481,2009-01-16,02:45:38
46.59504,125.029203,0,644,39829.1150810185,2009-01-16,02:45:43
46.595069,125.029144,0,645,39829.1151041667,2009-01-16,02:45:45
46.595066,125.029089,0,647,39829.115162037,2009-01-16,02:45:50
46.59508,125.02906,0,646,39829.1152199074,2009-01-16,02:45:55
46.595113,125.029069,0,645,39829.1152777778,2009-01-16,02:46:00
46.59512,125.029078,0,644,39829.1153356481,2009-01-16,02:46:05
46.595111,125.029154,0,643,39829.1153819444,2009-01-16,02:46:09
46.595116,125.029246,0,643,39829.1154166667,2009-01-16,02:46:12
46.595107,125.029148,0,642,39829.115462963,2009-01-16,02:46:16
46.595115,125.029064,0,642,39829.115474537,2009-01-16,02:46:17
46.595116,125.028917,0,642,39829.1154976852,2009-01-16,02:46:19
46.595103,125.028807,0,642,39829.1155092593,2009-01-16,02:46:20
46.595086,125.028695,0,641,39829.1155439815,2009-01-16,02:46:23
46.595078,125.028625,0,640,39829.1156018519,2009-01-16,02:46:28
46.595082,125.028576,0,639,39829.1156597222,2009-01-16,02:46:33
46.595086,125.028644,0,637,39829.1156944444,2009-01-16,02:46:36
46.595077,125.028666,0,636,39829.1157523148,2009-01-16,02:46:41
46.59507,125.028689,0,637,39829.1158101852,2009-01-16,02:46:46
46.59508,125.028694,0,638,39829.1158680556,2009-01-16,02:46:51
46.59512,125.028654,0,639,39829.1159143519,2009-01-16,02:46:55
46.595168,125.028687,0,638,39829.1159722222,2009-01-16,02:47:00
46.59519,125.028706,0,637,39829.1160300926,2009-01-16,02:47:05
46.595217,125.028748,0,636,39829.116087963,2009-01-16,02:47:10
46.59524,125.028736,0,635,39829.1161458333,2009-01-16,02:47:15
46.595221,125.028742,0,634,39829.1162037037,2009-01-16,02:47:20
46.595221,125.028742,0,634,39829.1162384259,2009-01-16,02:47:23
46.595223,125.028735,0,634,39829.1162615741,2009-01-16,02:47:25
46.595276,125.028902,0,633,39829.1163194444,2009-01-16,02:47:30
46.595303,125.028992,0,633,39829.1163541667,2009-01-16,02:47:33
46.595324,125.029065,0,632,39829.1163773148,2009-01-16,02:47:35
46.595305,125.029069,0,632,39829.1164351852,2009-01-16,02:47:40
46.595254,125.029078,0,631,39829.1164930556,2009-01-16,02:47:45
46.595205,125.029056,0,630,39829.1165162037,2009-01-16,02:47:47
46.595198,125.028955,0,629,39829.1165625,2009-01-16,02:47:51
46.595172,125.028801,0,631,39829.1165856481,2009-01-16,02:47:53
46.595149,125.02869,0,631,39829.1165972222,2009-01-16,02:47:54
46.595141,125.028588,0,632,39829.1166087963,2009-01-16,02:47:55
46.595139,125.0285,0,633,39829.1166203704,2009-01-16,02:47:56
46.595146,125.028367,0,633,39829.1166435185,2009-01-16,02:47:58
46.595142,125.028295,0,634,39829.1166666667,2009-01-16,02:48:00
46.595165,125.028219,0,635,39829.1166898148,2009-01-16,02:48:02
46.595148,125.028157,0,635,39829.116712963,2009-01-16,02:48:04
46.595172,125.028074,0,636,39829.1167592593,2009-01-16,02:48:08
46.595185,125.028053,0,638,39829.1168171296,2009-01-16,02:48:13
46.595197,125.028071,0,639,39829.116875,2009-01-16,02:48:18
46.595148,125.028068,0,640,39829.1169097222,2009-01-16,02:48:21
46.595109,125.028038,0,640,39829.1169675926,2009-01-16,02:48:26
46.595133,125.027969,0,640,39829.117025463,2009-01-16,02:48:31
46.595162,125.027939,0,640,39829.1170833333,2009-01-16,02:48:36
46.595174,125.02796,0,638,39829.1171412037,2009-01-16,02:48:41
46.595153,125.027974,0,637,39829.1171990741,2009-01-16,02:48:46
46.595181,125.027994,0,636,39829.1172569444,2009-01-16,02:48:51
46.595215,125.028048,0,637,39829.1173032407,2009-01-16,02:48:55
46.595208,125.028133,0,637,39829.117337963,2009-01-16,02:48:58
46.595257,125.028175,0,636,39829.1173842593,2009-01-16,02:49:02
46.595302,125.028228,0,636,39829.1174421296,2009-01-16,02:49:07
46.595295,125.028296,0,636,39829.1175,2009-01-16,02:49:12
46.595277,125.028362,0,635,39829.1175462963,2009-01-16,02:49:16
46.595276,125.028366,0,635,39829.1176041667,2009-01-16,02:49:21
46.595276,125.028366,0,635,39829.1176388889,2009-01-16,02:49:24
46.595275,125.028369,0,635,39829.117662037,2009-01-16,02:49:26
46.595294,125.028362,0,634,39829.1177199074,2009-01-16,02:49:31
46.595311,125.028365,0,633,39829.1177777778,2009-01-16,02:49:36
46.595329,125.028414,0,634,39829.1178356481,2009-01-16,02:49:41
46.595322,125.028478,0,635,39829.1178935185,2009-01-16,02:49:46
46.595282,125.028449,0,637,39829.1179513889,2009-01-16,02:49:51
46.595325,125.028433,0,640,39829.1179976852,2009-01-16,02:49:55
46.595318,125.028528,0,641,39829.1180208333,2009-01-16,02:49:57
46.595364,125.028558,0,642,39829.1180671296,2009-01-16,02:50:01
46.595416,125.028535,0,642,39829.118125,2009-01-16,02:50:06
46.595425,125.028537,0,643,39829.1181828704,2009-01-16,02:50:11
46.595424,125.028515,0,643,39829.1182407407,2009-01-16,02:50:16
46.59541,125.0285,0,644,39829.1182986111,2009-01-16,02:50:21
46.59541,125.0285,0,644,39829.1183333333,2009-01-16,02:50:24
46.595405,125.028493,0,644,39829.1183564815,2009-01-16,02:50:26
46.595356,125.028499,0,645,39829.1183912037,2009-01-16,02:50:29
46.595338,125.028404,0,645,39829.1184259259,2009-01-16,02:50:32
46.595361,125.028376,0,644,39829.1184837963,2009-01-16,02:50:37
46.5954,125.028328,0,643,39829.1185300926,2009-01-16,02:50:41
46.595437,125.0283,0,642,39829.118587963,2009-01-16,02:50:46
46.595477,125.028247,0,641,39829.1186342593,2009-01-16,02:50:50
46.595456,125.028277,0,641,39829.1186921296,2009-01-16,02:50:55
46.595394,125.028336,0,641,39829.11875,2009-01-16,02:51:00
46.595351,125.028412,0,641,39829.1187731481,2009-01-16,02:51:02
46.595334,125.028533,0,640,39829.1187962963,2009-01-16,02:51:04
46.595292,125.028579,0,640,39829.1188194444,2009-01-16,02:51:06
46.595255,125.028662,0,641,39829.1188541667,2009-01-16,02:51:09
46.595218,125.028709,0,641,39829.1188773148,2009-01-16,02:51:11
46.595151,125.028752,0,641,39829.118900463,2009-01-16,02:51:13
46.595105,125.02876,0,641,39829.118912037,2009-01-16,02:51:14
46.595057,125.028755,0,643,39829.1189351852,2009-01-16,02:51:16
46.595023,125.028684,0,642,39829.1189583333,2009-01-16,02:51:18
46.594981,125.028675,0,641,39829.1190162037,2009-01-16,02:51:23
46.594976,125.028589,0,641,39829.1190393518,2009-01-16,02:51:25
46.594992,125.028495,0,640,39829.1190625,2009-01-16,02:51:27
46.595011,125.028429,0,640,39829.1190856481,2009-01-16,02:51:29
46.595057,125.028423,0,639,39829.1191203704,2009-01-16,02:51:32
46.595113,125.028425,0,638,39829.1191550926,2009-01-16,02:51:35
46.59513,125.028462,0,638,39829.119212963,2009-01-16,02:51:40
46.595076,125.028452,0,639,39829.1192592593,2009-01-16,02:51:44
46.595019,125.0284,0,640,39829.1192939815,2009-01-16,02:51:47
46.594969,125.028384,0,641,39829.1193171296,2009-01-16,02:51:49
46.594917,125.02835,0,642,39829.1193402778,2009-01-16,02:51:51
46.594917,125.028324,0,641,39829.1193981481,2009-01-16,02:51:56
46.59494,125.028232,0,642,39829.1194444444,2009-01-16,02:52:00
46.594965,125.028236,0,643,39829.1195023148,2009-01-16,02:52:05
46.594984,125.028263,0,644,39829.1195601852,2009-01-16,02:52:10
46.594984,125.028263,0,644,39829.1195949074,2009-01-16,02:52:13
46.594992,125.028255,0,644,39829.1196180556,2009-01-16,02:52:15
46.594996,125.028243,0,645,39829.1196759259,2009-01-16,02:52:20
46.594998,125.028232,0,645,39829.1197337963,2009-01-16,02:52:25
46.594997,125.028227,0,645,39829.1197916667,2009-01-16,02:52:30
46.594997,125.028227,0,645,39829.1198263889,2009-01-16,02:52:33
46.595002,125.028228,0,644,39829.119849537,2009-01-16,02:52:35
46.595011,125.028227,0,644,39829.1199074074,2009-01-16,02:52:40
46.595008,125.028292,0,644,39829.1199652778,2009-01-16,02:52:45
46.594952,125.028344,0,645,39829.1199884259,2009-01-16,02:52:47
46.594897,125.028344,0,645,39829.1200347222,2009-01-16,02:52:51
46.594839,125.028341,0,644,39829.1200694444,2009-01-16,02:52:54
46.594789,125.028332,0,644,39829.1201041667,2009-01-16,02:52:57
46.594742,125.028325,0,644,39829.120150463,2009-01-16,02:53:01
46.594711,125.028298,0,644,39829.1202083333,2009-01-16,02:53:06
46.594763,125.028248,0,644,39829.1202662037,2009-01-16,02:53:11
46.594816,125.028228,0,643,39829.1203125,2009-01-16,02:53:15
46.594836,125.028227,0,643,39829.1203703704,2009-01-16,02:53:20
46.594892,125.028339,0,628,39829.1204050926,2009-01-16,02:53:23
46.594958,125.028413,0,618,39829.1204166667,2009-01-16,02:53:24
46.595009,125.028466,0,611,39829.1204282407,2009-01-16,02:53:25
46.595045,125.028511,0,609,39829.1204398148,2009-01-16,02:53:26
46.595089,125.028539,0,605,39829.1204513889,2009-01-16,02:53:27
46.595152,125.028585,0,599,39829.1204861111,2009-01-16,02:53:30
46.595203,125.028637,0,593,39829.1205092593,2009-01-16,02:53:32
46.595247,125.02865,0,591,39829.1205324074,2009-01-16,02:53:34
46.595288,125.028676,0,589,39829.1205671296,2009-01-16,02:53:37
46.595335,125.028687,0,585,39829.1206134259,2009-01-16,02:53:41
46.595383,125.028697,0,580,39829.1206597222,2009-01-16,02:53:45
46.595345,125.028675,0,573,39829.1206828704,2009-01-16,02:53:47
46.595292,125.028655,0,568,39829.1207060185,2009-01-16,02:53:49
46.595246,125.028635,0,565,39829.1207175926,2009-01-16,02:53:50
46.595165,125.028596,0,558,39829.1207291667,2009-01-16,02:53:51
46.595121,125.028577,0,554,39829.1207407407,2009-01-16,02:53:52
46.595067,125.028554,0,550,39829.120775463,2009-01-16,02:53:55
46.595014,125.028571,0,541,39829.1208101852,2009-01-16,02:53:58
46.595043,125.028541,0,535,39829.1208680556,2009-01-16,02:54:03
46.595043,125.028541,0,535,39829.1209027778,2009-01-16,02:54:06
46.595048,125.028533,0,529,39829.1209259259,2009-01-16,02:54:08
46.595096,125.028514,0,519,39829.1209837963,2009-01-16,02:54:13
46.595153,125.0285,0,512,39829.1210069444,2009-01-16,02:54:15
46.595212,125.02849,0,504,39829.1210300926,2009-01-16,02:54:17
46.595258,125.028487,0,497,39829.1210648148,2009-01-16,02:54:20
46.595318,125.028505,0,491,39829.121087963,2009-01-16,02:54:22
46.595388,125.028535,0,486,39829.1211111111,2009-01-16,02:54:24
46.595414,125.028562,0,480,39829.1211689815,2009-01-16,02:54:29
46.595409,125.028551,0,475,39829.1212268519,2009-01-16,02:54:34
46.595403,125.02856,0,474,39829.1212847222,2009-01-16,02:54:39
46.595385,125.028531,0,473,39829.1213425926,2009-01-16,02:54:44
46.59535,125.02854,0,470,39829.121400463,2009-01-16,02:54:49
46.59535,125.02854,0,470,39829.1214351852,2009-01-16,02:54:52
46.595349,125.028547,0,470,39829.1214583333,2009-01-16,02:54:54
46.595335,125.028547,0,470,39829.1215162037,2009-01-16,02:54:59
46.595335,125.028563,0,470,39829.1215740741,2009-01-16,02:55:04
46.595352,125.028555,0,470,39829.1216319444,2009-01-16,02:55:09
46.595393,125.02856,0,470,39829.1216898148,2009-01-16,02:55:14
46.595414,125.028551,0,471,39829.1217476852,2009-01-16,02:55:19
46.595415,125.028505,0,471,39829.1218055556,2009-01-16,02:55:24
46.595407,125.028472,0,470,39829.1218634259,2009-01-16,02:55:29
46.59546,125.028487,0,468,39829.1219212963,2009-01-16,02:55:34
46.595653,125.028708,0,437,39829.1252083333,2009-01-16,03:00:18
46.595704,125.028707,0,436,39829.1252662037,2009-01-16,03:00:23
46.595735,125.028695,0,436,39829.1253240741,2009-01-16,03:00:28
46.595752,125.02867,0,435,39829.1253819444,2009-01-16,03:00:33
46.595757,125.028646,0,435,39829.1254398148,2009-01-16,03:00:38
46.595784,125.028647,0,435,39829.1254976852,2009-01-16,03:00:43
46.595802,125.028699,0,435,39829.1255555556,2009-01-16,03:00:48
46.595831,125.028758,0,435,39829.1255787037,2009-01-16,03:00:50
46.595888,125.02879,0,435,39829.1256365741,2009-01-16,03:00:55
46.595909,125.028817,0,434,39829.1256944444,2009-01-16,03:01:00
46.59586,125.028767,0,432,39829.1257407407,2009-01-16,03:01:04
46.5958,125.02874,0,433,39829.125787037,2009-01-16,03:01:08
46.595743,125.028716,0,432,39829.1258217593,2009-01-16,03:01:11
46.595671,125.028692,0,431,39829.1258333333,2009-01-16,03:01:12
46.595614,125.028673,0,429,39829.1258449074,2009-01-16,03:01:13
46.595546,125.028649,0,428,39829.1258564815,2009-01-16,03:01:14
46.595482,125.028626,0,428,39829.1258680556,2009-01-16,03:01:15
46.595422,125.028609,0,428,39829.1258796296,2009-01-16,03:01:16
46.595378,125.028594,0,427,39829.1258912037,2009-01-16,03:01:17
46.595323,125.028576,0,426,39829.1259027778,2009-01-16,03:01:18
46.59528,125.028558,0,424,39829.1259375,2009-01-16,03:01:21
46.595285,125.028545,0,421,39829.1259953704,2009-01-16,03:01:26
46.595265,125.028524,0,420,39829.1260532407,2009-01-16,03:01:31
46.595214,125.028503,0,419,39829.126099537,2009-01-16,03:01:35
46.595198,125.028529,0,417,39829.1261574074,2009-01-16,03:01:40
46.595196,125.028574,0,416,39829.1262152778,2009-01-16,03:01:45
46.595202,125.028591,0,416,39829.1262731481,2009-01-16,03:01:50
46.595254,125.0286,0,415,39829.1263310185,2009-01-16,03:01:55
46.595301,125.028592,0,413,39829.1263541667,2009-01-16,03:01:57
46.59528,125.028565,0,411,39829.126412037,2009-01-16,03:02:02
46.595297,125.028545,0,409,39829.1264699074,2009-01-16,03:02:07
46.59525,125.028535,0,410,39829.1265046296,2009-01-16,03:02:10
46.59525,125.028535,0,410,39829.1265393518,2009-01-16,03:02:13
46.595258,125.028539,0,409,39829.1265625,2009-01-16,03:02:15
46.595241,125.02852,0,405,39829.1266203704,2009-01-16,03:02:20
46.595225,125.028499,0,402,39829.1266782407,2009-01-16,03:02:25
46.595191,125.028474,0,402,39829.1267361111,2009-01-16,03:02:30
46.595163,125.028458,0,403,39829.1267939815,2009-01-16,03:02:35
46.595112,125.028473,0,404,39829.1268402778,2009-01-16,03:02:39
46.595078,125.028509,0,406,39829.1268981481,2009-01-16,03:02:44
46.595102,125.028521,0,406,39829.1269560185,2009-01-16,03:02:49
46.59516,125.028526,0,407,39829.1270138889,2009-01-16,03:02:54
46.595271,125.028537,0,405,39829.1270601852,2009-01-16,03:02:58
46.595294,125.028551,0,405,39829.1271180556,2009-01-16,03:03:03
46.595266,125.028515,0,406,39829.1271759259,2009-01-16,03:03:08
46.595239,125.028501,0,407,39829.1272337963,2009-01-16,03:03:13
46.59523,125.028503,0,408,39829.1272916667,2009-01-16,03:03:18
46.595234,125.028508,0,408,39829.127349537,2009-01-16,03:03:23
46.59524,125.028505,0,408,39829.1274074074,2009-01-16,03:03:28
46.59524,125.028505,0,408,39829.1274421296,2009-01-16,03:03:31
46.595246,125.02851,0,408,39829.1274652778,2009-01-16,03:03:33
46.595278,125.028507,0,407,39829.1275231481,2009-01-16,03:03:38
46.595277,125.028515,0,407,39829.1275810185,2009-01-16,03:03:43
46.595276,125.028518,0,407,39829.1276388889,2009-01-16,03:03:48
46.595276,125.028518,0,407,39829.1276736111,2009-01-16,03:03:51
46.595278,125.028519,0,407,39829.1276967593,2009-01-16,03:03:53
46.595274,125.028508,0,407,39829.1277546296,2009-01-16,03:03:58
46.595213,125.028452,0,409,39829.1278009259,2009-01-16,03:04:02
46.595156,125.028424,0,410,39829.1278240741,2009-01-16,03:04:04
46.595132,125.028387,0,411,39829.1278819444,2009-01-16,03:04:09
46.595145,125.028402,0,412,39829.1279398148,2009-01-16,03:04:14
46.59513,125.028406,0,413,39829.1279976852,2009-01-16,03:04:19
46.59513,125.028406,0,413,39829.1280324074,2009-01-16,03:04:22
46.595129,125.028408,0,413,39829.1280555556,2009-01-16,03:04:24
46.595065,125.028412,0,414,39829.1281134259,2009-01-16,03:04:29
46.595028,125.028441,0,415,39829.1281712963,2009-01-16,03:04:34
46.595037,125.028432,0,418,39829.1282291667,2009-01-16,03:04:39
46.595093,125.02843,0,422,39829.128275463,2009-01-16,03:04:43
46.595292,125.028601,0,500,39829.1315393519,2009-01-16,03:09:25
46.595322,125.028641,0,506,39829.1315972222,2009-01-16,03:09:30
46.59536,125.028681,0,512,39829.1316435185,2009-01-16,03:09:34
46.595353,125.028672,0,511,39829.1317013889,2009-01-16,03:09:39
46.595374,125.028665,0,511,39829.1317592593,2009-01-16,03:09:44
46.595369,125.028649,0,510,39829.1318171296,2009-01-16,03:09:49
46.595369,125.028649,0,510,39829.1318518519,2009-01-16,03:09:52
46.595369,125.028647,0,510,39829.131875,2009-01-16,03:09:54
46.59537,125.028634,0,506,39829.1319328704,2009-01-16,03:09:59
46.59531,125.028547,0,506,39829.1319791667,2009-01-16,03:10:03
46.595279,125.0285,0,507,39829.132037037,2009-01-16,03:10:08
46.595259,125.028491,0,510,39829.1320949074,2009-01-16,03:10:13
46.595259,125.028491,0,510,39829.1321296296,2009-01-16,03:10:16
46.595265,125.028492,0,511,39829.1321527778,2009-01-16,03:10:18
46.595271,125.028527,0,511,39829.1322106481,2009-01-16,03:10:23
46.595268,125.028522,0,511,39829.1322685185,2009-01-16,03:10:28
46.595264,125.028517,0,511,39829.1323263889,2009-01-16,03:10:33
46.595264,125.028517,0,511,39829.1323611111,2009-01-16,03:10:36
46.595262,125.028515,0,511,39829.1323842593,2009-01-16,03:10:38
46.595273,125.028531,0,511,39829.1324421296,2009-01-16,03:10:43
46.595284,125.028533,0,510,39829.1325,2009-01-16,03:10:48
46.595308,125.028547,0,510,39829.1325578704,2009-01-16,03:10:53
46.595339,125.028585,0,511,39829.1326157407,2009-01-16,03:10:58
46.595362,125.028617,0,510,39829.1326736111,2009-01-16,03:11:03
46.595382,125.028641,0,509,39829.1327314815,2009-01-16,03:11:08
46.59536,125.028627,0,508,39829.1327893519,2009-01-16,03:11:13
46.595325,125.028614,0,508,39829.1328472222,2009-01-16,03:11:18
46.595303,125.02861,0,508,39829.1329050926,2009-01-16,03:11:23
46.595298,125.028604,0,508,39829.132962963,2009-01-16,03:11:28
46.595301,125.028597,0,508,39829.1330208333,2009-01-16,03:11:33
46.595302,125.02859,0,508,39829.1330787037,2009-01-16,03:11:38
46.595308,125.028589,0,508,39829.1331365741,2009-01-16,03:11:43
46.595308,125.028589,0,508,39829.1331712963,2009-01-16,03:11:46
46.595311,125.028592,0,508,39829.1331944444,2009-01-16,03:11:48
46.595301,125.028613,0,508,39829.1332523148,2009-01-16,03:11:53
46.595299,125.028624,0,508,39829.1333101852,2009-01-16,03:11:58
46.595271,125.028639,0,507,39829.1333680556,2009-01-16,03:12:03
46.595265,125.028649,0,507,39829.1334259259,2009-01-16,03:12:08
46.595265,125.028649,0,507,39829.1334606481,2009-01-16,03:12:11
46.595269,125.028648,0,507,39829.1334837963,2009-01-16,03:12:13
46.595317,125.02863,0,506,39829.1335300926,2009-01-16,03:12:17
46.595354,125.028612,0,506,39829.133587963,2009-01-16,03:12:22
46.59538,125.0286,0,505,39829.1336458333,2009-01-16,03:12:27
46.59538,125.0286,0,505,39829.1336805556,2009-01-16,03:12:30
46.595386,125.028597,0,505,39829.1337037037,2009-01-16,03:12:32
46.595351,125.028598,0,504,39829.1337615741,2009-01-16,03:12:37
46.59535,125.028615,0,504,39829.1338194444,2009-01-16,03:12:42
46.595341,125.028634,0,503,39829.1338773148,2009-01-16,03:12:47
46.595343,125.028624,0,503,39829.1339351852,2009-01-16,03:12:52
46.595362,125.028604,0,502,39829.1339930556,2009-01-16,03:12:57
46.59536,125.028588,0,502,39829.1340509259,2009-01-16,03:13:02
46.595367,125.028536,0,503,39829.1341087963,2009-01-16,03:13:07
46.595376,125.028525,0,503,39829.1341666667,2009-01-16,03:13:12
46.595397,125.028592,0,502,39829.134212963,2009-01-16,03:13:16
46.595399,125.028631,0,499,39829.1342708333,2009-01-16,03:13:21
46.595391,125.028627,0,499,39829.1343287037,2009-01-16,03:13:26
46.595389,125.028628,0,499,39829.1343865741,2009-01-16,03:13:31
46.595389,125.028628,0,499,39829.1344212963,2009-01-16,03:13:34
46.595392,125.028635,0,499,39829.1344444444,2009-01-16,03:13:36
46.595405,125.028643,0,499,39829.1345023148,2009-01-16,03:13:41
46.595405,125.028643,0,499,39829.134537037,2009-01-16,03:13:44
46.5954,125.028648,0,499,39829.1345601852,2009-01-16,03:13:46
46.595393,125.028635,0,499,39829.1346180556,2009-01-16,03:13:51
46.595393,125.028635,0,499,39829.1346527778,2009-01-16,03:13:54
46.595386,125.028631,0,499,39829.1346759259,2009-01-16,03:13:56
46.595361,125.028628,0,500,39829.1347337963,2009-01-16,03:14:01
46.595334,125.028648,0,502,39829.1347916667,2009-01-16,03:14:06
46.59526,125.028623,0,507,39829.134837963,2009-01-16,03:14:10
46.595251,125.028582,0,511,39829.1348958333,2009-01-16,03:14:15
46.595296,125.028566,0,511,39829.1349421296,2009-01-16,03:14:19
46.595316,125.028575,0,512,39829.135,2009-01-16,03:14:24
46.595349,125.028604,0,512,39829.1350578704,2009-01-16,03:14:29
46.595385,125.028652,0,512,39829.1351157407,2009-01-16,03:14:34
46.595395,125.028667,0,515,39829.1351736111,2009-01-16,03:14:39
46.595639,125.028824,0,569,39829.1446990741,2009-01-16,03:28:22
46.595659,125.028831,0,570,39829.1447569444,2009-01-16,03:28:27
46.595659,125.028831,0,570,39829.1447916667,2009-01-16,03:28:30
46.595652,125.028823,0,566,39829.1448148148,2009-01-16,03:28:32
46.595646,125.028809,0,565,39829.1448726852,2009-01-16,03:28:37
46.595612,125.028779,0,564,39829.1449305556,2009-01-16,03:28:42
46.595571,125.02875,0,562,39829.1449537037,2009-01-16,03:28:44
46.595535,125.028739,0,559,39829.1450115741,2009-01-16,03:28:49
46.595544,125.028738,0,560,39829.1450694444,2009-01-16,03:28:54
46.59558,125.028761,0,565,39829.1451273148,2009-01-16,03:28:59
46.595608,125.028784,0,568,39829.1451851852,2009-01-16,03:29:04
46.59561,125.028796,0,571,39829.1452430556,2009-01-16,03:29:09
46.595663,125.028809,0,569,39829.1452662037,2009-01-16,03:29:11
46.595684,125.028831,0,566,39829.1453240741,2009-01-16,03:29:16
46.595655,125.028868,0,563,39829.1453819444,2009-01-16,03:29:21
46.595655,125.028868,0,563,39829.1454166667,2009-01-16,03:29:24
46.595663,125.028868,0,563,39829.1454398148,2009-01-16,03:29:26
46.595656,125.028823,0,563,39829.1454976852,2009-01-16,03:29:31
46.59566,125.028795,0,562,39829.1455555556,2009-01-16,03:29:36
46.595662,125.028778,0,562,39829.1456134259,2009-01-16,03:29:41
46.595659,125.02877,0,562,39829.1456712963,2009-01-16,03:29:46
46.595662,125.028777,0,562,39829.1457291667,2009-01-16,03:29:51
46.595662,125.028777,0,562,39829.1457638889,2009-01-16,03:29:54
46.595668,125.028777,0,562,39829.145787037,2009-01-16,03:29:56
46.595679,125.028775,0,562,39829.1458449074,2009-01-16,03:30:01
46.59563,125.028758,0,563,39829.1458912037,2009-01-16,03:30:05
46.595621,125.02876,0,562,39829.1459490741,2009-01-16,03:30:10
46.595643,125.028772,0,561,39829.1460069444,2009-01-16,03:30:15
46.595681,125.028792,0,558,39829.1460648148,2009-01-16,03:30:20
46.5957,125.028804,0,554,39829.1461226852,2009-01-16,03:30:25
46.595746,125.028792,0,548,39829.1461574074,2009-01-16,03:30:28
46.595793,125.028781,0,542,39829.1462037037,2009-01-16,03:30:32
46.595827,125.028768,0,538,39829.1462615741,2009-01-16,03:30:37
46.595798,125.028735,0,533,39829.1463194444,2009-01-16,03:30:42
46.595754,125.028737,0,539,39829.1463773148,2009-01-16,03:30:47
46.595711,125.028726,0,546,39829.1464351852,2009-01-16,03:30:52
46.595687,125.028721,0,550,39829.1464930556,2009-01-16,03:30:57
46.595642,125.028747,0,553,39829.1465509259,2009-01-16,03:31:02
46.595642,125.028747,0,553,39829.1465856481,2009-01-16,03:31:05
46.595638,125.028751,0,552,39829.1466087963,2009-01-16,03:31:07
46.595627,125.028784,0,550,39829.1466666667,2009-01-16,03:31:12
46.595605,125.028789,0,546,39829.146724537,2009-01-16,03:31:17
46.595594,125.028793,0,541,39829.1467824074,2009-01-16,03:31:22
46.59556,125.028783,0,539,39829.1468402778,2009-01-16,03:31:27
46.595533,125.028743,0,539,39829.1468981481,2009-01-16,03:31:32
46.595513,125.028727,0,538,39829.1469560185,2009-01-16,03:31:37
46.59554,125.028732,0,542,39829.1470138889,2009-01-16,03:31:42
46.595598,125.028733,0,542,39829.1470601852,2009-01-16,03:31:46
46.595628,125.028743,0,544,39829.1471180556,2009-01-16,03:31:51
46.595643,125.028768,0,544,39829.1471759259,2009-01-16,03:31:56
46.595596,125.028776,0,545,39829.1472337963,2009-01-16,03:32:01
46.595615,125.028785,0,547,39829.1472916667,2009-01-16,03:32:06
46.595636,125.028801,0,548,39829.147349537,2009-01-16,03:32:11
46.595652,125.028816,0,548,39829.1474074074,2009-01-16,03:32:16
46.595652,125.028816,0,548,39829.1474421296,2009-01-16,03:32:19
46.595654,125.028824,0,548,39829.1474652778,2009-01-16,03:32:21
46.59563,125.028823,0,547,39829.1475231481,2009-01-16,03:32:26
46.595609,125.028815,0,547,39829.1475810185,2009-01-16,03:32:31
46.595588,125.028789,0,548,39829.1476388889,2009-01-16,03:32:36
46.595588,125.028789,0,548,39829.1476736111,2009-01-16,03:32:39
46.59558,125.028782,0,549,39829.1476967593,2009-01-16,03:32:41
46.595574,125.028769,0,549,39829.1477546296,2009-01-16,03:32:46
46.595572,125.028761,0,550,39829.1478125,2009-01-16,03:32:51
46.595569,125.028759,0,550,39829.1478703704,2009-01-16,03:32:56
46.595571,125.028756,0,550,39829.1479282407,2009-01-16,03:33:01
46.595567,125.028753,0,549,39829.1479861111,2009-01-16,03:33:06
46.595567,125.028753,0,549,39829.1480208333,2009-01-16,03:33:09
46.595564,125.028753,0,549,39829.1480439815,2009-01-16,03:33:11
46.595555,125.028731,0,550,39829.1481018519,2009-01-16,03:33:16
46.595541,125.028727,0,556,39829.1481597222,2009-01-16,03:33:21
46.59554,125.028738,0,560,39829.1482175926,2009-01-16,03:33:26
46.595562,125.028769,0,568,39829.148275463,2009-01-16,03:33:31
46.595569,125.028778,0,568,39829.1483333333,2009-01-16,03:33:36
46.595569,125.028778,0,568,39829.1483680556,2009-01-16,03:33:39
46.595566,125.028783,0,567,39829.1483912037,2009-01-16,03:33:41
46.595556,125.028775,0,567,39829.1484490741,2009-01-16,03:33:46
46.595515,125.028767,0,566,39829.1485069444,2009-01-16,03:33:51
46.595464,125.028758,0,564,39829.1485300926,2009-01-16,03:33:53
46.595388,125.028742,0,565,39829.1485532407,2009-01-16,03:33:55
46.595386,125.028722,0,567,39829.1486111111,2009-01-16,03:34:00
46.595412,125.02872,0,568,39829.1486689815,2009-01-16,03:34:05
46.595415,125.02871,0,568,39829.1487268518,2009-01-16,03:34:10
46.595417,125.028701,0,569,39829.1487847222,2009-01-16,03:34:15
46.595419,125.0287,0,569,39829.1488425926,2009-01-16,03:34:20
46.595418,125.028701,0,570,39829.148900463,2009-01-16,03:34:25
46.595411,125.028698,0,570,39829.1489583333,2009-01-16,03:34:30
46.595411,125.028698,0,570,39829.1489930556,2009-01-16,03:34:33
46.595414,125.028695,0,570,39829.1490162037,2009-01-16,03:34:35
46.595461,125.028694,0,567,39829.1490509259,2009-01-16,03:34:38
46.595482,125.028656,0,573,39829.1491087963,2009-01-16,03:34:43
46.595511,125.02866,0,582,39829.1491666667,2009-01-16,03:34:48
46.595499,125.028667,0,584,39829.149224537,2009-01-16,03:34:53
46.595476,125.028667,0,584,39829.1492824074,2009-01-16,03:34:58
46.595492,125.028675,0,580,39829.1493402778,2009-01-16,03:35:03
46.595449,125.028703,0,575,39829.1493981481,2009-01-16,03:35:08
46.595471,125.028721,0,576,39829.1494560185,2009-01-16,03:35:13
46.595476,125.028728,0,576,39829.1495138889,2009-01-16,03:35:18
46.595479,125.028733,0,576,39829.1495717593,2009-01-16,03:35:23
46.595478,125.028732,0,576,39829.1496296296,2009-01-16,03:35:28
46.595478,125.028732,0,576,39829.1496643518,2009-01-16,03:35:31
46.595477,125.02874,0,576,39829.1496875,2009-01-16,03:35:33
46.595488,125.028735,0,576,39829.1497453704,2009-01-16,03:35:38
46.595514,125.028752,0,576,39829.1498032407,2009-01-16,03:35:43
46.595518,125.028764,0,576,39829.1498611111,2009-01-16,03:35:48
46.595538,125.028816,0,576,39829.1499189815,2009-01-16,03:35:53
46.595534,125.02883,0,576,39829.1499768518,2009-01-16,03:35:58
46.595485,125.028819,0,576,39829.1500347222,2009-01-16,03:36:03
46.595427,125.028781,0,572,39829.1500694444,2009-01-16,03:36:06
46.595383,125.028754,0,569,39829.1500925926,2009-01-16,03:36:08
46.595343,125.028761,0,561,39829.1501388889,2009-01-16,03:36:12
46.595343,125.028761,0,561,39829.1501736111,2009-01-16,03:36:15
46.595349,125.028769,0,553,39829.1501967593,2009-01-16,03:36:17
46.595404,125.028771,0,550,39829.1502430556,2009-01-16,03:36:21
46.595416,125.028769,0,549,39829.1503009259,2009-01-16,03:36:26
46.595426,125.028777,0,549,39829.1503587963,2009-01-16,03:36:31
46.595448,125.028796,0,552,39829.1504166667,2009-01-16,03:36:36
46.595418,125.028741,0,554,39829.1504513889,2009-01-16,03:36:39
46.595409,125.028712,0,555,39829.1505092593,2009-01-16,03:36:44
46.595399,125.02871,0,555,39829.1505671296,2009-01-16,03:36:49
46.595431,125.028728,0,554,39829.150625,2009-01-16,03:36:54
46.595472,125.028744,0,555,39829.1506828704,2009-01-16,03:36:59
46.5955,125.028749,0,555,39829.1507407407,2009-01-16,03:37:04
46.595544,125.028771,0,555,39829.150787037,2009-01-16,03:37:08
46.595555,125.028777,0,554,39829.1508449074,2009-01-16,03:37:13
46.595564,125.028779,0,549,39829.1509027778,2009-01-16,03:37:18
46.595569,125.028817,0,544,39829.1509606481,2009-01-16,03:37:23
46.595558,125.028808,0,546,39829.1510185185,2009-01-16,03:37:28
46.595623,125.028796,0,548,39829.1510763889,2009-01-16,03:37:33
46.595666,125.028768,0,551,39829.1511111111,2009-01-16,03:37:36
46.595656,125.02873,0,553,39829.1511689815,2009-01-16,03:37:41
46.595603,125.028718,0,551,39829.1512268518,2009-01-16,03:37:46
46.595549,125.02868,0,540,39829.1512615741,2009-01-16,03:37:49
46.595507,125.028657,0,532,39829.1513078704,2009-01-16,03:37:53
46.595492,125.028645,0,526,39829.1513657407,2009-01-16,03:37:58
46.595492,125.028645,0,526,39829.151400463,2009-01-16,03:38:01
46.595498,125.02865,0,523,39829.1514236111,2009-01-16,03:38:03
46.595512,125.028683,0,524,39829.1514814815,2009-01-16,03:38:08
46.595557,125.028738,0,523,39829.1515162037,2009-01-16,03:38:11
46.595612,125.028774,0,519,39829.1515393518,2009-01-16,03:38:13
46.595618,125.028796,0,518,39829.1515972222,2009-01-16,03:38:18
46.595618,125.028796,0,518,39829.1516319444,2009-01-16,03:38:21
46.595624,125.028802,0,515,39829.1516550926,2009-01-16,03:38:23
46.5956,125.028795,0,516,39829.151712963,2009-01-16,03:38:28
46.595578,125.028817,0,521,39829.1517708333,2009-01-16,03:38:33
46.59553,125.028818,0,524,39829.1518055556,2009-01-16,03:38:36
46.59548,125.02882,0,527,39829.1518518519,2009-01-16,03:38:40
46.595451,125.028808,0,528,39829.1519097222,2009-01-16,03:38:45
46.595423,125.028774,0,529,39829.1519675926,2009-01-16,03:38:50
46.595449,125.028727,0,532,39829.152025463,2009-01-16,03:38:55
46.595442,125.028706,0,532,39829.1520833333,2009-01-16,03:39:00
46.595404,125.028671,0,535,39829.1521412037,2009-01-16,03:39:05
46.595381,125.028669,0,543,39829.1521990741,2009-01-16,03:39:10
46.595367,125.028683,0,544,39829.1522569444,2009-01-16,03:39:15
46.595361,125.028679,0,544,39829.1523148148,2009-01-16,03:39:20
46.595361,125.028679,0,544,39829.152349537,2009-01-16,03:39:23
46.595362,125.028677,0,545,39829.1523726852,2009-01-16,03:39:25
46.595381,125.02869,0,545,39829.1524305556,2009-01-16,03:39:30
46.595408,125.028713,0,543,39829.1524884259,2009-01-16,03:39:35
46.595439,125.028725,0,543,39829.1525462963,2009-01-16,03:39:40
46.595404,125.028688,0,542,39829.1526041667,2009-01-16,03:39:45
46.595407,125.028693,0,542,39829.152662037,2009-01-16,03:39:50
46.595402,125.028694,0,542,39829.1527199074,2009-01-16,03:39:55
46.595398,125.028692,0,542,39829.1527777778,2009-01-16,03:40:00
46.595398,125.028692,0,542,39829.1528125,2009-01-16,03:40:03
46.595394,125.028692,0,542,39829.1528356481,2009-01-16,03:40:05
46.595404,125.028693,0,541,39829.1528935185,2009-01-16,03:40:10
46.595418,125.028711,0,541,39829.1529513889,2009-01-16,03:40:15
46.595394,125.028731,0,540,39829.1530092593,2009-01-16,03:40:20
46.595403,125.028739,0,539,39829.1530671296,2009-01-16,03:40:25
46.595442,125.028732,0,539,39829.153125,2009-01-16,03:40:30
46.595495,125.028718,0,538,39829.1531712963,2009-01-16,03:40:34
46.595548,125.028718,0,536,39829.1532175926,2009-01-16,03:40:38
46.595537,125.028745,0,534,39829.153275463,2009-01-16,03:40:43
46.595495,125.028773,0,535,39829.1533333333,2009-01-16,03:40:48
46.59546,125.028799,0,543,39829.1533564815,2009-01-16,03:40:50
46.595421,125.028767,0,545,39829.1534027778,2009-01-16,03:40:54
46.595377,125.028745,0,547,39829.1534375,2009-01-16,03:40:57
46.595366,125.028758,0,550,39829.1534953704,2009-01-16,03:41:02
46.595377,125.028752,0,550,39829.1535532407,2009-01-16,03:41:07
46.595382,125.028749,0,550,39829.1536111111,2009-01-16,03:41:12
46.595387,125.028752,0,550,39829.1536689815,2009-01-16,03:41:17
46.595387,125.028752,0,550,39829.1537037037,2009-01-16,03:41:20
46.595395,125.028754,0,551,39829.1537268519,2009-01-16,03:41:22
46.595406,125.028732,0,552,39829.1537847222,2009-01-16,03:41:27
46.595391,125.028659,0,554,39829.1538425926,2009-01-16,03:41:32
46.595358,125.028657,0,559,39829.153900463,2009-01-16,03:41:37
46.595358,125.028657,0,559,39829.1539351852,2009-01-16,03:41:40
46.595354,125.028664,0,559,39829.1539583333,2009-01-16,03:41:42
46.595393,125.028713,0,560,39829.1540046296,2009-01-16,03:41:46
46.595432,125.028754,0,560,39829.1540509259,2009-01-16,03:41:50
46.595446,125.02877,0,562,39829.1541087963,2009-01-16,03:41:55
46.595439,125.028763,0,562,39829.1541666667,2009-01-16,03:42:00
46.595439,125.028763,0,562,39829.1542013889,2009-01-16,03:42:03
46.595435,125.028769,0,562,39829.154224537,2009-01-16,03:42:05
46.595361,125.028731,0,563,39829.1542824074,2009-01-16,03:42:10
46.595317,125.028704,0,564,39829.1543055556,2009-01-16,03:42:12
46.595259,125.028671,0,565,39829.1543402778,2009-01-16,03:42:15
46.595248,125.028647,0,570,39829.1543981481,2009-01-16,03:42:20
46.595512,125.028706,0,571,39829.1607407407,2009-01-16,03:51:28
46.59554,125.028651,0,571,39829.1607986111,2009-01-16,03:51:33
46.595559,125.028645,0,571,39829.1608564815,2009-01-16,03:51:38
46.595559,125.028645,0,571,39829.1608912037,2009-01-16,03:51:41
46.595563,125.028639,0,571,39829.1609143519,2009-01-16,03:51:43
46.59558,125.028634,0,571,39829.1609722222,2009-01-16,03:51:48
46.595619,125.028611,0,571,39829.1610300926,2009-01-16,03:51:53
46.59566,125.028595,0,571,39829.161087963,2009-01-16,03:51:58
46.595669,125.028572,0,571,39829.1611458333,2009-01-16,03:52:03
46.595658,125.028566,0,572,39829.1612037037,2009-01-16,03:52:08
46.59565,125.028583,0,572,39829.1612615741,2009-01-16,03:52:13
46.595652,125.028604,0,572,39829.1613194444,2009-01-16,03:52:18
46.595652,125.028627,0,572,39829.1613773148,2009-01-16,03:52:23
46.595649,125.02865,0,572,39829.1614351852,2009-01-16,03:52:28
46.595627,125.028678,0,572,39829.1614930556,2009-01-16,03:52:33
46.595584,125.028711,0,571,39829.1615509259,2009-01-16,03:52:38
46.595563,125.028738,0,570,39829.1616087963,2009-01-16,03:52:43
46.595577,125.028742,0,570,39829.1616666667,2009-01-16,03:52:48
46.595588,125.028733,0,569,39829.161724537,2009-01-16,03:52:53
46.595613,125.028725,0,569,39829.1617824074,2009-01-16,03:52:58
46.595659,125.028711,0,570,39829.1618055556,2009-01-16,03:53:00
46.595708,125.028693,0,570,39829.1618287037,2009-01-16,03:53:02
46.595762,125.028678,0,570,39829.1618518519,2009-01-16,03:53:04
46.59582,125.028659,0,570,39829.1618865741,2009-01-16,03:53:07
46.595886,125.028646,0,570,39829.1619212963,2009-01-16,03:53:10
46.595936,125.028638,0,570,39829.1619560185,2009-01-16,03:53:13
46.595977,125.028634,0,570,39829.1620138889,2009-01-16,03:53:18
46.595994,125.028624,0,570,39829.1620717593,2009-01-16,03:53:23
46.596004,125.028613,0,570,39829.1621296296,2009-01-16,03:53:28
46.595932,125.028586,0,570,39829.1621875,2009-01-16,03:53:33
46.59588,125.028531,0,570,39829.1622222222,2009-01-16,03:53:36
46.595838,125.02848,0,569,39829.1622453704,2009-01-16,03:53:38
46.595797,125.028423,0,569,39829.1622800926,2009-01-16,03:53:41
46.595744,125.02839,0,569,39829.1623263889,2009-01-16,03:53:45
46.59569,125.028397,0,569,39829.1623726852,2009-01-16,03:53:49
46.595636,125.02843,0,569,39829.1624074074,2009-01-16,03:53:52
46.595592,125.02849,0,569,39829.1624421296,2009-01-16,03:53:55
46.595564,125.028575,0,569,39829.1624768519,2009-01-16,03:53:58
46.59555,125.028645,0,569,39829.1625,2009-01-16,03:54:00
46.595587,125.028701,0,569,39829.1625231481,2009-01-16,03:54:02
46.595397,125.028394,0,493,39829.1635648148,2009-01-16,03:55:32
46.59559,125.028707,0,557,39829.1635763889,2009-01-16,03:55:33
46.595593,125.028576,0,549,39829.163587963,2009-01-16,03:55:34
46.595558,125.028453,0,554,39829.1636226852,2009-01-16,03:55:37
46.595574,125.0284,0,546,39829.1636458333,2009-01-16,03:55:39
46.595547,125.028346,0,551,39829.1637037037,2009-01-16,03:55:44
46.595518,125.028277,0,539,39829.1637384259,2009-01-16,03:55:47
46.595537,125.028213,0,531,39829.1637731481,2009-01-16,03:55:50
46.59552,125.02815,0,531,39829.1638310185,2009-01-16,03:55:55
46.595505,125.028125,0,533,39829.1638888889,2009-01-16,03:56:00
46.595516,125.028068,0,532,39829.1639467593,2009-01-16,03:56:05
46.595549,125.028016,0,529,39829.1639930556,2009-01-16,03:56:09
46.595602,125.027979,0,525,39829.1640509259,2009-01-16,03:56:14
46.595638,125.027941,0,526,39829.1641087963,2009-01-16,03:56:19
46.595669,125.027883,0,524,39829.1641666667,2009-01-16,03:56:24
46.595692,125.027871,0,525,39829.164224537,2009-01-16,03:56:29
46.595721,125.027806,0,524,39829.1642708333,2009-01-16,03:56:33
46.595774,125.027796,0,523,39829.1643287037,2009-01-16,03:56:38
46.595818,125.027809,0,526,39829.1643865741,2009-01-16,03:56:43
46.595865,125.027819,0,527,39829.1644444444,2009-01-16,03:56:48
46.595901,125.027836,0,528,39829.1645023148,2009-01-16,03:56:53
46.595924,125.027873,0,531,39829.1645601852,2009-01-16,03:56:58
46.595948,125.027899,0,534,39829.1646180556,2009-01-16,03:57:03
46.595994,125.027926,0,536,39829.1646643518,2009-01-16,03:57:07
46.596028,125.027948,0,537,39829.1647222222,2009-01-16,03:57:12
46.596042,125.02798,0,547,39829.1647800926,2009-01-16,03:57:17
46.596058,125.028049,0,547,39829.1648263889,2009-01-16,03:57:21
46.596083,125.028061,0,551,39829.1648842593,2009-01-16,03:57:26
46.596113,125.028058,0,550,39829.1649421296,2009-01-16,03:57:31
46.596138,125.028076,0,550,39829.165,2009-01-16,03:57:36
46.596168,125.028106,0,550,39829.1650578704,2009-01-16,03:57:41
46.596229,125.028099,0,551,39829.1651157407,2009-01-16,03:57:46
46.596297,125.028078,0,554,39829.1651273148,2009-01-16,03:57:47
46.596341,125.028091,0,557,39829.1651736111,2009-01-16,03:57:51
46.596392,125.028097,0,558,39829.1652199074,2009-01-16,03:57:55
46.596421,125.028148,0,559,39829.1652662037,2009-01-16,03:57:59
46.596468,125.02813,0,557,39829.1653240741,2009-01-16,03:58:04
46.596508,125.028158,0,553,39829.1653472222,2009-01-16,03:58:06
46.596563,125.028163,0,551,39829.1654050926,2009-01-16,03:58:11
46.5966,125.028199,0,549,39829.165462963,2009-01-16,03:58:16
46.596639,125.028184,0,548,39829.1655208333,2009-01-16,03:58:21
46.596667,125.028207,0,546,39829.1655787037,2009-01-16,03:58:26
46.596708,125.028242,0,541,39829.165625,2009-01-16,03:58:30
46.59676,125.02825,0,539,39829.1656712963,2009-01-16,03:58:34
46.596805,125.028276,0,537,39829.1657291667,2009-01-16,03:58:39
46.596857,125.028291,0,535,39829.165787037,2009-01-16,03:58:44
46.596907,125.028272,0,533,39829.1658333333,2009-01-16,03:58:48
46.596946,125.028332,0,531,39829.1658796296,2009-01-16,03:58:52
46.596988,125.028368,0,528,39829.1659259259,2009-01-16,03:58:56
46.597016,125.028324,0,519,39829.1659722222,2009-01-16,03:59:00
46.597052,125.02836,0,512,39829.1660185185,2009-01-16,03:59:04
46.597083,125.028399,0,503,39829.1660648148,2009-01-16,03:59:08
46.597111,125.028426,0,504,39829.1661226852,2009-01-16,03:59:13
46.597158,125.028449,0,502,39829.1661805556,2009-01-16,03:59:18
46.597201,125.028473,0,499,39829.1662384259,2009-01-16,03:59:23
46.59723,125.028475,0,493,39829.1662962963,2009-01-16,03:59:28
46.597281,125.028486,0,497,39829.1663541667,2009-01-16,03:59:33
46.597325,125.028498,0,500,39829.166400463,2009-01-16,03:59:37
46.59737,125.028506,0,504,39829.1664467593,2009-01-16,03:59:41
46.597419,125.02853,0,502,39829.1665046296,2009-01-16,03:59:46
46.597463,125.02854,0,510,39829.1665625,2009-01-16,03:59:51
46.597491,125.028535,0,513,39829.1666203704,2009-01-16,03:59:56
46.59753,125.028568,0,511,39829.1666782407,2009-01-16,04:00:01
46.597572,125.028577,0,512,39829.1667361111,2009-01-16,04:00:06
46.597618,125.028612,0,515,39829.1667939815,2009-01-16,04:00:11
46.59766,125.028621,0,508,39829.1668402778,2009-01-16,04:00:15
46.597714,125.028636,0,502,39829.1668981481,2009-01-16,04:00:20
46.597759,125.028657,0,500,39829.1669444444,2009-01-16,04:00:24
46.597793,125.028682,0,492,39829.1670023148,2009-01-16,04:00:29
46.597835,125.028701,0,486,39829.1670486111,2009-01-16,04:00:33
46.597881,125.02872,0,486,39829.1670949074,2009-01-16,04:00:37
46.597927,125.028735,0,489,39829.1671527778,2009-01-16,04:00:42
46.597976,125.028744,0,499,39829.1671990741,2009-01-16,04:00:46
46.598024,125.028758,0,505,39829.1672569444,2009-01-16,04:00:51
46.598071,125.028786,0,506,39829.1673148148,2009-01-16,04:00:56
46.598104,125.028819,0,508,39829.1673726852,2009-01-16,04:01:01
46.598147,125.028845,0,514,39829.1674189815,2009-01-16,04:01:05
46.598189,125.028881,0,513,39829.1674768519,2009-01-16,04:01:10
46.598236,125.028919,0,517,39829.1675347222,2009-01-16,04:01:15
46.598277,125.02894,0,516,39829.1675925926,2009-01-16,04:01:20
46.598318,125.028963,0,523,39829.167650463,2009-01-16,04:01:25
46.598355,125.028991,0,525,39829.1677083333,2009-01-16,04:01:30
46.598403,125.029011,0,528,39829.1677662037,2009-01-16,04:01:35
46.598447,125.029017,0,534,39829.1678009259,2009-01-16,04:01:38
46.598481,125.029054,0,537,39829.1678587963,2009-01-16,04:01:43
46.598495,125.029097,0,539,39829.1679166667,2009-01-16,04:01:48
46.598524,125.029117,0,539,39829.167974537,2009-01-16,04:01:53
46.598571,125.029086,0,534,39829.1680092593,2009-01-16,04:01:56
46.59862,125.029103,0,538,39829.1680555556,2009-01-16,04:02:00
46.598646,125.029159,0,542,39829.1681018519,2009-01-16,04:02:04
46.598634,125.029212,0,541,39829.1681597222,2009-01-16,04:02:09
46.598637,125.029238,0,545,39829.1682175926,2009-01-16,04:02:14
46.59865,125.029287,0,544,39829.168275463,2009-01-16,04:02:19
46.598681,125.029322,0,539,39829.1683333333,2009-01-16,04:02:24
46.598687,125.029324,0,533,39829.1683912037,2009-01-16,04:02:29
46.59869,125.029327,0,534,39829.1684490741,2009-01-16,04:02:34
46.59869,125.029327,0,534,39829.1684837963,2009-01-16,04:02:37
46.598693,125.029334,0,533,39829.1685069444,2009-01-16,04:02:39
46.598712,125.029322,0,529,39829.1685648148,2009-01-16,04:02:44
46.59872,125.029313,0,528,39829.1686226852,2009-01-16,04:02:49
46.598757,125.029348,0,529,39829.1686805556,2009-01-16,04:02:54
46.598799,125.029388,0,531,39829.1687152778,2009-01-16,04:02:57
46.598855,125.029435,0,535,39829.1687615741,2009-01-16,04:03:01
46.598906,125.029478,0,537,39829.1688078704,2009-01-16,04:03:05
46.598941,125.029517,0,538,39829.1688657407,2009-01-16,04:03:10
46.598966,125.029548,0,544,39829.1689236111,2009-01-16,04:03:15
46.598999,125.029594,0,547,39829.1689699074,2009-01-16,04:03:19
46.599035,125.029637,0,549,39829.1690162037,2009-01-16,04:03:23
46.599073,125.029684,0,553,39829.1690625,2009-01-16,04:03:27
46.599066,125.029746,0,546,39829.1691203704,2009-01-16,04:03:32
46.599058,125.029812,0,545,39829.1691666667,2009-01-16,04:03:36
46.599055,125.029877,0,546,39829.1692013889,2009-01-16,04:03:39
46.599059,125.029948,0,546,39829.1692592593,2009-01-16,04:03:44
46.599039,125.030018,0,544,39829.1693171296,2009-01-16,04:03:49
46.599036,125.030075,0,539,39829.169375,2009-01-16,04:03:54
46.599023,125.030152,0,534,39829.1694328704,2009-01-16,04:03:59
46.598993,125.030205,0,536,39829.1694791667,2009-01-16,04:04:03
46.598967,125.030255,0,542,39829.1695138889,2009-01-16,04:04:06
46.598972,125.030318,0,546,39829.1695717593,2009-01-16,04:04:11
46.598947,125.030366,0,550,39829.1696296296,2009-01-16,04:04:16
46.59895,125.030437,0,549,39829.1696875,2009-01-16,04:04:21
46.598924,125.030484,0,545,39829.1697453704,2009-01-16,04:04:26
46.598896,125.030534,0,541,39829.1697916667,2009-01-16,04:04:30
46.598876,125.030589,0,535,39829.169849537,2009-01-16,04:04:35
46.59885,125.030649,0,533,39829.1698958333,2009-01-16,04:04:39
46.598855,125.030727,0,532,39829.1699537037,2009-01-16,04:04:44
46.598859,125.030797,0,534,39829.1700115741,2009-01-16,04:04:49
46.598818,125.030847,0,530,39829.1700694444,2009-01-16,04:04:54
46.59878,125.030893,0,533,39829.1701273148,2009-01-16,04:04:59
46.598752,125.030936,0,543,39829.1701851852,2009-01-16,04:05:04
46.598735,125.030968,0,548,39829.1702430556,2009-01-16,04:05:09
46.598716,125.03103,0,554,39829.1703009259,2009-01-16,04:05:14
46.598709,125.031065,0,552,39829.1703587963,2009-01-16,04:05:19
46.598698,125.031106,0,554,39829.1704166667,2009-01-16,04:05:24
46.598696,125.031122,0,550,39829.170474537,2009-01-16,04:05:29
46.598691,125.031132,0,551,39829.1705324074,2009-01-16,04:05:34
46.59869,125.031147,0,548,39829.1705902778,2009-01-16,04:05:39
46.59869,125.031147,0,548,39829.170625,2009-01-16,04:05:42
46.598693,125.031155,0,548,39829.1706481481,2009-01-16,04:05:44
46.598688,125.031166,0,548,39829.1707060185,2009-01-16,04:05:49
46.598683,125.031177,0,548,39829.1707638889,2009-01-16,04:05:54
46.598686,125.031186,0,548,39829.1708217593,2009-01-16,04:05:59
46.598692,125.031152,0,549,39829.1708796296,2009-01-16,04:06:04
46.598694,125.031134,0,550,39829.1709375,2009-01-16,04:06:09
46.598648,125.031179,0,557,39829.1709837963,2009-01-16,04:06:13
46.598657,125.03117,0,557,39829.1710416667,2009-01-16,04:06:18
46.598641,125.031147,0,564,39829.171099537,2009-01-16,04:06:23
46.598633,125.031151,0,567,39829.1711574074,2009-01-16,04:06:28
46.598633,125.031151,0,567,39829.1711921296,2009-01-16,04:06:31
46.598628,125.031149,0,567,39829.1712152778,2009-01-16,04:06:33
46.598644,125.031145,0,566,39829.1712731481,2009-01-16,04:06:38
46.598644,125.031144,0,566,39829.1713310185,2009-01-16,04:06:43
46.598644,125.031143,0,566,39829.1713888889,2009-01-16,04:06:48
46.598644,125.031143,0,566,39829.1714467593,2009-01-16,04:06:53
46.598644,125.031143,0,566,39829.1715046296,2009-01-16,04:06:58
46.598644,125.031143,0,566,39829.1715625,2009-01-16,04:07:03
46.598644,125.031143,0,566,39829.1716203704,2009-01-16,04:07:08
46.598644,125.031143,0,566,39829.1716782407,2009-01-16,04:07:13
46.598645,125.031143,0,566,39829.1717361111,2009-01-16,04:07:18
46.598644,125.031143,0,566,39829.1717939815,2009-01-16,04:07:23
46.598644,125.031143,0,566,39829.1718518519,2009-01-16,04:07:28
46.598644,125.031143,0,565,39829.1719097222,2009-01-16,04:07:33
46.598645,125.031143,0,565,39829.1719675926,2009-01-16,04:07:38
46.598645,125.031143,0,565,39829.172025463,2009-01-16,04:07:43
46.598645,125.031143,0,565,39829.1720833333,2009-01-16,04:07:48
46.598645,125.031143,0,565,39829.1721180556,2009-01-16,04:07:51
46.598645,125.031143,0,565,39829.1721412037,2009-01-16,04:07:53
46.598671,125.031041,0,565,39829.1721990741,2009-01-16,04:07:58
46.598701,125.030962,0,565,39829.1722222222,2009-01-16,04:08:00
46.598734,125.030845,0,565,39829.1722453704,2009-01-16,04:08:02
46.598803,125.030748,0,566,39829.1722685185,2009-01-16,04:08:04
46.598832,125.03069,0,566,39829.1722800926,2009-01-16,04:08:05
46.598863,125.030584,0,567,39829.1723032407,2009-01-16,04:08:07
46.598891,125.030525,0,567,39829.1723148148,2009-01-16,04:08:08
46.598934,125.030423,0,568,39829.172337963,2009-01-16,04:08:10
46.598965,125.030362,0,568,39829.172349537,2009-01-16,04:08:11
46.598991,125.030305,0,568,39829.1723611111,2009-01-16,04:08:12
46.599007,125.030194,0,572,39829.1723842593,2009-01-16,04:08:14
46.599023,125.030133,0,569,39829.1723958333,2009-01-16,04:08:15
46.599041,125.030072,0,568,39829.1724074074,2009-01-16,04:08:16
46.599073,125.029971,0,568,39829.1724305556,2009-01-16,04:08:18
46.599087,125.029882,0,564,39829.1724537037,2009-01-16,04:08:20
46.599098,125.029796,0,564,39829.1724884259,2009-01-16,04:08:23
46.59911,125.029727,0,570,39829.1725231481,2009-01-16,04:08:26
46.59912,125.02971,0,567,39829.1725810185,2009-01-16,04:08:31
46.59912,125.02971,0,567,39829.1726157407,2009-01-16,04:08:34
46.599118,125.029712,0,566,39829.1726388889,2009-01-16,04:08:36
46.599143,125.029624,0,565,39829.1726851852,2009-01-16,04:08:40
46.599156,125.029503,0,563,39829.1727083333,2009-01-16,04:08:42
46.599172,125.029424,0,565,39829.1727199074,2009-01-16,04:08:43
46.599207,125.029345,0,561,39829.1727314815,2009-01-16,04:08:44
46.59923,125.029259,0,559,39829.1727430556,2009-01-16,04:08:45
46.599254,125.029168,0,556,39829.1727546296,2009-01-16,04:08:46
46.599295,125.029059,0,555,39829.1727662037,2009-01-16,04:08:47
46.599322,125.028961,0,553,39829.1727777778,2009-01-16,04:08:48
46.599351,125.028852,0,551,39829.1727893518,2009-01-16,04:08:49
46.599399,125.028735,0,551,39829.1728009259,2009-01-16,04:08:50
46.599433,125.028603,0,550,39829.1728125,2009-01-16,04:08:51
46.599481,125.028463,0,548,39829.1728240741,2009-01-16,04:08:52
46.59952,125.028326,0,548,39829.1728356481,2009-01-16,04:08:53
46.599562,125.028187,0,547,39829.1728472222,2009-01-16,04:08:54
46.599604,125.028036,0,545,39829.1728587963,2009-01-16,04:08:55
46.599652,125.02787,0,546,39829.1728703704,2009-01-16,04:08:56
46.599706,125.027719,0,546,39829.1728819444,2009-01-16,04:08:57
46.599744,125.027569,0,548,39829.1728935185,2009-01-16,04:08:58
46.599789,125.027408,0,547,39829.1729050926,2009-01-16,04:08:59
46.599832,125.027242,0,553,39829.1729166667,2009-01-16,04:09:00
46.599877,125.027077,0,554,39829.1729282407,2009-01-16,04:09:01
46.599915,125.026912,0,548,39829.1729398148,2009-01-16,04:09:02
46.59997,125.026735,0,545,39829.1729513889,2009-01-16,04:09:03
46.600021,125.026558,0,543,39829.172962963,2009-01-16,04:09:04
46.600074,125.026384,0,543,39829.172974537,2009-01-16,04:09:05
46.60013,125.026205,0,544,39829.1729861111,2009-01-16,04:09:06
46.600187,125.026024,0,542,39829.1729976852,2009-01-16,04:09:07
46.600249,125.025837,0,539,39829.1730092593,2009-01-16,04:09:08
46.600317,125.02565,0,538,39829.1730208333,2009-01-16,04:09:09
46.600381,125.025465,0,537,39829.1730324074,2009-01-16,04:09:10
46.600444,125.025277,0,536,39829.1730439815,2009-01-16,04:09:11
46.600507,125.025088,0,535,39829.1730555556,2009-01-16,04:09:12
46.60057,125.024902,0,533,39829.1730671296,2009-01-16,04:09:13
46.600634,125.024722,0,531,39829.1730787037,2009-01-16,04:09:14
46.600679,125.024551,0,530,39829.1730902778,2009-01-16,04:09:15
46.600726,125.02439,0,529,39829.1731018518,2009-01-16,04:09:16
46.600778,125.024251,0,529,39829.1731134259,2009-01-16,04:09:17
46.600822,125.024132,0,528,39829.173125,2009-01-16,04:09:18
46.600865,125.024028,0,528,39829.1731365741,2009-01-16,04:09:19
46.600893,125.023948,0,527,39829.1731481481,2009-01-16,04:09:20
46.600916,125.023883,0,527,39829.1731597222,2009-01-16,04:09:21
46.600931,125.023863,0,522,39829.1732175926,2009-01-16,04:09:26
46.600947,125.023806,0,521,39829.173275463,2009-01-16,04:09:31
46.600986,125.023694,0,520,39829.1732986111,2009-01-16,04:09:33
46.601017,125.023624,0,520,39829.1733101852,2009-01-16,04:09:34
46.601039,125.023557,0,521,39829.1733217593,2009-01-16,04:09:35
46.601055,125.023491,0,521,39829.1733333333,2009-01-16,04:09:36
46.601068,125.023424,0,522,39829.1733449074,2009-01-16,04:09:37
46.601091,125.023354,0,523,39829.1733564815,2009-01-16,04:09:38
46.60111,125.023278,0,523,39829.1733680556,2009-01-16,04:09:39
46.601134,125.023202,0,523,39829.1733796296,2009-01-16,04:09:40
46.60117,125.023115,0,521,39829.1733912037,2009-01-16,04:09:41
46.601201,125.023019,0,521,39829.1734027778,2009-01-16,04:09:42
46.60123,125.022919,0,520,39829.1734143518,2009-01-16,04:09:43
46.601256,125.022811,0,521,39829.1734259259,2009-01-16,04:09:44
46.601292,125.022684,0,515,39829.1734375,2009-01-16,04:09:45
46.601326,125.02256,0,514,39829.1734490741,2009-01-16,04:09:46
46.60136,125.022434,0,513,39829.1734606481,2009-01-16,04:09:47
46.601413,125.022312,0,513,39829.1734722222,2009-01-16,04:09:48
46.601451,125.022188,0,518,39829.1734837963,2009-01-16,04:09:49
46.601497,125.022069,0,515,39829.1734953704,2009-01-16,04:09:50
46.601536,125.021948,0,515,39829.1735069444,2009-01-16,04:09:51
46.601577,125.021828,0,514,39829.1735185185,2009-01-16,04:09:52
46.601616,125.021704,0,513,39829.1735300926,2009-01-16,04:09:53
46.601651,125.021587,0,514,39829.1735416667,2009-01-16,04:09:54
46.601686,125.021473,0,514,39829.1735532407,2009-01-16,04:09:55
46.601726,125.021356,0,514,39829.1735648148,2009-01-16,04:09:56
46.601744,125.021239,0,510,39829.1735763889,2009-01-16,04:09:57
46.601769,125.021137,0,508,39829.173587963,2009-01-16,04:09:58
46.6018,125.021048,0,508,39829.173599537,2009-01-16,04:09:59
46.601826,125.02097,0,506,39829.1736111111,2009-01-16,04:10:00
46.601846,125.020901,0,505,39829.1736226852,2009-01-16,04:10:01
46.601888,125.020804,0,504,39829.1736458333,2009-01-16,04:10:03
46.601899,125.020785,0,506,39829.1737037037,2009-01-16,04:10:08
46.601899,125.020785,0,506,39829.1737384259,2009-01-16,04:10:11
46.601893,125.020787,0,505,39829.1737615741,2009-01-16,04:10:13
46.60192,125.020687,0,506,39829.1737962963,2009-01-16,04:10:16
46.601945,125.020596,0,506,39829.1738194444,2009-01-16,04:10:18
46.601971,125.020506,0,505,39829.1738425926,2009-01-16,04:10:20
46.602022,125.020363,0,502,39829.1738657407,2009-01-16,04:10:22
46.602046,125.020274,0,500,39829.1738773148,2009-01-16,04:10:23
46.602066,125.020178,0,502,39829.1738888889,2009-01-16,04:10:24
46.602083,125.020078,0,502,39829.173900463,2009-01-16,04:10:25
46.602106,125.019973,0,502,39829.173912037,2009-01-16,04:10:26
46.60213,125.019867,0,503,39829.1739236111,2009-01-16,04:10:27
46.602154,125.019757,0,503,39829.1739351852,2009-01-16,04:10:28
46.602176,125.019643,0,504,39829.1739467593,2009-01-16,04:10:29
46.602199,125.019513,0,505,39829.1739583333,2009-01-16,04:10:30
46.602226,125.019385,0,506,39829.1739699074,2009-01-16,04:10:31
46.602255,125.019256,0,506,39829.1739814815,2009-01-16,04:10:32
46.602287,125.01913,0,507,39829.1739930556,2009-01-16,04:10:33
46.602318,125.018993,0,508,39829.1740046296,2009-01-16,04:10:34
46.60235,125.018857,0,509,39829.1740162037,2009-01-16,04:10:35
46.602376,125.018706,0,510,39829.1740277778,2009-01-16,04:10:36
46.602407,125.018558,0,512,39829.1740393518,2009-01-16,04:10:37
46.602436,125.018406,0,513,39829.1740509259,2009-01-16,04:10:38
46.602463,125.01826,0,514,39829.1740625,2009-01-16,04:10:39
46.602488,125.018106,0,515,39829.1740740741,2009-01-16,04:10:40
46.602514,125.017946,0,516,39829.1740856481,2009-01-16,04:10:41
46.602538,125.0178,0,517,39829.1740972222,2009-01-16,04:10:42
46.602567,125.017657,0,517,39829.1741087963,2009-01-16,04:10:43
46.602592,125.017511,0,518,39829.1741203704,2009-01-16,04:10:44
46.602621,125.017371,0,518,39829.1741319444,2009-01-16,04:10:45
46.602645,125.01723,0,519,39829.1741435185,2009-01-16,04:10:46
46.602665,125.017083,0,519,39829.1741550926,2009-01-16,04:10:47
46.602675,125.016949,0,520,39829.1741666667,2009-01-16,04:10:48
46.602695,125.01682,0,521,39829.1741782407,2009-01-16,04:10:49
46.602718,125.016705,0,521,39829.1741898148,2009-01-16,04:10:50
46.602733,125.016594,0,521,39829.1742013889,2009-01-16,04:10:51
46.602762,125.016511,0,521,39829.174212963,2009-01-16,04:10:52
46.602812,125.016402,0,521,39829.1742361111,2009-01-16,04:10:54
46.602848,125.016354,0,521,39829.1742476852,2009-01-16,04:10:55
46.602887,125.016292,0,521,39829.1742708333,2009-01-16,04:10:57
46.602815,125.016297,0,516,39829.1743055556,2009-01-16,04:11:00
46.602776,125.016258,0,518,39829.1743518518,2009-01-16,04:11:04
46.602773,125.016158,0,519,39829.174375,2009-01-16,04:11:06
46.602777,125.016081,0,519,39829.1743981481,2009-01-16,04:11:08
46.602784,125.015963,0,520,39829.1744212963,2009-01-16,04:11:10
46.602792,125.015835,0,520,39829.1744444444,2009-01-16,04:11:12
46.602799,125.015767,0,520,39829.1744560185,2009-01-16,04:11:13
46.602812,125.015702,0,519,39829.1744675926,2009-01-16,04:11:14
46.602826,125.015637,0,520,39829.1744791667,2009-01-16,04:11:15
46.602835,125.015568,0,520,39829.1744907407,2009-01-16,04:11:16
46.602845,125.015504,0,520,39829.1745023148,2009-01-16,04:11:17
46.602862,125.015389,0,520,39829.174525463,2009-01-16,04:11:19
46.602872,125.015311,0,518,39829.1745486111,2009-01-16,04:11:21
46.602862,125.015266,0,513,39829.1746064815,2009-01-16,04:11:26
46.602867,125.015269,0,512,39829.1746643518,2009-01-16,04:11:31
46.602867,125.015269,0,512,39829.1746990741,2009-01-16,04:11:34
46.602868,125.015266,0,512,39829.1747222222,2009-01-16,04:11:36
46.602871,125.015197,0,513,39829.1747800926,2009-01-16,04:11:41
46.602881,125.015125,0,515,39829.1748032407,2009-01-16,04:11:43
46.602891,125.01504,0,516,39829.1748263889,2009-01-16,04:11:45
46.602913,125.014936,0,518,39829.174849537,2009-01-16,04:11:47
46.602939,125.014806,0,519,39829.1748726852,2009-01-16,04:11:49
46.602944,125.014678,0,521,39829.1748958333,2009-01-16,04:11:51
46.602927,125.014558,0,523,39829.1749189815,2009-01-16,04:11:53
46.602906,125.0145,0,525,39829.1749305556,2009-01-16,04:11:54
46.602834,125.014412,0,527,39829.1749537037,2009-01-16,04:11:56
46.602791,125.014368,0,527,39829.1749652778,2009-01-16,04:11:57
46.60274,125.014325,0,529,39829.1749768518,2009-01-16,04:11:58
46.602689,125.014276,0,529,39829.1749884259,2009-01-16,04:11:59
46.602638,125.01424,0,531,39829.175,2009-01-16,04:12:00
46.60258,125.014192,0,532,39829.1750115741,2009-01-16,04:12:01
46.602519,125.014122,0,532,39829.1750231481,2009-01-16,04:12:02
46.602459,125.014074,0,532,39829.1750347222,2009-01-16,04:12:03
46.602401,125.014027,0,534,39829.1750462963,2009-01-16,04:12:04
46.602341,125.013985,0,536,39829.1750578704,2009-01-16,04:12:05
46.602284,125.013939,0,537,39829.1750694444,2009-01-16,04:12:06
46.602222,125.0139,0,539,39829.1750810185,2009-01-16,04:12:07
46.602166,125.01386,0,540,39829.1750925926,2009-01-16,04:12:08
46.602087,125.01382,0,541,39829.1751041667,2009-01-16,04:12:09
46.602031,125.013778,0,541,39829.1751157407,2009-01-16,04:12:10
46.601975,125.013737,0,542,39829.1751273148,2009-01-16,04:12:11
46.601887,125.013703,0,543,39829.1751388889,2009-01-16,04:12:12
46.601791,125.013665,0,546,39829.175150463,2009-01-16,04:12:13
46.601702,125.013632,0,547,39829.175162037,2009-01-16,04:12:14
46.601649,125.01359,0,547,39829.1751736111,2009-01-16,04:12:15
46.601597,125.013547,0,549,39829.1751851852,2009-01-16,04:12:16
46.601542,125.013509,0,551,39829.1751967593,2009-01-16,04:12:17
46.60149,125.013482,0,555,39829.1752083333,2009-01-16,04:12:18
46.601435,125.013448,0,557,39829.1752199074,2009-01-16,04:12:19
46.601378,125.013396,0,565,39829.1752430556,2009-01-16,04:12:21
46.601334,125.013379,0,568,39829.1752546296,2009-01-16,04:12:22
46.601277,125.013339,0,570,39829.1752662037,2009-01-16,04:12:23
46.601199,125.013304,0,571,39829.1752777778,2009-01-16,04:12:24
46.601138,125.01327,0,573,39829.1752893519,2009-01-16,04:12:25
46.601081,125.013243,0,574,39829.1753009259,2009-01-16,04:12:26
46.601031,125.013206,0,575,39829.1753125,2009-01-16,04:12:27
46.600971,125.013165,0,576,39829.1753240741,2009-01-16,04:12:28
46.600917,125.013111,0,577,39829.1753356481,2009-01-16,04:12:29
46.600855,125.013058,0,579,39829.1753472222,2009-01-16,04:12:30
46.600771,125.012998,0,580,39829.1753587963,2009-01-16,04:12:31
46.600708,125.012938,0,581,39829.1753703704,2009-01-16,04:12:32
46.600596,125.012824,0,583,39829.1753819444,2009-01-16,04:12:33
46.600535,125.012759,0,584,39829.1753935185,2009-01-16,04:12:34
46.600486,125.012703,0,587,39829.1754050926,2009-01-16,04:12:35
46.600424,125.012632,0,590,39829.1754166667,2009-01-16,04:12:36
46.600357,125.012524,0,597,39829.1754282407,2009-01-16,04:12:37
46.600304,125.012466,0,601,39829.1754398148,2009-01-16,04:12:38
46.60024,125.012394,0,606,39829.1754513889,2009-01-16,04:12:39
46.600184,125.012342,0,609,39829.175462963,2009-01-16,04:12:40
46.600127,125.01229,0,612,39829.175474537,2009-01-16,04:12:41
46.600071,125.012237,0,616,39829.1754861111,2009-01-16,04:12:42
46.60001,125.012182,0,619,39829.1754976852,2009-01-16,04:12:43
46.599939,125.012118,0,624,39829.1755092593,2009-01-16,04:12:44
46.599834,125.01201,0,627,39829.1755208333,2009-01-16,04:12:45
46.599769,125.011949,0,630,39829.1755324074,2009-01-16,04:12:46
46.599708,125.01189,0,633,39829.1755439815,2009-01-16,04:12:47
46.59968,125.011828,0,639,39829.1755555556,2009-01-16,04:12:48
46.599627,125.011794,0,642,39829.1755671296,2009-01-16,04:12:49
46.599581,125.011801,0,645,39829.1755787037,2009-01-16,04:12:50
46.599517,125.011767,0,653,39829.1756018519,2009-01-16,04:12:52
46.599469,125.011732,0,659,39829.175625,2009-01-16,04:12:54
46.599496,125.011711,0,673,39829.1756481482,2009-01-16,04:12:56
46.599537,125.011679,0,678,39829.1756712963,2009-01-16,04:12:58
46.599524,125.011631,0,667,39829.1757060185,2009-01-16,04:13:01
46.599528,125.011617,0,669,39829.1757638889,2009-01-16,04:13:06
46.599528,125.011617,0,669,39829.1757986111,2009-01-16,04:13:09
46.59953,125.011619,0,669,39829.1758217593,2009-01-16,04:13:11
46.599485,125.011599,0,666,39829.1758564815,2009-01-16,04:13:14
46.599437,125.011584,0,664,39829.1758680556,2009-01-16,04:13:15
46.599394,125.011566,0,662,39829.1758796296,2009-01-16,04:13:16
46.599292,125.011572,0,661,39829.1759027778,2009-01-16,04:13:18
46.599245,125.011554,0,662,39829.1759143519,2009-01-16,04:13:19
46.5992,125.011546,0,661,39829.1759259259,2009-01-16,04:13:20
46.599154,125.011533,0,660,39829.1759375,2009-01-16,04:13:21
46.599107,125.011525,0,661,39829.1759490741,2009-01-16,04:13:22
46.599039,125.011496,0,659,39829.1759606482,2009-01-16,04:13:23
46.598998,125.011462,0,657,39829.1759722222,2009-01-16,04:13:24
46.598956,125.011433,0,656,39829.1759837963,2009-01-16,04:13:25
46.598892,125.011345,0,658,39829.1760069444,2009-01-16,04:13:27
46.598848,125.011266,0,659,39829.1760185185,2009-01-16,04:13:28
46.598809,125.011219,0,661,39829.1760300926,2009-01-16,04:13:29
46.598768,125.011161,0,661,39829.1760532407,2009-01-16,04:13:31
46.598736,125.011101,0,660,39829.176087963,2009-01-16,04:13:34
46.59865,125.01107,0,654,39829.1761226852,2009-01-16,04:13:37
46.598591,125.010986,0,655,39829.1761574074,2009-01-16,04:13:40
46.598526,125.010926,0,650,39829.1761805556,2009-01-16,04:13:42
46.598478,125.010874,0,643,39829.1762037037,2009-01-16,04:13:44
46.598432,125.010804,0,638,39829.1762384259,2009-01-16,04:13:47
46.598405,125.01075,0,638,39829.1762615741,2009-01-16,04:13:49
46.598355,125.010709,0,637,39829.1762847222,2009-01-16,04:13:51
46.598306,125.010671,0,628,39829.1763194444,2009-01-16,04:13:54
46.598276,125.010625,0,618,39829.1763425926,2009-01-16,04:13:56
46.59824,125.010554,0,618,39829.1763773148,2009-01-16,04:13:59
46.598216,125.010488,0,615,39829.1764236111,2009-01-16,04:14:03
46.598201,125.010454,0,614,39829.1764814815,2009-01-16,04:14:08
46.598167,125.0104,0,616,39829.1765393519,2009-01-16,04:14:13
46.598139,125.010333,0,620,39829.1765856481,2009-01-16,04:14:17
46.598114,125.010279,0,623,39829.1766087963,2009-01-16,04:14:19
46.598094,125.010212,0,627,39829.1766435185,2009-01-16,04:14:22
46.598084,125.010148,0,634,39829.1766782407,2009-01-16,04:14:25
46.598077,125.01009,0,642,39829.1767013889,2009-01-16,04:14:27
46.598054,125.010009,0,649,39829.176724537,2009-01-16,04:14:29
46.598017,125.009909,0,660,39829.1767476852,2009-01-16,04:14:31
46.59799,125.009828,0,673,39829.1767708333,2009-01-16,04:14:33
46.597933,125.009769,0,679,39829.1767939815,2009-01-16,04:14:35
46.597887,125.009699,0,695,39829.1768171296,2009-01-16,04:14:37
46.597846,125.009634,0,708,39829.1768402778,2009-01-16,04:14:39
46.597784,125.009628,0,701,39829.1768518519,2009-01-16,04:14:40
46.597723,125.009596,0,704,39829.176875,2009-01-16,04:14:42
46.597689,125.009495,0,715,39829.1768981481,2009-01-16,04:14:44
46.597641,125.009393,0,722,39829.1769212963,2009-01-16,04:14:46
46.597597,125.009341,0,731,39829.1769328704,2009-01-16,04:14:47
46.597554,125.009281,0,731,39829.1769444444,2009-01-16,04:14:48
46.597502,125.009216,0,731,39829.1769560185,2009-01-16,04:14:49
46.597463,125.009162,0,732,39829.1769675926,2009-01-16,04:14:50
46.597425,125.009115,0,733,39829.1769791667,2009-01-16,04:14:51
46.597379,125.009026,0,735,39829.1770023148,2009-01-16,04:14:53
46.597304,125.008945,0,731,39829.177025463,2009-01-16,04:14:55
46.597242,125.008895,0,726,39829.1770486111,2009-01-16,04:14:57
46.597202,125.008849,0,722,39829.1770717593,2009-01-16,04:14:59
46.597202,125.008849,0,722,39829.1771064815,2009-01-16,04:15:02
46.597201,125.008843,0,720,39829.1771296296,2009-01-16,04:15:04
46.597183,125.008878,0,704,39829.1771643519,2009-01-16,04:15:07
46.597152,125.008904,0,694,39829.1771759259,2009-01-16,04:15:08
46.597124,125.008936,0,680,39829.1772106481,2009-01-16,04:15:11
46.597078,125.008944,0,678,39829.1772337963,2009-01-16,04:15:13
46.597033,125.008896,0,676,39829.1772569444,2009-01-16,04:15:15
46.596987,125.008824,0,675,39829.1772800926,2009-01-16,04:15:17
46.596938,125.00877,0,675,39829.1773032407,2009-01-16,04:15:19
46.596894,125.008736,0,673,39829.1773263889,2009-01-16,04:15:21
46.596846,125.008705,0,668,39829.177349537,2009-01-16,04:15:23
46.59684,125.008638,0,667,39829.1773726852,2009-01-16,04:15:25
46.596796,125.008591,0,671,39829.1773958333,2009-01-16,04:15:27
46.59674,125.008571,0,672,39829.1774305556,2009-01-16,04:15:30
46.59673,125.008596,0,661,39829.1774884259,2009-01-16,04:15:35
46.59672,125.008592,0,661,39829.1775462963,2009-01-16,04:15:40
46.596698,125.00859,0,660,39829.1776041667,2009-01-16,04:15:45
46.596646,125.008591,0,660,39829.177650463,2009-01-16,04:15:49
46.59664,125.008585,0,660,39829.1777083333,2009-01-16,04:15:54
46.59664,125.008585,0,660,39829.1777430556,2009-01-16,04:15:57
46.596633,125.008579,0,660,39829.1777662037,2009-01-16,04:15:59
46.59663,125.008564,0,662,39829.1778240741,2009-01-16,04:16:04
46.596603,125.008488,0,662,39829.1778587963,2009-01-16,04:16:07
46.596543,125.008405,0,661,39829.1778819444,2009-01-16,04:16:09
46.596496,125.008374,0,660,39829.1778935185,2009-01-16,04:16:10
46.596455,125.008274,0,659,39829.1779166667,2009-01-16,04:16:12
46.596439,125.008152,0,658,39829.1779398148,2009-01-16,04:16:14
46.596446,125.008021,0,657,39829.177962963,2009-01-16,04:16:16
46.596459,125.007955,0,656,39829.177974537,2009-01-16,04:16:17
46.596481,125.007889,0,656,39829.1779861111,2009-01-16,04:16:18
46.596524,125.007809,0,655,39829.1779976852,2009-01-16,04:16:19
46.596564,125.007726,0,654,39829.1780092593,2009-01-16,04:16:20
46.596605,125.007638,0,653,39829.1780208333,2009-01-16,04:16:21
46.596641,125.007543,0,653,39829.1780324074,2009-01-16,04:16:22
46.596692,125.007449,0,652,39829.1780439815,2009-01-16,04:16:23
46.59674,125.007344,0,651,39829.1780555556,2009-01-16,04:16:24
46.596791,125.007229,0,650,39829.1780671296,2009-01-16,04:16:25
46.596842,125.007117,0,649,39829.1780787037,2009-01-16,04:16:26
46.596904,125.006992,0,648,39829.1780902778,2009-01-16,04:16:27
46.596954,125.006875,0,647,39829.1781018519,2009-01-16,04:16:28
46.597014,125.006772,0,645,39829.1781134259,2009-01-16,04:16:29
46.59707,125.006673,0,643,39829.178125,2009-01-16,04:16:30
46.597117,125.006569,0,642,39829.1781365741,2009-01-16,04:16:31
46.597167,125.006472,0,640,39829.1781481481,2009-01-16,04:16:32
46.597217,125.006381,0,639,39829.1781597222,2009-01-16,04:16:33
46.597263,125.0063,0,638,39829.1781712963,2009-01-16,04:16:34
46.597318,125.006222,0,637,39829.1781828704,2009-01-16,04:16:35
46.597363,125.006161,0,635,39829.1781944444,2009-01-16,04:16:36
46.597398,125.006118,0,634,39829.1782060185,2009-01-16,04:16:37
46.597466,125.006084,0,631,39829.1782291667,2009-01-16,04:16:39
46.597521,125.00611,0,628,39829.1782523148,2009-01-16,04:16:41
46.597554,125.006193,0,624,39829.178275463,2009-01-16,04:16:43
46.597569,125.00625,0,612,39829.1783217593,2009-01-16,04:16:47
46.597572,125.00626,0,606,39829.1783796296,2009-01-16,04:16:52
46.597564,125.00625,0,604,39829.1784375,2009-01-16,04:16:57
46.597549,125.006234,0,603,39829.1784953704,2009-01-16,04:17:02
46.597541,125.006221,0,603,39829.1785532407,2009-01-16,04:17:07
46.597571,125.006208,0,602,39829.1786111111,2009-01-16,04:17:12
46.597598,125.006197,0,600,39829.1786689815,2009-01-16,04:17:17
46.597622,125.006205,0,597,39829.1787268519,2009-01-16,04:17:22
46.597656,125.006194,0,595,39829.1787847222,2009-01-16,04:17:27
46.597689,125.006156,0,593,39829.1788425926,2009-01-16,04:17:32
46.597721,125.006114,0,585,39829.178900463,2009-01-16,04:17:37
46.597767,125.006072,0,581,39829.1789583333,2009-01-16,04:17:42
46.597805,125.006051,0,573,39829.1790046296,2009-01-16,04:17:46
46.597849,125.00603,0,570,39829.1790509259,2009-01-16,04:17:50
46.597869,125.006,0,567,39829.1791087963,2009-01-16,04:17:55
46.597901,125.005958,0,560,39829.1791550926,2009-01-16,04:17:59
46.597931,125.005916,0,555,39829.179212963,2009-01-16,04:18:04
46.59793,125.005907,0,556,39829.1792708333,2009-01-16,04:18:09
46.597971,125.005866,0,554,39829.1793171296,2009-01-16,04:18:13
46.598013,125.005817,0,553,39829.1793634259,2009-01-16,04:18:17
46.598028,125.005772,0,557,39829.1794212963,2009-01-16,04:18:22
46.598056,125.005725,0,552,39829.1794791667,2009-01-16,04:18:27
46.598066,125.005658,0,547,39829.179537037,2009-01-16,04:18:32
46.598086,125.005616,0,546,39829.1795949074,2009-01-16,04:18:37
46.598114,125.005574,0,548,39829.1796527778,2009-01-16,04:18:42
46.598131,125.005547,0,546,39829.1797106481,2009-01-16,04:18:47
46.598149,125.005485,0,545,39829.1797685185,2009-01-16,04:18:52
46.598184,125.005435,0,542,39829.1798263889,2009-01-16,04:18:57
46.598185,125.005398,0,543,39829.1798842593,2009-01-16,04:19:02
46.598198,125.005341,0,542,39829.1799421296,2009-01-16,04:19:07
46.598236,125.005298,0,543,39829.1799884259,2009-01-16,04:19:11
46.598238,125.005293,0,543,39829.1800462963,2009-01-16,04:19:16
46.598239,125.00529,0,544,39829.1801041667,2009-01-16,04:19:21
46.598349,125.005012,0,544,39829.1841550926,2009-01-16,04:25:11
46.598376,125.004928,0,546,39829.1841898148,2009-01-16,04:25:14
46.598402,125.004875,0,547,39829.184212963,2009-01-16,04:25:16
46.598446,125.004827,0,548,39829.1842476852,2009-01-16,04:25:19
46.598498,125.004809,0,548,39829.1842824074,2009-01-16,04:25:22
46.598545,125.004801,0,550,39829.1843287037,2009-01-16,04:25:26
46.598596,125.004794,0,552,39829.1843865741,2009-01-16,04:25:31
46.598641,125.004794,0,555,39829.1844328704,2009-01-16,04:25:35
46.59869,125.004778,0,560,39829.1844907407,2009-01-16,04:25:40
46.598734,125.00478,0,563,39829.184525463,2009-01-16,04:25:43
46.598786,125.004782,0,562,39829.1845486111,2009-01-16,04:25:45
46.598828,125.004797,0,567,39829.1845833333,2009-01-16,04:25:48
46.598903,125.004854,0,571,39829.1846180556,2009-01-16,04:25:51
46.59897,125.004908,0,572,39829.1846412037,2009-01-16,04:25:53
46.599006,125.00495,0,571,39829.1846527778,2009-01-16,04:25:54
46.599046,125.004988,0,573,39829.1846643519,2009-01-16,04:25:55
46.599096,125.005033,0,573,39829.1846759259,2009-01-16,04:25:56
46.599138,125.005066,0,575,39829.1846875,2009-01-16,04:25:57
46.599177,125.0051,0,579,39829.1846990741,2009-01-16,04:25:58
46.599232,125.005129,0,574,39829.1847106481,2009-01-16,04:25:59
46.59928,125.005165,0,570,39829.1847222222,2009-01-16,04:26:00
46.599334,125.005204,0,570,39829.1847337963,2009-01-16,04:26:01
46.599395,125.005244,0,569,39829.1847453704,2009-01-16,04:26:02
46.59945,125.005287,0,569,39829.1847569444,2009-01-16,04:26:03
46.599515,125.005331,0,569,39829.1847685185,2009-01-16,04:26:04
46.599577,125.005368,0,569,39829.1847800926,2009-01-16,04:26:05
46.599632,125.005411,0,572,39829.1847916667,2009-01-16,04:26:06
46.599703,125.005453,0,578,39829.1848032407,2009-01-16,04:26:07
46.599758,125.005492,0,577,39829.1848148148,2009-01-16,04:26:08
46.599819,125.00553,0,577,39829.1848263889,2009-01-16,04:26:09
46.599883,125.005572,0,577,39829.184837963,2009-01-16,04:26:10
46.599938,125.005617,0,576,39829.184849537,2009-01-16,04:26:11
46.59999,125.005656,0,576,39829.1848611111,2009-01-16,04:26:12
46.600047,125.005699,0,574,39829.1848726852,2009-01-16,04:26:13
46.600109,125.005743,0,573,39829.1848842593,2009-01-16,04:26:14
46.600159,125.005793,0,572,39829.1848958333,2009-01-16,04:26:15
46.600214,125.005844,0,569,39829.1849074074,2009-01-16,04:26:16
46.600258,125.005896,0,570,39829.1849189815,2009-01-16,04:26:17
46.600317,125.005946,0,569,39829.1849305556,2009-01-16,04:26:18
46.600391,125.00599,0,568,39829.1849421296,2009-01-16,04:26:19
46.600458,125.006036,0,569,39829.1849537037,2009-01-16,04:26:20
46.600529,125.00608,0,571,39829.1849652778,2009-01-16,04:26:21
46.600593,125.006134,0,570,39829.1849768519,2009-01-16,04:26:22
46.600655,125.006188,0,567,39829.1849884259,2009-01-16,04:26:23
46.600716,125.006238,0,567,39829.185,2009-01-16,04:26:24
46.600778,125.006288,0,567,39829.1850115741,2009-01-16,04:26:25
46.600841,125.00634,0,568,39829.1850231481,2009-01-16,04:26:26
46.600897,125.006387,0,568,39829.1850347222,2009-01-16,04:26:27
46.600957,125.00643,0,565,39829.1850462963,2009-01-16,04:26:28
46.601013,125.006476,0,564,39829.1850578704,2009-01-16,04:26:29
46.601073,125.006531,0,565,39829.1850694444,2009-01-16,04:26:30
46.601137,125.006571,0,565,39829.1850810185,2009-01-16,04:26:31
46.601197,125.006609,0,570,39829.1850925926,2009-01-16,04:26:32
46.601227,125.006655,0,577,39829.1851041667,2009-01-16,04:26:33
46.601265,125.006701,0,582,39829.1851157407,2009-01-16,04:26:34
46.601316,125.006739,0,583,39829.1851273148,2009-01-16,04:26:35
46.601363,125.006771,0,584,39829.1851388889,2009-01-16,04:26:36
46.601423,125.00682,0,588,39829.185162037,2009-01-16,04:26:38
46.601453,125.006877,0,592,39829.1851967593,2009-01-16,04:26:41
46.601481,125.006901,0,583,39829.1852546296,2009-01-16,04:26:46
46.601502,125.00692,0,587,39829.1853125,2009-01-16,04:26:51
46.601539,125.006929,0,590,39829.1853703704,2009-01-16,04:26:56
46.601587,125.006909,0,595,39829.1854050926,2009-01-16,04:26:59
46.601649,125.006939,0,601,39829.1854282407,2009-01-16,04:27:01
46.601726,125.006976,0,604,39829.1854513889,2009-01-16,04:27:03
46.601782,125.006997,0,605,39829.185462963,2009-01-16,04:27:04
46.601834,125.007025,0,606,39829.185474537,2009-01-16,04:27:05
46.601877,125.007052,0,606,39829.1854861111,2009-01-16,04:27:06
46.601922,125.007081,0,608,39829.1854976852,2009-01-16,04:27:07
46.601978,125.007106,0,610,39829.1855092593,2009-01-16,04:27:08
46.602022,125.007137,0,610,39829.1855208333,2009-01-16,04:27:09
46.602064,125.007169,0,609,39829.1855324074,2009-01-16,04:27:10
46.602112,125.00718,0,606,39829.1855439815,2009-01-16,04:27:11
46.602156,125.0072,0,601,39829.1855555556,2009-01-16,04:27:12
46.602204,125.007238,0,600,39829.1855671296,2009-01-16,04:27:13
46.602255,125.007294,0,603,39829.1855787037,2009-01-16,04:27:14
46.60232,125.007325,0,605,39829.1855902778,2009-01-16,04:27:15
46.602369,125.007366,0,607,39829.1856018519,2009-01-16,04:27:16
46.602452,125.007405,0,602,39829.1856134259,2009-01-16,04:27:17
46.602521,125.007447,0,602,39829.185625,2009-01-16,04:27:18
46.602582,125.007494,0,602,39829.1856365741,2009-01-16,04:27:19
46.602635,125.007535,0,603,39829.1856481481,2009-01-16,04:27:20
46.602707,125.007584,0,601,39829.1856597222,2009-01-16,04:27:21
46.602786,125.007636,0,601,39829.1856712963,2009-01-16,04:27:22
46.602855,125.007687,0,600,39829.1856828704,2009-01-16,04:27:23
46.602915,125.007731,0,603,39829.1856944444,2009-01-16,04:27:24
46.60299,125.007774,0,606,39829.1857060185,2009-01-16,04:27:25
46.603049,125.007813,0,610,39829.1857175926,2009-01-16,04:27:26
46.603108,125.007856,0,612,39829.1857291667,2009-01-16,04:27:27
46.603161,125.007892,0,613,39829.1857407407,2009-01-16,04:27:28
46.60321,125.007935,0,615,39829.1857523148,2009-01-16,04:27:29
46.603259,125.007956,0,611,39829.1857638889,2009-01-16,04:27:30
46.603339,125.008,0,609,39829.185787037,2009-01-16,04:27:32
46.603385,125.008027,0,606,39829.1858101852,2009-01-16,04:27:34
46.603411,125.008021,0,599,39829.1858680556,2009-01-16,04:27:39
46.603429,125.008037,0,595,39829.1859259259,2009-01-16,04:27:44
46.603465,125.008087,0,592,39829.1859490741,2009-01-16,04:27:46
46.603509,125.008141,0,590,39829.1859722222,2009-01-16,04:27:48
46.603556,125.00819,0,591,39829.1859953704,2009-01-16,04:27:50
46.603608,125.008239,0,592,39829.1860185185,2009-01-16,04:27:52
46.603671,125.008287,0,590,39829.1860416667,2009-01-16,04:27:54
46.60374,125.008327,0,586,39829.1860648148,2009-01-16,04:27:56
46.603791,125.008368,0,581,39829.1860763889,2009-01-16,04:27:57
46.603863,125.008409,0,579,39829.186099537,2009-01-16,04:27:59
46.603904,125.008436,0,575,39829.1861111111,2009-01-16,04:28:00
46.603945,125.008455,0,571,39829.1861226852,2009-01-16,04:28:01
46.604012,125.008477,0,573,39829.1861458333,2009-01-16,04:28:03
46.604081,125.008485,0,572,39829.1861689815,2009-01-16,04:28:05
46.604143,125.008454,0,569,39829.1861921296,2009-01-16,04:28:07
46.604192,125.008375,0,579,39829.1862152778,2009-01-16,04:28:09
46.604207,125.008311,0,582,39829.1862268519,2009-01-16,04:28:10
46.604225,125.008241,0,587,39829.1862384259,2009-01-16,04:28:11
46.604249,125.008172,0,588,39829.18625,2009-01-16,04:28:12
46.604272,125.008101,0,590,39829.1862615741,2009-01-16,04:28:13
46.604297,125.008035,0,594,39829.1862731481,2009-01-16,04:28:14
46.604315,125.007965,0,595,39829.1862847222,2009-01-16,04:28:15
46.60433,125.007891,0,595,39829.1862962963,2009-01-16,04:28:16
46.604343,125.007809,0,595,39829.1863078704,2009-01-16,04:28:17
46.604355,125.007697,0,599,39829.1863194444,2009-01-16,04:28:18
46.604375,125.007603,0,600,39829.1863310185,2009-01-16,04:28:19
46.60438,125.007481,0,607,39829.1863425926,2009-01-16,04:28:20
46.604396,125.007367,0,612,39829.1863541667,2009-01-16,04:28:21
46.604424,125.007256,0,613,39829.1863657407,2009-01-16,04:28:22
46.604447,125.007144,0,615,39829.1863773148,2009-01-16,04:28:23
46.604468,125.007033,0,619,39829.1863888889,2009-01-16,04:28:24
46.604502,125.006925,0,623,39829.186400463,2009-01-16,04:28:25
46.604527,125.006814,0,625,39829.186412037,2009-01-16,04:28:26
46.60454,125.006693,0,622,39829.1864236111,2009-01-16,04:28:27
46.604552,125.006576,0,620,39829.1864351852,2009-01-16,04:28:28
46.604571,125.00647,0,621,39829.1864467593,2009-01-16,04:28:29
46.604588,125.006361,0,624,39829.1864583333,2009-01-16,04:28:30
46.604616,125.006265,0,622,39829.1864699074,2009-01-16,04:28:31
46.604629,125.006154,0,627,39829.1864814815,2009-01-16,04:28:32
46.604648,125.006054,0,628,39829.1864930556,2009-01-16,04:28:33
46.604669,125.005962,0,629,39829.1865046296,2009-01-16,04:28:34
46.604685,125.005874,0,630,39829.1865162037,2009-01-16,04:28:35
46.604714,125.005796,0,626,39829.1865277778,2009-01-16,04:28:36
46.604738,125.005738,0,623,39829.1865393519,2009-01-16,04:28:37
46.604791,125.005674,0,618,39829.1865625,2009-01-16,04:28:39
46.604811,125.005599,0,617,39829.1865972222,2009-01-16,04:28:42
46.604806,125.005532,0,616,39829.1866203704,2009-01-16,04:28:44
46.604817,125.005446,0,607,39829.1866435185,2009-01-16,04:28:46
46.604857,125.005327,0,595,39829.1866666667,2009-01-16,04:28:48
46.604885,125.005265,0,591,39829.1866782407,2009-01-16,04:28:49
46.604908,125.005189,0,589,39829.1866898148,2009-01-16,04:28:50
46.604924,125.005108,0,586,39829.1867013889,2009-01-16,04:28:51
46.60494,125.005033,0,586,39829.186712963,2009-01-16,04:28:52
46.604949,125.004954,0,583,39829.186724537,2009-01-16,04:28:53
46.604973,125.004871,0,586,39829.1867361111,2009-01-16,04:28:54
46.604987,125.004798,0,580,39829.1867476852,2009-01-16,04:28:55
46.605008,125.004732,0,578,39829.1867592593,2009-01-16,04:28:56
46.605046,125.004659,0,575,39829.1867824074,2009-01-16,04:28:58
46.605087,125.004609,0,571,39829.1868171296,2009-01-16,04:29:01
46.605118,125.004559,0,568,39829.1868518519,2009-01-16,04:29:04
46.605155,125.004509,0,569,39829.1868865741,2009-01-16,04:29:07
46.605179,125.004417,0,569,39829.1869212963,2009-01-16,04:29:10
46.605211,125.004323,0,566,39829.1869444444,2009-01-16,04:29:12
46.605245,125.004212,0,563,39829.1869675926,2009-01-16,04:29:14
46.605262,125.004139,0,565,39829.1869907407,2009-01-16,04:29:16
46.605273,125.004105,0,567,39829.1870486111,2009-01-16,04:29:21
46.605273,125.004105,0,567,39829.1870833333,2009-01-16,04:29:24
46.605274,125.004102,0,568,39829.1871064815,2009-01-16,04:29:26
46.605286,125.004055,0,568,39829.1871643519,2009-01-16,04:29:31
46.605303,125.003969,0,567,39829.1871875,2009-01-16,04:29:33
46.605321,125.003863,0,566,39829.1872106481,2009-01-16,04:29:35
46.605332,125.003797,0,566,39829.1872222222,2009-01-16,04:29:36
46.605345,125.00371,0,568,39829.1872337963,2009-01-16,04:29:37
46.605355,125.003636,0,568,39829.1872453704,2009-01-16,04:29:38
46.605368,125.003558,0,568,39829.1872569444,2009-01-16,04:29:39
46.605386,125.003477,0,568,39829.1872685185,2009-01-16,04:29:40
46.605407,125.00339,0,568,39829.1872800926,2009-01-16,04:29:41
46.605433,125.003295,0,568,39829.1872916667,2009-01-16,04:29:42
46.605453,125.003196,0,568,39829.1873032407,2009-01-16,04:29:43
46.605479,125.003097,0,567,39829.1873148148,2009-01-16,04:29:44
46.605508,125.002991,0,565,39829.1873263889,2009-01-16,04:29:45
46.605535,125.002883,0,562,39829.187337963,2009-01-16,04:29:46
46.605566,125.002769,0,560,39829.187349537,2009-01-16,04:29:47
46.605599,125.002654,0,559,39829.1873611111,2009-01-16,04:29:48
46.605628,125.002541,0,558,39829.1873726852,2009-01-16,04:29:49
46.605661,125.002423,0,556,39829.1873842593,2009-01-16,04:29:50
46.60569,125.002281,0,552,39829.1873958333,2009-01-16,04:29:51
46.605718,125.002148,0,549,39829.1874074074,2009-01-16,04:29:52
46.605745,125.002012,0,544,39829.1874189815,2009-01-16,04:29:53
46.605779,125.001879,0,543,39829.1874305556,2009-01-16,04:29:54
46.605811,125.001749,0,542,39829.1874421296,2009-01-16,04:29:55
46.605842,125.001616,0,541,39829.1874537037,2009-01-16,04:29:56
46.605875,125.001473,0,542,39829.1874652778,2009-01-16,04:29:57
46.605904,125.001329,0,538,39829.1874768519,2009-01-16,04:29:58
46.605932,125.001187,0,536,39829.1874884259,2009-01-16,04:29:59
46.605962,125.001049,0,535,39829.1875,2009-01-16,04:30:00
46.605991,125.000905,0,533,39829.1875115741,2009-01-16,04:30:01
46.606022,125.000767,0,532,39829.1875231481,2009-01-16,04:30:02
46.606053,125.000623,0,530,39829.1875347222,2009-01-16,04:30:03
46.606085,125.000474,0,529,39829.1875462963,2009-01-16,04:30:04
46.606117,125.000329,0,528,39829.1875578704,2009-01-16,04:30:05
46.606146,125.000178,0,528,39829.1875694444,2009-01-16,04:30:06
46.606177,125.000027,0,528,39829.1875810185,2009-01-16,04:30:07
46.606204,124.999868,0,528,39829.1875925926,2009-01-16,04:30:08
46.606233,124.999711,0,528,39829.1876041667,2009-01-16,04:30:09
46.606261,124.999551,0,528,39829.1876157407,2009-01-16,04:30:10
46.606289,124.99939,0,528,39829.1876273148,2009-01-16,04:30:11
46.606316,124.999234,0,527,39829.1876388889,2009-01-16,04:30:12
46.606343,124.999081,0,526,39829.187650463,2009-01-16,04:30:13
46.606367,124.99893,0,524,39829.187662037,2009-01-16,04:30:14
46.606379,124.998776,0,523,39829.1876736111,2009-01-16,04:30:15
46.606391,124.998622,0,523,39829.1876851852,2009-01-16,04:30:16
46.606393,124.99847,0,524,39829.1876967593,2009-01-16,04:30:17
46.606408,124.998332,0,523,39829.1877083333,2009-01-16,04:30:18
46.606422,124.998193,0,521,39829.1877199074,2009-01-16,04:30:19
46.606422,124.998048,0,521,39829.1877314815,2009-01-16,04:30:20
46.606428,124.997907,0,520,39829.1877430556,2009-01-16,04:30:21
46.606434,124.99777,0,520,39829.1877546296,2009-01-16,04:30:22
46.606436,124.997638,0,518,39829.1877662037,2009-01-16,04:30:23
46.606437,124.997508,0,516,39829.1877777778,2009-01-16,04:30:24
46.606435,124.99738,0,514,39829.1877893518,2009-01-16,04:30:25
46.606437,124.99725,0,513,39829.1878009259,2009-01-16,04:30:26
46.60644,124.997119,0,514,39829.1878125,2009-01-16,04:30:27
46.606443,124.996992,0,514,39829.1878240741,2009-01-16,04:30:28
46.606448,124.996865,0,514,39829.1878356481,2009-01-16,04:30:29
46.606452,124.996739,0,517,39829.1878472222,2009-01-16,04:30:30
46.606459,124.996611,0,518,39829.1878587963,2009-01-16,04:30:31
46.606468,124.996496,0,519,39829.1878703704,2009-01-16,04:30:32
46.606477,124.996396,0,521,39829.1878819444,2009-01-16,04:30:33
46.606487,124.996303,0,520,39829.1878935185,2009-01-16,04:30:34
46.606494,124.996218,0,521,39829.1879050926,2009-01-16,04:30:35
46.606501,124.996128,0,521,39829.1879166667,2009-01-16,04:30:36
46.606516,124.996048,0,520,39829.1879282407,2009-01-16,04:30:37
46.60652,124.99598,0,519,39829.1879398148,2009-01-16,04:30:38
46.60652,124.995909,0,519,39829.1879513889,2009-01-16,04:30:39
46.606519,124.995828,0,515,39829.187974537,2009-01-16,04:30:41
46.60651,124.995825,0,513,39829.1880324074,2009-01-16,04:30:46
46.606516,124.995837,0,516,39829.1880902778,2009-01-16,04:30:51
46.606539,124.995755,0,522,39829.1881365741,2009-01-16,04:30:55
46.606566,124.995653,0,531,39829.1881597222,2009-01-16,04:30:57
46.606562,124.995586,0,534,39829.1881712963,2009-01-16,04:30:58
46.60656,124.995511,0,539,39829.1881828704,2009-01-16,04:30:59
46.606547,124.99543,0,540,39829.1881944444,2009-01-16,04:31:00
46.606542,124.995348,0,542,39829.1882060185,2009-01-16,04:31:01
46.606542,124.995258,0,543,39829.1882175926,2009-01-16,04:31:02
46.606537,124.995156,0,544,39829.1882291667,2009-01-16,04:31:03
46.606536,124.995061,0,541,39829.1882407407,2009-01-16,04:31:04
46.606541,124.994972,0,540,39829.1882523148,2009-01-16,04:31:05
46.606548,124.994879,0,540,39829.1882638889,2009-01-16,04:31:06
46.606558,124.99478,0,541,39829.188275463,2009-01-16,04:31:07
46.606574,124.994686,0,542,39829.188287037,2009-01-16,04:31:08
46.606589,124.994586,0,543,39829.1882986111,2009-01-16,04:31:09
46.606609,124.994479,0,544,39829.1883101852,2009-01-16,04:31:10
46.606643,124.994378,0,544,39829.1883217593,2009-01-16,04:31:11
46.606681,124.994286,0,545,39829.1883333333,2009-01-16,04:31:12
46.606727,124.994192,0,547,39829.1883449074,2009-01-16,04:31:13
46.606775,124.994106,0,548,39829.1883564815,2009-01-16,04:31:14
46.606819,124.994025,0,549,39829.1883680556,2009-01-16,04:31:15
46.606854,124.993952,0,551,39829.1883796296,2009-01-16,04:31:16
46.606886,124.993892,0,548,39829.1883912037,2009-01-16,04:31:17
46.606937,124.993804,0,550,39829.1884143518,2009-01-16,04:31:19
46.606981,124.993721,0,552,39829.1884375,2009-01-16,04:31:21
46.607007,124.993643,0,560,39829.1884606481,2009-01-16,04:31:23
46.607036,124.993548,0,563,39829.1884837963,2009-01-16,04:31:25
46.607051,124.993427,0,566,39829.1885069444,2009-01-16,04:31:27
46.607064,124.993342,0,563,39829.1885185185,2009-01-16,04:31:28
46.607078,124.993242,0,560,39829.1885300926,2009-01-16,04:31:29
46.607083,124.993148,0,557,39829.1885416667,2009-01-16,04:31:30
46.607081,124.993058,0,556,39829.1885532407,2009-01-16,04:31:31
46.60707,124.99297,0,556,39829.1885648148,2009-01-16,04:31:32
46.607057,124.99288,0,555,39829.1885763889,2009-01-16,04:31:33
46.607044,124.992787,0,555,39829.188587963,2009-01-16,04:31:34
46.607027,124.992689,0,556,39829.188599537,2009-01-16,04:31:35
46.607017,124.992582,0,556,39829.1886111111,2009-01-16,04:31:36
46.607007,124.992466,0,555,39829.1886226852,2009-01-16,04:31:37
46.607,124.992343,0,556,39829.1886342593,2009-01-16,04:31:38
46.606995,124.992218,0,556,39829.1886458333,2009-01-16,04:31:39
46.606995,124.992088,0,555,39829.1886574074,2009-01-16,04:31:40
46.606995,124.99195,0,558,39829.1886689815,2009-01-16,04:31:41
46.607014,124.991821,0,557,39829.1886805556,2009-01-16,04:31:42
46.607038,124.991697,0,555,39829.1886921296,2009-01-16,04:31:43
46.607059,124.991565,0,556,39829.1887037037,2009-01-16,04:31:44
46.607079,124.991429,0,555,39829.1887152778,2009-01-16,04:31:45
46.607102,124.991297,0,552,39829.1887268518,2009-01-16,04:31:46
46.60712,124.99116,0,550,39829.1887384259,2009-01-16,04:31:47
46.60715,124.991032,0,551,39829.18875,2009-01-16,04:31:48
46.607181,124.990907,0,553,39829.1887615741,2009-01-16,04:31:49
46.607211,124.990779,0,554,39829.1887731481,2009-01-16,04:31:50
46.607234,124.990647,0,553,39829.1887847222,2009-01-16,04:31:51
46.607257,124.990514,0,552,39829.1887962963,2009-01-16,04:31:52
46.607292,124.990396,0,545,39829.1888078704,2009-01-16,04:31:53
46.607323,124.990266,0,544,39829.1888194444,2009-01-16,04:31:54
46.607349,124.990144,0,543,39829.1888310185,2009-01-16,04:31:55
46.607373,124.990039,0,544,39829.1888425926,2009-01-16,04:31:56
46.607392,124.989936,0,540,39829.1888541667,2009-01-16,04:31:57
46.607414,124.98985,0,537,39829.1888657407,2009-01-16,04:31:58
46.607433,124.989774,0,535,39829.1888773148,2009-01-16,04:31:59
46.60745,124.98971,0,532,39829.1888888889,2009-01-16,04:32:00
46.607468,124.989645,0,527,39829.188912037,2009-01-16,04:32:02
46.607454,124.989608,0,539,39829.1889699074,2009-01-16,04:32:07
46.607467,124.989536,0,539,39829.1890046296,2009-01-16,04:32:10
46.607473,124.98943,0,539,39829.1890277778,2009-01-16,04:32:12
46.607485,124.98929,0,538,39829.1890509259,2009-01-16,04:32:14
46.60749,124.989204,0,537,39829.1890625,2009-01-16,04:32:15
46.607502,124.989126,0,536,39829.1890740741,2009-01-16,04:32:16
46.607515,124.989041,0,536,39829.1890856481,2009-01-16,04:32:17
46.607532,124.988944,0,535,39829.1890972222,2009-01-16,04:32:18
46.607547,124.988842,0,535,39829.1891087963,2009-01-16,04:32:19
46.607569,124.988725,0,536,39829.1891203704,2009-01-16,04:32:20
46.607593,124.988609,0,536,39829.1891319444,2009-01-16,04:32:21
46.607618,124.988486,0,535,39829.1891435185,2009-01-16,04:32:22
46.607648,124.988358,0,533,39829.1891550926,2009-01-16,04:32:23
46.607671,124.988232,0,533,39829.1891666667,2009-01-16,04:32:24
46.607697,124.988111,0,531,39829.1891782407,2009-01-16,04:32:25
46.607725,124.987981,0,530,39829.1891898148,2009-01-16,04:32:26
46.607754,124.987847,0,528,39829.1892013889,2009-01-16,04:32:27
46.607771,124.987703,0,529,39829.189212963,2009-01-16,04:32:28
46.607791,124.987568,0,529,39829.189224537,2009-01-16,04:32:29
46.607815,124.987434,0,529,39829.1892361111,2009-01-16,04:32:30
46.607836,124.987298,0,531,39829.1892476852,2009-01-16,04:32:31
46.607863,124.987162,0,533,39829.1892592593,2009-01-16,04:32:32
46.60789,124.987018,0,532,39829.1892708333,2009-01-16,04:32:33
46.607927,124.986883,0,535,39829.1892824074,2009-01-16,04:32:34
46.607954,124.986743,0,536,39829.1892939815,2009-01-16,04:32:35
46.607987,124.986596,0,536,39829.1893055556,2009-01-16,04:32:36
46.608018,124.986451,0,536,39829.1893171296,2009-01-16,04:32:37
46.60805,124.986303,0,536,39829.1893287037,2009-01-16,04:32:38
46.60808,124.986148,0,536,39829.1893402778,2009-01-16,04:32:39
46.60811,124.985992,0,536,39829.1893518518,2009-01-16,04:32:40
46.608136,124.985833,0,535,39829.1893634259,2009-01-16,04:32:41
46.608154,124.985673,0,535,39829.189375,2009-01-16,04:32:42
46.608172,124.985517,0,533,39829.1893865741,2009-01-16,04:32:43
46.608192,124.985363,0,530,39829.1893981481,2009-01-16,04:32:44
46.608209,124.985205,0,531,39829.1894097222,2009-01-16,04:32:45
46.608227,124.98505,0,531,39829.1894212963,2009-01-16,04:32:46
46.608241,124.984899,0,528,39829.1894328704,2009-01-16,04:32:47
46.608251,124.984745,0,527,39829.1894444444,2009-01-16,04:32:48
46.608258,124.984592,0,527,39829.1894560185,2009-01-16,04:32:49
46.608265,124.984439,0,526,39829.1894675926,2009-01-16,04:32:50
46.608263,124.984286,0,525,39829.1894791667,2009-01-16,04:32:51
46.608252,124.984133,0,523,39829.1894907407,2009-01-16,04:32:52
46.608239,124.983972,0,521,39829.1895023148,2009-01-16,04:32:53
46.608233,124.983819,0,521,39829.1895138889,2009-01-16,04:32:54
46.608217,124.983665,0,521,39829.189525463,2009-01-16,04:32:55
46.608194,124.983513,0,522,39829.189537037,2009-01-16,04:32:56
46.608161,124.983361,0,524,39829.1895486111,2009-01-16,04:32:57
46.608123,124.983211,0,524,39829.1895601852,2009-01-16,04:32:58
46.608092,124.983064,0,525,39829.1895717593,2009-01-16,04:32:59
46.608055,124.982916,0,524,39829.1895833333,2009-01-16,04:33:00
46.608015,124.982772,0,523,39829.1895949074,2009-01-16,04:33:01
46.607973,124.98263,0,524,39829.1896064815,2009-01-16,04:33:02
46.607921,124.982484,0,524,39829.1896180556,2009-01-16,04:33:03
46.607867,124.982349,0,527,39829.1896296296,2009-01-16,04:33:04
46.607805,124.982212,0,529,39829.1896412037,2009-01-16,04:33:05
46.607742,124.982075,0,531,39829.1896527778,2009-01-16,04:33:06
46.607673,124.981942,0,532,39829.1896643518,2009-01-16,04:33:07
46.607612,124.981808,0,534,39829.1896759259,2009-01-16,04:33:08
46.607537,124.981669,0,533,39829.1896875,2009-01-16,04:33:09
46.607467,124.981526,0,531,39829.1896990741,2009-01-16,04:33:10
46.607391,124.981388,0,529,39829.1897106481,2009-01-16,04:33:11
46.607318,124.981247,0,529,39829.1897222222,2009-01-16,04:33:12
46.607242,124.981102,0,528,39829.1897337963,2009-01-16,04:33:13
46.607187,124.980984,0,529,39829.1897453704,2009-01-16,04:33:14
46.607119,124.980854,0,530,39829.1897569444,2009-01-16,04:33:15
46.607046,124.980722,0,529,39829.1897685185,2009-01-16,04:33:16
46.606969,124.980582,0,529,39829.1897800926,2009-01-16,04:33:17
46.606899,124.980441,0,529,39829.1897916667,2009-01-16,04:33:18
46.606836,124.980321,0,527,39829.1898032407,2009-01-16,04:33:19
46.606769,124.98019,0,525,39829.1898148148,2009-01-16,04:33:20
46.606693,124.980049,0,525,39829.1898263889,2009-01-16,04:33:21
46.606619,124.979915,0,526,39829.189837963,2009-01-16,04:33:22
46.606548,124.979779,0,525,39829.189849537,2009-01-16,04:33:23
46.606468,124.979638,0,522,39829.1898611111,2009-01-16,04:33:24
46.606398,124.9795,0,522,39829.1898726852,2009-01-16,04:33:25
46.606319,124.979357,0,521,39829.1898842593,2009-01-16,04:33:26
46.606254,124.979217,0,519,39829.1898958333,2009-01-16,04:33:27
46.606181,124.979068,0,519,39829.1899074074,2009-01-16,04:33:28
46.606106,124.97892,0,519,39829.1899189815,2009-01-16,04:33:29
46.606036,124.978764,0,519,39829.1899305556,2009-01-16,04:33:30
46.605962,124.978608,0,517,39829.1899421296,2009-01-16,04:33:31
46.605893,124.978444,0,516,39829.1899537037,2009-01-16,04:33:32
46.605821,124.978283,0,514,39829.1899652778,2009-01-16,04:33:33
46.605755,124.978112,0,513,39829.1899768518,2009-01-16,04:33:34
46.605693,124.977938,0,513,39829.1899884259,2009-01-16,04:33:35
46.605633,124.97776,0,511,39829.19,2009-01-16,04:33:36
46.605584,124.977584,0,508,39829.1900115741,2009-01-16,04:33:37
46.605527,124.977388,0,507,39829.1900231481,2009-01-16,04:33:38
46.60548,124.977201,0,506,39829.1900347222,2009-01-16,04:33:39
46.605444,124.977008,0,506,39829.1900462963,2009-01-16,04:33:40
46.605412,124.976816,0,505,39829.1900578704,2009-01-16,04:33:41
46.605384,124.976621,0,504,39829.1900694444,2009-01-16,04:33:42
46.605375,124.976422,0,501,39829.1900810185,2009-01-16,04:33:43
46.605357,124.976218,0,501,39829.1900925926,2009-01-16,04:33:44
46.605342,124.976015,0,500,39829.1901041667,2009-01-16,04:33:45
46.605339,124.975805,0,498,39829.1901157407,2009-01-16,04:33:46
46.605335,124.975605,0,497,39829.1901273148,2009-01-16,04:33:47
46.60533,124.975403,0,496,39829.1901388889,2009-01-16,04:33:48
46.605335,124.975206,0,497,39829.190150463,2009-01-16,04:33:49
46.605342,124.975014,0,496,39829.190162037,2009-01-16,04:33:50
46.605361,124.974826,0,496,39829.1901736111,2009-01-16,04:33:51
46.605381,124.974644,0,495,39829.1901851852,2009-01-16,04:33:52
46.605408,124.974467,0,494,39829.1901967593,2009-01-16,04:33:53
46.605441,124.974296,0,494,39829.1902083333,2009-01-16,04:33:54
46.605474,124.974121,0,494,39829.1902199074,2009-01-16,04:33:55
46.605505,124.97395,0,494,39829.1902314815,2009-01-16,04:33:56
46.60555,124.973796,0,497,39829.1902430556,2009-01-16,04:33:57
46.60557,124.973624,0,495,39829.1902546296,2009-01-16,04:33:58
46.605604,124.973467,0,494,39829.1902662037,2009-01-16,04:33:59
46.605635,124.973315,0,495,39829.1902777778,2009-01-16,04:34:00
46.605668,124.973169,0,495,39829.1902893518,2009-01-16,04:34:01
46.605694,124.973027,0,494,39829.1903009259,2009-01-16,04:34:02
46.605718,124.97289,0,494,39829.1903125,2009-01-16,04:34:03
46.605746,124.972769,0,495,39829.1903240741,2009-01-16,04:34:04
46.605769,124.972661,0,495,39829.1903356481,2009-01-16,04:34:05
46.605793,124.972561,0,495,39829.1903472222,2009-01-16,04:34:06
46.605813,124.972479,0,494,39829.1903587963,2009-01-16,04:34:07
46.605827,124.97241,0,494,39829.1903703704,2009-01-16,04:34:08
46.605849,124.972333,0,495,39829.1903935185,2009-01-16,04:34:10
46.60586,124.972355,0,501,39829.1904513889,2009-01-16,04:34:15
46.605891,124.972296,0,502,39829.1904861111,2009-01-16,04:34:18
46.605941,124.972199,0,506,39829.1905092593,2009-01-16,04:34:20
46.605956,124.972136,0,506,39829.1905208333,2009-01-16,04:34:21
46.605966,124.972062,0,507,39829.1905324074,2009-01-16,04:34:22
46.605973,124.971978,0,505,39829.1905439815,2009-01-16,04:34:23
46.605983,124.971894,0,504,39829.1905555556,2009-01-16,04:34:24
46.605993,124.971806,0,504,39829.1905671296,2009-01-16,04:34:25
46.606004,124.971708,0,503,39829.1905787037,2009-01-16,04:34:26
46.606022,124.971615,0,503,39829.1905902778,2009-01-16,04:34:27
46.606043,124.97152,0,503,39829.1906018518,2009-01-16,04:34:28
46.606065,124.971421,0,502,39829.1906134259,2009-01-16,04:34:29
46.606084,124.971311,0,502,39829.190625,2009-01-16,04:34:30
46.6061,124.971189,0,502,39829.1906365741,2009-01-16,04:34:31
46.606121,124.971076,0,503,39829.1906481481,2009-01-16,04:34:32
46.606141,124.970954,0,503,39829.1906597222,2009-01-16,04:34:33
46.606161,124.970831,0,503,39829.1906712963,2009-01-16,04:34:34
46.606177,124.9707,0,502,39829.1906828704,2009-01-16,04:34:35
46.606199,124.970566,0,501,39829.1906944444,2009-01-16,04:34:36
46.606223,124.970433,0,501,39829.1907060185,2009-01-16,04:34:37
46.60625,124.970305,0,502,39829.1907175926,2009-01-16,04:34:38
46.606277,124.970167,0,502,39829.1907291667,2009-01-16,04:34:39
46.606303,124.970025,0,503,39829.1907407407,2009-01-16,04:34:40
46.60633,124.969892,0,503,39829.1907523148,2009-01-16,04:34:41
46.606354,124.969764,0,503,39829.1907638889,2009-01-16,04:34:42
46.606373,124.969632,0,504,39829.190775463,2009-01-16,04:34:43
46.606396,124.969503,0,504,39829.190787037,2009-01-16,04:34:44
46.606417,124.969379,0,505,39829.1907986111,2009-01-16,04:34:45
46.606438,124.969252,0,506,39829.1908101852,2009-01-16,04:34:46
46.606459,124.969132,0,507,39829.1908217593,2009-01-16,04:34:47
46.606475,124.969014,0,506,39829.1908333333,2009-01-16,04:34:48
46.606491,124.968901,0,506,39829.1908449074,2009-01-16,04:34:49
46.606513,124.968782,0,507,39829.1908564815,2009-01-16,04:34:50
46.606539,124.968667,0,508,39829.1908680556,2009-01-16,04:34:51
46.606561,124.968558,0,509,39829.1908796296,2009-01-16,04:34:52
46.606585,124.968451,0,510,39829.1908912037,2009-01-16,04:34:53
46.606609,124.96835,0,511,39829.1909027778,2009-01-16,04:34:54
46.606634,124.968255,0,510,39829.1909143519,2009-01-16,04:34:55
46.606649,124.968164,0,512,39829.1909259259,2009-01-16,04:34:56
46.606673,124.968091,0,515,39829.1909375,2009-01-16,04:34:57
46.606675,124.968019,0,519,39829.1909490741,2009-01-16,04:34:58
46.60669,124.967929,0,525,39829.1909722222,2009-01-16,04:35:00
46.606711,124.967868,0,530,39829.1910069444,2009-01-16,04:35:03
46.606729,124.967831,0,535,39829.1910648148,2009-01-16,04:35:08
46.606729,124.967831,0,535,39829.191099537,2009-01-16,04:35:11
46.606727,124.967831,0,536,39829.1911226852,2009-01-16,04:35:13
46.606733,124.967752,0,536,39829.1911689815,2009-01-16,04:35:17
46.606758,124.967653,0,534,39829.1911921296,2009-01-16,04:35:19
46.60679,124.96752,0,532,39829.1912152778,2009-01-16,04:35:21
46.606811,124.967433,0,531,39829.1912268519,2009-01-16,04:35:22
46.606827,124.967346,0,532,39829.1912384259,2009-01-16,04:35:23
46.606844,124.967258,0,532,39829.19125,2009-01-16,04:35:24
46.606862,124.967182,0,532,39829.1912615741,2009-01-16,04:35:25
46.60688,124.967103,0,534,39829.1912731482,2009-01-16,04:35:26
46.606904,124.967029,0,535,39829.1912847222,2009-01-16,04:35:27
46.606921,124.96696,0,536,39829.1912962963,2009-01-16,04:35:28
46.606936,124.966894,0,537,39829.1913078704,2009-01-16,04:35:29
46.606966,124.966811,0,540,39829.1913310185,2009-01-16,04:35:31
46.606989,124.966802,0,543,39829.1913888889,2009-01-16,04:35:36
46.60699,124.96671,0,543,39829.1914351852,2009-01-16,04:35:40
46.606994,124.966601,0,543,39829.1914583333,2009-01-16,04:35:42
46.607003,124.966534,0,543,39829.1914699074,2009-01-16,04:35:43
46.607017,124.966457,0,543,39829.1914814815,2009-01-16,04:35:44
46.607023,124.966376,0,542,39829.1914930556,2009-01-16,04:35:45
46.607032,124.966296,0,540,39829.1915046296,2009-01-16,04:35:46
46.607039,124.966209,0,541,39829.1915162037,2009-01-16,04:35:47
46.607044,124.966111,0,541,39829.1915277778,2009-01-16,04:35:48
46.607048,124.966011,0,541,39829.1915393519,2009-01-16,04:35:49
46.607064,124.965905,0,539,39829.1915509259,2009-01-16,04:35:50
46.607082,124.965795,0,538,39829.1915625,2009-01-16,04:35:51
46.607102,124.965687,0,538,39829.1915740741,2009-01-16,04:35:52
46.607124,124.965571,0,537,39829.1915856482,2009-01-16,04:35:53
46.607146,124.965449,0,536,39829.1915972222,2009-01-16,04:35:54
46.607168,124.965326,0,535,39829.1916087963,2009-01-16,04:35:55
46.607191,124.965201,0,536,39829.1916203704,2009-01-16,04:35:56
46.607212,124.965069,0,536,39829.1916319444,2009-01-16,04:35:57
46.607229,124.964935,0,535,39829.1916435185,2009-01-16,04:35:58
46.607253,124.964805,0,535,39829.1916550926,2009-01-16,04:35:59
46.607279,124.964669,0,534,39829.1916666667,2009-01-16,04:36:00
46.607301,124.964527,0,537,39829.1916782407,2009-01-16,04:36:01
46.607322,124.964385,0,540,39829.1916898148,2009-01-16,04:36:02
46.60734,124.964236,0,545,39829.1917013889,2009-01-16,04:36:03
46.607364,124.964085,0,547,39829.191712963,2009-01-16,04:36:04
46.607394,124.963924,0,550,39829.191724537,2009-01-16,04:36:05
46.607424,124.963774,0,551,39829.1917361111,2009-01-16,04:36:06
46.607453,124.963618,0,551,39829.1917476852,2009-01-16,04:36:07
46.607482,124.963463,0,550,39829.1917592593,2009-01-16,04:36:08
46.607513,124.963312,0,549,39829.1917708333,2009-01-16,04:36:09
46.607539,124.963159,0,550,39829.1917824074,2009-01-16,04:36:10
46.607568,124.962996,0,550,39829.1917939815,2009-01-16,04:36:11
46.607599,124.962835,0,550,39829.1918055556,2009-01-16,04:36:12
46.607636,124.962684,0,550,39829.1918171296,2009-01-16,04:36:13
46.607664,124.962533,0,550,39829.1918287037,2009-01-16,04:36:14
46.607689,124.962378,0,552,39829.1918402778,2009-01-16,04:36:15
46.607716,124.962224,0,555,39829.1918518519,2009-01-16,04:36:16
46.607746,124.962078,0,559,39829.1918634259,2009-01-16,04:36:17
46.607784,124.961944,0,560,39829.191875,2009-01-16,04:36:18
46.607818,124.961808,0,561,39829.1918865741,2009-01-16,04:36:19
46.607848,124.961679,0,560,39829.1918981481,2009-01-16,04:36:20
46.607882,124.961559,0,560,39829.1919097222,2009-01-16,04:36:21
46.607923,124.96145,0,562,39829.1919212963,2009-01-16,04:36:22
46.607945,124.961354,0,562,39829.1919328704,2009-01-16,04:36:23
46.607974,124.961283,0,562,39829.1919444444,2009-01-16,04:36:24
46.607997,124.961226,0,562,39829.1919560185,2009-01-16,04:36:25
46.607997,124.961226,0,562,39829.1919907407,2009-01-16,04:36:28
46.607993,124.961222,0,559,39829.1920138889,2009-01-16,04:36:30
46.60796,124.961179,0,556,39829.1920601852,2009-01-16,04:36:34
46.607971,124.9611,0,555,39829.1920833333,2009-01-16,04:36:36
46.607986,124.960983,0,554,39829.1921064815,2009-01-16,04:36:38
46.607996,124.960911,0,553,39829.1921180556,2009-01-16,04:36:39
46.608004,124.960831,0,552,39829.1921296296,2009-01-16,04:36:40
46.608014,124.960744,0,551,39829.1921412037,2009-01-16,04:36:41
46.608022,124.960657,0,551,39829.1921527778,2009-01-16,04:36:42
46.608035,124.960567,0,550,39829.1921643519,2009-01-16,04:36:43
46.608052,124.960466,0,548,39829.1921759259,2009-01-16,04:36:44
46.608076,124.960365,0,547,39829.1921875,2009-01-16,04:36:45
46.608097,124.960255,0,544,39829.1921990741,2009-01-16,04:36:46
46.608118,124.960139,0,542,39829.1922106481,2009-01-16,04:36:47
46.608149,124.960024,0,537,39829.1922222222,2009-01-16,04:36:48
46.608164,124.959907,0,535,39829.1922337963,2009-01-16,04:36:49
46.608187,124.959785,0,533,39829.1922453704,2009-01-16,04:36:50
46.608217,124.959658,0,531,39829.1922569444,2009-01-16,04:36:51
46.60824,124.959529,0,528,39829.1922685185,2009-01-16,04:36:52
46.608261,124.959397,0,527,39829.1922800926,2009-01-16,04:36:53
46.608276,124.959253,0,525,39829.1922916667,2009-01-16,04:36:54
46.608297,124.959117,0,523,39829.1923032407,2009-01-16,04:36:55
46.608315,124.958973,0,521,39829.1923148148,2009-01-16,04:36:56
46.608338,124.95883,0,519,39829.1923263889,2009-01-16,04:36:57
46.608379,124.958703,0,518,39829.192337963,2009-01-16,04:36:58
46.608408,124.958555,0,515,39829.192349537,2009-01-16,04:36:59
46.608436,124.958396,0,514,39829.1923611111,2009-01-16,04:37:00
46.608462,124.958241,0,513,39829.1923726852,2009-01-16,04:37:01
46.608492,124.958072,0,512,39829.1923842593,2009-01-16,04:37:02
46.608531,124.957911,0,517,39829.1923958333,2009-01-16,04:37:03
46.608561,124.957741,0,518,39829.1924074074,2009-01-16,04:37:04
46.608593,124.95757,0,519,39829.1924189815,2009-01-16,04:37:05
46.608628,124.957409,0,510,39829.1924305556,2009-01-16,04:37:06
46.608657,124.957245,0,509,39829.1924421296,2009-01-16,04:37:07
46.60868,124.957076,0,511,39829.1924537037,2009-01-16,04:37:08
46.608707,124.956904,0,509,39829.1924652778,2009-01-16,04:37:09
46.608731,124.95673,0,508,39829.1924768519,2009-01-16,04:37:10
46.608751,124.95655,0,507,39829.1924884259,2009-01-16,04:37:11
46.608759,124.956356,0,504,39829.1925,2009-01-16,04:37:12
46.608781,124.956172,0,503,39829.1925115741,2009-01-16,04:37:13
46.608797,124.955974,0,500,39829.1925231481,2009-01-16,04:37:14
46.608813,124.955795,0,496,39829.1925347222,2009-01-16,04:37:15
46.608842,124.955622,0,492,39829.1925462963,2009-01-16,04:37:16
46.608871,124.955453,0,490,39829.1925578704,2009-01-16,04:37:17
46.608902,124.955283,0,487,39829.1925694444,2009-01-16,04:37:18
46.608936,124.955118,0,485,39829.1925810185,2009-01-16,04:37:19
46.608969,124.954964,0,482,39829.1925925926,2009-01-16,04:37:20
46.609001,124.954808,0,480,39829.1926041667,2009-01-16,04:37:21
46.609027,124.954648,0,477,39829.1926157407,2009-01-16,04:37:22
46.609057,124.954495,0,474,39829.1926273148,2009-01-16,04:37:23
46.609079,124.954339,0,472,39829.1926388889,2009-01-16,04:37:24
46.609105,124.954192,0,470,39829.192650463,2009-01-16,04:37:25
46.609136,124.954045,0,467,39829.192662037,2009-01-16,04:37:26
46.609165,124.953903,0,466,39829.1926736111,2009-01-16,04:37:27
46.609196,124.953765,0,464,39829.1926851852,2009-01-16,04:37:28
46.609226,124.953629,0,464,39829.1926967593,2009-01-16,04:37:29
46.609256,124.953499,0,462,39829.1927083333,2009-01-16,04:37:30
46.609286,124.953369,0,460,39829.1927199074,2009-01-16,04:37:31
46.609314,124.95324,0,459,39829.1927314815,2009-01-16,04:37:32
46.609346,124.953112,0,456,39829.1927430556,2009-01-16,04:37:33
46.609366,124.952979,0,456,39829.1927546296,2009-01-16,04:37:34
46.609387,124.952846,0,452,39829.1927662037,2009-01-16,04:37:35
46.609402,124.952718,0,453,39829.1927777778,2009-01-16,04:37:36
46.609423,124.95259,0,452,39829.1927893519,2009-01-16,04:37:37
46.609442,124.952461,0,450,39829.1928009259,2009-01-16,04:37:38
46.609462,124.95234,0,449,39829.1928125,2009-01-16,04:37:39
46.609476,124.952212,0,447,39829.1928240741,2009-01-16,04:37:40
46.609489,124.952079,0,444,39829.1928356481,2009-01-16,04:37:41
46.60951,124.951945,0,440,39829.1928472222,2009-01-16,04:37:42
46.609535,124.951811,0,440,39829.1928587963,2009-01-16,04:37:43
46.609551,124.95167,0,439,39829.1928703704,2009-01-16,04:37:44
46.609574,124.951527,0,439,39829.1928819444,2009-01-16,04:37:45
46.609592,124.95138,0,435,39829.1928935185,2009-01-16,04:37:46
46.60962,124.951234,0,433,39829.1929050926,2009-01-16,04:37:47
46.609654,124.951087,0,435,39829.1929166667,2009-01-16,04:37:48
46.609674,124.95093,0,432,39829.1929282407,2009-01-16,04:37:49
46.609699,124.950768,0,434,39829.1929398148,2009-01-16,04:37:50
46.609732,124.950602,0,435,39829.1929513889,2009-01-16,04:37:51
46.609763,124.950424,0,437,39829.192962963,2009-01-16,04:37:52
46.6098,124.950249,0,441,39829.192974537,2009-01-16,04:37:53
46.609833,124.950085,0,443,39829.1929861111,2009-01-16,04:37:54
46.609862,124.949921,0,443,39829.1929976852,2009-01-16,04:37:55
46.609893,124.949758,0,447,39829.1930092593,2009-01-16,04:37:56
46.609927,124.949597,0,451,39829.1930208333,2009-01-16,04:37:57
46.60996,124.949431,0,453,39829.1930324074,2009-01-16,04:37:58
46.609996,124.94927,0,456,39829.1930439815,2009-01-16,04:37:59
46.610031,124.949115,0,458,39829.1930555556,2009-01-16,04:38:00
46.610073,124.948964,0,466,39829.1930671296,2009-01-16,04:38:01
46.610106,124.948814,0,467,39829.1930787037,2009-01-16,04:38:02
46.610135,124.948665,0,468,39829.1930902778,2009-01-16,04:38:03
46.610153,124.948516,0,467,39829.1931018519,2009-01-16,04:38:04
46.610171,124.948378,0,466,39829.1931134259,2009-01-16,04:38:05
46.610192,124.948235,0,465,39829.193125,2009-01-16,04:38:06
46.610218,124.948096,0,465,39829.1931365741,2009-01-16,04:38:07
46.610242,124.947952,0,465,39829.1931481481,2009-01-16,04:38:08
46.610271,124.947815,0,466,39829.1931597222,2009-01-16,04:38:09
46.610292,124.947677,0,466,39829.1931712963,2009-01-16,04:38:10
46.610326,124.947554,0,468,39829.1931828704,2009-01-16,04:38:11
46.610356,124.947437,0,470,39829.1931944444,2009-01-16,04:38:12
46.610387,124.947331,0,470,39829.1932060185,2009-01-16,04:38:13
46.610438,124.947243,0,472,39829.1932175926,2009-01-16,04:38:14
46.610503,124.947172,0,475,39829.1932291667,2009-01-16,04:38:15
46.61057,124.947108,0,480,39829.1932407407,2009-01-16,04:38:16
46.610637,124.947034,0,483,39829.1932523148,2009-01-16,04:38:17
46.610696,124.946949,0,481,39829.1932638889,2009-01-16,04:38:18
46.610756,124.946859,0,483,39829.193275463,2009-01-16,04:38:19
46.6108,124.946754,0,483,39829.193287037,2009-01-16,04:38:20
46.610846,124.94664,0,484,39829.1932986111,2009-01-16,04:38:21
46.610892,124.946516,0,486,39829.1933101852,2009-01-16,04:38:22
46.610934,124.946394,0,482,39829.1933217593,2009-01-16,04:38:23
46.610978,124.946273,0,483,39829.1933333333,2009-01-16,04:38:24
46.611031,124.946148,0,481,39829.1933449074,2009-01-16,04:38:25
46.611094,124.946029,0,483,39829.1933564815,2009-01-16,04:38:26
46.611156,124.945911,0,483,39829.1933680556,2009-01-16,04:38:27
46.611228,124.945798,0,483,39829.1933796296,2009-01-16,04:38:28
46.611306,124.945687,0,481,39829.1933912037,2009-01-16,04:38:29
46.611378,124.945574,0,471,39829.1934027778,2009-01-16,04:38:30
46.611459,124.945457,0,471,39829.1934143519,2009-01-16,04:38:31
46.611538,124.945344,0,469,39829.1934259259,2009-01-16,04:38:32
46.611617,124.945232,0,467,39829.1934375,2009-01-16,04:38:33
46.611698,124.945127,0,466,39829.1934490741,2009-01-16,04:38:34
46.611783,124.945015,0,466,39829.1934606481,2009-01-16,04:38:35
46.61187,124.944902,0,466,39829.1934722222,2009-01-16,04:38:36
46.611952,124.944792,0,465,39829.1934837963,2009-01-16,04:38:37
46.612042,124.944673,0,463,39829.1934953704,2009-01-16,04:38:38
46.612132,124.944554,0,464,39829.1935069444,2009-01-16,04:38:39
46.612219,124.944433,0,464,39829.1935185185,2009-01-16,04:38:40
46.612318,124.944308,0,468,39829.1935300926,2009-01-16,04:38:41
46.612403,124.944183,0,468,39829.1935416667,2009-01-16,04:38:42
46.612485,124.944051,0,467,39829.1935532407,2009-01-16,04:38:43
46.612577,124.943908,0,470,39829.1935648148,2009-01-16,04:38:44
46.612659,124.94377,0,471,39829.1935763889,2009-01-16,04:38:45
46.612734,124.943628,0,469,39829.193587963,2009-01-16,04:38:46
46.612811,124.943481,0,468,39829.193599537,2009-01-16,04:38:47
46.612888,124.943337,0,468,39829.1936111111,2009-01-16,04:38:48
46.612955,124.943178,0,465,39829.1936226852,2009-01-16,04:38:49
46.613024,124.943016,0,464,39829.1936342593,2009-01-16,04:38:50
46.613087,124.942861,0,465,39829.1936458333,2009-01-16,04:38:51
46.613146,124.942696,0,463,39829.1936574074,2009-01-16,04:38:52
46.613208,124.942535,0,464,39829.1936689815,2009-01-16,04:38:53
46.613266,124.942372,0,464,39829.1936805556,2009-01-16,04:38:54
46.613325,124.942204,0,464,39829.1936921296,2009-01-16,04:38:55
46.613388,124.942033,0,467,39829.1937037037,2009-01-16,04:38:56
46.613453,124.941856,0,464,39829.1937152778,2009-01-16,04:38:57
46.61351,124.941681,0,462,39829.1937268519,2009-01-16,04:38:58
46.613561,124.941506,0,462,39829.1937384259,2009-01-16,04:38:59
46.613616,124.941324,0,461,39829.19375,2009-01-16,04:39:00
46.613668,124.941136,0,459,39829.1937615741,2009-01-16,04:39:01
46.613727,124.940957,0,459,39829.1937731481,2009-01-16,04:39:02
46.613788,124.940775,0,459,39829.1937847222,2009-01-16,04:39:03
46.613849,124.940595,0,460,39829.1937962963,2009-01-16,04:39:04
46.613905,124.940413,0,462,39829.1938078704,2009-01-16,04:39:05
46.613961,124.94023,0,460,39829.1938194444,2009-01-16,04:39:06
46.614016,124.940048,0,457,39829.1938310185,2009-01-16,04:39:07
46.614081,124.939871,0,458,39829.1938425926,2009-01-16,04:39:08
46.614137,124.939691,0,456,39829.1938541667,2009-01-16,04:39:09
46.614214,124.93951,0,457,39829.1938657407,2009-01-16,04:39:10
46.61429,124.939327,0,458,39829.1938773148,2009-01-16,04:39:11
46.614356,124.939164,0,456,39829.1938888889,2009-01-16,04:39:12
46.614432,124.938998,0,454,39829.193900463,2009-01-16,04:39:13
46.614518,124.938846,0,453,39829.193912037,2009-01-16,04:39:14
46.614613,124.938703,0,453,39829.1939236111,2009-01-16,04:39:15
46.614702,124.938559,0,452,39829.1939351852,2009-01-16,04:39:16
46.614798,124.93842,0,452,39829.1939467593,2009-01-16,04:39:17
46.614899,124.938295,0,452,39829.1939583333,2009-01-16,04:39:18
46.615006,124.938176,0,453,39829.1939699074,2009-01-16,04:39:19
46.615113,124.938061,0,454,39829.1939814815,2009-01-16,04:39:20
46.615213,124.937952,0,452,39829.1939930556,2009-01-16,04:39:21
46.615315,124.937844,0,451,39829.1940046296,2009-01-16,04:39:22
46.615417,124.937745,0,449,39829.1940162037,2009-01-16,04:39:23
46.615517,124.937651,0,445,39829.1940277778,2009-01-16,04:39:24
46.61562,124.937556,0,442,39829.1940393519,2009-01-16,04:39:25
46.615721,124.937458,0,439,39829.1940509259,2009-01-16,04:39:26
46.615825,124.937368,0,439,39829.1940625,2009-01-16,04:39:27
46.615925,124.937276,0,437,39829.1940740741,2009-01-16,04:39:28
46.616016,124.937184,0,435,39829.1940856481,2009-01-16,04:39:29
46.616119,124.937097,0,435,39829.1940972222,2009-01-16,04:39:30
46.616215,124.937012,0,435,39829.1941087963,2009-01-16,04:39:31
46.616313,124.936926,0,435,39829.1941203704,2009-01-16,04:39:32
46.616409,124.93684,0,434,39829.1941319444,2009-01-16,04:39:33
46.616502,124.936754,0,433,39829.1941435185,2009-01-16,04:39:34
46.616592,124.936666,0,432,39829.1941550926,2009-01-16,04:39:35
46.616678,124.936579,0,433,39829.1941666667,2009-01-16,04:39:36
46.616766,124.936489,0,434,39829.1941782407,2009-01-16,04:39:37
46.61685,124.936398,0,436,39829.1941898148,2009-01-16,04:39:38
46.616934,124.936308,0,436,39829.1942013889,2009-01-16,04:39:39
46.617018,124.936219,0,437,39829.194212963,2009-01-16,04:39:40
46.6171,124.936139,0,438,39829.194224537,2009-01-16,04:39:41
46.617173,124.936055,0,438,39829.1942361111,2009-01-16,04:39:42
46.617246,124.93597,0,438,39829.1942476852,2009-01-16,04:39:43
46.617321,124.935886,0,438,39829.1942592593,2009-01-16,04:39:44
46.617387,124.935797,0,437,39829.1942708333,2009-01-16,04:39:45
46.617454,124.935705,0,436,39829.1942824074,2009-01-16,04:39:46
46.617536,124.935619,0,436,39829.1942939815,2009-01-16,04:39:47
46.61761,124.935525,0,439,39829.1943055556,2009-01-16,04:39:48
46.617687,124.935432,0,435,39829.1943171296,2009-01-16,04:39:49
46.617764,124.935335,0,432,39829.1943287037,2009-01-16,04:39:50
46.617826,124.935237,0,433,39829.1943402778,2009-01-16,04:39:51
46.617896,124.935139,0,434,39829.1943518519,2009-01-16,04:39:52
46.617974,124.935034,0,435,39829.1943634259,2009-01-16,04:39:53
46.618036,124.934931,0,433,39829.194375,2009-01-16,04:39:54
46.618107,124.934821,0,433,39829.1943865741,2009-01-16,04:39:55
46.61818,124.934708,0,433,39829.1943981481,2009-01-16,04:39:56
46.61825,124.934586,0,433,39829.1944097222,2009-01-16,04:39:57
46.61832,124.934465,0,431,39829.1944212963,2009-01-16,04:39:58
46.61839,124.93434,0,428,39829.1944328704,2009-01-16,04:39:59
46.618468,124.934211,0,427,39829.1944444444,2009-01-16,04:40:00
46.618548,124.934081,0,427,39829.1944560185,2009-01-16,04:40:01
46.618627,124.933945,0,427,39829.1944675926,2009-01-16,04:40:02
46.618704,124.933804,0,426,39829.1944791667,2009-01-16,04:40:03
46.618775,124.933661,0,426,39829.1944907407,2009-01-16,04:40:04
46.618846,124.93352,0,426,39829.1945023148,2009-01-16,04:40:05
46.618919,124.933379,0,427,39829.1945138889,2009-01-16,04:40:06
46.61899,124.933235,0,427,39829.194525463,2009-01-16,04:40:07
46.61908,124.933095,0,428,39829.194537037,2009-01-16,04:40:08
46.619161,124.932941,0,430,39829.1945486111,2009-01-16,04:40:09
46.619231,124.932797,0,429,39829.1945601852,2009-01-16,04:40:10
46.619308,124.932645,0,431,39829.1945717593,2009-01-16,04:40:11
46.619382,124.932501,0,432,39829.1945833333,2009-01-16,04:40:12
46.619453,124.932358,0,433,39829.1945949074,2009-01-16,04:40:13
46.619528,124.932214,0,436,39829.1946064815,2009-01-16,04:40:14
46.619597,124.932073,0,438,39829.1946180556,2009-01-16,04:40:15
46.619664,124.931929,0,439,39829.1946296296,2009-01-16,04:40:16
46.619724,124.9318,0,439,39829.1946412037,2009-01-16,04:40:17
46.619782,124.931659,0,437,39829.1946527778,2009-01-16,04:40:18
46.619842,124.931518,0,438,39829.1946643519,2009-01-16,04:40:19
46.619899,124.931388,0,438,39829.1946759259,2009-01-16,04:40:20
46.619954,124.931248,0,438,39829.1946875,2009-01-16,04:40:21
46.620008,124.931122,0,440,39829.1946990741,2009-01-16,04:40:22
46.620061,124.931005,0,444,39829.1947106481,2009-01-16,04:40:23
46.62011,124.930882,0,444,39829.1947222222,2009-01-16,04:40:24
46.620171,124.930759,0,445,39829.1947337963,2009-01-16,04:40:25
46.620232,124.930638,0,449,39829.1947453704,2009-01-16,04:40:26
46.620297,124.930517,0,450,39829.1947569444,2009-01-16,04:40:27
46.620344,124.930397,0,450,39829.1947685185,2009-01-16,04:40:28
46.620398,124.930278,0,449,39829.1947800926,2009-01-16,04:40:29
46.620453,124.930161,0,450,39829.1947916667,2009-01-16,04:40:30
46.620508,124.930044,0,450,39829.1948032407,2009-01-16,04:40:31
46.620559,124.929926,0,450,39829.1948148148,2009-01-16,04:40:32
46.620611,124.929806,0,450,39829.1948263889,2009-01-16,04:40:33
46.620661,124.929692,0,449,39829.194837963,2009-01-16,04:40:34
46.620719,124.929585,0,450,39829.194849537,2009-01-16,04:40:35
46.620764,124.929476,0,451,39829.1948611111,2009-01-16,04:40:36
46.620803,124.929368,0,448,39829.1948726852,2009-01-16,04:40:37
46.62085,124.929259,0,450,39829.1948842593,2009-01-16,04:40:38
46.620898,124.92915,0,451,39829.1948958333,2009-01-16,04:40:39
46.620938,124.929025,0,445,39829.1949074074,2009-01-16,04:40:40
46.620993,124.928913,0,446,39829.1949189815,2009-01-16,04:40:41
46.621045,124.928792,0,445,39829.1949305556,2009-01-16,04:40:42
46.621103,124.92867,0,445,39829.1949421296,2009-01-16,04:40:43
46.621164,124.928545,0,447,39829.1949537037,2009-01-16,04:40:44
46.621221,124.928415,0,446,39829.1949652778,2009-01-16,04:40:45
46.621275,124.928283,0,445,39829.1949768519,2009-01-16,04:40:46
46.621338,124.928152,0,445,39829.1949884259,2009-01-16,04:40:47
46.621399,124.928017,0,444,39829.195,2009-01-16,04:40:48
46.621459,124.92788,0,443,39829.1950115741,2009-01-16,04:40:49
46.621518,124.927746,0,442,39829.1950231481,2009-01-16,04:40:50
46.62159,124.92761,0,442,39829.1950347222,2009-01-16,04:40:51
46.621659,124.927474,0,443,39829.1950462963,2009-01-16,04:40:52
46.621734,124.927335,0,442,39829.1950578704,2009-01-16,04:40:53
46.621794,124.9272,0,442,39829.1950694444,2009-01-16,04:40:54
46.621856,124.927065,0,441,39829.1950810185,2009-01-16,04:40:55
46.621914,124.92693,0,441,39829.1950925926,2009-01-16,04:40:56
46.621983,124.9268,0,441,39829.1951041667,2009-01-16,04:40:57
46.622045,124.926673,0,441,39829.1951157407,2009-01-16,04:40:58
46.62211,124.926552,0,441,39829.1951273148,2009-01-16,04:40:59
46.622167,124.926428,0,440,39829.1951388889,2009-01-16,04:41:00
46.622225,124.926308,0,440,39829.195150463,2009-01-16,04:41:01
46.622283,124.926189,0,439,39829.195162037,2009-01-16,04:41:02
46.62234,124.926073,0,439,39829.1951736111,2009-01-16,04:41:03
46.6224,124.925957,0,439,39829.1951851852,2009-01-16,04:41:04
46.622453,124.925845,0,438,39829.1951967593,2009-01-16,04:41:05
46.622521,124.925727,0,442,39829.1952083333,2009-01-16,04:41:06
46.62257,124.925608,0,441,39829.1952199074,2009-01-16,04:41:07
46.622624,124.925496,0,440,39829.1952314815,2009-01-16,04:41:08
46.622671,124.925379,0,440,39829.1952430556,2009-01-16,04:41:09
46.622724,124.925271,0,440,39829.1952546296,2009-01-16,04:41:10
46.622776,124.925165,0,440,39829.1952662037,2009-01-16,04:41:11
46.622825,124.925059,0,440,39829.1952777778,2009-01-16,04:41:12
46.622869,124.924956,0,441,39829.1952893519,2009-01-16,04:41:13
46.622913,124.924854,0,443,39829.1953009259,2009-01-16,04:41:14
46.622966,124.924764,0,446,39829.1953125,2009-01-16,04:41:15
46.623018,124.924659,0,447,39829.1953240741,2009-01-16,04:41:16
46.623066,124.924562,0,449,39829.1953356481,2009-01-16,04:41:17
46.623118,124.924467,0,450,39829.1953472222,2009-01-16,04:41:18
46.623167,124.924373,0,452,39829.1953587963,2009-01-16,04:41:19
46.623211,124.924275,0,451,39829.1953703704,2009-01-16,04:41:20
46.62325,124.924188,0,453,39829.1953819444,2009-01-16,04:41:21
46.623299,124.924096,0,454,39829.1953935185,2009-01-16,04:41:22
46.623328,124.924011,0,456,39829.1954050926,2009-01-16,04:41:23
46.62337,124.923915,0,455,39829.1954166667,2009-01-16,04:41:24
46.623408,124.923826,0,456,39829.1954282407,2009-01-16,04:41:25
46.623442,124.923737,0,456,39829.1954398148,2009-01-16,04:41:26
46.623486,124.923651,0,457,39829.1954513889,2009-01-16,04:41:27
46.623523,124.923566,0,458,39829.195462963,2009-01-16,04:41:28
46.623559,124.923487,0,459,39829.195474537,2009-01-16,04:41:29
46.623605,124.923399,0,459,39829.1954861111,2009-01-16,04:41:30
46.623644,124.923318,0,459,39829.1954976852,2009-01-16,04:41:31
46.623683,124.923237,0,460,39829.1955092593,2009-01-16,04:41:32
46.623726,124.923163,0,460,39829.1955208333,2009-01-16,04:41:33
46.623767,124.923087,0,461,39829.1955324074,2009-01-16,04:41:34
46.623806,124.92301,0,461,39829.1955439815,2009-01-16,04:41:35
46.623845,124.922933,0,462,39829.1955555556,2009-01-16,04:41:36
46.623882,124.922855,0,462,39829.1955671296,2009-01-16,04:41:37
46.623914,124.92278,0,463,39829.1955787037,2009-01-16,04:41:38
46.623949,124.922708,0,464,39829.1955902778,2009-01-16,04:41:39
46.623988,124.922635,0,465,39829.1956018518,2009-01-16,04:41:40
46.624025,124.922557,0,464,39829.1956134259,2009-01-16,04:41:41
46.62406,124.922488,0,465,39829.195625,2009-01-16,04:41:42
46.624095,124.922423,0,466,39829.1956365741,2009-01-16,04:41:43
46.624124,124.92236,0,466,39829.1956481481,2009-01-16,04:41:44
46.624141,124.922273,0,467,39829.1956712963,2009-01-16,04:41:46
46.62419,124.922242,0,469,39829.1956944444,2009-01-16,04:41:48
46.624198,124.922269,0,476,39829.1957523148,2009-01-16,04:41:53
46.624173,124.922308,0,483,39829.1958101852,2009-01-16,04:41:58
46.624138,124.922272,0,495,39829.1958680556,2009-01-16,04:42:03
46.624139,124.922219,0,510,39829.1959143518,2009-01-16,04:42:07
46.624128,124.922144,0,511,39829.1959606481,2009-01-16,04:42:11
46.6241,124.922086,0,511,39829.1960069444,2009-01-16,04:42:15
46.624083,124.92202,0,511,39829.1960648148,2009-01-16,04:42:20
46.624067,124.921954,0,511,39829.1961111111,2009-01-16,04:42:24
46.624033,124.921897,0,511,39829.1961458333,2009-01-16,04:42:27
46.623989,124.921819,0,510,39829.1962037037,2009-01-16,04:42:32
46.623949,124.921796,0,509,39829.1962615741,2009-01-16,04:42:37
46.623912,124.921762,0,510,39829.1963194444,2009-01-16,04:42:42
46.623888,124.92172,0,512,39829.1963773148,2009-01-16,04:42:47
46.623868,124.921688,0,512,39829.1964351852,2009-01-16,04:42:52
46.623818,124.921663,0,513,39829.1964699074,2009-01-16,04:42:55
46.623784,124.921629,0,515,39829.1965277778,2009-01-16,04:43:00
46.62374,124.921586,0,516,39829.1965740741,2009-01-16,04:43:04
46.623702,124.921538,0,519,39829.1966203704,2009-01-16,04:43:08
46.623663,124.921492,0,520,39829.1966782407,2009-01-16,04:43:13
46.623611,124.921466,0,519,39829.196724537,2009-01-16,04:43:17
46.623569,124.921424,0,518,39829.1967824074,2009-01-16,04:43:22
46.623526,124.921384,0,522,39829.1968402778,2009-01-16,04:43:27
46.623494,124.921351,0,522,39829.1968981481,2009-01-16,04:43:32
46.623452,124.921322,0,523,39829.1969560185,2009-01-16,04:43:37
46.623412,124.921273,0,526,39829.1970138889,2009-01-16,04:43:42
46.623374,124.92123,0,532,39829.1970717593,2009-01-16,04:43:47
46.623324,124.921191,0,536,39829.1971296296,2009-01-16,04:43:52
46.623282,124.921146,0,543,39829.1971759259,2009-01-16,04:43:56
46.623259,124.921112,0,549,39829.1972337963,2009-01-16,04:44:01
46.623222,124.92108,0,554,39829.1972916667,2009-01-16,04:44:06
46.623193,124.921054,0,558,39829.197349537,2009-01-16,04:44:11
46.62317,124.921021,0,559,39829.1974074074,2009-01-16,04:44:16
46.623122,124.92099,0,561,39829.1974537037,2009-01-16,04:44:20
46.623075,124.920942,0,565,39829.1975115741,2009-01-16,04:44:25
46.623034,124.920916,0,565,39829.1975694444,2009-01-16,04:44:30
46.622989,124.920874,0,567,39829.1976273148,2009-01-16,04:44:35
46.622952,124.920824,0,569,39829.1976851852,2009-01-16,04:44:40
46.622908,124.92078,0,572,39829.1977430556,2009-01-16,04:44:45
46.622873,124.920733,0,574,39829.1978009259,2009-01-16,04:44:50
46.622843,124.920687,0,579,39829.1978587963,2009-01-16,04:44:55
46.622807,124.920661,0,579,39829.1979166667,2009-01-16,04:45:00
46.622763,124.920639,0,578,39829.197962963,2009-01-16,04:45:04
46.622737,124.920597,0,582,39829.1980208333,2009-01-16,04:45:09
46.622709,124.920552,0,586,39829.1980787037,2009-01-16,04:45:14
46.622687,124.920527,0,590,39829.1981365741,2009-01-16,04:45:19
46.622646,124.920495,0,594,39829.1981944444,2009-01-16,04:45:24
46.622606,124.92044,0,599,39829.1982523148,2009-01-16,04:45:29
46.622555,124.920445,0,599,39829.1982986111,2009-01-16,04:45:33
46.62252,124.920482,0,599,39829.1983564815,2009-01-16,04:45:38
46.622504,124.920535,0,597,39829.1984143518,2009-01-16,04:45:43
46.622477,124.920554,0,600,39829.1984722222,2009-01-16,04:45:48
46.62245,124.920555,0,602,39829.1985300926,2009-01-16,04:45:53
46.622404,124.920556,0,602,39829.1985763889,2009-01-16,04:45:57
46.622355,124.920541,0,601,39829.1986111111,2009-01-16,04:46:00
46.622297,124.920542,0,596,39829.1986574074,2009-01-16,04:46:04
46.62226,124.920535,0,586,39829.1987037037,2009-01-16,04:46:08
46.62223,124.920568,0,587,39829.1987615741,2009-01-16,04:46:13
46.62219,124.920602,0,586,39829.1988194444,2009-01-16,04:46:18
46.622172,124.920615,0,584,39829.1988773148,2009-01-16,04:46:23
46.622172,124.920608,0,586,39829.1989351852,2009-01-16,04:46:28
46.62217,124.920612,0,586,39829.1989930556,2009-01-16,04:46:33
46.622169,124.920615,0,587,39829.1990509259,2009-01-16,04:46:38
46.622169,124.920615,0,587,39829.1990856482,2009-01-16,04:46:41
46.622167,124.920618,0,587,39829.1991087963,2009-01-16,04:46:43
46.622163,124.920631,0,587,39829.1991666667,2009-01-16,04:46:48
46.622149,124.920661,0,589,39829.199224537,2009-01-16,04:46:53
46.622148,124.92067,0,589,39829.1992824074,2009-01-16,04:46:58
46.622147,124.920674,0,589,39829.1993402778,2009-01-16,04:47:03
46.622146,124.920675,0,589,39829.1993981482,2009-01-16,04:47:08
46.62215,124.920674,0,587,39829.1994560185,2009-01-16,04:47:13
46.62215,124.920674,0,587,39829.1994907407,2009-01-16,04:47:16
46.62215,124.920667,0,586,39829.1995138889,2009-01-16,04:47:18
46.62214,124.920649,0,585,39829.1995717593,2009-01-16,04:47:23
46.622103,124.920618,0,583,39829.1996296296,2009-01-16,04:47:28
46.622061,124.920596,0,581,39829.1996875,2009-01-16,04:47:33
46.621995,124.920612,0,578,39829.1997453704,2009-01-16,04:47:38
46.621935,124.92062,0,577,39829.1997800926,2009-01-16,04:47:41
46.621879,124.920632,0,579,39829.1998263889,2009-01-16,04:47:45
46.621872,124.920631,0,579,39829.1998842593,2009-01-16,04:47:50
46.621872,124.920631,0,579,39829.1999189815,2009-01-16,04:47:53
46.62187,124.920631,0,579,39829.1999421296,2009-01-16,04:47:55
46.621853,124.920654,0,577,39829.2,2009-01-16,04:48:00
46.621831,124.920685,0,576,39829.2000578704,2009-01-16,04:48:05
46.621817,124.920706,0,575,39829.2001157407,2009-01-16,04:48:10
46.621821,124.920701,0,574,39829.2001736111,2009-01-16,04:48:15
46.621821,124.920701,0,574,39829.2002083333,2009-01-16,04:48:18
46.621822,124.920694,0,574,39829.2002314815,2009-01-16,04:48:20
46.621798,124.920647,0,574,39829.2002893519,2009-01-16,04:48:25
46.621803,124.920634,0,574,39829.2003472222,2009-01-16,04:48:30
46.621809,124.920622,0,574,39829.2004050926,2009-01-16,04:48:35
46.621809,124.920622,0,574,39829.2004398148,2009-01-16,04:48:38
46.621811,124.920614,0,574,39829.200462963,2009-01-16,04:48:40
46.621816,124.920603,0,574,39829.2005208333,2009-01-16,04:48:45
46.621819,124.920599,0,574,39829.2005787037,2009-01-16,04:48:50
46.621819,124.920599,0,574,39829.2006134259,2009-01-16,04:48:53
46.621823,124.920591,0,574,39829.2006365741,2009-01-16,04:48:55
46.621779,124.920551,0,574,39829.2006944444,2009-01-16,04:49:00
46.621752,124.920518,0,574,39829.2007523148,2009-01-16,04:49:05
46.621755,124.920507,0,574,39829.2008101852,2009-01-16,04:49:10
46.621757,124.920498,0,574,39829.2008680556,2009-01-16,04:49:15
46.621757,124.920497,0,574,39829.2009259259,2009-01-16,04:49:20
46.621753,124.9205,0,574,39829.2009837963,2009-01-16,04:49:25
46.621748,124.920508,0,574,39829.2010416667,2009-01-16,04:49:30
46.621748,124.920508,0,574,39829.2010763889,2009-01-16,04:49:33
46.621743,124.920515,0,574,39829.201099537,2009-01-16,04:49:35
46.621694,124.920493,0,574,39829.2011342593,2009-01-16,04:49:38
46.621832,124.920794,0,568,39829.2037962963,2009-01-16,04:53:28
46.621897,124.920792,0,568,39829.2038541667,2009-01-16,04:53:33
46.621833,124.920705,0,568,39829.2038657407,2009-01-16,04:53:34
46.621768,124.920652,0,565,39829.2038888889,2009-01-16,04:53:36
46.621714,124.920627,0,564,39829.2039236111,2009-01-16,04:53:39
46.621645,124.920598,0,563,39829.2039467593,2009-01-16,04:53:41
46.621603,124.920569,0,562,39829.2039814815,2009-01-16,04:53:44
46.621656,124.920575,0,561,39829.2040046296,2009-01-16,04:53:46
46.621639,124.920544,0,560,39829.2040625,2009-01-16,04:53:51
46.621612,124.920503,0,561,39829.2041203704,2009-01-16,04:53:56
46.621559,124.920511,0,562,39829.2041666667,2009-01-16,04:54:00
46.621509,124.920515,0,562,39829.204212963,2009-01-16,04:54:04
46.62146,124.9205,0,562,39829.2042476852,2009-01-16,04:54:07
46.621457,124.920501,0,561,39829.2043055556,2009-01-16,04:54:12
46.621454,124.920506,0,561,39829.2043634259,2009-01-16,04:54:17
46.621452,124.920507,0,561,39829.2044212963,2009-01-16,04:54:22
46.62145,124.920512,0,561,39829.2044791667,2009-01-16,04:54:27
46.621448,124.920516,0,560,39829.204537037,2009-01-16,04:54:32
46.621449,124.920517,0,560,39829.2045949074,2009-01-16,04:54:37
46.621449,124.920517,0,560,39829.2046296296,2009-01-16,04:54:40
46.621451,124.920516,0,560,39829.2046527778,2009-01-16,04:54:42
46.621463,124.920487,0,560,39829.2047106481,2009-01-16,04:54:47
46.621458,124.920459,0,560,39829.2047685185,2009-01-16,04:54:52
46.621459,124.920456,0,560,39829.2048263889,2009-01-16,04:54:57
46.621463,124.92045,0,560,39829.2048842593,2009-01-16,04:55:02
46.621466,124.920445,0,560,39829.2049421296,2009-01-16,04:55:07
46.62147,124.920437,0,560,39829.205,2009-01-16,04:55:12
46.621471,124.920436,0,560,39829.2050578704,2009-01-16,04:55:17
46.621469,124.920439,0,560,39829.2051157407,2009-01-16,04:55:22
46.621466,124.920444,0,560,39829.2051736111,2009-01-16,04:55:27
46.621471,124.92044,0,560,39829.2052314815,2009-01-16,04:55:32
46.621474,124.920437,0,559,39829.2052893518,2009-01-16,04:55:37
46.621473,124.920441,0,559,39829.2053472222,2009-01-16,04:55:42
46.621471,124.920447,0,559,39829.2054050926,2009-01-16,04:55:47
46.621473,124.920449,0,559,39829.205462963,2009-01-16,04:55:52
46.621477,124.920448,0,559,39829.2055208333,2009-01-16,04:55:57
46.621481,124.920445,0,559,39829.2055787037,2009-01-16,04:56:02
46.621483,124.920442,0,559,39829.2056365741,2009-01-16,04:56:07
46.621483,124.92044,0,559,39829.2056944444,2009-01-16,04:56:12
46.621484,124.920439,0,558,39829.2057523148,2009-01-16,04:56:17
46.621486,124.920435,0,558,39829.2058101852,2009-01-16,04:56:22
46.621488,124.920431,0,558,39829.2058680556,2009-01-16,04:56:27
46.621488,124.92043,0,558,39829.2059259259,2009-01-16,04:56:32
46.621487,124.920436,0,558,39829.2059837963,2009-01-16,04:56:37
46.621489,124.920439,0,557,39829.2060416667,2009-01-16,04:56:42
46.621491,124.92044,0,557,39829.206099537,2009-01-16,04:56:47
46.621491,124.92044,0,557,39829.2061342593,2009-01-16,04:56:50
46.621492,124.92044,0,557,39829.2061574074,2009-01-16,04:56:52
46.621496,124.920431,0,558,39829.2062152778,2009-01-16,04:56:57
46.621501,124.92042,0,558,39829.2062731481,2009-01-16,04:57:02
46.621502,124.920416,0,558,39829.2063310185,2009-01-16,04:57:07
46.621502,124.920419,0,558,39829.2063888889,2009-01-16,04:57:12
46.6215,124.920427,0,559,39829.2064467593,2009-01-16,04:57:17
46.621502,124.920424,0,559,39829.2065046296,2009-01-16,04:57:22
46.621715,124.920581,0,579,39829.2106134259,2009-01-16,05:03:17
46.621776,124.920633,0,578,39829.2106481481,2009-01-16,05:03:20
46.621813,124.920685,0,571,39829.2106944444,2009-01-16,05:03:24
46.621818,124.920706,0,562,39829.2107523148,2009-01-16,05:03:29
46.621852,124.920759,0,552,39829.2108101852,2009-01-16,05:03:34
46.621897,124.920786,0,546,39829.2108333333,2009-01-16,05:03:36
46.621858,124.920773,0,539,39829.2108564815,2009-01-16,05:03:38
46.621811,124.920725,0,537,39829.2108796296,2009-01-16,05:03:40
46.621772,124.920684,0,538,39829.2109143519,2009-01-16,05:03:43
46.621765,124.920646,0,537,39829.2109722222,2009-01-16,05:03:48
46.621765,124.920646,0,537,39829.2110069444,2009-01-16,05:03:51
46.621765,124.920639,0,536,39829.2110300926,2009-01-16,05:03:53
46.621766,124.920623,0,536,39829.211087963,2009-01-16,05:03:58
46.621748,124.920593,0,536,39829.2111458333,2009-01-16,05:04:03
46.621733,124.920583,0,537,39829.2112037037,2009-01-16,05:04:08
46.621723,124.920579,0,537,39829.2112615741,2009-01-16,05:04:13
46.62171,124.920579,0,538,39829.2113194444,2009-01-16,05:04:18
46.621663,124.920558,0,540,39829.2113657407,2009-01-16,05:04:22
46.621627,124.920537,0,542,39829.2114236111,2009-01-16,05:04:27
46.621621,124.920525,0,543,39829.2114814815,2009-01-16,05:04:32
46.62164,124.920492,0,543,39829.2115393518,2009-01-16,05:04:37
46.621679,124.920514,0,542,39829.2115972222,2009-01-16,05:04:42
46.621676,124.9205,0,542,39829.2116550926,2009-01-16,05:04:47
46.621674,124.920506,0,542,39829.211712963,2009-01-16,05:04:52
46.621671,124.920513,0,541,39829.2117708333,2009-01-16,05:04:57
46.621673,124.920512,0,541,39829.2118287037,2009-01-16,05:05:02
46.621675,124.920506,0,541,39829.2118865741,2009-01-16,05:05:07
46.621678,124.920499,0,541,39829.2119444444,2009-01-16,05:05:12
46.62168,124.920498,0,541,39829.2120023148,2009-01-16,05:05:17
46.621678,124.920502,0,541,39829.2120601852,2009-01-16,05:05:22
46.621674,124.920505,0,541,39829.2121180556,2009-01-16,05:05:27
46.621674,124.920503,0,541,39829.2121759259,2009-01-16,05:05:32
46.621674,124.920503,0,541,39829.2122106481,2009-01-16,05:05:35
46.621675,124.920498,0,541,39829.2122337963,2009-01-16,05:05:37
46.621669,124.920477,0,542,39829.2122916667,2009-01-16,05:05:42
46.62165,124.920459,0,544,39829.212349537,2009-01-16,05:05:47
46.62165,124.920457,0,543,39829.2124074074,2009-01-16,05:05:52
46.621649,124.920459,0,543,39829.2124652778,2009-01-16,05:05:57
46.621649,124.920459,0,543,39829.2125,2009-01-16,05:06:00
46.621649,124.920462,0,543,39829.2125231481,2009-01-16,05:06:02
46.621644,124.920475,0,543,39829.2125810185,2009-01-16,05:06:07
46.621641,124.920483,0,543,39829.2126388889,2009-01-16,05:06:12
46.621638,124.920489,0,543,39829.2126967593,2009-01-16,05:06:17
46.621637,124.92049,0,543,39829.2127546296,2009-01-16,05:06:22
46.621637,124.920489,0,543,39829.2128125,2009-01-16,05:06:27
46.621637,124.920489,0,543,39829.2128472222,2009-01-16,05:06:30
46.621634,124.920494,0,543,39829.2128703704,2009-01-16,05:06:32
46.621646,124.920503,0,543,39829.2129282407,2009-01-16,05:06:37
46.621611,124.920515,0,544,39829.2129861111,2009-01-16,05:06:42
46.621611,124.920512,0,544,39829.2130439815,2009-01-16,05:06:47
46.621611,124.920512,0,544,39829.2130787037,2009-01-16,05:06:50
46.621611,124.920508,0,544,39829.2131018518,2009-01-16,05:06:52
46.621605,124.920517,0,544,39829.2131597222,2009-01-16,05:06:57
46.621603,124.92052,0,544,39829.2132175926,2009-01-16,05:07:02
46.621599,124.920526,0,545,39829.213275463,2009-01-16,05:07:07
46.621598,124.92053,0,545,39829.2133333333,2009-01-16,05:07:12
46.621598,124.920532,0,545,39829.2133912037,2009-01-16,05:07:17
46.621598,124.920532,0,545,39829.2134259259,2009-01-16,05:07:20
46.621599,124.920528,0,545,39829.2134490741,2009-01-16,05:07:22
46.621604,124.920517,0,545,39829.2135069444,2009-01-16,05:07:27
46.62161,124.920504,0,545,39829.2135648148,2009-01-16,05:07:32
46.621613,124.920497,0,545,39829.2136226852,2009-01-16,05:07:37
46.621615,124.920493,0,545,39829.2136805556,2009-01-16,05:07:42
46.621615,124.920494,0,544,39829.2137384259,2009-01-16,05:07:47
46.621615,124.920492,0,545,39829.2137962963,2009-01-16,05:07:52
46.621615,124.920495,0,545,39829.2138541667,2009-01-16,05:07:57
46.621615,124.920495,0,545,39829.2138888889,2009-01-16,05:08:00
46.621617,124.92049,0,545,39829.213912037,2009-01-16,05:08:02
46.621622,124.920478,0,545,39829.2139699074,2009-01-16,05:08:07
46.621622,124.920478,0,545,39829.2140046296,2009-01-16,05:08:10
46.621622,124.920479,0,545,39829.2140277778,2009-01-16,05:08:12
46.621618,124.920489,0,545,39829.2140856481,2009-01-16,05:08:17
46.621617,124.920494,0,545,39829.2141435185,2009-01-16,05:08:22
46.621612,124.920496,0,545,39829.2142013889,2009-01-16,05:08:27
46.62161,124.920498,0,545,39829.2142592593,2009-01-16,05:08:32
46.621608,124.920495,0,545,39829.2143171296,2009-01-16,05:08:37
46.621606,124.920493,0,545,39829.214375,2009-01-16,05:08:42
46.621603,124.920494,0,545,39829.2144328704,2009-01-16,05:08:47
46.621598,124.920497,0,545,39829.2144907407,2009-01-16,05:08:52
46.621594,124.920502,0,545,39829.2145486111,2009-01-16,05:08:57
46.621594,124.920502,0,545,39829.2145833333,2009-01-16,05:09:00
46.621594,124.920496,0,546,39829.2146064815,2009-01-16,05:09:02
46.621598,124.920483,0,546,39829.2146643519,2009-01-16,05:09:07
46.621823,124.920488,0,598,39829.2176736111,2009-01-16,05:13:27
46.621878,124.920481,0,590,39829.2177314815,2009-01-16,05:13:32
46.621917,124.920438,0,586,39829.2177893519,2009-01-16,05:13:37
46.62194,124.920399,0,578,39829.2178472222,2009-01-16,05:13:42
46.621951,124.920334,0,570,39829.2179050926,2009-01-16,05:13:47
46.621962,124.920265,0,560,39829.217962963,2009-01-16,05:13:52
46.621948,124.920205,0,561,39829.2180208333,2009-01-16,05:13:57
46.621958,124.920141,0,560,39829.2180787037,2009-01-16,05:14:02
46.621977,124.920077,0,556,39829.2181365741,2009-01-16,05:14:07
46.621942,124.920019,0,560,39829.2181944444,2009-01-16,05:14:12
46.62193,124.919979,0,561,39829.2182523148,2009-01-16,05:14:17
46.621907,124.919943,0,560,39829.2183101852,2009-01-16,05:14:22
46.621877,124.919906,0,558,39829.2183680556,2009-01-16,05:14:27
46.621834,124.919876,0,556,39829.2184027778,2009-01-16,05:14:30
46.621789,124.919844,0,554,39829.2184375,2009-01-16,05:14:33
46.621741,124.919806,0,552,39829.2184722222,2009-01-16,05:14:36
46.621706,124.91975,0,554,39829.2185185185,2009-01-16,05:14:40
46.621671,124.9197,0,557,39829.2185648148,2009-01-16,05:14:44
46.621655,124.919627,0,558,39829.2186226852,2009-01-16,05:14:49
46.621639,124.919569,0,563,39829.2186805556,2009-01-16,05:14:54
46.621646,124.919509,0,565,39829.2187384259,2009-01-16,05:14:59
46.621625,124.919457,0,559,39829.2187962963,2009-01-16,05:15:04
46.621584,124.919412,0,556,39829.2188541667,2009-01-16,05:15:09
46.621542,124.919369,0,559,39829.218900463,2009-01-16,05:15:13
46.62154,124.919358,0,559,39829.2189583333,2009-01-16,05:15:18
46.621495,124.919323,0,563,39829.2190046296,2009-01-16,05:15:22
46.621475,124.919285,0,564,39829.2190625,2009-01-16,05:15:27
46.621456,124.919266,0,562,39829.2191203704,2009-01-16,05:15:32
46.621415,124.919243,0,562,39829.2191782407,2009-01-16,05:15:37
46.621411,124.91925,0,562,39829.2192361111,2009-01-16,05:15:42
46.621411,124.91925,0,562,39829.2192708333,2009-01-16,05:15:45
46.621405,124.919253,0,562,39829.2192939815,2009-01-16,05:15:47
46.621349,124.919234,0,559,39829.2193287037,2009-01-16,05:15:50
46.621302,124.91923,0,559,39829.2193402778,2009-01-16,05:15:51
46.62128,124.919167,0,560,39829.2193865741,2009-01-16,05:15:55
46.621238,124.919117,0,559,39829.2194097222,2009-01-16,05:15:57
46.621189,124.919094,0,562,39829.2194560185,2009-01-16,05:16:01
46.621175,124.919077,0,561,39829.2195138889,2009-01-16,05:16:06
46.621172,124.919076,0,561,39829.2195717593,2009-01-16,05:16:11
46.621172,124.919076,0,561,39829.2196064815,2009-01-16,05:16:14
46.621173,124.91907,0,561,39829.2196296296,2009-01-16,05:16:16
46.621149,124.919057,0,557,39829.2196875,2009-01-16,05:16:21
46.621093,124.919006,0,553,39829.2197337963,2009-01-16,05:16:25
46.621046,124.918962,0,551,39829.2197800926,2009-01-16,05:16:29
46.621001,124.918909,0,551,39829.2198263889,2009-01-16,05:16:33
46.620987,124.918845,0,551,39829.219849537,2009-01-16,05:16:35
46.620988,124.918776,0,551,39829.2198842593,2009-01-16,05:16:38
46.62098,124.918704,0,550,39829.2199189815,2009-01-16,05:16:41
46.620969,124.91863,0,552,39829.2199652778,2009-01-16,05:16:45
46.620945,124.918566,0,553,39829.2200115741,2009-01-16,05:16:49
46.620961,124.9185,0,551,39829.2200578704,2009-01-16,05:16:53
46.621003,124.918464,0,548,39829.2200925926,2009-01-16,05:16:56
46.621,124.918383,0,548,39829.220150463,2009-01-16,05:17:01
46.621034,124.918329,0,544,39829.2201967593,2009-01-16,05:17:05
46.621066,124.918273,0,539,39829.2202430556,2009-01-16,05:17:09
46.621086,124.918215,0,533,39829.2203009259,2009-01-16,05:17:14
46.621094,124.918152,0,528,39829.2203587963,2009-01-16,05:17:19
46.621096,124.918085,0,522,39829.2204050926,2009-01-16,05:17:23
46.62111,124.918017,0,516,39829.220462963,2009-01-16,05:17:28
46.62112,124.917957,0,512,39829.2205208333,2009-01-16,05:17:33
46.621132,124.917889,0,510,39829.2205787037,2009-01-16,05:17:38
46.621136,124.917826,0,504,39829.220625,2009-01-16,05:17:42
46.621143,124.917754,0,502,39829.2206828704,2009-01-16,05:17:47
46.621125,124.917693,0,502,39829.2207407407,2009-01-16,05:17:52
46.62108,124.917662,0,503,39829.2207986111,2009-01-16,05:17:57
46.621051,124.917602,0,504,39829.2208449074,2009-01-16,05:18:01
46.621034,124.917539,0,501,39829.2209027778,2009-01-16,05:18:06
46.621065,124.917471,0,503,39829.2209606481,2009-01-16,05:18:11
46.621088,124.917411,0,504,39829.2210185185,2009-01-16,05:18:16
46.621124,124.917357,0,505,39829.2210648148,2009-01-16,05:18:20
46.62116,124.91731,0,505,39829.2211226852,2009-01-16,05:18:25
46.621187,124.91725,0,511,39829.2211689815,2009-01-16,05:18:29
46.621225,124.917198,0,514,39829.2212152778,2009-01-16,05:18:33
46.621257,124.917157,0,521,39829.2212615741,2009-01-16,05:18:37
46.621289,124.917101,0,529,39829.2213078704,2009-01-16,05:18:41
46.621319,124.917044,0,536,39829.2213657407,2009-01-16,05:18:46
46.621336,124.91699,0,545,39829.221412037,2009-01-16,05:18:50
46.621364,124.916917,0,548,39829.2214699074,2009-01-16,05:18:55
46.62137,124.916537,0,537,39829.224837963,2009-01-16,05:23:46
46.621352,124.916493,0,535,39829.2248958333,2009-01-16,05:23:51
46.621357,124.916476,0,530,39829.2249537037,2009-01-16,05:23:56
46.62137,124.916486,0,525,39829.2250115741,2009-01-16,05:24:01
46.621378,124.916518,0,521,39829.2250694444,2009-01-16,05:24:06
46.621392,124.916533,0,520,39829.2251273148,2009-01-16,05:24:11
46.621395,124.916549,0,520,39829.2251851852,2009-01-16,05:24:16
46.621366,124.916588,0,520,39829.2252430556,2009-01-16,05:24:21
46.621345,124.916627,0,518,39829.2253009259,2009-01-16,05:24:26
46.621305,124.916666,0,516,39829.2253587963,2009-01-16,05:24:31
46.62129,124.91668,0,513,39829.2254166667,2009-01-16,05:24:36
46.62129,124.91668,0,513,39829.2254513889,2009-01-16,05:24:39
46.62129,124.916683,0,512,39829.225474537,2009-01-16,05:24:41
46.621285,124.916693,0,512,39829.2255324074,2009-01-16,05:24:46
46.621279,124.916705,0,512,39829.2255902778,2009-01-16,05:24:51
46.621277,124.916709,0,512,39829.2256481481,2009-01-16,05:24:56
46.621277,124.916709,0,512,39829.2256828704,2009-01-16,05:24:59
46.621278,124.916707,0,512,39829.2257060185,2009-01-16,05:25:01
46.621284,124.916695,0,512,39829.2257638889,2009-01-16,05:25:06
46.621289,124.916686,0,512,39829.2258217593,2009-01-16,05:25:11
46.621291,124.916653,0,508,39829.2258796296,2009-01-16,05:25:16
46.621254,124.916607,0,503,39829.2259259259,2009-01-16,05:25:20
46.621235,124.916567,0,496,39829.2259837963,2009-01-16,05:25:25
46.621232,124.916563,0,493,39829.2260416667,2009-01-16,05:25:30
46.621234,124.916558,0,493,39829.226099537,2009-01-16,05:25:35
46.621234,124.916559,0,492,39829.2261574074,2009-01-16,05:25:40
46.621232,124.916564,0,492,39829.2262152778,2009-01-16,05:25:45
46.621231,124.916568,0,492,39829.2262731481,2009-01-16,05:25:50
46.621231,124.916568,0,492,39829.2263078704,2009-01-16,05:25:53
46.621234,124.916566,0,492,39829.2263310185,2009-01-16,05:25:55
46.621241,124.916553,0,492,39829.2263888889,2009-01-16,05:26:00
46.621247,124.916542,0,492,39829.2264467593,2009-01-16,05:26:05
46.621248,124.916539,0,492,39829.2265046296,2009-01-16,05:26:10
46.621244,124.916545,0,492,39829.2265625,2009-01-16,05:26:15
46.621244,124.916545,0,492,39829.2265972222,2009-01-16,05:26:18
46.621242,124.916548,0,492,39829.2266203704,2009-01-16,05:26:20
46.621232,124.916557,0,492,39829.2266782407,2009-01-16,05:26:25
46.621223,124.916572,0,493,39829.2267361111,2009-01-16,05:26:30
46.621225,124.916569,0,493,39829.2267939815,2009-01-16,05:26:35
46.621223,124.916574,0,493,39829.2268518518,2009-01-16,05:26:40
46.621219,124.916582,0,493,39829.2269097222,2009-01-16,05:26:45
46.621217,124.916585,0,493,39829.2269675926,2009-01-16,05:26:50
46.621216,124.916585,0,492,39829.227025463,2009-01-16,05:26:55
46.621218,124.916579,0,492,39829.2270833333,2009-01-16,05:27:00
46.621215,124.916583,0,492,39829.2271412037,2009-01-16,05:27:05
46.621216,124.916578,0,493,39829.2271990741,2009-01-16,05:27:10
46.621217,124.916577,0,493,39829.2272569444,2009-01-16,05:27:15
46.621217,124.916577,0,493,39829.2272916667,2009-01-16,05:27:18
46.621213,124.916584,0,493,39829.2273148148,2009-01-16,05:27:20
46.621208,124.916596,0,492,39829.2273726852,2009-01-16,05:27:25
46.621208,124.916596,0,492,39829.2274074074,2009-01-16,05:27:28
46.621207,124.916602,0,492,39829.2274305556,2009-01-16,05:27:30
46.621204,124.916613,0,492,39829.2274884259,2009-01-16,05:27:35
46.6212,124.916626,0,492,39829.2275462963,2009-01-16,05:27:40
46.6212,124.91663,0,492,39829.2276041667,2009-01-16,05:27:45
46.6212,124.91663,0,492,39829.2276388889,2009-01-16,05:27:48
46.621202,124.916626,0,491,39829.227662037,2009-01-16,05:27:50
46.621214,124.916628,0,490,39829.2277199074,2009-01-16,05:27:55
46.621245,124.916629,0,488,39829.2277777778,2009-01-16,05:28:00
46.621274,124.916654,0,486,39829.2278356481,2009-01-16,05:28:05
46.621273,124.916671,0,486,39829.2278935185,2009-01-16,05:28:10
46.621274,124.916668,0,486,39829.2279513889,2009-01-16,05:28:15
46.621276,124.916665,0,485,39829.2280092593,2009-01-16,05:28:20
46.621276,124.916664,0,485,39829.2280671296,2009-01-16,05:28:25
46.621275,124.916667,0,485,39829.228125,2009-01-16,05:28:30
46.621277,124.916665,0,485,39829.2281828704,2009-01-16,05:28:35
46.621277,124.916665,0,485,39829.2282175926,2009-01-16,05:28:38
46.621278,124.916662,0,485,39829.2282407407,2009-01-16,05:28:40
46.621284,124.916634,0,483,39829.2282986111,2009-01-16,05:28:45
46.621049,124.916626,0,521,39829.2436574074,2009-01-16,05:50:52
46.620995,124.916604,0,521,39829.2437152778,2009-01-16,05:50:57
46.620964,124.916601,0,522,39829.2437731481,2009-01-16,05:51:02
46.62096,124.916611,0,522,39829.2438310185,2009-01-16,05:51:07
46.620952,124.916621,0,523,39829.2439467593,2009-01-16,05:51:17
46.620938,124.916633,0,524,39829.2440046296,2009-01-16,05:51:22
46.620953,124.916655,0,525,39829.2440625,2009-01-16,05:51:27
46.62095,124.91666,0,526,39829.2441203704,2009-01-16,05:51:32
46.62095,124.91666,0,526,39829.2441550926,2009-01-16,05:51:35
46.620955,124.916658,0,526,39829.2441782407,2009-01-16,05:51:37
46.620977,124.916641,0,527,39829.2442361111,2009-01-16,05:51:42
46.621018,124.916613,0,527,39829.2442708333,2009-01-16,05:51:45
46.621032,124.916599,0,527,39829.2443287037,2009-01-16,05:51:50
46.62102,124.916576,0,528,39829.2443865741,2009-01-16,05:51:55
46.621017,124.916566,0,528,39829.2444444444,2009-01-16,05:52:00
46.621012,124.916564,0,529,39829.2445023148,2009-01-16,05:52:05
46.62101,124.916564,0,530,39829.2445601852,2009-01-16,05:52:10
46.621008,124.916569,0,530,39829.2446180556,2009-01-16,05:52:15
46.621008,124.916571,0,531,39829.2446759259,2009-01-16,05:52:20
46.621008,124.916571,0,531,39829.2447106481,2009-01-16,05:52:23
46.621015,124.916569,0,532,39829.2447337963,2009-01-16,05:52:25
46.621064,124.916572,0,532,39829.2447685185,2009-01-16,05:52:28
46.621109,124.916565,0,531,39829.2448148148,2009-01-16,05:52:32
46.62115,124.916543,0,530,39829.2448726852,2009-01-16,05:52:37
46.621184,124.916532,0,528,39829.2449305556,2009-01-16,05:52:42
46.621167,124.916571,0,526,39829.2449884259,2009-01-16,05:52:47
46.621145,124.916581,0,524,39829.2450462963,2009-01-16,05:52:52
46.621119,124.916583,0,523,39829.2451041667,2009-01-16,05:52:57
46.62108,124.916602,0,520,39829.245162037,2009-01-16,05:53:02
46.621047,124.916619,0,518,39829.2452199074,2009-01-16,05:53:07
46.621031,124.916626,0,516,39829.2452777778,2009-01-16,05:53:12
46.621024,124.916625,0,515,39829.2453356481,2009-01-16,05:53:17
46.621017,124.916622,0,515,39829.2453935185,2009-01-16,05:53:22
46.621014,124.916622,0,514,39829.2454513889,2009-01-16,05:53:27
46.621008,124.916627,0,514,39829.2455092593,2009-01-16,05:53:32
46.621008,124.916627,0,514,39829.2455439815,2009-01-16,05:53:35
46.62101,124.916632,0,513,39829.2455671296,2009-01-16,05:53:37
46.621019,124.916634,0,513,39829.245625,2009-01-16,05:53:42
46.621031,124.916633,0,513,39829.2456828704,2009-01-16,05:53:47
46.621065,124.916652,0,510,39829.2457407407,2009-01-16,05:53:52
46.621095,124.916654,0,507,39829.2457986111,2009-01-16,05:53:57
46.621127,124.916649,0,503,39829.2458564815,2009-01-16,05:54:02
46.621141,124.916635,0,500,39829.2459143519,2009-01-16,05:54:07
46.621152,124.916634,0,499,39829.2459722222,2009-01-16,05:54:12
46.621173,124.91666,0,496,39829.2460300926,2009-01-16,05:54:17
46.621201,124.91668,0,492,39829.246087963,2009-01-16,05:54:22
46.621226,124.916707,0,489,39829.2461458333,2009-01-16,05:54:27
46.621217,124.916689,0,487,39829.2462037037,2009-01-16,05:54:32
46.621217,124.916689,0,487,39829.2462384259,2009-01-16,05:54:35
46.621217,124.916684,0,485,39829.2462615741,2009-01-16,05:54:37
46.621216,124.916675,0,484,39829.2463194444,2009-01-16,05:54:42
46.621207,124.916666,0,482,39829.2463773148,2009-01-16,05:54:47
46.621196,124.916659,0,481,39829.2464351852,2009-01-16,05:54:52
46.621192,124.916649,0,479,39829.2464930556,2009-01-16,05:54:57
46.621193,124.916643,0,477,39829.2465509259,2009-01-16,05:55:02
46.621195,124.916636,0,476,39829.2466087963,2009-01-16,05:55:07
46.621199,124.91663,0,474,39829.2466666667,2009-01-16,05:55:12
46.621199,124.91663,0,474,39829.2467013889,2009-01-16,05:55:15
46.621207,124.916632,0,472,39829.246724537,2009-01-16,05:55:17
46.621248,124.916675,0,472,39829.2467824074,2009-01-16,05:55:22
46.621282,124.916725,0,472,39829.2468287037,2009-01-16,05:55:26
46.621285,124.916761,0,472,39829.2468865741,2009-01-16,05:55:31
46.621254,124.916712,0,471,39829.2469444444,2009-01-16,05:55:36
46.621254,124.916712,0,471,39829.2469791667,2009-01-16,05:55:39
46.62125,124.916706,0,470,39829.2470023148,2009-01-16,05:55:41
46.621233,124.916651,0,468,39829.2470601852,2009-01-16,05:55:46
46.62121,124.916602,0,466,39829.2471180556,2009-01-16,05:55:51
46.621202,124.916584,0,464,39829.2471759259,2009-01-16,05:55:56
46.621194,124.916585,0,463,39829.2472337963,2009-01-16,05:56:01
46.621192,124.916581,0,461,39829.2472916667,2009-01-16,05:56:06
46.621191,124.916586,0,459,39829.247349537,2009-01-16,05:56:11
46.621191,124.916586,0,459,39829.2473842593,2009-01-16,05:56:14
46.621195,124.916593,0,458,39829.2474074074,2009-01-16,05:56:16
46.621211,124.916616,0,455,39829.2474652778,2009-01-16,05:56:21
46.621228,124.916662,0,452,39829.2475231481,2009-01-16,05:56:26
46.621217,124.91669,0,449,39829.2475810185,2009-01-16,05:56:31
46.621224,124.9167,0,447,39829.2476388889,2009-01-16,05:56:36
46.621227,124.916728,0,445,39829.2476967593,2009-01-16,05:56:41
46.621244,124.916799,0,442,39829.2477546296,2009-01-16,05:56:46
46.621254,124.916834,0,440,39829.2478125,2009-01-16,05:56:51
46.621229,124.916821,0,438,39829.2478703704,2009-01-16,05:56:56
46.621228,124.916811,0,436,39829.2479282407,2009-01-16,05:57:01
46.621218,124.916748,0,435,39829.2479861111,2009-01-16,05:57:06
46.621229,124.916688,0,434,39829.2480439815,2009-01-16,05:57:11
46.621247,124.916653,0,432,39829.2481018519,2009-01-16,05:57:16
46.621204,124.916638,0,431,39829.2481597222,2009-01-16,05:57:21
46.621188,124.91663,0,430,39829.2482175926,2009-01-16,05:57:26
46.621188,124.91663,0,430,39829.2482523148,2009-01-16,05:57:29
46.621186,124.916633,0,428,39829.248275463,2009-01-16,05:57:31
46.621186,124.916646,0,426,39829.2483333333,2009-01-16,05:57:36
46.621152,124.916702,0,425,39829.2483680556,2009-01-16,05:57:39
46.621117,124.916738,0,424,39829.2484259259,2009-01-16,05:57:44
46.6211,124.916717,0,422,39829.2484837963,2009-01-16,05:57:49
46.621109,124.916695,0,420,39829.2485416667,2009-01-16,05:57:54
46.621109,124.916695,0,420,39829.2485763889,2009-01-16,05:57:57
46.621114,124.916702,0,418,39829.248599537,2009-01-16,05:57:59
46.621145,124.916686,0,417,39829.2486574074,2009-01-16,05:58:04
46.62116,124.916639,0,414,39829.2487152778,2009-01-16,05:58:09
46.621142,124.916597,0,412,39829.2487731481,2009-01-16,05:58:14
46.621142,124.916597,0,412,39829.2488078704,2009-01-16,05:58:17
46.621149,124.916592,0,410,39829.2488310185,2009-01-16,05:58:19
46.62116,124.916585,0,408,39829.2488888889,2009-01-16,05:58:24
46.621168,124.916583,0,407,39829.2489467593,2009-01-16,05:58:29
46.621174,124.916588,0,405,39829.2490046296,2009-01-16,05:58:34
46.621174,124.916588,0,405,39829.2490393519,2009-01-16,05:58:37
46.621179,124.916588,0,404,39829.2490625,2009-01-16,05:58:39
46.621151,124.916543,0,403,39829.2491203704,2009-01-16,05:58:44
46.621106,124.916498,0,404,39829.2491666667,2009-01-16,05:58:48
46.621082,124.916485,0,404,39829.249224537,2009-01-16,05:58:53
46.62107,124.916476,0,401,39829.2492824074,2009-01-16,05:58:58
46.621066,124.916465,0,398,39829.2493402778,2009-01-16,05:59:03
46.621056,124.916467,0,397,39829.2493981481,2009-01-16,05:59:08
46.621053,124.916472,0,395,39829.2494560185,2009-01-16,05:59:13
46.621051,124.916474,0,393,39829.2495138889,2009-01-16,05:59:18
46.621051,124.916481,0,391,39829.2495717593,2009-01-16,05:59:23
46.621052,124.916487,0,389,39829.2496296296,2009-01-16,05:59:28
46.621053,124.916484,0,386,39829.2496875,2009-01-16,05:59:33
46.621053,124.916484,0,386,39829.2497222222,2009-01-16,05:59:36
46.621061,124.916491,0,384,39829.2497453704,2009-01-16,05:59:38
46.621058,124.916478,0,377,39829.2498032407,2009-01-16,05:59:43
46.621061,124.916496,0,372,39829.2498611111,2009-01-16,05:59:48
46.621052,124.91651,0,367,39829.2499189815,2009-01-16,05:59:53
46.621028,124.916531,0,364,39829.2499768519,2009-01-16,05:59:58
46.621026,124.916549,0,362,39829.2500347222,2009-01-16,06:00:03
46.621032,124.916563,0,359,39829.2500925926,2009-01-16,06:00:08
46.621037,124.916574,0,357,39829.250150463,2009-01-16,06:00:13
46.621038,124.91658,0,354,39829.2502083333,2009-01-16,06:00:18
46.621035,124.916582,0,351,39829.2502662037,2009-01-16,06:00:23
46.621028,124.916575,0,348,39829.2503240741,2009-01-16,06:00:28
46.621023,124.916567,0,345,39829.2503819444,2009-01-16,06:00:33
46.621019,124.916565,0,343,39829.2504398148,2009-01-16,06:00:38
46.621019,124.916565,0,343,39829.250474537,2009-01-16,06:00:41
46.621014,124.916566,0,340,39829.2504976852,2009-01-16,06:00:43
46.621012,124.916575,0,336,39829.2505555556,2009-01-16,06:00:48
46.621013,124.91658,0,333,39829.2506134259,2009-01-16,06:00:53
46.621014,124.916581,0,330,39829.2506712963,2009-01-16,06:00:58
46.621022,124.91658,0,327,39829.2507291667,2009-01-16,06:01:03
46.621029,124.916578,0,324,39829.250787037,2009-01-16,06:01:08
46.621029,124.916578,0,324,39829.2508217593,2009-01-16,06:01:11
46.621031,124.916573,0,322,39829.2508449074,2009-01-16,06:01:13
46.621036,124.916563,0,318,39829.2509027778,2009-01-16,06:01:18
46.621024,124.916517,0,312,39829.2509606481,2009-01-16,06:01:23
46.621025,124.91647,0,308,39829.2510185185,2009-01-16,06:01:28
46.621029,124.916457,0,305,39829.2510763889,2009-01-16,06:01:33
46.62103,124.916447,0,301,39829.2511342593,2009-01-16,06:01:38
46.62103,124.916447,0,301,39829.2511689815,2009-01-16,06:01:41
46.621025,124.916447,0,298,39829.2511921296,2009-01-16,06:01:43
46.621015,124.916446,0,295,39829.25125,2009-01-16,06:01:48
46.621006,124.916445,0,292,39829.2513078704,2009-01-16,06:01:53
46.620997,124.916447,0,289,39829.2513657407,2009-01-16,06:01:58
46.62099,124.916436,0,286,39829.2514236111,2009-01-16,06:02:03
46.620994,124.916419,0,283,39829.2514814815,2009-01-16,06:02:08
46.621007,124.916373,0,279,39829.2515393518,2009-01-16,06:02:13
46.621019,124.916357,0,277,39829.2515972222,2009-01-16,06:02:18
46.621028,124.916344,0,274,39829.2516550926,2009-01-16,06:02:23
46.621034,124.916331,0,272,39829.251712963,2009-01-16,06:02:28
46.621034,124.916331,0,272,39829.2517476852,2009-01-16,06:02:31
46.621037,124.916328,0,269,39829.2517708333,2009-01-16,06:02:33
46.621042,124.91634,0,266,39829.2518287037,2009-01-16,06:02:38
46.621077,124.916377,0,270,39829.2518634259,2009-01-16,06:02:41
46.621102,124.916378,0,271,39829.2519212963,2009-01-16,06:02:46
46.62111,124.91639,0,269,39829.2519791667,2009-01-16,06:02:51
46.621113,124.9164,0,268,39829.252037037,2009-01-16,06:02:56
46.621113,124.916413,0,266,39829.2520949074,2009-01-16,06:03:01
46.621119,124.916423,0,264,39829.2521527778,2009-01-16,06:03:06
46.621145,124.916465,0,264,39829.2522106481,2009-01-16,06:03:11
46.621157,124.916503,0,265,39829.2522685185,2009-01-16,06:03:16
46.621209,124.916533,0,264,39829.2523263889,2009-01-16,06:03:21
46.621223,124.916514,0,268,39829.2523842593,2009-01-16,06:03:26
46.621229,124.916492,0,276,39829.2524421296,2009-01-16,06:03:31
46.621213,124.916467,0,288,39829.2525,2009-01-16,06:03:36
46.621215,124.916458,0,289,39829.2525578704,2009-01-16,06:03:41
46.621218,124.916448,0,289,39829.2526157407,2009-01-16,06:03:46
46.621215,124.916437,0,290,39829.2526736111,2009-01-16,06:03:51
46.621205,124.916428,0,290,39829.2527314815,2009-01-16,06:03:56
46.621158,124.916395,0,292,39829.2527777778,2009-01-16,06:04:00
46.621149,124.916397,0,299,39829.2528356481,2009-01-16,06:04:05
46.621139,124.916404,0,304,39829.2528935185,2009-01-16,06:04:10
46.621139,124.916404,0,304,39829.2529282407,2009-01-16,06:04:13
46.621133,124.916408,0,305,39829.2529513889,2009-01-16,06:04:15
46.621125,124.91642,0,307,39829.2530092593,2009-01-16,06:04:20
46.62112,124.916428,0,308,39829.2530671296,2009-01-16,06:04:25
46.62112,124.916428,0,308,39829.2531018518,2009-01-16,06:04:28
46.62112,124.916435,0,310,39829.253125,2009-01-16,06:04:30
46.621122,124.916448,0,312,39829.2531828704,2009-01-16,06:04:35
46.621131,124.91647,0,315,39829.2532407407,2009-01-16,06:04:40
46.621148,124.916466,0,318,39829.2532986111,2009-01-16,06:04:45
46.621163,124.916472,0,320,39829.2533564815,2009-01-16,06:04:50
46.621163,124.916472,0,320,39829.2533912037,2009-01-16,06:04:53
46.621171,124.91648,0,322,39829.2534143519,2009-01-16,06:04:55
46.621178,124.916489,0,325,39829.2534722222,2009-01-16,06:05:00
46.621178,124.916489,0,325,39829.2535069444,2009-01-16,06:05:03
46.621182,124.916496,0,327,39829.2535300926,2009-01-16,06:05:05
46.621186,124.916505,0,330,39829.253587963,2009-01-16,06:05:10
46.621187,124.916516,0,332,39829.2536458333,2009-01-16,06:05:15
46.621181,124.916528,0,335,39829.2537037037,2009-01-16,06:05:20
46.621136,124.916535,0,337,39829.2537384259,2009-01-16,06:05:23
46.62112,124.916521,0,344,39829.2537962963,2009-01-16,06:05:28
46.621119,124.91652,0,348,39829.2538541667,2009-01-16,06:05:33
46.621114,124.916525,0,351,39829.253912037,2009-01-16,06:05:38
46.621114,124.916525,0,351,39829.2539467593,2009-01-16,06:05:41
46.621108,124.916531,0,354,39829.2539699074,2009-01-16,06:05:43
46.621103,124.91654,0,357,39829.2540277778,2009-01-16,06:05:48
46.621102,124.916555,0,361,39829.2540856482,2009-01-16,06:05:53
46.621101,124.916561,0,365,39829.2541435185,2009-01-16,06:05:58
46.6211,124.916568,0,368,39829.2542013889,2009-01-16,06:06:03
46.6211,124.916568,0,368,39829.2542361111,2009-01-16,06:06:06
46.621096,124.916569,0,372,39829.2542592593,2009-01-16,06:06:08
46.621084,124.916565,0,375,39829.2543171296,2009-01-16,06:06:13
46.621072,124.916555,0,379,39829.254375,2009-01-16,06:06:18
46.621072,124.916555,0,379,39829.2544097222,2009-01-16,06:06:21
46.621064,124.916549,0,382,39829.2544328704,2009-01-16,06:06:23
46.621057,124.916537,0,386,39829.2544907407,2009-01-16,06:06:28
46.62106,124.91651,0,390,39829.2545486111,2009-01-16,06:06:33
46.621072,124.916456,0,398,39829.2546064815,2009-01-16,06:06:38
46.621091,124.916421,0,403,39829.2546643519,2009-01-16,06:06:43
46.621107,124.916407,0,406,39829.2547222222,2009-01-16,06:06:48
46.621117,124.916393,0,410,39829.2547800926,2009-01-16,06:06:53
46.621113,124.916361,0,417,39829.254837963,2009-01-16,06:06:58
46.621097,124.916332,0,431,39829.2548958333,2009-01-16,06:07:03
46.621106,124.916328,0,437,39829.2549537037,2009-01-16,06:07:08
46.621106,124.916328,0,437,39829.2549884259,2009-01-16,06:07:11
46.621104,124.916328,0,442,39829.2550115741,2009-01-16,06:07:13
46.621095,124.916331,0,446,39829.2550694444,2009-01-16,06:07:18
46.621095,124.916331,0,446,39829.2551041667,2009-01-16,06:07:21
46.621088,124.916331,0,451,39829.2551273148,2009-01-16,06:07:23
46.621074,124.916327,0,455,39829.2551851852,2009-01-16,06:07:28
46.621039,124.916325,0,459,39829.2552430556,2009-01-16,06:07:33
46.621013,124.916311,0,464,39829.2553009259,2009-01-16,06:07:38
46.620992,124.916304,0,468,39829.2553587963,2009-01-16,06:07:43
46.620993,124.916304,0,472,39829.2554166667,2009-01-16,06:07:48
46.620998,124.916309,0,477,39829.255474537,2009-01-16,06:07:53
46.621003,124.916313,0,481,39829.2555324074,2009-01-16,06:07:58
46.621005,124.916315,0,485,39829.2555902778,2009-01-16,06:08:03
46.621007,124.916312,0,489,39829.2556481481,2009-01-16,06:08:08
46.621005,124.916311,0,491,39829.2557060185,2009-01-16,06:08:13
46.621006,124.916312,0,491,39829.2557638889,2009-01-16,06:08:18
46.621006,124.916314,0,491,39829.2558217593,2009-01-16,06:08:23
46.621006,124.916314,0,491,39829.2558796296,2009-01-16,06:08:28
46.621006,124.916315,0,491,39829.2559375,2009-01-16,06:08:33
46.621008,124.916316,0,491,39829.2559953704,2009-01-16,06:08:38
46.62101,124.916318,0,491,39829.2560532407,2009-01-16,06:08:43
46.621011,124.91632,0,491,39829.2561111111,2009-01-16,06:08:48
46.621011,124.916322,0,491,39829.2561689815,2009-01-16,06:08:53
46.621011,124.916324,0,491,39829.2562268519,2009-01-16,06:08:58
46.621011,124.916326,0,491,39829.2562847222,2009-01-16,06:09:03
46.621011,124.916327,0,491,39829.2563425926,2009-01-16,06:09:08
46.621011,124.916327,0,491,39829.256400463,2009-01-16,06:09:13
46.621011,124.916328,0,491,39829.2564583333,2009-01-16,06:09:18
46.621012,124.916329,0,490,39829.2565162037,2009-01-16,06:09:23
46.621014,124.916332,0,490,39829.2565740741,2009-01-16,06:09:28
46.621014,124.916334,0,489,39829.2566319444,2009-01-16,06:09:33
46.621015,124.916337,0,489,39829.2566898148,2009-01-16,06:09:38
46.621016,124.916338,0,489,39829.2567476852,2009-01-16,06:09:43
46.621017,124.916339,0,489,39829.2568055556,2009-01-16,06:09:48
46.621018,124.916341,0,489,39829.2568634259,2009-01-16,06:09:53
46.62102,124.916343,0,489,39829.2569212963,2009-01-16,06:09:58
46.621021,124.916346,0,488,39829.2569791667,2009-01-16,06:10:03
46.621022,124.916347,0,488,39829.257037037,2009-01-16,06:10:08
46.621022,124.91635,0,488,39829.2570949074,2009-01-16,06:10:13
46.621022,124.91635,0,488,39829.2571296296,2009-01-16,06:10:16
46.621024,124.916358,0,488,39829.2571527778,2009-01-16,06:10:18
46.62104,124.91641,0,468,39829.2572106481,2009-01-16,06:10:23
46.621095,124.916477,0,459,39829.2572569444,2009-01-16,06:10:27
46.621133,124.91651,0,455,39829.2572800926,2009-01-16,06:10:29
46.621178,124.916554,0,453,39829.2573148148,2009-01-16,06:10:32
46.621222,124.91659,0,456,39829.257349537,2009-01-16,06:10:35
46.621269,124.916607,0,461,39829.2574074074,2009-01-16,06:10:40
46.62131,124.916604,0,461,39829.2574652778,2009-01-16,06:10:45
46.621337,124.916609,0,461,39829.2575231481,2009-01-16,06:10:50
46.621348,124.916614,0,461,39829.2575810185,2009-01-16,06:10:55
46.621353,124.916635,0,460,39829.2576388889,2009-01-16,06:11:00
46.621362,124.916645,0,460,39829.2576967593,2009-01-16,06:11:05
46.621369,124.91666,0,459,39829.2577546296,2009-01-16,06:11:10
46.621369,124.916671,0,458,39829.2578125,2009-01-16,06:11:15
46.621389,124.916697,0,458,39829.2578703704,2009-01-16,06:11:20
46.621395,124.916757,0,469,39829.2579050926,2009-01-16,06:11:23
46.62139,124.916807,0,481,39829.2579398148,2009-01-16,06:11:26
46.62138,124.916841,0,495,39829.257974537,2009-01-16,06:11:29
46.62137,124.916839,0,495,39829.2580324074,2009-01-16,06:11:34
46.621364,124.91683,0,495,39829.2580902778,2009-01-16,06:11:39
46.62136,124.916822,0,495,39829.2581481481,2009-01-16,06:11:44
46.62136,124.916822,0,495,39829.2581828704,2009-01-16,06:11:47
46.621364,124.916816,0,494,39829.2582060185,2009-01-16,06:11:49
46.621371,124.916807,0,494,39829.2582638889,2009-01-16,06:11:54
46.621374,124.9168,0,494,39829.2583217593,2009-01-16,06:11:59
46.621377,124.916795,0,494,39829.2583796296,2009-01-16,06:12:04
46.621377,124.916795,0,494,39829.2584143518,2009-01-16,06:12:07
46.621381,124.91679,0,494,39829.2584375,2009-01-16,06:12:09
46.621381,124.916778,0,493,39829.2584953704,2009-01-16,06:12:14
46.621379,124.916765,0,493,39829.2585532407,2009-01-16,06:12:19
46.621376,124.916754,0,493,39829.2586111111,2009-01-16,06:12:24
46.621369,124.916744,0,493,39829.2586689815,2009-01-16,06:12:29
46.621369,124.916744,0,493,39829.2587037037,2009-01-16,06:12:32
46.621365,124.916744,0,492,39829.2587268518,2009-01-16,06:12:34
46.621354,124.916811,0,493,39829.2587847222,2009-01-16,06:12:39
46.621309,124.91686,0,493,39829.2588425926,2009-01-16,06:12:44
46.621279,124.916925,0,494,39829.258900463,2009-01-16,06:12:49
46.621262,124.916971,0,494,39829.2589583333,2009-01-16,06:12:54
46.621244,124.917034,0,494,39829.2590162037,2009-01-16,06:12:59
46.621225,124.917073,0,495,39829.2590740741,2009-01-16,06:13:04
46.621191,124.917098,0,495,39829.2591319444,2009-01-16,06:13:09
46.621166,124.917123,0,496,39829.2591898148,2009-01-16,06:13:14
46.62116,124.917165,0,496,39829.2592476852,2009-01-16,06:13:19
46.621153,124.917196,0,495,39829.2593055556,2009-01-16,06:13:24
46.621133,124.917247,0,495,39829.2593634259,2009-01-16,06:13:29
46.621101,124.91729,0,496,39829.2594212963,2009-01-16,06:13:34
46.621077,124.917318,0,495,39829.2594791667,2009-01-16,06:13:39
46.621052,124.917382,0,496,39829.259537037,2009-01-16,06:13:44
46.621044,124.917467,0,497,39829.2595833333,2009-01-16,06:13:48
46.62104,124.917563,0,498,39829.2596064815,2009-01-16,06:13:50
46.621056,124.917632,0,499,39829.2596412037,2009-01-16,06:13:53
46.62107,124.917694,0,500,39829.2596875,2009-01-16,06:13:57
46.621099,124.917735,0,501,39829.2597453704,2009-01-16,06:14:02
46.62114,124.917764,0,502,39829.2597916667,2009-01-16,06:14:06
46.621109,124.917808,0,502,39829.259849537,2009-01-16,06:14:11
46.621101,124.917838,0,502,39829.2599074074,2009-01-16,06:14:16
46.621089,124.917876,0,502,39829.2599652778,2009-01-16,06:14:21
46.621064,124.917953,0,503,39829.2600115741,2009-01-16,06:14:25
46.621064,124.918007,0,504,39829.2600694444,2009-01-16,06:14:30
46.621099,124.918072,0,507,39829.2601273148,2009-01-16,06:14:35
46.621118,124.918136,0,510,39829.2601851852,2009-01-16,06:14:40
46.62115,124.91821,0,516,39829.2602083333,2009-01-16,06:14:42
46.621152,124.918273,0,519,39829.2602662037,2009-01-16,06:14:47
46.621103,124.918322,0,520,39829.2603240741,2009-01-16,06:14:52
46.621061,124.918352,0,519,39829.2603703704,2009-01-16,06:14:56
46.621086,124.918367,0,519,39829.2604282407,2009-01-16,06:15:01
46.621086,124.918367,0,519,39829.260462963,2009-01-16,06:15:04
46.621086,124.918372,0,519,39829.2604861111,2009-01-16,06:15:06
46.621107,124.918413,0,519,39829.2605439815,2009-01-16,06:15:11
46.621098,124.918464,0,521,39829.2606018518,2009-01-16,06:15:16
46.62109,124.91851,0,522,39829.2606597222,2009-01-16,06:15:21
46.621088,124.918571,0,522,39829.2607175926,2009-01-16,06:15:26
46.6211,124.918616,0,524,39829.260775463,2009-01-16,06:15:31
46.621062,124.918651,0,525,39829.2608333333,2009-01-16,06:15:36
46.621027,124.918702,0,525,39829.2608680556,2009-01-16,06:15:39
46.621039,124.918756,0,524,39829.2609259259,2009-01-16,06:15:44
46.621061,124.918794,0,523,39829.2609837963,2009-01-16,06:15:49
46.621083,124.918843,0,525,39829.2610416667,2009-01-16,06:15:54
46.621116,124.918886,0,529,39829.2610648148,2009-01-16,06:15:56
46.621172,124.918937,0,536,39829.2611111111,2009-01-16,06:16:00
46.621226,124.918982,0,544,39829.2611342593,2009-01-16,06:16:02
46.621272,124.919018,0,553,39829.2611689815,2009-01-16,06:16:05
46.621323,124.919034,0,562,39829.2612037037,2009-01-16,06:16:08
46.621355,124.919049,0,566,39829.2612615741,2009-01-16,06:16:13
46.621355,124.919063,0,567,39829.2613194444,2009-01-16,06:16:18
46.621373,124.919102,0,566,39829.2613773148,2009-01-16,06:16:23
46.621403,124.919133,0,567,39829.2614351852,2009-01-16,06:16:28
46.621443,124.919191,0,570,39829.2614930556,2009-01-16,06:16:33
46.621486,124.919222,0,573,39829.2615162037,2009-01-16,06:16:35
46.621545,124.919256,0,579,39829.2615625,2009-01-16,06:16:39
46.621586,124.919288,0,583,39829.2616087963,2009-01-16,06:16:43
46.621615,124.919324,0,585,39829.2616666667,2009-01-16,06:16:48
46.621607,124.91939,0,583,39829.261724537,2009-01-16,06:16:53
46.621611,124.919439,0,582,39829.2617824074,2009-01-16,06:16:58
46.621655,124.919463,0,584,39829.2618402778,2009-01-16,06:17:03
46.621693,124.919495,0,585,39829.2618981482,2009-01-16,06:17:08
46.621643,124.919553,0,580,39829.2619328704,2009-01-16,06:17:11
46.621679,124.919597,0,582,39829.2619791667,2009-01-16,06:17:15
46.621736,124.919606,0,585,39829.2620138889,2009-01-16,06:17:18
46.621782,124.919613,0,586,39829.2620486111,2009-01-16,06:17:21
46.621823,124.919633,0,586,39829.2621064815,2009-01-16,06:17:26
46.621867,124.919651,0,585,39829.2621527778,2009-01-16,06:17:30
46.621901,124.919703,0,584,39829.2622106481,2009-01-16,06:17:35
46.621912,124.919713,0,580,39829.2622685185,2009-01-16,06:17:40
46.621941,124.919742,0,579,39829.2623263889,2009-01-16,06:17:45
46.621989,124.919772,0,578,39829.2623842593,2009-01-16,06:17:50
46.62204,124.919812,0,580,39829.2624421296,2009-01-16,06:17:55
46.622082,124.919852,0,580,39829.2625,2009-01-16,06:18:00
46.622124,124.919898,0,580,39829.2625462963,2009-01-16,06:18:04
46.622156,124.919944,0,583,39829.2626041667,2009-01-16,06:18:09
46.622198,124.919977,0,587,39829.262662037,2009-01-16,06:18:14
46.62225,124.920001,0,591,39829.2626967593,2009-01-16,06:18:17
46.622293,124.92006,0,596,39829.2627546296,2009-01-16,06:18:22
46.622328,124.920103,0,605,39829.2628009259,2009-01-16,06:18:26
46.622372,124.920127,0,611,39829.2628472222,2009-01-16,06:18:30
46.622406,124.920142,0,617,39829.2629050926,2009-01-16,06:18:35
46.622401,124.920174,0,618,39829.262962963,2009-01-16,06:18:40
46.622377,124.920223,0,609,39829.2629976852,2009-01-16,06:18:43
46.622363,124.920269,0,597,39829.2630555556,2009-01-16,06:18:48
46.622409,124.920285,0,595,39829.2630902778,2009-01-16,06:18:51
46.62241,124.9203,0,594,39829.2631481481,2009-01-16,06:18:56
46.622423,124.920314,0,593,39829.2632060185,2009-01-16,06:19:01
46.622448,124.920356,0,585,39829.2632638889,2009-01-16,06:19:06
46.622475,124.920359,0,565,39829.2632986111,2009-01-16,06:19:09
46.622506,124.920401,0,555,39829.2633564815,2009-01-16,06:19:14
46.622544,124.920436,0,552,39829.2634027778,2009-01-16,06:19:18
46.622576,124.920496,0,552,39829.2634606481,2009-01-16,06:19:23
46.622585,124.920562,0,549,39829.2635185185,2009-01-16,06:19:28
46.622604,124.920614,0,541,39829.2635648148,2009-01-16,06:19:32
46.622596,124.920637,0,541,39829.2636226852,2009-01-16,06:19:37
46.622613,124.92069,0,545,39829.2636805556,2009-01-16,06:19:42
46.622643,124.920748,0,545,39829.2636921296,2009-01-16,06:19:43
46.622665,124.92081,0,543,39829.2637152778,2009-01-16,06:19:45
46.622665,124.920816,0,543,39829.2637731481,2009-01-16,06:19:50
46.622665,124.920816,0,543,39829.2638078704,2009-01-16,06:19:53
46.622666,124.920822,0,543,39829.2638310185,2009-01-16,06:19:55
46.622688,124.920831,0,543,39829.2638888889,2009-01-16,06:20:00
46.622744,124.920852,0,542,39829.2639236111,2009-01-16,06:20:03
46.622776,124.920902,0,539,39829.2639814815,2009-01-16,06:20:08
46.622833,124.920916,0,539,39829.2640162037,2009-01-16,06:20:11
46.622893,124.920922,0,545,39829.2640393519,2009-01-16,06:20:13
46.622949,124.920939,0,549,39829.2640856481,2009-01-16,06:20:17
46.623003,124.920957,0,551,39829.2641319444,2009-01-16,06:20:21
46.623048,124.920971,0,551,39829.2641782407,2009-01-16,06:20:25
46.623095,124.920991,0,553,39829.2642361111,2009-01-16,06:20:30
46.623132,124.921017,0,557,39829.2642939815,2009-01-16,06:20:35
46.623146,124.921065,0,555,39829.2643518519,2009-01-16,06:20:40
46.623188,124.92109,0,557,39829.2643981481,2009-01-16,06:20:44
46.623238,124.921112,0,561,39829.2644328704,2009-01-16,06:20:47
46.623278,124.921147,0,560,39829.2644791667,2009-01-16,06:20:51
46.623323,124.92118,0,561,39829.264537037,2009-01-16,06:20:56
46.623374,124.921216,0,565,39829.2645949074,2009-01-16,06:21:01
46.623414,124.921275,0,566,39829.2646527778,2009-01-16,06:21:06
46.623457,124.921331,0,570,39829.2647106481,2009-01-16,06:21:11
46.623497,124.921365,0,570,39829.2647685185,2009-01-16,06:21:16
46.623559,124.92137,0,576,39829.2648263889,2009-01-16,06:21:21
46.623613,124.921377,0,580,39829.2648726852,2009-01-16,06:21:25
46.623656,124.921384,0,578,39829.2649305556,2009-01-16,06:21:30
46.623698,124.921414,0,574,39829.2649768519,2009-01-16,06:21:34
46.623738,124.921451,0,572,39829.2650347222,2009-01-16,06:21:39
46.623782,124.921478,0,569,39829.2650810185,2009-01-16,06:21:43
46.62382,124.921526,0,569,39829.2651388889,2009-01-16,06:21:48
46.623834,124.921565,0,568,39829.2651967593,2009-01-16,06:21:53
46.623859,124.921609,0,568,39829.2652546296,2009-01-16,06:21:58
46.623881,124.921674,0,569,39829.2653125,2009-01-16,06:22:03
46.623912,124.921706,0,567,39829.2653703704,2009-01-16,06:22:08
46.623959,124.921747,0,569,39829.2654282407,2009-01-16,06:22:13
46.624009,124.921761,0,570,39829.265474537,2009-01-16,06:22:17
46.624053,124.921756,0,572,39829.2655092593,2009-01-16,06:22:20
46.624094,124.921756,0,573,39829.2655671296,2009-01-16,06:22:25
46.624148,124.92177,0,577,39829.2656134259,2009-01-16,06:22:29
46.624192,124.921757,0,582,39829.265625,2009-01-16,06:22:30
46.624213,124.92178,0,585,39829.2656828704,2009-01-16,06:22:35
46.624207,124.921822,0,581,39829.2657407407,2009-01-16,06:22:40
46.624182,124.921861,0,581,39829.2657986111,2009-01-16,06:22:45
46.624166,124.92189,0,586,39829.2658564815,2009-01-16,06:22:50
46.624147,124.921923,0,596,39829.2659143518,2009-01-16,06:22:55
46.624122,124.921965,0,595,39829.2659722222,2009-01-16,06:23:00
46.624104,124.922021,0,598,39829.2660300926,2009-01-16,06:23:05
46.624079,124.922087,0,593,39829.266087963,2009-01-16,06:23:10
46.624044,124.922126,0,581,39829.2661342593,2009-01-16,06:23:14
46.624049,124.922186,0,570,39829.2661921296,2009-01-16,06:23:19
46.624047,124.922211,0,565,39829.26625,2009-01-16,06:23:24
46.624042,124.922253,0,558,39829.2663078704,2009-01-16,06:23:29
46.624041,124.92231,0,554,39829.2663657407,2009-01-16,06:23:34
46.624028,124.922365,0,552,39829.2664236111,2009-01-16,06:23:39
46.623998,124.922389,0,547,39829.2664814815,2009-01-16,06:23:44
46.623998,124.922389,0,547,39829.2665162037,2009-01-16,06:23:47
46.623999,124.922384,0,548,39829.2665393518,2009-01-16,06:23:49
46.623973,124.922459,0,547,39829.2665740741,2009-01-16,06:23:52
46.623946,124.922534,0,547,39829.2665972222,2009-01-16,06:23:54
46.623913,124.922643,0,547,39829.2666203704,2009-01-16,06:23:56
46.623887,124.922706,0,548,39829.2666319444,2009-01-16,06:23:57
46.623859,124.92277,0,548,39829.2666435185,2009-01-16,06:23:58
46.623832,124.922832,0,549,39829.2666550926,2009-01-16,06:23:59
46.623806,124.922898,0,549,39829.2666666667,2009-01-16,06:24:00
46.623767,124.922974,0,550,39829.2666782407,2009-01-16,06:24:01
46.623737,124.923046,0,550,39829.2666898148,2009-01-16,06:24:02
46.6237,124.923127,0,551,39829.2667013889,2009-01-16,06:24:03
46.623652,124.923226,0,552,39829.266712963,2009-01-16,06:24:04
46.623548,124.923363,0,551,39829.266724537,2009-01-16,06:24:05
46.623504,124.923464,0,552,39829.2667361111,2009-01-16,06:24:06
46.623454,124.923565,0,552,39829.2667476852,2009-01-16,06:24:07
46.623409,124.92366,0,553,39829.2667592593,2009-01-16,06:24:08
46.623365,124.923756,0,553,39829.2667708333,2009-01-16,06:24:09
46.623313,124.92386,0,554,39829.2667824074,2009-01-16,06:24:10
46.623278,124.923946,0,555,39829.2667939815,2009-01-16,06:24:11
46.623241,124.924038,0,556,39829.2668055556,2009-01-16,06:24:12
46.623192,124.924138,0,556,39829.2668171296,2009-01-16,06:24:13
46.623147,124.924246,0,557,39829.2668287037,2009-01-16,06:24:14
46.623097,124.924349,0,557,39829.2668402778,2009-01-16,06:24:15
46.623057,124.924451,0,544,39829.2668518518,2009-01-16,06:24:16
46.623009,124.924542,0,538,39829.2668634259,2009-01-16,06:24:17
46.622962,124.924632,0,532,39829.266875,2009-01-16,06:24:18
46.622913,124.924721,0,529,39829.2668865741,2009-01-16,06:24:19
46.622863,124.924822,0,529,39829.2668981481,2009-01-16,06:24:20
46.622807,124.924953,0,526,39829.2669097222,2009-01-16,06:24:21
46.622755,124.925071,0,524,39829.2669212963,2009-01-16,06:24:22
46.622694,124.925195,0,521,39829.2669328704,2009-01-16,06:24:23
46.622634,124.925317,0,520,39829.2669444444,2009-01-16,06:24:24
46.622573,124.92544,0,518,39829.2669560185,2009-01-16,06:24:25
46.62251,124.925566,0,518,39829.2669675926,2009-01-16,06:24:26
46.622444,124.925695,0,517,39829.2669791667,2009-01-16,06:24:27
46.622376,124.925832,0,514,39829.2669907407,2009-01-16,06:24:28
46.622312,124.925971,0,514,39829.2670023148,2009-01-16,06:24:29
46.622241,124.926123,0,516,39829.2670138889,2009-01-16,06:24:30
46.622173,124.926263,0,516,39829.267025463,2009-01-16,06:24:31
46.622097,124.926407,0,514,39829.267037037,2009-01-16,06:24:32
46.622025,124.92656,0,513,39829.2670486111,2009-01-16,06:24:33
46.621955,124.926712,0,512,39829.2670601852,2009-01-16,06:24:34
46.621888,124.926863,0,514,39829.2670717593,2009-01-16,06:24:35
46.62182,124.927011,0,514,39829.2670833333,2009-01-16,06:24:36
46.621746,124.927158,0,515,39829.2670949074,2009-01-16,06:24:37
46.621676,124.927314,0,517,39829.2671064815,2009-01-16,06:24:38
46.62162,124.927459,0,516,39829.2671180556,2009-01-16,06:24:39
46.621561,124.927611,0,513,39829.2671296296,2009-01-16,06:24:40
46.621496,124.927749,0,513,39829.2671412037,2009-01-16,06:24:41
46.62143,124.92789,0,512,39829.2671527778,2009-01-16,06:24:42
46.621365,124.928023,0,513,39829.2671643518,2009-01-16,06:24:43
46.621303,124.928164,0,513,39829.2671759259,2009-01-16,06:24:44
46.621233,124.92831,0,512,39829.2671875,2009-01-16,06:24:45
46.621162,124.92846,0,513,39829.2671990741,2009-01-16,06:24:46
46.621095,124.928608,0,513,39829.2672106481,2009-01-16,06:24:47
46.621024,124.928759,0,515,39829.2672222222,2009-01-16,06:24:48
46.620951,124.928918,0,515,39829.2672337963,2009-01-16,06:24:49
46.620876,124.929065,0,516,39829.2672453704,2009-01-16,06:24:50
46.620792,124.929217,0,518,39829.2672569444,2009-01-16,06:24:51
46.620723,124.929372,0,519,39829.2672685185,2009-01-16,06:24:52
46.620649,124.929528,0,522,39829.2672800926,2009-01-16,06:24:53
46.620583,124.929683,0,522,39829.2672916667,2009-01-16,06:24:54
46.620513,124.929836,0,525,39829.2673032407,2009-01-16,06:24:55
46.620454,124.929983,0,525,39829.2673148148,2009-01-16,06:24:56
46.620387,124.930133,0,526,39829.2673263889,2009-01-16,06:24:57
46.620314,124.930285,0,528,39829.267337963,2009-01-16,06:24:58
46.62024,124.930436,0,531,39829.267349537,2009-01-16,06:24:59
46.620169,124.930592,0,532,39829.2673611111,2009-01-16,06:25:00
46.620105,124.930749,0,533,39829.2673726852,2009-01-16,06:25:01
46.62004,124.930906,0,534,39829.2673842593,2009-01-16,06:25:02
46.619973,124.931062,0,533,39829.2673958333,2009-01-16,06:25:03
46.619904,124.931219,0,533,39829.2674074074,2009-01-16,06:25:04
46.619838,124.931371,0,534,39829.2674189815,2009-01-16,06:25:05
46.619766,124.931524,0,536,39829.2674305556,2009-01-16,06:25:06
46.619694,124.931681,0,537,39829.2674421296,2009-01-16,06:25:07
46.61962,124.931843,0,538,39829.2674537037,2009-01-16,06:25:08
46.61955,124.931996,0,540,39829.2674652778,2009-01-16,06:25:09
46.61948,124.932161,0,540,39829.2674768518,2009-01-16,06:25:10
46.619411,124.932323,0,539,39829.2674884259,2009-01-16,06:25:11
46.619341,124.932479,0,539,39829.2675,2009-01-16,06:25:12
46.619268,124.932632,0,539,39829.2675115741,2009-01-16,06:25:13
46.619193,124.93279,0,540,39829.2675231481,2009-01-16,06:25:14
46.619121,124.932948,0,541,39829.2675347222,2009-01-16,06:25:15
46.619047,124.933104,0,542,39829.2675462963,2009-01-16,06:25:16
46.618939,124.933277,0,545,39829.2675578704,2009-01-16,06:25:17
46.618872,124.933435,0,544,39829.2675694444,2009-01-16,06:25:18
46.618791,124.933595,0,542,39829.2675810185,2009-01-16,06:25:19
46.618696,124.93376,0,542,39829.2675925926,2009-01-16,06:25:20
46.618604,124.93392,0,543,39829.2676041667,2009-01-16,06:25:21
46.618522,124.934069,0,544,39829.2676157407,2009-01-16,06:25:22
46.618433,124.934228,0,544,39829.2676273148,2009-01-16,06:25:23
46.618345,124.93438,0,540,39829.2676388889,2009-01-16,06:25:24
46.61825,124.934527,0,536,39829.267650463,2009-01-16,06:25:25
46.61816,124.934661,0,534,39829.267662037,2009-01-16,06:25:26
46.618071,124.934796,0,533,39829.2676736111,2009-01-16,06:25:27
46.617977,124.93493,0,533,39829.2676851852,2009-01-16,06:25:28
46.617884,124.93506,0,532,39829.2676967593,2009-01-16,06:25:29
46.617789,124.935194,0,532,39829.2677083333,2009-01-16,06:25:30
46.617691,124.935332,0,531,39829.2677199074,2009-01-16,06:25:31
46.617592,124.935454,0,530,39829.2677314815,2009-01-16,06:25:32
46.617496,124.935583,0,529,39829.2677430556,2009-01-16,06:25:33
46.617387,124.935712,0,535,39829.2677546296,2009-01-16,06:25:34
46.617286,124.935831,0,533,39829.2677662037,2009-01-16,06:25:35
46.617184,124.935945,0,533,39829.2677777778,2009-01-16,06:25:36
46.617077,124.936062,0,532,39829.2677893518,2009-01-16,06:25:37
46.616971,124.936179,0,530,39829.2678009259,2009-01-16,06:25:38
46.616868,124.936291,0,529,39829.2678125,2009-01-16,06:25:39
46.616752,124.9364,0,524,39829.2678240741,2009-01-16,06:25:40
46.616641,124.936509,0,521,39829.2678356481,2009-01-16,06:25:41
46.616532,124.936617,0,518,39829.2678472222,2009-01-16,06:25:42
46.616423,124.936718,0,514,39829.2678587963,2009-01-16,06:25:43
46.616304,124.93682,0,511,39829.2678703704,2009-01-16,06:25:44
46.616182,124.936925,0,510,39829.2678819444,2009-01-16,06:25:45
46.616059,124.937029,0,509,39829.2678935185,2009-01-16,06:25:46
46.61594,124.937134,0,507,39829.2679050926,2009-01-16,06:25:47
46.615822,124.937237,0,505,39829.2679166667,2009-01-16,06:25:48
46.615704,124.937332,0,504,39829.2679282407,2009-01-16,06:25:49
46.615584,124.937438,0,504,39829.2679398148,2009-01-16,06:25:50
46.615471,124.937541,0,505,39829.2679513889,2009-01-16,06:25:51
46.615363,124.937643,0,507,39829.267962963,2009-01-16,06:25:52
46.615248,124.937751,0,507,39829.267974537,2009-01-16,06:25:53
46.615142,124.93786,0,508,39829.2679861111,2009-01-16,06:25:54
46.61504,124.937974,0,503,39829.2679976852,2009-01-16,06:25:55
46.614938,124.938092,0,498,39829.2680092593,2009-01-16,06:25:56
46.614842,124.938218,0,496,39829.2680208333,2009-01-16,06:25:57
46.614749,124.938354,0,497,39829.2680324074,2009-01-16,06:25:58
46.614655,124.938488,0,499,39829.2680439815,2009-01-16,06:25:59
46.614567,124.938624,0,500,39829.2680555556,2009-01-16,06:26:00
46.614483,124.938766,0,500,39829.2680671296,2009-01-16,06:26:01
46.614402,124.938911,0,502,39829.2680787037,2009-01-16,06:26:02
46.614323,124.939066,0,503,39829.2680902778,2009-01-16,06:26:03
46.614251,124.939226,0,505,39829.2681018518,2009-01-16,06:26:04
46.614185,124.939393,0,503,39829.2681134259,2009-01-16,06:26:05
46.614122,124.939561,0,500,39829.268125,2009-01-16,06:26:06
46.614061,124.939726,0,499,39829.2681365741,2009-01-16,06:26:07
46.614001,124.939893,0,498,39829.2681481481,2009-01-16,06:26:08
46.613943,124.940061,0,498,39829.2681597222,2009-01-16,06:26:09
46.613889,124.940231,0,497,39829.2681712963,2009-01-16,06:26:10
46.613839,124.940403,0,494,39829.2681828704,2009-01-16,06:26:11
46.613783,124.940572,0,494,39829.2681944444,2009-01-16,06:26:12
46.613728,124.940749,0,492,39829.2682060185,2009-01-16,06:26:13
46.613667,124.940924,0,490,39829.2682175926,2009-01-16,06:26:14
46.613607,124.941096,0,487,39829.2682291667,2009-01-16,06:26:15
46.613546,124.941266,0,485,39829.2682407407,2009-01-16,06:26:16
46.613487,124.941442,0,485,39829.2682523148,2009-01-16,06:26:17
46.613427,124.941617,0,483,39829.2682638889,2009-01-16,06:26:18
46.61337,124.941796,0,481,39829.268275463,2009-01-16,06:26:19
46.613321,124.941971,0,476,39829.268287037,2009-01-16,06:26:20
46.613262,124.94215,0,477,39829.2682986111,2009-01-16,06:26:21
46.613198,124.94233,0,477,39829.2683101852,2009-01-16,06:26:22
46.613132,124.94251,0,478,39829.2683217593,2009-01-16,06:26:23
46.613067,124.942679,0,478,39829.2683333333,2009-01-16,06:26:24
46.612999,124.942846,0,477,39829.2683449074,2009-01-16,06:26:25
46.612927,124.94301,0,478,39829.2683564815,2009-01-16,06:26:26
46.612853,124.943171,0,479,39829.2683680556,2009-01-16,06:26:27
46.61278,124.943329,0,481,39829.2683796296,2009-01-16,06:26:28
46.612705,124.943481,0,483,39829.2683912037,2009-01-16,06:26:29
46.612627,124.943628,0,486,39829.2684027778,2009-01-16,06:26:30
46.612541,124.943775,0,487,39829.2684143518,2009-01-16,06:26:31
46.612463,124.943915,0,488,39829.2684259259,2009-01-16,06:26:32
46.612383,124.944057,0,488,39829.2684375,2009-01-16,06:26:33
46.612302,124.944179,0,488,39829.2684490741,2009-01-16,06:26:34
46.612224,124.944301,0,489,39829.2684606481,2009-01-16,06:26:35
46.612149,124.94442,0,490,39829.2684722222,2009-01-16,06:26:36
46.612076,124.944524,0,491,39829.2684837963,2009-01-16,06:26:37
46.612007,124.944607,0,493,39829.2684953704,2009-01-16,06:26:38
46.611933,124.944691,0,492,39829.2685069444,2009-01-16,06:26:39
46.611866,124.944768,0,492,39829.2685185185,2009-01-16,06:26:40
46.611808,124.944846,0,491,39829.2685300926,2009-01-16,06:26:41
46.611758,124.944902,0,492,39829.2685416667,2009-01-16,06:26:42
46.611706,124.944968,0,491,39829.2685648148,2009-01-16,06:26:44
46.61167,124.944985,0,490,39829.2686226852,2009-01-16,06:26:49
46.611625,124.94505,0,490,39829.2686689815,2009-01-16,06:26:53
46.611573,124.945108,0,490,39829.2686921296,2009-01-16,06:26:55
46.611542,124.945157,0,488,39829.2687037037,2009-01-16,06:26:56
46.611507,124.945202,0,489,39829.2687152778,2009-01-16,06:26:57
46.611469,124.945257,0,489,39829.2687268518,2009-01-16,06:26:58
46.611426,124.945319,0,490,39829.2687384259,2009-01-16,06:26:59
46.611378,124.945384,0,489,39829.26875,2009-01-16,06:27:00
46.611325,124.945455,0,489,39829.2687615741,2009-01-16,06:27:01
46.611274,124.945528,0,487,39829.2687731481,2009-01-16,06:27:02
46.611223,124.945599,0,487,39829.2687847222,2009-01-16,06:27:03
46.611168,124.945678,0,489,39829.2687962963,2009-01-16,06:27:04
46.611114,124.945751,0,487,39829.2688078704,2009-01-16,06:27:05
46.611065,124.945808,0,486,39829.2688194444,2009-01-16,06:27:06
46.611019,124.945858,0,486,39829.2688310185,2009-01-16,06:27:07
46.610976,124.945887,0,486,39829.2688425926,2009-01-16,06:27:08
46.61093,124.945903,0,489,39829.2688541667,2009-01-16,06:27:09
46.610881,124.945911,0,487,39829.2688657407,2009-01-16,06:27:10
46.610833,124.945899,0,486,39829.2688773148,2009-01-16,06:27:11
46.610781,124.945875,0,487,39829.2688888889,2009-01-16,06:27:12
46.610728,124.945848,0,490,39829.268900463,2009-01-16,06:27:13
46.610667,124.945816,0,491,39829.268912037,2009-01-16,06:27:14
46.610601,124.945787,0,491,39829.2689236111,2009-01-16,06:27:15
46.610535,124.945763,0,490,39829.2689351852,2009-01-16,06:27:16
46.610469,124.945753,0,482,39829.2689467593,2009-01-16,06:27:17
46.610398,124.945754,0,481,39829.2689583333,2009-01-16,06:27:18
46.610318,124.945772,0,481,39829.2689699074,2009-01-16,06:27:19
46.610237,124.945808,0,482,39829.2689814815,2009-01-16,06:27:20
46.610166,124.945849,0,482,39829.2689930556,2009-01-16,06:27:21
46.61009,124.945906,0,480,39829.2690046296,2009-01-16,06:27:22
46.610029,124.945968,0,479,39829.2690162037,2009-01-16,06:27:23
46.609988,124.946081,0,480,39829.2690277778,2009-01-16,06:27:24
46.609974,124.94623,0,486,39829.2690393519,2009-01-16,06:27:25
46.609971,124.946363,0,483,39829.2690509259,2009-01-16,06:27:26
46.609968,124.946494,0,483,39829.2690625,2009-01-16,06:27:27
46.609982,124.946624,0,486,39829.2690740741,2009-01-16,06:27:28
46.610004,124.946748,0,488,39829.2690856481,2009-01-16,06:27:29
46.610034,124.94688,0,486,39829.2690972222,2009-01-16,06:27:30
46.61007,124.947017,0,484,39829.2691087963,2009-01-16,06:27:31
46.610102,124.947143,0,482,39829.2691203704,2009-01-16,06:27:32
46.610123,124.947267,0,481,39829.2691319444,2009-01-16,06:27:33
46.610133,124.947393,0,481,39829.2691435185,2009-01-16,06:27:34
46.610125,124.947528,0,481,39829.2691550926,2009-01-16,06:27:35
46.610116,124.947659,0,484,39829.2691666667,2009-01-16,06:27:36
46.610105,124.947788,0,486,39829.2691782407,2009-01-16,06:27:37
46.610087,124.947926,0,489,39829.2691898148,2009-01-16,06:27:38
46.610059,124.94807,0,491,39829.2692013889,2009-01-16,06:27:39
46.610028,124.94822,0,493,39829.269212963,2009-01-16,06:27:40
46.609996,124.948349,0,493,39829.269224537,2009-01-16,06:27:41
46.609971,124.94852,0,490,39829.2692361111,2009-01-16,06:27:42
46.609942,124.948691,0,486,39829.2692476852,2009-01-16,06:27:43
46.609915,124.948862,0,481,39829.2692592593,2009-01-16,06:27:44
46.609885,124.949039,0,482,39829.2692708333,2009-01-16,06:27:45
46.609853,124.949215,0,480,39829.2692824074,2009-01-16,06:27:46
46.609824,124.949388,0,479,39829.2692939815,2009-01-16,06:27:47
46.609807,124.949568,0,478,39829.2693055556,2009-01-16,06:27:48
46.609778,124.949743,0,476,39829.2693171296,2009-01-16,06:27:49
46.609743,124.949916,0,474,39829.2693287037,2009-01-16,06:27:50
46.609711,124.950097,0,472,39829.2693402778,2009-01-16,06:27:51
46.609684,124.950275,0,472,39829.2693518519,2009-01-16,06:27:52
46.609656,124.95046,0,472,39829.2693634259,2009-01-16,06:27:53
46.609631,124.950643,0,471,39829.269375,2009-01-16,06:27:54
46.609607,124.950823,0,472,39829.2693865741,2009-01-16,06:27:55
46.609578,124.951002,0,472,39829.2693981482,2009-01-16,06:27:56
46.609549,124.951179,0,473,39829.2694097222,2009-01-16,06:27:57
46.609518,124.951352,0,474,39829.2694212963,2009-01-16,06:27:58
46.609483,124.951522,0,474,39829.2694328704,2009-01-16,06:27:59
46.609456,124.951692,0,476,39829.2694444444,2009-01-16,06:28:00
46.609418,124.951864,0,476,39829.2694560185,2009-01-16,06:28:01
46.609382,124.952039,0,479,39829.2694675926,2009-01-16,06:28:02
46.609351,124.952221,0,479,39829.2694791667,2009-01-16,06:28:03
46.609324,124.952401,0,480,39829.2694907407,2009-01-16,06:28:04
46.609295,124.952584,0,480,39829.2695023148,2009-01-16,06:28:05
46.609271,124.952763,0,481,39829.2695138889,2009-01-16,06:28:06
46.609244,124.952943,0,481,39829.269525463,2009-01-16,06:28:07
46.609219,124.953126,0,481,39829.269537037,2009-01-16,06:28:08
46.609186,124.95331,0,479,39829.2695486111,2009-01-16,06:28:09
46.609159,124.953492,0,480,39829.2695601852,2009-01-16,06:28:10
46.609129,124.953675,0,480,39829.2695717593,2009-01-16,06:28:11
46.6091,124.953853,0,478,39829.2695833333,2009-01-16,06:28:12
46.609071,124.954036,0,477,39829.2695949074,2009-01-16,06:28:13
46.609039,124.954224,0,475,39829.2696064815,2009-01-16,06:28:14
46.608996,124.954418,0,475,39829.2696180556,2009-01-16,06:28:15
46.608958,124.954595,0,474,39829.2696296296,2009-01-16,06:28:16
46.608925,124.954777,0,474,39829.2696412037,2009-01-16,06:28:17
46.608896,124.954956,0,473,39829.2696527778,2009-01-16,06:28:18
46.608861,124.955137,0,471,39829.2696643519,2009-01-16,06:28:19
46.60883,124.955315,0,473,39829.2696759259,2009-01-16,06:28:20
46.608789,124.955496,0,471,39829.2696875,2009-01-16,06:28:21
46.608753,124.955677,0,470,39829.2696990741,2009-01-16,06:28:22
46.608716,124.955856,0,470,39829.2697106482,2009-01-16,06:28:23
46.608673,124.956038,0,470,39829.2697222222,2009-01-16,06:28:24
46.608635,124.956218,0,470,39829.2697337963,2009-01-16,06:28:25
46.608597,124.956394,0,469,39829.2697453704,2009-01-16,06:28:26
46.608571,124.956572,0,470,39829.2697569444,2009-01-16,06:28:27
46.60854,124.95675,0,470,39829.2697685185,2009-01-16,06:28:28
46.608507,124.956933,0,470,39829.2697800926,2009-01-16,06:28:29
46.608482,124.95711,0,470,39829.2697916667,2009-01-16,06:28:30
46.608447,124.957288,0,470,39829.2698032407,2009-01-16,06:28:31
46.60841,124.957472,0,470,39829.2698148148,2009-01-16,06:28:32
46.60839,124.957646,0,471,39829.2698263889,2009-01-16,06:28:33
46.608355,124.95782,0,472,39829.269837963,2009-01-16,06:28:34
46.608328,124.957992,0,471,39829.269849537,2009-01-16,06:28:35
46.608292,124.958166,0,470,39829.2698611111,2009-01-16,06:28:36
46.608257,124.958341,0,471,39829.2698726852,2009-01-16,06:28:37
46.608222,124.958517,0,471,39829.2698842593,2009-01-16,06:28:38
46.608191,124.958683,0,468,39829.2698958333,2009-01-16,06:28:39
46.608159,124.958852,0,466,39829.2699074074,2009-01-16,06:28:40
46.608128,124.95902,0,466,39829.2699189815,2009-01-16,06:28:41
46.608096,124.959182,0,466,39829.2699305556,2009-01-16,06:28:42
46.608068,124.959337,0,473,39829.2699421296,2009-01-16,06:28:43
46.608037,124.959494,0,472,39829.2699537037,2009-01-16,06:28:44
46.608001,124.959645,0,471,39829.2699652778,2009-01-16,06:28:45
46.607961,124.959786,0,470,39829.2699768519,2009-01-16,06:28:46
46.607934,124.95992,0,471,39829.2699884259,2009-01-16,06:28:47
46.607902,124.96003,0,470,39829.27,2009-01-16,06:28:48
46.607872,124.960127,0,472,39829.2700115741,2009-01-16,06:28:49
46.607847,124.960206,0,472,39829.2700231481,2009-01-16,06:28:50
46.607832,124.96027,0,471,39829.2700347222,2009-01-16,06:28:51
46.607825,124.96034,0,473,39829.2700578704,2009-01-16,06:28:53
46.607839,124.960313,0,474,39829.2701157407,2009-01-16,06:28:58
46.607828,124.960384,0,476,39829.2701736111,2009-01-16,06:29:03
46.607817,124.960468,0,479,39829.2701967593,2009-01-16,06:29:05
46.607815,124.960587,0,476,39829.2702199074,2009-01-16,06:29:07
46.607805,124.960663,0,476,39829.2702314815,2009-01-16,06:29:08
46.607797,124.960733,0,476,39829.2702430556,2009-01-16,06:29:09
46.607788,124.96081,0,476,39829.2702546296,2009-01-16,06:29:10
46.607777,124.960896,0,474,39829.2702662037,2009-01-16,06:29:11
46.607758,124.960994,0,473,39829.2702777778,2009-01-16,06:29:12
46.607737,124.961094,0,472,39829.2702893519,2009-01-16,06:29:13
46.607716,124.9612,0,472,39829.2703009259,2009-01-16,06:29:14
46.607692,124.961316,0,468,39829.2703125,2009-01-16,06:29:15
46.607672,124.961427,0,465,39829.2703240741,2009-01-16,06:29:16
46.607648,124.961535,0,464,39829.2703356481,2009-01-16,06:29:17
46.607627,124.961651,0,464,39829.2703472222,2009-01-16,06:29:18
46.607609,124.96177,0,462,39829.2703587963,2009-01-16,06:29:19
46.60759,124.961896,0,460,39829.2703703704,2009-01-16,06:29:20
46.607571,124.962024,0,460,39829.2703819444,2009-01-16,06:29:21
46.607549,124.962156,0,459,39829.2703935185,2009-01-16,06:29:22
46.607527,124.962289,0,458,39829.2704050926,2009-01-16,06:29:23
46.607499,124.96243,0,457,39829.2704166667,2009-01-16,06:29:24
46.607464,124.962572,0,458,39829.2704282407,2009-01-16,06:29:25
46.607437,124.962724,0,458,39829.2704398148,2009-01-16,06:29:26
46.6074,124.962883,0,462,39829.2704513889,2009-01-16,06:29:27
46.607368,124.963042,0,461,39829.270462963,2009-01-16,06:29:28
46.607342,124.963202,0,461,39829.270474537,2009-01-16,06:29:29
46.607314,124.96337,0,461,39829.2704861111,2009-01-16,06:29:30
46.607289,124.963543,0,463,39829.2704976852,2009-01-16,06:29:31
46.607258,124.963715,0,464,39829.2705092593,2009-01-16,06:29:32
46.607227,124.963884,0,464,39829.2705208333,2009-01-16,06:29:33
46.607198,124.964048,0,464,39829.2705324074,2009-01-16,06:29:34
46.60717,124.964215,0,464,39829.2705439815,2009-01-16,06:29:35
46.607135,124.964374,0,464,39829.2705555556,2009-01-16,06:29:36
46.607102,124.964526,0,463,39829.2705671296,2009-01-16,06:29:37
46.607072,124.964674,0,462,39829.2705787037,2009-01-16,06:29:38
46.607034,124.964808,0,460,39829.2705902778,2009-01-16,06:29:39
46.607006,124.964935,0,460,39829.2706018519,2009-01-16,06:29:40
46.606976,124.965042,0,461,39829.2706134259,2009-01-16,06:29:41
46.606955,124.965136,0,461,39829.270625,2009-01-16,06:29:42
46.60693,124.965216,0,459,39829.2706365741,2009-01-16,06:29:43
46.606908,124.965282,0,459,39829.2706481481,2009-01-16,06:29:44
46.606876,124.96538,0,458,39829.2706712963,2009-01-16,06:29:46
46.60684,124.965398,0,453,39829.2707291667,2009-01-16,06:29:51
46.60684,124.965398,0,453,39829.2707638889,2009-01-16,06:29:54
46.60684,124.965403,0,453,39829.270787037,2009-01-16,06:29:56
46.606837,124.96544,0,454,39829.2708449074,2009-01-16,06:30:01
46.606829,124.965525,0,455,39829.2708680556,2009-01-16,06:30:03
46.606813,124.965619,0,455,39829.2708912037,2009-01-16,06:30:05
46.606805,124.965727,0,456,39829.2709143519,2009-01-16,06:30:07
46.606796,124.965843,0,454,39829.2709375,2009-01-16,06:30:09
46.606786,124.965948,0,458,39829.2709606481,2009-01-16,06:30:11
46.606779,124.96604,0,458,39829.2709837963,2009-01-16,06:30:13
46.606763,124.966144,0,459,39829.2710069444,2009-01-16,06:30:15
46.606745,124.966244,0,459,39829.2710300926,2009-01-16,06:30:17
46.606734,124.966317,0,459,39829.2710532407,2009-01-16,06:30:19
46.606725,124.96631,0,458,39829.2711111111,2009-01-16,06:30:24
46.606725,124.966307,0,458,39829.2711689815,2009-01-16,06:30:29
46.606726,124.966304,0,458,39829.2712268519,2009-01-16,06:30:34
46.606726,124.966301,0,458,39829.2712847222,2009-01-16,06:30:39
46.606726,124.966301,0,458,39829.2713194444,2009-01-16,06:30:42
46.606727,124.966305,0,458,39829.2713425926,2009-01-16,06:30:44
46.606705,124.966397,0,460,39829.2713773148,2009-01-16,06:30:47
46.606694,124.9665,0,460,39829.271400463,2009-01-16,06:30:49
46.606695,124.966579,0,461,39829.271412037,2009-01-16,06:30:50
46.606688,124.966657,0,460,39829.2714236111,2009-01-16,06:30:51
46.606672,124.966742,0,462,39829.2714351852,2009-01-16,06:30:52
46.606656,124.966832,0,463,39829.2714467593,2009-01-16,06:30:53
46.606643,124.966925,0,463,39829.2714583333,2009-01-16,06:30:54
46.606632,124.967023,0,464,39829.2714699074,2009-01-16,06:30:55
46.606614,124.967126,0,465,39829.2714814815,2009-01-16,06:30:56
46.606592,124.967233,0,465,39829.2714930556,2009-01-16,06:30:57
46.606553,124.967359,0,467,39829.2715046296,2009-01-16,06:30:58
46.606531,124.967482,0,465,39829.2715162037,2009-01-16,06:30:59
46.606507,124.967604,0,465,39829.2715277778,2009-01-16,06:31:00
46.606483,124.967728,0,465,39829.2715393519,2009-01-16,06:31:01
46.606465,124.967852,0,465,39829.2715509259,2009-01-16,06:31:02
46.606443,124.967978,0,465,39829.2715625,2009-01-16,06:31:03
46.606428,124.968097,0,468,39829.2715740741,2009-01-16,06:31:04
46.606409,124.968223,0,468,39829.2715856481,2009-01-16,06:31:05
46.606391,124.968358,0,470,39829.2715972222,2009-01-16,06:31:06
46.606369,124.968493,0,472,39829.2716087963,2009-01-16,06:31:07
46.606357,124.968621,0,479,39829.2716203704,2009-01-16,06:31:08
46.606344,124.968748,0,483,39829.2716319444,2009-01-16,06:31:09
46.606321,124.968882,0,485,39829.2716435185,2009-01-16,06:31:10
46.606299,124.969015,0,487,39829.2716550926,2009-01-16,06:31:11
46.606269,124.969152,0,489,39829.2716666667,2009-01-16,06:31:12
46.606236,124.969299,0,490,39829.2716782407,2009-01-16,06:31:13
46.606201,124.969458,0,491,39829.2716898148,2009-01-16,06:31:14
46.606167,124.969615,0,492,39829.2717013889,2009-01-16,06:31:15
46.606134,124.969779,0,493,39829.271712963,2009-01-16,06:31:16
46.606109,124.96995,0,496,39829.271724537,2009-01-16,06:31:17
46.606082,124.97012,0,499,39829.2717361111,2009-01-16,06:31:18
46.606047,124.970295,0,501,39829.2717476852,2009-01-16,06:31:19
46.606015,124.970467,0,504,39829.2717592593,2009-01-16,06:31:20
46.605978,124.970641,0,505,39829.2717708333,2009-01-16,06:31:21
46.605943,124.970811,0,507,39829.2717824074,2009-01-16,06:31:22
46.605916,124.970985,0,507,39829.2717939815,2009-01-16,06:31:23
46.605877,124.971169,0,506,39829.2718055556,2009-01-16,06:31:24
46.605856,124.971343,0,505,39829.2718171296,2009-01-16,06:31:25
46.605825,124.971512,0,504,39829.2718287037,2009-01-16,06:31:26
46.605794,124.971671,0,504,39829.2718402778,2009-01-16,06:31:27
46.605756,124.971813,0,501,39829.2718518519,2009-01-16,06:31:28
46.605731,124.971947,0,499,39829.2718634259,2009-01-16,06:31:29
46.605699,124.972064,0,495,39829.271875,2009-01-16,06:31:30
46.605672,124.972158,0,493,39829.2718865741,2009-01-16,06:31:31
46.605652,124.972247,0,493,39829.2718981481,2009-01-16,06:31:32
46.605628,124.97235,0,492,39829.2719212963,2009-01-16,06:31:34
46.605608,124.97238,0,488,39829.2719791667,2009-01-16,06:31:39
46.605594,124.972442,0,486,39829.2720138889,2009-01-16,06:31:42
46.605573,124.972561,0,483,39829.272037037,2009-01-16,06:31:44
46.605562,124.972626,0,482,39829.2720486111,2009-01-16,06:31:45
46.605553,124.972703,0,479,39829.2720601852,2009-01-16,06:31:46
46.605546,124.972778,0,478,39829.2720717593,2009-01-16,06:31:47
46.605532,124.972856,0,478,39829.2720833333,2009-01-16,06:31:48
46.605525,124.972937,0,477,39829.2720949074,2009-01-16,06:31:49
46.605513,124.973027,0,476,39829.2721064815,2009-01-16,06:31:50
46.605504,124.973121,0,479,39829.2721180556,2009-01-16,06:31:51
46.605483,124.973228,0,478,39829.2721296296,2009-01-16,06:31:52
46.605465,124.973335,0,480,39829.2721412037,2009-01-16,06:31:53
46.605453,124.97345,0,481,39829.2721527778,2009-01-16,06:31:54
46.605434,124.973568,0,481,39829.2721643519,2009-01-16,06:31:55
46.605409,124.973686,0,480,39829.2721759259,2009-01-16,06:31:56
46.605383,124.973809,0,479,39829.2721875,2009-01-16,06:31:57
46.605361,124.973934,0,480,39829.2721990741,2009-01-16,06:31:58
46.605338,124.974062,0,478,39829.2722106481,2009-01-16,06:31:59
46.605313,124.974198,0,478,39829.2722222222,2009-01-16,06:32:00
46.605281,124.974336,0,481,39829.2722337963,2009-01-16,06:32:01
46.60525,124.974485,0,480,39829.2722453704,2009-01-16,06:32:02
46.605226,124.974635,0,480,39829.2722569444,2009-01-16,06:32:03
46.605197,124.974785,0,482,39829.2722685185,2009-01-16,06:32:04
46.605176,124.974941,0,483,39829.2722800926,2009-01-16,06:32:05
46.605159,124.975102,0,478,39829.2722916667,2009-01-16,06:32:06
46.605154,124.975268,0,482,39829.2723032407,2009-01-16,06:32:07
46.605147,124.975438,0,480,39829.2723148148,2009-01-16,06:32:08
46.60514,124.975606,0,481,39829.2723263889,2009-01-16,06:32:09
46.605144,124.975779,0,483,39829.272337963,2009-01-16,06:32:10
46.605144,124.97596,0,484,39829.272349537,2009-01-16,06:32:11
46.605155,124.976137,0,486,39829.2723611111,2009-01-16,06:32:12
46.605165,124.976318,0,485,39829.2723726852,2009-01-16,06:32:13
46.605184,124.976499,0,487,39829.2723842593,2009-01-16,06:32:14
46.605211,124.97668,0,488,39829.2723958333,2009-01-16,06:32:15
46.605231,124.97686,0,488,39829.2724074074,2009-01-16,06:32:16
46.605261,124.977037,0,490,39829.2724189815,2009-01-16,06:32:17
46.605288,124.977217,0,491,39829.2724305556,2009-01-16,06:32:18
46.605321,124.977392,0,493,39829.2724421296,2009-01-16,06:32:19
46.605357,124.977567,0,492,39829.2724537037,2009-01-16,06:32:20
46.605401,124.977741,0,493,39829.2724652778,2009-01-16,06:32:21
46.60545,124.977916,0,493,39829.2724768519,2009-01-16,06:32:22
46.605514,124.978075,0,497,39829.2724884259,2009-01-16,06:32:23
46.605571,124.978236,0,498,39829.2725,2009-01-16,06:32:24
46.605634,124.978395,0,500,39829.2725115741,2009-01-16,06:32:25
46.605699,124.978558,0,504,39829.2725231481,2009-01-16,06:32:26
46.605756,124.978713,0,505,39829.2725347222,2009-01-16,06:32:27
46.605821,124.978865,0,506,39829.2725462963,2009-01-16,06:32:28
46.605896,124.979016,0,511,39829.2725578704,2009-01-16,06:32:29
46.605977,124.97916,0,512,39829.2725694444,2009-01-16,06:32:30
46.606049,124.97931,0,513,39829.2725810185,2009-01-16,06:32:31
46.606126,124.979456,0,513,39829.2725925926,2009-01-16,06:32:32
46.606196,124.979606,0,514,39829.2726041667,2009-01-16,06:32:33
46.606272,124.979751,0,517,39829.2726157407,2009-01-16,06:32:34
46.606348,124.979895,0,517,39829.2726273148,2009-01-16,06:32:35
46.606427,124.980033,0,519,39829.2726388889,2009-01-16,06:32:36
46.606504,124.980178,0,520,39829.272650463,2009-01-16,06:32:37
46.606575,124.980316,0,524,39829.272662037,2009-01-16,06:32:38
46.606652,124.98046,0,527,39829.2726736111,2009-01-16,06:32:39
46.606735,124.9806,0,527,39829.2726851852,2009-01-16,06:32:40
46.606807,124.980743,0,530,39829.2726967593,2009-01-16,06:32:41
46.606893,124.980889,0,534,39829.2727083333,2009-01-16,06:32:42
46.606973,124.981036,0,537,39829.2727199074,2009-01-16,06:32:43
46.607049,124.98118,0,536,39829.2727314815,2009-01-16,06:32:44
46.60713,124.981326,0,538,39829.2727430556,2009-01-16,06:32:45
46.607207,124.981471,0,539,39829.2727546296,2009-01-16,06:32:46
46.607282,124.98162,0,541,39829.2727662037,2009-01-16,06:32:47
46.60735,124.981762,0,543,39829.2727777778,2009-01-16,06:32:48
46.607424,124.9819,0,544,39829.2727893519,2009-01-16,06:32:49
46.607493,124.982039,0,544,39829.2728009259,2009-01-16,06:32:50
46.607568,124.982185,0,542,39829.2728125,2009-01-16,06:32:51
46.607643,124.982332,0,541,39829.2728240741,2009-01-16,06:32:52
46.607707,124.982485,0,541,39829.2728356481,2009-01-16,06:32:53
46.607767,124.982638,0,542,39829.2728472222,2009-01-16,06:32:54
46.607829,124.982796,0,544,39829.2728587963,2009-01-16,06:32:55
46.607886,124.982956,0,545,39829.2728703704,2009-01-16,06:32:56
46.607937,124.983122,0,542,39829.2728819444,2009-01-16,06:32:57
46.607984,124.983289,0,541,39829.2728935185,2009-01-16,06:32:58
46.608023,124.983463,0,538,39829.2729050926,2009-01-16,06:32:59
46.60806,124.983638,0,539,39829.2729166667,2009-01-16,06:33:00
46.608087,124.98382,0,536,39829.2729282407,2009-01-16,06:33:01
46.608106,124.984001,0,533,39829.2729398148,2009-01-16,06:33:02
46.608113,124.984188,0,531,39829.2729513889,2009-01-16,06:33:03
46.608116,124.98437,0,528,39829.272962963,2009-01-16,06:33:04
46.608113,124.984559,0,522,39829.272974537,2009-01-16,06:33:05
46.608109,124.984744,0,519,39829.2729861111,2009-01-16,06:33:06
46.608096,124.984932,0,517,39829.2729976852,2009-01-16,06:33:07
46.608076,124.985124,0,514,39829.2730092593,2009-01-16,06:33:08
46.608043,124.985315,0,511,39829.2730208333,2009-01-16,06:33:09
46.608014,124.9855,0,508,39829.2730324074,2009-01-16,06:33:10
46.607986,124.985688,0,506,39829.2730439815,2009-01-16,06:33:11
46.607959,124.985883,0,501,39829.2730555556,2009-01-16,06:33:12
46.607926,124.986067,0,501,39829.2730671296,2009-01-16,06:33:13
46.607898,124.986254,0,498,39829.2730787037,2009-01-16,06:33:14
46.607865,124.986435,0,497,39829.2730902778,2009-01-16,06:33:15
46.60783,124.986621,0,495,39829.2731018519,2009-01-16,06:33:16
46.60779,124.986799,0,490,39829.2731134259,2009-01-16,06:33:17
46.607751,124.986979,0,484,39829.273125,2009-01-16,06:33:18
46.60771,124.98716,0,481,39829.2731365741,2009-01-16,06:33:19
46.607676,124.987343,0,478,39829.2731481481,2009-01-16,06:33:20
46.607643,124.987523,0,478,39829.2731597222,2009-01-16,06:33:21
46.607598,124.987704,0,475,39829.2731712963,2009-01-16,06:33:22
46.607557,124.987877,0,474,39829.2731828704,2009-01-16,06:33:23
46.607518,124.98805,0,472,39829.2731944444,2009-01-16,06:33:24
46.607484,124.988222,0,471,39829.2732060185,2009-01-16,06:33:25
46.607454,124.988395,0,468,39829.2732175926,2009-01-16,06:33:26
46.607422,124.988564,0,466,39829.2732291667,2009-01-16,06:33:27
46.607392,124.988718,0,469,39829.2732407407,2009-01-16,06:33:28
46.607358,124.988876,0,468,39829.2732523148,2009-01-16,06:33:29
46.607329,124.989013,0,473,39829.2732638889,2009-01-16,06:33:30
46.607299,124.989132,0,473,39829.273275463,2009-01-16,06:33:31
46.607261,124.989242,0,472,39829.273287037,2009-01-16,06:33:32
46.60723,124.989332,0,477,39829.2732986111,2009-01-16,06:33:33
46.607209,124.989411,0,478,39829.2733101852,2009-01-16,06:33:34
46.607193,124.989473,0,477,39829.2733217593,2009-01-16,06:33:35
46.607171,124.989549,0,473,39829.2733449074,2009-01-16,06:33:37
46.607156,124.989544,0,481,39829.2734027778,2009-01-16,06:33:42
46.607168,124.989617,0,480,39829.2734490741,2009-01-16,06:33:46
46.607193,124.98968,0,482,39829.2734722222,2009-01-16,06:33:48
46.60718,124.989799,0,482,39829.2734953704,2009-01-16,06:33:50
46.607177,124.989865,0,483,39829.2735069444,2009-01-16,06:33:51
46.607165,124.989934,0,483,39829.2735185185,2009-01-16,06:33:52
46.607146,124.990005,0,483,39829.2735300926,2009-01-16,06:33:53
46.607131,124.990076,0,485,39829.2735416667,2009-01-16,06:33:54
46.607121,124.990159,0,485,39829.2735532407,2009-01-16,06:33:55
46.607104,124.990245,0,483,39829.2735648148,2009-01-16,06:33:56
46.607091,124.990337,0,484,39829.2735763889,2009-01-16,06:33:57
46.607078,124.990436,0,484,39829.273587963,2009-01-16,06:33:58
46.607061,124.990535,0,482,39829.273599537,2009-01-16,06:33:59
46.607037,124.990643,0,480,39829.2736111111,2009-01-16,06:34:00
46.607015,124.990748,0,480,39829.2736226852,2009-01-16,06:34:01
46.606997,124.990852,0,480,39829.2736342593,2009-01-16,06:34:02
46.606977,124.990965,0,480,39829.2736458333,2009-01-16,06:34:03
46.606965,124.991079,0,482,39829.2736574074,2009-01-16,06:34:04
46.606947,124.991195,0,483,39829.2736689815,2009-01-16,06:34:05
46.606916,124.991314,0,483,39829.2736805556,2009-01-16,06:34:06
46.606892,124.991434,0,482,39829.2736921296,2009-01-16,06:34:07
46.606869,124.991557,0,488,39829.2737037037,2009-01-16,06:34:08
46.60683,124.991681,0,486,39829.2737152778,2009-01-16,06:34:09
46.60679,124.991803,0,482,39829.2737268518,2009-01-16,06:34:10
46.606748,124.991917,0,482,39829.2737384259,2009-01-16,06:34:11
46.606698,124.992021,0,480,39829.27375,2009-01-16,06:34:12
46.606653,124.992121,0,480,39829.2737615741,2009-01-16,06:34:13
46.606613,124.99221,0,484,39829.2737731481,2009-01-16,06:34:14
46.606553,124.9923,0,483,39829.2737847222,2009-01-16,06:34:15
46.606503,124.99238,0,482,39829.2737962963,2009-01-16,06:34:16
46.606461,124.992448,0,485,39829.2738078704,2009-01-16,06:34:17
46.606417,124.992512,0,482,39829.2738194444,2009-01-16,06:34:18
46.60638,124.992581,0,481,39829.2738310185,2009-01-16,06:34:19
46.606349,124.992638,0,479,39829.2738425926,2009-01-16,06:34:20
46.606324,124.992692,0,478,39829.2738541667,2009-01-16,06:34:21
46.606292,124.992759,0,476,39829.2738657407,2009-01-16,06:34:22
46.606269,124.992823,0,477,39829.2738773148,2009-01-16,06:34:23
46.606244,124.992901,0,476,39829.2738888889,2009-01-16,06:34:24
46.606212,124.992985,0,473,39829.273900463,2009-01-16,06:34:25
46.606191,124.993072,0,473,39829.273912037,2009-01-16,06:34:26
46.606174,124.993173,0,474,39829.2739236111,2009-01-16,06:34:27
46.606166,124.993277,0,475,39829.2739351852,2009-01-16,06:34:28
46.606168,124.993381,0,475,39829.2739467593,2009-01-16,06:34:29
46.606176,124.993478,0,474,39829.2739583333,2009-01-16,06:34:30
46.60619,124.993568,0,476,39829.2739699074,2009-01-16,06:34:31
46.606204,124.993646,0,477,39829.2739814815,2009-01-16,06:34:32
46.606225,124.993718,0,481,39829.2739930556,2009-01-16,06:34:33
46.606245,124.99379,0,485,39829.2740046296,2009-01-16,06:34:34
46.60626,124.993871,0,485,39829.2740162037,2009-01-16,06:34:35
46.606281,124.993958,0,485,39829.2740277778,2009-01-16,06:34:36
46.606299,124.994052,0,487,39829.2740393518,2009-01-16,06:34:37
46.606313,124.99415,0,491,39829.2740509259,2009-01-16,06:34:38
46.606318,124.994253,0,495,39829.2740625,2009-01-16,06:34:39
46.606311,124.99436,0,497,39829.2740740741,2009-01-16,06:34:40
46.606294,124.994475,0,497,39829.2740856481,2009-01-16,06:34:41
46.606277,124.994586,0,498,39829.2740972222,2009-01-16,06:34:42
46.606258,124.994711,0,494,39829.2741087963,2009-01-16,06:34:43
46.606238,124.994822,0,493,39829.2741203704,2009-01-16,06:34:44
46.606216,124.994924,0,493,39829.2741319444,2009-01-16,06:34:45
46.606195,124.995018,0,490,39829.2741435185,2009-01-16,06:34:46
46.606181,124.995104,0,489,39829.2741550926,2009-01-16,06:34:47
46.606172,124.995218,0,491,39829.2741782407,2009-01-16,06:34:49
46.60615,124.995284,0,489,39829.2742361111,2009-01-16,06:34:54
46.606148,124.995293,0,489,39829.2742939815,2009-01-16,06:34:59
46.606129,124.995386,0,491,39829.2743287037,2009-01-16,06:35:02
46.60613,124.995488,0,497,39829.2743518518,2009-01-16,06:35:04
46.606125,124.995561,0,495,39829.2743634259,2009-01-16,06:35:05
46.606118,124.995637,0,496,39829.274375,2009-01-16,06:35:06
46.606109,124.995715,0,496,39829.2743865741,2009-01-16,06:35:07
46.606104,124.995793,0,494,39829.2743981481,2009-01-16,06:35:08
46.6061,124.995881,0,493,39829.2744097222,2009-01-16,06:35:09
46.6061,124.99598,0,492,39829.2744212963,2009-01-16,06:35:10
46.606077,124.996086,0,489,39829.2744328704,2009-01-16,06:35:11
46.606063,124.996198,0,486,39829.2744444444,2009-01-16,06:35:12
46.606065,124.996317,0,488,39829.2744560185,2009-01-16,06:35:13
46.606062,124.996436,0,488,39829.2744675926,2009-01-16,06:35:14
46.606056,124.996551,0,489,39829.2744791667,2009-01-16,06:35:15
46.606054,124.996659,0,490,39829.2744907407,2009-01-16,06:35:16
46.606051,124.996784,0,488,39829.2745023148,2009-01-16,06:35:17
46.606053,124.996917,0,483,39829.2745138889,2009-01-16,06:35:18
46.606043,124.997053,0,482,39829.274525463,2009-01-16,06:35:19
46.606033,124.997193,0,484,39829.274537037,2009-01-16,06:35:20
46.606026,124.997332,0,483,39829.2745486111,2009-01-16,06:35:21
46.606023,124.99747,0,483,39829.2745601852,2009-01-16,06:35:22
46.606023,124.997612,0,484,39829.2745717593,2009-01-16,06:35:23
46.606012,124.99776,0,480,39829.2745833333,2009-01-16,06:35:24
46.605994,124.99791,0,479,39829.2745949074,2009-01-16,06:35:25
46.605983,124.998065,0,484,39829.2746064815,2009-01-16,06:35:26
46.605974,124.998228,0,488,39829.2746180556,2009-01-16,06:35:27
46.605971,124.998396,0,490,39829.2746296296,2009-01-16,06:35:28
46.605961,124.998562,0,492,39829.2746412037,2009-01-16,06:35:29
46.605956,124.99874,0,492,39829.2746527778,2009-01-16,06:35:30
46.605941,124.998915,0,493,39829.2746643518,2009-01-16,06:35:31
46.605919,124.999091,0,491,39829.2746759259,2009-01-16,06:35:32
46.60591,124.99926,0,493,39829.2746875,2009-01-16,06:35:33
46.605886,124.999432,0,495,39829.2746990741,2009-01-16,06:35:34
46.605842,124.999617,0,497,39829.2747106481,2009-01-16,06:35:35
46.605809,124.9998,0,496,39829.2747222222,2009-01-16,06:35:36
46.605768,124.999979,0,496,39829.2747337963,2009-01-16,06:35:37
46.605723,125.000156,0,496,39829.2747453704,2009-01-16,06:35:38
46.605688,125.000338,0,494,39829.2747569444,2009-01-16,06:35:39
46.605645,125.000517,0,492,39829.2747685185,2009-01-16,06:35:40
46.6056,125.000698,0,489,39829.2747800926,2009-01-16,06:35:41
46.605553,125.000875,0,486,39829.2747916667,2009-01-16,06:35:42
46.605521,125.001064,0,483,39829.2748032407,2009-01-16,06:35:43
46.605484,125.00125,0,481,39829.2748148148,2009-01-16,06:35:44
46.605452,125.001426,0,477,39829.2748263889,2009-01-16,06:35:45
46.605415,125.001606,0,479,39829.274837963,2009-01-16,06:35:46
46.605381,125.001787,0,479,39829.274849537,2009-01-16,06:35:47
46.605348,125.001965,0,480,39829.2748611111,2009-01-16,06:35:48
46.605308,125.002145,0,478,39829.2748726852,2009-01-16,06:35:49
46.605279,125.002321,0,478,39829.2748842593,2009-01-16,06:35:50
46.605247,125.002498,0,476,39829.2748958333,2009-01-16,06:35:51
46.605211,125.002671,0,472,39829.2749074074,2009-01-16,06:35:52
46.605172,125.002839,0,471,39829.2749189815,2009-01-16,06:35:53
46.605135,125.003012,0,470,39829.2749305556,2009-01-16,06:35:54
46.605093,125.003175,0,470,39829.2749421296,2009-01-16,06:35:55
46.605056,125.003336,0,466,39829.2749537037,2009-01-16,06:35:56
46.605025,125.003485,0,466,39829.2749652778,2009-01-16,06:35:57
46.604996,125.003632,0,462,39829.2749768518,2009-01-16,06:35:58
46.604967,125.003773,0,462,39829.2749884259,2009-01-16,06:35:59
46.60493,125.003903,0,461,39829.275,2009-01-16,06:36:00
46.604897,125.004027,0,461,39829.2750115741,2009-01-16,06:36:01
46.604881,125.004121,0,465,39829.2750231481,2009-01-16,06:36:02
46.604857,125.004211,0,464,39829.2750347222,2009-01-16,06:36:03
46.604837,125.004294,0,467,39829.2750462963,2009-01-16,06:36:04
46.604814,125.004365,0,468,39829.2750578704,2009-01-16,06:36:05
46.604793,125.004425,0,470,39829.2750694444,2009-01-16,06:36:06
46.604768,125.004514,0,472,39829.2750925926,2009-01-16,06:36:08
46.604736,125.004559,0,466,39829.275150463,2009-01-16,06:36:13
46.604732,125.00457,0,464,39829.2752083333,2009-01-16,06:36:18
46.604728,125.004579,0,464,39829.2752662037,2009-01-16,06:36:23
46.604728,125.004579,0,464,39829.2753009259,2009-01-16,06:36:26
46.604726,125.004585,0,464,39829.2753240741,2009-01-16,06:36:28
46.604722,125.004612,0,464,39829.2753819444,2009-01-16,06:36:33
46.604719,125.004717,0,465,39829.2754166667,2009-01-16,06:36:36
46.60471,125.004818,0,465,39829.2754398148,2009-01-16,06:36:38
46.604697,125.004942,0,467,39829.275462963,2009-01-16,06:36:40
46.604678,125.005015,0,469,39829.275474537,2009-01-16,06:36:41
46.604662,125.005096,0,473,39829.2754861111,2009-01-16,06:36:42
46.604654,125.00519,0,476,39829.2754976852,2009-01-16,06:36:43
46.604647,125.005281,0,479,39829.2755092593,2009-01-16,06:36:44
46.604631,125.005384,0,482,39829.2755208333,2009-01-16,06:36:45
46.604613,125.005498,0,485,39829.2755324074,2009-01-16,06:36:46
46.604588,125.00561,0,486,39829.2755439815,2009-01-16,06:36:47
46.604561,125.005722,0,486,39829.2755555556,2009-01-16,06:36:48
46.604532,125.005833,0,488,39829.2755671296,2009-01-16,06:36:49
46.604507,125.005945,0,489,39829.2755787037,2009-01-16,06:36:50
46.604482,125.00606,0,491,39829.2755902778,2009-01-16,06:36:51
46.604453,125.00618,0,492,39829.2756018518,2009-01-16,06:36:52
46.604427,125.006306,0,496,39829.2756134259,2009-01-16,06:36:53
46.60439,125.006428,0,498,39829.275625,2009-01-16,06:36:54
46.604362,125.006551,0,497,39829.2756365741,2009-01-16,06:36:55
46.60433,125.006669,0,498,39829.2756481481,2009-01-16,06:36:56
46.604303,125.006791,0,500,39829.2756597222,2009-01-16,06:36:57
46.604272,125.006909,0,502,39829.2756712963,2009-01-16,06:36:58
46.604245,125.007027,0,503,39829.2756828704,2009-01-16,06:36:59
46.604222,125.00714,0,504,39829.2756944444,2009-01-16,06:37:00
46.60419,125.00726,0,504,39829.2757060185,2009-01-16,06:37:01
46.604163,125.007364,0,503,39829.2757175926,2009-01-16,06:37:02
46.604134,125.007466,0,502,39829.2757291667,2009-01-16,06:37:03
46.604108,125.007557,0,497,39829.2757407407,2009-01-16,06:37:04
46.60409,125.007642,0,498,39829.2757523148,2009-01-16,06:37:05
46.604065,125.007708,0,502,39829.2757638889,2009-01-16,06:37:06
46.604054,125.007777,0,504,39829.275775463,2009-01-16,06:37:07
46.604042,125.007847,0,507,39829.2757986111,2009-01-16,06:37:09
46.604041,125.00786,0,516,39829.2758564815,2009-01-16,06:37:14
46.604041,125.00786,0,516,39829.2758912037,2009-01-16,06:37:17
46.604041,125.00786,0,516,39829.2759143518,2009-01-16,06:37:19
46.604005,125.007941,0,515,39829.2759722222,2009-01-16,06:37:24
46.60397,125.008048,0,514,39829.2759953704,2009-01-16,06:37:26
46.603954,125.008118,0,513,39829.2760069444,2009-01-16,06:37:27
46.603937,125.008198,0,513,39829.2760185185,2009-01-16,06:37:28
46.6039,125.008287,0,513,39829.2760300926,2009-01-16,06:37:29
46.603872,125.00837,0,513,39829.2760416667,2009-01-16,06:37:30
46.603853,125.008453,0,512,39829.2760532407,2009-01-16,06:37:31
46.603831,125.008537,0,512,39829.2760648148,2009-01-16,06:37:32
46.603813,125.008617,0,512,39829.2760763889,2009-01-16,06:37:33
46.603801,125.008698,0,513,39829.276087963,2009-01-16,06:37:34
46.603786,125.00879,0,514,39829.276099537,2009-01-16,06:37:35
46.603775,125.00889,0,513,39829.2761111111,2009-01-16,06:37:36
46.603764,125.008989,0,513,39829.2761226852,2009-01-16,06:37:37
46.60375,125.009092,0,511,39829.2761342593,2009-01-16,06:37:38
46.603732,125.009188,0,510,39829.2761458333,2009-01-16,06:37:39
46.603715,125.009295,0,509,39829.2761574074,2009-01-16,06:37:40
46.603693,125.009411,0,508,39829.2761689815,2009-01-16,06:37:41
46.60367,125.009519,0,507,39829.2761805556,2009-01-16,06:37:42
46.60365,125.009639,0,507,39829.2761921296,2009-01-16,06:37:43
46.603619,125.009762,0,503,39829.2762037037,2009-01-16,06:37:44
46.603595,125.009888,0,501,39829.2762152778,2009-01-16,06:37:45
46.603564,125.010016,0,499,39829.2762268518,2009-01-16,06:37:46
46.603541,125.010142,0,496,39829.2762384259,2009-01-16,06:37:47
46.603521,125.010264,0,495,39829.27625,2009-01-16,06:37:48
46.603505,125.010369,0,498,39829.2762615741,2009-01-16,06:37:49
46.60348,125.010484,0,497,39829.2762731481,2009-01-16,06:37:50
46.603456,125.010593,0,497,39829.2762847222,2009-01-16,06:37:51
46.603434,125.010698,0,497,39829.2762962963,2009-01-16,06:37:52
46.603408,125.010795,0,497,39829.2763078704,2009-01-16,06:37:53
46.603382,125.010875,0,499,39829.2763194444,2009-01-16,06:37:54
46.603355,125.010951,0,499,39829.2763310185,2009-01-16,06:37:55
46.603335,125.011019,0,500,39829.2763425926,2009-01-16,06:37:56
46.603302,125.011105,0,498,39829.2763657407,2009-01-16,06:37:58
46.603323,125.011137,0,501,39829.2764236111,2009-01-16,06:38:03
46.603323,125.011137,0,501,39829.2764583333,2009-01-16,06:38:06
46.60332,125.011144,0,499,39829.2764814815,2009-01-16,06:38:08
46.603314,125.011209,0,499,39829.2765162037,2009-01-16,06:38:11
46.603294,125.011301,0,500,39829.2765393518,2009-01-16,06:38:13
46.603283,125.011419,0,502,39829.2765625,2009-01-16,06:38:15
46.603279,125.011486,0,503,39829.2765740741,2009-01-16,06:38:16
46.603263,125.011622,0,507,39829.2765972222,2009-01-16,06:38:18
46.603255,125.011697,0,509,39829.2766087963,2009-01-16,06:38:19
46.603243,125.011778,0,509,39829.2766203704,2009-01-16,06:38:20
46.603226,125.011867,0,510,39829.2766319444,2009-01-16,06:38:21
46.603202,125.011963,0,510,39829.2766435185,2009-01-16,06:38:22
46.603176,125.012065,0,511,39829.2766550926,2009-01-16,06:38:23
46.603147,125.012172,0,511,39829.2766666667,2009-01-16,06:38:24
46.603118,125.012285,0,512,39829.2766782407,2009-01-16,06:38:25
46.603095,125.0124,0,512,39829.2766898148,2009-01-16,06:38:26
46.603067,125.012525,0,514,39829.2767013889,2009-01-16,06:38:27
46.603037,125.012652,0,514,39829.276712963,2009-01-16,06:38:28
46.603004,125.012783,0,515,39829.276724537,2009-01-16,06:38:29
46.602985,125.012901,0,515,39829.2767361111,2009-01-16,06:38:30
46.602963,125.013012,0,517,39829.2767476852,2009-01-16,06:38:31
46.602942,125.013113,0,516,39829.2767592593,2009-01-16,06:38:32
46.602921,125.013211,0,515,39829.2767708333,2009-01-16,06:38:33
46.60291,125.013292,0,514,39829.2767824074,2009-01-16,06:38:34
46.602906,125.013362,0,517,39829.2767939815,2009-01-16,06:38:35
46.602882,125.013472,0,517,39829.2768171296,2009-01-16,06:38:37
46.602862,125.013563,0,521,39829.2768402778,2009-01-16,06:38:39
46.602847,125.013667,0,520,39829.2768634259,2009-01-16,06:38:41
46.602841,125.013751,0,508,39829.2768865741,2009-01-16,06:38:43
46.602813,125.013843,0,507,39829.2769097222,2009-01-16,06:38:45
46.602776,125.013943,0,505,39829.2769328704,2009-01-16,06:38:47
46.602732,125.014011,0,500,39829.2769560185,2009-01-16,06:38:49
46.60267,125.014046,0,496,39829.2769791667,2009-01-16,06:38:51
46.602586,125.014044,0,496,39829.2770023148,2009-01-16,06:38:53
46.602531,125.014039,0,488,39829.2770138889,2009-01-16,06:38:54
46.602486,125.014021,0,487,39829.277025463,2009-01-16,06:38:55
46.602438,125.014004,0,483,39829.277037037,2009-01-16,06:38:56
46.602393,125.013968,0,480,39829.2770486111,2009-01-16,06:38:57
46.602354,125.013928,0,479,39829.2770601852,2009-01-16,06:38:58
46.602297,125.013884,0,477,39829.2770717593,2009-01-16,06:38:59
46.602248,125.013843,0,475,39829.2770833333,2009-01-16,06:39:00
46.6022,125.013813,0,474,39829.2770949074,2009-01-16,06:39:01
46.602152,125.013737,0,478,39829.2771180556,2009-01-16,06:39:03
46.602119,125.013724,0,489,39829.2771296296,2009-01-16,06:39:04
46.60207,125.013687,0,503,39829.2771527778,2009-01-16,06:39:06
46.602084,125.013675,0,523,39829.2771875,2009-01-16,06:39:09
46.602072,125.013697,0,525,39829.2772453704,2009-01-16,06:39:14
46.602072,125.013697,0,525,39829.2772800926,2009-01-16,06:39:17
46.602076,125.0137,0,526,39829.2773032407,2009-01-16,06:39:19
46.602015,125.013705,0,528,39829.277349537,2009-01-16,06:39:23
46.601924,125.013709,0,530,39829.2773726852,2009-01-16,06:39:25
46.601876,125.013702,0,530,39829.2773842593,2009-01-16,06:39:26
46.601815,125.013695,0,530,39829.2773958333,2009-01-16,06:39:27
46.601752,125.013681,0,533,39829.2774074074,2009-01-16,06:39:28
46.601692,125.013655,0,534,39829.2774189815,2009-01-16,06:39:29
46.601647,125.013623,0,536,39829.2774305556,2009-01-16,06:39:30
46.60159,125.013604,0,538,39829.2774421296,2009-01-16,06:39:31
46.601524,125.013598,0,540,39829.2774537037,2009-01-16,06:39:32
46.601462,125.013571,0,541,39829.2774652778,2009-01-16,06:39:33
46.601358,125.013553,0,541,39829.2774768519,2009-01-16,06:39:34
46.601226,125.013539,0,539,39829.2774884259,2009-01-16,06:39:35
46.601125,125.013495,0,537,39829.2775,2009-01-16,06:39:36
46.600983,125.013465,0,535,39829.2775115741,2009-01-16,06:39:37
46.600911,125.01342,0,536,39829.2775231482,2009-01-16,06:39:38
46.600843,125.01338,0,534,39829.2775347222,2009-01-16,06:39:39
46.600768,125.013365,0,538,39829.2775462963,2009-01-16,06:39:40
46.600704,125.013347,0,549,39829.2775578704,2009-01-16,06:39:41
46.600634,125.013313,0,564,39829.2775694444,2009-01-16,06:39:42
46.60058,125.013298,0,577,39829.2775810185,2009-01-16,06:39:43
46.600536,125.013263,0,586,39829.2776041667,2009-01-16,06:39:45
46.600505,125.013251,0,599,39829.2776273148,2009-01-16,06:39:47
46.600478,125.013233,0,609,39829.2776851852,2009-01-16,06:39:52
46.600478,125.013233,0,609,39829.2777199074,2009-01-16,06:39:55
46.600471,125.013228,0,609,39829.2777430556,2009-01-16,06:39:57
46.600462,125.013223,0,609,39829.2778009259,2009-01-16,06:40:02
46.600462,125.013223,0,609,39829.2778356481,2009-01-16,06:40:05
46.600458,125.013218,0,610,39829.2778587963,2009-01-16,06:40:07
46.600444,125.013209,0,610,39829.2779166667,2009-01-16,06:40:12
46.600414,125.013157,0,610,39829.2779398148,2009-01-16,06:40:14
46.600356,125.013108,0,612,39829.277962963,2009-01-16,06:40:16
46.600295,125.013,0,617,39829.2779861111,2009-01-16,06:40:18
46.600277,125.012916,0,622,39829.2779976852,2009-01-16,06:40:19
46.600224,125.012848,0,624,39829.2780092593,2009-01-16,06:40:20
46.600189,125.012746,0,628,39829.2780208333,2009-01-16,06:40:21
46.600141,125.012672,0,630,39829.2780324074,2009-01-16,06:40:22
46.600081,125.012627,0,628,39829.2780439815,2009-01-16,06:40:23
46.600026,125.012582,0,628,39829.2780555556,2009-01-16,06:40:24
46.599975,125.012534,0,628,39829.2780671296,2009-01-16,06:40:25
46.599926,125.012477,0,628,39829.2780787037,2009-01-16,06:40:26
46.599877,125.01243,0,627,39829.2780902778,2009-01-16,06:40:27
46.599836,125.012363,0,628,39829.2781018519,2009-01-16,06:40:28
46.599796,125.012312,0,627,39829.2781134259,2009-01-16,06:40:29
46.599807,125.01224,0,629,39829.278125,2009-01-16,06:40:30
46.599748,125.012133,0,629,39829.2781481481,2009-01-16,06:40:32
46.599702,125.012086,0,630,39829.2781597222,2009-01-16,06:40:33
46.599659,125.01204,0,631,39829.2781712963,2009-01-16,06:40:34
46.599583,125.011974,0,632,39829.2781944444,2009-01-16,06:40:36
46.599514,125.011952,0,633,39829.2782175926,2009-01-16,06:40:38
46.599467,125.011952,0,630,39829.2782638889,2009-01-16,06:40:42
46.599461,125.011935,0,628,39829.2783217593,2009-01-16,06:40:47
46.599428,125.011911,0,629,39829.2783796296,2009-01-16,06:40:52
46.599388,125.011868,0,634,39829.2784027778,2009-01-16,06:40:54
46.599337,125.011837,0,638,39829.2784259259,2009-01-16,06:40:56
46.599288,125.011782,0,650,39829.2784490741,2009-01-16,06:40:58
46.599256,125.011734,0,659,39829.2784722222,2009-01-16,06:41:00
46.599205,125.011736,0,665,39829.2784953704,2009-01-16,06:41:02
46.599157,125.011762,0,667,39829.2785185185,2009-01-16,06:41:04
46.599151,125.011715,0,675,39829.2785763889,2009-01-16,06:41:09
46.599112,125.011693,0,678,39829.2786342593,2009-01-16,06:41:14
46.599074,125.011647,0,685,39829.2786921296,2009-01-16,06:41:19
46.599042,125.011581,0,691,39829.2787384259,2009-01-16,06:41:23
46.599027,125.011514,0,697,39829.2787847222,2009-01-16,06:41:27
46.599024,125.011448,0,704,39829.2788425926,2009-01-16,06:41:32
46.599031,125.011386,0,710,39829.2788657407,2009-01-16,06:41:34
46.599007,125.01133,0,715,39829.2789236111,2009-01-16,06:41:39
46.598963,125.011308,0,715,39829.2789467593,2009-01-16,06:41:41
46.598921,125.011268,0,719,39829.2789930556,2009-01-16,06:41:45
46.598886,125.011203,0,720,39829.2790393519,2009-01-16,06:41:49
46.598831,125.011138,0,715,39829.2790625,2009-01-16,06:41:51
46.59879,125.011073,0,712,39829.2790972222,2009-01-16,06:41:54
46.59876,125.011002,0,712,39829.2791435185,2009-01-16,06:41:58
46.598737,125.010945,0,712,39829.2791782407,2009-01-16,06:42:01
46.598714,125.010862,0,714,39829.279212963,2009-01-16,06:42:04
46.598671,125.010842,0,716,39829.2792476852,2009-01-16,06:42:07
46.598686,125.010765,0,714,39829.2792824074,2009-01-16,06:42:10
46.598733,125.010689,0,711,39829.2793171296,2009-01-16,06:42:13
46.598733,125.010689,0,711,39829.2793518519,2009-01-16,06:42:16
46.598733,125.010687,0,711,39829.279375,2009-01-16,06:42:18
46.598743,125.010688,0,711,39829.2794328704,2009-01-16,06:42:23
46.598763,125.010666,0,713,39829.2794907407,2009-01-16,06:42:28
46.598802,125.010614,0,715,39829.279537037,2009-01-16,06:42:32
46.598843,125.010571,0,718,39829.2795949074,2009-01-16,06:42:37
46.598799,125.010537,0,719,39829.2796412037,2009-01-16,06:42:41
46.598748,125.010503,0,720,39829.2796759259,2009-01-16,06:42:44
46.598702,125.010487,0,718,39829.2796990741,2009-01-16,06:42:46
46.598651,125.010484,0,717,39829.2797453704,2009-01-16,06:42:50
46.598604,125.010481,0,717,39829.2798032407,2009-01-16,06:42:55
46.598617,125.010462,0,720,39829.2798611111,2009-01-16,06:43:00
46.598684,125.010455,0,726,39829.2799189815,2009-01-16,06:43:05
46.59872,125.010474,0,732,39829.2799768519,2009-01-16,06:43:10
46.598721,125.010491,0,735,39829.2800347222,2009-01-16,06:43:15
46.598721,125.010491,0,735,39829.2800694444,2009-01-16,06:43:18
46.598717,125.010488,0,735,39829.2800925926,2009-01-16,06:43:20
46.598655,125.01044,0,736,39829.2801157407,2009-01-16,06:43:22
46.598577,125.010379,0,738,39829.2801388889,2009-01-16,06:43:24
46.598528,125.01033,0,738,39829.280150463,2009-01-16,06:43:25
46.598491,125.010281,0,739,39829.280162037,2009-01-16,06:43:26
46.598453,125.010238,0,739,39829.2801736111,2009-01-16,06:43:27
46.598409,125.010199,0,739,39829.2801851852,2009-01-16,06:43:28
46.598363,125.010159,0,740,39829.2801967593,2009-01-16,06:43:29
46.598306,125.010115,0,742,39829.2802083333,2009-01-16,06:43:30
46.598249,125.01006,0,744,39829.2802199074,2009-01-16,06:43:31
46.598179,125.009995,0,744,39829.2802314815,2009-01-16,06:43:32
46.598115,125.009923,0,740,39829.2802430556,2009-01-16,06:43:33
46.598073,125.009886,0,741,39829.2802546296,2009-01-16,06:43:34
46.598026,125.009814,0,743,39829.2802777778,2009-01-16,06:43:36
46.597975,125.009763,0,735,39829.2803009259,2009-01-16,06:43:38
46.597944,125.009712,0,724,39829.2803125,2009-01-16,06:43:39
46.597892,125.009657,0,715,39829.2803356481,2009-01-16,06:43:41
46.597842,125.009584,0,710,39829.2803587963,2009-01-16,06:43:43
46.597792,125.009514,0,699,39829.2803703704,2009-01-16,06:43:44
46.597722,125.009517,0,698,39829.2803819444,2009-01-16,06:43:45
46.597681,125.009493,0,692,39829.2803935185,2009-01-16,06:43:46
46.597642,125.009462,0,687,39829.2804050926,2009-01-16,06:43:47
46.597597,125.009435,0,683,39829.2804166667,2009-01-16,06:43:48
46.597562,125.009391,0,676,39829.2804282407,2009-01-16,06:43:49
46.597565,125.009326,0,669,39829.2804513889,2009-01-16,06:43:51
46.597528,125.009273,0,659,39829.2804861111,2009-01-16,06:43:54
46.597513,125.009223,0,650,39829.2805092593,2009-01-16,06:43:56
46.597453,125.009211,0,643,39829.2805324074,2009-01-16,06:43:58
46.59747,125.009107,0,642,39829.2805787037,2009-01-16,06:44:02
46.597457,125.009079,0,640,39829.2806365741,2009-01-16,06:44:07
46.597452,125.00908,0,641,39829.2806944444,2009-01-16,06:44:12
46.597452,125.00908,0,641,39829.2807291667,2009-01-16,06:44:15
46.597447,125.009079,0,639,39829.2807523148,2009-01-16,06:44:17
46.59738,125.009047,0,637,39829.2808101852,2009-01-16,06:44:22
46.597326,125.009,0,637,39829.2808333333,2009-01-16,06:44:24
46.597265,125.008989,0,636,39829.2808449074,2009-01-16,06:44:25
46.597188,125.008925,0,635,39829.2808680556,2009-01-16,06:44:27
46.597111,125.008844,0,633,39829.2808912037,2009-01-16,06:44:29
46.597062,125.0088,0,632,39829.2809027778,2009-01-16,06:44:30
46.596986,125.008765,0,629,39829.2809143519,2009-01-16,06:44:31
46.596926,125.008725,0,626,39829.2809259259,2009-01-16,06:44:32
46.596887,125.008691,0,625,39829.2809375,2009-01-16,06:44:33
46.596843,125.008656,0,623,39829.2809490741,2009-01-16,06:44:34
46.596777,125.008575,0,619,39829.2809722222,2009-01-16,06:44:36
46.596731,125.008481,0,619,39829.2809953704,2009-01-16,06:44:38
46.596714,125.008419,0,617,39829.2810069444,2009-01-16,06:44:39
46.596661,125.0083,0,614,39829.2810300926,2009-01-16,06:44:41
46.596625,125.008243,0,612,39829.2810416667,2009-01-16,06:44:42
46.596578,125.008172,0,610,39829.2810648148,2009-01-16,06:44:44
46.59654,125.008124,0,603,39829.281087963,2009-01-16,06:44:46
46.596508,125.008053,0,590,39829.2811111111,2009-01-16,06:44:48
46.596488,125.007964,0,589,39829.2811342593,2009-01-16,06:44:50
46.596517,125.007907,0,591,39829.2811458333,2009-01-16,06:44:51
46.596555,125.007803,0,588,39829.2811689815,2009-01-16,06:44:53
46.596591,125.007706,0,588,39829.2811921296,2009-01-16,06:44:55
46.596632,125.00764,0,587,39829.2812037037,2009-01-16,06:44:56
46.59667,125.007564,0,587,39829.2812152778,2009-01-16,06:44:57
46.596714,125.007481,0,587,39829.2812268519,2009-01-16,06:44:58
46.59676,125.007394,0,584,39829.2812384259,2009-01-16,06:44:59
46.596802,125.007317,0,576,39829.28125,2009-01-16,06:45:00
46.596851,125.007224,0,576,39829.2812615741,2009-01-16,06:45:01
46.596902,125.007129,0,573,39829.2812731481,2009-01-16,06:45:02
46.596953,125.00703,0,572,39829.2812847222,2009-01-16,06:45:03
46.597007,125.006923,0,570,39829.2812962963,2009-01-16,06:45:04
46.597058,125.006823,0,562,39829.2813078704,2009-01-16,06:45:05
46.597107,125.006717,0,558,39829.2813194444,2009-01-16,06:45:06
46.597157,125.00661,0,555,39829.2813310185,2009-01-16,06:45:07
46.597193,125.006508,0,548,39829.2813425926,2009-01-16,06:45:08
46.597235,125.006423,0,543,39829.2813541667,2009-01-16,06:45:09
46.597282,125.006344,0,541,39829.2813657407,2009-01-16,06:45:10
46.597318,125.006274,0,540,39829.2813773148,2009-01-16,06:45:11
46.597337,125.006215,0,537,39829.2813888889,2009-01-16,06:45:12
46.597357,125.006146,0,533,39829.281412037,2009-01-16,06:45:14
46.597398,125.006086,0,533,39829.2814467593,2009-01-16,06:45:17
46.597451,125.006075,0,525,39829.2815046296,2009-01-16,06:45:22
46.597521,125.006092,0,525,39829.2815393518,2009-01-16,06:45:25
46.597569,125.006159,0,523,39829.2815625,2009-01-16,06:45:27
46.597626,125.006241,0,523,39829.2815856481,2009-01-16,06:45:29
46.597671,125.006322,0,524,39829.2816087963,2009-01-16,06:45:31
46.597716,125.006386,0,524,39829.2816319444,2009-01-16,06:45:33
46.597778,125.006431,0,527,39829.2816666667,2009-01-16,06:45:36
46.597826,125.006422,0,528,39829.2816898148,2009-01-16,06:45:38
46.597876,125.006395,0,532,39829.281724537,2009-01-16,06:45:41
46.597874,125.006416,0,530,39829.2817824074,2009-01-16,06:45:46
46.597835,125.006458,0,534,39829.2818287037,2009-01-16,06:45:50
46.59781,125.006523,0,535,39829.2818634259,2009-01-16,06:45:53
46.597777,125.006524,0,536,39829.2819212963,2009-01-16,06:45:58
46.597773,125.006538,0,533,39829.2819791667,2009-01-16,06:46:03
46.597773,125.006538,0,533,39829.2820138889,2009-01-16,06:46:06
46.597781,125.006535,0,532,39829.282037037,2009-01-16,06:46:08
46.59782,125.00649,0,527,39829.2820949074,2009-01-16,06:46:13
46.597862,125.006451,0,530,39829.2821412037,2009-01-16,06:46:17
46.597903,125.006415,0,533,39829.2821875,2009-01-16,06:46:21
46.59794,125.006373,0,533,39829.2822453704,2009-01-16,06:46:26
46.597999,125.006361,0,533,39829.2822916667,2009-01-16,06:46:30
46.598023,125.006302,0,534,39829.282349537,2009-01-16,06:46:35
46.598061,125.00624,0,536,39829.2824074074,2009-01-16,06:46:40
46.598108,125.006157,0,541,39829.2824537037,2009-01-16,06:46:44
46.598137,125.006112,0,546,39829.2824768518,2009-01-16,06:46:46
46.598171,125.006071,0,553,39829.2825231481,2009-01-16,06:46:50
46.598198,125.006042,0,548,39829.2825810185,2009-01-16,06:46:55
46.598207,125.00602,0,543,39829.2826388889,2009-01-16,06:47:00
46.598223,125.005989,0,538,39829.2826967593,2009-01-16,06:47:05
46.598233,125.005948,0,534,39829.2827546296,2009-01-16,06:47:10
46.598258,125.005896,0,534,39829.2828125,2009-01-16,06:47:15
46.598256,125.005881,0,534,39829.2828703704,2009-01-16,06:47:20
46.598251,125.005881,0,534,39829.2829282407,2009-01-16,06:47:25
46.598244,125.005884,0,533,39829.2829861111,2009-01-16,06:47:30
46.598244,125.005884,0,533,39829.2830208333,2009-01-16,06:47:33
46.598243,125.005882,0,533,39829.2830439815,2009-01-16,06:47:35
46.59826,125.005851,0,533,39829.2831018518,2009-01-16,06:47:40
46.598284,125.005832,0,527,39829.2831597222,2009-01-16,06:47:45
46.598284,125.005828,0,526,39829.2832175926,2009-01-16,06:47:50
46.598285,125.005827,0,526,39829.283275463,2009-01-16,06:47:55
46.598291,125.005824,0,527,39829.2833333333,2009-01-16,06:48:00
46.598295,125.005823,0,527,39829.2833912037,2009-01-16,06:48:05
46.598297,125.005822,0,528,39829.2834490741,2009-01-16,06:48:10
46.5983,125.005821,0,528,39829.2835069444,2009-01-16,06:48:15
46.598307,125.005819,0,529,39829.2835648148,2009-01-16,06:48:20
46.598308,125.005818,0,530,39829.2836226852,2009-01-16,06:48:25
46.59831,125.005817,0,531,39829.2836805556,2009-01-16,06:48:30
46.59831,125.005817,0,531,39829.2837152778,2009-01-16,06:48:33
46.598316,125.005816,0,531,39829.2837384259,2009-01-16,06:48:35
46.598349,125.005801,0,534,39829.2837962963,2009-01-16,06:48:40
46.598354,125.005809,0,536,39829.2838541667,2009-01-16,06:48:45
46.598354,125.005809,0,536,39829.2838888889,2009-01-16,06:48:48
46.598358,125.005804,0,538,39829.283912037,2009-01-16,06:48:50
46.598363,125.005794,0,539,39829.2839699074,2009-01-16,06:48:55
46.598366,125.005789,0,541,39829.2840277778,2009-01-16,06:49:00
46.598365,125.005791,0,543,39829.2840856481,2009-01-16,06:49:05
46.598363,125.005794,0,547,39829.2841435185,2009-01-16,06:49:10
46.598361,125.005794,0,552,39829.2842013889,2009-01-16,06:49:15
46.598363,125.005793,0,557,39829.2842592593,2009-01-16,06:49:20
46.598368,125.005789,0,563,39829.2843171296,2009-01-16,06:49:25
46.598368,125.005789,0,563,39829.2843518518,2009-01-16,06:49:28
46.598374,125.005784,0,569,39829.284375,2009-01-16,06:49:30
46.598386,125.005781,0,576,39829.2844328704,2009-01-16,06:49:35
46.598399,125.0058,0,587,39829.2844907407,2009-01-16,06:49:40
46.598422,125.005814,0,603,39829.284537037,2009-01-16,06:49:44
46.598355,125.005462,0,521,39829.2922106481,2009-01-16,07:00:47
46.598392,125.00536,0,516,39829.2922337963,2009-01-16,07:00:49
46.598423,125.005306,0,512,39829.2922453704,2009-01-16,07:00:50
46.598469,125.005221,0,511,39829.2922685185,2009-01-16,07:00:52
46.598488,125.005122,0,506,39829.2922916667,2009-01-16,07:00:54
46.598505,125.005051,0,502,39829.2923148148,2009-01-16,07:00:56
46.598523,125.004993,0,498,39829.292337963,2009-01-16,07:00:58
46.598557,125.004944,0,496,39829.2923611111,2009-01-16,07:01:00
46.598603,125.004892,0,493,39829.2923842593,2009-01-16,07:01:02
46.598649,125.004844,0,495,39829.2924305556,2009-01-16,07:01:06
46.598698,125.004799,0,493,39829.2924652778,2009-01-16,07:01:09
46.598741,125.004781,0,485,39829.2925,2009-01-16,07:01:12
46.598777,125.00474,0,483,39829.2925347222,2009-01-16,07:01:15
46.598828,125.0047,0,485,39829.2925925926,2009-01-16,07:01:20
46.59889,125.004726,0,488,39829.2926388889,2009-01-16,07:01:24
46.598933,125.004746,0,490,39829.292662037,2009-01-16,07:01:26
46.598995,125.004781,0,492,39829.2926851852,2009-01-16,07:01:28
46.599055,125.004844,0,493,39829.2927083333,2009-01-16,07:01:30
46.599136,125.004902,0,495,39829.2927314815,2009-01-16,07:01:32
46.599192,125.004932,0,497,39829.2927430556,2009-01-16,07:01:33
46.599241,125.004973,0,497,39829.2927546296,2009-01-16,07:01:34
46.599291,125.005009,0,497,39829.2927662037,2009-01-16,07:01:35
46.599342,125.005048,0,496,39829.2927777778,2009-01-16,07:01:36
46.599387,125.005095,0,496,39829.2927893519,2009-01-16,07:01:37
46.599433,125.005137,0,496,39829.2928009259,2009-01-16,07:01:38
46.599482,125.005176,0,496,39829.2928125,2009-01-16,07:01:39
46.599544,125.00522,0,499,39829.2928240741,2009-01-16,07:01:40
46.599596,125.005251,0,501,39829.2928356482,2009-01-16,07:01:41
46.599647,125.005292,0,501,39829.2928472222,2009-01-16,07:01:42
46.599705,125.00534,0,500,39829.2928587963,2009-01-16,07:01:43
46.599775,125.005384,0,502,39829.2928703704,2009-01-16,07:01:44
46.599841,125.005438,0,504,39829.2928819444,2009-01-16,07:01:45
46.599907,125.005488,0,506,39829.2928935185,2009-01-16,07:01:46
46.599975,125.005536,0,507,39829.2929050926,2009-01-16,07:01:47
46.60004,125.005589,0,507,39829.2929166667,2009-01-16,07:01:48
46.600101,125.005645,0,507,39829.2929282407,2009-01-16,07:01:49
46.600165,125.005697,0,508,39829.2929398148,2009-01-16,07:01:50
46.600222,125.00575,0,508,39829.2929513889,2009-01-16,07:01:51
46.600284,125.005802,0,508,39829.292962963,2009-01-16,07:01:52
46.60035,125.005853,0,508,39829.292974537,2009-01-16,07:01:53
46.600412,125.005903,0,508,39829.2929861111,2009-01-16,07:01:54
46.600462,125.005952,0,507,39829.2929976852,2009-01-16,07:01:55
46.600518,125.005995,0,507,39829.2930092593,2009-01-16,07:01:56
46.600569,125.006038,0,508,39829.2930208333,2009-01-16,07:01:57
46.600623,125.006083,0,507,39829.2930324074,2009-01-16,07:01:58
46.600681,125.006129,0,505,39829.2930439815,2009-01-16,07:01:59
46.600732,125.006165,0,505,39829.2930555556,2009-01-16,07:02:00
46.600773,125.0062,0,505,39829.2930671296,2009-01-16,07:02:01
46.600819,125.006226,0,507,39829.2930787037,2009-01-16,07:02:02
46.600876,125.006255,0,513,39829.2931018519,2009-01-16,07:02:04
46.60095,125.006285,0,520,39829.293125,2009-01-16,07:02:06
46.600992,125.006306,0,526,39829.2931365741,2009-01-16,07:02:07
46.601035,125.006326,0,526,39829.2931481482,2009-01-16,07:02:08
46.601125,125.006377,0,535,39829.2931712963,2009-01-16,07:02:10
46.601178,125.006404,0,539,39829.2931828704,2009-01-16,07:02:11
46.601233,125.00644,0,544,39829.2931944444,2009-01-16,07:02:12
46.601289,125.006471,0,551,39829.2932060185,2009-01-16,07:02:13
46.60135,125.006511,0,557,39829.2932175926,2009-01-16,07:02:14
46.601414,125.006556,0,562,39829.2932291667,2009-01-16,07:02:15
46.601475,125.0066,0,566,39829.2932407407,2009-01-16,07:02:16
46.601545,125.006641,0,575,39829.2932523148,2009-01-16,07:02:17
46.601596,125.006689,0,579,39829.2932638889,2009-01-16,07:02:18
46.601664,125.006731,0,585,39829.293275463,2009-01-16,07:02:19
46.601728,125.006777,0,590,39829.293287037,2009-01-16,07:02:20
46.601808,125.006833,0,600,39829.2932986111,2009-01-16,07:02:21
46.601857,125.006871,0,597,39829.2933101852,2009-01-16,07:02:22
46.601895,125.006911,0,593,39829.2933217593,2009-01-16,07:02:23
46.601942,125.006946,0,591,39829.2933333333,2009-01-16,07:02:24
46.602001,125.00698,0,593,39829.2933449074,2009-01-16,07:02:25
46.602053,125.007021,0,595,39829.2933564815,2009-01-16,07:02:26
46.602104,125.007057,0,598,39829.2933680556,2009-01-16,07:02:27
46.602159,125.0071,0,599,39829.2933796296,2009-01-16,07:02:28
46.602215,125.007141,0,604,39829.2933912037,2009-01-16,07:02:29
46.60227,125.007184,0,603,39829.2934027778,2009-01-16,07:02:30
46.602329,125.007215,0,604,39829.2934143519,2009-01-16,07:02:31
46.602391,125.007245,0,607,39829.2934259259,2009-01-16,07:02:32
46.602439,125.007279,0,608,39829.2934375,2009-01-16,07:02:33
46.602488,125.007322,0,606,39829.2934490741,2009-01-16,07:02:34
46.602534,125.007363,0,607,39829.2934606481,2009-01-16,07:02:35
46.602577,125.00742,0,605,39829.2934722222,2009-01-16,07:02:36
46.602618,125.00748,0,602,39829.2934837963,2009-01-16,07:02:37
46.60268,125.007527,0,604,39829.2934953704,2009-01-16,07:02:38
46.602731,125.007585,0,603,39829.2935069444,2009-01-16,07:02:39
46.602782,125.007643,0,601,39829.2935185185,2009-01-16,07:02:40
46.602828,125.007692,0,601,39829.2935300926,2009-01-16,07:02:41
46.602887,125.007738,0,600,39829.2935416667,2009-01-16,07:02:42
46.60295,125.00778,0,600,39829.2935532407,2009-01-16,07:02:43
46.603017,125.00782,0,600,39829.2935648148,2009-01-16,07:02:44
46.603088,125.007868,0,601,39829.2935763889,2009-01-16,07:02:45
46.603161,125.007917,0,603,39829.293587963,2009-01-16,07:02:46
46.60324,125.007969,0,605,39829.293599537,2009-01-16,07:02:47
46.603322,125.008023,0,609,39829.2936111111,2009-01-16,07:02:48
46.603415,125.008064,0,615,39829.2936226852,2009-01-16,07:02:49
46.603496,125.008119,0,616,39829.2936342593,2009-01-16,07:02:50
46.603554,125.008154,0,610,39829.2936458333,2009-01-16,07:02:51
46.603619,125.008195,0,609,39829.2936574074,2009-01-16,07:02:52
46.603698,125.008243,0,610,39829.2936689815,2009-01-16,07:02:53
46.603766,125.008291,0,611,39829.2936805556,2009-01-16,07:02:54
46.603826,125.008335,0,612,39829.2936921296,2009-01-16,07:02:55
46.603878,125.008373,0,613,39829.2937037037,2009-01-16,07:02:56
46.603916,125.008441,0,617,39829.2937268519,2009-01-16,07:02:58
46.603955,125.008492,0,616,39829.29375,2009-01-16,07:03:00
46.603996,125.00853,0,617,39829.2937731481,2009-01-16,07:03:02
46.604034,125.008593,0,617,39829.2938078704,2009-01-16,07:03:05
46.604065,125.008618,0,621,39829.2938657407,2009-01-16,07:03:10
46.604072,125.008673,0,607,39829.2939236111,2009-01-16,07:03:15
46.604066,125.00874,0,600,39829.2939583333,2009-01-16,07:03:18
46.604053,125.0088,0,590,39829.2940046296,2009-01-16,07:03:22
46.604021,125.008851,0,585,39829.2940509259,2009-01-16,07:03:26
46.604,125.008936,0,581,39829.2940856481,2009-01-16,07:03:29
46.603986,125.009026,0,576,39829.2941203704,2009-01-16,07:03:32
46.603958,125.009118,0,573,39829.2941435185,2009-01-16,07:03:34
46.603929,125.009212,0,568,39829.2941666667,2009-01-16,07:03:36
46.603927,125.009316,0,567,39829.2941898148,2009-01-16,07:03:38
46.603901,125.009438,0,565,39829.294212963,2009-01-16,07:03:40
46.603874,125.009515,0,563,39829.294224537,2009-01-16,07:03:41
46.603842,125.009597,0,558,39829.2942361111,2009-01-16,07:03:42
46.603815,125.009685,0,555,39829.2942476852,2009-01-16,07:03:43
46.603791,125.009777,0,551,39829.2942592593,2009-01-16,07:03:44
46.603757,125.009868,0,547,39829.2942708333,2009-01-16,07:03:45
46.603728,125.009955,0,543,39829.2942824074,2009-01-16,07:03:46
46.603693,125.010043,0,539,39829.2942939815,2009-01-16,07:03:47
46.603663,125.010136,0,536,39829.2943055556,2009-01-16,07:03:48
46.603636,125.010225,0,529,39829.2943171296,2009-01-16,07:03:49
46.603605,125.010318,0,523,39829.2943287037,2009-01-16,07:03:50
46.603584,125.010411,0,519,39829.2943402778,2009-01-16,07:03:51
46.603554,125.01051,0,516,39829.2943518519,2009-01-16,07:03:52
46.603525,125.010603,0,512,39829.2943634259,2009-01-16,07:03:53
46.603504,125.010686,0,509,39829.294375,2009-01-16,07:03:54
46.603497,125.010763,0,507,39829.2943865741,2009-01-16,07:03:55
46.603487,125.010834,0,505,39829.2943981481,2009-01-16,07:03:56
46.60347,125.0109,0,502,39829.2944097222,2009-01-16,07:03:57
46.603457,125.010963,0,501,39829.2944212963,2009-01-16,07:03:58
46.603433,125.011054,0,499,39829.2944444444,2009-01-16,07:04:00
46.603423,125.011126,0,498,39829.2944791667,2009-01-16,07:04:03
46.603408,125.011128,0,497,39829.294537037,2009-01-16,07:04:08
46.603389,125.011123,0,490,39829.2945949074,2009-01-16,07:04:13
46.603368,125.011114,0,485,39829.2946527778,2009-01-16,07:04:18
46.603368,125.011114,0,485,39829.2946875,2009-01-16,07:04:21
46.603362,125.011114,0,481,39829.2947106481,2009-01-16,07:04:23
46.60341,125.011187,0,483,39829.2947685185,2009-01-16,07:04:28
46.603434,125.011287,0,486,39829.2948032407,2009-01-16,07:04:31
46.603443,125.011389,0,489,39829.2948263889,2009-01-16,07:04:33
46.603414,125.011505,0,489,39829.294849537,2009-01-16,07:04:35
46.603391,125.011599,0,489,39829.2948726852,2009-01-16,07:04:37
46.603358,125.011717,0,490,39829.2948958333,2009-01-16,07:04:39
46.603337,125.011785,0,489,39829.2949074074,2009-01-16,07:04:40
46.603318,125.011862,0,490,39829.2949189815,2009-01-16,07:04:41
46.603297,125.011943,0,490,39829.2949305556,2009-01-16,07:04:42
46.60327,125.012025,0,488,39829.2949421296,2009-01-16,07:04:43
46.603258,125.012113,0,488,39829.2949537037,2009-01-16,07:04:44
46.603251,125.012206,0,487,39829.2949652778,2009-01-16,07:04:45
46.603222,125.012301,0,486,39829.2949768519,2009-01-16,07:04:46
46.603203,125.012389,0,485,39829.2949884259,2009-01-16,07:04:47
46.603177,125.012478,0,483,39829.295,2009-01-16,07:04:48
46.603156,125.012573,0,481,39829.2950115741,2009-01-16,07:04:49
46.603129,125.012663,0,480,39829.2950231481,2009-01-16,07:04:50
46.6031,125.012758,0,478,39829.2950347222,2009-01-16,07:04:51
46.603076,125.012854,0,477,39829.2950462963,2009-01-16,07:04:52
46.603051,125.012946,0,477,39829.2950578704,2009-01-16,07:04:53
46.603022,125.013035,0,475,39829.2950694444,2009-01-16,07:04:54
46.603006,125.013126,0,473,39829.2950810185,2009-01-16,07:04:55
46.602993,125.013216,0,473,39829.2950925926,2009-01-16,07:04:56
46.602974,125.013314,0,473,39829.2951041667,2009-01-16,07:04:57
46.602958,125.013404,0,472,39829.2951157407,2009-01-16,07:04:58
46.602956,125.01349,0,472,39829.2951273148,2009-01-16,07:04:59
46.60294,125.013568,0,473,39829.2951388889,2009-01-16,07:05:00
46.602929,125.013634,0,474,39829.295150463,2009-01-16,07:05:01
46.602906,125.013744,0,478,39829.2951736111,2009-01-16,07:05:03
46.602901,125.013822,0,486,39829.2951967593,2009-01-16,07:05:05
46.602889,125.013882,0,493,39829.2952314815,2009-01-16,07:05:08
46.602909,125.013901,0,500,39829.2952893519,2009-01-16,07:05:13
46.602905,125.013898,0,500,39829.2953472222,2009-01-16,07:05:18
46.602905,125.013898,0,500,39829.2953819444,2009-01-16,07:05:21
46.602907,125.013899,0,501,39829.2954050926,2009-01-16,07:05:23
46.602918,125.013904,0,501,39829.295462963,2009-01-16,07:05:28
46.60293,125.01391,0,502,39829.2955208333,2009-01-16,07:05:33
46.602927,125.013908,0,502,39829.2955787037,2009-01-16,07:05:38
46.602927,125.013908,0,502,39829.2956134259,2009-01-16,07:05:41
46.602932,125.013915,0,502,39829.2956365741,2009-01-16,07:05:43
46.602929,125.013986,0,503,39829.2956712963,2009-01-16,07:05:46
46.602904,125.014068,0,506,39829.2956944444,2009-01-16,07:05:48
46.602856,125.014174,0,507,39829.2957175926,2009-01-16,07:05:50
46.602831,125.014236,0,506,39829.2957291667,2009-01-16,07:05:51
46.602811,125.014298,0,506,39829.2957407407,2009-01-16,07:05:52
46.602801,125.014373,0,507,39829.2957523148,2009-01-16,07:05:53
46.602778,125.01445,0,506,39829.2957638889,2009-01-16,07:05:54
46.602764,125.014537,0,506,39829.295775463,2009-01-16,07:05:55
46.60275,125.014618,0,505,39829.295787037,2009-01-16,07:05:56
46.602727,125.014703,0,505,39829.2957986111,2009-01-16,07:05:57
46.602704,125.014787,0,504,39829.2958101852,2009-01-16,07:05:58
46.60268,125.014876,0,503,39829.2958217593,2009-01-16,07:05:59
46.602654,125.014966,0,502,39829.2958333333,2009-01-16,07:06:00
46.60262,125.015054,0,502,39829.2958449074,2009-01-16,07:06:01
46.602578,125.015145,0,502,39829.2958564815,2009-01-16,07:06:02
46.602546,125.015235,0,500,39829.2958680556,2009-01-16,07:06:03
46.602513,125.015334,0,498,39829.2958796296,2009-01-16,07:06:04
46.602477,125.015438,0,496,39829.2958912037,2009-01-16,07:06:05
46.602449,125.015551,0,491,39829.2959027778,2009-01-16,07:06:06
46.602422,125.015656,0,490,39829.2959143519,2009-01-16,07:06:07
46.602393,125.015763,0,488,39829.2959259259,2009-01-16,07:06:08
46.602367,125.015873,0,488,39829.2959375,2009-01-16,07:06:09
46.602344,125.015988,0,487,39829.2959490741,2009-01-16,07:06:10
46.602315,125.016108,0,485,39829.2959606481,2009-01-16,07:06:11
46.602285,125.016226,0,484,39829.2959722222,2009-01-16,07:06:12
46.602261,125.016335,0,483,39829.2959837963,2009-01-16,07:06:13
46.60224,125.016437,0,482,39829.2959953704,2009-01-16,07:06:14
46.602226,125.016536,0,482,39829.2960069444,2009-01-16,07:06:15
46.602215,125.01662,0,482,39829.2960185185,2009-01-16,07:06:16
46.60222,125.016691,0,482,39829.2960300926,2009-01-16,07:06:17
46.602235,125.01679,0,481,39829.2960532407,2009-01-16,07:06:19
46.60226,125.016856,0,486,39829.296099537,2009-01-16,07:06:23
46.602271,125.016945,0,483,39829.2961458333,2009-01-16,07:06:27
46.602269,125.017029,0,484,39829.2961689815,2009-01-16,07:06:29
46.602254,125.017116,0,492,39829.2961921296,2009-01-16,07:06:31
46.602249,125.017208,0,491,39829.2962152778,2009-01-16,07:06:33
46.602248,125.017325,0,490,39829.2962384259,2009-01-16,07:06:35
46.602246,125.017399,0,492,39829.29625,2009-01-16,07:06:36
46.602238,125.017483,0,491,39829.2962615741,2009-01-16,07:06:37
46.602226,125.017564,0,490,39829.2962731481,2009-01-16,07:06:38
46.60221,125.017647,0,487,39829.2962847222,2009-01-16,07:06:39
46.602195,125.017733,0,483,39829.2962962963,2009-01-16,07:06:40
46.602178,125.017825,0,483,39829.2963078704,2009-01-16,07:06:41
46.602154,125.017925,0,481,39829.2963194444,2009-01-16,07:06:42
46.602131,125.018031,0,482,39829.2963310185,2009-01-16,07:06:43
46.602115,125.018138,0,482,39829.2963425926,2009-01-16,07:06:44
46.602092,125.018251,0,483,39829.2963541667,2009-01-16,07:06:45
46.602065,125.018364,0,483,39829.2963657407,2009-01-16,07:06:46
46.602045,125.018475,0,483,39829.2963773148,2009-01-16,07:06:47
46.602017,125.01859,0,481,39829.2963888889,2009-01-16,07:06:48
46.601995,125.018709,0,480,39829.296400463,2009-01-16,07:06:49
46.601968,125.018833,0,478,39829.296412037,2009-01-16,07:06:50
46.601939,125.018964,0,477,39829.2964236111,2009-01-16,07:06:51
46.601917,125.019089,0,475,39829.2964351852,2009-01-16,07:06:52
46.601894,125.019219,0,475,39829.2964467593,2009-01-16,07:06:53
46.601869,125.01935,0,475,39829.2964583333,2009-01-16,07:06:54
46.601842,125.019478,0,473,39829.2964699074,2009-01-16,07:06:55
46.601802,125.019597,0,474,39829.2964814815,2009-01-16,07:06:56
46.601776,125.01972,0,473,39829.2964930556,2009-01-16,07:06:57
46.601743,125.019847,0,472,39829.2965046296,2009-01-16,07:06:58
46.601711,125.019978,0,472,39829.2965162037,2009-01-16,07:06:59
46.601681,125.020093,0,471,39829.2965277778,2009-01-16,07:07:00
46.601648,125.0202,0,469,39829.2965393519,2009-01-16,07:07:01
46.601615,125.020304,0,469,39829.2965509259,2009-01-16,07:07:02
46.601584,125.020401,0,468,39829.2965625,2009-01-16,07:07:03
46.601551,125.020499,0,468,39829.2965740741,2009-01-16,07:07:04
46.601517,125.020595,0,467,39829.2965856481,2009-01-16,07:07:05
46.601479,125.020688,0,466,39829.2965972222,2009-01-16,07:07:06
46.60144,125.020783,0,464,39829.2966087963,2009-01-16,07:07:07
46.601401,125.020889,0,461,39829.2966203704,2009-01-16,07:07:08
46.601364,125.020995,0,462,39829.2966319444,2009-01-16,07:07:09
46.601332,125.021102,0,467,39829.2966435185,2009-01-16,07:07:10
46.601289,125.021215,0,471,39829.2966550926,2009-01-16,07:07:11
46.601248,125.021334,0,473,39829.2966666667,2009-01-16,07:07:12
46.60121,125.021451,0,474,39829.2966782407,2009-01-16,07:07:13
46.601173,125.021566,0,474,39829.2966898148,2009-01-16,07:07:14
46.60114,125.021681,0,478,39829.2967013889,2009-01-16,07:07:15
46.601101,125.021798,0,482,39829.296712963,2009-01-16,07:07:16
46.601062,125.021918,0,486,39829.296724537,2009-01-16,07:07:17
46.601027,125.02204,0,485,39829.2967361111,2009-01-16,07:07:18
46.60099,125.022155,0,487,39829.2967476852,2009-01-16,07:07:19
46.600955,125.022269,0,491,39829.2967592593,2009-01-16,07:07:20
46.600926,125.022385,0,493,39829.2967708333,2009-01-16,07:07:21
46.600893,125.022486,0,494,39829.2967824074,2009-01-16,07:07:22
46.600861,125.022582,0,495,39829.2967939815,2009-01-16,07:07:23
46.600835,125.022671,0,497,39829.2968055556,2009-01-16,07:07:24
46.600807,125.022739,0,498,39829.2968171296,2009-01-16,07:07:25
46.600791,125.022822,0,498,39829.2968402778,2009-01-16,07:07:27
46.600807,125.022817,0,502,39829.2968981481,2009-01-16,07:07:32
46.600809,125.022817,0,503,39829.2969560185,2009-01-16,07:07:37
46.600809,125.022817,0,503,39829.2970138889,2009-01-16,07:07:42
46.600815,125.022819,0,503,39829.2970717593,2009-01-16,07:07:47
46.60082,125.022821,0,503,39829.2971296296,2009-01-16,07:07:52
46.600822,125.022821,0,503,39829.2971875,2009-01-16,07:07:57
46.600822,125.022821,0,503,39829.2972222222,2009-01-16,07:08:00
46.600823,125.02282,0,503,39829.2972453704,2009-01-16,07:08:02
46.600824,125.02283,0,503,39829.2973032407,2009-01-16,07:08:07
46.600793,125.022909,0,503,39829.297337963,2009-01-16,07:08:10
46.600762,125.023005,0,504,39829.2973611111,2009-01-16,07:08:12
46.600735,125.023114,0,501,39829.2973842593,2009-01-16,07:08:14
46.600715,125.023175,0,501,39829.2973958333,2009-01-16,07:08:15
46.600698,125.02324,0,500,39829.2974074074,2009-01-16,07:08:16
46.600676,125.023316,0,500,39829.2974189815,2009-01-16,07:08:17
46.600651,125.023398,0,498,39829.2974305556,2009-01-16,07:08:18
46.600626,125.023481,0,496,39829.2974421296,2009-01-16,07:08:19
46.600615,125.023573,0,495,39829.2974537037,2009-01-16,07:08:20
46.6006,125.023672,0,494,39829.2974652778,2009-01-16,07:08:21
46.600576,125.023775,0,494,39829.2974768518,2009-01-16,07:08:22
46.600552,125.023876,0,495,39829.2974884259,2009-01-16,07:08:23
46.600527,125.023988,0,495,39829.2975,2009-01-16,07:08:24
46.60051,125.024094,0,498,39829.2975115741,2009-01-16,07:08:25
46.600479,125.024199,0,498,39829.2975231481,2009-01-16,07:08:26
46.600443,125.0243,0,498,39829.2975347222,2009-01-16,07:08:27
46.60041,125.024401,0,503,39829.2975462963,2009-01-16,07:08:28
46.600387,125.024502,0,507,39829.2975578704,2009-01-16,07:08:29
46.600348,125.024622,0,505,39829.2975694444,2009-01-16,07:08:30
46.600311,125.02474,0,504,39829.2975810185,2009-01-16,07:08:31
46.600278,125.02486,0,503,39829.2975925926,2009-01-16,07:08:32
46.600237,125.024986,0,502,39829.2976041667,2009-01-16,07:08:33
46.600195,125.025111,0,501,39829.2976157407,2009-01-16,07:08:34
46.600152,125.025236,0,499,39829.2976273148,2009-01-16,07:08:35
46.600108,125.02536,0,499,39829.2976388889,2009-01-16,07:08:36
46.600071,125.02548,0,497,39829.297650463,2009-01-16,07:08:37
46.600037,125.025608,0,496,39829.297662037,2009-01-16,07:08:38
46.59999,125.025731,0,495,39829.2976736111,2009-01-16,07:08:39
46.599946,125.025854,0,494,39829.2976851852,2009-01-16,07:08:40
46.599911,125.025973,0,493,39829.2976967593,2009-01-16,07:08:41
46.599862,125.026094,0,494,39829.2977083333,2009-01-16,07:08:42
46.599824,125.026216,0,496,39829.2977199074,2009-01-16,07:08:43
46.599781,125.026343,0,495,39829.2977314815,2009-01-16,07:08:44
46.599744,125.026476,0,496,39829.2977430556,2009-01-16,07:08:45
46.599695,125.026606,0,501,39829.2977546296,2009-01-16,07:08:46
46.599654,125.026736,0,500,39829.2977662037,2009-01-16,07:08:47
46.59961,125.026857,0,505,39829.2977777778,2009-01-16,07:08:48
46.599574,125.026977,0,508,39829.2977893518,2009-01-16,07:08:49
46.599545,125.027102,0,510,39829.2978009259,2009-01-16,07:08:50
46.599516,125.027213,0,512,39829.2978125,2009-01-16,07:08:51
46.599479,125.027317,0,518,39829.2978240741,2009-01-16,07:08:52
46.599437,125.027408,0,520,39829.2978356481,2009-01-16,07:08:53
46.599399,125.027495,0,522,39829.2978472222,2009-01-16,07:08:54
46.599351,125.027572,0,520,39829.2978587963,2009-01-16,07:08:55
46.599321,125.027657,0,518,39829.2978703704,2009-01-16,07:08:56
46.599286,125.027746,0,518,39829.2978819444,2009-01-16,07:08:57
46.599256,125.02783,0,519,39829.2978935185,2009-01-16,07:08:58
46.599228,125.027914,0,521,39829.2979050926,2009-01-16,07:08:59
46.5992,125.027985,0,524,39829.2979166667,2009-01-16,07:09:00
46.599159,125.028047,0,528,39829.2979282407,2009-01-16,07:09:01
46.599126,125.02814,0,530,39829.2979513889,2009-01-16,07:09:03
46.599122,125.028179,0,523,39829.2980092593,2009-01-16,07:09:08
46.599104,125.028223,0,527,39829.2980671296,2009-01-16,07:09:13
46.599092,125.028292,0,534,39829.298125,2009-01-16,07:09:18
46.599056,125.028332,0,530,39829.2981828704,2009-01-16,07:09:23
46.599017,125.028378,0,525,39829.2982291667,2009-01-16,07:09:27
46.598989,125.028428,0,523,39829.298275463,2009-01-16,07:09:31
46.598958,125.028485,0,520,39829.2983217593,2009-01-16,07:09:35
46.598944,125.028548,0,523,39829.2983796296,2009-01-16,07:09:40
46.59891,125.02859,0,520,39829.2984259259,2009-01-16,07:09:44
46.598895,125.028656,0,518,39829.2984722222,2009-01-16,07:09:48
46.598872,125.028722,0,516,39829.2985300926,2009-01-16,07:09:53
46.598868,125.028787,0,518,39829.2985763889,2009-01-16,07:09:57
46.598826,125.028814,0,521,39829.2986342593,2009-01-16,07:10:02
46.598796,125.028844,0,524,39829.2986921296,2009-01-16,07:10:07
46.598765,125.028902,0,530,39829.29875,2009-01-16,07:10:12
46.598739,125.028958,0,541,39829.2987962963,2009-01-16,07:10:16
46.598721,125.029015,0,545,39829.2988541667,2009-01-16,07:10:21
46.598684,125.029,0,548,39829.298912037,2009-01-16,07:10:26
46.598639,125.029008,0,551,39829.2989467593,2009-01-16,07:10:29
46.59859,125.029002,0,550,39829.2989814815,2009-01-16,07:10:32
46.598553,125.028961,0,541,39829.2990277778,2009-01-16,07:10:36
46.598516,125.028925,0,541,39829.2990856481,2009-01-16,07:10:41
46.598463,125.028905,0,543,39829.2991435185,2009-01-16,07:10:46
46.598423,125.028863,0,542,39829.2991898148,2009-01-16,07:10:50
46.598379,125.02883,0,542,39829.2992361111,2009-01-16,07:10:54
46.598342,125.028783,0,546,39829.2992824074,2009-01-16,07:10:58
46.598309,125.028753,0,553,39829.2993402778,2009-01-16,07:11:03
46.598271,125.028723,0,550,39829.2993981481,2009-01-16,07:11:08
46.598223,125.028716,0,553,39829.2994444444,2009-01-16,07:11:12
46.598172,125.028682,0,554,39829.2994907407,2009-01-16,07:11:16
46.598127,125.028637,0,556,39829.2995486111,2009-01-16,07:11:21
46.59808,125.028622,0,555,39829.2995949074,2009-01-16,07:11:25
46.598035,125.028594,0,554,39829.2996412037,2009-01-16,07:11:29
46.597983,125.028576,0,555,39829.2996990741,2009-01-16,07:11:34
46.597941,125.028554,0,557,39829.2997453704,2009-01-16,07:11:38
46.597895,125.028514,0,563,39829.2997916667,2009-01-16,07:11:42
46.597861,125.02848,0,572,39829.2998263889,2009-01-16,07:11:45
46.597822,125.028436,0,572,39829.2998611111,2009-01-16,07:11:48
46.597778,125.028403,0,570,39829.2999074074,2009-01-16,07:11:52
46.597738,125.028382,0,557,39829.2999537037,2009-01-16,07:11:56
46.597696,125.028376,0,552,39829.3000115741,2009-01-16,07:12:01
46.597644,125.028364,0,549,39829.3000578704,2009-01-16,07:12:05
46.5976,125.028348,0,546,39829.3001041667,2009-01-16,07:12:09
46.597545,125.028314,0,541,39829.300162037,2009-01-16,07:12:14
46.597497,125.0283,0,538,39829.3002199074,2009-01-16,07:12:19
46.597456,125.028267,0,541,39829.3002662037,2009-01-16,07:12:23
46.597412,125.028235,0,544,39829.3003125,2009-01-16,07:12:27
46.597367,125.028229,0,545,39829.3003587963,2009-01-16,07:12:31
46.597322,125.028213,0,547,39829.3004050926,2009-01-16,07:12:35
46.597278,125.028191,0,549,39829.3004513889,2009-01-16,07:12:39
46.597242,125.028182,0,559,39829.3004861111,2009-01-16,07:12:42
46.597198,125.028161,0,559,39829.3005324074,2009-01-16,07:12:46
46.597144,125.028151,0,563,39829.3005787037,2009-01-16,07:12:50
46.597112,125.028162,0,559,39829.3006365741,2009-01-16,07:12:55
46.597064,125.028171,0,564,39829.3006944444,2009-01-16,07:13:00
46.597023,125.02814,0,558,39829.3007407407,2009-01-16,07:13:04
46.596973,125.02812,0,561,39829.300787037,2009-01-16,07:13:08
46.596928,125.02811,0,563,39829.3008449074,2009-01-16,07:13:13
46.596881,125.028134,0,560,39829.3009027778,2009-01-16,07:13:18
46.596846,125.02812,0,553,39829.3009606482,2009-01-16,07:13:23
46.5968,125.028116,0,562,39829.3010069444,2009-01-16,07:13:27
46.596755,125.028099,0,565,39829.3010648148,2009-01-16,07:13:32
46.596712,125.028085,0,570,39829.3011111111,2009-01-16,07:13:36
46.596665,125.028077,0,570,39829.3011689815,2009-01-16,07:13:41
46.59662,125.028059,0,568,39829.3012268519,2009-01-16,07:13:46
46.596567,125.028039,0,573,39829.3012731481,2009-01-16,07:13:50
46.596517,125.028011,0,574,39829.3013310185,2009-01-16,07:13:55
46.596479,125.027973,0,570,39829.3013773148,2009-01-16,07:13:59
46.596437,125.027944,0,570,39829.301412037,2009-01-16,07:14:02
46.596399,125.027901,0,569,39829.3014467593,2009-01-16,07:14:05
46.596354,125.027872,0,569,39829.3014814815,2009-01-16,07:14:08
46.596303,125.027836,0,571,39829.3015277778,2009-01-16,07:14:12
46.596264,125.027826,0,574,39829.3015856481,2009-01-16,07:14:17
46.596213,125.027811,0,580,39829.3016319444,2009-01-16,07:14:21
46.596186,125.027812,0,581,39829.3016898148,2009-01-16,07:14:26
46.596147,125.027824,0,581,39829.3017476852,2009-01-16,07:14:31
46.596101,125.027815,0,581,39829.3017939815,2009-01-16,07:14:35
46.596061,125.027776,0,577,39829.3018518519,2009-01-16,07:14:40
46.596009,125.027789,0,576,39829.3018981481,2009-01-16,07:14:44
46.595956,125.027776,0,578,39829.3019444444,2009-01-16,07:14:48
46.595907,125.027752,0,579,39829.3019907407,2009-01-16,07:14:52
46.595858,125.027711,0,580,39829.302025463,2009-01-16,07:14:55
46.595823,125.027692,0,579,39829.3020833333,2009-01-16,07:15:00
46.595786,125.027643,0,577,39829.3021180556,2009-01-16,07:15:03
46.595742,125.027632,0,576,39829.3021527778,2009-01-16,07:15:06
46.595685,125.027645,0,576,39829.3022106481,2009-01-16,07:15:11
46.595635,125.027633,0,575,39829.3022685185,2009-01-16,07:15:16
46.595614,125.027717,0,575,39829.3022916667,2009-01-16,07:15:18
46.595586,125.02777,0,576,39829.3023263889,2009-01-16,07:15:21
46.595545,125.027816,0,577,39829.3023611111,2009-01-16,07:15:24
46.595516,125.027874,0,579,39829.3023958333,2009-01-16,07:15:27
46.595524,125.027937,0,582,39829.3024537037,2009-01-16,07:15:32
46.595529,125.027999,0,583,39829.3025115741,2009-01-16,07:15:37
46.595524,125.028049,0,587,39829.3025694444,2009-01-16,07:15:42
46.595506,125.028085,0,592,39829.3026273148,2009-01-16,07:15:47
46.59552,125.02805,0,593,39829.3026851852,2009-01-16,07:15:52
46.595527,125.028065,0,597,39829.3027430556,2009-01-16,07:15:57
46.595527,125.028065,0,597,39829.3027777778,2009-01-16,07:16:00
46.595533,125.028064,0,599,39829.3028009259,2009-01-16,07:16:02
46.595537,125.028052,0,600,39829.3028587963,2009-01-16,07:16:07
46.595537,125.028052,0,600,39829.3028935185,2009-01-16,07:16:10
46.595539,125.028044,0,601,39829.3029166667,2009-01-16,07:16:12
46.595539,125.028028,0,601,39829.302974537,2009-01-16,07:16:17
46.595545,125.028,0,601,39829.3030324074,2009-01-16,07:16:22
46.595545,125.028,0,601,39829.3030671296,2009-01-16,07:16:25
46.595543,125.028004,0,601,39829.3030902778,2009-01-16,07:16:27
46.595539,125.028014,0,601,39829.3031481481,2009-01-16,07:16:32
46.597496,125.027647,0,279,39829.3047685185,2009-01-16,07:18:52
46.59621,125.028293,0,341,39829.3047800926,2009-01-16,07:18:53
46.596072,125.028345,0,358,39829.3048148148,2009-01-16,07:18:56
46.59602,125.028353,0,381,39829.3048263889,2009-01-16,07:18:57
46.595969,125.028371,0,393,39829.304837963,2009-01-16,07:18:58
46.595934,125.028369,0,405,39829.3048611111,2009-01-16,07:19:00
46.595894,125.028377,0,412,39829.3048842593,2009-01-16,07:19:02
46.595859,125.0284,0,425,39829.3049305556,2009-01-16,07:19:06
46.595834,125.028433,0,428,39829.3049884259,2009-01-16,07:19:11
46.595786,125.028428,0,427,39829.3050347222,2009-01-16,07:19:15
46.595739,125.02843,0,427,39829.3050925926,2009-01-16,07:19:20
46.595703,125.028484,0,427,39829.305150463,2009-01-16,07:19:25
46.595678,125.028542,0,427,39829.3051967593,2009-01-16,07:19:29
46.595653,125.028587,0,427,39829.3052546296,2009-01-16,07:19:34
46.595618,125.02863,0,427,39829.3053125,2009-01-16,07:19:39
46.595565,125.028648,0,427,39829.3053703704,2009-01-16,07:19:44
46.595497,125.028705,0,428,39829.3054050926,2009-01-16,07:19:47
46.595469,125.028761,0,428,39829.3054282407,2009-01-16,07:19:49
46.595437,125.0288,0,429,39829.3054861111,2009-01-16,07:19:54
46.595188,125.028893,0,523,39829.31625,2009-01-16,07:35:24
46.595165,125.028903,0,522,39829.3163078704,2009-01-16,07:35:29
46.595152,125.028908,0,521,39829.3163657407,2009-01-16,07:35:34
46.595141,125.028911,0,521,39829.3164236111,2009-01-16,07:35:39
46.595141,125.028911,0,521,39829.3164583333,2009-01-16,07:35:42
46.595138,125.028909,0,520,39829.3164814815,2009-01-16,07:35:44
46.595147,125.028904,0,520,39829.3165393519,2009-01-16,07:35:49
46.595155,125.028892,0,519,39829.3165972222,2009-01-16,07:35:54
46.595158,125.028842,0,522,39829.3166550926,2009-01-16,07:35:59
46.595119,125.0288,0,527,39829.3167013889,2009-01-16,07:36:03
46.595093,125.028781,0,528,39829.3167592593,2009-01-16,07:36:08
46.595097,125.028772,0,528,39829.3168171296,2009-01-16,07:36:13
46.595097,125.028772,0,528,39829.3168518519,2009-01-16,07:36:16
46.595102,125.028769,0,527,39829.316875,2009-01-16,07:36:18
46.595113,125.028767,0,527,39829.3169328704,2009-01-16,07:36:23
46.595158,125.028752,0,523,39829.3169791667,2009-01-16,07:36:27
46.595201,125.028768,0,519,39829.317037037,2009-01-16,07:36:32
46.595248,125.028797,0,518,39829.3170949074,2009-01-16,07:36:37
46.59527,125.028843,0,517,39829.3171527778,2009-01-16,07:36:42
46.59525,125.028868,0,516,39829.3172106481,2009-01-16,07:36:47
46.595253,125.028875,0,515,39829.3172685185,2009-01-16,07:36:52
46.59525,125.028881,0,515,39829.3173263889,2009-01-16,07:36:57
46.595247,125.028889,0,514,39829.3173842593,2009-01-16,07:37:02
46.595247,125.028889,0,514,39829.3174189815,2009-01-16,07:37:05
46.595253,125.028894,0,513,39829.3174421296,2009-01-16,07:37:07
46.595261,125.028884,0,512,39829.3175,2009-01-16,07:37:12
46.595265,125.028874,0,512,39829.3175578704,2009-01-16,07:37:17
46.595265,125.028874,0,512,39829.3175925926,2009-01-16,07:37:20
46.595268,125.028876,0,511,39829.3176157407,2009-01-16,07:37:22
46.595266,125.028901,0,512,39829.3176736111,2009-01-16,07:37:27
46.595263,125.028938,0,516,39829.3177314815,2009-01-16,07:37:32
46.595276,125.028955,0,520,39829.3177893519,2009-01-16,07:37:37
46.595319,125.02895,0,520,39829.3178472222,2009-01-16,07:37:42
46.595364,125.028944,0,518,39829.3178935185,2009-01-16,07:37:46
46.595412,125.028933,0,516,39829.3179398148,2009-01-16,07:37:50
46.595456,125.028931,0,516,39829.3179976852,2009-01-16,07:37:55
46.595477,125.028876,0,516,39829.3180555556,2009-01-16,07:38:00
46.595503,125.02884,0,517,39829.3181134259,2009-01-16,07:38:05
46.595493,125.028777,0,520,39829.3181712963,2009-01-16,07:38:10
46.595483,125.028777,0,522,39829.3182291667,2009-01-16,07:38:15
46.595477,125.028768,0,523,39829.318287037,2009-01-16,07:38:20
46.595477,125.028768,0,523,39829.3183217593,2009-01-16,07:38:23
46.595482,125.028763,0,523,39829.3183449074,2009-01-16,07:38:25
46.595486,125.028754,0,523,39829.3184027778,2009-01-16,07:38:30
46.595471,125.028691,0,524,39829.3184606481,2009-01-16,07:38:35
46.595456,125.028634,0,523,39829.3185185185,2009-01-16,07:38:40
46.59547,125.02863,0,522,39829.3185763889,2009-01-16,07:38:45
46.595482,125.028645,0,521,39829.3186342593,2009-01-16,07:38:50
46.595482,125.028645,0,521,39829.3186689815,2009-01-16,07:38:53
46.595487,125.028652,0,521,39829.3186921296,2009-01-16,07:38:55
46.595485,125.028667,0,521,39829.31875,2009-01-16,07:39:00
46.595483,125.028679,0,521,39829.3188078704,2009-01-16,07:39:05
46.595484,125.028685,0,521,39829.3188657407,2009-01-16,07:39:10
46.595484,125.028685,0,521,39829.318900463,2009-01-16,07:39:13
46.595489,125.028686,0,521,39829.3189236111,2009-01-16,07:39:15
46.595501,125.028685,0,521,39829.3189814815,2009-01-16,07:39:20
46.595513,125.028681,0,521,39829.3190393519,2009-01-16,07:39:25
46.595522,125.028673,0,522,39829.3190972222,2009-01-16,07:39:30
46.595527,125.028661,0,522,39829.3191550926,2009-01-16,07:39:35
46.595527,125.028649,0,522,39829.319212963,2009-01-16,07:39:40
46.595528,125.028639,0,522,39829.3192708333,2009-01-16,07:39:45
46.595529,125.028636,0,521,39829.3193287037,2009-01-16,07:39:50
46.595525,125.028643,0,521,39829.3193865741,2009-01-16,07:39:55
46.595525,125.028643,0,521,39829.3194212963,2009-01-16,07:39:58
46.595519,125.028649,0,521,39829.3194444444,2009-01-16,07:40:00
46.595469,125.028653,0,524,39829.3195023148,2009-01-16,07:40:05
46.595419,125.02864,0,528,39829.319537037,2009-01-16,07:40:08
46.595376,125.028651,0,534,39829.3195833333,2009-01-16,07:40:12
46.595348,125.028626,0,541,39829.3196412037,2009-01-16,07:40:17
46.595346,125.028619,0,545,39829.3196990741,2009-01-16,07:40:22
46.595341,125.028618,0,546,39829.3197569444,2009-01-16,07:40:27
46.595341,125.028618,0,546,39829.3197916667,2009-01-16,07:40:30
46.595336,125.028624,0,547,39829.3198148148,2009-01-16,07:40:32
46.595337,125.028635,0,548,39829.3198726852,2009-01-16,07:40:37
46.595345,125.028654,0,551,39829.3199305556,2009-01-16,07:40:42
46.595354,125.028666,0,555,39829.3199884259,2009-01-16,07:40:47
46.595343,125.028666,0,562,39829.3200462963,2009-01-16,07:40:52
46.595347,125.028668,0,565,39829.3201041667,2009-01-16,07:40:57
46.595347,125.028668,0,565,39829.3201388889,2009-01-16,07:41:00
46.595352,125.028668,0,566,39829.320162037,2009-01-16,07:41:02
46.595354,125.028656,0,568,39829.3202199074,2009-01-16,07:41:07
46.595334,125.028619,0,572,39829.3202777778,2009-01-16,07:41:12
46.595334,125.028619,0,572,39829.3203125,2009-01-16,07:41:15
46.59534,125.028611,0,575,39829.3203356481,2009-01-16,07:41:17
46.595361,125.028588,0,576,39829.3203935185,2009-01-16,07:41:22
46.595358,125.028536,0,580,39829.3204513889,2009-01-16,07:41:27
46.595343,125.028471,0,584,39829.3204976852,2009-01-16,07:41:31
46.595338,125.028402,0,584,39829.3205439815,2009-01-16,07:41:35
46.595331,125.028426,0,585,39829.3206018518,2009-01-16,07:41:40
46.59532,125.028439,0,588,39829.3206597222,2009-01-16,07:41:45
46.595321,125.028449,0,590,39829.3207175926,2009-01-16,07:41:50
46.595327,125.028516,0,589,39829.3207523148,2009-01-16,07:41:53
46.595334,125.028613,0,588,39829.320775463,2009-01-16,07:41:55
46.595331,125.02869,0,590,39829.3207986111,2009-01-16,07:41:57
46.595308,125.028749,0,590,39829.3208217593,2009-01-16,07:41:59
46.595286,125.028815,0,593,39829.3208564815,2009-01-16,07:42:02
46.595259,125.028877,0,594,39829.3209027778,2009-01-16,07:42:06
46.595234,125.028903,0,597,39829.3209606481,2009-01-16,07:42:11
46.595204,125.028886,0,596,39829.3210185185,2009-01-16,07:42:16
46.595194,125.028881,0,598,39829.3210763889,2009-01-16,07:42:21
46.59518,125.028817,0,597,39829.3211111111,2009-01-16,07:42:24
46.595193,125.028752,0,591,39829.3211689815,2009-01-16,07:42:29
46.595231,125.028707,0,588,39829.3212152778,2009-01-16,07:42:33
46.595265,125.028666,0,584,39829.3212731481,2009-01-16,07:42:38
46.595288,125.028644,0,580,39829.3213310185,2009-01-16,07:42:43
46.595307,125.028635,0,578,39829.3213888889,2009-01-16,07:42:48
46.595311,125.028633,0,580,39829.3214467593,2009-01-16,07:42:53
46.595318,125.028626,0,582,39829.3215046296,2009-01-16,07:42:58
46.595321,125.028621,0,582,39829.3215625,2009-01-16,07:43:03
46.595321,125.028621,0,582,39829.3215972222,2009-01-16,07:43:06
46.595329,125.028624,0,583,39829.3216203704,2009-01-16,07:43:08
46.595359,125.028629,0,580,39829.3216782407,2009-01-16,07:43:13
46.595384,125.02864,0,578,39829.3217361111,2009-01-16,07:43:18
46.595395,125.028635,0,576,39829.3217939815,2009-01-16,07:43:23
46.595414,125.02862,0,574,39829.3218518518,2009-01-16,07:43:28
46.595422,125.028615,0,574,39829.3219097222,2009-01-16,07:43:33
46.595422,125.028615,0,574,39829.3219444444,2009-01-16,07:43:36
46.595425,125.02861,0,573,39829.3219675926,2009-01-16,07:43:38
46.595425,125.028601,0,573,39829.322025463,2009-01-16,07:43:43
46.595363,125.028628,0,571,39829.3220717593,2009-01-16,07:43:47
46.595317,125.028641,0,569,39829.3221180556,2009-01-16,07:43:51
46.595301,125.028675,0,565,39829.3221759259,2009-01-16,07:43:56
46.595301,125.028675,0,565,39829.3222106481,2009-01-16,07:43:59
46.595297,125.02867,0,561,39829.3222337963,2009-01-16,07:44:01
46.595294,125.028659,0,560,39829.3222916667,2009-01-16,07:44:06
46.595292,125.028646,0,559,39829.322349537,2009-01-16,07:44:11
46.595293,125.028635,0,557,39829.3224074074,2009-01-16,07:44:16
46.595293,125.028635,0,557,39829.3224421296,2009-01-16,07:44:19
46.595299,125.028632,0,555,39829.3224652778,2009-01-16,07:44:21
46.595314,125.028638,0,553,39829.3225231481,2009-01-16,07:44:26
46.595325,125.028667,0,544,39829.3225810185,2009-01-16,07:44:31
46.595321,125.028677,0,539,39829.3226388889,2009-01-16,07:44:36
46.59532,125.028684,0,536,39829.3226967593,2009-01-16,07:44:41
46.59532,125.028684,0,536,39829.3227314815,2009-01-16,07:44:44
46.595312,125.028692,0,533,39829.3227546296,2009-01-16,07:44:46
46.595283,125.028753,0,527,39829.3228125,2009-01-16,07:44:51
46.595262,125.028813,0,522,39829.3228472222,2009-01-16,07:44:54
46.59523,125.028854,0,518,39829.3229050926,2009-01-16,07:44:59
46.595224,125.028892,0,510,39829.322962963,2009-01-16,07:45:04
46.595223,125.028922,0,507,39829.3230208333,2009-01-16,07:45:09
46.595234,125.028936,0,503,39829.3230787037,2009-01-16,07:45:14
46.595243,125.028955,0,501,39829.3231365741,2009-01-16,07:45:19
46.595243,125.028955,0,501,39829.3231712963,2009-01-16,07:45:22
46.595248,125.028956,0,496,39829.3231944444,2009-01-16,07:45:24
46.595253,125.028967,0,493,39829.3232523148,2009-01-16,07:45:29
46.595253,125.028967,0,493,39829.323287037,2009-01-16,07:45:32
46.595258,125.028961,0,490,39829.3233101852,2009-01-16,07:45:34
46.595261,125.028878,0,488,39829.3233564815,2009-01-16,07:45:38
46.595284,125.028817,0,484,39829.3234143518,2009-01-16,07:45:43
46.595319,125.028768,0,482,39829.3234606481,2009-01-16,07:45:47
46.595353,125.02871,0,479,39829.3235069444,2009-01-16,07:45:51
46.595384,125.028643,0,475,39829.3235532407,2009-01-16,07:45:55
46.595405,125.028596,0,470,39829.3236111111,2009-01-16,07:46:00
46.595407,125.02856,0,467,39829.3236689815,2009-01-16,07:46:05
46.595364,125.028581,0,466,39829.3237152778,2009-01-16,07:46:09
46.595363,125.028577,0,463,39829.3237731481,2009-01-16,07:46:14
46.595363,125.028577,0,463,39829.3238078704,2009-01-16,07:46:17
46.595364,125.028571,0,460,39829.3238310185,2009-01-16,07:46:19
46.595367,125.028559,0,457,39829.3238888889,2009-01-16,07:46:24
46.59537,125.028549,0,453,39829.3239467593,2009-01-16,07:46:29
46.595379,125.028539,0,450,39829.3240046296,2009-01-16,07:46:34
46.59539,125.028536,0,447,39829.3240625,2009-01-16,07:46:39
46.59539,125.028536,0,447,39829.3240972222,2009-01-16,07:46:42
46.595391,125.028538,0,444,39829.3241203704,2009-01-16,07:46:44
46.595383,125.028549,0,441,39829.3241782407,2009-01-16,07:46:49
46.59534,125.028589,0,440,39829.324224537,2009-01-16,07:46:53
46.595305,125.028617,0,444,39829.3242824074,2009-01-16,07:46:58
46.595282,125.028667,0,445,39829.3243402778,2009-01-16,07:47:03
46.595269,125.028738,0,446,39829.3243981482,2009-01-16,07:47:08
46.595266,125.028811,0,448,39829.3244444444,2009-01-16,07:47:12
46.595262,125.028868,0,454,39829.3245023148,2009-01-16,07:47:17
46.595238,125.028839,0,463,39829.3245601852,2009-01-16,07:47:22
46.595226,125.028836,0,464,39829.3246180556,2009-01-16,07:47:27
46.595191,125.028848,0,474,39829.3246643519,2009-01-16,07:47:31
46.595163,125.028861,0,489,39829.3247222222,2009-01-16,07:47:36
46.595162,125.028899,0,499,39829.3247800926,2009-01-16,07:47:41
46.595158,125.028906,0,498,39829.324837963,2009-01-16,07:47:46
46.595155,125.028908,0,498,39829.3248958333,2009-01-16,07:47:51
46.595154,125.028912,0,498,39829.3249537037,2009-01-16,07:47:56
46.595154,125.028916,0,499,39829.3250115741,2009-01-16,07:48:01
46.595153,125.028916,0,499,39829.3250694444,2009-01-16,07:48:06
46.595152,125.028916,0,499,39829.3251273148,2009-01-16,07:48:11
46.595152,125.028915,0,499,39829.3251851852,2009-01-16,07:48:16
46.595153,125.028913,0,499,39829.3252430556,2009-01-16,07:48:21
46.595153,125.028912,0,499,39829.3253009259,2009-01-16,07:48:26
46.595153,125.028912,0,499,39829.3253587963,2009-01-16,07:48:31
46.595153,125.028911,0,499,39829.3254166667,2009-01-16,07:48:36
46.595152,125.028911,0,499,39829.325474537,2009-01-16,07:48:41
46.595151,125.02891,0,499,39829.3255324074,2009-01-16,07:48:46
46.59515,125.02891,0,499,39829.3255902778,2009-01-16,07:48:51
46.595149,125.028909,0,499,39829.3256481481,2009-01-16,07:48:56
46.595149,125.028908,0,499,39829.3257060185,2009-01-16,07:49:01
46.595148,125.028908,0,499,39829.3257638889,2009-01-16,07:49:06
46.595149,125.028907,0,499,39829.3258217593,2009-01-16,07:49:11
46.595149,125.028907,0,499,39829.3258796296,2009-01-16,07:49:16
46.595149,125.028907,0,500,39829.3259375,2009-01-16,07:49:21
46.595149,125.028907,0,500,39829.3259953704,2009-01-16,07:49:26
46.595149,125.028906,0,501,39829.3260532407,2009-01-16,07:49:31
46.595149,125.028906,0,501,39829.3261111111,2009-01-16,07:49:36
46.595149,125.028905,0,501,39829.3261689815,2009-01-16,07:49:41
46.595149,125.028905,0,501,39829.3262268519,2009-01-16,07:49:46
46.595376,125.028706,0,561,39829.3360185185,2009-01-16,08:03:52
46.595376,125.028671,0,561,39829.3360763889,2009-01-16,08:03:57
46.595377,125.028644,0,561,39829.3361342593,2009-01-16,08:04:02
46.595353,125.028608,0,561,39829.3361921296,2009-01-16,08:04:07
46.59535,125.028591,0,561,39829.33625,2009-01-16,08:04:12
46.595355,125.028582,0,560,39829.3363078704,2009-01-16,08:04:17
46.595352,125.028575,0,560,39829.3363657407,2009-01-16,08:04:22
46.595347,125.028575,0,560,39829.3364236111,2009-01-16,08:04:27
46.595347,125.028575,0,560,39829.3364583333,2009-01-16,08:04:30
46.595344,125.02858,0,559,39829.3364814815,2009-01-16,08:04:32
46.59534,125.028594,0,559,39829.3365393518,2009-01-16,08:04:37
46.595332,125.028659,0,559,39829.3365856481,2009-01-16,08:04:41
46.595341,125.02871,0,558,39829.3366435185,2009-01-16,08:04:46
46.595374,125.028712,0,558,39829.3367013889,2009-01-16,08:04:51
46.595381,125.028702,0,558,39829.3367592593,2009-01-16,08:04:56
46.59538,125.028713,0,558,39829.3368171296,2009-01-16,08:05:01
46.595377,125.028723,0,557,39829.336875,2009-01-16,08:05:06
46.595372,125.028738,0,557,39829.3369328704,2009-01-16,08:05:11
46.595367,125.028754,0,557,39829.3369907407,2009-01-16,08:05:16
46.595358,125.028766,0,556,39829.3370486111,2009-01-16,08:05:21
46.595318,125.02882,0,556,39829.3371064815,2009-01-16,08:05:26
46.595365,125.028803,0,556,39829.3371643518,2009-01-16,08:05:31
46.595368,125.028769,0,558,39829.3372222222,2009-01-16,08:05:36
46.595363,125.028767,0,558,39829.3372800926,2009-01-16,08:05:41
46.595366,125.028766,0,558,39829.337337963,2009-01-16,08:05:46
46.595374,125.028765,0,558,39829.3373958333,2009-01-16,08:05:51
46.595381,125.028764,0,558,39829.3374537037,2009-01-16,08:05:56
46.595387,125.028758,0,558,39829.3375115741,2009-01-16,08:06:01
46.595387,125.028758,0,558,39829.3375462963,2009-01-16,08:06:04
46.595386,125.028752,0,558,39829.3375694444,2009-01-16,08:06:06
46.595375,125.028753,0,558,39829.3376273148,2009-01-16,08:06:11
46.595327,125.028779,0,561,39829.3376736111,2009-01-16,08:06:15
46.595277,125.028793,0,563,39829.3377199074,2009-01-16,08:06:19
46.595251,125.028795,0,563,39829.3377777778,2009-01-16,08:06:24
46.595205,125.028818,0,564,39829.3378356481,2009-01-16,08:06:29
46.595188,125.028828,0,563,39829.3378935185,2009-01-16,08:06:34
46.595188,125.028828,0,563,39829.3379282407,2009-01-16,08:06:37
46.59518,125.028825,0,563,39829.3379513889,2009-01-16,08:06:39
46.595177,125.028815,0,563,39829.3380092593,2009-01-16,08:06:44
46.595171,125.028813,0,563,39829.3380671296,2009-01-16,08:06:49
46.59517,125.028807,0,564,39829.338125,2009-01-16,08:06:54
46.59517,125.028807,0,564,39829.3381597222,2009-01-16,08:06:57
46.595178,125.028801,0,564,39829.3381828704,2009-01-16,08:06:59
46.595224,125.028771,0,566,39829.3382175926,2009-01-16,08:07:02
46.595266,125.028748,0,568,39829.338275463,2009-01-16,08:07:07
46.595292,125.028739,0,570,39829.3383333333,2009-01-16,08:07:12
46.595302,125.028734,0,571,39829.3383912037,2009-01-16,08:07:17
46.59531,125.02873,0,572,39829.3384490741,2009-01-16,08:07:22
46.595312,125.028733,0,574,39829.3385069444,2009-01-16,08:07:27
46.595312,125.028733,0,574,39829.3385416667,2009-01-16,08:07:30
46.595307,125.02874,0,575,39829.3385648148,2009-01-16,08:07:32
46.595301,125.028751,0,576,39829.3386226852,2009-01-16,08:07:37
46.595299,125.028763,0,577,39829.3386805556,2009-01-16,08:07:42
46.595297,125.028772,0,578,39829.3387384259,2009-01-16,08:07:47
46.595297,125.028772,0,578,39829.3387731481,2009-01-16,08:07:50
46.595289,125.02878,0,580,39829.3387962963,2009-01-16,08:07:52
46.595256,125.028783,0,585,39829.3388541667,2009-01-16,08:07:57
46.595236,125.028793,0,592,39829.338912037,2009-01-16,08:08:02
46.595238,125.028792,0,595,39829.3389699074,2009-01-16,08:08:07
46.595233,125.028792,0,597,39829.3390277778,2009-01-16,08:08:12
46.595234,125.02879,0,599,39829.3390856481,2009-01-16,08:08:17
46.595238,125.028787,0,601,39829.3391435185,2009-01-16,08:08:22
46.595236,125.028785,0,602,39829.3392013889,2009-01-16,08:08:27
46.595236,125.02878,0,603,39829.3392592593,2009-01-16,08:08:32
46.595235,125.028778,0,604,39829.3393171296,2009-01-16,08:08:37
46.595235,125.028778,0,604,39829.339375,2009-01-16,08:08:42
46.595235,125.028778,0,604,39829.3394328704,2009-01-16,08:08:47
46.595235,125.028778,0,604,39829.3394907407,2009-01-16,08:08:52
46.595235,125.028778,0,604,39829.3395486111,2009-01-16,08:08:57
46.595235,125.028779,0,604,39829.3396064815,2009-01-16,08:09:02
46.595235,125.02878,0,604,39829.3396643519,2009-01-16,08:09:07
46.595236,125.02878,0,604,39829.3397222222,2009-01-16,08:09:12
46.595236,125.02878,0,604,39829.3397800926,2009-01-16,08:09:17
46.595236,125.02878,0,604,39829.339837963,2009-01-16,08:09:22
46.595236,125.028779,0,604,39829.3398958333,2009-01-16,08:09:27
46.595235,125.028781,0,604,39829.3399537037,2009-01-16,08:09:32
46.595234,125.028781,0,604,39829.3400115741,2009-01-16,08:09:37
46.595234,125.028782,0,604,39829.3400694444,2009-01-16,08:09:42
46.595234,125.028782,0,604,39829.3401273148,2009-01-16,08:09:47
46.595233,125.028782,0,604,39829.3401851852,2009-01-16,08:09:52
46.595233,125.028782,0,604,39829.3402430556,2009-01-16,08:09:57
46.595233,125.028782,0,604,39829.3403009259,2009-01-16,08:10:02
46.595233,125.028782,0,604,39829.3403587963,2009-01-16,08:10:07
46.595234,125.028782,0,604,39829.3404166667,2009-01-16,08:10:12
46.595237,125.028783,0,604,39829.340474537,2009-01-16,08:10:17
46.595239,125.028783,0,604,39829.3405324074,2009-01-16,08:10:22
46.595242,125.028783,0,604,39829.3405902778,2009-01-16,08:10:27
46.595244,125.028782,0,604,39829.3406481481,2009-01-16,08:10:32
46.595245,125.028781,0,604,39829.3407060185,2009-01-16,08:10:37
46.595248,125.02878,0,604,39829.3407638889,2009-01-16,08:10:42
46.59525,125.02878,0,604,39829.3408217593,2009-01-16,08:10:47
46.59525,125.02878,0,604,39829.3408564815,2009-01-16,08:10:50
46.595255,125.028779,0,604,39829.3408796296,2009-01-16,08:10:52
46.595306,125.028781,0,604,39829.3409375,2009-01-16,08:10:57
46.595351,125.028788,0,604,39829.3409837963,2009-01-16,08:11:01
46.595401,125.028791,0,604,39829.3410416667,2009-01-16,08:11:06
46.595441,125.02876,0,605,39829.341099537,2009-01-16,08:11:11
46.595511,125.028724,0,604,39829.3411458333,2009-01-16,08:11:15
46.595568,125.028634,0,604,39829.3411574074,2009-01-16,08:11:16
46.595613,125.028597,0,604,39829.3412037037,2009-01-16,08:11:20
46.595651,125.028577,0,604,39829.3412615741,2009-01-16,08:11:25
46.59568,125.028583,0,604,39829.3413194444,2009-01-16,08:11:30
46.595725,125.028597,0,604,39829.3413657407,2009-01-16,08:11:34
46.595748,125.028631,0,604,39829.3414236111,2009-01-16,08:11:39
46.595741,125.028668,0,605,39829.3414814815,2009-01-16,08:11:44
46.595793,125.028681,0,604,39829.3415393519,2009-01-16,08:11:49
46.595834,125.028707,0,603,39829.3415972222,2009-01-16,08:11:54
46.595848,125.028695,0,603,39829.3416550926,2009-01-16,08:11:59
46.595842,125.028673,0,603,39829.341712963,2009-01-16,08:12:04
46.595847,125.028673,0,603,39829.3417708333,2009-01-16,08:12:09
46.595853,125.028674,0,603,39829.3418287037,2009-01-16,08:12:14
46.595853,125.028674,0,603,39829.3418634259,2009-01-16,08:12:17
46.595861,125.02868,0,603,39829.3418865741,2009-01-16,08:12:19
46.595862,125.028705,0,603,39829.3419444444,2009-01-16,08:12:24
46.595839,125.028757,0,603,39829.3420023148,2009-01-16,08:12:29
46.59583,125.028811,0,603,39829.3420601852,2009-01-16,08:12:34
46.595832,125.028849,0,603,39829.3421180556,2009-01-16,08:12:39
46.595858,125.028858,0,603,39829.3421759259,2009-01-16,08:12:44
46.595883,125.028837,0,603,39829.3422337963,2009-01-16,08:12:49
46.595917,125.028807,0,602,39829.3422916667,2009-01-16,08:12:54
46.595915,125.02877,0,602,39829.342349537,2009-01-16,08:12:59
46.595908,125.028718,0,602,39829.3424074074,2009-01-16,08:13:04
46.595908,125.028718,0,602,39829.3424421296,2009-01-16,08:13:07
46.595915,125.028723,0,602,39829.3424652778,2009-01-16,08:13:09
46.595311,125.027898,0,542,39829.3438078704,2009-01-16,08:15:05
46.595696,125.028436,0,499,39829.3438194444,2009-01-16,08:15:06
46.595711,125.028536,0,536,39829.3438310185,2009-01-16,08:15:07
46.59572,125.028545,0,583,39829.3438425926,2009-01-16,08:15:08
46.59571,125.028491,0,593,39829.3438888889,2009-01-16,08:15:12
46.595614,125.028395,0,597,39829.3439351852,2009-01-16,08:15:16
46.595576,125.028352,0,597,39829.3439583333,2009-01-16,08:15:18
46.595567,125.028281,0,594,39829.3440046296,2009-01-16,08:15:22
46.595592,125.028339,0,576,39829.3440625,2009-01-16,08:15:27
46.595601,125.028416,0,555,39829.3440856481,2009-01-16,08:15:29
46.595566,125.028462,0,552,39829.3441203704,2009-01-16,08:15:32
46.595526,125.028417,0,546,39829.3441550926,2009-01-16,08:15:35
46.5955,125.028357,0,544,39829.3442013889,2009-01-16,08:15:39
46.595482,125.028286,0,548,39829.3442592593,2009-01-16,08:15:44
46.595484,125.028209,0,544,39829.3443055556,2009-01-16,08:15:48
46.595583,125.028119,0,527,39829.3443518518,2009-01-16,08:15:52
46.595583,125.028054,0,526,39829.3443865741,2009-01-16,08:15:55
46.595564,125.027986,0,533,39829.3444328704,2009-01-16,08:15:59
46.595571,125.027926,0,539,39829.3444907407,2009-01-16,08:16:04
46.595609,125.027889,0,544,39829.3445486111,2009-01-16,08:16:09
46.595636,125.027845,0,540,39829.3446064815,2009-01-16,08:16:14
46.59568,125.02784,0,536,39829.3446643518,2009-01-16,08:16:19
46.595714,125.027823,0,531,39829.3447222222,2009-01-16,08:16:24
46.595753,125.027792,0,527,39829.3447685185,2009-01-16,08:16:28
46.595792,125.027773,0,522,39829.3448263889,2009-01-16,08:16:33
46.59583,125.027783,0,517,39829.3448842593,2009-01-16,08:16:38
46.595865,125.027782,0,514,39829.3449421296,2009-01-16,08:16:43
46.595907,125.027783,0,511,39829.345,2009-01-16,08:16:48
46.595926,125.027844,0,513,39829.3450347222,2009-01-16,08:16:51
46.595953,125.027897,0,516,39829.3450810185,2009-01-16,08:16:55
46.595991,125.02786,0,520,39829.3451388889,2009-01-16,08:17:00
46.596034,125.027885,0,521,39829.3451967593,2009-01-16,08:17:05
46.596049,125.027879,0,524,39829.3452546296,2009-01-16,08:17:10
46.596105,125.027871,0,525,39829.3452893518,2009-01-16,08:17:13
46.596155,125.027904,0,529,39829.3453472222,2009-01-16,08:17:18
46.596199,125.027939,0,530,39829.3453935185,2009-01-16,08:17:22
46.596242,125.027966,0,533,39829.3454513889,2009-01-16,08:17:27
46.596255,125.028023,0,541,39829.345474537,2009-01-16,08:17:29
46.596294,125.028046,0,540,39829.3455324074,2009-01-16,08:17:34
46.59633,125.028071,0,549,39829.3455902778,2009-01-16,08:17:39
46.596364,125.028086,0,559,39829.3456481481,2009-01-16,08:17:44
46.596402,125.028107,0,567,39829.3456944444,2009-01-16,08:17:48
46.596445,125.028109,0,576,39829.3457407407,2009-01-16,08:17:52
46.596482,125.028078,0,582,39829.3457986111,2009-01-16,08:17:57
46.59651,125.028078,0,589,39829.3458564815,2009-01-16,08:18:02
46.596545,125.028102,0,596,39829.3459143518,2009-01-16,08:18:07
46.596576,125.028102,0,603,39829.3459722222,2009-01-16,08:18:12
46.59662,125.028093,0,611,39829.3460300926,2009-01-16,08:18:17
46.596664,125.028088,0,617,39829.346087963,2009-01-16,08:18:22
46.596711,125.028092,0,623,39829.3461458333,2009-01-16,08:18:27
46.596754,125.028119,0,628,39829.3462037037,2009-01-16,08:18:32
46.596799,125.028126,0,631,39829.34625,2009-01-16,08:18:36
46.59684,125.028159,0,631,39829.3462962963,2009-01-16,08:18:40
46.596891,125.02827,0,628,39829.3463310185,2009-01-16,08:18:43
46.596923,125.028362,0,628,39829.3463657407,2009-01-16,08:18:46
46.596972,125.028409,0,618,39829.346412037,2009-01-16,08:18:50
46.597019,125.028407,0,608,39829.3464467593,2009-01-16,08:18:53
46.597068,125.028439,0,601,39829.3465046296,2009-01-16,08:18:58
46.597106,125.028451,0,591,39829.3465509259,2009-01-16,08:19:02
46.597143,125.028464,0,580,39829.3465856481,2009-01-16,08:19:05
46.597192,125.028482,0,573,39829.3466319444,2009-01-16,08:19:09
46.59724,125.028515,0,567,39829.3466666667,2009-01-16,08:19:12
46.597299,125.028535,0,560,39829.346712963,2009-01-16,08:19:16
46.597347,125.028552,0,560,39829.3467592593,2009-01-16,08:19:20
46.597387,125.028538,0,553,39829.3467939815,2009-01-16,08:19:23
46.597434,125.028538,0,552,39829.3468402778,2009-01-16,08:19:27
46.597473,125.028578,0,553,39829.3468981481,2009-01-16,08:19:32
46.597501,125.028588,0,554,39829.3469560185,2009-01-16,08:19:37
46.597517,125.0286,0,554,39829.3470138889,2009-01-16,08:19:42
46.597562,125.028614,0,551,39829.3470601852,2009-01-16,08:19:46
46.597617,125.028643,0,551,39829.3471180556,2009-01-16,08:19:51
46.597663,125.028665,0,547,39829.3471643519,2009-01-16,08:19:55
46.597707,125.028649,0,538,39829.3471990741,2009-01-16,08:19:58
46.597751,125.028669,0,540,39829.3472453704,2009-01-16,08:20:02
46.5978,125.028699,0,540,39829.3472916667,2009-01-16,08:20:06
46.597853,125.028719,0,547,39829.347349537,2009-01-16,08:20:11
46.597897,125.028746,0,549,39829.3474074074,2009-01-16,08:20:16
46.597947,125.028759,0,553,39829.3474537037,2009-01-16,08:20:20
46.597999,125.028772,0,555,39829.3475115741,2009-01-16,08:20:25
46.598043,125.028804,0,556,39829.3475578704,2009-01-16,08:20:29
46.598091,125.028814,0,561,39829.3476041667,2009-01-16,08:20:33
46.598132,125.028835,0,556,39829.347662037,2009-01-16,08:20:38
46.598164,125.02889,0,554,39829.3477199074,2009-01-16,08:20:43
46.598207,125.028917,0,555,39829.3477662037,2009-01-16,08:20:47
46.598242,125.028942,0,559,39829.3478240741,2009-01-16,08:20:52
46.598273,125.028959,0,560,39829.3478819444,2009-01-16,08:20:57
46.598302,125.028996,0,566,39829.3479398148,2009-01-16,08:21:02
46.598349,125.029014,0,566,39829.3479861111,2009-01-16,08:21:06
46.598403,125.029037,0,571,39829.3480324074,2009-01-16,08:21:10
46.598433,125.02905,0,574,39829.3480902778,2009-01-16,08:21:15
46.59847,125.029071,0,575,39829.3481481481,2009-01-16,08:21:20
46.5985,125.029091,0,576,39829.3482060185,2009-01-16,08:21:25
46.598549,125.029113,0,574,39829.3482638889,2009-01-16,08:21:30
46.598582,125.029158,0,572,39829.3482986111,2009-01-16,08:21:33
46.59862,125.029208,0,570,39829.3483449074,2009-01-16,08:21:37
46.598659,125.029241,0,570,39829.3483912037,2009-01-16,08:21:41
46.598691,125.029289,0,571,39829.3484490741,2009-01-16,08:21:46
46.598727,125.029346,0,571,39829.3484837963,2009-01-16,08:21:49
46.598744,125.029361,0,571,39829.3485416667,2009-01-16,08:21:54
46.598771,125.029402,0,575,39829.348599537,2009-01-16,08:21:59
46.598796,125.029463,0,580,39829.3486458333,2009-01-16,08:22:03
46.598776,125.029503,0,582,39829.3487037037,2009-01-16,08:22:08
46.598777,125.02951,0,581,39829.3487615741,2009-01-16,08:22:13
46.598778,125.029507,0,581,39829.3488194444,2009-01-16,08:22:18
46.598778,125.029511,0,581,39829.3488773148,2009-01-16,08:22:23
46.598778,125.029511,0,581,39829.348912037,2009-01-16,08:22:26
46.598776,125.029518,0,582,39829.3489351852,2009-01-16,08:22:28
46.598785,125.029546,0,584,39829.3489930556,2009-01-16,08:22:33
46.598829,125.029582,0,583,39829.3490393519,2009-01-16,08:22:37
46.598878,125.029604,0,584,39829.3490856481,2009-01-16,08:22:41
46.598929,125.029626,0,586,39829.3491319444,2009-01-16,08:22:45
46.598977,125.02964,0,586,39829.3491666667,2009-01-16,08:22:48
46.598999,125.029671,0,590,39829.349224537,2009-01-16,08:22:53
46.599017,125.029708,0,590,39829.3492824074,2009-01-16,08:22:58
46.599041,125.029761,0,595,39829.3493402778,2009-01-16,08:23:03
46.599061,125.02981,0,597,39829.3493981481,2009-01-16,08:23:08
46.599071,125.029884,0,601,39829.3494560185,2009-01-16,08:23:13
46.59906,125.029952,0,603,39829.3495138889,2009-01-16,08:23:18
46.599041,125.030018,0,606,39829.3495717593,2009-01-16,08:23:23
46.599025,125.030082,0,607,39829.3496296296,2009-01-16,08:23:28
46.599002,125.03014,0,608,39829.3496759259,2009-01-16,08:23:32
46.598985,125.030199,0,609,39829.3497337963,2009-01-16,08:23:37
46.598962,125.030257,0,610,39829.3497800926,2009-01-16,08:23:41
46.598949,125.03032,0,614,39829.349837963,2009-01-16,08:23:46
46.598952,125.03039,0,615,39829.3498958333,2009-01-16,08:23:51
46.598958,125.030447,0,612,39829.3499537037,2009-01-16,08:23:56
46.598928,125.030502,0,616,39829.35,2009-01-16,08:24:00
46.598908,125.030561,0,618,39829.3500462963,2009-01-16,08:24:04
46.598884,125.030625,0,621,39829.3501041667,2009-01-16,08:24:09
46.598863,125.030689,0,624,39829.350162037,2009-01-16,08:24:14
46.598836,125.030742,0,622,39829.3502083333,2009-01-16,08:24:18
46.598813,125.030804,0,626,39829.3502546296,2009-01-16,08:24:22
46.598822,125.030875,0,629,39829.3503125,2009-01-16,08:24:27
46.598822,125.030945,0,633,39829.3503587963,2009-01-16,08:24:31
46.598812,125.031018,0,636,39829.3504050926,2009-01-16,08:24:35
46.598793,125.031095,0,630,39829.350462963,2009-01-16,08:24:40
46.598754,125.031135,0,625,39829.3505092593,2009-01-16,08:24:44
46.598746,125.031098,0,624,39829.3505671296,2009-01-16,08:24:49
46.598759,125.031032,0,623,39829.3505902778,2009-01-16,08:24:51
46.598767,125.03094,0,623,39829.3506134259,2009-01-16,08:24:53
46.598782,125.030836,0,623,39829.3506365741,2009-01-16,08:24:55
46.598815,125.030704,0,622,39829.3506597222,2009-01-16,08:24:57
46.598835,125.030631,0,621,39829.3506712963,2009-01-16,08:24:58
46.598848,125.030556,0,620,39829.3506828704,2009-01-16,08:24:59
46.598862,125.03048,0,619,39829.3506944444,2009-01-16,08:25:00
46.598871,125.030406,0,619,39829.3507060185,2009-01-16,08:25:01
46.598895,125.03033,0,618,39829.3507175926,2009-01-16,08:25:02
46.59892,125.030254,0,617,39829.3507291667,2009-01-16,08:25:03
46.598945,125.030181,0,616,39829.3507407407,2009-01-16,08:25:04
46.598967,125.030115,0,615,39829.3507523148,2009-01-16,08:25:05
46.598988,125.030056,0,614,39829.3507638889,2009-01-16,08:25:06
46.599016,125.029978,0,615,39829.350787037,2009-01-16,08:25:08
46.59903,125.029919,0,613,39829.3508449074,2009-01-16,08:25:13
46.599016,125.029933,0,614,39829.3509027778,2009-01-16,08:25:18
46.59899,125.029947,0,616,39829.3509606481,2009-01-16,08:25:23
46.59896,125.029951,0,619,39829.3510185185,2009-01-16,08:25:28
46.598934,125.029927,0,615,39829.3510763889,2009-01-16,08:25:33
46.598931,125.02989,0,608,39829.3511342593,2009-01-16,08:25:38
46.598952,125.029827,0,607,39829.3511574074,2009-01-16,08:25:40
46.598995,125.029744,0,605,39829.3511805556,2009-01-16,08:25:42
46.599029,125.029645,0,605,39829.3512037037,2009-01-16,08:25:44
46.599067,125.029578,0,605,39829.3512152778,2009-01-16,08:25:45
46.599127,125.02945,0,604,39829.3512384259,2009-01-16,08:25:47
46.599164,125.02938,0,602,39829.35125,2009-01-16,08:25:48
46.5992,125.029302,0,600,39829.3512615741,2009-01-16,08:25:49
46.599223,125.029225,0,599,39829.3512731481,2009-01-16,08:25:50
46.599245,125.02914,0,597,39829.3512847222,2009-01-16,08:25:51
46.599267,125.029053,0,596,39829.3512962963,2009-01-16,08:25:52
46.599288,125.028966,0,596,39829.3513078704,2009-01-16,08:25:53
46.599317,125.028877,0,597,39829.3513194444,2009-01-16,08:25:54
46.599333,125.028788,0,599,39829.3513310185,2009-01-16,08:25:55
46.599346,125.028689,0,600,39829.3513425926,2009-01-16,08:25:56
46.599367,125.028581,0,601,39829.3513541667,2009-01-16,08:25:57
46.599391,125.02848,0,603,39829.3513657407,2009-01-16,08:25:58
46.599428,125.028376,0,603,39829.3513773148,2009-01-16,08:25:59
46.59948,125.028263,0,603,39829.3513888889,2009-01-16,08:26:00
46.599519,125.028155,0,604,39829.351400463,2009-01-16,08:26:01
46.599553,125.02803,0,604,39829.351412037,2009-01-16,08:26:02
46.599591,125.027901,0,603,39829.3514236111,2009-01-16,08:26:03
46.599635,125.027768,0,603,39829.3514351852,2009-01-16,08:26:04
46.599675,125.027642,0,603,39829.3514467593,2009-01-16,08:26:05
46.59971,125.027513,0,604,39829.3514583333,2009-01-16,08:26:06
46.599751,125.027375,0,603,39829.3514699074,2009-01-16,08:26:07
46.599801,125.027241,0,602,39829.3514814815,2009-01-16,08:26:08
46.599842,125.02711,0,604,39829.3514930556,2009-01-16,08:26:09
46.599881,125.026987,0,606,39829.3515046296,2009-01-16,08:26:10
46.599922,125.026847,0,607,39829.3515162037,2009-01-16,08:26:11
46.599963,125.026709,0,608,39829.3515277778,2009-01-16,08:26:12
46.600003,125.02657,0,608,39829.3515393519,2009-01-16,08:26:13
46.600047,125.02642,0,609,39829.3515509259,2009-01-16,08:26:14
46.600098,125.026264,0,608,39829.3515625,2009-01-16,08:26:15
46.60015,125.026116,0,607,39829.3515740741,2009-01-16,08:26:16
46.600202,125.025966,0,605,39829.3515856481,2009-01-16,08:26:17
46.60025,125.025823,0,605,39829.3515972222,2009-01-16,08:26:18
46.600295,125.025675,0,604,39829.3516087963,2009-01-16,08:26:19
46.600338,125.02553,0,604,39829.3516203704,2009-01-16,08:26:20
46.600381,125.025379,0,603,39829.3516319444,2009-01-16,08:26:21
46.600423,125.025239,0,603,39829.3516435185,2009-01-16,08:26:22
46.600465,125.025103,0,603,39829.3516550926,2009-01-16,08:26:23
46.600506,125.024969,0,604,39829.3516666667,2009-01-16,08:26:24
46.600546,125.024838,0,604,39829.3516782407,2009-01-16,08:26:25
46.600583,125.024707,0,605,39829.3516898148,2009-01-16,08:26:26
46.600615,125.024574,0,606,39829.3517013889,2009-01-16,08:26:27
46.600651,125.024439,0,605,39829.351712963,2009-01-16,08:26:28
46.600687,125.02431,0,606,39829.351724537,2009-01-16,08:26:29
46.600724,125.024189,0,607,39829.3517361111,2009-01-16,08:26:30
46.60076,125.024076,0,607,39829.3517476852,2009-01-16,08:26:31
46.600788,125.023978,0,608,39829.3517592593,2009-01-16,08:26:32
46.600831,125.023869,0,610,39829.3517708333,2009-01-16,08:26:33
46.600856,125.023783,0,609,39829.3517824074,2009-01-16,08:26:34
46.600883,125.023723,0,612,39829.3517939815,2009-01-16,08:26:35
46.600909,125.023639,0,617,39829.3518171296,2009-01-16,08:26:37
46.600909,125.023678,0,609,39829.351875,2009-01-16,08:26:42
46.600927,125.02359,0,612,39829.3519328704,2009-01-16,08:26:47
46.600942,125.023496,0,610,39829.3519560185,2009-01-16,08:26:49
46.600961,125.0234,0,611,39829.3519791667,2009-01-16,08:26:51
46.600978,125.023309,0,611,39829.3520023148,2009-01-16,08:26:53
46.600993,125.023208,0,609,39829.352025463,2009-01-16,08:26:55
46.601032,125.023083,0,609,39829.3520486111,2009-01-16,08:26:57
46.601066,125.023002,0,608,39829.3520601852,2009-01-16,08:26:58
46.601088,125.022917,0,607,39829.3520717593,2009-01-16,08:26:59
46.60113,125.022828,0,607,39829.3520833333,2009-01-16,08:27:00
46.601166,125.022735,0,607,39829.3520949074,2009-01-16,08:27:01
46.601198,125.022639,0,607,39829.3521064815,2009-01-16,08:27:02
46.601224,125.022547,0,607,39829.3521180556,2009-01-16,08:27:03
46.601254,125.022451,0,605,39829.3521296296,2009-01-16,08:27:04
46.601296,125.022351,0,604,39829.3521412037,2009-01-16,08:27:05
46.601344,125.022245,0,605,39829.3521527778,2009-01-16,08:27:06
46.601387,125.022135,0,605,39829.3521643518,2009-01-16,08:27:07
46.601421,125.022029,0,603,39829.3521759259,2009-01-16,08:27:08
46.601453,125.021916,0,602,39829.3521875,2009-01-16,08:27:09
46.601482,125.0218,0,599,39829.3521990741,2009-01-16,08:27:10
46.601512,125.02168,0,601,39829.3522106481,2009-01-16,08:27:11
46.601562,125.021554,0,602,39829.3522222222,2009-01-16,08:27:12
46.601596,125.021429,0,599,39829.3522337963,2009-01-16,08:27:13
46.60163,125.021306,0,599,39829.3522453704,2009-01-16,08:27:14
46.601665,125.021178,0,598,39829.3522569444,2009-01-16,08:27:15
46.601696,125.021053,0,597,39829.3522685185,2009-01-16,08:27:16
46.601729,125.020924,0,597,39829.3522800926,2009-01-16,08:27:17
46.601768,125.020793,0,596,39829.3522916667,2009-01-16,08:27:18
46.601806,125.020658,0,598,39829.3523032407,2009-01-16,08:27:19
46.601839,125.020523,0,596,39829.3523148148,2009-01-16,08:27:20
46.601879,125.020384,0,596,39829.3523263889,2009-01-16,08:27:21
46.601926,125.020252,0,597,39829.352337963,2009-01-16,08:27:22
46.601965,125.020113,0,597,39829.352349537,2009-01-16,08:27:23
46.602006,125.019968,0,598,39829.3523611111,2009-01-16,08:27:24
46.602044,125.01982,0,598,39829.3523726852,2009-01-16,08:27:25
46.60208,125.019672,0,596,39829.3523842593,2009-01-16,08:27:26
46.602114,125.019517,0,594,39829.3523958333,2009-01-16,08:27:27
46.602154,125.019372,0,593,39829.3524074074,2009-01-16,08:27:28
46.602204,125.019218,0,591,39829.3524189815,2009-01-16,08:27:29
46.602241,125.019063,0,592,39829.3524305556,2009-01-16,08:27:30
46.602275,125.018909,0,590,39829.3524421296,2009-01-16,08:27:31
46.602301,125.018758,0,591,39829.3524537037,2009-01-16,08:27:32
46.602329,125.018606,0,592,39829.3524652778,2009-01-16,08:27:33
46.602364,125.01846,0,592,39829.3524768518,2009-01-16,08:27:34
46.602392,125.018316,0,593,39829.3524884259,2009-01-16,08:27:35
46.602419,125.018168,0,592,39829.3525,2009-01-16,08:27:36
46.602451,125.018022,0,590,39829.3525115741,2009-01-16,08:27:37
46.602476,125.017882,0,588,39829.3525231481,2009-01-16,08:27:38
46.602496,125.017736,0,587,39829.3525347222,2009-01-16,08:27:39
46.602519,125.017597,0,586,39829.3525462963,2009-01-16,08:27:40
46.602537,125.017463,0,586,39829.3525578704,2009-01-16,08:27:41
46.602561,125.017333,0,586,39829.3525694444,2009-01-16,08:27:42
46.602582,125.017208,0,584,39829.3525810185,2009-01-16,08:27:43
46.602601,125.017089,0,582,39829.3525925926,2009-01-16,08:27:44
46.602623,125.016978,0,581,39829.3526041667,2009-01-16,08:27:45
46.602645,125.016874,0,581,39829.3526157407,2009-01-16,08:27:46
46.60266,125.016782,0,581,39829.3526273148,2009-01-16,08:27:47
46.602675,125.016709,0,582,39829.3526388889,2009-01-16,08:27:48
46.602686,125.016643,0,582,39829.352650463,2009-01-16,08:27:49
46.602704,125.016541,0,584,39829.3526736111,2009-01-16,08:27:51
46.602709,125.016492,0,572,39829.3527314815,2009-01-16,08:27:56
46.602714,125.016444,0,564,39829.3527893518,2009-01-16,08:28:01
46.602718,125.016366,0,561,39829.3528125,2009-01-16,08:28:03
46.602724,125.016263,0,555,39829.3528356481,2009-01-16,08:28:05
46.602734,125.016153,0,552,39829.3528587963,2009-01-16,08:28:07
46.602748,125.016035,0,550,39829.3528819444,2009-01-16,08:28:09
46.602763,125.015905,0,550,39829.3529050926,2009-01-16,08:28:11
46.602784,125.015779,0,549,39829.3529282407,2009-01-16,08:28:13
46.602805,125.01566,0,548,39829.3529513889,2009-01-16,08:28:15
46.602813,125.015596,0,547,39829.352962963,2009-01-16,08:28:16
46.602824,125.015489,0,546,39829.3529861111,2009-01-16,08:28:18
46.60283,125.015389,0,544,39829.3530092593,2009-01-16,08:28:20
46.602844,125.015306,0,542,39829.3530324074,2009-01-16,08:28:22
46.602861,125.01522,0,542,39829.3530555556,2009-01-16,08:28:24
46.602878,125.015124,0,542,39829.3530787037,2009-01-16,08:28:26
46.602891,125.015004,0,543,39829.3531018518,2009-01-16,08:28:28
46.602901,125.01493,0,539,39829.3531134259,2009-01-16,08:28:29
46.602911,125.01485,0,538,39829.353125,2009-01-16,08:28:30
46.602915,125.014771,0,538,39829.3531365741,2009-01-16,08:28:31
46.602915,125.014683,0,537,39829.3531481481,2009-01-16,08:28:32
46.602904,125.014595,0,538,39829.3531597222,2009-01-16,08:28:33
46.602877,125.01453,0,543,39829.3531712963,2009-01-16,08:28:34
46.602845,125.014462,0,547,39829.3531828704,2009-01-16,08:28:35
46.602806,125.014404,0,549,39829.3531944444,2009-01-16,08:28:36
46.602758,125.014349,0,550,39829.3532060185,2009-01-16,08:28:37
46.602711,125.014305,0,551,39829.3532175926,2009-01-16,08:28:38
46.602655,125.014265,0,556,39829.3532291667,2009-01-16,08:28:39
46.602595,125.014219,0,560,39829.3532407407,2009-01-16,08:28:40
46.602536,125.014174,0,561,39829.3532523148,2009-01-16,08:28:41
46.602477,125.014126,0,565,39829.3532638889,2009-01-16,08:28:42
46.602413,125.014079,0,566,39829.353275463,2009-01-16,08:28:43
46.602352,125.014027,0,567,39829.353287037,2009-01-16,08:28:44
46.60229,125.013977,0,569,39829.3532986111,2009-01-16,08:28:45
46.602227,125.013924,0,571,39829.3533101852,2009-01-16,08:28:46
46.60216,125.01387,0,573,39829.3533217593,2009-01-16,08:28:47
46.60209,125.013818,0,575,39829.3533333333,2009-01-16,08:28:48
46.602016,125.013775,0,576,39829.3533449074,2009-01-16,08:28:49
46.601946,125.013721,0,579,39829.3533564815,2009-01-16,08:28:50
46.601878,125.013662,0,581,39829.3533680556,2009-01-16,08:28:51
46.601802,125.013611,0,583,39829.3533796296,2009-01-16,08:28:52
46.601725,125.013555,0,583,39829.3533912037,2009-01-16,08:28:53
46.601653,125.013495,0,585,39829.3534027778,2009-01-16,08:28:54
46.601581,125.01343,0,587,39829.3534143518,2009-01-16,08:28:55
46.601514,125.013352,0,591,39829.3534259259,2009-01-16,08:28:56
46.60144,125.013283,0,592,39829.3534375,2009-01-16,08:28:57
46.601366,125.013219,0,594,39829.3534490741,2009-01-16,08:28:58
46.601301,125.013176,0,595,39829.3534606481,2009-01-16,08:28:59
46.601231,125.013117,0,597,39829.3534722222,2009-01-16,08:29:00
46.601155,125.013049,0,599,39829.3534837963,2009-01-16,08:29:01
46.601086,125.012988,0,600,39829.3534953704,2009-01-16,08:29:02
46.601019,125.012929,0,603,39829.3535069444,2009-01-16,08:29:03
46.600947,125.012886,0,603,39829.3535185185,2009-01-16,08:29:04
46.600881,125.012828,0,605,39829.3535300926,2009-01-16,08:29:05
46.600816,125.012768,0,606,39829.3535416667,2009-01-16,08:29:06
46.600754,125.012714,0,608,39829.3535532407,2009-01-16,08:29:07
46.600692,125.012658,0,611,39829.3535648148,2009-01-16,08:29:08
46.600631,125.012599,0,613,39829.3535763889,2009-01-16,08:29:09
46.600567,125.012543,0,615,39829.353587963,2009-01-16,08:29:10
46.600504,125.012487,0,617,39829.353599537,2009-01-16,08:29:11
46.600444,125.012434,0,619,39829.3536111111,2009-01-16,08:29:12
46.600376,125.012378,0,621,39829.3536226852,2009-01-16,08:29:13
46.600311,125.012305,0,624,39829.3536342593,2009-01-16,08:29:14
46.600248,125.012248,0,626,39829.3536458333,2009-01-16,08:29:15
46.600182,125.01219,0,629,39829.3536574074,2009-01-16,08:29:16
46.600107,125.012125,0,631,39829.3536689815,2009-01-16,08:29:17
46.600035,125.012063,0,634,39829.3536805556,2009-01-16,08:29:18
46.599967,125.012,0,637,39829.3536921296,2009-01-16,08:29:19
46.599893,125.011933,0,640,39829.3537037037,2009-01-16,08:29:20
46.599821,125.011865,0,644,39829.3537152778,2009-01-16,08:29:21
46.599756,125.011806,0,645,39829.3537268518,2009-01-16,08:29:22
46.59969,125.011746,0,648,39829.3537384259,2009-01-16,08:29:23
46.599634,125.011696,0,649,39829.35375,2009-01-16,08:29:24
46.599568,125.011634,0,652,39829.3537615741,2009-01-16,08:29:25
46.599504,125.011572,0,655,39829.3537731481,2009-01-16,08:29:26
46.599446,125.01152,0,658,39829.3537847222,2009-01-16,08:29:27
46.599377,125.011454,0,662,39829.3537962963,2009-01-16,08:29:28
46.599323,125.011406,0,664,39829.3538078704,2009-01-16,08:29:29
46.599265,125.011361,0,666,39829.3538194444,2009-01-16,08:29:30
46.599209,125.011317,0,667,39829.3538310185,2009-01-16,08:29:31
46.599148,125.011271,0,670,39829.3538425926,2009-01-16,08:29:32
46.599084,125.011244,0,670,39829.3538541667,2009-01-16,08:29:33
46.599014,125.011215,0,669,39829.3538657407,2009-01-16,08:29:34
46.598953,125.011167,0,668,39829.3538773148,2009-01-16,08:29:35
46.598908,125.011122,0,667,39829.3538888889,2009-01-16,08:29:36
46.598868,125.011069,0,669,39829.353900463,2009-01-16,08:29:37
46.598822,125.011025,0,671,39829.353912037,2009-01-16,08:29:38
46.598776,125.010958,0,674,39829.3539351852,2009-01-16,08:29:40
46.598722,125.010898,0,676,39829.3539583333,2009-01-16,08:29:42
46.598658,125.010824,0,679,39829.3539814815,2009-01-16,08:29:44
46.598588,125.010752,0,681,39829.3540046296,2009-01-16,08:29:46
46.598513,125.010657,0,685,39829.3540277778,2009-01-16,08:29:48
46.598472,125.010608,0,686,39829.3540393518,2009-01-16,08:29:49
46.598429,125.010561,0,685,39829.3540509259,2009-01-16,08:29:50
46.598384,125.010514,0,685,39829.3540625,2009-01-16,08:29:51
46.598339,125.010469,0,686,39829.3540740741,2009-01-16,08:29:52
46.598291,125.010429,0,687,39829.3540856481,2009-01-16,08:29:53
46.598245,125.010389,0,687,39829.3540972222,2009-01-16,08:29:54
46.598199,125.010351,0,689,39829.3541087963,2009-01-16,08:29:55
46.598156,125.01031,0,691,39829.3541203704,2009-01-16,08:29:56
46.598086,125.010249,0,694,39829.3541435185,2009-01-16,08:29:58
46.598021,125.010183,0,696,39829.3541666667,2009-01-16,08:30:00
46.597961,125.01013,0,700,39829.3541898148,2009-01-16,08:30:02
46.597908,125.010072,0,703,39829.354212963,2009-01-16,08:30:04
46.597858,125.010022,0,707,39829.3542361111,2009-01-16,08:30:06
46.597798,125.009953,0,711,39829.3542592593,2009-01-16,08:30:08
46.597746,125.009916,0,714,39829.3542824074,2009-01-16,08:30:10
46.597698,125.009887,0,716,39829.3543055556,2009-01-16,08:30:12
46.597644,125.009848,0,714,39829.3543287037,2009-01-16,08:30:14
46.597589,125.009792,0,711,39829.3543518518,2009-01-16,08:30:16
46.597538,125.009713,0,708,39829.354375,2009-01-16,08:30:18
46.597493,125.009664,0,707,39829.3543981481,2009-01-16,08:30:20
46.597445,125.009606,0,698,39829.3544212963,2009-01-16,08:30:22
46.597383,125.009531,0,694,39829.3544444444,2009-01-16,08:30:24
46.597343,125.009451,0,692,39829.3544675926,2009-01-16,08:30:26
46.597308,125.009371,0,686,39829.3544907407,2009-01-16,08:30:28
46.59728,125.009313,0,679,39829.3545138889,2009-01-16,08:30:30
46.597251,125.009261,0,676,39829.3545486111,2009-01-16,08:30:33
46.597235,125.009243,0,670,39829.3546064815,2009-01-16,08:30:38
46.597235,125.009243,0,670,39829.3546412037,2009-01-16,08:30:41
46.597231,125.009237,0,670,39829.3546643518,2009-01-16,08:30:43
46.597211,125.009213,0,669,39829.3547222222,2009-01-16,08:30:48
46.597176,125.009166,0,668,39829.3547569444,2009-01-16,08:30:51
46.597114,125.009118,0,661,39829.3548032407,2009-01-16,08:30:55
46.597067,125.009066,0,657,39829.3548263889,2009-01-16,08:30:57
46.597028,125.009057,0,650,39829.354837963,2009-01-16,08:30:58
46.596977,125.008994,0,647,39829.3548611111,2009-01-16,08:31:00
46.596926,125.008897,0,645,39829.3548842593,2009-01-16,08:31:02
46.596876,125.008825,0,640,39829.3549074074,2009-01-16,08:31:04
46.596861,125.008749,0,636,39829.3549421296,2009-01-16,08:31:07
46.596818,125.008701,0,632,39829.355,2009-01-16,08:31:12
46.596771,125.008641,0,620,39829.3550231481,2009-01-16,08:31:14
46.596721,125.008574,0,615,39829.3550462963,2009-01-16,08:31:16
46.59667,125.008503,0,613,39829.3550694444,2009-01-16,08:31:18
46.59663,125.00845,0,609,39829.3550925926,2009-01-16,08:31:20
46.596587,125.008389,0,603,39829.3551273148,2009-01-16,08:31:23
46.596542,125.008339,0,599,39829.355150463,2009-01-16,08:31:25
46.596497,125.008266,0,598,39829.3551736111,2009-01-16,08:31:27
46.596466,125.008183,0,598,39829.3551967593,2009-01-16,08:31:29
46.596448,125.008101,0,591,39829.3552199074,2009-01-16,08:31:31
46.59644,125.00798,0,582,39829.3552430556,2009-01-16,08:31:33
46.596465,125.007915,0,579,39829.3552546296,2009-01-16,08:31:34
46.596489,125.007854,0,577,39829.3552662037,2009-01-16,08:31:35
46.596514,125.007794,0,575,39829.3552777778,2009-01-16,08:31:36
46.596539,125.007735,0,571,39829.3552893519,2009-01-16,08:31:37
46.59657,125.007673,0,569,39829.3553009259,2009-01-16,08:31:38
46.596604,125.007602,0,569,39829.3553125,2009-01-16,08:31:39
46.59664,125.00753,0,568,39829.3553240741,2009-01-16,08:31:40
46.596676,125.007457,0,566,39829.3553356482,2009-01-16,08:31:41
46.596714,125.007375,0,564,39829.3553472222,2009-01-16,08:31:42
46.596757,125.007287,0,564,39829.3553587963,2009-01-16,08:31:43
46.596795,125.007213,0,562,39829.3553703704,2009-01-16,08:31:44
46.596832,125.007137,0,559,39829.3553819444,2009-01-16,08:31:45
46.596863,125.007064,0,557,39829.3553935185,2009-01-16,08:31:46
46.596895,125.006997,0,553,39829.3554050926,2009-01-16,08:31:47
46.596925,125.006928,0,551,39829.3554166667,2009-01-16,08:31:48
46.596954,125.006865,0,550,39829.3554282407,2009-01-16,08:31:49
46.596991,125.006801,0,547,39829.3554398148,2009-01-16,08:31:50
46.597017,125.006742,0,545,39829.3554513889,2009-01-16,08:31:51
46.59704,125.006682,0,545,39829.355462963,2009-01-16,08:31:52
46.597071,125.006618,0,542,39829.355474537,2009-01-16,08:31:53
46.597101,125.006552,0,542,39829.3554861111,2009-01-16,08:31:54
46.59715,125.006445,0,539,39829.3555092593,2009-01-16,08:31:56
46.597193,125.006341,0,537,39829.3555324074,2009-01-16,08:31:58
46.597236,125.006262,0,533,39829.3555555556,2009-01-16,08:32:00
46.597288,125.006178,0,527,39829.3555787037,2009-01-16,08:32:02
46.597331,125.006103,0,521,39829.3556018519,2009-01-16,08:32:04
46.597383,125.006058,0,518,39829.355625,2009-01-16,08:32:06
46.597444,125.006034,0,516,39829.3556481482,2009-01-16,08:32:08
46.597513,125.006035,0,509,39829.3556712963,2009-01-16,08:32:10
46.597583,125.006025,0,506,39829.3556944444,2009-01-16,08:32:12
46.597648,125.006033,0,504,39829.3557175926,2009-01-16,08:32:14
46.597715,125.006042,0,501,39829.3557407407,2009-01-16,08:32:16
46.597769,125.006037,0,500,39829.3557638889,2009-01-16,08:32:18
46.597816,125.006025,0,495,39829.355787037,2009-01-16,08:32:20
46.597851,125.005986,0,490,39829.3558217593,2009-01-16,08:32:23
46.597879,125.005932,0,485,39829.3558680556,2009-01-16,08:32:27
46.597887,125.005911,0,482,39829.3559259259,2009-01-16,08:32:32
46.597898,125.005908,0,478,39829.3559837963,2009-01-16,08:32:37
46.597898,125.005908,0,478,39829.3560185185,2009-01-16,08:32:40
46.597902,125.005908,0,473,39829.3560416667,2009-01-16,08:32:42
46.59791,125.005896,0,472,39829.356099537,2009-01-16,08:32:47
46.597943,125.005851,0,468,39829.3561574074,2009-01-16,08:32:52
46.597981,125.005812,0,464,39829.3562037037,2009-01-16,08:32:56
46.598007,125.005742,0,455,39829.3562615741,2009-01-16,08:33:01
46.598041,125.005685,0,453,39829.3563194444,2009-01-16,08:33:06
46.598046,125.00565,0,458,39829.3563773148,2009-01-16,08:33:11
46.598069,125.005598,0,460,39829.3564351852,2009-01-16,08:33:16
46.59808,125.005565,0,459,39829.3564930556,2009-01-16,08:33:21
46.598112,125.005512,0,462,39829.3565509259,2009-01-16,08:33:26
46.598138,125.005466,0,463,39829.3566087963,2009-01-16,08:33:31
46.598158,125.005394,0,464,39829.3566666667,2009-01-16,08:33:36
46.598185,125.005342,0,466,39829.356724537,2009-01-16,08:33:41
46.598215,125.0053,0,467,39829.3567824074,2009-01-16,08:33:46
46.598252,125.005245,0,470,39829.3568287037,2009-01-16,08:33:50
46.598366,125.004893,0,499,39829.3606134259,2009-01-16,08:39:17
46.598366,125.004889,0,499,39829.3606712963,2009-01-16,08:39:22
46.598367,125.004889,0,500,39829.3607291667,2009-01-16,08:39:27
46.598367,125.004888,0,500,39829.360787037,2009-01-16,08:39:32
46.598367,125.004888,0,500,39829.3608449074,2009-01-16,08:39:37
46.598368,125.004888,0,500,39829.3609027778,2009-01-16,08:39:42
46.598368,125.004888,0,500,39829.3609375,2009-01-16,08:39:45
46.598369,125.004886,0,500,39829.3609606481,2009-01-16,08:39:47
46.598398,125.004826,0,500,39829.3609953704,2009-01-16,08:39:50
46.59844,125.004773,0,499,39829.3610416667,2009-01-16,08:39:54
46.598484,125.00475,0,499,39829.3610763889,2009-01-16,08:39:57
46.598552,125.004727,0,500,39829.3611111111,2009-01-16,08:40:00
46.598611,125.004711,0,500,39829.3611342593,2009-01-16,08:40:02
46.598663,125.00472,0,500,39829.3611574074,2009-01-16,08:40:04
46.598709,125.004741,0,501,39829.3611805556,2009-01-16,08:40:06
46.598762,125.004772,0,502,39829.3612037037,2009-01-16,08:40:08
46.598837,125.004815,0,504,39829.3612268518,2009-01-16,08:40:10
46.598918,125.004864,0,505,39829.36125,2009-01-16,08:40:12
46.598966,125.004898,0,506,39829.3612615741,2009-01-16,08:40:13
46.599015,125.004933,0,507,39829.3612731481,2009-01-16,08:40:14
46.599069,125.004968,0,508,39829.3612847222,2009-01-16,08:40:15
46.599126,125.005009,0,509,39829.3612962963,2009-01-16,08:40:16
46.599189,125.005051,0,511,39829.3613078704,2009-01-16,08:40:17
46.599252,125.005098,0,512,39829.3613194444,2009-01-16,08:40:18
46.599315,125.005147,0,513,39829.3613310185,2009-01-16,08:40:19
46.599382,125.005195,0,514,39829.3613425926,2009-01-16,08:40:20
46.599446,125.005241,0,516,39829.3613541667,2009-01-16,08:40:21
46.599508,125.005293,0,518,39829.3613657407,2009-01-16,08:40:22
46.599573,125.005341,0,519,39829.3613773148,2009-01-16,08:40:23
46.599639,125.005392,0,521,39829.3613888889,2009-01-16,08:40:24
46.599704,125.00544,0,523,39829.361400463,2009-01-16,08:40:25
46.599771,125.005486,0,524,39829.361412037,2009-01-16,08:40:26
46.599835,125.005533,0,526,39829.3614236111,2009-01-16,08:40:27
46.5999,125.005584,0,528,39829.3614351852,2009-01-16,08:40:28
46.599968,125.005636,0,530,39829.3614467593,2009-01-16,08:40:29
46.600032,125.005692,0,532,39829.3614583333,2009-01-16,08:40:30
46.6001,125.005747,0,534,39829.3614699074,2009-01-16,08:40:31
46.600168,125.005795,0,536,39829.3614814815,2009-01-16,08:40:32
46.600234,125.005841,0,538,39829.3614930556,2009-01-16,08:40:33
46.600301,125.005889,0,540,39829.3615046296,2009-01-16,08:40:34
46.600369,125.005936,0,542,39829.3615162037,2009-01-16,08:40:35
46.600422,125.005973,0,544,39829.3615277778,2009-01-16,08:40:36
46.600471,125.006006,0,546,39829.3615393518,2009-01-16,08:40:37
46.600522,125.00604,0,548,39829.3615509259,2009-01-16,08:40:38
46.600568,125.006069,0,551,39829.3615625,2009-01-16,08:40:39
46.600617,125.006097,0,553,39829.3615740741,2009-01-16,08:40:40
46.600668,125.006127,0,555,39829.3615856481,2009-01-16,08:40:41
46.600719,125.006156,0,557,39829.3615972222,2009-01-16,08:40:42
46.600765,125.006184,0,559,39829.3616087963,2009-01-16,08:40:43
46.600815,125.006216,0,562,39829.3616203704,2009-01-16,08:40:44
46.600868,125.006249,0,564,39829.3616319444,2009-01-16,08:40:45
46.600915,125.006273,0,566,39829.3616435185,2009-01-16,08:40:46
46.600962,125.006295,0,568,39829.3616550926,2009-01-16,08:40:47
46.601014,125.006329,0,571,39829.3616666667,2009-01-16,08:40:48
46.601068,125.00636,0,573,39829.3616782407,2009-01-16,08:40:49
46.601124,125.006396,0,576,39829.3616898148,2009-01-16,08:40:50
46.601181,125.006429,0,578,39829.3617013889,2009-01-16,08:40:51
46.601234,125.00646,0,581,39829.361712963,2009-01-16,08:40:52
46.601292,125.006493,0,583,39829.361724537,2009-01-16,08:40:53
46.601348,125.006533,0,586,39829.3617361111,2009-01-16,08:40:54
46.601398,125.006574,0,588,39829.3617476852,2009-01-16,08:40:55
46.60145,125.006616,0,591,39829.3617592593,2009-01-16,08:40:56
46.601498,125.006655,0,594,39829.3617708333,2009-01-16,08:40:57
46.601546,125.006692,0,597,39829.3617824074,2009-01-16,08:40:58
46.601612,125.006741,0,602,39829.3618055556,2009-01-16,08:41:00
46.601654,125.006755,0,608,39829.3618287037,2009-01-16,08:41:02
46.601676,125.006766,0,623,39829.3618865741,2009-01-16,08:41:07
46.601705,125.006807,0,638,39829.3619444444,2009-01-16,08:41:12
46.601745,125.006844,0,643,39829.3619675926,2009-01-16,08:41:14
46.601796,125.006877,0,648,39829.3619907407,2009-01-16,08:41:16
46.601867,125.006916,0,653,39829.3620138889,2009-01-16,08:41:18
46.601947,125.006962,0,659,39829.362037037,2009-01-16,08:41:20
46.60199,125.006986,0,661,39829.3620486111,2009-01-16,08:41:21
46.602033,125.007012,0,664,39829.3620601852,2009-01-16,08:41:22
46.602074,125.007042,0,666,39829.3620717593,2009-01-16,08:41:23
46.602115,125.007079,0,669,39829.3620833333,2009-01-16,08:41:24
46.602156,125.007114,0,672,39829.3620949074,2009-01-16,08:41:25
46.6022,125.007143,0,675,39829.3621064815,2009-01-16,08:41:26
46.602242,125.00717,0,677,39829.3621180556,2009-01-16,08:41:27
46.602285,125.0072,0,680,39829.3621296296,2009-01-16,08:41:28
46.60233,125.007233,0,683,39829.3621412037,2009-01-16,08:41:29
46.60238,125.007267,0,686,39829.3621527778,2009-01-16,08:41:30
46.602429,125.007303,0,688,39829.3621643518,2009-01-16,08:41:31
46.602478,125.007344,0,691,39829.3621759259,2009-01-16,08:41:32
46.602533,125.007389,0,694,39829.3621875,2009-01-16,08:41:33
46.602592,125.007431,0,694,39829.3621990741,2009-01-16,08:41:34
46.602653,125.007473,0,695,39829.3622106481,2009-01-16,08:41:35
46.602717,125.007522,0,697,39829.3622222222,2009-01-16,08:41:36
46.602776,125.007568,0,699,39829.3622337963,2009-01-16,08:41:37
46.602834,125.007614,0,701,39829.3622453704,2009-01-16,08:41:38
46.602895,125.007659,0,703,39829.3622569444,2009-01-16,08:41:39
46.602953,125.007708,0,705,39829.3622685185,2009-01-16,08:41:40
46.60301,125.007755,0,707,39829.3622800926,2009-01-16,08:41:41
46.603069,125.007804,0,709,39829.3622916667,2009-01-16,08:41:42
46.603126,125.007852,0,711,39829.3623032407,2009-01-16,08:41:43
46.603182,125.007901,0,713,39829.3623148148,2009-01-16,08:41:44
46.603235,125.007949,0,714,39829.3623263889,2009-01-16,08:41:45
46.603291,125.00799,0,716,39829.362337963,2009-01-16,08:41:46
46.603341,125.008033,0,718,39829.362349537,2009-01-16,08:41:47
46.603383,125.00807,0,719,39829.3623611111,2009-01-16,08:41:48
46.603432,125.008088,0,721,39829.3623726852,2009-01-16,08:41:49
46.603479,125.008124,0,722,39829.3623842593,2009-01-16,08:41:50
46.60352,125.008152,0,724,39829.3623958333,2009-01-16,08:41:51
46.603564,125.008184,0,725,39829.3624074074,2009-01-16,08:41:52
46.603632,125.008233,0,728,39829.3624305556,2009-01-16,08:41:54
46.603684,125.008251,0,731,39829.3624652778,2009-01-16,08:41:57
46.603733,125.008234,0,736,39829.3625115741,2009-01-16,08:42:01
46.603744,125.008223,0,739,39829.3625694444,2009-01-16,08:42:06
46.603744,125.008223,0,739,39829.3626041667,2009-01-16,08:42:09
46.60374,125.008231,0,739,39829.3626273148,2009-01-16,08:42:11
46.603775,125.008295,0,736,39829.3626851852,2009-01-16,08:42:16
46.603831,125.008341,0,730,39829.3627199074,2009-01-16,08:42:19
46.603894,125.008381,0,729,39829.3627430556,2009-01-16,08:42:21
46.603969,125.008412,0,727,39829.3627662037,2009-01-16,08:42:23
46.604022,125.008452,0,725,39829.3627777778,2009-01-16,08:42:24
46.604101,125.008466,0,724,39829.3628009259,2009-01-16,08:42:26
46.604169,125.008413,0,725,39829.3628240741,2009-01-16,08:42:28
46.604222,125.00833,0,726,39829.3628472222,2009-01-16,08:42:30
46.604253,125.008273,0,726,39829.3628587963,2009-01-16,08:42:31
46.6043,125.008147,0,726,39829.3628819444,2009-01-16,08:42:33
46.604312,125.008074,0,726,39829.3628935185,2009-01-16,08:42:34
46.604333,125.007992,0,727,39829.3629050926,2009-01-16,08:42:35
46.604356,125.007897,0,727,39829.3629166667,2009-01-16,08:42:36
46.604389,125.007779,0,724,39829.3629282407,2009-01-16,08:42:37
46.604409,125.00768,0,722,39829.3629398148,2009-01-16,08:42:38
46.604429,125.007581,0,721,39829.3629513889,2009-01-16,08:42:39
46.604436,125.007489,0,716,39829.362962963,2009-01-16,08:42:40
46.604451,125.007385,0,713,39829.362974537,2009-01-16,08:42:41
46.604467,125.00727,0,710,39829.3629861111,2009-01-16,08:42:42
46.604494,125.007149,0,710,39829.3629976852,2009-01-16,08:42:43
46.604516,125.007023,0,710,39829.3630092593,2009-01-16,08:42:44
46.604542,125.006897,0,703,39829.3630208333,2009-01-16,08:42:45
46.604565,125.006774,0,699,39829.3630324074,2009-01-16,08:42:46
46.604589,125.00666,0,698,39829.3630439815,2009-01-16,08:42:47
46.604611,125.006542,0,696,39829.3630555556,2009-01-16,08:42:48
46.604635,125.006423,0,696,39829.3630671296,2009-01-16,08:42:49
46.604652,125.006317,0,694,39829.3630787037,2009-01-16,08:42:50
46.604669,125.006199,0,692,39829.3630902778,2009-01-16,08:42:51
46.604684,125.006099,0,691,39829.3631018519,2009-01-16,08:42:52
46.604714,125.005993,0,690,39829.3631134259,2009-01-16,08:42:53
46.604735,125.005901,0,690,39829.363125,2009-01-16,08:42:54
46.604756,125.005802,0,690,39829.3631365741,2009-01-16,08:42:55
46.60478,125.005717,0,688,39829.3631481482,2009-01-16,08:42:56
46.604805,125.005639,0,687,39829.3631597222,2009-01-16,08:42:57
46.604826,125.005576,0,686,39829.3631712963,2009-01-16,08:42:58
46.60485,125.005477,0,685,39829.3631944444,2009-01-16,08:43:00
46.604882,125.005413,0,683,39829.3632291667,2009-01-16,08:43:03
46.604896,125.005408,0,683,39829.363287037,2009-01-16,08:43:08
46.604898,125.005358,0,668,39829.3633333333,2009-01-16,08:43:12
46.60494,125.005283,0,660,39829.3633564815,2009-01-16,08:43:14
46.604971,125.005237,0,655,39829.3633680556,2009-01-16,08:43:15
46.605008,125.005142,0,649,39829.3633912037,2009-01-16,08:43:17
46.605031,125.005048,0,647,39829.3634143519,2009-01-16,08:43:19
46.605061,125.004971,0,645,39829.3634375,2009-01-16,08:43:21
46.605088,125.004899,0,643,39829.3634606482,2009-01-16,08:43:23
46.605116,125.004837,0,640,39829.3634953704,2009-01-16,08:43:26
46.605127,125.004781,0,633,39829.3635532407,2009-01-16,08:43:31
46.605144,125.004735,0,626,39829.3636111111,2009-01-16,08:43:36
46.605159,125.004667,0,612,39829.3636689815,2009-01-16,08:43:41
46.605184,125.004593,0,608,39829.3636921296,2009-01-16,08:43:43
46.605201,125.004506,0,605,39829.3637268519,2009-01-16,08:43:46
46.605212,125.004429,0,599,39829.36375,2009-01-16,08:43:48
46.605225,125.004349,0,593,39829.3637847222,2009-01-16,08:43:51
46.60526,125.004268,0,589,39829.3638194444,2009-01-16,08:43:54
46.605278,125.004207,0,584,39829.3638425926,2009-01-16,08:43:56
46.605294,125.004147,0,579,39829.3638773148,2009-01-16,08:43:59
46.605309,125.004112,0,577,39829.3639351852,2009-01-16,08:44:04
46.605318,125.00411,0,575,39829.3639930556,2009-01-16,08:44:09
46.605342,125.004022,0,570,39829.3640509259,2009-01-16,08:44:14
46.605366,125.003943,0,564,39829.3640740741,2009-01-16,08:44:16
46.605393,125.003829,0,562,39829.3640972222,2009-01-16,08:44:18
46.605399,125.003765,0,556,39829.3641087963,2009-01-16,08:44:19
46.605414,125.003697,0,555,39829.3641203704,2009-01-16,08:44:20
46.605431,125.003629,0,554,39829.3641319444,2009-01-16,08:44:21
46.605445,125.003564,0,552,39829.3641435185,2009-01-16,08:44:22
46.605458,125.003492,0,551,39829.3641550926,2009-01-16,08:44:23
46.605473,125.00341,0,549,39829.3641666667,2009-01-16,08:44:24
46.60549,125.003329,0,548,39829.3641782407,2009-01-16,08:44:25
46.605512,125.003239,0,547,39829.3641898148,2009-01-16,08:44:26
46.605531,125.003144,0,544,39829.3642013889,2009-01-16,08:44:27
46.605558,125.003052,0,542,39829.364212963,2009-01-16,08:44:28
46.605582,125.002947,0,541,39829.364224537,2009-01-16,08:44:29
46.605605,125.002841,0,539,39829.3642361111,2009-01-16,08:44:30
46.605631,125.00272,0,538,39829.3642476852,2009-01-16,08:44:31
46.605656,125.002602,0,536,39829.3642592593,2009-01-16,08:44:32
46.60568,125.002491,0,535,39829.3642708333,2009-01-16,08:44:33
46.605718,125.00237,0,534,39829.3642824074,2009-01-16,08:44:34
46.60574,125.002253,0,533,39829.3642939815,2009-01-16,08:44:35
46.605764,125.002134,0,532,39829.3643055556,2009-01-16,08:44:36
46.605792,125.002007,0,531,39829.3643171296,2009-01-16,08:44:37
46.605821,125.001878,0,530,39829.3643287037,2009-01-16,08:44:38
46.605855,125.001749,0,528,39829.3643402778,2009-01-16,08:44:39
46.605888,125.001626,0,528,39829.3643518519,2009-01-16,08:44:40
46.60592,125.001506,0,527,39829.3643634259,2009-01-16,08:44:41
46.605948,125.001389,0,526,39829.364375,2009-01-16,08:44:42
46.605976,125.001263,0,526,39829.3643865741,2009-01-16,08:44:43
46.606007,125.001129,0,524,39829.3643981481,2009-01-16,08:44:44
46.60603,125.000998,0,523,39829.3644097222,2009-01-16,08:44:45
46.606055,125.000875,0,522,39829.3644212963,2009-01-16,08:44:46
46.606085,125.000738,0,521,39829.3644328704,2009-01-16,08:44:47
46.606113,125.000604,0,520,39829.3644444444,2009-01-16,08:44:48
46.606142,125.000468,0,518,39829.3644560185,2009-01-16,08:44:49
46.606175,125.00032,0,518,39829.3644675926,2009-01-16,08:44:50
46.606204,125.000172,0,518,39829.3644791667,2009-01-16,08:44:51
46.606231,125.000025,0,516,39829.3644907407,2009-01-16,08:44:52
46.606257,124.999864,0,515,39829.3645023148,2009-01-16,08:44:53
46.606281,124.999713,0,513,39829.3645138889,2009-01-16,08:44:54
46.606304,124.999569,0,512,39829.364525463,2009-01-16,08:44:55
46.606329,124.999416,0,511,39829.364537037,2009-01-16,08:44:56
46.606351,124.999265,0,510,39829.3645486111,2009-01-16,08:44:57
46.606371,124.999112,0,509,39829.3645601852,2009-01-16,08:44:58
46.606387,124.998962,0,503,39829.3645717593,2009-01-16,08:44:59
46.606401,124.998809,0,499,39829.3645833333,2009-01-16,08:45:00
46.606415,124.998658,0,497,39829.3645949074,2009-01-16,08:45:01
46.606429,124.998509,0,495,39829.3646064815,2009-01-16,08:45:02
46.606439,124.998354,0,495,39829.3646180556,2009-01-16,08:45:03
46.606447,124.998202,0,493,39829.3646296296,2009-01-16,08:45:04
46.606453,124.998054,0,492,39829.3646412037,2009-01-16,08:45:05
46.606456,124.997913,0,492,39829.3646527778,2009-01-16,08:45:06
46.606461,124.997772,0,490,39829.3646643519,2009-01-16,08:45:07
46.60646,124.997639,0,489,39829.3646759259,2009-01-16,08:45:08
46.60646,124.997507,0,488,39829.3646875,2009-01-16,08:45:09
46.606458,124.997387,0,488,39829.3646990741,2009-01-16,08:45:10
46.606454,124.997266,0,486,39829.3647106481,2009-01-16,08:45:11
46.60645,124.997153,0,485,39829.3647222222,2009-01-16,08:45:12
46.606453,124.99704,0,485,39829.3647337963,2009-01-16,08:45:13
46.606454,124.996928,0,484,39829.3647453704,2009-01-16,08:45:14
46.606457,124.996813,0,483,39829.3647569444,2009-01-16,08:45:15
46.606465,124.996697,0,482,39829.3647685185,2009-01-16,08:45:16
46.606473,124.996583,0,480,39829.3647800926,2009-01-16,08:45:17
46.606481,124.996473,0,479,39829.3647916667,2009-01-16,08:45:18
46.606491,124.996366,0,476,39829.3648032407,2009-01-16,08:45:19
46.606499,124.996279,0,476,39829.3648148148,2009-01-16,08:45:20
46.606507,124.99619,0,472,39829.3648263889,2009-01-16,08:45:21
46.606508,124.996112,0,471,39829.364837963,2009-01-16,08:45:22
46.60652,124.996022,0,471,39829.364849537,2009-01-16,08:45:23
46.606537,124.995934,0,472,39829.3648611111,2009-01-16,08:45:24
46.606547,124.99586,0,472,39829.3648726852,2009-01-16,08:45:25
46.606548,124.995792,0,470,39829.3648958333,2009-01-16,08:45:27
46.606526,124.99579,0,473,39829.3649537037,2009-01-16,08:45:32
46.606527,124.995786,0,471,39829.3650115741,2009-01-16,08:45:37
46.606527,124.995786,0,471,39829.3650462963,2009-01-16,08:45:40
46.606527,124.995782,0,470,39829.3650694444,2009-01-16,08:45:42
46.606521,124.995732,0,471,39829.3651273148,2009-01-16,08:45:47
46.606533,124.995658,0,472,39829.365162037,2009-01-16,08:45:50
46.606546,124.995652,0,474,39829.3652199074,2009-01-16,08:45:55
46.606562,124.995602,0,473,39829.3652777778,2009-01-16,08:46:00
46.60655,124.995512,0,475,39829.3653125,2009-01-16,08:46:03
46.606542,124.995434,0,475,39829.3653356481,2009-01-16,08:46:05
46.606531,124.995324,0,474,39829.3653587963,2009-01-16,08:46:07
46.606542,124.995244,0,473,39829.3653703704,2009-01-16,08:46:08
46.606553,124.995173,0,475,39829.3653819444,2009-01-16,08:46:09
46.606561,124.995103,0,475,39829.3653935185,2009-01-16,08:46:10
46.606573,124.995021,0,474,39829.3654050926,2009-01-16,08:46:11
46.606591,124.994938,0,474,39829.3654166667,2009-01-16,08:46:12
46.606597,124.994873,0,473,39829.3654282407,2009-01-16,08:46:13
46.606606,124.994798,0,470,39829.3654398148,2009-01-16,08:46:14
46.606629,124.994709,0,471,39829.3654513889,2009-01-16,08:46:15
46.606644,124.994634,0,470,39829.365462963,2009-01-16,08:46:16
46.606662,124.994554,0,469,39829.365474537,2009-01-16,08:46:17
46.606683,124.994478,0,468,39829.3654861111,2009-01-16,08:46:18
46.606706,124.9944,0,468,39829.3654976852,2009-01-16,08:46:19
46.606735,124.994327,0,467,39829.3655092593,2009-01-16,08:46:20
46.606766,124.994256,0,467,39829.3655208333,2009-01-16,08:46:21
46.606793,124.994191,0,467,39829.3655324074,2009-01-16,08:46:22
46.606828,124.994117,0,466,39829.3655439815,2009-01-16,08:46:23
46.606862,124.994049,0,466,39829.3655555556,2009-01-16,08:46:24
46.606919,124.993968,0,465,39829.3655671296,2009-01-16,08:46:25
46.606958,124.993897,0,464,39829.3655787037,2009-01-16,08:46:26
46.607008,124.993819,0,463,39829.3655902778,2009-01-16,08:46:27
46.60705,124.993742,0,463,39829.3656018519,2009-01-16,08:46:28
46.607086,124.993668,0,463,39829.3656134259,2009-01-16,08:46:29
46.607117,124.993593,0,462,39829.365625,2009-01-16,08:46:30
46.607146,124.993504,0,463,39829.3656365741,2009-01-16,08:46:31
46.607163,124.993406,0,463,39829.3656481481,2009-01-16,08:46:32
46.60717,124.993316,0,463,39829.3656597222,2009-01-16,08:46:33
46.607174,124.993223,0,463,39829.3656712963,2009-01-16,08:46:34
46.607175,124.993129,0,464,39829.3656828704,2009-01-16,08:46:35
46.607171,124.993034,0,464,39829.3656944444,2009-01-16,08:46:36
46.60716,124.992942,0,464,39829.3657060185,2009-01-16,08:46:37
46.607142,124.992847,0,464,39829.3657175926,2009-01-16,08:46:38
46.607127,124.992758,0,465,39829.3657291667,2009-01-16,08:46:39
46.607107,124.992666,0,465,39829.3657407407,2009-01-16,08:46:40
46.607085,124.992568,0,466,39829.3657523148,2009-01-16,08:46:41
46.607064,124.99247,0,466,39829.3657638889,2009-01-16,08:46:42
46.607044,124.992366,0,467,39829.365775463,2009-01-16,08:46:43
46.607028,124.992261,0,467,39829.365787037,2009-01-16,08:46:44
46.607017,124.992148,0,465,39829.3657986111,2009-01-16,08:46:45
46.607016,124.992031,0,464,39829.3658101852,2009-01-16,08:46:46
46.607022,124.991915,0,465,39829.3658217593,2009-01-16,08:46:47
46.607028,124.991797,0,461,39829.3658333333,2009-01-16,08:46:48
46.60704,124.991675,0,461,39829.3658449074,2009-01-16,08:46:49
46.607057,124.991551,0,457,39829.3658564815,2009-01-16,08:46:50
46.607077,124.991413,0,454,39829.3658680556,2009-01-16,08:46:51
46.607097,124.991273,0,453,39829.3658796296,2009-01-16,08:46:52
46.607118,124.991139,0,452,39829.3658912037,2009-01-16,08:46:53
46.607138,124.99101,0,452,39829.3659027778,2009-01-16,08:46:54
46.607163,124.990884,0,451,39829.3659143519,2009-01-16,08:46:55
46.60719,124.990748,0,450,39829.3659259259,2009-01-16,08:46:56
46.607219,124.990621,0,450,39829.3659375,2009-01-16,08:46:57
46.607244,124.990491,0,448,39829.3659490741,2009-01-16,08:46:58
46.607267,124.990367,0,446,39829.3659606481,2009-01-16,08:46:59
46.607294,124.990245,0,446,39829.3659722222,2009-01-16,08:47:00
46.607326,124.990131,0,450,39829.3659837963,2009-01-16,08:47:01
46.607356,124.990019,0,449,39829.3659953704,2009-01-16,08:47:02
46.607385,124.989915,0,446,39829.3660069444,2009-01-16,08:47:03
46.60741,124.989816,0,444,39829.3660185185,2009-01-16,08:47:04
46.607433,124.989733,0,442,39829.3660300926,2009-01-16,08:47:05
46.607452,124.98965,0,440,39829.3660416667,2009-01-16,08:47:06
46.607472,124.989583,0,441,39829.3660532407,2009-01-16,08:47:07
46.607472,124.989514,0,435,39829.3660763889,2009-01-16,08:47:09
46.60743,124.989486,0,443,39829.3661226852,2009-01-16,08:47:13
46.607421,124.989417,0,449,39829.3661805556,2009-01-16,08:47:18
46.607432,124.989342,0,451,39829.3662037037,2009-01-16,08:47:20
46.60746,124.989228,0,453,39829.3662268519,2009-01-16,08:47:22
46.607476,124.989158,0,453,39829.3662384259,2009-01-16,08:47:23
46.607495,124.989078,0,453,39829.36625,2009-01-16,08:47:24
46.607542,124.988968,0,449,39829.3662615741,2009-01-16,08:47:25
46.607563,124.988888,0,450,39829.3662731481,2009-01-16,08:47:26
46.607584,124.988799,0,449,39829.3662847222,2009-01-16,08:47:27
46.607607,124.9887,0,448,39829.3662962963,2009-01-16,08:47:28
46.60763,124.988597,0,448,39829.3663078704,2009-01-16,08:47:29
46.607652,124.988491,0,448,39829.3663194444,2009-01-16,08:47:30
46.607669,124.988388,0,448,39829.3663310185,2009-01-16,08:47:31
46.607686,124.988285,0,447,39829.3663425926,2009-01-16,08:47:32
46.607704,124.988177,0,445,39829.3663541667,2009-01-16,08:47:33
46.607731,124.988059,0,445,39829.3663657407,2009-01-16,08:47:34
46.607749,124.987946,0,444,39829.3663773148,2009-01-16,08:47:35
46.607768,124.987826,0,443,39829.3663888889,2009-01-16,08:47:36
46.607786,124.987707,0,443,39829.366400463,2009-01-16,08:47:37
46.60781,124.987585,0,444,39829.366412037,2009-01-16,08:47:38
46.607833,124.98746,0,444,39829.3664236111,2009-01-16,08:47:39
46.60785,124.987334,0,442,39829.3664351852,2009-01-16,08:47:40
46.607873,124.987197,0,442,39829.3664467593,2009-01-16,08:47:41
46.6079,124.98706,0,439,39829.3664583333,2009-01-16,08:47:42
46.607925,124.986917,0,437,39829.3664699074,2009-01-16,08:47:43
46.607949,124.986771,0,435,39829.3664814815,2009-01-16,08:47:44
46.607975,124.98663,0,435,39829.3664930556,2009-01-16,08:47:45
46.608004,124.986483,0,434,39829.3665046296,2009-01-16,08:47:46
46.608034,124.986341,0,436,39829.3665162037,2009-01-16,08:47:47
46.60806,124.986194,0,435,39829.3665277778,2009-01-16,08:47:48
46.608089,124.98604,0,436,39829.3665393519,2009-01-16,08:47:49
46.608112,124.985878,0,435,39829.3665509259,2009-01-16,08:47:50
46.608141,124.98572,0,436,39829.3665625,2009-01-16,08:47:51
46.608161,124.98558,0,437,39829.3665740741,2009-01-16,08:47:52
46.608176,124.985447,0,435,39829.3665856481,2009-01-16,08:47:53
46.608203,124.985292,0,440,39829.3665972222,2009-01-16,08:47:54
46.608224,124.985148,0,444,39829.3666087963,2009-01-16,08:47:55
46.608239,124.985,0,445,39829.3666203704,2009-01-16,08:47:56
46.608255,124.984854,0,445,39829.3666319444,2009-01-16,08:47:57
46.60827,124.98471,0,446,39829.3666435185,2009-01-16,08:47:58
46.608282,124.984565,0,446,39829.3666550926,2009-01-16,08:47:59
[truncated: 737,859 more chars]
