# Supplementary material for: Research on differential privacy protection method based on user tendency
Source: PLoS One. 2023 Oct 26;18(10):e0288823. doi: 10.1371/journal.pone.0288823 (PMC10602288; doi:10.1371/journal.pone.0288823)
Supplement: S2 Data — (ZIP) [file pone.0288823.s002.zip › Data 5-2/022/Trajectory/20090117223222.plt]

Geolife trajectory
WGS 84
Altitude is in Feet
Reserved 3
0,2,255,My Track,0,0,2,8421376
0
46.621465,124.916792,0,492,39830.9391435185,2009-01-17,22:32:22
46.621236,124.916658,0,492,39830.9391550926,2009-01-17,22:32:23
46.621228,124.916837,0,492,39830.9391666667,2009-01-17,22:32:24
46.621292,124.916908,0,493,39830.9391898148,2009-01-17,22:32:26
46.621341,124.916942,0,492,39830.9392013889,2009-01-17,22:32:27
46.621368,124.91693,0,493,39830.9392592593,2009-01-17,22:32:32
46.621349,124.916851,0,494,39830.9392708333,2009-01-17,22:32:33
46.621349,124.916851,0,494,39830.9393055556,2009-01-17,22:32:36
46.621355,124.916847,0,495,39830.9393287037,2009-01-17,22:32:38
46.621367,124.916908,0,496,39830.9393865741,2009-01-17,22:32:43
46.621421,124.916938,0,496,39830.9394328704,2009-01-17,22:32:47
46.621479,124.916969,0,497,39830.9394675926,2009-01-17,22:32:50
46.621538,124.917002,0,494,39830.9394907407,2009-01-17,22:32:52
46.621586,124.917017,0,495,39830.9395138889,2009-01-17,22:32:54
46.621626,124.917004,0,496,39830.9395717593,2009-01-17,22:32:59
46.621671,124.917007,0,497,39830.9396180556,2009-01-17,22:33:03
46.621661,124.917063,0,498,39830.9396759259,2009-01-17,22:33:08
46.62161,124.917042,0,499,39830.9397337963,2009-01-17,22:33:13
46.621564,124.917029,0,499,39830.9397685185,2009-01-17,22:33:16
46.621558,124.917048,0,500,39830.9398263889,2009-01-17,22:33:21
46.621508,124.917015,0,500,39830.9398842593,2009-01-17,22:33:26
46.621485,124.917051,0,501,39830.9399421296,2009-01-17,22:33:31
46.621196,124.916729,0,538,39830.9399768518,2009-01-17,22:33:34
46.621155,124.9167,0,545,39830.94,2009-01-17,22:33:36
46.621153,124.916711,0,547,39830.9400578704,2009-01-17,22:33:41
46.621189,124.916708,0,546,39830.9401157407,2009-01-17,22:33:46
46.62119,124.916721,0,547,39830.9401736111,2009-01-17,22:33:51
46.62119,124.916721,0,547,39830.9402083333,2009-01-17,22:33:54
46.621184,124.916726,0,547,39830.9402314815,2009-01-17,22:33:56
46.62096,124.917258,0,631,39830.9402546296,2009-01-17,22:33:58
46.620994,124.917199,0,633,39830.9403125,2009-01-17,22:34:03
46.621024,124.917144,0,635,39830.9403356481,2009-01-17,22:34:05
46.62106,124.917079,0,636,39830.9403819444,2009-01-17,22:34:09
46.621095,124.917026,0,637,39830.9404166667,2009-01-17,22:34:12
46.621138,124.916984,0,637,39830.940462963,2009-01-17,22:34:16
46.621152,124.917006,0,636,39830.9405208333,2009-01-17,22:34:21
46.621183,124.916982,0,631,39830.9405787037,2009-01-17,22:34:26
46.62122,124.916917,0,627,39830.940625,2009-01-17,22:34:30
46.621257,124.916854,0,625,39830.9406481481,2009-01-17,22:34:32
46.621281,124.916808,0,624,39830.9407060185,2009-01-17,22:34:37
46.621302,124.916756,0,622,39830.9407638889,2009-01-17,22:34:42
46.621271,124.916788,0,621,39830.9408217593,2009-01-17,22:34:47
46.621264,124.916801,0,620,39830.9408796296,2009-01-17,22:34:52
46.621298,124.916742,0,619,39830.9409143519,2009-01-17,22:34:55
46.621328,124.916683,0,619,39830.9409375,2009-01-17,22:34:57
46.621362,124.916636,0,618,39830.9409837963,2009-01-17,22:35:01
46.621346,124.916657,0,617,39830.9410416667,2009-01-17,22:35:06
46.621346,124.916657,0,617,39830.9410763889,2009-01-17,22:35:09
46.621345,124.916664,0,616,39830.941099537,2009-01-17,22:35:11
46.621314,124.916734,0,613,39830.9411458333,2009-01-17,22:35:15
46.62127,124.916835,0,608,39830.9411921296,2009-01-17,22:35:19
46.621242,124.916891,0,605,39830.9412268519,2009-01-17,22:35:22
46.621201,124.91694,0,603,39830.9412615741,2009-01-17,22:35:25
46.621167,124.916992,0,601,39830.9412962963,2009-01-17,22:35:28
46.621138,124.917048,0,600,39830.9413425926,2009-01-17,22:35:32
46.621106,124.917062,0,598,39830.941400463,2009-01-17,22:35:37
46.621142,124.917011,0,598,39830.9414583333,2009-01-17,22:35:42
46.621148,124.917005,0,598,39830.9415162037,2009-01-17,22:35:47
46.621148,124.917005,0,598,39830.9415509259,2009-01-17,22:35:50
46.62115,124.917008,0,598,39830.9415740741,2009-01-17,22:35:52
46.621163,124.916991,0,597,39830.9416319444,2009-01-17,22:35:57
46.621188,124.91697,0,599,39830.9416898148,2009-01-17,22:36:02
46.621221,124.916866,0,593,39830.9417476852,2009-01-17,22:36:07
46.621193,124.91683,0,588,39830.9418055556,2009-01-17,22:36:12
46.621206,124.916799,0,589,39830.9418634259,2009-01-17,22:36:17
46.621219,124.916757,0,590,39830.9419212963,2009-01-17,22:36:22
46.621261,124.916692,0,590,39830.9419328704,2009-01-17,22:36:23
46.621296,124.916646,0,590,39830.9419560185,2009-01-17,22:36:25
46.62136,124.91655,0,591,39830.9420023148,2009-01-17,22:36:29
46.62139,124.916491,0,591,39830.942025463,2009-01-17,22:36:31
46.621423,124.916443,0,591,39830.9420601852,2009-01-17,22:36:34
46.621434,124.916408,0,592,39830.9421180556,2009-01-17,22:36:39
46.621434,124.916408,0,592,39830.9421527778,2009-01-17,22:36:42
46.621435,124.916409,0,591,39830.9421759259,2009-01-17,22:36:44
46.621438,124.916359,0,591,39830.9422337963,2009-01-17,22:36:49
46.621431,124.916293,0,590,39830.9422916667,2009-01-17,22:36:54
46.621435,124.916294,0,589,39830.942349537,2009-01-17,22:36:59
46.621439,124.916294,0,588,39830.9424074074,2009-01-17,22:37:04
46.621442,124.916295,0,588,39830.9424652778,2009-01-17,22:37:09
46.621442,124.916295,0,588,39830.9425,2009-01-17,22:37:12
46.62145,124.916298,0,588,39830.9425231481,2009-01-17,22:37:14
46.621459,124.916301,0,588,39830.9425810185,2009-01-17,22:37:19
46.621491,124.916285,0,587,39830.9426388889,2009-01-17,22:37:24
46.621528,124.916258,0,587,39830.9426967593,2009-01-17,22:37:29
46.621553,124.916287,0,587,39830.9427546296,2009-01-17,22:37:34
46.621564,124.916306,0,588,39830.9428125,2009-01-17,22:37:39
46.621579,124.916311,0,589,39830.9428703704,2009-01-17,22:37:44
46.621611,124.916328,0,589,39830.9429282407,2009-01-17,22:37:49
46.621614,124.91637,0,589,39830.9429861111,2009-01-17,22:37:54
46.621594,124.916433,0,581,39830.9430439815,2009-01-17,22:37:59
46.62157,124.916447,0,574,39830.9431018519,2009-01-17,22:38:04
46.621546,124.916432,0,572,39830.9431597222,2009-01-17,22:38:09
46.621535,124.916431,0,571,39830.9432175926,2009-01-17,22:38:14
46.621535,124.916431,0,571,39830.9432523148,2009-01-17,22:38:17
46.621538,124.916426,0,571,39830.943275463,2009-01-17,22:38:19
46.621543,124.916402,0,570,39830.9433333333,2009-01-17,22:38:24
46.621538,124.916353,0,568,39830.9433912037,2009-01-17,22:38:29
46.6215,124.916364,0,566,39830.9434490741,2009-01-17,22:38:34
46.621461,124.916394,0,567,39830.9435069444,2009-01-17,22:38:39
46.621448,124.916393,0,567,39830.9435648148,2009-01-17,22:38:44
46.621439,124.916399,0,567,39830.9436226852,2009-01-17,22:38:49
46.621392,124.916451,0,565,39830.9436689815,2009-01-17,22:38:53
46.621347,124.916487,0,563,39830.9437268519,2009-01-17,22:38:58
46.621335,124.916518,0,562,39830.9437847222,2009-01-17,22:39:03
46.621307,124.916541,0,561,39830.9438425926,2009-01-17,22:39:08
46.621319,124.916554,0,561,39830.943900463,2009-01-17,22:39:13
46.621336,124.916572,0,561,39830.9439583333,2009-01-17,22:39:18
46.621345,124.916573,0,561,39830.9440162037,2009-01-17,22:39:23
46.621328,124.916594,0,559,39830.9440740741,2009-01-17,22:39:28
46.621314,124.916597,0,557,39830.9441319444,2009-01-17,22:39:33
46.621317,124.916599,0,557,39830.9441898148,2009-01-17,22:39:38
46.621317,124.916599,0,557,39830.944224537,2009-01-17,22:39:41
46.621315,124.916602,0,557,39830.9442476852,2009-01-17,22:39:43
46.62131,124.916611,0,557,39830.9443055556,2009-01-17,22:39:48
46.621284,124.916654,0,556,39830.9443634259,2009-01-17,22:39:53
46.621454,124.916411,0,511,39830.9531018519,2009-01-17,22:52:28
46.621474,124.916334,0,509,39830.9531365741,2009-01-17,22:52:31
46.621474,124.916291,0,505,39830.9531944444,2009-01-17,22:52:36
46.621447,124.91632,0,500,39830.9532523148,2009-01-17,22:52:41
46.621443,124.916328,0,499,39830.9533101852,2009-01-17,22:52:46
46.621443,124.916328,0,499,39830.9533449074,2009-01-17,22:52:49
46.621436,124.916329,0,499,39830.9533680556,2009-01-17,22:52:51
46.621404,124.916365,0,496,39830.9534259259,2009-01-17,22:52:56
46.621392,124.916392,0,495,39830.9534837963,2009-01-17,22:53:01
46.621422,124.916367,0,494,39830.9535416667,2009-01-17,22:53:06
46.621414,124.916375,0,494,39830.953599537,2009-01-17,22:53:11
46.621412,124.916382,0,494,39830.9536574074,2009-01-17,22:53:16
46.621412,124.916382,0,494,39830.9536921296,2009-01-17,22:53:19
46.621407,124.916388,0,494,39830.9537152778,2009-01-17,22:53:21
46.621402,124.916398,0,493,39830.9537731481,2009-01-17,22:53:26
46.621402,124.916398,0,493,39830.9538078704,2009-01-17,22:53:29
46.621399,124.9164,0,493,39830.9538310185,2009-01-17,22:53:31
46.621372,124.91644,0,492,39830.9538888889,2009-01-17,22:53:36
46.62134,124.916492,0,491,39830.9539236111,2009-01-17,22:53:39
46.621316,124.91655,0,489,39830.9539467593,2009-01-17,22:53:41
46.621287,124.916614,0,485,39830.9540046296,2009-01-17,22:53:46
46.62128,124.916618,0,485,39830.9540625,2009-01-17,22:53:51
46.62128,124.916618,0,485,39830.9540972222,2009-01-17,22:53:54
46.621276,124.916613,0,485,39830.9541203704,2009-01-17,22:53:56
46.621261,124.916606,0,486,39830.9541782407,2009-01-17,22:54:01
46.621244,124.916596,0,489,39830.9542361111,2009-01-17,22:54:06
46.621241,124.916594,0,489,39830.9542939815,2009-01-17,22:54:11
46.621239,124.916588,0,489,39830.9543518518,2009-01-17,22:54:16
46.621239,124.916588,0,489,39830.9543865741,2009-01-17,22:54:19
46.62124,124.916586,0,489,39830.9544097222,2009-01-17,22:54:21
46.621254,124.916545,0,491,39830.9544675926,2009-01-17,22:54:26
46.621273,124.916478,0,496,39830.954525463,2009-01-17,22:54:31
46.621281,124.916434,0,498,39830.9545833333,2009-01-17,22:54:36
46.621277,124.916408,0,502,39830.9546412037,2009-01-17,22:54:41
46.621265,124.916393,0,504,39830.9546990741,2009-01-17,22:54:46
46.621245,124.916386,0,509,39830.9547569444,2009-01-17,22:54:51
46.621235,124.916413,0,511,39830.9548148148,2009-01-17,22:54:56
46.621235,124.916445,0,512,39830.9548726852,2009-01-17,22:55:01
46.621224,124.916461,0,513,39830.9549305556,2009-01-17,22:55:06
46.621217,124.916497,0,514,39830.9549884259,2009-01-17,22:55:11
46.621209,124.916519,0,515,39830.9550462963,2009-01-17,22:55:16
46.621234,124.916504,0,517,39830.9551041667,2009-01-17,22:55:21
46.621241,124.916495,0,517,39830.955162037,2009-01-17,22:55:26
46.621256,124.916474,0,514,39830.9552199074,2009-01-17,22:55:31
46.621256,124.916489,0,513,39830.9552777778,2009-01-17,22:55:36
46.621256,124.916489,0,513,39830.9553125,2009-01-17,22:55:39
46.621259,124.916488,0,513,39830.9553356481,2009-01-17,22:55:41
46.621284,124.916479,0,510,39830.9553935185,2009-01-17,22:55:46
46.621317,124.916427,0,507,39830.9554398148,2009-01-17,22:55:50
46.621351,124.916385,0,505,39830.955474537,2009-01-17,22:55:53
46.621389,124.916335,0,501,39830.9555324074,2009-01-17,22:55:58
46.621421,124.916312,0,500,39830.9555902778,2009-01-17,22:56:03
46.621421,124.916312,0,500,39830.955625,2009-01-17,22:56:06
46.621427,124.916319,0,498,39830.9556481481,2009-01-17,22:56:08
46.621428,124.916337,0,497,39830.9557060185,2009-01-17,22:56:13
46.621435,124.916367,0,495,39830.9557638889,2009-01-17,22:56:18
46.62143,124.916389,0,493,39830.9558217593,2009-01-17,22:56:23
46.621392,124.916431,0,492,39830.9558796296,2009-01-17,22:56:28
46.621385,124.916413,0,488,39830.9559375,2009-01-17,22:56:33
46.621404,124.916374,0,490,39830.9559953704,2009-01-17,22:56:38
46.621433,124.916311,0,488,39830.9560069444,2009-01-17,22:56:39
46.621459,124.916251,0,486,39830.9560185185,2009-01-17,22:56:40
46.621481,124.916191,0,484,39830.9560300926,2009-01-17,22:56:41
46.621505,124.916122,0,480,39830.9560532407,2009-01-17,22:56:43
46.621528,124.916062,0,478,39830.9560763889,2009-01-17,22:56:45
46.621563,124.915978,0,474,39830.956099537,2009-01-17,22:56:47
46.621598,124.9159,0,472,39830.9561226852,2009-01-17,22:56:49
46.621634,124.915823,0,468,39830.9561458333,2009-01-17,22:56:51
46.621636,124.915807,0,463,39830.9562037037,2009-01-17,22:56:56
46.621636,124.915807,0,463,39830.9562384259,2009-01-17,22:56:59
46.621638,124.915807,0,462,39830.9562615741,2009-01-17,22:57:01
46.621627,124.915805,0,461,39830.9563194444,2009-01-17,22:57:06
46.621627,124.915805,0,461,39830.9563541667,2009-01-17,22:57:09
46.621625,124.9158,0,461,39830.9563773148,2009-01-17,22:57:11
46.621595,124.915867,0,462,39830.9564236111,2009-01-17,22:57:15
46.621575,124.915919,0,460,39830.9564814815,2009-01-17,22:57:20
46.621577,124.915919,0,460,39830.9565393519,2009-01-17,22:57:25
46.621577,124.915919,0,460,39830.9565740741,2009-01-17,22:57:28
46.621577,124.915912,0,460,39830.9565972222,2009-01-17,22:57:30
46.62159,124.915888,0,459,39830.9566550926,2009-01-17,22:57:35
46.621592,124.915858,0,458,39830.956712963,2009-01-17,22:57:40
46.621602,124.915856,0,456,39830.9567708333,2009-01-17,22:57:45
46.621599,124.915821,0,452,39830.9568287037,2009-01-17,22:57:50
46.621602,124.915817,0,452,39830.9568865741,2009-01-17,22:57:55
46.621602,124.915817,0,452,39830.9569212963,2009-01-17,22:57:58
46.621606,124.915822,0,452,39830.9569444444,2009-01-17,22:58:00
46.621607,124.915832,0,452,39830.9570023148,2009-01-17,22:58:05
46.62159,124.915852,0,451,39830.9570601852,2009-01-17,22:58:10
46.621566,124.915863,0,450,39830.9571180556,2009-01-17,22:58:15
46.621557,124.915869,0,450,39830.9571759259,2009-01-17,22:58:20
46.621549,124.915872,0,450,39830.9572337963,2009-01-17,22:58:25
46.621551,124.915866,0,450,39830.9572916667,2009-01-17,22:58:30
46.621553,124.915862,0,450,39830.957349537,2009-01-17,22:58:35
46.621551,124.915857,0,450,39830.9574074074,2009-01-17,22:58:40
46.621555,124.915853,0,450,39830.9574652778,2009-01-17,22:58:45
46.621555,124.915854,0,450,39830.9575231481,2009-01-17,22:58:50
46.621549,124.915856,0,450,39830.9575810185,2009-01-17,22:58:55
46.621545,124.915857,0,450,39830.9576388889,2009-01-17,22:59:00
46.62154,124.915855,0,450,39830.9576967593,2009-01-17,22:59:05
46.62154,124.915855,0,450,39830.9577314815,2009-01-17,22:59:08
46.621535,124.915853,0,450,39830.9577546296,2009-01-17,22:59:10
46.621533,124.915844,0,450,39830.9578125,2009-01-17,22:59:15
46.621534,124.915829,0,450,39830.9578703704,2009-01-17,22:59:20
46.621534,124.915817,0,450,39830.9579282407,2009-01-17,22:59:25
46.621531,124.915815,0,450,39830.9579861111,2009-01-17,22:59:30
46.62153,124.915812,0,450,39830.9580439815,2009-01-17,22:59:35
46.621525,124.915817,0,450,39830.9581018519,2009-01-17,22:59:40
46.621523,124.915813,0,450,39830.9581597222,2009-01-17,22:59:45
46.621523,124.915813,0,450,39830.9581944444,2009-01-17,22:59:48
46.621516,124.915818,0,449,39830.9582175926,2009-01-17,22:59:50
46.621499,124.915845,0,450,39830.958275463,2009-01-17,22:59:55
46.621484,124.915905,0,449,39830.9583333333,2009-01-17,23:00:00
46.6215,124.915884,0,449,39830.9583912037,2009-01-17,23:00:05
46.621511,124.915898,0,449,39830.9584490741,2009-01-17,23:00:10
46.621495,124.915966,0,449,39830.9584837963,2009-01-17,23:00:13
46.621502,124.915996,0,447,39830.9585416667,2009-01-17,23:00:18
46.621525,124.91601,0,446,39830.958599537,2009-01-17,23:00:23
46.621525,124.91601,0,446,39830.9586342593,2009-01-17,23:00:26
46.621527,124.916011,0,446,39830.9586574074,2009-01-17,23:00:28
46.621512,124.916032,0,445,39830.9587152778,2009-01-17,23:00:33
46.621473,124.916082,0,444,39830.95875,2009-01-17,23:00:36
46.621447,124.916113,0,443,39830.9588078704,2009-01-17,23:00:41
46.621447,124.916113,0,443,39830.9588425926,2009-01-17,23:00:44
46.621439,124.916107,0,441,39830.9588657407,2009-01-17,23:00:46
46.621412,124.916107,0,439,39830.9589236111,2009-01-17,23:00:51
46.621411,124.916121,0,436,39830.9589814815,2009-01-17,23:00:56
46.621433,124.916105,0,434,39830.9590393519,2009-01-17,23:01:01
46.621434,124.916139,0,431,39830.9590972222,2009-01-17,23:01:06
46.621423,124.916204,0,426,39830.9591435185,2009-01-17,23:01:10
46.621423,124.916204,0,426,39830.9591782407,2009-01-17,23:01:13
46.621421,124.916201,0,425,39830.9592013889,2009-01-17,23:01:15
46.621413,124.91621,0,425,39830.9592592593,2009-01-17,23:01:20
46.621413,124.91621,0,425,39830.9592939815,2009-01-17,23:01:23
46.621413,124.916215,0,425,39830.9593171296,2009-01-17,23:01:25
46.621437,124.916196,0,424,39830.959375,2009-01-17,23:01:30
46.621455,124.916218,0,424,39830.9594328704,2009-01-17,23:01:35
46.621463,124.916242,0,424,39830.9594907407,2009-01-17,23:01:40
46.621464,124.916251,0,424,39830.9595486111,2009-01-17,23:01:45
46.621464,124.916251,0,424,39830.9595833333,2009-01-17,23:01:48
46.621467,124.916253,0,424,39830.9596064815,2009-01-17,23:01:50
46.621473,124.916242,0,424,39830.9596643519,2009-01-17,23:01:55
46.621473,124.916242,0,424,39830.9596990741,2009-01-17,23:01:58
46.621474,124.916243,0,424,39830.9597222222,2009-01-17,23:02:00
46.621437,124.916292,0,420,39830.9597685185,2009-01-17,23:02:04
46.621407,124.916348,0,420,39830.9598263889,2009-01-17,23:02:09
46.621392,124.916386,0,419,39830.9598842593,2009-01-17,23:02:14
46.621392,124.916386,0,419,39830.9599189815,2009-01-17,23:02:17
46.6214,124.916388,0,419,39830.9599421296,2009-01-17,23:02:19
46.621411,124.916372,0,420,39830.96,2009-01-17,23:02:24
46.621426,124.916346,0,420,39830.9600578704,2009-01-17,23:02:29
46.621438,124.916334,0,420,39830.9601157407,2009-01-17,23:02:34
46.621438,124.916334,0,420,39830.960150463,2009-01-17,23:02:37
46.621432,124.916329,0,421,39830.9601736111,2009-01-17,23:02:39
46.621412,124.916335,0,421,39830.9602314815,2009-01-17,23:02:44
46.621395,124.916333,0,421,39830.9602893519,2009-01-17,23:02:49
46.621386,124.916337,0,423,39830.9603472222,2009-01-17,23:02:54
46.621386,124.916337,0,423,39830.9603819444,2009-01-17,23:02:57
46.621384,124.916336,0,423,39830.9604050926,2009-01-17,23:02:59
46.621374,124.916337,0,424,39830.960462963,2009-01-17,23:03:04
46.621351,124.916347,0,428,39830.9605208333,2009-01-17,23:03:09
46.621341,124.916346,0,432,39830.9605787037,2009-01-17,23:03:14
46.621343,124.916365,0,432,39830.9606365741,2009-01-17,23:03:19
46.621355,124.916374,0,431,39830.9606944444,2009-01-17,23:03:24
46.621349,124.916393,0,428,39830.9607523148,2009-01-17,23:03:29
46.621355,124.916402,0,429,39830.9608101852,2009-01-17,23:03:34
46.621366,124.916406,0,430,39830.9608680556,2009-01-17,23:03:39
46.621384,124.916421,0,431,39830.9609259259,2009-01-17,23:03:44
46.621404,124.91642,0,432,39830.9609837963,2009-01-17,23:03:49
46.621401,124.916502,0,433,39830.9610300926,2009-01-17,23:03:53
46.621383,124.91657,0,432,39830.9610763889,2009-01-17,23:03:57
46.62135,124.916643,0,431,39830.9611342593,2009-01-17,23:04:02
46.621309,124.916698,0,430,39830.9611805556,2009-01-17,23:04:06
46.621277,124.9167,0,427,39830.9612384259,2009-01-17,23:04:11
46.621265,124.916686,0,430,39830.9612962963,2009-01-17,23:04:16
46.621246,124.916723,0,430,39830.9613541667,2009-01-17,23:04:21
46.621249,124.916718,0,430,39830.961412037,2009-01-17,23:04:26
46.621244,124.916712,0,430,39830.9614699074,2009-01-17,23:04:31
46.621241,124.916711,0,430,39830.9615277778,2009-01-17,23:04:36
46.621241,124.916711,0,430,39830.9615625,2009-01-17,23:04:39
46.62124,124.916712,0,430,39830.9615856481,2009-01-17,23:04:41
46.621254,124.916681,0,432,39830.9616435185,2009-01-17,23:04:46
46.621283,124.916657,0,434,39830.9617013889,2009-01-17,23:04:51
46.621291,124.916645,0,434,39830.9617592593,2009-01-17,23:04:56
46.621295,124.916634,0,434,39830.9618171296,2009-01-17,23:05:01
46.621298,124.916606,0,434,39830.961875,2009-01-17,23:05:06
46.621331,124.916493,0,432,39830.9619097222,2009-01-17,23:05:09
46.621349,124.91641,0,428,39830.9619328704,2009-01-17,23:05:11
46.621362,124.916335,0,424,39830.9619560185,2009-01-17,23:05:13
46.621381,124.916266,0,423,39830.9619907407,2009-01-17,23:05:16
46.621214,124.916552,0,467,39830.9655208333,2009-01-17,23:10:21
46.621184,124.916611,0,469,39830.9655439815,2009-01-17,23:10:23
46.621174,124.916652,0,479,39830.9656018519,2009-01-17,23:10:28
46.621166,124.916709,0,488,39830.9656597222,2009-01-17,23:10:33
46.621179,124.916687,0,493,39830.9657175926,2009-01-17,23:10:38
46.621181,124.916697,0,494,39830.965775463,2009-01-17,23:10:43
46.621198,124.916667,0,498,39830.9658333333,2009-01-17,23:10:48
46.62119,124.916658,0,500,39830.9658912037,2009-01-17,23:10:53
46.621181,124.916666,0,502,39830.9659490741,2009-01-17,23:10:58
46.621181,124.916666,0,502,39830.9659837963,2009-01-17,23:11:01
46.621183,124.916664,0,503,39830.9660069444,2009-01-17,23:11:03
46.621211,124.91666,0,505,39830.9660648148,2009-01-17,23:11:08
46.621241,124.916654,0,508,39830.9661226852,2009-01-17,23:11:13
46.621248,124.916654,0,508,39830.9661805556,2009-01-17,23:11:18
46.621248,124.916658,0,509,39830.9662384259,2009-01-17,23:11:23
46.621248,124.916658,0,509,39830.9662731481,2009-01-17,23:11:26
46.621246,124.91666,0,509,39830.9662962963,2009-01-17,23:11:28
46.621263,124.91663,0,508,39830.9663541667,2009-01-17,23:11:33
46.621286,124.916567,0,508,39830.966412037,2009-01-17,23:11:38
46.621297,124.916539,0,508,39830.9664699074,2009-01-17,23:11:43
46.621303,124.916526,0,508,39830.9665277778,2009-01-17,23:11:48
46.621304,124.916511,0,508,39830.9665856481,2009-01-17,23:11:53
46.621295,124.916548,0,506,39830.9666435185,2009-01-17,23:11:58
46.621274,124.91661,0,502,39830.9666666667,2009-01-17,23:12:00
46.621264,124.916671,0,496,39830.966712963,2009-01-17,23:12:04
46.62127,124.916709,0,493,39830.9667708333,2009-01-17,23:12:09
46.621274,124.916722,0,490,39830.9668287037,2009-01-17,23:12:14
46.621286,124.916712,0,489,39830.9668865741,2009-01-17,23:12:19
46.621287,124.916721,0,489,39830.9669444444,2009-01-17,23:12:24
46.621287,124.916721,0,489,39830.9669791667,2009-01-17,23:12:27
46.621289,124.916718,0,489,39830.9670023148,2009-01-17,23:12:29
46.621297,124.916671,0,491,39830.9670601852,2009-01-17,23:12:34
46.621287,124.916689,0,493,39830.9671180556,2009-01-17,23:12:39
46.621284,124.916691,0,493,39830.9671759259,2009-01-17,23:12:44
46.621283,124.916691,0,493,39830.9672337963,2009-01-17,23:12:49
46.621284,124.916696,0,492,39830.9672916667,2009-01-17,23:12:54
46.621286,124.916698,0,492,39830.967349537,2009-01-17,23:12:59
46.621282,124.91669,0,492,39830.9674074074,2009-01-17,23:13:04
46.621282,124.916683,0,492,39830.9674652778,2009-01-17,23:13:09
46.621282,124.916683,0,492,39830.9675,2009-01-17,23:13:12
46.621283,124.916679,0,493,39830.9675231481,2009-01-17,23:13:14
46.621282,124.916665,0,492,39830.9675810185,2009-01-17,23:13:19
46.621285,124.916653,0,492,39830.9676388889,2009-01-17,23:13:24
46.621278,124.916666,0,492,39830.9676967593,2009-01-17,23:13:29
46.621265,124.916685,0,492,39830.9677546296,2009-01-17,23:13:34
46.621265,124.916685,0,492,39830.9677893519,2009-01-17,23:13:37
46.621268,124.916691,0,492,39830.9678125,2009-01-17,23:13:39
46.621269,124.916679,0,492,39830.9678703704,2009-01-17,23:13:44
46.621262,124.91666,0,488,39830.9679282407,2009-01-17,23:13:49
46.621237,124.916622,0,484,39830.9679861111,2009-01-17,23:13:54
46.621213,124.916634,0,483,39830.9680439815,2009-01-17,23:13:59
46.621211,124.916644,0,482,39830.9681018519,2009-01-17,23:14:04
46.621212,124.916658,0,482,39830.9681597222,2009-01-17,23:14:09
46.62121,124.916699,0,482,39830.9682175926,2009-01-17,23:14:14
46.621232,124.916708,0,481,39830.968275463,2009-01-17,23:14:19
46.621249,124.916679,0,480,39830.9683333333,2009-01-17,23:14:24
46.621259,124.916668,0,479,39830.9683912037,2009-01-17,23:14:29
46.621249,124.916666,0,479,39830.9684490741,2009-01-17,23:14:34
46.621249,124.916666,0,479,39830.9684837963,2009-01-17,23:14:37
46.621248,124.916659,0,479,39830.9685069444,2009-01-17,23:14:39
46.621249,124.916647,0,479,39830.9685648148,2009-01-17,23:14:44
46.621249,124.916647,0,479,39830.968599537,2009-01-17,23:14:47
46.621243,124.916643,0,479,39830.9686226852,2009-01-17,23:14:49
46.621236,124.916634,0,479,39830.9686805556,2009-01-17,23:14:54
46.621226,124.916642,0,479,39830.9687384259,2009-01-17,23:14:59
46.621194,124.916692,0,481,39830.9687962963,2009-01-17,23:15:04
46.621175,124.916723,0,483,39830.9688541667,2009-01-17,23:15:09
46.62117,124.916733,0,482,39830.968912037,2009-01-17,23:15:14
46.62117,124.916733,0,482,39830.9689467593,2009-01-17,23:15:17
46.621168,124.916734,0,480,39830.9689699074,2009-01-17,23:15:19
46.62114,124.916722,0,478,39830.9690277778,2009-01-17,23:15:24
46.62114,124.916722,0,478,39830.9690625,2009-01-17,23:15:27
46.621142,124.916718,0,478,39830.9690856481,2009-01-17,23:15:29
46.621163,124.916667,0,478,39830.9691435185,2009-01-17,23:15:34
46.621184,124.916591,0,478,39830.9691782407,2009-01-17,23:15:37
46.621208,124.916531,0,477,39830.969212963,2009-01-17,23:15:40
46.621229,124.916462,0,478,39830.9692708333,2009-01-17,23:15:45
46.621229,124.916462,0,478,39830.9693055556,2009-01-17,23:15:48
46.621233,124.916454,0,478,39830.9693287037,2009-01-17,23:15:50
46.621248,124.916439,0,479,39830.9693865741,2009-01-17,23:15:55
46.621285,124.916398,0,481,39830.9694444444,2009-01-17,23:16:00
46.621293,124.916419,0,484,39830.9695023148,2009-01-17,23:16:05
46.621292,124.916452,0,483,39830.9695601852,2009-01-17,23:16:10
46.621296,124.916468,0,482,39830.9696180556,2009-01-17,23:16:15
46.621321,124.91641,0,482,39830.9696759259,2009-01-17,23:16:20
46.621188,124.916706,0,482,39830.9735069444,2009-01-17,23:21:51
46.621191,124.91676,0,484,39830.9735648148,2009-01-17,23:21:56
46.621195,124.916801,0,484,39830.9736226852,2009-01-17,23:22:01
46.621175,124.916827,0,484,39830.9736805556,2009-01-17,23:22:06
46.621171,124.916837,0,483,39830.9737384259,2009-01-17,23:22:11
46.621161,124.916826,0,482,39830.9737962963,2009-01-17,23:22:16
46.621167,124.916822,0,482,39830.9738541667,2009-01-17,23:22:21
46.621165,124.916815,0,482,39830.973912037,2009-01-17,23:22:26
46.621163,124.91682,0,482,39830.9739699074,2009-01-17,23:22:31
46.621168,124.916819,0,482,39830.9740277778,2009-01-17,23:22:36
46.621168,124.916819,0,482,39830.9740625,2009-01-17,23:22:39
46.621168,124.916812,0,482,39830.9740856481,2009-01-17,23:22:41
46.621162,124.9168,0,482,39830.9741435185,2009-01-17,23:22:46
46.621166,124.916794,0,482,39830.9742013889,2009-01-17,23:22:51
46.621168,124.916789,0,482,39830.9742592593,2009-01-17,23:22:56
46.621168,124.916789,0,482,39830.9742939815,2009-01-17,23:22:59
46.621169,124.916781,0,482,39830.9743171296,2009-01-17,23:23:01
46.621201,124.916753,0,482,39830.974375,2009-01-17,23:23:06
46.621209,124.916724,0,482,39830.9744328704,2009-01-17,23:23:11
46.621209,124.916724,0,482,39830.9744675926,2009-01-17,23:23:14
46.621217,124.916724,0,484,39830.9744907407,2009-01-17,23:23:16
46.621255,124.916713,0,486,39830.9745486111,2009-01-17,23:23:21
46.621254,124.9167,0,489,39830.9746064815,2009-01-17,23:23:26
46.621256,124.91665,0,492,39830.9746643519,2009-01-17,23:23:31
46.621284,124.91661,0,493,39830.9747222222,2009-01-17,23:23:36
46.621267,124.916628,0,493,39830.9747800926,2009-01-17,23:23:41
46.62124,124.916649,0,491,39830.974837963,2009-01-17,23:23:46
46.621226,124.91666,0,491,39830.9748958333,2009-01-17,23:23:51
46.621194,124.916698,0,488,39830.9749537037,2009-01-17,23:23:56
46.621185,124.916741,0,487,39830.9750115741,2009-01-17,23:24:01
46.62119,124.916753,0,487,39830.9750694444,2009-01-17,23:24:06
46.621193,124.91676,0,487,39830.9751273148,2009-01-17,23:24:11
46.621187,124.916758,0,487,39830.9751851852,2009-01-17,23:24:16
46.621187,124.916758,0,487,39830.9752199074,2009-01-17,23:24:19
46.62119,124.916753,0,487,39830.9752430556,2009-01-17,23:24:21
46.621191,124.916725,0,487,39830.9753009259,2009-01-17,23:24:26
46.621168,124.916724,0,487,39830.9753587963,2009-01-17,23:24:31
46.621149,124.916724,0,488,39830.9754166667,2009-01-17,23:24:36
46.621158,124.916726,0,490,39830.975474537,2009-01-17,23:24:41
46.621186,124.916729,0,491,39830.9755324074,2009-01-17,23:24:46
46.621237,124.916722,0,492,39830.9755902778,2009-01-17,23:24:51
46.621261,124.91673,0,491,39830.9756481481,2009-01-17,23:24:56
46.621252,124.916763,0,490,39830.9757060185,2009-01-17,23:25:01
46.621236,124.916777,0,489,39830.9757638889,2009-01-17,23:25:06
46.62121,124.916766,0,489,39830.9758217593,2009-01-17,23:25:11
46.621215,124.916709,0,491,39830.9758796296,2009-01-17,23:25:16
46.621221,124.916664,0,492,39830.9759375,2009-01-17,23:25:21
46.621221,124.916664,0,492,39830.9759722222,2009-01-17,23:25:24
46.621225,124.916665,0,492,39830.9759953704,2009-01-17,23:25:26
46.621227,124.916599,0,492,39830.9760416667,2009-01-17,23:25:30
46.621226,124.916526,0,492,39830.976099537,2009-01-17,23:25:35
46.621214,124.916473,0,492,39830.9761574074,2009-01-17,23:25:40
46.621211,124.916455,0,492,39830.9762152778,2009-01-17,23:25:45
46.621203,124.916474,0,491,39830.9762731481,2009-01-17,23:25:50
46.621193,124.91647,0,489,39830.9763310185,2009-01-17,23:25:55
46.621203,124.91647,0,489,39830.9763888889,2009-01-17,23:26:00
46.621209,124.916466,0,489,39830.9764467593,2009-01-17,23:26:05
46.621209,124.916466,0,489,39830.9764814815,2009-01-17,23:26:08
46.62121,124.916469,0,489,39830.9765046296,2009-01-17,23:26:10
46.621216,124.916459,0,488,39830.9765625,2009-01-17,23:26:15
46.62121,124.91644,0,486,39830.9766203704,2009-01-17,23:26:20
46.621228,124.916367,0,485,39830.9766782407,2009-01-17,23:26:25
46.621225,124.916312,0,486,39830.9767361111,2009-01-17,23:26:30
46.621246,124.916288,0,487,39830.9767939815,2009-01-17,23:26:35
46.621257,124.916264,0,488,39830.9768518518,2009-01-17,23:26:40
46.621282,124.916227,0,489,39830.9769097222,2009-01-17,23:26:45
46.621337,124.916206,0,484,39830.9769560185,2009-01-17,23:26:49
46.621361,124.916202,0,485,39830.9770138889,2009-01-17,23:26:54
46.621364,124.916167,0,486,39830.9770717593,2009-01-17,23:26:59
46.621336,124.916193,0,485,39830.9771296296,2009-01-17,23:27:04
46.621304,124.91624,0,484,39830.9771527778,2009-01-17,23:27:06
46.621274,124.916296,0,482,39830.9771990741,2009-01-17,23:27:10
46.621272,124.916289,0,482,39830.9772569444,2009-01-17,23:27:15
46.621272,124.916289,0,482,39830.9772916667,2009-01-17,23:27:18
46.62127,124.916288,0,482,39830.9773148148,2009-01-17,23:27:20
46.621312,124.916261,0,483,39830.9773611111,2009-01-17,23:27:24
46.621342,124.916291,0,487,39830.9774189815,2009-01-17,23:27:29
46.621312,124.916361,0,489,39830.9774652778,2009-01-17,23:27:33
46.6213,124.916433,0,490,39830.9775,2009-01-17,23:27:36
46.621285,124.916497,0,492,39830.9775347222,2009-01-17,23:27:39
46.621293,124.916564,0,496,39830.9775925926,2009-01-17,23:27:44
46.621308,124.916626,0,499,39830.977650463,2009-01-17,23:27:49
46.621303,124.916702,0,501,39830.9777083333,2009-01-17,23:27:54
46.621149,124.916401,0,487,39830.9812152778,2009-01-17,23:32:57
46.621147,124.91632,0,487,39830.98125,2009-01-17,23:33:00
46.621151,124.916251,0,488,39830.9813078704,2009-01-17,23:33:05
46.621183,124.916232,0,491,39830.9813657407,2009-01-17,23:33:10
46.621158,124.916313,0,492,39830.981412037,2009-01-17,23:33:14
46.621157,124.916373,0,493,39830.9814699074,2009-01-17,23:33:19
46.621195,124.916396,0,495,39830.9815277778,2009-01-17,23:33:24
46.621214,124.916432,0,494,39830.9815856481,2009-01-17,23:33:29
46.621227,124.916449,0,495,39830.9816435185,2009-01-17,23:33:34
46.62123,124.916464,0,494,39830.9817013889,2009-01-17,23:33:39
46.62123,124.916464,0,494,39830.9817361111,2009-01-17,23:33:42
46.621235,124.916463,0,493,39830.9817592593,2009-01-17,23:33:44
46.621221,124.916486,0,494,39830.9818171296,2009-01-17,23:33:49
46.621221,124.916486,0,494,39830.9818518519,2009-01-17,23:33:52
46.621218,124.91648,0,494,39830.981875,2009-01-17,23:33:54
46.621182,124.916529,0,493,39830.9819328704,2009-01-17,23:33:59
46.621173,124.916538,0,492,39830.9819907407,2009-01-17,23:34:04
46.62117,124.916561,0,491,39830.9820486111,2009-01-17,23:34:09
46.621212,124.916558,0,490,39830.9821064815,2009-01-17,23:34:14
46.621233,124.916555,0,487,39830.9821643519,2009-01-17,23:34:19
46.62124,124.916568,0,483,39830.9822222222,2009-01-17,23:34:24
46.621247,124.916571,0,483,39830.9822800926,2009-01-17,23:34:29
46.621247,124.916571,0,483,39830.9823148148,2009-01-17,23:34:32
46.621252,124.916573,0,483,39830.982337963,2009-01-17,23:34:34
46.621256,124.916601,0,481,39830.9823958333,2009-01-17,23:34:39
46.621254,124.916643,0,477,39830.9824537037,2009-01-17,23:34:44
46.621254,124.916643,0,477,39830.9824884259,2009-01-17,23:34:47
46.621262,124.916642,0,477,39830.9825115741,2009-01-17,23:34:49
46.621259,124.916663,0,472,39830.9825694444,2009-01-17,23:34:54
46.621259,124.916663,0,472,39830.9826041667,2009-01-17,23:34:57
46.621266,124.916668,0,471,39830.9826273148,2009-01-17,23:34:59
46.621272,124.91668,0,471,39830.9826851852,2009-01-17,23:35:04
46.621272,124.91668,0,471,39830.9827199074,2009-01-17,23:35:07
46.621272,124.916684,0,471,39830.9827430556,2009-01-17,23:35:09
46.621274,124.916672,0,471,39830.9828009259,2009-01-17,23:35:14
46.621271,124.91668,0,471,39830.9828587963,2009-01-17,23:35:19
46.621263,124.916679,0,471,39830.9829166667,2009-01-17,23:35:24
46.621262,124.916678,0,471,39830.982974537,2009-01-17,23:35:29
46.621262,124.916678,0,471,39830.9830092593,2009-01-17,23:35:32
46.62127,124.91668,0,470,39830.9830324074,2009-01-17,23:35:34
46.621277,124.916643,0,468,39830.9830902778,2009-01-17,23:35:39
46.621252,124.916632,0,465,39830.9831481481,2009-01-17,23:35:44
46.621247,124.916635,0,464,39830.9832060185,2009-01-17,23:35:49
46.62125,124.916637,0,461,39830.9832638889,2009-01-17,23:35:54
46.62125,124.916637,0,461,39830.9832986111,2009-01-17,23:35:57
46.621251,124.916638,0,461,39830.9833217593,2009-01-17,23:35:59
46.621252,124.916656,0,460,39830.9833796296,2009-01-17,23:36:04
46.621233,124.916693,0,456,39830.9834375,2009-01-17,23:36:09
46.621241,124.916701,0,455,39830.9834953704,2009-01-17,23:36:14
46.621246,124.916704,0,455,39830.9835532407,2009-01-17,23:36:19
46.621244,124.916701,0,455,39830.9836111111,2009-01-17,23:36:24
46.621244,124.916701,0,455,39830.9836458333,2009-01-17,23:36:27
46.62125,124.916695,0,455,39830.9836689815,2009-01-17,23:36:29
46.621284,124.916697,0,452,39830.9837268519,2009-01-17,23:36:34
46.621284,124.916697,0,452,39830.9837615741,2009-01-17,23:36:37
46.621292,124.916692,0,449,39830.9837847222,2009-01-17,23:36:39
46.621271,124.916703,0,446,39830.9838425926,2009-01-17,23:36:44
46.621275,124.916684,0,445,39830.983900463,2009-01-17,23:36:49
46.621268,124.91662,0,443,39830.9839583333,2009-01-17,23:36:54
46.621296,124.916567,0,441,39830.9840046296,2009-01-17,23:36:58
46.621307,124.916547,0,439,39830.9840625,2009-01-17,23:37:03
46.621308,124.916525,0,437,39830.9841203704,2009-01-17,23:37:08
46.621258,124.916557,0,436,39830.9841782407,2009-01-17,23:37:13
46.621241,124.916557,0,436,39830.9842361111,2009-01-17,23:37:18
46.621235,124.916567,0,436,39830.9842939815,2009-01-17,23:37:23
46.621233,124.916566,0,436,39830.9843518519,2009-01-17,23:37:28
46.621234,124.916566,0,436,39830.9844097222,2009-01-17,23:37:33
46.621234,124.916566,0,436,39830.9844444444,2009-01-17,23:37:36
46.621409,124.916279,0,359,39830.9923842593,2009-01-17,23:49:02
46.621429,124.916235,0,364,39830.9924421296,2009-01-17,23:49:07
46.621413,124.916251,0,368,39830.9925,2009-01-17,23:49:12
46.621418,124.916233,0,371,39830.9925578704,2009-01-17,23:49:17
46.621418,124.916233,0,371,39830.9925925926,2009-01-17,23:49:20
46.621417,124.916227,0,371,39830.9926157407,2009-01-17,23:49:22
46.621398,124.916272,0,374,39830.9926736111,2009-01-17,23:49:27
46.621389,124.916341,0,376,39830.9927314815,2009-01-17,23:49:32
46.621363,124.916406,0,377,39830.9927893518,2009-01-17,23:49:37
46.621333,124.916456,0,379,39830.9928240741,2009-01-17,23:49:40
46.621295,124.916494,0,381,39830.9928819444,2009-01-17,23:49:45
46.621295,124.916494,0,381,39830.9929166667,2009-01-17,23:49:48
46.62129,124.916502,0,383,39830.9929398148,2009-01-17,23:49:50
46.62128,124.916573,0,385,39830.9929976852,2009-01-17,23:49:55
46.621278,124.916614,0,385,39830.9930555556,2009-01-17,23:50:00
46.621279,124.916652,0,386,39830.9931134259,2009-01-17,23:50:05
46.621312,124.916716,0,386,39830.9931597222,2009-01-17,23:50:09
46.621333,124.916676,0,386,39830.9932175926,2009-01-17,23:50:14
46.62134,124.916631,0,387,39830.993275463,2009-01-17,23:50:19
46.621312,124.916691,0,387,39830.993287037,2009-01-17,23:50:20
46.621312,124.916691,0,387,39830.9933217593,2009-01-17,23:50:23
46.621306,124.916684,0,386,39830.9933449074,2009-01-17,23:50:25
46.621313,124.91664,0,386,39830.9934027778,2009-01-17,23:50:30
46.621327,124.916592,0,386,39830.9934606481,2009-01-17,23:50:35
46.621346,124.916524,0,386,39830.9935069444,2009-01-17,23:50:39
46.621352,124.91651,0,386,39830.9935648148,2009-01-17,23:50:44
46.621357,124.916545,0,385,39830.9936226852,2009-01-17,23:50:49
46.621382,124.916531,0,385,39830.9936805556,2009-01-17,23:50:54
46.621368,124.916531,0,385,39830.9937384259,2009-01-17,23:50:59
46.621386,124.916505,0,386,39830.9937962963,2009-01-17,23:51:04
46.621391,124.916495,0,386,39830.9938541667,2009-01-17,23:51:09
46.621369,124.916505,0,386,39830.993912037,2009-01-17,23:51:14
46.621387,124.916481,0,388,39830.9939699074,2009-01-17,23:51:19
46.621402,124.91644,0,388,39830.9940277778,2009-01-17,23:51:24
46.621427,124.916384,0,388,39830.9940856481,2009-01-17,23:51:29
46.621451,124.916355,0,388,39830.9941435185,2009-01-17,23:51:34
46.621444,124.916456,0,388,39830.9942013889,2009-01-17,23:51:39
46.621428,124.916526,0,388,39830.9942592593,2009-01-17,23:51:44
46.621413,124.916564,0,388,39830.9943171296,2009-01-17,23:51:49
46.621421,124.91663,0,384,39830.9943634259,2009-01-17,23:51:53
46.621419,124.916694,0,387,39830.9944212963,2009-01-17,23:51:58
46.621402,124.916748,0,395,39830.9944791667,2009-01-17,23:52:03
46.621404,124.916761,0,397,39830.994537037,2009-01-17,23:52:08
46.621409,124.916748,0,397,39830.9945949074,2009-01-17,23:52:13
46.621409,124.916748,0,397,39830.9946296296,2009-01-17,23:52:16
46.621415,124.91674,0,398,39830.9946527778,2009-01-17,23:52:18
46.621451,124.916746,0,398,39830.9947106481,2009-01-17,23:52:23
46.621468,124.916759,0,399,39830.9947685185,2009-01-17,23:52:28
46.621453,124.916751,0,399,39830.9948263889,2009-01-17,23:52:33
46.621453,124.916751,0,399,39830.9948611111,2009-01-17,23:52:36
46.621452,124.916754,0,400,39830.9948842593,2009-01-17,23:52:38
46.621485,124.916717,0,400,39830.9949421296,2009-01-17,23:52:43
46.621463,124.916659,0,400,39830.995,2009-01-17,23:52:48
46.621454,124.916578,0,400,39830.9950347222,2009-01-17,23:52:51
46.621463,124.916506,0,400,39830.9950810185,2009-01-17,23:52:55
46.621436,124.916568,0,401,39830.9951157407,2009-01-17,23:52:58
46.6214,124.91663,0,402,39830.9951273148,2009-01-17,23:52:59
46.6214,124.91663,0,402,39830.995162037,2009-01-17,23:53:02
46.621397,124.916635,0,404,39830.9951851852,2009-01-17,23:53:04
46.621392,124.916756,0,406,39830.9952430556,2009-01-17,23:53:09
46.621371,124.916816,0,410,39830.9953009259,2009-01-17,23:53:14
46.621367,124.916872,0,413,39830.9953587963,2009-01-17,23:53:19
46.621333,124.916924,0,417,39830.9954050926,2009-01-17,23:53:23
46.621345,124.916984,0,421,39830.995462963,2009-01-17,23:53:28
46.62135,124.917019,0,421,39830.9955208333,2009-01-17,23:53:33
46.621343,124.917034,0,422,39830.9955787037,2009-01-17,23:53:38
46.621317,124.917063,0,426,39830.9956365741,2009-01-17,23:53:43
46.621351,124.917102,0,426,39830.9956944444,2009-01-17,23:53:48
46.621364,124.917096,0,424,39830.9957523148,2009-01-17,23:53:53
46.621349,124.917106,0,424,39830.9958101852,2009-01-17,23:53:58
46.621347,124.917123,0,423,39830.9958680556,2009-01-17,23:54:03
46.621343,124.917116,0,423,39830.9959259259,2009-01-17,23:54:08
46.62134,124.917108,0,423,39830.9959837963,2009-01-17,23:54:13
46.62134,124.917108,0,423,39830.9960185185,2009-01-17,23:54:16
46.621338,124.917101,0,423,39830.9960416667,2009-01-17,23:54:18
46.621341,124.917092,0,424,39830.996099537,2009-01-17,23:54:23
46.621356,124.917103,0,424,39830.9961574074,2009-01-17,23:54:28
46.621351,124.917115,0,429,39830.9962152778,2009-01-17,23:54:33
46.621338,124.917122,0,436,39830.9962731482,2009-01-17,23:54:38
46.621329,124.91715,0,439,39830.9963310185,2009-01-17,23:54:43
46.621323,124.917167,0,440,39830.9963888889,2009-01-17,23:54:48
46.621322,124.917163,0,440,39830.9964467593,2009-01-17,23:54:53
46.621322,124.917163,0,440,39830.9964814815,2009-01-17,23:54:56
46.621324,124.917159,0,440,39830.9965046296,2009-01-17,23:54:58
46.62133,124.917086,0,439,39830.9965625,2009-01-17,23:55:03
46.621328,124.91702,0,439,39830.9966203704,2009-01-17,23:55:08
46.621299,124.916999,0,439,39830.9966782407,2009-01-17,23:55:13
46.621298,124.916992,0,440,39830.9967361111,2009-01-17,23:55:18
46.621295,124.916988,0,440,39830.9967939815,2009-01-17,23:55:23
46.621295,124.916988,0,440,39830.9968287037,2009-01-17,23:55:26
46.62129,124.916985,0,440,39830.9968518519,2009-01-17,23:55:28
46.621255,124.916969,0,441,39830.9969097222,2009-01-17,23:55:33
46.621264,124.916971,0,442,39830.9969675926,2009-01-17,23:55:38
46.621278,124.916975,0,443,39830.997025463,2009-01-17,23:55:43
46.621259,124.917004,0,444,39830.9970833333,2009-01-17,23:55:48
46.621262,124.917019,0,445,39830.9971412037,2009-01-17,23:55:53
46.621251,124.91702,0,445,39830.9971990741,2009-01-17,23:55:58
46.621222,124.916987,0,446,39830.9972569444,2009-01-17,23:56:03
46.621222,124.916987,0,446,39830.9972916667,2009-01-17,23:56:06
46.621224,124.916985,0,447,39830.9973148148,2009-01-17,23:56:08
46.621226,124.916973,0,447,39830.9973726852,2009-01-17,23:56:13
46.621226,124.916973,0,447,39830.9974074074,2009-01-17,23:56:16
46.621229,124.916968,0,447,39830.9974305556,2009-01-17,23:56:18
46.621238,124.916965,0,447,39830.9974884259,2009-01-17,23:56:23
46.621241,124.916998,0,447,39830.9975462963,2009-01-17,23:56:28
46.621259,124.917017,0,448,39830.9976041667,2009-01-17,23:56:33
46.621287,124.917049,0,448,39830.997662037,2009-01-17,23:56:38
46.621285,124.917028,0,450,39830.9977199074,2009-01-17,23:56:43
46.621285,124.917028,0,450,39830.9977546296,2009-01-17,23:56:46
46.621289,124.91702,0,451,39830.9977777778,2009-01-17,23:56:48
46.621299,124.91703,0,451,39830.9978356481,2009-01-17,23:56:53
46.621302,124.917048,0,452,39830.9978935185,2009-01-17,23:56:58
46.621305,124.917042,0,458,39830.9979513889,2009-01-17,23:57:03
46.621309,124.91704,0,459,39830.9980092593,2009-01-17,23:57:08
46.621313,124.917033,0,460,39830.9980671296,2009-01-17,23:57:13
46.621313,124.917033,0,460,39830.998125,2009-01-17,23:57:18
46.621319,124.917038,0,465,39830.9981828704,2009-01-17,23:57:23
46.621323,124.917036,0,467,39830.9982407407,2009-01-17,23:57:28
46.621323,124.917036,0,467,39830.998275463,2009-01-17,23:57:31
46.621325,124.917035,0,467,39830.9982986111,2009-01-17,23:57:33
46.621288,124.917014,0,468,39830.9983564815,2009-01-17,23:57:38
46.621315,124.916999,0,469,39830.9984143519,2009-01-17,23:57:43
46.621301,124.916986,0,469,39830.9984722222,2009-01-17,23:57:48
46.621303,124.917006,0,470,39830.9985300926,2009-01-17,23:57:53
46.621306,124.916989,0,471,39830.998587963,2009-01-17,23:57:58
46.621316,124.916993,0,471,39830.9986458333,2009-01-17,23:58:03
46.621316,124.916993,0,471,39830.9986805556,2009-01-17,23:58:06
46.621314,124.916991,0,472,39830.9987037037,2009-01-17,23:58:08
46.621314,124.916976,0,472,39830.9987615741,2009-01-17,23:58:13
46.621329,124.916978,0,472,39830.9988194444,2009-01-17,23:58:18
46.621329,124.916978,0,472,39830.9988541667,2009-01-17,23:58:21
46.621336,124.916979,0,473,39830.9988773148,2009-01-17,23:58:23
46.621261,124.916984,0,474,39830.998912037,2009-01-17,23:58:26
46.621282,124.917031,0,484,39830.9989583333,2009-01-17,23:58:30
46.621274,124.917033,0,483,39830.9990162037,2009-01-17,23:58:35
46.621274,124.917033,0,483,39830.9990509259,2009-01-17,23:58:38
46.621279,124.917031,0,483,39830.9990740741,2009-01-17,23:58:40
46.621279,124.917017,0,483,39830.9991319444,2009-01-17,23:58:45
46.621279,124.917017,0,483,39830.9991666667,2009-01-17,23:58:48
46.621287,124.917022,0,483,39830.9991898148,2009-01-17,23:58:50
46.621277,124.917023,0,483,39830.9992476852,2009-01-17,23:58:55
46.621277,124.917023,0,483,39830.9992824074,2009-01-17,23:58:58
46.621285,124.917025,0,484,39830.9993055556,2009-01-17,23:59:00
46.621286,124.917038,0,484,39830.9993634259,2009-01-17,23:59:05
46.621296,124.917034,0,485,39830.9994212963,2009-01-17,23:59:10
46.621307,124.917054,0,494,39830.9994791667,2009-01-17,23:59:15
46.621307,124.917054,0,494,39830.9995138889,2009-01-17,23:59:18
46.621311,124.917057,0,496,39830.999537037,2009-01-17,23:59:20
46.621307,124.917047,0,497,39830.9995949074,2009-01-17,23:59:25
46.621364,124.917037,0,497,39830.9996412037,2009-01-17,23:59:29
46.621409,124.91702,0,499,39830.9996759259,2009-01-17,23:59:32
46.621415,124.91708,0,505,39830.9997337963,2009-01-17,23:59:37
46.621389,124.91709,0,511,39830.9997916667,2009-01-17,23:59:42
46.621389,124.91709,0,511,39830.9998263889,2009-01-17,23:59:45
46.621383,124.91709,0,512,39830.999849537,2009-01-17,23:59:47
46.621399,124.917104,0,522,39830.9999074074,2009-01-17,23:59:52
46.621423,124.917136,0,524,39830.9999652778,2009-01-17,23:59:57
46.621434,124.917122,0,526,39831.0000231481,2009-01-18,00:00:02
46.621411,124.917106,0,529,39831.0000810185,2009-01-18,00:00:07
46.621396,124.917098,0,531,39831.0001388889,2009-01-18,00:00:12
46.621396,124.917098,0,531,39831.0001736111,2009-01-18,00:00:15
46.621397,124.917102,0,532,39831.0001967593,2009-01-18,00:00:17
46.6214,124.917089,0,533,39831.0002546296,2009-01-18,00:00:22
46.621361,124.917069,0,533,39831.0003125,2009-01-18,00:00:27
46.621316,124.917452,0,564,39831.0063425926,2009-01-18,00:09:08
46.621311,124.917487,0,564,39831.006400463,2009-01-18,00:09:13
46.621302,124.917509,0,558,39831.0064583333,2009-01-18,00:09:18
46.621282,124.917501,0,552,39831.0065162037,2009-01-18,00:09:23
46.621248,124.917487,0,551,39831.0065740741,2009-01-18,00:09:28
46.62128,124.917481,0,548,39831.0066319444,2009-01-18,00:09:33
46.621284,124.917404,0,544,39831.0066550926,2009-01-18,00:09:35
46.621284,124.917329,0,546,39831.0067013889,2009-01-18,00:09:39
46.621319,124.917292,0,550,39831.0067592593,2009-01-18,00:09:44
46.621313,124.917291,0,558,39831.0068171296,2009-01-18,00:09:49
46.621313,124.917291,0,558,39831.0068518519,2009-01-18,00:09:52
46.621315,124.917295,0,556,39831.006875,2009-01-18,00:09:54
46.621298,124.917336,0,556,39831.0069328704,2009-01-18,00:09:59
46.621306,124.917365,0,560,39831.0069907407,2009-01-18,00:10:04
46.621313,124.91739,0,561,39831.0070486111,2009-01-18,00:10:09
46.621333,124.917436,0,556,39831.0071064815,2009-01-18,00:10:14
46.621326,124.917503,0,557,39831.0071643519,2009-01-18,00:10:19
46.621344,124.917593,0,557,39831.0071875,2009-01-18,00:10:21
46.621314,124.917538,0,558,39831.0072222222,2009-01-18,00:10:24
46.621268,124.917531,0,561,39831.0072685185,2009-01-18,00:10:28
46.621262,124.917562,0,564,39831.0073263889,2009-01-18,00:10:33
46.621262,124.917562,0,564,39831.0073611111,2009-01-18,00:10:36
46.621262,124.917563,0,562,39831.0073842593,2009-01-18,00:10:38
46.621256,124.91759,0,562,39831.0074421296,2009-01-18,00:10:43
46.621269,124.917556,0,565,39831.0075,2009-01-18,00:10:48
46.62128,124.917564,0,569,39831.0075578704,2009-01-18,00:10:53
46.621288,124.917624,0,571,39831.0076157407,2009-01-18,00:10:58
46.621293,124.91766,0,574,39831.0076736111,2009-01-18,00:11:03
46.621263,124.917547,0,575,39831.0077083333,2009-01-18,00:11:06
46.621245,124.917479,0,574,39831.0077314815,2009-01-18,00:11:08
46.621233,124.917461,0,576,39831.0077893519,2009-01-18,00:11:13
46.621233,124.917461,0,576,39831.0078240741,2009-01-18,00:11:16
46.621235,124.917469,0,577,39831.0078472222,2009-01-18,00:11:18
46.621259,124.917468,0,572,39831.0079050926,2009-01-18,00:11:23
46.621261,124.917442,0,567,39831.007962963,2009-01-18,00:11:28
46.621241,124.91743,0,567,39831.0080208333,2009-01-18,00:11:33
46.621244,124.91744,0,567,39831.0080787037,2009-01-18,00:11:38
46.621245,124.917433,0,567,39831.0081365741,2009-01-18,00:11:43
46.621246,124.917425,0,565,39831.0081944444,2009-01-18,00:11:48
46.621252,124.917424,0,563,39831.0082523148,2009-01-18,00:11:53
46.621252,124.917424,0,563,39831.008287037,2009-01-18,00:11:56
46.621256,124.917423,0,561,39831.0083101852,2009-01-18,00:11:58
46.621262,124.917403,0,556,39831.0083680556,2009-01-18,00:12:03
46.621234,124.917399,0,557,39831.0084259259,2009-01-18,00:12:08
46.621234,124.917399,0,557,39831.0084606481,2009-01-18,00:12:11
46.621239,124.917405,0,555,39831.0084837963,2009-01-18,00:12:13
46.621277,124.917433,0,557,39831.0085416667,2009-01-18,00:12:18
46.621277,124.917433,0,557,39831.0085763889,2009-01-18,00:12:21
46.62128,124.917437,0,564,39831.008599537,2009-01-18,00:12:23
46.621294,124.917445,0,566,39831.0086574074,2009-01-18,00:12:28
46.6213,124.917458,0,567,39831.0087152778,2009-01-18,00:12:33
46.621288,124.917489,0,563,39831.0087731481,2009-01-18,00:12:38
46.62127,124.917555,0,558,39831.0088310185,2009-01-18,00:12:43
46.62125,124.917588,0,552,39831.0088888889,2009-01-18,00:12:48
46.621201,124.917546,0,551,39831.0089236111,2009-01-18,00:12:51
46.621197,124.917549,0,555,39831.0089814815,2009-01-18,00:12:56
46.621197,124.917549,0,555,39831.0090162037,2009-01-18,00:12:59
46.621194,124.917557,0,559,39831.0090393518,2009-01-18,00:13:01
46.621197,124.917569,0,562,39831.0090972222,2009-01-18,00:13:06
46.621208,124.917598,0,561,39831.0091550926,2009-01-18,00:13:11
46.621218,124.917565,0,555,39831.009212963,2009-01-18,00:13:16
46.621205,124.917494,0,550,39831.0092708333,2009-01-18,00:13:21
46.621232,124.917428,0,554,39831.0093287037,2009-01-18,00:13:26
46.621259,124.917382,0,560,39831.0093865741,2009-01-18,00:13:31
46.62129,124.917334,0,568,39831.0094444444,2009-01-18,00:13:36
46.621324,124.917286,0,574,39831.0094907407,2009-01-18,00:13:40
46.621348,124.917236,0,582,39831.009537037,2009-01-18,00:13:44
46.621384,124.917179,0,589,39831.0095833333,2009-01-18,00:13:48
46.621423,124.917129,0,595,39831.0096296296,2009-01-18,00:13:52
46.621453,124.917089,0,600,39831.0096875,2009-01-18,00:13:57
46.621472,124.917027,0,607,39831.0097453704,2009-01-18,00:14:02
46.621483,124.916983,0,617,39831.0098032407,2009-01-18,00:14:07
46.621496,124.91692,0,617,39831.0098611111,2009-01-18,00:14:12
46.621496,124.916883,0,598,39831.0098726852,2009-01-18,00:14:13
46.621495,124.916858,0,587,39831.0099305556,2009-01-18,00:14:18
46.621472,124.916857,0,586,39831.0099884259,2009-01-18,00:14:23
46.621472,124.916857,0,586,39831.0100231481,2009-01-18,00:14:26
46.621468,124.916865,0,587,39831.0100462963,2009-01-18,00:14:28
46.621471,124.91688,0,587,39831.0101041667,2009-01-18,00:14:33
46.621485,124.916882,0,586,39831.010162037,2009-01-18,00:14:38
46.621518,124.916874,0,574,39831.0102083333,2009-01-18,00:14:42
46.6215,124.916905,0,571,39831.0102662037,2009-01-18,00:14:47
46.6215,124.916905,0,571,39831.0103009259,2009-01-18,00:14:50
46.621497,124.91691,0,571,39831.0103240741,2009-01-18,00:14:52
46.621481,124.916916,0,570,39831.0103819444,2009-01-18,00:14:57
46.621492,124.916886,0,566,39831.0104398148,2009-01-18,00:15:02
46.621517,124.916823,0,566,39831.0104861111,2009-01-18,00:15:06
46.621539,124.916762,0,566,39831.0105439815,2009-01-18,00:15:11
46.621572,124.916716,0,568,39831.0105902778,2009-01-18,00:15:15
46.621583,124.916637,0,569,39831.0106481481,2009-01-18,00:15:20
46.621611,124.91658,0,574,39831.0107060185,2009-01-18,00:15:25
46.621632,124.916557,0,584,39831.0107638889,2009-01-18,00:15:30
46.621632,124.916557,0,584,39831.0107986111,2009-01-18,00:15:33
46.621637,124.916556,0,581,39831.0108217593,2009-01-18,00:15:35
46.621625,124.916564,0,586,39831.0108796296,2009-01-18,00:15:40
46.621589,124.916576,0,590,39831.0109375,2009-01-18,00:15:45
46.621558,124.916617,0,592,39831.0109953704,2009-01-18,00:15:50
46.621575,124.916681,0,592,39831.0110300926,2009-01-18,00:15:53
46.621608,124.916727,0,589,39831.011087963,2009-01-18,00:15:58
46.621629,124.916743,0,592,39831.0111458333,2009-01-18,00:16:03
46.621635,124.916754,0,595,39831.0112037037,2009-01-18,00:16:08
46.621628,124.916778,0,600,39831.0112615741,2009-01-18,00:16:13
46.62167,124.916807,0,601,39831.0113194444,2009-01-18,00:16:18
46.621713,124.916801,0,595,39831.0113541667,2009-01-18,00:16:21
46.621751,124.916783,0,592,39831.011412037,2009-01-18,00:16:26
46.621757,124.916759,0,596,39831.0114699074,2009-01-18,00:16:31
46.621733,124.916819,0,598,39831.0115277778,2009-01-18,00:16:36
46.621728,124.916829,0,601,39831.0115856482,2009-01-18,00:16:41
46.621728,124.916829,0,601,39831.0116203704,2009-01-18,00:16:44
46.621732,124.916823,0,604,39831.0116435185,2009-01-18,00:16:46
46.621788,124.916832,0,597,39831.0116898148,2009-01-18,00:16:50
46.621771,124.91678,0,600,39831.0117476852,2009-01-18,00:16:55
46.621797,124.916722,0,603,39831.0117939815,2009-01-18,00:16:59
46.621828,124.916646,0,604,39831.0118402778,2009-01-18,00:17:03
46.621843,124.91659,0,610,39831.0118981482,2009-01-18,00:17:08
46.621843,124.91659,0,610,39831.0119328704,2009-01-18,00:17:11
46.621847,124.916589,0,613,39831.0119560185,2009-01-18,00:17:13
46.621871,124.916609,0,613,39831.0120138889,2009-01-18,00:17:18
46.621897,124.916584,0,614,39831.0120717593,2009-01-18,00:17:23
46.621888,124.916592,0,616,39831.0121296296,2009-01-18,00:17:28
46.621895,124.916509,0,614,39831.0121875,2009-01-18,00:17:33
46.621901,124.916383,0,604,39831.0122106481,2009-01-18,00:17:35
46.621888,124.916315,0,603,39831.0122453704,2009-01-18,00:17:38
46.621921,124.91625,0,604,39831.0122916667,2009-01-18,00:17:42
46.62189,124.916192,0,607,39831.012349537,2009-01-18,00:17:47
46.62189,124.916192,0,607,39831.0123842593,2009-01-18,00:17:50
46.621884,124.916188,0,605,39831.0124074074,2009-01-18,00:17:52
46.621855,124.916193,0,604,39831.0124652778,2009-01-18,00:17:57
46.621845,124.916223,0,603,39831.0125231481,2009-01-18,00:18:02
46.621802,124.916243,0,602,39831.0125578704,2009-01-18,00:18:05
46.621777,124.916274,0,603,39831.0126157407,2009-01-18,00:18:10
46.621765,124.916296,0,599,39831.0126736111,2009-01-18,00:18:15
46.621751,124.916371,0,592,39831.0127314815,2009-01-18,00:18:20
46.62173,124.916438,0,590,39831.0127777778,2009-01-18,00:18:24
46.621698,124.916487,0,589,39831.0128125,2009-01-18,00:18:27
46.621635,124.916553,0,594,39831.0128472222,2009-01-18,00:18:30
46.621584,124.916588,0,600,39831.0128703704,2009-01-18,00:18:32
46.621614,124.916607,0,602,39831.0129282407,2009-01-18,00:18:37
46.621598,124.916594,0,600,39831.0129861111,2009-01-18,00:18:42
46.621581,124.916653,0,602,39831.0130439815,2009-01-18,00:18:47
46.621564,124.916727,0,601,39831.0131018519,2009-01-18,00:18:52
46.62152,124.916754,0,602,39831.013125,2009-01-18,00:18:54
46.621491,124.916777,0,599,39831.0131828704,2009-01-18,00:18:59
46.621273,124.916607,0,527,39831.016400463,2009-01-18,00:23:37
46.621248,124.916603,0,524,39831.0164583333,2009-01-18,00:23:42
46.621233,124.916586,0,522,39831.0165162037,2009-01-18,00:23:47
46.621225,124.916572,0,520,39831.0165740741,2009-01-18,00:23:52
46.621232,124.916584,0,518,39831.0166319444,2009-01-18,00:23:57
46.621215,124.916659,0,515,39831.0166898148,2009-01-18,00:24:02
46.621193,124.91671,0,513,39831.0167476852,2009-01-18,00:24:07
46.621191,124.916721,0,511,39831.0168055556,2009-01-18,00:24:12
46.621194,124.916709,0,509,39831.0168634259,2009-01-18,00:24:17
46.621219,124.916669,0,508,39831.0169212963,2009-01-18,00:24:22
46.621238,124.916639,0,506,39831.0169791667,2009-01-18,00:24:27
46.621238,124.916639,0,506,39831.0170138889,2009-01-18,00:24:30
46.62123,124.916646,0,505,39831.017037037,2009-01-18,00:24:32
46.621225,124.916672,0,504,39831.0170949074,2009-01-18,00:24:37
46.621222,124.916663,0,504,39831.0171527778,2009-01-18,00:24:42
46.621222,124.916663,0,504,39831.0171875,2009-01-18,00:24:45
46.621223,124.916658,0,503,39831.0172106481,2009-01-18,00:24:47
46.621232,124.91667,0,502,39831.0172685185,2009-01-18,00:24:52
46.621247,124.916674,0,501,39831.0173263889,2009-01-18,00:24:57
46.621256,124.916668,0,501,39831.0173842593,2009-01-18,00:25:02
46.621282,124.916648,0,500,39831.0174421296,2009-01-18,00:25:07
46.621295,124.916659,0,497,39831.0175,2009-01-18,00:25:12
46.621285,124.916695,0,494,39831.0175578704,2009-01-18,00:25:17
46.62127,124.916684,0,491,39831.0176157407,2009-01-18,00:25:22
46.621261,124.916665,0,489,39831.0176736111,2009-01-18,00:25:27
46.621247,124.916655,0,487,39831.0177314815,2009-01-18,00:25:32
46.621221,124.916676,0,487,39831.0177893518,2009-01-18,00:25:37
46.621218,124.916674,0,487,39831.0178472222,2009-01-18,00:25:42
46.621218,124.916674,0,487,39831.0178819444,2009-01-18,00:25:45
46.621215,124.916671,0,487,39831.0179050926,2009-01-18,00:25:47
46.621189,124.916713,0,487,39831.017962963,2009-01-18,00:25:52
46.621189,124.916713,0,487,39831.0179976852,2009-01-18,00:25:55
46.621186,124.916715,0,487,39831.0180208333,2009-01-18,00:25:57
46.621199,124.916698,0,487,39831.0180787037,2009-01-18,00:26:02
46.6212,124.91667,0,489,39831.0181365741,2009-01-18,00:26:07
46.621209,124.916666,0,490,39831.0181944444,2009-01-18,00:26:12
46.621217,124.916693,0,490,39831.0182523148,2009-01-18,00:26:17
46.62121,124.916702,0,489,39831.0183101852,2009-01-18,00:26:22
46.621202,124.916685,0,489,39831.0183680556,2009-01-18,00:26:27
46.62119,124.916685,0,491,39831.0184259259,2009-01-18,00:26:32
46.62118,124.916684,0,492,39831.0184837963,2009-01-18,00:26:37
46.621182,124.916671,0,492,39831.0185416667,2009-01-18,00:26:42
46.621182,124.916671,0,492,39831.0185763889,2009-01-18,00:26:45
46.621183,124.916667,0,492,39831.018599537,2009-01-18,00:26:47
46.621192,124.916648,0,492,39831.0186574074,2009-01-18,00:26:52
46.62121,124.916626,0,491,39831.0187152778,2009-01-18,00:26:57
46.62124,124.916603,0,491,39831.0187731481,2009-01-18,00:27:02
46.62124,124.916603,0,491,39831.0188078704,2009-01-18,00:27:05
46.621244,124.91661,0,491,39831.0188310185,2009-01-18,00:27:07
46.621255,124.916597,0,490,39831.0188888889,2009-01-18,00:27:12
46.62127,124.91662,0,489,39831.0189467593,2009-01-18,00:27:17
46.621284,124.916631,0,488,39831.0190046296,2009-01-18,00:27:22
46.621284,124.916631,0,488,39831.0190393519,2009-01-18,00:27:25
46.621279,124.916636,0,487,39831.0190625,2009-01-18,00:27:27
46.621289,124.916629,0,487,39831.0191203704,2009-01-18,00:27:32
46.621324,124.916634,0,485,39831.0191782407,2009-01-18,00:27:37
46.621355,124.916653,0,483,39831.0192361111,2009-01-18,00:27:42
46.621396,124.916663,0,479,39831.0192939815,2009-01-18,00:27:47
46.621418,124.916702,0,474,39831.0193518519,2009-01-18,00:27:52
46.621424,124.916721,0,469,39831.0194097222,2009-01-18,00:27:57
46.621398,124.916738,0,466,39831.0194675926,2009-01-18,00:28:02
46.621329,124.917116,0,542,39831.0411689815,2009-01-18,00:59:17
46.621336,124.917194,0,549,39831.0412152778,2009-01-18,00:59:21
46.621349,124.917253,0,554,39831.04125,2009-01-18,00:59:24
46.621344,124.917318,0,561,39831.0412962963,2009-01-18,00:59:28
46.621304,124.91738,0,569,39831.0413425926,2009-01-18,00:59:32
46.621275,124.91743,0,577,39831.0413888889,2009-01-18,00:59:36
46.621245,124.917486,0,582,39831.0414236111,2009-01-18,00:59:39
46.621235,124.917554,0,593,39831.0414814815,2009-01-18,00:59:44
46.62119,124.91759,0,602,39831.0415277778,2009-01-18,00:59:48
46.621147,124.91756,0,608,39831.0415625,2009-01-18,00:59:51
46.621126,124.917621,0,619,39831.0416203704,2009-01-18,00:59:56
46.621088,124.917655,0,624,39831.0416435185,2009-01-18,00:59:58
46.621087,124.917715,0,632,39831.0416782407,2009-01-18,01:00:01
46.621072,124.917778,0,639,39831.041712963,2009-01-18,01:00:04
46.621043,124.91782,0,647,39831.0417476852,2009-01-18,01:00:07
46.621037,124.917886,0,654,39831.0417824074,2009-01-18,01:00:10
46.621024,124.917948,0,665,39831.0418287037,2009-01-18,01:00:14
46.621043,124.918008,0,673,39831.0418634259,2009-01-18,01:00:17
46.621029,124.918061,0,682,39831.0418981481,2009-01-18,01:00:20
46.620997,124.918031,0,695,39831.0419560185,2009-01-18,01:00:25
46.620954,124.91798,0,702,39831.0419907407,2009-01-18,01:00:28
46.620908,124.917961,0,704,39831.0420023148,2009-01-18,01:00:29
46.620835,124.917931,0,708,39831.042025463,2009-01-18,01:00:31
46.620798,124.917868,0,713,39831.0420717593,2009-01-18,01:00:35
46.620788,124.917802,0,723,39831.0421180556,2009-01-18,01:00:39
46.620811,124.91781,0,732,39831.0421759259,2009-01-18,01:00:44
46.620826,124.917836,0,739,39831.0422337963,2009-01-18,01:00:49
46.620846,124.917886,0,737,39831.0422916667,2009-01-18,01:00:54
46.620868,124.917858,0,733,39831.042349537,2009-01-18,01:00:59
46.620878,124.917822,0,727,39831.0424074074,2009-01-18,01:01:04
46.620878,124.917822,0,727,39831.0424421296,2009-01-18,01:01:07
46.62088,124.917827,0,725,39831.0424652778,2009-01-18,01:01:09
46.620933,124.917872,0,722,39831.0425115741,2009-01-18,01:01:13
46.620972,124.917929,0,722,39831.0425462963,2009-01-18,01:01:16
46.621002,124.91799,0,726,39831.0425925926,2009-01-18,01:01:20
46.621001,124.918047,0,729,39831.042650463,2009-01-18,01:01:25
46.620978,124.918084,0,728,39831.0427083333,2009-01-18,01:01:30
46.620943,124.918066,0,724,39831.0427662037,2009-01-18,01:01:35
46.620822,124.918049,0,721,39831.0428240741,2009-01-18,01:01:40
46.62082,124.918012,0,719,39831.0428819444,2009-01-18,01:01:45
46.620814,124.918003,0,719,39831.0429398148,2009-01-18,01:01:50
46.620832,124.917958,0,712,39831.0429976852,2009-01-18,01:01:55
46.620859,124.9179,0,711,39831.0430439815,2009-01-18,01:01:59
46.620897,124.917902,0,709,39831.0431018519,2009-01-18,01:02:04
46.620935,124.917883,0,708,39831.0431597222,2009-01-18,01:02:09
46.620953,124.917842,0,707,39831.0432175926,2009-01-18,01:02:14
46.620949,124.917813,0,699,39831.043275463,2009-01-18,01:02:19
46.620956,124.917773,0,694,39831.0433333333,2009-01-18,01:02:24
46.620955,124.917737,0,684,39831.0433912037,2009-01-18,01:02:29
46.620939,124.917724,0,676,39831.0434490741,2009-01-18,01:02:34
46.620963,124.917753,0,667,39831.0435069444,2009-01-18,01:02:39
46.620982,124.917732,0,655,39831.0435648148,2009-01-18,01:02:44
46.620982,124.917744,0,645,39831.0436226852,2009-01-18,01:02:49
46.62099,124.917786,0,641,39831.0436805556,2009-01-18,01:02:54
46.621008,124.917825,0,641,39831.0437384259,2009-01-18,01:02:59
46.621027,124.917827,0,641,39831.0437962963,2009-01-18,01:03:04
46.621012,124.917815,0,643,39831.0438541667,2009-01-18,01:03:09
46.62101,124.917774,0,647,39831.043912037,2009-01-18,01:03:14
46.62104,124.917754,0,647,39831.0439699074,2009-01-18,01:03:19
46.621081,124.917698,0,649,39831.0440277778,2009-01-18,01:03:24
46.621114,124.91766,0,648,39831.0440856481,2009-01-18,01:03:29
46.621182,124.917624,0,645,39831.0441319444,2009-01-18,01:03:33
46.621223,124.917596,0,643,39831.0441666667,2009-01-18,01:03:36
46.621245,124.917554,0,643,39831.044224537,2009-01-18,01:03:41
46.621274,124.917519,0,642,39831.0442824074,2009-01-18,01:03:46
46.621316,124.917476,0,640,39831.0443402778,2009-01-18,01:03:51
46.621347,124.917445,0,638,39831.0443981481,2009-01-18,01:03:56
46.621379,124.917412,0,635,39831.0444560185,2009-01-18,01:04:01
46.621315,124.917413,0,636,39831.0444675926,2009-01-18,01:04:02
46.621279,124.917413,0,634,39831.044525463,2009-01-18,01:04:07
46.62127,124.917416,0,634,39831.0445833333,2009-01-18,01:04:12
46.62123,124.917449,0,635,39831.0446180556,2009-01-18,01:04:15
46.6212,124.917472,0,635,39831.0446759259,2009-01-18,01:04:20
46.621172,124.917527,0,635,39831.0447337963,2009-01-18,01:04:25
46.621151,124.917563,0,635,39831.0447916667,2009-01-18,01:04:30
46.621153,124.917612,0,635,39831.044849537,2009-01-18,01:04:35
46.621124,124.917633,0,634,39831.0449074074,2009-01-18,01:04:40
46.621114,124.917692,0,634,39831.0449652778,2009-01-18,01:04:45
46.621069,124.917726,0,634,39831.0450231481,2009-01-18,01:04:50
46.621031,124.917733,0,628,39831.0450810185,2009-01-18,01:04:55
46.621021,124.917723,0,627,39831.0451388889,2009-01-18,01:05:00
46.621044,124.917659,0,626,39831.045162037,2009-01-18,01:05:02
46.621066,124.917619,0,625,39831.0452199074,2009-01-18,01:05:07
46.621089,124.91758,0,624,39831.0452777778,2009-01-18,01:05:12
46.621121,124.917574,0,622,39831.0453356481,2009-01-18,01:05:17
46.621161,124.91758,0,617,39831.0453935185,2009-01-18,01:05:22
46.621161,124.91758,0,617,39831.0454282407,2009-01-18,01:05:25
46.621162,124.917578,0,615,39831.0454513889,2009-01-18,01:05:27
46.621165,124.917567,0,615,39831.0455092593,2009-01-18,01:05:32
46.621209,124.917551,0,618,39831.0455555556,2009-01-18,01:05:36
46.621258,124.917553,0,620,39831.0455902778,2009-01-18,01:05:39
46.6213,124.917554,0,624,39831.0456481481,2009-01-18,01:05:44
46.621304,124.91755,0,624,39831.0457060185,2009-01-18,01:05:49
46.621311,124.917546,0,624,39831.0457638889,2009-01-18,01:05:54
46.621311,124.917546,0,624,39831.0457986111,2009-01-18,01:05:57
46.621318,124.917542,0,624,39831.0458217593,2009-01-18,01:05:59
46.621337,124.917547,0,624,39831.0458796296,2009-01-18,01:06:04
46.621265,124.917529,0,627,39831.0459259259,2009-01-18,01:06:08
46.621207,124.917512,0,628,39831.0459490741,2009-01-18,01:06:10
46.62116,124.917496,0,630,39831.0459837963,2009-01-18,01:06:13
46.621142,124.917477,0,632,39831.0460416667,2009-01-18,01:06:18
46.621158,124.917481,0,633,39831.046099537,2009-01-18,01:06:23
46.621211,124.917486,0,633,39831.0461342593,2009-01-18,01:06:26
46.621205,124.917472,0,617,39831.0461921296,2009-01-18,01:06:31
46.621207,124.917462,0,612,39831.04625,2009-01-18,01:06:36
46.621207,124.917462,0,612,39831.0462847222,2009-01-18,01:06:39
46.621209,124.91746,0,612,39831.0463078704,2009-01-18,01:06:41
46.621192,124.917458,0,611,39831.0463657407,2009-01-18,01:06:46
46.621191,124.917461,0,610,39831.0464236111,2009-01-18,01:06:51
46.621191,124.917461,0,610,39831.0464583333,2009-01-18,01:06:54
46.621194,124.917455,0,609,39831.0464814815,2009-01-18,01:06:56
46.621234,124.917454,0,610,39831.0465393519,2009-01-18,01:07:01
46.621206,124.917418,0,607,39831.0465972222,2009-01-18,01:07:06
46.621177,124.917421,0,608,39831.0466550926,2009-01-18,01:07:11
46.621151,124.917455,0,610,39831.046712963,2009-01-18,01:07:16
46.621164,124.917517,0,611,39831.0467592593,2009-01-18,01:07:20
46.621198,124.917546,0,613,39831.0468171296,2009-01-18,01:07:25
46.621198,124.917546,0,613,39831.0468518519,2009-01-18,01:07:28
46.621203,124.917546,0,613,39831.046875,2009-01-18,01:07:30
46.621199,124.917567,0,614,39831.0469328704,2009-01-18,01:07:35
46.621181,124.91763,0,615,39831.0469907407,2009-01-18,01:07:40
46.62116,124.91769,0,614,39831.0470486111,2009-01-18,01:07:45
46.621138,124.917677,0,614,39831.0471064815,2009-01-18,01:07:50
46.621145,124.917603,0,615,39831.0471643518,2009-01-18,01:07:55
46.621172,124.917549,0,616,39831.0472106481,2009-01-18,01:07:59
46.621199,124.917499,0,617,39831.0472685185,2009-01-18,01:08:04
46.621232,124.917445,0,617,39831.0473263889,2009-01-18,01:08:09
46.621273,124.917406,0,616,39831.0473726852,2009-01-18,01:08:13
46.621307,124.917346,0,616,39831.0474305556,2009-01-18,01:08:18
46.621337,124.917295,0,614,39831.0474884259,2009-01-18,01:08:23
46.621351,124.917262,0,614,39831.0475462963,2009-01-18,01:08:28
46.621388,124.917226,0,614,39831.0476041667,2009-01-18,01:08:33
46.62142,124.917174,0,614,39831.047662037,2009-01-18,01:08:38
46.62147,124.917137,0,614,39831.0477199074,2009-01-18,01:08:43
46.621505,124.917096,0,614,39831.0477777778,2009-01-18,01:08:48
46.621556,124.917058,0,614,39831.0478240741,2009-01-18,01:08:52
46.621602,124.917017,0,614,39831.0478703704,2009-01-18,01:08:56
46.621559,124.916981,0,615,39831.0479166667,2009-01-18,01:09:00
46.62155,124.916996,0,616,39831.047974537,2009-01-18,01:09:05
46.62155,124.916996,0,616,39831.0480324074,2009-01-18,01:09:10
46.62155,124.916996,0,616,39831.0480671296,2009-01-18,01:09:13
46.621552,124.916996,0,616,39831.0480902778,2009-01-18,01:09:15
46.62151,124.916977,0,616,39831.0481481481,2009-01-18,01:09:20
46.62146,124.916961,0,616,39831.0482060185,2009-01-18,01:09:25
46.621427,124.916978,0,616,39831.0482638889,2009-01-18,01:09:30
46.623722,124.917375,0,635,39831.0483449074,2009-01-18,01:09:37
46.623792,124.91729,0,630,39831.0483564815,2009-01-18,01:09:38
46.623833,124.917237,0,627,39831.0483680556,2009-01-18,01:09:39
46.623877,124.917241,0,622,39831.0484027778,2009-01-18,01:09:42
46.623921,124.917217,0,620,39831.0484259259,2009-01-18,01:09:44
46.621122,124.916957,0,570,39831.048912037,2009-01-18,01:10:26
46.621144,124.916904,0,576,39831.0489236111,2009-01-18,01:10:27
46.620993,124.916975,0,599,39831.0489351852,2009-01-18,01:10:28
46.621072,124.916889,0,582,39831.0489467593,2009-01-18,01:10:29
46.621225,124.916738,0,545,39831.0489583333,2009-01-18,01:10:30
46.621173,124.916739,0,578,39831.0489699074,2009-01-18,01:10:31
46.62114,124.91674,0,595,39831.0489814815,2009-01-18,01:10:32
46.621134,124.91669,0,592,39831.0490393518,2009-01-18,01:10:37
46.621087,124.916677,0,592,39831.0490856481,2009-01-18,01:10:41
46.621034,124.916674,0,593,39831.0491435185,2009-01-18,01:10:46
46.620996,124.916639,0,593,39831.0491898148,2009-01-18,01:10:50
46.620976,124.916585,0,594,39831.0492476852,2009-01-18,01:10:55
46.62104,124.916587,0,595,39831.0492708333,2009-01-18,01:10:57
46.621092,124.916569,0,596,39831.0492939815,2009-01-18,01:10:59
46.62117,124.916552,0,597,39831.0493287037,2009-01-18,01:11:02
46.621173,124.916549,0,600,39831.0493865741,2009-01-18,01:11:07
46.621173,124.916549,0,600,39831.0494212963,2009-01-18,01:11:10
46.621173,124.916557,0,600,39831.0494444444,2009-01-18,01:11:12
46.621175,124.916567,0,601,39831.0495023148,2009-01-18,01:11:17
46.621177,124.916585,0,601,39831.0495601852,2009-01-18,01:11:22
46.621722,124.91652,0,607,39831.0500694444,2009-01-18,01:12:06
46.621681,124.916558,0,607,39831.0500810185,2009-01-18,01:12:07
46.621637,124.916579,0,608,39831.0501041667,2009-01-18,01:12:09
46.621597,124.916587,0,609,39831.050162037,2009-01-18,01:12:14
46.621681,124.916566,0,610,39831.0501736111,2009-01-18,01:12:15
46.621846,124.916502,0,613,39831.0501851852,2009-01-18,01:12:16
46.621902,124.916515,0,613,39831.0501967593,2009-01-18,01:12:17
46.621958,124.916502,0,615,39831.0502083333,2009-01-18,01:12:18
46.622009,124.916494,0,617,39831.0502314815,2009-01-18,01:12:20
46.622049,124.916479,0,597,39831.0502430556,2009-01-18,01:12:21
46.622095,124.91647,0,600,39831.0502662037,2009-01-18,01:12:23
46.622052,124.916507,0,574,39831.0502893519,2009-01-18,01:12:25
46.622005,124.916529,0,573,39831.0503240741,2009-01-18,01:12:28
46.621961,124.916551,0,572,39831.0503819444,2009-01-18,01:12:33
46.621731,124.916549,0,598,39831.050625,2009-01-18,01:12:54
46.621753,124.916518,0,587,39831.0506828704,2009-01-18,01:12:59
46.621475,124.916687,0,587,39831.0506944444,2009-01-18,01:13:00
46.621396,124.91676,0,583,39831.0507060185,2009-01-18,01:13:01
46.621355,124.91679,0,580,39831.0507175926,2009-01-18,01:13:02
46.621316,124.916827,0,581,39831.0507407407,2009-01-18,01:13:04
46.621316,124.916827,0,581,39831.050775463,2009-01-18,01:13:07
46.621311,124.916827,0,580,39831.0507986111,2009-01-18,01:13:09
46.621359,124.916801,0,579,39831.0508333333,2009-01-18,01:13:12
46.621395,124.916766,0,579,39831.0508912037,2009-01-18,01:13:17
46.621434,124.916703,0,579,39831.0509259259,2009-01-18,01:13:20
46.621459,124.916639,0,579,39831.0509606482,2009-01-18,01:13:23
46.621472,124.916567,0,579,39831.0510069444,2009-01-18,01:13:27
46.621393,124.916575,0,579,39831.0510532407,2009-01-18,01:13:31
46.621161,124.916915,0,499,39831.0510763889,2009-01-18,01:13:33
46.621085,124.917099,0,520,39831.051087963,2009-01-18,01:13:34
46.621048,124.917196,0,545,39831.051099537,2009-01-18,01:13:35
46.62106,124.917251,0,560,39831.0511111111,2009-01-18,01:13:36
46.621052,124.917294,0,573,39831.0511342593,2009-01-18,01:13:38
46.621099,124.917324,0,577,39831.0511689815,2009-01-18,01:13:41
46.621115,124.917246,0,579,39831.0512152778,2009-01-18,01:13:45
46.62125,124.917113,0,579,39831.0512384259,2009-01-18,01:13:47
46.621235,124.917019,0,580,39831.0512615741,2009-01-18,01:13:49
46.62129,124.916991,0,580,39831.0512962963,2009-01-18,01:13:52
46.621351,124.916995,0,581,39831.0513078704,2009-01-18,01:13:53
46.621456,124.916949,0,581,39831.0513310185,2009-01-18,01:13:55
46.621435,124.916823,0,569,39831.0513425926,2009-01-18,01:13:56
46.621444,124.916746,0,561,39831.0513657407,2009-01-18,01:13:58
46.621441,124.916703,0,555,39831.0514236111,2009-01-18,01:14:03
46.621475,124.916686,0,544,39831.0514699074,2009-01-18,01:14:07
46.621521,124.916693,0,536,39831.0515162037,2009-01-18,01:14:11
46.621539,124.916701,0,535,39831.0515740741,2009-01-18,01:14:16
46.621515,124.916715,0,535,39831.0516319444,2009-01-18,01:14:21
46.621519,124.916725,0,531,39831.0516898148,2009-01-18,01:14:26
46.621539,124.916738,0,529,39831.0517476852,2009-01-18,01:14:31
46.621532,124.916713,0,529,39831.0518055556,2009-01-18,01:14:36
46.621532,124.916713,0,529,39831.0518402778,2009-01-18,01:14:39
46.62154,124.916707,0,530,39831.0518634259,2009-01-18,01:14:41
46.621533,124.916679,0,532,39831.0519212963,2009-01-18,01:14:46
46.621504,124.916682,0,534,39831.0519791667,2009-01-18,01:14:51
46.621472,124.916694,0,538,39831.052037037,2009-01-18,01:14:56
46.621498,124.916692,0,534,39831.0520949074,2009-01-18,01:15:01
46.621513,124.916698,0,535,39831.0521527778,2009-01-18,01:15:06
46.621522,124.916706,0,537,39831.0522106481,2009-01-18,01:15:11
46.621523,124.916711,0,538,39831.0522685185,2009-01-18,01:15:16
46.621523,124.916711,0,538,39831.0523032407,2009-01-18,01:15:19
46.621526,124.916705,0,539,39831.0523263889,2009-01-18,01:15:21
46.621536,124.916693,0,540,39831.0523842593,2009-01-18,01:15:26
46.62151,124.916711,0,540,39831.0524421296,2009-01-18,01:15:31
46.621524,124.916694,0,541,39831.0525,2009-01-18,01:15:36
46.621506,124.916636,0,543,39831.0525578704,2009-01-18,01:15:41
46.621495,124.916639,0,547,39831.0526157407,2009-01-18,01:15:46
46.621541,124.916665,0,548,39831.052650463,2009-01-18,01:15:49
46.621547,124.916678,0,548,39831.0527083333,2009-01-18,01:15:54
46.621547,124.916678,0,548,39831.0527430556,2009-01-18,01:15:57
46.621548,124.916683,0,548,39831.0527662037,2009-01-18,01:15:59
46.621527,124.916712,0,548,39831.0528240741,2009-01-18,01:16:04
46.621498,124.916733,0,547,39831.0528819444,2009-01-18,01:16:09
46.621507,124.916722,0,546,39831.0529398148,2009-01-18,01:16:14
46.6215,124.916747,0,547,39831.0529976852,2009-01-18,01:16:19
46.621519,124.916735,0,544,39831.0530555556,2009-01-18,01:16:24
46.62154,124.91672,0,546,39831.0531134259,2009-01-18,01:16:29
46.62158,124.916721,0,547,39831.0531712963,2009-01-18,01:16:34
46.621626,124.916734,0,552,39831.0532175926,2009-01-18,01:16:38
46.621644,124.916737,0,555,39831.053275463,2009-01-18,01:16:43
46.621631,124.916722,0,562,39831.0533333333,2009-01-18,01:16:48
46.621586,124.916709,0,563,39831.0533564815,2009-01-18,01:16:50
46.621534,124.916695,0,563,39831.0533912037,2009-01-18,01:16:53
46.621488,124.916653,0,567,39831.0534375,2009-01-18,01:16:57
46.621488,124.916653,0,567,39831.0534722222,2009-01-18,01:17:00
46.621482,124.916645,0,570,39831.0534953704,2009-01-18,01:17:02
46.62151,124.916664,0,567,39831.0535532407,2009-01-18,01:17:07
46.621534,124.91667,0,571,39831.0536111111,2009-01-18,01:17:12
46.621515,124.916682,0,577,39831.0536689815,2009-01-18,01:17:17
46.621546,124.916747,0,576,39831.0537268519,2009-01-18,01:17:22
46.621596,124.91674,0,581,39831.0537731481,2009-01-18,01:17:26
46.621591,124.916729,0,587,39831.0538310185,2009-01-18,01:17:31
46.621594,124.916716,0,588,39831.0538888889,2009-01-18,01:17:36
46.621551,124.916693,0,587,39831.053912037,2009-01-18,01:17:38
46.621499,124.916672,0,585,39831.0539583333,2009-01-18,01:17:42
46.621476,124.916644,0,587,39831.0540162037,2009-01-18,01:17:47
46.621435,124.916607,0,594,39831.0540740741,2009-01-18,01:17:52
46.621392,124.916606,0,604,39831.0541319444,2009-01-18,01:17:57
46.621347,124.916624,0,613,39831.0541782407,2009-01-18,01:18:01
46.621298,124.916627,0,623,39831.054224537,2009-01-18,01:18:05
46.621266,124.916612,0,638,39831.0542824074,2009-01-18,01:18:10
46.621239,124.916599,0,650,39831.0543287037,2009-01-18,01:18:14
46.621271,124.916675,0,650,39831.054375,2009-01-18,01:18:18
46.621289,124.916618,0,647,39831.0544328704,2009-01-18,01:18:23
46.621344,124.916613,0,637,39831.0544675926,2009-01-18,01:18:26
46.621384,124.916619,0,626,39831.054525463,2009-01-18,01:18:31
46.621407,124.91664,0,611,39831.0545486111,2009-01-18,01:18:33
46.62141,124.916694,0,600,39831.0545949074,2009-01-18,01:18:37
46.621398,124.916749,0,596,39831.0546527778,2009-01-18,01:18:42
46.621374,124.916796,0,587,39831.0546759259,2009-01-18,01:18:44
46.621384,124.916865,0,585,39831.0547106481,2009-01-18,01:18:47
46.621369,124.916941,0,584,39831.0547569444,2009-01-18,01:18:51
46.621358,124.917004,0,588,39831.0547916667,2009-01-18,01:18:54
46.621371,124.917079,0,591,39831.0548263889,2009-01-18,01:18:57
46.621387,124.917148,0,595,39831.0548611111,2009-01-18,01:19:00
46.621389,124.917225,0,603,39831.0549074074,2009-01-18,01:19:04
46.62138,124.917301,0,612,39831.0549537037,2009-01-18,01:19:08
46.621365,124.917373,0,622,39831.055,2009-01-18,01:19:12
46.62136,124.917445,0,632,39831.0550462963,2009-01-18,01:19:16
46.621353,124.917505,0,639,39831.0550810185,2009-01-18,01:19:19
46.621323,124.917552,0,644,39831.0551157407,2009-01-18,01:19:22
46.62132,124.917621,0,653,39831.055162037,2009-01-18,01:19:26
46.6213,124.917675,0,661,39831.0552083333,2009-01-18,01:19:30
46.621265,124.917749,0,667,39831.0552546296,2009-01-18,01:19:34
46.621268,124.917811,0,674,39831.0553009259,2009-01-18,01:19:38
46.621262,124.917893,0,681,39831.0553472222,2009-01-18,01:19:42
46.621255,124.91795,0,689,39831.0553819444,2009-01-18,01:19:45
46.621241,124.918011,0,695,39831.0554282407,2009-01-18,01:19:49
46.621227,124.918091,0,699,39831.0554861111,2009-01-18,01:19:54
46.621206,124.918132,0,707,39831.0555439815,2009-01-18,01:19:59
46.621187,124.918179,0,713,39831.0556018518,2009-01-18,01:20:04
46.621153,124.918217,0,709,39831.0556597222,2009-01-18,01:20:09
46.621124,124.918208,0,711,39831.0557175926,2009-01-18,01:20:14
46.621124,124.918233,0,715,39831.055775463,2009-01-18,01:20:19
46.62108,124.918176,0,703,39831.055787037,2009-01-18,01:20:20
46.621026,124.918145,0,692,39831.0558101852,2009-01-18,01:20:22
46.621001,124.9181,0,678,39831.0558333333,2009-01-18,01:20:24
46.62102,124.91805,0,677,39831.0558912037,2009-01-18,01:20:29
46.621045,124.918032,0,668,39831.0559490741,2009-01-18,01:20:34
46.621045,124.917984,0,663,39831.0560069444,2009-01-18,01:20:39
46.621099,124.917942,0,652,39831.0560648148,2009-01-18,01:20:44
46.621146,124.917822,0,643,39831.0560763889,2009-01-18,01:20:45
46.621161,124.917774,0,640,39831.0561342593,2009-01-18,01:20:50
46.621184,124.917759,0,634,39831.0561921296,2009-01-18,01:20:55
46.621193,124.917759,0,634,39831.05625,2009-01-18,01:21:00
46.621188,124.917735,0,634,39831.0563078704,2009-01-18,01:21:05
46.621175,124.917719,0,634,39831.0563657407,2009-01-18,01:21:10
46.621164,124.91771,0,634,39831.0564236111,2009-01-18,01:21:15
46.621177,124.9177,0,631,39831.0564814815,2009-01-18,01:21:20
46.621154,124.917679,0,629,39831.0565393518,2009-01-18,01:21:25
46.62111,124.917666,0,627,39831.0565972222,2009-01-18,01:21:30
46.62111,124.917666,0,627,39831.0566319444,2009-01-18,01:21:33
46.621104,124.917667,0,628,39831.0566550926,2009-01-18,01:21:35
46.621115,124.917672,0,628,39831.056712963,2009-01-18,01:21:40
46.621115,124.917672,0,628,39831.0567476852,2009-01-18,01:21:43
46.621118,124.917675,0,628,39831.0567708333,2009-01-18,01:21:45
46.621107,124.917703,0,621,39831.0568287037,2009-01-18,01:21:50
46.621059,124.917728,0,620,39831.0568865741,2009-01-18,01:21:55
46.621042,124.917744,0,611,39831.0569444444,2009-01-18,01:22:00
46.621057,124.91774,0,606,39831.0570023148,2009-01-18,01:22:05
46.62107,124.917711,0,599,39831.0570601852,2009-01-18,01:22:10
46.621068,124.9177,0,593,39831.0571180556,2009-01-18,01:22:15
46.621068,124.9177,0,593,39831.0571527778,2009-01-18,01:22:18
46.621063,124.917706,0,595,39831.0571759259,2009-01-18,01:22:20
46.621048,124.91774,0,591,39831.0572337963,2009-01-18,01:22:25
46.621053,124.917785,0,583,39831.0572916667,2009-01-18,01:22:30
46.621055,124.917804,0,578,39831.057349537,2009-01-18,01:22:35
46.621059,124.917764,0,572,39831.0574074074,2009-01-18,01:22:40
46.621059,124.917764,0,572,39831.0574421296,2009-01-18,01:22:43
46.621058,124.917759,0,564,39831.0574652778,2009-01-18,01:22:45
46.621071,124.917771,0,558,39831.0575231481,2009-01-18,01:22:50
46.621083,124.917723,0,552,39831.0575810185,2009-01-18,01:22:55
46.621103,124.917776,0,547,39831.0576388889,2009-01-18,01:23:00
46.621125,124.917797,0,545,39831.0576967593,2009-01-18,01:23:05
46.621155,124.917818,0,546,39831.0577546296,2009-01-18,01:23:10
46.621163,124.917759,0,545,39831.0578125,2009-01-18,01:23:15
46.621167,124.91772,0,543,39831.0578703704,2009-01-18,01:23:20
46.621158,124.917691,0,543,39831.0579282407,2009-01-18,01:23:25
46.621157,124.917696,0,543,39831.0579861111,2009-01-18,01:23:30
46.621152,124.917697,0,544,39831.0580439815,2009-01-18,01:23:35
46.621153,124.917693,0,544,39831.0581018519,2009-01-18,01:23:40
46.621153,124.917693,0,544,39831.0581365741,2009-01-18,01:23:43
46.621149,124.917685,0,545,39831.0581597222,2009-01-18,01:23:45
46.621112,124.917642,0,544,39831.0582175926,2009-01-18,01:23:50
46.621074,124.91759,0,545,39831.058275463,2009-01-18,01:23:55
46.621068,124.917581,0,547,39831.0583333333,2009-01-18,01:24:00
46.621063,124.917565,0,549,39831.0583912037,2009-01-18,01:24:05
46.621063,124.917565,0,549,39831.0584259259,2009-01-18,01:24:08
46.621062,124.917557,0,549,39831.0584490741,2009-01-18,01:24:10
46.621065,124.917548,0,550,39831.0585069444,2009-01-18,01:24:15
46.621041,124.917528,0,551,39831.0585648148,2009-01-18,01:24:20
46.620996,124.917471,0,554,39831.0585763889,2009-01-18,01:24:21
46.620988,124.917459,0,556,39831.0586342593,2009-01-18,01:24:26
46.620988,124.917459,0,556,39831.0586689815,2009-01-18,01:24:29
46.620985,124.917451,0,556,39831.0586921296,2009-01-18,01:24:31
46.620969,124.917408,0,558,39831.05875,2009-01-18,01:24:36
46.620992,124.917413,0,560,39831.0588078704,2009-01-18,01:24:41
46.620902,124.917401,0,562,39831.0588425926,2009-01-18,01:24:44
46.620896,124.917402,0,562,39831.058900463,2009-01-18,01:24:49
46.620896,124.917402,0,562,39831.0589351852,2009-01-18,01:24:52
46.620889,124.917406,0,563,39831.0589583333,2009-01-18,01:24:54
46.620911,124.91745,0,562,39831.0590162037,2009-01-18,01:24:59
46.620963,124.91755,0,563,39831.0590277778,2009-01-18,01:25:00
46.621,124.917604,0,564,39831.0590393519,2009-01-18,01:25:01
46.621031,124.917675,0,563,39831.0590740741,2009-01-18,01:25:04
46.621054,124.917736,0,560,39831.0591319444,2009-01-18,01:25:09
46.621088,124.917776,0,558,39831.0591898148,2009-01-18,01:25:14
46.621121,124.917781,0,556,39831.0592476852,2009-01-18,01:25:19
46.621156,124.917783,0,557,39831.0593055556,2009-01-18,01:25:24
46.621195,124.917791,0,555,39831.0593634259,2009-01-18,01:25:29
46.621236,124.917761,0,553,39831.0594212963,2009-01-18,01:25:34
46.621265,124.917739,0,551,39831.0594791667,2009-01-18,01:25:39
46.621302,124.917747,0,550,39831.059537037,2009-01-18,01:25:44
46.621332,124.917755,0,549,39831.0595949074,2009-01-18,01:25:49
46.62135,124.917761,0,548,39831.0596527778,2009-01-18,01:25:54
46.621363,124.917769,0,549,39831.0597106481,2009-01-18,01:25:59
46.621363,124.917769,0,549,39831.0597453704,2009-01-18,01:26:02
46.621365,124.917775,0,547,39831.0597685185,2009-01-18,01:26:04
46.621371,124.917765,0,544,39831.0598263889,2009-01-18,01:26:09
46.621375,124.917771,0,545,39831.0598842593,2009-01-18,01:26:14
46.621375,124.917771,0,545,39831.0599189815,2009-01-18,01:26:17
46.621376,124.917774,0,545,39831.0599421296,2009-01-18,01:26:19
46.621373,124.917765,0,545,39831.06,2009-01-18,01:26:24
46.621373,124.917765,0,545,39831.0600347222,2009-01-18,01:26:27
46.621368,124.91776,0,545,39831.0600578704,2009-01-18,01:26:29
46.621365,124.917751,0,545,39831.0601157407,2009-01-18,01:26:34
46.621342,124.917719,0,546,39831.0601736111,2009-01-18,01:26:39
46.621341,124.917708,0,546,39831.0602314815,2009-01-18,01:26:44
46.621339,124.917689,0,546,39831.0602893519,2009-01-18,01:26:49
46.621335,124.917657,0,548,39831.0603472222,2009-01-18,01:26:54
46.621317,124.91767,0,554,39831.0604050926,2009-01-18,01:26:59
46.62133,124.9177,0,542,39831.060462963,2009-01-18,01:27:04
46.621325,124.917699,0,539,39831.0605208333,2009-01-18,01:27:09
46.621321,124.917696,0,539,39831.0605787037,2009-01-18,01:27:14
46.621321,124.917696,0,539,39831.0606134259,2009-01-18,01:27:17
46.621317,124.917697,0,539,39831.0606365741,2009-01-18,01:27:19
46.621308,124.917694,0,537,39831.0606944444,2009-01-18,01:27:24
46.621327,124.917705,0,530,39831.0607523148,2009-01-18,01:27:29
46.621317,124.917696,0,527,39831.0608101852,2009-01-18,01:27:34
46.621327,124.917718,0,520,39831.0608680556,2009-01-18,01:27:39
46.621321,124.917722,0,518,39831.0609259259,2009-01-18,01:27:44
46.621316,124.917725,0,515,39831.0609837963,2009-01-18,01:27:49
46.621316,124.917725,0,515,39831.0610185185,2009-01-18,01:27:52
46.62132,124.917725,0,513,39831.0610416667,2009-01-18,01:27:54
46.621328,124.917715,0,510,39831.061099537,2009-01-18,01:27:59
46.621337,124.917709,0,508,39831.0611574074,2009-01-18,01:28:04
46.621347,124.917701,0,506,39831.0612152778,2009-01-18,01:28:09
46.621352,124.917695,0,504,39831.0612731481,2009-01-18,01:28:14
46.621354,124.917694,0,501,39831.0613310185,2009-01-18,01:28:19
46.621357,124.917694,0,499,39831.0613888889,2009-01-18,01:28:24
46.621362,124.917695,0,496,39831.0614467593,2009-01-18,01:28:29
46.621369,124.917692,0,493,39831.0615046296,2009-01-18,01:28:34
46.621375,124.917691,0,490,39831.0615625,2009-01-18,01:28:39
46.621375,124.917691,0,490,39831.0615972222,2009-01-18,01:28:42
46.621381,124.917686,0,488,39831.0616203704,2009-01-18,01:28:44
46.621404,124.917666,0,488,39831.0616782407,2009-01-18,01:28:49
46.621408,124.917648,0,487,39831.0617361111,2009-01-18,01:28:54
46.62141,124.917641,0,486,39831.0617939815,2009-01-18,01:28:59
46.621408,124.91764,0,484,39831.0618518519,2009-01-18,01:29:04
46.621416,124.917634,0,483,39831.0619097222,2009-01-18,01:29:09
46.621416,124.917634,0,483,39831.0619444444,2009-01-18,01:29:12
46.621422,124.917628,0,482,39831.0619675926,2009-01-18,01:29:14
46.621419,124.917614,0,482,39831.062025463,2009-01-18,01:29:19
46.621405,124.917624,0,483,39831.0620833333,2009-01-18,01:29:24
46.621402,124.917625,0,482,39831.0621412037,2009-01-18,01:29:29
46.621402,124.91763,0,482,39831.0621990741,2009-01-18,01:29:34
46.621402,124.91763,0,482,39831.0622337963,2009-01-18,01:29:37
46.621394,124.917625,0,483,39831.0622569444,2009-01-18,01:29:39
46.621383,124.917626,0,483,39831.0623148148,2009-01-18,01:29:44
46.621372,124.917629,0,484,39831.0623726852,2009-01-18,01:29:49
46.621372,124.917629,0,484,39831.0624074074,2009-01-18,01:29:52
46.621365,124.917634,0,485,39831.0624305556,2009-01-18,01:29:54
46.621359,124.917647,0,487,39831.0624884259,2009-01-18,01:29:59
46.621377,124.917671,0,489,39831.0625462963,2009-01-18,01:30:04
46.621384,124.917674,0,490,39831.0626041667,2009-01-18,01:30:09
46.621384,124.917674,0,490,39831.0626388889,2009-01-18,01:30:12
46.621392,124.91768,0,492,39831.062662037,2009-01-18,01:30:14
46.621393,124.917671,0,494,39831.0627199074,2009-01-18,01:30:19
46.621393,124.917658,0,495,39831.0627777778,2009-01-18,01:30:24
46.621392,124.917646,0,497,39831.0628356481,2009-01-18,01:30:29
46.621389,124.917636,0,498,39831.0628935185,2009-01-18,01:30:34
46.621382,124.917626,0,500,39831.0629513889,2009-01-18,01:30:39
46.62136,124.917614,0,504,39831.0630092593,2009-01-18,01:30:44
46.621351,124.917635,0,506,39831.0630671296,2009-01-18,01:30:49
46.621363,124.917674,0,507,39831.063125,2009-01-18,01:30:54
46.621367,124.917683,0,510,39831.0631828704,2009-01-18,01:30:59
46.621367,124.917683,0,510,39831.0632175926,2009-01-18,01:31:02
46.62137,124.917682,0,512,39831.0632407407,2009-01-18,01:31:04
46.621375,124.917668,0,514,39831.0632986111,2009-01-18,01:31:09
46.621378,124.917663,0,516,39831.0633564815,2009-01-18,01:31:14
46.62138,124.917664,0,518,39831.0634143518,2009-01-18,01:31:19
46.621379,124.917663,0,520,39831.0634722222,2009-01-18,01:31:24
46.621379,124.917663,0,520,39831.0635069444,2009-01-18,01:31:27
46.621377,124.917663,0,521,39831.0635300926,2009-01-18,01:31:29
46.621368,124.917651,0,521,39831.063587963,2009-01-18,01:31:34
46.621356,124.917651,0,521,39831.0636458333,2009-01-18,01:31:39
46.621345,124.917647,0,523,39831.0637037037,2009-01-18,01:31:44
46.621325,124.917633,0,525,39831.0637615741,2009-01-18,01:31:49
46.621325,124.917633,0,525,39831.0637962963,2009-01-18,01:31:52
46.621318,124.91764,0,527,39831.0638194444,2009-01-18,01:31:54
46.62131,124.917626,0,527,39831.0638773148,2009-01-18,01:31:59
46.621263,124.917599,0,532,39831.0639351852,2009-01-18,01:32:04
46.62125,124.917619,0,534,39831.0639930556,2009-01-18,01:32:09
46.621225,124.917639,0,538,39831.0640509259,2009-01-18,01:32:14
46.621193,124.917648,0,540,39831.0641087963,2009-01-18,01:32:19
46.621169,124.917652,0,542,39831.0641666667,2009-01-18,01:32:24
46.621128,124.917668,0,541,39831.064224537,2009-01-18,01:32:29
46.621117,124.917663,0,542,39831.0642824074,2009-01-18,01:32:34
46.621096,124.917665,0,545,39831.0643402778,2009-01-18,01:32:39
46.621222,124.917341,0,563,39831.0701157407,2009-01-18,01:40:58
46.621246,124.917278,0,564,39831.0701736111,2009-01-18,01:41:03
46.621235,124.917213,0,563,39831.0702314815,2009-01-18,01:41:08
46.62122,124.917146,0,563,39831.0702777778,2009-01-18,01:41:12
46.621233,124.917096,0,563,39831.0703356481,2009-01-18,01:41:17
46.621272,124.91706,0,562,39831.0703819444,2009-01-18,01:41:21
46.621321,124.917021,0,561,39831.0704282407,2009-01-18,01:41:25
46.621334,124.916954,0,559,39831.0704861111,2009-01-18,01:41:30
46.62134,124.916887,0,558,39831.0705439815,2009-01-18,01:41:35
46.621377,124.916853,0,554,39831.0706018518,2009-01-18,01:41:40
46.621386,124.916851,0,553,39831.0706597222,2009-01-18,01:41:45
46.621392,124.916854,0,552,39831.0707175926,2009-01-18,01:41:50
46.621386,124.916851,0,552,39831.070775463,2009-01-18,01:41:55
46.621384,124.916854,0,552,39831.0708333333,2009-01-18,01:42:00
46.621384,124.916854,0,552,39831.0708680556,2009-01-18,01:42:03
46.621387,124.916848,0,552,39831.0708912037,2009-01-18,01:42:05
46.621379,124.916785,0,552,39831.0709490741,2009-01-18,01:42:10
46.621374,124.91682,0,551,39831.0710069444,2009-01-18,01:42:15
46.621397,124.916858,0,551,39831.0710648148,2009-01-18,01:42:20
46.621359,124.916815,0,551,39831.071099537,2009-01-18,01:42:23
46.621359,124.916815,0,551,39831.0711342593,2009-01-18,01:42:26
46.621352,124.916808,0,551,39831.0711574074,2009-01-18,01:42:28
46.621355,124.916797,0,551,39831.0712152778,2009-01-18,01:42:33
46.621331,124.916793,0,551,39831.0712731481,2009-01-18,01:42:38
46.621295,124.916763,0,551,39831.0713310185,2009-01-18,01:42:43
46.621269,124.91676,0,551,39831.0713888889,2009-01-18,01:42:48
46.621258,124.916753,0,551,39831.0714467593,2009-01-18,01:42:53
46.621245,124.916746,0,551,39831.0715046296,2009-01-18,01:42:58
46.621232,124.916733,0,551,39831.0715625,2009-01-18,01:43:03
46.621228,124.916692,0,551,39831.0716203704,2009-01-18,01:43:08
46.621231,124.916654,0,551,39831.0716782407,2009-01-18,01:43:13
46.621231,124.916654,0,551,39831.071712963,2009-01-18,01:43:16
46.621237,124.91665,0,551,39831.0717361111,2009-01-18,01:43:18
46.621192,124.916624,0,551,39831.0717939815,2009-01-18,01:43:23
46.621167,124.916616,0,551,39831.0718518518,2009-01-18,01:43:28
46.621151,124.91665,0,551,39831.0719097222,2009-01-18,01:43:33
46.621143,124.91665,0,552,39831.0719675926,2009-01-18,01:43:38
46.621144,124.916646,0,552,39831.072025463,2009-01-18,01:43:43
46.621144,124.916646,0,552,39831.0720601852,2009-01-18,01:43:46
46.621151,124.916643,0,552,39831.0720833333,2009-01-18,01:43:48
46.621162,124.91667,0,552,39831.0721412037,2009-01-18,01:43:53
46.621193,124.91672,0,552,39831.0721990741,2009-01-18,01:43:58
46.62121,124.916733,0,552,39831.0722569444,2009-01-18,01:44:03
46.621218,124.916724,0,552,39831.0723148148,2009-01-18,01:44:08
46.621223,124.91675,0,551,39831.0723726852,2009-01-18,01:44:13
46.621199,124.916809,0,551,39831.0724189815,2009-01-18,01:44:17
46.621189,124.916883,0,551,39831.0724652778,2009-01-18,01:44:21
46.621219,124.916897,0,551,39831.0725231481,2009-01-18,01:44:26
46.621154,124.916912,0,551,39831.0725810185,2009-01-18,01:44:31
46.621102,124.916924,0,551,39831.0726041667,2009-01-18,01:44:33
46.62105,124.916927,0,551,39831.0726388889,2009-01-18,01:44:36
46.621036,124.916936,0,551,39831.0726967593,2009-01-18,01:44:41
46.621075,124.916885,0,551,39831.0727430556,2009-01-18,01:44:45
46.62112,124.916844,0,551,39831.0727777778,2009-01-18,01:44:48
46.621142,124.916841,0,550,39831.0728356481,2009-01-18,01:44:53
46.621189,124.916816,0,550,39831.0728935185,2009-01-18,01:44:58
46.621244,124.916799,0,550,39831.0729398148,2009-01-18,01:45:02
46.621282,124.916831,0,550,39831.0729976852,2009-01-18,01:45:07
46.621334,124.916832,0,549,39831.0730324074,2009-01-18,01:45:10
46.621398,124.916829,0,549,39831.0730787037,2009-01-18,01:45:14
46.621458,124.916807,0,549,39831.0731134259,2009-01-18,01:45:17
46.621506,124.916781,0,549,39831.0731365741,2009-01-18,01:45:19
46.621548,124.916753,0,549,39831.0731597222,2009-01-18,01:45:21
46.621592,124.916705,0,548,39831.0731944444,2009-01-18,01:45:24
46.621629,124.916661,0,548,39831.0732291667,2009-01-18,01:45:27
46.621678,124.916628,0,548,39831.0732638889,2009-01-18,01:45:30
46.621733,124.916615,0,548,39831.0732986111,2009-01-18,01:45:33
46.621777,124.916605,0,547,39831.0733217593,2009-01-18,01:45:35
46.621826,124.916582,0,547,39831.0733564815,2009-01-18,01:45:38
46.621882,124.916581,0,547,39831.0734143518,2009-01-18,01:45:43
46.621938,124.916583,0,547,39831.0734606481,2009-01-18,01:45:47
46.621983,124.916577,0,546,39831.0735069444,2009-01-18,01:45:51
46.621957,124.916568,0,541,39831.0735648148,2009-01-18,01:45:56
46.622007,124.916563,0,541,39831.073599537,2009-01-18,01:45:59
46.622036,124.916535,0,540,39831.0736574074,2009-01-18,01:46:04
46.622017,124.916494,0,536,39831.0737152778,2009-01-18,01:46:09
46.621989,124.916446,0,531,39831.0737615741,2009-01-18,01:46:13
46.622035,124.9164,0,528,39831.0738078704,2009-01-18,01:46:17
46.622075,124.916406,0,524,39831.0738657407,2009-01-18,01:46:22
46.622045,124.916444,0,519,39831.0739236111,2009-01-18,01:46:27
46.622,124.916463,0,515,39831.0739699074,2009-01-18,01:46:31
46.621953,124.916478,0,512,39831.0739930556,2009-01-18,01:46:33
46.6219,124.916501,0,508,39831.0740046296,2009-01-18,01:46:34
46.621847,124.916523,0,504,39831.0740162037,2009-01-18,01:46:35
46.621764,124.916566,0,498,39831.0740393519,2009-01-18,01:46:37
46.621691,124.916599,0,495,39831.0740625,2009-01-18,01:46:39
46.621638,124.916623,0,490,39831.0740856482,2009-01-18,01:46:41
46.621575,124.916662,0,485,39831.0741203704,2009-01-18,01:46:44
46.621533,124.916709,0,479,39831.0741550926,2009-01-18,01:46:47
46.621492,124.916748,0,475,39831.0741782407,2009-01-18,01:46:49
46.621482,124.916781,0,468,39831.0742361111,2009-01-18,01:46:54
46.621528,124.916744,0,467,39831.0742824074,2009-01-18,01:46:58
46.621559,124.916691,0,467,39831.0743287037,2009-01-18,01:47:02
46.62154,124.916646,0,471,39831.0743865741,2009-01-18,01:47:07
46.621516,124.916649,0,474,39831.0744444444,2009-01-18,01:47:12
46.621541,124.916642,0,472,39831.0745023148,2009-01-18,01:47:17
46.621557,124.9166,0,469,39831.0745601852,2009-01-18,01:47:22
46.621613,124.916559,0,469,39831.0745949074,2009-01-18,01:47:25
46.621643,124.916553,0,465,39831.0746527778,2009-01-18,01:47:30
46.621627,124.916558,0,461,39831.0747106481,2009-01-18,01:47:35
46.621623,124.916569,0,459,39831.0747685185,2009-01-18,01:47:40
46.621661,124.916526,0,454,39831.0748148148,2009-01-18,01:47:44
46.621638,124.916545,0,447,39831.0748726852,2009-01-18,01:47:49
46.621654,124.916566,0,441,39831.0749305556,2009-01-18,01:47:54
46.621641,124.916588,0,436,39831.0749884259,2009-01-18,01:47:59
46.621616,124.916558,0,425,39831.0750462963,2009-01-18,01:48:04
46.621576,124.916555,0,414,39831.0751041667,2009-01-18,01:48:09
46.621549,124.916562,0,401,39831.075162037,2009-01-18,01:48:14
46.621515,124.91659,0,389,39831.0752199074,2009-01-18,01:48:19
46.621489,124.916606,0,376,39831.0752777778,2009-01-18,01:48:24
46.621489,124.916606,0,376,39831.0753125,2009-01-18,01:48:27
46.621484,124.916606,0,362,39831.0753356481,2009-01-18,01:48:29
46.621485,124.916587,0,351,39831.0753935185,2009-01-18,01:48:34
46.621521,124.916554,0,345,39831.0754282407,2009-01-18,01:48:37
46.621584,124.916524,0,338,39831.075474537,2009-01-18,01:48:41
46.62165,124.916498,0,333,39831.0755208333,2009-01-18,01:48:45
46.621691,124.916483,0,331,39831.0755787037,2009-01-18,01:48:50
46.621707,124.916493,0,332,39831.0756365741,2009-01-18,01:48:55
46.621727,124.916491,0,325,39831.0756944444,2009-01-18,01:49:00
46.621687,124.916548,0,322,39831.0757407407,2009-01-18,01:49:04
46.621682,124.91661,0,313,39831.0757986111,2009-01-18,01:49:09
46.621715,124.916635,0,303,39831.0758449074,2009-01-18,01:49:13
46.621748,124.916673,0,295,39831.0758912037,2009-01-18,01:49:17
46.621766,124.91671,0,292,39831.0759490741,2009-01-18,01:49:22
46.621786,124.916693,0,294,39831.0760069444,2009-01-18,01:49:27
46.621819,124.916634,0,299,39831.0760532407,2009-01-18,01:49:31
46.621854,124.91658,0,305,39831.076099537,2009-01-18,01:49:35
46.621901,124.916551,0,307,39831.0761458333,2009-01-18,01:49:39
46.621938,124.916522,0,301,39831.0762037037,2009-01-18,01:49:44
46.621942,124.916488,0,293,39831.0762615741,2009-01-18,01:49:49
46.621941,124.916458,0,288,39831.0763194444,2009-01-18,01:49:54
46.621931,124.916427,0,284,39831.0763773148,2009-01-18,01:49:59
46.621946,124.916374,0,282,39831.0764351852,2009-01-18,01:50:04
46.621927,124.916373,0,282,39831.0764930556,2009-01-18,01:50:09
46.621897,124.916408,0,277,39831.0765509259,2009-01-18,01:50:14
46.621899,124.916436,0,270,39831.0766087963,2009-01-18,01:50:19
46.621911,124.916499,0,269,39831.0766666667,2009-01-18,01:50:24
46.621924,124.916559,0,262,39831.076724537,2009-01-18,01:50:29
46.621959,124.916548,0,245,39831.0767708333,2009-01-18,01:50:33
46.621926,124.916595,0,241,39831.0767939815,2009-01-18,01:50:35
46.621891,124.916642,0,241,39831.0768287037,2009-01-18,01:50:38
46.62184,124.916643,0,247,39831.0768634259,2009-01-18,01:50:41
46.621789,124.916645,0,256,39831.0768865741,2009-01-18,01:50:43
46.621753,124.916632,0,271,39831.0769097222,2009-01-18,01:50:45
46.621725,124.916579,0,275,39831.0769560185,2009-01-18,01:50:49
46.621728,124.916543,0,281,39831.0770138889,2009-01-18,01:50:54
46.621765,124.916497,0,280,39831.0770601852,2009-01-18,01:50:58
46.62179,124.916517,0,265,39831.0771180556,2009-01-18,01:51:03
46.621767,124.91658,0,254,39831.0771643519,2009-01-18,01:51:07
46.621751,124.916662,0,251,39831.0772106481,2009-01-18,01:51:11
46.621735,124.916724,0,252,39831.0772453704,2009-01-18,01:51:14
46.621746,124.916752,0,247,39831.0773032407,2009-01-18,01:51:19
46.621788,124.916762,0,238,39831.077349537,2009-01-18,01:51:23
46.621837,124.91676,0,231,39831.0773842593,2009-01-18,01:51:26
46.621891,124.916753,0,229,39831.0774189815,2009-01-18,01:51:29
46.621951,124.916728,0,228,39831.0774768519,2009-01-18,01:51:34
46.621991,124.9167,0,222,39831.0775,2009-01-18,01:51:36
46.621993,124.916632,0,228,39831.0775231481,2009-01-18,01:51:38
46.621937,124.916554,0,226,39831.0775694444,2009-01-18,01:51:42
46.621895,124.916499,0,234,39831.0776041667,2009-01-18,01:51:45
46.621861,124.916484,0,245,39831.077650463,2009-01-18,01:51:49
46.621861,124.916466,0,259,39831.0777083333,2009-01-18,01:51:54
46.621881,124.916448,0,275,39831.0777546296,2009-01-18,01:51:58
46.621889,124.916411,0,291,39831.0778125,2009-01-18,01:52:03
46.621903,124.916395,0,294,39831.0778703704,2009-01-18,01:52:08
46.621892,124.916425,0,300,39831.0779282407,2009-01-18,01:52:13
46.621932,124.916433,0,296,39831.0779861111,2009-01-18,01:52:18
46.621961,124.916431,0,288,39831.0780439815,2009-01-18,01:52:23
46.621997,124.916404,0,280,39831.0781018519,2009-01-18,01:52:28
46.621978,124.916432,0,273,39831.0781597222,2009-01-18,01:52:33
46.621932,124.916479,0,278,39831.0782060185,2009-01-18,01:52:37
46.621896,124.916505,0,286,39831.0782291667,2009-01-18,01:52:39
46.621855,124.916535,0,299,39831.0782638889,2009-01-18,01:52:42
46.621828,124.916526,0,320,39831.0783217593,2009-01-18,01:52:47
46.621819,124.916493,0,326,39831.0783796296,2009-01-18,01:52:52
46.621686,124.916546,0,352,39831.0784027778,2009-01-18,01:52:54
46.62161,124.91658,0,368,39831.0784143518,2009-01-18,01:52:55
46.621554,124.916604,0,382,39831.0784259259,2009-01-18,01:52:56
46.621514,124.916626,0,393,39831.0784375,2009-01-18,01:52:57
46.621458,124.91666,0,411,39831.0784606481,2009-01-18,01:52:59
46.621422,124.916687,0,425,39831.0784837963,2009-01-18,01:53:01
46.62144,124.916721,0,435,39831.0785416667,2009-01-18,01:53:06
46.621478,124.916739,0,438,39831.078599537,2009-01-18,01:53:11
46.62152,124.916794,0,441,39831.0786574074,2009-01-18,01:53:16
46.621575,124.916808,0,442,39831.0787037037,2009-01-18,01:53:20
46.621619,124.916788,0,442,39831.0787384259,2009-01-18,01:53:23
46.621657,124.916746,0,443,39831.0787847222,2009-01-18,01:53:27
46.621697,124.916671,0,441,39831.0788310185,2009-01-18,01:53:31
46.621722,124.916608,0,445,39831.0788657407,2009-01-18,01:53:34
46.621767,124.916559,0,452,39831.078912037,2009-01-18,01:53:38
46.621798,124.916527,0,462,39831.0789351852,2009-01-18,01:53:40
46.621837,124.916495,0,474,39831.0789583333,2009-01-18,01:53:42
46.621859,124.916476,0,488,39831.0789814815,2009-01-18,01:53:44
46.621892,124.916449,0,507,39831.0790046296,2009-01-18,01:53:46
46.621931,124.916421,0,525,39831.0790277778,2009-01-18,01:53:48
46.621931,124.916421,0,525,39831.0790393518,2009-01-18,01:53:49
46.621936,124.916418,0,542,39831.0790625,2009-01-18,01:53:51
46.621927,124.916427,0,561,39831.0791087963,2009-01-18,01:53:55
46.621893,124.91643,0,572,39831.0791550926,2009-01-18,01:53:59
46.621833,124.916441,0,577,39831.0791782407,2009-01-18,01:54:01
46.621766,124.91646,0,579,39831.0792013889,2009-01-18,01:54:03
46.621711,124.916481,0,572,39831.0792476852,2009-01-18,01:54:07
46.621667,124.916497,0,567,39831.0792708333,2009-01-18,01:54:09
46.621606,124.916515,0,559,39831.0793055556,2009-01-18,01:54:12
46.621561,124.916533,0,554,39831.0793402778,2009-01-18,01:54:15
46.621577,124.916548,0,554,39831.0793981481,2009-01-18,01:54:20
46.621626,124.916543,0,559,39831.0794328704,2009-01-18,01:54:23
46.621624,124.91658,0,554,39831.0794907407,2009-01-18,01:54:28
46.621626,124.916631,0,550,39831.0795486111,2009-01-18,01:54:33
46.621636,124.916648,0,539,39831.0796064815,2009-01-18,01:54:38
46.621619,124.916674,0,527,39831.0796643518,2009-01-18,01:54:43
46.621631,124.91668,0,520,39831.0797222222,2009-01-18,01:54:48
46.621656,124.916692,0,514,39831.0797800926,2009-01-18,01:54:53
46.621684,124.91674,0,507,39831.0798263889,2009-01-18,01:54:57
46.621742,124.916766,0,500,39831.0798611111,2009-01-18,01:55:00
46.621768,124.91684,0,495,39831.0798958333,2009-01-18,01:55:03
46.621775,124.916927,0,489,39831.0799305556,2009-01-18,01:55:06
46.621771,124.916992,0,486,39831.0799537037,2009-01-18,01:55:08
46.621789,124.917066,0,481,39831.08,2009-01-18,01:55:12
46.621789,124.917082,0,477,39831.0800578704,2009-01-18,01:55:17
46.621811,124.917093,0,470,39831.0801157407,2009-01-18,01:55:22
46.621795,124.91715,0,462,39831.0801736111,2009-01-18,01:55:27
46.621776,124.917164,0,453,39831.0802314815,2009-01-18,01:55:32
46.621738,124.917183,0,444,39831.0802777778,2009-01-18,01:55:36
46.621737,124.91715,0,431,39831.0803356481,2009-01-18,01:55:41
46.621722,124.917115,0,415,39831.0803935185,2009-01-18,01:55:46
46.621722,124.917079,0,397,39831.0804513889,2009-01-18,01:55:51
46.621693,124.917084,0,383,39831.0804976852,2009-01-18,01:55:55
46.621682,124.917119,0,366,39831.0805555556,2009-01-18,01:56:00
46.621728,124.91712,0,356,39831.0805902778,2009-01-18,01:56:03
46.621789,124.917123,0,347,39831.080625,2009-01-18,01:56:06
46.621747,124.916969,0,357,39831.0806597222,2009-01-18,01:56:09
46.621781,124.916847,0,362,39831.0806944444,2009-01-18,01:56:12
46.621767,124.916768,0,370,39831.0807060185,2009-01-18,01:56:13
46.62175,124.916695,0,376,39831.0807175926,2009-01-18,01:56:14
46.621763,124.916628,0,377,39831.0807523148,2009-01-18,01:56:17
46.621793,124.916625,0,363,39831.0807986111,2009-01-18,01:56:21
46.621784,124.916643,0,344,39831.0808564815,2009-01-18,01:56:26
46.621774,124.916665,0,326,39831.0809027778,2009-01-18,01:56:30
46.621803,124.916644,0,313,39831.0809490741,2009-01-18,01:56:34
46.621843,124.916595,0,321,39831.0810069444,2009-01-18,01:56:39
46.621882,124.916557,0,321,39831.0810648148,2009-01-18,01:56:44
46.621914,124.916555,0,322,39831.0811226852,2009-01-18,01:56:49
46.621957,124.916526,0,320,39831.0811805556,2009-01-18,01:56:54
46.621998,124.916521,0,318,39831.0812384259,2009-01-18,01:56:59
46.622033,124.916562,0,309,39831.0812962963,2009-01-18,01:57:04
46.62203,124.916621,0,300,39831.0813425926,2009-01-18,01:57:08
46.622071,124.916665,0,299,39831.0813888889,2009-01-18,01:57:12
46.622121,124.916706,0,295,39831.0814467593,2009-01-18,01:57:17
46.622176,124.916702,0,292,39831.0814699074,2009-01-18,01:57:19
46.622224,124.91669,0,289,39831.0814930556,2009-01-18,01:57:21
46.622276,124.916702,0,286,39831.0815509259,2009-01-18,01:57:26
46.622292,124.916726,0,286,39831.0816087963,2009-01-18,01:57:31
46.622313,124.916716,0,286,39831.0816666667,2009-01-18,01:57:36
46.622285,124.916706,0,275,39831.081724537,2009-01-18,01:57:41
46.622254,124.916716,0,268,39831.0817824074,2009-01-18,01:57:46
46.622183,124.91673,0,260,39831.0818171296,2009-01-18,01:57:49
46.622139,124.916719,0,268,39831.0818287037,2009-01-18,01:57:50
46.622098,124.916743,0,266,39831.0818865741,2009-01-18,01:57:55
46.622115,124.916663,0,265,39831.0819444444,2009-01-18,01:58:00
46.622064,124.916695,0,262,39831.0819791667,2009-01-18,01:58:03
46.622071,124.916662,0,258,39831.082037037,2009-01-18,01:58:08
46.622078,124.91665,0,256,39831.0820949074,2009-01-18,01:58:13
46.62209,124.916708,0,248,39831.0821296296,2009-01-18,01:58:16
46.622132,124.916722,0,243,39831.0821875,2009-01-18,01:58:21
46.622181,124.916676,0,242,39831.0822222222,2009-01-18,01:58:24
46.622205,124.916613,0,245,39831.0822337963,2009-01-18,01:58:25
46.622218,124.916535,0,249,39831.0822569444,2009-01-18,01:58:27
46.622207,124.916474,0,253,39831.0822800926,2009-01-18,01:58:29
46.622162,124.916446,0,256,39831.0823263889,2009-01-18,01:58:33
46.622117,124.916473,0,256,39831.0823726852,2009-01-18,01:58:37
46.622058,124.916492,0,252,39831.0824305556,2009-01-18,01:58:42
46.622023,124.916507,0,249,39831.0824884259,2009-01-18,01:58:47
46.622066,124.916496,0,243,39831.0825462963,2009-01-18,01:58:52
46.62211,124.916474,0,238,39831.0825694444,2009-01-18,01:58:54
46.622153,124.916457,0,234,39831.0826041667,2009-01-18,01:58:57
46.62217,124.916455,0,228,39831.082662037,2009-01-18,01:59:02
46.622167,124.916431,0,219,39831.0827199074,2009-01-18,01:59:07
46.622123,124.916438,0,215,39831.0827546296,2009-01-18,01:59:10
46.622047,124.916458,0,222,39831.0827893519,2009-01-18,01:59:13
46.622003,124.91647,0,225,39831.0828125,2009-01-18,01:59:15
46.621953,124.916482,0,234,39831.0828472222,2009-01-18,01:59:18
46.621921,124.916483,0,249,39831.0829050926,2009-01-18,01:59:23
46.621894,124.916483,0,264,39831.082962963,2009-01-18,01:59:28
46.621852,124.916493,0,274,39831.0830208333,2009-01-18,01:59:33
46.621825,124.916507,0,278,39831.0830787037,2009-01-18,01:59:38
46.621811,124.916538,0,293,39831.0831365741,2009-01-18,01:59:43
46.621798,124.916557,0,311,39831.0831597222,2009-01-18,01:59:45
46.621777,124.916585,0,327,39831.0831828704,2009-01-18,01:59:47
46.62176,124.916625,0,345,39831.0832175926,2009-01-18,01:59:50
46.621799,124.916607,0,356,39831.0832638889,2009-01-18,01:59:54
46.621844,124.916577,0,364,39831.0832986111,2009-01-18,01:59:57
46.621897,124.916547,0,369,39831.0833333333,2009-01-18,02:00:00
46.621941,124.916522,0,369,39831.0833564815,2009-01-18,02:00:02
46.621984,124.916511,0,372,39831.0834143519,2009-01-18,02:00:07
46.621979,124.916523,0,387,39831.0834722222,2009-01-18,02:00:12
46.621943,124.916542,0,398,39831.0835069444,2009-01-18,02:00:15
46.621897,124.916576,0,406,39831.0835416667,2009-01-18,02:00:18
46.621864,124.916591,0,418,39831.083587963,2009-01-18,02:00:22
46.62184,124.916607,0,432,39831.0836226852,2009-01-18,02:00:25
46.621832,124.916588,0,451,39831.0836805556,2009-01-18,02:00:30
46.621854,124.916542,0,462,39831.0837384259,2009-01-18,02:00:35
46.621871,124.916495,0,474,39831.0837847222,2009-01-18,02:00:39
46.621875,124.916458,0,486,39831.0838425926,2009-01-18,02:00:44
46.621829,124.916474,0,497,39831.0838888889,2009-01-18,02:00:48
46.621797,124.916486,0,505,39831.0839467593,2009-01-18,02:00:53
46.621758,124.916488,0,508,39831.0840046296,2009-01-18,02:00:58
46.621758,124.916488,0,508,39831.0840393519,2009-01-18,02:01:01
46.621752,124.916483,0,506,39831.0840625,2009-01-18,02:01:03
46.621769,124.91648,0,501,39831.0841203704,2009-01-18,02:01:08
46.621751,124.916557,0,498,39831.0841782407,2009-01-18,02:01:13
46.621722,124.916618,0,499,39831.0842013889,2009-01-18,02:01:15
46.621689,124.916693,0,499,39831.0842361111,2009-01-18,02:01:18
46.621689,124.916693,0,499,39831.0842708333,2009-01-18,02:01:21
46.621689,124.916697,0,494,39831.0842939815,2009-01-18,02:01:23
46.621655,124.916707,0,490,39831.0843518519,2009-01-18,02:01:28
46.621603,124.916731,0,488,39831.0843981481,2009-01-18,02:01:32
46.621556,124.916755,0,486,39831.0844212963,2009-01-18,02:01:34
46.621498,124.916758,0,487,39831.0844444444,2009-01-18,02:01:36
46.621432,124.916786,0,485,39831.0844791667,2009-01-18,02:01:39
46.621377,124.916803,0,484,39831.0845023148,2009-01-18,02:01:41
46.621328,124.916836,0,483,39831.084537037,2009-01-18,02:01:44
46.621311,124.916882,0,480,39831.0845949074,2009-01-18,02:01:49
46.621309,124.916937,0,482,39831.0846527778,2009-01-18,02:01:54
46.621341,124.916968,0,484,39831.0847106481,2009-01-18,02:01:59
46.62139,124.917018,0,486,39831.0847453704,2009-01-18,02:02:02
46.621416,124.917083,0,488,39831.0848032407,2009-01-18,02:02:07
46.621398,124.917154,0,491,39831.084837963,2009-01-18,02:02:10
46.621382,124.917222,0,493,39831.0848611111,2009-01-18,02:02:12
46.621346,124.917301,0,497,39831.0848842593,2009-01-18,02:02:14
46.621323,124.917372,0,500,39831.0849074074,2009-01-18,02:02:16
46.62129,124.917439,0,505,39831.0849421296,2009-01-18,02:02:19
46.62125,124.917499,0,508,39831.0849652778,2009-01-18,02:02:21
46.621244,124.917575,0,511,39831.085,2009-01-18,02:02:24
46.621076,124.917862,0,513,39831.0871759259,2009-01-18,02:05:32
46.621035,124.917903,0,513,39831.0872222222,2009-01-18,02:05:36
46.621016,124.917943,0,513,39831.0872800926,2009-01-18,02:05:41
46.621021,124.917916,0,513,39831.087337963,2009-01-18,02:05:46
46.621051,124.917901,0,512,39831.0873958333,2009-01-18,02:05:51
46.621096,124.917904,0,512,39831.0874421296,2009-01-18,02:05:55
46.621127,124.91789,0,511,39831.0875,2009-01-18,02:06:00
46.621152,124.917895,0,510,39831.0875578704,2009-01-18,02:06:05
46.62119,124.917925,0,509,39831.0876157407,2009-01-18,02:06:10
46.621193,124.917976,0,506,39831.0876736111,2009-01-18,02:06:15
46.621176,124.917982,0,505,39831.0877314815,2009-01-18,02:06:20
46.62112,124.918005,0,504,39831.0877893518,2009-01-18,02:06:25
46.621079,124.918019,0,503,39831.0878472222,2009-01-18,02:06:30
46.62109,124.917958,0,503,39831.0879050926,2009-01-18,02:06:35
46.621102,124.91793,0,502,39831.087962963,2009-01-18,02:06:40
46.621135,124.917883,0,502,39831.0880208333,2009-01-18,02:06:45
46.621088,124.917921,0,501,39831.0880787037,2009-01-18,02:06:50
46.621063,124.917921,0,500,39831.0881365741,2009-01-18,02:06:55
46.621064,124.91789,0,500,39831.0881944444,2009-01-18,02:07:00
46.621013,124.91793,0,500,39831.0882407407,2009-01-18,02:07:04
46.620974,124.917973,0,500,39831.088275463,2009-01-18,02:07:07
46.621001,124.917962,0,499,39831.0883333333,2009-01-18,02:07:12
46.621057,124.91792,0,499,39831.0883680556,2009-01-18,02:07:15
46.621109,124.917884,0,499,39831.0884027778,2009-01-18,02:07:18
46.62115,124.917851,0,498,39831.0884375,2009-01-18,02:07:21
46.621164,124.917802,0,498,39831.0884953704,2009-01-18,02:07:26
46.621182,124.917748,0,498,39831.0885532407,2009-01-18,02:07:31
46.621185,124.917716,0,499,39831.0886111111,2009-01-18,02:07:36
46.621162,124.917721,0,499,39831.0886689815,2009-01-18,02:07:41
46.621162,124.917671,0,500,39831.0887268518,2009-01-18,02:07:46
46.621187,124.917625,0,500,39831.0887847222,2009-01-18,02:07:51
46.621176,124.917614,0,500,39831.0888425926,2009-01-18,02:07:56
46.621144,124.917642,0,499,39831.088900463,2009-01-18,02:08:01
46.621145,124.917652,0,499,39831.0889583333,2009-01-18,02:08:06
46.62118,124.917651,0,499,39831.0890162037,2009-01-18,02:08:11
46.621226,124.917616,0,498,39831.0890625,2009-01-18,02:08:15
46.621273,124.917584,0,497,39831.0891087963,2009-01-18,02:08:19
46.621299,124.917581,0,495,39831.0891666667,2009-01-18,02:08:24
46.621272,124.917609,0,493,39831.089224537,2009-01-18,02:08:29
46.621243,124.917653,0,492,39831.0892824074,2009-01-18,02:08:34
46.621199,124.917685,0,493,39831.0893055556,2009-01-18,02:08:36
46.621151,124.917726,0,492,39831.0893402778,2009-01-18,02:08:39
46.621151,124.917726,0,492,39831.089375,2009-01-18,02:08:42
46.621143,124.917731,0,492,39831.0893981481,2009-01-18,02:08:44
46.621154,124.91774,0,491,39831.0894560185,2009-01-18,02:08:49
46.621169,124.917726,0,490,39831.0895138889,2009-01-18,02:08:54
46.621182,124.917712,0,490,39831.0895717593,2009-01-18,02:08:59
46.621168,124.917734,0,489,39831.0896296296,2009-01-18,02:09:04
46.621175,124.917722,0,490,39831.0896875,2009-01-18,02:09:09
46.621174,124.917723,0,490,39831.0897453704,2009-01-18,02:09:14
46.621174,124.917723,0,490,39831.0897800926,2009-01-18,02:09:17
46.621175,124.917728,0,490,39831.0898032407,2009-01-18,02:09:19
46.621122,124.917764,0,490,39831.089849537,2009-01-18,02:09:23
46.621093,124.917823,0,489,39831.0898958333,2009-01-18,02:09:27
46.6211,124.917862,0,488,39831.0899537037,2009-01-18,02:09:32
46.6211,124.917862,0,488,39831.0899884259,2009-01-18,02:09:35
46.621099,124.917863,0,488,39831.0900115741,2009-01-18,02:09:37
46.621108,124.917858,0,487,39831.0900694444,2009-01-18,02:09:42
46.621111,124.917869,0,485,39831.0901273148,2009-01-18,02:09:47
46.621111,124.91791,0,485,39831.0901851852,2009-01-18,02:09:52
46.62112,124.917919,0,485,39831.0902430556,2009-01-18,02:09:57
46.621105,124.91785,0,482,39831.0903009259,2009-01-18,02:10:02
46.621125,124.917782,0,481,39831.0903587963,2009-01-18,02:10:07
46.621089,124.917424,0,480,39831.0903703704,2009-01-18,02:10:08
46.621072,124.917291,0,480,39831.0903819444,2009-01-18,02:10:09
46.621045,124.917209,0,480,39831.0903935185,2009-01-18,02:10:10
46.621033,124.917134,0,481,39831.0904166667,2009-01-18,02:10:12
46.621061,124.917072,0,481,39831.0904513889,2009-01-18,02:10:15
46.621084,124.91702,0,480,39831.0905092593,2009-01-18,02:10:20
46.621107,124.916986,0,479,39831.0905671296,2009-01-18,02:10:25
46.621055,124.917027,0,480,39831.0906018519,2009-01-18,02:10:28
46.62103,124.91705,0,481,39831.0906597222,2009-01-18,02:10:33
46.621018,124.917065,0,481,39831.0907175926,2009-01-18,02:10:38
46.621011,124.917102,0,480,39831.090775463,2009-01-18,02:10:43
46.621035,124.917089,0,479,39831.0908333333,2009-01-18,02:10:48
46.62108,124.917056,0,479,39831.0908680556,2009-01-18,02:10:51
46.621132,124.917025,0,478,39831.0909259259,2009-01-18,02:10:56
46.621135,124.917038,0,477,39831.0909837963,2009-01-18,02:11:01
46.621137,124.917052,0,476,39831.0910416667,2009-01-18,02:11:06
46.621135,124.917068,0,476,39831.091099537,2009-01-18,02:11:11
46.621145,124.917065,0,476,39831.0911574074,2009-01-18,02:11:16
46.621121,124.91703,0,478,39831.0912152778,2009-01-18,02:11:21
46.62112,124.917009,0,479,39831.0912731481,2009-01-18,02:11:26
46.621113,124.916991,0,480,39831.0913310185,2009-01-18,02:11:31
46.621118,124.916938,0,481,39831.0913888889,2009-01-18,02:11:36
46.621108,124.916955,0,482,39831.0914467593,2009-01-18,02:11:41
46.621118,124.916921,0,482,39831.0915046296,2009-01-18,02:11:46
46.621158,124.916865,0,483,39831.0915393519,2009-01-18,02:11:49
46.621188,124.91681,0,483,39831.0915740741,2009-01-18,02:11:52
46.621223,124.916746,0,484,39831.0916087963,2009-01-18,02:11:55
46.621263,124.916691,0,484,39831.0916435185,2009-01-18,02:11:58
46.621255,124.916644,0,485,39831.0917013889,2009-01-18,02:12:03
46.621232,124.916642,0,486,39831.0917592593,2009-01-18,02:12:08
46.621212,124.916667,0,487,39831.0918171296,2009-01-18,02:12:13
46.621182,124.916707,0,488,39831.091875,2009-01-18,02:12:18
46.621182,124.916707,0,488,39831.0919097222,2009-01-18,02:12:21
46.621189,124.916715,0,489,39831.0919328704,2009-01-18,02:12:23
46.62121,124.916689,0,489,39831.0919907407,2009-01-18,02:12:28
46.621225,124.916669,0,489,39831.0920486111,2009-01-18,02:12:33
46.62122,124.916667,0,488,39831.0921064815,2009-01-18,02:12:38
46.62122,124.916667,0,488,39831.0921412037,2009-01-18,02:12:41
46.621213,124.916663,0,488,39831.0921643519,2009-01-18,02:12:43
46.621223,124.916657,0,488,39831.0922222222,2009-01-18,02:12:48
46.621223,124.916657,0,488,39831.0922569444,2009-01-18,02:12:51
46.621225,124.916651,0,488,39831.0922800926,2009-01-18,02:12:53
46.621203,124.916704,0,488,39831.092337963,2009-01-18,02:12:58
46.621164,124.916772,0,489,39831.0923726852,2009-01-18,02:13:01
46.62115,124.916843,0,492,39831.0924189815,2009-01-18,02:13:05
46.621128,124.916913,0,494,39831.0924768519,2009-01-18,02:13:10
46.621092,124.916973,0,496,39831.0925347222,2009-01-18,02:13:15
46.621078,124.916988,0,496,39831.0925925926,2009-01-18,02:13:20
46.621087,124.916982,0,496,39831.092650463,2009-01-18,02:13:25
46.621094,124.917004,0,495,39831.0927083333,2009-01-18,02:13:30
46.621074,124.91701,0,493,39831.0927662037,2009-01-18,02:13:35
46.62108,124.91698,0,490,39831.0928240741,2009-01-18,02:13:40
46.621127,124.916954,0,491,39831.0928819444,2009-01-18,02:13:45
46.621172,124.916921,0,492,39831.0929050926,2009-01-18,02:13:47
46.621206,124.916874,0,493,39831.0929282407,2009-01-18,02:13:49
46.621242,124.916812,0,493,39831.0929513889,2009-01-18,02:13:51
46.621276,124.916747,0,494,39831.0929976852,2009-01-18,02:13:55
46.621308,124.916695,0,496,39831.0930324074,2009-01-18,02:13:58
46.621328,124.916636,0,497,39831.0930787037,2009-01-18,02:14:02
46.621328,124.916636,0,497,39831.0931134259,2009-01-18,02:14:05
46.621325,124.916635,0,498,39831.0931365741,2009-01-18,02:14:07
46.621385,124.916582,0,499,39831.0931712963,2009-01-18,02:14:10
46.62124,124.916879,0,499,39831.0955555556,2009-01-18,02:17:36
46.621195,124.916926,0,498,39831.0955902778,2009-01-18,02:17:39
46.62115,124.916972,0,498,39831.0956134259,2009-01-18,02:17:41
46.621125,124.916989,0,498,39831.0956712963,2009-01-18,02:17:46
46.621097,124.917025,0,497,39831.0957291667,2009-01-18,02:17:51
46.621098,124.917033,0,497,39831.095787037,2009-01-18,02:17:56
46.621098,124.917033,0,497,39831.0958217593,2009-01-18,02:17:59
46.621105,124.917029,0,496,39831.0958449074,2009-01-18,02:18:01
46.62113,124.917008,0,496,39831.0959027778,2009-01-18,02:18:06
46.621143,124.916993,0,496,39831.0959606481,2009-01-18,02:18:11
46.621143,124.916997,0,495,39831.0960185185,2009-01-18,02:18:16
46.621146,124.916995,0,495,39831.0960763889,2009-01-18,02:18:21
46.621149,124.916992,0,495,39831.0961342593,2009-01-18,02:18:26
46.621155,124.916995,0,495,39831.0961921296,2009-01-18,02:18:31
46.621157,124.916999,0,495,39831.09625,2009-01-18,02:18:36
46.621157,124.916999,0,495,39831.0962847222,2009-01-18,02:18:39
46.62116,124.917002,0,495,39831.0963078704,2009-01-18,02:18:41
46.621161,124.917019,0,495,39831.0963657407,2009-01-18,02:18:46
46.62117,124.916976,0,495,39831.0964236111,2009-01-18,02:18:51
46.621199,124.916918,0,495,39831.0964699074,2009-01-18,02:18:55
46.621209,124.916894,0,495,39831.0965277778,2009-01-18,02:19:00
46.621204,124.916906,0,495,39831.0965856481,2009-01-18,02:19:05
46.621233,124.916843,0,496,39831.0966435185,2009-01-18,02:19:10
46.621246,124.916831,0,496,39831.0967013889,2009-01-18,02:19:15
46.621286,124.916763,0,496,39831.0967476852,2009-01-18,02:19:19
46.621326,124.91672,0,496,39831.0967939815,2009-01-18,02:19:23
46.621361,124.916669,0,497,39831.0968287037,2009-01-18,02:19:26
46.621361,124.916668,0,497,39831.0968865741,2009-01-18,02:19:31
46.621361,124.916668,0,497,39831.0969212963,2009-01-18,02:19:34
46.621363,124.916675,0,497,39831.0969444444,2009-01-18,02:19:36
46.62136,124.916686,0,497,39831.0970023148,2009-01-18,02:19:41
46.621365,124.916738,0,498,39831.0970601852,2009-01-18,02:19:46
46.621351,124.916805,0,498,39831.0971180556,2009-01-18,02:19:51
46.621352,124.91687,0,498,39831.0971759259,2009-01-18,02:19:56
46.621358,124.91692,0,498,39831.0972337963,2009-01-18,02:20:01
46.62135,124.916992,0,498,39831.0972800926,2009-01-18,02:20:05
46.621377,124.917023,0,498,39831.097337963,2009-01-18,02:20:10
46.621424,124.917044,0,497,39831.0973958333,2009-01-18,02:20:15
46.621463,124.917081,0,496,39831.0974537037,2009-01-18,02:20:20
46.621496,124.91711,0,496,39831.0975115741,2009-01-18,02:20:25
46.62151,124.917086,0,495,39831.0975694444,2009-01-18,02:20:30
46.621546,124.917012,0,496,39831.0976273148,2009-01-18,02:20:35
46.621492,124.917039,0,496,39831.0976851852,2009-01-18,02:20:40
46.621446,124.917055,0,495,39831.0977083333,2009-01-18,02:20:42
46.62139,124.917084,0,495,39831.0977430556,2009-01-18,02:20:45
46.62142,124.917092,0,494,39831.0978009259,2009-01-18,02:20:50
46.621375,124.917068,0,494,39831.0978125,2009-01-18,02:20:51
46.621329,124.917083,0,494,39831.0978240741,2009-01-18,02:20:52
46.621237,124.917108,0,493,39831.0978472222,2009-01-18,02:20:54
46.621131,124.917091,0,493,39831.0978703704,2009-01-18,02:20:56
46.621058,124.917069,0,493,39831.0978935185,2009-01-18,02:20:58
46.621022,124.917013,0,493,39831.0979282407,2009-01-18,02:21:01
46.621012,124.916951,0,493,39831.0979861111,2009-01-18,02:21:06
46.62102,124.916937,0,493,39831.0980439815,2009-01-18,02:21:11
46.621001,124.91695,0,493,39831.0981018519,2009-01-18,02:21:16
46.620957,124.916982,0,493,39831.0981597222,2009-01-18,02:21:21
46.620906,124.917011,0,494,39831.0982060185,2009-01-18,02:21:25
46.620889,124.917015,0,494,39831.0982638889,2009-01-18,02:21:30
46.620881,124.917047,0,494,39831.0983217593,2009-01-18,02:21:35
46.620945,124.916953,0,495,39831.0983680556,2009-01-18,02:21:39
46.621002,124.91688,0,495,39831.0984027778,2009-01-18,02:21:42
46.62105,124.916819,0,495,39831.0984259259,2009-01-18,02:21:44
46.621089,124.916769,0,496,39831.0984490741,2009-01-18,02:21:46
46.621124,124.916725,0,496,39831.0984837963,2009-01-18,02:21:49
46.621179,124.916683,0,496,39831.0985300926,2009-01-18,02:21:53
46.621446,124.916647,0,600,39831.1006944444,2009-01-18,02:25:00
46.621515,124.916565,0,628,39831.1007060185,2009-01-18,02:25:01
46.621603,124.916459,0,667,39831.1007175926,2009-01-18,02:25:02
46.621614,124.916449,0,668,39831.100775463,2009-01-18,02:25:07
46.621631,124.91641,0,667,39831.1008333333,2009-01-18,02:25:12
46.621667,124.916349,0,680,39831.1008564815,2009-01-18,02:25:14
46.621695,124.916297,0,692,39831.1008912037,2009-01-18,02:25:17
46.62172,124.916275,0,707,39831.1009027778,2009-01-18,02:25:18
46.621759,124.916223,0,726,39831.1009259259,2009-01-18,02:25:20
46.621799,124.916169,0,748,39831.1009490741,2009-01-18,02:25:22
46.621841,124.916111,0,773,39831.1009722222,2009-01-18,02:25:24
46.621872,124.91608,0,789,39831.1009837963,2009-01-18,02:25:25
46.621903,124.916048,0,805,39831.1009953704,2009-01-18,02:25:26
46.621937,124.916013,0,822,39831.1010069444,2009-01-18,02:25:27
46.62198,124.915986,0,847,39831.1010648148,2009-01-18,02:25:32
46.622013,124.915958,0,866,39831.1010763889,2009-01-18,02:25:33
46.622037,124.915939,0,883,39831.101087963,2009-01-18,02:25:34
46.622068,124.915914,0,902,39831.101099537,2009-01-18,02:25:35
46.622103,124.915887,0,920,39831.1011111111,2009-01-18,02:25:36
46.622136,124.915863,0,937,39831.1011226852,2009-01-18,02:25:37
46.622164,124.915838,0,954,39831.1011458333,2009-01-18,02:25:39
46.622197,124.915825,0,967,39831.1011689815,2009-01-18,02:25:41
46.622215,124.915834,0,988,39831.1012037037,2009-01-18,02:25:44
46.622227,124.915844,0,1005,39831.1012268519,2009-01-18,02:25:46
46.622254,124.915835,0,1024,39831.10125,2009-01-18,02:25:48
46.622308,124.915826,0,1026,39831.1012962963,2009-01-18,02:25:52
46.622337,124.915869,0,1024,39831.1013541667,2009-01-18,02:25:57
46.622322,124.915932,0,1025,39831.101400463,2009-01-18,02:26:01
46.622285,124.915976,0,1015,39831.1014467593,2009-01-18,02:26:05
46.622258,124.915999,0,1006,39831.1015046296,2009-01-18,02:26:10
46.62225,124.916024,0,1009,39831.1015625,2009-01-18,02:26:15
46.622209,124.916064,0,1006,39831.1015856481,2009-01-18,02:26:17
46.622209,124.916064,0,1006,39831.1016203704,2009-01-18,02:26:20
46.622208,124.916069,0,1012,39831.1016435185,2009-01-18,02:26:22
46.622222,124.916043,0,1013,39831.1017013889,2009-01-18,02:26:27
46.622188,124.916053,0,996,39831.1017361111,2009-01-18,02:26:30
46.622151,124.916074,0,978,39831.1017476852,2009-01-18,02:26:31
46.622092,124.916108,0,949,39831.1017592593,2009-01-18,02:26:32
46.622039,124.916134,0,923,39831.1017708333,2009-01-18,02:26:33
46.622045,124.916107,0,909,39831.1018287037,2009-01-18,02:26:38
46.621982,124.916181,0,882,39831.101875,2009-01-18,02:26:42
46.62191,124.916245,0,854,39831.1018865741,2009-01-18,02:26:43
46.621854,124.9163,0,828,39831.1018981481,2009-01-18,02:26:44
46.621812,124.916346,0,807,39831.1019097222,2009-01-18,02:26:45
46.621779,124.916375,0,789,39831.1019212963,2009-01-18,02:26:46
46.621749,124.916399,0,772,39831.1019328704,2009-01-18,02:26:47
46.621715,124.916427,0,747,39831.1019560185,2009-01-18,02:26:49
46.621682,124.916442,0,726,39831.1019791667,2009-01-18,02:26:51
46.621659,124.916449,0,709,39831.1020138889,2009-01-18,02:26:54
46.621632,124.916447,0,693,39831.1020601852,2009-01-18,02:26:58
46.621636,124.916435,0,688,39831.1021180556,2009-01-18,02:27:03
46.62164,124.916424,0,686,39831.1021759259,2009-01-18,02:27:08
46.62164,124.916435,0,693,39831.1022337963,2009-01-18,02:27:13
46.621598,124.916472,0,690,39831.1022685185,2009-01-18,02:27:16
46.621558,124.916493,0,684,39831.1023263889,2009-01-18,02:27:21
46.621579,124.91647,0,677,39831.1023842593,2009-01-18,02:27:26
46.621557,124.916493,0,663,39831.1024305556,2009-01-18,02:27:30
46.621513,124.916514,0,656,39831.1024768518,2009-01-18,02:27:34
46.621494,124.916522,0,656,39831.1025347222,2009-01-18,02:27:39
46.621494,124.916525,0,656,39831.1025925926,2009-01-18,02:27:44
46.621494,124.916525,0,656,39831.1026273148,2009-01-18,02:27:47
46.621486,124.916522,0,657,39831.102650463,2009-01-18,02:27:49
46.621457,124.916531,0,671,39831.1027083333,2009-01-18,02:27:54
46.621459,124.91654,0,682,39831.1027662037,2009-01-18,02:27:59
46.621466,124.916565,0,688,39831.1028240741,2009-01-18,02:28:04
46.621452,124.916588,0,680,39831.1028819444,2009-01-18,02:28:09
46.621428,124.916617,0,671,39831.1029398148,2009-01-18,02:28:14
46.621418,124.916634,0,669,39831.1029976852,2009-01-18,02:28:19
46.621411,124.916634,0,669,39831.1030555556,2009-01-18,02:28:24
46.621411,124.916635,0,668,39831.1031134259,2009-01-18,02:28:29
46.621411,124.916635,0,668,39831.1031481481,2009-01-18,02:28:32
46.621408,124.91664,0,668,39831.1031712963,2009-01-18,02:28:34
46.621405,124.916651,0,668,39831.1032291667,2009-01-18,02:28:39
46.621425,124.916659,0,666,39831.103287037,2009-01-18,02:28:44
46.621462,124.916664,0,663,39831.1033449074,2009-01-18,02:28:49
46.621447,124.916639,0,661,39831.1034027778,2009-01-18,02:28:54
46.621423,124.916579,0,662,39831.1034606481,2009-01-18,02:28:59
46.621394,124.916529,0,670,39831.1035185185,2009-01-18,02:29:04
46.621394,124.916529,0,670,39831.1035532407,2009-01-18,02:29:07
46.621397,124.916525,0,673,39831.1035763889,2009-01-18,02:29:09
46.621427,124.916525,0,672,39831.1036342593,2009-01-18,02:29:14
46.621478,124.916494,0,668,39831.1036689815,2009-01-18,02:29:17
46.621515,124.91646,0,663,39831.1037152778,2009-01-18,02:29:21
46.621531,124.916433,0,658,39831.1037731481,2009-01-18,02:29:26
46.621567,124.916398,0,654,39831.1038310185,2009-01-18,02:29:31
46.621619,124.916366,0,653,39831.1038773148,2009-01-18,02:29:35
46.621663,124.91633,0,651,39831.103912037,2009-01-18,02:29:38
46.62165,124.916337,0,650,39831.1039699074,2009-01-18,02:29:43
46.6216,124.916371,0,651,39831.1039930556,2009-01-18,02:29:45
46.62152,124.916428,0,652,39831.1040162037,2009-01-18,02:29:47
46.621431,124.916487,0,652,39831.1040393518,2009-01-18,02:29:49
46.62138,124.916521,0,652,39831.1040509259,2009-01-18,02:29:50
46.621332,124.916555,0,652,39831.1040625,2009-01-18,02:29:51
46.621281,124.916594,0,652,39831.1040740741,2009-01-18,02:29:52
46.621229,124.916631,0,652,39831.1040856481,2009-01-18,02:29:53
46.621177,124.916664,0,652,39831.1040972222,2009-01-18,02:29:54
46.621119,124.916701,0,651,39831.1041087963,2009-01-18,02:29:55
46.621069,124.916732,0,651,39831.1041203704,2009-01-18,02:29:56
46.621009,124.916781,0,649,39831.1041435185,2009-01-18,02:29:58
46.620944,124.916839,0,647,39831.1041666667,2009-01-18,02:30:00
46.620896,124.916885,0,645,39831.1041898148,2009-01-18,02:30:02
46.620827,124.916947,0,643,39831.104212963,2009-01-18,02:30:04
46.620758,124.916996,0,641,39831.1042361111,2009-01-18,02:30:06
46.620684,124.917056,0,639,39831.1042592593,2009-01-18,02:30:08
46.620613,124.917105,0,644,39831.1042824074,2009-01-18,02:30:10
46.620571,124.917132,0,643,39831.1042939815,2009-01-18,02:30:11
46.620621,124.917092,0,640,39831.1043171296,2009-01-18,02:30:13
46.621028,124.916829,0,636,39831.1043402778,2009-01-18,02:30:15
46.621233,124.916709,0,635,39831.1043518518,2009-01-18,02:30:16
46.621308,124.916613,0,632,39831.104375,2009-01-18,02:30:18
46.621299,124.916606,0,630,39831.1044328704,2009-01-18,02:30:23
46.621314,124.916597,0,628,39831.1044907407,2009-01-18,02:30:28
46.621314,124.916597,0,628,39831.104525463,2009-01-18,02:30:31
46.621318,124.916597,0,625,39831.1045486111,2009-01-18,02:30:33
46.621363,124.916605,0,623,39831.1046064815,2009-01-18,02:30:38
46.62142,124.916577,0,623,39831.1046180556,2009-01-18,02:30:39
46.621479,124.916553,0,622,39831.1046296296,2009-01-18,02:30:40
46.621536,124.916521,0,622,39831.1046412037,2009-01-18,02:30:41
46.621582,124.916496,0,621,39831.1046527778,2009-01-18,02:30:42
46.621625,124.916472,0,621,39831.1046643518,2009-01-18,02:30:43
46.621688,124.916433,0,620,39831.1046759259,2009-01-18,02:30:44
46.621754,124.91639,0,619,39831.1046875,2009-01-18,02:30:45
46.62182,124.916352,0,619,39831.1046990741,2009-01-18,02:30:46
46.621873,124.916327,0,618,39831.1047106481,2009-01-18,02:30:47
46.621919,124.916298,0,617,39831.1047222222,2009-01-18,02:30:48
46.621973,124.91626,0,616,39831.1047453704,2009-01-18,02:30:50
46.622025,124.916219,0,615,39831.1047800926,2009-01-18,02:30:53
46.621997,124.916225,0,614,39831.104837963,2009-01-18,02:30:58
46.621988,124.916224,0,614,39831.1048958333,2009-01-18,02:31:03
46.621967,124.916223,0,613,39831.1049537037,2009-01-18,02:31:08
46.621967,124.916223,0,613,39831.1049884259,2009-01-18,02:31:11
46.621969,124.916228,0,612,39831.1050115741,2009-01-18,02:31:13
46.62195,124.916257,0,612,39831.1050694444,2009-01-18,02:31:18
46.621935,124.916287,0,612,39831.1051273148,2009-01-18,02:31:23
46.621916,124.916321,0,611,39831.1051851852,2009-01-18,02:31:28
46.621904,124.916338,0,609,39831.1052430556,2009-01-18,02:31:33
46.621873,124.916365,0,608,39831.1053009259,2009-01-18,02:31:38
46.621849,124.916374,0,606,39831.1053587963,2009-01-18,02:31:43
46.621824,124.916394,0,604,39831.1054166667,2009-01-18,02:31:48
46.6218,124.916391,0,603,39831.105474537,2009-01-18,02:31:53
46.621788,124.916375,0,602,39831.1055324074,2009-01-18,02:31:58
46.62178,124.916384,0,602,39831.1055902778,2009-01-18,02:32:03
46.62177,124.916374,0,601,39831.1056481482,2009-01-18,02:32:08
46.621741,124.916382,0,601,39831.1057060185,2009-01-18,02:32:13
46.621695,124.916421,0,601,39831.1057638889,2009-01-18,02:32:18
46.621645,124.916456,0,602,39831.1057986111,2009-01-18,02:32:21
46.621581,124.916472,0,603,39831.1058333333,2009-01-18,02:32:24
46.621533,124.91645,0,604,39831.1058912037,2009-01-18,02:32:29
46.62152,124.916432,0,605,39831.1059490741,2009-01-18,02:32:34
46.62152,124.916432,0,605,39831.1059837963,2009-01-18,02:32:37
46.621524,124.916424,0,606,39831.1060069444,2009-01-18,02:32:39
46.621501,124.916452,0,607,39831.1060648148,2009-01-18,02:32:44
46.621486,124.916503,0,607,39831.1061226852,2009-01-18,02:32:49
46.621458,124.916565,0,608,39831.1061689815,2009-01-18,02:32:53
46.621411,124.9166,0,610,39831.1062268519,2009-01-18,02:32:58
46.621383,124.916632,0,611,39831.1062847222,2009-01-18,02:33:03
46.621403,124.916593,0,611,39831.1063425926,2009-01-18,02:33:08
46.621439,124.916538,0,611,39831.1063773148,2009-01-18,02:33:11
46.621452,124.916511,0,611,39831.1064351852,2009-01-18,02:33:16
46.621485,124.916497,0,611,39831.1064930556,2009-01-18,02:33:21
46.62148,124.916514,0,611,39831.1065509259,2009-01-18,02:33:26
46.621464,124.916575,0,611,39831.1065972222,2009-01-18,02:33:30
46.621454,124.916619,0,611,39831.1066550926,2009-01-18,02:33:35
46.621424,124.91668,0,611,39831.106712963,2009-01-18,02:33:40
46.621407,124.916718,0,611,39831.1067708333,2009-01-18,02:33:45
46.621417,124.91668,0,611,39831.1068287037,2009-01-18,02:33:50
46.621417,124.91666,0,611,39831.1068865741,2009-01-18,02:33:55
46.621441,124.916601,0,610,39831.1069328704,2009-01-18,02:33:59
46.621433,124.916587,0,610,39831.1069907407,2009-01-18,02:34:04
46.621424,124.916587,0,610,39831.1070486111,2009-01-18,02:34:09
46.621392,124.916621,0,611,39831.1071064815,2009-01-18,02:34:14
46.621384,124.916633,0,611,39831.1071643519,2009-01-18,02:34:19
46.621406,124.916601,0,611,39831.1072222222,2009-01-18,02:34:24
46.621406,124.916601,0,611,39831.1072569444,2009-01-18,02:34:27
46.621408,124.916598,0,611,39831.1072800926,2009-01-18,02:34:29
46.621413,124.916587,0,611,39831.107337963,2009-01-18,02:34:34
46.621398,124.916587,0,611,39831.1073958333,2009-01-18,02:34:39
46.62136,124.916556,0,612,39831.1074537037,2009-01-18,02:34:44
46.621306,124.916598,0,613,39831.1075115741,2009-01-18,02:34:49
46.621117,124.916793,0,582,39831.1097222222,2009-01-18,02:38:00
46.621031,124.916882,0,581,39831.1097453704,2009-01-18,02:38:02
46.62108,124.916879,0,580,39831.1097685185,2009-01-18,02:38:04
46.62114,124.916889,0,580,39831.1097916667,2009-01-18,02:38:06
46.621195,124.916917,0,577,39831.1098263889,2009-01-18,02:38:09
46.621241,124.91693,0,577,39831.109837963,2009-01-18,02:38:10
46.621288,124.916954,0,577,39831.1098611111,2009-01-18,02:38:12
46.621345,124.916951,0,576,39831.1098726852,2009-01-18,02:38:13
46.62133,124.917005,0,575,39831.1099305556,2009-01-18,02:38:18
46.621335,124.917074,0,574,39831.1099884259,2009-01-18,02:38:23
46.621333,124.917126,0,573,39831.1100462963,2009-01-18,02:38:28
46.621289,124.917176,0,570,39831.1101041667,2009-01-18,02:38:33
46.621267,124.917241,0,570,39831.110150463,2009-01-18,02:38:37
46.62123,124.91725,0,563,39831.1102083333,2009-01-18,02:38:42
46.621201,124.917313,0,561,39831.1102662037,2009-01-18,02:38:47
46.621175,124.91737,0,560,39831.1103125,2009-01-18,02:38:51
46.621142,124.917429,0,558,39831.1103587963,2009-01-18,02:38:55
46.621132,124.917474,0,554,39831.1104166667,2009-01-18,02:39:00
46.621108,124.917542,0,554,39831.1104398148,2009-01-18,02:39:02
46.621136,124.917611,0,551,39831.1104976852,2009-01-18,02:39:07
46.621161,124.917671,0,546,39831.1105555556,2009-01-18,02:39:12
46.621187,124.917728,0,541,39831.1106134259,2009-01-18,02:39:17
46.621158,124.9178,0,540,39831.1106712963,2009-01-18,02:39:22
46.621159,124.917877,0,539,39831.1107291667,2009-01-18,02:39:27
46.621137,124.917937,0,539,39831.110775463,2009-01-18,02:39:31
46.621137,124.918019,0,538,39831.1108333333,2009-01-18,02:39:36
46.621164,124.918073,0,540,39831.1108796296,2009-01-18,02:39:40
46.621192,124.918098,0,545,39831.1109375,2009-01-18,02:39:45
46.621237,124.9181,0,550,39831.1109837963,2009-01-18,02:39:49
46.621282,124.918156,0,551,39831.1110300926,2009-01-18,02:39:53
46.621326,124.918202,0,551,39831.1110763889,2009-01-18,02:39:57
46.621374,124.918237,0,552,39831.1111226852,2009-01-18,02:40:01
46.621424,124.918273,0,554,39831.1111805556,2009-01-18,02:40:06
46.621468,124.918293,0,554,39831.1112268518,2009-01-18,02:40:10
46.621511,124.918315,0,558,39831.1112847222,2009-01-18,02:40:15
46.621547,124.918339,0,558,39831.1113425926,2009-01-18,02:40:20
46.621593,124.918358,0,562,39831.111400463,2009-01-18,02:40:25
46.621629,124.918409,0,564,39831.1114236111,2009-01-18,02:40:27
46.621674,124.918463,0,567,39831.1114699074,2009-01-18,02:40:31
46.62172,124.918503,0,568,39831.1115162037,2009-01-18,02:40:35
46.621763,124.918543,0,568,39831.1115625,2009-01-18,02:40:39
46.62181,124.918581,0,572,39831.1116203704,2009-01-18,02:40:44
46.621852,124.918606,0,575,39831.1116666667,2009-01-18,02:40:48
46.621902,124.918617,0,584,39831.111724537,2009-01-18,02:40:53
46.621933,124.918622,0,590,39831.1117824074,2009-01-18,02:40:58
46.621967,124.918674,0,594,39831.1118171296,2009-01-18,02:41:01
46.621994,124.918752,0,590,39831.1118518518,2009-01-18,02:41:04
46.62204,124.918792,0,586,39831.1118865741,2009-01-18,02:41:07
46.62208,124.918834,0,582,39831.1119444444,2009-01-18,02:41:12
46.622126,124.918859,0,580,39831.1119907407,2009-01-18,02:41:16
46.622177,124.918871,0,584,39831.1120486111,2009-01-18,02:41:21
46.622203,124.918887,0,588,39831.1121064815,2009-01-18,02:41:26
46.622248,124.918899,0,591,39831.1121643518,2009-01-18,02:41:31
46.622284,124.918946,0,593,39831.1121875,2009-01-18,02:41:33
46.622322,124.919001,0,592,39831.1122106481,2009-01-18,02:41:35
46.622354,124.919047,0,592,39831.1122569444,2009-01-18,02:41:39
46.62238,124.91911,0,594,39831.1123032407,2009-01-18,02:41:43
46.622399,124.919188,0,596,39831.112349537,2009-01-18,02:41:47
46.622395,124.919257,0,597,39831.1123958333,2009-01-18,02:41:51
46.622427,124.919306,0,602,39831.1124421296,2009-01-18,02:41:55
46.62244,124.919384,0,603,39831.1125,2009-01-18,02:42:00
46.622462,124.919457,0,603,39831.1125578704,2009-01-18,02:42:05
46.622492,124.919505,0,603,39831.1126157407,2009-01-18,02:42:10
46.622488,124.919577,0,605,39831.112650463,2009-01-18,02:42:13
46.622466,124.919634,0,608,39831.112662037,2009-01-18,02:42:14
46.622463,124.91971,0,611,39831.1127083333,2009-01-18,02:42:18
46.622481,124.919778,0,613,39831.1127546296,2009-01-18,02:42:22
46.622502,124.919846,0,614,39831.1128009259,2009-01-18,02:42:26
46.622502,124.919913,0,619,39831.1128472222,2009-01-18,02:42:30
46.622545,124.919946,0,622,39831.1128935185,2009-01-18,02:42:34
46.622588,124.919924,0,618,39831.1129166667,2009-01-18,02:42:36
46.622624,124.919947,0,624,39831.112974537,2009-01-18,02:42:41
46.62262,124.919913,0,633,39831.1130324074,2009-01-18,02:42:46
46.622609,124.919859,0,644,39831.1130902778,2009-01-18,02:42:51
46.622624,124.919837,0,655,39831.1131481482,2009-01-18,02:42:56
46.622626,124.919808,0,665,39831.1132060185,2009-01-18,02:43:01
46.622606,124.919776,0,675,39831.1132638889,2009-01-18,02:43:06
46.622585,124.919722,0,684,39831.1133101852,2009-01-18,02:43:10
46.622542,124.9197,0,692,39831.1133564815,2009-01-18,02:43:14
46.622514,124.919689,0,705,39831.1134143519,2009-01-18,02:43:19
46.622542,124.919643,0,716,39831.1134606482,2009-01-18,02:43:23
46.622532,124.919636,0,730,39831.1135185185,2009-01-18,02:43:28
46.62263,124.919628,0,735,39831.1135416667,2009-01-18,02:43:30
46.622709,124.919628,0,738,39831.1135532407,2009-01-18,02:43:31
46.622728,124.91969,0,735,39831.113599537,2009-01-18,02:43:35
46.622696,124.919655,0,738,39831.1136574074,2009-01-18,02:43:40
46.622685,124.919669,0,739,39831.1137152778,2009-01-18,02:43:45
46.622683,124.919754,0,737,39831.11375,2009-01-18,02:43:48
46.622707,124.919829,0,737,39831.1137731481,2009-01-18,02:43:50
46.622719,124.919901,0,735,39831.1137847222,2009-01-18,02:43:51
46.622735,124.91997,0,734,39831.1138194444,2009-01-18,02:43:54
46.622767,124.920023,0,735,39831.1138657407,2009-01-18,02:43:58
46.622803,124.920067,0,733,39831.1138888889,2009-01-18,02:44:00
46.622849,124.920106,0,732,39831.1139236111,2009-01-18,02:44:03
46.622906,124.920135,0,732,39831.1139699074,2009-01-18,02:44:07
46.622962,124.920197,0,730,39831.1140046296,2009-01-18,02:44:10
46.622976,124.920284,0,729,39831.1140393519,2009-01-18,02:44:13
46.622952,124.920357,0,730,39831.1140625,2009-01-18,02:44:15
46.622956,124.920447,0,732,39831.1141087963,2009-01-18,02:44:19
46.622993,124.92046,0,735,39831.1141666667,2009-01-18,02:44:24
46.623015,124.920518,0,734,39831.114212963,2009-01-18,02:44:28
46.62302,124.920586,0,734,39831.1142708333,2009-01-18,02:44:33
46.623067,124.920618,0,730,39831.1143171296,2009-01-18,02:44:37
46.623119,124.920618,0,728,39831.1143518519,2009-01-18,02:44:40
46.623159,124.920624,0,720,39831.114375,2009-01-18,02:44:42
46.623172,124.920666,0,708,39831.1144212963,2009-01-18,02:44:46
46.623199,124.920696,0,696,39831.1144560185,2009-01-18,02:44:49
46.623208,124.920703,0,677,39831.1145023148,2009-01-18,02:44:53
46.623212,124.920746,0,664,39831.114537037,2009-01-18,02:44:56
46.623222,124.920783,0,650,39831.1145717593,2009-01-18,02:44:59
46.62323,124.920839,0,636,39831.1146180556,2009-01-18,02:45:03
46.623239,124.920889,0,622,39831.1146643519,2009-01-18,02:45:07
46.623281,124.92091,0,611,39831.1147106481,2009-01-18,02:45:11
46.623296,124.920954,0,596,39831.1147569444,2009-01-18,02:45:15
46.623328,124.921002,0,585,39831.1148032407,2009-01-18,02:45:19
46.623359,124.921057,0,574,39831.114849537,2009-01-18,02:45:23
46.623391,124.921111,0,567,39831.1148958333,2009-01-18,02:45:27
46.623414,124.92116,0,558,39831.1149421296,2009-01-18,02:45:31
46.623453,124.921196,0,550,39831.115,2009-01-18,02:45:36
46.623477,124.921268,0,548,39831.1150462963,2009-01-18,02:45:40
46.623488,124.921356,0,550,39831.1151041667,2009-01-18,02:45:45
46.623543,124.921381,0,550,39831.115150463,2009-01-18,02:45:49
46.623592,124.92139,0,546,39831.1151967593,2009-01-18,02:45:53
46.623636,124.921373,0,545,39831.1152314815,2009-01-18,02:45:56
46.623676,124.921426,0,543,39831.1152893519,2009-01-18,02:46:01
46.623718,124.92146,0,542,39831.1153356481,2009-01-18,02:46:05
46.623751,124.921515,0,542,39831.1153819444,2009-01-18,02:46:09
46.623757,124.921582,0,538,39831.1154166667,2009-01-18,02:46:12
46.623782,124.921644,0,538,39831.115462963,2009-01-18,02:46:16
46.623786,124.921725,0,542,39831.1154976852,2009-01-18,02:46:19
46.623825,124.921758,0,544,39831.1155439815,2009-01-18,02:46:23
46.623886,124.92176,0,547,39831.1155902778,2009-01-18,02:46:27
46.623944,124.92176,0,550,39831.115625,2009-01-18,02:46:30
46.623989,124.92176,0,551,39831.1156597222,2009-01-18,02:46:33
46.624039,124.921784,0,552,39831.1157060185,2009-01-18,02:46:37
46.62409,124.921812,0,554,39831.1157523148,2009-01-18,02:46:41
46.624118,124.921855,0,556,39831.1158101852,2009-01-18,02:46:46
46.624166,124.921886,0,559,39831.1158564815,2009-01-18,02:46:50
46.624183,124.921941,0,560,39831.1159143519,2009-01-18,02:46:55
46.624178,124.92197,0,562,39831.1159722222,2009-01-18,02:47:00
46.6242,124.921972,0,562,39831.1160300926,2009-01-18,02:47:05
46.624239,124.92203,0,566,39831.116087963,2009-01-18,02:47:10
46.624265,124.922101,0,570,39831.1161458333,2009-01-18,02:47:15
46.624293,124.922154,0,571,39831.1161921296,2009-01-18,02:47:19
46.624291,124.922221,0,570,39831.1162384259,2009-01-18,02:47:23
46.624279,124.922263,0,569,39831.1162962963,2009-01-18,02:47:28
46.624249,124.922301,0,558,39831.1163541667,2009-01-18,02:47:33
46.624236,124.922324,0,554,39831.116412037,2009-01-18,02:47:38
46.624238,124.922329,0,556,39831.1164699074,2009-01-18,02:47:43
46.62423,124.922337,0,558,39831.1165277778,2009-01-18,02:47:48
46.624225,124.922339,0,560,39831.1165856481,2009-01-18,02:47:53
46.624224,124.922337,0,562,39831.1166435185,2009-01-18,02:47:58
46.624222,124.922333,0,564,39831.1167013889,2009-01-18,02:48:03
46.624222,124.922333,0,564,39831.1167361111,2009-01-18,02:48:06
46.624218,124.922326,0,566,39831.1167592593,2009-01-18,02:48:08
46.62421,124.922315,0,568,39831.1168171296,2009-01-18,02:48:13
46.624205,124.922309,0,570,39831.116875,2009-01-18,02:48:18
46.624201,124.922308,0,572,39831.1169328704,2009-01-18,02:48:23
46.624199,124.922309,0,574,39831.1169907407,2009-01-18,02:48:28
46.624199,124.922311,0,576,39831.1170486111,2009-01-18,02:48:33
46.6242,124.922319,0,578,39831.1171064815,2009-01-18,02:48:38
46.624202,124.922322,0,580,39831.1171643519,2009-01-18,02:48:43
46.624205,124.922317,0,582,39831.1172222222,2009-01-18,02:48:48
46.624209,124.922314,0,584,39831.1172800926,2009-01-18,02:48:53
46.624209,124.922314,0,584,39831.1173148148,2009-01-18,02:48:56
46.624215,124.92231,0,586,39831.117337963,2009-01-18,02:48:58
46.624242,124.922312,0,587,39831.1173958333,2009-01-18,02:49:03
46.624255,124.922311,0,589,39831.1174537037,2009-01-18,02:49:08
46.624267,124.922305,0,590,39831.1175115741,2009-01-18,02:49:13
46.624267,124.922305,0,590,39831.1175462963,2009-01-18,02:49:16
46.624268,124.922305,0,592,39831.1175694444,2009-01-18,02:49:18
46.624279,124.922298,0,594,39831.1176273148,2009-01-18,02:49:23
46.624293,124.92225,0,596,39831.1176851852,2009-01-18,02:49:28
46.624314,124.922173,0,597,39831.1177199074,2009-01-18,02:49:31
46.624337,124.922088,0,597,39831.1177430556,2009-01-18,02:49:33
46.624366,124.921977,0,598,39831.1177662037,2009-01-18,02:49:35
46.624389,124.921909,0,598,39831.1177777778,2009-01-18,02:49:36
46.624415,124.921836,0,599,39831.1177893518,2009-01-18,02:49:37
46.624445,124.92176,0,599,39831.1178009259,2009-01-18,02:49:38
46.624481,124.921686,0,599,39831.1178125,2009-01-18,02:49:39
46.624518,124.921606,0,599,39831.1178240741,2009-01-18,02:49:40
46.624554,124.921512,0,599,39831.1178356481,2009-01-18,02:49:41
46.624594,124.921406,0,599,39831.1178472222,2009-01-18,02:49:42
46.624641,124.921299,0,600,39831.1178587963,2009-01-18,02:49:43
46.624698,124.921195,0,600,39831.1178703704,2009-01-18,02:49:44
46.624749,124.921087,0,600,39831.1178819444,2009-01-18,02:49:45
46.624802,124.920979,0,600,39831.1178935185,2009-01-18,02:49:46
46.62486,124.920869,0,599,39831.1179050926,2009-01-18,02:49:47
46.624916,124.920753,0,599,39831.1179166667,2009-01-18,02:49:48
46.624969,124.920638,0,599,39831.1179282407,2009-01-18,02:49:49
46.625021,124.920521,0,599,39831.1179398148,2009-01-18,02:49:50
46.625072,124.920401,0,599,39831.1179513889,2009-01-18,02:49:51
46.625124,124.920279,0,599,39831.117962963,2009-01-18,02:49:52
46.625176,124.920155,0,599,39831.117974537,2009-01-18,02:49:53
46.625231,124.920023,0,599,39831.1179861111,2009-01-18,02:49:54
46.625288,124.919896,0,599,39831.1179976852,2009-01-18,02:49:55
46.625341,124.919767,0,599,39831.1180092593,2009-01-18,02:49:56
46.625394,124.919637,0,599,39831.1180208333,2009-01-18,02:49:57
46.625448,124.919516,0,598,39831.1180324074,2009-01-18,02:49:58
46.625507,124.919396,0,598,39831.1180439815,2009-01-18,02:49:59
46.62558,124.919239,0,598,39831.1180555556,2009-01-18,02:50:00
46.625637,124.919098,0,598,39831.1180671296,2009-01-18,02:50:01
46.625717,124.918954,0,598,39831.1180787037,2009-01-18,02:50:02
46.625826,124.918792,0,597,39831.1180902778,2009-01-18,02:50:03
46.625896,124.918657,0,596,39831.1181018518,2009-01-18,02:50:04
46.625955,124.918553,0,596,39831.1181134259,2009-01-18,02:50:05
46.626,124.918481,0,595,39831.118125,2009-01-18,02:50:06
46.626054,124.918412,0,594,39831.1181365741,2009-01-18,02:50:07
46.62608,124.91834,0,594,39831.1181481481,2009-01-18,02:50:08
46.626122,124.918301,0,593,39831.1181597222,2009-01-18,02:50:09
46.626171,124.918266,0,593,39831.1181828704,2009-01-18,02:50:11
46.626151,124.918254,0,589,39831.1182407407,2009-01-18,02:50:16
46.626167,124.918178,0,588,39831.118287037,2009-01-18,02:50:20
46.626188,124.918092,0,587,39831.1183101852,2009-01-18,02:50:22
46.626223,124.91798,0,587,39831.1183333333,2009-01-18,02:50:24
46.626239,124.917905,0,587,39831.1183449074,2009-01-18,02:50:25
46.626261,124.917841,0,586,39831.1183564815,2009-01-18,02:50:26
46.62629,124.917771,0,586,39831.1183680556,2009-01-18,02:50:27
46.626324,124.917695,0,586,39831.1183796296,2009-01-18,02:50:28
46.626361,124.917617,0,585,39831.1183912037,2009-01-18,02:50:29
46.626442,124.917515,0,585,39831.1184027778,2009-01-18,02:50:30
46.626466,124.917433,0,585,39831.1184143518,2009-01-18,02:50:31
46.626504,124.917332,0,585,39831.1184259259,2009-01-18,02:50:32
46.626544,124.917234,0,585,39831.1184375,2009-01-18,02:50:33
46.626586,124.917133,0,585,39831.1184490741,2009-01-18,02:50:34
46.62663,124.91703,0,585,39831.1184606481,2009-01-18,02:50:35
46.626674,124.916925,0,585,39831.1184722222,2009-01-18,02:50:36
46.62672,124.916819,0,585,39831.1184837963,2009-01-18,02:50:37
46.62677,124.916714,0,585,39831.1184953704,2009-01-18,02:50:38
46.626821,124.916603,0,585,39831.1185069444,2009-01-18,02:50:39
46.62687,124.916493,0,585,39831.1185185185,2009-01-18,02:50:40
46.626914,124.916382,0,585,39831.1185300926,2009-01-18,02:50:41
46.626954,124.91627,0,585,39831.1185416667,2009-01-18,02:50:42
46.626997,124.916163,0,585,39831.1185532407,2009-01-18,02:50:43
46.627049,124.916045,0,585,39831.1185648148,2009-01-18,02:50:44
46.627099,124.915931,0,584,39831.1185763889,2009-01-18,02:50:45
46.627146,124.915827,0,584,39831.118587963,2009-01-18,02:50:46
46.62719,124.915725,0,584,39831.118599537,2009-01-18,02:50:47
46.627242,124.915621,0,584,39831.1186111111,2009-01-18,02:50:48
46.627282,124.915539,0,584,39831.1186226852,2009-01-18,02:50:49
46.627323,124.91546,0,584,39831.1186342593,2009-01-18,02:50:50
46.627364,124.915391,0,583,39831.1186458333,2009-01-18,02:50:51
46.627395,124.915332,0,583,39831.1186574074,2009-01-18,02:50:52
46.627437,124.915253,0,583,39831.1186805556,2009-01-18,02:50:54
46.627476,124.915183,0,582,39831.1187037037,2009-01-18,02:50:56
46.627515,124.915127,0,582,39831.1187384259,2009-01-18,02:50:59
46.627527,124.915131,0,582,39831.1187962963,2009-01-18,02:51:04
46.627546,124.915111,0,582,39831.1188541667,2009-01-18,02:51:09
46.627561,124.915025,0,582,39831.1188888889,2009-01-18,02:51:12
46.627582,124.914939,0,582,39831.118912037,2009-01-18,02:51:14
46.627603,124.914877,0,582,39831.1189236111,2009-01-18,02:51:15
46.627628,124.914758,0,583,39831.1189467593,2009-01-18,02:51:17
46.627647,124.91464,0,583,39831.1189699074,2009-01-18,02:51:19
46.627657,124.914575,0,583,39831.1189814815,2009-01-18,02:51:20
46.627676,124.914499,0,583,39831.1189930556,2009-01-18,02:51:21
46.627692,124.914426,0,583,39831.1190046296,2009-01-18,02:51:22
46.627714,124.91435,0,583,39831.1190162037,2009-01-18,02:51:23
46.627758,124.91425,0,584,39831.1190277778,2009-01-18,02:51:24
46.627794,124.914136,0,584,39831.1190393518,2009-01-18,02:51:25
46.627838,124.914031,0,584,39831.1190509259,2009-01-18,02:51:26
46.627875,124.91393,0,584,39831.1190625,2009-01-18,02:51:27
46.627915,124.913827,0,585,39831.1190740741,2009-01-18,02:51:28
46.627955,124.913729,0,585,39831.1190856481,2009-01-18,02:51:29
46.628009,124.913624,0,585,39831.1190972222,2009-01-18,02:51:30
46.628071,124.913516,0,585,39831.1191087963,2009-01-18,02:51:31
46.628136,124.913415,0,585,39831.1191203704,2009-01-18,02:51:32
46.628233,124.913308,0,584,39831.1191319444,2009-01-18,02:51:33
46.628295,124.913182,0,584,39831.1191435185,2009-01-18,02:51:34
46.628349,124.913089,0,584,39831.1191550926,2009-01-18,02:51:35
46.628397,124.91301,0,584,39831.1191666667,2009-01-18,02:51:36
46.628448,124.91294,0,584,39831.1191782407,2009-01-18,02:51:37
46.628494,124.912882,0,584,39831.1191898148,2009-01-18,02:51:38
46.628537,124.912842,0,584,39831.1192013889,2009-01-18,02:51:39
46.628573,124.9128,0,583,39831.119212963,2009-01-18,02:51:40
46.628639,124.912737,0,583,39831.1192361111,2009-01-18,02:51:42
46.628661,124.912705,0,583,39831.1192939815,2009-01-18,02:51:47
46.628684,124.912702,0,581,39831.1193518518,2009-01-18,02:51:52
46.628699,124.912697,0,579,39831.1194097222,2009-01-18,02:51:57
46.628688,124.912704,0,576,39831.1194675926,2009-01-18,02:52:02
46.628687,124.912698,0,575,39831.119525463,2009-01-18,02:52:07
46.628679,124.912706,0,575,39831.1195833333,2009-01-18,02:52:12
46.628679,124.912706,0,575,39831.1196180556,2009-01-18,02:52:15
46.628675,124.912698,0,575,39831.1196412037,2009-01-18,02:52:17
46.628696,124.912598,0,574,39831.1196875,2009-01-18,02:52:21
46.628702,124.9125,0,574,39831.1197106481,2009-01-18,02:52:23
46.628743,124.912373,0,574,39831.1197337963,2009-01-18,02:52:25
46.628771,124.912306,0,574,39831.1197453704,2009-01-18,02:52:26
46.6288,124.912232,0,574,39831.1197569444,2009-01-18,02:52:27
46.628841,124.912155,0,573,39831.1197685185,2009-01-18,02:52:28
46.628887,124.912068,0,573,39831.1197800926,2009-01-18,02:52:29
46.628927,124.911975,0,573,39831.1197916667,2009-01-18,02:52:30
46.628971,124.911892,0,573,39831.1198032407,2009-01-18,02:52:31
46.629014,124.911796,0,572,39831.1198148148,2009-01-18,02:52:32
46.629062,124.911697,0,572,39831.1198263889,2009-01-18,02:52:33
46.629112,124.911596,0,571,39831.119837963,2009-01-18,02:52:34
46.629162,124.911489,0,571,39831.119849537,2009-01-18,02:52:35
46.629217,124.911382,0,571,39831.1198611111,2009-01-18,02:52:36
46.629265,124.911272,0,570,39831.1198726852,2009-01-18,02:52:37
46.629314,124.911161,0,570,39831.1198842593,2009-01-18,02:52:38
46.629361,124.91106,0,569,39831.1198958333,2009-01-18,02:52:39
46.629413,124.910946,0,568,39831.1199074074,2009-01-18,02:52:40
46.62946,124.910829,0,568,39831.1199189815,2009-01-18,02:52:41
46.629513,124.910704,0,567,39831.1199305556,2009-01-18,02:52:42
46.629566,124.910587,0,567,39831.1199421296,2009-01-18,02:52:43
46.629632,124.910466,0,567,39831.1199537037,2009-01-18,02:52:44
46.629697,124.910324,0,567,39831.1199652778,2009-01-18,02:52:45
46.629759,124.910202,0,568,39831.1199768518,2009-01-18,02:52:46
46.629818,124.910078,0,568,39831.1199884259,2009-01-18,02:52:47
46.629878,124.909952,0,568,39831.12,2009-01-18,02:52:48
46.629936,124.909817,0,568,39831.1200115741,2009-01-18,02:52:49
46.629999,124.909684,0,568,39831.1200231481,2009-01-18,02:52:50
46.630065,124.909543,0,568,39831.1200347222,2009-01-18,02:52:51
46.630131,124.909412,0,568,39831.1200462963,2009-01-18,02:52:52
46.630199,124.909272,0,568,39831.1200578704,2009-01-18,02:52:53
46.630268,124.909138,0,568,39831.1200694444,2009-01-18,02:52:54
46.630328,124.908999,0,568,39831.1200810185,2009-01-18,02:52:55
46.630398,124.908868,0,568,39831.1200925926,2009-01-18,02:52:56
46.63046,124.908735,0,568,39831.1201041667,2009-01-18,02:52:57
46.63053,124.908608,0,568,39831.1201157407,2009-01-18,02:52:58
46.630599,124.908474,0,568,39831.1201273148,2009-01-18,02:52:59
46.630668,124.908339,0,569,39831.1201388889,2009-01-18,02:53:00
46.630732,124.908214,0,569,39831.120150463,2009-01-18,02:53:01
46.63079,124.908091,0,570,39831.120162037,2009-01-18,02:53:02
46.63085,124.907973,0,570,39831.1201736111,2009-01-18,02:53:03
46.630908,124.907853,0,570,39831.1201851852,2009-01-18,02:53:04
46.630965,124.907735,0,571,39831.1201967593,2009-01-18,02:53:05
46.631027,124.907621,0,572,39831.1202083333,2009-01-18,02:53:06
46.631086,124.907509,0,573,39831.1202199074,2009-01-18,02:53:07
46.631141,124.907401,0,575,39831.1202314815,2009-01-18,02:53:08
46.631198,124.90729,0,576,39831.1202430556,2009-01-18,02:53:09
46.631248,124.907186,0,578,39831.1202546296,2009-01-18,02:53:10
46.631293,124.907091,0,579,39831.1202662037,2009-01-18,02:53:11
46.631335,124.907007,0,581,39831.1202777778,2009-01-18,02:53:12
46.631379,124.906933,0,582,39831.1202893518,2009-01-18,02:53:13
46.63142,124.906865,0,584,39831.1203009259,2009-01-18,02:53:14
46.631452,124.906805,0,585,39831.1203125,2009-01-18,02:53:15
46.631487,124.906755,0,586,39831.1203240741,2009-01-18,02:53:16
46.631538,124.906699,0,587,39831.1203472222,2009-01-18,02:53:18
46.631593,124.906671,0,588,39831.1204050926,2009-01-18,02:53:23
46.63157,124.906676,0,601,39831.120462963,2009-01-18,02:53:28
46.631582,124.906652,0,606,39831.1205208333,2009-01-18,02:53:33
46.631582,124.906652,0,606,39831.1205555556,2009-01-18,02:53:36
46.631584,124.906645,0,610,39831.1205787037,2009-01-18,02:53:38
46.631578,124.906655,0,611,39831.1206365741,2009-01-18,02:53:43
46.631569,124.906671,0,611,39831.1206944444,2009-01-18,02:53:48
46.63156,124.906686,0,611,39831.1207523148,2009-01-18,02:53:53
46.631546,124.906705,0,611,39831.1208101852,2009-01-18,02:53:58
46.631539,124.906716,0,611,39831.1208680556,2009-01-18,02:54:03
46.631539,124.906716,0,611,39831.1209027778,2009-01-18,02:54:06
46.631538,124.906714,0,611,39831.1209259259,2009-01-18,02:54:08
46.631521,124.906634,0,611,39831.1209837963,2009-01-18,02:54:13
46.631524,124.906563,0,613,39831.1210185185,2009-01-18,02:54:16
46.631543,124.90647,0,614,39831.1210532407,2009-01-18,02:54:19
46.631571,124.906387,0,616,39831.121087963,2009-01-18,02:54:22
46.631606,124.906347,0,617,39831.1211226852,2009-01-18,02:54:25
46.63164,124.906297,0,615,39831.1211805556,2009-01-18,02:54:30
46.631617,124.906266,0,609,39831.1212384259,2009-01-18,02:54:35
46.631647,124.906209,0,609,39831.1212731482,2009-01-18,02:54:38
46.63168,124.90614,0,609,39831.1213078704,2009-01-18,02:54:41
46.631719,124.906077,0,609,39831.1213425926,2009-01-18,02:54:44
46.631754,124.906022,0,608,39831.1213888889,2009-01-18,02:54:48
46.631755,124.905989,0,607,39831.1214467593,2009-01-18,02:54:53
46.631821,124.905948,0,606,39831.1214930556,2009-01-18,02:54:57
46.631851,124.905968,0,604,39831.1215509259,2009-01-18,02:55:02
46.631854,124.905959,0,604,39831.1216087963,2009-01-18,02:55:07
46.631857,124.905954,0,604,39831.1216666667,2009-01-18,02:55:12
46.63186,124.905946,0,603,39831.121724537,2009-01-18,02:55:17
46.631862,124.905944,0,603,39831.1217824074,2009-01-18,02:55:22
46.63186,124.905948,0,603,39831.1218402778,2009-01-18,02:55:27
46.63186,124.905948,0,603,39831.121875,2009-01-18,02:55:30
46.631858,124.905953,0,603,39831.1218981481,2009-01-18,02:55:32
46.63186,124.905867,0,602,39831.1219444444,2009-01-18,02:55:36
46.631876,124.905804,0,601,39831.1219675926,2009-01-18,02:55:38
46.631935,124.905691,0,601,39831.1219907407,2009-01-18,02:55:40
46.631974,124.905619,0,601,39831.1220023148,2009-01-18,02:55:41
46.632001,124.905553,0,601,39831.1220138889,2009-01-18,02:55:42
46.632019,124.905492,0,602,39831.122025463,2009-01-18,02:55:43
46.632035,124.905424,0,602,39831.122037037,2009-01-18,02:55:44
46.632058,124.905363,0,603,39831.1220486111,2009-01-18,02:55:45
46.632082,124.905292,0,603,39831.1220601852,2009-01-18,02:55:46
46.632104,124.905216,0,604,39831.1220717593,2009-01-18,02:55:47
46.632126,124.905135,0,605,39831.1220833333,2009-01-18,02:55:48
46.632149,124.905053,0,605,39831.1220949074,2009-01-18,02:55:49
46.632176,124.904967,0,606,39831.1221064815,2009-01-18,02:55:50
46.632204,124.904878,0,606,39831.1221180556,2009-01-18,02:55:51
46.632245,124.904782,0,607,39831.1221296296,2009-01-18,02:55:52
46.632286,124.90469,0,608,39831.1221412037,2009-01-18,02:55:53
46.632324,124.904599,0,609,39831.1221527778,2009-01-18,02:55:54
46.632368,124.9045,0,610,39831.1221643519,2009-01-18,02:55:55
46.632418,124.904399,0,610,39831.1221759259,2009-01-18,02:55:56
46.632464,124.904304,0,611,39831.1221875,2009-01-18,02:55:57
46.632509,124.904209,0,612,39831.1221990741,2009-01-18,02:55:58
46.632559,124.904111,0,613,39831.1222106481,2009-01-18,02:55:59
46.632603,124.904016,0,614,39831.1222222222,2009-01-18,02:56:00
46.632646,124.903921,0,615,39831.1222337963,2009-01-18,02:56:01
46.632694,124.903832,0,616,39831.1222453704,2009-01-18,02:56:02
46.632747,124.903738,0,617,39831.1222569444,2009-01-18,02:56:03
46.6328,124.903656,0,618,39831.1222685185,2009-01-18,02:56:04
46.632852,124.90357,0,619,39831.1222800926,2009-01-18,02:56:05
46.632901,124.90351,0,619,39831.1222916667,2009-01-18,02:56:06
46.632939,124.90346,0,619,39831.1223032407,2009-01-18,02:56:07
46.633003,124.903391,0,620,39831.1223263889,2009-01-18,02:56:09
46.633003,124.903409,0,620,39831.1223842593,2009-01-18,02:56:14
46.633014,124.903416,0,621,39831.1224421296,2009-01-18,02:56:19
46.633071,124.903363,0,620,39831.1224652778,2009-01-18,02:56:21
46.633094,124.903299,0,620,39831.1224884259,2009-01-18,02:56:23
46.633145,124.903202,0,618,39831.1225115741,2009-01-18,02:56:25
46.633177,124.903139,0,618,39831.1225231481,2009-01-18,02:56:26
46.633203,124.903073,0,617,39831.1225347222,2009-01-18,02:56:27
46.633227,124.903017,0,616,39831.1225462963,2009-01-18,02:56:28
46.63326,124.902948,0,616,39831.1225578704,2009-01-18,02:56:29
46.633289,124.902881,0,615,39831.1225694444,2009-01-18,02:56:30
46.633332,124.902815,0,615,39831.1225810185,2009-01-18,02:56:31
46.633363,124.90274,0,615,39831.1225925926,2009-01-18,02:56:32
46.633394,124.902665,0,615,39831.1226041667,2009-01-18,02:56:33
46.633426,124.902589,0,615,39831.1226157407,2009-01-18,02:56:34
46.633459,124.902514,0,615,39831.1226273148,2009-01-18,02:56:35
46.633492,124.902431,0,614,39831.1226388889,2009-01-18,02:56:36
46.633525,124.90234,0,614,39831.122650463,2009-01-18,02:56:37
46.633561,124.902244,0,614,39831.122662037,2009-01-18,02:56:38
46.633598,124.902156,0,614,39831.1226736111,2009-01-18,02:56:39
46.633633,124.902061,0,614,39831.1226851852,2009-01-18,02:56:40
46.633674,124.90196,0,614,39831.1226967593,2009-01-18,02:56:41
46.633718,124.901857,0,614,39831.1227083333,2009-01-18,02:56:42
46.633766,124.901747,0,614,39831.1227199074,2009-01-18,02:56:43
46.63382,124.901625,0,614,39831.1227314815,2009-01-18,02:56:44
46.633874,124.901518,0,614,39831.1227430556,2009-01-18,02:56:45
46.633937,124.901435,0,613,39831.1227546296,2009-01-18,02:56:46
46.634,124.901315,0,611,39831.1227662037,2009-01-18,02:56:47
46.634055,124.901204,0,609,39831.1227777778,2009-01-18,02:56:48
46.634112,124.901094,0,608,39831.1227893519,2009-01-18,02:56:49
46.634164,124.900984,0,607,39831.1228009259,2009-01-18,02:56:50
46.634218,124.900879,0,606,39831.1228125,2009-01-18,02:56:51
46.634271,124.900775,0,605,39831.1228240741,2009-01-18,02:56:52
46.634325,124.900678,0,604,39831.1228356481,2009-01-18,02:56:53
46.634374,124.900589,0,604,39831.1228472222,2009-01-18,02:56:54
46.63441,124.900538,0,602,39831.1228587963,2009-01-18,02:56:55
46.634449,124.900475,0,601,39831.1228819444,2009-01-18,02:56:57
46.634444,124.900497,0,583,39831.1229282407,2009-01-18,02:57:01
46.634433,124.900527,0,576,39831.1229861111,2009-01-18,02:57:06
46.634448,124.900503,0,575,39831.1230439815,2009-01-18,02:57:11
46.634499,124.900463,0,563,39831.1230671296,2009-01-18,02:57:13
46.634547,124.900426,0,557,39831.1231018519,2009-01-18,02:57:16
46.634593,124.900381,0,549,39831.1231365741,2009-01-18,02:57:19
46.634631,124.900333,0,542,39831.1231712963,2009-01-18,02:57:22
46.634676,124.900286,0,538,39831.1232291667,2009-01-18,02:57:27
46.634719,124.900266,0,537,39831.123287037,2009-01-18,02:57:32
46.634769,124.900264,0,537,39831.1233449074,2009-01-18,02:57:37
46.634807,124.900228,0,533,39831.1233912037,2009-01-18,02:57:41
46.634856,124.900206,0,531,39831.1234375,2009-01-18,02:57:45
46.634894,124.900212,0,529,39831.1234953704,2009-01-18,02:57:50
46.634924,124.900254,0,522,39831.1235532407,2009-01-18,02:57:55
46.634975,124.900285,0,521,39831.1236111111,2009-01-18,02:58:00
46.635017,124.900315,0,523,39831.1236689815,2009-01-18,02:58:05
46.635027,124.90038,0,524,39831.1237268519,2009-01-18,02:58:10
46.635044,124.900455,0,524,39831.1237731481,2009-01-18,02:58:14
46.635021,124.900546,0,524,39831.1238194444,2009-01-18,02:58:18
46.634991,124.900595,0,523,39831.1238425926,2009-01-18,02:58:20
46.634971,124.900656,0,525,39831.123900463,2009-01-18,02:58:25
46.634994,124.900693,0,526,39831.1239583333,2009-01-18,02:58:30
46.63501,124.900724,0,528,39831.1240162037,2009-01-18,02:58:35
46.635023,124.90078,0,529,39831.1240740741,2009-01-18,02:58:40
46.635027,124.900828,0,531,39831.1241319444,2009-01-18,02:58:45
46.635046,124.900884,0,532,39831.1241898148,2009-01-18,02:58:50
46.635056,124.900957,0,534,39831.1242361111,2009-01-18,02:58:54
46.635053,124.900979,0,535,39831.1242939815,2009-01-18,02:58:59
46.63504,124.900991,0,537,39831.1243518519,2009-01-18,02:59:04
46.635059,124.900953,0,540,39831.1244097222,2009-01-18,02:59:09
46.635089,124.900943,0,542,39831.1244675926,2009-01-18,02:59:14
46.635108,124.900922,0,542,39831.124525463,2009-01-18,02:59:19
46.635139,124.900903,0,543,39831.1245833333,2009-01-18,02:59:24
46.635133,124.900921,0,544,39831.1246412037,2009-01-18,02:59:29
46.635128,124.900908,0,545,39831.1246990741,2009-01-18,02:59:34
46.635128,124.900908,0,545,39831.1247337963,2009-01-18,02:59:37
46.635121,124.900902,0,545,39831.1247569444,2009-01-18,02:59:39
46.635114,124.900918,0,545,39831.1248148148,2009-01-18,02:59:44
46.635096,124.900997,0,546,39831.1248726852,2009-01-18,02:59:49
46.6351,124.901072,0,546,39831.1249305556,2009-01-18,02:59:54
46.635068,124.901139,0,546,39831.1249768519,2009-01-18,02:59:58
46.635069,124.901188,0,547,39831.1250347222,2009-01-18,03:00:03
46.63505,124.901164,0,547,39831.1250925926,2009-01-18,03:00:08
46.635035,124.901199,0,548,39831.125150463,2009-01-18,03:00:13
46.634782,124.901209,0,551,39831.1252662037,2009-01-18,03:00:23
46.634659,124.901363,0,548,39831.1252777778,2009-01-18,03:00:24
46.63472,124.901277,0,540,39831.1252893518,2009-01-18,03:00:25
46.634832,124.901064,0,444,39831.1253009259,2009-01-18,03:00:26
46.634879,124.900956,0,385,39831.1253125,2009-01-18,03:00:27
46.634837,124.901065,0,443,39831.1253240741,2009-01-18,03:00:28
46.634805,124.901145,0,478,39831.1253356481,2009-01-18,03:00:29
46.634794,124.901178,0,502,39831.1253472222,2009-01-18,03:00:30
46.634808,124.901194,0,526,39831.1253703704,2009-01-18,03:00:32
46.634829,124.901232,0,538,39831.1254166667,2009-01-18,03:00:36
46.634779,124.901349,0,543,39831.1254398148,2009-01-18,03:00:38
46.63476,124.901415,0,544,39831.1254513889,2009-01-18,03:00:39
46.634759,124.901434,0,546,39831.1255092593,2009-01-18,03:00:44
46.634763,124.901366,0,547,39831.1255671296,2009-01-18,03:00:49
46.634789,124.901308,0,548,39831.1256018518,2009-01-18,03:00:52
46.634828,124.901255,0,549,39831.1256481481,2009-01-18,03:00:56
46.634889,124.901222,0,550,39831.1256944444,2009-01-18,03:01:00
46.634938,124.901189,0,550,39831.1257291667,2009-01-18,03:01:03
46.634979,124.901153,0,551,39831.1257523148,2009-01-18,03:01:05
46.635002,124.901125,0,551,39831.1258101852,2009-01-18,03:01:10
46.635007,124.901114,0,551,39831.1258680556,2009-01-18,03:01:15
46.635012,124.901104,0,551,39831.1259259259,2009-01-18,03:01:20
46.635012,124.901104,0,551,39831.1259606481,2009-01-18,03:01:23
46.635009,124.901104,0,551,39831.1259837963,2009-01-18,03:01:25
46.634966,124.901124,0,552,39831.1260416667,2009-01-18,03:01:30
46.634949,124.901104,0,552,39831.126099537,2009-01-18,03:01:35
46.634946,124.901111,0,552,39831.1261574074,2009-01-18,03:01:40
46.634946,124.901112,0,552,39831.1262152778,2009-01-18,03:01:45
46.634948,124.901107,0,552,39831.1262731481,2009-01-18,03:01:50
46.634948,124.901107,0,552,39831.1263078704,2009-01-18,03:01:53
46.63495,124.901101,0,552,39831.1263310185,2009-01-18,03:01:55
46.634953,124.901092,0,552,39831.1263888889,2009-01-18,03:02:00
46.634953,124.901092,0,552,39831.1264236111,2009-01-18,03:02:03
46.634953,124.901089,0,552,39831.1264467593,2009-01-18,03:02:05
46.634957,124.90105,0,552,39831.1265046296,2009-01-18,03:02:10
46.634965,124.900976,0,552,39831.1265509259,2009-01-18,03:02:14
46.635,124.900893,0,552,39831.1266087963,2009-01-18,03:02:19
46.635219,124.900728,0,554,39831.1297685185,2009-01-18,03:06:52
46.635262,124.900763,0,554,39831.1298148148,2009-01-18,03:06:56
46.635311,124.90081,0,553,39831.1298611111,2009-01-18,03:07:00
46.635329,124.900856,0,552,39831.1299189815,2009-01-18,03:07:05
46.635372,124.900874,0,553,39831.1299768519,2009-01-18,03:07:10
46.635412,124.90081,0,541,39831.1300115741,2009-01-18,03:07:13
46.635452,124.90078,0,535,39831.1300578704,2009-01-18,03:07:17
46.635508,124.900773,0,537,39831.1301041667,2009-01-18,03:07:21
46.635555,124.900801,0,536,39831.1301388889,2009-01-18,03:07:24
46.635592,124.900851,0,532,39831.1301967593,2009-01-18,03:07:29
46.635642,124.900869,0,535,39831.1302314815,2009-01-18,03:07:32
46.635678,124.900915,0,536,39831.1302777778,2009-01-18,03:07:36
46.635686,124.900981,0,535,39831.1303356481,2009-01-18,03:07:41
46.635713,124.901034,0,538,39831.1303819444,2009-01-18,03:07:45
46.635741,124.901061,0,538,39831.1304398148,2009-01-18,03:07:50
46.63577,124.901118,0,543,39831.1304861111,2009-01-18,03:07:54
46.635805,124.90116,0,545,39831.1305324074,2009-01-18,03:07:58
46.63585,124.901211,0,550,39831.1305787037,2009-01-18,03:08:02
46.635878,124.901269,0,555,39831.130625,2009-01-18,03:08:06
46.635898,124.901325,0,563,39831.1306712963,2009-01-18,03:08:10
46.635923,124.901372,0,571,39831.1307175926,2009-01-18,03:08:14
46.635951,124.901364,0,571,39831.130775463,2009-01-18,03:08:19
46.635999,124.901397,0,574,39831.1308333333,2009-01-18,03:08:24
46.636044,124.901426,0,573,39831.1308796296,2009-01-18,03:08:28
46.636092,124.901461,0,575,39831.1309259259,2009-01-18,03:08:32
46.636145,124.901501,0,577,39831.1309722222,2009-01-18,03:08:36
46.636198,124.901518,0,583,39831.1309953704,2009-01-18,03:08:38
46.636209,124.901584,0,584,39831.1310416667,2009-01-18,03:08:42
46.636212,124.901646,0,584,39831.131099537,2009-01-18,03:08:47
46.636242,124.901684,0,585,39831.1311574074,2009-01-18,03:08:52
46.636266,124.901628,0,580,39831.1311921296,2009-01-18,03:08:55
46.636319,124.901637,0,570,39831.13125,2009-01-18,03:09:00
46.636363,124.90164,0,564,39831.1312847222,2009-01-18,03:09:03
46.636405,124.901675,0,561,39831.1313194444,2009-01-18,03:09:06
46.636449,124.901704,0,558,39831.1313541667,2009-01-18,03:09:09
46.636485,124.901763,0,561,39831.131400463,2009-01-18,03:09:13
46.63651,124.901831,0,565,39831.1314467593,2009-01-18,03:09:17
46.636538,124.901904,0,568,39831.1314930556,2009-01-18,03:09:21
46.636576,124.901939,0,575,39831.1315509259,2009-01-18,03:09:26
46.636613,124.90189,0,581,39831.1316087963,2009-01-18,03:09:31
46.636646,124.901777,0,573,39831.1316435185,2009-01-18,03:09:34
46.636663,124.901721,0,564,39831.1316550926,2009-01-18,03:09:35
46.636701,124.901658,0,553,39831.1316898148,2009-01-18,03:09:38
46.63674,124.90162,0,544,39831.131724537,2009-01-18,03:09:41
46.636772,124.901576,0,539,39831.1317592593,2009-01-18,03:09:44
46.636816,124.901534,0,531,39831.1318055556,2009-01-18,03:09:48
46.636844,124.901489,0,525,39831.1318634259,2009-01-18,03:09:53
46.636874,124.901432,0,524,39831.1319212963,2009-01-18,03:09:58
46.636901,124.901375,0,521,39831.1319675926,2009-01-18,03:10:02
46.636934,124.901323,0,518,39831.1320138889,2009-01-18,03:10:06
46.636966,124.901259,0,517,39831.1320717593,2009-01-18,03:10:11
46.637001,124.901208,0,517,39831.1321296296,2009-01-18,03:10:16
46.637021,124.901151,0,521,39831.1321875,2009-01-18,03:10:21
46.637045,124.901079,0,515,39831.1322453704,2009-01-18,03:10:26
46.637074,124.901024,0,515,39831.1322916667,2009-01-18,03:10:30
46.637113,124.900951,0,519,39831.132337963,2009-01-18,03:10:34
46.637146,124.900906,0,524,39831.1323726852,2009-01-18,03:10:37
46.637159,124.900853,0,520,39831.1324305556,2009-01-18,03:10:42
46.637157,124.900811,0,524,39831.1324884259,2009-01-18,03:10:47
46.637191,124.900819,0,525,39831.1325462963,2009-01-18,03:10:52
46.637221,124.900887,0,527,39831.1326041667,2009-01-18,03:10:57
46.637239,124.900968,0,528,39831.132650463,2009-01-18,03:11:01
46.63727,124.901019,0,532,39831.1326851852,2009-01-18,03:11:04
46.637291,124.901084,0,533,39831.1327430556,2009-01-18,03:11:09
46.637311,124.901145,0,535,39831.1328009259,2009-01-18,03:11:14
46.637318,124.901213,0,536,39831.1328472222,2009-01-18,03:11:18
46.637348,124.901262,0,533,39831.1329050926,2009-01-18,03:11:23
46.637368,124.90129,0,531,39831.132962963,2009-01-18,03:11:28
46.637395,124.901361,0,544,39831.1330208333,2009-01-18,03:11:33
46.637423,124.90136,0,551,39831.1330787037,2009-01-18,03:11:38
46.637459,124.901322,0,556,39831.1331365741,2009-01-18,03:11:43
46.637478,124.901282,0,561,39831.1331944444,2009-01-18,03:11:48
46.637496,124.901218,0,566,39831.1332523148,2009-01-18,03:11:53
46.637506,124.901126,0,569,39831.133287037,2009-01-18,03:11:56
46.637415,124.901069,0,570,39831.1333101852,2009-01-18,03:11:58
46.637385,124.901024,0,575,39831.1333680556,2009-01-18,03:12:03
46.637331,124.901017,0,578,39831.1333912037,2009-01-18,03:12:05
46.63731,124.901067,0,585,39831.1334490741,2009-01-18,03:12:10
46.637316,124.90105,0,591,39831.1335069444,2009-01-18,03:12:15
46.637276,124.90101,0,596,39831.1335648148,2009-01-18,03:12:20
46.637241,124.900954,0,603,39831.1336226852,2009-01-18,03:12:25
46.637222,124.900898,0,610,39831.1336805556,2009-01-18,03:12:30
46.637181,124.90092,0,617,39831.1337384259,2009-01-18,03:12:35
46.637135,124.900937,0,625,39831.1337962963,2009-01-18,03:12:40
46.637121,124.90101,0,634,39831.1338541667,2009-01-18,03:12:45
46.637111,124.901056,0,645,39831.133912037,2009-01-18,03:12:50
46.637099,124.901097,0,656,39831.1339699074,2009-01-18,03:12:55
46.637076,124.90112,0,668,39831.1340277778,2009-01-18,03:13:00
46.637067,124.901068,0,678,39831.1340740741,2009-01-18,03:13:04
46.637074,124.90103,0,691,39831.1341319444,2009-01-18,03:13:09
46.637091,124.901011,0,705,39831.1341898148,2009-01-18,03:13:14
46.637064,124.900958,0,711,39831.1342361111,2009-01-18,03:13:18
46.637058,124.900939,0,716,39831.1342939815,2009-01-18,03:13:23
46.63705,124.900923,0,719,39831.1343518518,2009-01-18,03:13:28
46.637034,124.900881,0,722,39831.1344097222,2009-01-18,03:13:33
46.637007,124.900847,0,725,39831.1344675926,2009-01-18,03:13:38
46.636983,124.900811,0,728,39831.134525463,2009-01-18,03:13:43
46.636971,124.900766,0,730,39831.1345833333,2009-01-18,03:13:48
46.63697,124.900752,0,732,39831.1346412037,2009-01-18,03:13:53
46.636995,124.900746,0,736,39831.1346990741,2009-01-18,03:13:58
46.637039,124.900781,0,739,39831.1347337963,2009-01-18,03:14:01
46.637082,124.900821,0,743,39831.1347916667,2009-01-18,03:14:06
46.637086,124.900902,0,745,39831.134849537,2009-01-18,03:14:11
46.637088,124.900902,0,747,39831.1349074074,2009-01-18,03:14:16
46.637088,124.900902,0,747,39831.1349421296,2009-01-18,03:14:19
46.63709,124.9009,0,748,39831.1349652778,2009-01-18,03:14:21
46.637168,124.900909,0,747,39831.135,2009-01-18,03:14:24
46.637211,124.900966,0,747,39831.1350231481,2009-01-18,03:14:26
46.637258,124.900964,0,747,39831.1350694444,2009-01-18,03:14:30
46.637297,124.901023,0,747,39831.1350810185,2009-01-18,03:14:31
46.637342,124.901079,0,746,39831.1351041667,2009-01-18,03:14:33
46.637369,124.901152,0,746,39831.1351157407,2009-01-18,03:14:34
46.637362,124.901219,0,744,39831.135162037,2009-01-18,03:14:38
46.637362,124.901219,0,744,39831.1351967593,2009-01-18,03:14:41
46.637364,124.901225,0,744,39831.1352199074,2009-01-18,03:14:43
46.637381,124.901224,0,744,39831.1352777778,2009-01-18,03:14:48
46.637406,124.901275,0,743,39831.1353356481,2009-01-18,03:14:53
46.637403,124.901312,0,742,39831.1353935185,2009-01-18,03:14:58
46.637388,124.901374,0,741,39831.1354282407,2009-01-18,03:15:01
46.637411,124.90139,0,739,39831.1354861111,2009-01-18,03:15:06
46.637419,124.90138,0,739,39831.1355439815,2009-01-18,03:15:11
46.637422,124.90137,0,739,39831.1356018518,2009-01-18,03:15:16
46.637373,124.901354,0,738,39831.1356597222,2009-01-18,03:15:21
46.63735,124.901331,0,736,39831.1357175926,2009-01-18,03:15:26
46.637325,124.901335,0,733,39831.135775463,2009-01-18,03:15:31
46.637332,124.901403,0,728,39831.1358217593,2009-01-18,03:15:35
46.637333,124.901467,0,722,39831.1358796296,2009-01-18,03:15:40
46.637362,124.901508,0,712,39831.1359375,2009-01-18,03:15:45
46.63738,124.901521,0,707,39831.1359953704,2009-01-18,03:15:50
46.637385,124.901511,0,706,39831.1360532407,2009-01-18,03:15:55
46.63742,124.901512,0,698,39831.1361111111,2009-01-18,03:16:00
46.637471,124.901528,0,690,39831.1361689815,2009-01-18,03:16:05
46.637505,124.901545,0,682,39831.1362268519,2009-01-18,03:16:10
46.637512,124.901542,0,681,39831.1362847222,2009-01-18,03:16:15
46.637512,124.901537,0,680,39831.1363425926,2009-01-18,03:16:20
46.637514,124.90153,0,680,39831.136400463,2009-01-18,03:16:25
46.637514,124.90153,0,680,39831.1364351852,2009-01-18,03:16:28
46.637521,124.90153,0,677,39831.1364583333,2009-01-18,03:16:30
46.637529,124.901596,0,670,39831.1365162037,2009-01-18,03:16:35
46.637529,124.901596,0,670,39831.1365509259,2009-01-18,03:16:38
46.637533,124.90159,0,669,39831.1365740741,2009-01-18,03:16:40
46.637526,124.901632,0,666,39831.1366319444,2009-01-18,03:16:45
46.63734,124.901461,0,444,39831.1953703704,2009-01-18,04:41:20
46.637291,124.901335,0,444,39831.1956018518,2009-01-18,04:41:40
46.637291,124.901335,0,444,39831.1956365741,2009-01-18,04:41:43
46.637287,124.901339,0,444,39831.1956597222,2009-01-18,04:41:45
46.637285,124.901352,0,444,39831.1957175926,2009-01-18,04:41:50
46.637286,124.901361,0,444,39831.195775463,2009-01-18,04:41:55
46.637287,124.90137,0,444,39831.1958333333,2009-01-18,04:42:00
46.637289,124.901375,0,444,39831.1958912037,2009-01-18,04:42:05
46.637293,124.90137,0,445,39831.1960648148,2009-01-18,04:42:20
46.637293,124.90137,0,445,39831.196099537,2009-01-18,04:42:23
46.637291,124.901363,0,445,39831.1961226852,2009-01-18,04:42:25
46.637287,124.901353,0,445,39831.1961805556,2009-01-18,04:42:30
46.637286,124.90135,0,445,39831.1962384259,2009-01-18,04:42:35
46.637287,124.90135,0,445,39831.1962962963,2009-01-18,04:42:40
46.637287,124.90135,0,445,39831.1963310185,2009-01-18,04:42:43
46.637291,124.901353,0,445,39831.1963541667,2009-01-18,04:42:45
46.63732,124.901404,0,445,39831.196400463,2009-01-18,04:42:49
46.637344,124.901467,0,445,39831.1964583333,2009-01-18,04:42:54
46.637351,124.901492,0,445,39831.1965162037,2009-01-18,04:42:59
46.637351,124.901492,0,445,39831.1965509259,2009-01-18,04:43:02
46.637359,124.90149,0,445,39831.1965740741,2009-01-18,04:43:04
46.637342,124.90148,0,445,39831.1966319444,2009-01-18,04:43:09
46.637337,124.901509,0,446,39831.1966898148,2009-01-18,04:43:14
46.637337,124.901509,0,446,39831.196724537,2009-01-18,04:43:17
46.637332,124.901505,0,446,39831.1967476852,2009-01-18,04:43:19
46.637317,124.901499,0,446,39831.1969791667,2009-01-18,04:43:39
46.63731,124.901496,0,446,39831.197037037,2009-01-18,04:43:44
46.637305,124.901496,0,446,39831.1970949074,2009-01-18,04:43:49
46.637299,124.90149,0,446,39831.1971527778,2009-01-18,04:43:54
46.637295,124.901483,0,446,39831.1972106481,2009-01-18,04:43:59
46.637295,124.90148,0,446,39831.1972685185,2009-01-18,04:44:04
46.637295,124.90148,0,446,39831.1973032407,2009-01-18,04:44:07
46.6373,124.901481,0,445,39831.1973263889,2009-01-18,04:44:09
46.637309,124.901482,0,445,39831.1973842593,2009-01-18,04:44:14
46.637309,124.901482,0,445,39831.1974189815,2009-01-18,04:44:17
46.637317,124.901479,0,445,39831.1974421296,2009-01-18,04:44:19
46.637329,124.90148,0,445,39831.1975,2009-01-18,04:44:24
46.637348,124.901478,0,445,39831.1975578704,2009-01-18,04:44:29
46.637359,124.901465,0,445,39831.1976157407,2009-01-18,04:44:34
46.637343,124.901452,0,445,39831.1976736111,2009-01-18,04:44:39
46.637347,124.901436,0,445,39831.1977314815,2009-01-18,04:44:44
46.637345,124.901419,0,445,39831.1977893518,2009-01-18,04:44:49
46.637336,124.901404,0,445,39831.1978472222,2009-01-18,04:44:54
46.637333,124.901386,0,445,39831.1979050926,2009-01-18,04:44:59
46.637337,124.90137,0,445,39831.197962963,2009-01-18,04:45:04
46.637342,124.901377,0,445,39831.1980208333,2009-01-18,04:45:09
46.637339,124.901374,0,445,39831.1980787037,2009-01-18,04:45:14
46.637338,124.901381,0,445,39831.1981365741,2009-01-18,04:45:19
46.637338,124.901388,0,445,39831.1981944444,2009-01-18,04:45:24
46.637341,124.901396,0,445,39831.1982523148,2009-01-18,04:45:29
46.637339,124.901404,0,445,39831.1983101852,2009-01-18,04:45:34
46.637334,124.901411,0,445,39831.1983680556,2009-01-18,04:45:39
46.637334,124.901411,0,445,39831.1984027778,2009-01-18,04:45:42
46.637332,124.901417,0,445,39831.1984259259,2009-01-18,04:45:44
46.637332,124.901427,0,445,39831.1984837963,2009-01-18,04:45:49
46.637331,124.901436,0,445,39831.1985416667,2009-01-18,04:45:54
46.637333,124.901447,0,445,39831.198599537,2009-01-18,04:45:59
46.637334,124.901458,0,444,39831.1986574074,2009-01-18,04:46:04
46.637334,124.901458,0,444,39831.1986921296,2009-01-18,04:46:07
46.637333,124.901464,0,444,39831.1987152778,2009-01-18,04:46:09
46.637337,124.901474,0,444,39831.1987731481,2009-01-18,04:46:14
46.637343,124.901477,0,444,39831.1988310185,2009-01-18,04:46:19
46.637345,124.901474,0,444,39831.1988888889,2009-01-18,04:46:24
46.637349,124.901473,0,444,39831.1989467593,2009-01-18,04:46:29
46.637349,124.901472,0,444,39831.1990046296,2009-01-18,04:46:34
46.637347,124.90147,0,444,39831.1990625,2009-01-18,04:46:39
46.637347,124.901466,0,443,39831.1991203704,2009-01-18,04:46:44
46.637345,124.90146,0,443,39831.1991782407,2009-01-18,04:46:49
46.637344,124.901461,0,443,39831.1992361111,2009-01-18,04:46:54
46.637345,124.901459,0,443,39831.1992939815,2009-01-18,04:46:59
46.63735,124.90146,0,442,39831.1993518519,2009-01-18,04:47:04
46.637354,124.901464,0,442,39831.1994097222,2009-01-18,04:47:09
46.637354,124.901464,0,442,39831.1994444444,2009-01-18,04:47:12
46.63736,124.901468,0,442,39831.1994675926,2009-01-18,04:47:14
46.63737,124.901469,0,442,39831.199525463,2009-01-18,04:47:19
46.63738,124.90147,0,442,39831.1995833333,2009-01-18,04:47:24
46.63739,124.901475,0,441,39831.1996412037,2009-01-18,04:47:29
46.637397,124.901475,0,441,39831.1996990741,2009-01-18,04:47:34
46.637402,124.901474,0,441,39831.1997569444,2009-01-18,04:47:39
46.637409,124.901476,0,441,39831.1998148148,2009-01-18,04:47:44
46.637409,124.901476,0,441,39831.199849537,2009-01-18,04:47:47
46.637417,124.901468,0,441,39831.1998726852,2009-01-18,04:47:49
46.637422,124.901453,0,441,39831.1999305556,2009-01-18,04:47:54
46.637387,124.901432,0,440,39831.1999884259,2009-01-18,04:47:59
46.637362,124.901446,0,440,39831.2000462963,2009-01-18,04:48:04
46.637353,124.901435,0,440,39831.2001041667,2009-01-18,04:48:09
46.637347,124.901433,0,440,39831.200162037,2009-01-18,04:48:14
46.637343,124.901426,0,440,39831.2002199074,2009-01-18,04:48:19
46.637338,124.901418,0,440,39831.2002777778,2009-01-18,04:48:24
46.637334,124.901415,0,440,39831.2003356481,2009-01-18,04:48:29
46.637334,124.901408,0,440,39831.2003935185,2009-01-18,04:48:34
46.637334,124.901408,0,440,39831.2004282407,2009-01-18,04:48:37
46.637338,124.901408,0,440,39831.2004513889,2009-01-18,04:48:39
46.637349,124.901413,0,440,39831.2005092593,2009-01-18,04:48:44
46.637362,124.901418,0,439,39831.2005671296,2009-01-18,04:48:49
46.637377,124.90143,0,439,39831.200625,2009-01-18,04:48:54
46.637388,124.901436,0,439,39831.2006828704,2009-01-18,04:48:59
46.637396,124.901438,0,439,39831.2007407407,2009-01-18,04:49:04
46.6374,124.901439,0,439,39831.2007986111,2009-01-18,04:49:09
46.637399,124.901435,0,439,39831.2008564815,2009-01-18,04:49:14
46.637402,124.90144,0,439,39831.2009143519,2009-01-18,04:49:19
46.637402,124.90144,0,439,39831.2009722222,2009-01-18,04:49:24
46.637402,124.90144,0,439,39831.2010300926,2009-01-18,04:49:29
46.637402,124.90144,0,439,39831.201087963,2009-01-18,04:49:34
46.637402,124.90144,0,439,39831.2011458333,2009-01-18,04:49:39
46.637402,124.90144,0,439,39831.2012037037,2009-01-18,04:49:44
46.637402,124.90144,0,439,39831.2012615741,2009-01-18,04:49:49
46.637402,124.901441,0,439,39831.2013194444,2009-01-18,04:49:54
46.637401,124.901441,0,439,39831.2013773148,2009-01-18,04:49:59
46.6374,124.901441,0,439,39831.2014351852,2009-01-18,04:50:04
46.637398,124.901443,0,439,39831.2014930556,2009-01-18,04:50:09
46.637393,124.901447,0,439,39831.2015509259,2009-01-18,04:50:14
46.637393,124.901447,0,439,39831.2015856481,2009-01-18,04:50:17
46.637385,124.901448,0,439,39831.2016087963,2009-01-18,04:50:19
46.637376,124.901448,0,439,39831.2016666667,2009-01-18,04:50:24
46.63737,124.901444,0,439,39831.201724537,2009-01-18,04:50:29
46.63737,124.901444,0,439,39831.2017592593,2009-01-18,04:50:32
46.637367,124.901437,0,439,39831.2017824074,2009-01-18,04:50:34
46.637366,124.901426,0,440,39831.2018402778,2009-01-18,04:50:39
46.637367,124.901419,0,441,39831.2018981481,2009-01-18,04:50:44
46.63737,124.901418,0,442,39831.2019560185,2009-01-18,04:50:49
46.637369,124.90142,0,443,39831.2020138889,2009-01-18,04:50:54
46.637369,124.901423,0,444,39831.2020717593,2009-01-18,04:50:59
46.637371,124.901426,0,446,39831.2021296296,2009-01-18,04:51:04
46.637371,124.901426,0,448,39831.2021875,2009-01-18,04:51:09
46.637372,124.901425,0,449,39831.2022453704,2009-01-18,04:51:14
46.63737,124.901423,0,451,39831.2023032407,2009-01-18,04:51:19
46.637367,124.901422,0,452,39831.2023611111,2009-01-18,04:51:24
46.63736,124.90142,0,452,39831.2024189815,2009-01-18,04:51:29
46.637355,124.901414,0,453,39831.2024768519,2009-01-18,04:51:34
46.637352,124.901407,0,454,39831.2025347222,2009-01-18,04:51:39
46.63735,124.901402,0,455,39831.2025925926,2009-01-18,04:51:44
46.63735,124.901403,0,457,39831.202650463,2009-01-18,04:51:49
46.637354,124.901409,0,458,39831.2027083333,2009-01-18,04:51:54
46.637361,124.901416,0,460,39831.2027662037,2009-01-18,04:51:59
46.637361,124.901416,0,460,39831.2028009259,2009-01-18,04:52:02
46.637368,124.901422,0,463,39831.2028240741,2009-01-18,04:52:04
46.637377,124.901433,0,465,39831.2028819444,2009-01-18,04:52:09
46.637414,124.901468,0,476,39831.2029282407,2009-01-18,04:52:13
46.637436,124.90149,0,481,39831.2029861111,2009-01-18,04:52:18
46.637454,124.9015,0,480,39831.2030439815,2009-01-18,04:52:23
46.637468,124.901511,0,482,39831.2031018519,2009-01-18,04:52:28
46.63747,124.901516,0,485,39831.2031597222,2009-01-18,04:52:33
46.637478,124.901522,0,487,39831.2032175926,2009-01-18,04:52:38
46.637485,124.901522,0,489,39831.203275463,2009-01-18,04:52:43
46.637492,124.901516,0,491,39831.2033333333,2009-01-18,04:52:48
46.637492,124.901516,0,491,39831.2033680556,2009-01-18,04:52:51
46.637496,124.901508,0,494,39831.2033912037,2009-01-18,04:52:53
46.637493,124.901499,0,497,39831.2034490741,2009-01-18,04:52:58
46.637488,124.90149,0,499,39831.2035069444,2009-01-18,04:53:03
46.637485,124.901484,0,502,39831.2035648148,2009-01-18,04:53:08
46.637486,124.901479,0,505,39831.2036226852,2009-01-18,04:53:13
46.637486,124.901479,0,505,39831.2036574074,2009-01-18,04:53:16
46.637493,124.901482,0,507,39831.2036805556,2009-01-18,04:53:18
46.637503,124.901481,0,510,39831.2037384259,2009-01-18,04:53:23
46.637509,124.901477,0,512,39831.2037962963,2009-01-18,04:53:28
46.637511,124.901474,0,515,39831.2038541667,2009-01-18,04:53:33
46.637512,124.901471,0,517,39831.203912037,2009-01-18,04:53:38
46.637513,124.901468,0,518,39831.2039699074,2009-01-18,04:53:43
46.637514,124.901466,0,520,39831.2040277778,2009-01-18,04:53:48
46.637518,124.901466,0,522,39831.2040856481,2009-01-18,04:53:53
46.637518,124.901466,0,522,39831.2041203704,2009-01-18,04:53:56
46.637524,124.901467,0,523,39831.2041435185,2009-01-18,04:53:58
46.637537,124.901482,0,523,39831.2042013889,2009-01-18,04:54:03
46.637585,124.901507,0,520,39831.2042592593,2009-01-18,04:54:08
46.637593,124.901517,0,518,39831.2043171296,2009-01-18,04:54:13
46.637589,124.901524,0,519,39831.204375,2009-01-18,04:54:18
46.637592,124.901529,0,517,39831.2044328704,2009-01-18,04:54:23
46.6376,124.901534,0,518,39831.2044907407,2009-01-18,04:54:28
46.637606,124.901539,0,519,39831.2045486111,2009-01-18,04:54:33
46.637606,124.90154,0,520,39831.2046064815,2009-01-18,04:54:38
46.637603,124.901538,0,520,39831.2046643518,2009-01-18,04:54:43
46.637603,124.901538,0,520,39831.2046990741,2009-01-18,04:54:46
46.637597,124.901532,0,520,39831.2047222222,2009-01-18,04:54:48
46.637585,124.901517,0,519,39831.2047800926,2009-01-18,04:54:53
46.637571,124.901521,0,520,39831.204837963,2009-01-18,04:54:58
46.637574,124.901533,0,521,39831.2048958333,2009-01-18,04:55:03
46.63757,124.90153,0,522,39831.2049537037,2009-01-18,04:55:08
46.637568,124.901525,0,522,39831.2050115741,2009-01-18,04:55:13
46.637563,124.90152,0,522,39831.2050694444,2009-01-18,04:55:18
46.637563,124.90152,0,522,39831.2051041667,2009-01-18,04:55:21
46.63756,124.901514,0,523,39831.2051273148,2009-01-18,04:55:23
46.637557,124.901505,0,523,39831.2051851852,2009-01-18,04:55:28
46.637557,124.901505,0,523,39831.2052199074,2009-01-18,04:55:31
46.637563,124.901502,0,523,39831.2052430556,2009-01-18,04:55:33
46.637572,124.901504,0,523,39831.2053009259,2009-01-18,04:55:38
46.637582,124.901509,0,523,39831.2053587963,2009-01-18,04:55:43
46.637586,124.901511,0,523,39831.2054166667,2009-01-18,04:55:48
46.637586,124.901511,0,523,39831.2054513889,2009-01-18,04:55:51
46.637581,124.901514,0,523,39831.205474537,2009-01-18,04:55:53
46.637571,124.90151,0,524,39831.2055324074,2009-01-18,04:55:58
46.637546,124.901484,0,523,39831.2055902778,2009-01-18,04:56:03
46.63751,124.901463,0,523,39831.2056481481,2009-01-18,04:56:08
46.63749,124.901454,0,522,39831.2057060185,2009-01-18,04:56:13
46.637476,124.901461,0,521,39831.2057638889,2009-01-18,04:56:18
46.637485,124.901466,0,522,39831.2058217593,2009-01-18,04:56:23
46.637473,124.901467,0,522,39831.2058796296,2009-01-18,04:56:28
46.63746,124.90147,0,522,39831.2059375,2009-01-18,04:56:33
46.63745,124.901473,0,522,39831.2059953704,2009-01-18,04:56:38
46.637443,124.901476,0,522,39831.2060532407,2009-01-18,04:56:43
46.637445,124.901479,0,522,39831.2061111111,2009-01-18,04:56:48
46.637445,124.901479,0,522,39831.2061458333,2009-01-18,04:56:51
46.637453,124.901478,0,522,39831.2061689815,2009-01-18,04:56:53
46.637462,124.901475,0,522,39831.2062268518,2009-01-18,04:56:58
46.637471,124.901471,0,522,39831.2062847222,2009-01-18,04:57:03
46.63748,124.901463,0,523,39831.2063425926,2009-01-18,04:57:08
46.63748,124.901463,0,523,39831.2063773148,2009-01-18,04:57:11
46.637485,124.901455,0,523,39831.206400463,2009-01-18,04:57:13
46.637487,124.901445,0,523,39831.2064583333,2009-01-18,04:57:18
46.637486,124.901443,0,523,39831.2065162037,2009-01-18,04:57:23
46.637483,124.901438,0,523,39831.2065740741,2009-01-18,04:57:28
46.637477,124.901434,0,523,39831.2066319444,2009-01-18,04:57:33
46.637475,124.901434,0,523,39831.2066898148,2009-01-18,04:57:38
46.637475,124.901434,0,523,39831.206724537,2009-01-18,04:57:41
46.63748,124.901438,0,524,39831.2067476852,2009-01-18,04:57:43
46.637499,124.901446,0,525,39831.2068055556,2009-01-18,04:57:48
46.637514,124.901454,0,528,39831.2068634259,2009-01-18,04:57:53
46.637514,124.901454,0,528,39831.2068981482,2009-01-18,04:57:56
46.637522,124.90146,0,528,39831.2069212963,2009-01-18,04:57:58
46.637532,124.901475,0,531,39831.2069791667,2009-01-18,04:58:03
46.637541,124.901483,0,531,39831.207037037,2009-01-18,04:58:08
46.637543,124.901488,0,532,39831.2070949074,2009-01-18,04:58:13
46.637539,124.901485,0,532,39831.2071527778,2009-01-18,04:58:18
46.637539,124.901485,0,532,39831.2071875,2009-01-18,04:58:21
46.637531,124.901479,0,533,39831.2072106482,2009-01-18,04:58:23
46.637521,124.901473,0,533,39831.2072685185,2009-01-18,04:58:28
46.637512,124.901469,0,534,39831.2073263889,2009-01-18,04:58:33
46.637506,124.901464,0,534,39831.2073842593,2009-01-18,04:58:38
46.637502,124.901458,0,534,39831.2074421296,2009-01-18,04:58:43
46.637502,124.901456,0,535,39831.2075,2009-01-18,04:58:48
46.6375,124.901457,0,535,39831.2075578704,2009-01-18,04:58:53
46.6375,124.901457,0,535,39831.2076157407,2009-01-18,04:58:58
46.637499,124.901457,0,535,39831.2076736111,2009-01-18,04:59:03
46.6375,124.901457,0,535,39831.2077314815,2009-01-18,04:59:08
46.6375,124.901457,0,535,39831.2077893519,2009-01-18,04:59:13
46.6375,124.901457,0,535,39831.2078472222,2009-01-18,04:59:18
46.6375,124.901456,0,535,39831.2079050926,2009-01-18,04:59:23
46.6375,124.901456,0,535,39831.207962963,2009-01-18,04:59:28
46.637499,124.901456,0,535,39831.2080208333,2009-01-18,04:59:33
46.637499,124.901456,0,535,39831.2080787037,2009-01-18,04:59:38
46.637499,124.901455,0,535,39831.2081365741,2009-01-18,04:59:43
46.637498,124.901456,0,535,39831.2081944444,2009-01-18,04:59:48
46.637498,124.901456,0,535,39831.2082523148,2009-01-18,04:59:53
46.637498,124.901456,0,535,39831.2083101852,2009-01-18,04:59:58
46.637498,124.901455,0,535,39831.2083680556,2009-01-18,05:00:03
46.637498,124.901455,0,535,39831.2084259259,2009-01-18,05:00:08
46.637497,124.901455,0,535,39831.2084837963,2009-01-18,05:00:13
46.637497,124.901456,0,535,39831.2085416667,2009-01-18,05:00:18
46.637497,124.901456,0,535,39831.208599537,2009-01-18,05:00:23
46.637497,124.901457,0,535,39831.2086574074,2009-01-18,05:00:28
46.637497,124.901457,0,535,39831.2087152778,2009-01-18,05:00:33
46.637496,124.901457,0,535,39831.2087731481,2009-01-18,05:00:38
46.637497,124.901457,0,535,39831.2088310185,2009-01-18,05:00:43
46.637497,124.901457,0,535,39831.2088888889,2009-01-18,05:00:48
46.637497,124.901457,0,535,39831.2089467593,2009-01-18,05:00:53
46.637497,124.901458,0,535,39831.2090046296,2009-01-18,05:00:58
46.637497,124.901458,0,535,39831.2090625,2009-01-18,05:01:03
46.637496,124.901459,0,535,39831.2091203704,2009-01-18,05:01:08
46.637496,124.901459,0,535,39831.2091782407,2009-01-18,05:01:13
46.637495,124.901459,0,535,39831.2092361111,2009-01-18,05:01:18
46.637495,124.90146,0,535,39831.2092939815,2009-01-18,05:01:23
46.637495,124.901461,0,535,39831.2093518519,2009-01-18,05:01:28
46.637495,124.901462,0,535,39831.2094097222,2009-01-18,05:01:33
46.637495,124.901463,0,535,39831.2094675926,2009-01-18,05:01:38
46.637495,124.901463,0,535,39831.209525463,2009-01-18,05:01:43
46.637494,124.901464,0,535,39831.2095833333,2009-01-18,05:01:48
46.637494,124.901464,0,535,39831.2096412037,2009-01-18,05:01:53
46.637494,124.901465,0,535,39831.2096990741,2009-01-18,05:01:58
46.637494,124.901465,0,535,39831.2097569444,2009-01-18,05:02:03
46.637494,124.901466,0,535,39831.2098148148,2009-01-18,05:02:08
46.637495,124.901466,0,535,39831.2098726852,2009-01-18,05:02:13
46.637495,124.901466,0,535,39831.2099305556,2009-01-18,05:02:18
46.637495,124.901466,0,535,39831.2099884259,2009-01-18,05:02:23
46.637495,124.901467,0,535,39831.2100462963,2009-01-18,05:02:28
46.637495,124.901467,0,535,39831.2101041667,2009-01-18,05:02:33
46.637495,124.901468,0,535,39831.210162037,2009-01-18,05:02:38
46.637495,124.901468,0,535,39831.2102199074,2009-01-18,05:02:43
46.637494,124.901469,0,535,39831.2102777778,2009-01-18,05:02:48
46.637494,124.901469,0,535,39831.2103356481,2009-01-18,05:02:53
46.637494,124.901469,0,535,39831.2103935185,2009-01-18,05:02:58
46.637494,124.901469,0,535,39831.2104513889,2009-01-18,05:03:03
46.637494,124.901469,0,535,39831.2105092593,2009-01-18,05:03:08
46.637493,124.901469,0,535,39831.2105671296,2009-01-18,05:03:13
46.637493,124.901469,0,535,39831.210625,2009-01-18,05:03:18
46.637493,124.901469,0,535,39831.2106828704,2009-01-18,05:03:23
46.637493,124.901468,0,535,39831.2107407407,2009-01-18,05:03:28
46.637492,124.901468,0,535,39831.2107986111,2009-01-18,05:03:33
46.637492,124.901468,0,535,39831.2108564815,2009-01-18,05:03:38
46.637492,124.901468,0,535,39831.2109143519,2009-01-18,05:03:43
46.637492,124.901469,0,535,39831.2109722222,2009-01-18,05:03:48
46.637492,124.901469,0,535,39831.2110300926,2009-01-18,05:03:53
46.637492,124.901469,0,535,39831.211087963,2009-01-18,05:03:58
46.637492,124.90147,0,535,39831.2111458333,2009-01-18,05:04:03
46.637491,124.90147,0,535,39831.2112037037,2009-01-18,05:04:08
46.637491,124.90147,0,535,39831.2112615741,2009-01-18,05:04:13
46.637491,124.901471,0,535,39831.2113194444,2009-01-18,05:04:18
46.637491,124.901471,0,535,39831.2113773148,2009-01-18,05:04:23
46.637491,124.901471,0,535,39831.2114351852,2009-01-18,05:04:28
46.637491,124.90147,0,535,39831.2114930556,2009-01-18,05:04:33
46.637492,124.90147,0,535,39831.2115509259,2009-01-18,05:04:38
46.637491,124.90147,0,535,39831.2116087963,2009-01-18,05:04:43
46.637491,124.90147,0,535,39831.2116666667,2009-01-18,05:04:48
46.637491,124.901471,0,535,39831.211724537,2009-01-18,05:04:53
46.637491,124.901472,0,535,39831.2117824074,2009-01-18,05:04:58
46.637491,124.901472,0,536,39831.2118402778,2009-01-18,05:05:03
46.637491,124.901473,0,536,39831.2118981481,2009-01-18,05:05:08
46.637491,124.901472,0,536,39831.2119560185,2009-01-18,05:05:13
46.637491,124.901472,0,536,39831.2120138889,2009-01-18,05:05:18
46.637491,124.901472,0,536,39831.2120717593,2009-01-18,05:05:23
46.637491,124.901472,0,536,39831.2121296296,2009-01-18,05:05:28
46.637491,124.901472,0,536,39831.2121875,2009-01-18,05:05:33
46.637491,124.901472,0,536,39831.2122453704,2009-01-18,05:05:38
46.637491,124.901472,0,536,39831.2123032407,2009-01-18,05:05:43
46.637491,124.901473,0,536,39831.2123611111,2009-01-18,05:05:48
46.63749,124.901473,0,536,39831.2124189815,2009-01-18,05:05:53
46.63749,124.901473,0,536,39831.2124768518,2009-01-18,05:05:58
46.63749,124.901473,0,536,39831.2125347222,2009-01-18,05:06:03
46.637491,124.901474,0,537,39831.2125925926,2009-01-18,05:06:08
46.637491,124.901475,0,537,39831.212650463,2009-01-18,05:06:13
46.637491,124.901475,0,537,39831.2127083333,2009-01-18,05:06:18
46.637491,124.901476,0,537,39831.2127662037,2009-01-18,05:06:23
46.637491,124.901476,0,537,39831.2128240741,2009-01-18,05:06:28
46.637491,124.901477,0,537,39831.2128819444,2009-01-18,05:06:33
46.637491,124.901477,0,537,39831.2129398148,2009-01-18,05:06:38
46.637491,124.901477,0,537,39831.2129976852,2009-01-18,05:06:43
46.637491,124.901477,0,538,39831.2130555556,2009-01-18,05:06:48
46.637491,124.901478,0,538,39831.2131134259,2009-01-18,05:06:53
46.637491,124.901478,0,538,39831.2131712963,2009-01-18,05:06:58
46.63749,124.901478,0,538,39831.2132291667,2009-01-18,05:07:03
46.63749,124.901478,0,538,39831.213287037,2009-01-18,05:07:08
46.637489,124.901478,0,538,39831.2133449074,2009-01-18,05:07:13
46.637489,124.901478,0,538,39831.2134027778,2009-01-18,05:07:18
46.637489,124.901478,0,538,39831.2134606481,2009-01-18,05:07:23
46.637489,124.901477,0,538,39831.2135185185,2009-01-18,05:07:28
46.637489,124.901477,0,538,39831.2135763889,2009-01-18,05:07:33
46.637489,124.901477,0,538,39831.2136342593,2009-01-18,05:07:38
46.637489,124.901476,0,538,39831.2136921296,2009-01-18,05:07:43
46.637489,124.901474,0,538,39831.21375,2009-01-18,05:07:48
46.637489,124.901471,0,538,39831.2138078704,2009-01-18,05:07:53
46.637492,124.90147,0,539,39831.2138657407,2009-01-18,05:07:58
46.637497,124.901469,0,539,39831.2139236111,2009-01-18,05:08:03
46.637504,124.901468,0,539,39831.2139814815,2009-01-18,05:08:08
46.637509,124.901466,0,539,39831.2140393518,2009-01-18,05:08:13
46.637512,124.901465,0,539,39831.2140972222,2009-01-18,05:08:18
46.637513,124.901462,0,540,39831.2141550926,2009-01-18,05:08:23
46.637514,124.901461,0,540,39831.214212963,2009-01-18,05:08:28
46.637514,124.901461,0,540,39831.2142476852,2009-01-18,05:08:31
46.637515,124.901466,0,541,39831.2142708333,2009-01-18,05:08:33
46.637519,124.901475,0,542,39831.2143287037,2009-01-18,05:08:38
46.637525,124.901486,0,543,39831.2143865741,2009-01-18,05:08:43
46.637528,124.901501,0,545,39831.2144444444,2009-01-18,05:08:48
46.637536,124.90152,0,546,39831.2145023148,2009-01-18,05:08:53
46.637564,124.901549,0,550,39831.2145601852,2009-01-18,05:08:58
46.637597,124.901543,0,554,39831.2146180556,2009-01-18,05:09:03
46.637607,124.901544,0,556,39831.2146759259,2009-01-18,05:09:08
46.637614,124.901545,0,558,39831.2147337963,2009-01-18,05:09:13
46.637614,124.901545,0,558,39831.2147685185,2009-01-18,05:09:16
46.637622,124.901538,0,559,39831.2147916667,2009-01-18,05:09:18
46.637625,124.901528,0,561,39831.214849537,2009-01-18,05:09:23
46.637629,124.901516,0,563,39831.2149074074,2009-01-18,05:09:28
46.63763,124.9015,0,564,39831.2149652778,2009-01-18,05:09:33
46.637628,124.901484,0,566,39831.2150231482,2009-01-18,05:09:38
46.637585,124.90146,0,564,39831.2150810185,2009-01-18,05:09:43
46.637582,124.90145,0,566,39831.2151388889,2009-01-18,05:09:48
46.637581,124.901439,0,567,39831.2151967593,2009-01-18,05:09:53
46.637579,124.901426,0,568,39831.2152546296,2009-01-18,05:09:58
46.637576,124.901416,0,569,39831.2153125,2009-01-18,05:10:03
46.637576,124.901407,0,570,39831.2153703704,2009-01-18,05:10:08
46.637573,124.901405,0,571,39831.2154282407,2009-01-18,05:10:13
46.63757,124.901405,0,571,39831.2154861111,2009-01-18,05:10:18
46.63757,124.901405,0,571,39831.2155208333,2009-01-18,05:10:21
46.63757,124.901411,0,572,39831.2155439815,2009-01-18,05:10:23
46.637573,124.901422,0,573,39831.2156018519,2009-01-18,05:10:28
46.637573,124.901422,0,573,39831.2156365741,2009-01-18,05:10:31
46.63758,124.90143,0,573,39831.2156597222,2009-01-18,05:10:33
46.637577,124.901442,0,572,39831.2157175926,2009-01-18,05:10:38
46.637574,124.901467,0,573,39831.215775463,2009-01-18,05:10:43
46.637582,124.901477,0,571,39831.2158333333,2009-01-18,05:10:48
46.637593,124.901479,0,572,39831.2158912037,2009-01-18,05:10:53
46.637602,124.90148,0,572,39831.2159490741,2009-01-18,05:10:58
46.637622,124.901489,0,572,39831.2160069444,2009-01-18,05:11:03
46.637629,124.901499,0,570,39831.2160648148,2009-01-18,05:11:08
46.637629,124.901499,0,570,39831.216099537,2009-01-18,05:11:11
46.637636,124.901496,0,570,39831.2161226852,2009-01-18,05:11:13
46.637623,124.901471,0,568,39831.2161805556,2009-01-18,05:11:18
46.637632,124.901464,0,568,39831.2162384259,2009-01-18,05:11:23
46.637639,124.90146,0,568,39831.2162962963,2009-01-18,05:11:28
46.63764,124.901456,0,568,39831.2163541667,2009-01-18,05:11:33
46.637644,124.901457,0,568,39831.216412037,2009-01-18,05:11:38
46.637644,124.901457,0,569,39831.2164699074,2009-01-18,05:11:43
46.637642,124.901459,0,569,39831.2165277778,2009-01-18,05:11:48
46.63764,124.901461,0,569,39831.2165856481,2009-01-18,05:11:53
46.63764,124.901461,0,569,39831.2166435185,2009-01-18,05:11:58
46.637639,124.901461,0,569,39831.2167013889,2009-01-18,05:12:03
46.637638,124.901462,0,569,39831.2167592593,2009-01-18,05:12:08
46.637638,124.901462,0,569,39831.2168171296,2009-01-18,05:12:13
46.637637,124.901463,0,568,39831.216875,2009-01-18,05:12:18
46.637637,124.901463,0,568,39831.2169328704,2009-01-18,05:12:23
46.637636,124.901463,0,568,39831.2169907407,2009-01-18,05:12:28
46.637636,124.901463,0,568,39831.2170486111,2009-01-18,05:12:33
46.637636,124.901463,0,568,39831.2171064815,2009-01-18,05:12:38
46.637635,124.901463,0,568,39831.2171643519,2009-01-18,05:12:43
46.637634,124.901464,0,568,39831.2172222222,2009-01-18,05:12:48
46.637634,124.901465,0,568,39831.2172800926,2009-01-18,05:12:53
46.637634,124.901465,0,568,39831.217337963,2009-01-18,05:12:58
46.637634,124.901466,0,568,39831.2173958333,2009-01-18,05:13:03
46.637634,124.901466,0,568,39831.2174537037,2009-01-18,05:13:08
46.637633,124.901466,0,568,39831.2175115741,2009-01-18,05:13:13
46.637633,124.901467,0,568,39831.2175694444,2009-01-18,05:13:18
46.637632,124.901467,0,568,39831.2176273148,2009-01-18,05:13:23
46.637632,124.901467,0,568,39831.2176851852,2009-01-18,05:13:28
46.637631,124.901467,0,568,39831.2177430556,2009-01-18,05:13:33
46.63763,124.901467,0,568,39831.2178009259,2009-01-18,05:13:38
46.63763,124.901467,0,568,39831.2178587963,2009-01-18,05:13:43
46.637629,124.901468,0,568,39831.2179166667,2009-01-18,05:13:48
46.637628,124.901468,0,568,39831.217974537,2009-01-18,05:13:53
46.637628,124.901468,0,568,39831.2180324074,2009-01-18,05:13:58
46.637629,124.901468,0,568,39831.2180902778,2009-01-18,05:14:03
46.637629,124.901468,0,568,39831.2181481481,2009-01-18,05:14:08
46.637629,124.901469,0,568,39831.2182060185,2009-01-18,05:14:13
46.637629,124.901469,0,568,39831.2182638889,2009-01-18,05:14:18
46.637629,124.901469,0,569,39831.2183217593,2009-01-18,05:14:23
46.63763,124.90147,0,569,39831.2183796296,2009-01-18,05:14:28
46.63763,124.90147,0,569,39831.2184375,2009-01-18,05:14:33
46.637631,124.90147,0,569,39831.2184953704,2009-01-18,05:14:38
46.637631,124.90147,0,569,39831.2185532407,2009-01-18,05:14:43
46.637632,124.90147,0,569,39831.2186111111,2009-01-18,05:14:48
46.637632,124.90147,0,569,39831.2186689815,2009-01-18,05:14:53
46.637633,124.90147,0,569,39831.2187268519,2009-01-18,05:14:58
46.637634,124.90147,0,569,39831.2187847222,2009-01-18,05:15:03
46.637634,124.90147,0,569,39831.2188425926,2009-01-18,05:15:08
46.637634,124.90147,0,569,39831.218900463,2009-01-18,05:15:13
46.637634,124.90147,0,569,39831.2189583333,2009-01-18,05:15:18
46.637634,124.901471,0,569,39831.2190162037,2009-01-18,05:15:23
46.637634,124.901471,0,569,39831.2190740741,2009-01-18,05:15:28
46.637635,124.901472,0,569,39831.2191319444,2009-01-18,05:15:33
46.637635,124.901472,0,569,39831.2191898148,2009-01-18,05:15:38
46.637636,124.901472,0,569,39831.2192476852,2009-01-18,05:15:43
46.637636,124.901472,0,569,39831.2193055556,2009-01-18,05:15:48
46.637637,124.901471,0,569,39831.2193634259,2009-01-18,05:15:53
46.637637,124.90147,0,570,39831.2194212963,2009-01-18,05:15:58
46.637637,124.90147,0,570,39831.2194791667,2009-01-18,05:16:03
46.637637,124.90147,0,570,39831.219537037,2009-01-18,05:16:08
46.637638,124.90147,0,570,39831.2195949074,2009-01-18,05:16:13
46.637638,124.901471,0,570,39831.2196527778,2009-01-18,05:16:18
46.637638,124.901471,0,570,39831.2197106481,2009-01-18,05:16:23
46.637638,124.901471,0,570,39831.2197685185,2009-01-18,05:16:28
46.637638,124.901471,0,570,39831.2198263889,2009-01-18,05:16:33
46.637639,124.901471,0,570,39831.2198842593,2009-01-18,05:16:38
46.637639,124.901471,0,570,39831.2199421296,2009-01-18,05:16:43
46.637639,124.90147,0,570,39831.22,2009-01-18,05:16:48
46.637639,124.90147,0,570,39831.2200578704,2009-01-18,05:16:53
46.63764,124.901469,0,570,39831.2201157407,2009-01-18,05:16:58
46.63764,124.901469,0,570,39831.2201736111,2009-01-18,05:17:03
46.63764,124.901469,0,570,39831.2202314815,2009-01-18,05:17:08
46.637641,124.901469,0,570,39831.2202893518,2009-01-18,05:17:13
46.637642,124.901469,0,570,39831.2203472222,2009-01-18,05:17:18
46.637642,124.901469,0,570,39831.2204050926,2009-01-18,05:17:23
46.637642,124.901468,0,570,39831.220462963,2009-01-18,05:17:28
46.637643,124.901468,0,570,39831.2205208333,2009-01-18,05:17:33
46.637643,124.901468,0,570,39831.2205787037,2009-01-18,05:17:38
46.637643,124.901468,0,570,39831.2206365741,2009-01-18,05:17:43
46.637643,124.901468,0,570,39831.2206944444,2009-01-18,05:17:48
46.637643,124.901467,0,570,39831.2207523148,2009-01-18,05:17:53
46.637642,124.901467,0,570,39831.2208101852,2009-01-18,05:17:58
46.637641,124.901467,0,570,39831.2208680556,2009-01-18,05:18:03
46.637641,124.901467,0,570,39831.2209259259,2009-01-18,05:18:08
46.637641,124.901467,0,570,39831.2209837963,2009-01-18,05:18:13
46.637641,124.901467,0,570,39831.2210416667,2009-01-18,05:18:18
46.637641,124.901468,0,570,39831.221099537,2009-01-18,05:18:23
46.637642,124.901468,0,570,39831.2211574074,2009-01-18,05:18:28
46.637642,124.901469,0,570,39831.2212152778,2009-01-18,05:18:33
46.637643,124.90147,0,570,39831.2212731481,2009-01-18,05:18:38
46.637643,124.901471,0,570,39831.2213310185,2009-01-18,05:18:43
46.637643,124.901471,0,570,39831.2213888889,2009-01-18,05:18:48
46.637644,124.901471,0,570,39831.2214467593,2009-01-18,05:18:53
46.637644,124.901471,0,570,39831.2215046296,2009-01-18,05:18:58
46.637643,124.901469,0,570,39831.2215625,2009-01-18,05:19:03
46.637642,124.901468,0,570,39831.2216203704,2009-01-18,05:19:08
46.637642,124.901468,0,570,39831.2216550926,2009-01-18,05:19:11
46.637638,124.901466,0,569,39831.2216782407,2009-01-18,05:19:13
46.637622,124.901465,0,569,39831.2217361111,2009-01-18,05:19:18
46.637553,124.901462,0,570,39831.2217476852,2009-01-18,05:19:19
46.637508,124.901453,0,570,39831.2217708333,2009-01-18,05:19:21
46.637501,124.901428,0,568,39831.2218287037,2009-01-18,05:19:26
46.637504,124.901392,0,567,39831.2218865741,2009-01-18,05:19:31
46.637499,124.901336,0,568,39831.2219444444,2009-01-18,05:19:36
46.63749,124.901282,0,569,39831.2220023148,2009-01-18,05:19:41
46.637485,124.901244,0,567,39831.2220601852,2009-01-18,05:19:46
46.637486,124.901204,0,566,39831.2221180556,2009-01-18,05:19:51
46.637494,124.901188,0,566,39831.2221759259,2009-01-18,05:19:56
46.637472,124.901208,0,565,39831.2222337963,2009-01-18,05:20:01
46.637471,124.901204,0,564,39831.2222916667,2009-01-18,05:20:06
46.637471,124.901204,0,564,39831.2223263889,2009-01-18,05:20:09
46.637476,124.901209,0,564,39831.222349537,2009-01-18,05:20:11
46.637502,124.901259,0,565,39831.2224074074,2009-01-18,05:20:16
46.637529,124.901311,0,567,39831.2224537037,2009-01-18,05:20:20
46.637543,124.901374,0,568,39831.2225,2009-01-18,05:20:24
46.637554,124.901429,0,568,39831.2225578704,2009-01-18,05:20:29
46.637566,124.901462,0,569,39831.2226157407,2009-01-18,05:20:34
46.637568,124.901474,0,569,39831.2226736111,2009-01-18,05:20:39
46.637565,124.901479,0,570,39831.2227314815,2009-01-18,05:20:44
46.637561,124.901476,0,570,39831.2227893519,2009-01-18,05:20:49
46.637557,124.901476,0,570,39831.2228472222,2009-01-18,05:20:54
46.637557,124.901476,0,570,39831.2228819444,2009-01-18,05:20:57
46.637551,124.901481,0,570,39831.2229050926,2009-01-18,05:20:59
46.637541,124.90148,0,571,39831.222962963,2009-01-18,05:21:04
46.63751,124.901426,0,570,39831.2229976852,2009-01-18,05:21:07
46.637482,124.901369,0,568,39831.2230324074,2009-01-18,05:21:10
46.637452,124.901321,0,567,39831.2230671296,2009-01-18,05:21:13
46.637411,124.901273,0,565,39831.2231018519,2009-01-18,05:21:16
46.637397,124.90125,0,562,39831.2231597222,2009-01-18,05:21:21
46.637397,124.90125,0,562,39831.2231944444,2009-01-18,05:21:24
46.637394,124.90125,0,561,39831.2232175926,2009-01-18,05:21:26
46.637391,124.901238,0,562,39831.223275463,2009-01-18,05:21:31
46.637391,124.901238,0,562,39831.2233101852,2009-01-18,05:21:34
46.637397,124.90123,0,562,39831.2233333333,2009-01-18,05:21:36
46.637432,124.901241,0,564,39831.2233912037,2009-01-18,05:21:41
46.63748,124.901268,0,563,39831.2234375,2009-01-18,05:21:45
46.637493,124.901283,0,564,39831.2234953704,2009-01-18,05:21:50
46.637495,124.901268,0,566,39831.2235532407,2009-01-18,05:21:55
46.637486,124.901261,0,566,39831.2236111111,2009-01-18,05:22:00
46.637481,124.90125,0,567,39831.2236689815,2009-01-18,05:22:05
46.637468,124.901205,0,560,39831.2237268519,2009-01-18,05:22:10
46.637458,124.901182,0,551,39831.2237847222,2009-01-18,05:22:15
46.637453,124.901167,0,544,39831.2238425926,2009-01-18,05:22:20
46.637447,124.901158,0,543,39831.223900463,2009-01-18,05:22:25
46.637444,124.90115,0,543,39831.2239583333,2009-01-18,05:22:30
46.637444,124.90115,0,543,39831.2239930556,2009-01-18,05:22:33
46.637444,124.90115,0,543,39831.2240162037,2009-01-18,05:22:35
46.637452,124.901161,0,542,39831.2240740741,2009-01-18,05:22:40
46.637461,124.901201,0,537,39831.2241319444,2009-01-18,05:22:45
46.637461,124.901201,0,537,39831.2241666667,2009-01-18,05:22:48
46.637457,124.901205,0,534,39831.2241898148,2009-01-18,05:22:50
46.637455,124.901217,0,533,39831.2242476852,2009-01-18,05:22:55
46.63746,124.90127,0,535,39831.2243055556,2009-01-18,05:23:00
46.637476,124.901319,0,532,39831.2243634259,2009-01-18,05:23:05
46.637492,124.901341,0,533,39831.2244212963,2009-01-18,05:23:10
46.637492,124.901341,0,533,39831.2244560185,2009-01-18,05:23:13
46.637494,124.901347,0,532,39831.2244791667,2009-01-18,05:23:15
46.637492,124.901337,0,532,39831.224537037,2009-01-18,05:23:20
46.637496,124.901313,0,528,39831.2245949074,2009-01-18,05:23:25
46.637503,124.901295,0,526,39831.2246527778,2009-01-18,05:23:30
46.637483,124.901282,0,527,39831.2247106481,2009-01-18,05:23:35
46.637477,124.901265,0,526,39831.2247685185,2009-01-18,05:23:40
46.637457,124.901224,0,522,39831.2248263889,2009-01-18,05:23:45
46.63745,124.901224,0,517,39831.2248842593,2009-01-18,05:23:50
46.637446,124.90122,0,516,39831.2249421296,2009-01-18,05:23:55
46.637446,124.90122,0,516,39831.2249768519,2009-01-18,05:23:58
46.637438,124.901223,0,516,39831.225,2009-01-18,05:24:00
46.637417,124.90123,0,517,39831.2250578704,2009-01-18,05:24:05
46.637412,124.901221,0,519,39831.2251157407,2009-01-18,05:24:10
46.63741,124.901197,0,521,39831.2251736111,2009-01-18,05:24:15
46.637422,124.901184,0,522,39831.2252314815,2009-01-18,05:24:20
46.637433,124.901176,0,523,39831.2252893519,2009-01-18,05:24:25
46.637436,124.901165,0,523,39831.2253472222,2009-01-18,05:24:30
46.637436,124.901165,0,523,39831.2253819444,2009-01-18,05:24:33
46.63744,124.90116,0,523,39831.2254050926,2009-01-18,05:24:35
46.637443,124.901169,0,523,39831.225462963,2009-01-18,05:24:40
46.637443,124.901169,0,523,39831.2254976852,2009-01-18,05:24:43
46.637442,124.901173,0,523,39831.2255208333,2009-01-18,05:24:45
46.637439,124.901185,0,523,39831.2255787037,2009-01-18,05:24:50
46.637433,124.9012,0,522,39831.2256365741,2009-01-18,05:24:55
46.637428,124.901218,0,522,39831.2256944444,2009-01-18,05:25:00
46.637424,124.901236,0,521,39831.2257523148,2009-01-18,05:25:05
46.637421,124.901251,0,521,39831.2258101852,2009-01-18,05:25:10
46.63742,124.901268,0,520,39831.2258680556,2009-01-18,05:25:15
46.637418,124.901282,0,519,39831.2259259259,2009-01-18,05:25:20
46.637419,124.901291,0,519,39831.2259837963,2009-01-18,05:25:25
46.637424,124.901292,0,519,39831.2260416667,2009-01-18,05:25:30
46.637428,124.90129,0,519,39831.226099537,2009-01-18,05:25:35
46.637435,124.901286,0,520,39831.2261574074,2009-01-18,05:25:40
46.637435,124.901286,0,520,39831.2261921296,2009-01-18,05:25:43
46.63744,124.901278,0,522,39831.2262152778,2009-01-18,05:25:45
46.637455,124.901255,0,526,39831.2262731481,2009-01-18,05:25:50
46.63746,124.901273,0,527,39831.2263310185,2009-01-18,05:25:55
46.637463,124.901272,0,529,39831.2263888889,2009-01-18,05:26:00
46.637461,124.901268,0,531,39831.2264467593,2009-01-18,05:26:05
46.637457,124.901263,0,534,39831.2265046296,2009-01-18,05:26:10
46.63745,124.901257,0,537,39831.2265625,2009-01-18,05:26:15
46.63745,124.901257,0,537,39831.2265972222,2009-01-18,05:26:18
46.637443,124.901256,0,540,39831.2266203704,2009-01-18,05:26:20
46.637434,124.90125,0,544,39831.2266782407,2009-01-18,05:26:25
46.637427,124.901239,0,548,39831.2267361111,2009-01-18,05:26:30
46.637421,124.901229,0,553,39831.2267939815,2009-01-18,05:26:35
46.637415,124.90122,0,557,39831.2268518518,2009-01-18,05:26:40
46.637407,124.901214,0,561,39831.2269097222,2009-01-18,05:26:45
46.637407,124.901214,0,561,39831.2269444444,2009-01-18,05:26:48
46.637409,124.901215,0,566,39831.2269675926,2009-01-18,05:26:50
46.637419,124.901224,0,570,39831.227025463,2009-01-18,05:26:55
46.637435,124.901237,0,573,39831.2270833333,2009-01-18,05:27:00
46.637435,124.901237,0,577,39831.2271412037,2009-01-18,05:27:05
46.637435,124.901237,0,577,39831.2271759259,2009-01-18,05:27:08
46.637439,124.901241,0,581,39831.2271990741,2009-01-18,05:27:10
46.637447,124.901251,0,584,39831.2272569444,2009-01-18,05:27:15
46.637447,124.901251,0,584,39831.2272916667,2009-01-18,05:27:18
46.637451,124.901259,0,588,39831.2273148148,2009-01-18,05:27:20
46.637452,124.901268,0,591,39831.2273726852,2009-01-18,05:27:25
46.637449,124.901277,0,594,39831.2274305556,2009-01-18,05:27:30
46.637449,124.901277,0,594,39831.2274652778,2009-01-18,05:27:33
46.637444,124.901285,0,597,39831.2274884259,2009-01-18,05:27:35
46.637445,124.901298,0,599,39831.2275462963,2009-01-18,05:27:40
46.637443,124.901311,0,602,39831.2276041667,2009-01-18,05:27:45
46.637437,124.901319,0,605,39831.227662037,2009-01-18,05:27:50
46.63743,124.901321,0,607,39831.2277199074,2009-01-18,05:27:55
46.637426,124.901322,0,609,39831.2277777778,2009-01-18,05:28:00
46.637426,124.901322,0,609,39831.2278125,2009-01-18,05:28:03
46.637433,124.90133,0,611,39831.2278356481,2009-01-18,05:28:05
46.637456,124.901374,0,611,39831.2278935185,2009-01-18,05:28:10
46.637468,124.901394,0,612,39831.2279513889,2009-01-18,05:28:15
46.637468,124.901394,0,612,39831.2279861111,2009-01-18,05:28:18
46.637475,124.901402,0,614,39831.2280092593,2009-01-18,05:28:20
46.637485,124.901409,0,616,39831.2280671296,2009-01-18,05:28:25
46.637494,124.901416,0,618,39831.228125,2009-01-18,05:28:30
46.637498,124.901418,0,620,39831.2281828704,2009-01-18,05:28:35
46.637498,124.901418,0,620,39831.2282175926,2009-01-18,05:28:38
46.637496,124.901411,0,621,39831.2282407407,2009-01-18,05:28:40
46.637488,124.901402,0,623,39831.2282986111,2009-01-18,05:28:45
46.637479,124.90139,0,624,39831.2283564815,2009-01-18,05:28:50
46.63747,124.901376,0,623,39831.2284143518,2009-01-18,05:28:55
46.637458,124.901364,0,622,39831.2284722222,2009-01-18,05:29:00
46.637458,124.901364,0,622,39831.2285069444,2009-01-18,05:29:03
46.637454,124.901356,0,623,39831.2285300926,2009-01-18,05:29:05
46.637451,124.901346,0,624,39831.228587963,2009-01-18,05:29:10
46.637446,124.901337,0,624,39831.2286458333,2009-01-18,05:29:15
46.637446,124.901333,0,625,39831.2287037037,2009-01-18,05:29:20
46.637443,124.901333,0,625,39831.2287615741,2009-01-18,05:29:25
46.637437,124.90133,0,626,39831.2288194444,2009-01-18,05:29:30
46.637437,124.90133,0,626,39831.2288541667,2009-01-18,05:29:33
46.637432,124.901328,0,626,39831.2288773148,2009-01-18,05:29:35
46.637427,124.901319,0,627,39831.2289351852,2009-01-18,05:29:40
46.637427,124.901319,0,627,39831.2289699074,2009-01-18,05:29:43
46.637431,124.901315,0,627,39831.2289930556,2009-01-18,05:29:45
46.637441,124.901312,0,628,39831.2290509259,2009-01-18,05:29:50
46.637445,124.901303,0,628,39831.2291087963,2009-01-18,05:29:55
46.637447,124.901287,0,628,39831.2291666667,2009-01-18,05:30:00
46.63745,124.901243,0,626,39831.229224537,2009-01-18,05:30:05
46.637456,124.901226,0,620,39831.2292824074,2009-01-18,05:30:10
46.63746,124.901213,0,615,39831.2293402778,2009-01-18,05:30:15
46.637459,124.9012,0,615,39831.2293981481,2009-01-18,05:30:20
46.637459,124.9012,0,615,39831.2294328704,2009-01-18,05:30:23
46.637456,124.9012,0,614,39831.2294560185,2009-01-18,05:30:25
46.63745,124.901212,0,614,39831.2295138889,2009-01-18,05:30:30
46.637451,124.901227,0,612,39831.2295717593,2009-01-18,05:30:35
46.637456,124.901241,0,610,39831.2296296296,2009-01-18,05:30:40
46.637473,124.901261,0,600,39831.2296875,2009-01-18,05:30:45
46.637505,124.901304,0,591,39831.2297337963,2009-01-18,05:30:49
46.63753,124.901348,0,586,39831.2297916667,2009-01-18,05:30:54
46.637532,124.90138,0,581,39831.229849537,2009-01-18,05:30:59
46.637576,124.901406,0,576,39831.2299074074,2009-01-18,05:31:04
46.637614,124.90142,0,558,39831.2299652778,2009-01-18,05:31:09
46.637648,124.901429,0,549,39831.2300231481,2009-01-18,05:31:14
46.637652,124.901428,0,542,39831.2300810185,2009-01-18,05:31:19
46.637652,124.901428,0,542,39831.2301157407,2009-01-18,05:31:22
46.637655,124.901427,0,543,39831.2301388889,2009-01-18,05:31:24
46.637674,124.901417,0,540,39831.2301967593,2009-01-18,05:31:29
46.637703,124.901406,0,538,39831.2302546296,2009-01-18,05:31:34
46.637722,124.901389,0,537,39831.2303125,2009-01-18,05:31:39
46.637718,124.901366,0,537,39831.2303703704,2009-01-18,05:31:44
46.637741,124.901392,0,536,39831.2304282407,2009-01-18,05:31:49
46.637742,124.901388,0,536,39831.2304861111,2009-01-18,05:31:54
46.637743,124.901385,0,536,39831.2305439815,2009-01-18,05:31:59
46.637746,124.901379,0,536,39831.2306018519,2009-01-18,05:32:04
46.637745,124.901378,0,536,39831.2306597222,2009-01-18,05:32:09
46.637743,124.901382,0,536,39831.2307175926,2009-01-18,05:32:14
46.637743,124.901382,0,536,39831.2307523148,2009-01-18,05:32:17
46.637738,124.90139,0,536,39831.230775463,2009-01-18,05:32:19
46.637732,124.901401,0,536,39831.2308333333,2009-01-18,05:32:24
46.63773,124.901403,0,536,39831.2308912037,2009-01-18,05:32:29
46.63773,124.901401,0,536,39831.2309490741,2009-01-18,05:32:34
46.63773,124.9014,0,536,39831.2310069444,2009-01-18,05:32:39
46.637732,124.901397,0,536,39831.2310648148,2009-01-18,05:32:44
46.637733,124.901394,0,537,39831.2311226852,2009-01-18,05:32:49
46.637734,124.901393,0,537,39831.2311805556,2009-01-18,05:32:54
46.637734,124.901393,0,537,39831.2312152778,2009-01-18,05:32:57
46.637732,124.901398,0,537,39831.2312384259,2009-01-18,05:32:59
46.637728,124.901407,0,537,39831.2312962963,2009-01-18,05:33:04
46.637711,124.90142,0,537,39831.2313541667,2009-01-18,05:33:09
46.637694,124.901439,0,536,39831.231412037,2009-01-18,05:33:14
46.637695,124.901435,0,536,39831.2314699074,2009-01-18,05:33:19
46.637696,124.90143,0,536,39831.2315277778,2009-01-18,05:33:24
46.637699,124.901422,0,536,39831.2315856481,2009-01-18,05:33:29
46.637699,124.901421,0,536,39831.2316435185,2009-01-18,05:33:34
46.637697,124.901424,0,536,39831.2317013889,2009-01-18,05:33:39
46.637693,124.901431,0,536,39831.2317592593,2009-01-18,05:33:44
46.637689,124.901439,0,536,39831.2318171296,2009-01-18,05:33:49
46.637688,124.901439,0,536,39831.231875,2009-01-18,05:33:54
46.637687,124.901438,0,536,39831.2319328704,2009-01-18,05:33:59
46.637687,124.901438,0,536,39831.2319675926,2009-01-18,05:34:02
46.637686,124.901438,0,536,39831.2319907407,2009-01-18,05:34:04
46.637681,124.901451,0,536,39831.2320486111,2009-01-18,05:34:09
46.637646,124.901413,0,539,39831.2321064815,2009-01-18,05:34:14
46.637623,124.901403,0,533,39831.2321643519,2009-01-18,05:34:19
46.637588,124.901374,0,528,39831.2322222222,2009-01-18,05:34:24
46.637554,124.901352,0,527,39831.2322800926,2009-01-18,05:34:29
46.637554,124.901352,0,527,39831.2323148148,2009-01-18,05:34:32
46.637555,124.901356,0,526,39831.232337963,2009-01-18,05:34:34
46.637557,124.90133,0,526,39831.2323958333,2009-01-18,05:34:39
46.63756,124.90129,0,525,39831.2324537037,2009-01-18,05:34:44
46.637558,124.901283,0,525,39831.2325115741,2009-01-18,05:34:49
46.637562,124.901275,0,525,39831.2325694444,2009-01-18,05:34:54
46.637564,124.90127,0,525,39831.2326273148,2009-01-18,05:34:59
46.637565,124.901271,0,525,39831.2326851852,2009-01-18,05:35:04
46.637565,124.901271,0,525,39831.2327199074,2009-01-18,05:35:07
46.637563,124.901277,0,525,39831.2327430556,2009-01-18,05:35:09
46.637521,124.901315,0,525,39831.2328009259,2009-01-18,05:35:14
46.637506,124.901343,0,524,39831.2328587963,2009-01-18,05:35:19
46.637506,124.901343,0,524,39831.2328935185,2009-01-18,05:35:22
46.63751,124.901335,0,524,39831.2329166667,2009-01-18,05:35:24
46.637516,124.901323,0,524,39831.232974537,2009-01-18,05:35:29
46.637519,124.901315,0,524,39831.2330324074,2009-01-18,05:35:34
46.637519,124.901315,0,524,39831.2330671296,2009-01-18,05:35:37
46.637517,124.90132,0,524,39831.2330902778,2009-01-18,05:35:39
46.637512,124.901332,0,524,39831.2331481481,2009-01-18,05:35:44
46.637508,124.90134,0,524,39831.2332060185,2009-01-18,05:35:49
46.637505,124.901342,0,524,39831.2332638889,2009-01-18,05:35:54
46.637505,124.90134,0,524,39831.2333217593,2009-01-18,05:35:59
46.637505,124.90134,0,524,39831.2333564815,2009-01-18,05:36:02
46.637508,124.901333,0,524,39831.2333796296,2009-01-18,05:36:04
46.637514,124.901322,0,524,39831.2334375,2009-01-18,05:36:09
46.637516,124.901315,0,525,39831.2334953704,2009-01-18,05:36:14
46.637519,124.901309,0,525,39831.2335532407,2009-01-18,05:36:19
46.637521,124.901303,0,525,39831.2336111111,2009-01-18,05:36:24
46.637521,124.901303,0,525,39831.2336689815,2009-01-18,05:36:29
46.637522,124.901301,0,525,39831.2337268519,2009-01-18,05:36:34
46.637521,124.901301,0,525,39831.2337847222,2009-01-18,05:36:39
46.637522,124.901299,0,525,39831.2338425926,2009-01-18,05:36:44
46.63752,124.901302,0,525,39831.233900463,2009-01-18,05:36:49
46.63752,124.901302,0,525,39831.2339351852,2009-01-18,05:36:52
46.637517,124.901308,0,525,39831.2339583333,2009-01-18,05:36:54
46.637512,124.901317,0,525,39831.2340162037,2009-01-18,05:36:59
46.637506,124.901327,0,525,39831.2340740741,2009-01-18,05:37:04
46.637502,124.901334,0,525,39831.2341319444,2009-01-18,05:37:09
46.637498,124.901342,0,525,39831.2341898148,2009-01-18,05:37:14
46.637495,124.901347,0,525,39831.2342476852,2009-01-18,05:37:19
46.637495,124.901347,0,525,39831.2342824074,2009-01-18,05:37:22
46.637495,124.901346,0,525,39831.2343055556,2009-01-18,05:37:24
46.637501,124.901332,0,525,39831.2343634259,2009-01-18,05:37:29
46.637506,124.90131,0,525,39831.2344212963,2009-01-18,05:37:34
46.637506,124.901301,0,525,39831.2344791667,2009-01-18,05:37:39
46.637494,124.901307,0,525,39831.234537037,2009-01-18,05:37:44
46.637498,124.901306,0,525,39831.2345949074,2009-01-18,05:37:49
46.637498,124.901306,0,525,39831.2346296296,2009-01-18,05:37:52
46.637501,124.901298,0,525,39831.2346527778,2009-01-18,05:37:54
46.637505,124.901287,0,525,39831.2347106481,2009-01-18,05:37:59
46.63751,124.901275,0,525,39831.2347685185,2009-01-18,05:38:04
46.637465,124.901302,0,525,39831.2348263889,2009-01-18,05:38:09
46.637467,124.901296,0,524,39831.2348842593,2009-01-18,05:38:14
46.637466,124.901296,0,524,39831.2349421296,2009-01-18,05:38:19
46.637463,124.901301,0,524,39831.235,2009-01-18,05:38:24
46.637462,124.901304,0,524,39831.2350578704,2009-01-18,05:38:29
46.637463,124.901301,0,524,39831.2351157407,2009-01-18,05:38:34
46.637464,124.901298,0,524,39831.2351736111,2009-01-18,05:38:39
46.637464,124.901298,0,524,39831.2352083333,2009-01-18,05:38:42
46.637465,124.901295,0,524,39831.2352314815,2009-01-18,05:38:44
46.637468,124.901286,0,524,39831.2352893518,2009-01-18,05:38:49
46.637471,124.901279,0,524,39831.2353472222,2009-01-18,05:38:54
46.637471,124.901278,0,524,39831.2354050926,2009-01-18,05:38:59
46.637472,124.901276,0,524,39831.235462963,2009-01-18,05:39:04
46.637469,124.901281,0,524,39831.2355208333,2009-01-18,05:39:09
46.637467,124.901286,0,524,39831.2355787037,2009-01-18,05:39:14
46.637467,124.901286,0,524,39831.2356134259,2009-01-18,05:39:17
46.637469,124.901285,0,524,39831.2356365741,2009-01-18,05:39:19
46.637466,124.901295,0,524,39831.2356944444,2009-01-18,05:39:24
46.637465,124.901297,0,524,39831.2357523148,2009-01-18,05:39:29
46.637465,124.901297,0,524,39831.2358101852,2009-01-18,05:39:34
46.637464,124.901299,0,524,39831.2358680556,2009-01-18,05:39:39
46.637461,124.901304,0,524,39831.2359259259,2009-01-18,05:39:44
46.637459,124.901309,0,524,39831.2359837963,2009-01-18,05:39:49
46.63746,124.901308,0,524,39831.2360416667,2009-01-18,05:39:54
46.63746,124.90131,0,524,39831.236099537,2009-01-18,05:39:59
46.637458,124.901316,0,524,39831.2361574074,2009-01-18,05:40:04
46.637456,124.901323,0,524,39831.2362152778,2009-01-18,05:40:09
46.637455,124.901323,0,524,39831.2362731481,2009-01-18,05:40:14
46.637454,124.901323,0,523,39831.2363310185,2009-01-18,05:40:19
46.637457,124.901316,0,523,39831.2363888889,2009-01-18,05:40:24
46.637458,124.901311,0,523,39831.2364467593,2009-01-18,05:40:29
46.637459,124.901309,0,523,39831.2365046296,2009-01-18,05:40:34
46.637458,124.901312,0,523,39831.2365625,2009-01-18,05:40:39
46.637458,124.901312,0,523,39831.2366203704,2009-01-18,05:40:44
46.637456,124.901315,0,523,39831.2366782407,2009-01-18,05:40:49
46.637455,124.90132,0,523,39831.2367361111,2009-01-18,05:40:54
46.637453,124.901322,0,523,39831.2367939815,2009-01-18,05:40:59
46.637451,124.901326,0,523,39831.2368518518,2009-01-18,05:41:04
46.637451,124.901326,0,523,39831.2368865741,2009-01-18,05:41:07
46.637448,124.901333,0,523,39831.2369097222,2009-01-18,05:41:09
46.637443,124.901345,0,523,39831.2369675926,2009-01-18,05:41:14
46.63744,124.901352,0,523,39831.237025463,2009-01-18,05:41:19
46.637439,124.901352,0,523,39831.2370833333,2009-01-18,05:41:24
46.637439,124.90135,0,523,39831.2371412037,2009-01-18,05:41:29
46.637439,124.901351,0,523,39831.2371990741,2009-01-18,05:41:34
46.637439,124.901352,0,523,39831.2372569444,2009-01-18,05:41:39
46.637439,124.901355,0,522,39831.2373148148,2009-01-18,05:41:44
46.637439,124.901355,0,522,39831.2373726852,2009-01-18,05:41:49
46.637438,124.901354,0,522,39831.2374305556,2009-01-18,05:41:54
46.637437,124.901357,0,522,39831.2374884259,2009-01-18,05:41:59
46.637437,124.901357,0,522,39831.2375231481,2009-01-18,05:42:02
46.63744,124.90135,0,522,39831.2375462963,2009-01-18,05:42:04
46.637444,124.901339,0,522,39831.2376041667,2009-01-18,05:42:09
46.63744,124.901297,0,522,39831.237662037,2009-01-18,05:42:14
46.637427,124.901227,0,523,39831.2377199074,2009-01-18,05:42:19
46.637461,124.901195,0,522,39831.2377777778,2009-01-18,05:42:24
46.637472,124.901201,0,522,39831.2378356481,2009-01-18,05:42:29
46.637475,124.901226,0,522,39831.2378935185,2009-01-18,05:42:34
46.63747,124.901257,0,522,39831.2379513889,2009-01-18,05:42:39
46.637462,124.901269,0,522,39831.2380092593,2009-01-18,05:42:44
46.637459,124.901278,0,522,39831.2380671296,2009-01-18,05:42:49
46.637415,124.901312,0,522,39831.2381018519,2009-01-18,05:42:52
46.637404,124.901291,0,522,39831.2381597222,2009-01-18,05:42:57
46.637404,124.901291,0,522,39831.2381944444,2009-01-18,05:43:00
46.637408,124.901287,0,522,39831.2382175926,2009-01-18,05:43:02
46.637419,124.901287,0,522,39831.238275463,2009-01-18,05:43:07
46.637444,124.901267,0,523,39831.2383333333,2009-01-18,05:43:12
46.637452,124.901252,0,523,39831.2383912037,2009-01-18,05:43:17
46.637455,124.901239,0,523,39831.2384490741,2009-01-18,05:43:22
46.637456,124.90123,0,523,39831.2385069444,2009-01-18,05:43:27
46.637452,124.901221,0,523,39831.2385648148,2009-01-18,05:43:32
46.637443,124.901211,0,523,39831.2386226852,2009-01-18,05:43:37
46.637434,124.901199,0,523,39831.2386805556,2009-01-18,05:43:42
46.637432,124.901185,0,523,39831.2387384259,2009-01-18,05:43:47
46.637431,124.901178,0,523,39831.2387962963,2009-01-18,05:43:52
46.637425,124.901175,0,523,39831.2388541667,2009-01-18,05:43:57
46.637423,124.901178,0,524,39831.238912037,2009-01-18,05:44:02
46.637421,124.901183,0,523,39831.2389699074,2009-01-18,05:44:07
46.637421,124.901183,0,523,39831.2390046296,2009-01-18,05:44:10
46.637415,124.901191,0,523,39831.2390277778,2009-01-18,05:44:12
46.637408,124.9012,0,523,39831.2390856481,2009-01-18,05:44:17
46.637408,124.901215,0,522,39831.2391435185,2009-01-18,05:44:22
46.637416,124.901227,0,521,39831.2392013889,2009-01-18,05:44:27
46.637414,124.901247,0,519,39831.2392592593,2009-01-18,05:44:32
46.637414,124.901247,0,519,39831.2392939815,2009-01-18,05:44:35
46.637409,124.901247,0,515,39831.2393171296,2009-01-18,05:44:37
46.637416,124.901268,0,512,39831.239375,2009-01-18,05:44:42
46.637422,124.901283,0,511,39831.2394328704,2009-01-18,05:44:47
46.63743,124.901296,0,510,39831.2394907407,2009-01-18,05:44:52
46.637445,124.901301,0,508,39831.2395486111,2009-01-18,05:44:57
46.637479,124.901337,0,507,39831.2396064815,2009-01-18,05:45:02
46.637479,124.901357,0,504,39831.2396643519,2009-01-18,05:45:07
46.637493,124.901375,0,503,39831.2397222222,2009-01-18,05:45:12
46.637517,124.901378,0,502,39831.2397800926,2009-01-18,05:45:17
46.637527,124.901351,0,502,39831.239837963,2009-01-18,05:45:22
46.63752,124.901329,0,501,39831.2398958333,2009-01-18,05:45:27
46.637524,124.901324,0,500,39831.2399537037,2009-01-18,05:45:32
46.637524,124.901324,0,500,39831.2399884259,2009-01-18,05:45:35
46.637517,124.90133,0,499,39831.2400115741,2009-01-18,05:45:37
46.637515,124.901341,0,498,39831.2400694444,2009-01-18,05:45:42
46.637515,124.901341,0,498,39831.2401041667,2009-01-18,05:45:45
46.637512,124.901348,0,497,39831.2401273148,2009-01-18,05:45:47
46.637502,124.901351,0,495,39831.2401851852,2009-01-18,05:45:52
46.637497,124.901359,0,494,39831.2402430556,2009-01-18,05:45:57
46.637498,124.901367,0,493,39831.2403009259,2009-01-18,05:46:02
46.637496,124.90137,0,492,39831.2403587963,2009-01-18,05:46:07
46.637491,124.901368,0,490,39831.2404166667,2009-01-18,05:46:12
46.637488,124.901366,0,489,39831.240474537,2009-01-18,05:46:17
46.637488,124.901366,0,489,39831.2405092593,2009-01-18,05:46:20
46.637492,124.901372,0,487,39831.2405324074,2009-01-18,05:46:22
46.637532,124.901414,0,485,39831.2405902778,2009-01-18,05:46:27
46.637526,124.901403,0,485,39831.2406481481,2009-01-18,05:46:32
46.637506,124.901394,0,490,39831.2407060185,2009-01-18,05:46:37
46.637505,124.901396,0,488,39831.2407638889,2009-01-18,05:46:42
46.637498,124.901395,0,487,39831.2408217593,2009-01-18,05:46:47
46.637493,124.901394,0,486,39831.2408796296,2009-01-18,05:46:52
46.637494,124.901393,0,485,39831.2409375,2009-01-18,05:46:57
46.637498,124.901395,0,484,39831.2409953704,2009-01-18,05:47:02
46.637496,124.901396,0,483,39831.2410532407,2009-01-18,05:47:07
46.637489,124.901392,0,482,39831.2411111111,2009-01-18,05:47:12
46.637483,124.901391,0,481,39831.2411689815,2009-01-18,05:47:17
46.637479,124.90139,0,480,39831.2412268519,2009-01-18,05:47:22
46.637476,124.901388,0,479,39831.2412847222,2009-01-18,05:47:27
46.637476,124.901388,0,479,39831.2413194444,2009-01-18,05:47:30
46.637474,124.901385,0,477,39831.2413425926,2009-01-18,05:47:32
46.637468,124.901371,0,476,39831.241400463,2009-01-18,05:47:37
46.637423,124.901325,0,471,39831.2414467593,2009-01-18,05:47:41
46.637384,124.901306,0,465,39831.2415046296,2009-01-18,05:47:46
46.637351,124.901293,0,462,39831.2415625,2009-01-18,05:47:51
46.637337,124.901274,0,459,39831.2416203704,2009-01-18,05:47:56
46.637328,124.901265,0,458,39831.2416782407,2009-01-18,05:48:01
46.637322,124.901258,0,456,39831.2417361111,2009-01-18,05:48:06
46.637322,124.901258,0,456,39831.2417708333,2009-01-18,05:48:09
46.637321,124.901262,0,454,39831.2417939815,2009-01-18,05:48:11
46.637327,124.901271,0,452,39831.2418518519,2009-01-18,05:48:16
46.637327,124.901271,0,452,39831.2418865741,2009-01-18,05:48:19
46.637326,124.901279,0,449,39831.2419097222,2009-01-18,05:48:21
46.637345,124.901324,0,447,39831.2419675926,2009-01-18,05:48:26
46.637372,124.901344,0,446,39831.242025463,2009-01-18,05:48:31
46.637405,124.901377,0,445,39831.2420833333,2009-01-18,05:48:36
46.637442,124.9014,0,444,39831.2421412037,2009-01-18,05:48:41
46.637442,124.9014,0,444,39831.2421759259,2009-01-18,05:48:44
46.637448,124.901402,0,442,39831.2421990741,2009-01-18,05:48:46
46.637426,124.901381,0,441,39831.2422569444,2009-01-18,05:48:51
46.637431,124.901384,0,439,39831.2423148148,2009-01-18,05:48:56
46.637431,124.901384,0,439,39831.242349537,2009-01-18,05:48:59
46.637431,124.901381,0,437,39831.2423726852,2009-01-18,05:49:01
46.637416,124.901359,0,435,39831.2424305556,2009-01-18,05:49:06
46.637377,124.901325,0,432,39831.2424884259,2009-01-18,05:49:11
46.637365,124.901316,0,430,39831.2425462963,2009-01-18,05:49:16
46.637353,124.901321,0,432,39831.2426041667,2009-01-18,05:49:21
46.637346,124.901324,0,431,39831.242662037,2009-01-18,05:49:26
46.637346,124.901324,0,431,39831.2426967593,2009-01-18,05:49:29
46.637338,124.901325,0,429,39831.2427199074,2009-01-18,05:49:31
46.637319,124.901317,0,429,39831.2427777778,2009-01-18,05:49:36
46.637295,124.901312,0,428,39831.2428356481,2009-01-18,05:49:41
46.637281,124.901278,0,426,39831.2428935185,2009-01-18,05:49:46
46.637286,124.901272,0,423,39831.2429513889,2009-01-18,05:49:51
46.637285,124.901269,0,422,39831.2430092593,2009-01-18,05:49:56
46.637288,124.901274,0,421,39831.2430671296,2009-01-18,05:50:01
46.637292,124.901282,0,419,39831.243125,2009-01-18,05:50:06
46.637296,124.901288,0,418,39831.2431828704,2009-01-18,05:50:11
46.6373,124.901296,0,417,39831.2432407407,2009-01-18,05:50:16
46.6373,124.901296,0,417,39831.243275463,2009-01-18,05:50:19
46.637307,124.9013,0,416,39831.2432986111,2009-01-18,05:50:21
46.637316,124.901302,0,415,39831.2433564815,2009-01-18,05:50:26
46.637336,124.901292,0,414,39831.2434143518,2009-01-18,05:50:31
46.637359,124.901298,0,414,39831.2434722222,2009-01-18,05:50:36
46.637344,124.90132,0,416,39831.2435300926,2009-01-18,05:50:41
46.637344,124.90132,0,416,39831.2435648148,2009-01-18,05:50:44
46.63735,124.901318,0,415,39831.243587963,2009-01-18,05:50:46
46.637364,124.90133,0,413,39831.2436458333,2009-01-18,05:50:51
46.637382,124.901365,0,409,39831.2437037037,2009-01-18,05:50:56
46.637388,124.901388,0,406,39831.2437615741,2009-01-18,05:51:01
46.637391,124.90141,0,405,39831.2438194444,2009-01-18,05:51:06
46.637389,124.9014,0,405,39831.2438773148,2009-01-18,05:51:11
46.637389,124.901395,0,404,39831.2439351852,2009-01-18,05:51:16
46.637397,124.901394,0,403,39831.2439930556,2009-01-18,05:51:21
46.637397,124.901394,0,403,39831.2440277778,2009-01-18,05:51:24
46.637403,124.90139,0,402,39831.2440509259,2009-01-18,05:51:26
46.637383,124.901349,0,405,39831.2441087963,2009-01-18,05:51:31
46.637365,124.901309,0,406,39831.2441666667,2009-01-18,05:51:36
46.637394,124.901303,0,407,39831.244224537,2009-01-18,05:51:41
46.637426,124.901339,0,407,39831.2442824074,2009-01-18,05:51:46
46.637426,124.901339,0,407,39831.2443171296,2009-01-18,05:51:49
46.637428,124.901346,0,407,39831.2443402778,2009-01-18,05:51:51
46.637431,124.901356,0,406,39831.2443981481,2009-01-18,05:51:56
46.637431,124.901356,0,406,39831.2444328704,2009-01-18,05:51:59
46.637427,124.901352,0,406,39831.2444560185,2009-01-18,05:52:01
46.637411,124.901336,0,406,39831.2445138889,2009-01-18,05:52:06
46.637411,124.901336,0,406,39831.2445486111,2009-01-18,05:52:09
46.637413,124.901339,0,405,39831.2445717593,2009-01-18,05:52:11
46.637417,124.901349,0,404,39831.2446296296,2009-01-18,05:52:16
46.637421,124.901355,0,403,39831.2446875,2009-01-18,05:52:21
46.637421,124.901355,0,403,39831.2447222222,2009-01-18,05:52:24
46.637417,124.901357,0,403,39831.2447453704,2009-01-18,05:52:26
46.637398,124.901347,0,402,39831.2448032407,2009-01-18,05:52:31
46.637381,124.901326,0,402,39831.2448611111,2009-01-18,05:52:36
46.637379,124.901334,0,401,39831.2449189815,2009-01-18,05:52:41
46.637379,124.901334,0,401,39831.2449537037,2009-01-18,05:52:44
46.637378,124.901342,0,400,39831.2449768518,2009-01-18,05:52:46
46.637379,124.901352,0,399,39831.2450347222,2009-01-18,05:52:51
46.637383,124.901366,0,398,39831.2450925926,2009-01-18,05:52:56
46.637404,124.901373,0,398,39831.245150463,2009-01-18,05:53:01
46.637431,124.901395,0,397,39831.2452083333,2009-01-18,05:53:06
46.637464,124.901408,0,396,39831.2452662037,2009-01-18,05:53:11
46.637488,124.901424,0,396,39831.2453240741,2009-01-18,05:53:16
46.637513,124.901455,0,395,39831.2453819444,2009-01-18,05:53:21
46.637514,124.901454,0,395,39831.2454398148,2009-01-18,05:53:26
46.637514,124.901454,0,395,39831.245474537,2009-01-18,05:53:29
46.637511,124.901461,0,394,39831.2454976852,2009-01-18,05:53:31
46.637496,124.901453,0,394,39831.2455555556,2009-01-18,05:53:36
46.637478,124.901418,0,393,39831.2456134259,2009-01-18,05:53:41
46.637469,124.901406,0,393,39831.2456712963,2009-01-18,05:53:46
46.637447,124.901377,0,392,39831.2457291667,2009-01-18,05:53:51
46.637438,124.901347,0,391,39831.245787037,2009-01-18,05:53:56
46.637435,124.901339,0,390,39831.2458449074,2009-01-18,05:54:01
46.637432,124.901338,0,389,39831.2459027778,2009-01-18,05:54:06
46.637426,124.901332,0,388,39831.2459606482,2009-01-18,05:54:11
46.637421,124.901327,0,387,39831.2460185185,2009-01-18,05:54:16
46.637416,124.901322,0,387,39831.2460763889,2009-01-18,05:54:21
46.637415,124.90132,0,386,39831.2461342593,2009-01-18,05:54:26
46.63741,124.901318,0,385,39831.2461921296,2009-01-18,05:54:31
46.637403,124.901318,0,384,39831.24625,2009-01-18,05:54:36
46.637401,124.901318,0,384,39831.2463078704,2009-01-18,05:54:41
46.637403,124.901321,0,383,39831.2463657407,2009-01-18,05:54:46
46.637407,124.901324,0,382,39831.2464236111,2009-01-18,05:54:51
46.637412,124.901327,0,382,39831.2464814815,2009-01-18,05:54:56
46.637412,124.901327,0,382,39831.2465162037,2009-01-18,05:54:59
46.637413,124.901322,0,381,39831.2465393519,2009-01-18,05:55:01
46.637407,124.901312,0,381,39831.2465972222,2009-01-18,05:55:06
46.637398,124.901302,0,380,39831.2466550926,2009-01-18,05:55:11
46.637359,124.901269,0,381,39831.2467013889,2009-01-18,05:55:15
46.637324,124.901242,0,381,39831.2467592593,2009-01-18,05:55:20
46.637311,124.901209,0,382,39831.2468171296,2009-01-18,05:55:25
46.637281,124.901172,0,389,39831.246875,2009-01-18,05:55:30
46.637263,124.901138,0,395,39831.2469328704,2009-01-18,05:55:35
46.637263,124.901138,0,395,39831.2469675926,2009-01-18,05:55:38
46.637259,124.901134,0,395,39831.2469907407,2009-01-18,05:55:40
46.637254,124.901125,0,395,39831.2470486111,2009-01-18,05:55:45
46.637248,124.901121,0,395,39831.2471064815,2009-01-18,05:55:50
46.637245,124.901121,0,396,39831.2471643519,2009-01-18,05:55:55
46.637243,124.901125,0,397,39831.2472222222,2009-01-18,05:56:00
46.637243,124.901125,0,397,39831.2472569444,2009-01-18,05:56:03
46.637243,124.901131,0,397,39831.2472800926,2009-01-18,05:56:05
46.63725,124.901142,0,398,39831.247337963,2009-01-18,05:56:10
46.637265,124.901177,0,404,39831.2473958333,2009-01-18,05:56:15
46.637287,124.901213,0,409,39831.2474537037,2009-01-18,05:56:20
46.637311,124.901238,0,410,39831.2475115741,2009-01-18,05:56:25
46.637338,124.901264,0,408,39831.2475694444,2009-01-18,05:56:30
46.637356,124.901277,0,408,39831.2476273148,2009-01-18,05:56:35
46.637394,124.901281,0,407,39831.2476851852,2009-01-18,05:56:40
46.637414,124.90129,0,409,39831.2477430556,2009-01-18,05:56:45
46.63739,124.901297,0,416,39831.2478009259,2009-01-18,05:56:50
46.63738,124.901299,0,423,39831.2478587963,2009-01-18,05:56:55
46.637385,124.901311,0,425,39831.2479166667,2009-01-18,05:57:00
46.637389,124.901321,0,427,39831.247974537,2009-01-18,05:57:05
46.637389,124.901324,0,429,39831.2480324074,2009-01-18,05:57:10
46.637389,124.901324,0,429,39831.2480671296,2009-01-18,05:57:13
46.637389,124.90132,0,431,39831.2480902778,2009-01-18,05:57:15
46.637389,124.901311,0,433,39831.2481481481,2009-01-18,05:57:20
46.637385,124.9013,0,435,39831.2482060185,2009-01-18,05:57:25
46.637385,124.9013,0,435,39831.2482407407,2009-01-18,05:57:28
46.637379,124.901292,0,437,39831.2482638889,2009-01-18,05:57:30
46.63737,124.901287,0,439,39831.2483217593,2009-01-18,05:57:35
46.637364,124.901286,0,441,39831.2483796296,2009-01-18,05:57:40
46.63736,124.901291,0,443,39831.2484375,2009-01-18,05:57:45
46.637361,124.901298,0,445,39831.2484953704,2009-01-18,05:57:50
46.637361,124.9013,0,447,39831.2485532407,2009-01-18,05:57:55
46.637363,124.901299,0,448,39831.2486111111,2009-01-18,05:58:00
46.637364,124.901298,0,448,39831.2486689815,2009-01-18,05:58:05
46.637364,124.901298,0,448,39831.2487268519,2009-01-18,05:58:10
46.637364,124.901296,0,449,39831.2487847222,2009-01-18,05:58:15
46.637364,124.901296,0,449,39831.2488425926,2009-01-18,05:58:20
46.637364,124.901294,0,449,39831.248900463,2009-01-18,05:58:25
46.637364,124.901293,0,449,39831.2489583333,2009-01-18,05:58:30
46.637365,124.901292,0,449,39831.2490162037,2009-01-18,05:58:35
46.637365,124.901291,0,449,39831.2490740741,2009-01-18,05:58:40
46.637366,124.901291,0,449,39831.2491319444,2009-01-18,05:58:45
46.637366,124.90129,0,449,39831.2491898148,2009-01-18,05:58:50
46.637366,124.90129,0,449,39831.2492476852,2009-01-18,05:58:55
46.637365,124.90129,0,449,39831.2493055556,2009-01-18,05:59:00
46.637364,124.90129,0,449,39831.2493634259,2009-01-18,05:59:05
46.637364,124.901289,0,448,39831.2494212963,2009-01-18,05:59:10
46.637364,124.90129,0,448,39831.2494791667,2009-01-18,05:59:15
46.637363,124.901288,0,448,39831.249537037,2009-01-18,05:59:20
46.637362,124.901286,0,448,39831.2495949074,2009-01-18,05:59:25
46.637362,124.901285,0,448,39831.2496527778,2009-01-18,05:59:30
46.637361,124.901284,0,448,39831.2497106481,2009-01-18,05:59:35
46.637361,124.901283,0,447,39831.2497685185,2009-01-18,05:59:40
46.63736,124.901282,0,447,39831.2498263889,2009-01-18,05:59:45
46.637359,124.901281,0,447,39831.2498842593,2009-01-18,05:59:50
46.637359,124.90128,0,447,39831.2499421296,2009-01-18,05:59:55
46.637358,124.901279,0,447,39831.25,2009-01-18,06:00:00
46.637358,124.901278,0,447,39831.2500578704,2009-01-18,06:00:05
46.637358,124.901278,0,447,39831.2501157407,2009-01-18,06:00:10
46.637359,124.901277,0,446,39831.2501736111,2009-01-18,06:00:15
46.637359,124.901277,0,446,39831.2502314815,2009-01-18,06:00:20
46.637359,124.901277,0,447,39831.2502893518,2009-01-18,06:00:25
46.63736,124.901277,0,447,39831.2503472222,2009-01-18,06:00:30
46.63736,124.901276,0,447,39831.2504050926,2009-01-18,06:00:35
46.637359,124.901276,0,447,39831.250462963,2009-01-18,06:00:40
46.637359,124.901275,0,447,39831.2505208333,2009-01-18,06:00:45
46.637359,124.901274,0,447,39831.2505787037,2009-01-18,06:00:50
46.637359,124.901273,0,447,39831.2506365741,2009-01-18,06:00:55
46.637358,124.901271,0,447,39831.2506944444,2009-01-18,06:01:00
46.637358,124.90127,0,447,39831.2507523148,2009-01-18,06:01:05
46.637358,124.901269,0,447,39831.2508101852,2009-01-18,06:01:10
46.637357,124.901268,0,447,39831.2508680556,2009-01-18,06:01:15
46.637357,124.901267,0,447,39831.2509259259,2009-01-18,06:01:20
46.637357,124.901267,0,447,39831.2509837963,2009-01-18,06:01:25
46.637357,124.901267,0,447,39831.2510416667,2009-01-18,06:01:30
46.637356,124.901266,0,447,39831.251099537,2009-01-18,06:01:35
46.637355,124.901265,0,447,39831.2511574074,2009-01-18,06:01:40
46.637355,124.901264,0,447,39831.2512152778,2009-01-18,06:01:45
46.637356,124.901264,0,447,39831.2512731481,2009-01-18,06:01:50
46.637357,124.901264,0,446,39831.2513310185,2009-01-18,06:01:55
46.637358,124.901264,0,446,39831.2513888889,2009-01-18,06:02:00
46.637358,124.901264,0,446,39831.2514467593,2009-01-18,06:02:05
46.637358,124.901263,0,446,39831.2515046296,2009-01-18,06:02:10
46.637358,124.901263,0,446,39831.2515625,2009-01-18,06:02:15
46.637358,124.901263,0,446,39831.2516203704,2009-01-18,06:02:20
46.637359,124.901263,0,446,39831.2516782407,2009-01-18,06:02:25
46.63736,124.901263,0,446,39831.2517361111,2009-01-18,06:02:30
46.637362,124.901264,0,446,39831.2517939815,2009-01-18,06:02:35
46.637362,124.901264,0,446,39831.2518518518,2009-01-18,06:02:40
46.637364,124.901265,0,446,39831.2519097222,2009-01-18,06:02:45
46.637365,124.901265,0,446,39831.2519675926,2009-01-18,06:02:50
46.637366,124.901264,0,446,39831.252025463,2009-01-18,06:02:55
46.637367,124.901263,0,446,39831.2520833333,2009-01-18,06:03:00
46.637368,124.901265,0,447,39831.2521412037,2009-01-18,06:03:05
46.637369,124.901266,0,447,39831.2521990741,2009-01-18,06:03:10
46.637369,124.901266,0,447,39831.2522337963,2009-01-18,06:03:13
46.637369,124.901266,0,447,39831.2522569444,2009-01-18,06:03:15
46.637379,124.901267,0,447,39831.2523148148,2009-01-18,06:03:20
46.637413,124.901231,0,454,39831.2523726852,2009-01-18,06:03:25
46.637436,124.901189,0,464,39831.2524074074,2009-01-18,06:03:28
46.637446,124.901134,0,477,39831.2524537037,2009-01-18,06:03:32
46.637429,124.901085,0,482,39831.2525115741,2009-01-18,06:03:37
46.637397,124.901066,0,476,39831.2525694444,2009-01-18,06:03:42
46.637391,124.901019,0,480,39831.2526273148,2009-01-18,06:03:47
46.63737,124.900975,0,483,39831.2526851852,2009-01-18,06:03:52
46.637338,124.900926,0,489,39831.2527430556,2009-01-18,06:03:57
46.637328,124.900867,0,496,39831.2528009259,2009-01-18,06:04:02
46.637296,124.900848,0,500,39831.2528587963,2009-01-18,06:04:07
46.63726,124.900806,0,505,39831.2529166667,2009-01-18,06:04:12
46.637237,124.90081,0,507,39831.252974537,2009-01-18,06:04:17
46.637225,124.900823,0,510,39831.2530324074,2009-01-18,06:04:22
46.637198,124.900834,0,513,39831.2530902778,2009-01-18,06:04:27
46.637151,124.900833,0,514,39831.253125,2009-01-18,06:04:30
46.637124,124.900836,0,519,39831.2531828704,2009-01-18,06:04:35
46.637085,124.900805,0,520,39831.2532407407,2009-01-18,06:04:40
46.637065,124.900794,0,523,39831.2532986111,2009-01-18,06:04:45
46.637029,124.900753,0,524,39831.2533564815,2009-01-18,06:04:50
46.637013,124.900691,0,524,39831.2533912037,2009-01-18,06:04:53
46.636971,124.900637,0,527,39831.2534490741,2009-01-18,06:04:58
46.636962,124.90055,0,537,39831.2534837963,2009-01-18,06:05:01
46.636962,124.900502,0,546,39831.2535416667,2009-01-18,06:05:06
46.636962,124.900502,0,546,39831.2535763889,2009-01-18,06:05:09
46.63696,124.900504,0,547,39831.253599537,2009-01-18,06:05:11
46.636967,124.900491,0,547,39831.2536574074,2009-01-18,06:05:16
46.636885,124.900441,0,555,39831.2537152778,2009-01-18,06:05:21
46.636835,124.900421,0,558,39831.2537384259,2009-01-18,06:05:23
46.636796,124.900382,0,562,39831.2537847222,2009-01-18,06:05:27
46.636788,124.900337,0,562,39831.2538425926,2009-01-18,06:05:32
46.636787,124.900333,0,563,39831.253900463,2009-01-18,06:05:37
46.636787,124.900333,0,563,39831.2539351852,2009-01-18,06:05:40
46.636783,124.900337,0,563,39831.2539583333,2009-01-18,06:05:42
46.636775,124.90031,0,563,39831.2540162037,2009-01-18,06:05:47
46.636752,124.900279,0,565,39831.2540740741,2009-01-18,06:05:52
46.636692,124.90026,0,566,39831.2540856482,2009-01-18,06:05:53
46.636635,124.900217,0,566,39831.2541087963,2009-01-18,06:05:55
46.636578,124.900194,0,567,39831.2541435185,2009-01-18,06:05:58
46.636531,124.9002,0,569,39831.2541666667,2009-01-18,06:06:00
46.636496,124.900157,0,574,39831.254212963,2009-01-18,06:06:04
46.636459,124.900097,0,577,39831.2542708333,2009-01-18,06:06:09
46.636434,124.900058,0,579,39831.2543287037,2009-01-18,06:06:14
46.636407,124.900003,0,582,39831.2543865741,2009-01-18,06:06:19
46.636409,124.899976,0,585,39831.2544444444,2009-01-18,06:06:24
46.636392,124.899895,0,592,39831.2545023148,2009-01-18,06:06:29
46.636392,124.899895,0,592,39831.254537037,2009-01-18,06:06:32
46.636391,124.89989,0,593,39831.2545601852,2009-01-18,06:06:34
46.636348,124.899855,0,597,39831.2545949074,2009-01-18,06:06:37
46.636325,124.899773,0,598,39831.2546412037,2009-01-18,06:06:41
46.636308,124.899736,0,599,39831.2546990741,2009-01-18,06:06:46
46.636271,124.899741,0,599,39831.2547569444,2009-01-18,06:06:51
46.636271,124.899741,0,599,39831.2547916667,2009-01-18,06:06:54
46.63627,124.899741,0,600,39831.2548148148,2009-01-18,06:06:56
46.636196,124.899725,0,602,39831.2548726852,2009-01-18,06:07:01
46.636148,124.899757,0,605,39831.2549189815,2009-01-18,06:07:05
46.636138,124.899796,0,610,39831.2549768519,2009-01-18,06:07:10
46.636105,124.899829,0,619,39831.2550347222,2009-01-18,06:07:15
46.636079,124.899834,0,621,39831.2550925926,2009-01-18,06:07:20
46.636079,124.899834,0,621,39831.2551273148,2009-01-18,06:07:23
46.636078,124.899829,0,622,39831.255150463,2009-01-18,06:07:25
46.636034,124.899806,0,624,39831.2551967593,2009-01-18,06:07:29
46.635988,124.8998,0,624,39831.2552430556,2009-01-18,06:07:33
46.635948,124.899832,0,625,39831.2552546296,2009-01-18,06:07:34
46.635898,124.899875,0,625,39831.2552777778,2009-01-18,06:07:36
46.635863,124.899926,0,627,39831.2553125,2009-01-18,06:07:39
46.635832,124.899961,0,622,39831.2553703704,2009-01-18,06:07:44
46.635788,124.899997,0,616,39831.2554282407,2009-01-18,06:07:49
46.635743,124.900019,0,615,39831.255462963,2009-01-18,06:07:52
46.635769,124.90004,0,628,39831.2555208333,2009-01-18,06:07:57
46.635733,124.900111,0,625,39831.2555787037,2009-01-18,06:08:02
46.635678,124.900088,0,628,39831.2556134259,2009-01-18,06:08:05
46.63562,124.900081,0,625,39831.255625,2009-01-18,06:08:06
46.635572,124.900085,0,624,39831.2556481481,2009-01-18,06:08:08
46.635511,124.900074,0,626,39831.2556712963,2009-01-18,06:08:10
46.635465,124.900115,0,625,39831.2557175926,2009-01-18,06:08:14
46.635429,124.900141,0,634,39831.2557638889,2009-01-18,06:08:18
46.635403,124.900201,0,641,39831.2558217593,2009-01-18,06:08:23
46.635378,124.900214,0,644,39831.2558796296,2009-01-18,06:08:28
46.635429,124.900213,0,649,39831.2559375,2009-01-18,06:08:33
46.635475,124.900204,0,651,39831.2559953704,2009-01-18,06:08:38
46.635496,124.900197,0,657,39831.2560532407,2009-01-18,06:08:43
46.635496,124.900244,0,659,39831.2561111111,2009-01-18,06:08:48
46.635492,124.900261,0,659,39831.2561689815,2009-01-18,06:08:53
46.635494,124.900257,0,660,39831.2562268519,2009-01-18,06:08:58
46.635495,124.900256,0,661,39831.2562847222,2009-01-18,06:09:03
46.635495,124.900256,0,661,39831.2563194444,2009-01-18,06:09:06
46.635492,124.900262,0,661,39831.2563425926,2009-01-18,06:09:08
46.635491,124.900293,0,661,39831.256400463,2009-01-18,06:09:13
46.635497,124.900359,0,661,39831.2564351852,2009-01-18,06:09:16
46.635517,124.900419,0,662,39831.2564930556,2009-01-18,06:09:21
46.635518,124.900407,0,662,39831.2565509259,2009-01-18,06:09:26
46.635505,124.9004,0,663,39831.2566087963,2009-01-18,06:09:31
46.635431,124.900477,0,664,39831.2566319444,2009-01-18,06:09:33
46.635431,124.900477,0,664,39831.2566666667,2009-01-18,06:09:36
46.635434,124.900471,0,665,39831.2566898148,2009-01-18,06:09:38
46.635407,124.900473,0,665,39831.2567476852,2009-01-18,06:09:43
46.63538,124.900518,0,664,39831.2568055556,2009-01-18,06:09:48
46.635385,124.900463,0,663,39831.2568634259,2009-01-18,06:09:53
46.635384,124.900436,0,663,39831.2569212963,2009-01-18,06:09:58
46.635397,124.9004,0,663,39831.2569791667,2009-01-18,06:10:03
46.635422,124.900338,0,662,39831.2570023148,2009-01-18,06:10:05
46.635446,124.900288,0,661,39831.2570601852,2009-01-18,06:10:10
46.635441,124.90028,0,659,39831.2571180556,2009-01-18,06:10:15
46.635441,124.90028,0,659,39831.2571527778,2009-01-18,06:10:18
46.635444,124.900282,0,659,39831.2571759259,2009-01-18,06:10:20
46.635448,124.900273,0,659,39831.2572337963,2009-01-18,06:10:25
46.635451,124.900267,0,659,39831.2572916667,2009-01-18,06:10:30
46.63545,124.900266,0,659,39831.257349537,2009-01-18,06:10:35
46.63545,124.900266,0,659,39831.2573842593,2009-01-18,06:10:38
46.635447,124.900268,0,659,39831.2574074074,2009-01-18,06:10:40
46.635417,124.900291,0,658,39831.2574652778,2009-01-18,06:10:45
46.635374,124.900314,0,656,39831.2574884259,2009-01-18,06:10:47
46.635327,124.900312,0,654,39831.2575462963,2009-01-18,06:10:52
46.635295,124.90037,0,653,39831.2576041667,2009-01-18,06:10:57
46.63526,124.900412,0,653,39831.257650463,2009-01-18,06:11:01
46.635231,124.900423,0,652,39831.2577083333,2009-01-18,06:11:06
46.635227,124.900432,0,652,39831.2577662037,2009-01-18,06:11:11
46.635225,124.900426,0,652,39831.2578240741,2009-01-18,06:11:16
46.635225,124.900425,0,652,39831.2578819444,2009-01-18,06:11:21
46.635225,124.900425,0,652,39831.2579166667,2009-01-18,06:11:24
46.635225,124.900422,0,652,39831.2579398148,2009-01-18,06:11:26
46.635185,124.900402,0,652,39831.2579976852,2009-01-18,06:11:31
46.635141,124.900422,0,651,39831.2580208333,2009-01-18,06:11:33
46.635127,124.900425,0,651,39831.2580787037,2009-01-18,06:11:38
46.635127,124.900426,0,651,39831.2581365741,2009-01-18,06:11:43
46.635127,124.900426,0,651,39831.2581712963,2009-01-18,06:11:46
46.635129,124.90042,0,651,39831.2581944444,2009-01-18,06:11:48
46.63514,124.900344,0,650,39831.2582175926,2009-01-18,06:11:50
46.635138,124.900308,0,650,39831.258275463,2009-01-18,06:11:55
46.635145,124.900327,0,649,39831.2583333333,2009-01-18,06:12:00
46.635145,124.900327,0,649,39831.2583680556,2009-01-18,06:12:03
46.635142,124.900335,0,649,39831.2583912037,2009-01-18,06:12:05
46.635138,124.900348,0,649,39831.2584490741,2009-01-18,06:12:10
46.635155,124.900351,0,648,39831.2585069444,2009-01-18,06:12:15
46.635141,124.900342,0,647,39831.2585648148,2009-01-18,06:12:20
46.635138,124.900331,0,646,39831.2586226852,2009-01-18,06:12:25
46.635142,124.900322,0,646,39831.2586805556,2009-01-18,06:12:30
46.635142,124.900322,0,646,39831.2587152778,2009-01-18,06:12:33
46.635139,124.900328,0,646,39831.2587384259,2009-01-18,06:12:35
46.635133,124.900346,0,645,39831.2587962963,2009-01-18,06:12:40
46.635124,124.900329,0,644,39831.2588541667,2009-01-18,06:12:45
46.635121,124.900335,0,644,39831.258912037,2009-01-18,06:12:50
46.635121,124.900335,0,644,39831.2589467593,2009-01-18,06:12:53
46.635119,124.900341,0,644,39831.2589699074,2009-01-18,06:12:55
46.635145,124.900421,0,643,39831.2590277778,2009-01-18,06:13:00
46.635184,124.900442,0,639,39831.2590856481,2009-01-18,06:13:05
46.635173,124.900439,0,649,39831.2591435185,2009-01-18,06:13:10
46.635249,124.900362,0,650,39831.2591666667,2009-01-18,06:13:12
46.635314,124.90031,0,647,39831.2592013889,2009-01-18,06:13:15
46.635349,124.900234,0,648,39831.259224537,2009-01-18,06:13:17
46.635412,124.900182,0,649,39831.2592476852,2009-01-18,06:13:19
46.635427,124.900144,0,649,39831.2593055556,2009-01-18,06:13:24
46.635479,124.900098,0,648,39831.2593518518,2009-01-18,06:13:28
46.635522,124.900069,0,648,39831.259375,2009-01-18,06:13:30
46.635563,124.900024,0,643,39831.2594328704,2009-01-18,06:13:35
46.635607,124.899981,0,644,39831.2594560185,2009-01-18,06:13:37
46.635657,124.899934,0,645,39831.2594907407,2009-01-18,06:13:40
46.635712,124.899884,0,650,39831.2595486111,2009-01-18,06:13:45
46.63568,124.899824,0,655,39831.2595833333,2009-01-18,06:13:48
46.635673,124.899767,0,659,39831.2596412037,2009-01-18,06:13:53
46.635697,124.899751,0,657,39831.2596990741,2009-01-18,06:13:58
46.635727,124.89976,0,652,39831.2597569444,2009-01-18,06:14:03
46.635761,124.89979,0,652,39831.2598148148,2009-01-18,06:14:08
46.635781,124.899822,0,652,39831.2598726852,2009-01-18,06:14:13
46.635768,124.899865,0,650,39831.2599305556,2009-01-18,06:14:18
46.635778,124.899932,0,649,39831.2599768518,2009-01-18,06:14:22
46.635798,124.899968,0,649,39831.2600347222,2009-01-18,06:14:27
46.635843,124.900003,0,648,39831.2600925926,2009-01-18,06:14:32
46.635886,124.90006,0,650,39831.2601157407,2009-01-18,06:14:34
46.635936,124.900057,0,650,39831.260150463,2009-01-18,06:14:37
46.63597,124.900011,0,650,39831.2601736111,2009-01-18,06:14:39
46.635996,124.899938,0,648,39831.2602199074,2009-01-18,06:14:43
46.636029,124.899888,0,648,39831.2602546296,2009-01-18,06:14:46
46.636032,124.899803,0,647,39831.2602893518,2009-01-18,06:14:49
46.636036,124.899739,0,646,39831.2603472222,2009-01-18,06:14:54
46.636087,124.899744,0,648,39831.2603703704,2009-01-18,06:14:56
46.636135,124.899761,0,647,39831.2604166667,2009-01-18,06:15:00
46.6362,124.899818,0,649,39831.260474537,2009-01-18,06:15:05
46.636228,124.899863,0,655,39831.2605208333,2009-01-18,06:15:09
46.636276,124.899886,0,663,39831.2605439815,2009-01-18,06:15:11
46.636342,124.899894,0,674,39831.2605671296,2009-01-18,06:15:13
46.636357,124.899887,0,695,39831.2606018518,2009-01-18,06:15:16
46.636389,124.89993,0,704,39831.2606481481,2009-01-18,06:15:20
46.636416,124.899974,0,699,39831.2607060185,2009-01-18,06:15:25
46.636409,124.90003,0,686,39831.2607523148,2009-01-18,06:15:29
46.636372,124.900069,0,668,39831.260775463,2009-01-18,06:15:31
46.636399,124.900094,0,668,39831.2608333333,2009-01-18,06:15:36
46.636414,124.900121,0,660,39831.2608912037,2009-01-18,06:15:41
46.636418,124.900192,0,658,39831.2609259259,2009-01-18,06:15:44
46.63643,124.900246,0,657,39831.2609837963,2009-01-18,06:15:49
46.636473,124.900297,0,658,39831.2610300926,2009-01-18,06:15:53
46.63652,124.900315,0,655,39831.2610648148,2009-01-18,06:15:56
46.636545,124.900374,0,656,39831.2611226852,2009-01-18,06:16:01
46.636584,124.900408,0,648,39831.2611805556,2009-01-18,06:16:06
46.636629,124.900433,0,649,39831.2612384259,2009-01-18,06:16:11
46.63666,124.90046,0,651,39831.2612962963,2009-01-18,06:16:16
46.636708,124.900482,0,657,39831.2613541667,2009-01-18,06:16:21
46.636747,124.900495,0,666,39831.261412037,2009-01-18,06:16:26
46.636803,124.900526,0,674,39831.2614583333,2009-01-18,06:16:30
46.63676,124.900583,0,657,39831.2615162037,2009-01-18,06:16:35
46.636738,124.900654,0,653,39831.2615509259,2009-01-18,06:16:38
46.636738,124.900705,0,658,39831.2616087963,2009-01-18,06:16:43
46.636788,124.900707,0,658,39831.2616666667,2009-01-18,06:16:48
46.636822,124.900716,0,661,39831.261724537,2009-01-18,06:16:53
46.636813,124.900768,0,652,39831.2617824074,2009-01-18,06:16:58
46.63682,124.900819,0,640,39831.2618402778,2009-01-18,06:17:03
46.636866,124.900837,0,636,39831.2618865741,2009-01-18,06:17:07
46.636917,124.900855,0,633,39831.2619328704,2009-01-18,06:17:11
46.636964,124.900841,0,631,39831.2619791667,2009-01-18,06:17:15
46.637014,124.900873,0,628,39831.262025463,2009-01-18,06:17:19
46.63707,124.900883,0,628,39831.2620717593,2009-01-18,06:17:23
46.637117,124.900906,0,631,39831.2621180556,2009-01-18,06:17:27
46.63716,124.900945,0,635,39831.2621759259,2009-01-18,06:17:32
46.637212,124.900969,0,639,39831.2622337963,2009-01-18,06:17:37
46.637262,124.900971,0,639,39831.2622800926,2009-01-18,06:17:41
46.637307,124.90083,0,637,39831.2623148148,2009-01-18,06:17:44
46.637358,124.90077,0,638,39831.2623611111,2009-01-18,06:17:48
46.637409,124.900761,0,638,39831.2624189815,2009-01-18,06:17:53
46.637448,124.900805,0,638,39831.2624768519,2009-01-18,06:17:58
46.63748,124.900866,0,639,39831.2625347222,2009-01-18,06:18:03
46.637492,124.900904,0,637,39831.2625925926,2009-01-18,06:18:08
46.637498,124.900972,0,636,39831.2626388889,2009-01-18,06:18:12
46.637501,124.901048,0,637,39831.2626736111,2009-01-18,06:18:15
46.637534,124.901101,0,641,39831.2627199074,2009-01-18,06:18:19
46.6375,124.901148,0,619,39831.2627546296,2009-01-18,06:18:22
46.637489,124.901206,0,603,39831.2627777778,2009-01-18,06:18:24
46.637495,124.901235,0,593,39831.2628356481,2009-01-18,06:18:29
46.637521,124.901263,0,589,39831.2628935185,2009-01-18,06:18:34
46.637547,124.901304,0,590,39831.2629513889,2009-01-18,06:18:39
46.637563,124.901286,0,590,39831.2630092593,2009-01-18,06:18:44
46.637568,124.901271,0,589,39831.2630671296,2009-01-18,06:18:49
46.637567,124.901261,0,590,39831.263125,2009-01-18,06:18:54
46.637567,124.901261,0,590,39831.2631597222,2009-01-18,06:18:57
46.637562,124.901257,0,590,39831.2631828704,2009-01-18,06:18:59
46.637602,124.901212,0,591,39831.2632407407,2009-01-18,06:19:04
46.637646,124.901157,0,592,39831.263275463,2009-01-18,06:19:07
46.637635,124.901093,0,593,39831.2633333333,2009-01-18,06:19:12
46.63759,124.901045,0,592,39831.2633796296,2009-01-18,06:19:16
46.63758,124.900982,0,594,39831.2634375,2009-01-18,06:19:21
46.637587,124.900942,0,596,39831.2634953704,2009-01-18,06:19:26
46.637604,124.90087,0,597,39831.2635416667,2009-01-18,06:19:30
46.637634,124.900804,0,599,39831.2635763889,2009-01-18,06:19:33
46.637682,124.900772,0,600,39831.263599537,2009-01-18,06:19:35
46.637692,124.90076,0,601,39831.2636574074,2009-01-18,06:19:40
46.637674,124.900799,0,602,39831.2637152778,2009-01-18,06:19:45
46.637693,124.900808,0,603,39831.2637731481,2009-01-18,06:19:50
46.637673,124.900818,0,605,39831.2638310185,2009-01-18,06:19:55
46.637648,124.900878,0,607,39831.2638773148,2009-01-18,06:19:59
46.637641,124.900948,0,609,39831.2639236111,2009-01-18,06:20:03
46.637641,124.90095,0,610,39831.2639814815,2009-01-18,06:20:08
46.637636,124.90095,0,611,39831.2640393519,2009-01-18,06:20:13
46.637636,124.90095,0,611,39831.2640740741,2009-01-18,06:20:16
46.637633,124.900952,0,611,39831.2640972222,2009-01-18,06:20:18
46.637615,124.900971,0,611,39831.2641550926,2009-01-18,06:20:23
46.637583,124.901019,0,610,39831.2642013889,2009-01-18,06:20:27
46.637583,124.901019,0,610,39831.2642361111,2009-01-18,06:20:30
46.63758,124.901021,0,610,39831.2642592593,2009-01-18,06:20:32
46.637558,124.901087,0,608,39831.2643171296,2009-01-18,06:20:37
46.637528,124.901094,0,608,39831.264375,2009-01-18,06:20:42
46.637519,124.901108,0,608,39831.2644328704,2009-01-18,06:20:47
46.63752,124.901107,0,608,39831.2644907407,2009-01-18,06:20:52
46.637524,124.901107,0,608,39831.2645486111,2009-01-18,06:20:57
46.637529,124.901108,0,608,39831.2646064815,2009-01-18,06:21:02
46.637529,124.901108,0,608,39831.2646412037,2009-01-18,06:21:05
46.637535,124.901109,0,608,39831.2646643519,2009-01-18,06:21:07
46.637546,124.901145,0,608,39831.2647222222,2009-01-18,06:21:12
46.637531,124.901229,0,607,39831.2647337963,2009-01-18,06:21:13
46.637519,124.901239,0,606,39831.2647916667,2009-01-18,06:21:18
46.637518,124.901237,0,606,39831.264849537,2009-01-18,06:21:23
46.637519,124.901238,0,606,39831.2649074074,2009-01-18,06:21:28
46.63752,124.901237,0,606,39831.2649652778,2009-01-18,06:21:33
46.637525,124.90124,0,606,39831.2650231481,2009-01-18,06:21:38
46.637525,124.90124,0,606,39831.2650578704,2009-01-18,06:21:41
46.637521,124.901237,0,606,39831.2650810185,2009-01-18,06:21:43
46.637532,124.901236,0,604,39831.2651388889,2009-01-18,06:21:48
46.637549,124.901264,0,600,39831.2651967593,2009-01-18,06:21:53
46.637542,124.901337,0,598,39831.2652430556,2009-01-18,06:21:57
46.637538,124.901413,0,596,39831.2652777778,2009-01-18,06:22:00
46.637525,124.901477,0,594,39831.2653125,2009-01-18,06:22:03
46.637509,124.901554,0,592,39831.2653472222,2009-01-18,06:22:06
46.637533,124.901634,0,588,39831.2653819444,2009-01-18,06:22:09
46.637533,124.901634,0,588,39831.2654166667,2009-01-18,06:22:12
46.637538,124.901633,0,577,39831.2654398148,2009-01-18,06:22:14
46.637502,124.901619,0,562,39831.2654976852,2009-01-18,06:22:19
46.637491,124.901656,0,547,39831.2655555556,2009-01-18,06:22:24
46.637454,124.901701,0,534,39831.2656018519,2009-01-18,06:22:28
46.637444,124.901762,0,525,39831.2656365741,2009-01-18,06:22:31
46.637445,124.901831,0,517,39831.2656712963,2009-01-18,06:22:34
46.637442,124.901896,0,509,39831.2657060185,2009-01-18,06:22:37
46.63743,124.901961,0,500,39831.2657407407,2009-01-18,06:22:40
46.637417,124.902028,0,492,39831.265775463,2009-01-18,06:22:43
46.637403,124.902105,0,483,39831.2658101852,2009-01-18,06:22:46
46.637385,124.902158,0,472,39831.2658564815,2009-01-18,06:22:50
46.637373,124.902217,0,466,39831.2658796296,2009-01-18,06:22:52
46.637369,124.90227,0,455,39831.2659143518,2009-01-18,06:22:55
46.63738,124.902331,0,445,39831.2659490741,2009-01-18,06:22:58
46.637387,124.902381,0,429,39831.2659953704,2009-01-18,06:23:02
46.637388,124.902451,0,414,39831.2660416667,2009-01-18,06:23:06
46.637374,124.902512,0,402,39831.2660763889,2009-01-18,06:23:09
46.637358,124.902576,0,390,39831.2661111111,2009-01-18,06:23:12
46.637345,124.902633,0,377,39831.2661689815,2009-01-18,06:23:17
46.637362,124.902666,0,362,39831.2662268518,2009-01-18,06:23:22
46.637352,124.902589,0,355,39831.2662615741,2009-01-18,06:23:25
46.637354,124.902524,0,349,39831.2663078704,2009-01-18,06:23:29
46.637335,124.902501,0,338,39831.2663657407,2009-01-18,06:23:34
46.637324,124.902519,0,325,39831.2664236111,2009-01-18,06:23:39
46.637304,124.90253,0,311,39831.2664814815,2009-01-18,06:23:44
46.637267,124.902572,0,299,39831.2665277778,2009-01-18,06:23:48
46.637241,124.902608,0,288,39831.2665856481,2009-01-18,06:23:53
46.637226,124.902647,0,276,39831.2666435185,2009-01-18,06:23:58
46.637209,124.902656,0,263,39831.2667013889,2009-01-18,06:24:03
46.637206,124.902643,0,250,39831.2667592593,2009-01-18,06:24:08
46.63717,124.902675,0,235,39831.2668171296,2009-01-18,06:24:13
46.637274,124.902377,0,271,39831.2695717593,2009-01-18,06:28:11
46.637293,124.902301,0,278,39831.2695833333,2009-01-18,06:28:12
46.637287,124.902241,0,284,39831.2695949074,2009-01-18,06:28:13
46.637354,124.902185,0,286,39831.2696296296,2009-01-18,06:28:16
46.637361,124.902186,0,286,39831.2696875,2009-01-18,06:28:21
46.637361,124.902186,0,286,39831.2697222222,2009-01-18,06:28:24
46.637361,124.902186,0,286,39831.2697453704,2009-01-18,06:28:26
46.637364,124.902175,0,286,39831.2698032407,2009-01-18,06:28:31
46.637371,124.902168,0,286,39831.2698611111,2009-01-18,06:28:36
46.637378,124.902161,0,287,39831.2699189815,2009-01-18,06:28:41
46.637378,124.902159,0,287,39831.2699768519,2009-01-18,06:28:46
46.637378,124.902154,0,288,39831.2700347222,2009-01-18,06:28:51
46.637381,124.902152,0,288,39831.2700925926,2009-01-18,06:28:56
46.637384,124.902151,0,289,39831.270150463,2009-01-18,06:29:01
46.637385,124.902149,0,289,39831.2702083333,2009-01-18,06:29:06
46.637384,124.902144,0,290,39831.2702662037,2009-01-18,06:29:11
46.637384,124.902138,0,291,39831.2703240741,2009-01-18,06:29:16
46.637386,124.902131,0,291,39831.2703819444,2009-01-18,06:29:21
46.637385,124.902126,0,292,39831.2704398148,2009-01-18,06:29:26
46.637384,124.902119,0,292,39831.2704976852,2009-01-18,06:29:31
46.637384,124.902114,0,293,39831.2705555556,2009-01-18,06:29:36
46.637384,124.902111,0,293,39831.2706134259,2009-01-18,06:29:41
46.637388,124.90211,0,294,39831.2706712963,2009-01-18,06:29:46
46.637386,124.902106,0,294,39831.2707291667,2009-01-18,06:29:51
46.637385,124.902099,0,295,39831.270787037,2009-01-18,06:29:56
46.637383,124.902093,0,295,39831.2708449074,2009-01-18,06:30:01
46.637383,124.90209,0,295,39831.2709027778,2009-01-18,06:30:06
46.637384,124.902084,0,296,39831.2709606481,2009-01-18,06:30:11
46.637385,124.902077,0,297,39831.2710185185,2009-01-18,06:30:16
46.637385,124.902072,0,297,39831.2710763889,2009-01-18,06:30:21
46.637385,124.902066,0,297,39831.2711342593,2009-01-18,06:30:26
46.637386,124.902062,0,298,39831.2711921296,2009-01-18,06:30:31
46.637386,124.902055,0,298,39831.27125,2009-01-18,06:30:36
46.637386,124.902049,0,299,39831.2713078704,2009-01-18,06:30:41
46.637386,124.902045,0,299,39831.2713657407,2009-01-18,06:30:46
46.637386,124.902042,0,299,39831.2714236111,2009-01-18,06:30:51
46.637386,124.90204,0,300,39831.2714814815,2009-01-18,06:30:56
46.637386,124.902037,0,300,39831.2715393519,2009-01-18,06:31:01
46.637386,124.902032,0,300,39831.2715972222,2009-01-18,06:31:06
46.637387,124.902025,0,301,39831.2716550926,2009-01-18,06:31:11
46.637388,124.902018,0,302,39831.271712963,2009-01-18,06:31:16
46.637388,124.902013,0,302,39831.2717708333,2009-01-18,06:31:21
46.637387,124.902011,0,303,39831.2718287037,2009-01-18,06:31:26
46.637385,124.902009,0,304,39831.2718865741,2009-01-18,06:31:31
46.637384,124.902008,0,304,39831.2719444444,2009-01-18,06:31:36
46.637383,124.902007,0,305,39831.2720023148,2009-01-18,06:31:41
46.637383,124.902005,0,305,39831.2720601852,2009-01-18,06:31:46
46.637382,124.902004,0,306,39831.2721180556,2009-01-18,06:31:51
46.637381,124.902002,0,306,39831.2721759259,2009-01-18,06:31:56
46.63738,124.902,0,306,39831.2722337963,2009-01-18,06:32:01
46.637377,124.901993,0,307,39831.2722916667,2009-01-18,06:32:06
46.637373,124.901986,0,307,39831.272349537,2009-01-18,06:32:11
46.63737,124.901986,0,308,39831.2724074074,2009-01-18,06:32:16
46.637368,124.901989,0,308,39831.2724652778,2009-01-18,06:32:21
46.637365,124.901995,0,309,39831.2725231481,2009-01-18,06:32:26
46.637362,124.902,0,311,39831.2725810185,2009-01-18,06:32:31
46.637363,124.902005,0,312,39831.2726388889,2009-01-18,06:32:36
46.637363,124.902012,0,314,39831.2726967593,2009-01-18,06:32:41
46.63736,124.902014,0,316,39831.2727546296,2009-01-18,06:32:46
46.637359,124.902012,0,317,39831.2728125,2009-01-18,06:32:51
46.63736,124.902007,0,319,39831.2728703704,2009-01-18,06:32:56
46.637363,124.902001,0,320,39831.2729282407,2009-01-18,06:33:01
46.637363,124.901996,0,320,39831.2729861111,2009-01-18,06:33:06
46.637366,124.901993,0,321,39831.2730439815,2009-01-18,06:33:11
46.637366,124.901993,0,321,39831.2730787037,2009-01-18,06:33:14
46.637362,124.901985,0,320,39831.2731018519,2009-01-18,06:33:16
46.63741,124.901547,0,380,39831.2731597222,2009-01-18,06:33:21
46.637421,124.901457,0,402,39831.2731712963,2009-01-18,06:33:22
46.637417,124.90141,0,415,39831.2731828704,2009-01-18,06:33:23
46.637412,124.901356,0,428,39831.2731944444,2009-01-18,06:33:24
46.637407,124.901247,0,451,39831.2732175926,2009-01-18,06:33:26
46.6374,124.901207,0,464,39831.2732523148,2009-01-18,06:33:29
46.637394,124.901149,0,476,39831.273287037,2009-01-18,06:33:32
46.637375,124.901087,0,487,39831.2733449074,2009-01-18,06:33:37
46.637354,124.901048,0,489,39831.2734027778,2009-01-18,06:33:42
46.637346,124.900982,0,497,39831.2734490741,2009-01-18,06:33:46
46.637336,124.900917,0,502,39831.2735069444,2009-01-18,06:33:51
46.637307,124.900863,0,504,39831.2735648148,2009-01-18,06:33:56
46.637288,124.900813,0,509,39831.2736226852,2009-01-18,06:34:01
46.637258,124.900779,0,510,39831.2736805556,2009-01-18,06:34:06
46.637235,124.900751,0,517,39831.2737384259,2009-01-18,06:34:11
46.637235,124.900751,0,517,39831.2737731481,2009-01-18,06:34:14
46.637233,124.900749,0,517,39831.2737962963,2009-01-18,06:34:16
46.637196,124.900755,0,516,39831.2738541667,2009-01-18,06:34:21
46.637181,124.900768,0,519,39831.273912037,2009-01-18,06:34:26
46.637157,124.900768,0,520,39831.2739699074,2009-01-18,06:34:31
46.637126,124.90075,0,526,39831.2740277778,2009-01-18,06:34:36
46.637104,124.900732,0,530,39831.2740856481,2009-01-18,06:34:41
46.63706,124.90071,0,534,39831.2741435185,2009-01-18,06:34:46
46.637002,124.900676,0,539,39831.2741898148,2009-01-18,06:34:50
46.636963,124.900629,0,543,39831.2742361111,2009-01-18,06:34:54
46.63694,124.900616,0,548,39831.2742939815,2009-01-18,06:34:59
46.636899,124.900597,0,554,39831.2743402778,2009-01-18,06:35:03
46.636897,124.900558,0,561,39831.2743981481,2009-01-18,06:35:08
46.636885,124.900519,0,566,39831.2744560185,2009-01-18,06:35:13
46.636854,124.900489,0,569,39831.2745138889,2009-01-18,06:35:18
46.636826,124.900466,0,574,39831.2745717593,2009-01-18,06:35:23
46.636787,124.900432,0,577,39831.2746180556,2009-01-18,06:35:27
46.636768,124.900366,0,576,39831.2746759259,2009-01-18,06:35:32
46.636753,124.900302,0,573,39831.2747106481,2009-01-18,06:35:35
46.636712,124.900262,0,571,39831.2747453704,2009-01-18,06:35:38
46.636666,124.900247,0,566,39831.2747685185,2009-01-18,06:35:40
46.636621,124.900245,0,567,39831.2748032407,2009-01-18,06:35:43
46.636593,124.900227,0,568,39831.2748611111,2009-01-18,06:35:48
46.636543,124.900194,0,573,39831.2749189815,2009-01-18,06:35:53
46.636502,124.900158,0,579,39831.2749768518,2009-01-18,06:35:58
46.636475,124.900123,0,584,39831.2750347222,2009-01-18,06:36:03
46.636471,124.900068,0,588,39831.2750925926,2009-01-18,06:36:08
46.636426,124.900059,0,589,39831.275150463,2009-01-18,06:36:13
46.636431,124.900072,0,592,39831.2752083333,2009-01-18,06:36:18
46.636423,124.900098,0,594,39831.2752662037,2009-01-18,06:36:23
46.636392,124.900067,0,599,39831.2753240741,2009-01-18,06:36:28
46.636392,124.900067,0,599,39831.2753587963,2009-01-18,06:36:31
46.636386,124.900065,0,600,39831.2753819444,2009-01-18,06:36:33
46.636347,124.900044,0,603,39831.2754398148,2009-01-18,06:36:38
46.636299,124.900015,0,602,39831.275474537,2009-01-18,06:36:41
46.636262,124.89996,0,598,39831.2755092593,2009-01-18,06:36:44
46.636216,124.899909,0,592,39831.2755439815,2009-01-18,06:36:47
46.636117,124.899899,0,587,39831.2755902778,2009-01-18,06:36:51
46.636063,124.899873,0,585,39831.2756018518,2009-01-18,06:36:52
46.636018,124.899855,0,586,39831.275625,2009-01-18,06:36:54
46.635971,124.899876,0,586,39831.2756481481,2009-01-18,06:36:56
46.635926,124.899886,0,587,39831.2757060185,2009-01-18,06:37:01
46.635887,124.899901,0,589,39831.2757638889,2009-01-18,06:37:06
46.635863,124.899924,0,594,39831.2758217593,2009-01-18,06:37:11
46.635853,124.899935,0,596,39831.2758796296,2009-01-18,06:37:16
46.635853,124.899935,0,596,39831.2759143518,2009-01-18,06:37:19
46.63585,124.899933,0,596,39831.2759375,2009-01-18,06:37:21
46.635801,124.899894,0,597,39831.2759606481,2009-01-18,06:37:23
46.635804,124.899831,0,601,39831.2760185185,2009-01-18,06:37:28
46.635774,124.899773,0,598,39831.2760763889,2009-01-18,06:37:33
46.635723,124.899785,0,595,39831.2761342593,2009-01-18,06:37:38
46.63567,124.899825,0,590,39831.2761805556,2009-01-18,06:37:42
46.635617,124.899878,0,587,39831.2762152778,2009-01-18,06:37:45
46.635574,124.899917,0,589,39831.2762384259,2009-01-18,06:37:47
46.635528,124.899973,0,589,39831.2762731481,2009-01-18,06:37:50
46.635472,124.900009,0,591,39831.2763078704,2009-01-18,06:37:53
46.635415,124.900048,0,593,39831.2763425926,2009-01-18,06:37:56
46.635364,124.900098,0,594,39831.2763773148,2009-01-18,06:37:59
46.635318,124.900147,0,596,39831.276412037,2009-01-18,06:38:02
46.635277,124.900202,0,600,39831.2764583333,2009-01-18,06:38:06
46.635245,124.900259,0,604,39831.2765046296,2009-01-18,06:38:10
46.635222,124.900313,0,612,39831.2765393518,2009-01-18,06:38:13
46.63518,124.900353,0,619,39831.2765856481,2009-01-18,06:38:17
46.635171,124.900411,0,628,39831.2766435185,2009-01-18,06:38:22
46.635203,124.900468,0,632,39831.2767013889,2009-01-18,06:38:27
46.635287,124.900505,0,629,39831.2767361111,2009-01-18,06:38:30
46.635336,124.90051,0,624,39831.2767708333,2009-01-18,06:38:33
46.635354,124.900496,0,621,39831.2768287037,2009-01-18,06:38:38
46.635311,124.900469,0,613,39831.276875,2009-01-18,06:38:42
46.635268,124.900452,0,609,39831.2769097222,2009-01-18,06:38:45
46.63522,124.900441,0,607,39831.2769560185,2009-01-18,06:38:49
46.635167,124.900424,0,602,39831.2769907407,2009-01-18,06:38:52
46.635129,124.900407,0,593,39831.2770138889,2009-01-18,06:38:54
46.635082,124.900383,0,585,39831.2770486111,2009-01-18,06:38:57
46.635038,124.900333,0,580,39831.2770949074,2009-01-18,06:39:01
46.634991,124.900288,0,577,39831.2771412037,2009-01-18,06:39:05
46.634945,124.900241,0,575,39831.2771875,2009-01-18,06:39:09
46.634898,124.900206,0,573,39831.2772337963,2009-01-18,06:39:13
46.63485,124.90018,0,569,39831.2772916667,2009-01-18,06:39:18
46.634804,124.900165,0,566,39831.277349537,2009-01-18,06:39:23
46.634753,124.900166,0,564,39831.2774074074,2009-01-18,06:39:28
46.634697,124.900155,0,560,39831.2774652778,2009-01-18,06:39:33
46.634648,124.900156,0,558,39831.2775231482,2009-01-18,06:39:38
46.634616,124.90016,0,558,39831.2775810185,2009-01-18,06:39:43
46.634586,124.900166,0,552,39831.2776388889,2009-01-18,06:39:48
46.634566,124.900169,0,547,39831.2776967593,2009-01-18,06:39:53
46.634536,124.900161,0,542,39831.2777546296,2009-01-18,06:39:58
46.634525,124.900155,0,539,39831.2778125,2009-01-18,06:40:03
46.634525,124.900155,0,540,39831.2778703704,2009-01-18,06:40:08
46.634518,124.900155,0,541,39831.2779282407,2009-01-18,06:40:13
46.634518,124.900155,0,541,39831.277962963,2009-01-18,06:40:16
46.634523,124.900156,0,541,39831.2779861111,2009-01-18,06:40:18
46.634515,124.900125,0,540,39831.2780439815,2009-01-18,06:40:23
46.63448,124.900082,0,539,39831.2781018519,2009-01-18,06:40:28
46.634466,124.900077,0,541,39831.2781597222,2009-01-18,06:40:33
46.634424,124.900059,0,541,39831.2782175926,2009-01-18,06:40:38
46.634403,124.900091,0,540,39831.278275463,2009-01-18,06:40:43
46.634387,124.900111,0,538,39831.2783333333,2009-01-18,06:40:48
46.63438,124.900109,0,538,39831.2783912037,2009-01-18,06:40:53
46.63438,124.900109,0,538,39831.2784259259,2009-01-18,06:40:56
46.63438,124.900109,0,539,39831.2784490741,2009-01-18,06:40:58
46.634389,124.900144,0,537,39831.2785069444,2009-01-18,06:41:03
46.634407,124.900173,0,538,39831.2785648148,2009-01-18,06:41:08
46.634395,124.900198,0,539,39831.2786226852,2009-01-18,06:41:13
46.634376,124.900215,0,540,39831.2786805556,2009-01-18,06:41:18
46.634376,124.900215,0,540,39831.2787152778,2009-01-18,06:41:21
46.634378,124.900216,0,541,39831.2787384259,2009-01-18,06:41:23
46.634365,124.900275,0,541,39831.2787962963,2009-01-18,06:41:28
46.634346,124.900356,0,541,39831.2788310185,2009-01-18,06:41:31
46.634322,124.90044,0,542,39831.2788541667,2009-01-18,06:41:33
46.634274,124.90052,0,543,39831.2788773148,2009-01-18,06:41:35
46.634247,124.900585,0,543,39831.2788888889,2009-01-18,06:41:36
46.6342,124.900653,0,543,39831.278900463,2009-01-18,06:41:37
46.634182,124.900722,0,543,39831.278912037,2009-01-18,06:41:38
46.634169,124.900797,0,544,39831.2789236111,2009-01-18,06:41:39
46.634144,124.900878,0,544,39831.2789351852,2009-01-18,06:41:40
46.634123,124.90097,0,545,39831.2789467593,2009-01-18,06:41:41
46.634079,124.901068,0,545,39831.2789583333,2009-01-18,06:41:42
46.634039,124.901177,0,546,39831.2789699074,2009-01-18,06:41:43
46.633997,124.90129,0,546,39831.2789814815,2009-01-18,06:41:44
46.633926,124.901399,0,547,39831.2789930556,2009-01-18,06:41:45
46.633874,124.901529,0,547,39831.2790046296,2009-01-18,06:41:46
46.633817,124.901652,0,548,39831.2790162037,2009-01-18,06:41:47
46.633758,124.901773,0,548,39831.2790277778,2009-01-18,06:41:48
46.633701,124.90189,0,549,39831.2790393519,2009-01-18,06:41:49
46.633642,124.902013,0,549,39831.2790509259,2009-01-18,06:41:50
46.633593,124.902134,0,550,39831.2790625,2009-01-18,06:41:51
46.633542,124.902267,0,550,39831.2790740741,2009-01-18,06:41:52
46.633502,124.902374,0,550,39831.2790856481,2009-01-18,06:41:53
46.633455,124.902465,0,551,39831.2790972222,2009-01-18,06:41:54
46.633421,124.902555,0,552,39831.2791087963,2009-01-18,06:41:55
46.633383,124.902655,0,552,39831.2791203704,2009-01-18,06:41:56
46.633379,124.902747,0,552,39831.2791319444,2009-01-18,06:41:57
46.633335,124.902833,0,553,39831.2791435185,2009-01-18,06:41:58
46.633298,124.902897,0,553,39831.2791550926,2009-01-18,06:41:59
46.633266,124.902959,0,555,39831.2791782407,2009-01-18,06:42:01
46.633265,124.902983,0,558,39831.2792361111,2009-01-18,06:42:06
46.633285,124.902994,0,563,39831.2792939815,2009-01-18,06:42:11
46.633282,124.90305,0,567,39831.2793518519,2009-01-18,06:42:16
46.633251,124.903114,0,568,39831.279375,2009-01-18,06:42:18
46.633214,124.903168,0,569,39831.2793865741,2009-01-18,06:42:19
46.633171,124.903218,0,570,39831.2793981481,2009-01-18,06:42:20
46.633136,124.903272,0,570,39831.2794097222,2009-01-18,06:42:21
46.633094,124.903333,0,571,39831.2794212963,2009-01-18,06:42:22
46.633075,124.903407,0,572,39831.2794328704,2009-01-18,06:42:23
46.633041,124.903481,0,572,39831.2794444444,2009-01-18,06:42:24
46.632995,124.903568,0,573,39831.2794560185,2009-01-18,06:42:25
46.632955,124.903646,0,574,39831.2794675926,2009-01-18,06:42:26
46.632919,124.903718,0,574,39831.2794791667,2009-01-18,06:42:27
46.632883,124.903792,0,575,39831.2794907407,2009-01-18,06:42:28
46.632842,124.903869,0,575,39831.2795023148,2009-01-18,06:42:29
46.632795,124.903949,0,575,39831.2795138889,2009-01-18,06:42:30
46.632756,124.904027,0,576,39831.279525463,2009-01-18,06:42:31
46.632717,124.904102,0,576,39831.279537037,2009-01-18,06:42:32
46.632681,124.904178,0,576,39831.2795486111,2009-01-18,06:42:33
46.63264,124.904252,0,577,39831.2795601852,2009-01-18,06:42:34
46.6326,124.904318,0,577,39831.2795717593,2009-01-18,06:42:35
46.632555,124.90438,0,578,39831.2795833333,2009-01-18,06:42:36
46.63251,124.904443,0,578,39831.2795949074,2009-01-18,06:42:37
46.632479,124.904502,0,579,39831.2796064815,2009-01-18,06:42:38
46.632441,124.904563,0,579,39831.2796180556,2009-01-18,06:42:39
46.632399,124.904646,0,579,39831.2796296296,2009-01-18,06:42:40
46.632355,124.90473,0,579,39831.2796412037,2009-01-18,06:42:41
46.632295,124.904852,0,578,39831.2796527778,2009-01-18,06:42:42
46.632259,124.904948,0,579,39831.2796643519,2009-01-18,06:42:43
46.632223,124.905051,0,579,39831.2796759259,2009-01-18,06:42:44
46.63217,124.905169,0,579,39831.2796875,2009-01-18,06:42:45
46.632081,124.9053,0,580,39831.2796990741,2009-01-18,06:42:46
46.632011,124.905413,0,580,39831.2797106481,2009-01-18,06:42:47
46.631956,124.90552,0,580,39831.2797222222,2009-01-18,06:42:48
46.631951,124.905638,0,580,39831.2797337963,2009-01-18,06:42:49
46.631882,124.905743,0,580,39831.2797453704,2009-01-18,06:42:50
46.631835,124.905859,0,580,39831.2797569444,2009-01-18,06:42:51
46.63176,124.905967,0,580,39831.2797685185,2009-01-18,06:42:52
46.631709,124.906075,0,581,39831.2797800926,2009-01-18,06:42:53
46.631659,124.906179,0,581,39831.2797916667,2009-01-18,06:42:54
46.631611,124.906278,0,581,39831.2798032407,2009-01-18,06:42:55
46.631571,124.906367,0,582,39831.2798148148,2009-01-18,06:42:56
46.631533,124.906448,0,582,39831.2798263889,2009-01-18,06:42:57
46.631502,124.906518,0,582,39831.279837963,2009-01-18,06:42:58
46.631477,124.906576,0,582,39831.279849537,2009-01-18,06:42:59
46.631426,124.906638,0,580,39831.2798726852,2009-01-18,06:43:01
46.631378,124.906635,0,579,39831.2799189815,2009-01-18,06:43:05
46.631401,124.906645,0,583,39831.2799768519,2009-01-18,06:43:10
46.631362,124.906735,0,586,39831.2800115741,2009-01-18,06:43:13
46.631319,124.906836,0,587,39831.2800347222,2009-01-18,06:43:15
46.631296,124.906894,0,588,39831.2800462963,2009-01-18,06:43:16
46.6313,124.907026,0,588,39831.2800694444,2009-01-18,06:43:18
46.631324,124.907099,0,587,39831.2800810185,2009-01-18,06:43:19
46.631313,124.907174,0,587,39831.2800925926,2009-01-18,06:43:20
46.631281,124.907255,0,588,39831.2801041667,2009-01-18,06:43:21
46.631234,124.907346,0,588,39831.2801157407,2009-01-18,06:43:22
46.631167,124.907452,0,589,39831.2801273148,2009-01-18,06:43:23
46.63112,124.907561,0,589,39831.2801388889,2009-01-18,06:43:24
46.631075,124.907666,0,589,39831.280150463,2009-01-18,06:43:25
46.631029,124.907764,0,590,39831.280162037,2009-01-18,06:43:26
46.63098,124.907861,0,591,39831.2801736111,2009-01-18,06:43:27
46.630931,124.907957,0,591,39831.2801851852,2009-01-18,06:43:28
46.630878,124.908056,0,592,39831.2801967593,2009-01-18,06:43:29
46.630826,124.908164,0,593,39831.2802083333,2009-01-18,06:43:30
46.630762,124.908275,0,593,39831.2802199074,2009-01-18,06:43:31
46.630694,124.908391,0,594,39831.2802314815,2009-01-18,06:43:32
46.630632,124.908505,0,594,39831.2802430556,2009-01-18,06:43:33
46.630559,124.908619,0,594,39831.2802546296,2009-01-18,06:43:34
46.630487,124.908743,0,595,39831.2802662037,2009-01-18,06:43:35
46.630418,124.908869,0,595,39831.2802777778,2009-01-18,06:43:36
46.630352,124.908998,0,596,39831.2802893519,2009-01-18,06:43:37
46.63028,124.909131,0,596,39831.2803009259,2009-01-18,06:43:38
46.630214,124.909263,0,597,39831.2803125,2009-01-18,06:43:39
46.630141,124.909409,0,597,39831.2803240741,2009-01-18,06:43:40
46.630077,124.909558,0,597,39831.2803356481,2009-01-18,06:43:41
46.630006,124.909693,0,597,39831.2803472222,2009-01-18,06:43:42
46.629944,124.909829,0,598,39831.2803587963,2009-01-18,06:43:43
46.629878,124.909966,0,598,39831.2803703704,2009-01-18,06:43:44
46.629806,124.910096,0,598,39831.2803819444,2009-01-18,06:43:45
46.629755,124.910221,0,599,39831.2803935185,2009-01-18,06:43:46
46.629704,124.91034,0,600,39831.2804050926,2009-01-18,06:43:47
46.629647,124.910456,0,600,39831.2804166667,2009-01-18,06:43:48
46.629589,124.910578,0,600,39831.2804282407,2009-01-18,06:43:49
46.629538,124.910706,0,600,39831.2804398148,2009-01-18,06:43:50
46.629485,124.910826,0,600,39831.2804513889,2009-01-18,06:43:51
46.629426,124.910947,0,599,39831.280462963,2009-01-18,06:43:52
46.629371,124.911058,0,599,39831.280474537,2009-01-18,06:43:53
46.629313,124.911172,0,599,39831.2804861111,2009-01-18,06:43:54
46.629254,124.911289,0,599,39831.2804976852,2009-01-18,06:43:55
46.629204,124.911412,0,600,39831.2805092593,2009-01-18,06:43:56
46.629157,124.911532,0,600,39831.2805208333,2009-01-18,06:43:57
46.629096,124.911657,0,600,39831.2805324074,2009-01-18,06:43:58
46.629053,124.911758,0,601,39831.2805439815,2009-01-18,06:43:59
46.629001,124.911864,0,602,39831.2805555556,2009-01-18,06:44:00
46.628954,124.911965,0,602,39831.2805671296,2009-01-18,06:44:01
46.628907,124.912064,0,601,39831.2805787037,2009-01-18,06:44:02
46.628852,124.912151,0,601,39831.2805902778,2009-01-18,06:44:03
46.628802,124.912234,0,601,39831.2806018519,2009-01-18,06:44:04
46.628754,124.912305,0,601,39831.2806134259,2009-01-18,06:44:05
46.628714,124.912369,0,601,39831.280625,2009-01-18,06:44:06
46.628683,124.912451,0,602,39831.2806481481,2009-01-18,06:44:08
46.628693,124.912476,0,603,39831.2807060185,2009-01-18,06:44:13
46.628708,124.912481,0,607,39831.2807638889,2009-01-18,06:44:18
46.628717,124.912483,0,609,39831.2808217593,2009-01-18,06:44:23
46.628704,124.912526,0,609,39831.2808796296,2009-01-18,06:44:28
46.628703,124.912596,0,606,39831.2809027778,2009-01-18,06:44:30
46.628662,124.912692,0,604,39831.2809259259,2009-01-18,06:44:32
46.628633,124.912752,0,603,39831.2809375,2009-01-18,06:44:33
46.628603,124.912813,0,600,39831.2809490741,2009-01-18,06:44:34
46.628573,124.912885,0,599,39831.2809606481,2009-01-18,06:44:35
46.628534,124.912964,0,597,39831.2809722222,2009-01-18,06:44:36
46.628492,124.91306,0,595,39831.2809837963,2009-01-18,06:44:37
46.628441,124.913153,0,593,39831.2809953704,2009-01-18,06:44:38
46.628399,124.91324,0,591,39831.2810069444,2009-01-18,06:44:39
46.628353,124.913333,0,589,39831.2810185185,2009-01-18,06:44:40
46.628306,124.913439,0,589,39831.2810300926,2009-01-18,06:44:41
46.628259,124.913544,0,589,39831.2810416667,2009-01-18,06:44:42
46.628209,124.913651,0,588,39831.2810532407,2009-01-18,06:44:43
46.628161,124.913761,0,587,39831.2810648148,2009-01-18,06:44:44
46.628112,124.913877,0,587,39831.2810763889,2009-01-18,06:44:45
46.628055,124.913995,0,587,39831.281087963,2009-01-18,06:44:46
46.627998,124.914121,0,587,39831.281099537,2009-01-18,06:44:47
46.62794,124.914252,0,587,39831.2811111111,2009-01-18,06:44:48
46.627884,124.914388,0,587,39831.2811226852,2009-01-18,06:44:49
46.627822,124.914525,0,587,39831.2811342593,2009-01-18,06:44:50
46.627746,124.914675,0,587,39831.2811458333,2009-01-18,06:44:51
46.627672,124.914829,0,586,39831.2811574074,2009-01-18,06:44:52
46.627594,124.914982,0,585,39831.2811689815,2009-01-18,06:44:53
46.627524,124.915135,0,584,39831.2811805556,2009-01-18,06:44:54
46.627429,124.915297,0,583,39831.2811921296,2009-01-18,06:44:55
46.627346,124.915469,0,583,39831.2812037037,2009-01-18,06:44:56
46.627268,124.915639,0,584,39831.2812152778,2009-01-18,06:44:57
46.627188,124.91581,0,583,39831.2812268519,2009-01-18,06:44:58
46.627094,124.915989,0,579,39831.2812384259,2009-01-18,06:44:59
46.627016,124.916142,0,580,39831.28125,2009-01-18,06:45:00
46.626936,124.916289,0,577,39831.2812615741,2009-01-18,06:45:01
46.62685,124.916421,0,576,39831.2812731481,2009-01-18,06:45:02
46.62678,124.916551,0,576,39831.2812847222,2009-01-18,06:45:03
46.626712,124.916678,0,575,39831.2812962963,2009-01-18,06:45:04
46.62665,124.91681,0,574,39831.2813078704,2009-01-18,06:45:05
46.626586,124.916944,0,573,39831.2813194444,2009-01-18,06:45:06
46.626522,124.91708,0,573,39831.2813310185,2009-01-18,06:45:07
46.626464,124.917214,0,572,39831.2813425926,2009-01-18,06:45:08
46.626401,124.917345,0,571,39831.2813541667,2009-01-18,06:45:09
46.626345,124.917476,0,570,39831.2813657407,2009-01-18,06:45:10
46.626284,124.917605,0,570,39831.2813773148,2009-01-18,06:45:11
46.626235,124.917723,0,568,39831.2813888889,2009-01-18,06:45:12
46.62619,124.917837,0,567,39831.281400463,2009-01-18,06:45:13
46.626145,124.917931,0,566,39831.281412037,2009-01-18,06:45:14
46.626082,124.918018,0,564,39831.2814236111,2009-01-18,06:45:15
46.626037,124.918091,0,562,39831.2814351852,2009-01-18,06:45:16
46.625987,124.918166,0,558,39831.2814467593,2009-01-18,06:45:17
46.62596,124.918221,0,557,39831.2814583333,2009-01-18,06:45:18
46.625916,124.918284,0,554,39831.2814814815,2009-01-18,06:45:20
46.62592,124.918277,0,551,39831.2815393518,2009-01-18,06:45:25
46.62592,124.918277,0,551,39831.2815740741,2009-01-18,06:45:28
46.625923,124.918279,0,550,39831.2815972222,2009-01-18,06:45:30
46.6259,124.918376,0,548,39831.2816435185,2009-01-18,06:45:34
46.625874,124.918471,0,549,39831.2816666667,2009-01-18,06:45:36
46.625839,124.918588,0,551,39831.2816898148,2009-01-18,06:45:38
46.625805,124.918673,0,548,39831.2817013889,2009-01-18,06:45:39
46.625792,124.918752,0,547,39831.281712963,2009-01-18,06:45:40
46.62575,124.918846,0,547,39831.281724537,2009-01-18,06:45:41
46.625707,124.918942,0,546,39831.2817361111,2009-01-18,06:45:42
46.625673,124.919048,0,546,39831.2817476852,2009-01-18,06:45:43
46.625634,124.919173,0,549,39831.2817592593,2009-01-18,06:45:44
46.625582,124.919287,0,546,39831.2817708333,2009-01-18,06:45:45
46.625524,124.919407,0,547,39831.2817824074,2009-01-18,06:45:46
46.625469,124.919515,0,547,39831.2817939815,2009-01-18,06:45:47
46.625418,124.919613,0,547,39831.2818055556,2009-01-18,06:45:48
46.625361,124.919729,0,547,39831.2818171296,2009-01-18,06:45:49
46.62529,124.919851,0,546,39831.2818287037,2009-01-18,06:45:50
46.625226,124.919984,0,545,39831.2818402778,2009-01-18,06:45:51
46.625159,124.920129,0,546,39831.2818518518,2009-01-18,06:45:52
46.625091,124.920275,0,546,39831.2818634259,2009-01-18,06:45:53
46.625023,124.920422,0,549,39831.281875,2009-01-18,06:45:54
46.624957,124.920571,0,549,39831.2818865741,2009-01-18,06:45:55
46.624885,124.920723,0,548,39831.2818981481,2009-01-18,06:45:56
46.624815,124.920877,0,548,39831.2819097222,2009-01-18,06:45:57
46.624714,124.921028,0,550,39831.2819212963,2009-01-18,06:45:58
46.624669,124.921195,0,549,39831.2819328704,2009-01-18,06:45:59
46.62461,124.921357,0,549,39831.2819444444,2009-01-18,06:46:00
46.624556,124.921513,0,546,39831.2819560185,2009-01-18,06:46:01
46.624481,124.921663,0,546,39831.2819675926,2009-01-18,06:46:02
46.624395,124.921791,0,546,39831.2819791667,2009-01-18,06:46:03
46.624324,124.92192,0,545,39831.2819907407,2009-01-18,06:46:04
46.624268,124.922011,0,545,39831.2820023148,2009-01-18,06:46:05
46.624216,124.922097,0,542,39831.2820138889,2009-01-18,06:46:06
46.624177,124.922171,0,544,39831.282025463,2009-01-18,06:46:07
46.624137,124.922233,0,545,39831.282037037,2009-01-18,06:46:08
46.624103,124.922287,0,544,39831.2820486111,2009-01-18,06:46:09
46.624065,124.922329,0,540,39831.2820601852,2009-01-18,06:46:10
46.624035,124.922356,0,529,39831.2821064815,2009-01-18,06:46:14
46.624025,124.9223,0,526,39831.2821643518,2009-01-18,06:46:19
46.624031,124.922226,0,521,39831.2822222222,2009-01-18,06:46:24
46.624059,124.922179,0,514,39831.2822685185,2009-01-18,06:46:28
46.624086,124.922124,0,509,39831.2823148148,2009-01-18,06:46:32
46.624109,124.922069,0,505,39831.2823726852,2009-01-18,06:46:37
46.624139,124.92201,0,501,39831.2824305556,2009-01-18,06:46:42
46.624152,124.921948,0,498,39831.2824884259,2009-01-18,06:46:47
46.624135,124.921883,0,498,39831.2825462963,2009-01-18,06:46:52
46.624102,124.921855,0,500,39831.2826041667,2009-01-18,06:46:57
46.624079,124.921789,0,503,39831.282662037,2009-01-18,06:47:02
46.624042,124.921726,0,505,39831.2827083333,2009-01-18,06:47:06
46.624015,124.921674,0,507,39831.2827546296,2009-01-18,06:47:10
46.623985,124.921658,0,511,39831.2828125,2009-01-18,06:47:15
46.623978,124.921653,0,513,39831.2828703704,2009-01-18,06:47:20
46.623975,124.921656,0,513,39831.2829282407,2009-01-18,06:47:25
46.623975,124.921656,0,513,39831.282962963,2009-01-18,06:47:28
46.623973,124.921656,0,514,39831.2829861111,2009-01-18,06:47:30
46.623962,124.921658,0,514,39831.2830439815,2009-01-18,06:47:35
46.623962,124.921658,0,514,39831.2830787037,2009-01-18,06:47:38
46.623958,124.921658,0,515,39831.2831018518,2009-01-18,06:47:40
46.623957,124.921623,0,515,39831.2831597222,2009-01-18,06:47:45
46.623947,124.921541,0,513,39831.2831828704,2009-01-18,06:47:47
46.62389,124.921512,0,513,39831.2832060185,2009-01-18,06:47:49
46.623846,124.921488,0,512,39831.2832291667,2009-01-18,06:47:51
46.623784,124.92147,0,508,39831.2832523148,2009-01-18,06:47:53
46.623744,124.921442,0,506,39831.283287037,2009-01-18,06:47:56
46.623698,124.921422,0,504,39831.2833101852,2009-01-18,06:47:58
46.623647,124.921384,0,501,39831.2833449074,2009-01-18,06:48:01
46.62361,124.921331,0,500,39831.2834027778,2009-01-18,06:48:06
46.623575,124.921284,0,502,39831.2834606481,2009-01-18,06:48:11
46.623562,124.921257,0,506,39831.2835185185,2009-01-18,06:48:16
46.623554,124.92125,0,508,39831.2835763889,2009-01-18,06:48:21
46.623554,124.92125,0,508,39831.2836111111,2009-01-18,06:48:24
46.623551,124.921253,0,508,39831.2836342593,2009-01-18,06:48:26
46.623545,124.921233,0,508,39831.2836921296,2009-01-18,06:48:31
46.62353,124.921219,0,509,39831.28375,2009-01-18,06:48:36
46.62347,124.921183,0,511,39831.2837847222,2009-01-18,06:48:39
46.623412,124.92117,0,514,39831.2838194444,2009-01-18,06:48:42
46.623364,124.921131,0,516,39831.2838541667,2009-01-18,06:48:45
46.623308,124.921116,0,521,39831.2838888889,2009-01-18,06:48:48
46.623238,124.921106,0,514,39831.283912037,2009-01-18,06:48:50
46.623182,124.921124,0,514,39831.2839351852,2009-01-18,06:48:52
46.623111,124.921114,0,512,39831.2839583333,2009-01-18,06:48:54
46.623071,124.921079,0,518,39831.2839814815,2009-01-18,06:48:56
46.623037,124.921049,0,528,39831.2840277778,2009-01-18,06:49:00
46.622994,124.921028,0,537,39831.2840740741,2009-01-18,06:49:04
46.622947,124.920999,0,543,39831.2841203704,2009-01-18,06:49:08
46.622905,124.920968,0,546,39831.2841782407,2009-01-18,06:49:13
46.622876,124.920911,0,548,39831.2842361111,2009-01-18,06:49:18
46.622861,124.92085,0,552,39831.2842708333,2009-01-18,06:49:21
46.622854,124.920785,0,552,39831.2843171296,2009-01-18,06:49:25
46.622871,124.92072,0,550,39831.2843518518,2009-01-18,06:49:28
46.622862,124.920678,0,546,39831.2844097222,2009-01-18,06:49:33
46.622832,124.920658,0,545,39831.2844675926,2009-01-18,06:49:38
46.622821,124.920657,0,548,39831.284525463,2009-01-18,06:49:43
46.622821,124.920657,0,548,39831.2845601852,2009-01-18,06:49:46
46.622815,124.920654,0,549,39831.2845833333,2009-01-18,06:49:48
46.622769,124.920646,0,549,39831.2846412037,2009-01-18,06:49:53
46.622717,124.92063,0,549,39831.2846759259,2009-01-18,06:49:56
46.62267,124.92061,0,553,39831.2847222222,2009-01-18,06:50:00
46.62263,124.92058,0,549,39831.2847453704,2009-01-18,06:50:02
46.622589,124.920518,0,555,39831.2848032407,2009-01-18,06:50:07
46.622539,124.920485,0,554,39831.284837963,2009-01-18,06:50:10
46.622493,124.920447,0,549,39831.2848842593,2009-01-18,06:50:14
46.622448,124.920412,0,544,39831.2849305556,2009-01-18,06:50:18
46.622415,124.920376,0,542,39831.2849884259,2009-01-18,06:50:23
46.622423,124.920316,0,535,39831.2850231482,2009-01-18,06:50:26
46.622406,124.920258,0,530,39831.2850810185,2009-01-18,06:50:31
46.62239,124.920217,0,534,39831.2851388889,2009-01-18,06:50:36
46.622368,124.920182,0,537,39831.2851967593,2009-01-18,06:50:41
46.622353,124.92013,0,538,39831.2852546296,2009-01-18,06:50:46
46.622318,124.920078,0,536,39831.2853125,2009-01-18,06:50:51
46.622283,124.920031,0,535,39831.2853587963,2009-01-18,06:50:55
46.622242,124.919998,0,535,39831.2854050926,2009-01-18,06:50:59
46.622202,124.919958,0,533,39831.2854398148,2009-01-18,06:51:02
46.622159,124.919927,0,529,39831.2854861111,2009-01-18,06:51:06
46.622114,124.919905,0,528,39831.2855324074,2009-01-18,06:51:10
46.622082,124.919881,0,530,39831.2855902778,2009-01-18,06:51:15
46.622059,124.919848,0,534,39831.2856481481,2009-01-18,06:51:20
46.622045,124.919816,0,539,39831.2857060185,2009-01-18,06:51:25
46.622027,124.919787,0,545,39831.2857638889,2009-01-18,06:51:30
46.622019,124.91979,0,547,39831.2858217593,2009-01-18,06:51:35
46.622019,124.919785,0,547,39831.2858796296,2009-01-18,06:51:40
46.622022,124.919777,0,547,39831.2859375,2009-01-18,06:51:45
46.622022,124.919777,0,547,39831.2859722222,2009-01-18,06:51:48
46.622017,124.919774,0,547,39831.2859953704,2009-01-18,06:51:50
46.621985,124.919719,0,547,39831.2860069444,2009-01-18,06:51:51
46.62196,124.91966,0,548,39831.2860300926,2009-01-18,06:51:53
46.621916,124.919618,0,550,39831.2860532407,2009-01-18,06:51:55
46.62186,124.91955,0,556,39831.286087963,2009-01-18,06:51:58
46.621833,124.919505,0,561,39831.2861458333,2009-01-18,06:52:03
46.621815,124.919497,0,568,39831.2862037037,2009-01-18,06:52:08
46.621804,124.919502,0,570,39831.2862615741,2009-01-18,06:52:13
46.621769,124.919458,0,574,39831.2862962963,2009-01-18,06:52:16
46.621729,124.919422,0,578,39831.2863541667,2009-01-18,06:52:21
46.62169,124.91936,0,579,39831.286412037,2009-01-18,06:52:26
46.621652,124.919324,0,577,39831.2864467593,2009-01-18,06:52:29
46.621608,124.919282,0,573,39831.2864930556,2009-01-18,06:52:33
46.621608,124.919258,0,575,39831.2865509259,2009-01-18,06:52:38
46.621604,124.919261,0,575,39831.2866087963,2009-01-18,06:52:43
46.621604,124.919261,0,575,39831.2866435185,2009-01-18,06:52:46
46.621602,124.919261,0,576,39831.2866666667,2009-01-18,06:52:48
46.621593,124.919272,0,576,39831.286724537,2009-01-18,06:52:53
46.621591,124.919267,0,576,39831.2867824074,2009-01-18,06:52:58
46.621591,124.919267,0,576,39831.2868171296,2009-01-18,06:53:01
46.621587,124.919264,0,576,39831.2868402778,2009-01-18,06:53:03
46.621587,124.919249,0,575,39831.2868981481,2009-01-18,06:53:08
46.621548,124.919211,0,574,39831.2869328704,2009-01-18,06:53:11
46.6215,124.919179,0,572,39831.2869560185,2009-01-18,06:53:13
46.621448,124.919144,0,572,39831.2870023148,2009-01-18,06:53:17
46.621398,124.919122,0,572,39831.287037037,2009-01-18,06:53:20
46.62137,124.91911,0,577,39831.2870949074,2009-01-18,06:53:25
46.62135,124.919038,0,582,39831.2871412037,2009-01-18,06:53:29
46.621349,124.919048,0,583,39831.2871990741,2009-01-18,06:53:34
46.621349,124.919048,0,583,39831.2872337963,2009-01-18,06:53:37
46.621347,124.919046,0,583,39831.2872569444,2009-01-18,06:53:39
46.621313,124.919004,0,583,39831.2873148148,2009-01-18,06:53:44
46.621313,124.918902,0,582,39831.2873263889,2009-01-18,06:53:45
46.621294,124.918836,0,580,39831.287337963,2009-01-18,06:53:46
46.621264,124.918782,0,578,39831.2873611111,2009-01-18,06:53:48
46.621227,124.918706,0,573,39831.2873958333,2009-01-18,06:53:51
46.621193,124.918652,0,568,39831.2874305556,2009-01-18,06:53:54
46.621162,124.918606,0,564,39831.2874652778,2009-01-18,06:53:57
46.621127,124.918547,0,558,39831.2875115741,2009-01-18,06:54:01
46.621108,124.918482,0,553,39831.2875578704,2009-01-18,06:54:05
46.621107,124.918418,0,547,39831.2876041667,2009-01-18,06:54:09
46.621094,124.91834,0,544,39831.287650463,2009-01-18,06:54:13
46.621108,124.918295,0,543,39831.2877083333,2009-01-18,06:54:18
46.621126,124.918253,0,541,39831.2877662037,2009-01-18,06:54:23
46.621154,124.918199,0,540,39831.2878240741,2009-01-18,06:54:28
46.621164,124.918134,0,539,39831.2878819444,2009-01-18,06:54:33
46.62118,124.918094,0,542,39831.2879398148,2009-01-18,06:54:38
46.621201,124.918037,0,545,39831.2879861111,2009-01-18,06:54:42
46.621209,124.91797,0,548,39831.2880439815,2009-01-18,06:54:47
46.621238,124.917919,0,550,39831.2880902778,2009-01-18,06:54:51
46.621254,124.917858,0,552,39831.2881365741,2009-01-18,06:54:55
46.621275,124.917807,0,551,39831.2881944444,2009-01-18,06:55:00
46.621284,124.91776,0,547,39831.2882523148,2009-01-18,06:55:05
46.621288,124.917691,0,552,39831.2883101852,2009-01-18,06:55:10
46.621254,124.917663,0,551,39831.2883680556,2009-01-18,06:55:15
46.621237,124.917647,0,552,39831.2884259259,2009-01-18,06:55:20
46.621205,124.917613,0,557,39831.2884837963,2009-01-18,06:55:25
46.621194,124.917564,0,558,39831.2885416667,2009-01-18,06:55:30
46.621196,124.917492,0,559,39831.288599537,2009-01-18,06:55:35
46.6212,124.917431,0,560,39831.2886574074,2009-01-18,06:55:40
46.621217,124.91737,0,562,39831.2887152778,2009-01-18,06:55:45
46.62123,124.917316,0,563,39831.2887731481,2009-01-18,06:55:50
46.62126,124.917262,0,565,39831.2888310185,2009-01-18,06:55:55
46.621292,124.917205,0,568,39831.2888888889,2009-01-18,06:56:00
46.621292,124.917145,0,569,39831.2889467593,2009-01-18,06:56:05
46.621337,124.917106,0,571,39831.2890046296,2009-01-18,06:56:10
46.621372,124.917047,0,574,39831.2890625,2009-01-18,06:56:15
46.621372,124.917004,0,575,39831.2891203704,2009-01-18,06:56:20
46.62141,124.91695,0,578,39831.2891782407,2009-01-18,06:56:25
46.621449,124.916912,0,583,39831.289224537,2009-01-18,06:56:29
46.621465,124.916863,0,589,39831.2892824074,2009-01-18,06:56:34
46.621504,124.916826,0,596,39831.2893287037,2009-01-18,06:56:38
46.62153,124.916784,0,599,39831.2893865741,2009-01-18,06:56:43
46.621515,124.916745,0,604,39831.2894444444,2009-01-18,06:56:48
46.621499,124.916724,0,599,39831.2895023148,2009-01-18,06:56:53
46.621496,124.916716,0,600,39831.2895601852,2009-01-18,06:56:58
46.621496,124.916716,0,600,39831.2895949074,2009-01-18,06:57:01
46.621502,124.916712,0,602,39831.2896180556,2009-01-18,06:57:03
46.621524,124.916704,0,605,39831.2896759259,2009-01-18,06:57:08
46.621545,124.916647,0,606,39831.2897337963,2009-01-18,06:57:13
46.621541,124.916603,0,608,39831.2897916667,2009-01-18,06:57:18
46.621541,124.916603,0,608,39831.2898263889,2009-01-18,06:57:21
46.621545,124.916597,0,609,39831.289849537,2009-01-18,06:57:23
46.62155,124.916588,0,609,39831.2899074074,2009-01-18,06:57:28
46.621557,124.916575,0,610,39831.2899652778,2009-01-18,06:57:33
46.621535,124.916536,0,608,39831.2900231481,2009-01-18,06:57:38
46.62167,124.916202,0,562,39831.2972453704,2009-01-18,07:08:02
46.621668,124.916189,0,561,39831.2973032407,2009-01-18,07:08:07
46.621669,124.916181,0,560,39831.2973611111,2009-01-18,07:08:12
46.621673,124.916179,0,557,39831.2974189815,2009-01-18,07:08:17
46.621677,124.916177,0,554,39831.2974768518,2009-01-18,07:08:22
46.621682,124.916176,0,550,39831.2975347222,2009-01-18,07:08:27
46.62168,124.916169,0,546,39831.2975925926,2009-01-18,07:08:32
46.621681,124.916164,0,542,39831.297650463,2009-01-18,07:08:37
46.621681,124.916164,0,542,39831.2976851852,2009-01-18,07:08:40
46.621679,124.916157,0,537,39831.2977083333,2009-01-18,07:08:42
46.621674,124.916148,0,532,39831.2977662037,2009-01-18,07:08:47
46.621677,124.916139,0,527,39831.2978240741,2009-01-18,07:08:52
46.621688,124.916124,0,522,39831.2978819444,2009-01-18,07:08:57
46.621699,124.916115,0,517,39831.2979398148,2009-01-18,07:09:02
46.621704,124.916117,0,513,39831.2979976852,2009-01-18,07:09:07
46.621704,124.916117,0,513,39831.2980324074,2009-01-18,07:09:10
46.621712,124.916111,0,509,39831.2980555556,2009-01-18,07:09:12
46.621718,124.916093,0,508,39831.2981134259,2009-01-18,07:09:17
46.621718,124.916093,0,508,39831.2981481481,2009-01-18,07:09:20
46.621717,124.916085,0,504,39831.2981712963,2009-01-18,07:09:22
46.621719,124.916075,0,500,39831.2982291667,2009-01-18,07:09:27
46.621719,124.916065,0,499,39831.298287037,2009-01-18,07:09:32
46.621731,124.916065,0,497,39831.2983449074,2009-01-18,07:09:37
46.62173,124.916068,0,495,39831.2984027778,2009-01-18,07:09:42
46.621733,124.916066,0,493,39831.2984606481,2009-01-18,07:09:47
46.62174,124.916061,0,492,39831.2985185185,2009-01-18,07:09:52
46.62174,124.916061,0,492,39831.2985532407,2009-01-18,07:09:55
46.621737,124.91606,0,490,39831.2985763889,2009-01-18,07:09:57
46.621749,124.916049,0,494,39831.2986342593,2009-01-18,07:10:02
46.621754,124.91603,0,499,39831.2986921296,2009-01-18,07:10:07
46.621754,124.916018,0,500,39831.29875,2009-01-18,07:10:12
46.621747,124.916012,0,501,39831.2988078704,2009-01-18,07:10:17
46.621747,124.916012,0,501,39831.2988425926,2009-01-18,07:10:20
46.621751,124.916004,0,501,39831.2988657407,2009-01-18,07:10:22
46.621788,124.915994,0,508,39831.2989236111,2009-01-18,07:10:27
46.621808,124.915981,0,511,39831.2989814815,2009-01-18,07:10:32
46.621806,124.915966,0,512,39831.2990393518,2009-01-18,07:10:37
46.621797,124.91594,0,514,39831.2990972222,2009-01-18,07:10:42
46.621793,124.915924,0,516,39831.2991550926,2009-01-18,07:10:47
46.621793,124.915924,0,516,39831.2991898148,2009-01-18,07:10:50
46.62179,124.915919,0,516,39831.299212963,2009-01-18,07:10:52
46.62178,124.915923,0,517,39831.2992708333,2009-01-18,07:10:57
46.621772,124.915922,0,517,39831.2993287037,2009-01-18,07:11:02
46.621773,124.915921,0,517,39831.2993865741,2009-01-18,07:11:07
46.621773,124.915921,0,517,39831.2994212963,2009-01-18,07:11:10
46.621773,124.915915,0,518,39831.2994444444,2009-01-18,07:11:12
46.62177,124.915903,0,519,39831.2995023148,2009-01-18,07:11:17
46.621802,124.9159,0,525,39831.2995601852,2009-01-18,07:11:22
46.621766,124.915933,0,527,39831.2996180556,2009-01-18,07:11:27
46.621766,124.915933,0,527,39831.2996527778,2009-01-18,07:11:30
46.621764,124.915936,0,528,39831.2996759259,2009-01-18,07:11:32
46.621759,124.915954,0,530,39831.2997337963,2009-01-18,07:11:37
46.621762,124.91593,0,532,39831.2997916667,2009-01-18,07:11:42
46.621767,124.915921,0,533,39831.299849537,2009-01-18,07:11:47
46.621785,124.915902,0,533,39831.2999074074,2009-01-18,07:11:52
46.621807,124.915895,0,535,39831.2999652778,2009-01-18,07:11:57
46.62182,124.915879,0,536,39831.3000231481,2009-01-18,07:12:02
46.621758,124.915888,0,537,39831.3000578704,2009-01-18,07:12:05
46.621746,124.915878,0,536,39831.3001157407,2009-01-18,07:12:10
46.621752,124.915898,0,536,39831.3001736111,2009-01-18,07:12:15
46.621752,124.915898,0,536,39831.3002083333,2009-01-18,07:12:18
46.621749,124.915898,0,536,39831.3002314815,2009-01-18,07:12:20
46.621735,124.915932,0,534,39831.3002893519,2009-01-18,07:12:25
46.621741,124.915953,0,534,39831.3003472222,2009-01-18,07:12:30
46.621741,124.915953,0,534,39831.3003819444,2009-01-18,07:12:33
46.621735,124.91596,0,535,39831.3004050926,2009-01-18,07:12:35
46.621736,124.915976,0,536,39831.300462963,2009-01-18,07:12:40
46.62173,124.915986,0,535,39831.3005208333,2009-01-18,07:12:45
46.62173,124.915986,0,535,39831.3005555556,2009-01-18,07:12:48
46.621725,124.915994,0,536,39831.3005787037,2009-01-18,07:12:50
46.621714,124.915998,0,535,39831.3006365741,2009-01-18,07:12:55
46.621702,124.916014,0,535,39831.3006944444,2009-01-18,07:13:00
46.621669,124.915997,0,532,39831.3007523148,2009-01-18,07:13:05
46.621669,124.915997,0,532,39831.300787037,2009-01-18,07:13:08
46.621666,124.916005,0,532,39831.3008101852,2009-01-18,07:13:10
46.621661,124.916014,0,532,39831.3008680556,2009-01-18,07:13:15
46.621654,124.916027,0,532,39831.3009259259,2009-01-18,07:13:20
46.621654,124.916027,0,532,39831.3009606482,2009-01-18,07:13:23
46.62165,124.916035,0,532,39831.3009837963,2009-01-18,07:13:25
46.621664,124.916071,0,531,39831.3010416667,2009-01-18,07:13:30
46.621664,124.916071,0,531,39831.3010763889,2009-01-18,07:13:33
46.621661,124.916075,0,530,39831.301099537,2009-01-18,07:13:35
46.621659,124.916106,0,530,39831.3011574074,2009-01-18,07:13:40
46.621659,124.916106,0,530,39831.3011921296,2009-01-18,07:13:43
46.621652,124.916108,0,530,39831.3012152778,2009-01-18,07:13:45
46.62163,124.916164,0,529,39831.3012731481,2009-01-18,07:13:50
46.621598,124.916214,0,529,39831.3013310185,2009-01-18,07:13:55
46.621588,124.916217,0,529,39831.3013888889,2009-01-18,07:14:00
46.621558,124.916232,0,528,39831.3014467593,2009-01-18,07:14:05
46.621543,124.916228,0,527,39831.3015046296,2009-01-18,07:14:10
46.62154,124.916238,0,527,39831.3015625,2009-01-18,07:14:15
46.621514,124.916264,0,530,39831.3016203704,2009-01-18,07:14:20
46.621483,124.916287,0,532,39831.3016782407,2009-01-18,07:14:25
46.621457,124.916292,0,530,39831.3017361111,2009-01-18,07:14:30
46.621429,124.916303,0,527,39831.3017939815,2009-01-18,07:14:35
46.62143,124.916354,0,526,39831.3018518519,2009-01-18,07:14:40
46.621451,124.916413,0,527,39831.3019097222,2009-01-18,07:14:45
46.621469,124.916451,0,527,39831.3019675926,2009-01-18,07:14:50
46.621465,124.916502,0,527,39831.302025463,2009-01-18,07:14:55
46.621461,124.916534,0,528,39831.3020833333,2009-01-18,07:15:00
46.621456,124.91655,0,526,39831.3021412037,2009-01-18,07:15:05
46.621442,124.916552,0,525,39831.3021990741,2009-01-18,07:15:10
46.621417,124.916563,0,521,39831.3022569444,2009-01-18,07:15:15
46.621411,124.916552,0,516,39831.3023148148,2009-01-18,07:15:20
46.621369,124.916559,0,513,39831.3023726852,2009-01-18,07:15:25
46.621343,124.916581,0,512,39831.3024305556,2009-01-18,07:15:30
46.621336,124.91662,0,511,39831.3024884259,2009-01-18,07:15:35
46.621332,124.916664,0,511,39831.3025462963,2009-01-18,07:15:40
46.621311,124.916703,0,511,39831.3026041667,2009-01-18,07:15:45
46.621299,124.916721,0,515,39831.302662037,2009-01-18,07:15:50
46.621301,124.916735,0,516,39831.3027199074,2009-01-18,07:15:55
46.621301,124.916736,0,515,39831.3027777778,2009-01-18,07:16:00
46.6213,124.91674,0,515,39831.3028356481,2009-01-18,07:16:05
46.6213,124.91674,0,515,39831.3028935185,2009-01-18,07:16:10
46.621297,124.916747,0,515,39831.3029513889,2009-01-18,07:16:15
46.621296,124.91675,0,516,39831.3030092593,2009-01-18,07:16:20
46.621296,124.916752,0,516,39831.3030671296,2009-01-18,07:16:25
46.621296,124.916752,0,516,39831.303125,2009-01-18,07:16:30
46.621297,124.916752,0,516,39831.3031828704,2009-01-18,07:16:35
46.621297,124.916752,0,516,39831.3032407407,2009-01-18,07:16:40
46.621297,124.916752,0,516,39831.3032986111,2009-01-18,07:16:45
46.621297,124.916752,0,516,39831.3033333333,2009-01-18,07:16:48
46.621289,124.916758,0,516,39831.3033564815,2009-01-18,07:16:50
46.621264,124.91679,0,520,39831.3034143519,2009-01-18,07:16:55
46.62126,124.916827,0,520,39831.3034722222,2009-01-18,07:17:00
46.621239,124.916855,0,520,39831.3035300926,2009-01-18,07:17:05
46.621213,124.916884,0,522,39831.303587963,2009-01-18,07:17:10
46.621199,124.916923,0,522,39831.3036458333,2009-01-18,07:17:15
46.621182,124.916951,0,523,39831.3037037037,2009-01-18,07:17:20
46.621177,124.916963,0,523,39831.3037615741,2009-01-18,07:17:25
46.621177,124.916963,0,523,39831.3037962963,2009-01-18,07:17:28
46.621185,124.916962,0,524,39831.3038194444,2009-01-18,07:17:30
46.621206,124.916964,0,524,39831.3038773148,2009-01-18,07:17:35
46.621227,124.916968,0,525,39831.3039351852,2009-01-18,07:17:40
46.621228,124.916976,0,526,39831.3039930556,2009-01-18,07:17:45
46.621228,124.916976,0,526,39831.3040277778,2009-01-18,07:17:48
46.621229,124.916983,0,525,39831.3040509259,2009-01-18,07:17:50
46.621228,124.916993,0,526,39831.3041087963,2009-01-18,07:17:55
46.621228,124.916993,0,526,39831.3041435185,2009-01-18,07:17:58
46.621225,124.916985,0,526,39831.3041666667,2009-01-18,07:18:00
46.621202,124.917009,0,522,39831.304224537,2009-01-18,07:18:05
46.621173,124.917057,0,518,39831.3042708333,2009-01-18,07:18:09
46.621156,124.917095,0,517,39831.3043287037,2009-01-18,07:18:14
46.62114,124.917143,0,516,39831.3043865741,2009-01-18,07:18:19
46.621125,124.917168,0,517,39831.3044444444,2009-01-18,07:18:24
46.621134,124.917201,0,516,39831.3045023148,2009-01-18,07:18:29
46.621136,124.917201,0,518,39831.3045601852,2009-01-18,07:18:34
46.621133,124.917207,0,518,39831.3046180556,2009-01-18,07:18:39
46.621133,124.917207,0,518,39831.3046527778,2009-01-18,07:18:42
46.621132,124.917211,0,518,39831.3046759259,2009-01-18,07:18:44
46.621132,124.9172,0,515,39831.3047337963,2009-01-18,07:18:49
46.621132,124.9172,0,515,39831.3047685185,2009-01-18,07:18:52
46.621127,124.917195,0,515,39831.3047916667,2009-01-18,07:18:54
46.621118,124.917218,0,515,39831.304849537,2009-01-18,07:18:59
46.621118,124.917218,0,515,39831.3048842593,2009-01-18,07:19:02
46.621113,124.917217,0,514,39831.3049074074,2009-01-18,07:19:04
46.62112,124.917241,0,516,39831.3049652778,2009-01-18,07:19:09
46.621114,124.917238,0,515,39831.3050231481,2009-01-18,07:19:14
46.621113,124.917239,0,515,39831.3050810185,2009-01-18,07:19:19
46.621113,124.917239,0,515,39831.3051157407,2009-01-18,07:19:22
46.621119,124.917236,0,516,39831.3051388889,2009-01-18,07:19:24
46.621138,124.917193,0,517,39831.3051967593,2009-01-18,07:19:29
46.621164,124.917147,0,519,39831.3052546296,2009-01-18,07:19:34
46.62119,124.917112,0,521,39831.3053125,2009-01-18,07:19:39
46.621211,124.917079,0,522,39831.3053703704,2009-01-18,07:19:44
46.621225,124.917044,0,524,39831.3054282407,2009-01-18,07:19:49
46.621241,124.917016,0,525,39831.3054861111,2009-01-18,07:19:54
46.62126,124.916979,0,521,39831.3055439815,2009-01-18,07:19:59
46.621291,124.916943,0,521,39831.3056018518,2009-01-18,07:20:04
46.621332,124.916917,0,526,39831.3056481481,2009-01-18,07:20:08
46.621312,124.917265,0,524,39831.3079050926,2009-01-18,07:23:23
46.621276,124.917301,0,526,39831.307962963,2009-01-18,07:23:28
46.621246,124.917352,0,526,39831.3080092593,2009-01-18,07:23:32
46.621229,124.917423,0,527,39831.3080555556,2009-01-18,07:23:36
46.621214,124.917482,0,527,39831.3081134259,2009-01-18,07:23:41
46.621199,124.917546,0,529,39831.3081712963,2009-01-18,07:23:46
46.6212,124.917608,0,529,39831.3082291667,2009-01-18,07:23:51
46.621228,124.917664,0,527,39831.308275463,2009-01-18,07:23:55
46.621259,124.917684,0,527,39831.3083333333,2009-01-18,07:24:00
46.621304,124.917682,0,525,39831.3083912037,2009-01-18,07:24:05
46.621349,124.91771,0,524,39831.3084490741,2009-01-18,07:24:10
46.621394,124.917738,0,524,39831.3085069444,2009-01-18,07:24:15
46.621437,124.917763,0,525,39831.3085648148,2009-01-18,07:24:20
46.621474,124.917789,0,524,39831.3086226852,2009-01-18,07:24:25
46.621513,124.917805,0,523,39831.3086805556,2009-01-18,07:24:30
46.621555,124.917823,0,522,39831.3087384259,2009-01-18,07:24:35
46.621589,124.917846,0,522,39831.3087962963,2009-01-18,07:24:40
46.621625,124.917868,0,521,39831.3088541667,2009-01-18,07:24:45
46.621663,124.917903,0,521,39831.308912037,2009-01-18,07:24:50
46.621692,124.917933,0,522,39831.3089699074,2009-01-18,07:24:55
46.621727,124.917965,0,521,39831.3090277778,2009-01-18,07:25:00
46.621767,124.917994,0,521,39831.3090856481,2009-01-18,07:25:05
46.621798,124.91803,0,520,39831.3091435185,2009-01-18,07:25:10
46.621835,124.918058,0,517,39831.3092013889,2009-01-18,07:25:15
46.621865,124.91808,0,516,39831.3092592593,2009-01-18,07:25:20
46.621899,124.918114,0,516,39831.3093171296,2009-01-18,07:25:25
46.621932,124.918136,0,515,39831.309375,2009-01-18,07:25:30
46.621965,124.918177,0,514,39831.3094328704,2009-01-18,07:25:35
46.622,124.918205,0,511,39831.3094907407,2009-01-18,07:25:40
46.62204,124.918235,0,513,39831.3095486111,2009-01-18,07:25:45
46.622077,124.918246,0,513,39831.3096064815,2009-01-18,07:25:50
46.622115,124.918271,0,510,39831.3096643519,2009-01-18,07:25:55
46.62215,124.918303,0,512,39831.3097222222,2009-01-18,07:26:00
46.622176,124.918323,0,513,39831.3097800926,2009-01-18,07:26:05
46.622211,124.918355,0,515,39831.309837963,2009-01-18,07:26:10
46.622252,124.918388,0,515,39831.3098958333,2009-01-18,07:26:15
46.622268,124.918385,0,515,39831.3099537037,2009-01-18,07:26:20
46.622271,124.918394,0,516,39831.3100115741,2009-01-18,07:26:25
46.622271,124.918394,0,516,39831.3100462963,2009-01-18,07:26:28
46.622271,124.918394,0,516,39831.3100694444,2009-01-18,07:26:30
46.622284,124.918373,0,516,39831.3101273148,2009-01-18,07:26:35
46.622296,124.918336,0,515,39831.3101851852,2009-01-18,07:26:40
46.622305,124.91831,0,515,39831.3102430556,2009-01-18,07:26:45
46.622309,124.918282,0,515,39831.3103009259,2009-01-18,07:26:50
46.622312,124.918275,0,515,39831.3103587963,2009-01-18,07:26:55
46.622315,124.918269,0,516,39831.3104166667,2009-01-18,07:27:00
46.622315,124.918268,0,516,39831.310474537,2009-01-18,07:27:05
46.622319,124.918263,0,516,39831.3105324074,2009-01-18,07:27:10
46.622319,124.918263,0,516,39831.3105902778,2009-01-18,07:27:15
46.622319,124.918263,0,516,39831.310625,2009-01-18,07:27:18
46.622323,124.918256,0,516,39831.3106481481,2009-01-18,07:27:20
46.622329,124.918244,0,516,39831.3107060185,2009-01-18,07:27:25
46.622335,124.918234,0,516,39831.3107638889,2009-01-18,07:27:30
46.622328,124.918195,0,516,39831.3108217593,2009-01-18,07:27:35
46.622328,124.918195,0,516,39831.3108564815,2009-01-18,07:27:38
46.622329,124.918193,0,516,39831.3108796296,2009-01-18,07:27:40
46.622303,124.918193,0,516,39831.3109375,2009-01-18,07:27:45
46.622287,124.918207,0,516,39831.3109953704,2009-01-18,07:27:50
46.622253,124.918215,0,516,39831.3110532407,2009-01-18,07:27:55
46.62226,124.918231,0,516,39831.3111111111,2009-01-18,07:28:00
46.62226,124.918253,0,517,39831.3111689815,2009-01-18,07:28:05
46.622269,124.918297,0,517,39831.3112268519,2009-01-18,07:28:10
46.622293,124.918316,0,517,39831.3112847222,2009-01-18,07:28:15
46.622257,124.918304,0,517,39831.3113425926,2009-01-18,07:28:20
46.622214,124.918326,0,516,39831.3113773148,2009-01-18,07:28:23
46.622183,124.918368,0,517,39831.3114351852,2009-01-18,07:28:28
46.622164,124.91838,0,518,39831.3114930556,2009-01-18,07:28:33
46.622177,124.918359,0,515,39831.3115509259,2009-01-18,07:28:38
46.62218,124.918344,0,514,39831.3116087963,2009-01-18,07:28:43
46.622165,124.918297,0,512,39831.3116666667,2009-01-18,07:28:48
46.622153,124.918275,0,513,39831.311724537,2009-01-18,07:28:53
46.622111,124.91825,0,510,39831.3117708333,2009-01-18,07:28:57
46.62208,124.918223,0,507,39831.3118287037,2009-01-18,07:29:02
46.62204,124.918182,0,499,39831.311875,2009-01-18,07:29:06
46.622004,124.918133,0,492,39831.3119212963,2009-01-18,07:29:10
46.621975,124.918085,0,485,39831.3119675926,2009-01-18,07:29:14
46.621941,124.918054,0,477,39831.312025463,2009-01-18,07:29:19
46.62191,124.918008,0,468,39831.3120833333,2009-01-18,07:29:24
46.621883,124.917982,0,460,39831.3121412037,2009-01-18,07:29:29
46.621852,124.917956,0,451,39831.3121990741,2009-01-18,07:29:34
46.621819,124.917922,0,443,39831.3122569444,2009-01-18,07:29:39
46.621789,124.917874,0,438,39831.3123148148,2009-01-18,07:29:44
46.621758,124.917854,0,440,39831.3123726852,2009-01-18,07:29:49
46.621729,124.917849,0,445,39831.3124305556,2009-01-18,07:29:54
46.621697,124.917809,0,446,39831.3124884259,2009-01-18,07:29:59
46.621656,124.917791,0,450,39831.3125462963,2009-01-18,07:30:04
46.621614,124.917776,0,460,39831.3126041667,2009-01-18,07:30:09
46.621573,124.917741,0,463,39831.312650463,2009-01-18,07:30:13
46.621532,124.91771,0,470,39831.3127083333,2009-01-18,07:30:18
46.621486,124.917695,0,479,39831.3127662037,2009-01-18,07:30:23
46.621452,124.91767,0,481,39831.3128240741,2009-01-18,07:30:28
46.621411,124.917649,0,483,39831.3128819444,2009-01-18,07:30:33
46.621383,124.917633,0,488,39831.3129398148,2009-01-18,07:30:38
46.621361,124.917623,0,491,39831.3129976852,2009-01-18,07:30:43
46.621336,124.917616,0,493,39831.3130555556,2009-01-18,07:30:48
46.621298,124.917602,0,492,39831.3131134259,2009-01-18,07:30:53
46.621244,124.917598,0,495,39831.3131597222,2009-01-18,07:30:57
46.621197,124.917609,0,493,39831.3132060185,2009-01-18,07:31:01
46.621162,124.917624,0,493,39831.3132638889,2009-01-18,07:31:06
46.621112,124.917633,0,494,39831.3133101852,2009-01-18,07:31:10
46.621068,124.917601,0,496,39831.3133680556,2009-01-18,07:31:15
46.621025,124.917559,0,496,39831.3134259259,2009-01-18,07:31:20
46.620986,124.917529,0,497,39831.3134837963,2009-01-18,07:31:25
46.620965,124.91749,0,495,39831.3135416667,2009-01-18,07:31:30
46.620942,124.917447,0,495,39831.313599537,2009-01-18,07:31:35
46.620923,124.917405,0,492,39831.3136574074,2009-01-18,07:31:40
46.620885,124.917408,0,493,39831.3137152778,2009-01-18,07:31:45
46.620898,124.917442,0,495,39831.3137731481,2009-01-18,07:31:50
46.6209,124.917434,0,496,39831.3138310185,2009-01-18,07:31:55
46.620899,124.917436,0,496,39831.3138888889,2009-01-18,07:32:00
46.620899,124.917435,0,495,39831.3139467593,2009-01-18,07:32:05
46.620899,124.917435,0,495,39831.3139814815,2009-01-18,07:32:08
46.620898,124.917432,0,496,39831.3140046296,2009-01-18,07:32:10
46.620869,124.917415,0,497,39831.3140625,2009-01-18,07:32:15
46.620839,124.917382,0,500,39831.3141203704,2009-01-18,07:32:20
46.620807,124.917352,0,502,39831.3141782407,2009-01-18,07:32:25
46.620766,124.917325,0,506,39831.3142361111,2009-01-18,07:32:30
46.620716,124.917292,0,508,39831.3142939815,2009-01-18,07:32:35
46.620675,124.917266,0,509,39831.3143518518,2009-01-18,07:32:40
46.620642,124.917246,0,512,39831.3144097222,2009-01-18,07:32:45
46.620642,124.917246,0,512,39831.3144444444,2009-01-18,07:32:48
46.620641,124.917244,0,512,39831.3144675926,2009-01-18,07:32:50
46.620635,124.917188,0,512,39831.314525463,2009-01-18,07:32:55
46.620585,124.917218,0,517,39831.3145717593,2009-01-18,07:32:59
46.620582,124.917228,0,516,39831.3146296296,2009-01-18,07:33:04
46.620588,124.917218,0,516,39831.3146875,2009-01-18,07:33:09
46.620588,124.917218,0,516,39831.3147222222,2009-01-18,07:33:12
46.620591,124.91721,0,516,39831.3147453704,2009-01-18,07:33:14
46.62063,124.917246,0,516,39831.3147916667,2009-01-18,07:33:18
46.620655,124.91731,0,517,39831.314849537,2009-01-18,07:33:23
46.620653,124.917325,0,515,39831.3149074074,2009-01-18,07:33:28
46.620652,124.917328,0,515,39831.3149652778,2009-01-18,07:33:33
46.620651,124.917331,0,515,39831.3150231481,2009-01-18,07:33:38
46.620651,124.917332,0,515,39831.3150810185,2009-01-18,07:33:43
46.620651,124.917332,0,515,39831.3151157407,2009-01-18,07:33:46
46.620651,124.917332,0,516,39831.3151388889,2009-01-18,07:33:48
46.620658,124.917344,0,516,39831.3151967593,2009-01-18,07:33:53
46.620677,124.917356,0,518,39831.3152546296,2009-01-18,07:33:58
46.620692,124.917357,0,519,39831.3153125,2009-01-18,07:34:03
46.620701,124.917363,0,519,39831.3153703704,2009-01-18,07:34:08
46.620701,124.917363,0,519,39831.3154050926,2009-01-18,07:34:11
46.620706,124.917369,0,520,39831.3154282407,2009-01-18,07:34:13
46.620739,124.917402,0,522,39831.3154861111,2009-01-18,07:34:18
46.620776,124.917437,0,520,39831.3155439815,2009-01-18,07:34:23
46.620816,124.917476,0,521,39831.3156018518,2009-01-18,07:34:28
46.620867,124.917493,0,522,39831.3156597222,2009-01-18,07:34:33
46.620909,124.917515,0,519,39831.3157175926,2009-01-18,07:34:38
46.62096,124.917542,0,516,39831.315775463,2009-01-18,07:34:43
46.621003,124.917569,0,518,39831.3158333333,2009-01-18,07:34:48
46.621023,124.917531,0,519,39831.3158912037,2009-01-18,07:34:53
46.621042,124.917469,0,516,39831.3159490741,2009-01-18,07:34:58
46.621055,124.917418,0,516,39831.3160069444,2009-01-18,07:35:03
46.621097,124.917364,0,517,39831.3160532407,2009-01-18,07:35:07
46.621113,124.917342,0,517,39831.3161111111,2009-01-18,07:35:12
46.621143,124.917302,0,518,39831.3161689815,2009-01-18,07:35:17
46.621173,124.917277,0,521,39831.3162268519,2009-01-18,07:35:22
46.621173,124.917277,0,521,39831.3162615741,2009-01-18,07:35:25
46.621173,124.917276,0,521,39831.3162847222,2009-01-18,07:35:27
46.621206,124.917247,0,522,39831.3163425926,2009-01-18,07:35:32
46.621212,124.917219,0,522,39831.316400463,2009-01-18,07:35:37
46.621241,124.917181,0,524,39831.3164583333,2009-01-18,07:35:42
46.621287,124.917158,0,529,39831.3164814815,2009-01-18,07:35:44
46.621266,124.917115,0,528,39831.3165393519,2009-01-18,07:35:49
46.621277,124.91707,0,529,39831.3165972222,2009-01-18,07:35:54
46.621294,124.91702,0,527,39831.3166550926,2009-01-18,07:35:59
46.621285,124.916975,0,522,39831.316712963,2009-01-18,07:36:04
46.6213,124.916924,0,516,39831.3167708333,2009-01-18,07:36:09
46.62131,124.91688,0,511,39831.3168287037,2009-01-18,07:36:14
46.621266,124.916525,0,508,39831.3197569444,2009-01-18,07:40:27
46.621308,124.916483,0,508,39831.3197916667,2009-01-18,07:40:30
46.621357,124.916422,0,508,39831.3198263889,2009-01-18,07:40:33
46.621432,124.916375,0,515,39831.3199652778,2009-01-18,07:40:45
46.62151,124.916214,0,539,39831.3199768519,2009-01-18,07:40:46
46.621659,124.91593,0,582,39831.3199884259,2009-01-18,07:40:47
46.621561,124.91616,0,560,39831.32,2009-01-18,07:40:48
46.621482,124.916342,0,551,39831.3200115741,2009-01-18,07:40:49
46.621442,124.916423,0,536,39831.3200231481,2009-01-18,07:40:50
46.62141,124.91647,0,517,39831.3200462963,2009-01-18,07:40:52
46.621361,124.916523,0,509,39831.3200925926,2009-01-18,07:40:56
46.62136,124.916519,0,509,39831.320150463,2009-01-18,07:41:01
46.62136,124.916519,0,509,39831.3201851852,2009-01-18,07:41:04
46.621356,124.916525,0,509,39831.3202083333,2009-01-18,07:41:06
46.621341,124.91656,0,510,39831.3202662037,2009-01-18,07:41:11
46.621329,124.91662,0,513,39831.3203240741,2009-01-18,07:41:16
46.621346,124.916574,0,515,39831.3203819444,2009-01-18,07:41:21
46.621372,124.916495,0,515,39831.3204166667,2009-01-18,07:41:24
46.62138,124.916473,0,515,39831.320474537,2009-01-18,07:41:29
46.621396,124.916425,0,514,39831.3205324074,2009-01-18,07:41:34
46.621416,124.916365,0,513,39831.3205439815,2009-01-18,07:41:35
46.621434,124.916289,0,513,39831.3205671296,2009-01-18,07:41:37
46.62146,124.916193,0,511,39831.3206018518,2009-01-18,07:41:40
46.621483,124.916108,0,509,39831.3206365741,2009-01-18,07:41:43
46.621507,124.91604,0,506,39831.3206828704,2009-01-18,07:41:47
46.621524,124.915967,0,505,39831.3207407407,2009-01-18,07:41:52
46.621531,124.91594,0,505,39831.3207986111,2009-01-18,07:41:57
46.62152,124.915956,0,506,39831.3208564815,2009-01-18,07:42:02
46.621494,124.916033,0,506,39831.3209027778,2009-01-18,07:42:06
46.621494,124.916033,0,506,39831.3209375,2009-01-18,07:42:09
46.621499,124.916037,0,507,39831.3209606481,2009-01-18,07:42:11
46.621465,124.916119,0,506,39831.3209953704,2009-01-18,07:42:14
46.621425,124.916215,0,506,39831.3210185185,2009-01-18,07:42:16
46.621393,124.91631,0,506,39831.3210416667,2009-01-18,07:42:18
46.621366,124.916382,0,506,39831.3210648148,2009-01-18,07:42:20
46.621359,124.916398,0,509,39831.3211226852,2009-01-18,07:42:25
46.62136,124.91638,0,510,39831.3211805556,2009-01-18,07:42:30
46.621349,124.916389,0,511,39831.3212384259,2009-01-18,07:42:35
46.621317,124.916442,0,511,39831.3212962963,2009-01-18,07:42:40
46.62129,124.916459,0,511,39831.3213541667,2009-01-18,07:42:45
46.62129,124.916459,0,511,39831.3213888889,2009-01-18,07:42:48
46.621289,124.916459,0,510,39831.321412037,2009-01-18,07:42:50
46.621331,124.916391,0,509,39831.3214583333,2009-01-18,07:42:54
46.621347,124.916363,0,508,39831.3215162037,2009-01-18,07:42:59
46.62135,124.916373,0,508,39831.3215740741,2009-01-18,07:43:04
46.621342,124.916441,0,508,39831.3216087963,2009-01-18,07:43:07
46.621349,124.916356,0,509,39831.3216666667,2009-01-18,07:43:12
46.621372,124.916284,0,510,39831.3216782407,2009-01-18,07:43:13
46.621405,124.916172,0,510,39831.3217013889,2009-01-18,07:43:15
46.621406,124.916144,0,510,39831.3217592593,2009-01-18,07:43:20
46.621364,124.916191,0,511,39831.3217708333,2009-01-18,07:43:21
46.621305,124.916214,0,512,39831.3218171296,2009-01-18,07:43:25
46.621255,124.916279,0,513,39831.3218518518,2009-01-18,07:43:28
46.621298,124.916189,0,514,39831.3219097222,2009-01-18,07:43:33
46.621322,124.916125,0,515,39831.3219212963,2009-01-18,07:43:34
46.621317,124.916191,0,518,39831.3219791667,2009-01-18,07:43:39
46.621359,124.916223,0,517,39831.3220023148,2009-01-18,07:43:41
46.621404,124.916218,0,517,39831.322025463,2009-01-18,07:43:43
46.621399,124.916227,0,517,39831.3220833333,2009-01-18,07:43:48
46.621399,124.916227,0,517,39831.3221180556,2009-01-18,07:43:51
46.621407,124.916223,0,518,39831.3221412037,2009-01-18,07:43:53
46.621418,124.916213,0,518,39831.3221990741,2009-01-18,07:43:58
46.621396,124.916312,0,519,39831.3222337963,2009-01-18,07:44:01
46.621405,124.916348,0,520,39831.3222916667,2009-01-18,07:44:06
46.621434,124.916312,0,519,39831.322349537,2009-01-18,07:44:11
46.621446,124.916313,0,520,39831.3224074074,2009-01-18,07:44:16
46.621458,124.916311,0,520,39831.3224652778,2009-01-18,07:44:21
46.621468,124.916307,0,521,39831.3225231481,2009-01-18,07:44:26
46.621477,124.9163,0,521,39831.3225810185,2009-01-18,07:44:31
46.621477,124.9163,0,521,39831.3226157407,2009-01-18,07:44:34
46.621483,124.916293,0,521,39831.3226388889,2009-01-18,07:44:36
46.621489,124.916279,0,522,39831.3226967593,2009-01-18,07:44:41
46.621519,124.916211,0,522,39831.3227314815,2009-01-18,07:44:44
46.621493,124.916218,0,522,39831.3227893518,2009-01-18,07:44:49
46.621493,124.916218,0,522,39831.3228240741,2009-01-18,07:44:52
46.621491,124.916226,0,523,39831.3228472222,2009-01-18,07:44:54
46.62147,124.916288,0,523,39831.3228703704,2009-01-18,07:44:56
46.621448,124.916347,0,523,39831.3229050926,2009-01-18,07:44:59
46.621429,124.916409,0,523,39831.3229513889,2009-01-18,07:45:03
46.621418,124.916494,0,523,39831.3229976852,2009-01-18,07:45:07
46.621423,124.916543,0,523,39831.3230555556,2009-01-18,07:45:12
46.621401,124.916593,0,523,39831.3231134259,2009-01-18,07:45:17
46.62143,124.916557,0,523,39831.3231712963,2009-01-18,07:45:22
46.621434,124.916579,0,523,39831.3232291667,2009-01-18,07:45:27
46.621438,124.916584,0,524,39831.323287037,2009-01-18,07:45:32
46.621438,124.916584,0,524,39831.3233217593,2009-01-18,07:45:35
46.621435,124.916587,0,524,39831.3233449074,2009-01-18,07:45:37
46.62143,124.916576,0,524,39831.3234027778,2009-01-18,07:45:42
46.621436,124.916623,0,524,39831.3234606481,2009-01-18,07:45:47
46.621399,124.916678,0,521,39831.3234953704,2009-01-18,07:45:50
46.621345,124.916713,0,519,39831.3235416667,2009-01-18,07:45:54
46.621318,124.916768,0,518,39831.3235763889,2009-01-18,07:45:57
46.621284,124.916821,0,517,39831.3236226852,2009-01-18,07:46:01
46.621269,124.916883,0,517,39831.3236574074,2009-01-18,07:46:04
46.62124,124.916946,0,515,39831.3237152778,2009-01-18,07:46:09
46.621219,124.917001,0,511,39831.3237731481,2009-01-18,07:46:14
46.621202,124.917052,0,510,39831.3238310185,2009-01-18,07:46:19
46.621172,124.917107,0,508,39831.3238773148,2009-01-18,07:46:23
46.62113,124.917152,0,505,39831.3239351852,2009-01-18,07:46:28
46.621098,124.917197,0,506,39831.3239930556,2009-01-18,07:46:33
46.621088,124.917261,0,505,39831.3240393519,2009-01-18,07:46:37
46.621067,124.917321,0,507,39831.3240972222,2009-01-18,07:46:42
46.621047,124.917375,0,505,39831.3241550926,2009-01-18,07:46:47
46.621042,124.91744,0,509,39831.3241782407,2009-01-18,07:46:49
46.62104,124.917516,0,511,39831.324212963,2009-01-18,07:46:52
46.621066,124.917577,0,507,39831.3242708333,2009-01-18,07:46:57
46.621095,124.917635,0,511,39831.3243171296,2009-01-18,07:47:01
46.621134,124.917663,0,510,39831.324375,2009-01-18,07:47:06
46.62115,124.917721,0,511,39831.3244328704,2009-01-18,07:47:11
46.621123,124.917788,0,515,39831.3244791667,2009-01-18,07:47:15
46.621095,124.917846,0,518,39831.324537037,2009-01-18,07:47:20
46.62107,124.917901,0,521,39831.3245833333,2009-01-18,07:47:24
46.621045,124.917955,0,524,39831.3246296296,2009-01-18,07:47:28
46.621017,124.918024,0,527,39831.3246875,2009-01-18,07:47:33
46.620997,124.918098,0,528,39831.3247453704,2009-01-18,07:47:38
46.62098,124.918175,0,530,39831.3248032407,2009-01-18,07:47:43
46.620948,124.918235,0,533,39831.3248611111,2009-01-18,07:47:48
46.620904,124.918278,0,533,39831.3248958333,2009-01-18,07:47:51
46.620867,124.918322,0,539,39831.3249421296,2009-01-18,07:47:55
46.620827,124.918384,0,544,39831.3249884259,2009-01-18,07:47:59
46.62079,124.918442,0,551,39831.3250347222,2009-01-18,07:48:03
46.620751,124.918492,0,559,39831.3250810185,2009-01-18,07:48:07
46.620711,124.918537,0,564,39831.3251157407,2009-01-18,07:48:10
46.620704,124.918601,0,565,39831.3251736111,2009-01-18,07:48:15
46.620736,124.918649,0,561,39831.3252199074,2009-01-18,07:48:19
46.620753,124.918719,0,558,39831.3252662037,2009-01-18,07:48:23
46.620794,124.91876,0,549,39831.3253125,2009-01-18,07:48:27
46.620818,124.918818,0,544,39831.3253587963,2009-01-18,07:48:31
46.620846,124.918879,0,544,39831.3254166667,2009-01-18,07:48:36
46.620887,124.918913,0,535,39831.325474537,2009-01-18,07:48:41
46.620927,124.918949,0,530,39831.3255208333,2009-01-18,07:48:45
46.620962,124.918999,0,525,39831.3255671296,2009-01-18,07:48:49
46.621013,124.919018,0,520,39831.325625,2009-01-18,07:48:54
46.621046,124.919058,0,514,39831.3256828704,2009-01-18,07:48:59
46.621092,124.919093,0,510,39831.3257407407,2009-01-18,07:49:04
46.621137,124.919135,0,506,39831.3257986111,2009-01-18,07:49:09
46.621187,124.91916,0,502,39831.3258564815,2009-01-18,07:49:14
46.621219,124.919183,0,496,39831.3259143519,2009-01-18,07:49:19
46.62126,124.919219,0,496,39831.3259606481,2009-01-18,07:49:23
46.621304,124.91927,0,493,39831.3260069444,2009-01-18,07:49:27
46.62134,124.919292,0,494,39831.3260648148,2009-01-18,07:49:32
46.62137,124.919318,0,498,39831.3261226852,2009-01-18,07:49:37
46.621403,124.919366,0,505,39831.3261805556,2009-01-18,07:49:42
46.62144,124.919399,0,507,39831.3262384259,2009-01-18,07:49:47
46.621482,124.919436,0,510,39831.3262962963,2009-01-18,07:49:52
46.621515,124.91947,0,515,39831.3263541667,2009-01-18,07:49:57
46.621551,124.919508,0,519,39831.326400463,2009-01-18,07:50:01
46.6216,124.919542,0,522,39831.3264583333,2009-01-18,07:50:06
46.621637,124.919587,0,526,39831.3265162037,2009-01-18,07:50:11
46.621678,124.919621,0,525,39831.3265625,2009-01-18,07:50:15
46.621716,124.919655,0,522,39831.3266087963,2009-01-18,07:50:19
46.621756,124.9197,0,520,39831.3266666667,2009-01-18,07:50:24
46.621798,124.91974,0,521,39831.326712963,2009-01-18,07:50:28
46.62185,124.919776,0,522,39831.3267708333,2009-01-18,07:50:33
46.621889,124.919813,0,518,39831.3268287037,2009-01-18,07:50:38
46.621926,124.919833,0,512,39831.3268865741,2009-01-18,07:50:43
46.62196,124.919872,0,511,39831.3269444444,2009-01-18,07:50:48
46.622,124.919916,0,516,39831.3270023148,2009-01-18,07:50:53
46.622042,124.919948,0,518,39831.3270486111,2009-01-18,07:50:57
46.622087,124.919979,0,520,39831.3271064815,2009-01-18,07:51:02
46.622125,124.920015,0,519,39831.3271643519,2009-01-18,07:51:07
46.622166,124.920047,0,520,39831.3272106481,2009-01-18,07:51:11
46.622204,124.920088,0,519,39831.3272569444,2009-01-18,07:51:15
46.622242,124.920125,0,520,39831.3273032407,2009-01-18,07:51:19
46.622284,124.920164,0,519,39831.3273611111,2009-01-18,07:51:24
46.622319,124.920206,0,518,39831.3274074074,2009-01-18,07:51:28
46.622361,124.920232,0,516,39831.3274652778,2009-01-18,07:51:33
46.622402,124.920263,0,510,39831.3275231481,2009-01-18,07:51:38
46.622447,124.920296,0,504,39831.3275810185,2009-01-18,07:51:43
46.622487,124.92034,0,509,39831.3276273148,2009-01-18,07:51:47
46.622536,124.920372,0,506,39831.3276851852,2009-01-18,07:51:52
46.622572,124.920417,0,504,39831.3277314815,2009-01-18,07:51:56
46.622618,124.920449,0,509,39831.3277777778,2009-01-18,07:52:00
46.62265,124.920479,0,514,39831.3278356481,2009-01-18,07:52:05
46.622677,124.920529,0,523,39831.3278819444,2009-01-18,07:52:09
46.622722,124.920556,0,530,39831.3279282407,2009-01-18,07:52:13
46.622765,124.920598,0,530,39831.3279861111,2009-01-18,07:52:18
46.622807,124.92064,0,528,39831.3280439815,2009-01-18,07:52:23
46.622855,124.92068,0,529,39831.3281018519,2009-01-18,07:52:28
46.622899,124.920718,0,523,39831.3281597222,2009-01-18,07:52:33
46.622942,124.920769,0,522,39831.3282175926,2009-01-18,07:52:38
46.622984,124.920819,0,520,39831.328275463,2009-01-18,07:52:43
46.623029,124.920855,0,523,39831.3283217593,2009-01-18,07:52:47
46.623068,124.920897,0,528,39831.3283680556,2009-01-18,07:52:51
46.623107,124.920934,0,527,39831.3284143518,2009-01-18,07:52:55
46.623154,124.92096,0,524,39831.3284722222,2009-01-18,07:53:00
46.623184,124.920976,0,519,39831.3285300926,2009-01-18,07:53:05
46.623216,124.920997,0,520,39831.328587963,2009-01-18,07:53:10
46.623248,124.921022,0,518,39831.3286458333,2009-01-18,07:53:15
46.623295,124.921044,0,519,39831.3287037037,2009-01-18,07:53:20
46.623334,124.921082,0,518,39831.3287615741,2009-01-18,07:53:25
46.623374,124.921125,0,515,39831.3288078704,2009-01-18,07:53:29
46.623401,124.921178,0,515,39831.3288425926,2009-01-18,07:53:32
46.623442,124.921221,0,516,39831.3288888889,2009-01-18,07:53:36
46.623477,124.921279,0,519,39831.3289467593,2009-01-18,07:53:41
46.623515,124.921326,0,520,39831.3289930556,2009-01-18,07:53:45
46.623554,124.921362,0,518,39831.3290509259,2009-01-18,07:53:50
46.623596,124.921403,0,519,39831.3290972222,2009-01-18,07:53:54
46.623638,124.921445,0,516,39831.3291550926,2009-01-18,07:53:59
46.623669,124.921496,0,515,39831.3292013889,2009-01-18,07:54:03
46.623709,124.921527,0,520,39831.3292476852,2009-01-18,07:54:07
46.623742,124.921573,0,523,39831.3292939815,2009-01-18,07:54:11
46.623781,124.921609,0,524,39831.3293402778,2009-01-18,07:54:15
46.623822,124.92164,0,522,39831.3293981481,2009-01-18,07:54:20
46.623864,124.921666,0,523,39831.3294444444,2009-01-18,07:54:24
46.623892,124.921721,0,525,39831.3295023148,2009-01-18,07:54:29
46.623932,124.921754,0,526,39831.3295486111,2009-01-18,07:54:33
46.623973,124.921793,0,524,39831.3296064815,2009-01-18,07:54:38
46.624017,124.921831,0,527,39831.3296643518,2009-01-18,07:54:43
46.624057,124.921865,0,527,39831.3297106481,2009-01-18,07:54:47
46.62409,124.92191,0,527,39831.3297685185,2009-01-18,07:54:52
46.624113,124.921987,0,527,39831.3298263889,2009-01-18,07:54:57
46.624137,124.922047,0,527,39831.3298842593,2009-01-18,07:55:02
46.624136,124.922071,0,532,39831.3299421296,2009-01-18,07:55:07
46.624134,124.922068,0,533,39831.33,2009-01-18,07:55:12
46.624134,124.922068,0,533,39831.3300347222,2009-01-18,07:55:15
46.624136,124.922071,0,533,39831.3300578704,2009-01-18,07:55:17
46.624145,124.922082,0,533,39831.3301157407,2009-01-18,07:55:22
46.624173,124.922144,0,535,39831.330150463,2009-01-18,07:55:25
46.624207,124.922204,0,535,39831.3301967593,2009-01-18,07:55:29
46.624222,124.922264,0,536,39831.3302546296,2009-01-18,07:55:34
46.624219,124.922307,0,536,39831.3303125,2009-01-18,07:55:39
46.62422,124.922307,0,537,39831.3303703704,2009-01-18,07:55:44
46.62422,124.922306,0,537,39831.3304282407,2009-01-18,07:55:49
46.62422,124.922306,0,537,39831.330462963,2009-01-18,07:55:52
46.624221,124.92231,0,537,39831.3304861111,2009-01-18,07:55:54
46.624224,124.92232,0,537,39831.3305439815,2009-01-18,07:55:59
46.624225,124.922325,0,537,39831.3306018518,2009-01-18,07:56:04
46.624225,124.922325,0,537,39831.3306365741,2009-01-18,07:56:07
46.624226,124.92233,0,537,39831.3306597222,2009-01-18,07:56:09
46.624229,124.92234,0,538,39831.3307175926,2009-01-18,07:56:14
46.624229,124.92234,0,538,39831.3307523148,2009-01-18,07:56:17
46.624228,124.92234,0,538,39831.330775463,2009-01-18,07:56:19
46.62423,124.922316,0,539,39831.3308333333,2009-01-18,07:56:24
46.624242,124.922251,0,540,39831.3308680556,2009-01-18,07:56:27
46.624259,124.922191,0,538,39831.3309259259,2009-01-18,07:56:32
46.624278,124.922123,0,538,39831.3309837963,2009-01-18,07:56:37
46.624309,124.922031,0,537,39831.3310069444,2009-01-18,07:56:39
46.624354,124.921919,0,536,39831.3310300926,2009-01-18,07:56:41
46.624378,124.921853,0,536,39831.3310416667,2009-01-18,07:56:42
46.624407,124.921784,0,536,39831.3310532407,2009-01-18,07:56:43
46.624438,124.921706,0,535,39831.3310648148,2009-01-18,07:56:44
46.62447,124.921622,0,535,39831.3310763889,2009-01-18,07:56:45
46.624505,124.921527,0,534,39831.331087963,2009-01-18,07:56:46
46.624544,124.921418,0,534,39831.331099537,2009-01-18,07:56:47
46.624589,124.921308,0,533,39831.3311111111,2009-01-18,07:56:48
46.624636,124.921196,0,532,39831.3311226852,2009-01-18,07:56:49
46.624684,124.92108,0,532,39831.3311342593,2009-01-18,07:56:50
46.624738,124.920964,0,531,39831.3311458333,2009-01-18,07:56:51
46.624795,124.920853,0,531,39831.3311574074,2009-01-18,07:56:52
46.624849,124.920741,0,530,39831.3311689815,2009-01-18,07:56:53
46.624905,124.92063,0,530,39831.3311805556,2009-01-18,07:56:54
46.62496,124.920513,0,529,39831.3311921296,2009-01-18,07:56:55
46.625016,124.920394,0,529,39831.3312037037,2009-01-18,07:56:56
46.625069,124.920269,0,528,39831.3312152778,2009-01-18,07:56:57
46.625125,124.92014,0,527,39831.3312268518,2009-01-18,07:56:58
46.625189,124.920012,0,527,39831.3312384259,2009-01-18,07:56:59
46.625252,124.919887,0,526,39831.33125,2009-01-18,07:57:00
46.625315,124.919757,0,526,39831.3312615741,2009-01-18,07:57:01
46.625377,124.919628,0,525,39831.3312731481,2009-01-18,07:57:02
46.625441,124.919501,0,525,39831.3312847222,2009-01-18,07:57:03
46.625502,124.919372,0,524,39831.3312962963,2009-01-18,07:57:04
46.62556,124.919247,0,524,39831.3313078704,2009-01-18,07:57:05
46.625617,124.919123,0,523,39831.3313194444,2009-01-18,07:57:06
46.625679,124.919005,0,522,39831.3313310185,2009-01-18,07:57:07
46.625739,124.918884,0,522,39831.3313425926,2009-01-18,07:57:08
46.625793,124.918774,0,521,39831.3313541667,2009-01-18,07:57:09
46.625843,124.918661,0,520,39831.3313657407,2009-01-18,07:57:10
46.625893,124.918545,0,520,39831.3313773148,2009-01-18,07:57:11
46.625944,124.918425,0,519,39831.3313888889,2009-01-18,07:57:12
46.625994,124.918299,0,518,39831.331400463,2009-01-18,07:57:13
46.626047,124.918168,0,518,39831.331412037,2009-01-18,07:57:14
46.626102,124.918027,0,517,39831.3314236111,2009-01-18,07:57:15
46.626162,124.917883,0,516,39831.3314351852,2009-01-18,07:57:16
46.626224,124.917737,0,516,39831.3314467593,2009-01-18,07:57:17
46.626292,124.917592,0,515,39831.3314583333,2009-01-18,07:57:18
46.626361,124.917443,0,515,39831.3314699074,2009-01-18,07:57:19
46.626436,124.917293,0,514,39831.3314814815,2009-01-18,07:57:20
46.62651,124.917141,0,513,39831.3314930556,2009-01-18,07:57:21
46.626581,124.916991,0,512,39831.3315046296,2009-01-18,07:57:22
46.626655,124.916837,0,511,39831.3315162037,2009-01-18,07:57:23
46.626732,124.916683,0,510,39831.3315277778,2009-01-18,07:57:24
46.626805,124.916522,0,508,39831.3315393519,2009-01-18,07:57:25
46.626881,124.916371,0,507,39831.3315509259,2009-01-18,07:57:26
46.626953,124.916229,0,506,39831.3315625,2009-01-18,07:57:27
46.627024,124.916094,0,505,39831.3315740741,2009-01-18,07:57:28
46.627085,124.91597,0,504,39831.3315856481,2009-01-18,07:57:29
46.62714,124.915851,0,503,39831.3315972222,2009-01-18,07:57:30
46.627188,124.915747,0,503,39831.3316087963,2009-01-18,07:57:31
46.627231,124.915662,0,502,39831.3316203704,2009-01-18,07:57:32
46.627268,124.915589,0,501,39831.3316319444,2009-01-18,07:57:33
46.627302,124.915521,0,500,39831.3316435185,2009-01-18,07:57:34
46.627333,124.915453,0,499,39831.3316550926,2009-01-18,07:57:35
46.627357,124.915396,0,498,39831.3316666667,2009-01-18,07:57:36
46.627399,124.915282,0,496,39831.3316898148,2009-01-18,07:57:38
46.627426,124.915215,0,496,39831.3317013889,2009-01-18,07:57:39
46.62746,124.915133,0,496,39831.331712963,2009-01-18,07:57:40
46.627495,124.915045,0,495,39831.331724537,2009-01-18,07:57:41
46.627539,124.914954,0,495,39831.3317361111,2009-01-18,07:57:42
46.627585,124.914857,0,495,39831.3317476852,2009-01-18,07:57:43
46.627631,124.91476,0,494,39831.3317592593,2009-01-18,07:57:44
46.62768,124.914658,0,494,39831.3317708333,2009-01-18,07:57:45
46.627729,124.914552,0,494,39831.3317824074,2009-01-18,07:57:46
46.627779,124.914445,0,493,39831.3317939815,2009-01-18,07:57:47
46.627831,124.914336,0,493,39831.3318055556,2009-01-18,07:57:48
46.627886,124.914227,0,493,39831.3318171296,2009-01-18,07:57:49
46.627942,124.914121,0,493,39831.3318287037,2009-01-18,07:57:50
46.627995,124.914014,0,492,39831.3318402778,2009-01-18,07:57:51
46.62804,124.913904,0,492,39831.3318518519,2009-01-18,07:57:52
46.628093,124.913789,0,492,39831.3318634259,2009-01-18,07:57:53
46.62816,124.913676,0,493,39831.331875,2009-01-18,07:57:54
46.628207,124.913556,0,492,39831.3318865741,2009-01-18,07:57:55
46.628276,124.913455,0,490,39831.3318981482,2009-01-18,07:57:56
46.628333,124.913347,0,491,39831.3319097222,2009-01-18,07:57:57
46.628389,124.913233,0,491,39831.3319212963,2009-01-18,07:57:58
46.628441,124.913119,0,490,39831.3319328704,2009-01-18,07:57:59
46.628493,124.913008,0,490,39831.3319444444,2009-01-18,07:58:00
46.628544,124.912899,0,489,39831.3319560185,2009-01-18,07:58:01
46.628595,124.912794,0,489,39831.3319675926,2009-01-18,07:58:02
46.628644,124.912685,0,489,39831.3319791667,2009-01-18,07:58:03
46.628688,124.91257,0,489,39831.3319907407,2009-01-18,07:58:04
46.628733,124.91246,0,491,39831.3320023148,2009-01-18,07:58:05
46.62879,124.912348,0,493,39831.3320138889,2009-01-18,07:58:06
46.628847,124.912229,0,495,39831.332025463,2009-01-18,07:58:07
46.628902,124.912109,0,496,39831.332037037,2009-01-18,07:58:08
46.62897,124.911998,0,498,39831.3320486111,2009-01-18,07:58:09
46.629032,124.911871,0,500,39831.3320601852,2009-01-18,07:58:10
46.629095,124.91174,0,501,39831.3320717593,2009-01-18,07:58:11
46.629157,124.91161,0,503,39831.3320833333,2009-01-18,07:58:12
46.629228,124.911476,0,505,39831.3320949074,2009-01-18,07:58:13
46.629289,124.911334,0,505,39831.3321064815,2009-01-18,07:58:14
46.629356,124.911196,0,506,39831.3321180556,2009-01-18,07:58:15
46.629422,124.911053,0,507,39831.3321296296,2009-01-18,07:58:16
46.629484,124.910912,0,508,39831.3321412037,2009-01-18,07:58:17
46.629544,124.910778,0,509,39831.3321527778,2009-01-18,07:58:18
46.629602,124.910648,0,510,39831.3321643519,2009-01-18,07:58:19
46.629658,124.910518,0,511,39831.3321759259,2009-01-18,07:58:20
46.629712,124.910386,0,511,39831.3321875,2009-01-18,07:58:21
46.629772,124.910248,0,512,39831.3321990741,2009-01-18,07:58:22
46.629829,124.910111,0,513,39831.3322106482,2009-01-18,07:58:23
46.629889,124.90998,0,514,39831.3322222222,2009-01-18,07:58:24
46.629954,124.909855,0,515,39831.3322337963,2009-01-18,07:58:25
46.630015,124.909727,0,516,39831.3322453704,2009-01-18,07:58:26
46.630077,124.909596,0,518,39831.3322569444,2009-01-18,07:58:27
46.630142,124.909464,0,520,39831.3322685185,2009-01-18,07:58:28
46.630208,124.909329,0,521,39831.3322800926,2009-01-18,07:58:29
46.630278,124.909192,0,523,39831.3322916667,2009-01-18,07:58:30
46.630347,124.909055,0,524,39831.3323032407,2009-01-18,07:58:31
46.630414,124.908916,0,525,39831.3323148148,2009-01-18,07:58:32
46.63048,124.908778,0,526,39831.3323263889,2009-01-18,07:58:33
46.630543,124.908645,0,527,39831.332337963,2009-01-18,07:58:34
46.630601,124.908519,0,528,39831.332349537,2009-01-18,07:58:35
46.630656,124.9084,0,529,39831.3323611111,2009-01-18,07:58:36
46.630713,124.908295,0,530,39831.3323726852,2009-01-18,07:58:37
46.630761,124.908189,0,531,39831.3323842593,2009-01-18,07:58:38
46.630808,124.908091,0,532,39831.3323958333,2009-01-18,07:58:39
46.630857,124.90801,0,533,39831.3324074074,2009-01-18,07:58:40
46.630898,124.907922,0,534,39831.3324189815,2009-01-18,07:58:41
46.630934,124.907844,0,535,39831.3324305556,2009-01-18,07:58:42
46.630959,124.907767,0,536,39831.3324421296,2009-01-18,07:58:43
46.630995,124.90771,0,538,39831.3324537037,2009-01-18,07:58:44
46.631027,124.907659,0,539,39831.3324652778,2009-01-18,07:58:45
46.631065,124.907574,0,541,39831.3324884259,2009-01-18,07:58:47
46.631109,124.907596,0,539,39831.3325462963,2009-01-18,07:58:52
46.631124,124.907618,0,542,39831.3326041667,2009-01-18,07:58:57
46.631142,124.90759,0,543,39831.332662037,2009-01-18,07:59:02
46.631199,124.907564,0,546,39831.3327199074,2009-01-18,07:59:07
46.631246,124.907576,0,543,39831.3327662037,2009-01-18,07:59:11
46.631298,124.907594,0,540,39831.3328125,2009-01-18,07:59:15
46.631342,124.907622,0,538,39831.3328587963,2009-01-18,07:59:19
46.631374,124.907659,0,539,39831.3329166667,2009-01-18,07:59:24
46.63142,124.907698,0,537,39831.332974537,2009-01-18,07:59:29
46.631458,124.907751,0,539,39831.3330208333,2009-01-18,07:59:33
46.631493,124.907794,0,540,39831.3330671296,2009-01-18,07:59:37
46.631526,124.907834,0,542,39831.333125,2009-01-18,07:59:42
46.631565,124.907868,0,541,39831.3331481481,2009-01-18,07:59:44
46.631612,124.90791,0,542,39831.3331828704,2009-01-18,07:59:47
46.631659,124.907928,0,543,39831.3332175926,2009-01-18,07:59:50
46.631698,124.907976,0,545,39831.3332638889,2009-01-18,07:59:54
46.63172,124.90804,0,546,39831.3333217593,2009-01-18,07:59:59
46.631748,124.90809,0,548,39831.3333796296,2009-01-18,08:00:04
46.631784,124.908136,0,547,39831.3334259259,2009-01-18,08:00:08
46.631835,124.908163,0,546,39831.3334722222,2009-01-18,08:00:12
46.631887,124.908187,0,547,39831.3335185185,2009-01-18,08:00:16
46.631937,124.908206,0,548,39831.3335648148,2009-01-18,08:00:20
46.63197,124.908257,0,546,39831.3336226852,2009-01-18,08:00:25
46.632019,124.90825,0,545,39831.3336805556,2009-01-18,08:00:30
46.632074,124.908259,0,545,39831.3337384259,2009-01-18,08:00:35
46.632126,124.90826,0,546,39831.3337847222,2009-01-18,08:00:39
46.632141,124.9082,0,539,39831.3338425926,2009-01-18,08:00:44
46.632164,124.908136,0,534,39831.333900463,2009-01-18,08:00:49
46.632198,124.908071,0,531,39831.3339467593,2009-01-18,08:00:53
46.632239,124.908013,0,528,39831.3339930556,2009-01-18,08:00:57
46.632266,124.907957,0,524,39831.3340393519,2009-01-18,08:01:01
46.632277,124.90789,0,518,39831.3340972222,2009-01-18,08:01:06
46.632284,124.907822,0,511,39831.3341550926,2009-01-18,08:01:11
46.632267,124.907748,0,508,39831.334212963,2009-01-18,08:01:16
46.632305,124.907709,0,507,39831.3342592593,2009-01-18,08:01:20
46.632343,124.90766,0,508,39831.3342939815,2009-01-18,08:01:23
46.632351,124.907588,0,507,39831.3343518519,2009-01-18,08:01:28
46.632312,124.907545,0,506,39831.3343865741,2009-01-18,08:01:31
46.632274,124.907483,0,504,39831.3344328704,2009-01-18,08:01:35
46.632239,124.907438,0,505,39831.3344675926,2009-01-18,08:01:38
46.6322,124.907394,0,506,39831.3345138889,2009-01-18,08:01:42
46.632157,124.907364,0,509,39831.3345601852,2009-01-18,08:01:46
46.632143,124.907344,0,510,39831.3346180556,2009-01-18,08:01:51
46.632117,124.907327,0,510,39831.3346759259,2009-01-18,08:01:56
46.632079,124.90729,0,511,39831.3347106481,2009-01-18,08:01:59
46.632063,124.907219,0,512,39831.3347569444,2009-01-18,08:02:03
46.632062,124.907189,0,513,39831.3348148148,2009-01-18,08:02:08
46.63207,124.907153,0,513,39831.3348726852,2009-01-18,08:02:13
46.632069,124.907139,0,513,39831.3349305556,2009-01-18,08:02:18
46.632093,124.907122,0,513,39831.3349884259,2009-01-18,08:02:23
46.632138,124.907109,0,513,39831.3350231481,2009-01-18,08:02:26
46.632165,124.907157,0,514,39831.3350810185,2009-01-18,08:02:31
46.632137,124.907213,0,514,39831.3351157407,2009-01-18,08:02:34
46.632113,124.907268,0,514,39831.3351736111,2009-01-18,08:02:39
46.632086,124.907311,0,514,39831.3352314815,2009-01-18,08:02:44
46.632069,124.90736,0,514,39831.3352893519,2009-01-18,08:02:49
46.632032,124.907408,0,515,39831.3353356481,2009-01-18,08:02:53
46.631992,124.907462,0,515,39831.3353819444,2009-01-18,08:02:57
46.631962,124.907529,0,515,39831.3354282407,2009-01-18,08:03:01
46.631935,124.907585,0,515,39831.3354861111,2009-01-18,08:03:06
46.63193,124.907609,0,516,39831.3355439815,2009-01-18,08:03:11
46.632019,124.907514,0,516,39831.3355902778,2009-01-18,08:03:15
46.632037,124.907426,0,516,39831.3356018519,2009-01-18,08:03:16
46.63205,124.907342,0,516,39831.3356365741,2009-01-18,08:03:19
46.632042,124.907265,0,516,39831.3356597222,2009-01-18,08:03:21
46.632016,124.907206,0,517,39831.3356944444,2009-01-18,08:03:24
46.632006,124.907124,0,517,39831.3357523148,2009-01-18,08:03:29
46.632051,124.907085,0,517,39831.335775463,2009-01-18,08:03:31
46.632132,124.907053,0,518,39831.3357986111,2009-01-18,08:03:33
46.632173,124.907027,0,519,39831.3358564815,2009-01-18,08:03:38
46.63221,124.906993,0,520,39831.3359143519,2009-01-18,08:03:43
46.632246,124.906932,0,521,39831.3359606481,2009-01-18,08:03:47
46.632284,124.90687,0,522,39831.3360069444,2009-01-18,08:03:51
46.632279,124.90679,0,523,39831.3360648148,2009-01-18,08:03:56
46.632316,124.906746,0,524,39831.3361111111,2009-01-18,08:04:00
46.632354,124.906682,0,525,39831.3361574074,2009-01-18,08:04:04
46.632363,124.906608,0,526,39831.3362037037,2009-01-18,08:04:08
46.632337,124.906569,0,527,39831.3362615741,2009-01-18,08:04:13
46.632361,124.906544,0,528,39831.3363194444,2009-01-18,08:04:18
46.632375,124.906488,0,527,39831.3363773148,2009-01-18,08:04:23
46.632397,124.906423,0,527,39831.3364351852,2009-01-18,08:04:28
46.632432,124.906381,0,529,39831.3364930556,2009-01-18,08:04:33
46.632472,124.906395,0,528,39831.3365509259,2009-01-18,08:04:38
46.632514,124.906423,0,528,39831.3365972222,2009-01-18,08:04:42
46.63255,124.906468,0,533,39831.3366550926,2009-01-18,08:04:47
46.632584,124.906515,0,538,39831.3367013889,2009-01-18,08:04:51
46.632619,124.906555,0,539,39831.3367476852,2009-01-18,08:04:55
46.632658,124.906593,0,542,39831.3367939815,2009-01-18,08:04:59
46.632707,124.906601,0,544,39831.3368402778,2009-01-18,08:05:03
46.632755,124.90658,0,545,39831.3368981481,2009-01-18,08:05:08
46.632795,124.906532,0,545,39831.3369560185,2009-01-18,08:05:13
46.632834,124.906487,0,546,39831.3370023148,2009-01-18,08:05:17
46.632873,124.906442,0,549,39831.3370486111,2009-01-18,08:05:21
46.632879,124.906374,0,552,39831.3371064815,2009-01-18,08:05:26
46.632902,124.906315,0,554,39831.3371527778,2009-01-18,08:05:30
46.632941,124.906268,0,556,39831.3371990741,2009-01-18,08:05:34
46.632972,124.906219,0,558,39831.3372453704,2009-01-18,08:05:38
46.632984,124.906152,0,560,39831.3372916667,2009-01-18,08:05:42
46.632993,124.906086,0,562,39831.337337963,2009-01-18,08:05:46
46.633023,124.906031,0,565,39831.3373842593,2009-01-18,08:05:50
46.633056,124.905982,0,567,39831.3374189815,2009-01-18,08:05:53
46.633089,124.905928,0,570,39831.3374537037,2009-01-18,08:05:56
46.633103,124.905864,0,572,39831.3374884259,2009-01-18,08:05:59
46.633125,124.905799,0,575,39831.3375347222,2009-01-18,08:06:03
46.633146,124.905732,0,579,39831.3375694444,2009-01-18,08:06:06
46.633164,124.905669,0,584,39831.3376041667,2009-01-18,08:06:09
46.633181,124.905592,0,590,39831.337650463,2009-01-18,08:06:13
46.633187,124.905523,0,597,39831.3376967593,2009-01-18,08:06:17
46.633209,124.905472,0,605,39831.3377430556,2009-01-18,08:06:21
46.633207,124.905408,0,612,39831.3377893518,2009-01-18,08:06:25
46.633271,124.905461,0,602,39831.3378472222,2009-01-18,08:06:30
46.633317,124.905474,0,597,39831.3378819444,2009-01-18,08:06:33
46.633336,124.905427,0,594,39831.3379398148,2009-01-18,08:06:38
46.633365,124.905366,0,594,39831.3379861111,2009-01-18,08:06:42
46.633385,124.90529,0,594,39831.3380324074,2009-01-18,08:06:46
46.633409,124.905219,0,595,39831.3380787037,2009-01-18,08:06:50
46.633426,124.905133,0,598,39831.338125,2009-01-18,08:06:54
46.633448,124.905074,0,602,39831.3381597222,2009-01-18,08:06:57
46.633459,124.905013,0,607,39831.3381944444,2009-01-18,08:07:00
46.633482,124.90495,0,611,39831.3382291667,2009-01-18,08:07:03
46.633501,124.904892,0,617,39831.338275463,2009-01-18,08:07:07
46.633513,124.904815,0,622,39831.3383217593,2009-01-18,08:07:11
46.63352,124.904757,0,631,39831.3383796296,2009-01-18,08:07:16
46.633526,124.904691,0,638,39831.3384259259,2009-01-18,08:07:20
46.633554,124.904639,0,646,39831.3384837963,2009-01-18,08:07:25
46.633531,124.904567,0,653,39831.3385416667,2009-01-18,08:07:30
46.633534,124.904515,0,657,39831.338599537,2009-01-18,08:07:35
46.633564,124.904483,0,660,39831.3386574074,2009-01-18,08:07:40
46.633634,124.90454,0,657,39831.3386689815,2009-01-18,08:07:41
46.633685,124.904555,0,656,39831.3386921296,2009-01-18,08:07:43
46.63373,124.904558,0,653,39831.3387152778,2009-01-18,08:07:45
46.633795,124.904543,0,651,39831.3387615741,2009-01-18,08:07:49
46.633838,124.904512,0,645,39831.3388078704,2009-01-18,08:07:53
46.63382,124.904468,0,635,39831.3388657407,2009-01-18,08:07:58
46.633849,124.904409,0,617,39831.338912037,2009-01-18,08:08:02
46.63387,124.904338,0,613,39831.3389699074,2009-01-18,08:08:07
46.633902,124.90428,0,609,39831.3390162037,2009-01-18,08:08:11
46.633925,124.904221,0,605,39831.3390625,2009-01-18,08:08:15
46.633957,124.904165,0,603,39831.3391087963,2009-01-18,08:08:19
46.633969,124.904097,0,601,39831.3391666667,2009-01-18,08:08:24
46.634006,124.90404,0,601,39831.339224537,2009-01-18,08:08:29
46.634039,124.903995,0,600,39831.3392708333,2009-01-18,08:08:33
46.634072,124.903926,0,599,39831.3393287037,2009-01-18,08:08:38
46.634073,124.903851,0,601,39831.339375,2009-01-18,08:08:42
46.634082,124.903785,0,602,39831.3394328704,2009-01-18,08:08:47
46.634097,124.903717,0,596,39831.3394907407,2009-01-18,08:08:52
46.634125,124.90366,0,591,39831.3395486111,2009-01-18,08:08:57
46.634153,124.903592,0,590,39831.3396064815,2009-01-18,08:09:02
46.634189,124.903549,0,592,39831.3396643519,2009-01-18,08:09:07
46.634215,124.903485,0,594,39831.3397222222,2009-01-18,08:09:12
46.63426,124.903434,0,595,39831.3397800926,2009-01-18,08:09:17
46.634295,124.903372,0,599,39831.339837963,2009-01-18,08:09:22
46.634317,124.903315,0,599,39831.3398958333,2009-01-18,08:09:27
46.634347,124.90326,0,601,39831.3399537037,2009-01-18,08:09:32
46.634373,124.903202,0,602,39831.34,2009-01-18,08:09:36
46.634402,124.903149,0,604,39831.3400578704,2009-01-18,08:09:41
46.634428,124.903103,0,605,39831.3401157407,2009-01-18,08:09:46
46.634462,124.903038,0,607,39831.3401736111,2009-01-18,08:09:51
46.634494,124.90299,0,607,39831.3402199074,2009-01-18,08:09:55
46.634541,124.90297,0,608,39831.3402430556,2009-01-18,08:09:57
46.634594,124.902949,0,609,39831.3402662037,2009-01-18,08:09:59
46.634628,124.902922,0,606,39831.3403240741,2009-01-18,08:10:04
46.634674,124.902902,0,608,39831.3403703704,2009-01-18,08:10:08
46.634726,124.902874,0,611,39831.3404282407,2009-01-18,08:10:13
46.634769,124.902855,0,615,39831.3404861111,2009-01-18,08:10:18
46.634823,124.902845,0,609,39831.3405439815,2009-01-18,08:10:23
46.634868,124.902822,0,609,39831.3406018519,2009-01-18,08:10:28
46.634906,124.902805,0,611,39831.3406597222,2009-01-18,08:10:33
46.634941,124.90275,0,613,39831.3407175926,2009-01-18,08:10:38
46.634971,124.902694,0,616,39831.340775463,2009-01-18,08:10:43
46.635004,124.902642,0,619,39831.3408333333,2009-01-18,08:10:48
46.635047,124.902593,0,622,39831.3408912037,2009-01-18,08:10:53
46.635085,124.902551,0,622,39831.3409490741,2009-01-18,08:10:58
46.635104,124.902512,0,624,39831.3410069444,2009-01-18,08:11:03
46.63514,124.902473,0,626,39831.3410532407,2009-01-18,08:11:07
46.635144,124.902409,0,626,39831.3411111111,2009-01-18,08:11:12
46.635208,124.902455,0,623,39831.3411226852,2009-01-18,08:11:13
46.635258,124.902441,0,622,39831.3411689815,2009-01-18,08:11:17
46.635304,124.902428,0,621,39831.3412037037,2009-01-18,08:11:20
46.63534,124.902418,0,623,39831.3412615741,2009-01-18,08:11:25
46.635353,124.902419,0,618,39831.3413194444,2009-01-18,08:11:30
46.635392,124.902427,0,619,39831.3413773148,2009-01-18,08:11:35
46.635445,124.902399,0,617,39831.3414351852,2009-01-18,08:11:40
46.635477,124.902343,0,615,39831.3414814815,2009-01-18,08:11:44
46.635487,124.902276,0,615,39831.3415393519,2009-01-18,08:11:49
46.635507,124.902217,0,611,39831.3415856481,2009-01-18,08:11:53
46.635558,124.90217,0,608,39831.3416319444,2009-01-18,08:11:57
46.635602,124.902116,0,603,39831.3416782407,2009-01-18,08:12:01
46.635636,124.90207,0,603,39831.341724537,2009-01-18,08:12:05
46.635673,124.902013,0,601,39831.3417708333,2009-01-18,08:12:09
46.635711,124.90193,0,598,39831.3418171296,2009-01-18,08:12:13
46.635748,124.901888,0,595,39831.3418634259,2009-01-18,08:12:17
46.635785,124.901847,0,595,39831.3419212963,2009-01-18,08:12:22
46.635838,124.901817,0,596,39831.3419675926,2009-01-18,08:12:26
46.63586,124.901756,0,595,39831.3420138889,2009-01-18,08:12:30
46.635873,124.901697,0,589,39831.3420601852,2009-01-18,08:12:34
46.635898,124.90163,0,589,39831.3421180556,2009-01-18,08:12:39
46.635946,124.90157,0,587,39831.3421643519,2009-01-18,08:12:43
46.635942,124.901492,0,584,39831.3421990741,2009-01-18,08:12:46
46.635935,124.901417,0,587,39831.3422337963,2009-01-18,08:12:49
46.635962,124.901361,0,591,39831.3422800926,2009-01-18,08:12:53
46.635962,124.901322,0,591,39831.342337963,2009-01-18,08:12:58
46.635985,124.901296,0,584,39831.3423958333,2009-01-18,08:13:03
46.636033,124.901306,0,580,39831.3424421296,2009-01-18,08:13:07
46.636077,124.901318,0,575,39831.3424884259,2009-01-18,08:13:11
46.63612,124.901349,0,567,39831.3425462963,2009-01-18,08:13:16
46.636148,124.901385,0,556,39831.3425925926,2009-01-18,08:13:20
46.636186,124.901427,0,554,39831.342650463,2009-01-18,08:13:25
46.636232,124.901439,0,553,39831.3426967593,2009-01-18,08:13:29
46.636273,124.901473,0,549,39831.3427430556,2009-01-18,08:13:33
46.636309,124.901513,0,540,39831.3427893519,2009-01-18,08:13:37
46.636347,124.901528,0,531,39831.3428356481,2009-01-18,08:13:41
46.636392,124.901571,0,527,39831.3428935185,2009-01-18,08:13:46
46.636438,124.901602,0,524,39831.3429513889,2009-01-18,08:13:51
46.636486,124.901605,0,521,39831.3429976852,2009-01-18,08:13:55
46.636534,124.90162,0,519,39831.3430439815,2009-01-18,08:13:59
46.636573,124.901667,0,517,39831.3431018519,2009-01-18,08:14:04
46.636603,124.901645,0,505,39831.3431481481,2009-01-18,08:14:08
46.636643,124.901673,0,502,39831.3432060185,2009-01-18,08:14:13
46.636692,124.901655,0,495,39831.3432638889,2009-01-18,08:14:18
46.636734,124.901644,0,494,39831.3433217593,2009-01-18,08:14:23
46.636759,124.901588,0,490,39831.3433680556,2009-01-18,08:14:27
46.636797,124.901536,0,488,39831.3434143519,2009-01-18,08:14:31
46.636828,124.901473,0,486,39831.3434722222,2009-01-18,08:14:36
46.636856,124.901422,0,482,39831.3435185185,2009-01-18,08:14:40
46.636892,124.901369,0,478,39831.3435763889,2009-01-18,08:14:45
46.636926,124.901319,0,475,39831.3436226852,2009-01-18,08:14:49
46.63696,124.901276,0,478,39831.3436805556,2009-01-18,08:14:54
46.636985,124.901221,0,479,39831.3437268519,2009-01-18,08:14:58
46.636998,124.901166,0,480,39831.3437847222,2009-01-18,08:15:03
46.637016,124.901101,0,478,39831.3438425926,2009-01-18,08:15:08
46.637059,124.901056,0,476,39831.3438888889,2009-01-18,08:15:12
46.637092,124.901004,0,475,39831.3439236111,2009-01-18,08:15:15
46.637119,124.900943,0,472,39831.3439699074,2009-01-18,08:15:19
46.637124,124.900879,0,469,39831.3440162037,2009-01-18,08:15:23
46.637152,124.900833,0,469,39831.3440740741,2009-01-18,08:15:28
46.637195,124.900839,0,467,39831.3441319444,2009-01-18,08:15:33
46.637225,124.900874,0,468,39831.3441898148,2009-01-18,08:15:38
46.637242,124.900924,0,472,39831.3442476852,2009-01-18,08:15:43
46.637265,124.900982,0,475,39831.3442939815,2009-01-18,08:15:47
46.637297,124.901037,0,477,39831.3443518518,2009-01-18,08:15:52
46.637323,124.901078,0,478,39831.3444097222,2009-01-18,08:15:57
46.637346,124.901133,0,478,39831.3444675926,2009-01-18,08:16:02
46.637382,124.901186,0,479,39831.344525463,2009-01-18,08:16:07
46.637384,124.901251,0,486,39831.3445717593,2009-01-18,08:16:11
46.637409,124.901315,0,491,39831.3446064815,2009-01-18,08:16:14
46.637452,124.901354,0,495,39831.3446527778,2009-01-18,08:16:18
46.637455,124.901333,0,494,39831.3447106481,2009-01-18,08:16:23
46.637456,124.901331,0,493,39831.3447685185,2009-01-18,08:16:28
46.637456,124.901331,0,493,39831.3448032407,2009-01-18,08:16:31
46.637456,124.901332,0,493,39831.3448263889,2009-01-18,08:16:33
46.637442,124.901319,0,494,39831.3448842593,2009-01-18,08:16:38
46.637443,124.901318,0,494,39831.3449421296,2009-01-18,08:16:43
46.637441,124.901319,0,494,39831.345,2009-01-18,08:16:48
46.637441,124.901318,0,494,39831.3450578704,2009-01-18,08:16:53
46.637441,124.901318,0,494,39831.3450925926,2009-01-18,08:16:56
46.637441,124.901316,0,494,39831.3451157407,2009-01-18,08:16:58
46.637445,124.901302,0,495,39831.3451736111,2009-01-18,08:17:03
46.637445,124.901236,0,495,39831.3452199074,2009-01-18,08:17:07
46.637444,124.901205,0,495,39831.3452777778,2009-01-18,08:17:12
46.63748,124.901203,0,492,39831.3453356481,2009-01-18,08:17:17
46.637487,124.901215,0,489,39831.3453935185,2009-01-18,08:17:22
46.637461,124.901191,0,483,39831.3454513889,2009-01-18,08:17:27
46.63744,124.901134,0,479,39831.3454976852,2009-01-18,08:17:31
46.637411,124.901092,0,473,39831.3455555556,2009-01-18,08:17:36
46.637381,124.901063,0,471,39831.3456134259,2009-01-18,08:17:41
46.637354,124.901014,0,469,39831.3456712963,2009-01-18,08:17:46
46.637316,124.900969,0,473,39831.3457175926,2009-01-18,08:17:50
46.637281,124.900923,0,478,39831.3457638889,2009-01-18,08:17:54
46.637245,124.900869,0,480,39831.3458101852,2009-01-18,08:17:58
46.637219,124.90081,0,478,39831.3458680556,2009-01-18,08:18:03
46.637219,124.90081,0,478,39831.3459027778,2009-01-18,08:18:06
46.637216,124.900814,0,478,39831.3459259259,2009-01-18,08:18:08
46.637159,124.900816,0,479,39831.3459837963,2009-01-18,08:18:13
46.637106,124.900814,0,482,39831.3460185185,2009-01-18,08:18:16
46.637059,124.900826,0,485,39831.3460763889,2009-01-18,08:18:21
46.637005,124.900789,0,483,39831.3461226852,2009-01-18,08:18:25
46.63696,124.900763,0,480,39831.3461805556,2009-01-18,08:18:30
46.636926,124.900755,0,477,39831.3462384259,2009-01-18,08:18:35
46.636892,124.90071,0,474,39831.3462962963,2009-01-18,08:18:40
46.636861,124.900664,0,472,39831.3463541667,2009-01-18,08:18:45
46.636855,124.900588,0,472,39831.3463888889,2009-01-18,08:18:48
46.636891,124.900521,0,469,39831.3464467593,2009-01-18,08:18:53
46.636923,124.900475,0,467,39831.3465046296,2009-01-18,08:18:58
46.636954,124.90042,0,465,39831.3465625,2009-01-18,08:19:03
46.636989,124.90037,0,462,39831.3466203704,2009-01-18,08:19:08
46.637018,124.900322,0,460,39831.3466782407,2009-01-18,08:19:13
46.637054,124.900273,0,459,39831.3467361111,2009-01-18,08:19:18
46.637092,124.900225,0,457,39831.3467824074,2009-01-18,08:19:22
46.637106,124.900194,0,455,39831.3468402778,2009-01-18,08:19:27
46.637099,124.900175,0,455,39831.3468981481,2009-01-18,08:19:32
46.637101,124.900167,0,454,39831.3469560185,2009-01-18,08:19:37
46.637103,124.900162,0,454,39831.3470138889,2009-01-18,08:19:42
46.637103,124.900162,0,453,39831.3470717593,2009-01-18,08:19:47
46.637103,124.900162,0,453,39831.3471064815,2009-01-18,08:19:50
46.637104,124.900159,0,453,39831.3471296296,2009-01-18,08:19:52
46.637111,124.900145,0,453,39831.3471875,2009-01-18,08:19:57
46.637116,124.900133,0,453,39831.3472453704,2009-01-18,08:20:02
46.637116,124.900133,0,453,39831.3472800926,2009-01-18,08:20:05
46.637113,124.900137,0,453,39831.3473032407,2009-01-18,08:20:07
46.637067,124.900162,0,453,39831.3473611111,2009-01-18,08:20:12
46.637032,124.900167,0,454,39831.3474189815,2009-01-18,08:20:17
46.636992,124.900201,0,454,39831.3474652778,2009-01-18,08:20:21
46.636956,124.900251,0,454,39831.3475,2009-01-18,08:20:24
46.636919,124.900329,0,454,39831.3475347222,2009-01-18,08:20:27
46.63689,124.90041,0,454,39831.3475694444,2009-01-18,08:20:30
46.636874,124.900471,0,454,39831.3475925926,2009-01-18,08:20:32
46.636889,124.900506,0,454,39831.347650463,2009-01-18,08:20:37
46.636887,124.900554,0,454,39831.3477083333,2009-01-18,08:20:42
46.63687,124.900618,0,455,39831.3477662037,2009-01-18,08:20:47
46.63687,124.900658,0,455,39831.3478240741,2009-01-18,08:20:52
46.636907,124.900609,0,455,39831.3478703704,2009-01-18,08:20:56
46.636938,124.900561,0,455,39831.3479282407,2009-01-18,08:21:01
46.636975,124.900494,0,455,39831.3479861111,2009-01-18,08:21:06
46.637014,124.900412,0,455,39831.3479976852,2009-01-18,08:21:07
46.637041,124.900359,0,455,39831.3480092593,2009-01-18,08:21:08
46.637058,124.900298,0,455,39831.3480555556,2009-01-18,08:21:12
46.637098,124.900245,0,455,39831.3480902778,2009-01-18,08:21:15
46.637135,124.900155,0,455,39831.3481134259,2009-01-18,08:21:17
46.637145,124.900085,0,456,39831.3481597222,2009-01-18,08:21:21
46.637076,124.900002,0,456,39831.3482175926,2009-01-18,08:21:26
46.637073,124.9,0,456,39831.348275463,2009-01-18,08:21:31
46.637073,124.900003,0,457,39831.3483333333,2009-01-18,08:21:36
46.637073,124.900003,0,457,39831.3483680556,2009-01-18,08:21:39
46.63707,124.900006,0,457,39831.3483912037,2009-01-18,08:21:41
46.637063,124.899942,0,458,39831.3484490741,2009-01-18,08:21:46
46.637056,124.899927,0,458,39831.3485069444,2009-01-18,08:21:51
46.637093,124.899933,0,458,39831.3485648148,2009-01-18,08:21:56
46.637134,124.899956,0,459,39831.3486226852,2009-01-18,08:22:01
46.637178,124.9,0,457,39831.3486689815,2009-01-18,08:22:05
46.637201,124.900059,0,458,39831.3487268519,2009-01-18,08:22:10
46.637231,124.90011,0,460,39831.3487731481,2009-01-18,08:22:14
46.637262,124.900132,0,461,39831.3488310185,2009-01-18,08:22:19
46.637281,124.900197,0,467,39831.3488888889,2009-01-18,08:22:24
46.637277,124.900267,0,470,39831.3489351852,2009-01-18,08:22:28
46.637236,124.900327,0,474,39831.3489814815,2009-01-18,08:22:32
46.637189,124.900359,0,476,39831.3490162037,2009-01-18,08:22:35
46.63714,124.900411,0,478,39831.3490625,2009-01-18,08:22:39
46.637104,124.900448,0,483,39831.3491087963,2009-01-18,08:22:43
46.637083,124.900507,0,487,39831.3491435185,2009-01-18,08:22:46
46.637078,124.900574,0,497,39831.3492013889,2009-01-18,08:22:51
46.637073,124.900645,0,502,39831.3492592593,2009-01-18,08:22:56
46.637052,124.900705,0,503,39831.3493171296,2009-01-18,08:23:01
46.637026,124.900753,0,508,39831.349375,2009-01-18,08:23:06
46.637038,124.900815,0,512,39831.3494097222,2009-01-18,08:23:09
46.637088,124.900858,0,512,39831.3494328704,2009-01-18,08:23:11
46.63714,124.900882,0,512,39831.3494675926,2009-01-18,08:23:14
46.637185,124.900908,0,511,39831.3495023148,2009-01-18,08:23:17
46.637221,124.900959,0,510,39831.3495486111,2009-01-18,08:23:21
46.637263,124.901005,0,512,39831.3495949074,2009-01-18,08:23:25
46.637296,124.901062,0,517,39831.3496527778,2009-01-18,08:23:30
46.637334,124.901114,0,518,39831.3497106481,2009-01-18,08:23:35
46.637366,124.901168,0,520,39831.3497569444,2009-01-18,08:23:39
46.637397,124.901218,0,518,39831.3498148148,2009-01-18,08:23:44
46.637279,124.900917,0,506,39831.3559837963,2009-01-18,08:32:37
46.637243,124.900876,0,506,39831.3560185185,2009-01-18,08:32:40
46.637201,124.900827,0,506,39831.3560532407,2009-01-18,08:32:43
46.637154,124.900818,0,505,39831.356099537,2009-01-18,08:32:47
46.6371,124.900796,0,504,39831.3561342593,2009-01-18,08:32:50
46.637055,124.90082,0,504,39831.3561921296,2009-01-18,08:32:55
46.637026,124.900826,0,502,39831.35625,2009-01-18,08:33:00
46.636979,124.900795,0,500,39831.3562847222,2009-01-18,08:33:03
46.636942,124.900776,0,498,39831.3563425926,2009-01-18,08:33:08
46.636939,124.900767,0,497,39831.356400463,2009-01-18,08:33:13
46.636936,124.900758,0,497,39831.3564583333,2009-01-18,08:33:18
46.636886,124.900735,0,491,39831.3565162037,2009-01-18,08:33:23
46.636842,124.900702,0,485,39831.3565625,2009-01-18,08:33:27
46.636821,124.900656,0,483,39831.3566203704,2009-01-18,08:33:32
46.636774,124.900632,0,479,39831.3566666667,2009-01-18,08:33:36
46.636723,124.900639,0,472,39831.356724537,2009-01-18,08:33:41
46.636704,124.90064,0,469,39831.3567824074,2009-01-18,08:33:46
46.636714,124.900542,0,466,39831.3568402778,2009-01-18,08:33:51
46.636696,124.900526,0,465,39831.3568981481,2009-01-18,08:33:56
46.63664,124.900483,0,461,39831.3569560185,2009-01-18,08:34:01
46.636598,124.900433,0,457,39831.3569907407,2009-01-18,08:34:04
46.63655,124.900389,0,457,39831.357025463,2009-01-18,08:34:07
46.636492,124.900318,0,459,39831.3570717593,2009-01-18,08:34:11
46.63645,124.900284,0,460,39831.3571064815,2009-01-18,08:34:14
46.636409,124.900251,0,461,39831.3571527778,2009-01-18,08:34:18
46.636393,124.900216,0,461,39831.3572106481,2009-01-18,08:34:23
46.636388,124.900191,0,460,39831.3572685185,2009-01-18,08:34:28
46.636352,124.900145,0,458,39831.3573263889,2009-01-18,08:34:33
46.636316,124.900104,0,457,39831.3573611111,2009-01-18,08:34:36
46.636267,124.900052,0,460,39831.3574074074,2009-01-18,08:34:40
46.636217,124.900051,0,461,39831.3574652778,2009-01-18,08:34:45
46.636175,124.900063,0,468,39831.3575115741,2009-01-18,08:34:49
46.636131,124.900078,0,477,39831.3575578704,2009-01-18,08:34:53
46.636122,124.900009,0,477,39831.3576041667,2009-01-18,08:34:57
46.636122,124.900009,0,477,39831.3576388889,2009-01-18,08:35:00
46.636121,124.900009,0,476,39831.357662037,2009-01-18,08:35:02
46.636084,124.899944,0,474,39831.3576967593,2009-01-18,08:35:05
46.636031,124.899914,0,476,39831.3577430556,2009-01-18,08:35:09
46.635995,124.899842,0,481,39831.3577777778,2009-01-18,08:35:12
46.635947,124.89982,0,484,39831.3578240741,2009-01-18,08:35:16
46.635898,124.899812,0,485,39831.3578703704,2009-01-18,08:35:20
46.635844,124.899829,0,485,39831.3579166667,2009-01-18,08:35:24
46.6358,124.899864,0,486,39831.357962963,2009-01-18,08:35:28
46.635776,124.899923,0,487,39831.3580208333,2009-01-18,08:35:33
46.635748,124.899957,0,488,39831.3580787037,2009-01-18,08:35:38
46.635708,124.899987,0,487,39831.3581134259,2009-01-18,08:35:41
46.635706,124.899998,0,484,39831.3581712963,2009-01-18,08:35:46
46.635707,124.899973,0,484,39831.3582291667,2009-01-18,08:35:51
46.635679,124.899983,0,481,39831.358287037,2009-01-18,08:35:56
46.635628,124.900004,0,478,39831.3583449074,2009-01-18,08:36:01
46.635586,124.900048,0,476,39831.3584027778,2009-01-18,08:36:06
46.635538,124.900087,0,475,39831.3584490741,2009-01-18,08:36:10
46.635498,124.900112,0,473,39831.3585069444,2009-01-18,08:36:15
46.635436,124.900138,0,471,39831.3585532407,2009-01-18,08:36:19
46.635379,124.900144,0,470,39831.358587963,2009-01-18,08:36:22
46.63533,124.900156,0,468,39831.3586226852,2009-01-18,08:36:25
46.635259,124.900133,0,467,39831.3586342593,2009-01-18,08:36:26
46.635209,124.900168,0,467,39831.3586805556,2009-01-18,08:36:30
46.635196,124.900245,0,469,39831.3587384259,2009-01-18,08:36:35
46.635176,124.900316,0,473,39831.3587962963,2009-01-18,08:36:40
46.635111,124.900341,0,473,39831.3588310185,2009-01-18,08:36:43
46.635088,124.900387,0,471,39831.3588888889,2009-01-18,08:36:48
46.63506,124.900411,0,470,39831.3589467593,2009-01-18,08:36:53
46.635063,124.900451,0,475,39831.3590046296,2009-01-18,08:36:58
46.635054,124.900435,0,468,39831.3590625,2009-01-18,08:37:03
46.63503,124.900403,0,464,39831.3591203704,2009-01-18,08:37:08
46.635003,124.900401,0,462,39831.3591782407,2009-01-18,08:37:13
46.634988,124.900343,0,464,39831.3592361111,2009-01-18,08:37:18
46.634954,124.900301,0,462,39831.3592824074,2009-01-18,08:37:22
46.634909,124.900273,0,462,39831.3593171296,2009-01-18,08:37:25
46.634862,124.900249,0,465,39831.359375,2009-01-18,08:37:30
46.634829,124.900211,0,465,39831.3594328704,2009-01-18,08:37:35
46.634789,124.900166,0,466,39831.3594907407,2009-01-18,08:37:40
46.634757,124.90012,0,467,39831.359537037,2009-01-18,08:37:44
46.634719,124.900086,0,469,39831.3595833333,2009-01-18,08:37:48
46.634674,124.900047,0,472,39831.3596412037,2009-01-18,08:37:53
46.634634,124.900053,0,476,39831.3596990741,2009-01-18,08:37:58
46.634597,124.900058,0,479,39831.3597569444,2009-01-18,08:38:03
46.634562,124.90005,0,483,39831.3598148148,2009-01-18,08:38:08
46.634524,124.900011,0,479,39831.3598611111,2009-01-18,08:38:12
46.634515,124.899977,0,476,39831.3599189815,2009-01-18,08:38:17
46.634484,124.899954,0,475,39831.3599768518,2009-01-18,08:38:22
46.634438,124.89996,0,479,39831.3600231481,2009-01-18,08:38:26
46.634391,124.899988,0,481,39831.3600810185,2009-01-18,08:38:31
46.63437,124.900014,0,482,39831.3601388889,2009-01-18,08:38:36
46.634331,124.900042,0,482,39831.3601967593,2009-01-18,08:38:41
46.634297,124.900084,0,481,39831.3602430556,2009-01-18,08:38:45
46.634269,124.90012,0,481,39831.3603009259,2009-01-18,08:38:50
46.634271,124.900157,0,482,39831.3603587963,2009-01-18,08:38:55
46.634274,124.900177,0,481,39831.3604166667,2009-01-18,08:39:00
46.6343,124.900167,0,483,39831.360474537,2009-01-18,08:39:05
46.634294,124.900211,0,482,39831.3605324074,2009-01-18,08:39:10
46.634267,124.900277,0,483,39831.3605555556,2009-01-18,08:39:12
46.634228,124.900369,0,483,39831.3605787037,2009-01-18,08:39:14
46.63418,124.900496,0,483,39831.3606018518,2009-01-18,08:39:16
46.63415,124.900567,0,483,39831.3606134259,2009-01-18,08:39:17
46.634121,124.900639,0,483,39831.360625,2009-01-18,08:39:18
46.634088,124.900715,0,484,39831.3606365741,2009-01-18,08:39:19
46.63405,124.900805,0,484,39831.3606481481,2009-01-18,08:39:20
46.634009,124.900898,0,484,39831.3606597222,2009-01-18,08:39:21
46.633966,124.901015,0,484,39831.3606712963,2009-01-18,08:39:22
46.633919,124.901126,0,484,39831.3606828704,2009-01-18,08:39:23
46.63387,124.901237,0,485,39831.3606944444,2009-01-18,08:39:24
46.63382,124.90135,0,486,39831.3607060185,2009-01-18,08:39:25
46.633767,124.901466,0,486,39831.3607175926,2009-01-18,08:39:26
46.633712,124.901583,0,487,39831.3607291667,2009-01-18,08:39:27
46.633647,124.901711,0,488,39831.3607407407,2009-01-18,08:39:28
46.633586,124.901839,0,489,39831.3607523148,2009-01-18,08:39:29
46.633523,124.901965,0,490,39831.3607638889,2009-01-18,08:39:30
46.633462,124.902095,0,492,39831.360775463,2009-01-18,08:39:31
46.633404,124.902222,0,493,39831.360787037,2009-01-18,08:39:32
46.633346,124.902349,0,495,39831.3607986111,2009-01-18,08:39:33
46.633293,124.902478,0,496,39831.3608101852,2009-01-18,08:39:34
46.633238,124.902609,0,497,39831.3608217593,2009-01-18,08:39:35
46.633186,124.902748,0,498,39831.3608333333,2009-01-18,08:39:36
46.633129,124.902883,0,499,39831.3608449074,2009-01-18,08:39:37
46.633072,124.903013,0,500,39831.3608564815,2009-01-18,08:39:38
46.633016,124.903138,0,501,39831.3608680556,2009-01-18,08:39:39
46.632959,124.903263,0,501,39831.3608796296,2009-01-18,08:39:40
46.632898,124.90339,0,502,39831.3608912037,2009-01-18,08:39:41
46.632843,124.903523,0,503,39831.3609027778,2009-01-18,08:39:42
46.632786,124.903661,0,503,39831.3609143518,2009-01-18,08:39:43
46.632729,124.903799,0,504,39831.3609259259,2009-01-18,08:39:44
46.632676,124.903924,0,504,39831.3609375,2009-01-18,08:39:45
46.632625,124.904038,0,504,39831.3609490741,2009-01-18,08:39:46
46.632577,124.904137,0,505,39831.3609606481,2009-01-18,08:39:47
46.63254,124.904206,0,506,39831.3609722222,2009-01-18,08:39:48
46.632502,124.904271,0,506,39831.3609837963,2009-01-18,08:39:49
46.632456,124.904353,0,506,39831.3610069444,2009-01-18,08:39:51
46.632427,124.904415,0,507,39831.3610300926,2009-01-18,08:39:53
46.632417,124.904433,0,506,39831.361087963,2009-01-18,08:39:58
46.632412,124.904442,0,506,39831.3611458333,2009-01-18,08:40:03
46.632404,124.904455,0,506,39831.3612037037,2009-01-18,08:40:08
46.632393,124.904471,0,506,39831.3612615741,2009-01-18,08:40:13
46.632387,124.904482,0,507,39831.3613194444,2009-01-18,08:40:18
46.632384,124.904486,0,507,39831.3613773148,2009-01-18,08:40:23
46.632383,124.904487,0,507,39831.3614351852,2009-01-18,08:40:28
46.632379,124.904492,0,507,39831.3614930556,2009-01-18,08:40:33
46.632377,124.904494,0,507,39831.3615509259,2009-01-18,08:40:38
46.632377,124.904494,0,507,39831.3615856481,2009-01-18,08:40:41
46.632373,124.904498,0,507,39831.3616087963,2009-01-18,08:40:43
46.632366,124.90451,0,507,39831.3616666667,2009-01-18,08:40:48
46.632356,124.904523,0,508,39831.361724537,2009-01-18,08:40:53
46.632327,124.904573,0,508,39831.3617824074,2009-01-18,08:40:58
46.632293,124.904643,0,508,39831.3618055556,2009-01-18,08:41:00
46.632263,124.904693,0,507,39831.3618171296,2009-01-18,08:41:01
46.632229,124.904751,0,507,39831.3618287037,2009-01-18,08:41:02
46.632194,124.904809,0,506,39831.3618402778,2009-01-18,08:41:03
46.632156,124.904864,0,505,39831.3618518518,2009-01-18,08:41:04
46.632121,124.904926,0,504,39831.3618634259,2009-01-18,08:41:05
46.632088,124.904992,0,503,39831.361875,2009-01-18,08:41:06
46.632051,124.905071,0,502,39831.3618865741,2009-01-18,08:41:07
46.632006,124.905155,0,501,39831.3618981481,2009-01-18,08:41:08
46.631961,124.905246,0,500,39831.3619097222,2009-01-18,08:41:09
46.631918,124.905349,0,498,39831.3619212963,2009-01-18,08:41:10
46.631872,124.90545,0,497,39831.3619328704,2009-01-18,08:41:11
46.631826,124.905567,0,495,39831.3619444444,2009-01-18,08:41:12
46.631769,124.90569,0,493,39831.3619560185,2009-01-18,08:41:13
46.631713,124.905814,0,491,39831.3619675926,2009-01-18,08:41:14
46.631658,124.905939,0,490,39831.3619791667,2009-01-18,08:41:15
46.631595,124.906068,0,488,39831.3619907407,2009-01-18,08:41:16
46.631535,124.906205,0,486,39831.3620023148,2009-01-18,08:41:17
46.631471,124.906343,0,485,39831.3620138889,2009-01-18,08:41:18
46.631404,124.906483,0,484,39831.362025463,2009-01-18,08:41:19
46.631341,124.906624,0,483,39831.362037037,2009-01-18,08:41:20
46.631277,124.906765,0,482,39831.3620486111,2009-01-18,08:41:21
46.63121,124.906912,0,480,39831.3620601852,2009-01-18,08:41:22
46.631148,124.907056,0,479,39831.3620717593,2009-01-18,08:41:23
46.631085,124.907196,0,477,39831.3620833333,2009-01-18,08:41:24
46.631019,124.907336,0,475,39831.3620949074,2009-01-18,08:41:25
46.630952,124.90748,0,473,39831.3621064815,2009-01-18,08:41:26
46.630884,124.907628,0,470,39831.3621180556,2009-01-18,08:41:27
46.630816,124.907775,0,468,39831.3621296296,2009-01-18,08:41:28
46.630737,124.90793,0,466,39831.3621412037,2009-01-18,08:41:29
46.630654,124.90809,0,464,39831.3621527778,2009-01-18,08:41:30
46.630572,124.908256,0,463,39831.3621643518,2009-01-18,08:41:31
46.630488,124.908426,0,463,39831.3621759259,2009-01-18,08:41:32
46.630405,124.908588,0,462,39831.3621875,2009-01-18,08:41:33
46.630328,124.90874,0,461,39831.3621990741,2009-01-18,08:41:34
46.630254,124.908893,0,461,39831.3622106481,2009-01-18,08:41:35
46.630177,124.909053,0,460,39831.3622222222,2009-01-18,08:41:36
46.630104,124.909208,0,461,39831.3622337963,2009-01-18,08:41:37
46.63003,124.909365,0,461,39831.3622453704,2009-01-18,08:41:38
46.62996,124.909522,0,462,39831.3622569444,2009-01-18,08:41:39
46.629892,124.90967,0,462,39831.3622685185,2009-01-18,08:41:40
46.629819,124.909823,0,465,39831.3622800926,2009-01-18,08:41:41
46.629755,124.909975,0,466,39831.3622916667,2009-01-18,08:41:42
46.629691,124.910116,0,467,39831.3623032407,2009-01-18,08:41:43
46.629624,124.91026,0,468,39831.3623148148,2009-01-18,08:41:44
46.629559,124.9104,0,469,39831.3623263889,2009-01-18,08:41:45
46.629494,124.91054,0,469,39831.362337963,2009-01-18,08:41:46
46.629435,124.910674,0,470,39831.362349537,2009-01-18,08:41:47
46.62937,124.910804,0,470,39831.3623611111,2009-01-18,08:41:48
46.629307,124.910931,0,470,39831.3623726852,2009-01-18,08:41:49
46.62924,124.911062,0,470,39831.3623842593,2009-01-18,08:41:50
46.629168,124.911195,0,472,39831.3623958333,2009-01-18,08:41:51
46.629101,124.911325,0,473,39831.3624074074,2009-01-18,08:41:52
46.629039,124.91145,0,473,39831.3624189815,2009-01-18,08:41:53
46.628985,124.911575,0,474,39831.3624305556,2009-01-18,08:41:54
46.628933,124.911687,0,474,39831.3624421296,2009-01-18,08:41:55
46.628884,124.911795,0,477,39831.3624537037,2009-01-18,08:41:56
46.628843,124.911881,0,475,39831.3624652778,2009-01-18,08:41:57
46.628801,124.911968,0,475,39831.3624768518,2009-01-18,08:41:58
46.628765,124.912047,0,474,39831.3624884259,2009-01-18,08:41:59
46.628723,124.912113,0,474,39831.3625,2009-01-18,08:42:00
46.628692,124.912169,0,474,39831.3625115741,2009-01-18,08:42:01
46.628654,124.912251,0,473,39831.3625347222,2009-01-18,08:42:03
46.628656,124.912261,0,474,39831.3625925926,2009-01-18,08:42:08
46.628658,124.912258,0,475,39831.362650463,2009-01-18,08:42:13
46.628658,124.912258,0,475,39831.3626851852,2009-01-18,08:42:16
46.628658,124.912258,0,475,39831.3627083333,2009-01-18,08:42:18
46.628647,124.912288,0,475,39831.3627662037,2009-01-18,08:42:23
46.628635,124.912361,0,475,39831.3628009259,2009-01-18,08:42:26
46.628607,124.912444,0,473,39831.3628240741,2009-01-18,08:42:28
46.62857,124.912539,0,473,39831.3628472222,2009-01-18,08:42:30
46.628517,124.912651,0,475,39831.3628703704,2009-01-18,08:42:32
46.62848,124.912715,0,472,39831.3628819444,2009-01-18,08:42:33
46.628445,124.912785,0,470,39831.3628935185,2009-01-18,08:42:34
46.628409,124.912856,0,470,39831.3629050926,2009-01-18,08:42:35
46.628371,124.912936,0,470,39831.3629166667,2009-01-18,08:42:36
46.62833,124.913023,0,471,39831.3629282407,2009-01-18,08:42:37
46.628286,124.913123,0,470,39831.3629398148,2009-01-18,08:42:38
46.62824,124.913229,0,469,39831.3629513889,2009-01-18,08:42:39
46.628191,124.913341,0,468,39831.362962963,2009-01-18,08:42:40
46.628141,124.913446,0,467,39831.362974537,2009-01-18,08:42:41
46.628084,124.913553,0,469,39831.3629861111,2009-01-18,08:42:42
46.62803,124.913667,0,467,39831.3629976852,2009-01-18,08:42:43
46.627974,124.913788,0,467,39831.3630092593,2009-01-18,08:42:44
46.627914,124.913914,0,467,39831.3630208333,2009-01-18,08:42:45
46.627853,124.914045,0,466,39831.3630324074,2009-01-18,08:42:46
46.6278,124.914184,0,468,39831.3630439815,2009-01-18,08:42:47
46.627735,124.914324,0,468,39831.3630555556,2009-01-18,08:42:48
46.62767,124.914463,0,468,39831.3630671296,2009-01-18,08:42:49
46.627602,124.914599,0,469,39831.3630787037,2009-01-18,08:42:50
46.62754,124.914731,0,469,39831.3630902778,2009-01-18,08:42:51
46.627473,124.914856,0,470,39831.3631018519,2009-01-18,08:42:52
46.627409,124.914987,0,471,39831.3631134259,2009-01-18,08:42:53
46.62735,124.915109,0,470,39831.363125,2009-01-18,08:42:54
46.627291,124.915238,0,470,39831.3631365741,2009-01-18,08:42:55
46.627236,124.915363,0,468,39831.3631481482,2009-01-18,08:42:56
46.627192,124.915479,0,469,39831.3631597222,2009-01-18,08:42:57
46.627138,124.915598,0,470,39831.3631712963,2009-01-18,08:42:58
46.62709,124.915712,0,468,39831.3631828704,2009-01-18,08:42:59
46.627035,124.915831,0,468,39831.3631944444,2009-01-18,08:43:00
46.626979,124.915954,0,470,39831.3632060185,2009-01-18,08:43:01
46.626921,124.916072,0,471,39831.3632175926,2009-01-18,08:43:02
46.626867,124.916203,0,473,39831.3632291667,2009-01-18,08:43:03
46.626801,124.91635,0,472,39831.3632407407,2009-01-18,08:43:04
46.626739,124.916484,0,473,39831.3632523148,2009-01-18,08:43:05
46.626679,124.916625,0,473,39831.3632638889,2009-01-18,08:43:06
46.626615,124.916775,0,473,39831.363275463,2009-01-18,08:43:07
46.62655,124.916923,0,475,39831.363287037,2009-01-18,08:43:08
46.626479,124.917071,0,476,39831.3632986111,2009-01-18,08:43:09
46.626402,124.917224,0,478,39831.3633101852,2009-01-18,08:43:10
46.62632,124.917376,0,477,39831.3633217593,2009-01-18,08:43:11
46.62624,124.91753,0,480,39831.3633333333,2009-01-18,08:43:12
46.626159,124.917675,0,481,39831.3633449074,2009-01-18,08:43:13
46.626088,124.917812,0,483,39831.3633564815,2009-01-18,08:43:14
46.626022,124.91794,0,488,39831.3633680556,2009-01-18,08:43:15
46.625968,124.918037,0,492,39831.3633796296,2009-01-18,08:43:16
46.625934,124.918117,0,500,39831.3633912037,2009-01-18,08:43:17
46.6259,124.918174,0,497,39831.3634027778,2009-01-18,08:43:18
46.625854,124.918267,0,502,39831.3634259259,2009-01-18,08:43:20
46.625864,124.918295,0,504,39831.3634837963,2009-01-18,08:43:25
46.625844,124.918366,0,505,39831.3635416667,2009-01-18,08:43:30
46.625803,124.918458,0,504,39831.3635648148,2009-01-18,08:43:32
46.625778,124.918517,0,505,39831.3635763889,2009-01-18,08:43:33
46.625752,124.918583,0,505,39831.363587963,2009-01-18,08:43:34
46.625724,124.918652,0,506,39831.363599537,2009-01-18,08:43:35
46.625688,124.918727,0,506,39831.3636111111,2009-01-18,08:43:36
46.62565,124.918805,0,506,39831.3636226852,2009-01-18,08:43:37
46.625606,124.918896,0,504,39831.3636342593,2009-01-18,08:43:38
46.62556,124.918987,0,500,39831.3636458333,2009-01-18,08:43:39
46.625506,124.919086,0,496,39831.3636574074,2009-01-18,08:43:40
46.625453,124.919192,0,494,39831.3636689815,2009-01-18,08:43:41
46.625396,124.919307,0,494,39831.3636805556,2009-01-18,08:43:42
46.625336,124.919426,0,495,39831.3636921296,2009-01-18,08:43:43
46.625277,124.919544,0,495,39831.3637037037,2009-01-18,08:43:44
46.625213,124.919673,0,496,39831.3637152778,2009-01-18,08:43:45
46.625157,124.9198,0,497,39831.3637268519,2009-01-18,08:43:46
46.6251,124.919936,0,500,39831.3637384259,2009-01-18,08:43:47
46.625038,124.920076,0,503,39831.36375,2009-01-18,08:43:48
46.624977,124.920209,0,503,39831.3637615741,2009-01-18,08:43:49
46.624916,124.920343,0,504,39831.3637731481,2009-01-18,08:43:50
46.624861,124.920473,0,505,39831.3637847222,2009-01-18,08:43:51
46.6248,124.920601,0,507,39831.3637962963,2009-01-18,08:43:52
46.624743,124.920729,0,504,39831.3638078704,2009-01-18,08:43:53
46.624683,124.92085,0,503,39831.3638194444,2009-01-18,08:43:54
46.624624,124.920966,0,503,39831.3638310185,2009-01-18,08:43:55
46.624566,124.921086,0,502,39831.3638425926,2009-01-18,08:43:56
46.62451,124.921209,0,505,39831.3638541667,2009-01-18,08:43:57
46.624455,124.921327,0,507,39831.3638657407,2009-01-18,08:43:58
46.624407,124.92144,0,509,39831.3638773148,2009-01-18,08:43:59
46.624354,124.921556,0,510,39831.3638888889,2009-01-18,08:44:00
46.6243,124.921669,0,511,39831.363900463,2009-01-18,08:44:01
46.62425,124.921777,0,512,39831.363912037,2009-01-18,08:44:02
46.624197,124.921891,0,511,39831.3639236111,2009-01-18,08:44:03
46.624146,124.921992,0,511,39831.3639351852,2009-01-18,08:44:04
46.6241,124.922081,0,513,39831.3639467593,2009-01-18,08:44:05
46.624046,124.922163,0,507,39831.3639583333,2009-01-18,08:44:06
46.624006,124.922232,0,508,39831.3639699074,2009-01-18,08:44:07
46.623959,124.922328,0,507,39831.3639930556,2009-01-18,08:44:09
46.623932,124.922372,0,500,39831.3640046296,2009-01-18,08:44:10
46.623893,124.922421,0,490,39831.3640277778,2009-01-18,08:44:12
46.623895,124.922385,0,493,39831.3640856481,2009-01-18,08:44:17
46.623913,124.922343,0,491,39831.3641435185,2009-01-18,08:44:22
46.623924,124.922281,0,483,39831.3641898148,2009-01-18,08:44:26
46.623937,124.922213,0,478,39831.3642476852,2009-01-18,08:44:31
46.623964,124.922153,0,474,39831.3643055556,2009-01-18,08:44:36
46.623989,124.922096,0,470,39831.3643518519,2009-01-18,08:44:40
46.624012,124.922028,0,467,39831.3644097222,2009-01-18,08:44:45
46.624044,124.921966,0,466,39831.3644675926,2009-01-18,08:44:50
46.624055,124.921885,0,464,39831.364525463,2009-01-18,08:44:55
46.624032,124.921823,0,463,39831.3645833333,2009-01-18,08:45:00
46.623996,124.921779,0,461,39831.3646296296,2009-01-18,08:45:04
46.623953,124.921745,0,461,39831.3646759259,2009-01-18,08:45:08
46.623913,124.921714,0,464,39831.3647222222,2009-01-18,08:45:12
46.623867,124.921681,0,462,39831.3647800926,2009-01-18,08:45:17
46.623824,124.921643,0,462,39831.364837963,2009-01-18,08:45:22
46.623789,124.921588,0,469,39831.3648958333,2009-01-18,08:45:27
46.623743,124.921547,0,469,39831.3649537037,2009-01-18,08:45:32
46.623701,124.921509,0,470,39831.365,2009-01-18,08:45:36
46.623658,124.921476,0,469,39831.3650462963,2009-01-18,08:45:40
46.623616,124.92144,0,471,39831.3650925926,2009-01-18,08:45:44
46.623569,124.921396,0,475,39831.365150463,2009-01-18,08:45:49
46.623536,124.921367,0,475,39831.3652083333,2009-01-18,08:45:54
46.6235,124.921319,0,475,39831.3652662037,2009-01-18,08:45:59
46.623455,124.921285,0,477,39831.3653125,2009-01-18,08:46:03
46.623409,124.921268,0,473,39831.3653703704,2009-01-18,08:46:08
46.62337,124.921234,0,474,39831.3654166667,2009-01-18,08:46:12
46.623331,124.921185,0,473,39831.365474537,2009-01-18,08:46:17
46.623286,124.921146,0,471,39831.3655208333,2009-01-18,08:46:21
46.623244,124.921116,0,470,39831.3655671296,2009-01-18,08:46:25
46.6232,124.92108,0,471,39831.3656018519,2009-01-18,08:46:28
46.623148,124.921035,0,475,39831.3656481481,2009-01-18,08:46:32
46.623105,124.920996,0,477,39831.3657060185,2009-01-18,08:46:37
46.623059,124.920952,0,480,39831.3657638889,2009-01-18,08:46:42
46.62302,124.920905,0,480,39831.3658101852,2009-01-18,08:46:46
46.622996,124.920849,0,481,39831.3658564815,2009-01-18,08:46:50
46.622961,124.920806,0,487,39831.3659027778,2009-01-18,08:46:54
46.622917,124.92076,0,491,39831.3659490741,2009-01-18,08:46:58
46.622882,124.920719,0,493,39831.3659953704,2009-01-18,08:47:02
46.622835,124.920692,0,496,39831.3660532407,2009-01-18,08:47:07
46.622792,124.920636,0,494,39831.366099537,2009-01-18,08:47:11
46.622754,124.920604,0,495,39831.3661574074,2009-01-18,08:47:16
46.622715,124.920574,0,492,39831.3662152778,2009-01-18,08:47:21
46.622685,124.920557,0,491,39831.3662731481,2009-01-18,08:47:26
46.622644,124.920525,0,488,39831.3663310185,2009-01-18,08:47:31
46.622602,124.920487,0,487,39831.3663888889,2009-01-18,08:47:36
46.622563,124.920451,0,490,39831.3664351852,2009-01-18,08:47:40
46.622509,124.920413,0,491,39831.3664814815,2009-01-18,08:47:44
46.622465,124.920391,0,490,39831.3665277778,2009-01-18,08:47:48
46.62242,124.920359,0,488,39831.3665740741,2009-01-18,08:47:52
46.622371,124.920335,0,484,39831.3666319444,2009-01-18,08:47:57
46.622333,124.920291,0,480,39831.3666898148,2009-01-18,08:48:02
46.622294,124.920245,0,479,39831.3667361111,2009-01-18,08:48:06
46.62225,124.920201,0,477,39831.3667824074,2009-01-18,08:48:10
46.622208,124.92018,0,474,39831.3668402778,2009-01-18,08:48:15
46.622166,124.920141,0,473,39831.3668981481,2009-01-18,08:48:20
46.62213,124.920092,0,470,39831.3669560185,2009-01-18,08:48:25
46.622112,124.920022,0,470,39831.3670138889,2009-01-18,08:48:30
46.622089,124.919981,0,469,39831.3670717593,2009-01-18,08:48:35
46.622047,124.919994,0,471,39831.3671296296,2009-01-18,08:48:40
46.622003,124.92003,0,472,39831.3671759259,2009-01-18,08:48:44
46.62197,124.920045,0,473,39831.3672337963,2009-01-18,08:48:49
46.62193,124.92005,0,476,39831.3672916667,2009-01-18,08:48:54
46.621898,124.920089,0,477,39831.367349537,2009-01-18,08:48:59
46.621862,124.920149,0,475,39831.3674074074,2009-01-18,08:49:04
46.621825,124.920209,0,475,39831.3674537037,2009-01-18,08:49:08
46.6218,124.920266,0,473,39831.3675,2009-01-18,08:49:12
46.621769,124.920316,0,469,39831.3675578704,2009-01-18,08:49:17
46.621741,124.920389,0,474,39831.3676041667,2009-01-18,08:49:21
46.621715,124.920446,0,475,39831.367650463,2009-01-18,08:49:25
46.621694,124.920509,0,478,39831.3677083333,2009-01-18,08:49:30
46.62169,124.920583,0,486,39831.3677546296,2009-01-18,08:49:34
46.6217,124.920599,0,488,39831.3678125,2009-01-18,08:49:39
46.621699,124.920595,0,489,39831.3678703704,2009-01-18,08:49:44
46.621702,124.920589,0,490,39831.3679282407,2009-01-18,08:49:49
46.621702,124.920589,0,490,39831.367962963,2009-01-18,08:49:52
46.621702,124.920588,0,490,39831.3679861111,2009-01-18,08:49:54
46.621695,124.920599,0,490,39831.3680439815,2009-01-18,08:49:59
46.621677,124.9206,0,490,39831.3681018518,2009-01-18,08:50:04
46.621666,124.920534,0,491,39831.3681481481,2009-01-18,08:50:08
46.621711,124.920509,0,493,39831.3681944444,2009-01-18,08:50:12
46.621709,124.920443,0,492,39831.3682407407,2009-01-18,08:50:16
46.621712,124.920394,0,492,39831.3682986111,2009-01-18,08:50:21
46.621749,124.920373,0,493,39831.3683564815,2009-01-18,08:50:26
46.621782,124.920348,0,489,39831.3684143518,2009-01-18,08:50:31
46.621803,124.92031,0,484,39831.3684722222,2009-01-18,08:50:36
46.621835,124.920252,0,482,39831.3685300926,2009-01-18,08:50:41
46.621861,124.9202,0,483,39831.3685763889,2009-01-18,08:50:45
46.621884,124.920132,0,482,39831.3686342593,2009-01-18,08:50:50
46.621877,124.920072,0,482,39831.3686921296,2009-01-18,08:50:55
46.621894,124.920002,0,478,39831.36875,2009-01-18,08:51:00
46.621909,124.919936,0,475,39831.3688078704,2009-01-18,08:51:05
46.621878,124.919894,0,471,39831.3688657407,2009-01-18,08:51:10
46.621836,124.919866,0,469,39831.3689236111,2009-01-18,08:51:15
46.621811,124.919811,0,474,39831.3689814815,2009-01-18,08:51:20
46.62178,124.919773,0,475,39831.3690393518,2009-01-18,08:51:25
46.621742,124.919735,0,479,39831.3690972222,2009-01-18,08:51:30
46.621715,124.919683,0,479,39831.3691550926,2009-01-18,08:51:35
46.621673,124.919662,0,482,39831.369212963,2009-01-18,08:51:40
46.621643,124.919624,0,485,39831.3692708333,2009-01-18,08:51:45
46.621634,124.919534,0,494,39831.3693055556,2009-01-18,08:51:48
46.621622,124.919474,0,499,39831.3693402778,2009-01-18,08:51:51
46.621597,124.91941,0,506,39831.3693865741,2009-01-18,08:51:55
46.621548,124.91938,0,507,39831.3694328704,2009-01-18,08:51:59
46.621493,124.919373,0,505,39831.3694791667,2009-01-18,08:52:03
46.621442,124.919366,0,505,39831.3695138889,2009-01-18,08:52:06
46.621406,124.919351,0,502,39831.3695717593,2009-01-18,08:52:11
46.621368,124.919323,0,501,39831.3696296296,2009-01-18,08:52:16
46.621335,124.919287,0,497,39831.3696875,2009-01-18,08:52:21
46.621302,124.919249,0,502,39831.3697453704,2009-01-18,08:52:26
46.621276,124.919184,0,504,39831.3697800926,2009-01-18,08:52:29
46.621234,124.919139,0,506,39831.3698263889,2009-01-18,08:52:33
46.621195,124.919103,0,507,39831.3698726852,2009-01-18,08:52:37
46.621144,124.9191,0,503,39831.3699189815,2009-01-18,08:52:41
46.621106,124.919067,0,502,39831.3699768518,2009-01-18,08:52:46
46.62108,124.919046,0,500,39831.3700347222,2009-01-18,08:52:51
46.621028,124.919024,0,501,39831.3700810185,2009-01-18,08:52:55
46.620994,124.918999,0,500,39831.3701388889,2009-01-18,08:53:00
46.62097,124.918941,0,503,39831.3701967593,2009-01-18,08:53:05
46.620934,124.918899,0,504,39831.3702430556,2009-01-18,08:53:09
46.620889,124.918893,0,506,39831.3702893518,2009-01-18,08:53:13
46.620843,124.918852,0,507,39831.3703356481,2009-01-18,08:53:17
46.620804,124.918794,0,510,39831.3703935185,2009-01-18,08:53:22
46.620824,124.918732,0,507,39831.3704513889,2009-01-18,08:53:27
46.620817,124.918666,0,503,39831.3705092593,2009-01-18,08:53:32
46.620821,124.918599,0,500,39831.3705555556,2009-01-18,08:53:36
46.620815,124.918535,0,496,39831.3706018519,2009-01-18,08:53:40
46.620829,124.918493,0,494,39831.3706597222,2009-01-18,08:53:45
46.620842,124.918421,0,493,39831.3707175926,2009-01-18,08:53:50
46.620855,124.918358,0,490,39831.3707638889,2009-01-18,08:53:54
46.620895,124.918326,0,489,39831.3708101852,2009-01-18,08:53:58
46.620929,124.918266,0,490,39831.3708680556,2009-01-18,08:54:03
46.620961,124.918204,0,491,39831.3709259259,2009-01-18,08:54:08
46.620991,124.918153,0,491,39831.3709722222,2009-01-18,08:54:12
46.621025,124.918087,0,491,39831.3710300926,2009-01-18,08:54:17
46.621045,124.918021,0,490,39831.3710763889,2009-01-18,08:54:21
46.621058,124.917955,0,485,39831.3711342593,2009-01-18,08:54:26
46.621069,124.91789,0,482,39831.3711921296,2009-01-18,08:54:31
46.621088,124.917829,0,482,39831.3712384259,2009-01-18,08:54:35
46.621097,124.917762,0,483,39831.3712962963,2009-01-18,08:54:40
46.621107,124.917691,0,486,39831.3713541667,2009-01-18,08:54:45
46.621073,124.917647,0,486,39831.371400463,2009-01-18,08:54:49
46.621032,124.917608,0,483,39831.3714583333,2009-01-18,08:54:54
46.621001,124.917572,0,482,39831.3715162037,2009-01-18,08:54:59
46.620995,124.917492,0,480,39831.3715740741,2009-01-18,08:55:04
46.621009,124.917425,0,479,39831.3716319444,2009-01-18,08:55:09
46.621034,124.91736,0,475,39831.3716898148,2009-01-18,08:55:14
46.621059,124.917297,0,475,39831.3717476852,2009-01-18,08:55:19
46.621091,124.917248,0,476,39831.3717939815,2009-01-18,08:55:23
46.62113,124.917198,0,480,39831.3718402778,2009-01-18,08:55:27
46.621163,124.917145,0,485,39831.3718865741,2009-01-18,08:55:31
46.621196,124.9171,0,490,39831.3719328704,2009-01-18,08:55:35
46.621228,124.917054,0,492,39831.3719791667,2009-01-18,08:55:39
46.62126,124.916993,0,496,39831.372037037,2009-01-18,08:55:44
46.621295,124.916952,0,499,39831.3720717593,2009-01-18,08:55:47
46.62133,124.916902,0,504,39831.3721180556,2009-01-18,08:55:51
46.62136,124.916851,0,507,39831.3721643519,2009-01-18,08:55:55
46.621402,124.916796,0,514,39831.3722106481,2009-01-18,08:55:59
46.621179,124.916648,0,537,39831.3756365741,2009-01-18,09:00:55
46.621155,124.916633,0,538,39831.3756944444,2009-01-18,09:01:00
46.62115,124.916616,0,538,39831.3757523148,2009-01-18,09:01:05
46.62115,124.916616,0,538,39831.375787037,2009-01-18,09:01:08
46.621148,124.916623,0,538,39831.3758101852,2009-01-18,09:01:10
46.621139,124.916647,0,538,39831.3758680556,2009-01-18,09:01:15
46.621133,124.916646,0,539,39831.3759259259,2009-01-18,09:01:20
46.621133,124.916646,0,539,39831.3759606481,2009-01-18,09:01:23
46.621128,124.916653,0,539,39831.3759837963,2009-01-18,09:01:25
46.621127,124.916664,0,539,39831.3760416667,2009-01-18,09:01:30
46.621128,124.91667,0,539,39831.376099537,2009-01-18,09:01:35
46.621129,124.916674,0,539,39831.3761574074,2009-01-18,09:01:40
46.621131,124.916676,0,539,39831.3762152778,2009-01-18,09:01:45
46.621131,124.916676,0,539,39831.37625,2009-01-18,09:01:48
46.621134,124.916678,0,539,39831.3762731481,2009-01-18,09:01:50
46.621144,124.916678,0,539,39831.3763310185,2009-01-18,09:01:55
46.621182,124.916673,0,539,39831.3763888889,2009-01-18,09:02:00
46.621214,124.916671,0,538,39831.3764467593,2009-01-18,09:02:05
46.621255,124.916654,0,537,39831.3765046296,2009-01-18,09:02:10
46.62127,124.916646,0,536,39831.3765625,2009-01-18,09:02:15
46.621281,124.916638,0,535,39831.3766203704,2009-01-18,09:02:20
46.62129,124.91663,0,535,39831.3766782407,2009-01-18,09:02:25
46.621297,124.916628,0,535,39831.3767361111,2009-01-18,09:02:30
46.621302,124.916628,0,534,39831.3767939815,2009-01-18,09:02:35
46.6213,124.916629,0,534,39831.3768518518,2009-01-18,09:02:40
46.6213,124.916629,0,534,39831.3768865741,2009-01-18,09:02:43
46.621293,124.916633,0,534,39831.3769097222,2009-01-18,09:02:45
46.621278,124.916639,0,533,39831.3769675926,2009-01-18,09:02:50
46.62125,124.916657,0,533,39831.377025463,2009-01-18,09:02:55
46.62123,124.91667,0,531,39831.3770833333,2009-01-18,09:03:00
46.62123,124.91667,0,531,39831.3771180556,2009-01-18,09:03:03
46.621222,124.916678,0,530,39831.3771412037,2009-01-18,09:03:05
46.621212,124.916674,0,528,39831.3771990741,2009-01-18,09:03:10
46.621226,124.916664,0,527,39831.3772569444,2009-01-18,09:03:15
46.621222,124.916667,0,526,39831.3773148148,2009-01-18,09:03:20
46.621225,124.916668,0,525,39831.3773726852,2009-01-18,09:03:25
46.62123,124.916672,0,525,39831.3774305556,2009-01-18,09:03:30
46.621233,124.916676,0,524,39831.3774884259,2009-01-18,09:03:35
46.621237,124.916679,0,523,39831.3775462963,2009-01-18,09:03:40
46.621244,124.916686,0,523,39831.3776041667,2009-01-18,09:03:45
46.621251,124.916694,0,522,39831.377662037,2009-01-18,09:03:50
46.621258,124.916699,0,521,39831.3777199074,2009-01-18,09:03:55
46.621258,124.916699,0,521,39831.3777546296,2009-01-18,09:03:58
46.621265,124.916702,0,521,39831.3777777778,2009-01-18,09:04:00
46.621274,124.916702,0,520,39831.3778356481,2009-01-18,09:04:05
46.621278,124.916702,0,519,39831.3778935185,2009-01-18,09:04:10
46.621275,124.916704,0,518,39831.3779513889,2009-01-18,09:04:15
46.621272,124.916702,0,518,39831.3780092593,2009-01-18,09:04:20
46.621272,124.916703,0,518,39831.3780671296,2009-01-18,09:04:25
46.621271,124.916703,0,518,39831.378125,2009-01-18,09:04:30
46.62127,124.916703,0,518,39831.3781828704,2009-01-18,09:04:35
46.62127,124.916704,0,518,39831.3782407407,2009-01-18,09:04:40
[truncated: 868,829 more chars]
