# Supplementary material for: Research on differential privacy protection method based on user tendency
Source: PLoS One. 2023 Oct 26;18(10):e0288823. doi: 10.1371/journal.pone.0288823 (PMC10602288; doi:10.1371/journal.pone.0288823)
Supplement: S2 Data — (ZIP) [file pone.0288823.s002.zip › Data 5-2/022/Trajectory/20090120040252.plt]

Geolife trajectory
WGS 84
Altitude is in Feet
Reserved 3
0,2,255,My Track,0,0,2,8421376
0
46.595897,125.028882,0,492,39833.1686574074,2009-01-20,04:02:52
46.595841,125.028896,0,492,39833.1686805556,2009-01-20,04:02:54
46.595883,125.028942,0,492,39833.1687384259,2009-01-20,04:02:59
46.595792,125.028902,0,492,39833.1687731481,2009-01-20,04:03:02
46.595722,125.028853,0,492,39833.1687962963,2009-01-20,04:03:04
46.595675,125.028816,0,492,39833.1688541667,2009-01-20,04:03:09
46.595634,125.028785,0,491,39833.1688773148,2009-01-20,04:03:11
46.595577,125.028742,0,491,39833.168912037,2009-01-20,04:03:14
46.595812,125.028765,0,489,39833.1710416667,2009-01-20,04:06:18
46.595846,125.028767,0,489,39833.171087963,2009-01-20,04:06:22
46.595868,125.028753,0,489,39833.1712615741,2009-01-20,04:06:37
46.595711,125.028157,0,531,39833.174212963,2009-01-20,04:10:52
46.595777,125.028212,0,538,39833.174224537,2009-01-20,04:10:53
46.59576,125.02816,0,521,39833.1742476852,2009-01-20,04:10:55
46.595813,125.028177,0,512,39833.1742708333,2009-01-20,04:10:57
46.595643,125.028112,0,659,39833.1743055556,2009-01-20,04:11:00
46.595548,125.028079,0,745,39833.1743171296,2009-01-20,04:11:01
46.595414,125.028031,0,863,39833.1743287037,2009-01-20,04:11:02
46.595217,125.027974,0,1041,39833.1743402778,2009-01-20,04:11:03
46.595903,125.028101,0,463,39833.174375,2009-01-20,04:11:06
46.595947,125.028097,0,456,39833.1743981481,2009-01-20,04:11:08
46.595987,125.028068,0,447,39833.1744328704,2009-01-20,04:11:11
46.59601,125.028013,0,436,39833.1744791667,2009-01-20,04:11:15
46.596055,125.028013,0,431,39833.1745138889,2009-01-20,04:11:18
46.596167,125.027996,0,433,39833.1745601852,2009-01-20,04:11:22
46.596181,125.028075,0,433,39833.1745717593,2009-01-20,04:11:23
46.596234,125.028063,0,435,39833.1745833333,2009-01-20,04:11:24
46.596279,125.028095,0,438,39833.1746180556,2009-01-20,04:11:27
46.596315,125.028135,0,441,39833.1746527778,2009-01-20,04:11:30
46.596324,125.028152,0,440,39833.1747106481,2009-01-20,04:11:35
46.596314,125.028165,0,442,39833.1747685185,2009-01-20,04:11:40
46.596314,125.028165,0,442,39833.1748032407,2009-01-20,04:11:43
46.596308,125.028173,0,442,39833.1748263889,2009-01-20,04:11:45
46.596327,125.028182,0,441,39833.1748842593,2009-01-20,04:11:50
46.596357,125.0282,0,441,39833.1749421296,2009-01-20,04:11:55
46.596392,125.028246,0,441,39833.1749884259,2009-01-20,04:11:59
46.596417,125.028254,0,441,39833.1750462963,2009-01-20,04:12:04
46.596454,125.028297,0,441,39833.1750925926,2009-01-20,04:12:08
46.596507,125.028307,0,439,39833.175150463,2009-01-20,04:12:13
46.596557,125.028308,0,438,39833.1751967593,2009-01-20,04:12:17
46.596608,125.028331,0,436,39833.1752430556,2009-01-20,04:12:21
46.596647,125.028341,0,435,39833.1753009259,2009-01-20,04:12:26
46.596415,125.028076,0,493,39833.1753240741,2009-01-20,04:12:28
46.596364,125.02808,0,494,39833.1753472222,2009-01-20,04:12:30
46.5964,125.028097,0,492,39833.1754050926,2009-01-20,04:12:35
46.59645,125.0281,0,492,39833.1754398148,2009-01-20,04:12:38
46.596416,125.028154,0,492,39833.175462963,2009-01-20,04:12:40
46.596694,125.028016,0,617,39833.1754976852,2009-01-20,04:12:43
46.596738,125.027971,0,608,39833.1755324074,2009-01-20,04:12:46
46.596776,125.028001,0,598,39833.1755787037,2009-01-20,04:12:50
46.596813,125.028032,0,589,39833.1756365741,2009-01-20,04:12:55
46.596847,125.028083,0,586,39833.1756712963,2009-01-20,04:12:58
46.596897,125.028097,0,585,39833.1757175926,2009-01-20,04:13:02
46.596944,125.028057,0,581,39833.1757523148,2009-01-20,04:13:05
46.596992,125.028061,0,579,39833.175787037,2009-01-20,04:13:08
46.597344,125.027955,0,583,39833.1758333333,2009-01-20,04:13:12
46.597394,125.027959,0,583,39833.1758680556,2009-01-20,04:13:15
46.59743,125.028009,0,581,39833.1759259259,2009-01-20,04:13:20
46.597473,125.028026,0,578,39833.1759837963,2009-01-20,04:13:25
46.597448,125.028076,0,574,39833.1760416667,2009-01-20,04:13:30
46.597409,125.028131,0,574,39833.1760648148,2009-01-20,04:13:32
46.597364,125.028191,0,571,39833.1761111111,2009-01-20,04:13:36
46.59733,125.028236,0,567,39833.1761574074,2009-01-20,04:13:40
46.597314,125.028256,0,562,39833.1762152778,2009-01-20,04:13:45
46.597243,125.028294,0,555,39833.1762268519,2009-01-20,04:13:46
46.597197,125.028329,0,547,39833.17625,2009-01-20,04:13:48
46.597176,125.028353,0,536,39833.1763078704,2009-01-20,04:13:53
46.597212,125.028386,0,529,39833.1763541667,2009-01-20,04:13:57
46.597257,125.028405,0,526,39833.176400463,2009-01-20,04:14:01
46.597302,125.028446,0,524,39833.1764467593,2009-01-20,04:14:05
46.597335,125.028463,0,519,39833.1765046296,2009-01-20,04:14:10
46.597357,125.028493,0,516,39833.1765625,2009-01-20,04:14:15
46.597377,125.028513,0,515,39833.1766203704,2009-01-20,04:14:20
46.59738,125.028516,0,513,39833.1766782407,2009-01-20,04:14:25
46.597383,125.028516,0,512,39833.1767361111,2009-01-20,04:14:30
46.597388,125.028519,0,512,39833.1767939815,2009-01-20,04:14:35
46.597386,125.028517,0,513,39833.1768518519,2009-01-20,04:14:40
46.597384,125.028519,0,513,39833.1769097222,2009-01-20,04:14:45
46.597384,125.02852,0,513,39833.1769675926,2009-01-20,04:14:50
46.597384,125.02852,0,513,39833.177025463,2009-01-20,04:14:55
46.597384,125.028521,0,513,39833.1770833333,2009-01-20,04:15:00
46.597384,125.028521,0,513,39833.1771180556,2009-01-20,04:15:03
46.597384,125.028522,0,513,39833.1771412037,2009-01-20,04:15:05
46.597419,125.028527,0,514,39833.1771990741,2009-01-20,04:15:10
46.597451,125.028542,0,525,39833.1772569444,2009-01-20,04:15:15
46.597504,125.028561,0,527,39833.1773148148,2009-01-20,04:15:20
46.597555,125.028586,0,519,39833.1773726852,2009-01-20,04:15:25
46.597607,125.028596,0,523,39833.1774305556,2009-01-20,04:15:30
46.597655,125.028609,0,524,39833.1774884259,2009-01-20,04:15:35
46.597703,125.02863,0,531,39833.1775347222,2009-01-20,04:15:39
46.59775,125.028644,0,535,39833.1775810185,2009-01-20,04:15:43
46.597801,125.028672,0,539,39833.1776388889,2009-01-20,04:15:48
46.597846,125.028683,0,551,39833.1776967593,2009-01-20,04:15:53
46.597896,125.028711,0,556,39833.1777546296,2009-01-20,04:15:58
46.597937,125.028725,0,567,39833.1778009259,2009-01-20,04:16:02
46.597984,125.028739,0,570,39833.1778472222,2009-01-20,04:16:06
46.598026,125.028767,0,571,39833.1778935185,2009-01-20,04:16:10
46.598071,125.028803,0,570,39833.1779282407,2009-01-20,04:16:13
46.598114,125.028834,0,566,39833.177974537,2009-01-20,04:16:17
46.598159,125.028866,0,569,39833.1780324074,2009-01-20,04:16:22
46.598206,125.028888,0,566,39833.1780787037,2009-01-20,04:16:26
46.598252,125.028907,0,565,39833.1781365741,2009-01-20,04:16:31
46.59829,125.028965,0,560,39833.1781944444,2009-01-20,04:16:36
46.598347,125.028986,0,561,39833.1782407407,2009-01-20,04:16:40
46.598396,125.028989,0,562,39833.178287037,2009-01-20,04:16:44
46.59844,125.028997,0,559,39833.1783217593,2009-01-20,04:16:47
46.598484,125.029021,0,543,39833.1783796296,2009-01-20,04:16:52
46.598498,125.029021,0,532,39833.1784375,2009-01-20,04:16:57
46.598532,125.02905,0,524,39833.1784953704,2009-01-20,04:17:02
46.598577,125.029078,0,517,39833.1785416667,2009-01-20,04:17:06
46.59859,125.029145,0,517,39833.178587963,2009-01-20,04:17:10
46.598608,125.029216,0,522,39833.1786458333,2009-01-20,04:17:15
46.598645,125.029262,0,516,39833.1786921296,2009-01-20,04:17:19
46.59867,125.029327,0,518,39833.1787384259,2009-01-20,04:17:23
46.59871,125.029356,0,516,39833.1787731481,2009-01-20,04:17:26
46.598758,125.029384,0,517,39833.1788194444,2009-01-20,04:17:30
46.59879,125.029438,0,519,39833.1788541667,2009-01-20,04:17:33
46.598831,125.029472,0,518,39833.1788888889,2009-01-20,04:17:36
46.59888,125.029503,0,518,39833.1789236111,2009-01-20,04:17:39
46.598934,125.029528,0,518,39833.1789699074,2009-01-20,04:17:43
46.598973,125.029566,0,517,39833.1790046296,2009-01-20,04:17:46
46.599013,125.029595,0,515,39833.1790393519,2009-01-20,04:17:49
46.59906,125.029619,0,514,39833.1790856481,2009-01-20,04:17:53
46.59909,125.029668,0,512,39833.1791319444,2009-01-20,04:17:57
46.599092,125.029727,0,508,39833.1791898148,2009-01-20,04:18:02
46.599095,125.0298,0,508,39833.1792476852,2009-01-20,04:18:07
46.599083,125.02988,0,506,39833.1793055556,2009-01-20,04:18:12
46.599062,125.029949,0,503,39833.1793634259,2009-01-20,04:18:17
46.59903,125.030014,0,504,39833.1794097222,2009-01-20,04:18:21
46.599017,125.030066,0,504,39833.1794675926,2009-01-20,04:18:26
46.59901,125.030099,0,503,39833.179525463,2009-01-20,04:18:31
46.598996,125.030173,0,502,39833.1795833333,2009-01-20,04:18:36
46.598983,125.030244,0,502,39833.1796412037,2009-01-20,04:18:41
46.598974,125.03031,0,502,39833.1796990741,2009-01-20,04:18:46
46.598972,125.030377,0,505,39833.1797569444,2009-01-20,04:18:51
46.59896,125.030447,0,506,39833.1798032407,2009-01-20,04:18:55
46.59893,125.030505,0,509,39833.179849537,2009-01-20,04:18:59
46.598902,125.030563,0,512,39833.1798958333,2009-01-20,04:19:03
46.598875,125.030623,0,512,39833.1799421296,2009-01-20,04:19:07
46.598855,125.030684,0,511,39833.18,2009-01-20,04:19:12
46.598832,125.030743,0,511,39833.1800578704,2009-01-20,04:19:17
46.598819,125.030823,0,513,39833.1801157407,2009-01-20,04:19:22
46.598802,125.030885,0,516,39833.1801736111,2009-01-20,04:19:27
46.598781,125.030951,0,521,39833.1802199074,2009-01-20,04:19:31
46.598774,125.031024,0,524,39833.1802777778,2009-01-20,04:19:36
46.598766,125.031065,0,526,39833.1803356481,2009-01-20,04:19:41
46.598739,125.031115,0,526,39833.1803935185,2009-01-20,04:19:46
46.598727,125.031164,0,528,39833.1804513889,2009-01-20,04:19:51
46.598713,125.031221,0,527,39833.1805092593,2009-01-20,04:19:56
46.598776,125.030911,0,532,39833.1855092593,2009-01-20,04:27:08
46.598805,125.030804,0,532,39833.1855208333,2009-01-20,04:27:09
46.598837,125.03069,0,532,39833.1855324074,2009-01-20,04:27:10
46.59888,125.03056,0,532,39833.1855439815,2009-01-20,04:27:11
46.598953,125.030407,0,532,39833.1855555556,2009-01-20,04:27:12
46.599007,125.030255,0,532,39833.1855671296,2009-01-20,04:27:13
46.599062,125.030105,0,532,39833.1855787037,2009-01-20,04:27:14
46.599115,125.029954,0,532,39833.1855902778,2009-01-20,04:27:15
46.599166,125.0298,0,532,39833.1856018519,2009-01-20,04:27:16
46.599219,125.029647,0,533,39833.1856134259,2009-01-20,04:27:17
46.599268,125.029481,0,533,39833.185625,2009-01-20,04:27:18
46.599363,125.029314,0,533,39833.1856365741,2009-01-20,04:27:19
46.599418,125.029139,0,533,39833.1856481481,2009-01-20,04:27:20
46.59948,125.028953,0,533,39833.1856597222,2009-01-20,04:27:21
46.599524,125.028762,0,534,39833.1856712963,2009-01-20,04:27:22
46.599573,125.028582,0,534,39833.1856828704,2009-01-20,04:27:23
46.599628,125.028379,0,534,39833.1856944444,2009-01-20,04:27:24
46.599686,125.028193,0,535,39833.1857060185,2009-01-20,04:27:25
46.599746,125.028,0,535,39833.1857175926,2009-01-20,04:27:26
46.599809,125.027798,0,536,39833.1857291667,2009-01-20,04:27:27
46.599869,125.027597,0,536,39833.1857407407,2009-01-20,04:27:28
46.599932,125.027387,0,536,39833.1857523148,2009-01-20,04:27:29
46.599995,125.027175,0,537,39833.1857638889,2009-01-20,04:27:30
46.600053,125.02696,0,538,39833.185775463,2009-01-20,04:27:31
46.600128,125.026746,0,538,39833.185787037,2009-01-20,04:27:32
46.600191,125.026531,0,538,39833.1857986111,2009-01-20,04:27:33
46.600252,125.026317,0,539,39833.1858101852,2009-01-20,04:27:34
46.600302,125.026094,0,539,39833.1858217593,2009-01-20,04:27:35
46.60035,125.025882,0,539,39833.1858333333,2009-01-20,04:27:36
46.600403,125.025671,0,539,39833.1858449074,2009-01-20,04:27:37
46.600462,125.025472,0,540,39833.1858564815,2009-01-20,04:27:38
46.600509,125.025266,0,540,39833.1858680556,2009-01-20,04:27:39
46.60057,125.025083,0,540,39833.1858796296,2009-01-20,04:27:40
46.600619,125.024895,0,540,39833.1858912037,2009-01-20,04:27:41
46.600672,125.024731,0,541,39833.1859027778,2009-01-20,04:27:42
46.600718,125.024565,0,541,39833.1859143519,2009-01-20,04:27:43
46.600765,125.024419,0,542,39833.1859259259,2009-01-20,04:27:44
46.60081,125.024291,0,542,39833.1859375,2009-01-20,04:27:45
46.60084,125.024174,0,543,39833.1859490741,2009-01-20,04:27:46
46.60087,125.024078,0,544,39833.1859606481,2009-01-20,04:27:47
46.600869,125.024007,0,546,39833.1859722222,2009-01-20,04:27:48
46.600896,125.023905,0,548,39833.1859953704,2009-01-20,04:27:50
46.60089,125.023801,0,549,39833.1860185185,2009-01-20,04:27:52
46.600869,125.023731,0,550,39833.1860300926,2009-01-20,04:27:53
46.600892,125.023673,0,551,39833.1860416667,2009-01-20,04:27:54
46.600916,125.023555,0,553,39833.1860648148,2009-01-20,04:27:56
46.600959,125.023461,0,555,39833.186087963,2009-01-20,04:27:58
46.601011,125.023415,0,557,39833.1861111111,2009-01-20,04:28:00
46.601013,125.023427,0,562,39833.1861689815,2009-01-20,04:28:05
46.601013,125.023428,0,565,39833.1862268519,2009-01-20,04:28:10
46.601013,125.023428,0,565,39833.1862615741,2009-01-20,04:28:13
46.60102,125.023424,0,565,39833.1862847222,2009-01-20,04:28:15
46.601039,125.023351,0,565,39833.1863078704,2009-01-20,04:28:17
46.601084,125.023251,0,565,39833.1863310185,2009-01-20,04:28:19
46.60111,125.023192,0,565,39833.1863425926,2009-01-20,04:28:20
46.601133,125.023124,0,565,39833.1863541667,2009-01-20,04:28:21
46.601163,125.023045,0,565,39833.1863657407,2009-01-20,04:28:22
46.601108,125.022892,0,565,39833.1863773148,2009-01-20,04:28:23
46.601138,125.022789,0,565,39833.1863888889,2009-01-20,04:28:24
46.60118,125.022682,0,565,39833.186400463,2009-01-20,04:28:25
46.601218,125.022559,0,566,39833.186412037,2009-01-20,04:28:26
46.601262,125.022437,0,566,39833.1864236111,2009-01-20,04:28:27
46.601304,125.022311,0,566,39833.1864351852,2009-01-20,04:28:28
46.601347,125.022189,0,566,39833.1864467593,2009-01-20,04:28:29
46.601386,125.022065,0,566,39833.1864583333,2009-01-20,04:28:30
46.601428,125.02194,0,567,39833.1864699074,2009-01-20,04:28:31
46.601463,125.021805,0,567,39833.1864814815,2009-01-20,04:28:32
46.601508,125.021672,0,567,39833.1864930556,2009-01-20,04:28:33
46.601552,125.021532,0,567,39833.1865046296,2009-01-20,04:28:34
46.601604,125.021385,0,567,39833.1865162037,2009-01-20,04:28:35
46.601659,125.021237,0,568,39833.1865277778,2009-01-20,04:28:36
46.601711,125.021084,0,568,39833.1865393519,2009-01-20,04:28:37
46.601762,125.020925,0,568,39833.1865509259,2009-01-20,04:28:38
46.601815,125.020762,0,569,39833.1865625,2009-01-20,04:28:39
46.601873,125.020598,0,569,39833.1865740741,2009-01-20,04:28:40
46.601931,125.020435,0,569,39833.1865856481,2009-01-20,04:28:41
46.601993,125.020268,0,570,39833.1865972222,2009-01-20,04:28:42
46.602054,125.020108,0,570,39833.1866087963,2009-01-20,04:28:43
46.602104,125.01994,0,571,39833.1866203704,2009-01-20,04:28:44
46.602158,125.019772,0,571,39833.1866319444,2009-01-20,04:28:45
46.602205,125.019592,0,572,39833.1866435185,2009-01-20,04:28:46
46.602252,125.019415,0,572,39833.1866550926,2009-01-20,04:28:47
46.60231,125.019239,0,572,39833.1866666667,2009-01-20,04:28:48
46.602337,125.019058,0,573,39833.1866782407,2009-01-20,04:28:49
46.602356,125.018879,0,573,39833.1866898148,2009-01-20,04:28:50
46.602395,125.018719,0,574,39833.1867013889,2009-01-20,04:28:51
46.602414,125.018549,0,574,39833.186712963,2009-01-20,04:28:52
46.602439,125.01839,0,574,39833.186724537,2009-01-20,04:28:53
46.60245,125.018238,0,575,39833.1867361111,2009-01-20,04:28:54
46.602476,125.018084,0,575,39833.1867476852,2009-01-20,04:28:55
46.602506,125.017937,0,576,39833.1867592593,2009-01-20,04:28:56
46.602533,125.017803,0,575,39833.1867708333,2009-01-20,04:28:57
46.602558,125.017665,0,575,39833.1867824074,2009-01-20,04:28:58
46.602574,125.017522,0,576,39833.1867939815,2009-01-20,04:28:59
46.602593,125.017385,0,576,39833.1868055556,2009-01-20,04:29:00
46.60262,125.017258,0,576,39833.1868171296,2009-01-20,04:29:01
46.602667,125.017164,0,577,39833.1868287037,2009-01-20,04:29:02
46.602688,125.017055,0,577,39833.1868402778,2009-01-20,04:29:03
46.602706,125.016956,0,578,39833.1868518519,2009-01-20,04:29:04
46.602723,125.016868,0,578,39833.1868634259,2009-01-20,04:29:05
46.602738,125.0168,0,579,39833.186875,2009-01-20,04:29:06
46.602757,125.016701,0,579,39833.1868981481,2009-01-20,04:29:08
46.602768,125.016625,0,581,39833.1869444444,2009-01-20,04:29:12
46.602771,125.016506,0,581,39833.1869791667,2009-01-20,04:29:15
46.602773,125.016436,0,581,39833.1869907407,2009-01-20,04:29:16
46.602785,125.016353,0,581,39833.1870023148,2009-01-20,04:29:17
46.602794,125.016279,0,582,39833.1870138889,2009-01-20,04:29:18
46.602799,125.016207,0,582,39833.187025463,2009-01-20,04:29:19
46.602826,125.016127,0,583,39833.1870486111,2009-01-20,04:29:21
46.602847,125.016093,0,585,39833.1871064815,2009-01-20,04:29:26
46.602857,125.016028,0,585,39833.1871296296,2009-01-20,04:29:28
46.602873,125.015957,0,585,39833.1871412037,2009-01-20,04:29:29
46.602896,125.015879,0,585,39833.1871527778,2009-01-20,04:29:30
46.60291,125.015795,0,586,39833.1871643519,2009-01-20,04:29:31
46.602919,125.015704,0,586,39833.1871759259,2009-01-20,04:29:32
46.602933,125.015619,0,586,39833.1871875,2009-01-20,04:29:33
46.602951,125.015536,0,587,39833.1871990741,2009-01-20,04:29:34
46.602932,125.01543,0,587,39833.1872106481,2009-01-20,04:29:35
46.60293,125.015345,0,587,39833.1872222222,2009-01-20,04:29:36
46.602938,125.015279,0,587,39833.1872337963,2009-01-20,04:29:37
46.602974,125.015224,0,586,39833.1872453704,2009-01-20,04:29:38
46.603022,125.015185,0,584,39833.1872685185,2009-01-20,04:29:40
46.603042,125.01515,0,581,39833.1873263889,2009-01-20,04:29:45
46.603046,125.015154,0,581,39833.1873842593,2009-01-20,04:29:50
46.603046,125.015154,0,581,39833.1874189815,2009-01-20,04:29:53
46.603052,125.01516,0,581,39833.1874421296,2009-01-20,04:29:55
46.603065,125.015173,0,582,39833.1875,2009-01-20,04:30:00
46.603076,125.015182,0,582,39833.1875578704,2009-01-20,04:30:05
46.603078,125.015186,0,582,39833.1876157407,2009-01-20,04:30:10
46.603078,125.015186,0,582,39833.187650463,2009-01-20,04:30:13
46.603072,125.015178,0,582,39833.1876736111,2009-01-20,04:30:15
46.603068,125.01509,0,582,39833.1877083333,2009-01-20,04:30:18
46.603054,125.014953,0,581,39833.1877314815,2009-01-20,04:30:20
46.603068,125.01488,0,581,39833.1877430556,2009-01-20,04:30:21
46.603081,125.014802,0,581,39833.1877546296,2009-01-20,04:30:22
46.603082,125.014699,0,580,39833.1877662037,2009-01-20,04:30:23
46.603106,125.01458,0,580,39833.1877777778,2009-01-20,04:30:24
46.603134,125.014455,0,579,39833.1877893518,2009-01-20,04:30:25
46.603168,125.014332,0,579,39833.1878009259,2009-01-20,04:30:26
46.603196,125.014207,0,578,39833.1878125,2009-01-20,04:30:27
46.60322,125.014078,0,578,39833.1878240741,2009-01-20,04:30:28
46.603248,125.01395,0,577,39833.1878356481,2009-01-20,04:30:29
46.603249,125.0138,0,577,39833.1878472222,2009-01-20,04:30:30
46.603275,125.013659,0,577,39833.1878587963,2009-01-20,04:30:31
46.603308,125.01351,0,576,39833.1878703704,2009-01-20,04:30:32
46.60334,125.013365,0,576,39833.1878819444,2009-01-20,04:30:33
46.603373,125.013224,0,575,39833.1878935185,2009-01-20,04:30:34
46.603411,125.013078,0,575,39833.1879050926,2009-01-20,04:30:35
46.603443,125.012935,0,574,39833.1879166667,2009-01-20,04:30:36
46.603474,125.012788,0,573,39833.1879282407,2009-01-20,04:30:37
46.603511,125.012639,0,573,39833.1879398148,2009-01-20,04:30:38
46.603544,125.012489,0,572,39833.1879513889,2009-01-20,04:30:39
46.603576,125.012335,0,571,39833.187962963,2009-01-20,04:30:40
46.603606,125.012193,0,570,39833.187974537,2009-01-20,04:30:41
46.603621,125.012054,0,569,39833.1879861111,2009-01-20,04:30:42
46.603636,125.011933,0,569,39833.1879976852,2009-01-20,04:30:43
46.603638,125.011815,0,568,39833.1880092593,2009-01-20,04:30:44
46.603653,125.01172,0,568,39833.1880208333,2009-01-20,04:30:45
46.603682,125.011647,0,568,39833.1880324074,2009-01-20,04:30:46
46.603707,125.011578,0,567,39833.1880439815,2009-01-20,04:30:47
46.603729,125.011521,0,567,39833.1880555556,2009-01-20,04:30:48
46.603765,125.011473,0,566,39833.1880787037,2009-01-20,04:30:50
46.603729,125.011445,0,564,39833.1881365741,2009-01-20,04:30:55
46.603689,125.011424,0,561,39833.1881944444,2009-01-20,04:31:00
46.603683,125.011345,0,559,39833.1882291667,2009-01-20,04:31:03
46.603701,125.011232,0,557,39833.1882523148,2009-01-20,04:31:05
46.603713,125.011162,0,556,39833.1882638889,2009-01-20,04:31:06
46.603729,125.011087,0,555,39833.188275463,2009-01-20,04:31:07
46.603745,125.011007,0,554,39833.188287037,2009-01-20,04:31:08
46.603755,125.010917,0,553,39833.1882986111,2009-01-20,04:31:09
46.60376,125.010821,0,551,39833.1883101852,2009-01-20,04:31:10
46.603779,125.010729,0,550,39833.1883217593,2009-01-20,04:31:11
46.603815,125.010619,0,549,39833.1883333333,2009-01-20,04:31:12
46.603882,125.010499,0,546,39833.1883449074,2009-01-20,04:31:13
46.603939,125.010387,0,545,39833.1883564815,2009-01-20,04:31:14
46.60398,125.010286,0,544,39833.1883680556,2009-01-20,04:31:15
46.604019,125.010175,0,543,39833.1883796296,2009-01-20,04:31:16
46.604043,125.010084,0,542,39833.1883912037,2009-01-20,04:31:17
46.604066,125.010001,0,541,39833.1884027778,2009-01-20,04:31:18
46.604093,125.009931,0,540,39833.1884143518,2009-01-20,04:31:19
46.604115,125.009867,0,539,39833.1884259259,2009-01-20,04:31:20
46.604161,125.009764,0,536,39833.1884490741,2009-01-20,04:31:22
46.60418,125.00966,0,534,39833.1884722222,2009-01-20,04:31:24
46.604194,125.009532,0,532,39833.1884953704,2009-01-20,04:31:26
46.604203,125.009459,0,531,39833.1885069444,2009-01-20,04:31:27
46.60422,125.00938,0,530,39833.1885185185,2009-01-20,04:31:28
46.604244,125.009292,0,529,39833.1885300926,2009-01-20,04:31:29
46.604261,125.009194,0,528,39833.1885416667,2009-01-20,04:31:30
46.604294,125.009096,0,527,39833.1885532407,2009-01-20,04:31:31
46.604317,125.008989,0,526,39833.1885648148,2009-01-20,04:31:32
46.604339,125.008877,0,524,39833.1885763889,2009-01-20,04:31:33
46.604358,125.008767,0,523,39833.188587963,2009-01-20,04:31:34
46.604377,125.008652,0,521,39833.188599537,2009-01-20,04:31:35
46.604401,125.008537,0,520,39833.1886111111,2009-01-20,04:31:36
46.604426,125.008418,0,518,39833.1886226852,2009-01-20,04:31:37
46.604463,125.008301,0,517,39833.1886342593,2009-01-20,04:31:38
46.604483,125.008182,0,516,39833.1886458333,2009-01-20,04:31:39
46.604513,125.008072,0,515,39833.1886574074,2009-01-20,04:31:40
46.604537,125.007942,0,514,39833.1886689815,2009-01-20,04:31:41
46.60457,125.007819,0,513,39833.1886805556,2009-01-20,04:31:42
46.604603,125.007695,0,512,39833.1886921296,2009-01-20,04:31:43
46.604642,125.007576,0,511,39833.1887037037,2009-01-20,04:31:44
46.604672,125.007462,0,511,39833.1887152778,2009-01-20,04:31:45
46.604695,125.007349,0,510,39833.1887268518,2009-01-20,04:31:46
46.604738,125.007239,0,509,39833.1887384259,2009-01-20,04:31:47
46.604788,125.007129,0,508,39833.18875,2009-01-20,04:31:48
46.604827,125.007009,0,508,39833.1887615741,2009-01-20,04:31:49
46.604858,125.006889,0,507,39833.1887731481,2009-01-20,04:31:50
46.604884,125.006764,0,506,39833.1887847222,2009-01-20,04:31:51
46.6049,125.006637,0,504,39833.1887962963,2009-01-20,04:31:52
46.604905,125.006506,0,503,39833.1888078704,2009-01-20,04:31:53
46.604922,125.006387,0,502,39833.1888194444,2009-01-20,04:31:54
46.604935,125.006274,0,501,39833.1888310185,2009-01-20,04:31:55
46.604938,125.006165,0,500,39833.1888425926,2009-01-20,04:31:56
46.604941,125.006051,0,499,39833.1888541667,2009-01-20,04:31:57
46.604915,125.005926,0,498,39833.1888657407,2009-01-20,04:31:58
46.604923,125.005809,0,497,39833.1888773148,2009-01-20,04:31:59
46.604941,125.005697,0,496,39833.1888888889,2009-01-20,04:32:00
46.604943,125.005579,0,495,39833.188900463,2009-01-20,04:32:01
46.604941,125.005454,0,494,39833.188912037,2009-01-20,04:32:02
46.604963,125.005338,0,492,39833.1889236111,2009-01-20,04:32:03
46.60499,125.005232,0,491,39833.1889351852,2009-01-20,04:32:04
46.605012,125.005127,0,490,39833.1889467593,2009-01-20,04:32:05
46.605037,125.00503,0,489,39833.1889583333,2009-01-20,04:32:06
46.605059,125.004933,0,488,39833.1889699074,2009-01-20,04:32:07
46.605086,125.00486,0,487,39833.1889814815,2009-01-20,04:32:08
46.605102,125.004784,0,486,39833.1889930556,2009-01-20,04:32:09
46.605129,125.004711,0,485,39833.1890046296,2009-01-20,04:32:10
46.605147,125.004628,0,484,39833.1890162037,2009-01-20,04:32:11
46.60517,125.004547,0,483,39833.1890277778,2009-01-20,04:32:12
46.605187,125.004476,0,483,39833.1890393518,2009-01-20,04:32:13
46.605202,125.004408,0,482,39833.1890509259,2009-01-20,04:32:14
46.605215,125.004339,0,482,39833.1890625,2009-01-20,04:32:15
46.605237,125.004247,0,482,39833.1890856481,2009-01-20,04:32:17
46.605258,125.004184,0,481,39833.1891087963,2009-01-20,04:32:19
46.60527,125.00419,0,479,39833.1891666667,2009-01-20,04:32:24
46.60527,125.00419,0,479,39833.1892013889,2009-01-20,04:32:27
46.605265,125.004185,0,476,39833.189224537,2009-01-20,04:32:29
46.605273,125.004075,0,477,39833.1892824074,2009-01-20,04:32:34
46.60528,125.003942,0,477,39833.1893055556,2009-01-20,04:32:36
46.605287,125.00387,0,477,39833.1893171296,2009-01-20,04:32:37
46.605288,125.00379,0,477,39833.1893287037,2009-01-20,04:32:38
46.605273,125.003706,0,477,39833.1893402778,2009-01-20,04:32:39
46.605284,125.003638,0,477,39833.1893518518,2009-01-20,04:32:40
46.605303,125.003576,0,477,39833.1893634259,2009-01-20,04:32:41
46.605323,125.003513,0,479,39833.189375,2009-01-20,04:32:42
46.605346,125.003449,0,481,39833.1893865741,2009-01-20,04:32:43
46.60535,125.003362,0,482,39833.1893981481,2009-01-20,04:32:44
46.605378,125.003277,0,482,39833.1894097222,2009-01-20,04:32:45
46.605413,125.00318,0,482,39833.1894212963,2009-01-20,04:32:46
46.605445,125.003068,0,482,39833.1894328704,2009-01-20,04:32:47
46.605465,125.002951,0,482,39833.1894444444,2009-01-20,04:32:48
46.60547,125.002824,0,481,39833.1894560185,2009-01-20,04:32:49
46.605505,125.002691,0,479,39833.1894675926,2009-01-20,04:32:50
46.605521,125.002556,0,478,39833.1894791667,2009-01-20,04:32:51
46.605544,125.002432,0,477,39833.1894907407,2009-01-20,04:32:52
46.605577,125.002305,0,474,39833.1895023148,2009-01-20,04:32:53
46.605602,125.00217,0,473,39833.1895138889,2009-01-20,04:32:54
46.605623,125.002027,0,472,39833.189525463,2009-01-20,04:32:55
46.605654,125.001881,0,470,39833.189537037,2009-01-20,04:32:56
46.605678,125.001738,0,468,39833.1895486111,2009-01-20,04:32:57
46.605719,125.001593,0,467,39833.1895601852,2009-01-20,04:32:58
46.605754,125.001442,0,465,39833.1895717593,2009-01-20,04:32:59
46.605796,125.001283,0,463,39833.1895833333,2009-01-20,04:33:00
46.605836,125.001131,0,462,39833.1895949074,2009-01-20,04:33:01
46.605871,125.000973,0,462,39833.1896064815,2009-01-20,04:33:02
46.605903,125.000811,0,461,39833.1896180556,2009-01-20,04:33:03
46.605935,125.000644,0,458,39833.1896296296,2009-01-20,04:33:04
46.605966,125.000479,0,457,39833.1896412037,2009-01-20,04:33:05
46.606,125.000314,0,456,39833.1896527778,2009-01-20,04:33:06
46.606045,125.000155,0,455,39833.1896643518,2009-01-20,04:33:07
46.606077,124.999986,0,453,39833.1896759259,2009-01-20,04:33:08
46.606114,124.999821,0,452,39833.1896875,2009-01-20,04:33:09
46.606151,124.999656,0,452,39833.1896990741,2009-01-20,04:33:10
46.606182,124.999493,0,452,39833.1897106481,2009-01-20,04:33:11
46.60622,124.999327,0,452,39833.1897222222,2009-01-20,04:33:12
46.606247,124.999157,0,453,39833.1897337963,2009-01-20,04:33:13
46.606274,124.998989,0,452,39833.1897453704,2009-01-20,04:33:14
46.606301,124.998822,0,452,39833.1897569444,2009-01-20,04:33:15
46.606322,124.99865,0,451,39833.1897685185,2009-01-20,04:33:16
46.606338,124.998471,0,451,39833.1897800926,2009-01-20,04:33:17
46.606362,124.99828,0,453,39833.1897916667,2009-01-20,04:33:18
46.606376,124.998093,0,456,39833.1898032407,2009-01-20,04:33:19
46.606377,124.997929,0,452,39833.1898148148,2009-01-20,04:33:20
46.606379,124.997767,0,450,39833.1898263889,2009-01-20,04:33:21
46.606375,124.997603,0,448,39833.189837963,2009-01-20,04:33:22
46.606377,124.997447,0,448,39833.189849537,2009-01-20,04:33:23
46.606376,124.997307,0,449,39833.1898611111,2009-01-20,04:33:24
46.606377,124.997169,0,451,39833.1898726852,2009-01-20,04:33:25
46.60638,124.99703,0,451,39833.1898842593,2009-01-20,04:33:26
46.606389,124.996902,0,449,39833.1898958333,2009-01-20,04:33:27
46.606387,124.996783,0,448,39833.1899074074,2009-01-20,04:33:28
46.606388,124.996671,0,448,39833.1899189815,2009-01-20,04:33:29
46.606395,124.996563,0,449,39833.1899305556,2009-01-20,04:33:30
46.606397,124.996463,0,449,39833.1899421296,2009-01-20,04:33:31
46.606404,124.996372,0,450,39833.1899537037,2009-01-20,04:33:32
46.60641,124.996267,0,452,39833.1899652778,2009-01-20,04:33:33
46.606422,124.996177,0,452,39833.1899768518,2009-01-20,04:33:34
46.606424,124.99609,0,453,39833.1899884259,2009-01-20,04:33:35
46.606433,124.996009,0,455,39833.19,2009-01-20,04:33:36
46.606446,124.995957,0,464,39833.1900115741,2009-01-20,04:33:37
46.606483,124.995877,0,476,39833.1900347222,2009-01-20,04:33:39
46.606514,124.99583,0,483,39833.1900578704,2009-01-20,04:33:41
46.606542,124.995791,0,482,39833.1901157407,2009-01-20,04:33:46
46.606544,124.995779,0,484,39833.1901736111,2009-01-20,04:33:51
46.606541,124.995758,0,484,39833.1902314815,2009-01-20,04:33:56
46.606532,124.995686,0,485,39833.1902546296,2009-01-20,04:33:58
46.606534,124.995576,0,487,39833.1902777778,2009-01-20,04:34:00
46.606543,124.995509,0,488,39833.1902893518,2009-01-20,04:34:01
46.606545,124.995431,0,489,39833.1903009259,2009-01-20,04:34:02
46.606543,124.995352,0,490,39833.1903125,2009-01-20,04:34:03
46.606542,124.99527,0,492,39833.1903240741,2009-01-20,04:34:04
46.606541,124.99518,0,493,39833.1903356481,2009-01-20,04:34:05
46.606535,124.995086,0,495,39833.1903472222,2009-01-20,04:34:06
46.606532,124.99498,0,497,39833.1903587963,2009-01-20,04:34:07
46.606533,124.994876,0,498,39833.1903703704,2009-01-20,04:34:08
46.606528,124.994776,0,499,39833.1903819444,2009-01-20,04:34:09
46.606528,124.994679,0,501,39833.1903935185,2009-01-20,04:34:10
46.606529,124.994579,0,503,39833.1904050926,2009-01-20,04:34:11
46.606534,124.994482,0,505,39833.1904166667,2009-01-20,04:34:12
46.606556,124.994384,0,507,39833.1904282407,2009-01-20,04:34:13
46.606587,124.994304,0,509,39833.1904398148,2009-01-20,04:34:14
46.606628,124.994231,0,511,39833.1904513889,2009-01-20,04:34:15
46.606691,124.994135,0,513,39833.190462963,2009-01-20,04:34:16
46.606767,124.994058,0,519,39833.190474537,2009-01-20,04:34:17
46.606809,124.993976,0,521,39833.1904861111,2009-01-20,04:34:18
46.60685,124.993903,0,523,39833.1904976852,2009-01-20,04:34:19
46.606893,124.99383,0,525,39833.1905092593,2009-01-20,04:34:20
46.606937,124.993759,0,526,39833.1905208333,2009-01-20,04:34:21
46.60697,124.993684,0,529,39833.1905324074,2009-01-20,04:34:22
46.606998,124.993618,0,530,39833.1905439815,2009-01-20,04:34:23
46.607018,124.99355,0,531,39833.1905555556,2009-01-20,04:34:24
46.607035,124.993473,0,532,39833.1905671296,2009-01-20,04:34:25
46.60704,124.993392,0,534,39833.1905787037,2009-01-20,04:34:26
46.607055,124.993309,0,535,39833.1905902778,2009-01-20,04:34:27
46.607099,124.993226,0,538,39833.1906018518,2009-01-20,04:34:28
46.607134,124.993119,0,536,39833.1906134259,2009-01-20,04:34:29
46.607133,124.993011,0,532,39833.190625,2009-01-20,04:34:30
46.607123,124.992891,0,528,39833.1906365741,2009-01-20,04:34:31
46.607096,124.992755,0,524,39833.1906481481,2009-01-20,04:34:32
46.607083,124.992624,0,521,39833.1906597222,2009-01-20,04:34:33
46.607065,124.992489,0,518,39833.1906712963,2009-01-20,04:34:34
46.607028,124.992324,0,517,39833.1906828704,2009-01-20,04:34:35
46.607021,124.992192,0,514,39833.1906944444,2009-01-20,04:34:36
46.607013,124.992053,0,512,39833.1907060185,2009-01-20,04:34:37
46.607012,124.991917,0,511,39833.1907175926,2009-01-20,04:34:38
46.607018,124.991774,0,509,39833.1907291667,2009-01-20,04:34:39
46.607031,124.991621,0,507,39833.1907407407,2009-01-20,04:34:40
46.607057,124.99147,0,506,39833.1907523148,2009-01-20,04:34:41
46.607085,124.991306,0,504,39833.1907638889,2009-01-20,04:34:42
46.607115,124.991139,0,504,39833.190775463,2009-01-20,04:34:43
46.607143,124.99097,0,504,39833.190787037,2009-01-20,04:34:44
46.607174,124.9908,0,504,39833.1907986111,2009-01-20,04:34:45
46.607198,124.990623,0,504,39833.1908101852,2009-01-20,04:34:46
46.607222,124.990458,0,504,39833.1908217593,2009-01-20,04:34:47
46.607261,124.990296,0,506,39833.1908333333,2009-01-20,04:34:48
46.607287,124.990139,0,507,39833.1908449074,2009-01-20,04:34:49
46.607325,124.989979,0,509,39833.1908564815,2009-01-20,04:34:50
46.607355,124.98982,0,512,39833.1908680556,2009-01-20,04:34:51
46.607394,124.989659,0,516,39833.1908796296,2009-01-20,04:34:52
46.607429,124.989495,0,516,39833.1908912037,2009-01-20,04:34:53
46.607459,124.989325,0,517,39833.1909027778,2009-01-20,04:34:54
46.607495,124.989159,0,520,39833.1909143519,2009-01-20,04:34:55
46.607519,124.98899,0,519,39833.1909259259,2009-01-20,04:34:56
46.607552,124.988818,0,521,39833.1909375,2009-01-20,04:34:57
46.607589,124.988643,0,523,39833.1909490741,2009-01-20,04:34:58
46.607628,124.98847,0,526,39833.1909606481,2009-01-20,04:34:59
46.607667,124.988291,0,527,39833.1909722222,2009-01-20,04:35:00
46.607699,124.988109,0,527,39833.1909837963,2009-01-20,04:35:01
46.607732,124.987925,0,527,39833.1909953704,2009-01-20,04:35:02
46.607765,124.987743,0,528,39833.1910069444,2009-01-20,04:35:03
46.607803,124.987567,0,530,39833.1910185185,2009-01-20,04:35:04
46.607837,124.987381,0,531,39833.1910300926,2009-01-20,04:35:05
46.607878,124.987204,0,532,39833.1910416667,2009-01-20,04:35:06
46.607906,124.987017,0,531,39833.1910532407,2009-01-20,04:35:07
46.607939,124.986839,0,532,39833.1910648148,2009-01-20,04:35:08
46.607967,124.986653,0,532,39833.1910763889,2009-01-20,04:35:09
46.607997,124.986468,0,533,39833.191087963,2009-01-20,04:35:10
46.608036,124.98628,0,534,39833.191099537,2009-01-20,04:35:11
46.608075,124.986094,0,534,39833.1911111111,2009-01-20,04:35:12
46.608105,124.985896,0,532,39833.1911226852,2009-01-20,04:35:13
46.608144,124.985713,0,533,39833.1911342593,2009-01-20,04:35:14
46.608175,124.985527,0,531,39833.1911458333,2009-01-20,04:35:15
46.608195,124.985341,0,531,39833.1911574074,2009-01-20,04:35:16
46.608224,124.985167,0,532,39833.1911689815,2009-01-20,04:35:17
46.608237,124.984987,0,530,39833.1911805556,2009-01-20,04:35:18
46.608254,124.984812,0,527,39833.1911921296,2009-01-20,04:35:19
46.608265,124.984634,0,529,39833.1912037037,2009-01-20,04:35:20
46.608267,124.984454,0,529,39833.1912152778,2009-01-20,04:35:21
46.608272,124.984279,0,540,39833.1912268519,2009-01-20,04:35:22
46.608271,124.984103,0,542,39833.1912384259,2009-01-20,04:35:23
46.608255,124.983923,0,544,39833.19125,2009-01-20,04:35:24
46.608237,124.983748,0,546,39833.1912615741,2009-01-20,04:35:25
46.608216,124.983573,0,548,39833.1912731482,2009-01-20,04:35:26
46.608187,124.983398,0,549,39833.1912847222,2009-01-20,04:35:27
46.608164,124.983225,0,548,39833.1912962963,2009-01-20,04:35:28
46.608123,124.983062,0,544,39833.1913078704,2009-01-20,04:35:29
46.608085,124.982903,0,544,39833.1913194444,2009-01-20,04:35:30
46.608031,124.982747,0,541,39833.1913310185,2009-01-20,04:35:31
46.607979,124.982592,0,540,39833.1913425926,2009-01-20,04:35:32
46.607919,124.98244,0,538,39833.1913541667,2009-01-20,04:35:33
46.60785,124.982292,0,532,39833.1913657407,2009-01-20,04:35:34
46.60779,124.982154,0,527,39833.1913773148,2009-01-20,04:35:35
46.607723,124.982011,0,525,39833.1913888889,2009-01-20,04:35:36
46.607646,124.981867,0,523,39833.191400463,2009-01-20,04:35:37
46.607574,124.981723,0,522,39833.191412037,2009-01-20,04:35:38
46.6075,124.981577,0,521,39833.1914236111,2009-01-20,04:35:39
46.607424,124.981429,0,520,39833.1914351852,2009-01-20,04:35:40
46.607342,124.981276,0,517,39833.1914467593,2009-01-20,04:35:41
46.607265,124.981121,0,514,39833.1914583333,2009-01-20,04:35:42
46.607184,124.980967,0,512,39833.1914699074,2009-01-20,04:35:43
46.607107,124.980805,0,509,39833.1914814815,2009-01-20,04:35:44
46.607026,124.980644,0,506,39833.1914930556,2009-01-20,04:35:45
46.606941,124.980478,0,504,39833.1915046296,2009-01-20,04:35:46
46.606851,124.980309,0,501,39833.1915162037,2009-01-20,04:35:47
46.606763,124.980145,0,497,39833.1915277778,2009-01-20,04:35:48
46.606675,124.979968,0,493,39833.1915393519,2009-01-20,04:35:49
46.606576,124.979793,0,488,39833.1915509259,2009-01-20,04:35:50
46.606478,124.97961,0,484,39833.1915625,2009-01-20,04:35:51
46.606378,124.979424,0,478,39833.1915740741,2009-01-20,04:35:52
46.606283,124.979241,0,473,39833.1915856482,2009-01-20,04:35:53
46.606188,124.979054,0,468,39833.1915972222,2009-01-20,04:35:54
46.606097,124.978863,0,463,39833.1916087963,2009-01-20,04:35:55
46.606006,124.978672,0,457,39833.1916203704,2009-01-20,04:35:56
46.605916,124.978479,0,452,39833.1916319444,2009-01-20,04:35:57
46.605809,124.97826,0,446,39833.1916435185,2009-01-20,04:35:58
46.605731,124.978058,0,447,39833.1916550926,2009-01-20,04:35:59
46.605641,124.977823,0,441,39833.1916666667,2009-01-20,04:36:00
46.605553,124.977587,0,435,39833.1916782407,2009-01-20,04:36:01
46.605494,124.977363,0,432,39833.1916898148,2009-01-20,04:36:02
46.605442,124.977142,0,428,39833.1917013889,2009-01-20,04:36:03
46.605394,124.976926,0,423,39833.191712963,2009-01-20,04:36:04
46.605347,124.976701,0,418,39833.191724537,2009-01-20,04:36:05
46.605315,124.976476,0,413,39833.1917361111,2009-01-20,04:36:06
46.605299,124.976264,0,407,39833.1917476852,2009-01-20,04:36:07
46.605271,124.976047,0,402,39833.1917592593,2009-01-20,04:36:08
46.605256,124.975839,0,399,39833.1917708333,2009-01-20,04:36:09
46.605243,124.97563,0,396,39833.1917824074,2009-01-20,04:36:10
46.605244,124.975432,0,395,39833.1917939815,2009-01-20,04:36:11
46.60525,124.975249,0,394,39833.1918055556,2009-01-20,04:36:12
46.605264,124.97507,0,392,39833.1918171296,2009-01-20,04:36:13
46.605282,124.974895,0,391,39833.1918287037,2009-01-20,04:36:14
46.6053,124.974717,0,390,39833.1918402778,2009-01-20,04:36:15
46.605331,124.974547,0,393,39833.1918518519,2009-01-20,04:36:16
46.605363,124.974379,0,392,39833.1918634259,2009-01-20,04:36:17
46.605402,124.974225,0,391,39833.191875,2009-01-20,04:36:18
46.605443,124.974077,0,390,39833.1918865741,2009-01-20,04:36:19
46.605471,124.973921,0,389,39833.1918981481,2009-01-20,04:36:20
46.605494,124.973774,0,388,39833.1919097222,2009-01-20,04:36:21
46.605522,124.973629,0,387,39833.1919212963,2009-01-20,04:36:22
46.605548,124.973496,0,387,39833.1919328704,2009-01-20,04:36:23
46.605565,124.973355,0,386,39833.1919444444,2009-01-20,04:36:24
46.605584,124.973221,0,386,39833.1919560185,2009-01-20,04:36:25
46.6056,124.973089,0,386,39833.1919675926,2009-01-20,04:36:26
46.605618,124.972952,0,385,39833.1919791667,2009-01-20,04:36:27
46.60563,124.972833,0,387,39833.1919907407,2009-01-20,04:36:28
46.605654,124.972721,0,387,39833.1920023148,2009-01-20,04:36:29
46.605672,124.972615,0,387,39833.1920138889,2009-01-20,04:36:30
46.605681,124.972518,0,386,39833.192025463,2009-01-20,04:36:31
46.60568,124.972437,0,386,39833.192037037,2009-01-20,04:36:32
46.605692,124.972345,0,386,39833.1920601852,2009-01-20,04:36:34
46.605746,124.972325,0,396,39833.1921180556,2009-01-20,04:36:39
46.60578,124.972251,0,397,39833.1921412037,2009-01-20,04:36:41
46.605807,124.972191,0,400,39833.1921527778,2009-01-20,04:36:42
46.605826,124.97213,0,399,39833.1921643519,2009-01-20,04:36:43
46.605842,124.97206,0,398,39833.1921759259,2009-01-20,04:36:44
46.605859,124.971981,0,397,39833.1921875,2009-01-20,04:36:45
46.605877,124.971883,0,396,39833.1921990741,2009-01-20,04:36:46
46.605896,124.971784,0,396,39833.1922106481,2009-01-20,04:36:47
46.605915,124.971672,0,395,39833.1922222222,2009-01-20,04:36:48
46.605918,124.971539,0,394,39833.1922337963,2009-01-20,04:36:49
46.605936,124.971408,0,395,39833.1922453704,2009-01-20,04:36:50
46.605957,124.971271,0,397,39833.1922569444,2009-01-20,04:36:51
46.605973,124.971125,0,398,39833.1922685185,2009-01-20,04:36:52
46.605998,124.970984,0,400,39833.1922800926,2009-01-20,04:36:53
46.606025,124.970834,0,401,39833.1922916667,2009-01-20,04:36:54
46.606046,124.970682,0,402,39833.1923032407,2009-01-20,04:36:55
46.606072,124.970519,0,405,39833.1923148148,2009-01-20,04:36:56
46.606088,124.970355,0,409,39833.1923263889,2009-01-20,04:36:57
46.606114,124.970194,0,411,39833.192337963,2009-01-20,04:36:58
46.606145,124.970025,0,415,39833.192349537,2009-01-20,04:36:59
46.606181,124.969853,0,419,39833.1923611111,2009-01-20,04:37:00
46.606221,124.969671,0,422,39833.1923726852,2009-01-20,04:37:01
46.606257,124.969482,0,423,39833.1923842593,2009-01-20,04:37:02
46.606287,124.969289,0,423,39833.1923958333,2009-01-20,04:37:03
46.606333,124.969098,0,425,39833.1924074074,2009-01-20,04:37:04
46.606375,124.968902,0,425,39833.1924189815,2009-01-20,04:37:05
46.606432,124.968718,0,429,39833.1924305556,2009-01-20,04:37:06
46.60647,124.968543,0,433,39833.1924421296,2009-01-20,04:37:07
46.606507,124.968361,0,435,39833.1924537037,2009-01-20,04:37:08
46.60654,124.968185,0,436,39833.1924652778,2009-01-20,04:37:09
46.606581,124.968014,0,438,39833.1924768519,2009-01-20,04:37:10
46.606617,124.967846,0,440,39833.1924884259,2009-01-20,04:37:11
46.606641,124.967683,0,439,39833.1925,2009-01-20,04:37:12
46.606679,124.967529,0,440,39833.1925115741,2009-01-20,04:37:13
46.606706,124.967394,0,440,39833.1925231481,2009-01-20,04:37:14
46.606732,124.967247,0,441,39833.1925347222,2009-01-20,04:37:15
46.606738,124.967111,0,442,39833.1925462963,2009-01-20,04:37:16
46.60677,124.967003,0,445,39833.1925578704,2009-01-20,04:37:17
46.606792,124.966912,0,446,39833.1925694444,2009-01-20,04:37:18
46.606812,124.966834,0,445,39833.1925810185,2009-01-20,04:37:19
46.606842,124.966785,0,447,39833.1925925926,2009-01-20,04:37:20
46.606865,124.966772,0,451,39833.192650463,2009-01-20,04:37:25
46.606877,124.966764,0,447,39833.1927083333,2009-01-20,04:37:30
46.606902,124.966668,0,449,39833.1927430556,2009-01-20,04:37:33
46.606916,124.9666,0,453,39833.1927546296,2009-01-20,04:37:34
46.606936,124.966535,0,456,39833.1927662037,2009-01-20,04:37:35
46.606938,124.966454,0,456,39833.1927777778,2009-01-20,04:37:36
46.606943,124.966356,0,456,39833.1927893519,2009-01-20,04:37:37
46.606962,124.966262,0,458,39833.1928009259,2009-01-20,04:37:38
46.606987,124.966161,0,459,39833.1928125,2009-01-20,04:37:39
46.607007,124.966036,0,458,39833.1928240741,2009-01-20,04:37:40
46.607027,124.965908,0,461,39833.1928356481,2009-01-20,04:37:41
46.607047,124.96577,0,461,39833.1928472222,2009-01-20,04:37:42
46.607058,124.96563,0,461,39833.1928587963,2009-01-20,04:37:43
46.607078,124.965488,0,461,39833.1928703704,2009-01-20,04:37:44
46.607104,124.965343,0,460,39833.1928819444,2009-01-20,04:37:45
46.60712,124.965188,0,459,39833.1928935185,2009-01-20,04:37:46
46.607128,124.965027,0,458,39833.1929050926,2009-01-20,04:37:47
46.607145,124.964867,0,456,39833.1929166667,2009-01-20,04:37:48
46.607174,124.964711,0,455,39833.1929282407,2009-01-20,04:37:49
46.607204,124.964547,0,453,39833.1929398148,2009-01-20,04:37:50
46.607233,124.964378,0,451,39833.1929513889,2009-01-20,04:37:51
46.607264,124.964207,0,450,39833.192962963,2009-01-20,04:37:52
46.607291,124.964029,0,448,39833.192974537,2009-01-20,04:37:53
46.607323,124.963845,0,447,39833.1929861111,2009-01-20,04:37:54
46.607344,124.963658,0,446,39833.1929976852,2009-01-20,04:37:55
46.607376,124.963472,0,444,39833.1930092593,2009-01-20,04:37:56
46.607411,124.963287,0,445,39833.1930208333,2009-01-20,04:37:57
46.607449,124.963109,0,444,39833.1930324074,2009-01-20,04:37:58
46.607487,124.962938,0,445,39833.1930439815,2009-01-20,04:37:59
46.607521,124.962761,0,443,39833.1930555556,2009-01-20,04:38:00
46.607564,124.962592,0,444,39833.1930671296,2009-01-20,04:38:01
46.607604,124.962432,0,446,39833.1930787037,2009-01-20,04:38:02
46.607631,124.962272,0,446,39833.1930902778,2009-01-20,04:38:03
46.607667,124.962114,0,448,39833.1931018519,2009-01-20,04:38:04
46.607703,124.961971,0,451,39833.1931134259,2009-01-20,04:38:05
46.607729,124.961832,0,452,39833.193125,2009-01-20,04:38:06
46.607754,124.961707,0,454,39833.1931365741,2009-01-20,04:38:07
46.607779,124.961588,0,454,39833.1931481481,2009-01-20,04:38:08
46.607798,124.961474,0,454,39833.1931597222,2009-01-20,04:38:09
46.60782,124.961375,0,456,39833.1931712963,2009-01-20,04:38:10
46.607841,124.961279,0,459,39833.1931828704,2009-01-20,04:38:11
46.607857,124.961183,0,459,39833.1931944444,2009-01-20,04:38:12
46.607869,124.961089,0,459,39833.1932060185,2009-01-20,04:38:13
46.607887,124.960986,0,459,39833.1932175926,2009-01-20,04:38:14
46.607911,124.960878,0,458,39833.1932291667,2009-01-20,04:38:15
46.607935,124.960765,0,461,39833.1932407407,2009-01-20,04:38:16
46.607957,124.960649,0,464,39833.1932523148,2009-01-20,04:38:17
46.607978,124.96052,0,462,39833.1932638889,2009-01-20,04:38:18
46.608005,124.960385,0,462,39833.193275463,2009-01-20,04:38:19
46.608039,124.960248,0,461,39833.193287037,2009-01-20,04:38:20
46.608065,124.960105,0,463,39833.1932986111,2009-01-20,04:38:21
46.608094,124.959949,0,463,39833.1933101852,2009-01-20,04:38:22
46.608121,124.959798,0,461,39833.1933217593,2009-01-20,04:38:23
46.608144,124.959635,0,460,39833.1933333333,2009-01-20,04:38:24
46.60817,124.959474,0,459,39833.1933449074,2009-01-20,04:38:25
46.608206,124.959316,0,460,39833.1933564815,2009-01-20,04:38:26
46.608252,124.959152,0,464,39833.1933680556,2009-01-20,04:38:27
46.608283,124.958983,0,466,39833.1933796296,2009-01-20,04:38:28
46.608309,124.95881,0,465,39833.1933912037,2009-01-20,04:38:29
46.608341,124.958634,0,465,39833.1934027778,2009-01-20,04:38:30
46.608366,124.958451,0,462,39833.1934143519,2009-01-20,04:38:31
46.608398,124.958279,0,463,39833.1934259259,2009-01-20,04:38:32
46.608429,124.958105,0,462,39833.1934375,2009-01-20,04:38:33
46.608469,124.957936,0,462,39833.1934490741,2009-01-20,04:38:34
46.608505,124.957772,0,465,39833.1934606481,2009-01-20,04:38:35
46.608539,124.957617,0,464,39833.1934722222,2009-01-20,04:38:36
46.60857,124.957468,0,465,39833.1934837963,2009-01-20,04:38:37
46.6086,124.957328,0,467,39833.1934953704,2009-01-20,04:38:38
46.608624,124.957191,0,467,39833.1935069444,2009-01-20,04:38:39
46.608654,124.957049,0,468,39833.1935185185,2009-01-20,04:38:40
46.608682,124.956906,0,470,39833.1935300926,2009-01-20,04:38:41
46.60872,124.956774,0,475,39833.1935416667,2009-01-20,04:38:42
46.608742,124.956631,0,478,39833.1935532407,2009-01-20,04:38:43
46.608765,124.956476,0,477,39833.1935648148,2009-01-20,04:38:44
46.608788,124.956319,0,479,39833.1935763889,2009-01-20,04:38:45
46.608818,124.956166,0,481,39833.193587963,2009-01-20,04:38:46
46.608852,124.955996,0,484,39833.193599537,2009-01-20,04:38:47
46.608896,124.955822,0,488,39833.1936111111,2009-01-20,04:38:48
46.608926,124.955642,0,489,39833.1936226852,2009-01-20,04:38:49
46.608963,124.955459,0,489,39833.1936342593,2009-01-20,04:38:50
46.609,124.955279,0,490,39833.1936458333,2009-01-20,04:38:51
46.609036,124.955085,0,490,39833.1936574074,2009-01-20,04:38:52
46.609076,124.954885,0,490,39833.1936689815,2009-01-20,04:38:53
46.609113,124.954688,0,488,39833.1936805556,2009-01-20,04:38:54
46.609148,124.954495,0,487,39833.1936921296,2009-01-20,04:38:55
46.609182,124.954304,0,488,39833.1937037037,2009-01-20,04:38:56
46.60922,124.954125,0,487,39833.1937152778,2009-01-20,04:38:57
46.609246,124.953951,0,487,39833.1937268519,2009-01-20,04:38:58
46.609264,124.953775,0,489,39833.1937384259,2009-01-20,04:38:59
46.609293,124.953606,0,491,39833.19375,2009-01-20,04:39:00
46.609311,124.953428,0,491,39833.1937615741,2009-01-20,04:39:01
46.60933,124.953244,0,491,39833.1937731481,2009-01-20,04:39:02
46.609347,124.95305,0,491,39833.1937847222,2009-01-20,04:39:03
46.609375,124.952863,0,493,39833.1937962963,2009-01-20,04:39:04
46.609412,124.952677,0,493,39833.1938078704,2009-01-20,04:39:05
46.60945,124.952485,0,493,39833.1938194444,2009-01-20,04:39:06
46.609491,124.952288,0,494,39833.1938310185,2009-01-20,04:39:07
46.60953,124.952091,0,494,39833.1938425926,2009-01-20,04:39:08
46.609573,124.951891,0,494,39833.1938541667,2009-01-20,04:39:09
46.609615,124.95169,0,494,39833.1938657407,2009-01-20,04:39:10
46.609658,124.95148,0,494,39833.1938773148,2009-01-20,04:39:11
46.609701,124.951274,0,496,39833.1938888889,2009-01-20,04:39:12
46.609746,124.95106,0,496,39833.193900463,2009-01-20,04:39:13
46.609792,124.950844,0,497,39833.193912037,2009-01-20,04:39:14
46.609836,124.950623,0,498,39833.1939236111,2009-01-20,04:39:15
46.609881,124.950414,0,497,39833.1939351852,2009-01-20,04:39:16
46.609919,124.950196,0,496,39833.1939467593,2009-01-20,04:39:17
46.609967,124.949982,0,495,39833.1939583333,2009-01-20,04:39:18
46.610014,124.949775,0,494,39833.1939699074,2009-01-20,04:39:19
46.610056,124.949569,0,494,39833.1939814815,2009-01-20,04:39:20
46.610097,124.949368,0,494,39833.1939930556,2009-01-20,04:39:21
46.610141,124.949175,0,492,39833.1940046296,2009-01-20,04:39:22
46.610184,124.948978,0,492,39833.1940162037,2009-01-20,04:39:23
46.610227,124.948791,0,492,39833.1940277778,2009-01-20,04:39:24
46.610254,124.948604,0,489,39833.1940393519,2009-01-20,04:39:25
46.610277,124.948419,0,489,39833.1940509259,2009-01-20,04:39:26
46.610312,124.948245,0,491,39833.1940625,2009-01-20,04:39:27
46.610348,124.948084,0,492,39833.1940740741,2009-01-20,04:39:28
46.610375,124.947929,0,491,39833.1940856481,2009-01-20,04:39:29
46.610401,124.947791,0,492,39833.1940972222,2009-01-20,04:39:30
46.610423,124.947675,0,492,39833.1941087963,2009-01-20,04:39:31
46.610443,124.947567,0,491,39833.1941203704,2009-01-20,04:39:32
46.61047,124.947478,0,491,39833.1941319444,2009-01-20,04:39:33
46.610492,124.94739,0,491,39833.1941435185,2009-01-20,04:39:34
46.610518,124.947319,0,491,39833.1941550926,2009-01-20,04:39:35
46.610555,124.94727,0,495,39833.1941666667,2009-01-20,04:39:36
46.610595,124.947223,0,499,39833.1941782407,2009-01-20,04:39:37
46.610661,124.947144,0,503,39833.1942013889,2009-01-20,04:39:39
46.610724,124.947061,0,506,39833.194224537,2009-01-20,04:39:41
46.610782,124.946977,0,506,39833.1942476852,2009-01-20,04:39:43
46.610829,124.946868,0,509,39833.1942708333,2009-01-20,04:39:45
46.610854,124.946796,0,509,39833.1942824074,2009-01-20,04:39:46
46.610879,124.946718,0,508,39833.1942939815,2009-01-20,04:39:47
46.610903,124.94665,0,508,39833.1943055556,2009-01-20,04:39:48
46.61092,124.946566,0,508,39833.1943171296,2009-01-20,04:39:49
46.610929,124.946475,0,508,39833.1943287037,2009-01-20,04:39:50
46.610929,124.946379,0,507,39833.1943402778,2009-01-20,04:39:51
46.610916,124.946286,0,507,39833.1943518519,2009-01-20,04:39:52
46.610892,124.946204,0,506,39833.1943634259,2009-01-20,04:39:53
46.61087,124.946123,0,507,39833.194375,2009-01-20,04:39:54
46.610843,124.946037,0,507,39833.1943865741,2009-01-20,04:39:55
46.610813,124.945953,0,506,39833.1943981481,2009-01-20,04:39:56
46.610774,124.945859,0,507,39833.1944097222,2009-01-20,04:39:57
46.610744,124.945767,0,506,39833.1944212963,2009-01-20,04:39:58
46.610728,124.945683,0,505,39833.1944328704,2009-01-20,04:39:59
46.610706,124.945591,0,505,39833.1944444444,2009-01-20,04:40:00
46.610694,124.94552,0,502,39833.1944560185,2009-01-20,04:40:01
46.6107,124.945443,0,501,39833.1944675926,2009-01-20,04:40:02
46.61069,124.945354,0,501,39833.1944791667,2009-01-20,04:40:03
46.610687,124.94527,0,500,39833.1944907407,2009-01-20,04:40:04
46.610693,124.94519,0,500,39833.1945023148,2009-01-20,04:40:05
46.610703,124.945105,0,500,39833.1945138889,2009-01-20,04:40:06
46.610717,124.945014,0,501,39833.194525463,2009-01-20,04:40:07
46.610738,124.944913,0,501,39833.194537037,2009-01-20,04:40:08
46.61077,124.944799,0,503,39833.1945486111,2009-01-20,04:40:09
46.610799,124.944681,0,504,39833.1945601852,2009-01-20,04:40:10
46.610837,124.944558,0,505,39833.1945717593,2009-01-20,04:40:11
46.610872,124.944432,0,505,39833.1945833333,2009-01-20,04:40:12
46.6109,124.944305,0,505,39833.1945949074,2009-01-20,04:40:13
46.610933,124.944181,0,505,39833.1946064815,2009-01-20,04:40:14
46.610959,124.944048,0,504,39833.1946180556,2009-01-20,04:40:15
46.610986,124.943915,0,504,39833.1946296296,2009-01-20,04:40:16
46.611018,124.943779,0,504,39833.1946412037,2009-01-20,04:40:17
46.611048,124.943642,0,503,39833.1946527778,2009-01-20,04:40:18
46.611083,124.943504,0,503,39833.1946643519,2009-01-20,04:40:19
46.611116,124.943352,0,502,39833.1946759259,2009-01-20,04:40:20
46.611154,124.943204,0,501,39833.1946875,2009-01-20,04:40:21
46.611187,124.943048,0,500,39833.1946990741,2009-01-20,04:40:22
46.61122,124.942894,0,500,39833.1947106481,2009-01-20,04:40:23
46.611246,124.942726,0,499,39833.1947222222,2009-01-20,04:40:24
46.611288,124.94257,0,500,39833.1947337963,2009-01-20,04:40:25
46.611325,124.942408,0,501,39833.1947453704,2009-01-20,04:40:26
46.611381,124.942252,0,500,39833.1947569444,2009-01-20,04:40:27
46.611434,124.942095,0,501,39833.1947685185,2009-01-20,04:40:28
46.611491,124.941939,0,501,39833.1947800926,2009-01-20,04:40:29
46.611553,124.941789,0,502,39833.1947916667,2009-01-20,04:40:30
46.611624,124.941645,0,503,39833.1948032407,2009-01-20,04:40:31
46.611696,124.941489,0,503,39833.1948148148,2009-01-20,04:40:32
46.611788,124.94133,0,501,39833.1948263889,2009-01-20,04:40:33
46.611876,124.941178,0,502,39833.194837963,2009-01-20,04:40:34
46.61197,124.941031,0,504,39833.194849537,2009-01-20,04:40:35
46.612065,124.940892,0,506,39833.1948611111,2009-01-20,04:40:36
46.612165,124.940753,0,507,39833.1948726852,2009-01-20,04:40:37
46.612276,124.940627,0,507,39833.1948842593,2009-01-20,04:40:38
46.612378,124.940498,0,509,39833.1948958333,2009-01-20,04:40:39
46.612487,124.940374,0,510,39833.1949074074,2009-01-20,04:40:40
46.612597,124.940244,0,511,39833.1949189815,2009-01-20,04:40:41
46.612723,124.940121,0,514,39833.1949305556,2009-01-20,04:40:42
46.612848,124.94,0,516,39833.1949421296,2009-01-20,04:40:43
46.61298,124.939881,0,516,39833.1949537037,2009-01-20,04:40:44
46.613116,124.939761,0,517,39833.1949652778,2009-01-20,04:40:45
46.613251,124.939636,0,517,39833.1949768519,2009-01-20,04:40:46
46.613384,124.939514,0,517,39833.1949884259,2009-01-20,04:40:47
46.613518,124.93939,0,517,39833.195,2009-01-20,04:40:48
46.613656,124.939261,0,516,39833.1950115741,2009-01-20,04:40:49
46.613789,124.939136,0,515,39833.1950231481,2009-01-20,04:40:50
46.61392,124.939001,0,516,39833.1950347222,2009-01-20,04:40:51
46.614076,124.938857,0,522,39833.1950462963,2009-01-20,04:40:52
46.614205,124.938709,0,521,39833.1950578704,2009-01-20,04:40:53
46.614358,124.93855,0,528,39833.1950694444,2009-01-20,04:40:54
46.614475,124.938382,0,530,39833.1950810185,2009-01-20,04:40:55
46.61459,124.938207,0,533,39833.1950925926,2009-01-20,04:40:56
46.6147,124.938027,0,533,39833.1951041667,2009-01-20,04:40:57
46.614802,124.937842,0,533,39833.1951157407,2009-01-20,04:40:58
46.614892,124.937653,0,533,39833.1951273148,2009-01-20,04:40:59
46.614983,124.937457,0,532,39833.1951388889,2009-01-20,04:41:00
46.61506,124.937252,0,529,39833.195150463,2009-01-20,04:41:01
46.615137,124.937049,0,528,39833.195162037,2009-01-20,04:41:02
46.615235,124.936832,0,534,39833.1951736111,2009-01-20,04:41:03
46.615298,124.936616,0,536,39833.1951851852,2009-01-20,04:41:04
46.615349,124.936403,0,535,39833.1951967593,2009-01-20,04:41:05
46.615397,124.93618,0,532,39833.1952083333,2009-01-20,04:41:06
46.615439,124.935952,0,531,39833.1952199074,2009-01-20,04:41:07
46.615479,124.935739,0,531,39833.1952314815,2009-01-20,04:41:08
46.615516,124.93552,0,529,39833.1952430556,2009-01-20,04:41:09
46.615554,124.935305,0,528,39833.1952546296,2009-01-20,04:41:10
46.615587,124.935099,0,526,39833.1952662037,2009-01-20,04:41:11
46.615614,124.934896,0,525,39833.1952777778,2009-01-20,04:41:12
46.615629,124.934692,0,524,39833.1952893519,2009-01-20,04:41:13
46.615642,124.934493,0,523,39833.1953009259,2009-01-20,04:41:14
46.615651,124.934299,0,521,39833.1953125,2009-01-20,04:41:15
46.615665,124.934114,0,520,39833.1953240741,2009-01-20,04:41:16
46.615681,124.933935,0,518,39833.1953356481,2009-01-20,04:41:17
46.615689,124.933761,0,517,39833.1953472222,2009-01-20,04:41:18
46.615701,124.933591,0,516,39833.1953587963,2009-01-20,04:41:19
46.615715,124.933421,0,514,39833.1953703704,2009-01-20,04:41:20
46.61573,124.93326,0,513,39833.1953819444,2009-01-20,04:41:21
46.61574,124.933098,0,512,39833.1953935185,2009-01-20,04:41:22
46.615754,124.932932,0,509,39833.1954050926,2009-01-20,04:41:23
46.615766,124.932766,0,507,39833.1954166667,2009-01-20,04:41:24
46.615775,124.932592,0,505,39833.1954282407,2009-01-20,04:41:25
46.615788,124.932419,0,503,39833.1954398148,2009-01-20,04:41:26
46.615806,124.932246,0,501,39833.1954513889,2009-01-20,04:41:27
46.61583,124.932065,0,499,39833.195462963,2009-01-20,04:41:28
46.615848,124.931878,0,497,39833.195474537,2009-01-20,04:41:29
46.615866,124.931689,0,495,39833.1954861111,2009-01-20,04:41:30
46.615882,124.931496,0,493,39833.1954976852,2009-01-20,04:41:31
46.615893,124.931292,0,490,39833.1955092593,2009-01-20,04:41:32
46.615911,124.931089,0,487,39833.1955208333,2009-01-20,04:41:33
46.615926,124.930885,0,484,39833.1955324074,2009-01-20,04:41:34
46.615943,124.930684,0,481,39833.1955439815,2009-01-20,04:41:35
46.615957,124.930483,0,478,39833.1955555556,2009-01-20,04:41:36
46.615966,124.930274,0,475,39833.1955671296,2009-01-20,04:41:37
46.615982,124.93006,0,472,39833.1955787037,2009-01-20,04:41:38
46.615992,124.929834,0,468,39833.1955902778,2009-01-20,04:41:39
46.616005,124.929608,0,466,39833.1956018518,2009-01-20,04:41:40
46.616024,124.929397,0,464,39833.1956134259,2009-01-20,04:41:41
46.616046,124.929189,0,462,39833.195625,2009-01-20,04:41:42
46.616071,124.928989,0,460,39833.1956365741,2009-01-20,04:41:43
46.616089,124.928783,0,458,39833.1956481481,2009-01-20,04:41:44
46.61611,124.928577,0,456,39833.1956597222,2009-01-20,04:41:45
46.616131,124.928375,0,455,39833.1956712963,2009-01-20,04:41:46
46.616145,124.92816,0,453,39833.1956828704,2009-01-20,04:41:47
46.616165,124.927946,0,452,39833.1956944444,2009-01-20,04:41:48
46.616185,124.927729,0,451,39833.1957060185,2009-01-20,04:41:49
46.616206,124.927516,0,450,39833.1957175926,2009-01-20,04:41:50
46.616226,124.927302,0,449,39833.1957291667,2009-01-20,04:41:51
46.616247,124.927085,0,448,39833.1957407407,2009-01-20,04:41:52
46.616267,124.926874,0,447,39833.1957523148,2009-01-20,04:41:53
46.616285,124.92666,0,446,39833.1957638889,2009-01-20,04:41:54
46.616303,124.926442,0,446,39833.195775463,2009-01-20,04:41:55
46.616323,124.926223,0,444,39833.195787037,2009-01-20,04:41:56
46.616344,124.926002,0,444,39833.1957986111,2009-01-20,04:41:57
46.616363,124.92576,0,441,39833.1958101852,2009-01-20,04:41:58
46.616392,124.925514,0,438,39833.1958217593,2009-01-20,04:41:59
46.616417,124.925275,0,436,39833.1958333333,2009-01-20,04:42:00
46.616418,124.925026,0,435,39833.1958449074,2009-01-20,04:42:01
46.616438,124.924786,0,435,39833.1958564815,2009-01-20,04:42:02
46.616455,124.924542,0,435,39833.1958680556,2009-01-20,04:42:03
46.616474,124.924304,0,436,39833.1958796296,2009-01-20,04:42:04
46.616483,124.924048,0,435,39833.1958912037,2009-01-20,04:42:05
46.616503,124.923803,0,434,39833.1959027778,2009-01-20,04:42:06
46.61653,124.923558,0,434,39833.1959143518,2009-01-20,04:42:07
46.616552,124.923308,0,433,39833.1959259259,2009-01-20,04:42:08
46.616575,124.923054,0,433,39833.1959375,2009-01-20,04:42:09
46.616594,124.922797,0,433,39833.1959490741,2009-01-20,04:42:10
46.616607,124.922538,0,432,39833.1959606481,2009-01-20,04:42:11
46.616635,124.922283,0,432,39833.1959722222,2009-01-20,04:42:12
46.616658,124.922028,0,432,39833.1959837963,2009-01-20,04:42:13
46.616684,124.921776,0,432,39833.1959953704,2009-01-20,04:42:14
46.616706,124.921533,0,432,39833.1960069444,2009-01-20,04:42:15
46.616724,124.921291,0,433,39833.1960185185,2009-01-20,04:42:16
46.616752,124.921055,0,434,39833.1960300926,2009-01-20,04:42:17
46.61677,124.920813,0,435,39833.1960416667,2009-01-20,04:42:18
46.616801,124.920583,0,436,39833.1960532407,2009-01-20,04:42:19
46.616817,124.920353,0,437,39833.1960648148,2009-01-20,04:42:20
46.616845,124.920132,0,436,39833.1960763889,2009-01-20,04:42:21
46.616865,124.919909,0,436,39833.196087963,2009-01-20,04:42:22
46.616887,124.919703,0,436,39833.196099537,2009-01-20,04:42:23
46.616907,124.919485,0,436,39833.1961111111,2009-01-20,04:42:24
46.616938,124.919286,0,441,39833.1961226852,2009-01-20,04:42:25
46.61696,124.919086,0,444,39833.1961342593,2009-01-20,04:42:26
46.616988,124.918885,0,442,39833.1961458333,2009-01-20,04:42:27
46.617028,124.918699,0,453,39833.1961574074,2009-01-20,04:42:28
46.617063,124.918512,0,452,39833.1961689815,2009-01-20,04:42:29
46.617097,124.918326,0,454,39833.1961805556,2009-01-20,04:42:30
46.617138,124.918153,0,456,39833.1961921296,2009-01-20,04:42:31
46.617179,124.917974,0,458,39833.1962037037,2009-01-20,04:42:32
46.617216,124.917802,0,458,39833.1962152778,2009-01-20,04:42:33
46.61725,124.917636,0,459,39833.1962268518,2009-01-20,04:42:34
46.617281,124.917471,0,462,39833.1962384259,2009-01-20,04:42:35
46.61732,124.917313,0,462,39833.19625,2009-01-20,04:42:36
46.617362,124.917171,0,466,39833.1962615741,2009-01-20,04:42:37
46.617404,124.917036,0,466,39833.1962731481,2009-01-20,04:42:38
46.617439,124.916919,0,468,39833.1962847222,2009-01-20,04:42:39
46.617469,124.916818,0,467,39833.1962962963,2009-01-20,04:42:40
46.617489,124.916741,0,471,39833.1963078704,2009-01-20,04:42:41
46.617512,124.916646,0,472,39833.1963310185,2009-01-20,04:42:43
46.617536,124.916611,0,477,39833.1963888889,2009-01-20,04:42:48
46.617552,124.916573,0,481,39833.1964467593,2009-01-20,04:42:53
46.617583,124.916527,0,482,39833.1965046296,2009-01-20,04:42:58
46.617634,124.916513,0,487,39833.1965509259,2009-01-20,04:43:02
46.617685,124.916514,0,489,39833.1965856481,2009-01-20,04:43:05
46.617735,124.916526,0,492,39833.1966203704,2009-01-20,04:43:08
46.617785,124.916538,0,494,39833.1966666667,2009-01-20,04:43:12
46.617838,124.916545,0,498,39833.196724537,2009-01-20,04:43:17
46.617885,124.91655,0,500,39833.1967708333,2009-01-20,04:43:21
46.617932,124.91656,0,502,39833.1968171296,2009-01-20,04:43:25
46.61797,124.916588,0,504,39833.196875,2009-01-20,04:43:30
46.618015,124.916618,0,502,39833.1969212963,2009-01-20,04:43:34
46.61806,124.916631,0,505,39833.1969791667,2009-01-20,04:43:39
46.618103,124.916636,0,501,39833.197025463,2009-01-20,04:43:43
46.618145,124.916645,0,502,39833.1970833333,2009-01-20,04:43:48
46.618192,124.916659,0,498,39833.1971412037,2009-01-20,04:43:53
46.618235,124.916644,0,501,39833.1971990741,2009-01-20,04:43:58
46.618281,124.916638,0,502,39833.1972569444,2009-01-20,04:44:03
46.618329,124.916676,0,500,39833.1973148148,2009-01-20,04:44:08
46.618374,124.91672,0,497,39833.1973726852,2009-01-20,04:44:13
46.618416,124.916763,0,499,39833.1974189815,2009-01-20,04:44:17
46.618456,124.916793,0,503,39833.1974652778,2009-01-20,04:44:21
46.618495,124.916826,0,506,39833.1975231481,2009-01-20,04:44:26
46.61854,124.916864,0,507,39833.1975810185,2009-01-20,04:44:31
46.618582,124.916907,0,508,39833.1976273148,2009-01-20,04:44:35
46.618618,124.916945,0,511,39833.1976736111,2009-01-20,04:44:39
46.618654,124.916977,0,513,39833.1977314815,2009-01-20,04:44:44
46.6187,124.916998,0,516,39833.1977893518,2009-01-20,04:44:49
46.618741,124.917019,0,517,39833.1978472222,2009-01-20,04:44:54
46.618783,124.917029,0,517,39833.1979050926,2009-01-20,04:44:59
46.618818,124.917059,0,515,39833.197962963,2009-01-20,04:45:04
46.618863,124.917079,0,517,39833.1980208333,2009-01-20,04:45:09
46.618903,124.917089,0,518,39833.1980787037,2009-01-20,04:45:14
46.618951,124.917126,0,519,39833.1981365741,2009-01-20,04:45:19
46.618994,124.917123,0,510,39833.1981944444,2009-01-20,04:45:24
46.619024,124.917063,0,511,39833.1982523148,2009-01-20,04:45:29
46.619042,124.917005,0,513,39833.1983101852,2009-01-20,04:45:34
46.619075,124.916948,0,512,39833.1983680556,2009-01-20,04:45:39
46.619104,124.916894,0,510,39833.1984259259,2009-01-20,04:45:44
46.619128,124.916834,0,512,39833.1984722222,2009-01-20,04:45:48
46.619142,124.916782,0,511,39833.1985300926,2009-01-20,04:45:53
46.619176,124.916725,0,513,39833.1985763889,2009-01-20,04:45:57
46.619202,124.916671,0,515,39833.1986226852,2009-01-20,04:46:01
46.619233,124.916619,0,520,39833.1986805556,2009-01-20,04:46:06
46.619271,124.916595,0,519,39833.1987384259,2009-01-20,04:46:11
46.619301,124.916547,0,522,39833.1987962963,2009-01-20,04:46:16
46.619326,124.916475,0,526,39833.1988541667,2009-01-20,04:46:21
46.619366,124.916426,0,528,39833.198900463,2009-01-20,04:46:25
46.619403,124.916377,0,530,39833.1989467593,2009-01-20,04:46:29
46.619413,124.916308,0,533,39833.1989930556,2009-01-20,04:46:33
46.619463,124.916297,0,538,39833.1990393519,2009-01-20,04:46:37
46.619506,124.916291,0,543,39833.1990740741,2009-01-20,04:46:40
46.619551,124.916296,0,551,39833.1991319444,2009-01-20,04:46:45
46.619605,124.916321,0,562,39833.1991782407,2009-01-20,04:46:49
46.619647,124.916366,0,571,39833.199212963,2009-01-20,04:46:52
46.619696,124.916431,0,585,39833.1992592593,2009-01-20,04:46:56
46.619733,124.916488,0,587,39833.1993055556,2009-01-20,04:47:00
46.619769,124.916527,0,592,39833.1993518519,2009-01-20,04:47:04
46.619828,124.916548,0,597,39833.1994097222,2009-01-20,04:47:09
46.619875,124.916572,0,603,39833.1994444444,2009-01-20,04:47:12
46.619922,124.916585,0,607,39833.1994791667,2009-01-20,04:47:15
46.619957,124.91662,0,613,39833.199525463,2009-01-20,04:47:19
46.620001,124.916661,0,620,39833.1995833333,2009-01-20,04:47:24
46.620036,124.916717,0,625,39833.1996296296,2009-01-20,04:47:28
46.620049,124.916785,0,630,39833.1996759259,2009-01-20,04:47:32
46.620072,124.916708,0,626,39833.1996990741,2009-01-20,04:47:34
46.620115,124.916735,0,630,39833.1997337963,2009-01-20,04:47:37
46.620141,124.916783,0,639,39833.1997916667,2009-01-20,04:47:42
46.620186,124.916789,0,642,39833.199837963,2009-01-20,04:47:46
46.620235,124.916834,0,646,39833.1998842593,2009-01-20,04:47:50
46.62028,124.916881,0,647,39833.1999305556,2009-01-20,04:47:54
46.620322,124.916915,0,651,39833.1999652778,2009-01-20,04:47:57
46.620363,124.916956,0,653,39833.2000115741,2009-01-20,04:48:01
46.620403,124.91701,0,660,39833.2000462963,2009-01-20,04:48:04
46.620433,124.917075,0,658,39833.2000925926,2009-01-20,04:48:08
46.620476,124.917079,0,657,39833.200150463,2009-01-20,04:48:13
46.620513,124.91708,0,658,39833.2002083333,2009-01-20,04:48:18
46.620546,124.917159,0,663,39833.2002662037,2009-01-20,04:48:23
46.620596,124.917188,0,661,39833.2003125,2009-01-20,04:48:27
46.620641,124.917209,0,659,39833.2003587963,2009-01-20,04:48:31
46.620687,124.917246,0,660,39833.2004050926,2009-01-20,04:48:35
46.620713,124.9173,0,656,39833.200462963,2009-01-20,04:48:40
46.620753,124.917348,0,653,39833.2005092593,2009-01-20,04:48:44
46.620782,124.917282,0,649,39833.2005439815,2009-01-20,04:48:47
46.620814,124.91732,0,645,39833.2006018519,2009-01-20,04:48:52
46.620855,124.917364,0,642,39833.2006597222,2009-01-20,04:48:57
46.620894,124.917417,0,638,39833.2007175926,2009-01-20,04:49:02
46.620935,124.917445,0,638,39833.2007638889,2009-01-20,04:49:06
46.620973,124.917486,0,637,39833.2008101852,2009-01-20,04:49:10
46.621,124.917537,0,632,39833.2008564815,2009-01-20,04:49:14
46.621025,124.917599,0,634,39833.2008912037,2009-01-20,04:49:17
46.621069,124.917605,0,632,39833.2009490741,2009-01-20,04:49:22
46.621096,124.91755,0,627,39833.2009722222,2009-01-20,04:49:24
46.621129,124.917498,0,621,39833.2010069444,2009-01-20,04:49:27
46.621169,124.91745,0,623,39833.2010532407,2009-01-20,04:49:31
46.621207,124.917404,0,621,39833.201099537,2009-01-20,04:49:35
46.621244,124.917355,0,618,39833.2011458333,2009-01-20,04:49:39
46.621279,124.917306,0,614,39833.2011921296,2009-01-20,04:49:43
46.621322,124.917255,0,614,39833.2012384259,2009-01-20,04:49:47
46.621361,124.917207,0,613,39833.2012847222,2009-01-20,04:49:51
46.621402,124.917158,0,612,39833.2013310185,2009-01-20,04:49:55
46.621416,124.9171,0,600,39833.2013773148,2009-01-20,04:49:59
46.621446,124.91705,0,599,39833.2014236111,2009-01-20,04:50:03
46.621482,124.916996,0,603,39833.2014699074,2009-01-20,04:50:07
46.621499,124.916937,0,607,39833.2015162037,2009-01-20,04:50:11
46.62153,124.916881,0,609,39833.2015740741,2009-01-20,04:50:16
46.621539,124.916823,0,600,39833.2016203704,2009-01-20,04:50:20
46.621522,124.916779,0,604,39833.2016782407,2009-01-20,04:50:25
46.621525,124.916747,0,608,39833.2017361111,2009-01-20,04:50:30
46.621503,124.916733,0,607,39833.2017939815,2009-01-20,04:50:35
46.621503,124.916733,0,607,39833.2018287037,2009-01-20,04:50:38
46.621498,124.916725,0,608,39833.2018518519,2009-01-20,04:50:40
46.621477,124.916732,0,609,39833.2019097222,2009-01-20,04:50:45
46.621475,124.916729,0,612,39833.2019675926,2009-01-20,04:50:50
46.621474,124.916727,0,616,39833.202025463,2009-01-20,04:50:55
46.621473,124.916727,0,616,39833.2020833333,2009-01-20,04:51:00
46.621473,124.916727,0,616,39833.2021412037,2009-01-20,04:51:05
46.621473,124.916726,0,616,39833.2021990741,2009-01-20,04:51:10
46.621472,124.916726,0,616,39833.2022569444,2009-01-20,04:51:15
46.621472,124.916726,0,616,39833.2023148148,2009-01-20,04:51:20
46.621471,124.916727,0,616,39833.2023726852,2009-01-20,04:51:25
46.621471,124.916727,0,616,39833.2024305556,2009-01-20,04:51:30
46.62147,124.916727,0,616,39833.2024884259,2009-01-20,04:51:35
46.62147,124.916727,0,616,39833.2025462963,2009-01-20,04:51:40
46.62147,124.916726,0,616,39833.2026041667,2009-01-20,04:51:45
46.621469,124.916726,0,616,39833.202662037,2009-01-20,04:51:50
46.621469,124.916727,0,616,39833.2027199074,2009-01-20,04:51:55
46.621469,124.916727,0,616,39833.2027777778,2009-01-20,04:52:00
46.621468,124.916726,0,616,39833.2028356481,2009-01-20,04:52:05
46.621468,124.916726,0,616,39833.2028935185,2009-01-20,04:52:10
46.621468,124.916726,0,616,39833.2029513889,2009-01-20,04:52:15
46.621468,124.916726,0,616,39833.2030092593,2009-01-20,04:52:20
46.621468,124.916726,0,616,39833.2030439815,2009-01-20,04:52:23
46.621462,124.916723,0,616,39833.2030671296,2009-01-20,04:52:25
46.621451,124.916718,0,616,39833.203125,2009-01-20,04:52:30
46.621407,124.916687,0,616,39833.2031597222,2009-01-20,04:52:33
46.621358,124.916678,0,615,39833.2032060185,2009-01-20,04:52:37
46.621168,124.916433,0,517,39833.2111111111,2009-01-20,05:04:00
46.621161,124.916408,0,517,39833.2111689815,2009-01-20,05:04:05
46.621186,124.916407,0,512,39833.2112268518,2009-01-20,05:04:10
46.621205,124.916463,0,502,39833.2112731481,2009-01-20,05:04:14
46.6212,124.916474,0,501,39833.2113310185,2009-01-20,05:04:19
46.621206,124.916476,0,501,39833.2113888889,2009-01-20,05:04:24
46.621206,124.916476,0,501,39833.2114236111,2009-01-20,05:04:27
46.621211,124.916484,0,500,39833.2114467593,2009-01-20,05:04:29
46.621221,124.916491,0,499,39833.2115046296,2009-01-20,05:04:34
46.621234,124.916476,0,491,39833.2115625,2009-01-20,05:04:39
46.621246,124.916477,0,491,39833.2116203704,2009-01-20,05:04:44
46.621223,124.916433,0,484,39833.2116782407,2009-01-20,05:04:49
46.621179,124.916443,0,473,39833.2117361111,2009-01-20,05:04:54
46.621141,124.916457,0,469,39833.2117939815,2009-01-20,05:04:59
46.621141,124.916457,0,469,39833.2118287037,2009-01-20,05:05:02
46.621133,124.916453,0,467,39833.2118518518,2009-01-20,05:05:04
46.621111,124.916464,0,466,39833.2119097222,2009-01-20,05:05:09
46.621066,124.9165,0,466,39833.2119675926,2009-01-20,05:05:14
46.62105,124.91653,0,465,39833.212025463,2009-01-20,05:05:19
46.621044,124.916539,0,464,39833.2120833333,2009-01-20,05:05:24
46.621044,124.916539,0,464,39833.2121180556,2009-01-20,05:05:27
46.621049,124.916545,0,464,39833.2121412037,2009-01-20,05:05:29
46.62106,124.91655,0,464,39833.2121990741,2009-01-20,05:05:34
46.621092,124.916591,0,461,39833.2122569444,2009-01-20,05:05:39
46.621112,124.916626,0,465,39833.2123148148,2009-01-20,05:05:44
46.621125,124.916641,0,467,39833.2123726852,2009-01-20,05:05:49
46.62113,124.916646,0,467,39833.2124305556,2009-01-20,05:05:54
46.621134,124.916653,0,467,39833.2124884259,2009-01-20,05:05:59
46.621139,124.916661,0,467,39833.2125462963,2009-01-20,05:06:04
46.621145,124.916661,0,467,39833.2126041667,2009-01-20,05:06:09
46.621145,124.916661,0,467,39833.2126388889,2009-01-20,05:06:12
46.621153,124.91666,0,467,39833.212662037,2009-01-20,05:06:14
46.621162,124.916656,0,467,39833.2127199074,2009-01-20,05:06:19
46.621162,124.916656,0,467,39833.2127546296,2009-01-20,05:06:22
46.621169,124.916654,0,468,39833.2127777778,2009-01-20,05:06:24
46.621175,124.916643,0,468,39833.2128356481,2009-01-20,05:06:29
46.621181,124.916629,0,468,39833.2128935185,2009-01-20,05:06:34
46.621184,124.91662,0,469,39833.2129513889,2009-01-20,05:06:39
46.621184,124.91662,0,469,39833.2129861111,2009-01-20,05:06:42
46.621176,124.916619,0,470,39833.2130092593,2009-01-20,05:06:44
46.621165,124.91662,0,471,39833.2130671296,2009-01-20,05:06:49
46.621154,124.916615,0,473,39833.213125,2009-01-20,05:06:54
46.621151,124.916605,0,474,39833.2131828704,2009-01-20,05:06:59
46.621151,124.916605,0,474,39833.2132175926,2009-01-20,05:07:02
46.621145,124.916597,0,475,39833.2132407407,2009-01-20,05:07:04
46.621134,124.916592,0,476,39833.2132986111,2009-01-20,05:07:09
46.621124,124.916596,0,477,39833.2133564815,2009-01-20,05:07:14
46.621113,124.916612,0,478,39833.2134143518,2009-01-20,05:07:19
46.621106,124.91667,0,481,39833.2134722222,2009-01-20,05:07:24
46.621126,124.916692,0,483,39833.2135300926,2009-01-20,05:07:29
46.621129,124.916693,0,484,39833.213587963,2009-01-20,05:07:34
46.621129,124.916693,0,484,39833.2136226852,2009-01-20,05:07:37
46.62113,124.916692,0,485,39833.2136458333,2009-01-20,05:07:39
46.621137,124.916682,0,486,39833.2137037037,2009-01-20,05:07:44
46.621148,124.916663,0,487,39833.2137615741,2009-01-20,05:07:49
46.621162,124.916656,0,488,39833.2138194444,2009-01-20,05:07:54
46.621192,124.916647,0,487,39833.2138773148,2009-01-20,05:07:59
46.621223,124.916629,0,486,39833.2139351852,2009-01-20,05:08:04
46.621233,124.916643,0,487,39833.2139930556,2009-01-20,05:08:09
46.621273,124.916697,0,484,39833.2140509259,2009-01-20,05:08:14
46.621288,124.916713,0,481,39833.2141087963,2009-01-20,05:08:19
46.621297,124.91671,0,481,39833.2141666667,2009-01-20,05:08:24
46.621304,124.916703,0,482,39833.214224537,2009-01-20,05:08:29
46.621311,124.916697,0,482,39833.2142824074,2009-01-20,05:08:34
46.621315,124.916692,0,483,39833.2143402778,2009-01-20,05:08:39
46.621319,124.91669,0,483,39833.2143981481,2009-01-20,05:08:44
46.621323,124.916688,0,484,39833.2144560185,2009-01-20,05:08:49
46.621327,124.916684,0,485,39833.2145138889,2009-01-20,05:08:54
46.62133,124.916684,0,486,39833.2145717593,2009-01-20,05:08:59
46.62133,124.916686,0,487,39833.2146296296,2009-01-20,05:09:04
46.62133,124.916686,0,487,39833.2146875,2009-01-20,05:09:09
46.621329,124.916687,0,487,39833.2147453704,2009-01-20,05:09:14
46.621328,124.916687,0,487,39833.2148032407,2009-01-20,05:09:19
46.621328,124.916688,0,487,39833.2148611111,2009-01-20,05:09:24
46.621328,124.916688,0,487,39833.2149189815,2009-01-20,05:09:29
46.621328,124.916688,0,487,39833.2149768519,2009-01-20,05:09:34
46.621327,124.916689,0,487,39833.2150347222,2009-01-20,05:09:39
46.621327,124.91669,0,487,39833.2150925926,2009-01-20,05:09:44
46.621326,124.916691,0,487,39833.215150463,2009-01-20,05:09:49
46.621325,124.916691,0,487,39833.2152083333,2009-01-20,05:09:54
46.621325,124.916691,0,487,39833.2152662037,2009-01-20,05:09:59
46.621325,124.916691,0,487,39833.2153240741,2009-01-20,05:10:04
46.621325,124.916691,0,487,39833.2153819444,2009-01-20,05:10:09
46.621325,124.916692,0,487,39833.2154398148,2009-01-20,05:10:14
46.621324,124.916693,0,487,39833.2154976852,2009-01-20,05:10:19
46.621323,124.916693,0,487,39833.2155555556,2009-01-20,05:10:24
46.621323,124.916694,0,487,39833.2156134259,2009-01-20,05:10:29
46.621323,124.916694,0,486,39833.2156712963,2009-01-20,05:10:34
46.621323,124.916694,0,486,39833.2157291667,2009-01-20,05:10:39
46.621323,124.916694,0,486,39833.215787037,2009-01-20,05:10:44
46.621323,124.916694,0,486,39833.2158449074,2009-01-20,05:10:49
46.621323,124.916694,0,486,39833.2159027778,2009-01-20,05:10:54
46.621323,124.916694,0,486,39833.2159606481,2009-01-20,05:10:59
46.621323,124.916694,0,486,39833.2160185185,2009-01-20,05:11:04
46.621322,124.916695,0,486,39833.2160763889,2009-01-20,05:11:09
46.621321,124.916695,0,486,39833.2161342593,2009-01-20,05:11:14
46.621321,124.916695,0,486,39833.2161921296,2009-01-20,05:11:19
46.621321,124.916695,0,487,39833.21625,2009-01-20,05:11:24
46.621321,124.916695,0,487,39833.2163078704,2009-01-20,05:11:29
46.621322,124.916694,0,487,39833.2163657407,2009-01-20,05:11:34
46.621322,124.916694,0,487,39833.2164236111,2009-01-20,05:11:39
46.621322,124.916694,0,487,39833.2164814815,2009-01-20,05:11:44
46.621322,124.916694,0,487,39833.2165393519,2009-01-20,05:11:49
46.621322,124.916694,0,487,39833.2165972222,2009-01-20,05:11:54
46.621322,124.916694,0,487,39833.2166550926,2009-01-20,05:11:59
46.621322,124.916694,0,486,39833.216712963,2009-01-20,05:12:04
46.621322,124.916694,0,486,39833.2167708333,2009-01-20,05:12:09
46.621322,124.916693,0,485,39833.2168287037,2009-01-20,05:12:14
46.621323,124.916693,0,485,39833.2168865741,2009-01-20,05:12:19
46.621323,124.916692,0,484,39833.2169444444,2009-01-20,05:12:24
46.621323,124.916693,0,484,39833.2170023148,2009-01-20,05:12:29
46.621323,124.916693,0,484,39833.2170601852,2009-01-20,05:12:34
46.621322,124.916694,0,484,39833.2171180556,2009-01-20,05:12:39
46.621322,124.916694,0,484,39833.2171759259,2009-01-20,05:12:44
46.621322,124.916695,0,484,39833.2172337963,2009-01-20,05:12:49
46.621322,124.916694,0,483,39833.2172916667,2009-01-20,05:12:54
46.621321,124.916695,0,482,39833.217349537,2009-01-20,05:12:59
46.621321,124.916696,0,482,39833.2174074074,2009-01-20,05:13:04
46.621321,124.916696,0,482,39833.2174652778,2009-01-20,05:13:09
46.62132,124.916697,0,482,39833.2175231481,2009-01-20,05:13:14
46.62132,124.916697,0,482,39833.2175810185,2009-01-20,05:13:19
46.62132,124.916698,0,482,39833.2176388889,2009-01-20,05:13:24
46.621319,124.916698,0,482,39833.2176967593,2009-01-20,05:13:29
46.621319,124.916697,0,482,39833.2177546296,2009-01-20,05:13:34
46.621319,124.916697,0,481,39833.2178125,2009-01-20,05:13:39
46.621319,124.916697,0,481,39833.2178703704,2009-01-20,05:13:44
46.621319,124.916697,0,481,39833.2179282407,2009-01-20,05:13:49
46.621319,124.916697,0,481,39833.2179861111,2009-01-20,05:13:54
46.621318,124.916698,0,481,39833.2180439815,2009-01-20,05:13:59
46.621317,124.916698,0,481,39833.2181018519,2009-01-20,05:14:04
46.621316,124.916699,0,481,39833.2181597222,2009-01-20,05:14:09
46.621316,124.9167,0,481,39833.2182175926,2009-01-20,05:14:14
46.621315,124.916701,0,481,39833.218275463,2009-01-20,05:14:19
46.621314,124.916701,0,481,39833.2183333333,2009-01-20,05:14:24
46.621314,124.916702,0,481,39833.2183912037,2009-01-20,05:14:29
46.621314,124.916703,0,481,39833.2184490741,2009-01-20,05:14:34
46.621313,124.916704,0,481,39833.2185069444,2009-01-20,05:14:39
46.621313,124.916704,0,481,39833.2185648148,2009-01-20,05:14:44
46.621313,124.916704,0,481,39833.2186226852,2009-01-20,05:14:49
46.621313,124.916704,0,481,39833.2186805556,2009-01-20,05:14:54
46.621313,124.916704,0,481,39833.2187384259,2009-01-20,05:14:59
46.621312,124.916705,0,481,39833.2187962963,2009-01-20,05:15:04
46.621311,124.916705,0,481,39833.2188541667,2009-01-20,05:15:09
46.62131,124.916705,0,481,39833.218912037,2009-01-20,05:15:14
46.621308,124.916705,0,480,39833.2189699074,2009-01-20,05:15:19
46.621307,124.916706,0,479,39833.2190277778,2009-01-20,05:15:24
46.621306,124.916706,0,479,39833.2190856481,2009-01-20,05:15:29
46.621305,124.916707,0,479,39833.2191435185,2009-01-20,05:15:34
46.621304,124.916707,0,479,39833.2192013889,2009-01-20,05:15:39
46.621303,124.916708,0,479,39833.2192592593,2009-01-20,05:15:44
46.621302,124.916708,0,479,39833.2193171296,2009-01-20,05:15:49
46.621302,124.916708,0,479,39833.219375,2009-01-20,05:15:54
46.621302,124.916709,0,479,39833.2194328704,2009-01-20,05:15:59
46.621272,124.917058,0,506,39833.2218518518,2009-01-20,05:19:28
46.621233,124.917094,0,505,39833.2218981481,2009-01-20,05:19:32
46.621201,124.917145,0,502,39833.2219328704,2009-01-20,05:19:35
46.621196,124.917219,0,507,39833.2219791667,2009-01-20,05:19:39
46.621181,124.917263,0,506,39833.222037037,2009-01-20,05:19:44
46.621145,124.917319,0,504,39833.2220833333,2009-01-20,05:19:48
46.62112,124.917377,0,504,39833.2221296296,2009-01-20,05:19:52
46.621093,124.91744,0,501,39833.2221759259,2009-01-20,05:19:56
46.621075,124.9175,0,498,39833.2222222222,2009-01-20,05:20:00
46.621041,124.917576,0,496,39833.2222800926,2009-01-20,05:20:05
46.621052,124.917599,0,498,39833.222337963,2009-01-20,05:20:10
46.621051,124.9176,0,497,39833.2223958333,2009-01-20,05:20:15
46.62105,124.917601,0,496,39833.2224537037,2009-01-20,05:20:20
46.62105,124.917601,0,496,39833.2224884259,2009-01-20,05:20:23
46.62105,124.917601,0,497,39833.2225115741,2009-01-20,05:20:25
46.621051,124.91759,0,498,39833.2225694444,2009-01-20,05:20:30
46.621051,124.917591,0,499,39833.2226273148,2009-01-20,05:20:35
46.621048,124.917593,0,499,39833.2226851852,2009-01-20,05:20:40
46.621048,124.91759,0,499,39833.2227430556,2009-01-20,05:20:45
46.621045,124.917582,0,499,39833.2228009259,2009-01-20,05:20:50
46.621045,124.917582,0,499,39833.2228356482,2009-01-20,05:20:53
46.621046,124.917582,0,499,39833.2228587963,2009-01-20,05:20:55
46.621068,124.917618,0,500,39833.2229166667,2009-01-20,05:21:00
46.621096,124.917658,0,498,39833.222974537,2009-01-20,05:21:05
46.621119,124.917709,0,499,39833.2230324074,2009-01-20,05:21:10
46.621137,124.917752,0,499,39833.2230902778,2009-01-20,05:21:15
46.621125,124.91779,0,497,39833.2231481481,2009-01-20,05:21:20
46.621133,124.917783,0,497,39833.2232060185,2009-01-20,05:21:25
46.621131,124.917785,0,497,39833.2232638889,2009-01-20,05:21:30
46.621131,124.917785,0,497,39833.2232986111,2009-01-20,05:21:33
46.621128,124.917788,0,497,39833.2233217593,2009-01-20,05:21:35
46.621117,124.917836,0,499,39833.2233796296,2009-01-20,05:21:40
46.621093,124.917883,0,501,39833.2234375,2009-01-20,05:21:45
46.621069,124.917937,0,502,39833.2234953704,2009-01-20,05:21:50
46.621051,124.917992,0,505,39833.2235532407,2009-01-20,05:21:55
46.62105,124.918054,0,508,39833.2236111111,2009-01-20,05:22:00
46.621057,124.918114,0,502,39833.2236689815,2009-01-20,05:22:05
46.621064,124.918167,0,499,39833.2237268519,2009-01-20,05:22:10
46.621033,124.918209,0,501,39833.2237847222,2009-01-20,05:22:15
46.621013,124.918281,0,501,39833.2238425926,2009-01-20,05:22:20
46.620987,124.91835,0,503,39833.223900463,2009-01-20,05:22:25
46.620972,124.918382,0,505,39833.2239583333,2009-01-20,05:22:30
46.620969,124.918411,0,505,39833.2240162037,2009-01-20,05:22:35
46.620938,124.918453,0,506,39833.2240740741,2009-01-20,05:22:40
46.620922,124.918509,0,506,39833.2241319444,2009-01-20,05:22:45
46.620903,124.918566,0,505,39833.2241898148,2009-01-20,05:22:50
46.620912,124.918576,0,505,39833.2242476852,2009-01-20,05:22:55
46.620912,124.918576,0,505,39833.2242824074,2009-01-20,05:22:58
46.620906,124.91858,0,506,39833.2243055556,2009-01-20,05:23:00
46.620921,124.918553,0,506,39833.2243634259,2009-01-20,05:23:05
46.620937,124.918533,0,508,39833.2244212963,2009-01-20,05:23:10
46.620961,124.918555,0,509,39833.2244791667,2009-01-20,05:23:15
46.620985,124.91855,0,510,39833.224537037,2009-01-20,05:23:20
46.620987,124.918575,0,510,39833.2245949074,2009-01-20,05:23:25
46.620978,124.918602,0,507,39833.2246527778,2009-01-20,05:23:30
46.620985,124.918634,0,506,39833.2247106481,2009-01-20,05:23:35
46.620974,124.918648,0,505,39833.2247685185,2009-01-20,05:23:40
46.620973,124.918691,0,505,39833.2248263889,2009-01-20,05:23:45
46.620963,124.918701,0,505,39833.2248842593,2009-01-20,05:23:50
46.62095,124.918714,0,506,39833.2249421296,2009-01-20,05:23:55
46.620945,124.918718,0,506,39833.225,2009-01-20,05:24:00
46.620945,124.918718,0,506,39833.2250347222,2009-01-20,05:24:03
46.620944,124.918716,0,506,39833.2250578704,2009-01-20,05:24:05
46.620944,124.918747,0,505,39833.2251157407,2009-01-20,05:24:10
46.620952,124.918792,0,505,39833.2251736111,2009-01-20,05:24:15
46.620983,124.918839,0,505,39833.2252314815,2009-01-20,05:24:20
46.62102,124.918888,0,505,39833.2252893519,2009-01-20,05:24:25
46.621028,124.918953,0,505,39833.2253240741,2009-01-20,05:24:28
46.621055,124.919008,0,506,39833.2253703704,2009-01-20,05:24:32
46.621079,124.919088,0,509,39833.2254282407,2009-01-20,05:24:37
46.621109,124.919134,0,511,39833.2254861111,2009-01-20,05:24:42
46.621143,124.919177,0,509,39833.2255439815,2009-01-20,05:24:47
46.621186,124.919207,0,507,39833.2256018519,2009-01-20,05:24:52
46.621221,124.919245,0,512,39833.2256597222,2009-01-20,05:24:57
46.62125,124.919295,0,511,39833.2257175926,2009-01-20,05:25:02
46.621279,124.919309,0,515,39833.225775463,2009-01-20,05:25:07
46.621321,124.919336,0,519,39833.2258333333,2009-01-20,05:25:12
46.621354,124.919381,0,526,39833.2258912037,2009-01-20,05:25:17
46.621343,124.919447,0,525,39833.2259490741,2009-01-20,05:25:22
46.621378,124.919486,0,522,39833.2260069444,2009-01-20,05:25:27
46.621397,124.919526,0,522,39833.2260648148,2009-01-20,05:25:32
46.621397,124.919526,0,522,39833.226099537,2009-01-20,05:25:35
46.621402,124.919528,0,521,39833.2261226852,2009-01-20,05:25:37
46.621412,124.919522,0,522,39833.2261805556,2009-01-20,05:25:42
46.621276,124.919255,0,525,39833.2315162037,2009-01-20,05:33:23
46.621237,124.919223,0,522,39833.2315625,2009-01-20,05:33:27
46.621192,124.919186,0,517,39833.2316203704,2009-01-20,05:33:32
46.621153,124.919156,0,515,39833.2316782407,2009-01-20,05:33:37
46.62112,124.91911,0,514,39833.2317361111,2009-01-20,05:33:42
46.621095,124.919083,0,511,39833.2317939815,2009-01-20,05:33:47
46.621045,124.919067,0,510,39833.2318518519,2009-01-20,05:33:52
46.621043,124.919021,0,511,39833.2319097222,2009-01-20,05:33:57
46.621009,124.919027,0,512,39833.2319675926,2009-01-20,05:34:02
46.620966,124.919007,0,511,39833.2320138889,2009-01-20,05:34:06
46.620938,124.91894,0,514,39833.2320717593,2009-01-20,05:34:11
46.62093,124.918864,0,516,39833.2321180556,2009-01-20,05:34:15
46.620917,124.918792,0,520,39833.2321643519,2009-01-20,05:34:19
46.620926,124.918745,0,522,39833.2322222222,2009-01-20,05:34:24
46.620926,124.918745,0,522,39833.2322569444,2009-01-20,05:34:27
46.620927,124.918742,0,522,39833.2322800926,2009-01-20,05:34:29
46.620933,124.918698,0,523,39833.232337963,2009-01-20,05:34:34
46.620941,124.918632,0,522,39833.2323842593,2009-01-20,05:34:38
46.620966,124.918569,0,519,39833.2324421296,2009-01-20,05:34:43
46.621003,124.918532,0,521,39833.2324884259,2009-01-20,05:34:47
46.621021,124.918517,0,526,39833.2325462963,2009-01-20,05:34:52
46.621015,124.918529,0,527,39833.2326041667,2009-01-20,05:34:57
46.621015,124.918529,0,527,39833.2326388889,2009-01-20,05:35:00
46.621023,124.918523,0,526,39833.232662037,2009-01-20,05:35:02
46.620994,124.91851,0,524,39833.2327199074,2009-01-20,05:35:07
46.620949,124.918501,0,525,39833.2327777778,2009-01-20,05:35:12
46.620917,124.918486,0,524,39833.2328356481,2009-01-20,05:35:17
46.620911,124.918438,0,526,39833.2328935185,2009-01-20,05:35:22
46.620932,124.91837,0,522,39833.2329513889,2009-01-20,05:35:27
46.620953,124.918299,0,516,39833.2330092593,2009-01-20,05:35:32
46.620966,124.918235,0,515,39833.2330671296,2009-01-20,05:35:37
46.620979,124.918154,0,519,39833.233125,2009-01-20,05:35:42
46.621012,124.918095,0,522,39833.2331712963,2009-01-20,05:35:46
46.621026,124.918031,0,525,39833.2332175926,2009-01-20,05:35:50
46.621059,124.917983,0,528,39833.2332638889,2009-01-20,05:35:54
46.62108,124.917921,0,527,39833.2333101852,2009-01-20,05:35:58
46.621121,124.917888,0,527,39833.2333564815,2009-01-20,05:36:02
46.621169,124.917857,0,530,39833.2334027778,2009-01-20,05:36:06
46.621153,124.917863,0,528,39833.2334606481,2009-01-20,05:36:11
46.621139,124.917796,0,523,39833.2335185185,2009-01-20,05:36:16
46.621137,124.917719,0,524,39833.2335763889,2009-01-20,05:36:21
46.621106,124.917668,0,527,39833.2336226852,2009-01-20,05:36:25
46.621067,124.917629,0,529,39833.2336689815,2009-01-20,05:36:29
46.621056,124.917595,0,532,39833.2337268519,2009-01-20,05:36:34
46.621028,124.917578,0,528,39833.2337847222,2009-01-20,05:36:39
46.620992,124.917568,0,529,39833.2338425926,2009-01-20,05:36:44
46.620995,124.917531,0,529,39833.233900463,2009-01-20,05:36:49
46.620983,124.917554,0,529,39833.2339583333,2009-01-20,05:36:54
46.621017,124.917512,0,526,39833.2340162037,2009-01-20,05:36:59
46.621062,124.917472,0,527,39833.2340740741,2009-01-20,05:37:04
46.621104,124.917444,0,531,39833.2341203704,2009-01-20,05:37:08
46.621141,124.917415,0,537,39833.2341666667,2009-01-20,05:37:12
46.621184,124.917365,0,544,39833.234212963,2009-01-20,05:37:16
46.62122,124.917321,0,552,39833.2342592593,2009-01-20,05:37:20
46.621275,124.917288,0,559,39833.2343055556,2009-01-20,05:37:24
46.621322,124.917283,0,566,39833.2343402778,2009-01-20,05:37:27
46.621368,124.917239,0,578,39833.2343865741,2009-01-20,05:37:31
46.621395,124.917247,0,590,39833.2344444444,2009-01-20,05:37:36
46.621421,124.917229,0,586,39833.2345023148,2009-01-20,05:37:41
46.621468,124.917211,0,590,39833.234537037,2009-01-20,05:37:44
46.621483,124.917154,0,599,39833.2345949074,2009-01-20,05:37:49
46.621505,124.917137,0,608,39833.2346527778,2009-01-20,05:37:54
46.621543,124.917076,0,613,39833.2347106481,2009-01-20,05:37:59
46.62159,124.917075,0,615,39833.2347337963,2009-01-20,05:38:01
46.621621,124.91703,0,621,39833.2347685185,2009-01-20,05:38:04
46.621667,124.917,0,626,39833.2348032407,2009-01-20,05:38:07
46.621633,124.91701,0,628,39833.2348611111,2009-01-20,05:38:12
46.62161,124.917005,0,637,39833.2349189815,2009-01-20,05:38:17
46.621626,124.916986,0,637,39833.2349768518,2009-01-20,05:38:22
46.621678,124.916957,0,638,39833.2350115741,2009-01-20,05:38:25
46.6217,124.916902,0,636,39833.2350694444,2009-01-20,05:38:30
46.621741,124.916861,0,634,39833.2351041667,2009-01-20,05:38:33
46.621791,124.916829,0,639,39833.235150463,2009-01-20,05:38:37
46.621792,124.916766,0,644,39833.2351851852,2009-01-20,05:38:40
46.621792,124.916766,0,644,39833.2352199074,2009-01-20,05:38:43
46.621785,124.916764,0,637,39833.2352430556,2009-01-20,05:38:45
46.621816,124.916732,0,646,39833.2353009259,2009-01-20,05:38:50
46.621838,124.916686,0,645,39833.2353587963,2009-01-20,05:38:55
46.62181,124.916676,0,643,39833.2354166667,2009-01-20,05:39:00
46.621796,124.916658,0,645,39833.235474537,2009-01-20,05:39:05
46.621805,124.916645,0,631,39833.2355324074,2009-01-20,05:39:10
46.621842,124.916623,0,626,39833.2355902778,2009-01-20,05:39:15
46.62186,124.916625,0,615,39833.2356481481,2009-01-20,05:39:20
46.62186,124.916625,0,615,39833.2356828704,2009-01-20,05:39:23
46.621864,124.916622,0,610,39833.2357060185,2009-01-20,05:39:25
46.621875,124.91664,0,610,39833.2357638889,2009-01-20,05:39:30
46.621839,124.916626,0,602,39833.2358217593,2009-01-20,05:39:35
46.621803,124.916604,0,596,39833.2358796296,2009-01-20,05:39:40
46.621785,124.916619,0,590,39833.2359375,2009-01-20,05:39:45
46.62178,124.916609,0,587,39833.2359953704,2009-01-20,05:39:50
46.621759,124.916663,0,579,39833.2360416667,2009-01-20,05:39:54
46.621759,124.916663,0,579,39833.2360763889,2009-01-20,05:39:57
46.621752,124.916664,0,573,39833.236099537,2009-01-20,05:39:59
46.621734,124.916641,0,564,39833.2361574074,2009-01-20,05:40:04
46.621723,124.916632,0,563,39833.2362152778,2009-01-20,05:40:09
46.621723,124.916632,0,563,39833.23625,2009-01-20,05:40:12
46.621727,124.916631,0,564,39833.2362731481,2009-01-20,05:40:14
46.621657,124.916632,0,567,39833.2362962963,2009-01-20,05:40:16
46.621594,124.916595,0,567,39833.2363078704,2009-01-20,05:40:17
46.621604,124.916621,0,563,39833.2363657407,2009-01-20,05:40:22
46.621635,124.916622,0,562,39833.2364236111,2009-01-20,05:40:27
46.62165,124.916641,0,563,39833.2364814815,2009-01-20,05:40:32
46.621631,124.916642,0,561,39833.2365393518,2009-01-20,05:40:37
46.621585,124.916639,0,557,39833.2365740741,2009-01-20,05:40:40
46.621539,124.916623,0,557,39833.2366203704,2009-01-20,05:40:44
46.621489,124.916646,0,556,39833.2366782407,2009-01-20,05:40:49
46.621466,124.9167,0,560,39833.2367361111,2009-01-20,05:40:54
46.621471,124.916726,0,563,39833.2367939815,2009-01-20,05:40:59
46.621471,124.916726,0,563,39833.2368287037,2009-01-20,05:41:02
46.621477,124.916731,0,566,39833.2368518518,2009-01-20,05:41:04
46.621484,124.916764,0,569,39833.2369097222,2009-01-20,05:41:09
46.621521,124.916796,0,572,39833.2369675926,2009-01-20,05:41:14
46.62156,124.916804,0,576,39833.237025463,2009-01-20,05:41:19
46.621604,124.916794,0,579,39833.2370833333,2009-01-20,05:41:24
46.621652,124.916819,0,582,39833.2371412037,2009-01-20,05:41:29
46.621697,124.916857,0,584,39833.2371759259,2009-01-20,05:41:32
46.621734,124.916906,0,585,39833.2372106481,2009-01-20,05:41:35
46.62179,124.916885,0,586,39833.2372337963,2009-01-20,05:41:37
46.621823,124.916819,0,587,39833.2372569444,2009-01-20,05:41:39
46.621753,124.916745,0,591,39833.2372916667,2009-01-20,05:41:42
46.62176,124.916686,0,600,39833.237349537,2009-01-20,05:41:47
46.62166,124.916636,0,600,39833.2373842593,2009-01-20,05:41:50
46.621631,124.916659,0,598,39833.2374421296,2009-01-20,05:41:55
46.621678,124.916693,0,597,39833.2374884259,2009-01-20,05:41:59
46.621718,124.916744,0,593,39833.2375347222,2009-01-20,05:42:03
46.621719,124.916814,0,588,39833.2375810185,2009-01-20,05:42:07
46.621699,124.91689,0,587,39833.2376388889,2009-01-20,05:42:12
46.621665,124.916972,0,583,39833.2376851852,2009-01-20,05:42:16
46.621628,124.917043,0,572,39833.2377314815,2009-01-20,05:42:20
46.621582,124.917081,0,559,39833.2377546296,2009-01-20,05:42:22
46.621578,124.91713,0,546,39833.2378125,2009-01-20,05:42:27
46.621614,124.917185,0,542,39833.2378703704,2009-01-20,05:42:32
46.62163,124.917224,0,534,39833.2379282407,2009-01-20,05:42:37
46.621681,124.917267,0,534,39833.2379861111,2009-01-20,05:42:42
46.621731,124.917303,0,536,39833.2380324074,2009-01-20,05:42:46
46.621784,124.91733,0,541,39833.2380787037,2009-01-20,05:42:50
46.621824,124.917357,0,544,39833.2381134259,2009-01-20,05:42:53
46.621873,124.917377,0,546,39833.2381481482,2009-01-20,05:42:56
46.62192,124.917415,0,545,39833.2381944444,2009-01-20,05:43:00
46.621957,124.917453,0,541,39833.2382407407,2009-01-20,05:43:04
46.622,124.917488,0,536,39833.238287037,2009-01-20,05:43:08
46.622042,124.917523,0,533,39833.2383333333,2009-01-20,05:43:12
46.622073,124.917567,0,526,39833.2383796296,2009-01-20,05:43:16
46.622111,124.917606,0,523,39833.2384259259,2009-01-20,05:43:20
46.622154,124.917639,0,519,39833.2384722222,2009-01-20,05:43:24
46.62219,124.917687,0,519,39833.2385300926,2009-01-20,05:43:29
46.622227,124.917723,0,520,39833.2385763889,2009-01-20,05:43:33
46.622266,124.917776,0,517,39833.2386342593,2009-01-20,05:43:38
46.622308,124.917806,0,515,39833.2386805556,2009-01-20,05:43:42
46.62235,124.917837,0,517,39833.2387268519,2009-01-20,05:43:46
46.622393,124.917873,0,516,39833.2387731481,2009-01-20,05:43:50
46.622428,124.917915,0,517,39833.2388194444,2009-01-20,05:43:54
46.622448,124.917969,0,513,39833.2388773148,2009-01-20,05:43:59
46.622496,124.918008,0,515,39833.2389351852,2009-01-20,05:44:04
46.622538,124.918051,0,520,39833.2389930556,2009-01-20,05:44:09
46.622582,124.918077,0,523,39833.2390393519,2009-01-20,05:44:13
46.622628,124.918087,0,525,39833.2390740741,2009-01-20,05:44:16
46.622669,124.918129,0,527,39833.2391203704,2009-01-20,05:44:20
46.622713,124.918153,0,531,39833.2391550926,2009-01-20,05:44:23
46.622754,124.918189,0,531,39833.239212963,2009-01-20,05:44:28
46.622797,124.918219,0,533,39833.2392592593,2009-01-20,05:44:32
46.622839,124.918264,0,533,39833.2393171296,2009-01-20,05:44:37
46.622878,124.918299,0,536,39833.2393634259,2009-01-20,05:44:41
46.622922,124.918344,0,538,39833.2394097222,2009-01-20,05:44:45
46.622945,124.918405,0,543,39833.2394560185,2009-01-20,05:44:49
46.622976,124.918456,0,546,39833.2395023148,2009-01-20,05:44:53
46.623018,124.918484,0,547,39833.2395486111,2009-01-20,05:44:57
46.623065,124.91851,0,547,39833.2396064815,2009-01-20,05:45:02
46.623111,124.918513,0,552,39833.2396643519,2009-01-20,05:45:07
46.62307,124.918491,0,547,39833.2397222222,2009-01-20,05:45:12
46.623069,124.918508,0,549,39833.2397800926,2009-01-20,05:45:17
46.623113,124.918533,0,550,39833.239837963,2009-01-20,05:45:22
46.623158,124.918537,0,550,39833.2398958333,2009-01-20,05:45:27
46.623135,124.918542,0,547,39833.2399537037,2009-01-20,05:45:32
46.62318,124.918545,0,551,39833.24,2009-01-20,05:45:36
46.623223,124.918547,0,552,39833.2400578704,2009-01-20,05:45:41
46.623266,124.918563,0,550,39833.2401157407,2009-01-20,05:45:46
46.623286,124.918607,0,548,39833.2401736111,2009-01-20,05:45:51
46.623324,124.918645,0,546,39833.2402314815,2009-01-20,05:45:56
46.623365,124.918684,0,545,39833.2402893519,2009-01-20,05:46:01
46.623407,124.918725,0,548,39833.2403472222,2009-01-20,05:46:06
46.623431,124.918767,0,550,39833.2404050926,2009-01-20,05:46:11
46.623473,124.918802,0,552,39833.2404513889,2009-01-20,05:46:15
46.623497,124.918838,0,557,39833.2405092593,2009-01-20,05:46:20
46.623535,124.918852,0,552,39833.2405671296,2009-01-20,05:46:25
46.623575,124.918878,0,554,39833.240625,2009-01-20,05:46:30
46.623613,124.918918,0,550,39833.2406828704,2009-01-20,05:46:35
46.623649,124.918958,0,550,39833.2407291667,2009-01-20,05:46:39
46.623689,124.918999,0,548,39833.240787037,2009-01-20,05:46:44
46.62372,124.919047,0,547,39833.2408449074,2009-01-20,05:46:49
46.623758,124.919099,0,549,39833.2408912037,2009-01-20,05:46:53
46.62381,124.919135,0,551,39833.2409490741,2009-01-20,05:46:58
46.623839,124.91913,0,550,39833.2410069444,2009-01-20,05:47:03
46.623886,124.919148,0,547,39833.2410648148,2009-01-20,05:47:08
46.623922,124.91918,0,547,39833.2411226852,2009-01-20,05:47:13
46.623938,124.919193,0,544,39833.2411805556,2009-01-20,05:47:18
46.623956,124.919226,0,544,39833.2412384259,2009-01-20,05:47:23
46.623983,124.919255,0,543,39833.2412962963,2009-01-20,05:47:28
46.624028,124.919271,0,546,39833.2413425926,2009-01-20,05:47:32
46.624073,124.919277,0,551,39833.241400463,2009-01-20,05:47:37
46.62407,124.919289,0,551,39833.2414583333,2009-01-20,05:47:42
46.624082,124.919293,0,548,39833.2415162037,2009-01-20,05:47:47
46.624043,124.919322,0,543,39833.2415509259,2009-01-20,05:47:50
46.624035,124.919335,0,542,39833.2416087963,2009-01-20,05:47:55
46.624032,124.919335,0,541,39833.2416666667,2009-01-20,05:48:00
46.624029,124.919336,0,541,39833.241724537,2009-01-20,05:48:05
46.624029,124.919336,0,541,39833.2417592593,2009-01-20,05:48:08
46.624028,124.919334,0,541,39833.2417824074,2009-01-20,05:48:10
46.624042,124.919332,0,540,39833.2418402778,2009-01-20,05:48:15
46.62405,124.91933,0,539,39833.2418981481,2009-01-20,05:48:20
46.62405,124.91933,0,539,39833.2419328704,2009-01-20,05:48:23
46.624049,124.919331,0,538,39833.2419560185,2009-01-20,05:48:25
46.624066,124.919334,0,538,39833.2420138889,2009-01-20,05:48:30
46.624092,124.919358,0,537,39833.2420717593,2009-01-20,05:48:35
46.624141,124.919381,0,539,39833.2421296296,2009-01-20,05:48:40
46.624161,124.919411,0,536,39833.2421875,2009-01-20,05:48:45
46.624206,124.919435,0,538,39833.2422453704,2009-01-20,05:48:50
46.624242,124.919483,0,537,39833.2423032407,2009-01-20,05:48:55
46.624276,124.919513,0,537,39833.2423611111,2009-01-20,05:49:00
46.624314,124.919559,0,541,39833.2424189815,2009-01-20,05:49:05
46.624355,124.919589,0,543,39833.2424652778,2009-01-20,05:49:09
46.624394,124.919624,0,549,39833.2425231481,2009-01-20,05:49:14
46.624426,124.919656,0,552,39833.2425810185,2009-01-20,05:49:19
46.624451,124.919694,0,553,39833.2426388889,2009-01-20,05:49:24
46.624453,124.919729,0,551,39833.2426967593,2009-01-20,05:49:29
46.624476,124.919764,0,550,39833.2427546296,2009-01-20,05:49:34
46.624503,124.919789,0,548,39833.2428125,2009-01-20,05:49:39
46.624545,124.919777,0,542,39833.2428587963,2009-01-20,05:49:43
46.62458,124.919791,0,534,39833.2429166667,2009-01-20,05:49:48
46.62462,124.919786,0,527,39833.242974537,2009-01-20,05:49:53
46.624661,124.919813,0,527,39833.2430324074,2009-01-20,05:49:58
46.624693,124.919817,0,523,39833.2430902778,2009-01-20,05:50:03
46.624734,124.91983,0,523,39833.2431481481,2009-01-20,05:50:08
46.62478,124.919785,0,520,39833.2431944444,2009-01-20,05:50:12
46.624817,124.919719,0,524,39833.2432523148,2009-01-20,05:50:17
46.624862,124.919686,0,527,39833.243287037,2009-01-20,05:50:20
46.624913,124.919649,0,528,39833.2433333333,2009-01-20,05:50:24
46.624934,124.919584,0,527,39833.2433912037,2009-01-20,05:50:29
46.624984,124.919534,0,526,39833.2434375,2009-01-20,05:50:33
46.625077,124.919506,0,536,39833.2434837963,2009-01-20,05:50:37
46.625117,124.919461,0,531,39833.2435416667,2009-01-20,05:50:42
46.625135,124.919442,0,527,39833.243599537,2009-01-20,05:50:47
46.625163,124.919396,0,527,39833.2436574074,2009-01-20,05:50:52
46.625202,124.919354,0,524,39833.2437152778,2009-01-20,05:50:57
46.625246,124.919327,0,525,39833.2437731481,2009-01-20,05:51:02
46.625276,124.919283,0,527,39833.2438310185,2009-01-20,05:51:07
46.625309,124.919215,0,531,39833.2438773148,2009-01-20,05:51:11
46.625343,124.919163,0,539,39833.243912037,2009-01-20,05:51:14
46.625368,124.919094,0,541,39833.2439583333,2009-01-20,05:51:18
46.625391,124.919046,0,538,39833.2440162037,2009-01-20,05:51:23
46.625426,124.919006,0,535,39833.2440625,2009-01-20,05:51:27
46.625438,124.918955,0,532,39833.2441203704,2009-01-20,05:51:32
46.625462,124.918899,0,531,39833.2441666667,2009-01-20,05:51:36
46.625494,124.918844,0,526,39833.244224537,2009-01-20,05:51:41
46.625522,124.918778,0,520,39833.2442824074,2009-01-20,05:51:46
46.625551,124.918727,0,520,39833.2443171296,2009-01-20,05:51:49
46.625583,124.91868,0,519,39833.244375,2009-01-20,05:51:54
46.625595,124.918611,0,519,39833.2444328704,2009-01-20,05:51:59
46.625607,124.918559,0,519,39833.2444907407,2009-01-20,05:52:04
46.62563,124.918502,0,518,39833.244537037,2009-01-20,05:52:08
46.625673,124.918477,0,513,39833.2445949074,2009-01-20,05:52:13
46.625707,124.918447,0,513,39833.2446527778,2009-01-20,05:52:18
46.625726,124.918384,0,511,39833.2447106481,2009-01-20,05:52:23
46.625751,124.918332,0,505,39833.2447685185,2009-01-20,05:52:28
46.625769,124.91828,0,513,39833.2448032407,2009-01-20,05:52:31
46.625797,124.918215,0,517,39833.2448611111,2009-01-20,05:52:36
46.625821,124.918152,0,521,39833.2448958333,2009-01-20,05:52:39
46.625854,124.918097,0,525,39833.2449421296,2009-01-20,05:52:43
46.625886,124.918051,0,528,39833.2449768518,2009-01-20,05:52:46
46.625918,124.917999,0,530,39833.2450231481,2009-01-20,05:52:50
46.625953,124.917977,0,522,39833.2450810185,2009-01-20,05:52:55
46.625965,124.917914,0,522,39833.2451273148,2009-01-20,05:52:59
46.625985,124.917847,0,519,39833.2451851852,2009-01-20,05:53:04
46.626002,124.917776,0,519,39833.2452430556,2009-01-20,05:53:09
46.626041,124.917728,0,514,39833.2453009259,2009-01-20,05:53:14
46.626064,124.917692,0,510,39833.2453587963,2009-01-20,05:53:19
46.626092,124.917649,0,509,39833.2454166667,2009-01-20,05:53:24
46.626135,124.917618,0,506,39833.245474537,2009-01-20,05:53:29
46.626167,124.917603,0,508,39833.2455324074,2009-01-20,05:53:34
46.626178,124.917605,0,508,39833.2455902778,2009-01-20,05:53:39
46.626192,124.917603,0,510,39833.2456481481,2009-01-20,05:53:44
46.626218,124.917607,0,509,39833.2457060185,2009-01-20,05:53:49
46.626243,124.917654,0,509,39833.2457638889,2009-01-20,05:53:54
46.626286,124.917691,0,510,39833.2458101852,2009-01-20,05:53:58
46.626338,124.917715,0,511,39833.2458564815,2009-01-20,05:54:02
46.626384,124.917698,0,511,39833.2458912037,2009-01-20,05:54:05
46.626424,124.91766,0,510,39833.2459375,2009-01-20,05:54:09
46.626449,124.917596,0,510,39833.2459953704,2009-01-20,05:54:14
46.626487,124.917553,0,508,39833.2460416667,2009-01-20,05:54:18
46.626518,124.917505,0,508,39833.246087963,2009-01-20,05:54:22
46.626562,124.91745,0,509,39833.2461458333,2009-01-20,05:54:27
46.626596,124.917403,0,507,39833.2462037037,2009-01-20,05:54:32
46.626636,124.917358,0,506,39833.2462615741,2009-01-20,05:54:37
46.626673,124.917311,0,501,39833.2463078704,2009-01-20,05:54:41
46.626699,124.917249,0,498,39833.2463657407,2009-01-20,05:54:46
46.626728,124.917182,0,498,39833.2464236111,2009-01-20,05:54:51
46.626759,124.917125,0,501,39833.2464699074,2009-01-20,05:54:55
46.626797,124.917081,0,500,39833.2465277778,2009-01-20,05:55:00
46.626822,124.91702,0,500,39833.2465740741,2009-01-20,05:55:04
46.62685,124.916961,0,498,39833.2466203704,2009-01-20,05:55:08
46.626858,124.9169,0,497,39833.2466782407,2009-01-20,05:55:13
46.626896,124.916844,0,499,39833.2467361111,2009-01-20,05:55:18
46.626927,124.916784,0,500,39833.2467939815,2009-01-20,05:55:23
46.626951,124.916727,0,497,39833.2468402778,2009-01-20,05:55:27
46.626987,124.916668,0,494,39833.2468981481,2009-01-20,05:55:32
46.627002,124.916629,0,493,39833.2469560185,2009-01-20,05:55:37
46.627022,124.916565,0,496,39833.2470138889,2009-01-20,05:55:42
46.627052,124.916506,0,495,39833.2470601852,2009-01-20,05:55:46
46.627082,124.916447,0,491,39833.2471180556,2009-01-20,05:55:51
46.627104,124.916382,0,492,39833.2471643519,2009-01-20,05:55:55
46.627127,124.91633,0,488,39833.2472222222,2009-01-20,05:56:00
46.62715,124.916262,0,493,39833.2472685185,2009-01-20,05:56:04
46.627177,124.91621,0,493,39833.2473148148,2009-01-20,05:56:08
46.627203,124.91616,0,491,39833.2473726852,2009-01-20,05:56:13
46.627223,124.916096,0,494,39833.2474305556,2009-01-20,05:56:18
46.627253,124.916045,0,494,39833.2474884259,2009-01-20,05:56:23
46.627296,124.915991,0,494,39833.2475462963,2009-01-20,05:56:28
46.627325,124.915937,0,493,39833.2476041667,2009-01-20,05:56:33
46.627354,124.915877,0,497,39833.247662037,2009-01-20,05:56:38
46.62738,124.915812,0,499,39833.2477199074,2009-01-20,05:56:43
46.62741,124.915764,0,495,39833.2477662037,2009-01-20,05:56:47
46.627438,124.915709,0,493,39833.2478240741,2009-01-20,05:56:52
46.627466,124.915657,0,494,39833.2478703704,2009-01-20,05:56:56
46.627484,124.91559,0,494,39833.2479166667,2009-01-20,05:57:00
46.627514,124.915532,0,492,39833.247962963,2009-01-20,05:57:04
46.627548,124.915485,0,489,39833.2480208333,2009-01-20,05:57:09
46.627564,124.915439,0,485,39833.2480787037,2009-01-20,05:57:14
46.627588,124.915383,0,487,39833.248125,2009-01-20,05:57:18
46.627625,124.915356,0,486,39833.2481828704,2009-01-20,05:57:23
46.627649,124.915303,0,487,39833.2482407407,2009-01-20,05:57:28
46.62766,124.915315,0,486,39833.2482986111,2009-01-20,05:57:33
46.62766,124.915393,0,481,39833.2483564815,2009-01-20,05:57:38
46.627705,124.91543,0,484,39833.2484027778,2009-01-20,05:57:42
46.627743,124.915473,0,488,39833.2484490741,2009-01-20,05:57:46
46.627765,124.915515,0,492,39833.2485069444,2009-01-20,05:57:51
46.627776,124.915524,0,491,39833.2485648148,2009-01-20,05:57:56
46.6278,124.915502,0,492,39833.2486226852,2009-01-20,05:58:01
46.627842,124.91551,0,493,39833.2486805556,2009-01-20,05:58:06
46.627883,124.91555,0,492,39833.2487384259,2009-01-20,05:58:11
46.627917,124.915583,0,493,39833.2487962963,2009-01-20,05:58:16
46.627957,124.915606,0,493,39833.2488541667,2009-01-20,05:58:21
46.627997,124.915644,0,495,39833.248912037,2009-01-20,05:58:26
46.628023,124.915695,0,495,39833.2489699074,2009-01-20,05:58:31
46.628055,124.915733,0,494,39833.2490277778,2009-01-20,05:58:36
46.628069,124.915753,0,492,39833.2490856481,2009-01-20,05:58:41
46.628103,124.91576,0,495,39833.2491435185,2009-01-20,05:58:46
46.62811,124.915759,0,495,39833.2492013889,2009-01-20,05:58:51
46.628108,124.915761,0,495,39833.2492592593,2009-01-20,05:58:56
46.628108,124.915761,0,495,39833.2492939815,2009-01-20,05:58:59
46.628114,124.915758,0,495,39833.2493171296,2009-01-20,05:59:01
46.628106,124.915734,0,495,39833.249375,2009-01-20,05:59:06
46.628122,124.915711,0,495,39833.2494328704,2009-01-20,05:59:11
46.62817,124.915669,0,496,39833.2494791667,2009-01-20,05:59:15
46.628206,124.915599,0,497,39833.249537037,2009-01-20,05:59:20
46.62822,124.915528,0,498,39833.2495601852,2009-01-20,05:59:22
46.628247,124.915472,0,498,39833.2495717593,2009-01-20,05:59:23
46.628247,124.915472,0,498,39833.2496064815,2009-01-20,05:59:26
46.628241,124.915471,0,508,39833.2496296296,2009-01-20,05:59:28
46.628251,124.915457,0,515,39833.2496875,2009-01-20,05:59:33
46.628292,124.915522,0,517,39833.2497222222,2009-01-20,05:59:36
46.628339,124.915586,0,522,39833.2497337963,2009-01-20,05:59:37
46.628364,124.915661,0,533,39833.2497685185,2009-01-20,05:59:40
46.628385,124.915663,0,534,39833.2498263889,2009-01-20,05:59:45
46.628396,124.91567,0,534,39833.2498842593,2009-01-20,05:59:50
46.628392,124.915734,0,539,39833.2499305556,2009-01-20,05:59:54
46.628389,124.915779,0,547,39833.2499884259,2009-01-20,05:59:59
46.62841,124.915818,0,552,39833.2500462963,2009-01-20,06:00:04
46.628446,124.915875,0,555,39833.2501041667,2009-01-20,06:00:09
46.628462,124.915921,0,556,39833.250162037,2009-01-20,06:00:14
46.628501,124.915938,0,556,39833.2502199074,2009-01-20,06:00:19
46.628525,124.915977,0,557,39833.2502777778,2009-01-20,06:00:24
46.628549,124.916015,0,557,39833.2503356481,2009-01-20,06:00:29
46.628582,124.916068,0,561,39833.2503935185,2009-01-20,06:00:34
46.628609,124.916101,0,565,39833.2504513889,2009-01-20,06:00:39
46.628618,124.916141,0,575,39833.2505092593,2009-01-20,06:00:44
46.628625,124.91617,0,576,39833.2505671296,2009-01-20,06:00:49
46.628642,124.916179,0,577,39833.250625,2009-01-20,06:00:54
46.628676,124.916191,0,575,39833.2506828704,2009-01-20,06:00:59
46.628701,124.916194,0,576,39833.2507407407,2009-01-20,06:01:04
46.628733,124.916238,0,580,39833.250787037,2009-01-20,06:01:08
46.628782,124.916271,0,580,39833.2508449074,2009-01-20,06:01:13
46.628828,124.916274,0,583,39833.2508912037,2009-01-20,06:01:17
46.628838,124.916341,0,582,39833.2509490741,2009-01-20,06:01:22
46.62888,124.916332,0,582,39833.2510069444,2009-01-20,06:01:27
46.628927,124.916338,0,585,39833.2510648148,2009-01-20,06:01:32
46.628962,124.91639,0,591,39833.2511226852,2009-01-20,06:01:37
46.628996,124.916401,0,605,39833.2511689815,2009-01-20,06:01:41
46.629022,124.916455,0,603,39833.2512268518,2009-01-20,06:01:46
46.62905,124.916504,0,601,39833.2512847222,2009-01-20,06:01:51
46.62907,124.916549,0,586,39833.2513310185,2009-01-20,06:01:55
46.629107,124.916575,0,587,39833.2513888889,2009-01-20,06:02:00
46.629147,124.916612,0,579,39833.2514467593,2009-01-20,06:02:05
46.629186,124.916643,0,579,39833.2515046296,2009-01-20,06:02:10
46.629219,124.916684,0,573,39833.2515625,2009-01-20,06:02:15
46.629217,124.916746,0,562,39833.2516087963,2009-01-20,06:02:19
46.629263,124.916759,0,565,39833.2516550926,2009-01-20,06:02:23
46.629315,124.916765,0,562,39833.251712963,2009-01-20,06:02:28
46.629328,124.916786,0,560,39833.2517708333,2009-01-20,06:02:33
46.629346,124.916843,0,562,39833.2518287037,2009-01-20,06:02:38
46.629373,124.916907,0,561,39833.2518865741,2009-01-20,06:02:43
46.629406,124.916967,0,561,39833.2519328704,2009-01-20,06:02:47
46.629434,124.917024,0,563,39833.2519791667,2009-01-20,06:02:51
46.629456,124.917096,0,561,39833.252037037,2009-01-20,06:02:56
46.629502,124.917119,0,561,39833.2520717593,2009-01-20,06:02:59
46.629512,124.917193,0,557,39833.2521296296,2009-01-20,06:03:04
46.629541,124.91725,0,552,39833.2521759259,2009-01-20,06:03:08
46.629583,124.917302,0,554,39833.2522222222,2009-01-20,06:03:12
46.629608,124.91736,0,555,39833.2522569444,2009-01-20,06:03:15
46.629633,124.917426,0,555,39833.2523148148,2009-01-20,06:03:20
46.629676,124.917483,0,554,39833.2523726852,2009-01-20,06:03:25
46.629689,124.917548,0,559,39833.2524305556,2009-01-20,06:03:30
46.629737,124.917574,0,562,39833.2524768518,2009-01-20,06:03:34
46.629747,124.917585,0,562,39833.2525347222,2009-01-20,06:03:39
46.629773,124.917569,0,558,39833.2525925926,2009-01-20,06:03:44
46.629773,124.917569,0,558,39833.2526273148,2009-01-20,06:03:47
46.629779,124.917576,0,555,39833.252650463,2009-01-20,06:03:49
46.629787,124.917591,0,554,39833.2527083333,2009-01-20,06:03:54
46.629782,124.9176,0,554,39833.2527662037,2009-01-20,06:03:59
46.629782,124.9176,0,554,39833.2528009259,2009-01-20,06:04:02
46.629777,124.917596,0,554,39833.2528240741,2009-01-20,06:04:04
46.629775,124.917586,0,551,39833.2528819444,2009-01-20,06:04:09
46.62972,124.917591,0,552,39833.2529282407,2009-01-20,06:04:13
46.629671,124.917608,0,556,39833.252962963,2009-01-20,06:04:16
46.629622,124.917643,0,561,39833.2530092593,2009-01-20,06:04:20
46.629611,124.917643,0,559,39833.2530671296,2009-01-20,06:04:25
46.629601,124.917618,0,556,39833.253125,2009-01-20,06:04:30
46.629582,124.917597,0,553,39833.2531828704,2009-01-20,06:04:35
46.629564,124.917543,0,551,39833.2532407407,2009-01-20,06:04:40
46.629554,124.917497,0,549,39833.2532986111,2009-01-20,06:04:45
46.629527,124.917447,0,545,39833.2533564815,2009-01-20,06:04:50
46.629496,124.917393,0,545,39833.2533912037,2009-01-20,06:04:53
46.629463,124.917338,0,547,39833.2534143519,2009-01-20,06:04:55
46.629449,124.917274,0,548,39833.2534606481,2009-01-20,06:04:59
46.629423,124.917213,0,545,39833.2535069444,2009-01-20,06:05:03
46.629446,124.91714,0,542,39833.2535532407,2009-01-20,06:05:07
46.629433,124.91708,0,537,39833.2536111111,2009-01-20,06:05:12
46.629402,124.917028,0,536,39833.2536574074,2009-01-20,06:05:16
46.62937,124.916945,0,537,39833.2537037037,2009-01-20,06:05:20
46.629347,124.916871,0,533,39833.2537615741,2009-01-20,06:05:25
46.629331,124.916839,0,530,39833.2538194444,2009-01-20,06:05:30
46.629315,124.916838,0,529,39833.2538773148,2009-01-20,06:05:35
46.629315,124.916838,0,529,39833.253912037,2009-01-20,06:05:38
46.62931,124.91684,0,528,39833.2539351852,2009-01-20,06:05:40
46.629262,124.916822,0,531,39833.2539814815,2009-01-20,06:05:44
46.629208,124.916785,0,532,39833.2540277778,2009-01-20,06:05:48
46.629159,124.916744,0,532,39833.2540740741,2009-01-20,06:05:52
46.629065,124.91644,0,556,39833.2562731481,2009-01-20,06:09:02
46.629038,124.916391,0,556,39833.2563310185,2009-01-20,06:09:07
46.629034,124.916407,0,556,39833.2563888889,2009-01-20,06:09:12
46.629028,124.916436,0,556,39833.2564467593,2009-01-20,06:09:17
46.62903,124.91644,0,556,39833.2565046296,2009-01-20,06:09:22
46.62903,124.91644,0,556,39833.2565393519,2009-01-20,06:09:25
46.629032,124.916444,0,563,39833.2565625,2009-01-20,06:09:27
46.62906,124.916427,0,566,39833.2566203704,2009-01-20,06:09:32
46.629033,124.916389,0,562,39833.2566782407,2009-01-20,06:09:37
46.629031,124.916357,0,559,39833.2567361111,2009-01-20,06:09:42
46.628999,124.916328,0,554,39833.2567939815,2009-01-20,06:09:47
46.628999,124.916328,0,554,39833.2568287037,2009-01-20,06:09:50
46.629001,124.916333,0,552,39833.2568518519,2009-01-20,06:09:52
46.628923,124.916355,0,553,39833.2569097222,2009-01-20,06:09:57
46.628874,124.916361,0,554,39833.2569560185,2009-01-20,06:10:01
46.628854,124.916377,0,555,39833.2570138889,2009-01-20,06:10:06
46.628852,124.916372,0,555,39833.2570717593,2009-01-20,06:10:11
46.628848,124.916371,0,555,39833.2571296296,2009-01-20,06:10:16
46.62884,124.916379,0,555,39833.2571875,2009-01-20,06:10:21
46.628837,124.916381,0,555,39833.2572453704,2009-01-20,06:10:26
46.628835,124.916379,0,555,39833.2573032407,2009-01-20,06:10:31
46.62883,124.916384,0,555,39833.2573611111,2009-01-20,06:10:36
46.628829,124.916385,0,555,39833.2574189815,2009-01-20,06:10:41
46.628831,124.916383,0,555,39833.2574768519,2009-01-20,06:10:46
46.628831,124.916383,0,555,39833.2575115741,2009-01-20,06:10:49
46.628833,124.916381,0,555,39833.2575347222,2009-01-20,06:10:51
46.628852,124.916372,0,555,39833.2575925926,2009-01-20,06:10:56
46.628897,124.916353,0,555,39833.2576388889,2009-01-20,06:11:00
46.628895,124.916331,0,555,39833.2576967593,2009-01-20,06:11:05
46.628897,124.916329,0,555,39833.2577546296,2009-01-20,06:11:10
46.628901,124.916325,0,555,39833.2578125,2009-01-20,06:11:15
46.628904,124.916324,0,555,39833.2578703704,2009-01-20,06:11:20
46.628901,124.916326,0,555,39833.2579282407,2009-01-20,06:11:25
46.628903,124.916324,0,555,39833.2579861111,2009-01-20,06:11:30
46.628903,124.916324,0,555,39833.2580208333,2009-01-20,06:11:33
46.628911,124.916318,0,555,39833.2580439815,2009-01-20,06:11:35
46.62892,124.916311,0,555,39833.2581018518,2009-01-20,06:11:40
46.628927,124.916307,0,555,39833.2581597222,2009-01-20,06:11:45
46.628931,124.916304,0,555,39833.2582175926,2009-01-20,06:11:50
46.628934,124.916302,0,555,39833.258275463,2009-01-20,06:11:55
46.628934,124.916302,0,555,39833.2583101852,2009-01-20,06:11:58
46.628938,124.916299,0,555,39833.2583333333,2009-01-20,06:12:00
46.628988,124.91627,0,555,39833.2583564815,2009-01-20,06:12:02
46.629038,124.916247,0,555,39833.2583796296,2009-01-20,06:12:04
46.629024,124.916295,0,554,39833.2584375,2009-01-20,06:12:09
46.628822,124.916547,0,563,39833.2645717593,2009-01-20,06:20:59
46.628817,124.916551,0,563,39833.2645949074,2009-01-20,06:21:01
46.628805,124.916546,0,568,39833.2646527778,2009-01-20,06:21:06
46.628803,124.916545,0,572,39833.2647106481,2009-01-20,06:21:11
46.628803,124.916545,0,572,39833.2647453704,2009-01-20,06:21:14
46.628798,124.916549,0,572,39833.2647685185,2009-01-20,06:21:16
46.628789,124.916556,0,572,39833.2648263889,2009-01-20,06:21:21
46.628788,124.916557,0,572,39833.2648842593,2009-01-20,06:21:26
46.628794,124.916552,0,572,39833.2649421296,2009-01-20,06:21:31
46.628797,124.91655,0,572,39833.265,2009-01-20,06:21:36
46.628795,124.916552,0,572,39833.2650578704,2009-01-20,06:21:41
46.628789,124.916558,0,573,39833.2651157407,2009-01-20,06:21:46
46.628789,124.916558,0,573,39833.265150463,2009-01-20,06:21:49
46.628788,124.916559,0,573,39833.2651736111,2009-01-20,06:21:51
46.628836,124.916551,0,573,39833.2652314815,2009-01-20,06:21:56
46.628876,124.916565,0,573,39833.2652893519,2009-01-20,06:22:01
46.62887,124.9166,0,574,39833.2653472222,2009-01-20,06:22:06
46.628871,124.916599,0,574,39833.2654050926,2009-01-20,06:22:11
46.628878,124.916594,0,574,39833.265462963,2009-01-20,06:22:16
46.628882,124.916589,0,574,39833.2655208333,2009-01-20,06:22:21
46.628876,124.916595,0,574,39833.2655787037,2009-01-20,06:22:26
46.628876,124.916595,0,574,39833.2656134259,2009-01-20,06:22:29
46.628875,124.916595,0,574,39833.2656365741,2009-01-20,06:22:31
46.628917,124.916577,0,574,39833.2656944444,2009-01-20,06:22:36
46.628922,124.916567,0,574,39833.2657523148,2009-01-20,06:22:41
46.628927,124.916563,0,574,39833.2658101852,2009-01-20,06:22:46
46.628932,124.916558,0,574,39833.2658680556,2009-01-20,06:22:51
46.628936,124.916552,0,574,39833.2659259259,2009-01-20,06:22:56
46.628936,124.916551,0,574,39833.2659837963,2009-01-20,06:23:01
46.628937,124.916549,0,574,39833.2660416667,2009-01-20,06:23:06
46.628929,124.916553,0,574,39833.266099537,2009-01-20,06:23:11
46.628927,124.916549,0,574,39833.2661574074,2009-01-20,06:23:16
46.62892,124.91655,0,574,39833.2662152778,2009-01-20,06:23:21
46.628912,124.916556,0,574,39833.2662731481,2009-01-20,06:23:26
46.628906,124.916562,0,574,39833.2663310185,2009-01-20,06:23:31
46.628905,124.916563,0,574,39833.2663888889,2009-01-20,06:23:36
46.628907,124.916562,0,574,39833.2664467593,2009-01-20,06:23:41
46.628902,124.916567,0,574,39833.2665046296,2009-01-20,06:23:46
46.628897,124.916572,0,574,39833.2665625,2009-01-20,06:23:51
46.628898,124.916571,0,574,39833.2666203704,2009-01-20,06:23:56
46.628898,124.916571,0,574,39833.2666550926,2009-01-20,06:23:59
46.628897,124.916572,0,574,39833.2666782407,2009-01-20,06:24:01
46.628946,124.916567,0,576,39833.266712963,2009-01-20,06:24:04
46.62893,124.916584,0,578,39833.2667708333,2009-01-20,06:24:09
46.62893,124.916582,0,578,39833.2668287037,2009-01-20,06:24:14
46.62893,124.916582,0,578,39833.2668634259,2009-01-20,06:24:17
46.628932,124.916579,0,578,39833.2668865741,2009-01-20,06:24:19
46.628942,124.916565,0,579,39833.2669444444,2009-01-20,06:24:24
46.628966,124.916548,0,580,39833.2670023148,2009-01-20,06:24:29
46.628972,124.91653,0,582,39833.2670601852,2009-01-20,06:24:34
46.628973,124.916482,0,584,39833.2671180556,2009-01-20,06:24:39
46.628973,124.916485,0,584,39833.2671759259,2009-01-20,06:24:44
46.628973,124.916485,0,584,39833.2672106481,2009-01-20,06:24:47
46.628977,124.916481,0,585,39833.2672337963,2009-01-20,06:24:49
46.628972,124.9165,0,585,39833.2672916667,2009-01-20,06:24:54
46.62898,124.916496,0,585,39833.267349537,2009-01-20,06:24:59
46.628979,124.916497,0,585,39833.2674074074,2009-01-20,06:25:04
46.62898,124.916495,0,585,39833.2674652778,2009-01-20,06:25:09
46.628979,124.916496,0,585,39833.2675231481,2009-01-20,06:25:14
46.628976,124.916498,0,584,39833.2675810185,2009-01-20,06:25:19
46.628976,124.916498,0,584,39833.2676157407,2009-01-20,06:25:22
46.628971,124.916502,0,584,39833.2676388889,2009-01-20,06:25:24
46.628958,124.916528,0,585,39833.2676967593,2009-01-20,06:25:29
46.628931,124.91658,0,587,39833.2677314815,2009-01-20,06:25:32
46.628919,124.916587,0,587,39833.2677893518,2009-01-20,06:25:37
46.628923,124.916587,0,588,39833.2678472222,2009-01-20,06:25:42
46.628922,124.916587,0,588,39833.2679050926,2009-01-20,06:25:47
46.628922,124.916587,0,588,39833.2679398148,2009-01-20,06:25:50
46.628924,124.916587,0,589,39833.267962963,2009-01-20,06:25:52
46.628893,124.916537,0,594,39833.2680208333,2009-01-20,06:25:57
46.62886,124.916524,0,600,39833.2680787037,2009-01-20,06:26:02
46.62885,124.916518,0,599,39833.2681365741,2009-01-20,06:26:07
46.628853,124.916512,0,597,39833.2681944444,2009-01-20,06:26:12
46.628853,124.916512,0,597,39833.2682291667,2009-01-20,06:26:15
46.628848,124.916514,0,596,39833.2682523148,2009-01-20,06:26:17
46.628815,124.916468,0,599,39833.2682986111,2009-01-20,06:26:21
46.628822,124.916402,0,598,39833.2683333333,2009-01-20,06:26:24
46.628832,124.916363,0,600,39833.2683912037,2009-01-20,06:26:29
46.628859,124.916344,0,600,39833.2684490741,2009-01-20,06:26:34
46.628894,124.916293,0,600,39833.2684837963,2009-01-20,06:26:37
46.628887,124.916288,0,599,39833.2685416667,2009-01-20,06:26:42
46.628879,124.916296,0,599,39833.268599537,2009-01-20,06:26:47
46.628879,124.916296,0,599,39833.2686342593,2009-01-20,06:26:50
46.628879,124.916297,0,599,39833.2686574074,2009-01-20,06:26:52
46.628896,124.916268,0,599,39833.2687152778,2009-01-20,06:26:57
46.628886,124.916263,0,599,39833.2687731481,2009-01-20,06:27:02
46.628897,124.916255,0,599,39833.2688310185,2009-01-20,06:27:07
46.628902,124.91625,0,599,39833.2688888889,2009-01-20,06:27:12
46.628902,124.91625,0,599,39833.2689236111,2009-01-20,06:27:15
46.628898,124.916256,0,599,39833.2689467593,2009-01-20,06:27:17
46.628818,124.916206,0,598,39833.2689814815,2009-01-20,06:27:20
46.62876,124.916169,0,598,39833.2690046296,2009-01-20,06:27:22
46.628689,124.916138,0,597,39833.2690393519,2009-01-20,06:27:25
46.628681,124.91611,0,596,39833.2690972222,2009-01-20,06:27:30
46.628634,124.916133,0,593,39833.2691550926,2009-01-20,06:27:35
46.628597,124.916136,0,592,39833.269212963,2009-01-20,06:27:40
46.628611,124.916131,0,592,39833.2692708333,2009-01-20,06:27:45
46.628611,124.916131,0,592,39833.2693055556,2009-01-20,06:27:48
46.628605,124.916139,0,591,39833.2693287037,2009-01-20,06:27:50
46.628674,124.916145,0,591,39833.2693865741,2009-01-20,06:27:55
46.628677,124.916144,0,591,39833.2694444444,2009-01-20,06:28:00
46.628677,124.916144,0,591,39833.2694791667,2009-01-20,06:28:03
46.628677,124.916148,0,590,39833.2695023148,2009-01-20,06:28:05
46.628737,124.916172,0,590,39833.269525463,2009-01-20,06:28:07
46.628767,124.916271,0,590,39833.2695486111,2009-01-20,06:28:09
46.628724,124.916351,0,591,39833.2695601852,2009-01-20,06:28:10
46.628769,124.916361,0,603,39833.2696064815,2009-01-20,06:28:14
46.628794,124.916362,0,603,39833.2696643519,2009-01-20,06:28:19
46.628795,124.916371,0,607,39833.2697222222,2009-01-20,06:28:24
46.628799,124.916361,0,608,39833.2697800926,2009-01-20,06:28:29
46.6288,124.916359,0,608,39833.269837963,2009-01-20,06:28:34
46.628799,124.91636,0,607,39833.2698958333,2009-01-20,06:28:39
46.6288,124.916359,0,607,39833.2699537037,2009-01-20,06:28:44
46.628808,124.916352,0,607,39833.2700115741,2009-01-20,06:28:49
46.628808,124.916352,0,607,39833.2700462963,2009-01-20,06:28:52
46.628816,124.916345,0,607,39833.2700694444,2009-01-20,06:28:54
46.628825,124.916328,0,607,39833.2701273148,2009-01-20,06:28:59
46.628842,124.916327,0,608,39833.2701851852,2009-01-20,06:29:04
46.62887,124.916323,0,608,39833.2702430556,2009-01-20,06:29:09
46.628879,124.91632,0,608,39833.2703009259,2009-01-20,06:29:14
46.628865,124.916325,0,608,39833.2703587963,2009-01-20,06:29:19
46.62883,124.916298,0,608,39833.2704166667,2009-01-20,06:29:24
46.628838,124.916297,0,608,39833.270474537,2009-01-20,06:29:29
46.628663,124.916112,0,619,39833.2799305556,2009-01-20,06:43:06
46.62859,124.916059,0,620,39833.2799652778,2009-01-20,06:43:09
46.628524,124.916045,0,621,39833.2799884259,2009-01-20,06:43:11
46.628477,124.916036,0,622,39833.28,2009-01-20,06:43:12
46.628441,124.915994,0,622,39833.2800231481,2009-01-20,06:43:14
46.628435,124.915922,0,619,39833.2800578704,2009-01-20,06:43:17
46.628394,124.915859,0,618,39833.2801041667,2009-01-20,06:43:21
46.628344,124.915831,0,617,39833.2801388889,2009-01-20,06:43:24
46.628333,124.915809,0,617,39833.2801967593,2009-01-20,06:43:29
46.628325,124.91579,0,617,39833.2802546296,2009-01-20,06:43:34
46.628313,124.915732,0,616,39833.2803125,2009-01-20,06:43:39
46.6283,124.915667,0,616,39833.2803703704,2009-01-20,06:43:44
46.628279,124.915632,0,611,39833.2804282407,2009-01-20,06:43:49
46.628227,124.915637,0,605,39833.280462963,2009-01-20,06:43:52
46.628222,124.915616,0,604,39833.2805208333,2009-01-20,06:43:57
46.628191,124.915621,0,605,39833.2805787037,2009-01-20,06:44:02
46.628157,124.915606,0,605,39833.2806365741,2009-01-20,06:44:07
46.628106,124.915588,0,603,39833.2806712963,2009-01-20,06:44:10
46.628057,124.915548,0,598,39833.2807060185,2009-01-20,06:44:13
46.628037,124.915492,0,593,39833.2807523148,2009-01-20,06:44:17
46.628,124.915443,0,589,39833.2808101852,2009-01-20,06:44:22
46.627943,124.915433,0,587,39833.2808449074,2009-01-20,06:44:25
46.627904,124.915384,0,582,39833.2808912037,2009-01-20,06:44:29
46.627856,124.915351,0,576,39833.2809375,2009-01-20,06:44:33
46.627849,124.915354,0,576,39833.2809953704,2009-01-20,06:44:38
46.627849,124.915354,0,576,39833.2810300926,2009-01-20,06:44:41
46.627844,124.915357,0,576,39833.2810532407,2009-01-20,06:44:43
46.62779,124.915339,0,576,39833.2811111111,2009-01-20,06:44:48
46.627761,124.915328,0,581,39833.2811689815,2009-01-20,06:44:53
46.627735,124.915316,0,584,39833.2812268519,2009-01-20,06:44:58
46.62769,124.91531,0,580,39833.2812847222,2009-01-20,06:45:03
46.627651,124.915345,0,576,39833.2813310185,2009-01-20,06:45:07
46.627631,124.915352,0,575,39833.2813888889,2009-01-20,06:45:12
46.627631,124.915352,0,575,39833.2814236111,2009-01-20,06:45:15
46.627625,124.91536,0,574,39833.2814467593,2009-01-20,06:45:17
46.627586,124.915382,0,569,39833.2815046296,2009-01-20,06:45:22
46.627566,124.915386,0,566,39833.2815625,2009-01-20,06:45:27
46.627566,124.915385,0,566,39833.2816203704,2009-01-20,06:45:32
46.627564,124.915387,0,566,39833.2816782407,2009-01-20,06:45:37
46.627561,124.91539,0,566,39833.2817361111,2009-01-20,06:45:42
46.627561,124.915391,0,566,39833.2817939815,2009-01-20,06:45:47
46.627558,124.915395,0,566,39833.2818518518,2009-01-20,06:45:52
46.627558,124.915395,0,566,39833.2819097222,2009-01-20,06:45:57
46.627558,124.915395,0,566,39833.2819444444,2009-01-20,06:46:00
46.627559,124.915392,0,567,39833.2819675926,2009-01-20,06:46:02
46.627545,124.915381,0,566,39833.282025463,2009-01-20,06:46:07
46.627512,124.915329,0,563,39833.2820833333,2009-01-20,06:46:12
46.627504,124.915302,0,559,39833.2821412037,2009-01-20,06:46:17
46.627505,124.915299,0,559,39833.2821990741,2009-01-20,06:46:22
46.627508,124.915295,0,559,39833.2822569444,2009-01-20,06:46:27
46.627509,124.915293,0,559,39833.2823148148,2009-01-20,06:46:32
46.627512,124.915289,0,559,39833.2823726852,2009-01-20,06:46:37
46.627518,124.915282,0,559,39833.2824305556,2009-01-20,06:46:42
46.627523,124.915276,0,559,39833.2824884259,2009-01-20,06:46:47
46.627523,124.915276,0,559,39833.2825231481,2009-01-20,06:46:50
46.627523,124.915274,0,559,39833.2825462963,2009-01-20,06:46:52
46.62749,124.915223,0,557,39833.2825810185,2009-01-20,06:46:55
46.627453,124.915177,0,554,39833.2826157407,2009-01-20,06:46:58
46.627393,124.915185,0,551,39833.282650463,2009-01-20,06:47:01
46.627341,124.915203,0,550,39833.2826851852,2009-01-20,06:47:04
46.627296,124.915232,0,548,39833.2827199074,2009-01-20,06:47:07
46.627256,124.915288,0,545,39833.2827662037,2009-01-20,06:47:11
46.627226,124.915367,0,545,39833.2828125,2009-01-20,06:47:15
46.627194,124.915421,0,546,39833.2828703704,2009-01-20,06:47:20
46.627171,124.91548,0,547,39833.2829282407,2009-01-20,06:47:25
46.627133,124.915536,0,540,39833.2829861111,2009-01-20,06:47:30
46.627097,124.915586,0,536,39833.2830324074,2009-01-20,06:47:34
46.627063,124.915643,0,532,39833.2830787037,2009-01-20,06:47:38
46.627026,124.915706,0,530,39833.2831365741,2009-01-20,06:47:43
46.626992,124.915772,0,528,39833.2831944444,2009-01-20,06:47:48
46.62696,124.915833,0,528,39833.2832407407,2009-01-20,06:47:52
46.62693,124.915898,0,526,39833.283287037,2009-01-20,06:47:56
46.626887,124.915955,0,524,39833.2833449074,2009-01-20,06:48:01
46.626857,124.916004,0,522,39833.2833796296,2009-01-20,06:48:04
46.626825,124.916064,0,519,39833.2834259259,2009-01-20,06:48:08
46.626796,124.916117,0,519,39833.2834722222,2009-01-20,06:48:12
46.626759,124.916164,0,520,39833.2835185185,2009-01-20,06:48:16
46.626731,124.916219,0,520,39833.2835648148,2009-01-20,06:48:20
46.626714,124.91628,0,521,39833.2836226852,2009-01-20,06:48:25
46.626697,124.916347,0,523,39833.2836805556,2009-01-20,06:48:30
46.626681,124.916419,0,525,39833.2837384259,2009-01-20,06:48:35
46.626651,124.916478,0,524,39833.2837962963,2009-01-20,06:48:40
46.626623,124.916539,0,522,39833.2838425926,2009-01-20,06:48:44
46.626586,124.916591,0,516,39833.2838888889,2009-01-20,06:48:48
46.62655,124.91664,0,514,39833.2839351852,2009-01-20,06:48:52
46.626523,124.916697,0,512,39833.2839814815,2009-01-20,06:48:56
46.626495,124.91676,0,511,39833.2840393518,2009-01-20,06:49:01
46.626466,124.916822,0,511,39833.2840856481,2009-01-20,06:49:05
46.626424,124.916866,0,508,39833.2841435185,2009-01-20,06:49:10
46.626399,124.916932,0,510,39833.2842013889,2009-01-20,06:49:15
46.626354,124.91698,0,510,39833.2842592593,2009-01-20,06:49:20
46.626321,124.917031,0,506,39833.2843171296,2009-01-20,06:49:25
46.626292,124.917103,0,506,39833.284375,2009-01-20,06:49:30
46.626263,124.917161,0,504,39833.2844212963,2009-01-20,06:49:34
46.626237,124.917219,0,506,39833.2844560185,2009-01-20,06:49:37
46.626218,124.917277,0,509,39833.2845023148,2009-01-20,06:49:41
46.626187,124.917329,0,512,39833.2845486111,2009-01-20,06:49:45
46.626168,124.917402,0,512,39833.2846064815,2009-01-20,06:49:50
46.626142,124.917461,0,514,39833.2846643519,2009-01-20,06:49:55
46.626111,124.917516,0,515,39833.2847222222,2009-01-20,06:50:00
46.626074,124.917568,0,515,39833.2847800926,2009-01-20,06:50:05
46.626029,124.917594,0,515,39833.2848263889,2009-01-20,06:50:09
46.625984,124.917583,0,518,39833.2848842593,2009-01-20,06:50:14
46.625962,124.917563,0,523,39833.2849421296,2009-01-20,06:50:19
46.625922,124.917523,0,522,39833.2849884259,2009-01-20,06:50:23
46.625884,124.917471,0,520,39833.2850347222,2009-01-20,06:50:27
46.625836,124.917445,0,523,39833.2850925926,2009-01-20,06:50:32
46.62579,124.917426,0,525,39833.2851388889,2009-01-20,06:50:36
46.625745,124.917401,0,522,39833.2851736111,2009-01-20,06:50:39
46.625698,124.917364,0,522,39833.2852199074,2009-01-20,06:50:43
46.625641,124.917345,0,523,39833.2852777778,2009-01-20,06:50:48
46.625603,124.917331,0,526,39833.2853356482,2009-01-20,06:50:53
46.625569,124.917285,0,526,39833.2853935185,2009-01-20,06:50:58
46.625524,124.917251,0,524,39833.2854398148,2009-01-20,06:51:02
46.625473,124.917221,0,521,39833.2854861111,2009-01-20,06:51:06
46.625431,124.917188,0,518,39833.2855324074,2009-01-20,06:51:10
46.625385,124.917168,0,518,39833.2855787037,2009-01-20,06:51:14
46.625359,124.917116,0,513,39833.285625,2009-01-20,06:51:18
46.625312,124.917067,0,511,39833.2856712963,2009-01-20,06:51:22
46.625274,124.917026,0,507,39833.2857175926,2009-01-20,06:51:26
46.625223,124.916996,0,509,39833.2857638889,2009-01-20,06:51:30
46.625178,124.916955,0,507,39833.2858101852,2009-01-20,06:51:34
46.625152,124.916896,0,502,39833.2858680556,2009-01-20,06:51:39
46.625111,124.916853,0,501,39833.2859143519,2009-01-20,06:51:43
46.625073,124.916825,0,497,39833.2859722222,2009-01-20,06:51:48
46.625029,124.916774,0,494,39833.2860300926,2009-01-20,06:51:53
46.624985,124.916725,0,494,39833.286087963,2009-01-20,06:51:58
46.624933,124.916707,0,496,39833.2861226852,2009-01-20,06:52:01
46.624885,124.91667,0,498,39833.2861574074,2009-01-20,06:52:04
46.624857,124.916627,0,498,39833.2862152778,2009-01-20,06:52:09
46.624831,124.916597,0,503,39833.2862731481,2009-01-20,06:52:14
46.624812,124.916568,0,506,39833.2863310185,2009-01-20,06:52:19
46.624824,124.916526,0,507,39833.2863888889,2009-01-20,06:52:24
46.624779,124.916515,0,507,39833.286412037,2009-01-20,06:52:26
46.624725,124.916504,0,508,39833.2864467593,2009-01-20,06:52:29
46.624671,124.916511,0,508,39833.2864814815,2009-01-20,06:52:32
46.624624,124.916516,0,509,39833.2865162037,2009-01-20,06:52:35
46.624576,124.916533,0,508,39833.2865740741,2009-01-20,06:52:40
46.624532,124.916568,0,507,39833.2866319444,2009-01-20,06:52:45
46.624495,124.916606,0,507,39833.2866782407,2009-01-20,06:52:49
46.624457,124.91665,0,506,39833.286724537,2009-01-20,06:52:53
46.624422,124.916714,0,507,39833.2867708333,2009-01-20,06:52:57
46.624396,124.916777,0,507,39833.2868287037,2009-01-20,06:53:02
46.624372,124.916839,0,508,39833.2868865741,2009-01-20,06:53:07
46.62434,124.916924,0,510,39833.2869444444,2009-01-20,06:53:12
46.624324,124.917001,0,516,39833.2869907407,2009-01-20,06:53:16
46.624294,124.917068,0,512,39833.2870486111,2009-01-20,06:53:21
46.624266,124.917122,0,512,39833.2870949074,2009-01-20,06:53:25
46.624224,124.917164,0,510,39833.2871412037,2009-01-20,06:53:29
46.624193,124.91722,0,510,39833.2871875,2009-01-20,06:53:33
46.62415,124.917206,0,510,39833.2872453704,2009-01-20,06:53:38
46.624103,124.917168,0,506,39833.2873032407,2009-01-20,06:53:43
46.624059,124.917145,0,504,39833.287349537,2009-01-20,06:53:47
46.624005,124.91712,0,504,39833.2874074074,2009-01-20,06:53:52
46.623963,124.917089,0,505,39833.2874537037,2009-01-20,06:53:56
46.623916,124.917053,0,505,39833.2875,2009-01-20,06:54:00
46.623865,124.917023,0,506,39833.2875462963,2009-01-20,06:54:04
46.62382,124.916982,0,506,39833.2875925926,2009-01-20,06:54:08
46.623782,124.916968,0,507,39833.287650463,2009-01-20,06:54:13
46.623727,124.91695,0,510,39833.2877083333,2009-01-20,06:54:18
46.62368,124.916939,0,513,39833.2877546296,2009-01-20,06:54:22
46.623629,124.916923,0,511,39833.2878125,2009-01-20,06:54:27
46.623586,124.916891,0,508,39833.2878703704,2009-01-20,06:54:32
46.623536,124.916864,0,507,39833.2879282407,2009-01-20,06:54:37
46.623496,124.916832,0,506,39833.2879861111,2009-01-20,06:54:42
46.623457,124.916797,0,505,39833.2880324074,2009-01-20,06:54:46
46.623416,124.916746,0,506,39833.2880787037,2009-01-20,06:54:50
46.623372,124.916696,0,507,39833.288125,2009-01-20,06:54:54
46.623335,124.916653,0,506,39833.2881712963,2009-01-20,06:54:58
46.623311,124.916631,0,508,39833.2882291667,2009-01-20,06:55:03
46.623314,124.916628,0,507,39833.288287037,2009-01-20,06:55:08
46.623314,124.916628,0,507,39833.2883449074,2009-01-20,06:55:13
46.623315,124.916626,0,507,39833.2884027778,2009-01-20,06:55:18
46.623316,124.916625,0,507,39833.2884606481,2009-01-20,06:55:23
46.623315,124.916625,0,507,39833.2885185185,2009-01-20,06:55:28
46.623315,124.916624,0,507,39833.2885763889,2009-01-20,06:55:33
46.623315,124.916624,0,507,39833.2886342593,2009-01-20,06:55:38
46.623315,124.916623,0,507,39833.2886921296,2009-01-20,06:55:43
46.623316,124.916623,0,507,39833.28875,2009-01-20,06:55:48
46.623316,124.916622,0,507,39833.2888078704,2009-01-20,06:55:53
46.623316,124.916621,0,507,39833.2888657407,2009-01-20,06:55:58
46.623316,124.916621,0,507,39833.2889236111,2009-01-20,06:56:03
46.623316,124.916621,0,507,39833.2889814815,2009-01-20,06:56:08
46.623316,124.916619,0,507,39833.2890393519,2009-01-20,06:56:13
46.623316,124.916617,0,507,39833.2890972222,2009-01-20,06:56:18
46.623316,124.916616,0,507,39833.2891550926,2009-01-20,06:56:23
46.623316,124.916615,0,507,39833.289212963,2009-01-20,06:56:28
46.623316,124.916615,0,507,39833.2892476852,2009-01-20,06:56:31
46.623316,124.916616,0,507,39833.2892708333,2009-01-20,06:56:33
46.623306,124.916605,0,506,39833.2893287037,2009-01-20,06:56:38
46.623265,124.916553,0,507,39833.289375,2009-01-20,06:56:42
46.623225,124.91651,0,506,39833.2894212963,2009-01-20,06:56:46
46.623182,124.916481,0,503,39833.2894675926,2009-01-20,06:56:50
46.623136,124.916448,0,498,39833.2895138889,2009-01-20,06:56:54
46.623091,124.916419,0,496,39833.2895601852,2009-01-20,06:56:58
46.623038,124.916393,0,495,39833.2896064815,2009-01-20,06:57:02
46.622991,124.916361,0,496,39833.2896643518,2009-01-20,06:57:07
46.622942,124.916322,0,494,39833.2897222222,2009-01-20,06:57:12
46.622887,124.916334,0,496,39833.2897800926,2009-01-20,06:57:17
46.622853,124.916378,0,498,39833.2898148148,2009-01-20,06:57:20
46.622822,124.916435,0,503,39833.2898726852,2009-01-20,06:57:25
46.62279,124.916492,0,504,39833.2899305556,2009-01-20,06:57:30
46.622754,124.916544,0,505,39833.2899768518,2009-01-20,06:57:34
46.622723,124.916589,0,500,39833.2900231481,2009-01-20,06:57:38
46.622704,124.916649,0,504,39833.2900578704,2009-01-20,06:57:41
46.62268,124.916725,0,502,39833.2901041667,2009-01-20,06:57:45
46.622662,124.916793,0,506,39833.290150463,2009-01-20,06:57:49
46.622649,124.916865,0,508,39833.2901851852,2009-01-20,06:57:52
46.622619,124.916934,0,516,39833.2902430556,2009-01-20,06:57:57
46.62258,124.916985,0,518,39833.2903009259,2009-01-20,06:58:02
46.622548,124.917033,0,521,39833.2903472222,2009-01-20,06:58:06
46.622516,124.917095,0,520,39833.2904050926,2009-01-20,06:58:11
46.622479,124.917135,0,520,39833.290462963,2009-01-20,06:58:16
46.622433,124.917174,0,518,39833.2905208333,2009-01-20,06:58:21
46.622402,124.917234,0,518,39833.2905671296,2009-01-20,06:58:25
46.622368,124.917288,0,515,39833.290625,2009-01-20,06:58:30
46.622331,124.917338,0,514,39833.2906712963,2009-01-20,06:58:34
46.622292,124.91737,0,510,39833.2907291667,2009-01-20,06:58:39
46.622255,124.917407,0,513,39833.290775463,2009-01-20,06:58:43
46.622211,124.917436,0,511,39833.2908333333,2009-01-20,06:58:48
46.622167,124.917476,0,508,39833.2908912037,2009-01-20,06:58:53
46.622142,124.91749,0,502,39833.2909490741,2009-01-20,06:58:58
46.622125,124.917525,0,502,39833.2910069444,2009-01-20,06:59:03
46.62212,124.917522,0,499,39833.2910648148,2009-01-20,06:59:08
46.62212,124.917522,0,499,39833.291099537,2009-01-20,06:59:11
46.622121,124.917521,0,499,39833.2911226852,2009-01-20,06:59:13
46.622113,124.917547,0,500,39833.2911805556,2009-01-20,06:59:18
46.622118,124.917574,0,502,39833.2912384259,2009-01-20,06:59:23
46.622108,124.917613,0,506,39833.2912962963,2009-01-20,06:59:28
46.622087,124.917597,0,507,39833.2913541667,2009-01-20,06:59:33
46.622059,124.917612,0,507,39833.291412037,2009-01-20,06:59:38
46.622031,124.917602,0,506,39833.2914699074,2009-01-20,06:59:43
46.622031,124.917602,0,506,39833.2915046296,2009-01-20,06:59:46
46.622025,124.917598,0,508,39833.2915277778,2009-01-20,06:59:48
46.622023,124.917607,0,507,39833.2915856481,2009-01-20,06:59:53
46.622021,124.917609,0,506,39833.2916435185,2009-01-20,06:59:58
46.62202,124.91761,0,506,39833.2917013889,2009-01-20,07:00:03
46.622019,124.917612,0,506,39833.2917592593,2009-01-20,07:00:08
46.622019,124.917612,0,506,39833.2918171296,2009-01-20,07:00:13
46.622019,124.917612,0,506,39833.291875,2009-01-20,07:00:18
46.622019,124.917612,0,506,39833.2919328704,2009-01-20,07:00:23
46.62202,124.917613,0,506,39833.2919907407,2009-01-20,07:00:28
46.62202,124.917613,0,507,39833.2920486111,2009-01-20,07:00:33
46.62202,124.917613,0,507,39833.2921064815,2009-01-20,07:00:38
46.62202,124.917613,0,507,39833.2921643518,2009-01-20,07:00:43
46.62202,124.917613,0,507,39833.2922222222,2009-01-20,07:00:48
46.62202,124.917613,0,507,39833.2922800926,2009-01-20,07:00:53
46.622021,124.917613,0,507,39833.292337963,2009-01-20,07:00:58
46.622021,124.917614,0,507,39833.2923958333,2009-01-20,07:01:03
46.622021,124.917614,0,507,39833.2924305556,2009-01-20,07:01:06
46.622021,124.917613,0,507,39833.2924537037,2009-01-20,07:01:08
46.621991,124.917604,0,512,39833.2925115741,2009-01-20,07:01:13
46.621942,124.917585,0,511,39833.2925578704,2009-01-20,07:01:17
46.621906,124.917546,0,513,39833.2926157407,2009-01-20,07:01:22
46.621877,124.917486,0,510,39833.2926736111,2009-01-20,07:01:27
46.621842,124.917436,0,509,39833.2927199074,2009-01-20,07:01:31
46.62182,124.917375,0,510,39833.2927662037,2009-01-20,07:01:35
46.621774,124.917341,0,508,39833.2928125,2009-01-20,07:01:39
46.621728,124.917301,0,505,39833.2928703704,2009-01-20,07:01:44
46.621687,124.917265,0,504,39833.2929166667,2009-01-20,07:01:48
46.621641,124.917222,0,506,39833.292974537,2009-01-20,07:01:53
46.621599,124.917181,0,509,39833.2930208333,2009-01-20,07:01:57
46.621562,124.917146,0,508,39833.2930787037,2009-01-20,07:02:02
46.621537,124.917113,0,507,39833.2931365741,2009-01-20,07:02:07
46.62155,124.917056,0,507,39833.2931944444,2009-01-20,07:02:12
46.621534,124.916981,0,509,39833.2932523148,2009-01-20,07:02:17
46.621504,124.916927,0,511,39833.293275463,2009-01-20,07:02:19
46.621524,124.916868,0,510,39833.2933333333,2009-01-20,07:02:24
46.621538,124.91679,0,512,39833.2933912037,2009-01-20,07:02:29
46.621537,124.916754,0,509,39833.2934490741,2009-01-20,07:02:34
46.621499,124.916699,0,511,39833.2934837963,2009-01-20,07:02:37
46.621496,124.916646,0,512,39833.2935416667,2009-01-20,07:02:42
46.621488,124.916553,0,512,39833.2935763889,2009-01-20,07:02:45
46.621473,124.916484,0,513,39833.2936111111,2009-01-20,07:02:48
46.621459,124.916461,0,514,39833.2936689815,2009-01-20,07:02:53
46.621447,124.91654,0,516,39833.2937268519,2009-01-20,07:02:58
46.621431,124.916583,0,514,39833.2937847222,2009-01-20,07:03:03
46.621395,124.916629,0,514,39833.2938425926,2009-01-20,07:03:08
46.621356,124.916685,0,514,39833.293900463,2009-01-20,07:03:13
46.621339,124.916711,0,514,39833.2939583333,2009-01-20,07:03:18
46.621335,124.916726,0,516,39833.2940162037,2009-01-20,07:03:23
46.621335,124.916726,0,516,39833.2940509259,2009-01-20,07:03:26
46.621339,124.916721,0,515,39833.2940740741,2009-01-20,07:03:28
46.621332,124.91674,0,516,39833.2941319444,2009-01-20,07:03:33
46.621336,124.916733,0,517,39833.2941898148,2009-01-20,07:03:38
46.621341,124.916728,0,517,39833.2942476852,2009-01-20,07:03:43
46.621349,124.916722,0,517,39833.2943055556,2009-01-20,07:03:48
46.621349,124.916722,0,517,39833.2943402778,2009-01-20,07:03:51
46.621357,124.916716,0,517,39833.2943634259,2009-01-20,07:03:53
46.62135,124.916699,0,517,39833.2944212963,2009-01-20,07:03:58
46.621353,124.916696,0,517,39833.2944791667,2009-01-20,07:04:03
46.621353,124.916696,0,517,39833.2945138889,2009-01-20,07:04:06
46.621361,124.916691,0,517,39833.294537037,2009-01-20,07:04:08
46.62137,124.916685,0,517,39833.2945949074,2009-01-20,07:04:13
46.62137,124.916685,0,517,39833.2946527778,2009-01-20,07:04:18
46.621367,124.916689,0,517,39833.2947106481,2009-01-20,07:04:23
46.621367,124.916689,0,517,39833.2947453704,2009-01-20,07:04:26
46.621362,124.916683,0,518,39833.2947685185,2009-01-20,07:04:28
46.621353,124.916674,0,516,39833.2948263889,2009-01-20,07:04:33
46.621352,124.916676,0,516,39833.2948842593,2009-01-20,07:04:38
46.621347,124.916682,0,516,39833.2949421296,2009-01-20,07:04:43
46.621347,124.916682,0,516,39833.2949768519,2009-01-20,07:04:46
46.621343,124.916688,0,516,39833.295,2009-01-20,07:04:48
46.62134,124.916744,0,517,39833.2950578704,2009-01-20,07:04:53
46.62133,124.916764,0,518,39833.2951157407,2009-01-20,07:04:58
46.621324,124.916801,0,518,39833.2951736111,2009-01-20,07:05:03
46.621295,124.916854,0,519,39833.2952314815,2009-01-20,07:05:08
46.621269,124.916908,0,519,39833.2952893519,2009-01-20,07:05:13
46.621409,124.916852,0,522,39833.2983217593,2009-01-20,07:09:35
46.620833,124.916471,0,533,39833.2987037037,2009-01-20,07:10:08
46.620804,124.91643,0,541,39833.2987152778,2009-01-20,07:10:09
46.620819,124.916376,0,530,39833.29875,2009-01-20,07:10:12
46.620804,124.91639,0,523,39833.2988078704,2009-01-20,07:10:17
46.620805,124.916394,0,523,39833.2988657407,2009-01-20,07:10:22
46.62081,124.9164,0,523,39833.2989236111,2009-01-20,07:10:27
46.62081,124.9164,0,523,39833.2989583333,2009-01-20,07:10:30
46.620818,124.916407,0,523,39833.2989814815,2009-01-20,07:10:32
46.620828,124.916414,0,523,39833.2990393518,2009-01-20,07:10:37
46.62086,124.916427,0,523,39833.2990972222,2009-01-20,07:10:42
46.620879,124.916456,0,523,39833.2991550926,2009-01-20,07:10:47
46.620899,124.916488,0,524,39833.299212963,2009-01-20,07:10:52
46.620938,124.91651,0,524,39833.2992708333,2009-01-20,07:10:57
46.620981,124.916543,0,524,39833.2993287037,2009-01-20,07:11:02
46.621023,124.916546,0,524,39833.2993865741,2009-01-20,07:11:07
46.621065,124.916551,0,524,39833.2994444444,2009-01-20,07:11:12
46.621074,124.916578,0,525,39833.2995023148,2009-01-20,07:11:17
46.621059,124.916612,0,525,39833.2995601852,2009-01-20,07:11:22
46.621029,124.916636,0,526,39833.2996180556,2009-01-20,07:11:27
46.621009,124.916651,0,526,39833.2996759259,2009-01-20,07:11:32
46.621007,124.916667,0,527,39833.2997337963,2009-01-20,07:11:37
46.620987,124.916719,0,528,39833.2997916667,2009-01-20,07:11:42
46.620967,124.916778,0,528,39833.2998263889,2009-01-20,07:11:45
46.620934,124.916848,0,529,39833.2998726852,2009-01-20,07:11:49
46.620917,124.91688,0,530,39833.2999305556,2009-01-20,07:11:54
46.620905,124.916873,0,531,39833.2999884259,2009-01-20,07:11:59
46.620891,124.916867,0,532,39833.3000462963,2009-01-20,07:12:04
46.620891,124.916867,0,532,39833.3000810185,2009-01-20,07:12:07
46.620884,124.916871,0,532,39833.3001041667,2009-01-20,07:12:09
46.620887,124.91686,0,532,39833.300162037,2009-01-20,07:12:14
46.620915,124.916801,0,533,39833.3001967593,2009-01-20,07:12:17
46.620951,124.91675,0,533,39833.3002314815,2009-01-20,07:12:20
46.620995,124.916703,0,534,39833.3002777778,2009-01-20,07:12:24
46.621042,124.916671,0,534,39833.3003125,2009-01-20,07:12:27
46.621086,124.916653,0,534,39833.3003472222,2009-01-20,07:12:30
46.621133,124.91667,0,535,39833.3003935185,2009-01-20,07:12:34
46.621166,124.916727,0,536,39833.3004513889,2009-01-20,07:12:39
46.621169,124.916798,0,536,39833.3005092593,2009-01-20,07:12:44
46.62116,124.91683,0,537,39833.3005671296,2009-01-20,07:12:49
46.621156,124.916852,0,538,39833.300625,2009-01-20,07:12:54
46.621127,124.916915,0,540,39833.3006828704,2009-01-20,07:12:59
46.621095,124.916975,0,541,39833.3007291667,2009-01-20,07:13:03
46.621067,124.917024,0,543,39833.300787037,2009-01-20,07:13:08
46.621056,124.91703,0,544,39833.3008449074,2009-01-20,07:13:13
46.621012,124.917044,0,546,39833.3009027778,2009-01-20,07:13:18
46.620974,124.917041,0,548,39833.3009606482,2009-01-20,07:13:23
46.620956,124.917018,0,549,39833.3010185185,2009-01-20,07:13:28
46.620948,124.916977,0,550,39833.3010763889,2009-01-20,07:13:33
46.620927,124.916987,0,552,39833.3011342593,2009-01-20,07:13:38
46.620911,124.917005,0,554,39833.3011921296,2009-01-20,07:13:43
46.620891,124.917034,0,556,39833.30125,2009-01-20,07:13:48
46.620876,124.917026,0,558,39833.3013078704,2009-01-20,07:13:53
46.620867,124.917035,0,560,39833.3013657407,2009-01-20,07:13:58
46.620869,124.917015,0,562,39833.3014236111,2009-01-20,07:14:03
46.620881,124.916977,0,564,39833.3014814815,2009-01-20,07:14:08
46.620881,124.916977,0,564,39833.3015162037,2009-01-20,07:14:11
46.620883,124.91698,0,565,39833.3015393519,2009-01-20,07:14:13
46.620892,124.916978,0,566,39833.3015972222,2009-01-20,07:14:18
46.620901,124.916966,0,568,39833.3016550926,2009-01-20,07:14:23
46.620931,124.916902,0,568,39833.3017013889,2009-01-20,07:14:27
46.620951,124.916852,0,570,39833.3017592593,2009-01-20,07:14:32
46.620976,124.916832,0,572,39833.3018171296,2009-01-20,07:14:37
46.621004,124.916809,0,573,39833.301875,2009-01-20,07:14:42
46.621014,124.91677,0,575,39833.3019328704,2009-01-20,07:14:47
46.621026,124.916743,0,577,39833.3019907407,2009-01-20,07:14:52
46.621026,124.916722,0,579,39833.3020486111,2009-01-20,07:14:57
46.620997,124.916748,0,580,39833.3021064815,2009-01-20,07:15:02
46.620997,124.916748,0,580,39833.3021412037,2009-01-20,07:15:05
46.620995,124.916753,0,582,39833.3021643519,2009-01-20,07:15:07
46.620966,124.91682,0,583,39833.3022106481,2009-01-20,07:15:11
46.620945,124.916889,0,583,39833.3022453704,2009-01-20,07:15:14
46.620923,124.916947,0,584,39833.3022800926,2009-01-20,07:15:17
46.620897,124.917001,0,584,39833.3023263889,2009-01-20,07:15:21
46.620845,124.917027,0,585,39833.3023726852,2009-01-20,07:15:25
46.620799,124.91703,0,586,39833.3024074074,2009-01-20,07:15:28
46.620758,124.917057,0,587,39833.3024421296,2009-01-20,07:15:31
46.620709,124.917105,0,587,39833.3024768519,2009-01-20,07:15:34
46.620691,124.917118,0,588,39833.3025347222,2009-01-20,07:15:39
46.62068,124.917162,0,589,39833.3025925926,2009-01-20,07:15:44
46.620657,124.917222,0,590,39833.302650463,2009-01-20,07:15:49
46.620626,124.917268,0,592,39833.3027083333,2009-01-20,07:15:54
46.620626,124.917268,0,592,39833.3027430556,2009-01-20,07:15:57
46.620622,124.917276,0,594,39833.3027662037,2009-01-20,07:15:59
46.620618,124.917288,0,595,39833.3028240741,2009-01-20,07:16:04
46.620645,124.917218,0,596,39833.3028819444,2009-01-20,07:16:09
46.620658,124.917166,0,597,39833.3029398148,2009-01-20,07:16:14
46.620648,124.917132,0,598,39833.3029976852,2009-01-20,07:16:19
46.62065,124.917157,0,600,39833.3030555556,2009-01-20,07:16:24
46.620639,124.917189,0,603,39833.3031134259,2009-01-20,07:16:29
46.620649,124.917184,0,605,39833.3031712963,2009-01-20,07:16:34
46.620673,124.917165,0,608,39833.3032291667,2009-01-20,07:16:39
46.620679,124.917164,0,609,39833.303287037,2009-01-20,07:16:44
46.620679,124.917164,0,609,39833.3033217593,2009-01-20,07:16:47
46.620683,124.917166,0,611,39833.3033449074,2009-01-20,07:16:49
46.620692,124.917168,0,612,39833.3034027778,2009-01-20,07:16:54
46.620702,124.917196,0,615,39833.3034606481,2009-01-20,07:16:59
46.620698,124.917244,0,618,39833.3035185185,2009-01-20,07:17:04
46.62071,124.917288,0,622,39833.3035763889,2009-01-20,07:17:09
46.620742,124.917229,0,624,39833.3036342593,2009-01-20,07:17:14
46.620748,124.917213,0,625,39833.3036921296,2009-01-20,07:17:19
46.620747,124.917213,0,627,39833.30375,2009-01-20,07:17:24
46.620747,124.917213,0,627,39833.3037847222,2009-01-20,07:17:27
46.620745,124.917207,0,629,39833.3038078704,2009-01-20,07:17:29
46.620744,124.917192,0,631,39833.3038657407,2009-01-20,07:17:34
46.620744,124.917176,0,633,39833.3039236111,2009-01-20,07:17:39
46.62076,124.91714,0,635,39833.3039814815,2009-01-20,07:17:44
46.620781,124.917098,0,637,39833.3040393519,2009-01-20,07:17:49
46.620802,124.917032,0,639,39833.3040856481,2009-01-20,07:17:53
46.620818,124.916963,0,640,39833.3041319444,2009-01-20,07:17:57
46.621016,124.91676,0,504,39833.3090277778,2009-01-20,07:25:00
46.62102,124.916695,0,497,39833.3090856481,2009-01-20,07:25:05
46.620985,124.916668,0,486,39833.3091435185,2009-01-20,07:25:10
46.620974,124.916621,0,475,39833.3092013889,2009-01-20,07:25:15
46.620987,124.916594,0,464,39833.3092592593,2009-01-20,07:25:20
46.621,124.916583,0,462,39833.3093171296,2009-01-20,07:25:25
46.621071,124.9165,0,461,39833.3093402778,2009-01-20,07:25:27
46.621118,124.916438,0,460,39833.3093518519,2009-01-20,07:25:28
46.621161,124.916499,0,459,39833.3093865741,2009-01-20,07:25:31
46.621163,124.916566,0,457,39833.3094097222,2009-01-20,07:25:33
46.621172,124.916642,0,454,39833.3094444444,2009-01-20,07:25:36
46.621143,124.916736,0,453,39833.3094560185,2009-01-20,07:25:37
46.621155,124.916754,0,447,39833.3095138889,2009-01-20,07:25:42
46.621164,124.916751,0,443,39833.3095717593,2009-01-20,07:25:47
46.621184,124.91668,0,439,39833.3096180556,2009-01-20,07:25:51
46.621184,124.91668,0,439,39833.3096527778,2009-01-20,07:25:54
46.621189,124.916677,0,435,39833.3096759259,2009-01-20,07:25:56
46.621172,124.916735,0,430,39833.3097337963,2009-01-20,07:26:01
46.621186,124.916554,0,427,39833.3097685185,2009-01-20,07:26:04
46.621174,124.916285,0,424,39833.3098032407,2009-01-20,07:26:07
46.621198,124.916156,0,422,39833.3098148148,2009-01-20,07:26:08
46.621213,124.916082,0,421,39833.3098263889,2009-01-20,07:26:09
46.621179,124.916055,0,414,39833.3098842593,2009-01-20,07:26:14
46.621142,124.916136,0,412,39833.3098958333,2009-01-20,07:26:15
46.621102,124.91623,0,410,39833.3099189815,2009-01-20,07:26:17
46.621071,124.916276,0,405,39833.3099537037,2009-01-20,07:26:20
46.62104,124.916332,0,403,39833.3099768519,2009-01-20,07:26:22
46.62102,124.916366,0,395,39833.3100347222,2009-01-20,07:26:27
46.620991,124.916407,0,386,39833.3100925926,2009-01-20,07:26:32
46.620958,124.91647,0,381,39833.3101273148,2009-01-20,07:26:35
46.620951,124.916487,0,372,39833.3101851852,2009-01-20,07:26:40
46.620964,124.916472,0,366,39833.3102430556,2009-01-20,07:26:45
46.620964,124.916472,0,363,39833.3103009259,2009-01-20,07:26:50
46.620964,124.916472,0,363,39833.3103356481,2009-01-20,07:26:53
46.620963,124.916472,0,362,39833.3103587963,2009-01-20,07:26:55
46.620982,124.916442,0,362,39833.3104166667,2009-01-20,07:27:00
46.620972,124.916425,0,362,39833.310474537,2009-01-20,07:27:05
46.620989,124.916381,0,362,39833.3105324074,2009-01-20,07:27:10
46.621022,124.916325,0,362,39833.3105671296,2009-01-20,07:27:13
46.621011,124.916331,0,362,39833.310625,2009-01-20,07:27:18
46.620987,124.916411,0,360,39833.3106597222,2009-01-20,07:27:21
46.621003,124.916392,0,354,39833.3107175926,2009-01-20,07:27:26
46.620985,124.916424,0,346,39833.310775463,2009-01-20,07:27:31
46.620943,124.916475,0,340,39833.3108101852,2009-01-20,07:27:34
46.620911,124.916523,0,338,39833.3108680556,2009-01-20,07:27:39
46.620892,124.916545,0,341,39833.3109259259,2009-01-20,07:27:44
46.620892,124.916545,0,341,39833.3109606481,2009-01-20,07:27:47
46.620891,124.916545,0,340,39833.3109837963,2009-01-20,07:27:49
46.620897,124.916502,0,341,39833.3110416667,2009-01-20,07:27:54
46.620897,124.91646,0,341,39833.311099537,2009-01-20,07:27:59
46.620897,124.91646,0,341,39833.3111342593,2009-01-20,07:28:02
46.62089,124.916459,0,341,39833.3111574074,2009-01-20,07:28:04
46.620904,124.916429,0,342,39833.3112152778,2009-01-20,07:28:09
46.620906,124.91642,0,344,39833.3112731481,2009-01-20,07:28:14
46.620918,124.916444,0,344,39833.3113310185,2009-01-20,07:28:19
46.620918,124.916465,0,345,39833.3113888889,2009-01-20,07:28:24
46.620911,124.916488,0,345,39833.3114467593,2009-01-20,07:28:29
46.620921,124.916477,0,347,39833.3115046296,2009-01-20,07:28:34
46.620947,124.916433,0,351,39833.3115625,2009-01-20,07:28:39
46.620977,124.91638,0,354,39833.3116087963,2009-01-20,07:28:43
46.620982,124.916362,0,354,39833.3116666667,2009-01-20,07:28:48
46.620952,124.916426,0,355,39833.311712963,2009-01-20,07:28:52
46.620928,124.916481,0,358,39833.3117708333,2009-01-20,07:28:57
46.620909,124.916505,0,362,39833.3118287037,2009-01-20,07:29:02
46.620907,124.916508,0,362,39833.3118865741,2009-01-20,07:29:07
46.620907,124.916508,0,362,39833.3119212963,2009-01-20,07:29:10
46.620899,124.916511,0,363,39833.3119444444,2009-01-20,07:29:12
46.620874,124.916547,0,366,39833.3120023148,2009-01-20,07:29:17
46.620874,124.916547,0,366,39833.312037037,2009-01-20,07:29:20
46.620879,124.91654,0,366,39833.3120601852,2009-01-20,07:29:22
46.620892,124.916504,0,368,39833.3121180556,2009-01-20,07:29:27
46.620889,124.91649,0,371,39833.3121759259,2009-01-20,07:29:32
46.620899,124.916473,0,373,39833.3122337963,2009-01-20,07:29:37
46.620912,124.91648,0,377,39833.3122916667,2009-01-20,07:29:42
46.620933,124.916464,0,381,39833.312349537,2009-01-20,07:29:47
46.620946,124.916439,0,384,39833.3124074074,2009-01-20,07:29:52
46.62095,124.916409,0,388,39833.3124652778,2009-01-20,07:29:57
46.620952,124.916409,0,392,39833.3125231481,2009-01-20,07:30:02
46.620952,124.916409,0,392,39833.3125578704,2009-01-20,07:30:05
46.620953,124.916408,0,395,39833.3125810185,2009-01-20,07:30:07
46.620941,124.916429,0,397,39833.3126388889,2009-01-20,07:30:12
46.620941,124.916445,0,399,39833.3126967593,2009-01-20,07:30:17
46.620941,124.916445,0,399,39833.3127314815,2009-01-20,07:30:20
46.620941,124.916442,0,400,39833.3127546296,2009-01-20,07:30:22
46.62095,124.916421,0,400,39833.3128125,2009-01-20,07:30:27
46.620946,124.916424,0,400,39833.3128703704,2009-01-20,07:30:32
46.620946,124.916424,0,400,39833.3129050926,2009-01-20,07:30:35
46.620947,124.916427,0,401,39833.3129282407,2009-01-20,07:30:37
46.620934,124.916456,0,404,39833.3129861111,2009-01-20,07:30:42
46.620938,124.916432,0,404,39833.3130439815,2009-01-20,07:30:47
46.620939,124.916413,0,404,39833.3131018518,2009-01-20,07:30:52
46.620931,124.916435,0,404,39833.3131597222,2009-01-20,07:30:57
46.620909,124.916482,0,404,39833.3132175926,2009-01-20,07:31:02
46.6209,124.916501,0,404,39833.313275463,2009-01-20,07:31:07
46.620891,124.916525,0,404,39833.3133333333,2009-01-20,07:31:12
46.620864,124.916583,0,404,39833.3133796296,2009-01-20,07:31:16
46.620864,124.916583,0,404,39833.3134143518,2009-01-20,07:31:19
46.620868,124.91658,0,404,39833.3134375,2009-01-20,07:31:21
46.620851,124.916635,0,405,39833.3134953704,2009-01-20,07:31:26
46.620829,124.916716,0,406,39833.3135416667,2009-01-20,07:31:30
46.620802,124.916788,0,407,39833.3135763889,2009-01-20,07:31:33
46.620779,124.916853,0,408,39833.3136226852,2009-01-20,07:31:37
46.620793,124.91686,0,409,39833.3136805556,2009-01-20,07:31:42
46.620824,124.916803,0,410,39833.3137268518,2009-01-20,07:31:46
46.620855,124.916708,0,410,39833.3137615741,2009-01-20,07:31:49
46.620901,124.916596,0,411,39833.3137847222,2009-01-20,07:31:51
46.620933,124.916518,0,411,39833.3138194444,2009-01-20,07:31:54
46.62096,124.916448,0,412,39833.3138541667,2009-01-20,07:31:57
46.62096,124.916448,0,412,39833.3138888889,2009-01-20,07:32:00
46.620967,124.916447,0,414,39833.313912037,2009-01-20,07:32:02
46.620965,124.916512,0,416,39833.3139699074,2009-01-20,07:32:07
46.620954,124.916566,0,416,39833.3140277778,2009-01-20,07:32:12
46.620954,124.916566,0,416,39833.3140625,2009-01-20,07:32:15
46.620962,124.916563,0,415,39833.3140856481,2009-01-20,07:32:17
46.620982,124.916578,0,414,39833.3141435185,2009-01-20,07:32:22
46.620967,124.916588,0,414,39833.3142013889,2009-01-20,07:32:27
46.620943,124.916664,0,413,39833.3142592593,2009-01-20,07:32:32
46.620951,124.916707,0,414,39833.3143171296,2009-01-20,07:32:37
46.620956,124.916713,0,415,39833.314375,2009-01-20,07:32:42
46.620956,124.916713,0,415,39833.3144097222,2009-01-20,07:32:45
46.620954,124.91672,0,414,39833.3144328704,2009-01-20,07:32:47
46.620946,124.916709,0,412,39833.3144907407,2009-01-20,07:32:52
46.620912,124.916759,0,408,39833.3145486111,2009-01-20,07:32:57
46.620872,124.916815,0,406,39833.3146064815,2009-01-20,07:33:02
46.62084,124.916854,0,403,39833.3146643518,2009-01-20,07:33:07
46.62081,124.916888,0,401,39833.3147222222,2009-01-20,07:33:12
46.620824,124.916851,0,404,39833.3147800926,2009-01-20,07:33:17
46.620824,124.916851,0,404,39833.3148148148,2009-01-20,07:33:20
46.620832,124.916843,0,403,39833.314837963,2009-01-20,07:33:22
46.620852,124.916778,0,409,39833.3148726852,2009-01-20,07:33:25
46.620865,124.91672,0,418,39833.3149189815,2009-01-20,07:33:29
46.620865,124.91672,0,418,39833.3149537037,2009-01-20,07:33:32
46.620858,124.916717,0,427,39833.3149768518,2009-01-20,07:33:34
46.620838,124.916772,0,430,39833.3150347222,2009-01-20,07:33:39
46.620838,124.916772,0,430,39833.3150694444,2009-01-20,07:33:42
46.620839,124.916773,0,430,39833.3150925926,2009-01-20,07:33:44
46.620848,124.916806,0,429,39833.315150463,2009-01-20,07:33:49
46.62088,124.916814,0,429,39833.3152083333,2009-01-20,07:33:54
46.620905,124.916816,0,428,39833.3152662037,2009-01-20,07:33:59
46.620916,124.916829,0,426,39833.3153240741,2009-01-20,07:34:04
46.620896,124.916823,0,425,39833.3153819444,2009-01-20,07:34:09
46.620863,124.916826,0,426,39833.3154398148,2009-01-20,07:34:14
46.620821,124.916844,0,428,39833.3154976852,2009-01-20,07:34:19
46.620815,124.916854,0,427,39833.3155555556,2009-01-20,07:34:24
46.620823,124.916873,0,427,39833.3156134259,2009-01-20,07:34:29
46.620857,124.916878,0,427,39833.3156712963,2009-01-20,07:34:34
46.620899,124.916835,0,427,39833.3157060185,2009-01-20,07:34:37
46.620939,124.916778,0,427,39833.3157407407,2009-01-20,07:34:40
46.620966,124.916709,0,426,39833.315787037,2009-01-20,07:34:44
46.621007,124.916648,0,426,39833.3158217593,2009-01-20,07:34:47
46.621032,124.916588,0,425,39833.3158796296,2009-01-20,07:34:52
46.621051,124.91654,0,424,39833.3159375,2009-01-20,07:34:57
46.621068,124.916478,0,422,39833.3159953704,2009-01-20,07:35:02
46.621088,124.916419,0,420,39833.3160300926,2009-01-20,07:35:05
46.621113,124.916362,0,418,39833.3160763889,2009-01-20,07:35:09
46.621144,124.916313,0,416,39833.3161111111,2009-01-20,07:35:12
46.621175,124.916261,0,414,39833.3161458333,2009-01-20,07:35:15
46.621212,124.916223,0,411,39833.3161921296,2009-01-20,07:35:19
46.621232,124.916198,0,404,39833.31625,2009-01-20,07:35:24
46.62122,124.916216,0,395,39833.3163078704,2009-01-20,07:35:29
46.621201,124.916233,0,390,39833.3163657407,2009-01-20,07:35:34
46.621163,124.916268,0,386,39833.3164236111,2009-01-20,07:35:39
46.621132,124.916304,0,383,39833.3164814815,2009-01-20,07:35:44
46.621109,124.916319,0,382,39833.3165393519,2009-01-20,07:35:49
46.6211,124.916347,0,382,39833.3165972222,2009-01-20,07:35:54
46.621102,124.916365,0,383,39833.3166550926,2009-01-20,07:35:59
46.621098,124.916367,0,383,39833.316712963,2009-01-20,07:36:04
46.621098,124.916367,0,383,39833.3167476852,2009-01-20,07:36:07
46.621098,124.916369,0,382,39833.3167708333,2009-01-20,07:36:09
46.621102,124.916397,0,381,39833.3168287037,2009-01-20,07:36:14
46.621135,124.916395,0,380,39833.3168865741,2009-01-20,07:36:19
46.621168,124.916389,0,379,39833.3169444444,2009-01-20,07:36:24
46.62118,124.916354,0,377,39833.3170023148,2009-01-20,07:36:29
46.621084,124.916478,0,377,39833.3170138889,2009-01-20,07:36:30
46.621024,124.916551,0,376,39833.317025463,2009-01-20,07:36:31
46.620981,124.91661,0,376,39833.317037037,2009-01-20,07:36:32
46.620935,124.916666,0,376,39833.3170486111,2009-01-20,07:36:33
46.620896,124.916725,0,376,39833.3170717593,2009-01-20,07:36:35
46.620867,124.916773,0,375,39833.3171296296,2009-01-20,07:36:40
46.620851,124.916785,0,375,39833.3171875,2009-01-20,07:36:45
46.620872,124.91676,0,376,39833.3172453704,2009-01-20,07:36:50
46.620894,124.916702,0,376,39833.3173032407,2009-01-20,07:36:55
46.620904,124.916649,0,375,39833.3173611111,2009-01-20,07:37:00
46.620933,124.916581,0,373,39833.3174189815,2009-01-20,07:37:05
46.620958,124.916526,0,372,39833.3174768519,2009-01-20,07:37:10
46.620985,124.916505,0,371,39833.3175347222,2009-01-20,07:37:15
46.621016,124.916476,0,369,39833.3175925926,2009-01-20,07:37:20
46.621036,124.916413,0,368,39833.3176388889,2009-01-20,07:37:24
46.621065,124.916348,0,366,39833.3176736111,2009-01-20,07:37:27
46.621094,124.916296,0,365,39833.3177083333,2009-01-20,07:37:30
46.621135,124.916248,0,365,39833.3177662037,2009-01-20,07:37:35
46.621189,124.916209,0,365,39833.3178240741,2009-01-20,07:37:40
46.62121,124.916191,0,364,39833.3178819444,2009-01-20,07:37:45
46.621167,124.916231,0,365,39833.3179166667,2009-01-20,07:37:48
46.621127,124.916277,0,365,39833.3179513889,2009-01-20,07:37:51
46.62109,124.916321,0,365,39833.317974537,2009-01-20,07:37:53
46.621054,124.916379,0,364,39833.3180092593,2009-01-20,07:37:56
46.621008,124.916423,0,366,39833.3180439815,2009-01-20,07:37:59
46.621008,124.916423,0,366,39833.3180787037,2009-01-20,07:38:02
46.62101,124.916421,0,364,39833.3181018519,2009-01-20,07:38:04
46.621021,124.916415,0,364,39833.3181597222,2009-01-20,07:38:09
46.621008,124.916437,0,364,39833.3182175926,2009-01-20,07:38:14
46.620967,124.916493,0,366,39833.3182638889,2009-01-20,07:38:18
46.620938,124.916553,0,368,39833.3182986111,2009-01-20,07:38:21
46.620938,124.916553,0,368,39833.3183333333,2009-01-20,07:38:24
46.620935,124.916556,0,368,39833.3183564815,2009-01-20,07:38:26
46.620949,124.916547,0,368,39833.3184143519,2009-01-20,07:38:31
46.620987,124.916538,0,370,39833.3184722222,2009-01-20,07:38:36
46.621028,124.916486,0,373,39833.3185300926,2009-01-20,07:38:41
46.621054,124.916428,0,373,39833.3185648148,2009-01-20,07:38:44
46.62108,124.916354,0,373,39833.3186111111,2009-01-20,07:38:48
46.621108,124.916311,0,373,39833.3186689815,2009-01-20,07:38:53
46.621118,124.916258,0,373,39833.3187268519,2009-01-20,07:38:58
46.621136,124.916185,0,373,39833.3187847222,2009-01-20,07:39:03
46.621153,124.916119,0,373,39833.3188310185,2009-01-20,07:39:07
46.621168,124.91605,0,372,39833.3188773148,2009-01-20,07:39:11
46.621192,124.916045,0,372,39833.3189351852,2009-01-20,07:39:16
46.621215,124.916109,0,371,39833.3189930556,2009-01-20,07:39:21
46.62122,124.916176,0,373,39833.3190162037,2009-01-20,07:39:23
46.621222,124.916246,0,374,39833.3190393519,2009-01-20,07:39:25
46.621213,124.916329,0,376,39833.3190625,2009-01-20,07:39:27
46.6212,124.916412,0,377,39833.3190972222,2009-01-20,07:39:30
46.621181,124.916504,0,378,39833.3191319444,2009-01-20,07:39:33
46.621159,124.916584,0,378,39833.3191550926,2009-01-20,07:39:35
46.620934,124.916421,0,386,39833.3241666667,2009-01-20,07:46:48
46.620882,124.916458,0,387,39833.3242013889,2009-01-20,07:46:51
46.620852,124.916477,0,389,39833.3242592593,2009-01-20,07:46:56
46.620852,124.916477,0,389,39833.3242939815,2009-01-20,07:46:59
46.620849,124.91648,0,389,39833.3243171296,2009-01-20,07:47:01
46.620831,124.916524,0,392,39833.324375,2009-01-20,07:47:06
46.620827,124.916563,0,396,39833.3244328704,2009-01-20,07:47:11
46.620823,124.916585,0,399,39833.3244907407,2009-01-20,07:47:16
46.62082,124.916589,0,399,39833.3245486111,2009-01-20,07:47:21
46.62082,124.916588,0,399,39833.3246064815,2009-01-20,07:47:26
46.620822,124.916585,0,399,39833.3246643519,2009-01-20,07:47:31
46.62083,124.916577,0,399,39833.3247222222,2009-01-20,07:47:36
46.620829,124.916576,0,399,39833.3247800926,2009-01-20,07:47:41
46.620829,124.916576,0,399,39833.3248148148,2009-01-20,07:47:44
46.62083,124.916573,0,399,39833.324837963,2009-01-20,07:47:46
46.620824,124.91654,0,399,39833.3248958333,2009-01-20,07:47:51
46.620807,124.916559,0,401,39833.3249537037,2009-01-20,07:47:56
46.620791,124.916588,0,406,39833.3250115741,2009-01-20,07:48:01
46.620817,124.916596,0,408,39833.3250694444,2009-01-20,07:48:06
46.620822,124.916593,0,408,39833.3251273148,2009-01-20,07:48:11
46.620829,124.916587,0,408,39833.3251851852,2009-01-20,07:48:16
46.620837,124.91658,0,408,39833.3252430556,2009-01-20,07:48:21
46.620837,124.91658,0,408,39833.3252777778,2009-01-20,07:48:24
46.620842,124.916576,0,408,39833.3253009259,2009-01-20,07:48:26
46.62086,124.916545,0,409,39833.3253587963,2009-01-20,07:48:31
46.620883,124.916497,0,411,39833.3254166667,2009-01-20,07:48:36
46.620884,124.916512,0,414,39833.325474537,2009-01-20,07:48:41
46.620891,124.916506,0,414,39833.3255324074,2009-01-20,07:48:46
46.620891,124.916506,0,414,39833.3255671296,2009-01-20,07:48:49
46.620892,124.916505,0,414,39833.3255902778,2009-01-20,07:48:51
46.620878,124.916522,0,415,39833.3256481481,2009-01-20,07:48:56
46.620869,124.916509,0,414,39833.3257060185,2009-01-20,07:49:01
46.620868,124.916512,0,414,39833.3257638889,2009-01-20,07:49:06
46.620869,124.916511,0,415,39833.3258217593,2009-01-20,07:49:11
46.620873,124.916507,0,415,39833.3258796296,2009-01-20,07:49:16
46.620874,124.916507,0,415,39833.3259375,2009-01-20,07:49:21
46.620874,124.916507,0,415,39833.3259722222,2009-01-20,07:49:24
46.620879,124.916504,0,415,39833.3259953704,2009-01-20,07:49:26
46.620911,124.916531,0,425,39833.3260532407,2009-01-20,07:49:31
46.62092,124.916542,0,427,39833.3261111111,2009-01-20,07:49:36
46.620923,124.916541,0,427,39833.3261689815,2009-01-20,07:49:41
46.62093,124.916535,0,427,39833.3262268519,2009-01-20,07:49:46
46.62093,124.916535,0,427,39833.3262615741,2009-01-20,07:49:49
46.620931,124.916534,0,427,39833.3262847222,2009-01-20,07:49:51
46.620919,124.916563,0,434,39833.3263425926,2009-01-20,07:49:56
46.620908,124.916589,0,436,39833.326400463,2009-01-20,07:50:01
46.620906,124.916631,0,440,39833.3264583333,2009-01-20,07:50:06
46.620911,124.91663,0,440,39833.3265162037,2009-01-20,07:50:11
46.620919,124.916624,0,440,39833.3265740741,2009-01-20,07:50:16
46.620927,124.916617,0,440,39833.3266319444,2009-01-20,07:50:21
46.620923,124.916624,0,441,39833.3266898148,2009-01-20,07:50:26
46.620923,124.916624,0,441,39833.326724537,2009-01-20,07:50:29
46.620919,124.916629,0,441,39833.3267476852,2009-01-20,07:50:31
46.620929,124.916618,0,450,39833.3268055556,2009-01-20,07:50:36
46.620941,124.916599,0,464,39833.3268634259,2009-01-20,07:50:41
46.620965,124.916559,0,472,39833.3269212963,2009-01-20,07:50:46
46.620965,124.916559,0,472,39833.3269560185,2009-01-20,07:50:49
46.620971,124.916552,0,480,39833.3269791667,2009-01-20,07:50:51
46.620991,124.91656,0,486,39833.327037037,2009-01-20,07:50:56
46.620991,124.916615,0,492,39833.3270949074,2009-01-20,07:51:01
46.620997,124.916647,0,498,39833.3271527778,2009-01-20,07:51:06
46.621002,124.916643,0,504,39833.3272106481,2009-01-20,07:51:11
46.62101,124.916648,0,506,39833.3272685185,2009-01-20,07:51:16
46.621015,124.916645,0,507,39833.3273263889,2009-01-20,07:51:21
46.621011,124.916649,0,507,39833.3273842593,2009-01-20,07:51:26
46.621006,124.916653,0,507,39833.3274421296,2009-01-20,07:51:31
46.621008,124.916651,0,507,39833.3275,2009-01-20,07:51:36
46.621007,124.916651,0,508,39833.3275578704,2009-01-20,07:51:41
46.62101,124.916649,0,508,39833.3276157407,2009-01-20,07:51:46
46.621008,124.916652,0,508,39833.3276736111,2009-01-20,07:51:51
46.621008,124.916652,0,508,39833.3277083333,2009-01-20,07:51:54
46.621008,124.916652,0,508,39833.3277314815,2009-01-20,07:51:56
46.620969,124.916703,0,511,39833.3277893519,2009-01-20,07:52:01
46.620937,124.916756,0,513,39833.3278356481,2009-01-20,07:52:05
46.620906,124.916804,0,514,39833.3278703704,2009-01-20,07:52:08
46.620873,124.916879,0,515,39833.3279050926,2009-01-20,07:52:11
46.620841,124.916963,0,517,39833.3279398148,2009-01-20,07:52:14
46.620818,124.917028,0,517,39833.3279861111,2009-01-20,07:52:18
46.620787,124.917095,0,517,39833.3280208333,2009-01-20,07:52:21
46.620757,124.91716,0,518,39833.3280439815,2009-01-20,07:52:23
46.62073,124.917225,0,518,39833.3280671296,2009-01-20,07:52:25
46.620697,124.917295,0,518,39833.3280902778,2009-01-20,07:52:27
46.620672,124.917358,0,517,39833.3281134259,2009-01-20,07:52:29
46.620645,124.91742,0,515,39833.3281597222,2009-01-20,07:52:33
46.620625,124.917427,0,515,39833.3282175926,2009-01-20,07:52:38
46.620629,124.917405,0,512,39833.328275463,2009-01-20,07:52:43
46.620612,124.917422,0,510,39833.3283333333,2009-01-20,07:52:48
46.620605,124.917393,0,507,39833.3283912037,2009-01-20,07:52:53
46.620626,124.917333,0,506,39833.3284375,2009-01-20,07:52:57
46.620644,124.917271,0,506,39833.3284953704,2009-01-20,07:53:02
46.620658,124.917184,0,503,39833.3285532407,2009-01-20,07:53:07
46.620669,124.917146,0,502,39833.3286111111,2009-01-20,07:53:12
46.620669,124.917118,0,502,39833.3286689815,2009-01-20,07:53:17
46.620635,124.917119,0,501,39833.3287268518,2009-01-20,07:53:22
46.620595,124.917162,0,498,39833.3287847222,2009-01-20,07:53:27
46.620609,124.917145,0,498,39833.3288425926,2009-01-20,07:53:32
46.620625,124.917153,0,497,39833.328900463,2009-01-20,07:53:37
46.620636,124.917149,0,496,39833.3289583333,2009-01-20,07:53:42
46.620621,124.917204,0,492,39833.3290162037,2009-01-20,07:53:47
46.620604,124.917262,0,488,39833.3290740741,2009-01-20,07:53:52
46.620604,124.917262,0,488,39833.3291087963,2009-01-20,07:53:55
46.620599,124.917267,0,487,39833.3291319444,2009-01-20,07:53:57
46.620583,124.917337,0,483,39833.3291782407,2009-01-20,07:54:01
46.620564,124.917392,0,476,39833.329224537,2009-01-20,07:54:05
46.620537,124.917458,0,470,39833.3292592593,2009-01-20,07:54:08
46.620522,124.917517,0,464,39833.3292939815,2009-01-20,07:54:11
46.620544,124.917502,0,455,39833.3293518518,2009-01-20,07:54:16
46.620564,124.917482,0,449,39833.3294097222,2009-01-20,07:54:21
46.62056,124.917466,0,442,39833.3294675926,2009-01-20,07:54:26
46.620536,124.91752,0,440,39833.329525463,2009-01-20,07:54:31
46.620533,124.917524,0,439,39833.3295833333,2009-01-20,07:54:36
46.620538,124.917519,0,439,39833.3296412037,2009-01-20,07:54:41
46.620538,124.917519,0,439,39833.3296759259,2009-01-20,07:54:44
46.620544,124.917514,0,439,39833.3296990741,2009-01-20,07:54:46
46.620573,124.917462,0,437,39833.3297337963,2009-01-20,07:54:49
46.620608,124.917387,0,433,39833.3297685185,2009-01-20,07:54:52
46.62064,124.917336,0,429,39833.3298148148,2009-01-20,07:54:56
46.620679,124.917299,0,427,39833.329837963,2009-01-20,07:54:58
46.620734,124.91729,0,424,39833.3298842593,2009-01-20,07:55:02
46.620776,124.917298,0,424,39833.3299421296,2009-01-20,07:55:07
46.620819,124.917318,0,424,39833.3299768518,2009-01-20,07:55:10
46.620857,124.91728,0,423,39833.3300115741,2009-01-20,07:55:13
46.620881,124.917209,0,423,39833.3300578704,2009-01-20,07:55:17
46.620886,124.917122,0,424,39833.3300925926,2009-01-20,07:55:20
46.620891,124.91703,0,424,39833.330150463,2009-01-20,07:55:25
46.620916,124.916969,0,426,39833.330162037,2009-01-20,07:55:26
46.620946,124.916918,0,427,39833.3301736111,2009-01-20,07:55:27
46.620899,124.916967,0,424,39833.3301967593,2009-01-20,07:55:29
46.620865,124.917013,0,424,39833.3302083333,2009-01-20,07:55:30
46.620829,124.917067,0,422,39833.3302430556,2009-01-20,07:55:33
46.620789,124.917133,0,420,39833.3302777778,2009-01-20,07:55:36
46.620755,124.91719,0,419,39833.3303009259,2009-01-20,07:55:38
46.620737,124.917217,0,418,39833.3303587963,2009-01-20,07:55:43
46.620711,124.917248,0,415,39833.3304166667,2009-01-20,07:55:48
46.620701,124.917256,0,413,39833.330474537,2009-01-20,07:55:53
46.620705,124.917251,0,413,39833.3305324074,2009-01-20,07:55:58
46.620705,124.917251,0,413,39833.3305671296,2009-01-20,07:56:01
46.620711,124.917243,0,413,39833.3305902778,2009-01-20,07:56:03
46.620731,124.917195,0,418,39833.3306481481,2009-01-20,07:56:08
46.620731,124.917195,0,418,39833.3306828704,2009-01-20,07:56:11
46.620738,124.917187,0,418,39833.3307060185,2009-01-20,07:56:13
46.620747,124.917179,0,418,39833.3307638889,2009-01-20,07:56:18
46.62075,124.917175,0,418,39833.3308217593,2009-01-20,07:56:23
46.62075,124.917175,0,418,39833.3308796296,2009-01-20,07:56:28
46.62075,124.917175,0,418,39833.3309143518,2009-01-20,07:56:31
46.620756,124.917171,0,418,39833.3309375,2009-01-20,07:56:33
46.62078,124.917142,0,419,39833.3309953704,2009-01-20,07:56:38
46.62076,124.917202,0,425,39833.3310532407,2009-01-20,07:56:43
46.62076,124.917202,0,425,39833.331087963,2009-01-20,07:56:46
46.620766,124.917199,0,425,39833.3311111111,2009-01-20,07:56:48
46.620775,124.917228,0,427,39833.3311689815,2009-01-20,07:56:53
46.620792,124.917215,0,429,39833.3312268518,2009-01-20,07:56:58
46.620811,124.917136,0,429,39833.3312615741,2009-01-20,07:57:01
46.620839,124.91713,0,432,39833.3313194444,2009-01-20,07:57:06
46.620889,124.917068,0,438,39833.3313541667,2009-01-20,07:57:09
46.620925,124.917016,0,438,39833.3313888889,2009-01-20,07:57:12
46.620957,124.916948,0,444,39833.3314236111,2009-01-20,07:57:15
46.620984,124.916888,0,454,39833.3314814815,2009-01-20,07:57:20
46.620999,124.916822,0,460,39833.3315277778,2009-01-20,07:57:24
46.620745,124.916905,0,528,39833.3375810185,2009-01-20,08:06:07
46.620726,124.91692,0,527,39833.3376388889,2009-01-20,08:06:12
46.62072,124.916968,0,527,39833.3376967593,2009-01-20,08:06:17
46.620739,124.916966,0,527,39833.3377546296,2009-01-20,08:06:22
46.620738,124.916969,0,527,39833.3378125,2009-01-20,08:06:27
46.620738,124.916969,0,527,39833.3378472222,2009-01-20,08:06:30
46.620736,124.916971,0,527,39833.3378703704,2009-01-20,08:06:32
46.620725,124.916982,0,529,39833.3379282407,2009-01-20,08:06:37
46.620713,124.91701,0,531,39833.3379861111,2009-01-20,08:06:42
46.620709,124.917003,0,533,39833.3380439815,2009-01-20,08:06:47
46.620709,124.917003,0,533,39833.3380787037,2009-01-20,08:06:50
46.620712,124.917,0,533,39833.3381018518,2009-01-20,08:06:52
46.620721,124.916992,0,533,39833.3381597222,2009-01-20,08:06:57
46.620735,124.916984,0,533,39833.3382175926,2009-01-20,08:07:02
46.620757,124.917,0,534,39833.338275463,2009-01-20,08:07:07
46.620787,124.916967,0,533,39833.3383333333,2009-01-20,08:07:12
46.620823,124.916925,0,533,39833.3383796296,2009-01-20,08:07:16
46.620856,124.916865,0,534,39833.3384375,2009-01-20,08:07:21
46.620899,124.916833,0,535,39833.3384953704,2009-01-20,08:07:26
46.620947,124.916812,0,536,39833.3385300926,2009-01-20,08:07:29
46.620998,124.916775,0,538,39833.3385648148,2009-01-20,08:07:32
46.621039,124.916727,0,539,39833.338599537,2009-01-20,08:07:35
46.621076,124.916662,0,539,39833.3386458333,2009-01-20,08:07:39
46.621099,124.916602,0,541,39833.3386805556,2009-01-20,08:07:42
46.621133,124.916552,0,544,39833.3387152778,2009-01-20,08:07:45
46.621156,124.916489,0,547,39833.3387615741,2009-01-20,08:07:49
46.62115,124.916469,0,551,39833.3388194444,2009-01-20,08:07:54
46.621155,124.916446,0,554,39833.3388773148,2009-01-20,08:07:59
46.62114,124.916457,0,558,39833.3389351852,2009-01-20,08:08:04
46.621133,124.916395,0,561,39833.3389930556,2009-01-20,08:08:09
46.621081,124.916395,0,563,39833.3390393518,2009-01-20,08:08:13
46.621042,124.916423,0,565,39833.3390972222,2009-01-20,08:08:18
46.621014,124.916432,0,568,39833.3391550926,2009-01-20,08:08:23
46.621002,124.916428,0,573,39833.339212963,2009-01-20,08:08:28
46.621002,124.916445,0,574,39833.3392708333,2009-01-20,08:08:33
46.620992,124.916467,0,575,39833.3393287037,2009-01-20,08:08:38
46.620983,124.916477,0,575,39833.3393865741,2009-01-20,08:08:43
46.620981,124.916481,0,575,39833.3394444444,2009-01-20,08:08:48
46.620985,124.916479,0,575,39833.3395023148,2009-01-20,08:08:53
46.620985,124.916479,0,575,39833.339537037,2009-01-20,08:08:56
46.62099,124.916478,0,575,39833.3395601852,2009-01-20,08:08:58
46.620984,124.916501,0,576,39833.3396180556,2009-01-20,08:09:03
46.621003,124.916514,0,581,39833.3396759259,2009-01-20,08:09:08
46.620998,124.916558,0,584,39833.3397337963,2009-01-20,08:09:13
46.620998,124.916558,0,584,39833.3397685185,2009-01-20,08:09:16
46.620993,124.916564,0,584,39833.3397916667,2009-01-20,08:09:18
46.621002,124.916577,0,585,39833.339849537,2009-01-20,08:09:23
46.621022,124.916612,0,588,39833.3399074074,2009-01-20,08:09:28
46.621042,124.916627,0,593,39833.3399652778,2009-01-20,08:09:33
46.621047,124.916622,0,594,39833.3400231482,2009-01-20,08:09:38
46.62105,124.916617,0,594,39833.3400810185,2009-01-20,08:09:43
46.621051,124.916616,0,594,39833.3401388889,2009-01-20,08:09:48
46.621051,124.916616,0,594,39833.3401736111,2009-01-20,08:09:51
46.621054,124.916619,0,595,39833.3401967593,2009-01-20,08:09:53
46.621028,124.916639,0,596,39833.3402546296,2009-01-20,08:09:58
46.621034,124.916635,0,596,39833.3403125,2009-01-20,08:10:03
46.621034,124.916635,0,596,39833.3403472222,2009-01-20,08:10:06
46.621033,124.916637,0,596,39833.3403703704,2009-01-20,08:10:08
46.621036,124.916647,0,598,39833.3404282407,2009-01-20,08:10:13
46.621057,124.91668,0,601,39833.3404861111,2009-01-20,08:10:18
46.621088,124.916691,0,601,39833.3405439815,2009-01-20,08:10:23
46.621081,124.916719,0,600,39833.3406018519,2009-01-20,08:10:28
46.621084,124.916718,0,600,39833.3406597222,2009-01-20,08:10:33
46.621086,124.916715,0,600,39833.3407175926,2009-01-20,08:10:38
46.621081,124.91672,0,600,39833.340775463,2009-01-20,08:10:43
46.621075,124.916726,0,600,39833.3408333333,2009-01-20,08:10:48
46.621071,124.916729,0,600,39833.3408912037,2009-01-20,08:10:53
46.621071,124.91673,0,600,39833.3409490741,2009-01-20,08:10:58
46.621071,124.916731,0,600,39833.3410069444,2009-01-20,08:11:03
46.62107,124.916732,0,600,39833.3410648148,2009-01-20,08:11:08
46.621067,124.916736,0,600,39833.3411226852,2009-01-20,08:11:13
46.621064,124.916738,0,601,39833.3411805556,2009-01-20,08:11:18
46.621061,124.916741,0,600,39833.3412384259,2009-01-20,08:11:23
46.621061,124.916741,0,600,39833.3412731481,2009-01-20,08:11:26
46.621056,124.916746,0,600,39833.3412962963,2009-01-20,08:11:28
46.621059,124.916759,0,600,39833.3413541667,2009-01-20,08:11:33
46.621055,124.916798,0,598,39833.341412037,2009-01-20,08:11:38
46.621056,124.916859,0,595,39833.3414699074,2009-01-20,08:11:43
46.621041,124.916925,0,591,39833.3415277778,2009-01-20,08:11:48
46.62105,124.916927,0,589,39833.3415856481,2009-01-20,08:11:53
46.62105,124.916927,0,589,39833.3416203704,2009-01-20,08:11:56
46.621055,124.916931,0,587,39833.3416435185,2009-01-20,08:11:58
46.621084,124.91695,0,584,39833.3417013889,2009-01-20,08:12:03
46.621091,124.916967,0,583,39833.3417592593,2009-01-20,08:12:08
46.621079,124.916972,0,582,39833.3418171296,2009-01-20,08:12:13
46.621074,124.916975,0,582,39833.341875,2009-01-20,08:12:18
46.621074,124.916974,0,582,39833.3419328704,2009-01-20,08:12:23
46.621077,124.916969,0,582,39833.3419907407,2009-01-20,08:12:28
46.62108,124.916964,0,582,39833.3420486111,2009-01-20,08:12:33
46.621084,124.91696,0,582,39833.3421064815,2009-01-20,08:12:38
46.621084,124.91696,0,582,39833.3421412037,2009-01-20,08:12:41
46.62108,124.916964,0,582,39833.3421643519,2009-01-20,08:12:43
46.621051,124.916966,0,582,39833.3422222222,2009-01-20,08:12:48
46.621051,124.916966,0,582,39833.3422569444,2009-01-20,08:12:51
46.621046,124.916972,0,582,39833.3422800926,2009-01-20,08:12:53
46.621067,124.91696,0,581,39833.342337963,2009-01-20,08:12:58
46.621083,124.916971,0,581,39833.3423958333,2009-01-20,08:13:03
46.621086,124.916982,0,581,39833.3424537037,2009-01-20,08:13:08
46.621089,124.916973,0,580,39833.3425115741,2009-01-20,08:13:13
46.621113,124.917011,0,580,39833.3425694444,2009-01-20,08:13:18
46.621122,124.917015,0,580,39833.3426273148,2009-01-20,08:13:23
46.62114,124.916999,0,580,39833.3426851852,2009-01-20,08:13:28
46.621153,124.916963,0,580,39833.3427430556,2009-01-20,08:13:33
46.621141,124.916937,0,579,39833.3428009259,2009-01-20,08:13:38
46.621143,124.91686,0,579,39833.3428587963,2009-01-20,08:13:43
46.621142,124.916827,0,579,39833.3429166667,2009-01-20,08:13:48
46.621142,124.916827,0,579,39833.3429513889,2009-01-20,08:13:51
46.621136,124.91683,0,579,39833.342974537,2009-01-20,08:13:53
46.621121,124.916825,0,579,39833.3430324074,2009-01-20,08:13:58
46.621121,124.916825,0,579,39833.3430671296,2009-01-20,08:14:01
46.621119,124.916824,0,579,39833.3430902778,2009-01-20,08:14:03
46.621109,124.916845,0,579,39833.3431481481,2009-01-20,08:14:08
46.621084,124.916858,0,578,39833.3432060185,2009-01-20,08:14:13
46.621094,124.916919,0,578,39833.3432638889,2009-01-20,08:14:18
46.621087,124.916927,0,578,39833.3433217593,2009-01-20,08:14:23
46.621087,124.916927,0,578,39833.3433564815,2009-01-20,08:14:26
46.621081,124.916934,0,578,39833.3433796296,2009-01-20,08:14:28
46.62113,124.916922,0,577,39833.3434259259,2009-01-20,08:14:32
46.621191,124.916951,0,576,39833.3434375,2009-01-20,08:14:33
46.621244,124.916979,0,573,39833.3434606481,2009-01-20,08:14:35
46.621271,124.917054,0,571,39833.3434837963,2009-01-20,08:14:37
46.621295,124.917121,0,570,39833.3435185185,2009-01-20,08:14:40
46.621275,124.917183,0,566,39833.3435648148,2009-01-20,08:14:44
46.62127,124.917235,0,566,39833.3436226852,2009-01-20,08:14:49
46.621265,124.91727,0,563,39833.3436805556,2009-01-20,08:14:54
46.621264,124.917305,0,560,39833.3437384259,2009-01-20,08:14:59
46.621253,124.917321,0,562,39833.3437962963,2009-01-20,08:15:04
46.621235,124.917362,0,561,39833.3438541667,2009-01-20,08:15:09
46.621221,124.917357,0,556,39833.343912037,2009-01-20,08:15:14
46.62122,124.91735,0,555,39833.3439699074,2009-01-20,08:15:19
46.62122,124.91735,0,555,39833.3440046296,2009-01-20,08:15:22
46.621223,124.917342,0,554,39833.3440277778,2009-01-20,08:15:24
46.621199,124.917363,0,554,39833.3440856481,2009-01-20,08:15:29
46.621175,124.917358,0,552,39833.3441435185,2009-01-20,08:15:34
46.621171,124.917433,0,551,39833.3441782407,2009-01-20,08:15:37
46.621163,124.9175,0,549,39833.3442361111,2009-01-20,08:15:42
46.621151,124.91755,0,554,39833.3442939815,2009-01-20,08:15:47
46.621128,124.91759,0,554,39833.3443518518,2009-01-20,08:15:52
46.621112,124.917651,0,553,39833.3443981481,2009-01-20,08:15:56
46.621095,124.917649,0,539,39833.3444560185,2009-01-20,08:16:01
46.621075,124.917603,0,534,39833.3445138889,2009-01-20,08:16:06
46.621093,124.917611,0,526,39833.3445717593,2009-01-20,08:16:11
46.621116,124.917653,0,520,39833.3446296296,2009-01-20,08:16:16
46.621145,124.917691,0,517,39833.3446875,2009-01-20,08:16:21
46.621162,124.917751,0,522,39833.3447453704,2009-01-20,08:16:26
46.621147,124.917809,0,525,39833.3448032407,2009-01-20,08:16:31
46.621116,124.917858,0,526,39833.3448611111,2009-01-20,08:16:36
46.621098,124.917916,0,529,39833.3449074074,2009-01-20,08:16:40
46.621054,124.917937,0,539,39833.3449652778,2009-01-20,08:16:45
46.621025,124.91789,0,547,39833.3450115741,2009-01-20,08:16:49
46.621018,124.917863,0,551,39833.3450694444,2009-01-20,08:16:54
46.621013,124.917929,0,543,39833.3451041667,2009-01-20,08:16:57
46.621035,124.917983,0,537,39833.345150463,2009-01-20,08:17:01
46.621044,124.917987,0,536,39833.3452083333,2009-01-20,08:17:06
46.621039,124.918032,0,534,39833.3452662037,2009-01-20,08:17:11
46.621024,124.91808,0,534,39833.3453240741,2009-01-20,08:17:16
46.620991,124.918135,0,535,39833.3453819444,2009-01-20,08:17:21
46.620973,124.918197,0,535,39833.3454282407,2009-01-20,08:17:25
46.620954,124.918258,0,535,39833.345474537,2009-01-20,08:17:29
46.620946,124.918319,0,539,39833.3455324074,2009-01-20,08:17:34
46.620928,124.918391,0,546,39833.3455902778,2009-01-20,08:17:39
46.620928,124.918413,0,542,39833.3456481481,2009-01-20,08:17:44
46.620928,124.91848,0,543,39833.3457060185,2009-01-20,08:17:49
46.620942,124.918495,0,542,39833.3457638889,2009-01-20,08:17:54
46.620932,124.918523,0,542,39833.3458217593,2009-01-20,08:17:59
46.620926,124.918541,0,538,39833.3458796296,2009-01-20,08:18:04
46.620905,124.918573,0,541,39833.3459375,2009-01-20,08:18:09
46.620897,124.918607,0,542,39833.3459953704,2009-01-20,08:18:14
46.620895,124.918648,0,544,39833.3460532407,2009-01-20,08:18:19
46.620863,124.918704,0,544,39833.3461111111,2009-01-20,08:18:24
46.620912,124.918748,0,538,39833.3461689815,2009-01-20,08:18:29
46.620962,124.918778,0,534,39833.3462152778,2009-01-20,08:18:33
46.620999,124.918833,0,534,39833.3462731481,2009-01-20,08:18:38
46.621043,124.918866,0,533,39833.3463310185,2009-01-20,08:18:43
46.621074,124.918919,0,528,39833.3463888889,2009-01-20,08:18:48
46.62106,124.918943,0,524,39833.3464467593,2009-01-20,08:18:53
46.621051,124.918947,0,525,39833.3465046296,2009-01-20,08:18:58
46.621044,124.918985,0,524,39833.3465625,2009-01-20,08:19:03
46.621049,124.919029,0,521,39833.3466203704,2009-01-20,08:19:08
46.621094,124.919049,0,517,39833.3466782407,2009-01-20,08:19:13
46.621114,124.919075,0,517,39833.3467361111,2009-01-20,08:19:18
46.621146,124.9191,0,508,39833.3467939815,2009-01-20,08:19:23
46.621186,124.919132,0,509,39833.3468518518,2009-01-20,08:19:28
46.621235,124.919158,0,507,39833.3469097222,2009-01-20,08:19:33
46.621267,124.919194,0,506,39833.3469675926,2009-01-20,08:19:38
46.6213,124.919249,0,509,39833.347025463,2009-01-20,08:19:43
46.621323,124.919306,0,507,39833.3470833333,2009-01-20,08:19:48
46.621339,124.919349,0,505,39833.3471412037,2009-01-20,08:19:53
46.621331,124.919419,0,510,39833.3471990741,2009-01-20,08:19:58
46.621347,124.919453,0,505,39833.3472569444,2009-01-20,08:20:03
46.62137,124.919487,0,502,39833.3473148148,2009-01-20,08:20:08
46.621409,124.919509,0,513,39833.3473726852,2009-01-20,08:20:13
46.62142,124.919481,0,519,39833.3474305556,2009-01-20,08:20:18
46.621477,124.919499,0,526,39833.3474884259,2009-01-20,08:20:23
46.621519,124.919516,0,533,39833.3475462963,2009-01-20,08:20:28
46.621546,124.919521,0,541,39833.3476041667,2009-01-20,08:20:33
46.62155,124.919535,0,549,39833.347662037,2009-01-20,08:20:38
46.621547,124.919525,0,557,39833.3477199074,2009-01-20,08:20:43
46.621556,124.919515,0,567,39833.3477777778,2009-01-20,08:20:48
46.621558,124.919506,0,576,39833.3478356482,2009-01-20,08:20:53
46.621596,124.919459,0,585,39833.3478935185,2009-01-20,08:20:58
46.62162,124.919439,0,594,39833.3479513889,2009-01-20,08:21:03
46.62139,124.91956,0,596,39833.3505902778,2009-01-20,08:24:51
46.621348,124.919489,0,582,39833.3506134259,2009-01-20,08:24:53
46.621353,124.919419,0,572,39833.3506481481,2009-01-20,08:24:56
46.621354,124.919416,0,572,39833.3507060185,2009-01-20,08:25:01
46.621349,124.91942,0,572,39833.3507638889,2009-01-20,08:25:06
46.621349,124.91942,0,572,39833.3507986111,2009-01-20,08:25:09
46.621344,124.919416,0,571,39833.3508217593,2009-01-20,08:25:11
46.621334,124.919408,0,566,39833.3508796296,2009-01-20,08:25:16
46.621331,124.919354,0,557,39833.3509375,2009-01-20,08:25:21
46.621303,124.91933,0,553,39833.3509953704,2009-01-20,08:25:26
46.621276,124.919315,0,549,39833.3510532407,2009-01-20,08:25:31
46.621267,124.919308,0,548,39833.3511111111,2009-01-20,08:25:36
46.621237,124.919264,0,547,39833.3511689815,2009-01-20,08:25:41
46.621201,124.919227,0,543,39833.3512268519,2009-01-20,08:25:46
46.621166,124.919186,0,542,39833.3512731481,2009-01-20,08:25:50
46.621143,124.919144,0,545,39833.3513310185,2009-01-20,08:25:55
46.621115,124.91911,0,542,39833.3513888889,2009-01-20,08:26:00
46.621092,124.919089,0,541,39833.3514467593,2009-01-20,08:26:05
46.621057,124.919064,0,543,39833.3515046296,2009-01-20,08:26:10
46.62102,124.919036,0,544,39833.3515625,2009-01-20,08:26:15
46.620989,124.919009,0,538,39833.3516203704,2009-01-20,08:26:20
46.620993,124.918942,0,534,39833.3516782407,2009-01-20,08:26:25
46.620978,124.918911,0,535,39833.3517361111,2009-01-20,08:26:30
46.620945,124.918891,0,536,39833.3517939815,2009-01-20,08:26:35
46.620911,124.918855,0,536,39833.3518518518,2009-01-20,08:26:40
46.620876,124.918806,0,546,39833.3519097222,2009-01-20,08:26:45
46.620871,124.918753,0,549,39833.3519675926,2009-01-20,08:26:50
46.620896,124.918702,0,540,39833.352025463,2009-01-20,08:26:55
46.620907,124.918638,0,536,39833.3520833333,2009-01-20,08:27:00
46.62091,124.918581,0,533,39833.3521412037,2009-01-20,08:27:05
46.620916,124.918513,0,526,39833.3521990741,2009-01-20,08:27:10
46.62093,124.918453,0,522,39833.3522569444,2009-01-20,08:27:15
46.620952,124.918395,0,518,39833.3523148148,2009-01-20,08:27:20
46.62094,124.918331,0,514,39833.3523726852,2009-01-20,08:27:25
46.620954,124.918271,0,515,39833.3524305556,2009-01-20,08:27:30
46.620972,124.918209,0,517,39833.3524884259,2009-01-20,08:27:35
46.620977,124.918151,0,518,39833.3525462963,2009-01-20,08:27:40
46.621009,124.918118,0,521,39833.3526041667,2009-01-20,08:27:45
46.62104,124.918063,0,527,39833.352662037,2009-01-20,08:27:50
46.621061,124.918007,0,534,39833.3527199074,2009-01-20,08:27:55
46.621069,124.917936,0,536,39833.3527777778,2009-01-20,08:28:00
46.621054,124.91795,0,532,39833.3528356481,2009-01-20,08:28:05
46.621048,124.917961,0,534,39833.3528935185,2009-01-20,08:28:10
46.621042,124.917967,0,535,39833.3529513889,2009-01-20,08:28:15
46.621037,124.917973,0,536,39833.3530092593,2009-01-20,08:28:20
46.621037,124.917974,0,536,39833.3530671296,2009-01-20,08:28:25
46.621035,124.917973,0,536,39833.353125,2009-01-20,08:28:30
46.621035,124.917973,0,536,39833.3531597222,2009-01-20,08:28:33
46.621031,124.917974,0,536,39833.3531828704,2009-01-20,08:28:35
46.621027,124.917953,0,532,39833.3532407407,2009-01-20,08:28:40
46.621045,124.917895,0,527,39833.3532986111,2009-01-20,08:28:45
46.62107,124.917829,0,524,39833.3533564815,2009-01-20,08:28:50
46.621092,124.917772,0,524,39833.3534143518,2009-01-20,08:28:55
46.621118,124.917715,0,527,39833.3534722222,2009-01-20,08:29:00
46.621104,124.917658,0,529,39833.3535300926,2009-01-20,08:29:05
46.62107,124.917626,0,537,39833.3535763889,2009-01-20,08:29:09
46.621034,124.917605,0,547,39833.3536226852,2009-01-20,08:29:13
46.621,124.917562,0,553,39833.3536689815,2009-01-20,08:29:17
46.621021,124.9175,0,554,39833.3537152778,2009-01-20,08:29:21
46.621054,124.917464,0,553,39833.3537731481,2009-01-20,08:29:26
46.621085,124.917391,0,557,39833.3538310185,2009-01-20,08:29:31
46.621123,124.917344,0,562,39833.3538657407,2009-01-20,08:29:34
46.621161,124.917297,0,569,39833.353912037,2009-01-20,08:29:38
46.621206,124.917251,0,576,39833.3539467593,2009-01-20,08:29:41
46.621246,124.917202,0,581,39833.3539814815,2009-01-20,08:29:44
46.621259,124.917123,0,588,39833.3540393518,2009-01-20,08:29:49
46.621302,124.917085,0,593,39833.3540740741,2009-01-20,08:29:52
46.621339,124.917054,0,585,39833.3541203704,2009-01-20,08:29:56
46.621383,124.917028,0,582,39833.3541666667,2009-01-20,08:30:00
46.621365,124.917031,0,568,39833.354224537,2009-01-20,08:30:05
46.621355,124.916986,0,557,39833.3542824074,2009-01-20,08:30:10
46.621391,124.916945,0,554,39833.3543287037,2009-01-20,08:30:14
46.621397,124.916871,0,550,39833.354375,2009-01-20,08:30:18
46.621429,124.916811,0,552,39833.3544328704,2009-01-20,08:30:23
46.621449,124.916761,0,563,39833.3544907407,2009-01-20,08:30:28
46.621431,124.916746,0,578,39833.3545486111,2009-01-20,08:30:33
46.621438,124.916769,0,566,39833.3546064815,2009-01-20,08:30:38
46.621468,124.9168,0,572,39833.3546643518,2009-01-20,08:30:43
46.621494,124.916828,0,576,39833.3547222222,2009-01-20,08:30:48
46.621536,124.916877,0,581,39833.3547800926,2009-01-20,08:30:53
46.621561,124.91695,0,584,39833.3548148148,2009-01-20,08:30:56
46.621601,124.917019,0,587,39833.354849537,2009-01-20,08:30:59
46.621635,124.917098,0,591,39833.3548842593,2009-01-20,08:31:02
46.621661,124.917152,0,593,39833.3549074074,2009-01-20,08:31:04
46.62168,124.917222,0,599,39833.3549537037,2009-01-20,08:31:08
46.621712,124.917275,0,604,39833.3549884259,2009-01-20,08:31:11
46.621754,124.917306,0,608,39833.3550115741,2009-01-20,08:31:13
46.621795,124.917344,0,615,39833.3550578704,2009-01-20,08:31:17
46.62176,124.917394,0,619,39833.3550810185,2009-01-20,08:31:19
46.621765,124.917423,0,629,39833.3551388889,2009-01-20,08:31:24
46.62181,124.917395,0,635,39833.3551736111,2009-01-20,08:31:27
46.62186,124.917309,0,642,39833.3552083333,2009-01-20,08:31:30
46.621858,124.91722,0,647,39833.3552314815,2009-01-20,08:31:32
46.62181,124.917135,0,649,39833.3552430556,2009-01-20,08:31:33
46.621755,124.917069,0,653,39833.3552546296,2009-01-20,08:31:34
46.621728,124.917009,0,656,39833.3552662037,2009-01-20,08:31:35
46.621644,124.917005,0,663,39833.3552893519,2009-01-20,08:31:37
46.621615,124.916958,0,678,39833.3553356482,2009-01-20,08:31:41
46.621611,124.916904,0,689,39833.3553703704,2009-01-20,08:31:44
46.62162,124.916896,0,703,39833.3554282407,2009-01-20,08:31:49
46.621635,124.916908,0,714,39833.3554861111,2009-01-20,08:31:54
46.621641,124.916946,0,725,39833.3555439815,2009-01-20,08:31:59
46.621668,124.916909,0,735,39833.3555902778,2009-01-20,08:32:03
46.62166,124.916847,0,746,39833.3556365741,2009-01-20,08:32:07
46.621676,124.916869,0,762,39833.3556944444,2009-01-20,08:32:12
46.621693,124.916913,0,778,39833.3557523148,2009-01-20,08:32:17
46.621669,124.916966,0,785,39833.355787037,2009-01-20,08:32:20
46.62169,124.916923,0,796,39833.3558333333,2009-01-20,08:32:24
46.621711,124.916871,0,804,39833.3558680556,2009-01-20,08:32:27
46.62173,124.916816,0,813,39833.3559027778,2009-01-20,08:32:30
46.621765,124.916776,0,826,39833.3559490741,2009-01-20,08:32:34
46.621795,124.91676,0,838,39833.3559837963,2009-01-20,08:32:37
46.621782,124.916781,0,854,39833.3560300926,2009-01-20,08:32:41
46.621758,124.916809,0,860,39833.356087963,2009-01-20,08:32:46
46.621785,124.916854,0,869,39833.3561458333,2009-01-20,08:32:51
46.621717,124.916852,0,874,39833.3561805556,2009-01-20,08:32:54
46.621707,124.916865,0,884,39833.3562384259,2009-01-20,08:32:59
46.621691,124.916903,0,892,39833.3562962963,2009-01-20,08:33:04
46.621699,124.916913,0,895,39833.3563541667,2009-01-20,08:33:09
46.621732,124.916911,0,900,39833.356412037,2009-01-20,08:33:14
46.621681,124.916891,0,904,39833.3564583333,2009-01-20,08:33:18
46.621621,124.916889,0,908,39833.3564930556,2009-01-20,08:33:21
46.62155,124.916835,0,912,39833.3565393519,2009-01-20,08:33:25
46.621493,124.916799,0,914,39833.3565740741,2009-01-20,08:33:28
46.621448,124.916765,0,919,39833.3566319444,2009-01-20,08:33:33
46.62142,124.916752,0,924,39833.3566898148,2009-01-20,08:33:38
46.621387,124.916729,0,927,39833.3567476852,2009-01-20,08:33:43
46.62136,124.916726,0,930,39833.3568055556,2009-01-20,08:33:48
46.621338,124.916703,0,928,39833.3568634259,2009-01-20,08:33:53
46.621329,124.916703,0,929,39833.3569212963,2009-01-20,08:33:58
46.621329,124.916698,0,929,39833.3569791667,2009-01-20,08:34:03
46.621326,124.916697,0,929,39833.357037037,2009-01-20,08:34:08
46.621326,124.916697,0,929,39833.3570717593,2009-01-20,08:34:11
46.621324,124.916696,0,928,39833.3570949074,2009-01-20,08:34:13
46.621296,124.91667,0,918,39833.3571527778,2009-01-20,08:34:18
46.621255,124.916646,0,905,39833.3572106481,2009-01-20,08:34:23
46.621237,124.916637,0,902,39833.3572685185,2009-01-20,08:34:28
46.621057,124.916914,0,474,39833.383587963,2009-01-20,09:12:22
46.621015,124.916948,0,475,39833.3836458333,2009-01-20,09:12:27
46.620986,124.916953,0,476,39833.3837037037,2009-01-20,09:12:32
46.620965,124.916923,0,476,39833.3837615741,2009-01-20,09:12:37
46.620978,124.916873,0,477,39833.3838194444,2009-01-20,09:12:42
46.620974,124.916864,0,478,39833.3838773148,2009-01-20,09:12:47
46.620964,124.916868,0,478,39833.3839351852,2009-01-20,09:12:52
46.620964,124.916868,0,478,39833.3839699074,2009-01-20,09:12:55
46.620964,124.916867,0,478,39833.3839930556,2009-01-20,09:12:57
46.621016,124.916795,0,479,39833.3840277778,2009-01-20,09:13:00
46.621048,124.916745,0,479,39833.3840509259,2009-01-20,09:13:02
46.621057,124.916718,0,479,39833.3841087963,2009-01-20,09:13:07
46.621057,124.916718,0,479,39833.3841435185,2009-01-20,09:13:10
46.621052,124.916721,0,480,39833.3841666667,2009-01-20,09:13:12
46.621021,124.916756,0,480,39833.384224537,2009-01-20,09:13:17
46.620984,124.916796,0,480,39833.3842708333,2009-01-20,09:13:21
46.621014,124.916727,0,481,39833.3843171296,2009-01-20,09:13:25
46.621028,124.916689,0,482,39833.384375,2009-01-20,09:13:30
46.621028,124.916689,0,482,39833.3844097222,2009-01-20,09:13:33
46.621021,124.916691,0,482,39833.3844328704,2009-01-20,09:13:35
46.621024,124.916675,0,482,39833.3844907407,2009-01-20,09:13:40
46.621014,124.916672,0,481,39833.3845486111,2009-01-20,09:13:45
46.621008,124.916673,0,481,39833.3846064815,2009-01-20,09:13:50
46.621011,124.91667,0,481,39833.3846643518,2009-01-20,09:13:55
46.621013,124.916668,0,481,39833.3847222222,2009-01-20,09:14:00
46.621008,124.916669,0,481,39833.3847800926,2009-01-20,09:14:05
46.621008,124.916669,0,481,39833.3848148148,2009-01-20,09:14:08
46.621016,124.916665,0,481,39833.384837963,2009-01-20,09:14:10
46.621024,124.916634,0,482,39833.3848958333,2009-01-20,09:14:15
46.62103,124.916632,0,483,39833.3849537037,2009-01-20,09:14:20
46.62103,124.916632,0,483,39833.3849884259,2009-01-20,09:14:23
46.621028,124.916625,0,484,39833.3850115741,2009-01-20,09:14:25
46.621001,124.9166,0,489,39833.3850694444,2009-01-20,09:14:30
46.620979,124.916574,0,496,39833.3851273148,2009-01-20,09:14:35
46.620975,124.916569,0,498,39833.3851851852,2009-01-20,09:14:40
46.620975,124.916569,0,498,39833.3852430556,2009-01-20,09:14:45
46.620977,124.916569,0,499,39833.3853009259,2009-01-20,09:14:50
46.620977,124.916569,0,499,39833.3853356481,2009-01-20,09:14:53
46.620985,124.916571,0,500,39833.3853587963,2009-01-20,09:14:55
46.621004,124.91657,0,502,39833.3854166667,2009-01-20,09:15:00
46.62105,124.916574,0,501,39833.385462963,2009-01-20,09:15:04
46.621094,124.916577,0,499,39833.3855092593,2009-01-20,09:15:08
46.621127,124.916592,0,495,39833.3855671296,2009-01-20,09:15:13
46.62114,124.916592,0,494,39833.385625,2009-01-20,09:15:18
46.621149,124.916588,0,493,39833.3856828704,2009-01-20,09:15:23
46.621174,124.916603,0,491,39833.3857407407,2009-01-20,09:15:28
46.6212,124.916609,0,489,39833.3857986111,2009-01-20,09:15:33
46.621197,124.916614,0,489,39833.3858564815,2009-01-20,09:15:38
46.621199,124.916614,0,489,39833.3859143518,2009-01-20,09:15:43
46.621201,124.91661,0,489,39833.3859722222,2009-01-20,09:15:48
46.621203,124.916606,0,489,39833.3860300926,2009-01-20,09:15:53
46.621204,124.916606,0,489,39833.386087963,2009-01-20,09:15:58
46.621204,124.916605,0,489,39833.3861458333,2009-01-20,09:16:03
46.621204,124.916605,0,489,39833.3862037037,2009-01-20,09:16:08
46.621204,124.916606,0,489,39833.3862615741,2009-01-20,09:16:13
46.621204,124.916606,0,489,39833.3863194444,2009-01-20,09:16:18
46.621204,124.916606,0,489,39833.3863773148,2009-01-20,09:16:23
46.621204,124.916607,0,489,39833.3864351852,2009-01-20,09:16:28
46.621204,124.916606,0,489,39833.3864930556,2009-01-20,09:16:33
46.621205,124.916607,0,489,39833.3865509259,2009-01-20,09:16:38
46.621205,124.916607,0,488,39833.3866087963,2009-01-20,09:16:43
46.621206,124.916607,0,488,39833.3866666667,2009-01-20,09:16:48
46.621207,124.916607,0,488,39833.386724537,2009-01-20,09:16:53
46.621208,124.916607,0,488,39833.3867824074,2009-01-20,09:16:58
46.621208,124.916608,0,488,39833.3868402778,2009-01-20,09:17:03
46.621209,124.916608,0,488,39833.3868981482,2009-01-20,09:17:08
46.621209,124.916608,0,488,39833.3869560185,2009-01-20,09:17:13
46.62121,124.916609,0,488,39833.3870138889,2009-01-20,09:17:18
46.621211,124.916609,0,488,39833.3870717593,2009-01-20,09:17:23
46.621212,124.916609,0,487,39833.3871296296,2009-01-20,09:17:28
46.621213,124.916609,0,487,39833.3871875,2009-01-20,09:17:33
46.621214,124.91661,0,487,39833.3872453704,2009-01-20,09:17:38
46.621214,124.91661,0,487,39833.3873032407,2009-01-20,09:17:43
46.621215,124.91661,0,486,39833.3873611111,2009-01-20,09:17:48
46.621216,124.916611,0,486,39833.3874189815,2009-01-20,09:17:53
46.621217,124.916612,0,486,39833.3874768519,2009-01-20,09:17:58
46.621217,124.916613,0,485,39833.3875347222,2009-01-20,09:18:03
46.621217,124.916613,0,485,39833.3875925926,2009-01-20,09:18:08
46.621217,124.916614,0,485,39833.387650463,2009-01-20,09:18:13
46.621217,124.916614,0,484,39833.3877083333,2009-01-20,09:18:18
46.621217,124.916615,0,484,39833.3877662037,2009-01-20,09:18:23
46.621217,124.916615,0,484,39833.3878240741,2009-01-20,09:18:28
46.621217,124.916616,0,484,39833.3878819444,2009-01-20,09:18:33
46.621218,124.916617,0,484,39833.3879398148,2009-01-20,09:18:38
46.621218,124.916617,0,484,39833.3879976852,2009-01-20,09:18:43
46.621218,124.916617,0,484,39833.3880555556,2009-01-20,09:18:48
46.621219,124.916618,0,484,39833.3881134259,2009-01-20,09:18:53
46.621219,124.916618,0,483,39833.3881712963,2009-01-20,09:18:58
46.621219,124.916619,0,483,39833.3882291667,2009-01-20,09:19:03
46.621219,124.916619,0,483,39833.388287037,2009-01-20,09:19:08
46.62122,124.916619,0,483,39833.3883449074,2009-01-20,09:19:13
46.62122,124.91662,0,483,39833.3884027778,2009-01-20,09:19:18
46.62122,124.91662,0,483,39833.3884606481,2009-01-20,09:19:23
46.62122,124.916621,0,483,39833.3885185185,2009-01-20,09:19:28
46.62122,124.916621,0,483,39833.3885763889,2009-01-20,09:19:33
46.621221,124.916622,0,483,39833.3886342593,2009-01-20,09:19:38
46.621221,124.916622,0,483,39833.3886921296,2009-01-20,09:19:43
46.621222,124.916622,0,483,39833.38875,2009-01-20,09:19:48
46.621223,124.916623,0,482,39833.3888078704,2009-01-20,09:19:53
46.621223,124.916623,0,482,39833.3888657407,2009-01-20,09:19:58
46.621224,124.916623,0,481,39833.3889236111,2009-01-20,09:20:03
46.621225,124.916623,0,481,39833.3889814815,2009-01-20,09:20:08
46.621226,124.916623,0,481,39833.3890393519,2009-01-20,09:20:13
46.621227,124.916623,0,480,39833.3890972222,2009-01-20,09:20:18
46.621228,124.916624,0,480,39833.3891550926,2009-01-20,09:20:23
46.621228,124.916624,0,480,39833.389212963,2009-01-20,09:20:28
46.621229,124.916624,0,480,39833.3892708333,2009-01-20,09:20:33
46.62123,124.916624,0,480,39833.3893287037,2009-01-20,09:20:38
46.621231,124.916625,0,480,39833.3893865741,2009-01-20,09:20:43
46.621232,124.916625,0,479,39833.3894444444,2009-01-20,09:20:48
46.621233,124.916625,0,479,39833.3895023148,2009-01-20,09:20:53
46.621234,124.916625,0,479,39833.3895601852,2009-01-20,09:20:58
46.621235,124.916626,0,479,39833.3896180556,2009-01-20,09:21:03
46.621235,124.916626,0,479,39833.3896759259,2009-01-20,09:21:08
46.621236,124.916627,0,479,39833.3897337963,2009-01-20,09:21:13
46.621236,124.916627,0,479,39833.3897916667,2009-01-20,09:21:18
46.621237,124.916628,0,479,39833.389849537,2009-01-20,09:21:23
46.621237,124.916628,0,479,39833.3899074074,2009-01-20,09:21:28
46.621237,124.916628,0,479,39833.3899652778,2009-01-20,09:21:33
46.621238,124.916628,0,479,39833.3900231481,2009-01-20,09:21:38
46.621238,124.916629,0,479,39833.3900810185,2009-01-20,09:21:43
46.621239,124.916629,0,479,39833.3901388889,2009-01-20,09:21:48
46.621239,124.91663,0,479,39833.3901967593,2009-01-20,09:21:53
46.621239,124.91663,0,479,39833.3902546296,2009-01-20,09:21:58
46.621239,124.91663,0,479,39833.3903125,2009-01-20,09:22:03
46.621239,124.91663,0,479,39833.3903703704,2009-01-20,09:22:08
46.621239,124.91663,0,479,39833.3904282407,2009-01-20,09:22:13
46.62124,124.91663,0,479,39833.3904861111,2009-01-20,09:22:18
46.62124,124.91663,0,479,39833.3905439815,2009-01-20,09:22:23
46.62124,124.91663,0,479,39833.3906018519,2009-01-20,09:22:28
46.621241,124.91663,0,479,39833.3906597222,2009-01-20,09:22:33
46.62124,124.91663,0,479,39833.3907175926,2009-01-20,09:22:38
46.621241,124.916631,0,479,39833.390775463,2009-01-20,09:22:43
46.621241,124.916631,0,479,39833.3908333333,2009-01-20,09:22:48
46.621241,124.916631,0,479,39833.3908912037,2009-01-20,09:22:53
46.621242,124.916631,0,479,39833.3909490741,2009-01-20,09:22:58
46.621242,124.916631,0,479,39833.3910069444,2009-01-20,09:23:03
46.621243,124.916631,0,479,39833.3910648148,2009-01-20,09:23:08
46.621244,124.916631,0,479,39833.3911226852,2009-01-20,09:23:13
46.621244,124.916632,0,479,39833.3911805556,2009-01-20,09:23:18
46.621244,124.916632,0,480,39833.3912384259,2009-01-20,09:23:23
46.621245,124.916632,0,480,39833.3912962963,2009-01-20,09:23:28
46.621245,124.916632,0,480,39833.3913541667,2009-01-20,09:23:33
46.621245,124.916632,0,480,39833.391412037,2009-01-20,09:23:38
46.621246,124.916633,0,480,39833.3914699074,2009-01-20,09:23:43
46.621246,124.916633,0,480,39833.3915277778,2009-01-20,09:23:48
46.621247,124.916633,0,480,39833.3915856481,2009-01-20,09:23:53
46.621248,124.916633,0,480,39833.3916435185,2009-01-20,09:23:58
46.621248,124.916634,0,480,39833.3917013889,2009-01-20,09:24:03
46.621249,124.916633,0,480,39833.3917592593,2009-01-20,09:24:08
46.62125,124.916633,0,480,39833.3918171296,2009-01-20,09:24:13
46.621251,124.916634,0,480,39833.391875,2009-01-20,09:24:18
46.621252,124.916634,0,480,39833.3919328704,2009-01-20,09:24:23
46.621253,124.916634,0,479,39833.3919907407,2009-01-20,09:24:28
46.621253,124.916634,0,479,39833.3920486111,2009-01-20,09:24:33
46.621254,124.916634,0,479,39833.3921064815,2009-01-20,09:24:38
46.621255,124.916634,0,479,39833.3921643518,2009-01-20,09:24:43
46.621255,124.916634,0,479,39833.3922222222,2009-01-20,09:24:48
46.621256,124.916635,0,479,39833.3922800926,2009-01-20,09:24:53
46.621256,124.916635,0,479,39833.392337963,2009-01-20,09:24:58
46.621256,124.916635,0,479,39833.3923958333,2009-01-20,09:25:03
46.621256,124.916636,0,479,39833.3924537037,2009-01-20,09:25:08
46.621255,124.916636,0,479,39833.3925115741,2009-01-20,09:25:13
46.621255,124.916637,0,479,39833.3925694444,2009-01-20,09:25:18
46.621255,124.916637,0,479,39833.3926273148,2009-01-20,09:25:23
46.621255,124.916637,0,479,39833.3926851852,2009-01-20,09:25:28
46.621255,124.916637,0,478,39833.3927430556,2009-01-20,09:25:33
46.621255,124.916637,0,478,39833.3928009259,2009-01-20,09:25:38
46.621255,124.916638,0,478,39833.3928587963,2009-01-20,09:25:43
46.621254,124.916638,0,478,39833.3929166667,2009-01-20,09:25:48
46.621254,124.916638,0,478,39833.392974537,2009-01-20,09:25:53
46.621254,124.916638,0,478,39833.3930324074,2009-01-20,09:25:58
46.621254,124.916638,0,478,39833.3930902778,2009-01-20,09:26:03
46.621254,124.916638,0,478,39833.3931481481,2009-01-20,09:26:08
46.621253,124.916639,0,478,39833.3932060185,2009-01-20,09:26:13
46.621253,124.916639,0,478,39833.3932638889,2009-01-20,09:26:18
46.621253,124.916639,0,478,39833.3933217593,2009-01-20,09:26:23
46.621253,124.916639,0,478,39833.3933796296,2009-01-20,09:26:28
46.621253,124.91664,0,478,39833.3934375,2009-01-20,09:26:33
46.621252,124.916639,0,478,39833.3934953704,2009-01-20,09:26:38
46.621251,124.916639,0,478,39833.3935532407,2009-01-20,09:26:43
46.621251,124.916639,0,478,39833.3936111111,2009-01-20,09:26:48
46.621251,124.91664,0,478,39833.3936689815,2009-01-20,09:26:53
46.621251,124.91664,0,477,39833.3937268518,2009-01-20,09:26:58
46.621251,124.91664,0,477,39833.3937847222,2009-01-20,09:27:03
46.621251,124.916639,0,477,39833.3938425926,2009-01-20,09:27:08
46.621251,124.916639,0,477,39833.393900463,2009-01-20,09:27:13
46.621251,124.916639,0,477,39833.3939583333,2009-01-20,09:27:18
46.621251,124.916639,0,477,39833.3940162037,2009-01-20,09:27:23
46.62125,124.916639,0,477,39833.3940740741,2009-01-20,09:27:28
46.62125,124.916639,0,477,39833.3941319444,2009-01-20,09:27:33
46.621251,124.916639,0,477,39833.3941898148,2009-01-20,09:27:38
46.62125,124.916639,0,477,39833.3942476852,2009-01-20,09:27:43
46.62125,124.916638,0,477,39833.3943055556,2009-01-20,09:27:48
46.621249,124.916638,0,477,39833.3943634259,2009-01-20,09:27:53
46.621249,124.916637,0,477,39833.3944212963,2009-01-20,09:27:58
46.621248,124.916636,0,477,39833.3944791667,2009-01-20,09:28:03
46.621248,124.916635,0,477,39833.394537037,2009-01-20,09:28:08
46.621248,124.916634,0,477,39833.3945949074,2009-01-20,09:28:13
46.621247,124.916634,0,477,39833.3946527778,2009-01-20,09:28:18
46.621247,124.916634,0,477,39833.3947106482,2009-01-20,09:28:23
46.621248,124.916634,0,477,39833.3947685185,2009-01-20,09:28:28
46.621248,124.916634,0,477,39833.3948263889,2009-01-20,09:28:33
46.621247,124.916635,0,478,39833.3948842593,2009-01-20,09:28:38
46.621246,124.916635,0,478,39833.3949421296,2009-01-20,09:28:43
46.621245,124.916635,0,478,39833.395,2009-01-20,09:28:48
46.621244,124.916636,0,478,39833.3950578704,2009-01-20,09:28:53
46.621244,124.916636,0,478,39833.3951157407,2009-01-20,09:28:58
46.621244,124.916636,0,478,39833.3951736111,2009-01-20,09:29:03
46.621244,124.916637,0,478,39833.3952314815,2009-01-20,09:29:08
46.621244,124.916638,0,478,39833.3952893519,2009-01-20,09:29:13
46.621244,124.916639,0,478,39833.3953472222,2009-01-20,09:29:18
46.621243,124.91664,0,478,39833.3954050926,2009-01-20,09:29:23
46.621243,124.916641,0,478,39833.395462963,2009-01-20,09:29:28
46.621243,124.916641,0,478,39833.3955208333,2009-01-20,09:29:33
46.621242,124.916642,0,478,39833.3955787037,2009-01-20,09:29:38
46.621241,124.916643,0,478,39833.3956365741,2009-01-20,09:29:43
46.621241,124.916643,0,478,39833.3956944444,2009-01-20,09:29:48
46.621241,124.916643,0,478,39833.3957523148,2009-01-20,09:29:53
46.621242,124.916644,0,478,39833.3958101852,2009-01-20,09:29:58
46.621243,124.916645,0,478,39833.3958680556,2009-01-20,09:30:03
46.621243,124.916645,0,478,39833.3959259259,2009-01-20,09:30:08
46.621242,124.916646,0,478,39833.3959837963,2009-01-20,09:30:13
46.621241,124.916646,0,478,39833.3960416667,2009-01-20,09:30:18
46.62124,124.916647,0,477,39833.396099537,2009-01-20,09:30:23
46.621239,124.916647,0,477,39833.3961574074,2009-01-20,09:30:28
46.621238,124.916647,0,477,39833.3962152778,2009-01-20,09:30:33
46.621237,124.916647,0,478,39833.3962731481,2009-01-20,09:30:38
46.621237,124.916647,0,477,39833.3963310185,2009-01-20,09:30:43
46.621237,124.916648,0,477,39833.3963888889,2009-01-20,09:30:48
46.621236,124.916649,0,477,39833.3964467593,2009-01-20,09:30:53
46.621236,124.916649,0,477,39833.3965046296,2009-01-20,09:30:58
46.621236,124.916648,0,477,39833.3965625,2009-01-20,09:31:03
46.621236,124.916648,0,478,39833.3966203704,2009-01-20,09:31:08
46.621235,124.916647,0,478,39833.3966782407,2009-01-20,09:31:13
46.621235,124.916647,0,478,39833.3967361111,2009-01-20,09:31:18
46.621234,124.916646,0,478,39833.3967939815,2009-01-20,09:31:23
46.621233,124.916646,0,478,39833.3968518519,2009-01-20,09:31:28
46.621233,124.916645,0,478,39833.3969097222,2009-01-20,09:31:33
46.621232,124.916645,0,478,39833.3969675926,2009-01-20,09:31:38
46.621232,124.916644,0,478,39833.397025463,2009-01-20,09:31:43
46.621231,124.916644,0,478,39833.3970833333,2009-01-20,09:31:48
46.621231,124.916643,0,478,39833.3971412037,2009-01-20,09:31:53
46.621229,124.916642,0,478,39833.3971990741,2009-01-20,09:31:58
46.621228,124.916641,0,478,39833.3972569444,2009-01-20,09:32:03
46.621227,124.91664,0,478,39833.3973148148,2009-01-20,09:32:08
46.621226,124.91664,0,479,39833.3973726852,2009-01-20,09:32:13
46.621226,124.916639,0,479,39833.3974305556,2009-01-20,09:32:18
46.621225,124.916638,0,479,39833.3974884259,2009-01-20,09:32:23
46.621225,124.916637,0,479,39833.3975462963,2009-01-20,09:32:28
46.621225,124.916636,0,479,39833.3976041667,2009-01-20,09:32:33
46.621224,124.916635,0,479,39833.397662037,2009-01-20,09:32:38
46.621224,124.916634,0,479,39833.3977199074,2009-01-20,09:32:43
46.621224,124.916634,0,479,39833.3977777778,2009-01-20,09:32:48
46.621224,124.916634,0,479,39833.3978356481,2009-01-20,09:32:53
46.621223,124.916633,0,479,39833.3978935185,2009-01-20,09:32:58
46.621223,124.916633,0,479,39833.3979513889,2009-01-20,09:33:03
46.621222,124.916633,0,480,39833.3980092593,2009-01-20,09:33:08
46.621222,124.916632,0,480,39833.3980671296,2009-01-20,09:33:13
46.621222,124.916632,0,480,39833.398125,2009-01-20,09:33:18
46.621222,124.916632,0,480,39833.3981828704,2009-01-20,09:33:23
46.621221,124.916632,0,480,39833.3982407407,2009-01-20,09:33:28
46.62122,124.916631,0,480,39833.3982986111,2009-01-20,09:33:33
46.62122,124.91663,0,480,39833.3983564815,2009-01-20,09:33:38
46.621219,124.916629,0,480,39833.3984143519,2009-01-20,09:33:43
46.621219,124.916628,0,480,39833.3984722222,2009-01-20,09:33:48
46.621219,124.916627,0,480,39833.3985300926,2009-01-20,09:33:53
46.621219,124.916627,0,480,39833.398587963,2009-01-20,09:33:58
46.621218,124.916627,0,480,39833.3986458333,2009-01-20,09:34:03
46.621218,124.916626,0,480,39833.3987037037,2009-01-20,09:34:08
46.621217,124.916625,0,480,39833.3987615741,2009-01-20,09:34:13
46.621217,124.916625,0,480,39833.3988194444,2009-01-20,09:34:18
46.621217,124.916625,0,480,39833.3988773148,2009-01-20,09:34:23
46.621216,124.916625,0,480,39833.3989351852,2009-01-20,09:34:28
46.621216,124.916625,0,480,39833.3989930556,2009-01-20,09:34:33
46.621215,124.916625,0,480,39833.3990509259,2009-01-20,09:34:38
46.621214,124.916625,0,480,39833.3991087963,2009-01-20,09:34:43
46.621213,124.916624,0,480,39833.3991666667,2009-01-20,09:34:48
46.621212,124.916624,0,480,39833.399224537,2009-01-20,09:34:53
46.621212,124.916624,0,480,39833.3992824074,2009-01-20,09:34:58
46.621212,124.916624,0,480,39833.3993402778,2009-01-20,09:35:03
46.621212,124.916624,0,480,39833.3993981481,2009-01-20,09:35:08
46.621212,124.916624,0,480,39833.3994560185,2009-01-20,09:35:13
46.621212,124.916625,0,480,39833.3995138889,2009-01-20,09:35:18
46.621211,124.916626,0,480,39833.3995717593,2009-01-20,09:35:23
46.621211,124.916627,0,480,39833.3996296296,2009-01-20,09:35:28
46.621211,124.916627,0,480,39833.3996875,2009-01-20,09:35:33
46.621211,124.916628,0,480,39833.3997453704,2009-01-20,09:35:38
46.621211,124.916628,0,480,39833.3998032407,2009-01-20,09:35:43
46.621211,124.916629,0,480,39833.3998611111,2009-01-20,09:35:48
46.621211,124.916631,0,480,39833.3999189815,2009-01-20,09:35:53
46.62121,124.916631,0,480,39833.3999768518,2009-01-20,09:35:58
46.621209,124.916632,0,480,39833.4000347222,2009-01-20,09:36:03
46.621209,124.916632,0,480,39833.4000925926,2009-01-20,09:36:08
46.621208,124.916633,0,481,39833.400150463,2009-01-20,09:36:13
46.621208,124.916633,0,481,39833.4002083333,2009-01-20,09:36:18
46.621207,124.916634,0,481,39833.4002662037,2009-01-20,09:36:23
46.621207,124.916634,0,481,39833.4003240741,2009-01-20,09:36:28
46.621205,124.916634,0,481,39833.4003819444,2009-01-20,09:36:33
46.621204,124.916634,0,481,39833.4004398148,2009-01-20,09:36:38
46.621204,124.916634,0,481,39833.4004976852,2009-01-20,09:36:43
46.621202,124.916634,0,482,39833.4005555556,2009-01-20,09:36:48
46.621202,124.916634,0,482,39833.4006134259,2009-01-20,09:36:53
46.621202,124.916634,0,482,39833.4006712963,2009-01-20,09:36:58
46.621201,124.916635,0,482,39833.4007291667,2009-01-20,09:37:03
46.621201,124.916635,0,482,39833.400787037,2009-01-20,09:37:08
46.621201,124.916634,0,482,39833.4008449074,2009-01-20,09:37:13
46.621201,124.916634,0,482,39833.4009027778,2009-01-20,09:37:18
46.621201,124.916633,0,482,39833.4009606481,2009-01-20,09:37:23
46.621201,124.916634,0,482,39833.4010185185,2009-01-20,09:37:28
46.621201,124.916634,0,482,39833.4010763889,2009-01-20,09:37:33
46.621201,124.916635,0,482,39833.4011342593,2009-01-20,09:37:38
46.6212,124.916635,0,482,39833.4011921296,2009-01-20,09:37:43
46.6212,124.916635,0,482,39833.40125,2009-01-20,09:37:48
46.6212,124.916635,0,482,39833.4013078704,2009-01-20,09:37:53
46.6212,124.916635,0,482,39833.4013657407,2009-01-20,09:37:58
46.621199,124.916636,0,482,39833.4014236111,2009-01-20,09:38:03
46.621199,124.916637,0,482,39833.4014814815,2009-01-20,09:38:08
46.621199,124.916637,0,482,39833.4015393518,2009-01-20,09:38:13
46.621199,124.916637,0,482,39833.4015972222,2009-01-20,09:38:18
46.6212,124.916638,0,482,39833.4016550926,2009-01-20,09:38:23
46.621201,124.916638,0,482,39833.401712963,2009-01-20,09:38:28
46.621202,124.916638,0,482,39833.4017708333,2009-01-20,09:38:33
46.621202,124.916638,0,482,39833.4018287037,2009-01-20,09:38:38
46.621201,124.916638,0,482,39833.4018865741,2009-01-20,09:38:43
46.621201,124.916638,0,482,39833.4019444444,2009-01-20,09:38:48
46.621201,124.916638,0,482,39833.4020023148,2009-01-20,09:38:53
46.621201,124.916638,0,483,39833.4020601852,2009-01-20,09:38:58
46.621202,124.916638,0,483,39833.4021180556,2009-01-20,09:39:03
46.621203,124.916637,0,482,39833.4021759259,2009-01-20,09:39:08
46.621205,124.916637,0,482,39833.4022337963,2009-01-20,09:39:13
46.621207,124.916636,0,482,39833.4022916667,2009-01-20,09:39:18
46.621208,124.916636,0,482,39833.402349537,2009-01-20,09:39:23
46.621209,124.916635,0,482,39833.4024074074,2009-01-20,09:39:28
46.621209,124.916635,0,482,39833.4024652778,2009-01-20,09:39:33
46.621209,124.916634,0,482,39833.4025231482,2009-01-20,09:39:38
46.621209,124.916634,0,482,39833.4025810185,2009-01-20,09:39:43
46.62121,124.916634,0,482,39833.4026388889,2009-01-20,09:39:48
46.621211,124.916634,0,482,39833.4026967593,2009-01-20,09:39:53
46.621212,124.916634,0,482,39833.4027546296,2009-01-20,09:39:58
46.621213,124.916634,0,482,39833.4028125,2009-01-20,09:40:03
46.621214,124.916634,0,482,39833.4028703704,2009-01-20,09:40:08
46.621214,124.916634,0,482,39833.4029282407,2009-01-20,09:40:13
46.621214,124.916633,0,482,39833.4029861111,2009-01-20,09:40:18
46.621214,124.916632,0,482,39833.4030439815,2009-01-20,09:40:23
46.621215,124.916632,0,482,39833.4031018519,2009-01-20,09:40:28
46.621215,124.916632,0,482,39833.4031597222,2009-01-20,09:40:33
46.621215,124.916631,0,482,39833.4032175926,2009-01-20,09:40:38
46.621216,124.916631,0,482,39833.403275463,2009-01-20,09:40:43
46.621217,124.916631,0,481,39833.4033333333,2009-01-20,09:40:48
46.621218,124.916631,0,481,39833.4033912037,2009-01-20,09:40:53
46.621219,124.916631,0,481,39833.4034490741,2009-01-20,09:40:58
46.62122,124.916632,0,481,39833.4035069444,2009-01-20,09:41:03
46.621222,124.916632,0,481,39833.4035648148,2009-01-20,09:41:08
46.621223,124.916632,0,481,39833.4036226852,2009-01-20,09:41:13
46.621224,124.916632,0,481,39833.4036805556,2009-01-20,09:41:18
46.621225,124.916632,0,481,39833.4037384259,2009-01-20,09:41:23
46.621225,124.916631,0,481,39833.4037962963,2009-01-20,09:41:28
46.621226,124.91663,0,481,39833.4038541667,2009-01-20,09:41:33
46.621226,124.916629,0,481,39833.403912037,2009-01-20,09:41:38
46.621227,124.916628,0,481,39833.4039699074,2009-01-20,09:41:43
46.621227,124.916627,0,481,39833.4040277778,2009-01-20,09:41:48
46.621228,124.916627,0,481,39833.4040856481,2009-01-20,09:41:53
46.621229,124.916627,0,480,39833.4041435185,2009-01-20,09:41:58
46.62123,124.916627,0,480,39833.4042013889,2009-01-20,09:42:03
46.621231,124.916627,0,480,39833.4042592593,2009-01-20,09:42:08
46.621233,124.916627,0,480,39833.4043171296,2009-01-20,09:42:13
46.621235,124.916627,0,480,39833.404375,2009-01-20,09:42:18
46.621236,124.916626,0,480,39833.4044328704,2009-01-20,09:42:23
46.621236,124.916625,0,480,39833.4044907407,2009-01-20,09:42:28
46.621235,124.916624,0,480,39833.4045486111,2009-01-20,09:42:33
46.621236,124.916622,0,480,39833.4046064815,2009-01-20,09:42:38
46.621236,124.916621,0,480,39833.4046643519,2009-01-20,09:42:43
46.621236,124.91662,0,480,39833.4047222222,2009-01-20,09:42:48
46.621237,124.91662,0,480,39833.4047800926,2009-01-20,09:42:53
46.621237,124.91662,0,480,39833.404837963,2009-01-20,09:42:58
46.621238,124.91662,0,480,39833.4048958333,2009-01-20,09:43:03
46.621238,124.916621,0,480,39833.4049537037,2009-01-20,09:43:08
46.621239,124.916622,0,480,39833.4050115741,2009-01-20,09:43:13
46.62124,124.916623,0,480,39833.4050694444,2009-01-20,09:43:18
46.621241,124.916624,0,480,39833.4051273148,2009-01-20,09:43:23
46.621242,124.916625,0,480,39833.4051851852,2009-01-20,09:43:28
46.621243,124.916626,0,480,39833.4052430556,2009-01-20,09:43:33
46.621244,124.916626,0,480,39833.4053009259,2009-01-20,09:43:38
46.621244,124.916626,0,480,39833.4053587963,2009-01-20,09:43:43
46.621244,124.916626,0,480,39833.4054166667,2009-01-20,09:43:48
46.621245,124.916626,0,480,39833.405474537,2009-01-20,09:43:53
46.621245,124.916626,0,480,39833.4055324074,2009-01-20,09:43:58
46.621246,124.916627,0,480,39833.4055902778,2009-01-20,09:44:03
46.621246,124.916627,0,480,39833.4056481481,2009-01-20,09:44:08
46.621248,124.916627,0,480,39833.4057060185,2009-01-20,09:44:13
46.621249,124.916627,0,480,39833.4057638889,2009-01-20,09:44:18
46.621249,124.916626,0,480,39833.4058217593,2009-01-20,09:44:23
46.621249,124.916625,0,480,39833.4058796296,2009-01-20,09:44:28
46.621249,124.916625,0,480,39833.4059375,2009-01-20,09:44:33
46.621248,124.916624,0,480,39833.4059953704,2009-01-20,09:44:38
46.621248,124.916623,0,480,39833.4060532407,2009-01-20,09:44:43
46.621248,124.916622,0,481,39833.4061111111,2009-01-20,09:44:48
46.621247,124.916622,0,481,39833.4061689815,2009-01-20,09:44:53
46.621248,124.916622,0,481,39833.4062268519,2009-01-20,09:44:58
46.621248,124.916623,0,481,39833.4062847222,2009-01-20,09:45:03
46.621249,124.916623,0,481,39833.4063425926,2009-01-20,09:45:08
46.62125,124.916624,0,480,39833.406400463,2009-01-20,09:45:13
46.621251,124.916624,0,480,39833.4064583333,2009-01-20,09:45:18
46.62125,124.916623,0,480,39833.4065162037,2009-01-20,09:45:23
46.62125,124.916622,0,481,39833.4065740741,2009-01-20,09:45:28
46.621249,124.916622,0,481,39833.4066319444,2009-01-20,09:45:33
46.621249,124.916621,0,481,39833.4066898148,2009-01-20,09:45:38
46.621248,124.91662,0,481,39833.4067476852,2009-01-20,09:45:43
46.621247,124.916619,0,481,39833.4068055556,2009-01-20,09:45:48
46.621247,124.916619,0,481,39833.4068634259,2009-01-20,09:45:53
46.621246,124.916619,0,482,39833.4069212963,2009-01-20,09:45:58
46.621245,124.916618,0,482,39833.4069791667,2009-01-20,09:46:03
46.621245,124.916618,0,482,39833.407037037,2009-01-20,09:46:08
46.621245,124.916618,0,482,39833.4070949074,2009-01-20,09:46:13
46.621245,124.916618,0,482,39833.4071527778,2009-01-20,09:46:18
46.621245,124.916617,0,482,39833.4072106481,2009-01-20,09:46:23
46.621245,124.916617,0,482,39833.4072685185,2009-01-20,09:46:28
46.621246,124.916618,0,482,39833.4073263889,2009-01-20,09:46:33
46.621246,124.916618,0,483,39833.4073842593,2009-01-20,09:46:38
46.621246,124.916618,0,483,39833.4074421296,2009-01-20,09:46:43
46.621246,124.916617,0,483,39833.4075,2009-01-20,09:46:48
46.621247,124.916617,0,483,39833.4075578704,2009-01-20,09:46:53
46.621248,124.916616,0,483,39833.4076157407,2009-01-20,09:46:58
46.621248,124.916617,0,483,39833.4076736111,2009-01-20,09:47:03
46.621248,124.916618,0,483,39833.4077314815,2009-01-20,09:47:08
46.621249,124.916618,0,483,39833.4077893518,2009-01-20,09:47:13
46.621249,124.916618,0,483,39833.4078472222,2009-01-20,09:47:18
46.621248,124.916617,0,483,39833.4079050926,2009-01-20,09:47:23
46.621247,124.916617,0,483,39833.407962963,2009-01-20,09:47:28
46.621247,124.916616,0,483,39833.4080208333,2009-01-20,09:47:33
46.621246,124.916616,0,483,39833.4080787037,2009-01-20,09:47:38
46.621245,124.916616,0,483,39833.4081365741,2009-01-20,09:47:43
46.621244,124.916616,0,483,39833.4081944444,2009-01-20,09:47:48
46.621244,124.916617,0,483,39833.4082523148,2009-01-20,09:47:53
46.621243,124.916617,0,483,39833.4083101852,2009-01-20,09:47:58
46.621243,124.916618,0,483,39833.4083680556,2009-01-20,09:48:03
46.621243,124.916619,0,483,39833.4084259259,2009-01-20,09:48:08
46.621245,124.91662,0,483,39833.4084837963,2009-01-20,09:48:13
46.621245,124.916621,0,483,39833.4085416667,2009-01-20,09:48:18
46.621244,124.91662,0,483,39833.408599537,2009-01-20,09:48:23
46.621243,124.916619,0,483,39833.4086574074,2009-01-20,09:48:28
46.621242,124.916619,0,483,39833.4087152778,2009-01-20,09:48:33
46.621241,124.916618,0,483,39833.4087731481,2009-01-20,09:48:38
46.62124,124.916619,0,483,39833.4088310185,2009-01-20,09:48:43
46.62124,124.916619,0,483,39833.4088888889,2009-01-20,09:48:48
46.621239,124.916618,0,483,39833.4089467593,2009-01-20,09:48:53
46.621239,124.916618,0,483,39833.4090046296,2009-01-20,09:48:58
46.621239,124.916618,0,483,39833.4090625,2009-01-20,09:49:03
46.621238,124.916618,0,483,39833.4091203704,2009-01-20,09:49:08
46.621238,124.916617,0,483,39833.4091782407,2009-01-20,09:49:13
46.621237,124.916618,0,483,39833.4092361111,2009-01-20,09:49:18
46.621237,124.916619,0,483,39833.4092939815,2009-01-20,09:49:23
46.621237,124.916619,0,483,39833.4093518518,2009-01-20,09:49:28
46.621237,124.91662,0,483,39833.4094097222,2009-01-20,09:49:33
46.621237,124.916621,0,483,39833.4094675926,2009-01-20,09:49:38
46.621237,124.916622,0,483,39833.409525463,2009-01-20,09:49:43
46.621238,124.916623,0,483,39833.4095833333,2009-01-20,09:49:48
46.621238,124.916624,0,483,39833.4096412037,2009-01-20,09:49:53
46.621239,124.916624,0,483,39833.4096990741,2009-01-20,09:49:58
46.621239,124.916625,0,483,39833.4097569444,2009-01-20,09:50:03
46.621239,124.916625,0,483,39833.4098148148,2009-01-20,09:50:08
46.621238,124.916626,0,483,39833.4098726852,2009-01-20,09:50:13
46.621237,124.916625,0,484,39833.4099305556,2009-01-20,09:50:18
46.621236,124.916624,0,484,39833.4099884259,2009-01-20,09:50:23
46.621235,124.916623,0,484,39833.4100462963,2009-01-20,09:50:28
46.621234,124.916624,0,484,39833.4101041667,2009-01-20,09:50:33
46.621234,124.916624,0,484,39833.410162037,2009-01-20,09:50:38
46.621233,124.916624,0,484,39833.4102199074,2009-01-20,09:50:43
46.621233,124.916625,0,484,39833.4102777778,2009-01-20,09:50:48
46.621232,124.916625,0,484,39833.4103356482,2009-01-20,09:50:53
46.621232,124.916625,0,484,39833.4103935185,2009-01-20,09:50:58
46.621232,124.916626,0,484,39833.4104513889,2009-01-20,09:51:03
46.621232,124.916627,0,485,39833.4105092593,2009-01-20,09:51:08
46.621232,124.916628,0,485,39833.4105671296,2009-01-20,09:51:13
46.621232,124.916628,0,485,39833.410625,2009-01-20,09:51:18
46.621233,124.916629,0,485,39833.4106828704,2009-01-20,09:51:23
46.621233,124.916629,0,485,39833.4107407407,2009-01-20,09:51:28
46.621233,124.916628,0,485,39833.4107986111,2009-01-20,09:51:33
46.621232,124.916627,0,485,39833.4108564815,2009-01-20,09:51:38
46.621231,124.916627,0,485,39833.4109143519,2009-01-20,09:51:43
46.621231,124.916626,0,485,39833.4109722222,2009-01-20,09:51:48
46.62123,124.916626,0,486,39833.4110300926,2009-01-20,09:51:53
46.621229,124.916626,0,486,39833.411087963,2009-01-20,09:51:58
46.621228,124.916627,0,486,39833.4111458333,2009-01-20,09:52:03
46.621226,124.916627,0,486,39833.4112037037,2009-01-20,09:52:08
46.621225,124.916627,0,487,39833.4112615741,2009-01-20,09:52:13
46.621223,124.916629,0,487,39833.4113194444,2009-01-20,09:52:18
46.621222,124.91663,0,487,39833.4113773148,2009-01-20,09:52:23
46.621222,124.916629,0,487,39833.4114351852,2009-01-20,09:52:28
46.621223,124.916628,0,487,39833.4114930556,2009-01-20,09:52:33
46.621224,124.916628,0,487,39833.4115509259,2009-01-20,09:52:38
46.621224,124.916628,0,487,39833.4116087963,2009-01-20,09:52:43
46.621225,124.916628,0,487,39833.4116666667,2009-01-20,09:52:48
46.621225,124.916629,0,487,39833.411724537,2009-01-20,09:52:53
46.621226,124.91663,0,487,39833.4117824074,2009-01-20,09:52:58
46.621226,124.916631,0,487,39833.4118402778,2009-01-20,09:53:03
46.621226,124.916631,0,486,39833.4118981481,2009-01-20,09:53:08
46.621226,124.916631,0,486,39833.4119560185,2009-01-20,09:53:13
46.621226,124.91663,0,486,39833.4120138889,2009-01-20,09:53:18
46.621226,124.91663,0,486,39833.4120717593,2009-01-20,09:53:23
46.621226,124.91663,0,486,39833.4121296296,2009-01-20,09:53:28
46.621225,124.916629,0,486,39833.4121875,2009-01-20,09:53:33
46.621225,124.916629,0,486,39833.4122453704,2009-01-20,09:53:38
46.621224,124.916628,0,486,39833.4123032407,2009-01-20,09:53:43
46.621224,124.916627,0,486,39833.4123611111,2009-01-20,09:53:48
46.621224,124.916625,0,487,39833.4124189815,2009-01-20,09:53:53
46.621224,124.916624,0,487,39833.4124768519,2009-01-20,09:53:58
46.621225,124.916624,0,487,39833.4125347222,2009-01-20,09:54:03
46.621225,124.916623,0,487,39833.4125925926,2009-01-20,09:54:08
46.621226,124.916622,0,487,39833.412650463,2009-01-20,09:54:13
46.621226,124.916622,0,487,39833.4127083333,2009-01-20,09:54:18
46.621227,124.916623,0,487,39833.4127662037,2009-01-20,09:54:23
46.621228,124.916623,0,487,39833.4128240741,2009-01-20,09:54:28
46.621228,124.916622,0,487,39833.4128819444,2009-01-20,09:54:33
46.621227,124.916621,0,487,39833.4129398148,2009-01-20,09:54:38
46.621227,124.91662,0,487,39833.4129976852,2009-01-20,09:54:43
46.621226,124.916618,0,487,39833.4130555556,2009-01-20,09:54:48
46.621226,124.916617,0,487,39833.4131134259,2009-01-20,09:54:53
46.621225,124.916617,0,487,39833.4131712963,2009-01-20,09:54:58
46.621224,124.916616,0,487,39833.4132291667,2009-01-20,09:55:03
46.621224,124.916616,0,487,39833.413287037,2009-01-20,09:55:08
46.621224,124.916615,0,487,39833.4133449074,2009-01-20,09:55:13
46.621224,124.916616,0,487,39833.4134027778,2009-01-20,09:55:18
46.621224,124.916616,0,487,39833.4134606481,2009-01-20,09:55:23
46.621083,124.916288,0,517,39833.4200115741,2009-01-20,10:04:49
46.621082,124.91625,0,513,39833.4200694444,2009-01-20,10:04:54
46.621095,124.916235,0,511,39833.4201273148,2009-01-20,10:04:59
46.621104,124.91624,0,509,39833.4201851852,2009-01-20,10:05:04
46.621112,124.916251,0,507,39833.4202430556,2009-01-20,10:05:09
46.621127,124.916311,0,505,39833.4203009259,2009-01-20,10:05:14
46.621135,124.916379,0,504,39833.4203472222,2009-01-20,10:05:18
46.621158,124.91643,0,500,39833.4204050926,2009-01-20,10:05:23
46.621168,124.916467,0,498,39833.420462963,2009-01-20,10:05:28
46.621175,124.916541,0,498,39833.4205208333,2009-01-20,10:05:33
46.621183,124.916606,0,497,39833.4205671296,2009-01-20,10:05:37
46.6212,124.916666,0,495,39833.4206134259,2009-01-20,10:05:41
46.621208,124.916713,0,488,39833.4206712963,2009-01-20,10:05:46
46.621195,124.91675,0,476,39833.4207291667,2009-01-20,10:05:51
46.62119,124.916711,0,466,39833.420787037,2009-01-20,10:05:56
46.621184,124.916703,0,462,39833.4208449074,2009-01-20,10:06:01
46.621184,124.916703,0,462,39833.4208796296,2009-01-20,10:06:04
46.621183,124.916711,0,460,39833.4209027778,2009-01-20,10:06:06
46.621182,124.916725,0,457,39833.4209606481,2009-01-20,10:06:11
46.621183,124.916734,0,454,39833.4210185185,2009-01-20,10:06:16
46.621201,124.916757,0,451,39833.4210763889,2009-01-20,10:06:21
46.621226,124.91679,0,452,39833.4211342593,2009-01-20,10:06:26
46.621243,124.91674,0,454,39833.4211921296,2009-01-20,10:06:31
46.621257,124.916752,0,456,39833.42125,2009-01-20,10:06:36
46.62126,124.916786,0,455,39833.4213078704,2009-01-20,10:06:41
46.621253,124.916805,0,452,39833.4213657407,2009-01-20,10:06:46
46.621254,124.916815,0,450,39833.4214236111,2009-01-20,10:06:51
46.621252,124.916824,0,447,39833.4214814815,2009-01-20,10:06:56
46.621253,124.91683,0,445,39833.4215393519,2009-01-20,10:07:01
46.621259,124.916826,0,442,39833.4215972222,2009-01-20,10:07:06
46.621263,124.916824,0,439,39833.4216550926,2009-01-20,10:07:11
46.621265,124.916826,0,436,39833.421712963,2009-01-20,10:07:16
46.62127,124.916825,0,433,39833.4217708333,2009-01-20,10:07:21
46.621268,124.916833,0,430,39833.4218287037,2009-01-20,10:07:26
46.621268,124.916833,0,430,39833.4218634259,2009-01-20,10:07:29
46.62126,124.916838,0,427,39833.4218865741,2009-01-20,10:07:31
46.621238,124.916856,0,426,39833.4219444444,2009-01-20,10:07:36
46.621215,124.916843,0,428,39833.4220023148,2009-01-20,10:07:41
46.621188,124.916828,0,429,39833.4220601852,2009-01-20,10:07:46
46.621178,124.916804,0,433,39833.4221180556,2009-01-20,10:07:51
46.62118,124.916762,0,435,39833.4221759259,2009-01-20,10:07:56
46.621179,124.916701,0,441,39833.4222337963,2009-01-20,10:08:01
46.621176,124.916676,0,448,39833.4222916667,2009-01-20,10:08:06
46.621177,124.916672,0,448,39833.422349537,2009-01-20,10:08:11
46.621177,124.916672,0,448,39833.4223842593,2009-01-20,10:08:14
46.621177,124.916679,0,448,39833.4224074074,2009-01-20,10:08:16
46.621177,124.91669,0,448,39833.4224652778,2009-01-20,10:08:21
46.621178,124.916701,0,449,39833.4225231481,2009-01-20,10:08:26
46.621179,124.91671,0,450,39833.4225810185,2009-01-20,10:08:31
46.621178,124.916724,0,451,39833.4226388889,2009-01-20,10:08:36
46.621183,124.916777,0,451,39833.4226967593,2009-01-20,10:08:41
46.621183,124.916843,0,453,39833.4227430556,2009-01-20,10:08:45
46.621165,124.916866,0,456,39833.4228009259,2009-01-20,10:08:50
46.62114,124.916847,0,463,39833.4228587963,2009-01-20,10:08:55
46.62112,124.916834,0,468,39833.4229166667,2009-01-20,10:09:00
46.621109,124.916827,0,471,39833.422974537,2009-01-20,10:09:05
46.6211,124.916832,0,473,39833.4230324074,2009-01-20,10:09:10
46.621092,124.916835,0,475,39833.4230902778,2009-01-20,10:09:15
46.621092,124.916835,0,475,39833.423125,2009-01-20,10:09:18
46.62109,124.916834,0,477,39833.4231481481,2009-01-20,10:09:20
46.621092,124.916825,0,479,39833.4232060185,2009-01-20,10:09:25
46.621095,124.916812,0,482,39833.4232638889,2009-01-20,10:09:30
46.6211,124.916798,0,484,39833.4233217593,2009-01-20,10:09:35
46.621127,124.916738,0,489,39833.4233564815,2009-01-20,10:09:38
46.621162,124.916689,0,497,39833.4234143518,2009-01-20,10:09:43
46.621198,124.916653,0,502,39833.4234606481,2009-01-20,10:09:47
46.621214,124.916637,0,506,39833.4235185185,2009-01-20,10:09:52
46.621245,124.916613,0,510,39833.4235763889,2009-01-20,10:09:57
46.621245,124.916613,0,510,39833.4236111111,2009-01-20,10:10:00
46.621247,124.916608,0,514,39833.4236342593,2009-01-20,10:10:02
46.621247,124.916622,0,516,39833.4236921296,2009-01-20,10:10:07
46.621247,124.916622,0,516,39833.4237268518,2009-01-20,10:10:10
46.621243,124.91663,0,519,39833.42375,2009-01-20,10:10:12
46.621233,124.916637,0,522,39833.4238078704,2009-01-20,10:10:17
46.621223,124.916647,0,526,39833.4238657407,2009-01-20,10:10:22
46.621199,124.916659,0,532,39833.4239236111,2009-01-20,10:10:27
46.621171,124.916679,0,540,39833.4239814815,2009-01-20,10:10:32
46.621171,124.916679,0,540,39833.4240162037,2009-01-20,10:10:35
46.621169,124.916679,0,544,39833.4240393518,2009-01-20,10:10:37
46.621148,124.916714,0,546,39833.4240972222,2009-01-20,10:10:42
46.621133,124.916711,0,549,39833.4241550926,2009-01-20,10:10:47
46.621142,124.916664,0,547,39833.424212963,2009-01-20,10:10:52
46.621161,124.916585,0,545,39833.4242476852,2009-01-20,10:10:55
46.621175,124.916514,0,543,39833.4242939815,2009-01-20,10:10:59
46.621185,124.91646,0,542,39833.4243518518,2009-01-20,10:11:04
46.621169,124.916421,0,541,39833.4244097222,2009-01-20,10:11:09
46.62115,124.916418,0,537,39833.4244675926,2009-01-20,10:11:14
46.621145,124.916402,0,539,39833.424525463,2009-01-20,10:11:19
46.621144,124.916392,0,541,39833.4245833333,2009-01-20,10:11:24
46.62115,124.916391,0,543,39833.4246412037,2009-01-20,10:11:29
46.621158,124.916394,0,545,39833.4246990741,2009-01-20,10:11:34
46.621163,124.916395,0,547,39833.4247569444,2009-01-20,10:11:39
46.621167,124.916398,0,548,39833.4248148148,2009-01-20,10:11:44
46.621173,124.916396,0,548,39833.4248726852,2009-01-20,10:11:49
46.621173,124.916396,0,548,39833.4249074074,2009-01-20,10:11:52
46.62118,124.916402,0,548,39833.4249305556,2009-01-20,10:11:54
46.621219,124.916399,0,542,39833.4249884259,2009-01-20,10:11:59
46.621241,124.916407,0,537,39833.4250462963,2009-01-20,10:12:04
46.621251,124.916404,0,536,39833.4251041667,2009-01-20,10:12:09
46.621251,124.916404,0,536,39833.4251388889,2009-01-20,10:12:12
46.621258,124.916406,0,535,39833.425162037,2009-01-20,10:12:14
46.621262,124.91642,0,534,39833.4252199074,2009-01-20,10:12:19
46.621268,124.916479,0,527,39833.4252777778,2009-01-20,10:12:24
46.621256,124.916543,0,521,39833.4253125,2009-01-20,10:12:27
46.621262,124.916569,0,514,39833.4253703704,2009-01-20,10:12:32
46.621273,124.916622,0,503,39833.4254282407,2009-01-20,10:12:37
46.621275,124.916618,0,492,39833.4254861111,2009-01-20,10:12:42
46.621274,124.916625,0,488,39833.4255439815,2009-01-20,10:12:47
46.621274,124.916625,0,488,39833.4255787037,2009-01-20,10:12:50
46.621274,124.916623,0,484,39833.4256018519,2009-01-20,10:12:52
46.621275,124.916609,0,480,39833.4256597222,2009-01-20,10:12:57
46.621269,124.91657,0,477,39833.4257175926,2009-01-20,10:13:02
46.621267,124.916558,0,473,39833.425775463,2009-01-20,10:13:07
46.621264,124.916562,0,470,39833.4258333333,2009-01-20,10:13:12
46.621261,124.916564,0,467,39833.4258912037,2009-01-20,10:13:17
46.621259,124.916564,0,464,39833.4259490741,2009-01-20,10:13:22
46.621257,124.916566,0,462,39833.4260069444,2009-01-20,10:13:27
46.621254,124.916563,0,461,39833.4260648148,2009-01-20,10:13:32
46.621251,124.916558,0,461,39833.4261226852,2009-01-20,10:13:37
46.621245,124.916555,0,461,39833.4261805556,2009-01-20,10:13:42
46.62124,124.916553,0,462,39833.4262384259,2009-01-20,10:13:47
46.621237,124.916549,0,463,39833.4262962963,2009-01-20,10:13:52
46.621238,124.916548,0,464,39833.4263541667,2009-01-20,10:13:57
46.621239,124.916548,0,465,39833.426412037,2009-01-20,10:14:02
46.621239,124.916549,0,465,39833.4264699074,2009-01-20,10:14:07
46.621,124.916379,0,343,39833.4428935185,2009-01-20,10:37:46
46.620954,124.91642,0,335,39833.4429398148,2009-01-20,10:37:50
46.620916,124.916464,0,329,39833.4429861111,2009-01-20,10:37:54
46.620916,124.916464,0,329,39833.4430208333,2009-01-20,10:37:57
46.620911,124.916456,0,316,39833.4430439815,2009-01-20,10:37:59
46.620938,124.916435,0,307,39833.4431018519,2009-01-20,10:38:04
46.620938,124.916435,0,307,39833.4431365741,2009-01-20,10:38:07
46.620936,124.916437,0,302,39833.4431597222,2009-01-20,10:38:09
46.620942,124.916424,0,298,39833.4432175926,2009-01-20,10:38:14
46.620983,124.916373,0,292,39833.4432638889,2009-01-20,10:38:18
46.621018,124.91633,0,288,39833.4432986111,2009-01-20,10:38:21
46.621061,124.916268,0,282,39833.4433449074,2009-01-20,10:38:25
46.621088,124.916211,0,280,39833.4433796296,2009-01-20,10:38:28
46.621122,124.916151,0,278,39833.4434143519,2009-01-20,10:38:31
46.621141,124.916088,0,275,39833.4434722222,2009-01-20,10:38:36
46.621168,124.916068,0,272,39833.4435300926,2009-01-20,10:38:41
46.621185,124.916077,0,269,39833.443587963,2009-01-20,10:38:46
46.621195,124.916075,0,266,39833.4436458333,2009-01-20,10:38:51
46.621221,124.916066,0,260,39833.4437037037,2009-01-20,10:38:56
46.621227,124.91608,0,255,39833.4437615741,2009-01-20,10:39:01
46.621221,124.916136,0,249,39833.4438194444,2009-01-20,10:39:06
46.621231,124.916149,0,246,39833.4438773148,2009-01-20,10:39:11
46.621278,124.916168,0,242,39833.4439351852,2009-01-20,10:39:16
46.621311,124.91617,0,240,39833.4439930556,2009-01-20,10:39:21
46.621327,124.916158,0,242,39833.4440509259,2009-01-20,10:39:26
46.621355,124.916104,0,243,39833.4441087963,2009-01-20,10:39:31
46.621364,124.916045,0,246,39833.4441666667,2009-01-20,10:39:36
46.621346,124.916021,0,251,39833.444224537,2009-01-20,10:39:41
46.621321,124.916076,0,255,39833.4442708333,2009-01-20,10:39:45
46.621321,124.916076,0,255,39833.4443055556,2009-01-20,10:39:48
46.621318,124.916084,0,253,39833.4443287037,2009-01-20,10:39:50
46.621295,124.916151,0,258,39833.444375,2009-01-20,10:39:54
46.62127,124.916205,0,260,39833.4444097222,2009-01-20,10:39:57
46.621239,124.916262,0,260,39833.4444675926,2009-01-20,10:40:02
46.621207,124.9163,0,258,39833.444525463,2009-01-20,10:40:07
46.62118,124.916355,0,256,39833.4445833333,2009-01-20,10:40:12
46.621157,124.916408,0,252,39833.4446412037,2009-01-20,10:40:17
46.621149,124.916418,0,252,39833.4446990741,2009-01-20,10:40:22
46.621149,124.916418,0,252,39833.4447337963,2009-01-20,10:40:25
46.621146,124.916422,0,254,39833.4447569444,2009-01-20,10:40:27
46.621161,124.916366,0,259,39833.4448148148,2009-01-20,10:40:32
46.621161,124.916366,0,259,39833.444849537,2009-01-20,10:40:35
46.621162,124.916359,0,258,39833.4448726852,2009-01-20,10:40:37
46.621156,124.916293,0,257,39833.4449074074,2009-01-20,10:40:40
46.621169,124.916243,0,259,39833.4449652778,2009-01-20,10:40:45
46.621168,124.916216,0,264,39833.4450231481,2009-01-20,10:40:50
46.621174,124.916204,0,271,39833.4450810185,2009-01-20,10:40:55
46.621174,124.916204,0,271,39833.4451157407,2009-01-20,10:40:58
46.621182,124.91621,0,280,39833.4451388889,2009-01-20,10:41:00
46.621177,124.91622,0,284,39833.4451967593,2009-01-20,10:41:05
46.621177,124.91622,0,284,39833.4452314815,2009-01-20,10:41:08
46.621171,124.916219,0,285,39833.4452546296,2009-01-20,10:41:10
46.621159,124.916224,0,286,39833.4453125,2009-01-20,10:41:15
46.621153,124.916234,0,288,39833.4453703704,2009-01-20,10:41:20
46.621149,124.916245,0,289,39833.4454282407,2009-01-20,10:41:25
46.621145,124.916255,0,291,39833.4454861111,2009-01-20,10:41:30
46.621145,124.916255,0,291,39833.4455208333,2009-01-20,10:41:33
46.621139,124.91626,0,292,39833.4455439815,2009-01-20,10:41:35
46.621137,124.916271,0,295,39833.4456018518,2009-01-20,10:41:40
46.621132,124.916295,0,301,39833.4456597222,2009-01-20,10:41:45
46.621132,124.916295,0,301,39833.4456944444,2009-01-20,10:41:48
46.621137,124.9163,0,315,39833.4457175926,2009-01-20,10:41:50
46.621132,124.916311,0,321,39833.445775463,2009-01-20,10:41:55
46.621125,124.916325,0,325,39833.4458333333,2009-01-20,10:42:00
46.621115,124.916326,0,336,39833.4458912037,2009-01-20,10:42:05
46.62112,124.916335,0,340,39833.4459490741,2009-01-20,10:42:10
46.621144,124.916355,0,345,39833.4460069444,2009-01-20,10:42:15
46.621164,124.916389,0,350,39833.4460648148,2009-01-20,10:42:20
46.621165,124.91641,0,355,39833.4461226852,2009-01-20,10:42:25
46.621161,124.916475,0,360,39833.4461689815,2009-01-20,10:42:29
46.621144,124.916542,0,370,39833.4462268518,2009-01-20,10:42:34
46.621159,124.91659,0,378,39833.4462847222,2009-01-20,10:42:39
46.621166,124.916619,0,387,39833.4463425926,2009-01-20,10:42:44
