# Supplementary material for: Research on differential privacy protection method based on user tendency
Source: PLoS One. 2023 Oct 26;18(10):e0288823. doi: 10.1371/journal.pone.0288823 (PMC10602288; doi:10.1371/journal.pone.0288823)
Supplement: S2 Data — (ZIP) [file pone.0288823.s002.zip › Data 5-2/022/Trajectory/20090120212134.plt]

Geolife trajectory
WGS 84
Altitude is in Feet
Reserved 3
0,2,255,My Track,0,0,2,8421376
0
46.621168,124.916724,0,523,39833.8899768519,2009-01-20,21:21:34
46.621161,124.916664,0,543,39833.8899884259,2009-01-20,21:21:35
46.621213,124.916666,0,517,39833.89,2009-01-20,21:21:36
46.621162,124.916745,0,533,39833.8900231481,2009-01-20,21:21:38
46.621147,124.916755,0,547,39833.8900810185,2009-01-20,21:21:43
46.62116,124.916741,0,545,39833.8901388889,2009-01-20,21:21:48
46.621159,124.916721,0,549,39833.8901967593,2009-01-20,21:21:53
46.621169,124.91672,0,551,39833.8902546296,2009-01-20,21:21:58
46.621156,124.916736,0,558,39833.8903125,2009-01-20,21:22:03
46.621142,124.916741,0,557,39833.8903703704,2009-01-20,21:22:08
46.621142,124.916741,0,557,39833.8904050926,2009-01-20,21:22:11
46.621135,124.916745,0,557,39833.8904282407,2009-01-20,21:22:13
46.621127,124.916755,0,557,39833.8904861111,2009-01-20,21:22:18
46.621119,124.916762,0,557,39833.8905439815,2009-01-20,21:22:23
46.621115,124.916765,0,557,39833.8906018519,2009-01-20,21:22:28
46.621117,124.916772,0,557,39833.8906597222,2009-01-20,21:22:33
46.621117,124.916772,0,557,39833.8906944444,2009-01-20,21:22:36
46.62112,124.916776,0,557,39833.8907175926,2009-01-20,21:22:38
46.62111,124.916806,0,556,39833.890775463,2009-01-20,21:22:43
46.621118,124.916829,0,553,39833.8908333333,2009-01-20,21:22:48
46.621128,124.916838,0,552,39833.8908912037,2009-01-20,21:22:53
46.621122,124.916849,0,552,39833.8909490741,2009-01-20,21:22:58
46.621157,124.916864,0,551,39833.8910069444,2009-01-20,21:23:03
46.621158,124.916874,0,551,39833.8910648148,2009-01-20,21:23:08
46.621177,124.916826,0,552,39833.8911226852,2009-01-20,21:23:13
46.621187,124.916764,0,552,39833.8911805556,2009-01-20,21:23:18
46.62116,124.91677,0,548,39833.8912384259,2009-01-20,21:23:23
46.621148,124.916772,0,546,39833.8912962963,2009-01-20,21:23:28
46.621148,124.916772,0,546,39833.8913310185,2009-01-20,21:23:31
46.621144,124.916776,0,546,39833.8913541667,2009-01-20,21:23:33
46.621153,124.91678,0,546,39833.891412037,2009-01-20,21:23:38
46.621158,124.916761,0,545,39833.8914699074,2009-01-20,21:23:43
46.621198,124.916689,0,546,39833.8915046296,2009-01-20,21:23:46
46.621233,124.916618,0,546,39833.8915277778,2009-01-20,21:23:48
46.621278,124.916552,0,545,39833.8915509259,2009-01-20,21:23:50
46.62131,124.916503,0,544,39833.8915740741,2009-01-20,21:23:52
46.62132,124.91647,0,543,39833.8916319444,2009-01-20,21:23:57
46.621334,124.916429,0,545,39833.8916898148,2009-01-20,21:24:02
46.621363,124.916377,0,540,39833.8917361111,2009-01-20,21:24:06
46.621407,124.916309,0,535,39833.8917708333,2009-01-20,21:24:09
46.621422,124.916253,0,531,39833.8918287037,2009-01-20,21:24:14
46.621428,124.916279,0,530,39833.8918865741,2009-01-20,21:24:19
46.621405,124.91635,0,527,39833.8919444444,2009-01-20,21:24:24
46.621404,124.916363,0,527,39833.8920023148,2009-01-20,21:24:29
46.62139,124.916415,0,528,39833.8920601852,2009-01-20,21:24:34
46.621356,124.9165,0,528,39833.8920949074,2009-01-20,21:24:37
46.62133,124.916582,0,529,39833.8921296296,2009-01-20,21:24:40
46.621299,124.916649,0,529,39833.8921527778,2009-01-20,21:24:42
46.621282,124.916718,0,525,39833.8921875,2009-01-20,21:24:45
46.621264,124.916772,0,521,39833.8922453704,2009-01-20,21:24:50
46.621254,124.916439,0,536,39833.8976273148,2009-01-20,21:32:35
46.621269,124.91636,0,537,39833.8976736111,2009-01-20,21:32:39
46.621248,124.916294,0,539,39833.8977314815,2009-01-20,21:32:44
46.62123,124.916261,0,542,39833.8977893519,2009-01-20,21:32:49
46.62121,124.916298,0,544,39833.8978472222,2009-01-20,21:32:54
46.6212,124.916297,0,544,39833.8979050926,2009-01-20,21:32:59
46.621207,124.916274,0,545,39833.897962963,2009-01-20,21:33:04
46.621197,124.916281,0,549,39833.8980208333,2009-01-20,21:33:09
46.621197,124.916281,0,549,39833.8980555556,2009-01-20,21:33:12
46.621198,124.916283,0,549,39833.8980787037,2009-01-20,21:33:14
46.621196,124.916298,0,549,39833.8981365741,2009-01-20,21:33:19
46.621208,124.916302,0,550,39833.8981944444,2009-01-20,21:33:24
46.621213,124.916336,0,550,39833.8982523148,2009-01-20,21:33:29
46.621274,124.916337,0,548,39833.8983101852,2009-01-20,21:33:34
46.621292,124.916355,0,547,39833.8983680556,2009-01-20,21:33:39
46.621296,124.916365,0,546,39833.8984259259,2009-01-20,21:33:44
46.621296,124.916374,0,546,39833.8984837963,2009-01-20,21:33:49
46.621303,124.916385,0,546,39833.8985416667,2009-01-20,21:33:54
46.621274,124.916436,0,545,39833.898587963,2009-01-20,21:33:58
46.621258,124.916465,0,546,39833.8986458333,2009-01-20,21:34:03
46.621222,124.916518,0,547,39833.8987037037,2009-01-20,21:34:08
46.62123,124.916543,0,546,39833.8987615741,2009-01-20,21:34:13
46.621242,124.916601,0,546,39833.8988194444,2009-01-20,21:34:18
46.621235,124.916629,0,545,39833.8988773148,2009-01-20,21:34:23
46.621235,124.916629,0,545,39833.898912037,2009-01-20,21:34:26
46.621242,124.916622,0,545,39833.8989351852,2009-01-20,21:34:28
46.621247,124.916608,0,545,39833.8989930556,2009-01-20,21:34:33
46.621246,124.916599,0,545,39833.8990509259,2009-01-20,21:34:38
46.621246,124.916599,0,545,39833.8990856481,2009-01-20,21:34:41
46.621248,124.916592,0,545,39833.8991087963,2009-01-20,21:34:43
46.621239,124.916558,0,545,39833.8991666667,2009-01-20,21:34:48
46.621231,124.91657,0,545,39833.899224537,2009-01-20,21:34:53
46.62122,124.916581,0,545,39833.8992824074,2009-01-20,21:34:58
46.621222,124.916588,0,545,39833.8993402778,2009-01-20,21:35:03
46.621224,124.916588,0,545,39833.8993981481,2009-01-20,21:35:08
46.621224,124.916588,0,545,39833.8994328704,2009-01-20,21:35:11
46.621219,124.916584,0,545,39833.8994560185,2009-01-20,21:35:13
46.62121,124.916583,0,545,39833.8995138889,2009-01-20,21:35:18
46.62121,124.916583,0,545,39833.8995486111,2009-01-20,21:35:21
46.621205,124.916583,0,546,39833.8995717593,2009-01-20,21:35:23
46.621179,124.916573,0,546,39833.8996296296,2009-01-20,21:35:28
46.621162,124.916524,0,550,39833.8996875,2009-01-20,21:35:33
46.621121,124.916554,0,551,39833.8997453704,2009-01-20,21:35:38
46.621118,124.916565,0,552,39833.8998032407,2009-01-20,21:35:43
46.621107,124.916588,0,555,39833.8998611111,2009-01-20,21:35:48
46.621061,124.916657,0,557,39833.8998958333,2009-01-20,21:35:51
46.621035,124.91666,0,560,39833.8999537037,2009-01-20,21:35:56
46.621028,124.916671,0,561,39833.9000115741,2009-01-20,21:36:01
46.621036,124.916682,0,558,39833.9000694444,2009-01-20,21:36:06
46.621037,124.916719,0,559,39833.9001273148,2009-01-20,21:36:11
46.62104,124.916737,0,559,39833.9001851852,2009-01-20,21:36:16
46.621035,124.916796,0,557,39833.9002430556,2009-01-20,21:36:21
46.621018,124.91686,0,555,39833.9002893518,2009-01-20,21:36:25
46.621046,124.916904,0,552,39833.9003472222,2009-01-20,21:36:30
46.621091,124.916943,0,549,39833.9003935185,2009-01-20,21:36:34
46.621146,124.916943,0,542,39833.9004398148,2009-01-20,21:36:38
46.62119,124.916918,0,536,39833.900474537,2009-01-20,21:36:41
46.621216,124.916855,0,530,39833.9005208333,2009-01-20,21:36:45
46.621258,124.916804,0,524,39833.9005555556,2009-01-20,21:36:48
46.621291,124.916742,0,515,39833.9006018518,2009-01-20,21:36:52
46.621314,124.916695,0,508,39833.9006481481,2009-01-20,21:36:56
46.621333,124.916681,0,503,39833.9007060185,2009-01-20,21:37:01
46.621329,124.916691,0,501,39833.9007638889,2009-01-20,21:37:06
46.62129,124.916738,0,498,39833.9008217593,2009-01-20,21:37:11
46.621266,124.916692,0,497,39833.9008796296,2009-01-20,21:37:16
46.621266,124.916692,0,497,39833.9009143518,2009-01-20,21:37:19
46.62126,124.916687,0,496,39833.9009375,2009-01-20,21:37:21
46.62125,124.916689,0,496,39833.9009953704,2009-01-20,21:37:26
46.621235,124.916627,0,497,39833.9010532407,2009-01-20,21:37:31
46.621236,124.916542,0,499,39833.901087963,2009-01-20,21:37:34
46.621248,124.916469,0,501,39833.9011226852,2009-01-20,21:37:37
46.621256,124.916411,0,506,39833.9011805556,2009-01-20,21:37:42
46.621236,124.916412,0,508,39833.9012384259,2009-01-20,21:37:47
46.62123,124.9164,0,509,39833.9012962963,2009-01-20,21:37:52
46.621232,124.916341,0,512,39833.9013541667,2009-01-20,21:37:57
46.62122,124.916342,0,514,39833.901412037,2009-01-20,21:38:02
46.62122,124.916342,0,514,39833.9014467593,2009-01-20,21:38:05
46.621213,124.91635,0,517,39833.9014699074,2009-01-20,21:38:07
46.621196,124.916379,0,518,39833.9015277778,2009-01-20,21:38:12
46.621192,124.916394,0,518,39833.9015856481,2009-01-20,21:38:17
46.621166,124.916448,0,519,39833.9016087963,2009-01-20,21:38:19
46.621141,124.916493,0,521,39833.9016666667,2009-01-20,21:38:24
46.621106,124.91652,0,524,39833.901724537,2009-01-20,21:38:29
46.621071,124.916583,0,527,39833.9017824074,2009-01-20,21:38:34
46.621081,124.916583,0,529,39833.9018402778,2009-01-20,21:38:39
46.621091,124.916591,0,529,39833.9018981481,2009-01-20,21:38:44
46.621095,124.916604,0,529,39833.9019560185,2009-01-20,21:38:49
46.621129,124.916615,0,529,39833.9020138889,2009-01-20,21:38:54
46.62115,124.916598,0,531,39833.9020717593,2009-01-20,21:38:59
46.62115,124.916598,0,531,39833.9021064815,2009-01-20,21:39:02
46.621152,124.916601,0,531,39833.9021296296,2009-01-20,21:39:04
46.621188,124.916576,0,531,39833.9021875,2009-01-20,21:39:09
46.621227,124.916588,0,531,39833.9022453704,2009-01-20,21:39:14
46.621273,124.916585,0,531,39833.9022916667,2009-01-20,21:39:18
46.621292,124.91658,0,530,39833.902349537,2009-01-20,21:39:23
46.621272,124.916647,0,527,39833.9023842593,2009-01-20,21:39:26
46.621266,124.9167,0,524,39833.9024421296,2009-01-20,21:39:31
46.62127,124.916707,0,522,39833.9025,2009-01-20,21:39:36
46.62127,124.916707,0,522,39833.9025347222,2009-01-20,21:39:39
46.621277,124.916701,0,522,39833.9025578704,2009-01-20,21:39:41
46.621279,124.916633,0,522,39833.9026157407,2009-01-20,21:39:46
46.621302,124.916567,0,523,39833.902662037,2009-01-20,21:39:50
46.621318,124.916505,0,523,39833.9027199074,2009-01-20,21:39:55
46.621296,124.916444,0,525,39833.9027662037,2009-01-20,21:39:59
46.621241,124.916425,0,526,39833.9028125,2009-01-20,21:40:03
46.62121,124.916378,0,530,39833.9028703704,2009-01-20,21:40:08
46.621196,124.916338,0,533,39833.9029282407,2009-01-20,21:40:13
46.621191,124.916336,0,533,39833.9029861111,2009-01-20,21:40:18
46.621191,124.916336,0,533,39833.9030208333,2009-01-20,21:40:21
46.621188,124.916335,0,534,39833.9030439815,2009-01-20,21:40:23
46.621196,124.9163,0,534,39833.9031018519,2009-01-20,21:40:28
46.621223,124.916263,0,535,39833.9031597222,2009-01-20,21:40:33
46.621222,124.916276,0,537,39833.9032175926,2009-01-20,21:40:38
46.62123,124.916271,0,537,39833.903275463,2009-01-20,21:40:43
46.62123,124.916271,0,537,39833.9033101852,2009-01-20,21:40:46
46.621213,124.916657,0,518,39833.9055671296,2009-01-20,21:44:01
46.621195,124.916717,0,515,39833.905625,2009-01-20,21:44:06
46.621174,124.916761,0,514,39833.9056828704,2009-01-20,21:44:11
46.621186,124.91676,0,515,39833.9057407407,2009-01-20,21:44:16
46.621191,124.916748,0,515,39833.9057986111,2009-01-20,21:44:21
46.621192,124.916754,0,512,39833.9058564815,2009-01-20,21:44:26
46.621192,124.916754,0,512,39833.9058912037,2009-01-20,21:44:29
46.621198,124.916755,0,510,39833.9059143519,2009-01-20,21:44:31
46.62121,124.916738,0,508,39833.9059722222,2009-01-20,21:44:36
46.621211,124.916726,0,507,39833.9060300926,2009-01-20,21:44:41
46.6212,124.916754,0,506,39833.906087963,2009-01-20,21:44:46
46.6212,124.916752,0,506,39833.9061458333,2009-01-20,21:44:51
46.621192,124.916753,0,506,39833.9062037037,2009-01-20,21:44:56
46.621184,124.916755,0,506,39833.9062615741,2009-01-20,21:45:01
46.621181,124.916748,0,506,39833.9063194444,2009-01-20,21:45:06
46.621181,124.916748,0,506,39833.9063541667,2009-01-20,21:45:09
46.62118,124.916749,0,507,39833.9063773148,2009-01-20,21:45:11
46.621179,124.916759,0,507,39833.9064351852,2009-01-20,21:45:16
46.621176,124.916785,0,506,39833.9064930556,2009-01-20,21:45:21
46.62118,124.91681,0,505,39833.9065509259,2009-01-20,21:45:26
46.621193,124.916787,0,504,39833.9066087963,2009-01-20,21:45:31
46.621186,124.916812,0,503,39833.9066666667,2009-01-20,21:45:36
46.621185,124.916822,0,503,39833.906724537,2009-01-20,21:45:41
46.621185,124.916822,0,503,39833.9067592593,2009-01-20,21:45:44
46.621188,124.916823,0,503,39833.9067824074,2009-01-20,21:45:46
46.621194,124.916803,0,500,39833.9068402778,2009-01-20,21:45:51
46.621207,124.916775,0,499,39833.9068981481,2009-01-20,21:45:56
46.621197,124.916757,0,498,39833.9069560185,2009-01-20,21:46:01
46.6212,124.916723,0,498,39833.9070138889,2009-01-20,21:46:06
46.621204,124.916697,0,499,39833.9070717593,2009-01-20,21:46:11
46.621191,124.916705,0,499,39833.9071296296,2009-01-20,21:46:16
46.621191,124.916705,0,499,39833.9071643518,2009-01-20,21:46:19
46.621186,124.916697,0,499,39833.9071875,2009-01-20,21:46:21
46.621185,124.916686,0,499,39833.9072453704,2009-01-20,21:46:26
46.621185,124.916686,0,499,39833.9072800926,2009-01-20,21:46:29
46.621185,124.916678,0,500,39833.9073032407,2009-01-20,21:46:31
46.621184,124.916669,0,499,39833.9073611111,2009-01-20,21:46:36
46.621191,124.916638,0,499,39833.9074189815,2009-01-20,21:46:41
46.621195,124.916621,0,499,39833.9074768518,2009-01-20,21:46:46
46.621199,124.916636,0,499,39833.9075347222,2009-01-20,21:46:51
46.621208,124.916637,0,499,39833.9075925926,2009-01-20,21:46:56
46.621215,124.916627,0,499,39833.907650463,2009-01-20,21:47:01
46.621223,124.916618,0,499,39833.9077083333,2009-01-20,21:47:06
46.621239,124.916595,0,500,39833.9077662037,2009-01-20,21:47:11
46.621239,124.916599,0,500,39833.9078240741,2009-01-20,21:47:16
46.621238,124.916603,0,500,39833.9078819444,2009-01-20,21:47:21
46.621236,124.916605,0,500,39833.9079398148,2009-01-20,21:47:26
46.621236,124.916605,0,500,39833.907974537,2009-01-20,21:47:29
46.621499,124.916543,0,480,39833.9138194444,2009-01-20,21:55:54
46.621526,124.916542,0,481,39833.9138773148,2009-01-20,21:55:59
46.621539,124.916543,0,481,39833.9139351852,2009-01-20,21:56:04
46.621539,124.916543,0,481,39833.9139699074,2009-01-20,21:56:07
46.621541,124.916541,0,481,39833.9139930556,2009-01-20,21:56:09
46.62154,124.91655,0,481,39833.9140509259,2009-01-20,21:56:14
46.621527,124.916629,0,482,39833.9140972222,2009-01-20,21:56:18
46.621527,124.916667,0,483,39833.9141550926,2009-01-20,21:56:23
46.621501,124.916695,0,483,39833.914212963,2009-01-20,21:56:28
46.621501,124.916695,0,483,39833.9142476852,2009-01-20,21:56:31
46.621508,124.916688,0,483,39833.9142708333,2009-01-20,21:56:33
46.621536,124.916656,0,484,39833.9143287037,2009-01-20,21:56:38
46.621546,124.91664,0,484,39833.9143865741,2009-01-20,21:56:43
46.621527,124.916653,0,483,39833.9144444444,2009-01-20,21:56:48
46.621529,124.916647,0,483,39833.9145023148,2009-01-20,21:56:53
46.621534,124.916643,0,483,39833.9145601852,2009-01-20,21:56:58
46.621533,124.916646,0,483,39833.9146180556,2009-01-20,21:57:03
46.621533,124.916646,0,483,39833.9146527778,2009-01-20,21:57:06
46.621538,124.916646,0,483,39833.9146759259,2009-01-20,21:57:08
46.621553,124.916579,0,483,39833.9147222222,2009-01-20,21:57:12
46.621559,124.916508,0,483,39833.9147685185,2009-01-20,21:57:16
46.621565,124.916475,0,484,39833.9148263889,2009-01-20,21:57:21
46.621518,124.916465,0,483,39833.9148726852,2009-01-20,21:57:25
46.62146,124.916459,0,484,39833.9149305556,2009-01-20,21:57:30
46.62144,124.916456,0,483,39833.9149884259,2009-01-20,21:57:35
46.621422,124.916476,0,484,39833.9150462963,2009-01-20,21:57:40
46.62142,124.916489,0,486,39833.9151041667,2009-01-20,21:57:45
46.621422,124.916496,0,486,39833.915162037,2009-01-20,21:57:50
46.621425,124.916501,0,486,39833.9152199074,2009-01-20,21:57:55
46.621425,124.916501,0,486,39833.9152546296,2009-01-20,21:57:58
46.621421,124.916502,0,486,39833.9152777778,2009-01-20,21:58:00
46.621411,124.916493,0,486,39833.9153356481,2009-01-20,21:58:05
46.621398,124.916487,0,486,39833.9153935185,2009-01-20,21:58:10
46.621359,124.916479,0,487,39833.9154513889,2009-01-20,21:58:15
46.621345,124.9165,0,488,39833.9155092593,2009-01-20,21:58:20
46.621353,124.916514,0,490,39833.9155671296,2009-01-20,21:58:25
46.621359,124.916516,0,490,39833.915625,2009-01-20,21:58:30
46.621359,124.916516,0,490,39833.9156597222,2009-01-20,21:58:33
46.621363,124.916519,0,490,39833.9156828704,2009-01-20,21:58:35
46.621378,124.916528,0,490,39833.9157407407,2009-01-20,21:58:40
46.621387,124.91653,0,490,39833.9157986111,2009-01-20,21:58:45
46.621397,124.916532,0,490,39833.9158564815,2009-01-20,21:58:50
46.621407,124.916531,0,490,39833.9159143518,2009-01-20,21:58:55
46.621409,124.91654,0,490,39833.9159722222,2009-01-20,21:59:00
46.621413,124.916548,0,490,39833.9160300926,2009-01-20,21:59:05
46.621413,124.916548,0,490,39833.9160648148,2009-01-20,21:59:08
46.621417,124.916545,0,490,39833.916087963,2009-01-20,21:59:10
46.621398,124.916495,0,495,39833.9161458333,2009-01-20,21:59:15
46.621399,124.916437,0,500,39833.9162037037,2009-01-20,21:59:20
46.621421,124.91638,0,503,39833.9162384259,2009-01-20,21:59:23
46.62142,124.916359,0,504,39833.9162962963,2009-01-20,21:59:28
46.621412,124.916403,0,505,39833.9163541667,2009-01-20,21:59:33
46.621419,124.916416,0,505,39833.916412037,2009-01-20,21:59:38
46.621457,124.916375,0,506,39833.9164583333,2009-01-20,21:59:42
46.621494,124.916314,0,506,39833.9164930556,2009-01-20,21:59:45
46.621536,124.91628,0,506,39833.9165277778,2009-01-20,21:59:48
46.621517,124.916271,0,510,39833.9165856481,2009-01-20,21:59:53
46.62153,124.91624,0,510,39833.9166435185,2009-01-20,21:59:58
46.621515,124.916271,0,510,39833.9167013889,2009-01-20,22:00:03
46.621481,124.916344,0,511,39833.9167476852,2009-01-20,22:00:07
46.621461,124.916408,0,512,39833.9167824074,2009-01-20,22:00:10
46.621444,124.916426,0,513,39833.9168402778,2009-01-20,22:00:15
46.621386,124.916457,0,513,39833.9168865741,2009-01-20,22:00:19
46.62134,124.916506,0,514,39833.9169097222,2009-01-20,22:00:21
46.621289,124.916555,0,514,39833.9169444444,2009-01-20,22:00:24
46.62125,124.916589,0,514,39833.9169675926,2009-01-20,22:00:26
46.621201,124.916621,0,514,39833.9170023148,2009-01-20,22:00:29
46.621159,124.916664,0,514,39833.917037037,2009-01-20,22:00:32
46.621123,124.916712,0,514,39833.9170717593,2009-01-20,22:00:35
46.621092,124.916774,0,514,39833.9170949074,2009-01-20,22:00:37
46.621079,124.916797,0,514,39833.9171527778,2009-01-20,22:00:42
46.621069,124.916764,0,516,39833.9172106481,2009-01-20,22:00:47
46.621075,124.916755,0,516,39833.9172685185,2009-01-20,22:00:52
46.621076,124.916761,0,516,39833.9173263889,2009-01-20,22:00:57
46.621076,124.916761,0,516,39833.9173611111,2009-01-20,22:01:00
46.621082,124.91676,0,516,39833.9173842593,2009-01-20,22:01:02
46.621125,124.916717,0,517,39833.9174305556,2009-01-20,22:01:06
46.621125,124.916681,0,517,39833.9174884259,2009-01-20,22:01:11
46.621136,124.91665,0,518,39833.9175462963,2009-01-20,22:01:16
46.621135,124.916633,0,518,39833.9176041667,2009-01-20,22:01:21
46.621176,124.916647,0,513,39833.917662037,2009-01-20,22:01:26
46.621218,124.916679,0,507,39833.9177199074,2009-01-20,22:01:31
46.621247,124.916681,0,507,39833.9177777778,2009-01-20,22:01:36
46.621263,124.91666,0,508,39833.9178356482,2009-01-20,22:01:41
46.62129,124.916644,0,508,39833.9178935185,2009-01-20,22:01:46
46.621296,124.916644,0,509,39833.9179513889,2009-01-20,22:01:51
46.621293,124.91665,0,510,39833.9180092593,2009-01-20,22:01:56
46.621293,124.91665,0,510,39833.9180439815,2009-01-20,22:01:59
46.621299,124.916656,0,510,39833.9180671296,2009-01-20,22:02:01
46.621308,124.916657,0,510,39833.918125,2009-01-20,22:02:06
46.621315,124.916661,0,510,39833.9181828704,2009-01-20,22:02:11
46.621322,124.916658,0,510,39833.9182407407,2009-01-20,22:02:16
46.621326,124.916661,0,510,39833.9182986111,2009-01-20,22:02:21
46.621324,124.916657,0,510,39833.9183564815,2009-01-20,22:02:26
46.621328,124.916665,0,511,39833.9184143519,2009-01-20,22:02:31
46.621334,124.91667,0,511,39833.9184722222,2009-01-20,22:02:36
46.621334,124.91667,0,511,39833.9185069444,2009-01-20,22:02:39
46.62133,124.916665,0,511,39833.9185300926,2009-01-20,22:02:41
46.621317,124.916675,0,511,39833.918587963,2009-01-20,22:02:46
46.621309,124.916673,0,511,39833.9186458333,2009-01-20,22:02:51
46.621309,124.916671,0,511,39833.9187037037,2009-01-20,22:02:56
46.621302,124.916669,0,511,39833.9187615741,2009-01-20,22:03:01
46.621297,124.91667,0,511,39833.9188194444,2009-01-20,22:03:06
46.621297,124.91667,0,511,39833.9188541667,2009-01-20,22:03:09
46.621296,124.916666,0,511,39833.9188773148,2009-01-20,22:03:11
46.621294,124.916657,0,512,39833.9189351852,2009-01-20,22:03:16
46.621292,124.916652,0,512,39833.9189930556,2009-01-20,22:03:21
46.621292,124.916652,0,512,39833.9190277778,2009-01-20,22:03:24
46.621288,124.916655,0,512,39833.9190509259,2009-01-20,22:03:26
46.621287,124.916665,0,512,39833.9191087963,2009-01-20,22:03:31
46.621306,124.916696,0,511,39833.9191666667,2009-01-20,22:03:36
46.621316,124.916682,0,511,39833.919224537,2009-01-20,22:03:41
46.621316,124.916682,0,511,39833.9192592593,2009-01-20,22:03:44
46.621318,124.916678,0,511,39833.9192824074,2009-01-20,22:03:46
46.621297,124.916672,0,512,39833.9193402778,2009-01-20,22:03:51
46.621286,124.916673,0,512,39833.9193981481,2009-01-20,22:03:56
46.621276,124.916676,0,512,39833.9194560185,2009-01-20,22:04:01
46.621269,124.916665,0,512,39833.9195138889,2009-01-20,22:04:06
46.621267,124.916657,0,512,39833.9195717593,2009-01-20,22:04:11
46.621034,124.916485,0,551,39833.9258680556,2009-01-20,22:13:15
46.621006,124.916508,0,556,39833.9259259259,2009-01-20,22:13:20
46.62096,124.916538,0,561,39833.9259837963,2009-01-20,22:13:25
46.620971,124.91652,0,564,39833.9260416667,2009-01-20,22:13:30
46.620973,124.916503,0,567,39833.926099537,2009-01-20,22:13:35
46.62094,124.916477,0,575,39833.9261574074,2009-01-20,22:13:40
46.62094,124.916478,0,576,39833.9262152778,2009-01-20,22:13:45
46.62094,124.916475,0,576,39833.9262731481,2009-01-20,22:13:50
46.62094,124.916475,0,576,39833.9263078704,2009-01-20,22:13:53
46.620947,124.916471,0,577,39833.9263310185,2009-01-20,22:13:55
46.620956,124.916481,0,577,39833.9263888889,2009-01-20,22:14:00
46.620961,124.916495,0,577,39833.9264467593,2009-01-20,22:14:05
46.621,124.916521,0,577,39833.9265046296,2009-01-20,22:14:10
46.621021,124.916528,0,579,39833.9265625,2009-01-20,22:14:15
46.621062,124.916499,0,582,39833.9266203704,2009-01-20,22:14:20
46.621074,124.916499,0,582,39833.9266782407,2009-01-20,22:14:25
46.621085,124.916491,0,582,39833.9267361111,2009-01-20,22:14:30
46.62109,124.916481,0,582,39833.9267939815,2009-01-20,22:14:35
46.621093,124.916428,0,586,39833.9268518519,2009-01-20,22:14:40
46.621092,124.916417,0,587,39833.9269097222,2009-01-20,22:14:45
46.621092,124.916417,0,587,39833.9269444444,2009-01-20,22:14:48
46.621095,124.916417,0,587,39833.9269675926,2009-01-20,22:14:50
46.621097,124.916426,0,587,39833.927025463,2009-01-20,22:14:55
46.621097,124.916426,0,587,39833.9270601852,2009-01-20,22:14:58
46.621093,124.916433,0,588,39833.9270833333,2009-01-20,22:15:00
46.621095,124.916416,0,589,39833.9271412037,2009-01-20,22:15:05
46.621095,124.916416,0,589,39833.9271759259,2009-01-20,22:15:08
46.621087,124.916416,0,589,39833.9271990741,2009-01-20,22:15:10
46.621049,124.916369,0,592,39833.9272569444,2009-01-20,22:15:15
46.621036,124.916327,0,596,39833.9273148148,2009-01-20,22:15:20
46.621027,124.916315,0,596,39833.9273726852,2009-01-20,22:15:25
46.621009,124.916298,0,597,39833.9274305556,2009-01-20,22:15:30
46.620997,124.916286,0,599,39833.9274884259,2009-01-20,22:15:35
46.620982,124.916271,0,601,39833.9275462963,2009-01-20,22:15:40
46.620969,124.916277,0,603,39833.9276041667,2009-01-20,22:15:45
46.620973,124.91629,0,603,39833.927662037,2009-01-20,22:15:50
46.620973,124.91629,0,603,39833.9276967593,2009-01-20,22:15:53
46.620972,124.916287,0,604,39833.9277199074,2009-01-20,22:15:55
46.620985,124.916297,0,607,39833.9277777778,2009-01-20,22:16:00
46.620989,124.916303,0,607,39833.9278356481,2009-01-20,22:16:05
46.620988,124.916306,0,607,39833.9278935185,2009-01-20,22:16:10
46.620988,124.916306,0,607,39833.9279282407,2009-01-20,22:16:13
46.620988,124.916313,0,607,39833.9279513889,2009-01-20,22:16:15
46.620985,124.916325,0,607,39833.9280092593,2009-01-20,22:16:20
46.620983,124.916334,0,608,39833.9280671296,2009-01-20,22:16:25
46.620984,124.91635,0,608,39833.928125,2009-01-20,22:16:30
46.621005,124.916414,0,605,39833.9281828704,2009-01-20,22:16:35
46.621014,124.916486,0,602,39833.9282407407,2009-01-20,22:16:40
46.621019,124.916554,0,601,39833.9282986111,2009-01-20,22:16:45
46.621003,124.916615,0,602,39833.9283564815,2009-01-20,22:16:50
46.620998,124.916641,0,605,39833.9284143519,2009-01-20,22:16:55
46.620992,124.916652,0,605,39833.9284722222,2009-01-20,22:17:00
46.620992,124.916652,0,605,39833.9285069444,2009-01-20,22:17:03
46.620986,124.916654,0,605,39833.9285300926,2009-01-20,22:17:05
46.620979,124.916665,0,606,39833.928587963,2009-01-20,22:17:10
46.620981,124.916708,0,607,39833.9286458333,2009-01-20,22:17:15
46.620988,124.916724,0,608,39833.9287037037,2009-01-20,22:17:20
46.620997,124.916726,0,609,39833.9287615741,2009-01-20,22:17:25
46.621017,124.91674,0,609,39833.9288194444,2009-01-20,22:17:30
46.621046,124.916738,0,611,39833.9288773148,2009-01-20,22:17:35
46.621055,124.916741,0,611,39833.9289351852,2009-01-20,22:17:40
46.621102,124.916759,0,609,39833.9289814815,2009-01-20,22:17:44
46.621122,124.916769,0,607,39833.9290393519,2009-01-20,22:17:49
46.621131,124.916764,0,607,39833.9290972222,2009-01-20,22:17:54
46.62114,124.916771,0,607,39833.9291550926,2009-01-20,22:17:59
46.621153,124.916766,0,608,39833.929212963,2009-01-20,22:18:04
46.621153,124.916766,0,608,39833.9292476852,2009-01-20,22:18:07
46.621145,124.916772,0,608,39833.9292708333,2009-01-20,22:18:09
46.621122,124.91675,0,608,39833.9293287037,2009-01-20,22:18:14
46.62111,124.916704,0,609,39833.9293865741,2009-01-20,22:18:19
46.621113,124.916667,0,610,39833.9294444444,2009-01-20,22:18:24
46.62112,124.916665,0,610,39833.9295023148,2009-01-20,22:18:29
46.62112,124.916665,0,610,39833.929537037,2009-01-20,22:18:32
46.621121,124.916667,0,610,39833.9295601852,2009-01-20,22:18:34
46.621107,124.916666,0,610,39833.9296180556,2009-01-20,22:18:39
46.621062,124.916679,0,612,39833.9296759259,2009-01-20,22:18:44
46.621048,124.916705,0,614,39833.9297337963,2009-01-20,22:18:49
46.621061,124.916679,0,615,39833.9297916667,2009-01-20,22:18:54
46.621039,124.916689,0,616,39833.929849537,2009-01-20,22:18:59
46.620993,124.91674,0,617,39833.9298958333,2009-01-20,22:19:03
46.620993,124.91674,0,617,39833.9299305556,2009-01-20,22:19:06
46.620991,124.916741,0,618,39833.9299537037,2009-01-20,22:19:08
46.620983,124.916726,0,618,39833.9300115741,2009-01-20,22:19:13
46.620958,124.916685,0,621,39833.9300694444,2009-01-20,22:19:18
46.620937,124.916671,0,620,39833.9301273148,2009-01-20,22:19:23
46.62094,124.916679,0,620,39833.9301851852,2009-01-20,22:19:28
46.62094,124.916679,0,620,39833.9302199074,2009-01-20,22:19:31
46.620934,124.916684,0,620,39833.9302430556,2009-01-20,22:19:33
46.620923,124.916686,0,620,39833.9303009259,2009-01-20,22:19:38
46.620913,124.916685,0,621,39833.9303587963,2009-01-20,22:19:43
46.620899,124.916697,0,620,39833.9304166667,2009-01-20,22:19:48
46.620925,124.916748,0,619,39833.930474537,2009-01-20,22:19:53
46.620928,124.916818,0,618,39833.9305324074,2009-01-20,22:19:58
46.620928,124.916856,0,617,39833.9305902778,2009-01-20,22:20:03
46.620936,124.916884,0,617,39833.9306481481,2009-01-20,22:20:08
46.620945,124.916891,0,617,39833.9307060185,2009-01-20,22:20:13
46.620957,124.916888,0,617,39833.9307638889,2009-01-20,22:20:18
46.62098,124.916848,0,617,39833.9308217593,2009-01-20,22:20:23
46.620998,124.916821,0,618,39833.9308796296,2009-01-20,22:20:28
46.620983,124.916814,0,619,39833.9309375,2009-01-20,22:20:33
46.620982,124.91681,0,619,39833.9309953704,2009-01-20,22:20:38
46.62098,124.916811,0,619,39833.9310532407,2009-01-20,22:20:43
46.62098,124.916811,0,619,39833.931087963,2009-01-20,22:20:46
46.620986,124.916803,0,619,39833.9311111111,2009-01-20,22:20:48
46.621006,124.916768,0,620,39833.9311689815,2009-01-20,22:20:53
46.621017,124.916775,0,620,39833.9312268518,2009-01-20,22:20:58
46.621009,124.916731,0,621,39833.9312847222,2009-01-20,22:21:03
46.621014,124.916653,0,623,39833.9313194444,2009-01-20,22:21:06
46.621052,124.916585,0,621,39833.9313425926,2009-01-20,22:21:08
46.621072,124.91654,0,618,39833.931400463,2009-01-20,22:21:13
46.621064,124.916555,0,614,39833.9314583333,2009-01-20,22:21:18
46.62105,124.916595,0,614,39833.9315162037,2009-01-20,22:21:23
46.62104,124.916632,0,612,39833.9315740741,2009-01-20,22:21:28
46.621014,124.916677,0,611,39833.9316319444,2009-01-20,22:21:33
46.621017,124.916708,0,606,39833.9316898148,2009-01-20,22:21:38
46.621039,124.916745,0,600,39833.9317476852,2009-01-20,22:21:43
46.621012,124.916805,0,596,39833.9317824074,2009-01-20,22:21:46
46.62118,124.916552,0,538,39833.9349652778,2009-01-20,22:26:21
46.621225,124.916516,0,535,39833.9350115741,2009-01-20,22:26:25
46.621259,124.916469,0,531,39833.9350462963,2009-01-20,22:26:28
46.621289,124.916413,0,527,39833.9350925926,2009-01-20,22:26:32
46.621309,124.916357,0,523,39833.9351388889,2009-01-20,22:26:36
46.62134,124.916309,0,518,39833.9351967593,2009-01-20,22:26:41
46.621364,124.916295,0,514,39833.9352546296,2009-01-20,22:26:46
46.621368,124.916307,0,514,39833.9353125,2009-01-20,22:26:51
46.621368,124.916307,0,514,39833.9353472222,2009-01-20,22:26:54
46.621373,124.916305,0,514,39833.9353703704,2009-01-20,22:26:56
46.621345,124.916283,0,512,39833.9354282407,2009-01-20,22:27:01
46.621345,124.916283,0,512,39833.935462963,2009-01-20,22:27:04
46.621338,124.916276,0,511,39833.9354861111,2009-01-20,22:27:06
46.621349,124.916235,0,512,39833.9355439815,2009-01-20,22:27:11
46.621345,124.916211,0,512,39833.9356018519,2009-01-20,22:27:16
46.621312,124.916263,0,515,39833.9356365741,2009-01-20,22:27:19
46.621277,124.916333,0,514,39833.9356712963,2009-01-20,22:27:22
46.621255,124.916392,0,513,39833.9357291667,2009-01-20,22:27:27
46.621231,124.916474,0,513,39833.9357638889,2009-01-20,22:27:30
46.621209,124.916534,0,513,39833.935787037,2009-01-20,22:27:32
46.621192,124.916608,0,511,39833.9358449074,2009-01-20,22:27:37
46.621178,124.916654,0,509,39833.9359027778,2009-01-20,22:27:42
46.621182,124.916603,0,508,39833.9359606481,2009-01-20,22:27:47
46.621174,124.916586,0,507,39833.9360185185,2009-01-20,22:27:52
46.621128,124.916572,0,506,39833.9360763889,2009-01-20,22:27:57
46.621117,124.91655,0,506,39833.9361342593,2009-01-20,22:28:02
46.62111,124.91652,0,505,39833.9361921296,2009-01-20,22:28:07
46.62111,124.91652,0,505,39833.9362268519,2009-01-20,22:28:10
46.621113,124.916522,0,505,39833.93625,2009-01-20,22:28:12
46.621112,124.916479,0,504,39833.9363078704,2009-01-20,22:28:17
46.621096,124.916459,0,503,39833.9363657407,2009-01-20,22:28:22
46.621096,124.916459,0,503,39833.936400463,2009-01-20,22:28:25
46.621092,124.916465,0,503,39833.9364236111,2009-01-20,22:28:27
46.621061,124.916511,0,503,39833.9364814815,2009-01-20,22:28:32
46.621048,124.916533,0,502,39833.9365393519,2009-01-20,22:28:37
46.621061,124.916526,0,499,39833.9365972222,2009-01-20,22:28:42
46.621076,124.916514,0,497,39833.9366550926,2009-01-20,22:28:47
46.621076,124.916514,0,497,39833.9366898148,2009-01-20,22:28:50
46.621071,124.916519,0,497,39833.936712963,2009-01-20,22:28:52
46.62106,124.916528,0,497,39833.9367708333,2009-01-20,22:28:57
46.621002,124.916544,0,500,39833.9368055556,2009-01-20,22:29:00
46.620976,124.91654,0,502,39833.9368634259,2009-01-20,22:29:05
46.620976,124.91654,0,502,39833.9368981481,2009-01-20,22:29:08
46.620973,124.916536,0,502,39833.9369212963,2009-01-20,22:29:10
46.620972,124.916505,0,504,39833.9369791667,2009-01-20,22:29:15
46.62098,124.916472,0,504,39833.937037037,2009-01-20,22:29:20
46.62098,124.916472,0,504,39833.9370717593,2009-01-20,22:29:23
46.620978,124.916464,0,504,39833.9370949074,2009-01-20,22:29:25
46.621007,124.916478,0,502,39833.9371527778,2009-01-20,22:29:30
46.621055,124.9165,0,499,39833.9372106481,2009-01-20,22:29:35
46.621097,124.9165,0,497,39833.9372685185,2009-01-20,22:29:40
46.62113,124.916442,0,492,39833.9373032407,2009-01-20,22:29:43
46.621154,124.916381,0,489,39833.9373263889,2009-01-20,22:29:45
46.621169,124.916312,0,485,39833.9373611111,2009-01-20,22:29:48
46.621173,124.916272,0,482,39833.9374189815,2009-01-20,22:29:53
46.621172,124.916289,0,481,39833.9374768519,2009-01-20,22:29:58
46.621172,124.916289,0,481,39833.9375115741,2009-01-20,22:30:01
46.621174,124.916289,0,481,39833.9375347222,2009-01-20,22:30:03
46.621172,124.916299,0,481,39833.9375925926,2009-01-20,22:30:08
46.62116,124.916341,0,481,39833.937650463,2009-01-20,22:30:13
46.621147,124.916371,0,483,39833.9377083333,2009-01-20,22:30:18
46.621147,124.916364,0,483,39833.9377662037,2009-01-20,22:30:23
46.621147,124.916364,0,483,39833.9378009259,2009-01-20,22:30:26
46.621144,124.916362,0,483,39833.9378240741,2009-01-20,22:30:28
46.62112,124.916344,0,482,39833.9378819444,2009-01-20,22:30:33
46.621387,124.9163,0,435,39833.9424189815,2009-01-20,22:37:05
46.621395,124.916281,0,431,39833.9424768519,2009-01-20,22:37:10
46.621409,124.916325,0,424,39833.9425347222,2009-01-20,22:37:15
46.621429,124.916341,0,420,39833.9425925926,2009-01-20,22:37:20
46.621454,124.916318,0,417,39833.942650463,2009-01-20,22:37:25
46.621454,124.916309,0,415,39833.9427083333,2009-01-20,22:37:30
46.621451,124.916298,0,415,39833.9427662037,2009-01-20,22:37:35
46.621451,124.916298,0,415,39833.9428009259,2009-01-20,22:37:38
46.621448,124.916292,0,415,39833.9428240741,2009-01-20,22:37:40
46.621462,124.916251,0,414,39833.9428819444,2009-01-20,22:37:45
46.621481,124.916219,0,413,39833.9429398148,2009-01-20,22:37:50
46.621481,124.916219,0,413,39833.942974537,2009-01-20,22:37:53
46.621476,124.916218,0,414,39833.9429976852,2009-01-20,22:37:55
46.621465,124.916235,0,413,39833.9430555556,2009-01-20,22:38:00
46.621468,124.916162,0,412,39833.9430902778,2009-01-20,22:38:03
46.621485,124.916045,0,410,39833.943125,2009-01-20,22:38:06
46.621478,124.915993,0,413,39833.9431828704,2009-01-20,22:38:11
46.621435,124.916025,0,417,39833.9432407407,2009-01-20,22:38:16
46.621398,124.916037,0,417,39833.9432986111,2009-01-20,22:38:21
46.621353,124.91608,0,418,39833.9433449074,2009-01-20,22:38:25
46.621326,124.916106,0,420,39833.9434027778,2009-01-20,22:38:30
46.621294,124.916111,0,419,39833.9434606481,2009-01-20,22:38:35
46.621281,124.916113,0,420,39833.9435185185,2009-01-20,22:38:40
46.621281,124.916113,0,420,39833.9435532407,2009-01-20,22:38:43
46.621283,124.916112,0,420,39833.9435763889,2009-01-20,22:38:45
46.621274,124.916168,0,418,39833.9436342593,2009-01-20,22:38:50
46.621269,124.91617,0,419,39833.9436921296,2009-01-20,22:38:55
46.621265,124.916173,0,420,39833.94375,2009-01-20,22:39:00
46.621257,124.916175,0,420,39833.9438078704,2009-01-20,22:39:05
46.621259,124.916178,0,420,39833.9438657407,2009-01-20,22:39:10
46.621259,124.916178,0,420,39833.943900463,2009-01-20,22:39:13
46.621254,124.91618,0,420,39833.9439236111,2009-01-20,22:39:15
46.621252,124.916197,0,421,39833.9439814815,2009-01-20,22:39:20
46.621252,124.916197,0,421,39833.9440162037,2009-01-20,22:39:23
46.621257,124.916198,0,421,39833.9440393519,2009-01-20,22:39:25
46.621233,124.916203,0,420,39833.9440972222,2009-01-20,22:39:30
46.621215,124.916188,0,419,39833.9441550926,2009-01-20,22:39:35
46.621193,124.916204,0,419,39833.944212963,2009-01-20,22:39:40
46.621193,124.916204,0,419,39833.9442476852,2009-01-20,22:39:43
46.621186,124.916206,0,419,39833.9442708333,2009-01-20,22:39:45
46.621165,124.916245,0,418,39833.9443287037,2009-01-20,22:39:50
46.621134,124.916271,0,415,39833.9443865741,2009-01-20,22:39:55
46.621117,124.916307,0,413,39833.9444444444,2009-01-20,22:40:00
46.62112,124.916274,0,412,39833.9445023148,2009-01-20,22:40:05
46.621115,124.916291,0,411,39833.9445601852,2009-01-20,22:40:10
46.621109,124.916337,0,411,39833.9446180556,2009-01-20,22:40:15
46.621115,124.916386,0,414,39833.9446759259,2009-01-20,22:40:20
46.621115,124.916386,0,414,39833.9447106481,2009-01-20,22:40:23
46.621113,124.916394,0,414,39833.9447337963,2009-01-20,22:40:25
46.621099,124.916407,0,413,39833.9447916667,2009-01-20,22:40:30
46.621091,124.916421,0,413,39833.944849537,2009-01-20,22:40:35
46.621091,124.916421,0,413,39833.9448842593,2009-01-20,22:40:38
46.621084,124.916429,0,413,39833.9449074074,2009-01-20,22:40:40
46.621079,124.916441,0,413,39833.9449652778,2009-01-20,22:40:45
46.621079,124.916441,0,413,39833.945,2009-01-20,22:40:48
46.621086,124.916439,0,413,39833.9450231481,2009-01-20,22:40:50
46.621079,124.91647,0,416,39833.9450810185,2009-01-20,22:40:55
46.621061,124.916481,0,417,39833.9451388889,2009-01-20,22:41:00
46.62104,124.91653,0,417,39833.9451967593,2009-01-20,22:41:05
46.621015,124.916606,0,418,39833.9452314815,2009-01-20,22:41:08
46.620987,124.916664,0,421,39833.9452662037,2009-01-20,22:41:11
46.620972,124.916724,0,424,39833.9453009259,2009-01-20,22:41:14
46.620949,124.916798,0,426,39833.9453472222,2009-01-20,22:41:18
46.620922,124.916871,0,429,39833.9453819444,2009-01-20,22:41:21
46.620893,124.916938,0,431,39833.9454166667,2009-01-20,22:41:24
46.620877,124.917003,0,435,39833.945462963,2009-01-20,22:41:28
46.620885,124.917036,0,441,39833.9455208333,2009-01-20,22:41:33
46.620886,124.917048,0,446,39833.9455787037,2009-01-20,22:41:38
46.620896,124.917039,0,451,39833.9456365741,2009-01-20,22:41:43
46.62088,124.91704,0,459,39833.9456944444,2009-01-20,22:41:48
46.620871,124.917011,0,466,39833.9457523148,2009-01-20,22:41:53
46.620872,124.916983,0,469,39833.9458101852,2009-01-20,22:41:58
46.620882,124.916918,0,476,39833.9458680556,2009-01-20,22:42:03
46.620885,124.916898,0,484,39833.9459259259,2009-01-20,22:42:08
46.620879,124.916883,0,492,39833.9459837963,2009-01-20,22:42:13
46.6209,124.916848,0,502,39833.9460416667,2009-01-20,22:42:18
46.620911,124.916826,0,509,39833.946099537,2009-01-20,22:42:23
46.620913,124.91678,0,514,39833.9461574074,2009-01-20,22:42:28
46.620932,124.916703,0,519,39833.9462152778,2009-01-20,22:42:33
46.620939,124.91666,0,522,39833.9462731481,2009-01-20,22:42:38
46.62093,124.916718,0,523,39833.9463310185,2009-01-20,22:42:43
46.620929,124.916719,0,523,39833.9463888889,2009-01-20,22:42:48
46.620929,124.91672,0,524,39833.9464467593,2009-01-20,22:42:53
46.620929,124.91672,0,524,39833.9464814815,2009-01-20,22:42:56
46.620927,124.91672,0,524,39833.9465046296,2009-01-20,22:42:58
46.620962,124.916664,0,524,39833.9465625,2009-01-20,22:43:03
46.620981,124.916729,0,525,39833.9465972222,2009-01-20,22:43:06
46.620999,124.916769,0,527,39833.9466550926,2009-01-20,22:43:11
46.621014,124.916793,0,529,39833.946712963,2009-01-20,22:43:16
46.621014,124.916793,0,529,39833.9467476852,2009-01-20,22:43:19
46.621021,124.916793,0,530,39833.9467708333,2009-01-20,22:43:21
46.621064,124.916725,0,530,39833.9468171296,2009-01-20,22:43:25
46.621104,124.916645,0,530,39833.9468518518,2009-01-20,22:43:28
46.621129,124.916591,0,530,39833.9469097222,2009-01-20,22:43:33
46.621155,124.916531,0,530,39833.9469560185,2009-01-20,22:43:37
46.621183,124.91648,0,528,39833.9470138889,2009-01-20,22:43:42
46.621212,124.916433,0,526,39833.9470717593,2009-01-20,22:43:47
46.621208,124.916412,0,526,39833.9471296296,2009-01-20,22:43:52
46.621206,124.916435,0,526,39833.9471875,2009-01-20,22:43:57
46.621195,124.916479,0,525,39833.9472453704,2009-01-20,22:44:02
46.621195,124.916469,0,525,39833.9473032407,2009-01-20,22:44:07
46.621194,124.916465,0,524,39833.9473611111,2009-01-20,22:44:12
46.621194,124.916465,0,524,39833.9473958333,2009-01-20,22:44:15
46.62119,124.916458,0,524,39833.9474189815,2009-01-20,22:44:17
46.621192,124.916446,0,524,39833.9474768518,2009-01-20,22:44:22
46.621192,124.916447,0,524,39833.9475347222,2009-01-20,22:44:27
46.621192,124.916447,0,524,39833.9475694444,2009-01-20,22:44:30
46.621196,124.916446,0,524,39833.9475925926,2009-01-20,22:44:32
46.621212,124.916454,0,524,39833.947650463,2009-01-20,22:44:37
46.621226,124.916516,0,522,39833.9477083333,2009-01-20,22:44:42
46.621242,124.916537,0,516,39833.9477662037,2009-01-20,22:44:47
46.621267,124.916559,0,515,39833.9478240741,2009-01-20,22:44:52
46.621274,124.916566,0,514,39833.9478819444,2009-01-20,22:44:57
46.621281,124.91657,0,514,39833.9479398148,2009-01-20,22:45:02
46.621281,124.91657,0,514,39833.947974537,2009-01-20,22:45:05
46.621288,124.916578,0,514,39833.9479976852,2009-01-20,22:45:07
46.621325,124.91655,0,510,39833.9480555556,2009-01-20,22:45:12
46.621352,124.916511,0,508,39833.9481134259,2009-01-20,22:45:17
46.621356,124.916497,0,508,39833.9481712963,2009-01-20,22:45:22
46.62136,124.916484,0,508,39833.9482291667,2009-01-20,22:45:27
46.621364,124.916473,0,508,39833.948287037,2009-01-20,22:45:32
46.621367,124.916467,0,508,39833.9483449074,2009-01-20,22:45:37
46.621366,124.916461,0,508,39833.9484027778,2009-01-20,22:45:42
46.62136,124.916462,0,508,39833.9484606481,2009-01-20,22:45:47
46.62136,124.916462,0,508,39833.9484953704,2009-01-20,22:45:50
46.621353,124.916461,0,508,39833.9485185185,2009-01-20,22:45:52
46.621341,124.916464,0,508,39833.9485763889,2009-01-20,22:45:57
46.621303,124.916521,0,510,39833.948599537,2009-01-20,22:45:59
46.621256,124.916537,0,511,39833.9486342593,2009-01-20,22:46:02
46.621256,124.916537,0,511,39833.9486689815,2009-01-20,22:46:05
46.621252,124.916532,0,511,39833.9486921296,2009-01-20,22:46:07
46.621213,124.916563,0,515,39833.9487268519,2009-01-20,22:46:10
46.621179,124.916609,0,517,39833.94875,2009-01-20,22:46:12
46.62114,124.916648,0,516,39833.9487847222,2009-01-20,22:46:15
46.621109,124.916701,0,515,39833.9488310185,2009-01-20,22:46:19
46.62108,124.916776,0,515,39833.9488888889,2009-01-20,22:46:24
46.621044,124.916857,0,515,39833.9489351852,2009-01-20,22:46:28
46.62102,124.916934,0,515,39833.9489699074,2009-01-20,22:46:31
46.621004,124.917016,0,516,39833.9490162037,2009-01-20,22:46:35
46.621007,124.917051,0,515,39833.9490740741,2009-01-20,22:46:40
46.621033,124.916969,0,514,39833.9491087963,2009-01-20,22:46:43
46.621045,124.916933,0,516,39833.9491666667,2009-01-20,22:46:48
46.621066,124.916874,0,516,39833.949224537,2009-01-20,22:46:53
46.62109,124.916815,0,514,39833.9492592593,2009-01-20,22:46:56
46.62109,124.916815,0,514,39833.9492939815,2009-01-20,22:46:59
46.621092,124.916814,0,511,39833.9493171296,2009-01-20,22:47:01
46.621091,124.916832,0,510,39833.949375,2009-01-20,22:47:06
46.621096,124.916827,0,510,39833.9494328704,2009-01-20,22:47:11
46.621096,124.916827,0,510,39833.9494675926,2009-01-20,22:47:14
46.621095,124.916827,0,510,39833.9494907407,2009-01-20,22:47:16
46.621116,124.916777,0,510,39833.9495486111,2009-01-20,22:47:21
46.621116,124.916788,0,509,39833.9496064815,2009-01-20,22:47:26
46.621096,124.916834,0,508,39833.9496643519,2009-01-20,22:47:31
46.621096,124.916834,0,508,39833.9496990741,2009-01-20,22:47:34
46.621091,124.91684,0,508,39833.9497222222,2009-01-20,22:47:36
46.621125,124.91681,0,507,39833.9497800926,2009-01-20,22:47:41
46.621169,124.916772,0,505,39833.949837963,2009-01-20,22:47:46
46.621169,124.916772,0,505,39833.9498726852,2009-01-20,22:47:49
46.621177,124.916771,0,505,39833.9498958333,2009-01-20,22:47:51
46.621213,124.916704,0,504,39833.9499305556,2009-01-20,22:47:54
46.621235,124.916646,0,502,39833.9499652778,2009-01-20,22:47:57
46.621275,124.916575,0,499,39833.9500115741,2009-01-20,22:48:01
46.621294,124.916542,0,494,39833.9500694444,2009-01-20,22:48:06
46.621295,124.916573,0,489,39833.9501273148,2009-01-20,22:48:11
46.62129,124.916584,0,489,39833.9501851852,2009-01-20,22:48:16
46.621271,124.916616,0,487,39833.9502430556,2009-01-20,22:48:21
46.621271,124.916616,0,487,39833.9502777778,2009-01-20,22:48:24
46.621276,124.916609,0,486,39833.9503009259,2009-01-20,22:48:26
46.621274,124.916592,0,486,39833.9503587963,2009-01-20,22:48:31
46.621272,124.916582,0,486,39833.9504166667,2009-01-20,22:48:36
46.621282,124.916571,0,486,39833.950474537,2009-01-20,22:48:41
46.621305,124.916541,0,485,39833.9505324074,2009-01-20,22:48:46
46.621418,124.916252,0,364,39833.9566550926,2009-01-20,22:57:35
46.621443,124.916166,0,363,39833.9566898148,2009-01-20,22:57:38
46.621459,124.916111,0,359,39833.9567476852,2009-01-20,22:57:43
46.621439,124.916109,0,357,39833.9568055556,2009-01-20,22:57:48
46.621441,124.916104,0,356,39833.9568634259,2009-01-20,22:57:53
46.621441,124.916104,0,356,39833.9568981482,2009-01-20,22:57:56
46.621441,124.916109,0,356,39833.9569212963,2009-01-20,22:57:58
46.62144,124.916118,0,356,39833.9569791667,2009-01-20,22:58:03
46.621417,124.916164,0,357,39833.957037037,2009-01-20,22:58:08
46.621424,124.916179,0,360,39833.9570949074,2009-01-20,22:58:13
46.621443,124.916118,0,361,39833.9571527778,2009-01-20,22:58:18
46.621478,124.916022,0,359,39833.9571990741,2009-01-20,22:58:22
46.621499,124.915963,0,358,39833.9572453704,2009-01-20,22:58:26
46.621498,124.915893,0,356,39833.9573032407,2009-01-20,22:58:31
46.621515,124.915823,0,355,39833.9573263889,2009-01-20,22:58:33
46.621524,124.915746,0,354,39833.9573611111,2009-01-20,22:58:36
46.621532,124.915717,0,355,39833.9574189815,2009-01-20,22:58:41
46.62153,124.915732,0,354,39833.9574768519,2009-01-20,22:58:46
46.621534,124.915748,0,351,39833.9575347222,2009-01-20,22:58:51
46.621535,124.91575,0,351,39833.9575925926,2009-01-20,22:58:56
46.621535,124.91575,0,351,39833.9576273148,2009-01-20,22:58:59
46.621527,124.915753,0,351,39833.957650463,2009-01-20,22:59:01
46.621478,124.915798,0,353,39833.9576851852,2009-01-20,22:59:04
46.62144,124.915845,0,355,39833.9577083333,2009-01-20,22:59:06
46.621409,124.915895,0,356,39833.9577546296,2009-01-20,22:59:10
46.621366,124.915929,0,358,39833.9577893519,2009-01-20,22:59:13
46.621343,124.915932,0,358,39833.9578472222,2009-01-20,22:59:18
46.621343,124.915932,0,358,39833.9578819444,2009-01-20,22:59:21
46.621337,124.915929,0,358,39833.9579050926,2009-01-20,22:59:23
46.621327,124.915928,0,358,39833.957962963,2009-01-20,22:59:28
46.621326,124.915929,0,358,39833.9580208333,2009-01-20,22:59:33
46.621325,124.915932,0,358,39833.9580787037,2009-01-20,22:59:38
46.621325,124.915932,0,358,39833.9581134259,2009-01-20,22:59:41
46.621331,124.915934,0,358,39833.9581365741,2009-01-20,22:59:43
46.621334,124.915944,0,359,39833.9581944444,2009-01-20,22:59:48
46.621335,124.915966,0,359,39833.9582523148,2009-01-20,22:59:53
46.621331,124.916001,0,358,39833.9583101852,2009-01-20,22:59:58
46.62133,124.916026,0,358,39833.9583680556,2009-01-20,23:00:03
46.621329,124.916042,0,358,39833.9584259259,2009-01-20,23:00:08
46.621303,124.916118,0,356,39833.9584722222,2009-01-20,23:00:12
46.621283,124.916182,0,357,39833.9584953704,2009-01-20,23:00:14
46.621261,124.916255,0,356,39833.9585300926,2009-01-20,23:00:17
46.621244,124.916299,0,356,39833.958587963,2009-01-20,23:00:22
46.621237,124.916312,0,355,39833.9586458333,2009-01-20,23:00:27
46.621237,124.916312,0,355,39833.9586805556,2009-01-20,23:00:30
46.621232,124.916319,0,355,39833.9587037037,2009-01-20,23:00:32
46.621214,124.91636,0,355,39833.9587615741,2009-01-20,23:00:37
46.621196,124.916433,0,354,39833.9588194444,2009-01-20,23:00:42
46.621186,124.916453,0,351,39833.9588773148,2009-01-20,23:00:47
46.621195,124.916445,0,351,39833.9589351852,2009-01-20,23:00:52
46.621214,124.916405,0,348,39833.9589930556,2009-01-20,23:00:57
46.621212,124.916386,0,346,39833.9590509259,2009-01-20,23:01:02
46.621206,124.916387,0,345,39833.9591087963,2009-01-20,23:01:07
46.621212,124.916379,0,345,39833.9591666667,2009-01-20,23:01:12
46.621212,124.916379,0,345,39833.9592013889,2009-01-20,23:01:15
46.621206,124.916381,0,345,39833.959224537,2009-01-20,23:01:17
46.621172,124.916408,0,346,39833.9592824074,2009-01-20,23:01:22
46.621167,124.916413,0,347,39833.9593402778,2009-01-20,23:01:27
46.621164,124.916421,0,347,39833.9593981481,2009-01-20,23:01:32
46.621172,124.916418,0,347,39833.9594560185,2009-01-20,23:01:37
46.621171,124.916421,0,346,39833.9595138889,2009-01-20,23:01:42
46.621165,124.916423,0,346,39833.9595717593,2009-01-20,23:01:47
46.621169,124.916417,0,346,39833.9596296296,2009-01-20,23:01:52
46.621169,124.916417,0,346,39833.9596643519,2009-01-20,23:01:55
46.621168,124.916417,0,346,39833.9596875,2009-01-20,23:01:57
46.621162,124.916429,0,346,39833.9597453704,2009-01-20,23:02:02
46.621162,124.916429,0,346,39833.9597800926,2009-01-20,23:02:05
46.621154,124.916436,0,346,39833.9598032407,2009-01-20,23:02:07
46.621139,124.916493,0,345,39833.9598611111,2009-01-20,23:02:12
46.621119,124.916538,0,344,39833.9599189815,2009-01-20,23:02:17
46.621097,124.916598,0,344,39833.9599768519,2009-01-20,23:02:22
46.621099,124.916644,0,347,39833.9600347222,2009-01-20,23:02:27
46.621108,124.91665,0,349,39833.9600925926,2009-01-20,23:02:32
46.621122,124.916644,0,359,39833.960150463,2009-01-20,23:02:37
46.621126,124.916641,0,359,39833.9602083333,2009-01-20,23:02:42
46.621126,124.916641,0,359,39833.9602430556,2009-01-20,23:02:45
46.621122,124.916634,0,359,39833.9602662037,2009-01-20,23:02:47
46.621123,124.916622,0,359,39833.9603240741,2009-01-20,23:02:52
46.62114,124.916568,0,367,39833.9603819444,2009-01-20,23:02:57
46.621139,124.916559,0,368,39833.9604398148,2009-01-20,23:03:02
46.621137,124.916554,0,368,39833.9604976852,2009-01-20,23:03:07
46.621137,124.916554,0,368,39833.9605324074,2009-01-20,23:03:10
46.621136,124.916548,0,368,39833.9605555556,2009-01-20,23:03:12
46.621143,124.91653,0,368,39833.9606134259,2009-01-20,23:03:17
46.621173,124.91648,0,370,39833.9606597222,2009-01-20,23:03:21
46.621196,124.916433,0,372,39833.9607175926,2009-01-20,23:03:26
46.621218,124.916411,0,372,39833.960775463,2009-01-20,23:03:31
46.621206,124.916446,0,372,39833.9608333333,2009-01-20,23:03:36
46.621178,124.916502,0,373,39833.9608912037,2009-01-20,23:03:41
46.621169,124.916512,0,372,39833.9609490741,2009-01-20,23:03:46
46.621161,124.91654,0,373,39833.9610069444,2009-01-20,23:03:51
46.621137,124.916597,0,375,39833.9610185185,2009-01-20,23:03:52
46.621106,124.916648,0,376,39833.9610532407,2009-01-20,23:03:55
46.621093,124.916684,0,377,39833.9611111111,2009-01-20,23:04:00
46.621106,124.9167,0,378,39833.9611689815,2009-01-20,23:04:05
46.621111,124.916694,0,378,39833.9612268518,2009-01-20,23:04:10
46.621107,124.916695,0,378,39833.9612847222,2009-01-20,23:04:15
46.621111,124.916696,0,378,39833.9613425926,2009-01-20,23:04:20
46.621111,124.916696,0,378,39833.9613773148,2009-01-20,23:04:23
46.62111,124.916692,0,378,39833.961400463,2009-01-20,23:04:25
46.621114,124.916675,0,378,39833.9614583333,2009-01-20,23:04:30
46.621131,124.916655,0,379,39833.9615162037,2009-01-20,23:04:35
46.62115,124.916656,0,381,39833.9615740741,2009-01-20,23:04:40
46.621159,124.916629,0,382,39833.9616319444,2009-01-20,23:04:45
46.621182,124.916625,0,382,39833.9616898148,2009-01-20,23:04:50
46.621223,124.916638,0,382,39833.9617476852,2009-01-20,23:04:55
46.621187,124.916647,0,392,39833.9618055556,2009-01-20,23:05:00
46.621145,124.9167,0,402,39833.9618634259,2009-01-20,23:05:05
46.621128,124.916765,0,406,39833.9619212963,2009-01-20,23:05:10
46.621097,124.916822,0,407,39833.9619675926,2009-01-20,23:05:14
46.621095,124.916872,0,411,39833.962025463,2009-01-20,23:05:19
46.621069,124.916911,0,415,39833.9620833333,2009-01-20,23:05:24
46.621053,124.916907,0,423,39833.9621412037,2009-01-20,23:05:29
46.621042,124.916937,0,426,39833.9621990741,2009-01-20,23:05:34
46.621015,124.916987,0,429,39833.9622569444,2009-01-20,23:05:39
46.620993,124.917036,0,429,39833.9623148148,2009-01-20,23:05:44
46.620979,124.917065,0,433,39833.9623726852,2009-01-20,23:05:49
46.620987,124.917128,0,437,39833.9624189815,2009-01-20,23:05:53
46.620992,124.917197,0,440,39833.9624768518,2009-01-20,23:05:58
46.620975,124.917262,0,444,39833.9625347222,2009-01-20,23:06:03
46.620935,124.917316,0,447,39833.9625925926,2009-01-20,23:06:08
46.621011,124.917403,0,464,39833.9626157407,2009-01-20,23:06:10
46.621053,124.917417,0,474,39833.962650463,2009-01-20,23:06:13
46.621049,124.91745,0,472,39833.9627083333,2009-01-20,23:06:18
46.621039,124.91748,0,473,39833.9627662037,2009-01-20,23:06:23
46.621063,124.917511,0,473,39833.9628240741,2009-01-20,23:06:28
46.621081,124.917577,0,473,39833.9628703704,2009-01-20,23:06:32
46.621087,124.917647,0,472,39833.9629166667,2009-01-20,23:06:36
46.621045,124.917725,0,473,39833.9629513889,2009-01-20,23:06:39
46.621009,124.917806,0,474,39833.9629861111,2009-01-20,23:06:42
46.620967,124.917868,0,475,39833.9630092593,2009-01-20,23:06:44
46.620972,124.917936,0,478,39833.9630671296,2009-01-20,23:06:49
46.620941,124.917988,0,487,39833.963125,2009-01-20,23:06:54
46.620924,124.91802,0,499,39833.9631828704,2009-01-20,23:06:59
46.620924,124.918053,0,513,39833.9632407407,2009-01-20,23:07:04
46.620894,124.91804,0,522,39833.9632986111,2009-01-20,23:07:09
46.620895,124.918114,0,526,39833.9633217593,2009-01-20,23:07:11
46.6209,124.918179,0,531,39833.9633564815,2009-01-20,23:07:14
46.620886,124.918246,0,542,39833.9634027778,2009-01-20,23:07:18
46.62087,124.918293,0,553,39833.9634490741,2009-01-20,23:07:22
46.620855,124.918362,0,563,39833.9634953704,2009-01-20,23:07:26
46.620845,124.918383,0,573,39833.9635532407,2009-01-20,23:07:31
46.620821,124.918407,0,582,39833.9636111111,2009-01-20,23:07:36
46.620845,124.918426,0,588,39833.9636689815,2009-01-20,23:07:41
46.620869,124.918431,0,595,39833.9637268518,2009-01-20,23:07:46
46.620892,124.91846,0,594,39833.9637847222,2009-01-20,23:07:51
46.620916,124.918481,0,592,39833.9638425926,2009-01-20,23:07:56
46.620885,124.918638,0,594,39833.9638657407,2009-01-20,23:07:58
46.620839,124.918722,0,597,39833.9638773148,2009-01-20,23:07:59
46.620852,124.918795,0,591,39833.9638888889,2009-01-20,23:08:00
46.620846,124.91887,0,588,39833.963912037,2009-01-20,23:08:02
46.620867,124.918917,0,581,39833.9639699074,2009-01-20,23:08:07
46.620904,124.91893,0,569,39833.9640277778,2009-01-20,23:08:12
46.620944,124.918936,0,561,39833.9640625,2009-01-20,23:08:15
46.62099,124.918925,0,556,39833.9640972222,2009-01-20,23:08:18
46.621041,124.918913,0,552,39833.9641319444,2009-01-20,23:08:21
46.621085,124.918923,0,548,39833.9641782407,2009-01-20,23:08:25
46.621121,124.918962,0,545,39833.964224537,2009-01-20,23:08:29
46.621158,124.918996,0,540,39833.9642592593,2009-01-20,23:08:32
46.621197,124.91902,0,533,39833.9643171296,2009-01-20,23:08:37
46.621219,124.919072,0,525,39833.964375,2009-01-20,23:08:42
46.621237,124.919112,0,519,39833.9644328704,2009-01-20,23:08:47
46.621281,124.91914,0,513,39833.9644907407,2009-01-20,23:08:52
46.62132,124.919164,0,508,39833.9645486111,2009-01-20,23:08:57
46.621362,124.91918,0,505,39833.9646064815,2009-01-20,23:09:02
46.621402,124.919187,0,499,39833.9646643519,2009-01-20,23:09:07
46.621425,124.919219,0,493,39833.9647222222,2009-01-20,23:09:12
46.621454,124.919236,0,488,39833.9647800926,2009-01-20,23:09:17
46.621493,124.919251,0,484,39833.964837963,2009-01-20,23:09:22
46.621533,124.919259,0,479,39833.9648958333,2009-01-20,23:09:27
46.621582,124.919266,0,477,39833.9649421296,2009-01-20,23:09:31
46.621618,124.919296,0,474,39833.965,2009-01-20,23:09:36
46.621651,124.919326,0,471,39833.9650578704,2009-01-20,23:09:41
46.621675,124.919356,0,470,39833.9651157407,2009-01-20,23:09:46
46.621721,124.91937,0,469,39833.9651736111,2009-01-20,23:09:51
46.621738,124.919409,0,468,39833.9652314815,2009-01-20,23:09:56
46.621766,124.919447,0,466,39833.9652893519,2009-01-20,23:10:01
46.621761,124.919516,0,463,39833.9653472222,2009-01-20,23:10:06
46.621783,124.919565,0,462,39833.9654050926,2009-01-20,23:10:11
46.62182,124.919605,0,460,39833.965462963,2009-01-20,23:10:16
46.621861,124.919635,0,458,39833.9655208333,2009-01-20,23:10:21
46.621899,124.919676,0,458,39833.9655787037,2009-01-20,23:10:26
46.621944,124.919706,0,457,39833.9656365741,2009-01-20,23:10:31
46.621962,124.919747,0,457,39833.9656944444,2009-01-20,23:10:36
46.622004,124.919772,0,457,39833.9657523148,2009-01-20,23:10:41
46.622051,124.919799,0,457,39833.9658101852,2009-01-20,23:10:46
46.62209,124.919834,0,458,39833.9658680556,2009-01-20,23:10:51
46.62212,124.919879,0,458,39833.9659259259,2009-01-20,23:10:56
46.622135,124.919922,0,458,39833.9659837963,2009-01-20,23:11:01
46.62214,124.920046,0,457,39833.9660416667,2009-01-20,23:11:06
46.622174,124.920089,0,459,39833.966087963,2009-01-20,23:11:10
46.622167,124.920117,0,466,39833.9661458333,2009-01-20,23:11:15
46.6222,124.92014,0,469,39833.9662037037,2009-01-20,23:11:20
46.622241,124.920181,0,473,39833.9662615741,2009-01-20,23:11:25
46.622272,124.920204,0,479,39833.9663194444,2009-01-20,23:11:30
46.622294,124.920233,0,484,39833.9663773148,2009-01-20,23:11:35
46.62232,124.920271,0,487,39833.9664351852,2009-01-20,23:11:40
46.622363,124.9203,0,493,39833.9664930556,2009-01-20,23:11:45
46.622403,124.92033,0,496,39833.9665393519,2009-01-20,23:11:49
46.622446,124.920343,0,501,39833.9665972222,2009-01-20,23:11:54
46.622488,124.920369,0,504,39833.9666435185,2009-01-20,23:11:58
46.622507,124.920421,0,511,39833.9667013889,2009-01-20,23:12:03
46.622546,124.920457,0,515,39833.9667592593,2009-01-20,23:12:08
46.622577,124.920461,0,520,39833.9668171296,2009-01-20,23:12:13
46.622615,124.920494,0,525,39833.966875,2009-01-20,23:12:18
46.622652,124.920525,0,534,39833.9669328704,2009-01-20,23:12:23
46.622685,124.920559,0,538,39833.9669907407,2009-01-20,23:12:28
46.622685,124.920559,0,538,39833.967025463,2009-01-20,23:12:31
46.622679,124.920558,0,540,39833.9670486111,2009-01-20,23:12:33
46.622718,124.920598,0,542,39833.9671064815,2009-01-20,23:12:38
46.622762,124.920614,0,542,39833.9671412037,2009-01-20,23:12:41
46.622808,124.92065,0,543,39833.9671990741,2009-01-20,23:12:46
46.622858,124.920691,0,542,39833.9672337963,2009-01-20,23:12:49
46.622896,124.920745,0,542,39833.9672916667,2009-01-20,23:12:54
46.62294,124.920785,0,543,39833.967349537,2009-01-20,23:12:59
46.622967,124.920829,0,542,39833.9674074074,2009-01-20,23:13:04
46.623,124.920866,0,547,39833.9674652778,2009-01-20,23:13:09
46.623044,124.920886,0,548,39833.9675115741,2009-01-20,23:13:13
46.623087,124.920912,0,547,39833.9675694444,2009-01-20,23:13:18
46.623092,124.920932,0,545,39833.9676273148,2009-01-20,23:13:23
46.623125,124.920947,0,544,39833.9676851852,2009-01-20,23:13:28
46.623152,124.92099,0,542,39833.9677430556,2009-01-20,23:13:33
46.623188,124.921042,0,546,39833.9678009259,2009-01-20,23:13:38
46.623199,124.92107,0,553,39833.9678587963,2009-01-20,23:13:43
46.623223,124.92112,0,557,39833.9679166667,2009-01-20,23:13:48
46.623249,124.921127,0,561,39833.967974537,2009-01-20,23:13:53
46.623259,124.921166,0,568,39833.9680324074,2009-01-20,23:13:58
46.623317,124.921185,0,564,39833.9680787037,2009-01-20,23:14:02
46.623361,124.921214,0,564,39833.9681134259,2009-01-20,23:14:05
46.623394,124.921271,0,563,39833.9681712963,2009-01-20,23:14:10
46.623427,124.92132,0,569,39833.9682291667,2009-01-20,23:14:15
46.623465,124.921345,0,576,39833.968275463,2009-01-20,23:14:19
46.623501,124.921353,0,577,39833.9683333333,2009-01-20,23:14:24
46.623514,124.921389,0,581,39833.9683912037,2009-01-20,23:14:29
46.623541,124.921419,0,581,39833.9684490741,2009-01-20,23:14:34
46.623584,124.92143,0,577,39833.9684953704,2009-01-20,23:14:38
46.623616,124.921451,0,578,39833.9685532407,2009-01-20,23:14:43
46.623636,124.921484,0,583,39833.9686111111,2009-01-20,23:14:48
46.623679,124.921511,0,583,39833.9686574074,2009-01-20,23:14:52
46.623722,124.921561,0,583,39833.9687152778,2009-01-20,23:14:57
46.623753,124.92161,0,581,39833.96875,2009-01-20,23:15:00
46.623773,124.921621,0,588,39833.9688078704,2009-01-20,23:15:05
46.623818,124.921659,0,586,39833.9688541667,2009-01-20,23:15:09
46.623863,124.921699,0,580,39833.968912037,2009-01-20,23:15:14
46.623886,124.92173,0,574,39833.9689699074,2009-01-20,23:15:19
46.623921,124.921782,0,574,39833.9690277778,2009-01-20,23:15:24
46.623951,124.921795,0,564,39833.9690856481,2009-01-20,23:15:29
46.623984,124.921821,0,555,39833.9691435185,2009-01-20,23:15:34
46.624014,124.921837,0,540,39833.9691782407,2009-01-20,23:15:37
46.624042,124.921857,0,535,39833.9692361111,2009-01-20,23:15:42
46.624074,124.921915,0,536,39833.9692939815,2009-01-20,23:15:47
46.624094,124.921998,0,535,39833.9693402778,2009-01-20,23:15:51
46.624138,124.922069,0,536,39833.9693865741,2009-01-20,23:15:55
46.624176,124.922138,0,537,39833.9694212963,2009-01-20,23:15:58
46.624226,124.922185,0,537,39833.9694560185,2009-01-20,23:16:01
46.624264,124.922235,0,537,39833.9695023148,2009-01-20,23:16:05
46.624264,124.922235,0,537,39833.969537037,2009-01-20,23:16:08
46.624258,124.922237,0,535,39833.9695601852,2009-01-20,23:16:10
46.624234,124.922225,0,534,39833.9696180556,2009-01-20,23:16:15
46.624252,124.922165,0,533,39833.9696643518,2009-01-20,23:16:19
46.624282,124.922078,0,534,39833.9696875,2009-01-20,23:16:21
46.624323,124.921956,0,534,39833.9697106481,2009-01-20,23:16:23
46.624376,124.921851,0,537,39833.9697337963,2009-01-20,23:16:25
46.62441,124.921797,0,538,39833.9697453704,2009-01-20,23:16:26
46.624446,124.921736,0,540,39833.9697569444,2009-01-20,23:16:27
46.624494,124.921664,0,542,39833.9697685185,2009-01-20,23:16:28
46.624539,124.921593,0,544,39833.9697800926,2009-01-20,23:16:29
46.624582,124.92152,0,545,39833.9697916667,2009-01-20,23:16:30
46.62463,124.921437,0,545,39833.9698032407,2009-01-20,23:16:31
46.624679,124.92135,0,548,39833.9698148148,2009-01-20,23:16:32
46.624724,124.921259,0,548,39833.9698263889,2009-01-20,23:16:33
46.624771,124.921166,0,550,39833.969837963,2009-01-20,23:16:34
46.624814,124.921069,0,552,39833.969849537,2009-01-20,23:16:35
46.62486,124.92097,0,554,39833.9698611111,2009-01-20,23:16:36
46.624908,124.920863,0,555,39833.9698726852,2009-01-20,23:16:37
46.624959,124.920754,0,558,39833.9698842593,2009-01-20,23:16:38
46.625009,124.920647,0,561,39833.9698958333,2009-01-20,23:16:39
46.625062,124.920537,0,565,39833.9699074074,2009-01-20,23:16:40
46.625118,124.920429,0,567,39833.9699189815,2009-01-20,23:16:41
46.625172,124.920322,0,570,39833.9699305556,2009-01-20,23:16:42
46.625223,124.920211,0,573,39833.9699421296,2009-01-20,23:16:43
46.625283,124.920098,0,577,39833.9699537037,2009-01-20,23:16:44
46.62534,124.919983,0,579,39833.9699652778,2009-01-20,23:16:45
46.625389,124.919873,0,569,39833.9699768518,2009-01-20,23:16:46
46.625438,124.919767,0,570,39833.9699884259,2009-01-20,23:16:47
46.625486,124.919657,0,569,39833.97,2009-01-20,23:16:48
46.625528,124.919553,0,571,39833.9700115741,2009-01-20,23:16:49
46.625575,124.919455,0,566,39833.9700231481,2009-01-20,23:16:50
46.62562,124.919357,0,565,39833.9700347222,2009-01-20,23:16:51
46.625666,124.919257,0,566,39833.9700462963,2009-01-20,23:16:52
46.62571,124.919156,0,568,39833.9700578704,2009-01-20,23:16:53
46.625751,124.919057,0,567,39833.9700694444,2009-01-20,23:16:54
46.625799,124.918964,0,566,39833.9700810185,2009-01-20,23:16:55
46.625844,124.918866,0,566,39833.9700925926,2009-01-20,23:16:56
46.625891,124.91877,0,567,39833.9701041667,2009-01-20,23:16:57
46.625932,124.918677,0,568,39833.9701157407,2009-01-20,23:16:58
46.625972,124.918585,0,571,39833.9701273148,2009-01-20,23:16:59
46.626008,124.918499,0,574,39833.9701388889,2009-01-20,23:17:00
46.626046,124.918424,0,573,39833.970150463,2009-01-20,23:17:01
46.626075,124.918359,0,576,39833.970162037,2009-01-20,23:17:02
46.626103,124.918303,0,576,39833.9701736111,2009-01-20,23:17:03
46.626146,124.918241,0,580,39833.9701967593,2009-01-20,23:17:05
46.626165,124.918244,0,581,39833.9702546296,2009-01-20,23:17:10
46.62618,124.918176,0,571,39833.9702893518,2009-01-20,23:17:13
46.626207,124.918123,0,573,39833.9703125,2009-01-20,23:17:15
46.626256,124.918041,0,573,39833.9703356481,2009-01-20,23:17:17
46.626299,124.917938,0,567,39833.9703587963,2009-01-20,23:17:19
46.626325,124.917884,0,566,39833.9703703704,2009-01-20,23:17:20
46.626355,124.917819,0,567,39833.9703819444,2009-01-20,23:17:21
46.626389,124.917746,0,564,39833.9703935185,2009-01-20,23:17:22
46.626418,124.917673,0,564,39833.9704050926,2009-01-20,23:17:23
46.62646,124.917603,0,567,39833.9704166667,2009-01-20,23:17:24
46.6265,124.917529,0,571,39833.9704282407,2009-01-20,23:17:25
46.626539,124.91745,0,572,39833.9704398148,2009-01-20,23:17:26
46.626578,124.91737,0,572,39833.9704513889,2009-01-20,23:17:27
46.626617,124.917288,0,570,39833.970462963,2009-01-20,23:17:28
46.626654,124.917197,0,571,39833.970474537,2009-01-20,23:17:29
46.626692,124.917104,0,570,39833.9704861111,2009-01-20,23:17:30
46.626738,124.917005,0,573,39833.9704976852,2009-01-20,23:17:31
46.626781,124.916913,0,572,39833.9705092593,2009-01-20,23:17:32
46.626822,124.916817,0,573,39833.9705208333,2009-01-20,23:17:33
46.626869,124.916714,0,574,39833.9705324074,2009-01-20,23:17:34
46.626921,124.916613,0,576,39833.9705439815,2009-01-20,23:17:35
46.626968,124.916508,0,576,39833.9705555556,2009-01-20,23:17:36
46.627018,124.916402,0,577,39833.9705671296,2009-01-20,23:17:37
46.627071,124.916295,0,575,39833.9705787037,2009-01-20,23:17:38
46.627119,124.916195,0,580,39833.9705902778,2009-01-20,23:17:39
46.627171,124.916086,0,572,39833.9706018518,2009-01-20,23:17:40
46.627217,124.915967,0,568,39833.9706134259,2009-01-20,23:17:41
46.627262,124.91586,0,569,39833.970625,2009-01-20,23:17:42
46.627294,124.915755,0,568,39833.9706365741,2009-01-20,23:17:43
46.627338,124.915643,0,563,39833.9706481481,2009-01-20,23:17:44
46.627379,124.91553,0,561,39833.9706597222,2009-01-20,23:17:45
46.627428,124.915421,0,560,39833.9706712963,2009-01-20,23:17:46
46.627474,124.915327,0,564,39833.9706828704,2009-01-20,23:17:47
46.627517,124.915227,0,565,39833.9706944444,2009-01-20,23:17:48
46.627574,124.915115,0,567,39833.9707060185,2009-01-20,23:17:49
46.627628,124.915,0,567,39833.9707175926,2009-01-20,23:17:50
46.627684,124.914882,0,567,39833.9707291667,2009-01-20,23:17:51
46.627747,124.914767,0,571,39833.9707407407,2009-01-20,23:17:52
46.6278,124.914656,0,570,39833.9707523148,2009-01-20,23:17:53
46.627862,124.914542,0,577,39833.9707638889,2009-01-20,23:17:54
46.627921,124.914431,0,579,39833.970775463,2009-01-20,23:17:55
46.627977,124.914319,0,581,39833.970787037,2009-01-20,23:17:56
46.628034,124.914214,0,585,39833.9707986111,2009-01-20,23:17:57
46.62809,124.914108,0,588,39833.9708101852,2009-01-20,23:17:58
46.628145,124.914,0,592,39833.9708217593,2009-01-20,23:17:59
46.628198,124.913892,0,596,39833.9708333333,2009-01-20,23:18:00
46.628247,124.913785,0,599,39833.9708449074,2009-01-20,23:18:01
46.628294,124.913683,0,603,39833.9708564815,2009-01-20,23:18:02
46.628339,124.913584,0,601,39833.9708680556,2009-01-20,23:18:03
46.628416,124.913511,0,594,39833.9708796296,2009-01-20,23:18:04
46.628469,124.913412,0,596,39833.9708912037,2009-01-20,23:18:05
46.628513,124.913316,0,597,39833.9709027778,2009-01-20,23:18:06
46.628553,124.913225,0,599,39833.9709143518,2009-01-20,23:18:07
46.628592,124.913139,0,601,39833.9709259259,2009-01-20,23:18:08
46.628598,124.913056,0,598,39833.9709375,2009-01-20,23:18:09
46.628627,124.912992,0,601,39833.9709490741,2009-01-20,23:18:10
46.62865,124.912918,0,600,39833.9709606481,2009-01-20,23:18:11
46.628643,124.912822,0,601,39833.9709837963,2009-01-20,23:18:13
46.628674,124.912794,0,609,39833.9710416667,2009-01-20,23:18:18
46.628667,124.912804,0,612,39833.971099537,2009-01-20,23:18:23
46.628677,124.912753,0,610,39833.9711574074,2009-01-20,23:18:28
46.628685,124.912681,0,607,39833.9711805556,2009-01-20,23:18:30
46.628712,124.912614,0,609,39833.9712037037,2009-01-20,23:18:32
46.628724,124.912516,0,609,39833.9712268518,2009-01-20,23:18:34
46.628754,124.912437,0,611,39833.97125,2009-01-20,23:18:36
46.628797,124.912339,0,610,39833.9712731481,2009-01-20,23:18:38
46.628842,124.912237,0,611,39833.9712962963,2009-01-20,23:18:40
46.62889,124.912124,0,600,39833.9713194444,2009-01-20,23:18:42
46.628933,124.912061,0,593,39833.9713310185,2009-01-20,23:18:43
46.628976,124.911989,0,592,39833.9713425926,2009-01-20,23:18:44
46.629017,124.911908,0,590,39833.9713541667,2009-01-20,23:18:45
46.629055,124.911821,0,586,39833.9713657407,2009-01-20,23:18:46
46.629093,124.911739,0,585,39833.9713773148,2009-01-20,23:18:47
46.62913,124.911656,0,579,39833.9713888889,2009-01-20,23:18:48
46.629168,124.911567,0,578,39833.971400463,2009-01-20,23:18:49
46.629209,124.911468,0,572,39833.971412037,2009-01-20,23:18:50
46.629246,124.911367,0,567,39833.9714236111,2009-01-20,23:18:51
46.629291,124.911266,0,560,39833.9714351852,2009-01-20,23:18:52
46.629346,124.911168,0,558,39833.9714467593,2009-01-20,23:18:53
46.629405,124.911059,0,552,39833.9714583333,2009-01-20,23:18:54
46.629461,124.910943,0,548,39833.9714699074,2009-01-20,23:18:55
46.629513,124.910831,0,548,39833.9714814815,2009-01-20,23:18:56
46.629565,124.910708,0,546,39833.9714930556,2009-01-20,23:18:57
46.629618,124.910593,0,547,39833.9715046296,2009-01-20,23:18:58
46.629675,124.910479,0,548,39833.9715162037,2009-01-20,23:18:59
46.629729,124.910353,0,545,39833.9715277778,2009-01-20,23:19:00
46.629787,124.910224,0,543,39833.9715393518,2009-01-20,23:19:01
46.629858,124.910091,0,542,39833.9715509259,2009-01-20,23:19:02
46.629924,124.909962,0,542,39833.9715625,2009-01-20,23:19:03
46.629986,124.909834,0,542,39833.9715740741,2009-01-20,23:19:04
46.630055,124.909702,0,543,39833.9715856481,2009-01-20,23:19:05
46.630117,124.90957,0,544,39833.9715972222,2009-01-20,23:19:06
46.630179,124.909435,0,543,39833.9716087963,2009-01-20,23:19:07
46.630238,124.909305,0,543,39833.9716203704,2009-01-20,23:19:08
46.630294,124.909176,0,545,39833.9716319444,2009-01-20,23:19:09
46.630361,124.909041,0,544,39833.9716435185,2009-01-20,23:19:10
46.630422,124.908916,0,545,39833.9716550926,2009-01-20,23:19:11
46.630486,124.908787,0,546,39833.9716666667,2009-01-20,23:19:12
46.630543,124.908661,0,550,39833.9716782407,2009-01-20,23:19:13
46.630595,124.908538,0,549,39833.9716898148,2009-01-20,23:19:14
46.630647,124.90841,0,552,39833.9717013889,2009-01-20,23:19:15
46.63071,124.9083,0,554,39833.971712963,2009-01-20,23:19:16
46.630767,124.908196,0,554,39833.971724537,2009-01-20,23:19:17
46.630821,124.908088,0,556,39833.9717361111,2009-01-20,23:19:18
46.630882,124.907976,0,557,39833.9717476852,2009-01-20,23:19:19
46.630937,124.907853,0,557,39833.9717592593,2009-01-20,23:19:20
46.630989,124.907741,0,559,39833.9717708333,2009-01-20,23:19:21
46.63104,124.90764,0,556,39833.9717824074,2009-01-20,23:19:22
46.631088,124.907529,0,553,39833.9717939815,2009-01-20,23:19:23
46.631135,124.90742,0,553,39833.9718055556,2009-01-20,23:19:24
46.631184,124.90732,0,550,39833.9718171296,2009-01-20,23:19:25
46.631226,124.907214,0,549,39833.9718287037,2009-01-20,23:19:26
46.631276,124.907114,0,543,39833.9718402778,2009-01-20,23:19:27
46.631324,124.907027,0,538,39833.9718518518,2009-01-20,23:19:28
46.631369,124.906947,0,537,39833.9718634259,2009-01-20,23:19:29
46.631414,124.906878,0,535,39833.971875,2009-01-20,23:19:30
46.631451,124.906808,0,532,39833.9718865741,2009-01-20,23:19:31
46.63149,124.906732,0,533,39833.9718981481,2009-01-20,23:19:32
46.631522,124.906664,0,532,39833.9719097222,2009-01-20,23:19:33
46.631548,124.90661,0,529,39833.9719212963,2009-01-20,23:19:34
46.631592,124.90651,0,526,39833.9719444444,2009-01-20,23:19:36
46.631612,124.906448,0,530,39833.9719675926,2009-01-20,23:19:38
46.631598,124.906436,0,535,39833.972025463,2009-01-20,23:19:43
46.631624,124.906365,0,537,39833.9720833333,2009-01-20,23:19:48
46.631648,124.906305,0,540,39833.9721064815,2009-01-20,23:19:50
46.631673,124.906244,0,538,39833.9721296296,2009-01-20,23:19:52
46.631699,124.906188,0,538,39833.9721527778,2009-01-20,23:19:54
46.631737,124.906135,0,541,39833.9721875,2009-01-20,23:19:57
46.631765,124.906064,0,540,39833.9722222222,2009-01-20,23:20:00
46.631788,124.906,0,537,39833.9722453704,2009-01-20,23:20:02
46.631816,124.905943,0,536,39833.9722685185,2009-01-20,23:20:04
46.631857,124.90587,0,533,39833.9722916667,2009-01-20,23:20:06
46.63189,124.905824,0,535,39833.9723148148,2009-01-20,23:20:08
46.631924,124.905772,0,525,39833.972349537,2009-01-20,23:20:11
46.631939,124.90572,0,515,39833.9723842593,2009-01-20,23:20:14
46.63193,124.905704,0,514,39833.9724421296,2009-01-20,23:20:19
46.63193,124.905704,0,514,39833.9724768519,2009-01-20,23:20:22
46.631924,124.905704,0,511,39833.9725,2009-01-20,23:20:24
46.63195,124.905661,0,509,39833.9725578704,2009-01-20,23:20:29
46.631986,124.905593,0,506,39833.9725810185,2009-01-20,23:20:31
46.632038,124.905504,0,504,39833.9726041667,2009-01-20,23:20:33
46.632088,124.905409,0,506,39833.9726273148,2009-01-20,23:20:35
46.632136,124.905297,0,509,39833.972650463,2009-01-20,23:20:37
46.63217,124.905225,0,511,39833.972662037,2009-01-20,23:20:38
46.632204,124.905161,0,513,39833.9726736111,2009-01-20,23:20:39
46.632244,124.905088,0,515,39833.9726851852,2009-01-20,23:20:40
46.632277,124.905015,0,516,39833.9726967593,2009-01-20,23:20:41
46.632317,124.904933,0,512,39833.9727083333,2009-01-20,23:20:42
46.632351,124.90485,0,510,39833.9727199074,2009-01-20,23:20:43
46.632391,124.904769,0,509,39833.9727314815,2009-01-20,23:20:44
46.632429,124.904682,0,509,39833.9727430556,2009-01-20,23:20:45
46.632474,124.904594,0,509,39833.9727546296,2009-01-20,23:20:46
46.63252,124.904501,0,510,39833.9727662037,2009-01-20,23:20:47
46.632563,124.904409,0,511,39833.9727777778,2009-01-20,23:20:48
46.632605,124.90432,0,511,39833.9727893519,2009-01-20,23:20:49
46.632644,124.904236,0,512,39833.9728009259,2009-01-20,23:20:50
46.632687,124.904147,0,513,39833.9728125,2009-01-20,23:20:51
46.632727,124.904055,0,513,39833.9728240741,2009-01-20,23:20:52
46.632762,124.903974,0,514,39833.9728356482,2009-01-20,23:20:53
46.632809,124.903893,0,516,39833.9728472222,2009-01-20,23:20:54
46.632849,124.903816,0,517,39833.9728587963,2009-01-20,23:20:55
46.632881,124.903737,0,517,39833.9728703704,2009-01-20,23:20:56
46.632915,124.903666,0,517,39833.9728819444,2009-01-20,23:20:57
46.632959,124.903597,0,520,39833.9728935185,2009-01-20,23:20:58
46.632993,124.903522,0,520,39833.9729050926,2009-01-20,23:20:59
46.633028,124.903453,0,523,39833.9729166667,2009-01-20,23:21:00
46.633051,124.903396,0,522,39833.9729282407,2009-01-20,23:21:01
46.63309,124.903334,0,515,39833.9729513889,2009-01-20,23:21:03
46.633105,124.903332,0,502,39833.9730092593,2009-01-20,23:21:08
46.633142,124.903259,0,503,39833.9730439815,2009-01-20,23:21:11
46.633175,124.903184,0,504,39833.9730671296,2009-01-20,23:21:13
46.633215,124.903085,0,503,39833.9730902778,2009-01-20,23:21:15
46.633244,124.902994,0,505,39833.9731134259,2009-01-20,23:21:17
46.633275,124.90289,0,505,39833.9731365741,2009-01-20,23:21:19
46.633293,124.902822,0,506,39833.9731481481,2009-01-20,23:21:20
46.633317,124.902762,0,505,39833.9731597222,2009-01-20,23:21:21
46.633344,124.902695,0,506,39833.9731712963,2009-01-20,23:21:22
46.633378,124.902627,0,505,39833.9731828704,2009-01-20,23:21:23
46.63342,124.90256,0,503,39833.9731944444,2009-01-20,23:21:24
46.633459,124.902492,0,503,39833.9732060185,2009-01-20,23:21:25
46.63349,124.902412,0,499,39833.9732175926,2009-01-20,23:21:26
46.633536,124.902343,0,498,39833.9732291667,2009-01-20,23:21:27
46.633587,124.902271,0,498,39833.9732407407,2009-01-20,23:21:28
46.633654,124.902194,0,503,39833.9732523148,2009-01-20,23:21:29
46.633696,124.902101,0,501,39833.9732638889,2009-01-20,23:21:30
46.633735,124.902009,0,501,39833.973275463,2009-01-20,23:21:31
46.633777,124.901912,0,501,39833.973287037,2009-01-20,23:21:32
46.633822,124.901817,0,501,39833.9732986111,2009-01-20,23:21:33
46.633872,124.901718,0,505,39833.9733101852,2009-01-20,23:21:34
46.633913,124.901624,0,506,39833.9733217593,2009-01-20,23:21:35
46.633956,124.90153,0,506,39833.9733333333,2009-01-20,23:21:36
46.633999,124.901434,0,508,39833.9733449074,2009-01-20,23:21:37
46.634036,124.90134,0,508,39833.9733564815,2009-01-20,23:21:38
46.634078,124.90125,0,513,39833.9733680556,2009-01-20,23:21:39
46.634125,124.90116,0,514,39833.9733796296,2009-01-20,23:21:40
46.634167,124.90107,0,516,39833.9733912037,2009-01-20,23:21:41
46.634204,124.900979,0,514,39833.9734027778,2009-01-20,23:21:42
46.634246,124.900893,0,506,39833.9734143519,2009-01-20,23:21:43
46.634286,124.900814,0,502,39833.9734259259,2009-01-20,23:21:44
46.634326,124.900727,0,496,39833.9734375,2009-01-20,23:21:45
46.634382,124.900646,0,500,39833.9734490741,2009-01-20,23:21:46
46.634419,124.900573,0,505,39833.9734606481,2009-01-20,23:21:47
46.634448,124.900508,0,508,39833.9734722222,2009-01-20,23:21:48
46.634491,124.900418,0,512,39833.9734953704,2009-01-20,23:21:50
46.634509,124.900374,0,518,39833.9735532407,2009-01-20,23:21:55
46.634505,124.900384,0,518,39833.9736111111,2009-01-20,23:22:00
46.634528,124.900369,0,520,39833.9736689815,2009-01-20,23:22:05
46.634564,124.900339,0,522,39833.9737268519,2009-01-20,23:22:10
46.6346,124.900305,0,532,39833.9737615741,2009-01-20,23:22:13
46.63465,124.900259,0,536,39833.9738194444,2009-01-20,23:22:18
46.634698,124.900238,0,538,39833.9738773148,2009-01-20,23:22:23
46.634745,124.900222,0,536,39833.9739351852,2009-01-20,23:22:28
46.63479,124.900208,0,537,39833.9739814815,2009-01-20,23:22:32
46.634826,124.900173,0,540,39833.9740393519,2009-01-20,23:22:37
46.634874,124.900177,0,544,39833.9740625,2009-01-20,23:22:39
46.634905,124.900184,0,545,39833.9741203704,2009-01-20,23:22:44
46.634928,124.900223,0,544,39833.9741782407,2009-01-20,23:22:49
46.634955,124.900243,0,543,39833.9742361111,2009-01-20,23:22:54
46.634975,124.900252,0,544,39833.9742939815,2009-01-20,23:22:59
46.635005,124.90031,0,546,39833.9743518519,2009-01-20,23:23:04
46.635033,124.900367,0,547,39833.9743865741,2009-01-20,23:23:07
46.635085,124.900407,0,550,39833.9744097222,2009-01-20,23:23:09
46.635133,124.900422,0,552,39833.9744675926,2009-01-20,23:23:14
46.635181,124.900437,0,555,39833.9745023148,2009-01-20,23:23:17
46.635196,124.900466,0,558,39833.9745601852,2009-01-20,23:23:22
46.635196,124.900466,0,558,39833.9745949074,2009-01-20,23:23:25
46.635195,124.900473,0,559,39833.9746180556,2009-01-20,23:23:27
46.635218,124.900484,0,560,39833.9746759259,2009-01-20,23:23:32
46.635244,124.900542,0,562,39833.9747337963,2009-01-20,23:23:37
46.635262,124.900612,0,563,39833.9747685185,2009-01-20,23:23:40
46.635305,124.900658,0,565,39833.9748032407,2009-01-20,23:23:43
46.635359,124.900648,0,568,39833.974849537,2009-01-20,23:23:47
46.6354,124.900628,0,573,39833.9748842593,2009-01-20,23:23:50
46.635443,124.900607,0,578,39833.9749189815,2009-01-20,23:23:53
46.635488,124.900613,0,577,39833.9749652778,2009-01-20,23:23:57
46.635533,124.900653,0,574,39833.975,2009-01-20,23:24:00
46.635581,124.900683,0,569,39833.9750462963,2009-01-20,23:24:04
46.635616,124.900745,0,571,39833.9750925926,2009-01-20,23:24:08
46.635642,124.900807,0,565,39833.975150463,2009-01-20,23:24:13
46.635671,124.900861,0,566,39833.9752083333,2009-01-20,23:24:18
46.635711,124.900908,0,569,39833.9752546296,2009-01-20,23:24:22
46.635749,124.900937,0,565,39833.9753125,2009-01-20,23:24:27
46.635756,124.900938,0,565,39833.9753703704,2009-01-20,23:24:32
46.635756,124.900938,0,565,39833.9754050926,2009-01-20,23:24:35
46.635758,124.900941,0,566,39833.9754282407,2009-01-20,23:24:37
46.635808,124.900981,0,567,39833.9754861111,2009-01-20,23:24:42
46.635843,124.901025,0,567,39833.9755208333,2009-01-20,23:24:45
46.635885,124.901055,0,569,39833.9755555556,2009-01-20,23:24:48
46.635923,124.901098,0,571,39833.9756018519,2009-01-20,23:24:52
46.635972,124.901157,0,573,39833.9756597222,2009-01-20,23:24:57
46.636019,124.901161,0,574,39833.9756944444,2009-01-20,23:25:00
46.636061,124.901198,0,572,39833.9757523148,2009-01-20,23:25:05
46.636105,124.901261,0,565,39833.9758101852,2009-01-20,23:25:10
46.636153,124.901322,0,563,39833.9758680556,2009-01-20,23:25:15
46.6362,124.901355,0,562,39833.9759027778,2009-01-20,23:25:18
46.63623,124.901412,0,567,39833.9759490741,2009-01-20,23:25:22
46.636266,124.90145,0,569,39833.9760069444,2009-01-20,23:25:27
46.636301,124.901496,0,564,39833.9760532407,2009-01-20,23:25:31
46.636348,124.901529,0,560,39833.976099537,2009-01-20,23:25:35
46.636389,124.901558,0,558,39833.9761458333,2009-01-20,23:25:39
46.636434,124.901589,0,553,39833.9762037037,2009-01-20,23:25:44
46.63648,124.901611,0,550,39833.97625,2009-01-20,23:25:48
46.636519,124.901652,0,546,39833.9762962963,2009-01-20,23:25:52
46.636559,124.901696,0,545,39833.9763541667,2009-01-20,23:25:57
46.636607,124.901725,0,542,39833.976400463,2009-01-20,23:26:01
46.63664,124.901707,0,538,39833.9764583333,2009-01-20,23:26:06
46.63666,124.901704,0,537,39833.9765162037,2009-01-20,23:26:11
46.636696,124.901701,0,534,39833.9765740741,2009-01-20,23:26:16
46.636745,124.901687,0,532,39833.9766203704,2009-01-20,23:26:20
46.636793,124.901661,0,536,39833.9766666667,2009-01-20,23:26:24
46.636832,124.90163,0,541,39833.976712963,2009-01-20,23:26:28
46.636828,124.901588,0,547,39833.9767708333,2009-01-20,23:26:33
46.636842,124.901531,0,553,39833.9768287037,2009-01-20,23:26:38
46.636868,124.90146,0,556,39833.9768865741,2009-01-20,23:26:43
46.636875,124.901414,0,560,39833.9769444444,2009-01-20,23:26:48
46.636895,124.901344,0,565,39833.9770023148,2009-01-20,23:26:53
46.636923,124.901271,0,568,39833.9770486111,2009-01-20,23:26:57
46.636968,124.901242,0,567,39833.9770833333,2009-01-20,23:27:00
46.637009,124.901218,0,571,39833.9771180556,2009-01-20,23:27:03
46.637063,124.901173,0,574,39833.9771527778,2009-01-20,23:27:06
46.637113,124.901124,0,579,39833.9771990741,2009-01-20,23:27:10
46.637146,124.901088,0,584,39833.9772569444,2009-01-20,23:27:15
46.637178,124.901048,0,580,39833.9773148148,2009-01-20,23:27:20
46.637156,124.901006,0,577,39833.9773726852,2009-01-20,23:27:25
46.637166,124.900934,0,577,39833.9774189815,2009-01-20,23:27:29
46.637177,124.900881,0,572,39833.9774768518,2009-01-20,23:27:34
46.637223,124.900855,0,572,39833.9775231481,2009-01-20,23:27:38
46.637273,124.900895,0,570,39833.9775810185,2009-01-20,23:27:43
46.637316,124.900924,0,567,39833.9776157407,2009-01-20,23:27:46
46.637355,124.90098,0,567,39833.9776736111,2009-01-20,23:27:51
46.637383,124.901041,0,563,39833.9777314815,2009-01-20,23:27:56
46.637403,124.901064,0,557,39833.9777893518,2009-01-20,23:28:01
46.63743,124.901131,0,555,39833.9778472222,2009-01-20,23:28:06
46.637462,124.90117,0,559,39833.9779050926,2009-01-20,23:28:11
46.637456,124.90121,0,564,39833.977962963,2009-01-20,23:28:16
46.637472,124.901239,0,578,39833.9780208333,2009-01-20,23:28:21
46.637482,124.901241,0,577,39833.9780787037,2009-01-20,23:28:26
46.637504,124.901229,0,583,39833.9781365741,2009-01-20,23:28:31
46.637526,124.901196,0,587,39833.9781944444,2009-01-20,23:28:36
46.637469,124.901178,0,587,39833.9782175926,2009-01-20,23:28:38
46.637432,124.901156,0,591,39833.978275463,2009-01-20,23:28:43
46.637427,124.901208,0,596,39833.9783333333,2009-01-20,23:28:48
46.637473,124.901162,0,598,39833.9783564815,2009-01-20,23:28:50
46.637535,124.901213,0,600,39833.9783912037,2009-01-20,23:28:53
46.637543,124.901347,0,602,39833.9784143518,2009-01-20,23:28:55
46.637565,124.901416,0,605,39833.9784722222,2009-01-20,23:29:00
46.63757,124.901427,0,602,39833.9785300926,2009-01-20,23:29:05
46.63757,124.901427,0,602,39833.9785648148,2009-01-20,23:29:08
46.637568,124.901427,0,603,39833.978587963,2009-01-20,23:29:10
46.637559,124.90143,0,604,39833.9786458333,2009-01-20,23:29:15
46.637581,124.901389,0,600,39833.9787037037,2009-01-20,23:29:20
46.637557,124.901363,0,599,39833.9787615741,2009-01-20,23:29:25
46.63751,124.901342,0,594,39833.9788194444,2009-01-20,23:29:30
46.637479,124.901324,0,591,39833.9788773148,2009-01-20,23:29:35
46.637479,124.901324,0,591,39833.978912037,2009-01-20,23:29:38
46.637472,124.90133,0,591,39833.9789351852,2009-01-20,23:29:40
46.637453,124.901314,0,591,39833.9789930556,2009-01-20,23:29:45
46.637453,124.901314,0,591,39833.9790277778,2009-01-20,23:29:48
46.637445,124.901318,0,591,39833.9790509259,2009-01-20,23:29:50
46.637393,124.901329,0,591,39833.9790972222,2009-01-20,23:29:54
46.637344,124.901321,0,591,39833.9791435185,2009-01-20,23:29:58
46.637362,124.901326,0,591,39833.9792013889,2009-01-20,23:30:03
46.63738,124.901351,0,593,39833.9792592593,2009-01-20,23:30:08
46.637407,124.901419,0,593,39833.9793055556,2009-01-20,23:30:12
46.63745,124.901468,0,592,39833.9793171296,2009-01-20,23:30:13
46.637492,124.901521,0,592,39833.979375,2009-01-20,23:30:18
46.637402,124.90119,0,533,39834.0010648148,2009-01-21,00:01:32
46.637319,124.901061,0,534,39834.0010763889,2009-01-21,00:01:33
46.637276,124.901076,0,537,39834.0011111111,2009-01-21,00:01:36
46.637249,124.901016,0,542,39834.0011689815,2009-01-21,00:01:41
46.637237,124.900995,0,546,39834.0012268518,2009-01-21,00:01:46
46.637222,124.90097,0,549,39834.0012847222,2009-01-21,00:01:51
46.637216,124.900971,0,549,39834.0013425926,2009-01-21,00:01:56
46.637214,124.90097,0,549,39834.001400463,2009-01-21,00:02:01
46.637213,124.900969,0,550,39834.0014583333,2009-01-21,00:02:06
46.637213,124.900969,0,550,39834.0014930556,2009-01-21,00:02:09
46.63721,124.90097,0,550,39834.0015162037,2009-01-21,00:02:11
46.637224,124.900972,0,551,39834.0015740741,2009-01-21,00:02:16
46.637221,124.900936,0,548,39834.0016319444,2009-01-21,00:02:21
46.637228,124.900933,0,549,39834.0016898148,2009-01-21,00:02:26
46.637229,124.90093,0,550,39834.0017476852,2009-01-21,00:02:31
46.637229,124.900926,0,550,39834.0018055556,2009-01-21,00:02:36
46.63723,124.900925,0,550,39834.0018634259,2009-01-21,00:02:41
46.637236,124.900922,0,550,39834.0019212963,2009-01-21,00:02:46
46.637236,124.900922,0,550,39834.0019560185,2009-01-21,00:02:49
46.63723,124.900924,0,551,39834.0019791667,2009-01-21,00:02:51
46.637182,124.900932,0,553,39834.0020138889,2009-01-21,00:02:54
46.637128,124.900931,0,555,39834.002037037,2009-01-21,00:02:56
46.637123,124.900893,0,559,39834.0020949074,2009-01-21,00:03:01
46.637133,124.900883,0,560,39834.0021527778,2009-01-21,00:03:06
46.63716,124.900904,0,565,39834.0022106481,2009-01-21,00:03:11
46.637204,124.900902,0,569,39834.0022685185,2009-01-21,00:03:16
46.637213,124.90089,0,572,39834.0023263889,2009-01-21,00:03:21
46.637213,124.900841,0,575,39834.0023842593,2009-01-21,00:03:26
46.637215,124.900837,0,575,39834.0024421296,2009-01-21,00:03:31
46.637221,124.900833,0,576,39834.0025,2009-01-21,00:03:36
46.63722,124.90083,0,576,39834.0025578704,2009-01-21,00:03:41
46.637223,124.900828,0,576,39834.0026157407,2009-01-21,00:03:46
46.637221,124.900829,0,576,39834.0026736111,2009-01-21,00:03:51
46.637227,124.900826,0,577,39834.0027314815,2009-01-21,00:03:56
46.637231,124.900823,0,578,39834.0027893518,2009-01-21,00:04:01
46.637234,124.900821,0,579,39834.0028472222,2009-01-21,00:04:06
46.637237,124.900819,0,581,39834.0029050926,2009-01-21,00:04:11
46.637233,124.900821,0,582,39834.002962963,2009-01-21,00:04:16
46.637233,124.900821,0,582,39834.0029976852,2009-01-21,00:04:19
46.637226,124.900824,0,583,39834.0030208333,2009-01-21,00:04:21
46.637216,124.900825,0,583,39834.0030787037,2009-01-21,00:04:26
46.637211,124.900826,0,583,39834.0031365741,2009-01-21,00:04:31
46.637208,124.900828,0,583,39834.0031944444,2009-01-21,00:04:36
46.637209,124.900829,0,583,39834.0032523148,2009-01-21,00:04:41
46.637212,124.900828,0,583,39834.0033101852,2009-01-21,00:04:46
46.637212,124.900828,0,583,39834.0033449074,2009-01-21,00:04:49
46.637209,124.90083,0,583,39834.0033680556,2009-01-21,00:04:51
46.637256,124.900876,0,584,39834.0034259259,2009-01-21,00:04:56
46.637281,124.900952,0,585,39834.0034837963,2009-01-21,00:05:01
46.637296,124.901017,0,587,39834.0035185185,2009-01-21,00:05:04
46.6373,124.901045,0,586,39834.0035763889,2009-01-21,00:05:09
46.637292,124.90105,0,586,39834.0036342593,2009-01-21,00:05:14
46.637284,124.901056,0,586,39834.0036921296,2009-01-21,00:05:19
46.637284,124.901058,0,587,39834.00375,2009-01-21,00:05:24
46.637285,124.90106,0,587,39834.0038078704,2009-01-21,00:05:29
46.637291,124.901061,0,587,39834.0038657407,2009-01-21,00:05:34
46.637295,124.901066,0,587,39834.0039236111,2009-01-21,00:05:39
46.637293,124.901071,0,587,39834.0039814815,2009-01-21,00:05:44
46.637299,124.901076,0,587,39834.0040393519,2009-01-21,00:05:49
46.6373,124.901078,0,587,39834.0040972222,2009-01-21,00:05:54
46.637305,124.901078,0,587,39834.0041550926,2009-01-21,00:05:59
46.637302,124.901078,0,587,39834.004212963,2009-01-21,00:06:04
46.637305,124.901077,0,587,39834.0042708333,2009-01-21,00:06:09
46.637305,124.901077,0,587,39834.0043055556,2009-01-21,00:06:12
46.637313,124.901074,0,587,39834.0043287037,2009-01-21,00:06:14
46.637334,124.901151,0,587,39834.0043634259,2009-01-21,00:06:17
46.637341,124.901209,0,587,39834.0044212963,2009-01-21,00:06:22
46.637336,124.9012,0,587,39834.0044791667,2009-01-21,00:06:27
46.637317,124.901154,0,583,39834.004537037,2009-01-21,00:06:32
46.637312,124.901134,0,583,39834.0045949074,2009-01-21,00:06:37
46.637305,124.90111,0,583,39834.0046527778,2009-01-21,00:06:42
46.637283,124.901054,0,588,39834.0046759259,2009-01-21,00:06:44
46.637258,124.900979,0,590,39834.0046990741,2009-01-21,00:06:46
46.637183,124.900897,0,589,39834.0047222222,2009-01-21,00:06:48
46.637155,124.900825,0,585,39834.0047569444,2009-01-21,00:06:51
46.637137,124.900771,0,584,39834.0048148148,2009-01-21,00:06:56
46.637134,124.900761,0,584,39834.0048726852,2009-01-21,00:07:01
46.637131,124.900754,0,584,39834.0049305556,2009-01-21,00:07:06
46.637129,124.900749,0,584,39834.0049884259,2009-01-21,00:07:11
46.637129,124.900748,0,584,39834.0050462963,2009-01-21,00:07:16
46.63713,124.900751,0,585,39834.0051041667,2009-01-21,00:07:21
46.637132,124.900758,0,585,39834.005162037,2009-01-21,00:07:26
46.63713,124.900756,0,585,39834.0052199074,2009-01-21,00:07:31
46.63713,124.900756,0,585,39834.0052777778,2009-01-21,00:07:36
46.63713,124.90076,0,585,39834.0053356481,2009-01-21,00:07:41
46.63713,124.90076,0,585,39834.0053703704,2009-01-21,00:07:44
46.63713,124.900763,0,585,39834.0053935185,2009-01-21,00:07:46
46.637126,124.900753,0,585,39834.0054513889,2009-01-21,00:07:51
46.637123,124.900743,0,585,39834.0055092593,2009-01-21,00:07:56
46.637122,124.900737,0,585,39834.0055671296,2009-01-21,00:08:01
46.637122,124.900737,0,585,39834.0056018519,2009-01-21,00:08:04
46.637123,124.900741,0,585,39834.005625,2009-01-21,00:08:06
46.637124,124.900763,0,586,39834.0056828704,2009-01-21,00:08:11
46.637115,124.900823,0,587,39834.0057407407,2009-01-21,00:08:16
46.637091,124.900904,0,590,39834.0057986111,2009-01-21,00:08:21
46.637108,124.900936,0,591,39834.0058564815,2009-01-21,00:08:26
46.637127,124.901069,0,590,39834.0059143519,2009-01-21,00:08:31
46.637164,124.901126,0,592,39834.0059606481,2009-01-21,00:08:35
46.637242,124.90111,0,591,39834.0059953704,2009-01-21,00:08:38
46.637259,124.901042,0,592,39834.0060416667,2009-01-21,00:08:42
46.637264,124.901032,0,592,39834.006099537,2009-01-21,00:08:47
46.637263,124.901026,0,592,39834.0061574074,2009-01-21,00:08:52
46.637263,124.901027,0,593,39834.0062152778,2009-01-21,00:08:57
46.637264,124.90103,0,593,39834.0062731481,2009-01-21,00:09:02
46.637267,124.901036,0,593,39834.0063310185,2009-01-21,00:09:07
46.637269,124.901039,0,594,39834.0063888889,2009-01-21,00:09:12
46.637269,124.901039,0,594,39834.0064236111,2009-01-21,00:09:15
46.637273,124.901043,0,594,39834.0064467593,2009-01-21,00:09:17
46.637281,124.901053,0,594,39834.0065046296,2009-01-21,00:09:22
46.637281,124.901053,0,594,39834.0065393519,2009-01-21,00:09:25
46.637287,124.90106,0,593,39834.0065625,2009-01-21,00:09:27
46.637291,124.901069,0,593,39834.0066203704,2009-01-21,00:09:32
46.637296,124.901082,0,593,39834.0066782407,2009-01-21,00:09:37
46.637328,124.901142,0,588,39834.006724537,2009-01-21,00:09:41
46.637332,124.901188,0,583,39834.0067824074,2009-01-21,00:09:46
46.637333,124.901191,0,583,39834.0068402778,2009-01-21,00:09:51
46.637333,124.901191,0,583,39834.006875,2009-01-21,00:09:54
46.637334,124.901194,0,583,39834.0068981481,2009-01-21,00:09:56
46.637332,124.901183,0,583,39834.0069560185,2009-01-21,00:10:01
46.637333,124.901179,0,583,39834.0070138889,2009-01-21,00:10:06
46.637337,124.901181,0,583,39834.0070717593,2009-01-21,00:10:11
46.637337,124.901181,0,584,39834.0071296296,2009-01-21,00:10:16
46.63734,124.901188,0,584,39834.0071875,2009-01-21,00:10:21
46.637341,124.901191,0,584,39834.0072453704,2009-01-21,00:10:26
46.637341,124.901191,0,584,39834.0072800926,2009-01-21,00:10:29
46.637341,124.901188,0,584,39834.0073032407,2009-01-21,00:10:31
46.637348,124.901173,0,584,39834.0073611111,2009-01-21,00:10:36
46.637403,124.901126,0,584,39834.0074189815,2009-01-21,00:10:41
46.637449,124.901125,0,584,39834.0074421296,2009-01-21,00:10:43
46.637461,124.901168,0,584,39834.0075,2009-01-21,00:10:48
46.637487,124.901263,0,583,39834.0075462963,2009-01-21,00:10:52
46.637513,124.901318,0,581,39834.0075694444,2009-01-21,00:10:54
46.63754,124.901359,0,576,39834.0076273148,2009-01-21,00:10:59
46.637556,124.901357,0,576,39834.0076851852,2009-01-21,00:11:04
46.637554,124.901373,0,576,39834.0077430556,2009-01-21,00:11:09
46.637565,124.901412,0,574,39834.0078009259,2009-01-21,00:11:14
46.637565,124.901418,0,573,39834.0078587963,2009-01-21,00:11:19
46.637564,124.901414,0,573,39834.0079166667,2009-01-21,00:11:24
46.637564,124.901414,0,573,39834.0079513889,2009-01-21,00:11:27
46.637561,124.901408,0,573,39834.007974537,2009-01-21,00:11:29
46.637559,124.901397,0,573,39834.0080324074,2009-01-21,00:11:34
46.637559,124.901397,0,573,39834.0080671296,2009-01-21,00:11:37
46.637557,124.90139,0,573,39834.0080902778,2009-01-21,00:11:39
46.63756,124.90137,0,573,39834.0081481481,2009-01-21,00:11:44
46.637555,124.901395,0,572,39834.0082060185,2009-01-21,00:11:49
46.637585,124.901417,0,572,39834.0082638889,2009-01-21,00:11:54
46.637596,124.90143,0,571,39834.0083217593,2009-01-21,00:11:59
46.637575,124.901356,0,568,39834.0083564815,2009-01-21,00:12:02
46.637545,124.901303,0,565,39834.0084027778,2009-01-21,00:12:06
46.637507,124.901275,0,567,39834.0084606481,2009-01-21,00:12:11
46.637508,124.901268,0,568,39834.0085185185,2009-01-21,00:12:16
46.637508,124.901271,0,568,39834.0085763889,2009-01-21,00:12:21
46.63751,124.901277,0,568,39834.0086342593,2009-01-21,00:12:26
46.63751,124.901277,0,568,39834.0086689815,2009-01-21,00:12:29
46.637512,124.901284,0,568,39834.0086921296,2009-01-21,00:12:31
46.637516,124.901295,0,568,39834.00875,2009-01-21,00:12:36
46.637523,124.901322,0,568,39834.0088078704,2009-01-21,00:12:41
46.637543,124.901384,0,566,39834.0088657407,2009-01-21,00:12:46
46.637564,124.901422,0,564,39834.0089236111,2009-01-21,00:12:51
46.637594,124.901438,0,563,39834.0089814815,2009-01-21,00:12:56
46.637608,124.901451,0,562,39834.0090393518,2009-01-21,00:13:01
46.637608,124.901451,0,562,39834.0090740741,2009-01-21,00:13:04
46.63761,124.901455,0,562,39834.0090972222,2009-01-21,00:13:06
46.637613,124.901464,0,562,39834.0091550926,2009-01-21,00:13:11
46.637614,124.901466,0,562,39834.009212963,2009-01-21,00:13:16
46.637617,124.901474,0,561,39834.0092708333,2009-01-21,00:13:21
46.637617,124.901474,0,561,39834.0093055556,2009-01-21,00:13:24
46.637618,124.901475,0,561,39834.0093287037,2009-01-21,00:13:26
46.637616,124.901466,0,561,39834.0093865741,2009-01-21,00:13:31
46.637616,124.901466,0,561,39834.0094444444,2009-01-21,00:13:36
46.637616,124.901466,0,561,39834.0095023148,2009-01-21,00:13:41
46.637615,124.901462,0,561,39834.0095601852,2009-01-21,00:13:46
46.637614,124.901463,0,561,39834.0096180556,2009-01-21,00:13:51
46.637614,124.90146,0,561,39834.0096759259,2009-01-21,00:13:56
46.637612,124.901453,0,561,39834.0097337963,2009-01-21,00:14:01
46.63761,124.901447,0,561,39834.0097916667,2009-01-21,00:14:06
46.637609,124.901439,0,562,39834.009849537,2009-01-21,00:14:11
46.637609,124.901439,0,562,39834.0099074074,2009-01-21,00:14:16
46.637608,124.901437,0,562,39834.0099652778,2009-01-21,00:14:21
46.637606,124.901431,0,562,39834.0100231481,2009-01-21,00:14:26
46.637606,124.901429,0,562,39834.0100810185,2009-01-21,00:14:31
46.637607,124.901433,0,562,39834.0101388889,2009-01-21,00:14:36
46.637607,124.901434,0,562,39834.0101967593,2009-01-21,00:14:41
46.637605,124.901427,0,562,39834.0102546296,2009-01-21,00:14:46
46.637605,124.901424,0,562,39834.0103125,2009-01-21,00:14:51
46.637608,124.90143,0,562,39834.0103703704,2009-01-21,00:14:56
46.637608,124.90143,0,562,39834.0104050926,2009-01-21,00:14:59
46.637609,124.901435,0,562,39834.0104282407,2009-01-21,00:15:01
46.637606,124.901424,0,562,39834.0104861111,2009-01-21,00:15:06
46.637605,124.901423,0,562,39834.0105439815,2009-01-21,00:15:11
46.637605,124.901423,0,562,39834.0105787037,2009-01-21,00:15:14
46.637607,124.901426,0,562,39834.0106018518,2009-01-21,00:15:16
46.637612,124.901441,0,562,39834.0106597222,2009-01-21,00:15:21
46.637612,124.901441,0,562,39834.0106944444,2009-01-21,00:15:24
46.637615,124.901449,0,562,39834.0107175926,2009-01-21,00:15:26
46.637618,124.901462,0,562,39834.010775463,2009-01-21,00:15:31
46.637618,124.901462,0,562,39834.0108101852,2009-01-21,00:15:34
46.637621,124.901469,0,562,39834.0108333333,2009-01-21,00:15:36
46.637624,124.90148,0,562,39834.0108912037,2009-01-21,00:15:41
46.637621,124.901496,0,561,39834.0109490741,2009-01-21,00:15:46
46.637617,124.901491,0,559,39834.0110069444,2009-01-21,00:15:51
46.637617,124.901494,0,559,39834.0110648148,2009-01-21,00:15:56
46.637619,124.9015,0,559,39834.0111226852,2009-01-21,00:16:01
46.637619,124.9015,0,559,39834.0111574074,2009-01-21,00:16:04
46.637617,124.901498,0,559,39834.0111805556,2009-01-21,00:16:06
46.637623,124.901479,0,557,39834.0112384259,2009-01-21,00:16:11
46.637636,124.901465,0,557,39834.0112962963,2009-01-21,00:16:16
46.637639,124.901473,0,557,39834.0113541667,2009-01-21,00:16:21
46.637639,124.901473,0,557,39834.0113888889,2009-01-21,00:16:24
46.63764,124.901475,0,557,39834.011412037,2009-01-21,00:16:26
46.637637,124.901465,0,557,39834.0114699074,2009-01-21,00:16:31
46.637637,124.901465,0,557,39834.0115046296,2009-01-21,00:16:34
46.637637,124.901466,0,557,39834.0115277778,2009-01-21,00:16:36
46.63763,124.901489,0,557,39834.0115856482,2009-01-21,00:16:41
46.637644,124.901496,0,555,39834.0116435185,2009-01-21,00:16:46
46.637655,124.901543,0,552,39834.0117013889,2009-01-21,00:16:51
46.63764,124.901598,0,548,39834.0117592593,2009-01-21,00:16:56
46.637638,124.901581,0,548,39834.0118171296,2009-01-21,00:17:01
46.637642,124.901567,0,544,39834.011875,2009-01-21,00:17:06
46.637633,124.901578,0,542,39834.0119328704,2009-01-21,00:17:11
46.637634,124.901581,0,541,39834.0119907407,2009-01-21,00:17:16
46.637635,124.901582,0,541,39834.0120486111,2009-01-21,00:17:21
46.637637,124.90159,0,541,39834.0121064815,2009-01-21,00:17:26
46.637637,124.90159,0,541,39834.0121412037,2009-01-21,00:17:29
46.637638,124.90159,0,542,39834.0121643519,2009-01-21,00:17:31
46.637635,124.90158,0,542,39834.0122222222,2009-01-21,00:17:36
46.637649,124.901506,0,546,39834.0122800926,2009-01-21,00:17:41
46.637655,124.901487,0,548,39834.012337963,2009-01-21,00:17:46
46.637655,124.901487,0,548,39834.0123726852,2009-01-21,00:17:49
46.637652,124.901479,0,548,39834.0123958333,2009-01-21,00:17:51
46.637647,124.901439,0,550,39834.0124537037,2009-01-21,00:17:56
46.637646,124.901432,0,550,39834.0125115741,2009-01-21,00:18:01
46.637646,124.901431,0,551,39834.0125694444,2009-01-21,00:18:06
46.637646,124.901428,0,551,39834.0126273148,2009-01-21,00:18:11
46.637648,124.901433,0,551,39834.0126851852,2009-01-21,00:18:16
46.637649,124.901436,0,550,39834.0127430556,2009-01-21,00:18:21
46.637651,124.901442,0,550,39834.0128009259,2009-01-21,00:18:26
46.637656,124.90145,0,548,39834.0128587963,2009-01-21,00:18:31
46.637658,124.901442,0,547,39834.0129166667,2009-01-21,00:18:36
46.637659,124.901446,0,547,39834.012974537,2009-01-21,00:18:41
46.637658,124.901446,0,547,39834.0130324074,2009-01-21,00:18:46
46.637658,124.901445,0,547,39834.0130902778,2009-01-21,00:18:51
46.637656,124.90144,0,546,39834.0131481481,2009-01-21,00:18:56
46.637656,124.90144,0,546,39834.0131828704,2009-01-21,00:18:59
46.637655,124.901438,0,547,39834.0132060185,2009-01-21,00:19:01
46.637652,124.901427,0,547,39834.0132638889,2009-01-21,00:19:06
46.637649,124.901415,0,547,39834.0133217593,2009-01-21,00:19:11
46.637647,124.901366,0,548,39834.0133796296,2009-01-21,00:19:16
46.637642,124.901354,0,547,39834.0134375,2009-01-21,00:19:21
46.63764,124.901346,0,547,39834.0134953704,2009-01-21,00:19:26
46.63764,124.901347,0,547,39834.0135532407,2009-01-21,00:19:31
46.63764,124.901348,0,547,39834.0136111111,2009-01-21,00:19:36
46.637639,124.901347,0,547,39834.0136689815,2009-01-21,00:19:41
46.63764,124.90135,0,547,39834.0137268519,2009-01-21,00:19:46
46.637641,124.901358,0,548,39834.0137847222,2009-01-21,00:19:51
46.637641,124.901357,0,548,39834.0138425926,2009-01-21,00:19:56
46.637639,124.901351,0,548,39834.013900463,2009-01-21,00:20:01
46.637641,124.901359,0,548,39834.0139583333,2009-01-21,00:20:06
46.637641,124.901359,0,548,39834.0139930556,2009-01-21,00:20:09
46.637641,124.901364,0,548,39834.0140162037,2009-01-21,00:20:11
46.637644,124.901373,0,549,39834.0140740741,2009-01-21,00:20:16
46.637644,124.901373,0,549,39834.0141087963,2009-01-21,00:20:19
46.637647,124.901367,0,549,39834.0141319444,2009-01-21,00:20:21
46.637652,124.901342,0,550,39834.0141898148,2009-01-21,00:20:26
46.637656,124.901331,0,553,39834.0142476852,2009-01-21,00:20:31
46.637659,124.90132,0,553,39834.0143055556,2009-01-21,00:20:36
46.637637,124.901257,0,556,39834.0143634259,2009-01-21,00:20:41
46.637639,124.901203,0,559,39834.0144212963,2009-01-21,00:20:46
46.637639,124.901203,0,559,39834.0144560185,2009-01-21,00:20:49
46.63764,124.901206,0,559,39834.0144791667,2009-01-21,00:20:51
46.637643,124.901219,0,559,39834.014537037,2009-01-21,00:20:56
46.637649,124.901245,0,558,39834.0145949074,2009-01-21,00:21:01
46.637668,124.901283,0,557,39834.0146527778,2009-01-21,00:21:06
46.637663,124.901308,0,554,39834.0147106481,2009-01-21,00:21:11
46.637663,124.901308,0,554,39834.0147453704,2009-01-21,00:21:14
46.637666,124.901316,0,553,39834.0147685185,2009-01-21,00:21:16
46.637669,124.901336,0,552,39834.0148263889,2009-01-21,00:21:21
46.637671,124.901342,0,552,39834.0148842593,2009-01-21,00:21:26
46.63767,124.901341,0,552,39834.0149421296,2009-01-21,00:21:31
46.63767,124.901341,0,552,39834.0149768519,2009-01-21,00:21:34
46.637671,124.901344,0,552,39834.015,2009-01-21,00:21:36
46.637674,124.901353,0,552,39834.0150578704,2009-01-21,00:21:41
46.637674,124.901359,0,552,39834.0151157407,2009-01-21,00:21:46
46.637673,124.901359,0,552,39834.0151736111,2009-01-21,00:21:51
46.637674,124.901367,0,552,39834.0152314815,2009-01-21,00:21:56
46.637674,124.901367,0,552,39834.0152662037,2009-01-21,00:21:59
46.637673,124.901368,0,552,39834.0152893519,2009-01-21,00:22:01
46.637675,124.901377,0,552,39834.0153472222,2009-01-21,00:22:06
46.637675,124.901377,0,552,39834.0153819444,2009-01-21,00:22:09
46.637674,124.901374,0,552,39834.0154050926,2009-01-21,00:22:11
46.637677,124.901388,0,552,39834.015462963,2009-01-21,00:22:16
46.637678,124.901408,0,552,39834.0155208333,2009-01-21,00:22:21
46.637664,124.901405,0,552,39834.0155787037,2009-01-21,00:22:26
46.637659,124.901394,0,552,39834.0156365741,2009-01-21,00:22:31
46.637611,124.901389,0,552,39834.0156828704,2009-01-21,00:22:35
46.637562,124.90139,0,548,39834.0157175926,2009-01-21,00:22:38
46.637548,124.901382,0,547,39834.015775463,2009-01-21,00:22:43
46.6375,124.901376,0,543,39834.0158333333,2009-01-21,00:22:48
46.637489,124.901423,0,542,39834.0158912037,2009-01-21,00:22:53
46.637482,124.901488,0,541,39834.0159490741,2009-01-21,00:22:58
46.637482,124.901508,0,541,39834.0160069444,2009-01-21,00:23:03
46.637487,124.901533,0,540,39834.0160648148,2009-01-21,00:23:08
46.637487,124.901533,0,540,39834.016099537,2009-01-21,00:23:11
46.637482,124.901539,0,540,39834.0161226852,2009-01-21,00:23:13
46.637489,124.901572,0,540,39834.0161805556,2009-01-21,00:23:18
46.637501,124.901639,0,540,39834.0162384259,2009-01-21,00:23:23
46.637497,124.901687,0,539,39834.0162962963,2009-01-21,00:23:28
46.637506,124.901693,0,539,39834.0163541667,2009-01-21,00:23:33
46.637521,124.901685,0,538,39834.016412037,2009-01-21,00:23:38
46.637559,124.90171,0,538,39834.0164699074,2009-01-21,00:23:43
46.63754,124.901729,0,537,39834.0165277778,2009-01-21,00:23:48
46.637539,124.901718,0,537,39834.0165856481,2009-01-21,00:23:53
46.63756,124.901714,0,538,39834.0166435185,2009-01-21,00:23:58
46.63756,124.901714,0,538,39834.0166782407,2009-01-21,00:24:01
46.637562,124.901719,0,537,39834.0167013889,2009-01-21,00:24:03
46.637566,124.901731,0,537,39834.0167592593,2009-01-21,00:24:08
46.637566,124.901731,0,537,39834.0167939815,2009-01-21,00:24:11
46.637571,124.901723,0,538,39834.0168171296,2009-01-21,00:24:13
46.637559,124.90172,0,538,39834.016875,2009-01-21,00:24:18
46.637558,124.901714,0,538,39834.0169328704,2009-01-21,00:24:23
46.637557,124.901711,0,538,39834.0169907407,2009-01-21,00:24:28
46.637557,124.901711,0,538,39834.017025463,2009-01-21,00:24:31
46.637555,124.901704,0,538,39834.0170486111,2009-01-21,00:24:33
46.63755,124.901673,0,538,39834.0171064815,2009-01-21,00:24:38
46.637522,124.901619,0,538,39834.0171527778,2009-01-21,00:24:42
46.637493,124.901594,0,538,39834.0172106481,2009-01-21,00:24:47
46.637487,124.901567,0,538,39834.0172685185,2009-01-21,00:24:52
46.637491,124.901543,0,538,39834.0173263889,2009-01-21,00:24:57
46.637491,124.901543,0,538,39834.0173611111,2009-01-21,00:25:00
46.637487,124.901538,0,538,39834.0173842593,2009-01-21,00:25:02
46.637444,124.901502,0,538,39834.0174421296,2009-01-21,00:25:07
46.637409,124.901481,0,538,39834.0175,2009-01-21,00:25:12
46.637464,124.901475,0,539,39834.0175462963,2009-01-21,00:25:16
46.637484,124.90147,0,540,39834.0176041667,2009-01-21,00:25:21
46.637481,124.901426,0,540,39834.017662037,2009-01-21,00:25:26
46.637456,124.901359,0,540,39834.0176851852,2009-01-21,00:25:28
46.637442,124.901293,0,541,39834.0177083333,2009-01-21,00:25:30
46.637274,124.900965,0,541,39834.0177199074,2009-01-21,00:25:31
46.637239,124.900963,0,541,39834.0177777778,2009-01-21,00:25:36
46.637263,124.900935,0,542,39834.0178356481,2009-01-21,00:25:41
46.637221,124.900829,0,542,39834.0178472222,2009-01-21,00:25:42
46.637197,124.900729,0,542,39834.0178703704,2009-01-21,00:25:44
46.63718,124.900659,0,543,39834.0179166667,2009-01-21,00:25:48
46.63718,124.900659,0,543,39834.0179513889,2009-01-21,00:25:51
46.637173,124.90066,0,544,39834.017974537,2009-01-21,00:25:53
46.637196,124.900698,0,545,39834.0180324074,2009-01-21,00:25:58
46.637196,124.900768,0,546,39834.0180902778,2009-01-21,00:26:03
46.637191,124.900812,0,547,39834.0181481481,2009-01-21,00:26:08
46.637227,124.900844,0,548,39834.0182060185,2009-01-21,00:26:13
46.637233,124.900856,0,548,39834.0182638889,2009-01-21,00:26:18
46.637255,124.900869,0,548,39834.0183217593,2009-01-21,00:26:23
46.637266,124.900876,0,549,39834.0183796296,2009-01-21,00:26:28
46.63729,124.900909,0,549,39834.0184375,2009-01-21,00:26:33
46.637319,124.900927,0,550,39834.0184953704,2009-01-21,00:26:38
46.637333,124.900933,0,550,39834.0185532407,2009-01-21,00:26:43
46.637331,124.900934,0,550,39834.0186111111,2009-01-21,00:26:48
46.637331,124.900934,0,550,39834.0186458333,2009-01-21,00:26:51
46.637328,124.900931,0,550,39834.0186689815,2009-01-21,00:26:53
46.637208,124.900964,0,547,39834.0187152778,2009-01-21,00:26:57
46.637199,124.900878,0,548,39834.0187384259,2009-01-21,00:26:59
46.637175,124.900827,0,549,39834.0187962963,2009-01-21,00:27:04
46.637222,124.900892,0,551,39834.0188425926,2009-01-21,00:27:08
46.637267,124.900976,0,551,39834.0188657407,2009-01-21,00:27:10
46.637297,124.901045,0,552,39834.0188888889,2009-01-21,00:27:12
46.637312,124.901134,0,551,39834.018912037,2009-01-21,00:27:14
46.637311,124.901183,0,551,39834.0189699074,2009-01-21,00:27:19
46.637313,124.901192,0,551,39834.0190277778,2009-01-21,00:27:24
46.637255,124.901108,0,551,39834.0190740741,2009-01-21,00:27:28
46.637228,124.901046,0,552,39834.0190856481,2009-01-21,00:27:29
46.637242,124.90107,0,551,39834.0191435185,2009-01-21,00:27:34
46.637245,124.90108,0,551,39834.0192013889,2009-01-21,00:27:39
46.637247,124.901087,0,551,39834.0192592593,2009-01-21,00:27:44
46.637247,124.901087,0,551,39834.0192939815,2009-01-21,00:27:47
46.637248,124.901082,0,551,39834.0193171296,2009-01-21,00:27:49
46.637247,124.901072,0,551,39834.019375,2009-01-21,00:27:54
46.637247,124.901072,0,551,39834.0194097222,2009-01-21,00:27:57
46.637249,124.901066,0,551,39834.0194328704,2009-01-21,00:27:59
46.637224,124.900998,0,554,39834.0194560185,2009-01-21,00:28:01
46.637227,124.900973,0,557,39834.0195138889,2009-01-21,00:28:06
46.637217,124.900991,0,557,39834.0195717593,2009-01-21,00:28:11
46.637229,124.900981,0,557,39834.0196296296,2009-01-21,00:28:16
46.637266,124.901014,0,557,39834.0196875,2009-01-21,00:28:21
46.637312,124.901003,0,555,39834.0197106482,2009-01-21,00:28:23
46.637333,124.901004,0,555,39834.0197685185,2009-01-21,00:28:28
46.637323,124.900911,0,554,39834.0198148148,2009-01-21,00:28:32
46.637306,124.90088,0,551,39834.0198726852,2009-01-21,00:28:37
46.637309,124.900893,0,551,39834.0199305556,2009-01-21,00:28:42
46.637315,124.900911,0,551,39834.0199884259,2009-01-21,00:28:47
46.637322,124.900959,0,551,39834.0200462963,2009-01-21,00:28:52
46.637307,124.901022,0,551,39834.0201041667,2009-01-21,00:28:57
46.637285,124.901083,0,551,39834.0201388889,2009-01-21,00:29:00
46.637318,124.901029,0,552,39834.0201851852,2009-01-21,00:29:04
46.63729,124.901082,0,552,39834.0202430556,2009-01-21,00:29:09
46.637356,124.901041,0,552,39834.0202893519,2009-01-21,00:29:13
46.637382,124.901029,0,552,39834.0203472222,2009-01-21,00:29:18
46.637367,124.901109,0,551,39834.0204050926,2009-01-21,00:29:23
46.637334,124.901131,0,552,39834.020462963,2009-01-21,00:29:28
46.637324,124.901129,0,553,39834.0205208333,2009-01-21,00:29:33
46.637321,124.901119,0,553,39834.0205787037,2009-01-21,00:29:38
46.637321,124.901095,0,553,39834.0206365741,2009-01-21,00:29:43
46.637325,124.901105,0,554,39834.0206944444,2009-01-21,00:29:48
46.637377,124.901112,0,548,39834.0207175926,2009-01-21,00:29:50
46.637422,124.901079,0,548,39834.0207407407,2009-01-21,00:29:52
46.637445,124.901089,0,553,39834.0207986111,2009-01-21,00:29:57
46.637444,124.901101,0,555,39834.0208564815,2009-01-21,00:30:02
46.637448,124.901128,0,555,39834.0209143519,2009-01-21,00:30:07
46.637498,124.901194,0,553,39834.0209722222,2009-01-21,00:30:12
46.637526,124.901239,0,552,39834.0210300926,2009-01-21,00:30:17
46.637546,124.901285,0,550,39834.021087963,2009-01-21,00:30:22
46.637558,124.901311,0,548,39834.0211458333,2009-01-21,00:30:27
46.637575,124.901334,0,548,39834.0212037037,2009-01-21,00:30:32
46.63759,124.901331,0,548,39834.0212615741,2009-01-21,00:30:37
46.637393,124.90113,0,520,39834.1039351852,2009-01-21,02:29:40
46.637355,124.901078,0,520,39834.1039930556,2009-01-21,02:29:45
46.637323,124.901025,0,520,39834.1040393518,2009-01-21,02:29:49
46.637284,124.900983,0,524,39834.1040972222,2009-01-21,02:29:54
46.637247,124.900928,0,528,39834.1041550926,2009-01-21,02:29:59
46.637225,124.900858,0,531,39834.1041898148,2009-01-21,02:30:02
46.637201,124.9008,0,535,39834.1042476852,2009-01-21,02:30:07
46.637224,124.900733,0,533,39834.1042939815,2009-01-21,02:30:11
46.637257,124.900672,0,536,39834.1043518518,2009-01-21,02:30:16
46.637304,124.900628,0,537,39834.1043981481,2009-01-21,02:30:20
46.637329,124.90057,0,537,39834.1044444444,2009-01-21,02:30:24
46.637358,124.900513,0,543,39834.1044907407,2009-01-21,02:30:28
46.637376,124.900455,0,552,39834.1045486111,2009-01-21,02:30:33
46.637387,124.900395,0,554,39834.1046064815,2009-01-21,02:30:38
46.637439,124.900352,0,548,39834.1046643518,2009-01-21,02:30:43
46.637482,124.90031,0,553,39834.1047106481,2009-01-21,02:30:47
46.637489,124.900269,0,556,39834.1047685185,2009-01-21,02:30:52
46.637504,124.900212,0,559,39834.1048263889,2009-01-21,02:30:57
46.637518,124.900159,0,555,39834.1048842593,2009-01-21,02:31:02
46.637504,124.900108,0,556,39834.1049421296,2009-01-21,02:31:07
46.637508,124.900035,0,553,39834.105,2009-01-21,02:31:12
46.637532,124.899972,0,554,39834.1050462963,2009-01-21,02:31:16
46.637557,124.899906,0,560,39834.1051041667,2009-01-21,02:31:21
46.637587,124.899851,0,565,39834.105162037,2009-01-21,02:31:26
46.637615,124.899794,0,573,39834.1052199074,2009-01-21,02:31:31
46.637641,124.899735,0,578,39834.1052662037,2009-01-21,02:31:35
46.637661,124.899666,0,579,39834.1053240741,2009-01-21,02:31:40
46.637615,124.89966,0,585,39834.1053819444,2009-01-21,02:31:45
46.637584,124.89964,0,588,39834.1054398148,2009-01-21,02:31:50
46.637552,124.899631,0,592,39834.1054976852,2009-01-21,02:31:55
46.637504,124.899641,0,597,39834.1055555556,2009-01-21,02:32:00
46.637488,124.899618,0,597,39834.1056134259,2009-01-21,02:32:05
46.637469,124.899589,0,603,39834.1056712963,2009-01-21,02:32:10
46.637508,124.899528,0,605,39834.1057291667,2009-01-21,02:32:15
46.637519,124.899521,0,608,39834.105787037,2009-01-21,02:32:20
46.637539,124.899507,0,612,39834.1058449074,2009-01-21,02:32:25
46.637536,124.899493,0,614,39834.1059027778,2009-01-21,02:32:30
46.637524,124.899487,0,618,39834.1059606481,2009-01-21,02:32:35
46.637516,124.899455,0,621,39834.1060185185,2009-01-21,02:32:40
46.637505,124.899438,0,624,39834.1060763889,2009-01-21,02:32:45
46.637494,124.899422,0,627,39834.1061342593,2009-01-21,02:32:50
46.637492,124.89945,0,626,39834.1061921296,2009-01-21,02:32:55
46.637448,124.899433,0,627,39834.10625,2009-01-21,02:33:00
46.637431,124.899397,0,628,39834.1063078704,2009-01-21,02:33:05
46.637408,124.899391,0,630,39834.1063657407,2009-01-21,02:33:10
46.637384,124.899399,0,628,39834.1064236111,2009-01-21,02:33:15
46.637383,124.899434,0,621,39834.1064814815,2009-01-21,02:33:20
46.637372,124.899487,0,620,39834.1065393519,2009-01-21,02:33:25
46.637389,124.899482,0,618,39834.1065972222,2009-01-21,02:33:30
46.637398,124.899502,0,615,39834.1066550926,2009-01-21,02:33:35
46.637407,124.899529,0,609,39834.106712963,2009-01-21,02:33:40
46.637395,124.89954,0,608,39834.1067708333,2009-01-21,02:33:45
46.637406,124.899554,0,605,39834.1068287037,2009-01-21,02:33:50
46.637406,124.899554,0,605,39834.1068634259,2009-01-21,02:33:53
46.637412,124.899558,0,605,39834.1068865741,2009-01-21,02:33:55
46.637416,124.899572,0,605,39834.1069444444,2009-01-21,02:34:00
46.637446,124.899589,0,603,39834.1070023148,2009-01-21,02:34:05
46.637456,124.899587,0,600,39834.1070601852,2009-01-21,02:34:10
46.637465,124.899568,0,599,39834.1071180556,2009-01-21,02:34:15
46.637459,124.899546,0,597,39834.1071759259,2009-01-21,02:34:20
46.637439,124.899538,0,595,39834.1072337963,2009-01-21,02:34:25
46.637443,124.899522,0,592,39834.1072916667,2009-01-21,02:34:30
46.63744,124.899534,0,591,39834.107349537,2009-01-21,02:34:35
46.637451,124.899548,0,589,39834.1074074074,2009-01-21,02:34:40
46.637494,124.899555,0,582,39834.1074537037,2009-01-21,02:34:44
46.637519,124.899554,0,578,39834.1075115741,2009-01-21,02:34:49
46.637523,124.899549,0,573,39834.1075694444,2009-01-21,02:34:54
46.637523,124.899549,0,573,39834.1076041667,2009-01-21,02:34:57
46.637518,124.899542,0,570,39834.1076273148,2009-01-21,02:34:59
46.637488,124.899548,0,568,39834.1076851852,2009-01-21,02:35:04
46.637457,124.899562,0,566,39834.1077430556,2009-01-21,02:35:09
46.637464,124.899552,0,559,39834.1078009259,2009-01-21,02:35:14
46.637466,124.899577,0,553,39834.1078587963,2009-01-21,02:35:19
46.637462,124.899598,0,547,39834.1079166667,2009-01-21,02:35:24
46.637461,124.899585,0,540,39834.107974537,2009-01-21,02:35:29
46.637438,124.899572,0,534,39834.1080324074,2009-01-21,02:35:34
46.637397,124.899597,0,533,39834.1080902778,2009-01-21,02:35:39
46.637375,124.899598,0,530,39834.1081481481,2009-01-21,02:35:44
46.637371,124.899605,0,522,39834.1082060185,2009-01-21,02:35:49
46.637369,124.899607,0,519,39834.1082638889,2009-01-21,02:35:54
46.637369,124.899607,0,519,39834.1082986111,2009-01-21,02:35:57
46.637363,124.899612,0,515,39834.1083217593,2009-01-21,02:35:59
46.637353,124.899614,0,512,39834.1083796296,2009-01-21,02:36:04
46.637307,124.899644,0,508,39834.1084375,2009-01-21,02:36:09
46.63728,124.899677,0,505,39834.1084953704,2009-01-21,02:36:14
46.637266,124.89968,0,502,39834.1085532407,2009-01-21,02:36:19
46.637232,124.899726,0,502,39834.1085648148,2009-01-21,02:36:20
46.637231,124.899717,0,497,39834.1086226852,2009-01-21,02:36:25
46.637237,124.899728,0,494,39834.1086805556,2009-01-21,02:36:30
46.637248,124.899731,0,491,39834.1087384259,2009-01-21,02:36:35
46.637248,124.899731,0,491,39834.1087731481,2009-01-21,02:36:38
46.637256,124.899725,0,488,39834.1087962963,2009-01-21,02:36:40
46.637309,124.899758,0,486,39834.1088425926,2009-01-21,02:36:44
46.637379,124.89981,0,484,39834.1088657407,2009-01-21,02:36:46
46.637432,124.89983,0,482,39834.1088773148,2009-01-21,02:36:47
46.637482,124.899854,0,481,39834.1088888889,2009-01-21,02:36:48
46.637533,124.899885,0,480,39834.108900463,2009-01-21,02:36:49
46.637589,124.899909,0,478,39834.108912037,2009-01-21,02:36:50
46.637635,124.899955,0,476,39834.1089236111,2009-01-21,02:36:51
46.637682,124.9,0,475,39834.1089351852,2009-01-21,02:36:52
46.637729,124.900039,0,475,39834.1089467593,2009-01-21,02:36:53
46.637784,124.900082,0,474,39834.1089583333,2009-01-21,02:36:54
46.637856,124.900124,0,473,39834.1089699074,2009-01-21,02:36:55
46.637908,124.900177,0,472,39834.1089814815,2009-01-21,02:36:56
46.637962,124.900225,0,472,39834.1089930556,2009-01-21,02:36:57
46.638021,124.900279,0,471,39834.1090046296,2009-01-21,02:36:58
46.638082,124.900335,0,470,39834.1090162037,2009-01-21,02:36:59
46.638145,124.900387,0,469,39834.1090277778,2009-01-21,02:37:00
46.638205,124.900438,0,468,39834.1090393519,2009-01-21,02:37:01
46.638269,124.900487,0,467,39834.1090509259,2009-01-21,02:37:02
46.638343,124.900539,0,466,39834.1090625,2009-01-21,02:37:03
46.63842,124.900596,0,465,39834.1090740741,2009-01-21,02:37:04
46.638545,124.900621,0,463,39834.1090856481,2009-01-21,02:37:05
46.638649,124.900656,0,462,39834.1090972222,2009-01-21,02:37:06
46.638741,124.900705,0,461,39834.1091087963,2009-01-21,02:37:07
46.638802,124.900768,0,460,39834.1091203704,2009-01-21,02:37:08
46.638876,124.90082,0,459,39834.1091319444,2009-01-21,02:37:09
46.638942,124.900889,0,458,39834.1091435185,2009-01-21,02:37:10
46.639012,124.900939,0,457,39834.1091550926,2009-01-21,02:37:11
46.639077,124.90099,0,456,39834.1091666667,2009-01-21,02:37:12
46.63916,124.90104,0,455,39834.1091782407,2009-01-21,02:37:13
46.639234,124.901083,0,454,39834.1091898148,2009-01-21,02:37:14
46.639305,124.90111,0,453,39834.1092013889,2009-01-21,02:37:15
46.639372,124.901122,0,452,39834.109212963,2009-01-21,02:37:16
46.639445,124.901105,0,452,39834.109224537,2009-01-21,02:37:17
46.639508,124.901063,0,453,39834.1092361111,2009-01-21,02:37:18
46.639564,124.901014,0,454,39834.1092476852,2009-01-21,02:37:19
46.639612,124.900948,0,454,39834.1092592593,2009-01-21,02:37:20
46.639664,124.900878,0,455,39834.1092708333,2009-01-21,02:37:21
46.639727,124.900787,0,456,39834.1092824074,2009-01-21,02:37:22
46.639791,124.9007,0,457,39834.1092939815,2009-01-21,02:37:23
46.639856,124.900614,0,458,39834.1093055556,2009-01-21,02:37:24
46.639919,124.900535,0,459,39834.1093171296,2009-01-21,02:37:25
46.639973,124.900448,0,456,39834.1093287037,2009-01-21,02:37:26
46.640043,124.900371,0,454,39834.1093402778,2009-01-21,02:37:27
46.640112,124.900296,0,454,39834.1093518519,2009-01-21,02:37:28
46.640181,124.900228,0,455,39834.1093634259,2009-01-21,02:37:29
46.64025,124.900163,0,455,39834.109375,2009-01-21,02:37:30
46.640322,124.900098,0,456,39834.1093865741,2009-01-21,02:37:31
46.640397,124.900029,0,457,39834.1093981481,2009-01-21,02:37:32
46.640472,124.899966,0,457,39834.1094097222,2009-01-21,02:37:33
46.640551,124.899907,0,458,39834.1094212963,2009-01-21,02:37:34
46.64063,124.899846,0,459,39834.1094328704,2009-01-21,02:37:35
46.64071,124.899789,0,460,39834.1094444444,2009-01-21,02:37:36
46.640785,124.899742,0,461,39834.1094560185,2009-01-21,02:37:37
46.640874,124.89969,0,461,39834.1094675926,2009-01-21,02:37:38
46.640975,124.899637,0,460,39834.1094791667,2009-01-21,02:37:39
46.641067,124.899598,0,463,39834.1094907407,2009-01-21,02:37:40
46.641161,124.899563,0,463,39834.1095023148,2009-01-21,02:37:41
46.641247,124.899542,0,462,39834.1095138889,2009-01-21,02:37:42
46.641333,124.899525,0,463,39834.109525463,2009-01-21,02:37:43
46.641422,124.899521,0,463,39834.109537037,2009-01-21,02:37:44
46.641509,124.899508,0,459,39834.1095486111,2009-01-21,02:37:45
46.641585,124.899504,0,453,39834.1095601852,2009-01-21,02:37:46
46.641668,124.899502,0,452,39834.1095717593,2009-01-21,02:37:47
46.641768,124.89949,0,452,39834.1095833333,2009-01-21,02:37:48
46.641859,124.899489,0,453,39834.1095949074,2009-01-21,02:37:49
46.641966,124.89948,0,454,39834.1096064815,2009-01-21,02:37:50
46.642064,124.89948,0,454,39834.1096180556,2009-01-21,02:37:51
46.642155,124.89948,0,456,39834.1096296296,2009-01-21,02:37:52
46.642251,124.899477,0,456,39834.1096412037,2009-01-21,02:37:53
46.642338,124.89948,0,456,39834.1096527778,2009-01-21,02:37:54
46.642433,124.899478,0,455,39834.1096643518,2009-01-21,02:37:55
46.642526,124.899474,0,455,39834.1096759259,2009-01-21,02:37:56
46.642624,124.899468,0,455,39834.1096875,2009-01-21,02:37:57
46.642723,124.899458,0,456,39834.1096990741,2009-01-21,02:37:58
46.642821,124.899456,0,457,39834.1097106481,2009-01-21,02:37:59
46.642918,124.899443,0,459,39834.1097222222,2009-01-21,02:38:00
46.643017,124.899433,0,461,39834.1097337963,2009-01-21,02:38:01
46.643117,124.899425,0,463,39834.1097453704,2009-01-21,02:38:02
46.643211,124.899413,0,468,39834.1097569444,2009-01-21,02:38:03
46.643307,124.899405,0,471,39834.1097685185,2009-01-21,02:38:04
46.643399,124.899396,0,474,39834.1097800926,2009-01-21,02:38:05
46.643492,124.899394,0,477,39834.1097916667,2009-01-21,02:38:06
46.643584,124.899387,0,480,39834.1098032407,2009-01-21,02:38:07
46.643676,124.899375,0,483,39834.1098148148,2009-01-21,02:38:08
46.643765,124.899367,0,486,39834.1098263889,2009-01-21,02:38:09
46.643838,124.899358,0,483,39834.109837963,2009-01-21,02:38:10
46.643904,124.899353,0,484,39834.109849537,2009-01-21,02:38:11
46.643967,124.899352,0,483,39834.1098611111,2009-01-21,02:38:12
46.644034,124.899347,0,486,39834.1098726852,2009-01-21,02:38:13
46.644065,124.899347,0,472,39834.1098842593,2009-01-21,02:38:14
46.644112,124.899345,0,471,39834.1098958333,2009-01-21,02:38:15
46.644155,124.899346,0,461,39834.1099305556,2009-01-21,02:38:18
46.644178,124.899334,0,465,39834.1099884259,2009-01-21,02:38:23
46.644208,124.899335,0,446,39834.1100231481,2009-01-21,02:38:26
46.644258,124.899339,0,437,39834.1100462963,2009-01-21,02:38:28
46.644303,124.899336,0,440,39834.1100578704,2009-01-21,02:38:29
46.644363,124.899323,0,452,39834.1100694444,2009-01-21,02:38:30
46.644443,124.899304,0,444,39834.1100925926,2009-01-21,02:38:32
46.644507,124.899275,0,444,39834.1101041667,2009-01-21,02:38:33
46.644571,124.899243,0,445,39834.1101157407,2009-01-21,02:38:34
46.644621,124.899208,0,445,39834.1101273148,2009-01-21,02:38:35
46.644673,124.899163,0,443,39834.1101388889,2009-01-21,02:38:36
46.644713,124.899123,0,440,39834.110150463,2009-01-21,02:38:37
46.644755,124.89907,0,440,39834.110162037,2009-01-21,02:38:38
46.644793,124.89901,0,436,39834.1101736111,2009-01-21,02:38:39
46.644841,124.898937,0,434,39834.1101851852,2009-01-21,02:38:40
46.644884,124.898855,0,435,39834.1101967593,2009-01-21,02:38:41
46.644924,124.898772,0,436,39834.1102083333,2009-01-21,02:38:42
46.644958,124.89869,0,436,39834.1102199074,2009-01-21,02:38:43
46.644993,124.898609,0,436,39834.1102314815,2009-01-21,02:38:44
46.645029,124.898529,0,437,39834.1102430556,2009-01-21,02:38:45
46.645063,124.898453,0,437,39834.1102546296,2009-01-21,02:38:46
46.645094,124.898373,0,438,39834.1102662037,2009-01-21,02:38:47
46.645127,124.898305,0,438,39834.1102777778,2009-01-21,02:38:48
46.645157,124.898228,0,439,39834.1102893518,2009-01-21,02:38:49
46.645189,124.898153,0,440,39834.1103009259,2009-01-21,02:38:50
46.645225,124.898081,0,442,39834.1103125,2009-01-21,02:38:51
46.645252,124.89801,0,443,39834.1103240741,2009-01-21,02:38:52
46.64528,124.897938,0,445,39834.1103356481,2009-01-21,02:38:53
46.64531,124.897867,0,447,39834.1103472222,2009-01-21,02:38:54
46.645343,124.897794,0,450,39834.1103587963,2009-01-21,02:38:55
46.645369,124.897719,0,451,39834.1103703704,2009-01-21,02:38:56
46.645396,124.897647,0,453,39834.1103819444,2009-01-21,02:38:57
46.645425,124.897571,0,456,39834.1103935185,2009-01-21,02:38:58
46.645456,124.897491,0,458,39834.1104050926,2009-01-21,02:38:59
46.645464,124.897403,0,461,39834.1104166667,2009-01-21,02:39:00
46.645464,124.89732,0,464,39834.1104282407,2009-01-21,02:39:01
46.645473,124.897231,0,468,39834.1104398148,2009-01-21,02:39:02
46.645466,124.897132,0,469,39834.1104513889,2009-01-21,02:39:03
46.645465,124.897036,0,471,39834.110462963,2009-01-21,02:39:04
46.645459,124.896938,0,473,39834.110474537,2009-01-21,02:39:05
46.645458,124.896838,0,475,39834.1104861111,2009-01-21,02:39:06
46.645447,124.896751,0,478,39834.1104976852,2009-01-21,02:39:07
46.645439,124.896667,0,481,39834.1105092593,2009-01-21,02:39:08
46.64543,124.89659,0,484,39834.1105208333,2009-01-21,02:39:09
46.645415,124.896515,0,487,39834.1105324074,2009-01-21,02:39:10
46.645407,124.896431,0,490,39834.1105439815,2009-01-21,02:39:11
46.645404,124.89635,0,492,39834.1105555556,2009-01-21,02:39:12
46.6454,124.89627,0,495,39834.1105671296,2009-01-21,02:39:13
46.645389,124.896179,0,498,39834.1105787037,2009-01-21,02:39:14
46.645386,124.896094,0,501,39834.1105902778,2009-01-21,02:39:15
46.645381,124.89601,0,504,39834.1106018518,2009-01-21,02:39:16
46.645379,124.895928,0,507,39834.1106134259,2009-01-21,02:39:17
46.645374,124.895834,0,509,39834.110625,2009-01-21,02:39:18
46.645388,124.895732,0,510,39834.1106365741,2009-01-21,02:39:19
46.645399,124.895629,0,510,39834.1106481481,2009-01-21,02:39:20
46.64542,124.895514,0,511,39834.1106597222,2009-01-21,02:39:21
46.645428,124.895422,0,512,39834.1106712963,2009-01-21,02:39:22
46.645429,124.895342,0,514,39834.1106828704,2009-01-21,02:39:23
46.645433,124.895257,0,515,39834.1106944444,2009-01-21,02:39:24
46.645434,124.89518,0,517,39834.1107060185,2009-01-21,02:39:25
46.64542,124.895091,0,518,39834.1107175926,2009-01-21,02:39:26
46.645428,124.894991,0,517,39834.1107291667,2009-01-21,02:39:27
46.645458,124.894876,0,516,39834.1107523148,2009-01-21,02:39:29
46.645488,124.894823,0,516,39834.1107638889,2009-01-21,02:39:30
46.64553,124.894761,0,518,39834.110775463,2009-01-21,02:39:31
46.645595,124.894721,0,514,39834.110787037,2009-01-21,02:39:32
46.645644,124.894715,0,514,39834.1107986111,2009-01-21,02:39:33
46.64573,124.894709,0,508,39834.1108217593,2009-01-21,02:39:35
46.6458,124.894703,0,508,39834.1108449074,2009-01-21,02:39:37
46.645855,124.894673,0,509,39834.1108680556,2009-01-21,02:39:39
46.645868,124.89459,0,506,39834.1109027778,2009-01-21,02:39:42
46.645854,124.894501,0,505,39834.1109375,2009-01-21,02:39:45
46.645816,124.894438,0,508,39834.1109722222,2009-01-21,02:39:48
46.645769,124.894419,0,505,39834.1109953704,2009-01-21,02:39:50
46.645718,124.894445,0,507,39834.1110300926,2009-01-21,02:39:53
46.645673,124.894457,0,512,39834.1110532407,2009-01-21,02:39:55
46.645658,124.894471,0,517,39834.1111111111,2009-01-21,02:40:00
46.645658,124.894471,0,517,39834.1111458333,2009-01-21,02:40:03
46.645652,124.894474,0,519,39834.1111689815,2009-01-21,02:40:05
46.645617,124.894489,0,520,39834.1112268518,2009-01-21,02:40:10
46.645567,124.894487,0,522,39834.1112731481,2009-01-21,02:40:14
46.645518,124.894482,0,522,39834.1113194444,2009-01-21,02:40:18
46.64546,124.894482,0,523,39834.1113541667,2009-01-21,02:40:21
46.64541,124.894489,0,526,39834.1113773148,2009-01-21,02:40:23
46.645387,124.894433,0,529,39834.1114236111,2009-01-21,02:40:27
46.645348,124.894405,0,535,39834.1114699074,2009-01-21,02:40:31
46.645328,124.894348,0,540,39834.1115162037,2009-01-21,02:40:35
46.64531,124.894282,0,545,39834.1115740741,2009-01-21,02:40:40
46.64529,124.894242,0,551,39834.1116319444,2009-01-21,02:40:45
46.645248,124.894199,0,558,39834.1116898148,2009-01-21,02:40:50
46.645199,124.894187,0,563,39834.111724537,2009-01-21,02:40:53
46.645167,124.89413,0,569,39834.1117824074,2009-01-21,02:40:58
46.645139,124.894075,0,573,39834.1118287037,2009-01-21,02:41:02
46.645111,124.894025,0,581,39834.111875,2009-01-21,02:41:06
46.645123,124.893952,0,585,39834.1119212963,2009-01-21,02:41:10
46.645129,124.893884,0,588,39834.1119675926,2009-01-21,02:41:14
46.645157,124.893813,0,583,39834.1120023148,2009-01-21,02:41:17
46.645185,124.893768,0,576,39834.112025463,2009-01-21,02:41:19
46.645217,124.893704,0,571,39834.1120601852,2009-01-21,02:41:22
46.645208,124.893638,0,569,39834.1121180556,2009-01-21,02:41:27
46.645194,124.893595,0,567,39834.1121759259,2009-01-21,02:41:32
46.64522,124.893557,0,553,39834.1122106481,2009-01-21,02:41:35
46.645266,124.89353,0,544,39834.1122685185,2009-01-21,02:41:40
46.645314,124.893506,0,539,39834.1123148148,2009-01-21,02:41:44
46.645351,124.893522,0,536,39834.1123726852,2009-01-21,02:41:49
46.645366,124.893495,0,530,39834.1124305556,2009-01-21,02:41:54
46.645387,124.893477,0,535,39834.1124884259,2009-01-21,02:41:59
46.645389,124.893483,0,539,39834.1125462963,2009-01-21,02:42:04
46.64539,124.893491,0,544,39834.1126041667,2009-01-21,02:42:09
46.645393,124.893493,0,548,39834.112662037,2009-01-21,02:42:14
46.645391,124.893493,0,551,39834.1127199074,2009-01-21,02:42:19
46.645391,124.893493,0,551,39834.1127546296,2009-01-21,02:42:22
46.645395,124.893493,0,551,39834.1127777778,2009-01-21,02:42:24
46.645489,124.893401,0,552,39834.1128125,2009-01-21,02:42:27
46.645563,124.893356,0,551,39834.1128240741,2009-01-21,02:42:28
46.645613,124.893355,0,552,39834.1128819444,2009-01-21,02:42:33
46.645614,124.893333,0,552,39834.1129398148,2009-01-21,02:42:38
46.645614,124.893333,0,552,39834.112974537,2009-01-21,02:42:41
46.645612,124.893325,0,553,39834.1129976852,2009-01-21,02:42:43
46.645631,124.893323,0,554,39834.1130555556,2009-01-21,02:42:48
46.645622,124.893316,0,554,39834.1131134259,2009-01-21,02:42:53
46.645595,124.893296,0,552,39834.1131712963,2009-01-21,02:42:58
46.645599,124.893295,0,552,39834.1132291667,2009-01-21,02:43:03
46.645603,124.893296,0,553,39834.113287037,2009-01-21,02:43:08
46.645603,124.893296,0,553,39834.1133217593,2009-01-21,02:43:11
46.645607,124.893296,0,553,39834.1133449074,2009-01-21,02:43:13
46.645629,124.893282,0,551,39834.1134027778,2009-01-21,02:43:18
46.64566,124.893242,0,550,39834.1134606482,2009-01-21,02:43:23
46.6457,124.893214,0,549,39834.1135185185,2009-01-21,02:43:28
46.645689,124.893212,0,548,39834.1135763889,2009-01-21,02:43:33
46.645721,124.893199,0,548,39834.1136342593,2009-01-21,02:43:38
46.645741,124.893195,0,547,39834.1136921296,2009-01-21,02:43:43
46.645777,124.893197,0,547,39834.11375,2009-01-21,02:43:48
46.645837,124.893192,0,547,39834.1137962963,2009-01-21,02:43:52
46.645888,124.89319,0,548,39834.1138310185,2009-01-21,02:43:55
46.645956,124.8932,0,548,39834.1138657407,2009-01-21,02:43:58
46.645597,124.893177,0,564,39834.114212963,2009-01-21,02:44:28
46.645606,124.893178,0,586,39834.114224537,2009-01-21,02:44:29
46.64562,124.893164,0,578,39834.1142824074,2009-01-21,02:44:34
46.645628,124.893167,0,579,39834.1143402778,2009-01-21,02:44:39
46.645633,124.893169,0,579,39834.1143981481,2009-01-21,02:44:44
46.645636,124.89317,0,580,39834.1144560185,2009-01-21,02:44:49
46.645641,124.893171,0,580,39834.1145138889,2009-01-21,02:44:54
46.645641,124.893172,0,581,39834.1145717593,2009-01-21,02:44:59
46.645641,124.893172,0,581,39834.1146064815,2009-01-21,02:45:02
46.645648,124.893174,0,582,39834.1146296296,2009-01-21,02:45:04
46.645666,124.893199,0,581,39834.1146875,2009-01-21,02:45:09
46.645684,124.893252,0,581,39834.1147453704,2009-01-21,02:45:14
46.645704,124.893311,0,580,39834.1148032407,2009-01-21,02:45:19
46.645679,124.893382,0,580,39834.114849537,2009-01-21,02:45:23
46.645668,124.893394,0,581,39834.1149074074,2009-01-21,02:45:28
46.645646,124.893432,0,581,39834.1149652778,2009-01-21,02:45:33
46.645662,124.893426,0,581,39834.1150231481,2009-01-21,02:45:38
46.645655,124.893471,0,581,39834.1150810185,2009-01-21,02:45:43
46.645673,124.893566,0,580,39834.1151157407,2009-01-21,02:45:46
46.645684,124.893646,0,579,39834.115162037,2009-01-21,02:45:50
46.645657,124.893648,0,579,39834.1152199074,2009-01-21,02:45:55
46.645656,124.89358,0,578,39834.1152777778,2009-01-21,02:46:00
46.645629,124.893517,0,578,39834.1153009259,2009-01-21,02:46:02
46.645606,124.893443,0,573,39834.1153472222,2009-01-21,02:46:06
46.645588,124.893397,0,571,39834.1154050926,2009-01-21,02:46:11
46.645566,124.893395,0,570,39834.115462963,2009-01-21,02:46:16
46.645571,124.893397,0,569,39834.1155208333,2009-01-21,02:46:21
46.645571,124.893397,0,569,39834.1156134259,2009-01-21,02:46:29
46.645578,124.893396,0,567,39834.1156365741,2009-01-21,02:46:31
46.645603,124.893341,0,566,39834.1156944444,2009-01-21,02:46:36
46.645627,124.893338,0,563,39834.1157523148,2009-01-21,02:46:41
46.64564,124.893279,0,560,39834.1158101852,2009-01-21,02:46:46
46.645665,124.893278,0,557,39834.1158680556,2009-01-21,02:46:51
46.645711,124.893296,0,553,39834.1159143519,2009-01-21,02:46:55
46.645758,124.893329,0,550,39834.1159490741,2009-01-21,02:46:58
46.645813,124.893345,0,549,39834.1159837963,2009-01-21,02:47:01
46.645853,124.893382,0,547,39834.1160300926,2009-01-21,02:47:05
46.645845,124.893447,0,544,39834.1160763889,2009-01-21,02:47:09
46.645814,124.893476,0,541,39834.1161342593,2009-01-21,02:47:14
46.645824,124.893557,0,536,39834.1161805556,2009-01-21,02:47:18
46.64585,124.8936,0,529,39834.1162384259,2009-01-21,02:47:23
46.645876,124.893554,0,523,39834.1162962963,2009-01-21,02:47:28
46.645918,124.893596,0,516,39834.1163425926,2009-01-21,02:47:32
46.645953,124.893604,0,509,39834.116400463,2009-01-21,02:47:37
46.645987,124.893671,0,504,39834.1164351852,2009-01-21,02:47:40
46.645955,124.893622,0,489,39834.1164930556,2009-01-21,02:47:45
46.645907,124.893603,0,480,39834.1165393519,2009-01-21,02:47:49
46.645865,124.893586,0,476,39834.1165740741,2009-01-21,02:47:52
46.645832,124.89365,0,470,39834.1166319444,2009-01-21,02:47:57
46.645781,124.893622,0,466,39834.1166782407,2009-01-21,02:48:01
46.64572,124.89357,0,463,39834.116724537,2009-01-21,02:48:05
46.645686,124.893528,0,457,39834.1167824074,2009-01-21,02:48:10
46.645653,124.893477,0,451,39834.1168055556,2009-01-21,02:48:12
46.645639,124.893415,0,444,39834.1168402778,2009-01-21,02:48:15
46.645628,124.893376,0,435,39834.1168981481,2009-01-21,02:48:20
46.645614,124.893331,0,435,39834.1169560185,2009-01-21,02:48:25
46.645603,124.893313,0,431,39834.1170138889,2009-01-21,02:48:30
46.64558,124.893278,0,430,39834.1170717593,2009-01-21,02:48:35
46.645572,124.893254,0,424,39834.1171296296,2009-01-21,02:48:40
46.645578,124.893255,0,416,39834.1171875,2009-01-21,02:48:45
46.64558,124.893256,0,411,39834.1172453704,2009-01-21,02:48:50
46.645574,124.893254,0,410,39834.1173032407,2009-01-21,02:48:55
46.645572,124.893254,0,409,39834.1173611111,2009-01-21,02:49:00
46.645578,124.893255,0,409,39834.1174189815,2009-01-21,02:49:05
46.645571,124.893254,0,408,39834.1174768518,2009-01-21,02:49:10
46.645564,124.893253,0,408,39834.1175347222,2009-01-21,02:49:15
46.645561,124.893253,0,408,39834.1175925926,2009-01-21,02:49:20
46.645561,124.893253,0,408,39834.1176273148,2009-01-21,02:49:23
46.64556,124.893255,0,408,39834.117650463,2009-01-21,02:49:25
46.64556,124.893266,0,409,39834.1177083333,2009-01-21,02:49:30
46.64556,124.893276,0,409,39834.1177662037,2009-01-21,02:49:35
46.645595,124.893335,0,409,39834.1178125,2009-01-21,02:49:39
46.645685,124.892831,0,476,39834.117974537,2009-01-21,02:49:53
46.645876,124.893337,0,564,39834.1179861111,2009-01-21,02:49:54
46.645805,124.893377,0,539,39834.1179976852,2009-01-21,02:49:55
46.645748,124.893445,0,516,39834.1180092593,2009-01-21,02:49:56
46.64573,124.893497,0,500,39834.1180208333,2009-01-21,02:49:57
46.645728,124.893557,0,488,39834.1180324074,2009-01-21,02:49:58
46.645729,124.893676,0,484,39834.1180555556,2009-01-21,02:50:00
46.645721,124.893749,0,473,39834.1180787037,2009-01-21,02:50:02
46.645717,124.893808,0,462,39834.1181018518,2009-01-21,02:50:04
46.645685,124.893849,0,463,39834.1181597222,2009-01-21,02:50:09
46.645633,124.893839,0,476,39834.1181944444,2009-01-21,02:50:12
46.645553,124.893713,0,473,39834.1182523148,2009-01-21,02:50:17
46.645479,124.893498,0,467,39834.1182638889,2009-01-21,02:50:18
46.645429,124.893359,0,464,39834.118275463,2009-01-21,02:50:19
46.645423,124.893264,0,464,39834.1182986111,2009-01-21,02:50:21
46.645416,124.893205,0,471,39834.1183333333,2009-01-21,02:50:24
46.645404,124.893182,0,471,39834.1183912037,2009-01-21,02:50:29
46.645433,124.89315,0,481,39834.1184490741,2009-01-21,02:50:34
46.645475,124.89313,0,486,39834.1185069444,2009-01-21,02:50:39
46.645467,124.893113,0,481,39834.1185648148,2009-01-21,02:50:44
46.645489,124.893095,0,478,39834.1186226852,2009-01-21,02:50:49
46.645516,124.893096,0,470,39834.1186805556,2009-01-21,02:50:54
46.645529,124.893134,0,455,39834.1187384259,2009-01-21,02:50:59
46.645561,124.893183,0,445,39834.1187847222,2009-01-21,02:51:03
46.645584,124.893231,0,437,39834.1188310185,2009-01-21,02:51:07
46.64561,124.893286,0,431,39834.1188888889,2009-01-21,02:51:12
46.645606,124.893361,0,430,39834.1189351852,2009-01-21,02:51:16
46.645562,124.893386,0,428,39834.1189814815,2009-01-21,02:51:20
46.645512,124.89336,0,425,39834.1190393518,2009-01-21,02:51:25
46.645522,124.893365,0,424,39834.1190972222,2009-01-21,02:51:30
46.645522,124.893365,0,424,39834.1191319444,2009-01-21,02:51:33
46.645529,124.893368,0,427,39834.1191550926,2009-01-21,02:51:35
46.645503,124.893337,0,432,39834.119212963,2009-01-21,02:51:40
46.64548,124.893332,0,433,39834.1192708333,2009-01-21,02:51:45
46.645449,124.893265,0,435,39834.1193055556,2009-01-21,02:51:48
46.645442,124.893204,0,435,39834.1193634259,2009-01-21,02:51:53
46.645477,124.893187,0,436,39834.1194212963,2009-01-21,02:51:58
46.645504,124.89321,0,434,39834.1194791667,2009-01-21,02:52:03
46.645509,124.89324,0,435,39834.119537037,2009-01-21,02:52:08
46.645514,124.893258,0,433,39834.1195949074,2009-01-21,02:52:13
46.645467,124.893237,0,438,39834.1196412037,2009-01-21,02:52:17
46.645437,124.893276,0,439,39834.1196990741,2009-01-21,02:52:22
46.645444,124.893232,0,441,39834.1197569444,2009-01-21,02:52:27
46.645473,124.893266,0,441,39834.1198148148,2009-01-21,02:52:32
46.645471,124.893282,0,440,39834.1198726852,2009-01-21,02:52:37
46.645437,124.893274,0,440,39834.1199305556,2009-01-21,02:52:42
46.645418,124.893261,0,441,39834.1199884259,2009-01-21,02:52:47
46.645447,124.893309,0,441,39834.1200462963,2009-01-21,02:52:52
46.645461,124.893303,0,443,39834.1201041667,2009-01-21,02:52:57
46.645467,124.8933,0,442,39834.120162037,2009-01-21,02:53:02
46.645467,124.8933,0,442,39834.1201967593,2009-01-21,02:53:05
46.645461,124.893297,0,441,39834.1202199074,2009-01-21,02:53:07
46.645432,124.893253,0,440,39834.1202777778,2009-01-21,02:53:12
46.645425,124.893251,0,440,39834.1203356481,2009-01-21,02:53:17
46.645425,124.893251,0,440,39834.1203703704,2009-01-21,02:53:20
46.645419,124.89325,0,440,39834.1203935185,2009-01-21,02:53:22
46.64542,124.893263,0,441,39834.1204513889,2009-01-21,02:53:27
46.645399,124.893268,0,442,39834.1205092593,2009-01-21,02:53:32
46.645399,124.893268,0,442,39834.1205439815,2009-01-21,02:53:35
46.645405,124.893272,0,443,39834.1205671296,2009-01-21,02:53:37
46.645425,124.893268,0,445,39834.120625,2009-01-21,02:53:42
46.645425,124.893268,0,445,39834.1206597222,2009-01-21,02:53:45
46.645432,124.893274,0,445,39834.1206828704,2009-01-21,02:53:47
46.645425,124.893255,0,446,39834.1207407407,2009-01-21,02:53:52
46.645425,124.893255,0,446,39834.120775463,2009-01-21,02:53:55
46.64543,124.893257,0,446,39834.1207986111,2009-01-21,02:53:57
46.645439,124.89326,0,445,39834.1208564815,2009-01-21,02:54:02
46.645439,124.89326,0,445,39834.1208912037,2009-01-21,02:54:05
46.645444,124.893261,0,445,39834.1209143519,2009-01-21,02:54:07
46.64543,124.893251,0,445,39834.1209722222,2009-01-21,02:54:12
46.645447,124.893246,0,446,39834.1210300926,2009-01-21,02:54:17
46.645443,124.893238,0,446,39834.121087963,2009-01-21,02:54:22
46.645443,124.893238,0,446,39834.1211226852,2009-01-21,02:54:25
46.64545,124.893241,0,446,39834.1211458333,2009-01-21,02:54:27
46.645467,124.893259,0,446,39834.1212037037,2009-01-21,02:54:32
46.645458,124.893242,0,447,39834.1212615741,2009-01-21,02:54:37
46.645446,124.893224,0,449,39834.1213194444,2009-01-21,02:54:42
46.645448,124.893226,0,449,39834.1213773148,2009-01-21,02:54:47
46.645451,124.893227,0,449,39834.1214351852,2009-01-21,02:54:52
46.64545,124.893228,0,448,39834.1214930556,2009-01-21,02:54:57
46.645445,124.893228,0,448,39834.1215509259,2009-01-21,02:55:02
46.645446,124.893229,0,448,39834.1216087963,2009-01-21,02:55:07
46.64545,124.893232,0,448,39834.1216666667,2009-01-21,02:55:12
46.64545,124.893232,0,448,39834.1217013889,2009-01-21,02:55:15
46.645453,124.893234,0,449,39834.121724537,2009-01-21,02:55:17
46.645471,124.893271,0,449,39834.1217824074,2009-01-21,02:55:22
46.645501,124.893325,0,450,39834.1218171296,2009-01-21,02:55:25
46.645543,124.893367,0,449,39834.1218634259,2009-01-21,02:55:29
46.645583,124.893421,0,448,39834.1218981481,2009-01-21,02:55:32
46.64561,124.893501,0,446,39834.1219328704,2009-01-21,02:55:35
46.645591,124.893486,0,448,39834.1219907407,2009-01-21,02:55:40
46.645558,124.893494,0,450,39834.1220486111,2009-01-21,02:55:45
46.64552,124.89351,0,452,39834.1221064815,2009-01-21,02:55:50
46.645514,124.893532,0,454,39834.1221643519,2009-01-21,02:55:55
46.645532,124.893489,0,456,39834.1222222222,2009-01-21,02:56:00
46.645557,124.893466,0,457,39834.1222800926,2009-01-21,02:56:05
46.64559,124.893468,0,457,39834.122337963,2009-01-21,02:56:10
46.64561,124.893448,0,456,39834.1223958333,2009-01-21,02:56:15
46.64562,124.893416,0,457,39834.1224537037,2009-01-21,02:56:20
46.645574,124.893407,0,457,39834.1225,2009-01-21,02:56:24
46.645562,124.893399,0,457,39834.1225578704,2009-01-21,02:56:29
46.645523,124.893363,0,456,39834.1226041667,2009-01-21,02:56:33
46.645494,124.893332,0,453,39834.122662037,2009-01-21,02:56:38
46.645497,124.893319,0,453,39834.1227199074,2009-01-21,02:56:43
46.645462,124.893277,0,453,39834.1227777778,2009-01-21,02:56:48
46.645457,124.89328,0,453,39834.1228356481,2009-01-21,02:56:53
46.645458,124.893281,0,453,39834.1228935185,2009-01-21,02:56:58
46.645462,124.893284,0,453,39834.1229513889,2009-01-21,02:57:03
46.645458,124.893283,0,453,39834.1230092593,2009-01-21,02:57:08
46.645455,124.893282,0,453,39834.1230671296,2009-01-21,02:57:13
46.645455,124.893282,0,453,39834.1231018519,2009-01-21,02:57:16
46.645449,124.893279,0,453,39834.123125,2009-01-21,02:57:18
46.645458,124.893289,0,453,39834.1231828704,2009-01-21,02:57:23
46.645494,124.893335,0,453,39834.1232407407,2009-01-21,02:57:28
46.645514,124.893346,0,453,39834.1232986111,2009-01-21,02:57:33
46.645514,124.893346,0,453,39834.1233333333,2009-01-21,02:57:36
46.645509,124.893348,0,455,39834.1233564815,2009-01-21,02:57:38
46.645473,124.893333,0,458,39834.1234143519,2009-01-21,02:57:43
46.645468,124.893319,0,462,39834.1234722222,2009-01-21,02:57:48
46.64545,124.893303,0,476,39834.1235300926,2009-01-21,02:57:53
46.645436,124.893308,0,492,39834.123587963,2009-01-21,02:57:58
46.645428,124.893305,0,494,39834.1236458333,2009-01-21,02:58:03
46.645427,124.893303,0,495,39834.1237037037,2009-01-21,02:58:08
46.645427,124.893301,0,495,39834.1237615741,2009-01-21,02:58:13
46.64543,124.893299,0,496,39834.1238194444,2009-01-21,02:58:18
46.64543,124.893299,0,496,39834.1238541667,2009-01-21,02:58:21
46.645432,124.893295,0,496,39834.1238773148,2009-01-21,02:58:23
46.645422,124.893238,0,496,39834.1239351852,2009-01-21,02:58:28
46.645442,124.893177,0,495,39834.1239814815,2009-01-21,02:58:32
46.645475,124.893123,0,493,39834.1240393519,2009-01-21,02:58:37
46.645471,124.893072,0,491,39834.1240972222,2009-01-21,02:58:42
46.645472,124.893054,0,488,39834.1241550926,2009-01-21,02:58:47
46.645512,124.893099,0,485,39834.124212963,2009-01-21,02:58:52
46.645531,124.893177,0,483,39834.1242708333,2009-01-21,02:58:57
46.645552,124.8932,0,482,39834.1243287037,2009-01-21,02:59:02
46.64557,124.893288,0,479,39834.124375,2009-01-21,02:59:06
46.645565,124.89334,0,475,39834.1244328704,2009-01-21,02:59:11
46.645565,124.89334,0,475,39834.1244675926,2009-01-21,02:59:14
46.64557,124.893344,0,475,39834.1244907407,2009-01-21,02:59:16
46.64556,124.893312,0,473,39834.1245486111,2009-01-21,02:59:21
46.645542,124.893277,0,472,39834.1246064815,2009-01-21,02:59:26
46.645531,124.893266,0,471,39834.1246643519,2009-01-21,02:59:31
46.645531,124.893266,0,471,39834.1246990741,2009-01-21,02:59:34
46.645523,124.893258,0,471,39834.1247222222,2009-01-21,02:59:36
46.645539,124.893253,0,470,39834.1247800926,2009-01-21,02:59:41
46.645543,124.893244,0,466,39834.124837963,2009-01-21,02:59:46
46.645569,124.893201,0,460,39834.1248958333,2009-01-21,02:59:51
46.64559,124.893173,0,456,39834.1249537037,2009-01-21,02:59:56
46.645597,124.893131,0,453,39834.1250115741,2009-01-21,03:00:01
46.645559,124.893099,0,454,39834.1250694444,2009-01-21,03:00:06
46.645549,124.893115,0,455,39834.1251273148,2009-01-21,03:00:11
46.645553,124.893117,0,453,39834.1251851852,2009-01-21,03:00:16
46.645554,124.89312,0,452,39834.1252430556,2009-01-21,03:00:21
46.645554,124.89312,0,452,39834.1252777778,2009-01-21,03:00:24
46.645553,124.89312,0,452,39834.1253009259,2009-01-21,03:00:26
46.645543,124.893124,0,454,39834.1253587963,2009-01-21,03:00:31
46.64553,124.89314,0,457,39834.1254166667,2009-01-21,03:00:36
46.645517,124.893157,0,459,39834.125474537,2009-01-21,03:00:41
46.645526,124.893181,0,459,39834.1255324074,2009-01-21,03:00:46
46.645526,124.893181,0,459,39834.1255671296,2009-01-21,03:00:49
46.645527,124.893183,0,460,39834.1255902778,2009-01-21,03:00:51
46.645565,124.89325,0,458,39834.1256365741,2009-01-21,03:00:55
46.645588,124.893315,0,454,39834.1256481481,2009-01-21,03:00:56
46.645609,124.893373,0,451,39834.1256597222,2009-01-21,03:00:57
46.645611,124.893397,0,464,39834.1257175926,2009-01-21,03:01:02
46.645619,124.893438,0,467,39834.125775463,2009-01-21,03:01:07
46.645625,124.893439,0,467,39834.1258333333,2009-01-21,03:01:12
46.645625,124.893439,0,467,39834.1258680556,2009-01-21,03:01:15
46.645626,124.893438,0,467,39834.1258912037,2009-01-21,03:01:17
46.645635,124.893438,0,467,39834.1259490741,2009-01-21,03:01:22
46.645635,124.893438,0,467,39834.1259837963,2009-01-21,03:01:25
46.645638,124.893438,0,467,39834.1260069444,2009-01-21,03:01:27
46.645647,124.893439,0,467,39834.1260648148,2009-01-21,03:01:32
46.64567,124.893421,0,466,39834.1261226852,2009-01-21,03:01:37
46.645675,124.893422,0,466,39834.1261805556,2009-01-21,03:01:42
46.645673,124.893422,0,466,39834.1262384259,2009-01-21,03:01:47
46.64567,124.893421,0,466,39834.1262962963,2009-01-21,03:01:52
46.645674,124.893422,0,466,39834.1263541667,2009-01-21,03:01:57
46.645677,124.893422,0,466,39834.126412037,2009-01-21,03:02:02
46.645674,124.89342,0,467,39834.1264699074,2009-01-21,03:02:07
46.645679,124.893421,0,467,39834.1265277778,2009-01-21,03:02:12
46.645681,124.893419,0,467,39834.1265856481,2009-01-21,03:02:17
46.645681,124.893419,0,467,39834.1266203704,2009-01-21,03:02:20
46.645675,124.893417,0,467,39834.1266435185,2009-01-21,03:02:22
46.645664,124.893414,0,467,39834.1267013889,2009-01-21,03:02:27
46.645664,124.893414,0,467,39834.1267361111,2009-01-21,03:02:30
46.645657,124.893413,0,467,39834.1267592593,2009-01-21,03:02:32
46.645646,124.89341,0,467,39834.1268171296,2009-01-21,03:02:37
46.645646,124.89341,0,467,39834.1268518518,2009-01-21,03:02:40
46.645642,124.893409,0,468,39834.126875,2009-01-21,03:02:42
46.645657,124.893406,0,472,39834.1269328704,2009-01-21,03:02:47
46.645663,124.893405,0,477,39834.1269907407,2009-01-21,03:02:52
46.645659,124.893404,0,478,39834.1270486111,2009-01-21,03:02:57
46.645657,124.893403,0,479,39834.1271064815,2009-01-21,03:03:02
46.645652,124.893402,0,479,39834.1271643518,2009-01-21,03:03:07
46.645652,124.893402,0,479,39834.1271990741,2009-01-21,03:03:10
46.645645,124.8934,0,479,39834.1272222222,2009-01-21,03:03:12
46.645649,124.893386,0,484,39834.1272800926,2009-01-21,03:03:17
46.645649,124.893372,0,488,39834.127337963,2009-01-21,03:03:22
46.645664,124.893355,0,489,39834.1273958333,2009-01-21,03:03:27
46.645667,124.893353,0,489,39834.1274537037,2009-01-21,03:03:32
46.645671,124.893353,0,489,39834.1275115741,2009-01-21,03:03:37
46.645667,124.893352,0,489,39834.1275694444,2009-01-21,03:03:42
46.645667,124.893352,0,489,39834.1276041667,2009-01-21,03:03:45
46.645665,124.893351,0,490,39834.1276273148,2009-01-21,03:03:47
46.645656,124.893348,0,490,39834.1276851852,2009-01-21,03:03:52
46.645654,124.893348,0,490,39834.1277430556,2009-01-21,03:03:57
46.645659,124.893349,0,491,39834.1278009259,2009-01-21,03:04:02
46.645654,124.893348,0,491,39834.1278587963,2009-01-21,03:04:07
46.645651,124.893348,0,492,39834.1279166667,2009-01-21,03:04:12
46.64565,124.893348,0,493,39834.127974537,2009-01-21,03:04:17
46.645654,124.893348,0,493,39834.1280324074,2009-01-21,03:04:22
46.645654,124.893348,0,493,39834.1280671296,2009-01-21,03:04:25
46.645653,124.893347,0,494,39834.1280902778,2009-01-21,03:04:27
46.645644,124.893345,0,495,39834.1281481481,2009-01-21,03:04:32
46.645644,124.893345,0,495,39834.1282060185,2009-01-21,03:04:37
46.645644,124.893344,0,496,39834.1282638889,2009-01-21,03:04:42
46.64564,124.893343,0,496,39834.1283217593,2009-01-21,03:04:47
46.645643,124.893343,0,496,39834.1283796296,2009-01-21,03:04:52
46.645643,124.893341,0,496,39834.1284375,2009-01-21,03:04:57
46.64564,124.893341,0,496,39834.1284953704,2009-01-21,03:05:02
46.64564,124.893341,0,496,39834.1285300926,2009-01-21,03:05:05
46.645637,124.893339,0,496,39834.1285532407,2009-01-21,03:05:07
46.645646,124.89334,0,497,39834.1286111111,2009-01-21,03:05:12
46.64565,124.89334,0,497,39834.1286689815,2009-01-21,03:05:17
46.645658,124.89334,0,497,39834.1287268519,2009-01-21,03:05:22
46.645666,124.893341,0,497,39834.1287847222,2009-01-21,03:05:27
46.645666,124.893339,0,497,39834.1288425926,2009-01-21,03:05:32
46.64566,124.893337,0,498,39834.128900463,2009-01-21,03:05:37
46.645663,124.893337,0,498,39834.1289583333,2009-01-21,03:05:42
46.64567,124.893338,0,498,39834.1290162037,2009-01-21,03:05:47
46.64567,124.893338,0,498,39834.1290509259,2009-01-21,03:05:50
46.645678,124.893338,0,499,39834.1290740741,2009-01-21,03:05:52
46.645689,124.89334,0,501,39834.1291319444,2009-01-21,03:05:57
46.645697,124.893341,0,504,39834.1291898148,2009-01-21,03:06:02
46.645697,124.893341,0,504,39834.129224537,2009-01-21,03:06:05
46.645705,124.893342,0,509,39834.1292476852,2009-01-21,03:06:07
46.645716,124.893343,0,515,39834.1293055556,2009-01-21,03:06:12
46.645757,124.893318,0,526,39834.1293634259,2009-01-21,03:06:17
46.645757,124.893318,0,526,39834.1293981481,2009-01-21,03:06:20
46.645763,124.893313,0,534,39834.1294212963,2009-01-21,03:06:22
46.645772,124.893315,0,541,39834.1294791667,2009-01-21,03:06:27
46.645773,124.893313,0,546,39834.129537037,2009-01-21,03:06:32
46.645775,124.893314,0,551,39834.1295949074,2009-01-21,03:06:37
46.645775,124.893314,0,553,39834.1296527778,2009-01-21,03:06:42
46.645775,124.893314,0,553,39834.1296875,2009-01-21,03:06:45
46.64578,124.893314,0,555,39834.1297106481,2009-01-21,03:06:47
46.645775,124.893303,0,556,39834.1297685185,2009-01-21,03:06:52
46.645779,124.893303,0,557,39834.1298263889,2009-01-21,03:06:57
46.645778,124.893303,0,557,39834.1298842593,2009-01-21,03:07:02
46.645782,124.893303,0,557,39834.1299421296,2009-01-21,03:07:07
46.645785,124.893303,0,556,39834.13,2009-01-21,03:07:12
46.645785,124.893303,0,556,39834.1300347222,2009-01-21,03:07:15
46.645785,124.893302,0,555,39834.1300578704,2009-01-21,03:07:17
46.645774,124.893299,0,555,39834.1301157407,2009-01-21,03:07:22
46.645765,124.893298,0,555,39834.1301736111,2009-01-21,03:07:27
46.645769,124.893299,0,555,39834.1302314815,2009-01-21,03:07:32
46.64577,124.893299,0,554,39834.1302893519,2009-01-21,03:07:37
46.64577,124.893299,0,554,39834.1303472222,2009-01-21,03:07:42
46.645765,124.893298,0,554,39834.1304050926,2009-01-21,03:07:47
46.645761,124.893297,0,554,39834.130462963,2009-01-21,03:07:52
46.645756,124.893297,0,554,39834.1305208333,2009-01-21,03:07:57
46.645753,124.893297,0,554,39834.1305787037,2009-01-21,03:08:02
46.645757,124.893298,0,553,39834.1306365741,2009-01-21,03:08:07
46.645757,124.893298,0,553,39834.1306944444,2009-01-21,03:08:12
46.645752,124.893297,0,553,39834.1307523148,2009-01-21,03:08:17
46.645752,124.893297,0,553,39834.1308101852,2009-01-21,03:08:22
46.645758,124.8933,0,553,39834.1308680556,2009-01-21,03:08:27
46.645758,124.8933,0,553,39834.1309027778,2009-01-21,03:08:30
46.645765,124.893303,0,552,39834.1309259259,2009-01-21,03:08:32
46.645797,124.893322,0,548,39834.1309837963,2009-01-21,03:08:37
46.645809,124.893332,0,546,39834.1310416667,2009-01-21,03:08:42
46.645809,124.893332,0,546,39834.1310763889,2009-01-21,03:08:45
46.645816,124.893335,0,545,39834.131099537,2009-01-21,03:08:47
46.645805,124.893337,0,544,39834.1311574074,2009-01-21,03:08:52
46.645807,124.893327,0,539,39834.1312152778,2009-01-21,03:08:57
46.645807,124.893327,0,539,39834.13125,2009-01-21,03:09:00
46.645811,124.893329,0,539,39834.1312731481,2009-01-21,03:09:02
46.645802,124.893328,0,538,39834.1313310185,2009-01-21,03:09:07
46.645769,124.893326,0,535,39834.1313888889,2009-01-21,03:09:12
46.645769,124.893323,0,534,39834.1314467593,2009-01-21,03:09:17
46.645773,124.893315,0,534,39834.1315046296,2009-01-21,03:09:22
46.645772,124.893315,0,534,39834.1315625,2009-01-21,03:09:27
46.645777,124.893316,0,534,39834.1316203704,2009-01-21,03:09:32
46.645777,124.893316,0,534,39834.1316550926,2009-01-21,03:09:35
46.645778,124.893316,0,534,39834.1316782407,2009-01-21,03:09:37
46.645758,124.893324,0,532,39834.1317361111,2009-01-21,03:09:42
46.645715,124.893319,0,529,39834.1317939815,2009-01-21,03:09:47
46.645729,124.893315,0,527,39834.1318518519,2009-01-21,03:09:52
46.645724,124.893315,0,526,39834.1319097222,2009-01-21,03:09:57
46.645722,124.893314,0,526,39834.1319675926,2009-01-21,03:10:02
46.645714,124.893313,0,526,39834.132025463,2009-01-21,03:10:07
46.645716,124.893321,0,525,39834.1320833333,2009-01-21,03:10:12
46.645716,124.893321,0,525,39834.1321180556,2009-01-21,03:10:15
46.645716,124.893324,0,525,39834.1321412037,2009-01-21,03:10:17
46.645725,124.893327,0,525,39834.1321990741,2009-01-21,03:10:22
46.645728,124.893329,0,525,39834.1322569444,2009-01-21,03:10:27
46.645728,124.893329,0,525,39834.1323148148,2009-01-21,03:10:32
46.645724,124.893329,0,525,39834.1323726852,2009-01-21,03:10:37
46.645724,124.893329,0,525,39834.1324074074,2009-01-21,03:10:40
46.645716,124.893327,0,525,39834.1324305556,2009-01-21,03:10:42
46.645702,124.893327,0,524,39834.1324884259,2009-01-21,03:10:47
46.645676,124.893336,0,525,39834.1325462963,2009-01-21,03:10:52
46.645664,124.893332,0,526,39834.1326041667,2009-01-21,03:10:57
46.645664,124.893332,0,526,39834.1326388889,2009-01-21,03:11:00
46.645665,124.893331,0,526,39834.132662037,2009-01-21,03:11:02
46.645645,124.893331,0,526,39834.1327199074,2009-01-21,03:11:07
46.645633,124.893331,0,527,39834.1327777778,2009-01-21,03:11:12
46.645667,124.89334,0,527,39834.1328356481,2009-01-21,03:11:17
46.645667,124.893338,0,527,39834.1328935185,2009-01-21,03:11:22
46.645673,124.893339,0,527,39834.1329513889,2009-01-21,03:11:27
46.645673,124.893339,0,527,39834.1329861111,2009-01-21,03:11:30
46.645674,124.89334,0,527,39834.1330092593,2009-01-21,03:11:32
46.645683,124.893341,0,528,39834.1330671296,2009-01-21,03:11:37
46.645675,124.893339,0,529,39834.133125,2009-01-21,03:11:42
46.645675,124.893339,0,529,39834.1331828704,2009-01-21,03:11:47
46.645671,124.893338,0,529,39834.1332407407,2009-01-21,03:11:52
46.645667,124.893337,0,529,39834.1332986111,2009-01-21,03:11:57
46.645667,124.893337,0,529,39834.1333333333,2009-01-21,03:12:00
46.645666,124.893335,0,529,39834.1333564815,2009-01-21,03:12:02
46.645673,124.893324,0,530,39834.1334143518,2009-01-21,03:12:07
46.645679,124.893316,0,531,39834.1334722222,2009-01-21,03:12:12
46.645675,124.893314,0,532,39834.1335300926,2009-01-21,03:12:17
46.645674,124.893313,0,532,39834.133587963,2009-01-21,03:12:22
46.645671,124.893312,0,532,39834.1336458333,2009-01-21,03:12:27
46.645671,124.893312,0,532,39834.1336805556,2009-01-21,03:12:30
46.645674,124.893312,0,532,39834.1337037037,2009-01-21,03:12:32
46.645729,124.893297,0,531,39834.1337384259,2009-01-21,03:12:35
46.64578,124.893291,0,533,39834.1337847222,2009-01-21,03:12:39
46.645792,124.893289,0,533,39834.1338425926,2009-01-21,03:12:44
46.645778,124.893274,0,532,39834.133900463,2009-01-21,03:12:49
46.645777,124.893274,0,533,39834.1339583333,2009-01-21,03:12:54
46.645778,124.893274,0,533,39834.1340162037,2009-01-21,03:12:59
46.645778,124.893274,0,533,39834.1340509259,2009-01-21,03:13:02
46.645777,124.893273,0,533,39834.1340740741,2009-01-21,03:13:04
46.64579,124.893263,0,533,39834.1341319444,2009-01-21,03:13:09
46.645792,124.893264,0,531,39834.1341898148,2009-01-21,03:13:14
46.645785,124.893263,0,530,39834.1342476852,2009-01-21,03:13:19
46.645777,124.893262,0,530,39834.1343055556,2009-01-21,03:13:24
46.645777,124.893262,0,530,39834.1343402778,2009-01-21,03:13:27
46.645778,124.893264,0,530,39834.1343634259,2009-01-21,03:13:29
46.645773,124.893287,0,525,39834.1344212963,2009-01-21,03:13:34
46.64577,124.893291,0,523,39834.1344791667,2009-01-21,03:13:39
46.645766,124.89329,0,522,39834.134537037,2009-01-21,03:13:44
46.645758,124.893288,0,522,39834.1345949074,2009-01-21,03:13:49
46.645754,124.893287,0,522,39834.1346527778,2009-01-21,03:13:54
46.645755,124.893288,0,522,39834.1347106481,2009-01-21,03:13:59
46.645757,124.893288,0,523,39834.1347685185,2009-01-21,03:14:04
46.64576,124.893289,0,523,39834.1348263889,2009-01-21,03:14:09
46.645758,124.893289,0,523,39834.1348842593,2009-01-21,03:14:14
46.645763,124.89329,0,522,39834.1349421296,2009-01-21,03:14:19
46.645765,124.893291,0,522,39834.135,2009-01-21,03:14:24
46.645765,124.893291,0,522,39834.1350347222,2009-01-21,03:14:27
46.645764,124.893289,0,522,39834.1350578704,2009-01-21,03:14:29
46.645752,124.893286,0,522,39834.1351157407,2009-01-21,03:14:34
46.645752,124.893286,0,522,39834.135150463,2009-01-21,03:14:37
46.645745,124.893285,0,522,39834.1351736111,2009-01-21,03:14:39
46.645758,124.893283,0,521,39834.1352314815,2009-01-21,03:14:44
46.64576,124.893292,0,520,39834.1352893518,2009-01-21,03:14:49
46.645762,124.893325,0,518,39834.1353472222,2009-01-21,03:14:54
46.64576,124.893341,0,518,39834.1354050926,2009-01-21,03:14:59
46.645751,124.893334,0,517,39834.135462963,2009-01-21,03:15:04
46.645749,124.893334,0,517,39834.1355208333,2009-01-21,03:15:09
46.645749,124.893334,0,517,39834.1355555556,2009-01-21,03:15:12
46.645747,124.893336,0,517,39834.1355787037,2009-01-21,03:15:14
46.645701,124.893365,0,516,39834.1356365741,2009-01-21,03:15:19
46.645661,124.893379,0,516,39834.1356944444,2009-01-21,03:15:24
46.645635,124.893398,0,515,39834.1357523148,2009-01-21,03:15:29
46.645628,124.893428,0,515,39834.1358101852,2009-01-21,03:15:34
46.645627,124.893428,0,515,39834.1358680556,2009-01-21,03:15:39
46.645627,124.893428,0,515,39834.1359259259,2009-01-21,03:15:44
46.645627,124.893428,0,515,39834.1359606481,2009-01-21,03:15:47
46.64562,124.893425,0,515,39834.1359837963,2009-01-21,03:15:49
46.645571,124.893396,0,515,39834.1360416667,2009-01-21,03:15:54
46.645528,124.893376,0,515,39834.1360763889,2009-01-21,03:15:57
46.645503,124.893366,0,515,39834.1361342593,2009-01-21,03:16:02
46.645437,124.893379,0,515,39834.1361458333,2009-01-21,03:16:03
46.645408,124.893417,0,505,39834.1361689815,2009-01-21,03:16:05
46.645396,124.893481,0,500,39834.1362037037,2009-01-21,03:16:08
46.645348,124.893471,0,495,39834.13625,2009-01-21,03:16:12
46.645302,124.893466,0,492,39834.1363078704,2009-01-21,03:16:17
46.645254,124.893469,0,488,39834.1363657407,2009-01-21,03:16:22
46.645215,124.893497,0,488,39834.1364236111,2009-01-21,03:16:27
46.645188,124.893543,0,486,39834.1364814815,2009-01-21,03:16:32
46.645162,124.893558,0,485,39834.1365393519,2009-01-21,03:16:37
46.64516,124.893611,0,483,39834.1365972222,2009-01-21,03:16:42
46.645167,124.893681,0,482,39834.1366550926,2009-01-21,03:16:47
46.645171,124.893748,0,481,39834.1367013889,2009-01-21,03:16:51
46.645179,124.893808,0,481,39834.1367592593,2009-01-21,03:16:56
46.645185,124.893876,0,481,39834.1368171296,2009-01-21,03:17:01
46.645198,124.893935,0,483,39834.136875,2009-01-21,03:17:06
46.645226,124.893984,0,479,39834.1369328704,2009-01-21,03:17:11
46.645244,124.894045,0,480,39834.1369791667,2009-01-21,03:17:15
46.645255,124.894104,0,483,39834.137037037,2009-01-21,03:17:20
46.645282,124.894137,0,480,39834.1370949074,2009-01-21,03:17:25
46.645279,124.894191,0,480,39834.1371527778,2009-01-21,03:17:30
46.645291,124.894251,0,481,39834.1372106481,2009-01-21,03:17:35
46.645312,124.89432,0,478,39834.1372685185,2009-01-21,03:17:40
46.645337,124.894383,0,474,39834.1373263889,2009-01-21,03:17:45
46.645357,124.894444,0,482,39834.1373842593,2009-01-21,03:17:50
46.645379,124.894479,0,491,39834.1374421296,2009-01-21,03:17:55
46.645395,124.894505,0,492,39834.1375,2009-01-21,03:18:00
46.645421,124.894525,0,496,39834.1375578704,2009-01-21,03:18:05
46.64545,124.894556,0,501,39834.1376157407,2009-01-21,03:18:10
46.645491,124.894561,0,504,39834.1376736111,2009-01-21,03:18:15
46.645514,124.894573,0,508,39834.1377314815,2009-01-21,03:18:20
46.645559,124.894546,0,499,39834.1377777778,2009-01-21,03:18:24
46.645602,124.894521,0,494,39834.1378240741,2009-01-21,03:18:28
46.645624,124.894511,0,489,39834.1378819444,2009-01-21,03:18:33
46.645649,124.894496,0,486,39834.1379398148,2009-01-21,03:18:38
46.645685,124.89448,0,494,39834.1379976852,2009-01-21,03:18:43
46.645704,124.894492,0,491,39834.1380555556,2009-01-21,03:18:48
46.645695,124.894495,0,494,39834.1381134259,2009-01-21,03:18:53
46.645695,124.894495,0,494,39834.1381481481,2009-01-21,03:18:56
46.645689,124.89449,0,497,39834.1381712963,2009-01-21,03:18:58
46.645713,124.894497,0,497,39834.1382291667,2009-01-21,03:19:03
46.64573,124.89447,0,500,39834.138287037,2009-01-21,03:19:08
46.645749,124.894457,0,503,39834.1383449074,2009-01-21,03:19:13
46.645749,124.894457,0,503,39834.1383796296,2009-01-21,03:19:16
46.645748,124.894458,0,506,39834.1384027778,2009-01-21,03:19:18
46.645771,124.894473,0,509,39834.1384606481,2009-01-21,03:19:23
46.645759,124.894498,0,509,39834.1385185185,2009-01-21,03:19:28
46.645745,124.894493,0,508,39834.1385763889,2009-01-21,03:19:33
46.645707,124.894499,0,510,39834.1386342593,2009-01-21,03:19:38
46.645686,124.894501,0,510,39834.1386921296,2009-01-21,03:19:43
46.64566,124.89449,0,512,39834.13875,2009-01-21,03:19:48
46.645632,124.894474,0,515,39834.1388078704,2009-01-21,03:19:53
46.645605,124.894487,0,517,39834.1388657407,2009-01-21,03:19:58
46.645593,124.894478,0,519,39834.1389236111,2009-01-21,03:20:03
46.645577,124.894462,0,520,39834.1389814815,2009-01-21,03:20:08
46.645542,124.894435,0,521,39834.1390393519,2009-01-21,03:20:13
46.645584,124.8944,0,523,39834.1390856481,2009-01-21,03:20:17
46.645589,124.89444,0,524,39834.1391435185,2009-01-21,03:20:22
46.645641,124.894459,0,523,39834.1391550926,2009-01-21,03:20:23
46.64565,124.894458,0,524,39834.139212963,2009-01-21,03:20:28
46.64565,124.894458,0,524,39834.1392476852,2009-01-21,03:20:31
46.64565,124.894458,0,524,39834.1392708333,2009-01-21,03:20:33
46.64571,124.89449,0,524,39834.1392939815,2009-01-21,03:20:35
46.645722,124.894505,0,523,39834.1393518519,2009-01-21,03:20:40
46.645705,124.894508,0,524,39834.1394097222,2009-01-21,03:20:45
46.645679,124.8945,0,524,39834.1394675926,2009-01-21,03:20:50
46.645662,124.89449,0,525,39834.139525463,2009-01-21,03:20:55
46.645621,124.89449,0,526,39834.1395833333,2009-01-21,03:21:00
46.645575,124.89446,0,530,39834.1396296296,2009-01-21,03:21:04
46.645551,124.894479,0,532,39834.1396875,2009-01-21,03:21:09
46.645553,124.894502,0,532,39834.1397453704,2009-01-21,03:21:14
46.645545,124.894506,0,534,39834.1398032407,2009-01-21,03:21:19
46.645538,124.894511,0,536,39834.1398611111,2009-01-21,03:21:24
46.645539,124.894515,0,538,39834.1399189815,2009-01-21,03:21:29
46.645539,124.894515,0,538,39834.1399537037,2009-01-21,03:21:32
46.645543,124.894515,0,540,39834.1399768519,2009-01-21,03:21:34
46.645584,124.894456,0,542,39834.14,2009-01-21,03:21:36
46.645625,124.894411,0,549,39834.1400578704,2009-01-21,03:21:41
46.645662,124.894396,0,553,39834.1401157407,2009-01-21,03:21:46
46.645662,124.89442,0,554,39834.1401736111,2009-01-21,03:21:51
46.645653,124.89442,0,556,39834.1402314815,2009-01-21,03:21:56
46.645634,124.894448,0,554,39834.1402893519,2009-01-21,03:22:01
46.645617,124.894449,0,556,39834.1403472222,2009-01-21,03:22:06
46.645612,124.894481,0,554,39834.1404050926,2009-01-21,03:22:11
46.645629,124.894495,0,557,39834.140462963,2009-01-21,03:22:16
46.645636,124.8945,0,559,39834.1405208333,2009-01-21,03:22:21
46.645643,124.894507,0,560,39834.1405787037,2009-01-21,03:22:26
46.645649,124.894512,0,562,39834.1406365741,2009-01-21,03:22:31
46.645651,124.894511,0,563,39834.1406944444,2009-01-21,03:22:36
46.645651,124.894511,0,563,39834.1407291667,2009-01-21,03:22:39
46.645654,124.894508,0,564,39834.1407523148,2009-01-21,03:22:41
46.645684,124.894491,0,562,39834.1408101852,2009-01-21,03:22:46
46.645717,124.894453,0,556,39834.1408680556,2009-01-21,03:22:51
46.645738,124.894467,0,547,39834.1409259259,2009-01-21,03:22:56
46.645723,124.894461,0,547,39834.1409837963,2009-01-21,03:23:01
46.645716,124.894451,0,545,39834.1410416667,2009-01-21,03:23:06
46.645708,124.894448,0,546,39834.141099537,2009-01-21,03:23:11
46.645706,124.894454,0,546,39834.1411574074,2009-01-21,03:23:16
46.645703,124.894453,0,544,39834.1412152778,2009-01-21,03:23:21
46.645695,124.894459,0,542,39834.1412731481,2009-01-21,03:23:26
46.645697,124.894458,0,540,39834.1413310185,2009-01-21,03:23:31
46.645697,124.894458,0,540,39834.1413657407,2009-01-21,03:23:34
46.645703,124.89445,0,538,39834.1413888889,2009-01-21,03:23:36
46.645706,124.894439,0,535,39834.1414467593,2009-01-21,03:23:41
46.645707,124.894429,0,533,39834.1415046296,2009-01-21,03:23:46
46.645707,124.894429,0,533,39834.1415393518,2009-01-21,03:23:49
46.645714,124.894421,0,530,39834.1415625,2009-01-21,03:23:51
46.645708,124.894375,0,526,39834.1416203704,2009-01-21,03:23:56
46.645708,124.894375,0,526,39834.1416550926,2009-01-21,03:23:59
46.645707,124.894373,0,523,39834.1416782407,2009-01-21,03:24:01
46.645698,124.894379,0,520,39834.1417361111,2009-01-21,03:24:06
46.645684,124.894435,0,510,39834.1417939815,2009-01-21,03:24:11
46.645678,124.894455,0,506,39834.1418518518,2009-01-21,03:24:16
46.645673,124.894467,0,501,39834.1419097222,2009-01-21,03:24:21
46.645671,124.894475,0,497,39834.1419675926,2009-01-21,03:24:26
46.645667,124.894478,0,493,39834.142025463,2009-01-21,03:24:31
46.645665,124.894485,0,488,39834.1420833333,2009-01-21,03:24:36
46.645665,124.894485,0,488,39834.1421180556,2009-01-21,03:24:39
46.645665,124.894489,0,484,39834.1421412037,2009-01-21,03:24:41
46.645639,124.894501,0,479,39834.1421990741,2009-01-21,03:24:46
46.645589,124.894514,0,475,39834.1422569444,2009-01-21,03:24:51
46.645539,124.894537,0,472,39834.1422916667,2009-01-21,03:24:54
46.645495,124.894573,0,471,39834.142337963,2009-01-21,03:24:58
46.645443,124.89463,0,471,39834.1423842593,2009-01-21,03:25:02
46.645415,124.894693,0,472,39834.1424074074,2009-01-21,03:25:04
46.645417,124.894768,0,473,39834.1424305556,2009-01-21,03:25:06
46.645423,124.894853,0,473,39834.1424537037,2009-01-21,03:25:08
46.645426,124.894928,0,476,39834.1424768518,2009-01-21,03:25:10
46.645434,124.895002,0,478,39834.1425,2009-01-21,03:25:12
46.64545,124.895075,0,478,39834.1425231481,2009-01-21,03:25:14
46.645448,124.895146,0,480,39834.1425462963,2009-01-21,03:25:16
46.64545,124.895227,0,481,39834.1425694444,2009-01-21,03:25:18
46.645458,124.8953,0,481,39834.1425925926,2009-01-21,03:25:20
46.645469,124.89538,0,478,39834.1426157407,2009-01-21,03:25:22
46.645473,124.895464,0,479,39834.1426388889,2009-01-21,03:25:24
46.645464,124.895548,0,477,39834.142662037,2009-01-21,03:25:26
46.645455,124.895636,0,478,39834.1426851852,2009-01-21,03:25:28
46.64547,124.895722,0,482,39834.1427083333,2009-01-21,03:25:30
46.64548,124.895817,0,483,39834.1427314815,2009-01-21,03:25:32
46.645479,124.895901,0,480,39834.1427546296,2009-01-21,03:25:34
46.645489,124.895979,0,479,39834.1427777778,2009-01-21,03:25:36
46.645499,124.89606,0,474,39834.1428009259,2009-01-21,03:25:38
46.645516,124.896142,0,474,39834.1428240741,2009-01-21,03:25:40
46.645499,124.896223,0,470,39834.1428472222,2009-01-21,03:25:42
46.645496,124.896299,0,467,39834.1428703704,2009-01-21,03:25:44
46.645489,124.896379,0,466,39834.1428935185,2009-01-21,03:25:46
46.645499,124.896467,0,466,39834.1429166667,2009-01-21,03:25:48
46.645517,124.896556,0,464,39834.1429398148,2009-01-21,03:25:50
46.645507,124.896648,0,465,39834.142962963,2009-01-21,03:25:52
46.645511,124.896737,0,466,39834.1429861111,2009-01-21,03:25:54
46.645516,124.896835,0,464,39834.1430092593,2009-01-21,03:25:56
46.645514,124.896917,0,466,39834.1430324074,2009-01-21,03:25:58
46.645512,124.896998,0,463,39834.1430555556,2009-01-21,03:26:00
46.645513,124.897081,0,459,39834.1430787037,2009-01-21,03:26:02
46.645516,124.897166,0,457,39834.1431018518,2009-01-21,03:26:04
46.645519,124.897256,0,456,39834.143125,2009-01-21,03:26:06
46.645506,124.897343,0,456,39834.1431481481,2009-01-21,03:26:08
46.645484,124.897427,0,456,39834.1431712963,2009-01-21,03:26:10
46.645457,124.897495,0,456,39834.1431944444,2009-01-21,03:26:12
46.645431,124.897578,0,452,39834.1432175926,2009-01-21,03:26:14
46.645389,124.897661,0,451,39834.1432407407,2009-01-21,03:26:16
46.645357,124.897751,0,451,39834.1432638889,2009-01-21,03:26:18
46.645333,124.897831,0,455,39834.143287037,2009-01-21,03:26:20
46.645302,124.897898,0,456,39834.1433101852,2009-01-21,03:26:22
46.645266,124.897988,0,458,39834.1433449074,2009-01-21,03:26:25
46.645242,124.898065,0,458,39834.1433680556,2009-01-21,03:26:27
46.645211,124.898154,0,461,39834.1433912037,2009-01-21,03:26:29
46.645162,124.898252,0,462,39834.1434143518,2009-01-21,03:26:31
46.645109,124.898342,0,464,39834.1434375,2009-01-21,03:26:33
46.645051,124.898432,0,466,39834.1434606481,2009-01-21,03:26:35
46.645024,124.898485,0,467,39834.1434722222,2009-01-21,03:26:36
46.644993,124.898539,0,469,39834.1434837963,2009-01-21,03:26:37
46.644941,124.898655,0,474,39834.1435069444,2009-01-21,03:26:39
46.644898,124.898712,0,475,39834.1435185185,2009-01-21,03:26:40
46.644876,124.898772,0,476,39834.1435300926,2009-01-21,03:26:41
46.644847,124.898827,0,475,39834.1435416667,2009-01-21,03:26:42
46.64481,124.898883,0,474,39834.1435532407,2009-01-21,03:26:43
46.644748,124.898972,0,471,39834.1435763889,2009-01-21,03:26:45
46.644709,124.899036,0,466,39834.143587963,2009-01-21,03:26:46
46.644671,124.899072,0,463,39834.143599537,2009-01-21,03:26:47
46.644606,124.899133,0,459,39834.1436226852,2009-01-21,03:26:49
46.644529,124.899174,0,458,39834.1436458333,2009-01-21,03:26:51
46.644482,124.89919,0,458,39834.1436574074,2009-01-21,03:26:52
46.644436,124.899204,0,456,39834.1436689815,2009-01-21,03:26:53
46.644386,124.899222,0,456,39834.1436805556,2009-01-21,03:26:54
46.644302,124.899244,0,457,39834.1437037037,2009-01-21,03:26:56
46.644257,124.89926,0,459,39834.1437152778,2009-01-21,03:26:57
46.644165,124.899243,0,456,39834.1437384259,2009-01-21,03:26:59
46.644086,124.899252,0,454,39834.1437615741,2009-01-21,03:27:01
46.644002,124.899255,0,453,39834.1437847222,2009-01-21,03:27:03
46.643928,124.899272,0,445,39834.1438078704,2009-01-21,03:27:05
46.643883,124.899283,0,444,39834.1438194444,2009-01-21,03:27:06
46.643797,124.899295,0,439,39834.1438425926,2009-01-21,03:27:08
46.643745,124.899299,0,437,39834.1438541667,2009-01-21,03:27:09
46.643697,124.89931,0,438,39834.1438657407,2009-01-21,03:27:10
46.643647,124.899303,0,441,39834.1438773148,2009-01-21,03:27:11
46.643598,124.899302,0,440,39834.1438888889,2009-01-21,03:27:12
46.643552,124.899304,0,439,39834.143900463,2009-01-21,03:27:13
46.643468,124.899305,0,437,39834.1439236111,2009-01-21,03:27:15
46.643384,124.899312,0,438,39834.1439467593,2009-01-21,03:27:17
46.643298,124.899316,0,439,39834.1439699074,2009-01-21,03:27:19
46.643216,124.899321,0,439,39834.1439930556,2009-01-21,03:27:21
46.643163,124.899327,0,439,39834.1440046296,2009-01-21,03:27:22
46.643116,124.899331,0,440,39834.1440162037,2009-01-21,03:27:23
46.643071,124.899334,0,440,39834.1440277778,2009-01-21,03:27:24
46.643026,124.899337,0,443,39834.1440393519,2009-01-21,03:27:25
46.642981,124.899343,0,444,39834.1440509259,2009-01-21,03:27:26
46.642934,124.899347,0,442,39834.1440625,2009-01-21,03:27:27
46.642844,124.899347,0,443,39834.1440856481,2009-01-21,03:27:29
46.642795,124.899344,0,445,39834.1440972222,2009-01-21,03:27:30
46.642748,124.899346,0,446,39834.1441087963,2009-01-21,03:27:31
46.642664,124.899354,0,443,39834.1441319444,2009-01-21,03:27:33
46.642617,124.899362,0,442,39834.1441435185,2009-01-21,03:27:34
46.642566,124.899373,0,442,39834.1441550926,2009-01-21,03:27:35
46.642518,124.899383,0,442,39834.1441666667,2009-01-21,03:27:36
46.642469,124.89939,0,442,39834.1441782407,2009-01-21,03:27:37
46.642414,124.899397,0,442,39834.1441898148,2009-01-21,03:27:38
46.642366,124.899404,0,444,39834.1442013889,2009-01-21,03:27:39
46.642317,124.899407,0,443,39834.144212963,2009-01-21,03:27:40
46.642266,124.899411,0,443,39834.144224537,2009-01-21,03:27:41
46.642211,124.899413,0,443,39834.1442361111,2009-01-21,03:27:42
46.642159,124.899418,0,443,39834.1442476852,2009-01-21,03:27:43
46.642103,124.89942,0,443,39834.1442592593,2009-01-21,03:27:44
46.642052,124.899423,0,444,39834.1442708333,2009-01-21,03:27:45
46.642002,124.899424,0,444,39834.1442824074,2009-01-21,03:27:46
46.641953,124.899424,0,445,39834.1442939815,2009-01-21,03:27:47
46.641901,124.899431,0,445,39834.1443055556,2009-01-21,03:27:48
46.641849,124.899432,0,446,39834.1443171296,2009-01-21,03:27:49
46.641797,124.899435,0,446,39834.1443287037,2009-01-21,03:27:50
46.641747,124.899439,0,447,39834.1443402778,2009-01-21,03:27:51
46.641698,124.899446,0,447,39834.1443518519,2009-01-21,03:27:52
46.641639,124.899466,0,447,39834.1443634259,2009-01-21,03:27:53
46.641588,124.899476,0,447,39834.144375,2009-01-21,03:27:54
46.641534,124.899483,0,448,39834.1443865741,2009-01-21,03:27:55
46.641481,124.899491,0,448,39834.1443981482,2009-01-21,03:27:56
46.641434,124.899496,0,449,39834.1444097222,2009-01-21,03:27:57
46.641386,124.899499,0,450,39834.1444212963,2009-01-21,03:27:58
46.641328,124.899504,0,451,39834.1444328704,2009-01-21,03:27:59
46.641276,124.899507,0,451,39834.1444444444,2009-01-21,03:28:00
46.641224,124.899516,0,452,39834.1444560185,2009-01-21,03:28:01
46.641167,124.899524,0,451,39834.1444675926,2009-01-21,03:28:02
46.641115,124.899529,0,453,39834.1444791667,2009-01-21,03:28:03
46.641064,124.899542,0,454,39834.1444907407,2009-01-21,03:28:04
46.641007,124.899556,0,456,39834.1445023148,2009-01-21,03:28:05
46.640956,124.899577,0,455,39834.1445138889,2009-01-21,03:28:06
46.640901,124.899597,0,456,39834.144525463,2009-01-21,03:28:07
46.640845,124.899621,0,457,39834.144537037,2009-01-21,03:28:08
46.640796,124.899643,0,459,39834.1445486111,2009-01-21,03:28:09
46.640753,124.899668,0,459,39834.1445601852,2009-01-21,03:28:10
46.640704,124.899696,0,457,39834.1445717593,2009-01-21,03:28:11
46.640656,124.89973,0,458,39834.1445833333,2009-01-21,03:28:12
46.640607,124.899761,0,457,39834.1445949074,2009-01-21,03:28:13
46.640559,124.899801,0,456,39834.1446064815,2009-01-21,03:28:14
46.640518,124.899841,0,457,39834.1446180556,2009-01-21,03:28:15
46.640465,124.899883,0,458,39834.1446296296,2009-01-21,03:28:16
46.640426,124.899917,0,458,39834.1446412037,2009-01-21,03:28:17
46.640379,124.899952,0,457,39834.1446527778,2009-01-21,03:28:18
46.640333,124.899982,0,458,39834.1446643519,2009-01-21,03:28:19
46.640284,124.900018,0,457,39834.1446759259,2009-01-21,03:28:20
46.640237,124.900047,0,459,39834.1446875,2009-01-21,03:28:21
46.640196,124.900082,0,460,39834.1446990741,2009-01-21,03:28:22
46.640155,124.900117,0,460,39834.1447106482,2009-01-21,03:28:23
46.640112,124.900151,0,461,39834.1447222222,2009-01-21,03:28:24
46.640069,124.900191,0,460,39834.1447337963,2009-01-21,03:28:25
46.640029,124.900233,0,460,39834.1447453704,2009-01-21,03:28:26
46.639983,124.900276,0,460,39834.1447569444,2009-01-21,03:28:27
46.639939,124.90032,0,458,39834.1447685185,2009-01-21,03:28:28
46.639891,124.900366,0,457,39834.1447800926,2009-01-21,03:28:29
46.639854,124.900412,0,457,39834.1447916667,2009-01-21,03:28:30
46.639816,124.900455,0,455,39834.1448032407,2009-01-21,03:28:31
46.639777,124.90051,0,457,39834.1448148148,2009-01-21,03:28:32
46.639743,124.900565,0,457,39834.1448263889,2009-01-21,03:28:33
46.63971,124.900617,0,457,39834.144837963,2009-01-21,03:28:34
46.639678,124.900671,0,458,39834.144849537,2009-01-21,03:28:35
46.639642,124.900726,0,457,39834.1448611111,2009-01-21,03:28:36
46.639603,124.900788,0,460,39834.1448726852,2009-01-21,03:28:37
46.639566,124.900832,0,462,39834.1448842593,2009-01-21,03:28:38
46.639528,124.900876,0,463,39834.1448958333,2009-01-21,03:28:39
46.639488,124.900922,0,462,39834.1449074074,2009-01-21,03:28:40
46.63945,124.900965,0,459,39834.1449189815,2009-01-21,03:28:41
46.639414,124.901008,0,459,39834.1449305556,2009-01-21,03:28:42
46.639374,124.901039,0,459,39834.1449421296,2009-01-21,03:28:43
46.639289,124.901077,0,460,39834.1449652778,2009-01-21,03:28:45
46.639243,124.901079,0,459,39834.1449768519,2009-01-21,03:28:46
46.639196,124.901061,0,457,39834.1449884259,2009-01-21,03:28:47
46.63912,124.901002,0,458,39834.1450115741,2009-01-21,03:28:49
46.639077,124.900968,0,459,39834.1450231481,2009-01-21,03:28:50
46.639037,124.900932,0,460,39834.1450347222,2009-01-21,03:28:51
46.638995,124.900894,0,461,39834.1450462963,2009-01-21,03:28:52
46.638953,124.900858,0,462,39834.1450578704,2009-01-21,03:28:53
46.63891,124.900817,0,463,39834.1450694444,2009-01-21,03:28:54
46.638866,124.900778,0,465,39834.1450810185,2009-01-21,03:28:55
46.638827,124.900732,0,465,39834.1450925926,2009-01-21,03:28:56
46.638787,124.900678,0,465,39834.1451041667,2009-01-21,03:28:57
46.638748,124.900633,0,465,39834.1451157407,2009-01-21,03:28:58
46.638702,124.900574,0,466,39834.1451273148,2009-01-21,03:28:59
46.638655,124.900526,0,467,39834.1451388889,2009-01-21,03:29:00
46.638617,124.900479,0,466,39834.145150463,2009-01-21,03:29:01
46.638577,124.900422,0,470,39834.145162037,2009-01-21,03:29:02
46.638534,124.900376,0,472,39834.1451736111,2009-01-21,03:29:03
46.638492,124.900333,0,474,39834.1451851852,2009-01-21,03:29:04
46.638446,124.900287,0,475,39834.1451967593,2009-01-21,03:29:05
46.638396,124.900239,0,477,39834.1452083333,2009-01-21,03:29:06
46.638351,124.900192,0,480,39834.1452199074,2009-01-21,03:29:07
46.638304,124.900145,0,481,39834.1452314815,2009-01-21,03:29:08
46.638257,124.900096,0,482,39834.1452430556,2009-01-21,03:29:09
46.638213,124.90005,0,483,39834.1452546296,2009-01-21,03:29:10
46.63817,124.899998,0,487,39834.1452662037,2009-01-21,03:29:11
46.63812,124.899945,0,488,39834.1452777778,2009-01-21,03:29:12
46.638073,124.899902,0,492,39834.1452893519,2009-01-21,03:29:13
46.638024,124.899852,0,492,39834.1453009259,2009-01-21,03:29:14
46.637975,124.899806,0,495,39834.1453125,2009-01-21,03:29:15
46.637926,124.899771,0,496,39834.1453240741,2009-01-21,03:29:16
46.637871,124.899733,0,492,39834.1453356481,2009-01-21,03:29:17
46.637785,124.899677,0,490,39834.1453587963,2009-01-21,03:29:19
46.637745,124.899636,0,491,39834.1453703704,2009-01-21,03:29:20
46.637672,124.89957,0,495,39834.1453935185,2009-01-21,03:29:22
46.637611,124.899525,0,497,39834.1454166667,2009-01-21,03:29:24
46.637554,124.899478,0,498,39834.1454398148,2009-01-21,03:29:26
46.637532,124.899445,0,498,39834.1454976852,2009-01-21,03:29:31
46.637564,124.899469,0,496,39834.1455555556,2009-01-21,03:29:36
46.63759,124.899492,0,494,39834.1456134259,2009-01-21,03:29:41
46.637612,124.899525,0,492,39834.1456712963,2009-01-21,03:29:46
46.637613,124.899545,0,492,39834.1457291667,2009-01-21,03:29:51
46.637607,124.899563,0,493,39834.145787037,2009-01-21,03:29:56
46.637608,124.89964,0,494,39834.1458449074,2009-01-21,03:30:01
46.637613,124.899697,0,493,39834.1459027778,2009-01-21,03:30:06
46.637592,124.899757,0,494,39834.1459606481,2009-01-21,03:30:11
46.637562,124.899817,0,492,39834.1460185185,2009-01-21,03:30:16
46.637534,124.899875,0,492,39834.1460763889,2009-01-21,03:30:21
46.637509,124.899916,0,489,39834.1461342593,2009-01-21,03:30:26
46.637478,124.899966,0,485,39834.1461921296,2009-01-21,03:30:31
46.637456,124.900021,0,491,39834.1462384259,2009-01-21,03:30:35
46.637431,124.900083,0,494,39834.1462962963,2009-01-21,03:30:40
46.637417,124.900146,0,496,39834.1463425926,2009-01-21,03:30:44
46.637379,124.900207,0,501,39834.146400463,2009-01-21,03:30:49
46.637349,124.900265,0,504,39834.1464351852,2009-01-21,03:30:52
46.637307,124.900324,0,503,39834.1464814815,2009-01-21,03:30:56
46.637288,124.900394,0,504,39834.1465277778,2009-01-21,03:31:00
46.637245,124.90045,0,506,39834.1465856481,2009-01-21,03:31:05
46.637243,124.900535,0,512,39834.1466435185,2009-01-21,03:31:10
46.637212,124.900593,0,517,39834.1466782407,2009-01-21,03:31:13
46.6372,124.900659,0,521,39834.146724537,2009-01-21,03:31:17
46.637196,124.90073,0,528,39834.1467708333,2009-01-21,03:31:21
46.637165,124.900789,0,532,39834.1468055556,2009-01-21,03:31:24
46.637134,124.900853,0,531,39834.1468518519,2009-01-21,03:31:28
46.637175,124.900913,0,527,39834.1469097222,2009-01-21,03:31:33
46.63721,124.900956,0,520,39834.1469444444,2009-01-21,03:31:36
46.637258,124.90095,0,509,39834.1469791667,2009-01-21,03:31:39
46.637279,124.901001,0,501,39834.147025463,2009-01-21,03:31:43
46.637314,124.901038,0,495,39834.1470717593,2009-01-21,03:31:47
46.637345,124.901105,0,497,39834.1471180556,2009-01-21,03:31:51
46.637367,124.901167,0,493,39834.1471643519,2009-01-21,03:31:55
46.637393,124.901224,0,490,39834.1472106481,2009-01-21,03:31:59
46.637422,124.901285,0,489,39834.1472569444,2009-01-21,03:32:03
46.637458,124.90132,0,492,39834.1473032407,2009-01-21,03:32:07
46.637494,124.901367,0,497,39834.1473611111,2009-01-21,03:32:12
46.637512,124.901368,0,504,39834.1474189815,2009-01-21,03:32:17
46.637502,124.901336,0,504,39834.1474768519,2009-01-21,03:32:22
46.637497,124.901315,0,504,39834.1475347222,2009-01-21,03:32:27
46.637464,124.901274,0,506,39834.1475925926,2009-01-21,03:32:32
46.63747,124.901263,0,507,39834.147650463,2009-01-21,03:32:37
46.637485,124.901244,0,508,39834.1477083333,2009-01-21,03:32:42
46.637463,124.901238,0,510,39834.1477662037,2009-01-21,03:32:47
46.637463,124.901238,0,510,39834.1478009259,2009-01-21,03:32:50
46.637459,124.901241,0,511,39834.1478240741,2009-01-21,03:32:52
46.637483,124.901288,0,512,39834.1478819444,2009-01-21,03:32:57
46.637511,124.901254,0,515,39834.1479398148,2009-01-21,03:33:02
46.637486,124.901204,0,520,39834.1479976852,2009-01-21,03:33:07
46.637458,124.901141,0,525,39834.1480555556,2009-01-21,03:33:12
46.637436,124.90108,0,528,39834.1481018519,2009-01-21,03:33:16
46.637403,124.901044,0,534,39834.1481597222,2009-01-21,03:33:21
46.637376,124.90102,0,534,39834.1482175926,2009-01-21,03:33:26
46.637347,124.90096,0,540,39834.1482638889,2009-01-21,03:33:30
46.637329,124.900903,0,548,39834.1483101852,2009-01-21,03:33:34
46.637295,124.900855,0,547,39834.1483680556,2009-01-21,03:33:39
46.637269,124.900813,0,548,39834.1484259259,2009-01-21,03:33:44
46.637224,124.900815,0,542,39834.1484722222,2009-01-21,03:33:48
46.637179,124.900808,0,536,39834.1485069444,2009-01-21,03:33:51
46.637141,124.90085,0,534,39834.1485532407,2009-01-21,03:33:55
46.637104,124.900885,0,531,39834.1486111111,2009-01-21,03:34:00
46.637068,124.900878,0,531,39834.1486689815,2009-01-21,03:34:05
46.637038,124.900821,0,530,39834.1487152778,2009-01-21,03:34:09
46.637015,124.90079,0,531,39834.1487731481,2009-01-21,03:34:14
46.636999,124.900783,0,531,39834.1488310185,2009-01-21,03:34:19
46.636935,124.90075,0,529,39834.1488773148,2009-01-21,03:34:23
46.63687,124.900761,0,527,39834.148912037,2009-01-21,03:34:26
46.636839,124.900746,0,527,39834.1489699074,2009-01-21,03:34:31
46.636811,124.900709,0,526,39834.1490277778,2009-01-21,03:34:36
46.636764,124.900678,0,523,39834.1490625,2009-01-21,03:34:39
46.636719,124.900704,0,521,39834.1491203704,2009-01-21,03:34:44
46.636669,124.900711,0,520,39834.1491666667,2009-01-21,03:34:48
46.636646,124.900771,0,519,39834.149224537,2009-01-21,03:34:53
46.636628,124.900839,0,518,39834.1492824074,2009-01-21,03:34:58
46.636629,124.900919,0,517,39834.1493287037,2009-01-21,03:35:02
46.636607,124.900989,0,518,39834.149375,2009-01-21,03:35:06
46.636571,124.901031,0,516,39834.1494212963,2009-01-21,03:35:10
46.636573,124.901127,0,517,39834.1494675926,2009-01-21,03:35:14
46.636565,124.901102,0,523,39834.149525463,2009-01-21,03:35:19
46.636565,124.901102,0,523,39834.1495601852,2009-01-21,03:35:22
46.636568,124.901107,0,523,39834.1495833333,2009-01-21,03:35:24
46.6366,124.901112,0,519,39834.1496412037,2009-01-21,03:35:29
46.636653,124.901158,0,519,39834.1496643518,2009-01-21,03:35:31
46.636691,124.901201,0,516,39834.1497106481,2009-01-21,03:35:35
46.636691,124.901201,0,516,39834.1497453704,2009-01-21,03:35:38
46.636694,124.901207,0,516,39834.1497685185,2009-01-21,03:35:40
46.636696,124.901217,0,516,39834.1498263889,2009-01-21,03:35:45
46.636705,124.901222,0,513,39834.1498842593,2009-01-21,03:35:50
46.636705,124.901222,0,513,39834.1499421296,2009-01-21,03:35:55
46.636705,124.901221,0,513,39834.15,2009-01-21,03:36:00
46.636706,124.901223,0,513,39834.1500578704,2009-01-21,03:36:05
46.636706,124.901223,0,513,39834.1500925926,2009-01-21,03:36:08
46.636706,124.901222,0,513,39834.1501157407,2009-01-21,03:36:10
46.636694,124.901248,0,507,39834.1501736111,2009-01-21,03:36:15
46.636662,124.901273,0,494,39834.1501967593,2009-01-21,03:36:17
46.636642,124.901281,0,487,39834.1502546296,2009-01-21,03:36:22
46.636647,124.901294,0,487,39834.1503125,2009-01-21,03:36:27
46.636635,124.901328,0,481,39834.1503703704,2009-01-21,03:36:32
46.636635,124.901328,0,481,39834.1504050926,2009-01-21,03:36:35
46.636641,124.901323,0,475,39834.1504282407,2009-01-21,03:36:37
46.636642,124.901311,0,470,39834.1504861111,2009-01-21,03:36:42
46.63664,124.901308,0,470,39834.1505439815,2009-01-21,03:36:47
46.636642,124.901304,0,470,39834.1506018518,2009-01-21,03:36:52
46.636645,124.901298,0,470,39834.1506597222,2009-01-21,03:36:57
46.63665,124.901291,0,470,39834.1507175926,2009-01-21,03:37:02
46.636652,124.901284,0,469,39834.150775463,2009-01-21,03:37:07
46.636651,124.901281,0,469,39834.1508333333,2009-01-21,03:37:12
46.636651,124.901281,0,469,39834.1508680556,2009-01-21,03:37:15
46.636649,124.901282,0,469,39834.1508912037,2009-01-21,03:37:17
46.636649,124.901291,0,469,39834.1509490741,2009-01-21,03:37:22
46.636657,124.901293,0,468,39834.1510069444,2009-01-21,03:37:27
46.636657,124.901293,0,468,39834.1510416667,2009-01-21,03:37:30
46.636663,124.901289,0,468,39834.1510648148,2009-01-21,03:37:32
46.636665,124.901299,0,459,39834.1511226852,2009-01-21,03:37:37
46.636674,124.901315,0,461,39834.1511805556,2009-01-21,03:37:42
46.636701,124.901239,0,460,39834.1512152778,2009-01-21,03:37:45
46.636718,124.901162,0,459,39834.15125,2009-01-21,03:37:48
46.636737,124.901101,0,461,39834.1512847222,2009-01-21,03:37:51
46.636764,124.901034,0,466,39834.1513310185,2009-01-21,03:37:55
46.636812,124.901014,0,472,39834.1513773148,2009-01-21,03:37:59
46.63685,124.900979,0,478,39834.1514236111,2009-01-21,03:38:03
46.636844,124.90086,0,485,39834.1514583333,2009-01-21,03:38:06
46.636821,124.900782,0,495,39834.1514814815,2009-01-21,03:38:08
46.63687,124.900755,0,500,39834.1515277778,2009-01-21,03:38:12
46.636879,124.900681,0,501,39834.1515740741,2009-01-21,03:38:16
46.636879,124.900681,0,501,39834.1516087963,2009-01-21,03:38:19
46.636875,124.900675,0,511,39834.1516319444,2009-01-21,03:38:21
46.636882,124.900661,0,520,39834.1516898148,2009-01-21,03:38:26
46.636931,124.900673,0,519,39834.1517476852,2009-01-21,03:38:31
46.636977,124.900701,0,517,39834.1517824074,2009-01-21,03:38:34
46.636991,124.900773,0,514,39834.1518171296,2009-01-21,03:38:37
46.637008,124.900841,0,513,39834.1518634259,2009-01-21,03:38:41
46.637046,124.900896,0,513,39834.1519097222,2009-01-21,03:38:45
46.637098,124.900927,0,517,39834.1519675926,2009-01-21,03:38:50
46.637125,124.900873,0,509,39834.152025463,2009-01-21,03:38:55
46.637163,124.900837,0,511,39834.1520833333,2009-01-21,03:39:00
46.637213,124.900867,0,510,39834.1521412037,2009-01-21,03:39:05
46.637243,124.900917,0,512,39834.1521759259,2009-01-21,03:39:08
46.637272,124.900993,0,508,39834.1522337963,2009-01-21,03:39:13
46.637299,124.901054,0,506,39834.1522800926,2009-01-21,03:39:17
46.637326,124.901109,0,501,39834.1523263889,2009-01-21,03:39:21
46.637365,124.901182,0,498,39834.1523726852,2009-01-21,03:39:25
46.637401,124.901248,0,495,39834.1524189815,2009-01-21,03:39:29
46.637429,124.901305,0,501,39834.1524768519,2009-01-21,03:39:34
46.637456,124.90135,0,508,39834.1525347222,2009-01-21,03:39:39
46.637487,124.901344,0,511,39834.1525925926,2009-01-21,03:39:44
46.637507,124.901352,0,517,39834.152650463,2009-01-21,03:39:49
46.637478,124.901294,0,522,39834.1526967593,2009-01-21,03:39:53
46.637487,124.901255,0,526,39834.1527546296,2009-01-21,03:39:58
46.63749,124.901228,0,532,39834.1528125,2009-01-21,03:40:03
46.63749,124.901228,0,532,39834.1528472222,2009-01-21,03:40:06
46.637489,124.901226,0,533,39834.1528703704,2009-01-21,03:40:08
46.637453,124.901218,0,534,39834.1529282407,2009-01-21,03:40:13
46.637418,124.901175,0,535,39834.1529861111,2009-01-21,03:40:18
46.637382,124.901163,0,536,39834.1530439815,2009-01-21,03:40:23
46.637368,124.901143,0,538,39834.1531018519,2009-01-21,03:40:28
46.637419,124.901132,0,538,39834.1531481481,2009-01-21,03:40:32
46.63744,124.901124,0,532,39834.1532060185,2009-01-21,03:40:37
46.637416,124.901112,0,525,39834.1532638889,2009-01-21,03:40:42
46.63738,124.901085,0,523,39834.1533217593,2009-01-21,03:40:47
46.63736,124.901022,0,525,39834.1533680556,2009-01-21,03:40:51
46.637336,124.900963,0,527,39834.1534259259,2009-01-21,03:40:56
46.637317,124.900903,0,530,39834.1534722222,2009-01-21,03:41:00
46.637309,124.900836,0,533,39834.1535185185,2009-01-21,03:41:04
46.637267,124.900794,0,543,39834.1535763889,2009-01-21,03:41:09
46.637264,124.900767,0,548,39834.1536342593,2009-01-21,03:41:14
46.637264,124.900767,0,548,39834.1536689815,2009-01-21,03:41:17
46.637257,124.900764,0,550,39834.1536921296,2009-01-21,03:41:19
46.637208,124.9008,0,552,39834.15375,2009-01-21,03:41:24
46.637156,124.900838,0,555,39834.1537962963,2009-01-21,03:41:28
46.637156,124.900838,0,555,39834.1538310185,2009-01-21,03:41:31
46.637158,124.900832,0,559,39834.1538541667,2009-01-21,03:41:33
46.637132,124.900825,0,561,39834.153912037,2009-01-21,03:41:38
46.637093,124.900791,0,560,39834.1539583333,2009-01-21,03:41:42
46.637039,124.900728,0,555,39834.1539814815,2009-01-21,03:41:44
46.637005,124.900667,0,550,39834.1540046296,2009-01-21,03:41:46
46.636998,124.900601,0,547,39834.1540509259,2009-01-21,03:41:50
46.636958,124.900596,0,543,39834.1541087963,2009-01-21,03:41:55
46.63696,124.900579,0,543,39834.1541666667,2009-01-21,03:42:00
46.63696,124.900579,0,543,39834.1542013889,2009-01-21,03:42:03
46.636955,124.900578,0,544,39834.154224537,2009-01-21,03:42:05
46.636893,124.900643,0,543,39834.1542361111,2009-01-21,03:42:06
46.636831,124.900733,0,543,39834.1542592593,2009-01-21,03:42:08
46.636786,124.900759,0,541,39834.1542939815,2009-01-21,03:42:11
46.636754,124.900805,0,540,39834.1543518519,2009-01-21,03:42:16
46.636722,124.900857,0,538,39834.1544097222,2009-01-21,03:42:21
46.636706,124.900918,0,536,39834.1544560185,2009-01-21,03:42:25
46.636722,124.900988,0,535,39834.1544907407,2009-01-21,03:42:28
46.636681,124.901032,0,532,39834.1545486111,2009-01-21,03:42:33
46.636626,124.901068,0,528,39834.1545949074,2009-01-21,03:42:37
46.636593,124.901111,0,530,39834.1546527778,2009-01-21,03:42:42
46.636597,124.901125,0,531,39834.1547106481,2009-01-21,03:42:47
46.636599,124.901126,0,531,39834.1547685185,2009-01-21,03:42:52
46.636602,124.901132,0,532,39834.1548263889,2009-01-21,03:42:57
46.636602,124.901132,0,532,39834.1548611111,2009-01-21,03:43:00
46.636603,124.901134,0,532,39834.1548842593,2009-01-21,03:43:02
46.636617,124.901124,0,532,39834.1549421296,2009-01-21,03:43:07
46.636632,124.901121,0,532,39834.155,2009-01-21,03:43:12
46.636649,124.901096,0,533,39834.1550578704,2009-01-21,03:43:17
46.636649,124.901096,0,533,39834.1550925926,2009-01-21,03:43:20
46.636648,124.901093,0,533,39834.1551157407,2009-01-21,03:43:22
46.636644,124.901082,0,534,39834.1551736111,2009-01-21,03:43:27
46.636667,124.901143,0,533,39834.1551967593,2009-01-21,03:43:29
46.636673,124.901179,0,530,39834.1552546296,2009-01-21,03:43:34
46.636673,124.901179,0,530,39834.1552893519,2009-01-21,03:43:37
46.636675,124.901184,0,530,39834.1553125,2009-01-21,03:43:39
46.636683,124.901207,0,529,39834.1553703704,2009-01-21,03:43:44
46.636723,124.901147,0,528,39834.1553935185,2009-01-21,03:43:46
46.636756,124.901101,0,528,39834.1554398148,2009-01-21,03:43:50
46.636784,124.901037,0,528,39834.1554976852,2009-01-21,03:43:55
46.636807,124.900975,0,528,39834.1555555556,2009-01-21,03:44:00
46.636817,124.900904,0,527,39834.1556134259,2009-01-21,03:44:05
46.636772,124.900789,0,527,39834.1556481481,2009-01-21,03:44:08
46.63679,124.900728,0,526,39834.1556944444,2009-01-21,03:44:12
46.636837,124.90074,0,525,39834.1557175926,2009-01-21,03:44:14
46.636879,124.900714,0,526,39834.1557523148,2009-01-21,03:44:17
46.636883,124.900686,0,526,39834.1558101852,2009-01-21,03:44:22
46.636855,124.90066,0,526,39834.1558680556,2009-01-21,03:44:27
46.63688,124.900683,0,524,39834.1559259259,2009-01-21,03:44:32
46.636914,124.900727,0,524,39834.1559837963,2009-01-21,03:44:37
46.636957,124.90076,0,521,39834.1560185185,2009-01-21,03:44:40
46.63699,124.900814,0,521,39834.1560648148,2009-01-21,03:44:44
46.63702,124.90087,0,521,39834.1561111111,2009-01-21,03:44:48
46.637057,124.900913,0,527,39834.1561689815,2009-01-21,03:44:53
46.637109,124.9009,0,529,39834.1562152778,2009-01-21,03:44:57
46.637166,124.900895,0,532,39834.1562615741,2009-01-21,03:45:01
46.637209,124.900885,0,532,39834.1563194444,2009-01-21,03:45:06
46.637251,124.900919,0,532,39834.1563773148,2009-01-21,03:45:11
46.63728,124.90097,0,535,39834.1564236111,2009-01-21,03:45:15
46.637303,124.901021,0,535,39834.1564814815,2009-01-21,03:45:20
46.637331,124.901071,0,531,39834.1565162037,2009-01-21,03:45:23
46.637359,124.901121,0,526,39834.1565625,2009-01-21,03:45:27
46.637378,124.90118,0,531,39834.1565856481,2009-01-21,03:45:29
46.6374,124.901245,0,534,39834.1566435185,2009-01-21,03:45:34
46.637431,124.901298,0,536,39834.1566782407,2009-01-21,03:45:37
46.637471,124.90134,0,539,39834.1567361111,2009-01-21,03:45:42
46.637502,124.901349,0,541,39834.1567939815,2009-01-21,03:45:47
46.637497,124.901326,0,540,39834.1568518518,2009-01-21,03:45:52
46.637498,124.901276,0,540,39834.1569097222,2009-01-21,03:45:57
46.637467,124.901266,0,540,39834.1569675926,2009-01-21,03:46:02
46.637451,124.901215,0,541,39834.157025463,2009-01-21,03:46:07
46.637442,124.901216,0,541,39834.1570833333,2009-01-21,03:46:12
46.637442,124.901208,0,541,39834.1571412037,2009-01-21,03:46:17
46.637447,124.901216,0,542,39834.1571990741,2009-01-21,03:46:22
46.637449,124.901219,0,542,39834.1572569444,2009-01-21,03:46:27
46.637452,124.901223,0,542,39834.1573148148,2009-01-21,03:46:32
46.637452,124.901223,0,542,39834.157349537,2009-01-21,03:46:35
46.637456,124.901231,0,542,39834.1573726852,2009-01-21,03:46:37
46.637475,124.901169,0,537,39834.1574305556,2009-01-21,03:46:42
46.637438,124.901116,0,530,39834.1574768518,2009-01-21,03:46:46
46.637425,124.901084,0,530,39834.1575347222,2009-01-21,03:46:51
46.637404,124.901029,0,527,39834.1575925926,2009-01-21,03:46:56
46.63736,124.901003,0,525,39834.157650463,2009-01-21,03:47:01
46.637332,124.900948,0,524,39834.1576967593,2009-01-21,03:47:05
46.637295,124.900902,0,521,39834.1577430556,2009-01-21,03:47:09
46.637261,124.90085,0,519,39834.1577893518,2009-01-21,03:47:13
46.63723,124.900795,0,511,39834.1578472222,2009-01-21,03:47:18
46.637189,124.900763,0,508,39834.1579050926,2009-01-21,03:47:23
46.637165,124.900784,0,508,39834.157962963,2009-01-21,03:47:28
46.637119,124.900823,0,508,39834.1580092593,2009-01-21,03:47:32
46.637101,124.900821,0,509,39834.1580671296,2009-01-21,03:47:37
46.637065,124.900793,0,510,39834.158125,2009-01-21,03:47:42
46.637029,124.900748,0,511,39834.1581712963,2009-01-21,03:47:46
46.63699,124.900696,0,510,39834.1581944444,2009-01-21,03:47:48
46.636967,124.900639,0,510,39834.1582291667,2009-01-21,03:47:51
46.636939,124.900585,0,512,39834.158287037,2009-01-21,03:47:56
46.636932,124.900531,0,517,39834.1583449074,2009-01-21,03:48:01
46.63689,124.900571,0,516,39834.1583796296,2009-01-21,03:48:04
46.63689,124.900571,0,516,39834.1584143518,2009-01-21,03:48:07
46.636891,124.900578,0,517,39834.1584375,2009-01-21,03:48:09
46.63684,124.900627,0,516,39834.1584722222,2009-01-21,03:48:12
46.636787,124.900662,0,517,39834.1585069444,2009-01-21,03:48:15
46.636765,124.900723,0,516,39834.1585532407,2009-01-21,03:48:19
46.63672,124.90075,0,514,39834.158587963,2009-01-21,03:48:22
46.636666,124.900775,0,511,39834.1586342593,2009-01-21,03:48:26
46.636634,124.900844,0,507,39834.1586805556,2009-01-21,03:48:30
46.636583,124.900877,0,502,39834.1587268518,2009-01-21,03:48:34
46.636572,124.900958,0,499,39834.1587731481,2009-01-21,03:48:38
46.636582,124.901028,0,497,39834.1588078704,2009-01-21,03:48:41
46.636593,124.90108,0,499,39834.1588657407,2009-01-21,03:48:46
46.636603,124.901098,0,500,39834.1589236111,2009-01-21,03:48:51
46.636603,124.901098,0,500,39834.1589583333,2009-01-21,03:48:54
46.636604,124.901099,0,501,39834.1589814815,2009-01-21,03:48:56
46.636644,124.90113,0,501,39834.1590277778,2009-01-21,03:49:00
46.636649,124.901137,0,502,39834.1590856481,2009-01-21,03:49:05
46.63665,124.90114,0,502,39834.1591435185,2009-01-21,03:49:10
46.636652,124.901145,0,502,39834.1592013889,2009-01-21,03:49:15
46.636654,124.90115,0,502,39834.1592592593,2009-01-21,03:49:20
46.636653,124.901149,0,502,39834.1593171296,2009-01-21,03:49:25
46.636657,124.901155,0,502,39834.159375,2009-01-21,03:49:30
46.63666,124.901163,0,503,39834.1594328704,2009-01-21,03:49:35
46.636662,124.901163,0,503,39834.1594907407,2009-01-21,03:49:40
46.636662,124.901162,0,503,39834.1595486111,2009-01-21,03:49:45
46.636664,124.901164,0,504,39834.1596064815,2009-01-21,03:49:50
46.636664,124.901162,0,504,39834.1596643519,2009-01-21,03:49:55
46.636663,124.901159,0,504,39834.1597222222,2009-01-21,03:50:00
46.636666,124.901164,0,504,39834.1597800926,2009-01-21,03:50:05
46.636666,124.901164,0,504,39834.1598148148,2009-01-21,03:50:08
46.636668,124.901168,0,504,39834.159837963,2009-01-21,03:50:10
46.636677,124.901186,0,499,39834.1598958333,2009-01-21,03:50:15
46.636677,124.901186,0,499,39834.1599305556,2009-01-21,03:50:18
46.636678,124.901191,0,495,39834.1599537037,2009-01-21,03:50:20
46.636691,124.901202,0,492,39834.1600115741,2009-01-21,03:50:25
46.636663,124.901272,0,490,39834.1600694444,2009-01-21,03:50:30
46.636686,124.901204,0,498,39834.1601157407,2009-01-21,03:50:34
46.636712,124.901139,0,503,39834.160162037,2009-01-21,03:50:38
46.636734,124.901087,0,510,39834.1601967593,2009-01-21,03:50:41
46.636754,124.901035,0,517,39834.1602430556,2009-01-21,03:50:45
46.636785,124.900986,0,522,39834.1602893519,2009-01-21,03:50:49
46.636826,124.900973,0,529,39834.1603240741,2009-01-21,03:50:52
46.636826,124.900899,0,533,39834.1603587963,2009-01-21,03:50:55
46.636848,124.900832,0,537,39834.1604050926,2009-01-21,03:50:59
46.636887,124.900799,0,540,39834.1604513889,2009-01-21,03:51:03
46.636871,124.900737,0,540,39834.1604861111,2009-01-21,03:51:06
46.636854,124.9007,0,543,39834.1605439815,2009-01-21,03:51:11
46.636862,124.900726,0,547,39834.1606018519,2009-01-21,03:51:16
46.636905,124.900759,0,552,39834.1606481481,2009-01-21,03:51:20
46.636942,124.900765,0,554,39834.1607060185,2009-01-21,03:51:25
46.636987,124.900807,0,556,39834.1607638889,2009-01-21,03:51:30
46.637023,124.900843,0,551,39834.1608101852,2009-01-21,03:51:34
46.637055,124.900863,0,547,39834.1608680556,2009-01-21,03:51:39
46.637099,124.900866,0,543,39834.1609259259,2009-01-21,03:51:44
46.63715,124.900855,0,546,39834.1609722222,2009-01-21,03:51:48
46.637197,124.900839,0,544,39834.1610300926,2009-01-21,03:51:53
46.637234,124.900864,0,534,39834.161087963,2009-01-21,03:51:58
46.63726,124.900917,0,525,39834.1611342593,2009-01-21,03:52:02
46.63728,124.900978,0,520,39834.1611805556,2009-01-21,03:52:06
46.637308,124.901043,0,517,39834.1612384259,2009-01-21,03:52:11
46.637337,124.901078,0,516,39834.1612962963,2009-01-21,03:52:16
46.637369,124.901133,0,518,39834.1613425926,2009-01-21,03:52:20
46.637408,124.901194,0,518,39834.1613888889,2009-01-21,03:52:24
46.637423,124.901257,0,519,39834.161412037,2009-01-21,03:52:26
46.637444,124.901314,0,524,39834.1614699074,2009-01-21,03:52:31
46.637463,124.901327,0,528,39834.1615277778,2009-01-21,03:52:36
46.637463,124.901327,0,528,39834.1615625,2009-01-21,03:52:39
46.63746,124.90132,0,529,39834.1615856481,2009-01-21,03:52:41
46.637456,124.901311,0,530,39834.1616435185,2009-01-21,03:52:46
46.637444,124.901255,0,531,39834.1617013889,2009-01-21,03:52:51
46.637431,124.901235,0,531,39834.1617592593,2009-01-21,03:52:56
46.637483,124.901241,0,530,39834.1618171296,2009-01-21,03:53:01
46.637487,124.901248,0,530,39834.161875,2009-01-21,03:53:06
46.63749,124.901254,0,530,39834.1619328704,2009-01-21,03:53:11
46.637491,124.901257,0,530,39834.1619907407,2009-01-21,03:53:16
46.637494,124.901263,0,530,39834.1620486111,2009-01-21,03:53:21
46.637494,124.901264,0,530,39834.1621064815,2009-01-21,03:53:26
46.637494,124.901264,0,530,39834.1621412037,2009-01-21,03:53:29
46.637489,124.901256,0,530,39834.1621643519,2009-01-21,03:53:31
46.637482,124.901243,0,530,39834.1622222222,2009-01-21,03:53:36
46.637478,124.901233,0,530,39834.1622800926,2009-01-21,03:53:41
46.637476,124.901229,0,530,39834.162337963,2009-01-21,03:53:46
46.637475,124.901226,0,530,39834.1623958333,2009-01-21,03:53:51
46.637475,124.901226,0,530,39834.1624305556,2009-01-21,03:53:54
46.637476,124.901228,0,530,39834.1624537037,2009-01-21,03:53:56
46.637492,124.901246,0,530,39834.1625115741,2009-01-21,03:54:01
46.6375,124.901178,0,531,39834.1625578704,2009-01-21,03:54:05
46.637476,124.901245,0,531,39834.1626041667,2009-01-21,03:54:09
46.637489,124.901251,0,531,39834.162662037,2009-01-21,03:54:14
46.637483,124.901184,0,531,39834.1627199074,2009-01-21,03:54:19
46.637448,124.901154,0,531,39834.1627777778,2009-01-21,03:54:24
46.637477,124.901132,0,531,39834.1628356481,2009-01-21,03:54:29
46.637524,124.90114,0,531,39834.1628703704,2009-01-21,03:54:32
46.637515,124.901109,0,533,39834.1629282407,2009-01-21,03:54:37
46.637476,124.901066,0,533,39834.162974537,2009-01-21,03:54:41
46.637435,124.901042,0,531,39834.1630324074,2009-01-21,03:54:46
46.637397,124.900995,0,530,39834.1630787037,2009-01-21,03:54:50
46.637357,124.900953,0,527,39834.1631365741,2009-01-21,03:54:55
46.637323,124.900902,0,526,39834.1631828704,2009-01-21,03:54:59
46.637287,124.900851,0,521,39834.1632407407,2009-01-21,03:55:04
46.637257,124.900819,0,514,39834.1632986111,2009-01-21,03:55:09
46.637227,124.900802,0,513,39834.1633564815,2009-01-21,03:55:14
46.637207,124.900828,0,511,39834.1634143519,2009-01-21,03:55:19
46.637156,124.900824,0,511,39834.1634606481,2009-01-21,03:55:23
46.637116,124.900854,0,513,39834.1635069444,2009-01-21,03:55:27
46.637088,124.900837,0,513,39834.1635648148,2009-01-21,03:55:32
46.637088,124.900837,0,513,39834.163599537,2009-01-21,03:55:35
46.637091,124.900843,0,513,39834.1636226852,2009-01-21,03:55:37
46.637076,124.900816,0,513,39834.1636805556,2009-01-21,03:55:42
46.637042,124.900752,0,511,39834.1637037037,2009-01-21,03:55:44
46.637011,124.900678,0,509,39834.1637384259,2009-01-21,03:55:47
46.636993,124.900622,0,505,39834.1637962963,2009-01-21,03:55:52
46.636999,124.900604,0,503,39834.1638541667,2009-01-21,03:55:57
46.636999,124.900604,0,503,39834.1638888889,2009-01-21,03:56:00
46.636998,124.900607,0,503,39834.163912037,2009-01-21,03:56:02
46.636934,124.900597,0,506,39834.1639583333,2009-01-21,03:56:06
46.636902,124.900592,0,509,39834.1640162037,2009-01-21,03:56:11
46.636831,124.900496,0,508,39834.1640740741,2009-01-21,03:56:16
46.636792,124.900435,0,506,39834.1640972222,2009-01-21,03:56:18
46.636762,124.900384,0,505,39834.1641203704,2009-01-21,03:56:20
46.636723,124.900314,0,503,39834.1641550926,2009-01-21,03:56:23
46.636658,124.900288,0,503,39834.1642013889,2009-01-21,03:56:27
46.636636,124.900281,0,503,39834.1642592593,2009-01-21,03:56:32
46.636586,124.900282,0,504,39834.1642824074,2009-01-21,03:56:34
46.636525,124.900272,0,504,39834.1643171296,2009-01-21,03:56:37
46.636475,124.900234,0,504,39834.1643634259,2009-01-21,03:56:41
46.63644,124.900179,0,503,39834.1644212963,2009-01-21,03:56:46
46.63644,124.900179,0,503,39834.1644560185,2009-01-21,03:56:49
46.636433,124.900172,0,500,39834.1644791667,2009-01-21,03:56:51
46.636397,124.90014,0,497,39834.164537037,2009-01-21,03:56:56
46.636346,124.900116,0,499,39834.1645717593,2009-01-21,03:56:59
46.636301,124.900135,0,502,39834.1646180556,2009-01-21,03:57:03
46.636264,124.900159,0,504,39834.1646759259,2009-01-21,03:57:08
46.636206,124.900116,0,504,39834.1647222222,2009-01-21,03:57:12
46.636171,124.900038,0,501,39834.1647453704,2009-01-21,03:57:14
46.636167,124.899973,0,499,39834.1647800926,2009-01-21,03:57:17
46.636163,124.899962,0,497,39834.164837963,2009-01-21,03:57:22
46.636113,124.899966,0,498,39834.1648958333,2009-01-21,03:57:27
46.63605,124.899939,0,498,39834.1649074074,2009-01-21,03:57:28
46.635998,124.899922,0,499,39834.1649189815,2009-01-21,03:57:29
46.635952,124.89989,0,499,39834.1649305556,2009-01-21,03:57:30
46.6359,124.899884,0,500,39834.1649652778,2009-01-21,03:57:33
46.635853,124.899905,0,503,39834.1650115741,2009-01-21,03:57:37
46.635811,124.899937,0,506,39834.1650578704,2009-01-21,03:57:41
46.635785,124.900006,0,508,39834.1651041667,2009-01-21,03:57:45
46.635765,124.900024,0,510,39834.165162037,2009-01-21,03:57:50
46.635755,124.899982,0,509,39834.1652199074,2009-01-21,03:57:55
46.635751,124.899973,0,509,39834.1652777778,2009-01-21,03:58:00
46.635695,124.899949,0,508,39834.1653356481,2009-01-21,03:58:05
46.635648,124.899969,0,508,39834.1653703704,2009-01-21,03:58:08
46.63563,124.900032,0,509,39834.1654166667,2009-01-21,03:58:12
46.635587,124.900064,0,512,39834.165474537,2009-01-21,03:58:17
46.635613,124.90014,0,514,39834.1655208333,2009-01-21,03:58:21
46.635618,124.900206,0,511,39834.1655787037,2009-01-21,03:58:26
46.635604,124.900261,0,508,39834.1656365741,2009-01-21,03:58:31
46.635588,124.900324,0,506,39834.1656944444,2009-01-21,03:58:36
46.635551,124.900378,0,504,39834.1657407407,2009-01-21,03:58:40
46.635489,124.900379,0,501,39834.165775463,2009-01-21,03:58:43
46.635432,124.900394,0,502,39834.1657986111,2009-01-21,03:58:45
46.635385,124.900429,0,505,39834.1658217593,2009-01-21,03:58:47
46.635337,124.900433,0,507,39834.1658449074,2009-01-21,03:58:49
46.635287,124.900449,0,510,39834.1658680556,2009-01-21,03:58:51
46.63523,124.900466,0,513,39834.1659027778,2009-01-21,03:58:54
46.635175,124.900458,0,518,39834.1659375,2009-01-21,03:58:57
46.63513,124.900442,0,519,39834.1659953704,2009-01-21,03:59:02
46.635084,124.900425,0,519,39834.1660532407,2009-01-21,03:59:07
46.635045,124.900386,0,519,39834.166087963,2009-01-21,03:59:10
46.635012,124.900337,0,522,39834.1661226852,2009-01-21,03:59:13
46.634982,124.900273,0,521,39834.1661689815,2009-01-21,03:59:17
46.634955,124.900213,0,519,39834.1662152778,2009-01-21,03:59:21
46.634918,124.900174,0,521,39834.16625,2009-01-21,03:59:24
46.634864,124.900143,0,526,39834.1662847222,2009-01-21,03:59:27
46.634825,124.900105,0,530,39834.1663194444,2009-01-21,03:59:30
46.634786,124.900051,0,532,39834.1663657407,2009-01-21,03:59:34
46.634744,124.900009,0,536,39834.166412037,2009-01-21,03:59:38
46.634702,124.89997,0,542,39834.1664583333,2009-01-21,03:59:42
46.634659,124.899959,0,549,39834.1665162037,2009-01-21,03:59:47
46.63461,124.899951,0,552,39834.1665625,2009-01-21,03:59:51
46.634618,124.899958,0,555,39834.1666203704,2009-01-21,03:59:56
46.634616,124.899956,0,555,39834.1666782407,2009-01-21,04:00:01
46.634616,124.899957,0,556,39834.1667361111,2009-01-21,04:00:06
46.634617,124.89996,0,556,39834.1667939815,2009-01-21,04:00:11
46.634617,124.899961,0,556,39834.1668518518,2009-01-21,04:00:16
46.634616,124.89996,0,556,39834.1669097222,2009-01-21,04:00:21
46.634616,124.89996,0,556,39834.1669675926,2009-01-21,04:00:26
46.634616,124.899961,0,556,39834.167025463,2009-01-21,04:00:31
46.634616,124.899961,0,556,39834.1670601852,2009-01-21,04:00:34
46.634616,124.899961,0,556,39834.1670833333,2009-01-21,04:00:36
46.634595,124.899954,0,554,39834.1671412037,2009-01-21,04:00:41
46.634578,124.899924,0,544,39834.1671990741,2009-01-21,04:00:46
46.63456,124.899903,0,539,39834.1672569444,2009-01-21,04:00:51
46.634516,124.899892,0,536,39834.1673148148,2009-01-21,04:00:56
46.634487,124.899931,0,537,39834.1673726852,2009-01-21,04:01:01
46.634452,124.899977,0,537,39834.1674189815,2009-01-21,04:01:05
46.634418,124.900028,0,535,39834.1674768519,2009-01-21,04:01:10
46.634403,124.900087,0,528,39834.1675231481,2009-01-21,04:01:14
46.634382,124.900145,0,528,39834.1675810185,2009-01-21,04:01:19
46.63435,124.900193,0,523,39834.1676388889,2009-01-21,04:01:24
46.634317,124.900245,0,521,39834.1676967593,2009-01-21,04:01:29
46.634315,124.900226,0,521,39834.1677546296,2009-01-21,04:01:34
46.634311,124.90022,0,521,39834.1678125,2009-01-21,04:01:39
46.634309,124.900216,0,521,39834.1678703704,2009-01-21,04:01:44
46.634308,124.900214,0,521,39834.1679282407,2009-01-21,04:01:49
46.634308,124.900213,0,521,39834.1679861111,2009-01-21,04:01:54
46.634312,124.90022,0,521,39834.1680439815,2009-01-21,04:01:59
46.634312,124.900218,0,521,39834.1681018519,2009-01-21,04:02:04
46.634311,124.900217,0,521,39834.1681597222,2009-01-21,04:02:09
46.63431,124.900216,0,521,39834.1682175926,2009-01-21,04:02:14
46.634309,124.900221,0,521,39834.168275463,2009-01-21,04:02:19
46.634304,124.900222,0,521,39834.1683333333,2009-01-21,04:02:24
46.634299,124.900222,0,521,39834.1683912037,2009-01-21,04:02:29
46.634296,124.900222,0,521,39834.1684490741,2009-01-21,04:02:34
46.634295,124.900224,0,522,39834.1685069444,2009-01-21,04:02:39
46.634293,124.900227,0,522,39834.1685648148,2009-01-21,04:02:44
46.634293,124.900228,0,522,39834.1686226852,2009-01-21,04:02:49
46.634294,124.900228,0,522,39834.1686805556,2009-01-21,04:02:54
46.634294,124.900228,0,522,39834.1687384259,2009-01-21,04:02:59
46.634294,124.900228,0,522,39834.1687731481,2009-01-21,04:03:02
46.634297,124.900232,0,522,39834.1687962963,2009-01-21,04:03:04
46.634269,124.900288,0,522,39834.1688541667,2009-01-21,04:03:09
46.634233,124.900383,0,522,39834.1688773148,2009-01-21,04:03:11
46.634209,124.900444,0,521,39834.1688888889,2009-01-21,04:03:12
46.634181,124.900517,0,521,39834.168900463,2009-01-21,04:03:13
46.634153,124.900584,0,520,39834.168912037,2009-01-21,04:03:14
46.634122,124.900639,0,519,39834.1689236111,2009-01-21,04:03:15
46.634075,124.900703,0,519,39834.1689351852,2009-01-21,04:03:16
46.634021,124.900756,0,520,39834.1689467593,2009-01-21,04:03:17
46.633986,124.900832,0,519,39834.1689583333,2009-01-21,04:03:18
46.633952,124.900921,0,518,39834.1689699074,2009-01-21,04:03:19
46.633917,124.901018,0,517,39834.1689814815,2009-01-21,04:03:20
46.633874,124.901117,0,516,39834.1689930556,2009-01-21,04:03:21
46.633833,124.901216,0,515,39834.1690046296,2009-01-21,04:03:22
46.633791,124.901317,0,515,39834.1690162037,2009-01-21,04:03:23
46.633752,124.901423,0,514,39834.1690277778,2009-01-21,04:03:24
46.633706,124.901532,0,513,39834.1690393519,2009-01-21,04:03:25
46.633657,124.901646,0,512,39834.1690509259,2009-01-21,04:03:26
46.633624,124.901766,0,512,39834.1690625,2009-01-21,04:03:27
46.633566,124.901881,0,512,39834.1690740741,2009-01-21,04:03:28
46.633475,124.901968,0,517,39834.1690856481,2009-01-21,04:03:29
46.633426,124.902107,0,516,39834.1690972222,2009-01-21,04:03:30
46.633376,124.902245,0,515,39834.1691087963,2009-01-21,04:03:31
46.633321,124.902373,0,514,39834.1691203704,2009-01-21,04:03:32
46.633272,124.9025,0,514,39834.1691319444,2009-01-21,04:03:33
46.633226,124.902612,0,512,39834.1691435185,2009-01-21,04:03:34
46.63319,124.902712,0,510,39834.1691550926,2009-01-21,04:03:35
46.633152,124.902789,0,509,39834.1691666667,2009-01-21,04:03:36
46.633123,124.902848,0,508,39834.1691782407,2009-01-21,04:03:37
46.633081,124.902912,0,506,39834.1692013889,2009-01-21,04:03:39
46.633081,124.902952,0,504,39834.1692592593,2009-01-21,04:03:44
46.633081,124.902952,0,504,39834.1692939815,2009-01-21,04:03:47
46.633082,124.902958,0,504,39834.1693171296,2009-01-21,04:03:49
46.633081,124.902968,0,503,39834.169375,2009-01-21,04:03:54
46.633081,124.903075,0,503,39834.1694097222,2009-01-21,04:03:57
46.633031,124.903134,0,498,39834.1694212963,2009-01-21,04:03:58
46.632995,124.9032,0,498,39834.1694328704,2009-01-21,04:03:59
46.632953,124.903259,0,497,39834.1694444444,2009-01-21,04:04:00
46.632913,124.90332,0,496,39834.1694560185,2009-01-21,04:04:01
46.632874,124.903394,0,496,39834.1694675926,2009-01-21,04:04:02
46.632834,124.903482,0,496,39834.1694791667,2009-01-21,04:04:03
46.632798,124.903568,0,496,39834.1694907407,2009-01-21,04:04:04
46.632759,124.903656,0,496,39834.1695023148,2009-01-21,04:04:05
46.632716,124.903748,0,496,39834.1695138889,2009-01-21,04:04:06
46.632667,124.903845,0,496,39834.169525463,2009-01-21,04:04:07
46.632622,124.903946,0,496,39834.169537037,2009-01-21,04:04:08
46.632561,124.904046,0,496,39834.1695486111,2009-01-21,04:04:09
46.632511,124.904148,0,495,39834.1695601852,2009-01-21,04:04:10
46.632462,124.904256,0,495,39834.1695717593,2009-01-21,04:04:11
46.632405,124.904371,0,495,39834.1695833333,2009-01-21,04:04:12
46.632366,124.904495,0,495,39834.1695949074,2009-01-21,04:04:13
46.63232,124.904607,0,495,39834.1696064815,2009-01-21,04:04:14
46.632276,124.904718,0,494,39834.1696180556,2009-01-21,04:04:15
46.63223,124.904832,0,493,39834.1696296296,2009-01-21,04:04:16
46.632174,124.904948,0,493,39834.1696412037,2009-01-21,04:04:17
46.632113,124.905071,0,492,39834.1696527778,2009-01-21,04:04:18
46.63205,124.905212,0,491,39834.1696643519,2009-01-21,04:04:19
46.63199,124.905345,0,490,39834.1696759259,2009-01-21,04:04:20
46.631928,124.905474,0,489,39834.1696875,2009-01-21,04:04:21
46.631866,124.90561,0,488,39834.1696990741,2009-01-21,04:04:22
46.631804,124.905741,0,486,39834.1697106481,2009-01-21,04:04:23
46.631748,124.905858,0,485,39834.1697222222,2009-01-21,04:04:24
46.63172,124.905966,0,485,39834.1697337963,2009-01-21,04:04:25
46.631672,124.906054,0,485,39834.1697453704,2009-01-21,04:04:26
46.631629,124.906137,0,485,39834.1697569444,2009-01-21,04:04:27
46.631574,124.906225,0,485,39834.1697685185,2009-01-21,04:04:28
46.631535,124.906291,0,485,39834.1697800926,2009-01-21,04:04:29
46.631505,124.906354,0,485,39834.1697916667,2009-01-21,04:04:30
46.631474,124.906424,0,485,39834.1698032407,2009-01-21,04:04:31
46.63144,124.906474,0,484,39834.1698148148,2009-01-21,04:04:32
46.631409,124.906525,0,484,39834.1698263889,2009-01-21,04:04:33
46.631371,124.906582,0,483,39834.169849537,2009-01-21,04:04:35
46.631385,124.906571,0,488,39834.1699074074,2009-01-21,04:04:40
46.631393,124.906556,0,487,39834.1699652778,2009-01-21,04:04:45
46.631375,124.906633,0,487,39834.1700231481,2009-01-21,04:04:50
46.631349,124.90672,0,488,39834.1700462963,2009-01-21,04:04:52
46.631305,124.906826,0,489,39834.1700694444,2009-01-21,04:04:54
46.631258,124.906946,0,491,39834.1700925926,2009-01-21,04:04:56
46.631228,124.907049,0,490,39834.1701157407,2009-01-21,04:04:58
46.631183,124.907167,0,490,39834.1701388889,2009-01-21,04:05:00
46.631153,124.90723,0,492,39834.170150463,2009-01-21,04:05:01
46.631119,124.907314,0,495,39834.170162037,2009-01-21,04:05:02
46.631104,124.907389,0,498,39834.1701736111,2009-01-21,04:05:03
46.631077,124.907468,0,500,39834.1701851852,2009-01-21,04:05:04
46.631074,124.907556,0,505,39834.1701967593,2009-01-21,04:05:05
46.631076,124.907654,0,512,39834.1702083333,2009-01-21,04:05:06
46.631022,124.907756,0,515,39834.1702199074,2009-01-21,04:05:07
46.630911,124.907848,0,511,39834.1702314815,2009-01-21,04:05:08
46.630839,124.907952,0,511,39834.1702430556,2009-01-21,04:05:09
46.630788,124.90806,0,514,39834.1702546296,2009-01-21,04:05:10
46.630729,124.908161,0,515,39834.1702662037,2009-01-21,04:05:11
46.630675,124.908262,0,517,39834.1702777778,2009-01-21,04:05:12
46.630612,124.908367,0,518,39834.1702893519,2009-01-21,04:05:13
46.630561,124.908476,0,520,39834.1703009259,2009-01-21,04:05:14
46.630508,124.908586,0,522,39834.1703125,2009-01-21,04:05:15
46.630454,124.908694,0,524,39834.1703240741,2009-01-21,04:05:16
46.630393,124.908802,0,525,39834.1703356481,2009-01-21,04:05:17
46.630332,124.908913,0,526,39834.1703472222,2009-01-21,04:05:18
46.63027,124.90903,0,527,39834.1703587963,2009-01-21,04:05:19
46.630209,124.909157,0,530,39834.1703703704,2009-01-21,04:05:20
46.630143,124.90929,0,532,39834.1703819444,2009-01-21,04:05:21
46.630083,124.909419,0,534,39834.1703935185,2009-01-21,04:05:22
46.630023,124.909558,0,536,39834.1704050926,2009-01-21,04:05:23
46.629963,124.909683,0,537,39834.1704166667,2009-01-21,04:05:24
46.629903,124.909804,0,539,39834.1704282407,2009-01-21,04:05:25
46.629845,124.909919,0,539,39834.1704398148,2009-01-21,04:05:26
46.629788,124.910031,0,540,39834.1704513889,2009-01-21,04:05:27
46.629718,124.910136,0,539,39834.170462963,2009-01-21,04:05:28
46.629661,124.910249,0,540,39834.170474537,2009-01-21,04:05:29
46.6296,124.910363,0,541,39834.1704861111,2009-01-21,04:05:30
46.629544,124.910484,0,542,39834.1704976852,2009-01-21,04:05:31
46.629481,124.910601,0,542,39834.1705092593,2009-01-21,04:05:32
46.629423,124.910726,0,542,39834.1705208333,2009-01-21,04:05:33
46.629363,124.910855,0,542,39834.1705324074,2009-01-21,04:05:34
46.6293,124.91099,0,543,39834.1705439815,2009-01-21,04:05:35
46.629235,124.911131,0,543,39834.1705555556,2009-01-21,04:05:36
46.629175,124.911265,0,543,39834.1705671296,2009-01-21,04:05:37
46.629119,124.911397,0,540,39834.1705787037,2009-01-21,04:05:38
46.629056,124.911528,0,538,39834.1705902778,2009-01-21,04:05:39
46.629,124.911637,0,537,39834.1706018519,2009-01-21,04:05:40
46.62895,124.911737,0,537,39834.1706134259,2009-01-21,04:05:41
46.628906,124.911828,0,538,39834.170625,2009-01-21,04:05:42
46.628869,124.911912,0,539,39834.1706365741,2009-01-21,04:05:43
46.628837,124.911985,0,539,39834.1706481481,2009-01-21,04:05:44
46.628806,124.912049,0,540,39834.1706597222,2009-01-21,04:05:45
46.628777,124.912108,0,540,39834.1706712963,2009-01-21,04:05:46
46.628748,124.912161,0,541,39834.1706828704,2009-01-21,04:05:47
46.628701,124.912251,0,543,39834.1707060185,2009-01-21,04:05:49
46.628667,124.912313,0,543,39834.1707291667,2009-01-21,04:05:51
46.628655,124.912356,0,532,39834.1707638889,2009-01-21,04:05:54
46.628654,124.912366,0,526,39834.1708217593,2009-01-21,04:05:59
46.628656,124.912364,0,526,39834.1708796296,2009-01-21,04:06:04
46.628656,124.912364,0,526,39834.1709143519,2009-01-21,04:06:07
46.628659,124.912358,0,526,39834.1709375,2009-01-21,04:06:09
46.628645,124.912397,0,524,39834.1709953704,2009-01-21,04:06:14
46.628634,124.912482,0,532,39834.1710185185,2009-01-21,04:06:16
46.628593,124.912576,0,532,39834.1710416667,2009-01-21,04:06:18
46.628569,124.912641,0,534,39834.1710532407,2009-01-21,04:06:19
46.628544,124.912705,0,534,39834.1710648148,2009-01-21,04:06:20
46.628514,124.912775,0,534,39834.1710763889,2009-01-21,04:06:21
46.62848,124.912844,0,534,39834.171087963,2009-01-21,04:06:22
46.628442,124.91292,0,535,39834.171099537,2009-01-21,04:06:23
46.628398,124.912999,0,536,39834.1711111111,2009-01-21,04:06:24
46.62835,124.913081,0,536,39834.1711226852,2009-01-21,04:06:25
46.628298,124.913175,0,538,39834.1711342593,2009-01-21,04:06:26
46.628252,124.913277,0,539,39834.1711458333,2009-01-21,04:06:27
46.628207,124.913379,0,540,39834.1711574074,2009-01-21,04:06:28
46.62817,124.913488,0,543,39834.1711689815,2009-01-21,04:06:29
46.628112,124.913585,0,543,39834.1711805556,2009-01-21,04:06:30
46.628061,124.913683,0,543,39834.1711921296,2009-01-21,04:06:31
46.628001,124.913785,0,542,39834.1712037037,2009-01-21,04:06:32
46.627944,124.913899,0,542,39834.1712152778,2009-01-21,04:06:33
46.627882,124.91402,0,541,39834.1712268519,2009-01-21,04:06:34
46.627813,124.914132,0,541,39834.1712384259,2009-01-21,04:06:35
46.627751,124.914257,0,541,39834.17125,2009-01-21,04:06:36
46.627691,124.914379,0,542,39834.1712615741,2009-01-21,04:06:37
46.627634,124.914502,0,543,39834.1712731481,2009-01-21,04:06:38
46.627578,124.914626,0,543,39834.1712847222,2009-01-21,04:06:39
46.627527,124.914762,0,544,39834.1712962963,2009-01-21,04:06:40
46.627473,124.914932,0,543,39834.1713078704,2009-01-21,04:06:41
46.627412,124.915063,0,542,39834.1713194444,2009-01-21,04:06:42
46.627347,124.915195,0,542,39834.1713310185,2009-01-21,04:06:43
46.62729,124.915336,0,543,39834.1713425926,2009-01-21,04:06:44
46.62723,124.915473,0,543,39834.1713541667,2009-01-21,04:06:45
46.627165,124.915612,0,546,39834.1713657407,2009-01-21,04:06:46
46.627097,124.915751,0,546,39834.1713773148,2009-01-21,04:06:47
46.627017,124.915892,0,546,39834.1713888889,2009-01-21,04:06:48
46.626944,124.916039,0,544,39834.171400463,2009-01-21,04:06:49
46.626877,124.916183,0,538,39834.171412037,2009-01-21,04:06:50
46.626807,124.916327,0,534,39834.1714236111,2009-01-21,04:06:51
46.626742,124.916477,0,529,39834.1714351852,2009-01-21,04:06:52
46.626673,124.916631,0,523,39834.1714467593,2009-01-21,04:06:53
46.626605,124.916779,0,516,39834.1714583333,2009-01-21,04:06:54
46.626532,124.91693,0,511,39834.1714699074,2009-01-21,04:06:55
46.626461,124.917081,0,504,39834.1714814815,2009-01-21,04:06:56
46.626384,124.91724,0,498,39834.1714930556,2009-01-21,04:06:57
46.626311,124.917387,0,495,39834.1715046296,2009-01-21,04:06:58
46.626244,124.917526,0,490,39834.1715162037,2009-01-21,04:06:59
46.626178,124.917656,0,485,39834.1715277778,2009-01-21,04:07:00
46.626112,124.917779,0,484,39834.1715393519,2009-01-21,04:07:01
46.626048,124.917891,0,487,39834.1715509259,2009-01-21,04:07:02
46.626009,124.917987,0,488,39834.1715625,2009-01-21,04:07:03
46.625974,124.918068,0,487,39834.1715740741,2009-01-21,04:07:04
46.625958,124.918126,0,493,39834.1715856481,2009-01-21,04:07:05
46.625931,124.918188,0,491,39834.1716087963,2009-01-21,04:07:07
46.62589,124.918204,0,499,39834.1716666667,2009-01-21,04:07:12
46.625863,124.918225,0,498,39834.171724537,2009-01-21,04:07:17
46.625843,124.918289,0,497,39834.1717824074,2009-01-21,04:07:22
46.625811,124.918341,0,497,39834.1718287037,2009-01-21,04:07:26
46.625772,124.918394,0,497,39834.171875,2009-01-21,04:07:30
46.625749,124.918455,0,499,39834.1719212963,2009-01-21,04:07:34
46.625714,124.918511,0,500,39834.1719675926,2009-01-21,04:07:38
46.625694,124.918572,0,497,39834.1720138889,2009-01-21,04:07:42
46.6257,124.918608,0,492,39834.1720717593,2009-01-21,04:07:47
46.625737,124.918653,0,491,39834.1721296296,2009-01-21,04:07:52
46.625761,124.918682,0,492,39834.1721875,2009-01-21,04:07:57
46.62579,124.918728,0,492,39834.1722453704,2009-01-21,04:08:02
46.625808,124.918793,0,491,39834.1722916667,2009-01-21,04:08:06
46.625807,124.918867,0,490,39834.172337963,2009-01-21,04:08:10
46.625795,124.918939,0,491,39834.1723842593,2009-01-21,04:08:14
46.62578,124.919006,0,495,39834.1724305556,2009-01-21,04:08:18
46.62577,124.919078,0,504,39834.1724768518,2009-01-21,04:08:22
46.625745,124.919129,0,512,39834.1725231481,2009-01-21,04:08:26
46.625715,124.919181,0,517,39834.1725694444,2009-01-21,04:08:30
46.625685,124.91924,0,518,39834.1726273148,2009-01-21,04:08:35
46.625656,124.919298,0,517,39834.1726736111,2009-01-21,04:08:39
46.625628,124.919362,0,515,39834.1727199074,2009-01-21,04:08:43
46.625599,124.919421,0,515,39834.1727662037,2009-01-21,04:08:47
46.625564,124.919484,0,510,39834.1728240741,2009-01-21,04:08:52
46.625538,124.919542,0,508,39834.1728703704,2009-01-21,04:08:56
46.62552,124.919618,0,507,39834.1729282407,2009-01-21,04:09:01
46.625499,124.919685,0,506,39834.1729861111,2009-01-21,04:09:06
46.625461,124.91973,0,504,39834.1730324074,2009-01-21,04:09:10
46.625432,124.919797,0,504,39834.1730902778,2009-01-21,04:09:15
46.625411,124.919866,0,509,39834.1731365741,2009-01-21,04:09:19
46.625391,124.919925,0,513,39834.1731828704,2009-01-21,04:09:23
46.625363,124.919991,0,518,39834.1732407407,2009-01-21,04:09:28
46.625327,124.920052,0,522,39834.173287037,2009-01-21,04:09:32
46.625288,124.920102,0,526,39834.1733217593,2009-01-21,04:09:35
46.625265,124.920181,0,526,39834.1733680556,2009-01-21,04:09:39
46.625253,124.920255,0,526,39834.1734143518,2009-01-21,04:09:43
46.625245,124.920312,0,524,39834.1734722222,2009-01-21,04:09:48
46.625239,124.92036,0,525,39834.1735300926,2009-01-21,04:09:53
46.625231,124.92042,0,526,39834.173587963,2009-01-21,04:09:58
46.625234,124.920489,0,527,39834.1736458333,2009-01-21,04:10:03
46.62523,124.92057,0,525,39834.1736921296,2009-01-21,04:10:07
46.625225,124.920645,0,525,39834.1737384259,2009-01-21,04:10:11
46.625218,124.920718,0,520,39834.1737962963,2009-01-21,04:10:16
46.625319,124.921041,0,518,39834.177974537,2009-01-21,04:16:17
46.625326,124.921102,0,517,39834.1780324074,2009-01-21,04:16:22
46.625291,124.921126,0,516,39834.1780902778,2009-01-21,04:16:27
46.625311,124.921158,0,515,39834.1781481481,2009-01-21,04:16:32
46.625293,124.921199,0,514,39834.1782060185,2009-01-21,04:16:37
46.62534,124.921151,0,512,39834.1782407407,2009-01-21,04:16:40
46.625269,124.921102,0,512,39834.1782638889,2009-01-21,04:16:42
46.625238,124.921039,0,512,39834.178275463,2009-01-21,04:16:43
46.625212,124.92098,0,512,39834.1782986111,2009-01-21,04:16:45
46.625263,124.920975,0,512,39834.1783564815,2009-01-21,04:16:50
46.625305,124.921003,0,513,39834.1784027778,2009-01-21,04:16:54
46.625314,124.920986,0,512,39834.1784606481,2009-01-21,04:16:59
46.62531,124.920995,0,512,39834.1785185185,2009-01-21,04:17:04
46.625308,124.920999,0,512,39834.1785763889,2009-01-21,04:17:09
46.625307,124.921003,0,512,39834.1786342593,2009-01-21,04:17:14
46.625307,124.921003,0,512,39834.1786689815,2009-01-21,04:17:17
46.625305,124.921007,0,512,39834.1786921296,2009-01-21,04:17:19
46.625289,124.921016,0,512,39834.17875,2009-01-21,04:17:24
46.625294,124.921017,0,512,39834.1788078704,2009-01-21,04:17:29
46.625294,124.921017,0,512,39834.1788425926,2009-01-21,04:17:32
46.625297,124.92101,0,512,39834.1788657407,2009-01-21,04:17:34
46.625301,124.921,0,512,39834.1789236111,2009-01-21,04:17:39
46.625303,124.92099,0,512,39834.1789814815,2009-01-21,04:17:44
46.625304,124.920987,0,512,39834.1790393519,2009-01-21,04:17:49
46.625302,124.920991,0,512,39834.1790972222,2009-01-21,04:17:54
46.625299,124.920991,0,512,39834.1791550926,2009-01-21,04:17:59
46.625299,124.920991,0,512,39834.1791898148,2009-01-21,04:18:02
46.625298,124.920992,0,512,39834.179212963,2009-01-21,04:18:04
46.625292,124.921002,0,512,39834.1792708333,2009-01-21,04:18:09
46.62526,124.920997,0,511,39834.1793287037,2009-01-21,04:18:14
46.625249,124.921009,0,511,39834.1793865741,2009-01-21,04:18:19
46.625234,124.921004,0,511,39834.1794444444,2009-01-21,04:18:24
46.625232,124.921003,0,511,39834.1795023148,2009-01-21,04:18:29
46.625232,124.921003,0,511,39834.179537037,2009-01-21,04:18:32
46.625229,124.921008,0,511,39834.1795601852,2009-01-21,04:18:34
46.625238,124.921023,0,511,39834.1796180556,2009-01-21,04:18:39
46.625238,124.921023,0,511,39834.1796527778,2009-01-21,04:18:42
46.625231,124.921024,0,511,39834.1796759259,2009-01-21,04:18:44
46.625228,124.921033,0,511,39834.1797337963,2009-01-21,04:18:49
46.625227,124.921034,0,511,39834.1797916667,2009-01-21,04:18:54
46.625227,124.921034,0,511,39834.1798263889,2009-01-21,04:18:57
46.625227,124.921038,0,510,39834.179849537,2009-01-21,04:18:59
46.625268,124.92108,0,510,39834.1798958333,2009-01-21,04:19:03
46.625301,124.921101,0,510,39834.1799537037,2009-01-21,04:19:08
46.625273,124.921074,0,508,39834.1800115741,2009-01-21,04:19:13
46.625274,124.921095,0,507,39834.1800694444,2009-01-21,04:19:18
46.625313,124.921119,0,505,39834.1801273148,2009-01-21,04:19:23
46.625358,124.921109,0,504,39834.1801736111,2009-01-21,04:19:27
46.625404,124.921106,0,502,39834.1802314815,2009-01-21,04:19:32
46.625405,124.921085,0,500,39834.1802893518,2009-01-21,04:19:37
46.625458,124.921108,0,498,39834.1803472222,2009-01-21,04:19:42
46.625449,124.921182,0,496,39834.1803819444,2009-01-21,04:19:45
46.625431,124.92121,0,493,39834.1804398148,2009-01-21,04:19:50
46.625471,124.921276,0,491,39834.1804861111,2009-01-21,04:19:54
46.625503,124.92133,0,490,39834.1805092593,2009-01-21,04:19:56
46.625547,124.921406,0,488,39834.1805324074,2009-01-21,04:19:58
46.625586,124.921469,0,487,39834.1805555556,2009-01-21,04:20:00
46.625627,124.921527,0,486,39834.1805787037,2009-01-21,04:20:02
46.625668,124.921584,0,484,39834.1806018518,2009-01-21,04:20:04
46.62572,124.921658,0,482,39834.180625,2009-01-21,04:20:06
46.62578,124.92174,0,481,39834.1806481481,2009-01-21,04:20:08
46.625822,124.921784,0,478,39834.1806712963,2009-01-21,04:20:10
46.625771,124.92181,0,476,39834.1806944444,2009-01-21,04:20:12
46.62569,124.921827,0,473,39834.1807175926,2009-01-21,04:20:14
46.625631,124.921821,0,470,39834.1807407407,2009-01-21,04:20:16
46.625533,124.921786,0,467,39834.1807638889,2009-01-21,04:20:18
46.625486,124.92181,0,459,39834.1808101852,2009-01-21,04:20:22
46.625455,124.921851,0,450,39834.1808564815,2009-01-21,04:20:26
46.625419,124.921891,0,441,39834.1809027778,2009-01-21,04:20:30
46.625435,124.921986,0,434,39834.1809375,2009-01-21,04:20:33
46.625379,124.922002,0,428,39834.1809606481,2009-01-21,04:20:35
46.625322,124.922035,0,420,39834.1809953704,2009-01-21,04:20:38
46.62533,124.921946,0,416,39834.1810069444,2009-01-21,04:20:39
46.625265,124.921954,0,410,39834.1810300926,2009-01-21,04:20:41
46.62526,124.921883,0,403,39834.1810532407,2009-01-21,04:20:43
46.625217,124.921896,0,396,39834.1810763889,2009-01-21,04:20:45
46.62533,124.921808,0,386,39834.1811111111,2009-01-21,04:20:48
46.625402,124.921734,0,383,39834.1811226852,2009-01-21,04:20:49
46.625455,124.921688,0,380,39834.1811342593,2009-01-21,04:20:50
46.625502,124.921642,0,377,39834.1811458333,2009-01-21,04:20:51
46.625522,124.921574,0,371,39834.1811689815,2009-01-21,04:20:53
46.625558,124.921536,0,365,39834.1811921296,2009-01-21,04:20:55
46.625524,124.921576,0,352,39834.1812384259,2009-01-21,04:20:59
46.625535,124.921506,0,345,39834.1812615741,2009-01-21,04:21:01
46.625592,124.921473,0,337,39834.1812962963,2009-01-21,04:21:04
46.62564,124.921506,0,334,39834.1813078704,2009-01-21,04:21:05
46.625696,124.921522,0,329,39834.1813310185,2009-01-21,04:21:07
46.625745,124.92154,0,326,39834.1813425926,2009-01-21,04:21:08
46.625792,124.921586,0,323,39834.1813541667,2009-01-21,04:21:09
46.625849,124.921597,0,319,39834.1813773148,2009-01-21,04:21:11
46.625769,124.921634,0,310,39834.181412037,2009-01-21,04:21:14
46.62567,124.921474,0,305,39834.1814351852,2009-01-21,04:21:16
46.625614,124.9214,0,304,39834.1814467593,2009-01-21,04:21:17
46.625507,124.92131,0,300,39834.1814699074,2009-01-21,04:21:19
46.625383,124.921255,0,294,39834.1814930556,2009-01-21,04:21:21
46.625312,124.921159,0,291,39834.1815046296,2009-01-21,04:21:22
46.625266,124.921154,0,285,39834.1815393518,2009-01-21,04:21:25
46.625285,124.921213,0,278,39834.1815740741,2009-01-21,04:21:28
46.62526,124.921235,0,262,39834.1816319444,2009-01-21,04:21:33
46.625217,124.921255,0,256,39834.1816666667,2009-01-21,04:21:36
46.625162,124.92127,0,249,39834.1816898148,2009-01-21,04:21:38
46.625094,124.921239,0,245,39834.181712963,2009-01-21,04:21:40
46.625049,124.921245,0,238,39834.1817361111,2009-01-21,04:21:42
46.624991,124.921233,0,229,39834.1817824074,2009-01-21,04:21:46
46.624968,124.921178,0,220,39834.1818171296,2009-01-21,04:21:49
46.624976,124.921135,0,208,39834.181875,2009-01-21,04:21:54
46.624982,124.921122,0,192,39834.1819328704,2009-01-21,04:21:59
46.624951,124.921073,0,178,39834.1819907407,2009-01-21,04:22:04
46.624908,124.921063,0,164,39834.1820486111,2009-01-21,04:22:09
46.624899,124.921032,0,153,39834.1821064815,2009-01-21,04:22:14
46.624883,124.92102,0,152,39834.1821643518,2009-01-21,04:22:19
46.624856,124.920943,0,156,39834.1821990741,2009-01-21,04:22:22
46.624745,124.920592,0,213,39834.1852662037,2009-01-21,04:26:47
46.624774,124.920532,0,218,39834.1853240741,2009-01-21,04:26:52
46.624784,124.920478,0,225,39834.1853819444,2009-01-21,04:26:57
46.624797,124.920418,0,233,39834.1854398148,2009-01-21,04:27:02
46.624826,124.920354,0,242,39834.1854861111,2009-01-21,04:27:06
46.624828,124.920298,0,253,39834.1855439815,2009-01-21,04:27:11
46.624829,124.920266,0,265,39834.1856018519,2009-01-21,04:27:16
46.624857,124.920214,0,280,39834.1856365741,2009-01-21,04:27:19
46.624814,124.920185,0,286,39834.1856712963,2009-01-21,04:27:22
46.624788,124.92019,0,294,39834.1857291667,2009-01-21,04:27:27
46.624788,124.92019,0,294,39834.1857638889,2009-01-21,04:27:30
46.624784,124.920198,0,297,39834.185787037,2009-01-21,04:27:32
46.624767,124.920157,0,304,39834.1858449074,2009-01-21,04:27:37
46.624764,124.920099,0,315,39834.1859027778,2009-01-21,04:27:42
46.62479,124.920046,0,324,39834.1859490741,2009-01-21,04:27:46
46.624808,124.920003,0,339,39834.1859953704,2009-01-21,04:27:50
46.624838,124.919953,0,349,39834.1860416667,2009-01-21,04:27:54
46.624866,124.919901,0,364,39834.186087963,2009-01-21,04:27:58
46.6249,124.919883,0,378,39834.1861226852,2009-01-21,04:28:01
46.624929,124.919867,0,391,39834.1861689815,2009-01-21,04:28:05
46.624947,124.919873,0,400,39834.1862268519,2009-01-21,04:28:10
46.624922,124.919856,0,407,39834.1862847222,2009-01-21,04:28:15
46.624867,124.919811,0,407,39834.1862962963,2009-01-21,04:28:16
46.62483,124.919778,0,421,39834.1863541667,2009-01-21,04:28:21
46.624801,124.919763,0,435,39834.186412037,2009-01-21,04:28:26
46.624756,124.919727,0,433,39834.1864351852,2009-01-21,04:28:28
46.624707,124.919742,0,436,39834.1864930556,2009-01-21,04:28:33
46.624687,124.919784,0,444,39834.1865509259,2009-01-21,04:28:38
46.624682,124.919811,0,451,39834.1866087963,2009-01-21,04:28:43
46.624658,124.919817,0,455,39834.1866666667,2009-01-21,04:28:48
46.624608,124.919825,0,459,39834.186724537,2009-01-21,04:28:53
46.624579,124.919843,0,466,39834.1867824074,2009-01-21,04:28:58
46.624527,124.919788,0,469,39834.1868402778,2009-01-21,04:29:03
46.624527,124.919782,0,472,39834.1868981481,2009-01-21,04:29:08
46.624527,124.919782,0,472,39834.1869328704,2009-01-21,04:29:11
46.624523,124.919784,0,473,39834.1869560185,2009-01-21,04:29:13
46.62446,124.91975,0,474,39834.1869791667,2009-01-21,04:29:15
46.624371,124.91968,0,475,39834.1869907407,2009-01-21,04:29:16
46.624308,124.919598,0,479,39834.1870138889,2009-01-21,04:29:18
46.624304,124.919577,0,481,39834.1870717593,2009-01-21,04:29:23
46.624304,124.919577,0,481,39834.1871064815,2009-01-21,04:29:26
46.624298,124.919584,0,482,39834.1871296296,2009-01-21,04:29:28
46.624282,124.919585,0,483,39834.1871875,2009-01-21,04:29:33
46.624242,124.919552,0,485,39834.1872222222,2009-01-21,04:29:36
46.624203,124.919518,0,490,39834.1872800926,2009-01-21,04:29:41
46.624177,124.919525,0,493,39834.187337963,2009-01-21,04:29:46
46.624126,124.919475,0,495,39834.1873726852,2009-01-21,04:29:49
46.624116,124.919397,0,500,39834.1874305556,2009-01-21,04:29:54
46.624119,124.919382,0,501,39834.1874884259,2009-01-21,04:29:59
46.62408,124.919357,0,502,39834.1875462963,2009-01-21,04:30:04
46.624026,124.919328,0,501,39834.1875925926,2009-01-21,04:30:08
46.623986,124.919278,0,501,39834.187650463,2009-01-21,04:30:13
46.623943,124.919221,0,501,39834.1876967593,2009-01-21,04:30:17
46.623899,124.919185,0,502,39834.1877314815,2009-01-21,04:30:20
46.623854,124.919159,0,502,39834.1877662037,2009-01-21,04:30:23
46.623807,124.919119,0,504,39834.1878009259,2009-01-21,04:30:26
46.623767,124.919081,0,505,39834.1878356481,2009-01-21,04:30:29
46.623721,124.91904,0,506,39834.1878819444,2009-01-21,04:30:33
46.623669,124.919,0,508,39834.1879282407,2009-01-21,04:30:37
46.623632,124.918963,0,510,39834.187974537,2009-01-21,04:30:41
46.623589,124.918919,0,511,39834.1880092593,2009-01-21,04:30:44
46.623549,124.918876,0,513,39834.1880324074,2009-01-21,04:30:46
46.623503,124.918832,0,515,39834.1880787037,2009-01-21,04:30:50
46.623424,124.918794,0,518,39834.1881134259,2009-01-21,04:30:53
46.623411,124.918778,0,519,39834.1881712963,2009-01-21,04:30:58
46.623378,124.918738,0,521,39834.1882291667,2009-01-21,04:31:03
