# Supplementary material for: Research on differential privacy protection method based on user tendency
Source: PLoS One. 2023 Oct 26;18(10):e0288823. doi: 10.1371/journal.pone.0288823 (PMC10602288; doi:10.1371/journal.pone.0288823)
Supplement: S2 Data — (ZIP) [file pone.0288823.s002.zip › Data 5-2/022/Trajectory/20090203081234.plt]

Geolife trajectory
WGS 84
Altitude is in Feet
Reserved 3
0,2,255,My Track,0,0,2,8421376
0
39.969985,116.299685,0,632,39847.3420601852,2009-02-03,08:12:34
39.97011,116.300239,0,420,39847.3420717593,2009-02-03,08:12:35
39.970361,116.300328,0,478,39847.3450115741,2009-02-03,08:16:49
39.970365,116.300357,0,473,39847.3450694444,2009-02-03,08:16:54
39.970357,116.300376,0,475,39847.3451273148,2009-02-03,08:16:59
39.970336,116.300364,0,475,39847.3451851852,2009-02-03,08:17:04
39.970302,116.300347,0,475,39847.3452430556,2009-02-03,08:17:09
39.970348,116.300374,0,475,39847.3453009259,2009-02-03,08:17:14
39.97039,116.300403,0,475,39847.3453356481,2009-02-03,08:17:17
39.97045,116.300398,0,475,39847.3453587963,2009-02-03,08:17:19
39.970549,116.300391,0,474,39847.3453819444,2009-02-03,08:17:21
39.970624,116.30039,0,474,39847.3453935185,2009-02-03,08:17:22
39.970719,116.30037,0,474,39847.3454050926,2009-02-03,08:17:23
39.970794,116.300359,0,474,39847.3454166667,2009-02-03,08:17:24
39.970881,116.300337,0,474,39847.3454282407,2009-02-03,08:17:25
39.970975,116.300326,0,474,39847.3454398148,2009-02-03,08:17:26
39.971072,116.30032,0,475,39847.3454513889,2009-02-03,08:17:27
39.971162,116.300322,0,475,39847.345462963,2009-02-03,08:17:28
39.971241,116.300328,0,475,39847.345474537,2009-02-03,08:17:29
39.971311,116.300331,0,475,39847.3454861111,2009-02-03,08:17:30
39.971397,116.300323,0,474,39847.3454976852,2009-02-03,08:17:31
39.971485,116.300311,0,474,39847.3455092593,2009-02-03,08:17:32
39.971563,116.300302,0,473,39847.3455208333,2009-02-03,08:17:33
39.971651,116.300293,0,473,39847.3455324074,2009-02-03,08:17:34
39.971736,116.300288,0,471,39847.3455439815,2009-02-03,08:17:35
39.97184,116.300278,0,470,39847.3455555556,2009-02-03,08:17:36
39.971929,116.300273,0,469,39847.3455671296,2009-02-03,08:17:37
39.972012,116.300269,0,467,39847.3455787037,2009-02-03,08:17:38
39.972102,116.300263,0,465,39847.3455902778,2009-02-03,08:17:39
39.972195,116.30026,0,463,39847.3456018518,2009-02-03,08:17:40
39.972281,116.30026,0,460,39847.3456134259,2009-02-03,08:17:41
39.972357,116.300258,0,457,39847.345625,2009-02-03,08:17:42
39.972453,116.300254,0,455,39847.3456365741,2009-02-03,08:17:43
39.972549,116.300254,0,453,39847.3456481481,2009-02-03,08:17:44
39.972623,116.300253,0,449,39847.3456597222,2009-02-03,08:17:45
39.972717,116.300239,0,445,39847.3456712963,2009-02-03,08:17:46
39.972803,116.300225,0,441,39847.3456828704,2009-02-03,08:17:47
39.972867,116.300215,0,438,39847.3456944444,2009-02-03,08:17:48
39.972929,116.300211,0,434,39847.3457060185,2009-02-03,08:17:49
39.972992,116.300209,0,430,39847.3457175926,2009-02-03,08:17:50
39.973057,116.300201,0,425,39847.3457291667,2009-02-03,08:17:51
39.97312,116.300194,0,420,39847.3457407407,2009-02-03,08:17:52
39.973188,116.300185,0,414,39847.3457523148,2009-02-03,08:17:53
39.973246,116.300172,0,408,39847.3457638889,2009-02-03,08:17:54
39.973304,116.300156,0,401,39847.345775463,2009-02-03,08:17:55
39.973362,116.30014,0,393,39847.345787037,2009-02-03,08:17:56
39.973411,116.300128,0,387,39847.3457986111,2009-02-03,08:17:57
39.973482,116.300089,0,374,39847.3458217593,2009-02-03,08:17:59
39.973512,116.300065,0,360,39847.3458564815,2009-02-03,08:18:02
39.973538,116.300057,0,346,39847.3459027778,2009-02-03,08:18:06
39.973568,116.300074,0,334,39847.3459375,2009-02-03,08:18:09
39.973709,116.300046,0,327,39847.3459606481,2009-02-03,08:18:11
39.973825,116.300015,0,324,39847.3459722222,2009-02-03,08:18:12
39.97388,116.300021,0,322,39847.3459837963,2009-02-03,08:18:13
39.973941,116.300016,0,318,39847.3459953704,2009-02-03,08:18:14
39.97403,116.299995,0,314,39847.3460069444,2009-02-03,08:18:15
39.974091,116.299992,0,311,39847.3460185185,2009-02-03,08:18:16
39.974201,116.299998,0,304,39847.3460416667,2009-02-03,08:18:18
39.974261,116.300002,0,297,39847.3460532407,2009-02-03,08:18:19
39.97433,116.300007,0,289,39847.3460648148,2009-02-03,08:18:20
39.974414,116.300018,0,282,39847.3460763889,2009-02-03,08:18:21
39.97448,116.30002,0,275,39847.346087963,2009-02-03,08:18:22
39.974527,116.300029,0,264,39847.346099537,2009-02-03,08:18:23
39.974613,116.300038,0,258,39847.3461111111,2009-02-03,08:18:24
39.974691,116.300041,0,252,39847.3461226852,2009-02-03,08:18:25
39.97477,116.300048,0,251,39847.3461342593,2009-02-03,08:18:26
39.974846,116.300046,0,252,39847.3461458333,2009-02-03,08:18:27
39.97492,116.300036,0,254,39847.3461574074,2009-02-03,08:18:28
39.974861,116.300052,0,204,39847.3461689815,2009-02-03,08:18:29
39.97493,116.300056,0,192,39847.3461805556,2009-02-03,08:18:30
39.974993,116.300046,0,187,39847.3461921296,2009-02-03,08:18:31
39.97506,116.300037,0,184,39847.3462037037,2009-02-03,08:18:32
39.975111,116.300018,0,180,39847.3462152778,2009-02-03,08:18:33
39.975158,116.299997,0,175,39847.3462268518,2009-02-03,08:18:34
39.975197,116.299968,0,178,39847.3462384259,2009-02-03,08:18:35
39.975244,116.299946,0,173,39847.34625,2009-02-03,08:18:36
39.975287,116.299929,0,176,39847.3462615741,2009-02-03,08:18:37
39.975387,116.299903,0,177,39847.3462847222,2009-02-03,08:18:39
39.975435,116.299873,0,177,39847.3462962963,2009-02-03,08:18:40
39.975492,116.29985,0,178,39847.3463078704,2009-02-03,08:18:41
39.97554,116.29983,0,182,39847.3463194444,2009-02-03,08:18:42
39.97557,116.299782,0,182,39847.3463310185,2009-02-03,08:18:43
39.975622,116.299766,0,183,39847.3463425926,2009-02-03,08:18:44
39.975756,116.299726,0,190,39847.3463657407,2009-02-03,08:18:46
39.975809,116.299733,0,186,39847.3463773148,2009-02-03,08:18:47
39.975874,116.299737,0,184,39847.3463888889,2009-02-03,08:18:48
39.975934,116.299739,0,182,39847.346400463,2009-02-03,08:18:49
39.975994,116.299746,0,183,39847.346412037,2009-02-03,08:18:50
39.976056,116.299742,0,188,39847.3464236111,2009-02-03,08:18:51
39.97619,116.299589,0,177,39847.3464351852,2009-02-03,08:18:52
39.976277,116.299563,0,178,39847.3464467593,2009-02-03,08:18:53
39.976363,116.299577,0,186,39847.3464583333,2009-02-03,08:18:54
39.976442,116.29959,0,194,39847.3464699074,2009-02-03,08:18:55
39.976513,116.299578,0,199,39847.3464814815,2009-02-03,08:18:56
39.976579,116.29957,0,199,39847.3464930556,2009-02-03,08:18:57
39.976664,116.299558,0,202,39847.3465046296,2009-02-03,08:18:58
39.976737,116.299555,0,202,39847.3465162037,2009-02-03,08:18:59
39.976804,116.299546,0,207,39847.3465277778,2009-02-03,08:19:00
39.976867,116.299533,0,206,39847.3465393518,2009-02-03,08:19:01
39.977025,116.299606,0,229,39847.3465509259,2009-02-03,08:19:02
39.977127,116.299623,0,228,39847.3465625,2009-02-03,08:19:03
39.977219,116.299641,0,230,39847.3465740741,2009-02-03,08:19:04
39.977295,116.299652,0,234,39847.3465856481,2009-02-03,08:19:05
39.977434,116.299696,0,244,39847.3465972222,2009-02-03,08:19:06
39.977531,116.29972,0,244,39847.3466087963,2009-02-03,08:19:07
39.97761,116.299741,0,246,39847.3466203704,2009-02-03,08:19:08
39.977686,116.299753,0,249,39847.3466319444,2009-02-03,08:19:09
39.97776,116.299761,0,251,39847.3466435185,2009-02-03,08:19:10
39.977832,116.299771,0,252,39847.3466550926,2009-02-03,08:19:11
39.977895,116.29977,0,251,39847.3466666667,2009-02-03,08:19:12
39.977957,116.299765,0,252,39847.3466782407,2009-02-03,08:19:13
39.978013,116.299759,0,252,39847.3466898148,2009-02-03,08:19:14
39.978068,116.299742,0,265,39847.3467013889,2009-02-03,08:19:15
39.978124,116.299741,0,266,39847.346712963,2009-02-03,08:19:16
39.978216,116.29975,0,271,39847.346724537,2009-02-03,08:19:17
39.978305,116.29976,0,272,39847.3467361111,2009-02-03,08:19:18
39.978385,116.299775,0,287,39847.3467476852,2009-02-03,08:19:19
39.978438,116.299771,0,288,39847.3467592593,2009-02-03,08:19:20
39.978568,116.299823,0,312,39847.3467708333,2009-02-03,08:19:21
39.978698,116.299859,0,294,39847.3467824074,2009-02-03,08:19:22
39.978744,116.299855,0,295,39847.3467939815,2009-02-03,08:19:23
39.978793,116.29989,0,294,39847.3468171296,2009-02-03,08:19:25
39.978807,116.299885,0,294,39847.346875,2009-02-03,08:19:30
39.978814,116.299874,0,298,39847.3469328704,2009-02-03,08:19:35
39.978814,116.299874,0,298,39847.3469675926,2009-02-03,08:19:38
39.978814,116.299869,0,298,39847.3469907407,2009-02-03,08:19:40
39.978847,116.299862,0,296,39847.3470486111,2009-02-03,08:19:45
39.978902,116.299856,0,293,39847.3470717593,2009-02-03,08:19:47
39.978963,116.299843,0,290,39847.3470949074,2009-02-03,08:19:49
39.979034,116.29982,0,288,39847.3471180556,2009-02-03,08:19:51
39.979077,116.299797,0,288,39847.3471296296,2009-02-03,08:19:52
39.979168,116.299773,0,288,39847.3471527778,2009-02-03,08:19:54
39.979233,116.299781,0,293,39847.3471643519,2009-02-03,08:19:55
39.979291,116.299774,0,293,39847.3471759259,2009-02-03,08:19:56
39.979344,116.299767,0,293,39847.3471875,2009-02-03,08:19:57
39.979396,116.299756,0,290,39847.3471990741,2009-02-03,08:19:58
39.979463,116.299756,0,292,39847.3472106481,2009-02-03,08:19:59
39.979532,116.299748,0,293,39847.3472222222,2009-02-03,08:20:00
39.97959,116.299729,0,289,39847.3472337963,2009-02-03,08:20:01
39.97966,116.29973,0,290,39847.3472453704,2009-02-03,08:20:02
39.979731,116.299728,0,291,39847.3472569444,2009-02-03,08:20:03
39.97979,116.2997,0,288,39847.3472685185,2009-02-03,08:20:04
39.979857,116.299698,0,287,39847.3472800926,2009-02-03,08:20:05
39.979937,116.299685,0,292,39847.3473032407,2009-02-03,08:20:07
39.980031,116.299644,0,298,39847.3473263889,2009-02-03,08:20:09
39.980084,116.299636,0,299,39847.347337963,2009-02-03,08:20:10
39.980134,116.29961,0,302,39847.347349537,2009-02-03,08:20:11
39.980182,116.299603,0,303,39847.3473611111,2009-02-03,08:20:12
39.980264,116.299588,0,306,39847.3473842593,2009-02-03,08:20:14
39.980312,116.299551,0,313,39847.3474074074,2009-02-03,08:20:16
39.980308,116.299489,0,325,39847.3474305556,2009-02-03,08:20:18
39.980271,116.299454,0,337,39847.3474421296,2009-02-03,08:20:19
39.980289,116.299466,0,337,39847.3475,2009-02-03,08:20:24
39.980351,116.299479,0,336,39847.3475578704,2009-02-03,08:20:29
39.980409,116.299491,0,333,39847.3476041667,2009-02-03,08:20:33
39.980465,116.299483,0,333,39847.3476388889,2009-02-03,08:20:36
39.980523,116.299473,0,334,39847.347662037,2009-02-03,08:20:38
39.980568,116.299457,0,334,39847.3476851852,2009-02-03,08:20:40
39.980612,116.299421,0,337,39847.3477199074,2009-02-03,08:20:43
39.980661,116.299425,0,340,39847.3477662037,2009-02-03,08:20:47
39.980649,116.29943,0,348,39847.3478240741,2009-02-03,08:20:52
39.980607,116.299473,0,356,39847.3478819444,2009-02-03,08:20:57
39.980571,116.29951,0,359,39847.3479398148,2009-02-03,08:21:02
39.980588,116.299541,0,365,39847.3479976852,2009-02-03,08:21:07
39.980592,116.299565,0,367,39847.3480555556,2009-02-03,08:21:12
39.980609,116.299575,0,368,39847.3481134259,2009-02-03,08:21:17
39.980651,116.299576,0,368,39847.3481712963,2009-02-03,08:21:22
39.980704,116.299554,0,367,39847.3482060185,2009-02-03,08:21:25
39.980776,116.299544,0,366,39847.3482291667,2009-02-03,08:21:27
39.980831,116.299548,0,365,39847.3482407407,2009-02-03,08:21:28
39.980905,116.299569,0,363,39847.3482523148,2009-02-03,08:21:29
39.98099,116.299604,0,362,39847.3482638889,2009-02-03,08:21:30
39.981091,116.299648,0,359,39847.348275463,2009-02-03,08:21:31
39.981178,116.299683,0,359,39847.348287037,2009-02-03,08:21:32
39.981226,116.299777,0,361,39847.3483101852,2009-02-03,08:21:34
39.981266,116.299832,0,364,39847.3483333333,2009-02-03,08:21:36
39.981333,116.299858,0,363,39847.3483564815,2009-02-03,08:21:38
39.981469,116.299755,0,374,39847.3483796296,2009-02-03,08:21:40
39.981512,116.299658,0,381,39847.3483912037,2009-02-03,08:21:41
39.981579,116.29962,0,380,39847.3484027778,2009-02-03,08:21:42
39.981626,116.299606,0,379,39847.3484143519,2009-02-03,08:21:43
39.981672,116.299594,0,377,39847.3484375,2009-02-03,08:21:45
39.981718,116.299585,0,367,39847.3484837963,2009-02-03,08:21:49
39.981803,116.299572,0,365,39847.3485185185,2009-02-03,08:21:52
39.981898,116.299562,0,366,39847.3485416667,2009-02-03,08:21:54
39.981954,116.299554,0,366,39847.3485532407,2009-02-03,08:21:55
39.982013,116.299544,0,365,39847.3485648148,2009-02-03,08:21:56
39.982075,116.299534,0,364,39847.3485763889,2009-02-03,08:21:57
39.982141,116.299513,0,363,39847.348587963,2009-02-03,08:21:58
39.982219,116.299472,0,362,39847.348599537,2009-02-03,08:21:59
39.982296,116.299438,0,359,39847.3486111111,2009-02-03,08:22:00
39.982368,116.299412,0,357,39847.3486226852,2009-02-03,08:22:01
39.982436,116.299393,0,356,39847.3486342593,2009-02-03,08:22:02
39.982508,116.29937,0,355,39847.3486458333,2009-02-03,08:22:03
39.982581,116.299348,0,355,39847.3486574074,2009-02-03,08:22:04
39.98265,116.299332,0,357,39847.3486689815,2009-02-03,08:22:05
39.982726,116.299309,0,360,39847.3486805556,2009-02-03,08:22:06
39.982797,116.299274,0,362,39847.3486921296,2009-02-03,08:22:07
39.982844,116.299251,0,366,39847.3487037037,2009-02-03,08:22:08
39.982906,116.299233,0,368,39847.3487152778,2009-02-03,08:22:09
39.982977,116.299121,0,324,39847.3487268519,2009-02-03,08:22:10
39.983049,116.299093,0,322,39847.3487384259,2009-02-03,08:22:11
39.98313,116.299075,0,318,39847.34875,2009-02-03,08:22:12
39.983199,116.299059,0,314,39847.3487615741,2009-02-03,08:22:13
39.983258,116.299062,0,314,39847.3487731481,2009-02-03,08:22:14
39.983311,116.299072,0,314,39847.3487847222,2009-02-03,08:22:15
39.983371,116.299107,0,304,39847.3487962963,2009-02-03,08:22:16
39.983429,116.299126,0,293,39847.3488078704,2009-02-03,08:22:17
39.983499,116.299144,0,296,39847.3488310185,2009-02-03,08:22:19
39.983548,116.299169,0,297,39847.3488541667,2009-02-03,08:22:21
39.983609,116.299191,0,297,39847.3488888889,2009-02-03,08:22:24
39.983651,116.299232,0,294,39847.348912037,2009-02-03,08:22:26
39.983693,116.299297,0,290,39847.3489351852,2009-02-03,08:22:28
39.983731,116.299358,0,287,39847.3489583333,2009-02-03,08:22:30
39.983772,116.299433,0,285,39847.3489814815,2009-02-03,08:22:32
39.983805,116.299525,0,281,39847.3490046296,2009-02-03,08:22:34
39.98384,116.29962,0,281,39847.3490277778,2009-02-03,08:22:36
39.983866,116.299737,0,280,39847.3490509259,2009-02-03,08:22:38
39.983863,116.299828,0,278,39847.3490740741,2009-02-03,08:22:40
39.983856,116.299892,0,278,39847.3490856481,2009-02-03,08:22:41
39.983842,116.299992,0,279,39847.3491087963,2009-02-03,08:22:43
39.983834,116.300055,0,281,39847.3491203704,2009-02-03,08:22:44
39.983829,116.300116,0,282,39847.3491319444,2009-02-03,08:22:45
39.983818,116.300229,0,287,39847.3491550926,2009-02-03,08:22:47
39.983796,116.300282,0,291,39847.3491666667,2009-02-03,08:22:48
39.983765,116.300399,0,298,39847.3491898148,2009-02-03,08:22:50
39.983748,116.300483,0,302,39847.3492013889,2009-02-03,08:22:51
39.983732,116.300565,0,304,39847.349212963,2009-02-03,08:22:52
39.983717,116.300654,0,305,39847.349224537,2009-02-03,08:22:53
39.983717,116.30074,0,304,39847.3492361111,2009-02-03,08:22:54
39.983786,116.300859,0,288,39847.3492476852,2009-02-03,08:22:55
39.983892,116.301007,0,273,39847.3492592593,2009-02-03,08:22:56
39.983938,116.301114,0,265,39847.3492708333,2009-02-03,08:22:57
39.983959,116.301205,0,260,39847.3492824074,2009-02-03,08:22:58
39.983972,116.301285,0,257,39847.3492939815,2009-02-03,08:22:59
39.983985,116.301378,0,252,39847.3493055556,2009-02-03,08:23:00
39.983994,116.301467,0,249,39847.3493171296,2009-02-03,08:23:01
39.983992,116.301553,0,247,39847.3493287037,2009-02-03,08:23:02
39.983999,116.301642,0,244,39847.3493402778,2009-02-03,08:23:03
39.984,116.301725,0,242,39847.3493518519,2009-02-03,08:23:04
39.984018,116.301797,0,241,39847.3493634259,2009-02-03,08:23:05
39.984025,116.301875,0,241,39847.349375,2009-02-03,08:23:06
39.984023,116.301951,0,241,39847.3493865741,2009-02-03,08:23:07
39.984026,116.302032,0,240,39847.3493981481,2009-02-03,08:23:08
39.984036,116.302115,0,238,39847.3494097222,2009-02-03,08:23:09
39.984036,116.302204,0,234,39847.3494212963,2009-02-03,08:23:10
39.983985,116.302305,0,229,39847.3494328704,2009-02-03,08:23:11
39.983951,116.302421,0,224,39847.3494444444,2009-02-03,08:23:12
39.983946,116.302521,0,220,39847.3494560185,2009-02-03,08:23:13
39.983932,116.3026,0,220,39847.3494675926,2009-02-03,08:23:14
39.983924,116.302671,0,220,39847.3494791667,2009-02-03,08:23:15
39.983931,116.30273,0,223,39847.3494907407,2009-02-03,08:23:16
39.98392,116.3028,0,223,39847.3495023148,2009-02-03,08:23:17
39.983926,116.302871,0,221,39847.3495138889,2009-02-03,08:23:18
39.983932,116.302942,0,218,39847.349525463,2009-02-03,08:23:19
39.983939,116.303002,0,216,39847.349537037,2009-02-03,08:23:20
39.983889,116.303084,0,215,39847.3495601852,2009-02-03,08:23:22
39.983893,116.303185,0,213,39847.3495833333,2009-02-03,08:23:24
39.983913,116.30324,0,211,39847.3495949074,2009-02-03,08:23:25
39.983893,116.303338,0,209,39847.3496180556,2009-02-03,08:23:27
39.983886,116.303408,0,205,39847.3496296296,2009-02-03,08:23:28
39.983873,116.303502,0,201,39847.3496527778,2009-02-03,08:23:30
39.983798,116.303595,0,192,39847.3496643519,2009-02-03,08:23:31
39.98378,116.30365,0,185,39847.3496875,2009-02-03,08:23:33
39.983756,116.30369,0,172,39847.3497222222,2009-02-03,08:23:36
39.983742,116.303695,0,169,39847.3497800926,2009-02-03,08:23:41
39.983731,116.30369,0,168,39847.349837963,2009-02-03,08:23:46
39.983729,116.303681,0,167,39847.3498958333,2009-02-03,08:23:51
39.983735,116.303715,0,164,39847.3499537037,2009-02-03,08:23:56
39.983773,116.303741,0,157,39847.3499884259,2009-02-03,08:23:59
39.983796,116.303792,0,153,39847.3500231481,2009-02-03,08:24:02
39.983821,116.303804,0,157,39847.3500810185,2009-02-03,08:24:07
39.983883,116.303798,0,159,39847.3501273148,2009-02-03,08:24:11
39.983965,116.303816,0,161,39847.350162037,2009-02-03,08:24:14
39.984012,116.30382,0,162,39847.3501851852,2009-02-03,08:24:16
39.984038,116.303842,0,160,39847.3502430556,2009-02-03,08:24:21
39.984027,116.303868,0,160,39847.3503009259,2009-02-03,08:24:26
39.984016,116.303875,0,160,39847.3503587963,2009-02-03,08:24:31
39.983972,116.303962,0,162,39847.3504166667,2009-02-03,08:24:36
39.983969,116.304046,0,162,39847.3504398148,2009-02-03,08:24:38
39.983978,116.304129,0,163,39847.350462963,2009-02-03,08:24:40
39.983995,116.304184,0,164,39847.3504861111,2009-02-03,08:24:42
39.983987,116.304199,0,165,39847.3505439815,2009-02-03,08:24:47
39.983941,116.30419,0,166,39847.3505902778,2009-02-03,08:24:51
39.983886,116.3042,0,166,39847.350625,2009-02-03,08:24:54
39.983826,116.304184,0,165,39847.3506712963,2009-02-03,08:24:58
39.98377,116.304175,0,167,39847.3506944444,2009-02-03,08:25:00
39.98372,116.304164,0,168,39847.3507175926,2009-02-03,08:25:02
39.983711,116.304234,0,168,39847.350775463,2009-02-03,08:25:07
39.983749,116.304307,0,166,39847.350787037,2009-02-03,08:25:08
39.983766,116.30438,0,163,39847.3507986111,2009-02-03,08:25:09
39.983761,116.304441,0,161,39847.3508101852,2009-02-03,08:25:10
39.983776,116.304506,0,160,39847.3508217593,2009-02-03,08:25:11
39.983793,116.304584,0,158,39847.3508333333,2009-02-03,08:25:12
39.983795,116.304701,0,157,39847.3508564815,2009-02-03,08:25:14
39.983784,116.304766,0,156,39847.3508680556,2009-02-03,08:25:15
39.98378,116.304874,0,157,39847.3508912037,2009-02-03,08:25:17
39.983772,116.304989,0,157,39847.3509143519,2009-02-03,08:25:19
39.983768,116.305103,0,157,39847.3509375,2009-02-03,08:25:21
39.983777,116.305165,0,156,39847.3509490741,2009-02-03,08:25:22
39.983786,116.305229,0,156,39847.3509606481,2009-02-03,08:25:23
39.983784,116.305293,0,156,39847.3509722222,2009-02-03,08:25:24
39.983777,116.305352,0,156,39847.3509837963,2009-02-03,08:25:25
39.983791,116.305452,0,158,39847.3510069444,2009-02-03,08:25:27
39.983797,116.305513,0,158,39847.3510185185,2009-02-03,08:25:28
39.983811,116.305582,0,158,39847.3510300926,2009-02-03,08:25:29
39.983805,116.30565,0,158,39847.3510416667,2009-02-03,08:25:30
39.983803,116.305722,0,157,39847.3510532407,2009-02-03,08:25:31
39.983804,116.305791,0,157,39847.3510648148,2009-02-03,08:25:32
39.983813,116.305862,0,156,39847.3510763889,2009-02-03,08:25:33
39.98382,116.305933,0,157,39847.351087963,2009-02-03,08:25:34
39.98383,116.306,0,156,39847.351099537,2009-02-03,08:25:35
39.983841,116.306073,0,156,39847.3511111111,2009-02-03,08:25:36
39.983851,116.306144,0,155,39847.3511226852,2009-02-03,08:25:37
39.983859,116.306216,0,155,39847.3511342593,2009-02-03,08:25:38
39.983873,116.306295,0,153,39847.3511458333,2009-02-03,08:25:39
39.983867,116.306372,0,152,39847.3511574074,2009-02-03,08:25:40
39.983865,116.306446,0,151,39847.3511689815,2009-02-03,08:25:41
39.983856,116.306521,0,150,39847.3511805556,2009-02-03,08:25:42
39.983852,116.306588,0,149,39847.3511921296,2009-02-03,08:25:43
39.983836,116.306664,0,148,39847.3512037037,2009-02-03,08:25:44
39.983821,116.306738,0,147,39847.3512152778,2009-02-03,08:25:45
39.983812,116.306808,0,146,39847.3512268519,2009-02-03,08:25:46
39.983805,116.306879,0,146,39847.3512384259,2009-02-03,08:25:47
39.983812,116.306949,0,146,39847.35125,2009-02-03,08:25:48
39.983812,116.307021,0,146,39847.3512615741,2009-02-03,08:25:49
39.983813,116.307095,0,146,39847.3512731481,2009-02-03,08:25:50
39.98382,116.307169,0,146,39847.3512847222,2009-02-03,08:25:51
39.98383,116.307237,0,145,39847.3512962963,2009-02-03,08:25:52
39.983845,116.307313,0,144,39847.3513078704,2009-02-03,08:25:53
39.983854,116.307379,0,144,39847.3513194444,2009-02-03,08:25:54
39.983803,116.307486,0,141,39847.3513310185,2009-02-03,08:25:55
39.983805,116.30755,0,141,39847.3513425926,2009-02-03,08:25:56
39.983807,116.307613,0,141,39847.3513541667,2009-02-03,08:25:57
39.983813,116.307728,0,141,39847.3513773148,2009-02-03,08:25:59
39.983824,116.307823,0,142,39847.351400463,2009-02-03,08:26:01
39.983829,116.307909,0,142,39847.3514236111,2009-02-03,08:26:03
39.983827,116.308005,0,142,39847.3514467593,2009-02-03,08:26:05
39.983812,116.308113,0,142,39847.3514699074,2009-02-03,08:26:07
39.983809,116.308175,0,142,39847.3514814815,2009-02-03,08:26:08
39.983803,116.308236,0,142,39847.3514930556,2009-02-03,08:26:09
39.983804,116.308298,0,142,39847.3515046296,2009-02-03,08:26:10
39.983809,116.30836,0,142,39847.3515162037,2009-02-03,08:26:11
39.983804,116.308437,0,141,39847.3515277778,2009-02-03,08:26:12
39.983811,116.308515,0,140,39847.3515393519,2009-02-03,08:26:13
39.983805,116.308592,0,140,39847.3515509259,2009-02-03,08:26:14
39.983813,116.308669,0,140,39847.3515625,2009-02-03,08:26:15
39.983832,116.308758,0,138,39847.3515740741,2009-02-03,08:26:16
39.983836,116.308847,0,136,39847.3515856481,2009-02-03,08:26:17
39.983833,116.308934,0,134,39847.3515972222,2009-02-03,08:26:18
39.983838,116.309011,0,133,39847.3516087963,2009-02-03,08:26:19
39.983842,116.309086,0,132,39847.3516203704,2009-02-03,08:26:20
39.983846,116.309166,0,130,39847.3516319444,2009-02-03,08:26:21
39.983853,116.309244,0,129,39847.3516435185,2009-02-03,08:26:22
39.983859,116.309322,0,128,39847.3516550926,2009-02-03,08:26:23
39.983883,116.3094,0,126,39847.3516666667,2009-02-03,08:26:24
39.983907,116.309477,0,125,39847.3516782407,2009-02-03,08:26:25
39.983929,116.30955,0,123,39847.3516898148,2009-02-03,08:26:26
39.983945,116.309625,0,122,39847.3517013889,2009-02-03,08:26:27
39.983962,116.309697,0,121,39847.351712963,2009-02-03,08:26:28
39.983972,116.309771,0,119,39847.351724537,2009-02-03,08:26:29
39.983979,116.309848,0,118,39847.3517361111,2009-02-03,08:26:30
39.983983,116.309924,0,118,39847.3517476852,2009-02-03,08:26:31
39.983985,116.309999,0,117,39847.3517592593,2009-02-03,08:26:32
39.983987,116.310074,0,116,39847.3517708333,2009-02-03,08:26:33
39.983984,116.310151,0,116,39847.3517824074,2009-02-03,08:26:34
39.983985,116.310226,0,115,39847.3517939815,2009-02-03,08:26:35
39.983985,116.310303,0,115,39847.3518055556,2009-02-03,08:26:36
39.983994,116.310382,0,114,39847.3518171296,2009-02-03,08:26:37
39.984006,116.310459,0,114,39847.3518287037,2009-02-03,08:26:38
39.984028,116.310539,0,113,39847.3518402778,2009-02-03,08:26:39
39.98404,116.310615,0,113,39847.3518518518,2009-02-03,08:26:40
39.984048,116.310686,0,112,39847.3518634259,2009-02-03,08:26:41
39.984058,116.310755,0,112,39847.351875,2009-02-03,08:26:42
39.984068,116.31082,0,112,39847.3518865741,2009-02-03,08:26:43
39.984072,116.310896,0,113,39847.3518981481,2009-02-03,08:26:44
39.984051,116.310982,0,110,39847.3519097222,2009-02-03,08:26:45
39.984003,116.311096,0,105,39847.3519212963,2009-02-03,08:26:46
39.984019,116.311165,0,107,39847.3519328704,2009-02-03,08:26:47
39.984023,116.31125,0,105,39847.3519444444,2009-02-03,08:26:48
39.984023,116.311329,0,104,39847.3519560185,2009-02-03,08:26:49
39.984022,116.311412,0,104,39847.3519675926,2009-02-03,08:26:50
39.984023,116.311493,0,104,39847.3519791667,2009-02-03,08:26:51
39.984021,116.311575,0,104,39847.3519907407,2009-02-03,08:26:52
39.984022,116.311654,0,104,39847.3520023148,2009-02-03,08:26:53
39.984022,116.311735,0,105,39847.3520138889,2009-02-03,08:26:54
39.984021,116.311815,0,106,39847.352025463,2009-02-03,08:26:55
39.984024,116.311893,0,107,39847.352037037,2009-02-03,08:26:56
39.984024,116.311972,0,109,39847.3520486111,2009-02-03,08:26:57
39.98403,116.312045,0,109,39847.3520601852,2009-02-03,08:26:58
39.984037,116.312116,0,110,39847.3520717593,2009-02-03,08:26:59
39.984046,116.312187,0,110,39847.3520833333,2009-02-03,08:27:00
39.984052,116.312258,0,111,39847.3520949074,2009-02-03,08:27:01
39.984059,116.312329,0,112,39847.3521064815,2009-02-03,08:27:02
39.984064,116.312401,0,113,39847.3521180556,2009-02-03,08:27:03
39.984058,116.312474,0,113,39847.3521296296,2009-02-03,08:27:04
39.984059,116.312542,0,113,39847.3521412037,2009-02-03,08:27:05
39.984061,116.312607,0,114,39847.3521527778,2009-02-03,08:27:06
39.984056,116.312674,0,114,39847.3521643518,2009-02-03,08:27:07
39.984054,116.312736,0,115,39847.3521759259,2009-02-03,08:27:08
39.98406,116.312839,0,117,39847.3521990741,2009-02-03,08:27:10
39.984068,116.312927,0,119,39847.3522222222,2009-02-03,08:27:12
39.984079,116.31301,0,122,39847.3522453704,2009-02-03,08:27:14
39.984101,116.313091,0,125,39847.3522685185,2009-02-03,08:27:16
39.984109,116.313179,0,126,39847.3522916667,2009-02-03,08:27:18
39.984097,116.31329,0,125,39847.3523148148,2009-02-03,08:27:20
39.984093,116.313395,0,124,39847.352337963,2009-02-03,08:27:22
39.984084,116.313456,0,123,39847.352349537,2009-02-03,08:27:23
39.984076,116.313565,0,121,39847.3523726852,2009-02-03,08:27:25
39.984094,116.313674,0,121,39847.3523958333,2009-02-03,08:27:27
39.984102,116.313784,0,121,39847.3524189815,2009-02-03,08:27:29
39.984089,116.313856,0,118,39847.3524305556,2009-02-03,08:27:30
39.984081,116.313925,0,116,39847.3524421296,2009-02-03,08:27:31
39.984071,116.31399,0,115,39847.3524537037,2009-02-03,08:27:32
39.984061,116.314057,0,114,39847.3524652778,2009-02-03,08:27:33
39.984057,116.314122,0,113,39847.3524768518,2009-02-03,08:27:34
39.984054,116.31419,0,114,39847.3524884259,2009-02-03,08:27:35
39.984058,116.314253,0,114,39847.3525,2009-02-03,08:27:36
39.984063,116.314319,0,112,39847.3525115741,2009-02-03,08:27:37
39.984066,116.314388,0,111,39847.3525231481,2009-02-03,08:27:38
39.984068,116.314456,0,111,39847.3525347222,2009-02-03,08:27:39
39.984074,116.314524,0,109,39847.3525462963,2009-02-03,08:27:40
39.984077,116.314589,0,109,39847.3525578704,2009-02-03,08:27:41
39.984079,116.314653,0,110,39847.3525694444,2009-02-03,08:27:42
39.98408,116.314716,0,111,39847.3525810185,2009-02-03,08:27:43
39.984081,116.314777,0,112,39847.3525925926,2009-02-03,08:27:44
39.984086,116.314837,0,111,39847.3526041667,2009-02-03,08:27:45
39.984091,116.314939,0,112,39847.3526273148,2009-02-03,08:27:47
39.984062,116.31502,0,111,39847.352650463,2009-02-03,08:27:49
39.984015,116.315038,0,113,39847.3526967593,2009-02-03,08:27:53
39.984001,116.315041,0,112,39847.3527546296,2009-02-03,08:27:58
39.984007,116.315064,0,112,39847.3528125,2009-02-03,08:28:03
39.98399,116.315128,0,113,39847.3528587963,2009-02-03,08:28:07
39.983968,116.315185,0,115,39847.3528819444,2009-02-03,08:28:09
39.983935,116.315261,0,117,39847.3529050926,2009-02-03,08:28:11
39.983914,116.315353,0,116,39847.3529282407,2009-02-03,08:28:13
39.983904,116.315436,0,115,39847.3529513889,2009-02-03,08:28:15
39.983902,116.315522,0,115,39847.352974537,2009-02-03,08:28:17
39.983912,116.3156,0,113,39847.3529976852,2009-02-03,08:28:19
39.98396,116.315629,0,110,39847.3530439815,2009-02-03,08:28:23
39.983944,116.315638,0,108,39847.3531018518,2009-02-03,08:28:28
39.983944,116.315638,0,108,39847.3531365741,2009-02-03,08:28:31
39.983942,116.315641,0,108,39847.3531597222,2009-02-03,08:28:33
39.983947,116.31571,0,108,39847.3531944444,2009-02-03,08:28:36
39.983976,116.315796,0,108,39847.3532175926,2009-02-03,08:28:38
39.984028,116.315851,0,105,39847.3532291667,2009-02-03,08:28:39
39.98403,116.315948,0,101,39847.3532523148,2009-02-03,08:28:41
39.984057,116.316028,0,100,39847.353275463,2009-02-03,08:28:43
39.98409,116.31611,0,101,39847.3532986111,2009-02-03,08:28:45
39.984111,116.316213,0,102,39847.3533217593,2009-02-03,08:28:47
39.984106,116.316316,0,103,39847.3533449074,2009-02-03,08:28:49
39.9841,116.316431,0,103,39847.3533680556,2009-02-03,08:28:51
39.984103,116.31649,0,103,39847.3533796296,2009-02-03,08:28:52
39.984106,116.316551,0,102,39847.3533912037,2009-02-03,08:28:53
39.984111,116.316614,0,101,39847.3534027778,2009-02-03,08:28:54
39.984111,116.316674,0,101,39847.3534143518,2009-02-03,08:28:55
39.984116,116.316733,0,100,39847.3534259259,2009-02-03,08:28:56
39.984123,116.316797,0,100,39847.3534375,2009-02-03,08:28:57
39.984132,116.316864,0,100,39847.3534490741,2009-02-03,08:28:58
39.984146,116.316929,0,99,39847.3534606481,2009-02-03,08:28:59
39.984159,116.316996,0,99,39847.3534722222,2009-02-03,08:29:00
39.984172,116.317068,0,99,39847.3534837963,2009-02-03,08:29:01
39.984174,116.317144,0,99,39847.3534953704,2009-02-03,08:29:02
39.984166,116.317221,0,98,39847.3535069444,2009-02-03,08:29:03
39.984163,116.317302,0,99,39847.3535185185,2009-02-03,08:29:04
39.984169,116.317372,0,99,39847.3535300926,2009-02-03,08:29:05
39.98415,116.31744,0,98,39847.3535416667,2009-02-03,08:29:06
39.984138,116.317508,0,97,39847.3535532407,2009-02-03,08:29:07
39.98414,116.317582,0,96,39847.3535648148,2009-02-03,08:29:08
39.984148,116.317658,0,96,39847.3535763889,2009-02-03,08:29:09
39.984152,116.317731,0,97,39847.353587963,2009-02-03,08:29:10
39.984157,116.317808,0,97,39847.353599537,2009-02-03,08:29:11
39.984159,116.317891,0,98,39847.3536111111,2009-02-03,08:29:12
39.98415,116.317979,0,96,39847.3536226852,2009-02-03,08:29:13
39.984151,116.318058,0,96,39847.3536342593,2009-02-03,08:29:14
39.984157,116.318136,0,96,39847.3536458333,2009-02-03,08:29:15
39.984161,116.318219,0,93,39847.3536574074,2009-02-03,08:29:16
39.984171,116.318289,0,94,39847.3536689815,2009-02-03,08:29:17
39.984177,116.318366,0,94,39847.3536805556,2009-02-03,08:29:18
39.984184,116.318441,0,94,39847.3536921296,2009-02-03,08:29:19
39.984188,116.318513,0,94,39847.3537037037,2009-02-03,08:29:20
39.984189,116.318588,0,94,39847.3537152778,2009-02-03,08:29:21
39.984193,116.318661,0,95,39847.3537268518,2009-02-03,08:29:22
39.984198,116.318732,0,98,39847.3537384259,2009-02-03,08:29:23
39.984212,116.318802,0,101,39847.35375,2009-02-03,08:29:24
39.984218,116.318878,0,103,39847.3537615741,2009-02-03,08:29:25
39.984224,116.318961,0,107,39847.3537731481,2009-02-03,08:29:26
39.984228,116.31904,0,109,39847.3537847222,2009-02-03,08:29:27
39.984234,116.319118,0,111,39847.3537962963,2009-02-03,08:29:28
39.984227,116.319205,0,110,39847.3538078704,2009-02-03,08:29:29
39.984218,116.319297,0,107,39847.3538194444,2009-02-03,08:29:30
39.984217,116.319387,0,107,39847.3538310185,2009-02-03,08:29:31
39.984222,116.319472,0,105,39847.3538425926,2009-02-03,08:29:32
39.984225,116.319557,0,105,39847.3538541667,2009-02-03,08:29:33
39.984236,116.319647,0,101,39847.3538657407,2009-02-03,08:29:34
39.984238,116.319732,0,102,39847.3538773148,2009-02-03,08:29:35
39.984238,116.319817,0,103,39847.3538888889,2009-02-03,08:29:36
39.984246,116.3199,0,103,39847.353900463,2009-02-03,08:29:37
39.984242,116.319986,0,107,39847.353912037,2009-02-03,08:29:38
39.984244,116.320076,0,107,39847.3539236111,2009-02-03,08:29:39
39.984243,116.32016,0,108,39847.3539351852,2009-02-03,08:29:40
39.984245,116.32024,0,113,39847.3539467593,2009-02-03,08:29:41
39.984248,116.320328,0,115,39847.3539583333,2009-02-03,08:29:42
39.984253,116.320416,0,117,39847.3539699074,2009-02-03,08:29:43
39.984257,116.320506,0,117,39847.3539814815,2009-02-03,08:29:44
39.984263,116.320598,0,118,39847.3539930556,2009-02-03,08:29:45
39.984268,116.32069,0,117,39847.3540046296,2009-02-03,08:29:46
39.984274,116.320783,0,117,39847.3540162037,2009-02-03,08:29:47
39.984278,116.320877,0,118,39847.3540277778,2009-02-03,08:29:48
39.984281,116.320971,0,119,39847.3540393518,2009-02-03,08:29:49
39.984285,116.321066,0,119,39847.3540509259,2009-02-03,08:29:50
39.984289,116.321159,0,120,39847.3540625,2009-02-03,08:29:51
39.984291,116.321249,0,121,39847.3540740741,2009-02-03,08:29:52
39.984299,116.321342,0,121,39847.3540856481,2009-02-03,08:29:53
39.984303,116.321429,0,122,39847.3540972222,2009-02-03,08:29:54
39.984305,116.321519,0,122,39847.3541087963,2009-02-03,08:29:55
39.984312,116.321604,0,121,39847.3541203704,2009-02-03,08:29:56
39.984315,116.321689,0,120,39847.3541319444,2009-02-03,08:29:57
39.984319,116.321775,0,122,39847.3541435185,2009-02-03,08:29:58
39.984324,116.321864,0,123,39847.3541550926,2009-02-03,08:29:59
39.984346,116.321956,0,121,39847.3541666667,2009-02-03,08:30:00
39.984351,116.322038,0,123,39847.3541782407,2009-02-03,08:30:01
39.984356,116.322126,0,125,39847.3541898148,2009-02-03,08:30:02
39.984369,116.322207,0,126,39847.3542013889,2009-02-03,08:30:03
39.984377,116.322283,0,128,39847.354212963,2009-02-03,08:30:04
39.984382,116.322369,0,129,39847.354224537,2009-02-03,08:30:05
39.984378,116.322459,0,130,39847.3542361111,2009-02-03,08:30:06
39.984377,116.32254,0,132,39847.3542476852,2009-02-03,08:30:07
39.984377,116.322625,0,135,39847.3542592593,2009-02-03,08:30:08
39.984368,116.322698,0,140,39847.3542708333,2009-02-03,08:30:09
39.984361,116.32278,0,141,39847.3542824074,2009-02-03,08:30:10
39.984363,116.322856,0,142,39847.3542939815,2009-02-03,08:30:11
39.984371,116.322933,0,142,39847.3543055556,2009-02-03,08:30:12
39.98437,116.323015,0,142,39847.3543171296,2009-02-03,08:30:13
39.984372,116.323095,0,142,39847.3543287037,2009-02-03,08:30:14
39.984371,116.323172,0,142,39847.3543402778,2009-02-03,08:30:15
39.984372,116.323241,0,142,39847.3543518518,2009-02-03,08:30:16
39.984365,116.32331,0,142,39847.3543634259,2009-02-03,08:30:17
39.984356,116.323372,0,142,39847.354375,2009-02-03,08:30:18
39.984345,116.32347,0,145,39847.3543981481,2009-02-03,08:30:20
39.984343,116.323568,0,147,39847.3544212963,2009-02-03,08:30:22
39.984361,116.323671,0,147,39847.3544444444,2009-02-03,08:30:24
39.984375,116.323772,0,144,39847.3544675926,2009-02-03,08:30:26
39.984385,116.323861,0,138,39847.3544907407,2009-02-03,08:30:28
39.984406,116.323921,0,135,39847.3545023148,2009-02-03,08:30:29
39.984408,116.323978,0,130,39847.354525463,2009-02-03,08:30:31
39.984375,116.324013,0,122,39847.354537037,2009-02-03,08:30:32
39.984368,116.324039,0,131,39847.3545949074,2009-02-03,08:30:37
39.984362,116.324037,0,132,39847.3546527778,2009-02-03,08:30:42
39.984362,116.324037,0,132,39847.3546875,2009-02-03,08:30:45
39.984354,116.324035,0,132,39847.3547106481,2009-02-03,08:30:47
39.984347,116.324047,0,132,39847.3547685185,2009-02-03,08:30:52
39.984336,116.324116,0,130,39847.3548032407,2009-02-03,08:30:55
39.984342,116.324196,0,131,39847.354837963,2009-02-03,08:30:58
39.984389,116.324268,0,129,39847.3548611111,2009-02-03,08:31:00
39.984411,116.324332,0,129,39847.3548842593,2009-02-03,08:31:02
39.984386,116.324393,0,127,39847.3549074074,2009-02-03,08:31:04
39.98439,116.32444,0,135,39847.3549652778,2009-02-03,08:31:09
39.984393,116.324366,0,128,39847.3550231481,2009-02-03,08:31:14
39.984346,116.324338,0,119,39847.3550578704,2009-02-03,08:31:17
39.984351,116.32428,0,121,39847.3550925926,2009-02-03,08:31:20
39.984311,116.324242,0,119,39847.3551388889,2009-02-03,08:31:24
39.984341,116.324183,0,118,39847.3551967593,2009-02-03,08:31:29
39.984296,116.324132,0,116,39847.3552314815,2009-02-03,08:31:32
39.984262,116.324093,0,109,39847.3552662037,2009-02-03,08:31:35
39.984236,116.324048,0,102,39847.3553009259,2009-02-03,08:31:38
39.98422,116.323987,0,93,39847.3553472222,2009-02-03,08:31:42
39.984212,116.323919,0,86,39847.3553935185,2009-02-03,08:31:46
39.984203,116.323861,0,84,39847.3554282407,2009-02-03,08:31:49
39.984183,116.323798,0,82,39847.355462963,2009-02-03,08:31:52
39.984208,116.323749,0,85,39847.3554861111,2009-02-03,08:31:54
39.984274,116.323719,0,93,39847.3555092593,2009-02-03,08:31:56
39.98432,116.323693,0,98,39847.3555324074,2009-02-03,08:31:58
39.98436,116.323656,0,98,39847.3555555556,2009-02-03,08:32:00
39.984398,116.323602,0,98,39847.3555787037,2009-02-03,08:32:02
39.984431,116.323554,0,102,39847.3556134259,2009-02-03,08:32:05
39.984475,116.323513,0,104,39847.3556481482,2009-02-03,08:32:08
39.984521,116.323487,0,108,39847.3556944444,2009-02-03,08:32:12
39.984568,116.323454,0,110,39847.3557407407,2009-02-03,08:32:16
39.984615,116.323428,0,111,39847.355775463,2009-02-03,08:32:19
39.984658,116.323397,0,116,39847.3558217593,2009-02-03,08:32:23
39.984698,116.323367,0,122,39847.3558564815,2009-02-03,08:32:26
39.984745,116.323353,0,124,39847.3558912037,2009-02-03,08:32:29
39.984792,116.323346,0,130,39847.3559375,2009-02-03,08:32:33
39.984797,116.323312,0,137,39847.3559953704,2009-02-03,08:32:38
39.984808,116.323312,0,140,39847.3560532407,2009-02-03,08:32:43
39.984813,116.323302,0,144,39847.3561111111,2009-02-03,08:32:48
39.984867,116.323299,0,141,39847.3561689815,2009-02-03,08:32:53
39.984893,116.323254,0,134,39847.3562268519,2009-02-03,08:32:58
39.984903,116.323195,0,128,39847.3562615741,2009-02-03,08:33:01
39.984913,116.323138,0,124,39847.3563078704,2009-02-03,08:33:05
39.984885,116.323097,0,119,39847.3563657407,2009-02-03,08:33:10
39.984855,116.323043,0,115,39847.3564236111,2009-02-03,08:33:15
39.984862,116.32299,0,108,39847.3564699074,2009-02-03,08:33:19
39.984858,116.322916,0,104,39847.3565162037,2009-02-03,08:33:23
39.984859,116.322848,0,100,39847.3565625,2009-02-03,08:33:27
39.984851,116.322782,0,96,39847.3566087963,2009-02-03,08:33:31
39.98486,116.322722,0,92,39847.3566435185,2009-02-03,08:33:34
39.984871,116.322648,0,90,39847.3566782407,2009-02-03,08:33:37
39.984892,116.322576,0,90,39847.356712963,2009-02-03,08:33:40
39.98489,116.32251,0,86,39847.3567592593,2009-02-03,08:33:44
39.98489,116.322449,0,82,39847.3568055556,2009-02-03,08:33:48
39.984891,116.322379,0,79,39847.3568518519,2009-02-03,08:33:52
39.98489,116.322307,0,77,39847.3568981481,2009-02-03,08:33:56
39.984902,116.322247,0,80,39847.3569328704,2009-02-03,08:33:59
39.984913,116.32218,0,82,39847.3569675926,2009-02-03,08:34:02
39.984903,116.322114,0,85,39847.3570023148,2009-02-03,08:34:05
39.984897,116.322049,0,87,39847.3570486111,2009-02-03,08:34:09
39.984895,116.32199,0,87,39847.3570833333,2009-02-03,08:34:12
39.9849,116.321917,0,88,39847.3571296296,2009-02-03,08:34:16
39.984899,116.321857,0,93,39847.3571643519,2009-02-03,08:34:19
39.984896,116.321781,0,98,39847.3572106481,2009-02-03,08:34:23
39.984891,116.321724,0,101,39847.3572453704,2009-02-03,08:34:26
39.984889,116.32166,0,108,39847.3572916667,2009-02-03,08:34:30
39.984874,116.321596,0,108,39847.357337963,2009-02-03,08:34:34
39.984872,116.321537,0,100,39847.3573842593,2009-02-03,08:34:38
39.984875,116.321474,0,100,39847.3574305556,2009-02-03,08:34:42
39.984861,116.321417,0,104,39847.3574652778,2009-02-03,08:34:45
39.984868,116.321345,0,106,39847.3575115741,2009-02-03,08:34:49
39.984872,116.321284,0,112,39847.3575578704,2009-02-03,08:34:53
39.984852,116.321233,0,123,39847.3576041667,2009-02-03,08:34:57
39.984841,116.321181,0,132,39847.3576273148,2009-02-03,08:34:59
39.984831,116.321094,0,141,39847.357650463,2009-02-03,08:35:01
39.984822,116.321012,0,145,39847.3576736111,2009-02-03,08:35:03
39.98481,116.320946,0,151,39847.3577083333,2009-02-03,08:35:06
39.984794,116.320868,0,152,39847.3577546296,2009-02-03,08:35:10
39.984787,116.320807,0,155,39847.3578009259,2009-02-03,08:35:14
39.984794,116.320741,0,160,39847.3578472222,2009-02-03,08:35:18
39.984806,116.320682,0,154,39847.3578819444,2009-02-03,08:35:21
39.984796,116.320612,0,159,39847.3579282407,2009-02-03,08:35:25
39.984787,116.32055,0,163,39847.357974537,2009-02-03,08:35:29
39.984763,116.320499,0,165,39847.3580208333,2009-02-03,08:35:33
39.984748,116.320447,0,172,39847.3580555556,2009-02-03,08:35:36
39.984767,116.32037,0,171,39847.3581018519,2009-02-03,08:35:40
39.984789,116.320306,0,171,39847.3581481481,2009-02-03,08:35:44
39.98484,116.320257,0,173,39847.3581944444,2009-02-03,08:35:48
39.984874,116.320201,0,174,39847.3582407407,2009-02-03,08:35:52
39.984895,116.320162,0,179,39847.3582986111,2009-02-03,08:35:57
39.984864,116.320103,0,181,39847.3583449074,2009-02-03,08:36:01
39.984834,116.320043,0,184,39847.3583912037,2009-02-03,08:36:05
39.984849,116.319979,0,187,39847.3584259259,2009-02-03,08:36:08
39.984825,116.319915,0,191,39847.3584722222,2009-02-03,08:36:12
39.984822,116.319851,0,196,39847.3585185185,2009-02-03,08:36:16
39.98484,116.319793,0,200,39847.3585532407,2009-02-03,08:36:19
39.984819,116.319754,0,208,39847.3586111111,2009-02-03,08:36:24
39.984805,116.319732,0,213,39847.3586689815,2009-02-03,08:36:29
39.9848,116.319712,0,213,39847.3587268519,2009-02-03,08:36:34
39.984772,116.319726,0,214,39847.3587847222,2009-02-03,08:36:39
39.984722,116.319755,0,214,39847.3588310185,2009-02-03,08:36:43
39.984679,116.319762,0,215,39847.3588888889,2009-02-03,08:36:48
39.984644,116.319765,0,216,39847.3589467593,2009-02-03,08:36:53
39.984589,116.319728,0,217,39847.3589930556,2009-02-03,08:36:57
39.984545,116.319683,0,218,39847.3590277778,2009-02-03,08:37:00
39.984498,116.319644,0,218,39847.3590625,2009-02-03,08:37:03
39.985017,116.319283,0,210,39847.3600462963,2009-02-03,08:38:28
39.984966,116.31931,0,205,39847.3600578704,2009-02-03,08:38:29
39.984941,116.319313,0,200,39847.3601157407,2009-02-03,08:38:34
39.984941,116.319313,0,200,39847.360150463,2009-02-03,08:38:37
39.98494,116.319313,0,199,39847.3601736111,2009-02-03,08:38:39
39.98494,116.319326,0,199,39847.3602314815,2009-02-03,08:38:44
39.98494,116.319337,0,199,39847.3602893518,2009-02-03,08:38:49
39.98494,116.319337,0,199,39847.3603240741,2009-02-03,08:38:52
39.984941,116.31934,0,200,39847.3603472222,2009-02-03,08:38:54
39.984937,116.319324,0,200,39847.3604050926,2009-02-03,08:38:59
39.984943,116.319333,0,204,39847.360462963,2009-02-03,08:39:04
39.984943,116.319323,0,204,39847.3605208333,2009-02-03,08:39:09
39.984942,116.319318,0,204,39847.3605787037,2009-02-03,08:39:14
39.984943,116.319322,0,204,39847.3606365741,2009-02-03,08:39:19
39.984943,116.319322,0,204,39847.3606712963,2009-02-03,08:39:22
39.984944,116.319327,0,204,39847.3606944444,2009-02-03,08:39:24
39.98843,116.320628,0,0,39847.3611458333,2009-02-03,08:40:03
39.987195,116.320759,0,509,39847.3612037037,2009-02-03,08:40:08
39.986822,116.320747,0,935,39847.3612152778,2009-02-03,08:40:09
39.986571,116.320609,0,898,39847.3612268518,2009-02-03,08:40:10
39.986466,116.320669,0,835,39847.3612384259,2009-02-03,08:40:11
39.986412,116.320602,0,774,39847.36125,2009-02-03,08:40:12
39.986326,116.320594,0,778,39847.3612615741,2009-02-03,08:40:13
39.98626,116.320623,0,763,39847.3612731481,2009-02-03,08:40:14
39.986118,116.320612,0,770,39847.3612847222,2009-02-03,08:40:15
39.986084,116.320592,0,743,39847.3612962963,2009-02-03,08:40:16
39.986256,116.320493,0,694,39847.3613078704,2009-02-03,08:40:17
39.986293,116.32047,0,680,39847.3613194444,2009-02-03,08:40:18
39.986277,116.32046,0,659,39847.3613310185,2009-02-03,08:40:19
39.986261,116.320453,0,639,39847.3613541667,2009-02-03,08:40:21
39.986234,116.32047,0,617,39847.3613888889,2009-02-03,08:40:24
39.986216,116.320496,0,597,39847.3614351852,2009-02-03,08:40:28
39.986152,116.320544,0,587,39847.3614467593,2009-02-03,08:40:29
39.986048,116.320534,0,555,39847.3614583333,2009-02-03,08:40:30
39.986012,116.320533,0,543,39847.3614699074,2009-02-03,08:40:31
39.985927,116.320413,0,498,39847.3614814815,2009-02-03,08:40:32
39.985822,116.320401,0,449,39847.3614930556,2009-02-03,08:40:33
39.985716,116.320367,0,405,39847.3615046296,2009-02-03,08:40:34
39.985672,116.320337,0,405,39847.3615393518,2009-02-03,08:40:37
39.98562,116.320327,0,392,39847.3615509259,2009-02-03,08:40:38
39.985568,116.320299,0,378,39847.3615625,2009-02-03,08:40:39
39.985495,116.320255,0,357,39847.3615740741,2009-02-03,08:40:40
39.985438,116.320221,0,341,39847.3615856481,2009-02-03,08:40:41
39.985378,116.320138,0,309,39847.3615972222,2009-02-03,08:40:42
39.985302,116.320083,0,279,39847.3616087963,2009-02-03,08:40:43
39.98523,116.320047,0,255,39847.3616203704,2009-02-03,08:40:44
39.985178,116.320027,0,241,39847.3616319444,2009-02-03,08:40:45
39.985119,116.32,0,225,39847.3616435185,2009-02-03,08:40:46
39.985064,116.319998,0,210,39847.3616550926,2009-02-03,08:40:47
39.985025,116.319983,0,199,39847.3616666667,2009-02-03,08:40:48
39.984974,116.319941,0,183,39847.3616898148,2009-02-03,08:40:50
39.984944,116.319899,0,174,39847.361712963,2009-02-03,08:40:52
39.984906,116.319842,0,165,39847.3617476852,2009-02-03,08:40:55
39.98488,116.319796,0,155,39847.3617824074,2009-02-03,08:40:58
39.984882,116.31973,0,149,39847.3618171296,2009-02-03,08:41:01
39.984877,116.319672,0,143,39847.3618518518,2009-02-03,08:41:04
39.984872,116.319605,0,138,39847.3618981481,2009-02-03,08:41:08
39.984848,116.319552,0,132,39847.3619444444,2009-02-03,08:41:12
39.984838,116.319485,0,131,39847.3620023148,2009-02-03,08:41:17
39.984834,116.31942,0,127,39847.3620486111,2009-02-03,08:41:21
39.98483,116.319346,0,123,39847.3620949074,2009-02-03,08:41:25
39.984834,116.31928,0,118,39847.3621296296,2009-02-03,08:41:28
39.984836,116.319221,0,112,39847.3621643518,2009-02-03,08:41:31
39.984839,116.319163,0,108,39847.3621990741,2009-02-03,08:41:34
39.984842,116.319097,0,107,39847.3622453704,2009-02-03,08:41:38
39.984835,116.319019,0,105,39847.3622916667,2009-02-03,08:41:42
39.984821,116.31895,0,102,39847.362337963,2009-02-03,08:41:46
39.984811,116.318889,0,101,39847.3623842593,2009-02-03,08:41:50
39.984798,116.318822,0,105,39847.3624305556,2009-02-03,08:41:54
39.984799,116.318758,0,107,39847.3624768518,2009-02-03,08:41:58
39.984811,116.318685,0,108,39847.3625231481,2009-02-03,08:42:02
39.984831,116.31863,0,107,39847.3625462963,2009-02-03,08:42:04
39.984827,116.318552,0,107,39847.3625925926,2009-02-03,08:42:08
39.984818,116.318485,0,109,39847.3626388889,2009-02-03,08:42:12
39.98482,116.318426,0,111,39847.3626736111,2009-02-03,08:42:15
39.98482,116.318361,0,112,39847.3627083333,2009-02-03,08:42:18
39.984823,116.318301,0,113,39847.3627430556,2009-02-03,08:42:21
39.984825,116.318243,0,114,39847.3627777778,2009-02-03,08:42:24
39.984815,116.318178,0,114,39847.3628240741,2009-02-03,08:42:28
39.984808,116.318113,0,112,39847.3628703704,2009-02-03,08:42:32
39.984803,116.318038,0,113,39847.3629166667,2009-02-03,08:42:36
39.984785,116.317983,0,111,39847.362962963,2009-02-03,08:42:40
39.984778,116.317923,0,111,39847.3630092593,2009-02-03,08:42:44
39.98478,116.317866,0,107,39847.3630439815,2009-02-03,08:42:47
39.984784,116.317794,0,108,39847.3630902778,2009-02-03,08:42:51
39.984793,116.317732,0,106,39847.3631365741,2009-02-03,08:42:55
39.984791,116.317662,0,102,39847.3631828704,2009-02-03,08:42:59
39.984791,116.31759,0,99,39847.3632291667,2009-02-03,08:43:03
39.984791,116.317528,0,97,39847.3632638889,2009-02-03,08:43:06
39.984784,116.317464,0,96,39847.3633101852,2009-02-03,08:43:10
39.984798,116.317383,0,98,39847.3633680556,2009-02-03,08:43:15
39.984776,116.317308,0,101,39847.3634259259,2009-02-03,08:43:20
39.984768,116.317242,0,108,39847.3634722222,2009-02-03,08:43:24
39.984759,116.317178,0,111,39847.3635185185,2009-02-03,08:43:28
39.984756,116.31712,0,115,39847.3635532407,2009-02-03,08:43:31
39.984751,116.317055,0,114,39847.363599537,2009-02-03,08:43:35
39.984748,116.316986,0,114,39847.3636458333,2009-02-03,08:43:39
39.984757,116.31692,0,115,39847.3636805556,2009-02-03,08:43:42
39.984767,116.316848,0,117,39847.3637268519,2009-02-03,08:43:46
39.984773,116.316776,0,120,39847.3637731481,2009-02-03,08:43:50
39.984771,116.31671,0,118,39847.3638194444,2009-02-03,08:43:54
39.984761,116.316643,0,119,39847.3638657407,2009-02-03,08:43:58
39.984693,116.316344,0,133,39847.3668981481,2009-02-03,08:48:20
39.984687,116.316269,0,133,39847.3669097222,2009-02-03,08:48:21
39.984681,116.316188,0,132,39847.3669212963,2009-02-03,08:48:22
39.98467,116.3161,0,132,39847.3669328704,2009-02-03,08:48:23
39.984663,116.316002,0,131,39847.3669444444,2009-02-03,08:48:24
39.984653,116.315903,0,131,39847.3669560185,2009-02-03,08:48:25
39.984643,116.315805,0,130,39847.3669675926,2009-02-03,08:48:26
39.984634,116.315703,0,129,39847.3669791667,2009-02-03,08:48:27
39.984627,116.31559,0,129,39847.3669907407,2009-02-03,08:48:28
39.984615,116.315469,0,128,39847.3670023148,2009-02-03,08:48:29
39.984607,116.315341,0,127,39847.3670138889,2009-02-03,08:48:30
39.984604,116.315209,0,127,39847.367025463,2009-02-03,08:48:31
39.9846,116.315075,0,126,39847.367037037,2009-02-03,08:48:32
39.984596,116.31494,0,126,39847.3670486111,2009-02-03,08:48:33
39.984591,116.314798,0,125,39847.3670601852,2009-02-03,08:48:34
39.984589,116.314654,0,124,39847.3670717593,2009-02-03,08:48:35
39.984581,116.314511,0,124,39847.3670833333,2009-02-03,08:48:36
39.984573,116.314362,0,123,39847.3670949074,2009-02-03,08:48:37
39.984565,116.314198,0,122,39847.3671064815,2009-02-03,08:48:38
39.984557,116.314044,0,122,39847.3671180556,2009-02-03,08:48:39
39.984552,116.313909,0,121,39847.3671296296,2009-02-03,08:48:40
39.984546,116.313773,0,121,39847.3671412037,2009-02-03,08:48:41
39.984542,116.31364,0,120,39847.3671527778,2009-02-03,08:48:42
39.984531,116.313506,0,120,39847.3671643519,2009-02-03,08:48:43
39.984524,116.313377,0,119,39847.3671759259,2009-02-03,08:48:44
39.984522,116.313255,0,119,39847.3671875,2009-02-03,08:48:45
39.984517,116.313135,0,119,39847.3671990741,2009-02-03,08:48:46
39.984512,116.313022,0,118,39847.3672106481,2009-02-03,08:48:47
39.98451,116.312914,0,118,39847.3672222222,2009-02-03,08:48:48
39.984511,116.312808,0,118,39847.3672337963,2009-02-03,08:48:49
39.984511,116.312705,0,117,39847.3672453704,2009-02-03,08:48:50
39.984513,116.312602,0,117,39847.3672569444,2009-02-03,08:48:51
39.984507,116.312503,0,117,39847.3672685185,2009-02-03,08:48:52
39.984505,116.31241,0,117,39847.3672800926,2009-02-03,08:48:53
39.984503,116.312322,0,116,39847.3672916667,2009-02-03,08:48:54
39.984501,116.312241,0,116,39847.3673032407,2009-02-03,08:48:55
39.984502,116.312166,0,115,39847.3673148148,2009-02-03,08:48:56
39.984498,116.312085,0,115,39847.3673263889,2009-02-03,08:48:57
39.984496,116.312006,0,115,39847.367337963,2009-02-03,08:48:58
39.984493,116.311935,0,114,39847.367349537,2009-02-03,08:48:59
39.984493,116.311856,0,114,39847.3673611111,2009-02-03,08:49:00
39.984492,116.311736,0,112,39847.3673842593,2009-02-03,08:49:02
39.984493,116.311675,0,112,39847.3673958333,2009-02-03,08:49:03
39.984497,116.311616,0,112,39847.3674074074,2009-02-03,08:49:04
39.984492,116.311512,0,112,39847.3674305556,2009-02-03,08:49:06
39.98449,116.311422,0,112,39847.3674537037,2009-02-03,08:49:08
39.984492,116.311338,0,112,39847.3674768518,2009-02-03,08:49:10
39.98449,116.311259,0,111,39847.3675,2009-02-03,08:49:12
39.984474,116.31119,0,111,39847.3675231481,2009-02-03,08:49:14
39.984482,116.311131,0,109,39847.3675462963,2009-02-03,08:49:16
39.98451,116.311076,0,109,39847.3675925926,2009-02-03,08:49:20
39.984519,116.311059,0,108,39847.367650463,2009-02-03,08:49:25
39.984519,116.311059,0,108,39847.3676851852,2009-02-03,08:49:28
39.98452,116.311064,0,108,39847.3677083333,2009-02-03,08:49:30
39.984523,116.311083,0,107,39847.3677662037,2009-02-03,08:49:35
39.984526,116.311105,0,107,39847.3678240741,2009-02-03,08:49:40
39.984528,116.311118,0,107,39847.3678819444,2009-02-03,08:49:45
39.984529,116.311128,0,107,39847.3679398148,2009-02-03,08:49:50
39.984528,116.311123,0,107,39847.3679976852,2009-02-03,08:49:55
39.984528,116.311123,0,107,39847.3680324074,2009-02-03,08:49:58
39.984529,116.311131,0,107,39847.3680555556,2009-02-03,08:50:00
39.984532,116.311143,0,107,39847.3681134259,2009-02-03,08:50:05
39.984532,116.311143,0,107,39847.3681481481,2009-02-03,08:50:08
39.984533,116.311147,0,107,39847.3681712963,2009-02-03,08:50:10
39.98456,116.311071,0,105,39847.3681944444,2009-02-03,08:50:12
39.984571,116.311012,0,104,39847.3682060185,2009-02-03,08:50:13
39.984582,116.310891,0,104,39847.3682291667,2009-02-03,08:50:15
39.98459,116.310825,0,104,39847.3682407407,2009-02-03,08:50:16
39.984604,116.310758,0,103,39847.3682523148,2009-02-03,08:50:17
39.984609,116.310698,0,103,39847.3682638889,2009-02-03,08:50:18
39.984589,116.310639,0,103,39847.368275463,2009-02-03,08:50:19
39.984564,116.310576,0,103,39847.368287037,2009-02-03,08:50:20
39.984543,116.310508,0,103,39847.3682986111,2009-02-03,08:50:21
39.984519,116.310445,0,103,39847.3683101852,2009-02-03,08:50:22
39.984506,116.310375,0,103,39847.3683217593,2009-02-03,08:50:23
39.984493,116.310307,0,103,39847.3683333333,2009-02-03,08:50:24
39.984486,116.310233,0,103,39847.3683449074,2009-02-03,08:50:25
39.984471,116.310157,0,103,39847.3683564815,2009-02-03,08:50:26
39.984462,116.310074,0,104,39847.3683680556,2009-02-03,08:50:27
39.984463,116.309986,0,104,39847.3683796296,2009-02-03,08:50:28
39.984471,116.309906,0,104,39847.3683912037,2009-02-03,08:50:29
39.984463,116.309824,0,104,39847.3684027778,2009-02-03,08:50:30
39.98445,116.309735,0,105,39847.3684143518,2009-02-03,08:50:31
39.98444,116.309652,0,106,39847.3684259259,2009-02-03,08:50:32
39.98443,116.309574,0,106,39847.3684375,2009-02-03,08:50:33
39.984423,116.309492,0,107,39847.3684490741,2009-02-03,08:50:34
39.984412,116.30941,0,107,39847.3684606481,2009-02-03,08:50:35
39.984415,116.309329,0,107,39847.3684722222,2009-02-03,08:50:36
39.984408,116.309254,0,108,39847.3684837963,2009-02-03,08:50:37
39.984412,116.309175,0,108,39847.3684953704,2009-02-03,08:50:38
39.984417,116.309097,0,109,39847.3685069444,2009-02-03,08:50:39
39.984419,116.309015,0,109,39847.3685185185,2009-02-03,08:50:40
39.984404,116.308901,0,107,39847.3685300926,2009-02-03,08:50:41
39.984405,116.308831,0,107,39847.3685416667,2009-02-03,08:50:42
39.984401,116.308753,0,107,39847.3685532407,2009-02-03,08:50:43
39.984401,116.308676,0,107,39847.3685648148,2009-02-03,08:50:44
39.984406,116.308601,0,108,39847.3685763889,2009-02-03,08:50:45
39.984409,116.308527,0,108,39847.368587963,2009-02-03,08:50:46
39.984414,116.308456,0,108,39847.368599537,2009-02-03,08:50:47
39.984426,116.308394,0,108,39847.3686111111,2009-02-03,08:50:48
39.984442,116.308285,0,109,39847.3686342593,2009-02-03,08:50:50
39.984453,116.3082,0,109,39847.3686574074,2009-02-03,08:50:52
39.984451,116.308159,0,110,39847.3687152778,2009-02-03,08:50:57
39.984456,116.308189,0,111,39847.3687731481,2009-02-03,08:51:02
39.984499,116.308213,0,111,39847.3687962963,2009-02-03,08:51:04
39.984558,116.308126,0,111,39847.3688425926,2009-02-03,08:51:08
39.984605,116.308051,0,111,39847.3688541667,2009-02-03,08:51:09
39.984565,116.307959,0,111,39847.3688773148,2009-02-03,08:51:11
39.984529,116.307849,0,110,39847.3688888889,2009-02-03,08:51:12
39.984529,116.307749,0,110,39847.368900463,2009-02-03,08:51:13
39.984521,116.307657,0,110,39847.368912037,2009-02-03,08:51:14
39.984514,116.307561,0,110,39847.3689236111,2009-02-03,08:51:15
39.984441,116.307455,0,109,39847.3689351852,2009-02-03,08:51:16
39.984395,116.307322,0,109,39847.3689467593,2009-02-03,08:51:17
39.984387,116.307214,0,109,39847.3689583333,2009-02-03,08:51:18
39.984372,116.307096,0,110,39847.3689699074,2009-02-03,08:51:19
39.984344,116.30697,0,110,39847.3689814815,2009-02-03,08:51:20
39.984305,116.306846,0,111,39847.3689930556,2009-02-03,08:51:21
39.984275,116.306731,0,111,39847.3690046296,2009-02-03,08:51:22
39.984264,116.306614,0,111,39847.3690162037,2009-02-03,08:51:23
39.984256,116.306502,0,111,39847.3690277778,2009-02-03,08:51:24
39.984251,116.306391,0,111,39847.3690393518,2009-02-03,08:51:25
39.984242,116.306268,0,113,39847.3690509259,2009-02-03,08:51:26
39.984232,116.306154,0,114,39847.3690625,2009-02-03,08:51:27
39.984227,116.306043,0,114,39847.3690740741,2009-02-03,08:51:28
39.984222,116.305935,0,114,39847.3690856481,2009-02-03,08:51:29
39.984225,116.305824,0,114,39847.3690972222,2009-02-03,08:51:30
39.984221,116.305713,0,114,39847.3691087963,2009-02-03,08:51:31
39.984218,116.305604,0,114,39847.3691203704,2009-02-03,08:51:32
39.98422,116.305496,0,114,39847.3691319444,2009-02-03,08:51:33
39.984222,116.305387,0,114,39847.3691435185,2009-02-03,08:51:34
39.984226,116.305269,0,114,39847.3691550926,2009-02-03,08:51:35
39.984234,116.305147,0,113,39847.3691666667,2009-02-03,08:51:36
39.984235,116.305027,0,113,39847.3691782407,2009-02-03,08:51:37
39.984234,116.304903,0,113,39847.3691898148,2009-02-03,08:51:38
39.98424,116.30478,0,112,39847.3692013889,2009-02-03,08:51:39
39.984242,116.304651,0,112,39847.369212963,2009-02-03,08:51:40
39.984248,116.304522,0,112,39847.369224537,2009-02-03,08:51:41
39.984238,116.30439,0,111,39847.3692361111,2009-02-03,08:51:42
39.984238,116.304274,0,112,39847.3692476852,2009-02-03,08:51:43
39.984233,116.304168,0,113,39847.3692592593,2009-02-03,08:51:44
39.984223,116.304055,0,114,39847.3692708333,2009-02-03,08:51:45
39.984215,116.303943,0,113,39847.3692824074,2009-02-03,08:51:46
39.984204,116.303837,0,113,39847.3692939815,2009-02-03,08:51:47
39.984184,116.303735,0,113,39847.3693055556,2009-02-03,08:51:48
39.984185,116.303653,0,115,39847.3693171296,2009-02-03,08:51:49
39.984151,116.303574,0,116,39847.3693287037,2009-02-03,08:51:50
39.984139,116.303481,0,117,39847.3693402778,2009-02-03,08:51:51
39.98414,116.303388,0,117,39847.3693518518,2009-02-03,08:51:52
39.984129,116.303299,0,119,39847.3693634259,2009-02-03,08:51:53
39.984133,116.303204,0,120,39847.369375,2009-02-03,08:51:54
39.984138,116.303112,0,121,39847.3693865741,2009-02-03,08:51:55
39.984147,116.303017,0,123,39847.3693981481,2009-02-03,08:51:56
39.984158,116.302917,0,127,39847.3694097222,2009-02-03,08:51:57
39.984164,116.302831,0,127,39847.3694212963,2009-02-03,08:51:58
39.984164,116.302748,0,126,39847.3694328704,2009-02-03,08:51:59
39.984165,116.302663,0,126,39847.3694444444,2009-02-03,08:52:00
39.984165,116.302574,0,126,39847.3694560185,2009-02-03,08:52:01
39.984165,116.302484,0,126,39847.3694675926,2009-02-03,08:52:02
39.984162,116.302393,0,125,39847.3694791667,2009-02-03,08:52:03
39.984156,116.302296,0,125,39847.3694907407,2009-02-03,08:52:04
39.984154,116.3022,0,125,39847.3695023148,2009-02-03,08:52:05
39.984139,116.3021,0,127,39847.3695138889,2009-02-03,08:52:06
39.984144,116.301988,0,126,39847.369525463,2009-02-03,08:52:07
39.984144,116.301884,0,126,39847.369537037,2009-02-03,08:52:08
39.984146,116.301772,0,125,39847.3695486111,2009-02-03,08:52:09
39.984166,116.301679,0,126,39847.3695601852,2009-02-03,08:52:10
39.984172,116.301591,0,126,39847.3695717593,2009-02-03,08:52:11
39.984172,116.301507,0,125,39847.3695833333,2009-02-03,08:52:12
39.984177,116.301425,0,124,39847.3695949074,2009-02-03,08:52:13
39.984183,116.301342,0,124,39847.3696064815,2009-02-03,08:52:14
39.984185,116.301252,0,123,39847.3696180556,2009-02-03,08:52:15
39.984187,116.301181,0,123,39847.3696296296,2009-02-03,08:52:16
39.98419,116.301108,0,123,39847.3696412037,2009-02-03,08:52:17
39.984191,116.301031,0,122,39847.3696527778,2009-02-03,08:52:18
39.984189,116.300962,0,121,39847.3696643518,2009-02-03,08:52:19
39.984188,116.300896,0,121,39847.3696759259,2009-02-03,08:52:20
39.984184,116.300786,0,120,39847.3696990741,2009-02-03,08:52:22
39.984188,116.300708,0,120,39847.3697222222,2009-02-03,08:52:24
39.984183,116.300632,0,120,39847.3697453704,2009-02-03,08:52:26
39.98418,116.300568,0,120,39847.3697800926,2009-02-03,08:52:29
39.984192,116.300574,0,118,39847.369837963,2009-02-03,08:52:34
39.984184,116.300586,0,118,39847.3698958333,2009-02-03,08:52:39
39.984185,116.300589,0,118,39847.3699537037,2009-02-03,08:52:44
39.984185,116.300589,0,118,39847.3699884259,2009-02-03,08:52:47
39.984186,116.300591,0,117,39847.3700115741,2009-02-03,08:52:49
39.984191,116.300507,0,118,39847.3700694444,2009-02-03,08:52:54
39.984181,116.300408,0,118,39847.3700925926,2009-02-03,08:52:56
39.984159,116.300331,0,116,39847.3701041667,2009-02-03,08:52:57
39.984138,116.300256,0,114,39847.3701157407,2009-02-03,08:52:58
39.984117,116.30016,0,113,39847.3701388889,2009-02-03,08:53:00
39.984079,116.300072,0,112,39847.370162037,2009-02-03,08:53:02
39.984064,116.300006,0,111,39847.3701851852,2009-02-03,08:53:04
39.984026,116.299962,0,110,39847.3702083333,2009-02-03,08:53:06
39.984031,116.299921,0,109,39847.3702662037,2009-02-03,08:53:11
39.984082,116.299862,0,108,39847.3703240741,2009-02-03,08:53:16
39.984074,116.299853,0,107,39847.3703819444,2009-02-03,08:53:21
39.984079,116.29982,0,107,39847.3704398148,2009-02-03,08:53:26
39.984138,116.299773,0,116,39847.370474537,2009-02-03,08:53:29
39.984175,116.299744,0,121,39847.3705208333,2009-02-03,08:53:33
39.98414,116.299691,0,122,39847.3705555556,2009-02-03,08:53:36
39.984103,116.299653,0,122,39847.3705787037,2009-02-03,08:53:38
39.984011,116.299613,0,121,39847.3706018519,2009-02-03,08:53:40
39.983937,116.299583,0,121,39847.3706134259,2009-02-03,08:53:41
39.983803,116.299552,0,120,39847.370625,2009-02-03,08:53:42
39.983738,116.299536,0,120,39847.3706365741,2009-02-03,08:53:43
39.983674,116.299536,0,120,39847.3706481481,2009-02-03,08:53:44
39.983632,116.299501,0,120,39847.3706597222,2009-02-03,08:53:45
39.983582,116.299517,0,121,39847.3706712963,2009-02-03,08:53:46
39.983524,116.299489,0,123,39847.3706828704,2009-02-03,08:53:47
39.983483,116.299457,0,123,39847.3706944444,2009-02-03,08:53:48
39.983429,116.299431,0,124,39847.3707060185,2009-02-03,08:53:49
39.983376,116.299423,0,125,39847.3707175926,2009-02-03,08:53:50
39.983317,116.299426,0,126,39847.3707291667,2009-02-03,08:53:51
39.983253,116.299425,0,128,39847.3707407407,2009-02-03,08:53:52
39.98319,116.29942,0,128,39847.3707523148,2009-02-03,08:53:53
39.983126,116.299409,0,123,39847.3707638889,2009-02-03,08:53:54
39.983057,116.299404,0,121,39847.370775463,2009-02-03,08:53:55
39.982986,116.299406,0,120,39847.370787037,2009-02-03,08:53:56
39.982909,116.299413,0,119,39847.3707986111,2009-02-03,08:53:57
39.982823,116.29943,0,119,39847.3708101852,2009-02-03,08:53:58
39.982738,116.299446,0,120,39847.3708217593,2009-02-03,08:53:59
39.982649,116.29946,0,119,39847.3708333333,2009-02-03,08:54:00
39.982542,116.29948,0,117,39847.3708449074,2009-02-03,08:54:01
39.982453,116.299504,0,118,39847.3708564815,2009-02-03,08:54:02
39.982364,116.29953,0,118,39847.3708680556,2009-02-03,08:54:03
39.982266,116.299545,0,118,39847.3708796296,2009-02-03,08:54:04
39.982185,116.299564,0,118,39847.3708912037,2009-02-03,08:54:05
39.982125,116.299566,0,122,39847.3709027778,2009-02-03,08:54:06
39.982067,116.299561,0,124,39847.3709143519,2009-02-03,08:54:07
39.982011,116.299565,0,125,39847.3709259259,2009-02-03,08:54:08
39.98195,116.299566,0,126,39847.3709375,2009-02-03,08:54:09
39.98188,116.299559,0,130,39847.3709490741,2009-02-03,08:54:10
39.981805,116.299528,0,131,39847.3709606482,2009-02-03,08:54:11
39.981739,116.299526,0,132,39847.3709722222,2009-02-03,08:54:12
39.981686,116.299509,0,134,39847.3709837963,2009-02-03,08:54:13
39.981637,116.299486,0,137,39847.3709953704,2009-02-03,08:54:14
39.981587,116.299464,0,140,39847.3710069444,2009-02-03,08:54:15
39.981531,116.299441,0,140,39847.3710185185,2009-02-03,08:54:16
39.981454,116.29945,0,140,39847.3710300926,2009-02-03,08:54:17
39.981386,116.29948,0,145,39847.3710416667,2009-02-03,08:54:18
39.981303,116.299462,0,145,39847.3710532407,2009-02-03,08:54:19
39.98124,116.299486,0,147,39847.3710648148,2009-02-03,08:54:20
39.98116,116.299503,0,152,39847.3710763889,2009-02-03,08:54:21
39.981088,116.299522,0,159,39847.371087963,2009-02-03,08:54:22
39.981006,116.299522,0,169,39847.371099537,2009-02-03,08:54:23
39.980918,116.299518,0,175,39847.3711111111,2009-02-03,08:54:24
39.980841,116.299518,0,179,39847.3711226852,2009-02-03,08:54:25
39.980775,116.299525,0,181,39847.3711342593,2009-02-03,08:54:26
39.980706,116.299523,0,183,39847.3711458333,2009-02-03,08:54:27
39.98064,116.299519,0,185,39847.3711574074,2009-02-03,08:54:28
39.980573,116.299515,0,187,39847.3711689815,2009-02-03,08:54:29
39.980494,116.29952,0,190,39847.3711805556,2009-02-03,08:54:30
39.980383,116.299571,0,185,39847.3711921296,2009-02-03,08:54:31
39.980285,116.299581,0,188,39847.3712037037,2009-02-03,08:54:32
39.980179,116.299576,0,186,39847.3712152778,2009-02-03,08:54:33
39.980098,116.299587,0,188,39847.3712268519,2009-02-03,08:54:34
39.980002,116.299612,0,194,39847.3712384259,2009-02-03,08:54:35
39.979907,116.299611,0,198,39847.37125,2009-02-03,08:54:36
39.979819,116.299617,0,202,39847.3712615741,2009-02-03,08:54:37
39.979752,116.29964,0,207,39847.3712731482,2009-02-03,08:54:38
39.979678,116.299641,0,210,39847.3712847222,2009-02-03,08:54:39
39.97961,116.299662,0,214,39847.3712962963,2009-02-03,08:54:40
39.97954,116.299664,0,217,39847.3713078704,2009-02-03,08:54:41
39.979478,116.299668,0,213,39847.3713194444,2009-02-03,08:54:42
39.97942,116.299677,0,213,39847.3713310185,2009-02-03,08:54:43
39.979365,116.299678,0,217,39847.3713425926,2009-02-03,08:54:44
39.979297,116.299681,0,219,39847.3713541667,2009-02-03,08:54:45
39.979223,116.299684,0,220,39847.3713657407,2009-02-03,08:54:46
39.979151,116.29969,0,221,39847.3713773148,2009-02-03,08:54:47
39.97907,116.299693,0,222,39847.3713888889,2009-02-03,08:54:48
39.978995,116.299698,0,223,39847.371400463,2009-02-03,08:54:49
39.97892,116.2997,0,224,39847.371412037,2009-02-03,08:54:50
39.97885,116.299714,0,225,39847.3714236111,2009-02-03,08:54:51
39.978768,116.299718,0,226,39847.3714351852,2009-02-03,08:54:52
39.978687,116.299726,0,227,39847.3714467593,2009-02-03,08:54:53
39.978617,116.299738,0,228,39847.3714583333,2009-02-03,08:54:54
39.978551,116.299743,0,228,39847.3714699074,2009-02-03,08:54:55
39.978503,116.299746,0,231,39847.3714814815,2009-02-03,08:54:56
39.978458,116.299753,0,231,39847.3714930556,2009-02-03,08:54:57
39.978406,116.299765,0,228,39847.3715393519,2009-02-03,08:55:01
39.978398,116.29977,0,226,39847.3715972222,2009-02-03,08:55:06
39.978398,116.299769,0,225,39847.3716550926,2009-02-03,08:55:11
39.978398,116.299769,0,225,39847.3716898148,2009-02-03,08:55:14
39.978393,116.299769,0,225,39847.371712963,2009-02-03,08:55:16
39.978382,116.299769,0,225,39847.3717708333,2009-02-03,08:55:21
39.978298,116.299805,0,226,39847.3718171296,2009-02-03,08:55:25
39.978254,116.29981,0,224,39847.3718287037,2009-02-03,08:55:26
39.978202,116.299807,0,223,39847.3718402778,2009-02-03,08:55:27
39.978144,116.299806,0,222,39847.3718518519,2009-02-03,08:55:28
39.978081,116.299809,0,221,39847.3718634259,2009-02-03,08:55:29
39.978016,116.299812,0,220,39847.371875,2009-02-03,08:55:30
39.977942,116.299816,0,220,39847.3718865741,2009-02-03,08:55:31
39.977861,116.29981,0,218,39847.3718981481,2009-02-03,08:55:32
39.977781,116.299809,0,217,39847.3719097222,2009-02-03,08:55:33
39.9777,116.299815,0,216,39847.3719212963,2009-02-03,08:55:34
39.977613,116.299824,0,215,39847.3719328704,2009-02-03,08:55:35
39.977525,116.299829,0,214,39847.3719444444,2009-02-03,08:55:36
39.977429,116.29983,0,213,39847.3719560185,2009-02-03,08:55:37
39.977337,116.299844,0,212,39847.3719675926,2009-02-03,08:55:38
39.97726,116.299846,0,209,39847.3719791667,2009-02-03,08:55:39
39.977159,116.29986,0,208,39847.3719907407,2009-02-03,08:55:40
39.977054,116.299874,0,205,39847.3720023148,2009-02-03,08:55:41
39.976949,116.299884,0,205,39847.3720138889,2009-02-03,08:55:42
39.976833,116.299912,0,204,39847.372025463,2009-02-03,08:55:43
39.97673,116.299928,0,204,39847.372037037,2009-02-03,08:55:44
39.976634,116.299936,0,203,39847.3720486111,2009-02-03,08:55:45
39.976533,116.299939,0,203,39847.3720601852,2009-02-03,08:55:46
39.976429,116.299938,0,203,39847.3720717593,2009-02-03,08:55:47
39.976322,116.29993,0,204,39847.3720833333,2009-02-03,08:55:48
39.976227,116.299934,0,203,39847.3720949074,2009-02-03,08:55:49
39.976129,116.299938,0,203,39847.3721064815,2009-02-03,08:55:50
39.976021,116.299928,0,203,39847.3721180556,2009-02-03,08:55:51
39.975926,116.299935,0,202,39847.3721296296,2009-02-03,08:55:52
39.975832,116.299938,0,202,39847.3721412037,2009-02-03,08:55:53
39.975741,116.299944,0,202,39847.3721527778,2009-02-03,08:55:54
39.975646,116.299939,0,203,39847.3721643519,2009-02-03,08:55:55
39.975568,116.299948,0,204,39847.3721759259,2009-02-03,08:55:56
39.975491,116.299942,0,206,39847.3721875,2009-02-03,08:55:57
39.975422,116.299963,0,209,39847.3721990741,2009-02-03,08:55:58
39.975365,116.299969,0,210,39847.3722106481,2009-02-03,08:55:59
39.975278,116.299973,0,211,39847.3722222222,2009-02-03,08:56:00
39.975203,116.3,0,213,39847.3722337963,2009-02-03,08:56:01
39.975111,116.299991,0,215,39847.3722453704,2009-02-03,08:56:02
39.975039,116.300012,0,217,39847.3722569444,2009-02-03,08:56:03
39.97496,116.300006,0,219,39847.3722800926,2009-02-03,08:56:05
39.974865,116.300063,0,224,39847.3722916667,2009-02-03,08:56:06
39.974786,116.300035,0,224,39847.3723032407,2009-02-03,08:56:07
39.974732,116.300016,0,224,39847.3723148148,2009-02-03,08:56:08
39.97451,116.300035,0,185,39847.374212963,2009-02-03,08:58:52
39.974441,116.300027,0,185,39847.3742708333,2009-02-03,08:58:57
39.974371,116.300025,0,185,39847.3742939815,2009-02-03,08:58:59
39.974287,116.300038,0,185,39847.3743171296,2009-02-03,08:59:01
39.974194,116.300058,0,185,39847.3743402778,2009-02-03,08:59:03
39.974147,116.300061,0,185,39847.3743518519,2009-02-03,08:59:04
39.974101,116.300071,0,184,39847.3743634259,2009-02-03,08:59:05
39.974049,116.300077,0,184,39847.374375,2009-02-03,08:59:06
39.973984,116.300087,0,183,39847.3743865741,2009-02-03,08:59:07
39.973923,116.300087,0,183,39847.3743981481,2009-02-03,08:59:08
39.97386,116.300089,0,183,39847.3744097222,2009-02-03,08:59:09
39.973793,116.300094,0,183,39847.3744212963,2009-02-03,08:59:10
39.973731,116.300106,0,183,39847.3744328704,2009-02-03,08:59:11
39.973668,116.300109,0,183,39847.3744444444,2009-02-03,08:59:12
39.973603,116.300108,0,184,39847.3744560185,2009-02-03,08:59:13
39.973548,116.300107,0,184,39847.3744675926,2009-02-03,08:59:14
39.973495,116.300094,0,184,39847.3744791667,2009-02-03,08:59:15
39.973446,116.300104,0,183,39847.3744907407,2009-02-03,08:59:16
39.973388,116.300119,0,183,39847.3745023148,2009-02-03,08:59:17
39.973333,116.300109,0,183,39847.3745138889,2009-02-03,08:59:18
39.973277,116.300123,0,183,39847.374525463,2009-02-03,08:59:19
39.973201,116.300116,0,181,39847.374537037,2009-02-03,08:59:20
39.973107,116.300149,0,179,39847.3745486111,2009-02-03,08:59:21
39.973033,116.300165,0,178,39847.3745601852,2009-02-03,08:59:22
39.972962,116.300173,0,177,39847.3745717593,2009-02-03,08:59:23
39.972862,116.300182,0,176,39847.3745833333,2009-02-03,08:59:24
39.972778,116.300193,0,176,39847.3745949074,2009-02-03,08:59:25
39.972687,116.300205,0,175,39847.3746064815,2009-02-03,08:59:26
39.972599,116.300234,0,175,39847.3746180556,2009-02-03,08:59:27
39.972507,116.300238,0,174,39847.3746296296,2009-02-03,08:59:28
39.972409,116.300259,0,175,39847.3746412037,2009-02-03,08:59:29
39.972276,116.300313,0,177,39847.3746527778,2009-02-03,08:59:30
39.97218,116.30033,0,177,39847.3746643519,2009-02-03,08:59:31
39.972089,116.300354,0,177,39847.3746759259,2009-02-03,08:59:32
39.971984,116.300381,0,177,39847.3746875,2009-02-03,08:59:33
39.97186,116.300431,0,179,39847.3746990741,2009-02-03,08:59:34
39.971755,116.300458,0,179,39847.3747106481,2009-02-03,08:59:35
39.971661,116.300477,0,179,39847.3747222222,2009-02-03,08:59:36
39.971565,116.300496,0,179,39847.3747337963,2009-02-03,08:59:37
39.971454,116.300498,0,179,39847.3747453704,2009-02-03,08:59:38
39.971357,116.300515,0,179,39847.3747569444,2009-02-03,08:59:39
39.971269,116.300553,0,178,39847.3747685185,2009-02-03,08:59:40
39.971196,116.30059,0,179,39847.3747800926,2009-02-03,08:59:41
39.971114,116.300621,0,179,39847.3747916667,2009-02-03,08:59:42
39.971032,116.300633,0,179,39847.3748032407,2009-02-03,08:59:43
39.970958,116.300631,0,179,39847.3748148148,2009-02-03,08:59:44
39.970896,116.300628,0,179,39847.3748263889,2009-02-03,08:59:45
39.970786,116.300663,0,182,39847.374849537,2009-02-03,08:59:47
39.970695,116.30069,0,186,39847.3748611111,2009-02-03,08:59:48
39.970616,116.300676,0,188,39847.3748726852,2009-02-03,08:59:49
39.970568,116.300631,0,197,39847.3748842593,2009-02-03,08:59:50
39.970545,116.300602,0,212,39847.3749305556,2009-02-03,08:59:54
39.970553,116.300594,0,216,39847.3749884259,2009-02-03,08:59:59
39.970553,116.300594,0,216,39847.3750231481,2009-02-03,09:00:02
39.970558,116.300592,0,220,39847.3750462963,2009-02-03,09:00:04
39.970542,116.300594,0,222,39847.3751041667,2009-02-03,09:00:09
39.970478,116.300637,0,226,39847.3751273148,2009-02-03,09:00:11
39.970378,116.300679,0,231,39847.375150463,2009-02-03,09:00:13
39.970283,116.300665,0,231,39847.375162037,2009-02-03,09:00:14
39.970214,116.300655,0,231,39847.3751736111,2009-02-03,09:00:15
39.970102,116.300635,0,233,39847.3751967593,2009-02-03,09:00:17
39.970046,116.300649,0,235,39847.3752199074,2009-02-03,09:00:19
39.969959,116.300637,0,239,39847.3752430556,2009-02-03,09:00:21
39.969913,116.300569,0,238,39847.3752777778,2009-02-03,09:00:24
39.969852,116.300528,0,235,39847.3753125,2009-02-03,09:00:27
39.969779,116.300513,0,232,39847.3753356481,2009-02-03,09:00:29
39.969719,116.30053,0,233,39847.3753472222,2009-02-03,09:00:30
39.969669,116.300532,0,234,39847.3753587963,2009-02-03,09:00:31
39.969621,116.300534,0,234,39847.3753703704,2009-02-03,09:00:32
39.969575,116.300542,0,234,39847.3753819444,2009-02-03,09:00:33
39.969524,116.300544,0,233,39847.3753935185,2009-02-03,09:00:34
39.969467,116.300533,0,232,39847.3754050926,2009-02-03,09:00:35
39.969412,116.300539,0,231,39847.3754166667,2009-02-03,09:00:36
39.969351,116.300555,0,229,39847.3754282407,2009-02-03,09:00:37
39.969304,116.300605,0,224,39847.3754398148,2009-02-03,09:00:38
39.969241,116.300597,0,222,39847.3754513889,2009-02-03,09:00:39
39.969171,116.300594,0,221,39847.375462963,2009-02-03,09:00:40
39.969118,116.300595,0,217,39847.375474537,2009-02-03,09:00:41
39.969058,116.300601,0,215,39847.3754861111,2009-02-03,09:00:42
39.968998,116.300605,0,212,39847.3754976852,2009-02-03,09:00:43
39.968936,116.3006,0,209,39847.3755092593,2009-02-03,09:00:44
39.968877,116.300598,0,207,39847.3755208333,2009-02-03,09:00:45
39.968815,116.300601,0,205,39847.3755324074,2009-02-03,09:00:46
39.968755,116.300604,0,204,39847.3755439815,2009-02-03,09:00:47
39.968681,116.300608,0,202,39847.3755555556,2009-02-03,09:00:48
39.968604,116.300635,0,201,39847.3755671296,2009-02-03,09:00:49
39.968522,116.30064,0,199,39847.3755787037,2009-02-03,09:00:50
39.968434,116.300636,0,198,39847.3755902778,2009-02-03,09:00:51
39.968342,116.300613,0,197,39847.3756018518,2009-02-03,09:00:52
39.968237,116.300622,0,196,39847.3756134259,2009-02-03,09:00:53
39.968143,116.300648,0,194,39847.375625,2009-02-03,09:00:54
39.968047,116.300677,0,192,39847.3756365741,2009-02-03,09:00:55
39.967935,116.300724,0,189,39847.3756481481,2009-02-03,09:00:56
39.967865,116.300729,0,188,39847.3756597222,2009-02-03,09:00:57
39.967762,116.3007,0,187,39847.3756712963,2009-02-03,09:00:58
39.967672,116.300684,0,186,39847.3756828704,2009-02-03,09:00:59
39.967572,116.300678,0,185,39847.3756944444,2009-02-03,09:01:00
39.967482,116.300682,0,183,39847.3757060185,2009-02-03,09:01:01
39.96739,116.30069,0,182,39847.3757175926,2009-02-03,09:01:02
39.967293,116.3007,0,180,39847.3757291667,2009-02-03,09:01:03
39.967189,116.300704,0,179,39847.3757407407,2009-02-03,09:01:04
39.967082,116.300712,0,178,39847.3757523148,2009-02-03,09:01:05
39.966972,116.300727,0,177,39847.3757638889,2009-02-03,09:01:06
39.966874,116.300751,0,176,39847.375775463,2009-02-03,09:01:07
39.966782,116.30077,0,175,39847.375787037,2009-02-03,09:01:08
39.966676,116.300804,0,174,39847.3757986111,2009-02-03,09:01:09
39.966578,116.300834,0,173,39847.3758101852,2009-02-03,09:01:10
39.96648,116.300865,0,172,39847.3758217593,2009-02-03,09:01:11
39.966402,116.30088,0,169,39847.3758333333,2009-02-03,09:01:12
39.966325,116.3009,0,166,39847.3758449074,2009-02-03,09:01:13
39.966246,116.300911,0,164,39847.3758564815,2009-02-03,09:01:14
39.966176,116.300911,0,161,39847.3758680556,2009-02-03,09:01:15
39.966098,116.300911,0,159,39847.3758796296,2009-02-03,09:01:16
39.966028,116.30092,0,157,39847.3758912037,2009-02-03,09:01:17
39.965961,116.30093,0,155,39847.3759027778,2009-02-03,09:01:18
39.965887,116.300943,0,152,39847.3759143518,2009-02-03,09:01:19
39.965814,116.300958,0,149,39847.3759259259,2009-02-03,09:01:20
39.965731,116.300972,0,147,39847.3759375,2009-02-03,09:01:21
39.96565,116.300985,0,144,39847.3759490741,2009-02-03,09:01:22
39.965567,116.300996,0,142,39847.3759606481,2009-02-03,09:01:23
39.965495,116.301008,0,140,39847.3759722222,2009-02-03,09:01:24
39.965428,116.30102,0,138,39847.3759837963,2009-02-03,09:01:25
39.965363,116.301021,0,137,39847.3759953704,2009-02-03,09:01:26
39.965307,116.301024,0,137,39847.3760069444,2009-02-03,09:01:27
39.965252,116.301024,0,136,39847.3760185185,2009-02-03,09:01:28
39.965179,116.301047,0,138,39847.3760416667,2009-02-03,09:01:30
39.965113,116.301061,0,137,39847.3760648148,2009-02-03,09:01:32
39.965065,116.301093,0,137,39847.376087963,2009-02-03,09:01:34
39.965087,116.301065,0,133,39847.3761458333,2009-02-03,09:01:39
39.965107,116.30106,0,131,39847.3762037037,2009-02-03,09:01:44
39.965111,116.30106,0,132,39847.3762615741,2009-02-03,09:01:49
39.965111,116.30106,0,132,39847.3762962963,2009-02-03,09:01:52
39.965113,116.301059,0,133,39847.3763194444,2009-02-03,09:01:54
39.965027,116.30114,0,141,39847.3763773148,2009-02-03,09:01:59
39.964993,116.30125,0,160,39847.376400463,2009-02-03,09:02:01
39.964934,116.301278,0,164,39847.376412037,2009-02-03,09:02:02
39.964862,116.301324,0,167,39847.3764236111,2009-02-03,09:02:03
39.964808,116.301348,0,171,39847.3764351852,2009-02-03,09:02:04
39.96475,116.30137,0,175,39847.3764467593,2009-02-03,09:02:05
39.964689,116.301392,0,178,39847.3764583333,2009-02-03,09:02:06
39.964629,116.301413,0,181,39847.3764699074,2009-02-03,09:02:07
39.964558,116.301437,0,185,39847.3764814815,2009-02-03,09:02:08
39.964496,116.301442,0,187,39847.3764930556,2009-02-03,09:02:09
39.964434,116.301454,0,189,39847.3765046296,2009-02-03,09:02:10
39.964377,116.301473,0,191,39847.3765162037,2009-02-03,09:02:11
39.96431,116.301499,0,193,39847.3765277778,2009-02-03,09:02:12
39.964241,116.301526,0,196,39847.3765393518,2009-02-03,09:02:13
39.964166,116.301563,0,199,39847.3765509259,2009-02-03,09:02:14
39.964086,116.301579,0,200,39847.3765625,2009-02-03,09:02:15
39.964004,116.301594,0,202,39847.3765740741,2009-02-03,09:02:16
39.963928,116.301611,0,205,39847.3765856481,2009-02-03,09:02:17
39.963843,116.301622,0,208,39847.3765972222,2009-02-03,09:02:18
39.963766,116.301647,0,210,39847.3766087963,2009-02-03,09:02:19
39.963689,116.301668,0,211,39847.3766203704,2009-02-03,09:02:20
39.963612,116.301673,0,214,39847.3766319444,2009-02-03,09:02:21
39.963539,116.301678,0,218,39847.3766435185,2009-02-03,09:02:22
39.963478,116.301685,0,222,39847.3766550926,2009-02-03,09:02:23
39.963423,116.301695,0,225,39847.3766666667,2009-02-03,09:02:24
39.963366,116.301705,0,228,39847.3766782407,2009-02-03,09:02:25
39.963323,116.301724,0,232,39847.3766898148,2009-02-03,09:02:26
39.963247,116.301771,0,246,39847.376712963,2009-02-03,09:02:28
39.963203,116.301791,0,257,39847.3767361111,2009-02-03,09:02:30
39.963142,116.301805,0,269,39847.3767592593,2009-02-03,09:02:32
39.963057,116.301848,0,280,39847.3767824074,2009-02-03,09:02:34
39.963013,116.301856,0,286,39847.3767939815,2009-02-03,09:02:35
39.962968,116.301859,0,289,39847.3768055556,2009-02-03,09:02:36
39.962918,116.301872,0,291,39847.3768171296,2009-02-03,09:02:37
39.962868,116.301889,0,295,39847.3768287037,2009-02-03,09:02:38
39.962802,116.301897,0,299,39847.3768402778,2009-02-03,09:02:39
39.962682,116.301931,0,302,39847.3768518518,2009-02-03,09:02:40
39.962618,116.301947,0,307,39847.3768634259,2009-02-03,09:02:41
39.962552,116.301963,0,314,39847.376875,2009-02-03,09:02:42
39.962488,116.301968,0,319,39847.3768865741,2009-02-03,09:02:43
39.962432,116.301978,0,323,39847.3768981481,2009-02-03,09:02:44
39.96238,116.301988,0,327,39847.3769097222,2009-02-03,09:02:45
39.962354,116.302042,0,340,39847.3769212963,2009-02-03,09:02:46
39.96231,116.302034,0,342,39847.3769328704,2009-02-03,09:02:47
39.962273,116.301972,0,332,39847.3769560185,2009-02-03,09:02:49
39.962257,116.301897,0,318,39847.3769791667,2009-02-03,09:02:51
39.962208,116.30189,0,318,39847.3770023148,2009-02-03,09:02:53
39.962161,116.301892,0,317,39847.377025463,2009-02-03,09:02:55
39.962085,116.301893,0,313,39847.3770486111,2009-02-03,09:02:57
39.961997,116.301896,0,311,39847.3770717593,2009-02-03,09:02:59
39.961911,116.301896,0,310,39847.3770949074,2009-02-03,09:03:01
39.96183,116.301868,0,307,39847.3771064815,2009-02-03,09:03:02
39.961749,116.301848,0,311,39847.3771180556,2009-02-03,09:03:03
39.961701,116.301842,0,310,39847.3771296296,2009-02-03,09:03:04
39.961638,116.301838,0,310,39847.3771412037,2009-02-03,09:03:05
39.961569,116.301846,0,310,39847.3771527778,2009-02-03,09:03:06
39.961487,116.301838,0,309,39847.3771643518,2009-02-03,09:03:07
39.961357,116.301841,0,310,39847.3771875,2009-02-03,09:03:09
39.9613,116.301872,0,310,39847.3771990741,2009-02-03,09:03:10
39.961244,116.301916,0,309,39847.3772106481,2009-02-03,09:03:11
39.961178,116.301984,0,308,39847.3772222222,2009-02-03,09:03:12
39.961149,116.302049,0,308,39847.3772337963,2009-02-03,09:03:13
39.961103,116.302125,0,307,39847.3772453704,2009-02-03,09:03:14
39.961062,116.302204,0,306,39847.3772569444,2009-02-03,09:03:15
39.961053,116.302279,0,305,39847.3772685185,2009-02-03,09:03:16
39.961054,116.302369,0,304,39847.3772800926,2009-02-03,09:03:17
39.961061,116.302474,0,303,39847.3772916667,2009-02-03,09:03:18
39.961086,116.302557,0,302,39847.3773032407,2009-02-03,09:03:19
39.961106,116.302657,0,301,39847.3773148148,2009-02-03,09:03:20
39.96113,116.302756,0,301,39847.3773263889,2009-02-03,09:03:21
39.961158,116.302861,0,301,39847.377337963,2009-02-03,09:03:22
39.961183,116.302962,0,301,39847.377349537,2009-02-03,09:03:23
39.961217,116.303119,0,299,39847.3773611111,2009-02-03,09:03:24
39.961253,116.303274,0,297,39847.3773726852,2009-02-03,09:03:25
39.961289,116.303394,0,296,39847.3773842593,2009-02-03,09:03:26
39.961338,116.30354,0,294,39847.3773958333,2009-02-03,09:03:27
39.96138,116.303668,0,292,39847.3774074074,2009-02-03,09:03:28
39.961427,116.303789,0,291,39847.3774189815,2009-02-03,09:03:29
39.961463,116.303906,0,290,39847.3774305556,2009-02-03,09:03:30
39.961505,116.304027,0,288,39847.3774421296,2009-02-03,09:03:31
39.961538,116.304147,0,287,39847.3774537037,2009-02-03,09:03:32
39.96157,116.304266,0,285,39847.3774652778,2009-02-03,09:03:33
39.961609,116.304383,0,283,39847.3774768518,2009-02-03,09:03:34
39.961646,116.304492,0,282,39847.3774884259,2009-02-03,09:03:35
39.961679,116.304603,0,281,39847.3775,2009-02-03,09:03:36
39.961706,116.304713,0,281,39847.3775115741,2009-02-03,09:03:37
39.961735,116.304816,0,281,39847.3775231481,2009-02-03,09:03:38
39.961774,116.304908,0,281,39847.3775347222,2009-02-03,09:03:39
39.961815,116.30501,0,282,39847.3775462963,2009-02-03,09:03:40
39.961857,116.305126,0,280,39847.3775578704,2009-02-03,09:03:41
39.9619,116.305238,0,279,39847.3775694444,2009-02-03,09:03:42
39.961944,116.305346,0,276,39847.3775810185,2009-02-03,09:03:43
39.961985,116.305458,0,272,39847.3775925926,2009-02-03,09:03:44
39.962014,116.30558,0,270,39847.3776041667,2009-02-03,09:03:45
39.962042,116.305697,0,266,39847.3776157407,2009-02-03,09:03:46
39.962061,116.305834,0,261,39847.3776273148,2009-02-03,09:03:47
39.962091,116.305953,0,258,39847.3776388889,2009-02-03,09:03:48
39.962121,116.306053,0,256,39847.377650463,2009-02-03,09:03:49
39.962157,116.306149,0,253,39847.377662037,2009-02-03,09:03:50
39.962205,116.306249,0,247,39847.3776736111,2009-02-03,09:03:51
39.962248,116.306336,0,243,39847.3776851852,2009-02-03,09:03:52
39.962285,116.306423,0,238,39847.3776967593,2009-02-03,09:03:53
39.962314,116.306508,0,235,39847.3777083333,2009-02-03,09:03:54
39.962341,116.3066,0,226,39847.3777199074,2009-02-03,09:03:55
39.962374,116.30667,0,223,39847.3777314815,2009-02-03,09:03:56
39.962409,116.30673,0,220,39847.3777430556,2009-02-03,09:03:57
39.962427,116.306776,0,211,39847.3777546296,2009-02-03,09:03:58
39.962481,116.306849,0,207,39847.3777777778,2009-02-03,09:04:00
39.962525,116.306876,0,203,39847.3778009259,2009-02-03,09:04:02
39.962549,116.30687,0,199,39847.3778587963,2009-02-03,09:04:07
39.962543,116.306871,0,199,39847.3779166667,2009-02-03,09:04:12
39.962543,116.306871,0,199,39847.3779513889,2009-02-03,09:04:15
39.962549,116.306871,0,199,39847.377974537,2009-02-03,09:04:17
39.962598,116.306946,0,200,39847.3780092593,2009-02-03,09:04:20
39.962653,116.307043,0,200,39847.3780324074,2009-02-03,09:04:22
39.96268,116.307105,0,199,39847.3780439815,2009-02-03,09:04:23
39.962711,116.30717,0,199,39847.3780555556,2009-02-03,09:04:24
39.962737,116.307254,0,199,39847.3780671296,2009-02-03,09:04:25
39.962763,116.307344,0,197,39847.3780787037,2009-02-03,09:04:26
39.962788,116.307435,0,196,39847.3780902778,2009-02-03,09:04:27
39.962815,116.307536,0,196,39847.3781018518,2009-02-03,09:04:28
39.962845,116.307645,0,196,39847.3781134259,2009-02-03,09:04:29
39.96286,116.307776,0,193,39847.378125,2009-02-03,09:04:30
39.962874,116.307899,0,193,39847.3781365741,2009-02-03,09:04:31
39.962896,116.308015,0,193,39847.3781481481,2009-02-03,09:04:32
39.962912,116.30814,0,193,39847.3781597222,2009-02-03,09:04:33
39.962924,116.308259,0,194,39847.3781712963,2009-02-03,09:04:34
39.962941,116.308376,0,194,39847.3781828704,2009-02-03,09:04:35
39.962961,116.308492,0,194,39847.3781944444,2009-02-03,09:04:36
39.962989,116.3086,0,194,39847.3782060185,2009-02-03,09:04:37
39.963022,116.308706,0,194,39847.3782175926,2009-02-03,09:04:38
39.963052,116.308808,0,193,39847.3782291667,2009-02-03,09:04:39
39.963081,116.308916,0,192,39847.3782407407,2009-02-03,09:04:40
39.963122,116.309034,0,187,39847.3782523148,2009-02-03,09:04:41
39.963156,116.309154,0,182,39847.3782638889,2009-02-03,09:04:42
39.963208,116.309257,0,180,39847.378275463,2009-02-03,09:04:43
39.963251,116.30936,0,180,39847.378287037,2009-02-03,09:04:44
39.963298,116.309467,0,179,39847.3782986111,2009-02-03,09:04:45
39.963343,116.309576,0,179,39847.3783101852,2009-02-03,09:04:46
39.963379,116.309693,0,178,39847.3783217593,2009-02-03,09:04:47
39.963415,116.309813,0,176,39847.3783333333,2009-02-03,09:04:48
39.963455,116.309937,0,174,39847.3783449074,2009-02-03,09:04:49
39.963492,116.310066,0,172,39847.3783564815,2009-02-03,09:04:50
39.963551,116.310197,0,169,39847.3783680556,2009-02-03,09:04:51
39.9636,116.310334,0,168,39847.3783796296,2009-02-03,09:04:52
39.963676,116.310465,0,166,39847.3783912037,2009-02-03,09:04:53
39.963735,116.310586,0,164,39847.3784027778,2009-02-03,09:04:54
39.963781,116.310712,0,163,39847.3784143519,2009-02-03,09:04:55
39.963836,116.31083,0,162,39847.3784259259,2009-02-03,09:04:56
39.963892,116.310942,0,161,39847.3784375,2009-02-03,09:04:57
39.963957,116.311053,0,160,39847.3784490741,2009-02-03,09:04:58
39.964007,116.311168,0,158,39847.3784606481,2009-02-03,09:04:59
39.964058,116.311291,0,157,39847.3784722222,2009-02-03,09:05:00
39.964111,116.311418,0,156,39847.3784837963,2009-02-03,09:05:01
39.964163,116.311548,0,155,39847.3784953704,2009-02-03,09:05:02
39.96421,116.311677,0,153,39847.3785069444,2009-02-03,09:05:03
39.964259,116.311806,0,154,39847.3785185185,2009-02-03,09:05:04
39.964309,116.311932,0,154,39847.3785300926,2009-02-03,09:05:05
39.964353,116.312056,0,153,39847.3785416667,2009-02-03,09:05:06
39.964409,116.312177,0,152,39847.3785532407,2009-02-03,09:05:07
39.964451,116.3123,0,150,39847.3785648148,2009-02-03,09:05:08
39.964491,116.312414,0,148,39847.3785763889,2009-02-03,09:05:09
39.964529,116.312522,0,147,39847.378587963,2009-02-03,09:05:10
39.964561,116.312628,0,147,39847.378599537,2009-02-03,09:05:11
39.964598,116.312728,0,147,39847.3786111111,2009-02-03,09:05:12
39.964634,116.31283,0,148,39847.3786226852,2009-02-03,09:05:13
39.964669,116.312928,0,149,39847.3786342593,2009-02-03,09:05:14
39.964705,116.313021,0,150,39847.3786458333,2009-02-03,09:05:15
39.964738,116.313116,0,149,39847.3786574074,2009-02-03,09:05:16
39.964773,116.313203,0,151,39847.3786689815,2009-02-03,09:05:17
39.964801,116.313286,0,153,39847.3786805556,2009-02-03,09:05:18
39.964827,116.313367,0,153,39847.3786921296,2009-02-03,09:05:19
39.964851,116.313448,0,153,39847.3787037037,2009-02-03,09:05:20
39.964874,116.313521,0,154,39847.3787152778,2009-02-03,09:05:21
39.9649,116.313587,0,154,39847.3787268519,2009-02-03,09:05:22
39.964928,116.313643,0,155,39847.3787384259,2009-02-03,09:05:23
39.964948,116.313696,0,154,39847.37875,2009-02-03,09:05:24
39.964981,116.313796,0,153,39847.3787731482,2009-02-03,09:05:26
39.965005,116.313858,0,150,39847.3787962963,2009-02-03,09:05:28
39.965041,116.313898,0,144,39847.3788541667,2009-02-03,09:05:33
39.965077,116.313894,0,143,39847.378912037,2009-02-03,09:05:38
39.965097,116.313959,0,143,39847.3789467593,2009-02-03,09:05:41
39.965096,116.314067,0,141,39847.3789699074,2009-02-03,09:05:43
39.965097,116.314135,0,141,39847.3789814815,2009-02-03,09:05:44
39.9651,116.314211,0,141,39847.3789930556,2009-02-03,09:05:45
39.965108,116.314289,0,141,39847.3790046296,2009-02-03,09:05:46
39.965112,116.314378,0,141,39847.3790162037,2009-02-03,09:05:47
39.965125,116.314463,0,142,39847.3790277778,2009-02-03,09:05:48
39.965138,116.314551,0,143,39847.3790393519,2009-02-03,09:05:49
39.965158,116.314628,0,143,39847.3790509259,2009-02-03,09:05:50
39.965174,116.3147,0,143,39847.3790625,2009-02-03,09:05:51
39.965191,116.31477,0,142,39847.3790740741,2009-02-03,09:05:52
39.965208,116.314835,0,142,39847.3790856482,2009-02-03,09:05:53
39.965224,116.314895,0,142,39847.3790972222,2009-02-03,09:05:54
39.965272,116.314941,0,144,39847.3791087963,2009-02-03,09:05:55
39.965294,116.314995,0,138,39847.3791319444,2009-02-03,09:05:57
39.96526,116.315074,0,132,39847.3791666667,2009-02-03,09:06:00
39.965204,116.315113,0,127,39847.3791898148,2009-02-03,09:06:02
39.965121,116.315154,0,124,39847.379212963,2009-02-03,09:06:04
39.965071,116.315173,0,122,39847.379224537,2009-02-03,09:06:05
39.96501,116.315199,0,119,39847.3792361111,2009-02-03,09:06:06
39.96495,116.315227,0,117,39847.3792476852,2009-02-03,09:06:07
39.964885,116.31526,0,115,39847.3792592593,2009-02-03,09:06:08
39.964808,116.315294,0,115,39847.3792708333,2009-02-03,09:06:09
39.964732,116.315331,0,112,39847.3792824074,2009-02-03,09:06:10
39.964655,116.315354,0,110,39847.3792939815,2009-02-03,09:06:11
39.964581,116.315384,0,106,39847.3793055556,2009-02-03,09:06:12
39.964507,116.31539,0,104,39847.3793171296,2009-02-03,09:06:13
39.964441,116.315403,0,103,39847.3793287037,2009-02-03,09:06:14
39.964384,116.315418,0,103,39847.3793402778,2009-02-03,09:06:15
39.964338,116.315425,0,104,39847.3793518519,2009-02-03,09:06:16
39.964288,116.315431,0,107,39847.379375,2009-02-03,09:06:18
39.964298,116.315431,0,116,39847.3794328704,2009-02-03,09:06:23
39.964298,116.315431,0,116,39847.3794675926,2009-02-03,09:06:26
39.964304,116.315431,0,114,39847.3794907407,2009-02-03,09:06:28
39.964322,116.31543,0,116,39847.3795486111,2009-02-03,09:06:33
39.964302,116.315446,0,131,39847.3796064815,2009-02-03,09:06:38
39.964254,116.315484,0,137,39847.3796296296,2009-02-03,09:06:40
39.96421,116.315516,0,147,39847.3796527778,2009-02-03,09:06:42
39.964157,116.315561,0,161,39847.3796759259,2009-02-03,09:06:44
39.964073,116.315612,0,173,39847.3796990741,2009-02-03,09:06:46
39.964011,116.31563,0,177,39847.3797106481,2009-02-03,09:06:47
39.96394,116.315661,0,180,39847.3797222222,2009-02-03,09:06:48
39.963863,116.31569,0,181,39847.3797337963,2009-02-03,09:06:49
39.963748,116.315711,0,174,39847.3797453704,2009-02-03,09:06:50
39.963666,116.31574,0,174,39847.3797569444,2009-02-03,09:06:51
39.963572,116.315737,0,168,39847.3797685185,2009-02-03,09:06:52
39.963493,116.315745,0,165,39847.3797800926,2009-02-03,09:06:53
39.963431,116.315766,0,168,39847.3797916667,2009-02-03,09:06:54
39.963368,116.31579,0,169,39847.3798032407,2009-02-03,09:06:55
39.963306,116.315811,0,171,39847.3798148148,2009-02-03,09:06:56
39.963251,116.315833,0,173,39847.3798263889,2009-02-03,09:06:57
39.963201,116.315846,0,174,39847.379837963,2009-02-03,09:06:58
39.963161,116.315895,0,175,39847.379849537,2009-02-03,09:06:59
39.963117,116.315912,0,176,39847.3798611111,2009-02-03,09:07:00
39.963051,116.31595,0,174,39847.3798842593,2009-02-03,09:07:02
39.962997,116.315954,0,173,39847.3798958333,2009-02-03,09:07:03
39.962941,116.315958,0,171,39847.3799074074,2009-02-03,09:07:04
39.962887,116.315972,0,170,39847.3799189815,2009-02-03,09:07:05
39.962831,116.315988,0,169,39847.3799305556,2009-02-03,09:07:06
39.962764,116.316005,0,169,39847.3799421296,2009-02-03,09:07:07
39.962704,116.316025,0,169,39847.3799537037,2009-02-03,09:07:08
39.962652,116.31604,0,169,39847.3799652778,2009-02-03,09:07:09
39.962603,116.316063,0,169,39847.3799768519,2009-02-03,09:07:10
39.962556,116.316075,0,168,39847.3799884259,2009-02-03,09:07:11
39.962507,116.316091,0,168,39847.38,2009-02-03,09:07:12
39.962457,116.31611,0,167,39847.3800115741,2009-02-03,09:07:13
39.962401,116.316125,0,167,39847.3800231481,2009-02-03,09:07:14
39.962344,116.316138,0,166,39847.3800347222,2009-02-03,09:07:15
39.962282,116.316157,0,166,39847.3800462963,2009-02-03,09:07:16
39.962211,116.316177,0,164,39847.3800578704,2009-02-03,09:07:17
39.962149,116.316195,0,162,39847.3800694444,2009-02-03,09:07:18
39.962089,116.316213,0,162,39847.3800810185,2009-02-03,09:07:19
39.962022,116.316236,0,161,39847.3800925926,2009-02-03,09:07:20
39.961946,116.316264,0,161,39847.3801041667,2009-02-03,09:07:21
39.961864,116.316283,0,162,39847.3801157407,2009-02-03,09:07:22
39.961783,116.3163,0,161,39847.3801273148,2009-02-03,09:07:23
39.961692,116.316311,0,162,39847.3801388889,2009-02-03,09:07:24
39.961611,116.316323,0,162,39847.380150463,2009-02-03,09:07:25
39.961532,116.316334,0,162,39847.380162037,2009-02-03,09:07:26
39.961445,116.316348,0,162,39847.3801736111,2009-02-03,09:07:27
39.961358,116.316359,0,163,39847.3801851852,2009-02-03,09:07:28
39.961265,116.316368,0,163,39847.3801967593,2009-02-03,09:07:29
39.961165,116.316378,0,164,39847.3802083333,2009-02-03,09:07:30
39.961069,116.316386,0,165,39847.3802199074,2009-02-03,09:07:31
39.960957,116.316393,0,166,39847.3802314815,2009-02-03,09:07:32
39.960854,116.3164,0,166,39847.3802430556,2009-02-03,09:07:33
39.960745,116.316409,0,167,39847.3802546296,2009-02-03,09:07:34
39.960649,116.316419,0,167,39847.3802662037,2009-02-03,09:07:35
39.960553,116.316432,0,167,39847.3802777778,2009-02-03,09:07:36
39.960457,116.316445,0,166,39847.3802893519,2009-02-03,09:07:37
39.960374,116.316449,0,166,39847.3803009259,2009-02-03,09:07:38
39.960291,116.316452,0,166,39847.3803125,2009-02-03,09:07:39
39.960214,116.316458,0,167,39847.3803240741,2009-02-03,09:07:40
39.960136,116.316464,0,168,39847.3803356481,2009-02-03,09:07:41
39.960053,116.316466,0,169,39847.3803472222,2009-02-03,09:07:42
39.959972,116.316472,0,170,39847.3803587963,2009-02-03,09:07:43
39.959879,116.316472,0,170,39847.3803703704,2009-02-03,09:07:44
39.959798,116.316474,0,169,39847.3803819444,2009-02-03,09:07:45
39.959722,116.31648,0,169,39847.3803935185,2009-02-03,09:07:46
39.959644,116.316492,0,169,39847.3804050926,2009-02-03,09:07:47
39.959565,116.316514,0,169,39847.3804166667,2009-02-03,09:07:48
39.959495,116.316535,0,169,39847.3804282407,2009-02-03,09:07:49
39.959446,116.316556,0,169,39847.3804398148,2009-02-03,09:07:50
39.959461,116.316614,0,170,39847.3804861111,2009-02-03,09:07:54
39.959481,116.316612,0,171,39847.3805439815,2009-02-03,09:07:59
39.959492,116.31661,0,173,39847.3806018519,2009-02-03,09:08:04
39.959476,116.316616,0,174,39847.3806597222,2009-02-03,09:08:09
39.95946,116.316689,0,180,39847.3806828704,2009-02-03,09:08:11
39.959411,116.316657,0,181,39847.3807060185,2009-02-03,09:08:13
39.959338,116.316639,0,182,39847.3807291667,2009-02-03,09:08:15
39.959258,116.316688,0,184,39847.3807523148,2009-02-03,09:08:17
39.959205,116.316711,0,185,39847.3807638889,2009-02-03,09:08:18
39.959141,116.316736,0,185,39847.380775463,2009-02-03,09:08:19
39.959067,116.316755,0,186,39847.380787037,2009-02-03,09:08:20
39.958987,116.316774,0,186,39847.3807986111,2009-02-03,09:08:21
39.958784,116.316737,0,177,39847.3808101852,2009-02-03,09:08:22
39.958684,116.316742,0,176,39847.3808217593,2009-02-03,09:08:23
39.958578,116.316749,0,176,39847.3808333333,2009-02-03,09:08:24
39.958478,116.316757,0,177,39847.3808449074,2009-02-03,09:08:25
39.958378,116.31676,0,177,39847.3808564815,2009-02-03,09:08:26
39.958282,116.316774,0,178,39847.3808680556,2009-02-03,09:08:27
39.958187,116.316792,0,177,39847.3808796296,2009-02-03,09:08:28
39.958087,116.316815,0,178,39847.3808912037,2009-02-03,09:08:29
39.957973,116.316835,0,176,39847.3809027778,2009-02-03,09:08:30
39.957835,116.31685,0,174,39847.3809143519,2009-02-03,09:08:31
39.957699,116.316853,0,172,39847.3809259259,2009-02-03,09:08:32
39.95758,116.316865,0,171,39847.3809375,2009-02-03,09:08:33
39.957465,116.316884,0,169,39847.3809490741,2009-02-03,09:08:34
39.957349,116.316901,0,168,39847.3809606481,2009-02-03,09:08:35
39.957205,116.316913,0,165,39847.3809722222,2009-02-03,09:08:36
39.957075,116.316923,0,163,39847.3809837963,2009-02-03,09:08:37
39.956949,116.316953,0,157,39847.3809953704,2009-02-03,09:08:38
39.956837,116.31698,0,150,39847.3810069444,2009-02-03,09:08:39
39.956727,116.316997,0,148,39847.3810185185,2009-02-03,09:08:40
39.956617,116.31701,0,147,39847.3810300926,2009-02-03,09:08:41
39.956501,116.317028,0,146,39847.3810416667,2009-02-03,09:08:42
39.956382,116.317048,0,146,39847.3810532407,2009-02-03,09:08:43
39.956263,116.317063,0,146,39847.3810648148,2009-02-03,09:08:44
39.956146,116.317072,0,146,39847.3810763889,2009-02-03,09:08:45
39.956031,116.317074,0,147,39847.381087963,2009-02-03,09:08:46
39.955918,116.317084,0,148,39847.381099537,2009-02-03,09:08:47
39.955806,116.317091,0,148,39847.3811111111,2009-02-03,09:08:48
39.955699,116.317098,0,147,39847.3811226852,2009-02-03,09:08:49
39.955594,116.317101,0,146,39847.3811342593,2009-02-03,09:08:50
39.955484,116.317094,0,145,39847.3811458333,2009-02-03,09:08:51
39.955374,116.317091,0,145,39847.3811574074,2009-02-03,09:08:52
39.95527,116.31709,0,145,39847.3811689815,2009-02-03,09:08:53
39.955169,116.317086,0,146,39847.3811805556,2009-02-03,09:08:54
39.955071,116.317082,0,146,39847.3811921296,2009-02-03,09:08:55
39.954975,116.317083,0,146,39847.3812037037,2009-02-03,09:08:56
39.954886,116.317092,0,141,39847.3812152778,2009-02-03,09:08:57
39.954787,116.317098,0,141,39847.3812268519,2009-02-03,09:08:58
39.954689,116.317105,0,141,39847.3812384259,2009-02-03,09:08:59
39.954593,116.317115,0,141,39847.38125,2009-02-03,09:09:00
39.954509,116.317102,0,144,39847.3812615741,2009-02-03,09:09:01
39.954428,116.317094,0,147,39847.3812731481,2009-02-03,09:09:02
39.954339,116.31711,0,148,39847.3812847222,2009-02-03,09:09:03
39.954253,116.317117,0,148,39847.3812962963,2009-02-03,09:09:04
39.954165,116.31714,0,147,39847.3813078704,2009-02-03,09:09:05
39.954068,116.317156,0,147,39847.3813194444,2009-02-03,09:09:06
39.953976,116.317181,0,147,39847.3813310185,2009-02-03,09:09:07
39.953884,116.317192,0,147,39847.3813425926,2009-02-03,09:09:08
39.953791,116.317206,0,147,39847.3813541667,2009-02-03,09:09:09
39.953699,116.317223,0,146,39847.3813657407,2009-02-03,09:09:10
39.953605,116.317246,0,146,39847.3813773148,2009-02-03,09:09:11
39.953515,116.317271,0,145,39847.3813888889,2009-02-03,09:09:12
39.953437,116.317288,0,146,39847.381400463,2009-02-03,09:09:13
39.953353,116.317313,0,149,39847.381412037,2009-02-03,09:09:14
39.95327,116.317323,0,151,39847.3814236111,2009-02-03,09:09:15
39.953193,116.317332,0,154,39847.3814351852,2009-02-03,09:09:16
39.953129,116.317351,0,163,39847.3814467593,2009-02-03,09:09:17
39.953044,116.317364,0,165,39847.3814583333,2009-02-03,09:09:18
39.952976,116.317351,0,168,39847.3814699074,2009-02-03,09:09:19
39.952896,116.317366,0,170,39847.3814814815,2009-02-03,09:09:20
39.95281,116.317375,0,172,39847.3814930556,2009-02-03,09:09:21
39.952715,116.317403,0,174,39847.3815046296,2009-02-03,09:09:22
39.952636,116.317418,0,178,39847.3815162037,2009-02-03,09:09:23
39.952566,116.317414,0,176,39847.3815277778,2009-02-03,09:09:24
39.952499,116.31739,0,174,39847.3815393519,2009-02-03,09:09:25
39.952451,116.317381,0,176,39847.3815509259,2009-02-03,09:09:26
39.952401,116.317365,0,176,39847.3815625,2009-02-03,09:09:27
39.952352,116.317348,0,175,39847.3815740741,2009-02-03,09:09:28
39.952307,116.317327,0,175,39847.3815856481,2009-02-03,09:09:29
39.952222,116.317302,0,174,39847.3816087963,2009-02-03,09:09:31
39.952161,116.317291,0,175,39847.3816319444,2009-02-03,09:09:33
39.952108,116.317311,0,180,39847.3816550926,2009-02-03,09:09:35
39.9521,116.317363,0,178,39847.381712963,2009-02-03,09:09:40
39.952082,116.317363,0,179,39847.3817708333,2009-02-03,09:09:45
39.952001,116.317325,0,169,39847.3818287037,2009-02-03,09:09:50
39.952032,116.31726,0,169,39847.3818865741,2009-02-03,09:09:55
39.952083,116.317236,0,167,39847.3819328704,2009-02-03,09:09:59
39.95213,116.31721,0,166,39847.3819791667,2009-02-03,09:10:03
39.95217,116.317182,0,160,39847.382037037,2009-02-03,09:10:08
39.952229,116.317167,0,157,39847.3820833333,2009-02-03,09:10:12
39.952239,116.31717,0,148,39847.3821412037,2009-02-03,09:10:17
39.952264,116.317148,0,138,39847.3821990741,2009-02-03,09:10:22
39.95233,116.317152,0,141,39847.3822337963,2009-02-03,09:10:25
39.952376,116.31719,0,140,39847.3822800926,2009-02-03,09:10:29
39.952426,116.317167,0,141,39847.3823263889,2009-02-03,09:10:33
39.952486,116.317145,0,147,39847.3823726852,2009-02-03,09:10:37
39.952528,116.317128,0,154,39847.3824189815,2009-02-03,09:10:41
39.952544,116.317113,0,158,39847.3824768519,2009-02-03,09:10:46
39.952586,116.317098,0,163,39847.3825347222,2009-02-03,09:10:51
39.952648,116.317059,0,165,39847.3825925926,2009-02-03,09:10:56
39.952665,116.317075,0,181,39847.382650463,2009-02-03,09:11:01
39.952703,116.317081,0,191,39847.3826967593,2009-02-03,09:11:05
39.952747,116.31702,0,189,39847.3827199074,2009-02-03,09:11:07
39.95279,116.316996,0,188,39847.3827546296,2009-02-03,09:11:10
39.952836,116.316986,0,190,39847.3827893519,2009-02-03,09:11:13
39.952887,116.316962,0,195,39847.3828356481,2009-02-03,09:11:17
39.952945,116.316962,0,194,39847.3828819444,2009-02-03,09:11:21
39.952991,116.316964,0,190,39847.3829166667,2009-02-03,09:11:24
39.953037,116.316972,0,185,39847.3829513889,2009-02-03,09:11:27
39.953096,116.316987,0,182,39847.3829861111,2009-02-03,09:11:30
39.953156,116.317025,0,177,39847.3830324074,2009-02-03,09:11:34
39.953195,116.317063,0,187,39847.3830671296,2009-02-03,09:11:37
39.953245,116.317082,0,178,39847.3831018518,2009-02-03,09:11:40
39.953285,116.31708,0,170,39847.383125,2009-02-03,09:11:42
39.953331,116.317088,0,161,39847.3831597222,2009-02-03,09:11:45
39.953383,116.317075,0,157,39847.3832060185,2009-02-03,09:11:49
39.953429,116.317067,0,153,39847.3832407407,2009-02-03,09:11:52
39.953485,116.317071,0,148,39847.383275463,2009-02-03,09:11:55
39.95353,116.317072,0,142,39847.3833101852,2009-02-03,09:11:58
39.953573,116.317081,0,136,39847.3833564815,2009-02-03,09:12:02
39.953628,116.317064,0,131,39847.3834027778,2009-02-03,09:12:06
39.953669,116.317055,0,121,39847.3834375,2009-02-03,09:12:09
39.953719,116.317043,0,117,39847.3834837963,2009-02-03,09:12:13
39.953765,116.317032,0,116,39847.3835300926,2009-02-03,09:12:17
39.953811,116.317002,0,114,39847.3835763889,2009-02-03,09:12:21
39.953862,116.316995,0,117,39847.3836226852,2009-02-03,09:12:25
39.953925,116.317014,0,115,39847.3836689815,2009-02-03,09:12:29
39.953976,116.317009,0,114,39847.3837152778,2009-02-03,09:12:33
39.954025,116.317001,0,123,39847.3837615741,2009-02-03,09:12:37
39.954087,116.316999,0,126,39847.3838078704,2009-02-03,09:12:41
39.954138,116.316967,0,120,39847.3838541667,2009-02-03,09:12:45
39.954192,116.316964,0,119,39847.383900463,2009-02-03,09:12:49
39.954245,116.316947,0,120,39847.3839467593,2009-02-03,09:12:53
39.954316,116.316975,0,119,39847.3839930556,2009-02-03,09:12:57
39.954366,116.31696,0,120,39847.3840393518,2009-02-03,09:13:01
39.954407,116.316932,0,126,39847.3840856481,2009-02-03,09:13:05
39.954463,116.316918,0,128,39847.3841435185,2009-02-03,09:13:10
39.954511,116.316894,0,118,39847.3841782407,2009-02-03,09:13:13
39.954563,116.316877,0,123,39847.3842361111,2009-02-03,09:13:18
39.954624,116.316873,0,123,39847.3842824074,2009-02-03,09:13:22
39.954675,116.316872,0,128,39847.3843287037,2009-02-03,09:13:26
39.954718,116.316854,0,136,39847.384375,2009-02-03,09:13:30
39.954771,116.316834,0,134,39847.3844212963,2009-02-03,09:13:34
39.9548,116.316787,0,140,39847.3844560185,2009-02-03,09:13:37
39.954859,116.316772,0,140,39847.3845138889,2009-02-03,09:13:42
39.954903,116.316805,0,144,39847.3845486111,2009-02-03,09:13:45
39.954938,116.316824,0,155,39847.3845949074,2009-02-03,09:13:49
39.954978,116.316849,0,154,39847.3846412037,2009-02-03,09:13:53
39.955029,116.316855,0,157,39847.3846759259,2009-02-03,09:13:56
39.955074,116.316852,0,151,39847.3847106481,2009-02-03,09:13:59
39.955122,116.316846,0,149,39847.3847453704,2009-02-03,09:14:02
39.955173,116.316831,0,146,39847.3847916667,2009-02-03,09:14:06
39.955216,116.316791,0,149,39847.3848263889,2009-02-03,09:14:09
39.955258,116.316784,0,141,39847.3848611111,2009-02-03,09:14:12
39.955305,116.316758,0,142,39847.3849074074,2009-02-03,09:14:16
39.955321,116.316712,0,157,39847.3849652778,2009-02-03,09:14:21
39.955344,116.316699,0,157,39847.3850231481,2009-02-03,09:14:26
39.955344,116.316699,0,157,39847.3850578704,2009-02-03,09:14:29
39.955347,116.316707,0,157,39847.3850810185,2009-02-03,09:14:31
39.955384,116.316729,0,152,39847.3851388889,2009-02-03,09:14:36
39.955413,116.316713,0,150,39847.3851967593,2009-02-03,09:14:41
39.955451,116.316668,0,154,39847.3852546296,2009-02-03,09:14:46
39.95549,116.31663,0,155,39847.3853009259,2009-02-03,09:14:50
39.955547,116.316608,0,156,39847.3853472222,2009-02-03,09:14:54
39.955573,116.316559,0,160,39847.3853935185,2009-02-03,09:14:58
39.955603,116.31651,0,153,39847.3854513889,2009-02-03,09:15:03
39.95561,116.316455,0,151,39847.3855092593,2009-02-03,09:15:08
39.955613,116.316407,0,149,39847.3855671296,2009-02-03,09:15:13
39.955601,116.316349,0,151,39847.385625,2009-02-03,09:15:18
39.955588,116.316279,0,152,39847.3856828704,2009-02-03,09:15:23
39.955586,116.316216,0,152,39847.3857175926,2009-02-03,09:15:26
39.955593,116.316139,0,145,39847.3857638889,2009-02-03,09:15:30
39.955598,116.316063,0,146,39847.3858217593,2009-02-03,09:15:35
39.955614,116.316008,0,145,39847.3858564815,2009-02-03,09:15:38
39.955615,116.315946,0,140,39847.3858912037,2009-02-03,09:15:41
39.955615,116.315877,0,137,39847.3859375,2009-02-03,09:15:45
39.955649,116.315829,0,138,39847.3859722222,2009-02-03,09:15:48
39.955687,116.315807,0,141,39847.3860300926,2009-02-03,09:15:53
39.955715,116.315815,0,145,39847.386087963,2009-02-03,09:15:58
39.95576,116.315846,0,149,39847.3861458333,2009-02-03,09:16:03
39.955787,116.31591,0,147,39847.3862037037,2009-02-03,09:16:08
39.955796,116.315988,0,146,39847.3862268519,2009-02-03,09:16:10
39.955797,116.316074,0,145,39847.38625,2009-02-03,09:16:12
39.95583,116.316116,0,144,39847.3862847222,2009-02-03,09:16:15
39.955858,116.316175,0,145,39847.3863310185,2009-02-03,09:16:19
39.955907,116.3162,0,143,39847.3863888889,2009-02-03,09:16:24
39.955956,116.316213,0,142,39847.3864236111,2009-02-03,09:16:27
39.955993,116.316247,0,140,39847.3864699074,2009-02-03,09:16:31
39.95603,116.316263,0,142,39847.3865277778,2009-02-03,09:16:36
39.956075,116.31626,0,137,39847.3865740741,2009-02-03,09:16:40
39.956121,116.31628,0,141,39847.3866203704,2009-02-03,09:16:44
39.956164,116.3163,0,142,39847.3866435185,2009-02-03,09:16:46
39.956206,116.316349,0,144,39847.3866782407,2009-02-03,09:16:49
39.956249,116.316341,0,149,39847.386724537,2009-02-03,09:16:53
39.956302,116.316365,0,149,39847.3867824074,2009-02-03,09:16:58
39.956348,116.31641,0,157,39847.3868402778,2009-02-03,09:17:03
39.956404,116.316429,0,154,39847.3868981482,2009-02-03,09:17:08
39.956453,116.316423,0,155,39847.3869444444,2009-02-03,09:17:12
39.956498,116.316399,0,149,39847.3869907407,2009-02-03,09:17:16
39.956547,116.316376,0,146,39847.387025463,2009-02-03,09:17:19
39.95656,116.316365,0,149,39847.3870833333,2009-02-03,09:17:24
39.956571,116.316352,0,149,39847.3871412037,2009-02-03,09:17:29
39.956582,116.316351,0,149,39847.3871990741,2009-02-03,09:17:34
39.956589,116.316351,0,149,39847.3872569444,2009-02-03,09:17:39
39.956589,116.31635,0,150,39847.3873148148,2009-02-03,09:17:44
39.956581,116.316351,0,150,39847.3873726852,2009-02-03,09:17:49
39.956575,116.316351,0,150,39847.3874305556,2009-02-03,09:17:54
39.956575,116.316351,0,150,39847.3874652778,2009-02-03,09:17:57
39.956572,116.316351,0,150,39847.3874884259,2009-02-03,09:17:59
39.956561,116.316352,0,150,39847.3875462963,2009-02-03,09:18:04
39.956524,116.316342,0,150,39847.3876041667,2009-02-03,09:18:09
39.95652,116.316343,0,150,39847.387662037,2009-02-03,09:18:14
39.95652,116.316343,0,150,39847.3876967593,2009-02-03,09:18:17
39.95652,116.316344,0,150,39847.3877199074,2009-02-03,09:18:19
39.956546,116.316363,0,150,39847.3877777778,2009-02-03,09:18:24
39.956553,116.316414,0,150,39847.3878356481,2009-02-03,09:18:29
39.956541,116.31642,0,150,39847.3878935185,2009-02-03,09:18:34
39.956509,116.316414,0,151,39847.3879513889,2009-02-03,09:18:39
39.956502,116.316415,0,152,39847.3880092593,2009-02-03,09:18:44
39.956505,116.316414,0,152,39847.3880671296,2009-02-03,09:18:49
39.956504,116.316415,0,152,39847.388125,2009-02-03,09:18:54
39.956504,116.316415,0,152,39847.3881597222,2009-02-03,09:18:57
39.956508,116.316415,0,153,39847.3881828704,2009-02-03,09:18:59
39.956521,116.316412,0,153,39847.3882407407,2009-02-03,09:19:04
39.956559,116.316416,0,153,39847.3882986111,2009-02-03,09:19:09
39.956599,116.316402,0,153,39847.3883564815,2009-02-03,09:19:14
39.956634,116.316396,0,153,39847.3884143519,2009-02-03,09:19:19
39.956686,116.316393,0,152,39847.3884490741,2009-02-03,09:19:22
39.956711,116.316439,0,153,39847.3885069444,2009-02-03,09:19:27
39.956693,116.316494,0,153,39847.3885300926,2009-02-03,09:19:29
39.956676,116.316572,0,153,39847.3885648148,2009-02-03,09:19:32
39.95667,116.316633,0,153,39847.388599537,2009-02-03,09:19:35
39.956658,116.316702,0,153,39847.3886342593,2009-02-03,09:19:38
39.956638,116.31676,0,153,39847.3886574074,2009-02-03,09:19:40
39.95662,116.316815,0,153,39847.3886805556,2009-02-03,09:19:42
39.956609,116.316873,0,153,39847.3887268519,2009-02-03,09:19:46
39.956614,116.316902,0,153,39847.3887847222,2009-02-03,09:19:51
39.956629,116.316959,0,153,39847.3888310185,2009-02-03,09:19:55
39.956654,116.31701,0,153,39847.3888773148,2009-02-03,09:19:59
39.956649,116.317088,0,153,39847.3889236111,2009-02-03,09:20:03
39.955649,116.31587,0,163,39847.3890277778,2009-02-03,09:20:12
39.955688,116.315908,0,162,39847.3890393519,2009-02-03,09:20:13
39.955733,116.315922,0,162,39847.3890740741,2009-02-03,09:20:16
39.95579,116.315953,0,163,39847.3891087963,2009-02-03,09:20:19
39.955861,116.316004,0,162,39847.3891319444,2009-02-03,09:20:21
39.955899,116.316059,0,162,39847.3891550926,2009-02-03,09:20:23
39.955951,116.316114,0,162,39847.3891782407,2009-02-03,09:20:25
39.956009,116.316158,0,161,39847.3892013889,2009-02-03,09:20:27
39.956057,116.31619,0,161,39847.389224537,2009-02-03,09:20:29
39.956099,116.316226,0,161,39847.3892476852,2009-02-03,09:20:31
39.956133,116.316268,0,160,39847.3892708333,2009-02-03,09:20:33
39.956178,116.316333,0,159,39847.3892939815,2009-02-03,09:20:35
39.95621,116.316404,0,158,39847.3893171296,2009-02-03,09:20:37
39.956234,116.316472,0,168,39847.3893287037,2009-02-03,09:20:38
39.956258,116.316539,0,176,39847.3893402778,2009-02-03,09:20:39
39.956371,116.316813,0,244,39847.3893518519,2009-02-03,09:20:40
39.956432,116.316978,0,282,39847.3893634259,2009-02-03,09:20:41
39.95647,116.317084,0,303,39847.389375,2009-02-03,09:20:42
39.956497,116.31716,0,316,39847.3893865741,2009-02-03,09:20:43
39.956519,116.317216,0,324,39847.3893981481,2009-02-03,09:20:44
39.95655,116.317272,0,324,39847.3894212963,2009-02-03,09:20:46
39.956569,116.31727,0,306,39847.3894560185,2009-02-03,09:20:49
39.956555,116.317275,0,288,39847.3895023148,2009-02-03,09:20:53
39.956546,116.317216,0,257,39847.389525463,2009-02-03,09:20:55
39.956548,116.317132,0,215,39847.389537037,2009-02-03,09:20:56
39.956544,116.317081,0,190,39847.3895486111,2009-02-03,09:20:57
39.956539,116.317054,0,175,39847.3895601852,2009-02-03,09:20:58
39.956527,116.317022,0,161,39847.3895833333,2009-02-03,09:21:00
39.956527,116.317022,0,161,39847.3896180556,2009-02-03,09:21:03
39.956522,116.317022,0,153,39847.3896412037,2009-02-03,09:21:05
39.956549,116.317011,0,153,39847.3896990741,2009-02-03,09:21:10
39.956597,116.31703,0,152,39847.3897453704,2009-02-03,09:21:14
39.956616,116.317081,0,153,39847.3898032407,2009-02-03,09:21:19
39.956633,116.317141,0,152,39847.389849537,2009-02-03,09:21:23
39.956611,116.317202,0,153,39847.3898958333,2009-02-03,09:21:27
39.956589,116.31725,0,154,39847.3899537037,2009-02-03,09:21:32
39.95658,116.317232,0,155,39847.3900115741,2009-02-03,09:21:37
39.956608,116.317181,0,155,39847.3900462963,2009-02-03,09:21:40
39.956651,116.317134,0,156,39847.3900810185,2009-02-03,09:21:43
39.956709,116.317073,0,156,39847.3901157407,2009-02-03,09:21:46
39.956754,116.317024,0,156,39847.3901388889,2009-02-03,09:21:48
39.956803,116.316994,0,157,39847.390162037,2009-02-03,09:21:50
39.956862,116.316995,0,157,39847.3902083333,2009-02-03,09:21:54
39.956921,116.31698,0,158,39847.3902546296,2009-02-03,09:21:58
39.956972,116.316959,0,159,39847.3903009259,2009-02-03,09:22:02
39.95702,116.316935,0,159,39847.3903472222,2009-02-03,09:22:06
39.95698,116.316879,0,160,39847.3903935185,2009-02-03,09:22:10
39.956939,116.316849,0,160,39847.3904398148,2009-02-03,09:22:14
39.956901,116.3168,0,160,39847.390474537,2009-02-03,09:22:17
39.95688,116.31678,0,161,39847.3905324074,2009-02-03,09:22:22
39.956879,116.316782,0,161,39847.3905902778,2009-02-03,09:22:27
39.956878,116.316787,0,161,39847.3906481481,2009-02-03,09:22:32
39.956883,116.316792,0,161,39847.3907060185,2009-02-03,09:22:37
39.956883,116.316792,0,161,39847.3907407407,2009-02-03,09:22:40
39.956889,116.316799,0,161,39847.3907638889,2009-02-03,09:22:42
39.956944,116.316844,0,161,39847.3907986111,2009-02-03,09:22:45
39.956987,116.316884,0,161,39847.3908101852,2009-02-03,09:22:46
39.957036,116.317334,0,146,39847.3912268518,2009-02-03,09:23:22
39.957001,116.317296,0,145,39847.3912847222,2009-02-03,09:23:27
39.957001,116.317296,0,145,39847.3913194444,2009-02-03,09:23:30
39.956996,116.317295,0,145,39847.3913425926,2009-02-03,09:23:32
39.956987,116.317295,0,146,39847.391400463,2009-02-03,09:23:37
39.956916,116.317259,0,150,39847.3914236111,2009-02-03,09:23:39
39.956868,116.317232,0,154,39847.3914467593,2009-02-03,09:23:41
39.956827,116.31721,0,157,39847.3914699074,2009-02-03,09:23:43
39.956755,116.317203,0,162,39847.3915046296,2009-02-03,09:23:46
39.956693,116.317214,0,166,39847.3915393518,2009-02-03,09:23:49
39.956645,116.317207,0,168,39847.3915740741,2009-02-03,09:23:52
39.956599,116.317189,0,170,39847.3916087963,2009-02-03,09:23:55
39.956554,116.317162,0,171,39847.3916319444,2009-02-03,09:23:57
39.956503,116.317174,0,176,39847.3916666667,2009-02-03,09:24:00
39.956508,116.317126,0,174,39847.3917592593,2009-02-03,09:24:08
39.956646,116.317181,0,173,39847.3917708333,2009-02-03,09:24:09
39.956734,116.317245,0,172,39847.3917939815,2009-02-03,09:24:11
39.956753,116.317254,0,172,39847.3918518518,2009-02-03,09:24:16
39.956743,116.317171,0,174,39847.391875,2009-02-03,09:24:18
39.95674,116.317088,0,175,39847.3918981481,2009-02-03,09:24:20
39.956726,116.317021,0,177,39847.3919212963,2009-02-03,09:24:22
39.956695,116.316945,0,179,39847.3919444444,2009-02-03,09:24:24
39.956676,116.316884,0,185,39847.3919675926,2009-02-03,09:24:26
39.956684,116.316891,0,213,39847.3919907407,2009-02-03,09:24:28
39.956687,116.316906,0,237,39847.3920138889,2009-02-03,09:24:30
39.956642,116.3168,0,214,39847.392037037,2009-02-03,09:24:32
39.956611,116.316738,0,200,39847.3920486111,2009-02-03,09:24:33
39.95659,116.31668,0,190,39847.3920601852,2009-02-03,09:24:34
39.956558,116.316624,0,187,39847.3920833333,2009-02-03,09:24:36
39.956522,116.316582,0,184,39847.3920949074,2009-02-03,09:24:37
39.956453,116.316529,0,184,39847.3921064815,2009-02-03,09:24:38
39.956389,116.316477,0,187,39847.3921180556,2009-02-03,09:24:39
39.956297,116.316405,0,191,39847.3921296296,2009-02-03,09:24:40
39.956262,116.316321,0,191,39847.3921527778,2009-02-03,09:24:42
39.956222,116.316275,0,185,39847.3921759259,2009-02-03,09:24:44
39.956197,116.316216,0,188,39847.3921990741,2009-02-03,09:24:46
39.956181,116.316145,0,191,39847.3922453704,2009-02-03,09:24:50
39.956149,116.316094,0,191,39847.3922685185,2009-02-03,09:24:52
39.956121,116.316023,0,190,39847.3923148148,2009-02-03,09:24:56
39.956128,116.315954,0,187,39847.3923611111,2009-02-03,09:25:00
39.956146,116.315916,0,181,39847.3924189815,2009-02-03,09:25:05
39.956131,116.315869,0,180,39847.3924768518,2009-02-03,09:25:10
39.956199,116.315918,0,184,39847.3925,2009-02-03,09:25:12
39.956241,116.315952,0,186,39847.3925115741,2009-02-03,09:25:13
39.956285,116.315996,0,188,39847.3925231481,2009-02-03,09:25:14
39.956321,116.316038,0,191,39847.3925810185,2009-02-03,09:25:19
39.95633,116.316084,0,189,39847.3926388889,2009-02-03,09:25:24
39.956341,116.316117,0,182,39847.3926967593,2009-02-03,09:25:29
39.9563,116.316151,0,177,39847.3927314815,2009-02-03,09:25:32
39.956245,116.316176,0,174,39847.3927546296,2009-02-03,09:25:34
39.95621,116.316224,0,172,39847.3927893518,2009-02-03,09:25:37
39.956216,116.316259,0,168,39847.3928472222,2009-02-03,09:25:42
39.95622,116.3163,0,166,39847.3929050926,2009-02-03,09:25:47
39.956259,116.316292,0,164,39847.392962963,2009-02-03,09:25:52
39.956309,116.316244,0,162,39847.3930208333,2009-02-03,09:25:57
39.956357,116.316212,0,160,39847.3930555556,2009-02-03,09:26:00
39.95641,116.316193,0,159,39847.3931018518,2009-02-03,09:26:04
39.95646,116.31623,0,158,39847.3931365741,2009-02-03,09:26:07
39.956469,116.316235,0,156,39847.3931944444,2009-02-03,09:26:12
39.956439,116.316191,0,155,39847.3932523148,2009-02-03,09:26:17
39.956412,116.316178,0,154,39847.3933101852,2009-02-03,09:26:22
39.956387,116.316152,0,153,39847.3933680556,2009-02-03,09:26:27
39.956345,116.316105,0,152,39847.3934027778,2009-02-03,09:26:30
39.95632,116.316051,0,150,39847.3934490741,2009-02-03,09:26:34
39.956362,116.31602,0,149,39847.3935069444,2009-02-03,09:26:39
39.956408,116.316023,0,147,39847.3935648148,2009-02-03,09:26:44
39.956468,116.316016,0,146,39847.3936111111,2009-02-03,09:26:48
39.956609,116.315754,0,153,39847.3959837963,2009-02-03,09:30:13
39.956595,116.315688,0,153,39847.3960300926,2009-02-03,09:30:17
39.956546,116.315698,0,151,39847.3960648148,2009-02-03,09:30:20
39.956512,116.315744,0,144,39847.396099537,2009-02-03,09:30:23
39.956466,116.315804,0,123,39847.3961458333,2009-02-03,09:30:27
39.956435,116.315861,0,117,39847.3961689815,2009-02-03,09:30:29
39.956435,116.315861,0,117,39847.3961921296,2009-02-03,09:30:31
39.956434,116.315868,0,99,39847.3962152778,2009-02-03,09:30:33
39.956419,116.315926,0,94,39847.3962268519,2009-02-03,09:30:34
39.956414,116.31598,0,89,39847.3962847222,2009-02-03,09:30:39
39.956394,116.315997,0,87,39847.3963425926,2009-02-03,09:30:44
39.956392,116.315998,0,86,39847.396400463,2009-02-03,09:30:49
39.956389,116.316002,0,86,39847.3964583333,2009-02-03,09:30:54
39.956382,116.316007,0,86,39847.3965162037,2009-02-03,09:30:59
39.956382,116.316007,0,86,39847.3965509259,2009-02-03,09:31:02
39.956382,116.316011,0,85,39847.3965740741,2009-02-03,09:31:04
39.956393,116.316029,0,86,39847.3966319444,2009-02-03,09:31:09
39.956393,116.316034,0,86,39847.3966898148,2009-02-03,09:31:14
39.956393,116.316037,0,86,39847.3967476852,2009-02-03,09:31:19
39.956393,116.316042,0,86,39847.3968055556,2009-02-03,09:31:24
39.95639,116.316046,0,86,39847.3968634259,2009-02-03,09:31:29
39.956387,116.31605,0,86,39847.3969212963,2009-02-03,09:31:34
39.956386,116.316054,0,86,39847.3969791667,2009-02-03,09:31:39
39.956382,116.316057,0,86,39847.397037037,2009-02-03,09:31:44
39.956379,116.316059,0,86,39847.3970949074,2009-02-03,09:31:49
39.956378,116.31606,0,86,39847.3971527778,2009-02-03,09:31:54
39.956373,116.316061,0,86,39847.3972106481,2009-02-03,09:31:59
39.956366,116.316062,0,86,39847.3972685185,2009-02-03,09:32:04
39.956359,116.316063,0,86,39847.3973263889,2009-02-03,09:32:09
39.956359,116.316063,0,86,39847.3973611111,2009-02-03,09:32:12
39.956352,116.316063,0,86,39847.3973842593,2009-02-03,09:32:14
39.956352,116.31608,0,86,39847.3974421296,2009-02-03,09:32:19
39.956352,116.316081,0,86,39847.3975,2009-02-03,09:32:24
39.956352,116.316081,0,86,39847.3975347222,2009-02-03,09:32:27
39.95636,116.316083,0,86,39847.3975578704,2009-02-03,09:32:29
39.956376,116.316094,0,86,39847.3976157407,2009-02-03,09:32:34
39.95641,116.316139,0,88,39847.397662037,2009-02-03,09:32:38
39.956421,116.316145,0,88,39847.3977199074,2009-02-03,09:32:43
39.956432,116.316146,0,88,39847.3977777778,2009-02-03,09:32:48
39.95644,116.316147,0,88,39847.3978356481,2009-02-03,09:32:53
39.956447,116.316147,0,88,39847.3978935185,2009-02-03,09:32:58
39.956454,116.316146,0,88,39847.3979513889,2009-02-03,09:33:03
39.95646,116.316145,0,87,39847.3980092593,2009-02-03,09:33:08
39.956462,116.316144,0,87,39847.3980671296,2009-02-03,09:33:13
39.956468,116.316142,0,86,39847.398125,2009-02-03,09:33:18
39.956473,116.316141,0,86,39847.3981828704,2009-02-03,09:33:23
39.956476,116.316142,0,86,39847.3982407407,2009-02-03,09:33:28
39.956477,116.316142,0,85,39847.3982986111,2009-02-03,09:33:33
39.956371,116.316463,0,90,39847.4065625,2009-02-03,09:45:27
39.956367,116.316464,0,90,39847.4066203704,2009-02-03,09:45:32
39.956362,116.316465,0,90,39847.4066782407,2009-02-03,09:45:37
39.956357,116.316467,0,90,39847.4067361111,2009-02-03,09:45:42
39.956358,116.31647,0,90,39847.4067939815,2009-02-03,09:45:47
39.956361,116.316471,0,90,39847.4068518518,2009-02-03,09:45:52
39.956362,116.316472,0,90,39847.4069097222,2009-02-03,09:45:57
39.956363,116.316472,0,90,39847.4069675926,2009-02-03,09:46:02
39.956364,116.316472,0,90,39847.407025463,2009-02-03,09:46:07
39.956367,116.316472,0,89,39847.4070833333,2009-02-03,09:46:12
39.95637,116.316474,0,89,39847.4071412037,2009-02-03,09:46:17
39.956372,116.316474,0,89,39847.4071990741,2009-02-03,09:46:22
39.95637,116.316475,0,89,39847.4072569444,2009-02-03,09:46:27
39.956369,116.316477,0,89,39847.4073148148,2009-02-03,09:46:32
39.956369,116.316478,0,89,39847.4073726852,2009-02-03,09:46:37
39.956369,116.316479,0,89,39847.4074305556,2009-02-03,09:46:42
39.956373,116.31648,0,90,39847.4074884259,2009-02-03,09:46:47
39.95638,116.31648,0,90,39847.4075462963,2009-02-03,09:46:52
39.956383,116.316481,0,90,39847.4076041667,2009-02-03,09:46:57
39.956385,116.316481,0,90,39847.407662037,2009-02-03,09:47:02
39.956389,116.316482,0,90,39847.4077199074,2009-02-03,09:47:07
39.956395,116.316481,0,89,39847.4077777778,2009-02-03,09:47:12
39.956398,116.316481,0,89,39847.4078356481,2009-02-03,09:47:17
39.956404,116.316481,0,88,39847.4078935185,2009-02-03,09:47:22
39.956404,116.316481,0,88,39847.4079282407,2009-02-03,09:47:25
39.956404,116.316485,0,89,39847.4079513889,2009-02-03,09:47:27
39.956435,116.316505,0,94,39847.4080092593,2009-02-03,09:47:32
39.95645,116.316504,0,93,39847.4080671296,2009-02-03,09:47:37
39.956458,116.316505,0,93,39847.408125,2009-02-03,09:47:42
39.956464,116.316506,0,94,39847.4081828704,2009-02-03,09:47:47
39.956464,116.316506,0,94,39847.4082175926,2009-02-03,09:47:50
39.956472,116.316508,0,97,39847.4082407407,2009-02-03,09:47:52
39.956481,116.31651,0,99,39847.4082986111,2009-02-03,09:47:57
39.956481,116.31651,0,99,39847.4083333333,2009-02-03,09:48:00
39.956482,116.31651,0,103,39847.4083564815,2009-02-03,09:48:02
39.956471,116.316508,0,106,39847.4084143518,2009-02-03,09:48:07
39.956476,116.316534,0,106,39847.4084722222,2009-02-03,09:48:12
39.956454,116.316553,0,111,39847.4085300926,2009-02-03,09:48:17
39.956467,116.316591,0,114,39847.408587963,2009-02-03,09:48:22
39.956471,116.316591,0,114,39847.4086458333,2009-02-03,09:48:27
39.956477,116.31659,0,114,39847.4087037037,2009-02-03,09:48:32
39.956484,116.316589,0,115,39847.4087615741,2009-02-03,09:48:37
39.956484,116.316588,0,115,39847.4088194444,2009-02-03,09:48:42
39.956484,116.316588,0,115,39847.4088541667,2009-02-03,09:48:45
39.956481,116.316588,0,115,39847.4088773148,2009-02-03,09:48:47
39.956516,116.316568,0,115,39847.4089351852,2009-02-03,09:48:52
39.956594,116.316614,0,120,39847.4089583333,2009-02-03,09:48:54
39.956644,116.316632,0,124,39847.4089699074,2009-02-03,09:48:55
39.956648,116.316575,0,128,39847.4089814815,2009-02-03,09:48:56
39.956592,116.316484,0,128,39847.4090162037,2009-02-03,09:48:59
39.956561,116.316431,0,131,39847.4090625,2009-02-03,09:49:03
39.956504,116.316443,0,128,39847.4091087963,2009-02-03,09:49:07
39.95646,116.316446,0,133,39847.4091550926,2009-02-03,09:49:11
39.956413,116.316468,0,137,39847.4091898148,2009-02-03,09:49:14
39.956365,116.316473,0,138,39847.4092361111,2009-02-03,09:49:18
39.95631,116.316471,0,144,39847.4092939815,2009-02-03,09:49:23
39.956261,116.316475,0,150,39847.4093402778,2009-02-03,09:49:27
39.956216,116.316496,0,149,39847.4093865741,2009-02-03,09:49:31
39.956164,116.31649,0,154,39847.4094328704,2009-02-03,09:49:35
39.956131,116.316452,0,158,39847.4094907407,2009-02-03,09:49:40
39.956088,116.316438,0,163,39847.409537037,2009-02-03,09:49:44
39.956037,116.31644,0,164,39847.4095949074,2009-02-03,09:49:49
39.955982,116.316437,0,163,39847.4096296296,2009-02-03,09:49:52
39.955954,116.31639,0,163,39847.4096643519,2009-02-03,09:49:55
39.955916,116.316333,0,166,39847.4097106481,2009-02-03,09:49:59
39.955901,116.316268,0,166,39847.4097453704,2009-02-03,09:50:02
39.955887,116.316206,0,168,39847.4097800926,2009-02-03,09:50:05
39.955874,116.316149,0,171,39847.4098263889,2009-02-03,09:50:09
39.95586,116.316085,0,174,39847.4098726852,2009-02-03,09:50:13
39.955838,116.316022,0,177,39847.4099189815,2009-02-03,09:50:17
39.955803,116.315976,0,182,39847.4099768519,2009-02-03,09:50:22
39.955772,116.315926,0,187,39847.4100231482,2009-02-03,09:50:26
39.955772,116.315926,0,187,39847.4100578704,2009-02-03,09:50:29
39.95578,116.315928,0,190,39847.4100810185,2009-02-03,09:50:31
39.955737,116.315935,0,175,39847.4101157407,2009-02-03,09:50:34
39.955735,116.315979,0,170,39847.4101736111,2009-02-03,09:50:39
39.955692,116.315955,0,157,39847.4102083333,2009-02-03,09:50:42
39.95564,116.315947,0,153,39847.4102662037,2009-02-03,09:50:47
39.95564,116.315947,0,153,39847.4103009259,2009-02-03,09:50:50
39.955638,116.315946,0,154,39847.4103240741,2009-02-03,09:50:52
39.955612,116.315949,0,154,39847.4103819444,2009-02-03,09:50:57
39.955564,116.315945,0,154,39847.4104398148,2009-02-03,09:51:02
39.955528,116.315951,0,151,39847.4104976852,2009-02-03,09:51:07
39.955459,116.315972,0,154,39847.4105439815,2009-02-03,09:51:11
39.955434,116.316033,0,156,39847.4106018519,2009-02-03,09:51:16
39.955418,116.316091,0,155,39847.4106365741,2009-02-03,09:51:19
39.95541,116.316159,0,150,39847.4106828704,2009-02-03,09:51:23
39.955406,116.316226,0,148,39847.4107291667,2009-02-03,09:51:27
39.955423,116.31629,0,150,39847.410775463,2009-02-03,09:51:31
39.955416,116.316363,0,144,39847.4108217593,2009-02-03,09:51:35
39.95542,116.316422,0,141,39847.4108680556,2009-02-03,09:51:39
39.955418,116.316491,0,141,39847.4109143519,2009-02-03,09:51:43
39.955401,116.316567,0,139,39847.4109722222,2009-02-03,09:51:48
39.955387,116.316629,0,137,39847.4110185185,2009-02-03,09:51:52
39.955368,116.316681,0,143,39847.4110532407,2009-02-03,09:51:55
39.955389,116.316737,0,137,39847.411099537,2009-02-03,09:51:59
39.955367,116.316789,0,135,39847.4111458333,2009-02-03,09:52:03
39.955329,116.316835,0,137,39847.4111921296,2009-02-03,09:52:07
39.955284,116.316807,0,136,39847.41125,2009-02-03,09:52:12
39.955231,116.316806,0,130,39847.4112962963,2009-02-03,09:52:16
39.955178,116.316812,0,129,39847.4113425926,2009-02-03,09:52:20
39.955128,116.316826,0,130,39847.4113888889,2009-02-03,09:52:24
39.955078,116.316813,0,127,39847.4114351852,2009-02-03,09:52:28
39.955033,116.316831,0,129,39847.4114699074,2009-02-03,09:52:31
39.95498,116.316822,0,127,39847.4115162037,2009-02-03,09:52:35
39.954932,116.316787,0,126,39847.4115625,2009-02-03,09:52:39
39.954873,116.316793,0,130,39847.4116087963,2009-02-03,09:52:43
39.954827,116.316776,0,130,39847.4116666667,2009-02-03,09:52:48
39.954804,116.316738,0,133,39847.411724537,2009-02-03,09:52:53
39.954741,116.316755,0,135,39847.4117708333,2009-02-03,09:52:57
39.954674,116.316772,0,132,39847.4118171296,2009-02-03,09:53:01
39.954617,116.316765,0,133,39847.4118634259,2009-02-03,09:53:05
39.954565,116.316768,0,134,39847.4119097222,2009-02-03,09:53:09
39.954526,116.316751,0,136,39847.4119675926,2009-02-03,09:53:14
39.954479,116.316773,0,136,39847.4120023148,2009-02-03,09:53:17
39.95442,116.316814,0,137,39847.4120486111,2009-02-03,09:53:21
39.954365,116.316827,0,137,39847.4121064815,2009-02-03,09:53:26
39.954319,116.316844,0,138,39847.4121412037,2009-02-03,09:53:29
39.954273,116.31684,0,140,39847.4121875,2009-02-03,09:53:33
39.954228,116.316868,0,142,39847.4122222222,2009-02-03,09:53:36
39.954179,116.316882,0,140,39847.4122685185,2009-02-03,09:53:40
39.954135,116.316895,0,137,39847.4123148148,2009-02-03,09:53:44
39.954076,116.316899,0,135,39847.4123726852,2009-02-03,09:53:49
39.954032,116.316914,0,135,39847.4124074074,2009-02-03,09:53:52
39.953978,116.316914,0,140,39847.4124652778,2009-02-03,09:53:57
39.953928,116.316911,0,142,39847.4125115741,2009-02-03,09:54:01
39.95388,116.316908,0,147,39847.4125578704,2009-02-03,09:54:05
39.953828,116.316908,0,152,39847.4126157407,2009-02-03,09:54:10
39.953783,116.316908,0,156,39847.412662037,2009-02-03,09:54:14
39.953731,116.316912,0,157,39847.4127199074,2009-02-03,09:54:19
39.953678,116.316927,0,161,39847.4127777778,2009-02-03,09:54:24
39.953627,116.316934,0,165,39847.4128240741,2009-02-03,09:54:28
39.953582,116.316965,0,168,39847.4128703704,2009-02-03,09:54:32
39.953543,116.317008,0,173,39847.4129050926,2009-02-03,09:54:35
39.953494,116.317033,0,179,39847.4129513889,2009-02-03,09:54:39
39.953443,116.317039,0,184,39847.4129976852,2009-02-03,09:54:43
39.953391,116.317029,0,188,39847.4130555556,2009-02-03,09:54:48
39.953341,116.317037,0,193,39847.4131134259,2009-02-03,09:54:53
39.953299,116.317032,0,199,39847.4131597222,2009-02-03,09:54:57
39.953259,116.317007,0,204,39847.4132060185,2009-02-03,09:55:01
39.953217,116.316967,0,201,39847.4132523148,2009-02-03,09:55:05
39.953196,116.316913,0,204,39847.413287037,2009-02-03,09:55:08
39.953186,116.316873,0,218,39847.4133333333,2009-02-03,09:55:12
39.953222,116.316815,0,222,39847.4133796296,2009-02-03,09:55:16
39.953239,116.316756,0,226,39847.4134259259,2009-02-03,09:55:20
39.953182,116.316699,0,232,39847.4134606481,2009-02-03,09:55:23
39.953141,116.316627,0,223,39847.4134837963,2009-02-03,09:55:25
39.953088,116.316571,0,225,39847.4135185185,2009-02-03,09:55:28
39.95304,116.316516,0,223,39847.4135532407,2009-02-03,09:55:31
39.953007,116.316478,0,232,39847.413587963,2009-02-03,09:55:34
39.952989,116.316427,0,243,39847.4136342593,2009-02-03,09:55:38
39.952969,116.316363,0,246,39847.4136805556,2009-02-03,09:55:42
39.952962,116.31631,0,254,39847.4137268519,2009-02-03,09:55:46
39.952935,116.316267,0,247,39847.4137615741,2009-02-03,09:55:49
39.952925,116.316204,0,251,39847.4138078704,2009-02-03,09:55:53
39.952925,116.316142,0,249,39847.4138425926,2009-02-03,09:55:56
39.952897,116.316077,0,241,39847.4138657407,2009-02-03,09:55:58
39.952914,116.316008,0,239,39847.4138888889,2009-02-03,09:56:00
39.952948,116.315969,0,237,39847.413900463,2009-02-03,09:56:01
39.952976,116.315909,0,238,39847.4139236111,2009-02-03,09:56:03
39.953004,116.315842,0,237,39847.4139467593,2009-02-03,09:56:05
39.953052,116.315781,0,237,39847.4139699074,2009-02-03,09:56:07
39.953078,116.31573,0,240,39847.4139930556,2009-02-03,09:56:09
39.953116,116.31567,0,242,39847.4140277778,2009-02-03,09:56:12
39.953141,116.315614,0,242,39847.4140625,2009-02-03,09:56:15
39.953165,116.315538,0,244,39847.4140972222,2009-02-03,09:56:18
39.953183,116.315476,0,244,39847.4141319444,2009-02-03,09:56:21
39.953236,116.315499,0,257,39847.4141550926,2009-02-03,09:56:23
39.953284,116.31549,0,258,39847.4141898148,2009-02-03,09:56:26
39.953313,116.315443,0,264,39847.4142476852,2009-02-03,09:56:31
39.953361,116.315401,0,273,39847.4143055556,2009-02-03,09:56:36
39.953402,116.315344,0,277,39847.4143402778,2009-02-03,09:56:39
39.953441,116.315305,0,282,39847.414375,2009-02-03,09:56:42
39.953484,116.315266,0,288,39847.4144212963,2009-02-03,09:56:46
39.953502,116.315209,0,295,39847.4144560185,2009-02-03,09:56:49
39.953529,116.315171,0,293,39847.4145138889,2009-02-03,09:56:54
39.953541,116.31513,0,290,39847.4145717593,2009-02-03,09:56:59
39.95357,116.315122,0,289,39847.4146296296,2009-02-03,09:57:04
39.953602,116.31515,0,281,39847.4146875,2009-02-03,09:57:09
39.953634,116.315149,0,280,39847.4147453704,2009-02-03,09:57:14
39.953641,116.315106,0,285,39847.4148032407,2009-02-03,09:57:19
39.953668,116.315054,0,292,39847.4148611111,2009-02-03,09:57:24
39.95366,116.314987,0,298,39847.4149189815,2009-02-03,09:57:29
39.953652,116.314918,0,293,39847.4149652778,2009-02-03,09:57:33
39.953657,116.31484,0,290,39847.4150115741,2009-02-03,09:57:37
39.953647,116.314775,0,286,39847.4150462963,2009-02-03,09:57:40
39.953641,116.314707,0,281,39847.4150810185,2009-02-03,09:57:43
39.953634,116.314637,0,279,39847.4151273148,2009-02-03,09:57:47
39.953642,116.314579,0,276,39847.415162037,2009-02-03,09:57:50
39.953634,116.314526,0,267,39847.4151851852,2009-02-03,09:57:52
39.953644,116.314458,0,264,39847.4152314815,2009-02-03,09:57:56
39.953644,116.314392,0,265,39847.4152893518,2009-02-03,09:58:01
39.953636,116.314329,0,260,39847.4153356481,2009-02-03,09:58:05
39.953618,116.314287,0,251,39847.4153587963,2009-02-03,09:58:07
39.953616,116.314212,0,251,39847.4154166667,2009-02-03,09:58:12
39.953616,116.314137,0,250,39847.415462963,2009-02-03,09:58:16
39.953597,116.31408,0,248,39847.4154861111,2009-02-03,09:58:18
39.953586,116.314019,0,252,39847.4155208333,2009-02-03,09:58:21
39.953574,116.313956,0,250,39847.4155671296,2009-02-03,09:58:25
39.953573,116.313896,0,249,39847.415625,2009-02-03,09:58:30
39.953575,116.313834,0,254,39847.4156712963,2009-02-03,09:58:34
39.953579,116.31377,0,259,39847.4157175926,2009-02-03,09:58:38
39.953573,116.313708,0,262,39847.4157638889,2009-02-03,09:58:42
39.953574,116.313655,0,269,39847.4158101852,2009-02-03,09:58:46
39.953572,116.313583,0,277,39847.4158680556,2009-02-03,09:58:51
39.953565,116.313514,0,282,39847.4159143518,2009-02-03,09:58:55
39.953562,116.313448,0,285,39847.4159606481,2009-02-03,09:58:59
39.953561,116.313393,0,291,39847.4160069444,2009-02-03,09:59:03
39.953569,116.313331,0,297,39847.4160416667,2009-02-03,09:59:06
39.953581,116.313275,0,307,39847.416099537,2009-02-03,09:59:11
39.953557,116.313224,0,313,39847.4161342593,2009-02-03,09:59:14
39.953542,116.313172,0,314,39847.4161921296,2009-02-03,09:59:19
39.953512,116.313133,0,321,39847.4162268518,2009-02-03,09:59:22
39.953503,116.313129,0,327,39847.4162847222,2009-02-03,09:59:27
39.953503,116.313129,0,327,39847.4163194444,2009-02-03,09:59:30
39.953504,116.313137,0,329,39847.4163425926,2009-02-03,09:59:32
39.953576,116.313118,0,332,39847.4163657407,2009-02-03,09:59:34
39.953613,116.313155,0,333,39847.4163888889,2009-02-03,09:59:36
39.953645,116.313205,0,330,39847.4164351852,2009-02-03,09:59:40
39.953651,116.313275,0,326,39847.4164930556,2009-02-03,09:59:45
39.953657,116.313335,0,322,39847.4165393518,2009-02-03,09:59:49
39.953659,116.313406,0,319,39847.4165972222,2009-02-03,09:59:54
39.953666,116.313473,0,318,39847.4166435185,2009-02-03,09:59:58
39.953676,116.313535,0,311,39847.4166898148,2009-02-03,10:00:02
39.953663,116.313595,0,311,39847.4167361111,2009-02-03,10:00:06
39.95365,116.313647,0,312,39847.4167939815,2009-02-03,10:00:11
39.953674,116.313683,0,314,39847.4168518518,2009-02-03,10:00:16
39.95368,116.313688,0,314,39847.4169097222,2009-02-03,10:00:21
39.953681,116.313696,0,315,39847.4169675926,2009-02-03,10:00:26
39.953681,116.313697,0,315,39847.417025463,2009-02-03,10:00:31
39.95368,116.313693,0,315,39847.4170833333,2009-02-03,10:00:36
39.953679,116.313689,0,316,39847.4171412037,2009-02-03,10:00:41
39.95368,116.313689,0,316,39847.4171990741,2009-02-03,10:00:46
39.95368,116.313689,0,316,39847.4172337963,2009-02-03,10:00:49
39.953682,116.313697,0,316,39847.4172569444,2009-02-03,10:00:51
39.953716,116.31372,0,316,39847.4173148148,2009-02-03,10:00:56
39.953723,116.313743,0,316,39847.4173726852,2009-02-03,10:01:01
39.953723,116.313743,0,316,39847.4174074074,2009-02-03,10:01:04
39.953718,116.313751,0,316,39847.4174305556,2009-02-03,10:01:06
39.953715,116.313733,0,316,39847.4174884259,2009-02-03,10:01:11
39.953717,116.313727,0,316,39847.4175462963,2009-02-03,10:01:16
39.953717,116.313727,0,316,39847.4175810185,2009-02-03,10:01:19
39.953718,116.313726,0,316,39847.4176041667,2009-02-03,10:01:21
39.953718,116.313712,0,316,39847.417662037,2009-02-03,10:01:26
39.953719,116.313696,0,316,39847.4177199074,2009-02-03,10:01:31
39.953721,116.313681,0,316,39847.4177777778,2009-02-03,10:01:36
39.953722,116.313668,0,316,39847.4178356482,2009-02-03,10:01:41
39.953722,116.313668,0,316,39847.4178703704,2009-02-03,10:01:44
39.953723,116.313662,0,316,39847.4178935185,2009-02-03,10:01:46
39.953728,116.313652,0,316,39847.4179513889,2009-02-03,10:01:51
39.953768,116.313597,0,316,39847.417974537,2009-02-03,10:01:53
39.953803,116.313549,0,316,39847.4179861111,2009-02-03,10:01:54
39.95384,116.3135,0,316,39847.4179976852,2009-02-03,10:01:55
39.953875,116.313457,0,316,39847.4180092593,2009-02-03,10:01:56
39.953929,116.313456,0,316,39847.4180555556,2009-02-03,10:02:00
39.953954,116.313466,0,316,39847.4181134259,2009-02-03,10:02:05
39.953954,116.313466,0,316,39847.4181481482,2009-02-03,10:02:08
39.953957,116.313465,0,316,39847.4181712963,2009-02-03,10:02:10
39.953996,116.313404,0,316,39847.4182060185,2009-02-03,10:02:13
39.954042,116.313384,0,316,39847.4182407407,2009-02-03,10:02:16
39.95409,116.313367,0,316,39847.418287037,2009-02-03,10:02:20
39.954134,116.313349,0,316,39847.4183217593,2009-02-03,10:02:23
39.953091,116.313733,0,291,39847.4206712963,2009-02-03,10:05:46
39.953222,116.31376,0,286,39847.4206828704,2009-02-03,10:05:47
39.953285,116.313787,0,283,39847.4206944444,2009-02-03,10:05:48
39.953353,116.313804,0,280,39847.4207175926,2009-02-03,10:05:50
39.95338,116.313835,0,316,39847.4207291667,2009-02-03,10:05:51
39.953394,116.313843,0,326,39847.420787037,2009-02-03,10:05:56
39.953392,116.313832,0,325,39847.4208449074,2009-02-03,10:06:01
39.953396,116.313825,0,325,39847.4209027778,2009-02-03,10:06:06
39.953396,116.313825,0,325,39847.4209375,2009-02-03,10:06:09
39.953402,116.313829,0,325,39847.4209606481,2009-02-03,10:06:11
39.953406,116.313844,0,325,39847.4210185185,2009-02-03,10:06:16
39.953409,116.313859,0,325,39847.4210763889,2009-02-03,10:06:21
39.953416,116.31387,0,325,39847.4211342593,2009-02-03,10:06:26
39.953416,116.31387,0,325,39847.4211689815,2009-02-03,10:06:29
39.953417,116.313869,0,325,39847.4211921296,2009-02-03,10:06:31
39.953416,116.313856,0,325,39847.42125,2009-02-03,10:06:36
39.953418,116.31384,0,325,39847.4213078704,2009-02-03,10:06:41
39.953419,116.313828,0,325,39847.4213657407,2009-02-03,10:06:46
39.953422,116.313821,0,325,39847.4214236111,2009-02-03,10:06:51
39.953422,116.313821,0,325,39847.4214583333,2009-02-03,10:06:54
39.953425,116.313816,0,325,39847.4214814815,2009-02-03,10:06:56
39.953471,116.313827,0,325,39847.4215046296,2009-02-03,10:06:58
39.953534,116.313847,0,324,39847.4215393519,2009-02-03,10:07:01
39.95358,116.313869,0,324,39847.4215856481,2009-02-03,10:07:05
39.95363,116.313877,0,324,39847.4215972222,2009-02-03,10:07:06
39.95368,116.313895,0,324,39847.4216319444,2009-02-03,10:07:09
39.953742,116.313911,0,324,39847.4216666667,2009-02-03,10:07:12
39.953793,116.31395,0,323,39847.421712963,2009-02-03,10:07:16
39.953837,116.31397,0,322,39847.4217476852,2009-02-03,10:07:19
39.953895,116.313985,0,321,39847.4217708333,2009-02-03,10:07:21
39.95394,116.313989,0,319,39847.4218055556,2009-02-03,10:07:24
39.953962,116.313963,0,316,39847.4218634259,2009-02-03,10:07:29
39.953921,116.313941,0,315,39847.4219212963,2009-02-03,10:07:34
39.95386,116.31392,0,314,39847.4219791667,2009-02-03,10:07:39
39.9538,116.313919,0,313,39847.4220023148,2009-02-03,10:07:41
39.9538,116.313919,0,313,39847.422037037,2009-02-03,10:07:44
39.953797,116.31392,0,313,39847.4220601852,2009-02-03,10:07:46
39.953786,116.313919,0,313,39847.4221180556,2009-02-03,10:07:51
39.953783,116.313922,0,312,39847.4221759259,2009-02-03,10:07:56
39.95378,116.313922,0,312,39847.4222337963,2009-02-03,10:08:01
39.95378,116.313922,0,312,39847.4222685185,2009-02-03,10:08:04
39.953779,116.313925,0,312,39847.4222916667,2009-02-03,10:08:06
39.95378,116.313935,0,312,39847.422349537,2009-02-03,10:08:11
39.953828,116.31394,0,312,39847.4224074074,2009-02-03,10:08:16
39.95387,116.313966,0,312,39847.4224421296,2009-02-03,10:08:19
39.953925,116.313972,0,311,39847.4224652778,2009-02-03,10:08:21
39.953984,116.313927,0,311,39847.4224884259,2009-02-03,10:08:23
39.954041,116.313869,0,310,39847.4225115741,2009-02-03,10:08:25
39.951422,116.314348,0,394,39847.4232060185,2009-02-03,10:09:25
39.952123,116.314369,0,416,39847.4232407407,2009-02-03,10:09:28
39.952341,116.314366,0,377,39847.4232523148,2009-02-03,10:09:29
39.95246,116.31436,0,354,39847.4232638889,2009-02-03,10:09:30
39.95253,116.314353,0,342,39847.423275463,2009-02-03,10:09:31
39.952584,116.314362,0,332,39847.4232986111,2009-02-03,10:09:33
39.952622,116.314345,0,325,39847.4233449074,2009-02-03,10:09:37
39.952561,116.314387,0,322,39847.4233680556,2009-02-03,10:09:39
39.947904,116.318319,0,519,39847.4236342593,2009-02-03,10:10:02
39.948013,116.318224,0,519,39847.4236458333,2009-02-03,10:10:03
39.951004,116.316436,0,210,39847.4237731481,2009-02-03,10:10:14
39.951005,116.316432,0,210,39847.4237962963,2009-02-03,10:10:16
39.951006,116.316418,0,209,39847.4238541667,2009-02-03,10:10:21
39.951115,116.316249,0,166,39847.4238657407,2009-02-03,10:10:22
39.951157,116.316127,0,159,39847.4238773148,2009-02-03,10:10:23
39.951173,116.316055,0,144,39847.4238888889,2009-02-03,10:10:24
39.951181,116.315985,0,114,39847.423900463,2009-02-03,10:10:25
39.951198,116.315922,0,101,39847.423912037,2009-02-03,10:10:26
39.951197,116.3159,0,100,39847.4239699074,2009-02-03,10:10:31
39.9512,116.315889,0,99,39847.4240277778,2009-02-03,10:10:36
39.951201,116.315889,0,99,39847.4240856481,2009-02-03,10:10:41
39.951201,116.315889,0,99,39847.4241203704,2009-02-03,10:10:44
39.951202,116.315885,0,99,39847.4241435185,2009-02-03,10:10:46
39.951251,116.315843,0,109,39847.4241782407,2009-02-03,10:10:49
39.951287,116.315789,0,107,39847.424224537,2009-02-03,10:10:53
39.951406,116.315731,0,151,39847.4242592593,2009-02-03,10:10:56
39.951884,116.315682,0,181,39847.4242708333,2009-02-03,10:10:57
39.952084,116.315601,0,198,39847.4242824074,2009-02-03,10:10:58
39.952216,116.315489,0,210,39847.4242939815,2009-02-03,10:10:59
39.952297,116.315398,0,220,39847.4243171296,2009-02-03,10:11:01
39.952295,116.315383,0,219,39847.424375,2009-02-03,10:11:06
39.952362,116.315328,0,222,39847.4244328704,2009-02-03,10:11:11
39.952506,116.31514,0,223,39847.4244791667,2009-02-03,10:11:15
39.952507,116.315129,0,223,39847.424537037,2009-02-03,10:11:20
39.952508,116.315114,0,222,39847.4245949074,2009-02-03,10:11:25
39.95251,116.315105,0,222,39847.4246527778,2009-02-03,10:11:30
39.952511,116.315093,0,222,39847.4247106481,2009-02-03,10:11:35
39.952511,116.315093,0,222,39847.4247453704,2009-02-03,10:11:38
39.952509,116.315087,0,223,39847.4247685185,2009-02-03,10:11:40
39.952512,116.315076,0,223,39847.4248263889,2009-02-03,10:11:45
39.952512,116.315076,0,223,39847.4248611111,2009-02-03,10:11:48
39.95251,116.31508,0,222,39847.4248842593,2009-02-03,10:11:50
39.952514,116.315067,0,222,39847.4249421296,2009-02-03,10:11:55
39.952512,116.31506,0,222,39847.425,2009-02-03,10:12:00
39.952512,116.31506,0,222,39847.4250347222,2009-02-03,10:12:03
39.952517,116.315052,0,222,39847.4250578704,2009-02-03,10:12:05
39.95246,116.314974,0,221,39847.4251157407,2009-02-03,10:12:10
39.95246,116.314974,0,221,39847.425150463,2009-02-03,10:12:13
39.952456,116.314967,0,221,39847.4251736111,2009-02-03,10:12:15
39.952455,116.314957,0,221,39847.4252314815,2009-02-03,10:12:20
39.952558,116.314791,0,222,39847.4252662037,2009-02-03,10:12:23
39.952582,116.314729,0,222,39847.4252777778,2009-02-03,10:12:24
39.952551,116.314685,0,217,39847.4253125,2009-02-03,10:12:27
39.952566,116.314628,0,215,39847.4253472222,2009-02-03,10:12:30
39.952569,116.314627,0,215,39847.4254050926,2009-02-03,10:12:35
39.952569,116.314627,0,215,39847.425462963,2009-02-03,10:12:40
39.952569,116.31463,0,215,39847.4255208333,2009-02-03,10:12:45
39.952569,116.31463,0,215,39847.4255555556,2009-02-03,10:12:48
39.952573,116.314634,0,215,39847.4255787037,2009-02-03,10:12:50
39.952626,116.314565,0,214,39847.4256365741,2009-02-03,10:12:55
39.952694,116.314481,0,213,39847.4256481482,2009-02-03,10:12:56
39.952758,116.314166,0,213,39847.4287384259,2009-02-03,10:17:23
39.952877,116.314082,0,213,39847.42875,2009-02-03,10:17:24
39.95283,116.314026,0,212,39847.4287847222,2009-02-03,10:17:27
39.952782,116.313968,0,209,39847.4288310185,2009-02-03,10:17:31
39.952776,116.313898,0,205,39847.4288888889,2009-02-03,10:17:36
39.952814,116.313834,0,202,39847.4289236111,2009-02-03,10:17:39
39.952915,116.313702,0,199,39847.4289583333,2009-02-03,10:17:42
39.953015,116.313551,0,199,39847.4289699074,2009-02-03,10:17:43
39.953166,116.313484,0,199,39847.4289814815,2009-02-03,10:17:44
39.953182,116.31341,0,199,39847.4290046296,2009-02-03,10:17:46
39.953212,116.313337,0,200,39847.4290509259,2009-02-03,10:17:50
39.953224,116.313266,0,199,39847.4290856481,2009-02-03,10:17:53
39.953281,116.313188,0,192,39847.4290972222,2009-02-03,10:17:54
39.953312,116.313142,0,189,39847.4291087963,2009-02-03,10:17:55
39.953346,116.313081,0,185,39847.4291319444,2009-02-03,10:17:57
39.953358,116.313019,0,186,39847.4291666667,2009-02-03,10:18:00
39.953372,116.312949,0,184,39847.4291898148,2009-02-03,10:18:02
39.95339,116.312878,0,184,39847.4292361111,2009-02-03,10:18:06
39.953409,116.312826,0,180,39847.4292708333,2009-02-03,10:18:09
39.953436,116.312768,0,177,39847.4293055556,2009-02-03,10:18:12
39.953429,116.31271,0,172,39847.4293518519,2009-02-03,10:18:16
39.953413,116.312638,0,168,39847.4293865741,2009-02-03,10:18:19
39.953422,116.312584,0,165,39847.4294444444,2009-02-03,10:18:24
39.953414,116.312523,0,160,39847.4294907407,2009-02-03,10:18:28
39.953426,116.312461,0,158,39847.4295486111,2009-02-03,10:18:33
39.953453,116.312414,0,154,39847.4296064815,2009-02-03,10:18:38
39.953456,116.312359,0,152,39847.4296643519,2009-02-03,10:18:43
39.953435,116.312319,0,157,39847.4297222222,2009-02-03,10:18:48
39.953425,116.312261,0,161,39847.4297800926,2009-02-03,10:18:53
39.953423,116.312195,0,161,39847.4298263889,2009-02-03,10:18:57
39.953414,116.312133,0,163,39847.4298842593,2009-02-03,10:19:02
39.953387,116.312091,0,165,39847.4299421296,2009-02-03,10:19:07
39.953349,116.312043,0,165,39847.4299884259,2009-02-03,10:19:11
39.953332,116.311978,0,168,39847.4300347222,2009-02-03,10:19:15
39.953329,116.311911,0,171,39847.4300810185,2009-02-03,10:19:19
39.953331,116.311842,0,173,39847.4301388889,2009-02-03,10:19:24
39.953312,116.311769,0,174,39847.4301851852,2009-02-03,10:19:28
39.953329,116.311714,0,177,39847.4302083333,2009-02-03,10:19:30
39.95332,116.311659,0,182,39847.4302662037,2009-02-03,10:19:35
39.953298,116.311593,0,183,39847.4303240741,2009-02-03,10:19:40
39.953285,116.311523,0,181,39847.4303703704,2009-02-03,10:19:44
39.953262,116.311472,0,184,39847.4304282407,2009-02-03,10:19:49
39.953249,116.311399,0,185,39847.4304861111,2009-02-03,10:19:54
39.95323,116.311346,0,187,39847.4305324074,2009-02-03,10:19:58
39.95323,116.311346,0,187,39847.4305671296,2009-02-03,10:20:01
39.953228,116.311346,0,188,39847.4305902778,2009-02-03,10:20:03
39.953187,116.311288,0,190,39847.4306365741,2009-02-03,10:20:07
39.953176,116.311229,0,192,39847.4306712963,2009-02-03,10:20:10
39.95314,116.311188,0,197,39847.4307175926,2009-02-03,10:20:14
39.953093,116.311187,0,199,39847.430775463,2009-02-03,10:20:19
39.953041,116.311173,0,201,39847.4308217593,2009-02-03,10:20:23
39.953041,116.31115,0,204,39847.4308796296,2009-02-03,10:20:28
39.953041,116.31115,0,204,39847.4309143518,2009-02-03,10:20:31
39.953039,116.311145,0,204,39847.4309375,2009-02-03,10:20:33
39.95299,116.311131,0,204,39847.4309606481,2009-02-03,10:20:35
39.952967,116.311094,0,208,39847.4310185185,2009-02-03,10:20:40
39.952958,116.311079,0,209,39847.4310763889,2009-02-03,10:20:45
39.952932,116.311085,0,210,39847.4311342593,2009-02-03,10:20:50
39.95288,116.311092,0,211,39847.4311805556,2009-02-03,10:20:54
39.95288,116.311092,0,211,39847.4312152778,2009-02-03,10:20:57
39.952882,116.311086,0,212,39847.4312384259,2009-02-03,10:20:59
39.952859,116.311092,0,211,39847.4312962963,2009-02-03,10:21:04
39.952816,116.311073,0,200,39847.4313425926,2009-02-03,10:21:08
39.952776,116.311078,0,194,39847.431400463,2009-02-03,10:21:13
39.952724,116.31106,0,188,39847.4314467593,2009-02-03,10:21:17
39.952673,116.311037,0,188,39847.4315046296,2009-02-03,10:21:22
39.952625,116.311032,0,185,39847.4315509259,2009-02-03,10:21:26
39.952581,116.311048,0,188,39847.4315972222,2009-02-03,10:21:30
39.95253,116.311041,0,187,39847.4316435185,2009-02-03,10:21:34
39.952488,116.311074,0,190,39847.4316782407,2009-02-03,10:21:37
39.952441,116.311047,0,189,39847.431712963,2009-02-03,10:21:40
39.952388,116.31103,0,188,39847.4317476852,2009-02-03,10:21:43
39.952331,116.311013,0,187,39847.4318055556,2009-02-03,10:21:48
39.952287,116.310997,0,184,39847.4318402778,2009-02-03,10:21:51
39.952239,116.311009,0,180,39847.4318981481,2009-02-03,10:21:56
39.952187,116.311002,0,181,39847.4319444444,2009-02-03,10:22:00
39.952136,116.31102,0,185,39847.4319907407,2009-02-03,10:22:04
39.952082,116.311025,0,184,39847.432037037,2009-02-03,10:22:08
39.95203,116.310998,0,182,39847.4320833333,2009-02-03,10:22:12
39.95197,116.31101,0,184,39847.4321296296,2009-02-03,10:22:16
39.951914,116.311029,0,185,39847.4321759259,2009-02-03,10:22:20
39.951883,116.311082,0,189,39847.4322222222,2009-02-03,10:22:24
39.95185,116.311118,0,184,39847.4322800926,2009-02-03,10:22:29
39.951805,116.311141,0,180,39847.432337963,2009-02-03,10:22:34
39.951776,116.311117,0,166,39847.4323958333,2009-02-03,10:22:39
39.951729,116.311103,0,164,39847.4324421296,2009-02-03,10:22:43
39.951665,116.311141,0,169,39847.4324884259,2009-02-03,10:22:47
39.951615,116.311131,0,171,39847.4325347222,2009-02-03,10:22:51
39.951577,116.311097,0,173,39847.4325925926,2009-02-03,10:22:56
39.951527,116.311056,0,173,39847.4326388889,2009-02-03,10:23:00
39.951485,116.311012,0,174,39847.4326736111,2009-02-03,10:23:03
39.95144,116.310975,0,175,39847.4327199074,2009-02-03,10:23:07
39.951383,116.310973,0,177,39847.4327662037,2009-02-03,10:23:11
39.951337,116.310954,0,181,39847.4328009259,2009-02-03,10:23:14
39.951293,116.310955,0,184,39847.4328587963,2009-02-03,10:23:19
39.951259,116.311003,0,186,39847.4329050926,2009-02-03,10:23:23
39.951217,116.311024,0,190,39847.4329513889,2009-02-03,10:23:27
39.951177,116.311014,0,186,39847.4330092593,2009-02-03,10:23:32
39.951122,116.310989,0,189,39847.4330671296,2009-02-03,10:23:37
39.951058,116.310979,0,191,39847.433125,2009-02-03,10:23:42
39.951005,116.310977,0,197,39847.4331828704,2009-02-03,10:23:47
39.950953,116.310992,0,199,39847.4332291667,2009-02-03,10:23:51
39.950918,116.311042,0,203,39847.433275463,2009-02-03,10:23:55
39.950873,116.311022,0,202,39847.4333217593,2009-02-03,10:23:59
39.950838,116.310987,0,199,39847.4333680556,2009-02-03,10:24:03
39.950784,116.310988,0,204,39847.4334027778,2009-02-03,10:24:06
39.95074,116.310977,0,201,39847.4334375,2009-02-03,10:24:09
39.950694,116.310988,0,203,39847.4334837963,2009-02-03,10:24:13
39.950649,116.311009,0,209,39847.4335300926,2009-02-03,10:24:17
39.950611,116.310984,0,217,39847.4335763889,2009-02-03,10:24:21
39.950603,116.311045,0,222,39847.4336342593,2009-02-03,10:24:26
39.950603,116.311045,0,222,39847.4336689815,2009-02-03,10:24:29
39.950602,116.311049,0,223,39847.4336921296,2009-02-03,10:24:31
39.950574,116.311032,0,223,39847.43375,2009-02-03,10:24:36
39.950545,116.31102,0,221,39847.4338078704,2009-02-03,10:24:41
39.9505,116.311005,0,220,39847.4338657407,2009-02-03,10:24:46
39.950465,116.311018,0,216,39847.4339236111,2009-02-03,10:24:51
39.950438,116.311026,0,214,39847.4339814815,2009-02-03,10:24:56
39.950403,116.311045,0,210,39847.4340393519,2009-02-03,10:25:01
39.95039,116.311109,0,208,39847.4340856481,2009-02-03,10:25:05
39.950406,116.311181,0,207,39847.4341319444,2009-02-03,10:25:09
39.950429,116.311221,0,205,39847.4341898148,2009-02-03,10:25:14
39.95043,116.311232,0,203,39847.4342476852,2009-02-03,10:25:19
39.950421,116.311295,0,203,39847.4343055556,2009-02-03,10:25:24
39.950424,116.311369,0,202,39847.4343402778,2009-02-03,10:25:27
39.950409,116.311463,0,200,39847.434375,2009-02-03,10:25:30
39.950407,116.311528,0,197,39847.4344212963,2009-02-03,10:25:34
39.950386,116.311582,0,196,39847.4344560185,2009-02-03,10:25:37
39.950396,116.311649,0,192,39847.4345023148,2009-02-03,10:25:41
39.950401,116.311714,0,190,39847.4345486111,2009-02-03,10:25:45
39.950412,116.311785,0,184,39847.4346064815,2009-02-03,10:25:50
39.950399,116.311837,0,182,39847.4346643519,2009-02-03,10:25:55
39.9504,116.311904,0,183,39847.4347106481,2009-02-03,10:25:59
39.950343,116.311948,0,178,39847.4347569444,2009-02-03,10:26:03
39.950282,116.311978,0,178,39847.4347916667,2009-02-03,10:26:06
39.950237,116.312007,0,178,39847.4348263889,2009-02-03,10:26:09
39.950197,116.312042,0,179,39847.4348611111,2009-02-03,10:26:12
39.950177,116.312076,0,179,39847.4349189815,2009-02-03,10:26:17
39.950143,116.312119,0,179,39847.4349768519,2009-02-03,10:26:22
39.950091,116.312142,0,180,39847.4350347222,2009-02-03,10:26:27
39.950041,116.312165,0,181,39847.4350694444,2009-02-03,10:26:30
39.949988,116.31217,0,182,39847.4351041667,2009-02-03,10:26:33
39.949942,116.312174,0,182,39847.4351273148,2009-02-03,10:26:35
39.949894,116.312165,0,183,39847.435162037,2009-02-03,10:26:38
39.949847,116.312164,0,184,39847.4352083333,2009-02-03,10:26:42
39.949851,116.312227,0,185,39847.4352430556,2009-02-03,10:26:45
39.949851,116.312289,0,182,39847.4352893519,2009-02-03,10:26:49
39.949851,116.312354,0,184,39847.4353240741,2009-02-03,10:26:52
39.949882,116.312401,0,181,39847.4353819444,2009-02-03,10:26:57
39.949904,116.312458,0,178,39847.4354282407,2009-02-03,10:27:01
39.949923,116.312523,0,180,39847.4354861111,2009-02-03,10:27:06
39.949939,116.31258,0,177,39847.4355324074,2009-02-03,10:27:10
39.949958,116.312645,0,177,39847.4355787037,2009-02-03,10:27:14
39.949983,116.312699,0,178,39847.435625,2009-02-03,10:27:18
39.949982,116.312762,0,179,39847.4356712963,2009-02-03,10:27:22
39.949982,116.312827,0,180,39847.4357175926,2009-02-03,10:27:26
39.94994,116.312877,0,180,39847.4357407407,2009-02-03,10:27:28
39.949873,116.31288,0,179,39847.4357638889,2009-02-03,10:27:30
39.949823,116.31288,0,179,39847.435775463,2009-02-03,10:27:31
39.949788,116.312933,0,179,39847.4358217593,2009-02-03,10:27:35
39.949771,116.312999,0,176,39847.4358796296,2009-02-03,10:27:40
39.949745,116.313057,0,175,39847.4359143519,2009-02-03,10:27:43
39.949751,116.313115,0,171,39847.4359722222,2009-02-03,10:27:48
39.949803,116.313134,0,168,39847.4359837963,2009-02-03,10:27:49
39.949785,116.313212,0,168,39847.4360300926,2009-02-03,10:27:53
39.949779,116.313269,0,165,39847.4360763889,2009-02-03,10:27:57
39.94974,116.313298,0,161,39847.4361111111,2009-02-03,10:28:00
39.949697,116.31332,0,159,39847.4361689815,2009-02-03,10:28:05
39.949655,116.313334,0,153,39847.4362152778,2009-02-03,10:28:09
39.949601,116.313321,0,150,39847.4362615741,2009-02-03,10:28:13
39.94956,116.313323,0,142,39847.4363078704,2009-02-03,10:28:17
39.949516,116.313298,0,138,39847.4363425926,2009-02-03,10:28:20
39.949465,116.313299,0,135,39847.4363888889,2009-02-03,10:28:24
39.94941,116.313295,0,132,39847.4364351852,2009-02-03,10:28:28
39.949355,116.31329,0,130,39847.4364699074,2009-02-03,10:28:31
39.949312,116.313313,0,129,39847.4365277778,2009-02-03,10:28:36
39.949274,116.313356,0,128,39847.4365740741,2009-02-03,10:28:40
39.949224,116.313361,0,127,39847.4366203704,2009-02-03,10:28:44
39.949185,116.313407,0,127,39847.4366782407,2009-02-03,10:28:49
39.949178,116.31348,0,128,39847.4367361111,2009-02-03,10:28:54
39.949186,116.313539,0,129,39847.4367824074,2009-02-03,10:28:58
39.94917,116.313599,0,130,39847.4368171296,2009-02-03,10:29:01
39.949117,116.313639,0,129,39847.4368518519,2009-02-03,10:29:04
39.949118,116.313705,0,126,39847.4368634259,2009-02-03,10:29:05
39.949061,116.313724,0,127,39847.4369097222,2009-02-03,10:29:09
39.949016,116.313725,0,128,39847.4369444444,2009-02-03,10:29:12
39.948967,116.313737,0,127,39847.4369907407,2009-02-03,10:29:16
39.948916,116.313756,0,129,39847.437025463,2009-02-03,10:29:19
39.948866,116.31377,0,129,39847.4370601852,2009-02-03,10:29:22
39.948819,116.313814,0,131,39847.4371064815,2009-02-03,10:29:26
39.948776,116.31384,0,134,39847.4371643519,2009-02-03,10:29:31
39.948721,116.313835,0,137,39847.4372106481,2009-02-03,10:29:35
39.948677,116.313821,0,140,39847.4372453704,2009-02-03,10:29:38
39.948621,116.313833,0,144,39847.4373032407,2009-02-03,10:29:43
39.948572,116.313812,0,145,39847.437337963,2009-02-03,10:29:46
39.948517,116.313823,0,148,39847.4373842593,2009-02-03,10:29:50
39.948476,116.313798,0,150,39847.4374189815,2009-02-03,10:29:53
39.94843,116.313804,0,151,39847.4374652778,2009-02-03,10:29:57
39.948421,116.313879,0,153,39847.4375231481,2009-02-03,10:30:02
39.948421,116.313949,0,153,39847.4375462963,2009-02-03,10:30:04
39.948435,116.314018,0,150,39847.4375578704,2009-02-03,10:30:05
39.948438,116.314093,0,151,39847.4375925926,2009-02-03,10:30:08
39.948433,116.314153,0,154,39847.4376273148,2009-02-03,10:30:11
39.948438,116.31422,0,162,39847.4376851852,2009-02-03,10:30:16
39.948432,116.314284,0,168,39847.4377314815,2009-02-03,10:30:20
39.948439,116.314345,0,172,39847.4377662037,2009-02-03,10:30:23
39.948423,116.314408,0,181,39847.4378125,2009-02-03,10:30:27
39.948414,116.31442,0,171,39847.4378703704,2009-02-03,10:30:32
39.948417,116.314492,0,174,39847.4379166667,2009-02-03,10:30:36
39.948394,116.314548,0,176,39847.437962963,2009-02-03,10:30:40
39.948367,116.314609,0,177,39847.4380092593,2009-02-03,10:30:44
39.948368,116.314667,0,180,39847.4380439815,2009-02-03,10:30:47
39.948359,116.314725,0,186,39847.4380787037,2009-02-03,10:30:50
39.948352,116.31478,0,192,39847.4381134259,2009-02-03,10:30:53
39.948334,116.314836,0,196,39847.4381481481,2009-02-03,10:30:56
39.948317,116.314897,0,201,39847.4381944444,2009-02-03,10:31:00
39.948322,116.314965,0,200,39847.4382523148,2009-02-03,10:31:05
39.948319,116.315012,0,201,39847.4383101852,2009-02-03,10:31:10
39.948326,116.315072,0,201,39847.4383564815,2009-02-03,10:31:14
39.948326,116.315131,0,202,39847.4384143518,2009-02-03,10:31:19
39.94836,116.315196,0,198,39847.4384606481,2009-02-03,10:31:23
39.948373,116.315267,0,195,39847.4384953704,2009-02-03,10:31:26
39.948374,116.315328,0,193,39847.4385300926,2009-02-03,10:31:29
39.94837,116.315393,0,192,39847.4385648148,2009-02-03,10:31:32
39.948371,116.315456,0,198,39847.4386111111,2009-02-03,10:31:36
39.948374,116.315513,0,198,39847.4386689815,2009-02-03,10:31:41
39.948371,116.315576,0,202,39847.4387268518,2009-02-03,10:31:46
39.948366,116.315641,0,207,39847.4387847222,2009-02-03,10:31:51
39.948362,116.315684,0,212,39847.4388425926,2009-02-03,10:31:56
39.948332,116.315721,0,217,39847.438900463,2009-02-03,10:32:01
39.948318,116.315743,0,220,39847.4389583333,2009-02-03,10:32:06
39.948312,116.315765,0,220,39847.4390162037,2009-02-03,10:32:11
39.948312,116.31577,0,221,39847.4390740741,2009-02-03,10:32:16
39.948309,116.315777,0,221,39847.4391319444,2009-02-03,10:32:21
39.948309,116.315777,0,221,39847.4391666667,2009-02-03,10:32:24
39.948316,116.315779,0,220,39847.4391898148,2009-02-03,10:32:26
39.948307,116.315777,0,220,39847.4392476852,2009-02-03,10:32:31
39.948308,116.315792,0,220,39847.4393055556,2009-02-03,10:32:36
39.948295,116.315835,0,219,39847.4393634259,2009-02-03,10:32:41
39.948304,116.315894,0,219,39847.4393981481,2009-02-03,10:32:44
39.948337,116.31594,0,218,39847.4394212963,2009-02-03,10:32:46
39.948369,116.315998,0,218,39847.4394560185,2009-02-03,10:32:49
39.948382,116.316061,0,219,39847.4395138889,2009-02-03,10:32:54
39.948392,116.316112,0,220,39847.4395717593,2009-02-03,10:32:59
39.948392,116.316179,0,222,39847.4396296296,2009-02-03,10:33:04
39.948423,116.31625,0,224,39847.4396759259,2009-02-03,10:33:08
39.948399,116.316304,0,226,39847.4397106481,2009-02-03,10:33:11
39.948415,116.316368,0,231,39847.4397685185,2009-02-03,10:33:16
39.948452,116.316441,0,234,39847.4398148148,2009-02-03,10:33:20
39.948459,116.3165,0,235,39847.439849537,2009-02-03,10:33:23
39.948465,116.316561,0,237,39847.4398958333,2009-02-03,10:33:27
39.948504,116.316632,0,238,39847.4399189815,2009-02-03,10:33:29
39.948534,116.316661,0,241,39847.4399768518,2009-02-03,10:33:34
39.948514,116.316643,0,243,39847.4400347222,2009-02-03,10:33:39
39.948536,116.316667,0,244,39847.4400925926,2009-02-03,10:33:44
39.948581,116.316699,0,245,39847.4401157407,2009-02-03,10:33:46
39.948608,116.31677,0,246,39847.4401388889,2009-02-03,10:33:48
39.948607,116.316848,0,247,39847.440162037,2009-02-03,10:33:50
39.948579,116.316959,0,247,39847.4401736111,2009-02-03,10:33:51
39.948588,116.317019,0,245,39847.4401851852,2009-02-03,10:33:52
39.948595,116.317085,0,243,39847.4402083333,2009-02-03,10:33:54
39.948595,116.317172,0,238,39847.4402430556,2009-02-03,10:33:57
39.948577,116.317233,0,233,39847.4402777778,2009-02-03,10:34:00
39.94853,116.317279,0,227,39847.4403240741,2009-02-03,10:34:04
39.948471,116.317289,0,223,39847.4403472222,2009-02-03,10:34:06
39.948431,116.317318,0,217,39847.4403935185,2009-02-03,10:34:10
39.948406,116.317363,0,211,39847.4404513889,2009-02-03,10:34:15
39.948353,116.317405,0,206,39847.4404976852,2009-02-03,10:34:19
39.94831,116.317443,0,202,39847.4405439815,2009-02-03,10:34:23
39.948274,116.317478,0,198,39847.4405902778,2009-02-03,10:34:27
39.948238,116.317531,0,192,39847.4406365741,2009-02-03,10:34:31
39.94821,116.317588,0,188,39847.4406828704,2009-02-03,10:34:35
39.948198,116.317648,0,184,39847.4407175926,2009-02-03,10:34:38
39.948184,116.317724,0,181,39847.4407638889,2009-02-03,10:34:42
39.948181,116.317796,0,178,39847.4408101852,2009-02-03,10:34:46
39.948163,116.317844,0,167,39847.4408564815,2009-02-03,10:34:50
39.948112,116.317855,0,165,39847.4408912037,2009-02-03,10:34:53
39.948066,116.317859,0,160,39847.4409259259,2009-02-03,10:34:56
39.948013,116.31787,0,157,39847.4409722222,2009-02-03,10:35:00
39.94796,116.31789,0,156,39847.4410185185,2009-02-03,10:35:04
39.947903,116.317909,0,155,39847.4410648148,2009-02-03,10:35:08
39.947855,116.31789,0,153,39847.4411111111,2009-02-03,10:35:12
39.947802,116.317884,0,154,39847.4411574074,2009-02-03,10:35:16
39.947754,116.317896,0,148,39847.4412037037,2009-02-03,10:35:20
39.9477,116.317898,0,145,39847.44125,2009-02-03,10:35:24
39.947648,116.317889,0,145,39847.4412962963,2009-02-03,10:35:28
39.947594,116.317888,0,144,39847.4413425926,2009-02-03,10:35:32
39.94755,116.317906,0,143,39847.4413773148,2009-02-03,10:35:35
39.947505,116.317913,0,143,39847.4414236111,2009-02-03,10:35:39
39.947452,116.317925,0,144,39847.4414699074,2009-02-03,10:35:43
39.947408,116.317918,0,145,39847.4415277778,2009-02-03,10:35:48
39.947422,116.317859,0,147,39847.4415625,2009-02-03,10:35:51
39.947421,116.317791,0,149,39847.4416203704,2009-02-03,10:35:56
39.947418,116.317719,0,151,39847.4416666667,2009-02-03,10:36:00
39.947453,116.317676,0,153,39847.441724537,2009-02-03,10:36:05
39.947486,116.317632,0,157,39847.4417592593,2009-02-03,10:36:08
39.947504,116.317571,0,161,39847.4418055556,2009-02-03,10:36:12
39.947522,116.317502,0,164,39847.4418518519,2009-02-03,10:36:16
39.947529,116.317437,0,170,39847.4418981481,2009-02-03,10:36:20
39.947552,116.317386,0,177,39847.4419560185,2009-02-03,10:36:25
39.947552,116.317373,0,177,39847.4420138889,2009-02-03,10:36:30
39.947532,116.317348,0,178,39847.4420717593,2009-02-03,10:36:35
39.947489,116.317323,0,180,39847.4421064815,2009-02-03,10:36:38
39.947438,116.317296,0,181,39847.4421412037,2009-02-03,10:36:41
39.947383,116.317281,0,181,39847.4421875,2009-02-03,10:36:45
39.947336,116.317264,0,182,39847.4422337963,2009-02-03,10:36:49
39.947306,116.317259,0,183,39847.4422916667,2009-02-03,10:36:54
39.947301,116.317248,0,184,39847.442349537,2009-02-03,10:36:59
39.946937,116.317113,0,271,39847.4501157407,2009-02-03,10:48:10
39.947181,116.317507,0,322,39847.4501273148,2009-02-03,10:48:11
39.947102,116.317562,0,368,39847.450150463,2009-02-03,10:48:13
39.947144,116.317521,0,359,39847.450162037,2009-02-03,10:48:14
39.947194,116.317463,0,344,39847.4501736111,2009-02-03,10:48:15
39.947267,116.317497,0,312,39847.4501851852,2009-02-03,10:48:16
39.947294,116.317464,0,302,39847.4501967593,2009-02-03,10:48:17
39.947294,116.317464,0,302,39847.4502314815,2009-02-03,10:48:20
39.947293,116.317471,0,304,39847.4502546296,2009-02-03,10:48:22
39.947336,116.317539,0,300,39847.4502893519,2009-02-03,10:48:25
39.947371,116.317586,0,297,39847.4503125,2009-02-03,10:48:27
39.947416,116.317619,0,289,39847.4503356481,2009-02-03,10:48:29
39.947467,116.317664,0,297,39847.4503703704,2009-02-03,10:48:32
39.947473,116.317721,0,302,39847.4504050926,2009-02-03,10:48:35
39.947451,116.317773,0,309,39847.4504398148,2009-02-03,10:48:38
39.947435,116.317831,0,312,39847.450474537,2009-02-03,10:48:41
39.947447,116.31783,0,295,39847.4505092593,2009-02-03,10:48:44
39.947447,116.31783,0,295,39847.4505208333,2009-02-03,10:48:45
39.947455,116.317826,0,277,39847.4505439815,2009-02-03,10:48:47
39.947428,116.317868,0,269,39847.4506018519,2009-02-03,10:48:52
39.947465,116.317892,0,259,39847.4506481481,2009-02-03,10:48:56
39.947469,116.317923,0,238,39847.4506944444,2009-02-03,10:49:00
39.947508,116.317944,0,235,39847.4507523148,2009-02-03,10:49:05
39.947534,116.317948,0,224,39847.4508101852,2009-02-03,10:49:10
39.947588,116.317909,0,206,39847.4508680556,2009-02-03,10:49:15
39.947598,116.317817,0,215,39847.4509027778,2009-02-03,10:49:18
39.947635,116.317783,0,217,39847.4509375,2009-02-03,10:49:21
39.947684,116.317769,0,213,39847.4509837963,2009-02-03,10:49:25
39.947728,116.317778,0,208,39847.4510185185,2009-02-03,10:49:28
39.947781,116.31775,0,197,39847.4510763889,2009-02-03,10:49:33
39.947817,116.317771,0,187,39847.451099537,2009-02-03,10:49:35
39.947851,116.317792,0,174,39847.4511226852,2009-02-03,10:49:37
39.947907,116.31781,0,170,39847.4511805556,2009-02-03,10:49:42
39.947934,116.31779,0,182,39847.4512384259,2009-02-03,10:49:47
39.947978,116.317809,0,180,39847.4512731481,2009-02-03,10:49:50
39.948031,116.317831,0,169,39847.4513078704,2009-02-03,10:49:53
39.948081,116.317816,0,164,39847.4513657407,2009-02-03,10:49:58
39.948133,116.31781,0,165,39847.451412037,2009-02-03,10:50:02
39.948179,116.3178,0,163,39847.4514583333,2009-02-03,10:50:06
39.94823,116.317783,0,162,39847.4515046296,2009-02-03,10:50:10
39.948279,116.317763,0,159,39847.4515509259,2009-02-03,10:50:14
39.948332,116.317758,0,160,39847.4516087963,2009-02-03,10:50:19
39.948391,116.31776,0,157,39847.4516666667,2009-02-03,10:50:24
39.948444,116.317746,0,158,39847.451724537,2009-02-03,10:50:29
39.948485,116.317753,0,160,39847.4517824074,2009-02-03,10:50:34
39.948537,116.317756,0,159,39847.4518287037,2009-02-03,10:50:38
39.948588,116.317738,0,154,39847.4518634259,2009-02-03,10:50:41
39.948638,116.317732,0,156,39847.4519212963,2009-02-03,10:50:46
39.948682,116.317713,0,153,39847.4519560185,2009-02-03,10:50:49
39.948733,116.317698,0,149,39847.4520023148,2009-02-03,10:50:53
39.948783,116.317689,0,147,39847.4520486111,2009-02-03,10:50:57
39.948837,116.317689,0,146,39847.4521064815,2009-02-03,10:51:02
39.948888,116.317692,0,151,39847.4521643519,2009-02-03,10:51:07
39.948938,116.317707,0,150,39847.4522106481,2009-02-03,10:51:11
39.948986,116.317694,0,147,39847.4522569444,2009-02-03,10:51:15
39.949026,116.317707,0,160,39847.4523032407,2009-02-03,10:51:19
39.94907,116.317691,0,164,39847.452349537,2009-02-03,10:51:23
39.949123,116.317716,0,163,39847.4523958333,2009-02-03,10:51:27
39.949174,116.31772,0,161,39847.4524421296,2009-02-03,10:51:31
39.949226,116.317709,0,150,39847.4524884259,2009-02-03,10:51:35
39.949272,116.317703,0,153,39847.4525462963,2009-02-03,10:51:40
39.949326,116.3177,0,156,39847.4526041667,2009-02-03,10:51:45
39.949383,116.317706,0,158,39847.452662037,2009-02-03,10:51:50
39.94943,116.317694,0,154,39847.4527083333,2009-02-03,10:51:54
39.949488,116.317662,0,147,39847.4527546296,2009-02-03,10:51:58
39.949542,116.31765,0,142,39847.4528009259,2009-02-03,10:52:02
39.949589,116.317647,0,139,39847.4528472222,2009-02-03,10:52:06
39.949634,116.317653,0,138,39847.4528935185,2009-02-03,10:52:10
39.949693,116.31765,0,138,39847.4529513889,2009-02-03,10:52:15
39.949748,116.317644,0,140,39847.4530092593,2009-02-03,10:52:20
39.949801,116.317628,0,141,39847.4530671296,2009-02-03,10:52:25
39.949852,116.317612,0,145,39847.4531134259,2009-02-03,10:52:29
39.949896,116.31759,0,143,39847.4531597222,2009-02-03,10:52:33
39.94995,116.317601,0,146,39847.4532175926,2009-02-03,10:52:38
39.95,116.317583,0,151,39847.4532638889,2009-02-03,10:52:42
39.950051,116.317588,0,155,39847.4533101852,2009-02-03,10:52:46
39.950095,116.317612,0,161,39847.4533564815,2009-02-03,10:52:50
39.95014,116.317609,0,156,39847.4533912037,2009-02-03,10:52:53
39.950182,116.317655,0,151,39847.4534375,2009-02-03,10:52:57
39.950205,116.3177,0,155,39847.4534953704,2009-02-03,10:53:02
39.950205,116.317711,0,156,39847.4535532407,2009-02-03,10:53:07
39.950205,116.317711,0,156,39847.453587963,2009-02-03,10:53:10
39.950207,116.317713,0,156,39847.4536111111,2009-02-03,10:53:12
39.950205,116.317741,0,156,39847.4536689815,2009-02-03,10:53:17
39.950206,116.317816,0,154,39847.4537268518,2009-02-03,10:53:22
39.950213,116.317874,0,152,39847.4537731481,2009-02-03,10:53:26
39.950223,116.317943,0,147,39847.4538310185,2009-02-03,10:53:31
39.950224,116.318002,0,146,39847.4538773148,2009-02-03,10:53:35
39.950205,116.318061,0,143,39847.4539236111,2009-02-03,10:53:39
39.950192,116.318119,0,139,39847.4539699074,2009-02-03,10:53:43
39.950146,116.318149,0,135,39847.4540277778,2009-02-03,10:53:48
39.9501,116.31815,0,136,39847.4540625,2009-02-03,10:53:51
39.950061,116.318173,0,136,39847.4541203704,2009-02-03,10:53:56
39.950058,116.31819,0,135,39847.4541782407,2009-02-03,10:54:01
39.950026,116.318216,0,136,39847.4542361111,2009-02-03,10:54:06
39.949975,116.318233,0,137,39847.4542824074,2009-02-03,10:54:10
39.949929,116.318219,0,136,39847.4543287037,2009-02-03,10:54:14
39.949879,116.318218,0,137,39847.454375,2009-02-03,10:54:18
39.949824,116.318209,0,138,39847.4544328704,2009-02-03,10:54:23
39.949787,116.318203,0,139,39847.4544907407,2009-02-03,10:54:28
39.949787,116.318203,0,139,39847.454525463,2009-02-03,10:54:31
39.949788,116.318207,0,140,39847.4545486111,2009-02-03,10:54:33
39.94979,116.318217,0,140,39847.4546064815,2009-02-03,10:54:38
39.94979,116.318217,0,140,39847.4546412037,2009-02-03,10:54:41
39.94979,116.318219,0,140,39847.4546643518,2009-02-03,10:54:43
39.94979,116.3182,0,140,39847.4547222222,2009-02-03,10:54:48
39.949778,116.318197,0,140,39847.4547800926,2009-02-03,10:54:53
39.949769,116.31819,0,140,39847.454837963,2009-02-03,10:54:58
39.949769,116.31819,0,140,39847.4548726852,2009-02-03,10:55:01
39.949767,116.318183,0,140,39847.4548958333,2009-02-03,10:55:03
39.949752,116.318142,0,140,39847.4554166667,2009-02-03,10:55:48
39.949751,116.318142,0,140,39847.455474537,2009-02-03,10:55:53
39.949751,116.318142,0,140,39847.4555092593,2009-02-03,10:55:56
39.949751,116.318141,0,140,39847.4555324074,2009-02-03,10:55:58
39.950287,116.320076,0,446,39847.4560069444,2009-02-03,10:56:39
39.949838,116.317923,0,249,39847.4560300926,2009-02-03,10:56:41
39.949799,116.317867,0,198,39847.4560416667,2009-02-03,10:56:42
39.949793,116.31793,0,196,39847.4560763889,2009-02-03,10:56:45
39.949804,116.318,0,192,39847.456087963,2009-02-03,10:56:46
39.94977,116.317994,0,187,39847.4561458333,2009-02-03,10:56:51
39.949733,116.317927,0,188,39847.4561574074,2009-02-03,10:56:52
39.949772,116.318026,0,191,39847.4561805556,2009-02-03,10:56:54
39.949804,116.318105,0,186,39847.4562152778,2009-02-03,10:56:57
39.949837,116.318176,0,175,39847.45625,2009-02-03,10:57:00
39.949874,116.318211,0,166,39847.4562847222,2009-02-03,10:57:03
39.949919,116.318235,0,157,39847.4563194444,2009-02-03,10:57:06
39.949965,116.318244,0,151,39847.4563657407,2009-02-03,10:57:10
39.950022,116.318238,0,146,39847.4564236111,2009-02-03,10:57:15
39.950031,116.318212,0,149,39847.4564814815,2009-02-03,10:57:20
39.950006,116.318153,0,153,39847.4565162037,2009-02-03,10:57:23
39.950047,116.318128,0,153,39847.4565509259,2009-02-03,10:57:26
39.950092,116.318107,0,151,39847.4565856481,2009-02-03,10:57:29
39.95014,116.318108,0,148,39847.4566203704,2009-02-03,10:57:32
39.950193,116.318092,0,147,39847.4566666667,2009-02-03,10:57:36
39.950226,116.318087,0,147,39847.456724537,2009-02-03,10:57:41
39.950214,116.318086,0,147,39847.4567824074,2009-02-03,10:57:46
39.950203,116.318063,0,148,39847.4568402778,2009-02-03,10:57:51
39.950206,116.318067,0,148,39847.4568981482,2009-02-03,10:57:56
39.950206,116.318067,0,148,39847.4569560185,2009-02-03,10:58:01
39.950207,116.318071,0,148,39847.4570138889,2009-02-03,10:58:06
39.950206,116.318072,0,148,39847.4570717593,2009-02-03,10:58:11
39.950205,116.318066,0,148,39847.4571296296,2009-02-03,10:58:16
39.950204,116.318058,0,148,39847.4571875,2009-02-03,10:58:21
39.950204,116.318054,0,148,39847.4572453704,2009-02-03,10:58:26
39.950204,116.318054,0,148,39847.4572800926,2009-02-03,10:58:29
39.950204,116.318054,0,149,39847.4573032407,2009-02-03,10:58:31
39.950218,116.317996,0,151,39847.4573611111,2009-02-03,10:58:36
39.95022,116.317931,0,152,39847.4574074074,2009-02-03,10:58:40
39.950199,116.317909,0,160,39847.4574652778,2009-02-03,10:58:45
39.950212,116.317846,0,162,39847.4575,2009-02-03,10:58:48
39.950241,116.317805,0,172,39847.4575347222,2009-02-03,10:58:51
39.950275,116.31776,0,179,39847.4575694444,2009-02-03,10:58:54
39.950299,116.317705,0,188,39847.4576273148,2009-02-03,10:58:59
39.950311,116.317647,0,196,39847.457662037,2009-02-03,10:59:02
39.950328,116.317582,0,195,39847.4576967593,2009-02-03,10:59:05
39.950354,116.317528,0,198,39847.4577314815,2009-02-03,10:59:08
39.950386,116.317478,0,202,39847.4577777778,2009-02-03,10:59:12
39.950432,116.317459,0,211,39847.4578356481,2009-02-03,10:59:17
39.950481,116.317442,0,216,39847.4578935185,2009-02-03,10:59:22
39.95052,116.317407,0,218,39847.4579398148,2009-02-03,10:59:26
39.95056,116.317372,0,216,39847.4579861111,2009-02-03,10:59:30
39.950637,116.31744,0,210,39847.4580324074,2009-02-03,10:59:34
39.950679,116.317471,0,205,39847.4580671296,2009-02-03,10:59:37
39.950716,116.31751,0,199,39847.4580902778,2009-02-03,10:59:39
39.950753,116.317501,0,190,39847.4581134259,2009-02-03,10:59:41
39.950805,116.317478,0,177,39847.4581481481,2009-02-03,10:59:44
39.95085,116.317466,0,169,39847.4581828704,2009-02-03,10:59:47
39.950893,116.317444,0,162,39847.4582175926,2009-02-03,10:59:50
39.95095,116.317436,0,159,39847.4582638889,2009-02-03,10:59:54
39.950998,116.317427,0,153,39847.4583101852,2009-02-03,10:59:58
39.951049,116.317427,0,149,39847.4583564815,2009-02-03,11:00:02
39.951102,116.317432,0,144,39847.4584027778,2009-02-03,11:00:06
39.951148,116.317435,0,142,39847.4584375,2009-02-03,11:00:09
39.951195,116.317438,0,144,39847.4584837963,2009-02-03,11:00:13
39.951243,116.317415,0,139,39847.4585416667,2009-02-03,11:00:18
39.951286,116.317405,0,133,39847.4585763889,2009-02-03,11:00:21
39.951332,116.317393,0,134,39847.4586226852,2009-02-03,11:00:25
39.95138,116.317368,0,132,39847.4586689815,2009-02-03,11:00:29
39.951425,116.317371,0,136,39847.4587152778,2009-02-03,11:00:33
39.951474,116.317354,0,133,39847.4587615741,2009-02-03,11:00:37
39.951518,116.317368,0,125,39847.4587962963,2009-02-03,11:00:40
39.951575,116.317392,0,121,39847.4588425926,2009-02-03,11:00:44
39.951621,116.317398,0,120,39847.4588773148,2009-02-03,11:00:47
39.951678,116.317422,0,115,39847.458912037,2009-02-03,11:00:50
39.951733,116.317424,0,113,39847.4589583333,2009-02-03,11:00:54
39.951779,116.3174,0,112,39847.4590162037,2009-02-03,11:00:59
39.951818,116.317365,0,116,39847.4590625,2009-02-03,11:01:03
39.951859,116.31734,0,114,39847.4591087963,2009-02-03,11:01:07
39.95189,116.317331,0,115,39847.4591666667,2009-02-03,11:01:12
39.95189,116.317331,0,115,39847.4592013889,2009-02-03,11:01:15
39.951886,116.31733,0,116,39847.459224537,2009-02-03,11:01:17
39.951884,116.317319,0,116,39847.4592824074,2009-02-03,11:01:22
39.951882,116.317308,0,116,39847.4593402778,2009-02-03,11:01:27
39.95188,116.317295,0,116,39847.4593981481,2009-02-03,11:01:32
39.951892,116.31725,0,117,39847.4594560185,2009-02-03,11:01:37
39.951891,116.317184,0,119,39847.4595023148,2009-02-03,11:01:41
39.951936,116.317155,0,121,39847.4595486111,2009-02-03,11:01:45
39.951987,116.317147,0,124,39847.4596064815,2009-02-03,11:01:50
39.95203,116.317172,0,128,39847.4596412037,2009-02-03,11:01:53
39.95208,116.317184,0,137,39847.4596990741,2009-02-03,11:01:58
39.952127,116.317173,0,147,39847.4597453704,2009-02-03,11:02:02
39.95217,116.317208,0,150,39847.4597800926,2009-02-03,11:02:05
39.952205,116.31725,0,150,39847.4598032407,2009-02-03,11:02:07
39.952219,116.317293,0,160,39847.4598263889,2009-02-03,11:02:09
39.952222,116.317248,0,157,39847.4598842593,2009-02-03,11:02:14
39.952242,116.317178,0,159,39847.4599421296,2009-02-03,11:02:19
39.952236,116.317111,0,161,39847.46,2009-02-03,11:02:24
39.952245,116.317055,0,164,39847.4600578704,2009-02-03,11:02:29
39.952263,116.316977,0,164,39847.4600925926,2009-02-03,11:02:32
39.952299,116.316905,0,164,39847.4601157407,2009-02-03,11:02:34
39.952305,116.316839,0,166,39847.460150463,2009-02-03,11:02:37
39.952324,116.316776,0,169,39847.4601851852,2009-02-03,11:02:40
39.952316,116.316715,0,170,39847.4602430556,2009-02-03,11:02:45
39.952328,116.316651,0,173,39847.4602893519,2009-02-03,11:02:49
39.95235,116.316598,0,176,39847.4603240741,2009-02-03,11:02:52
39.952345,116.316547,0,178,39847.4603819444,2009-02-03,11:02:57
39.952336,116.316488,0,178,39847.4604398148,2009-02-03,11:03:02
39.952332,116.316461,0,177,39847.4604976852,2009-02-03,11:03:07
39.952324,116.316422,0,177,39847.4605555556,2009-02-03,11:03:12
39.952343,116.316363,0,174,39847.4606018519,2009-02-03,11:03:16
39.952358,116.316351,0,174,39847.4606597222,2009-02-03,11:03:21
39.95231,116.316297,0,171,39847.4607175926,2009-02-03,11:03:26
39.952231,116.316327,0,169,39847.4607291667,2009-02-03,11:03:27
39.952187,116.316318,0,165,39847.4607638889,2009-02-03,11:03:30
39.952138,116.316286,0,162,39847.4608217593,2009-02-03,11:03:35
39.952056,116.316253,0,161,39847.4608333333,2009-02-03,11:03:36
39.952016,116.316221,0,161,39847.4608564815,2009-02-03,11:03:38
39.951955,116.316217,0,160,39847.4608912037,2009-02-03,11:03:41
39.951933,116.316195,0,159,39847.4609490741,2009-02-03,11:03:46
39.951913,116.316183,0,159,39847.4610069444,2009-02-03,11:03:51
39.951901,116.316124,0,159,39847.4610648148,2009-02-03,11:03:56
39.951894,116.316054,0,159,39847.4611226852,2009-02-03,11:04:01
39.951886,116.315995,0,160,39847.4611574074,2009-02-03,11:04:04
39.951895,116.315927,0,161,39847.4612037037,2009-02-03,11:04:08
39.951927,116.31584,0,162,39847.46125,2009-02-03,11:04:12
39.951949,116.315777,0,162,39847.4612731481,2009-02-03,11:04:14
39.952034,116.315717,0,167,39847.4613078704,2009-02-03,11:04:17
39.952092,116.315695,0,169,39847.4613425926,2009-02-03,11:04:20
39.952145,116.31566,0,171,39847.4613773148,2009-02-03,11:04:23
39.952197,116.315604,0,175,39847.4613888889,2009-02-03,11:04:24
39.952241,116.315569,0,177,39847.461412037,2009-02-03,11:04:26
39.952283,116.315541,0,180,39847.4614236111,2009-02-03,11:04:27
39.952365,116.3155,0,183,39847.4614467593,2009-02-03,11:04:29
39.952409,116.315487,0,186,39847.4614814815,2009-02-03,11:04:32
39.952462,116.315467,0,188,39847.4615277778,2009-02-03,11:04:36
39.952524,116.315448,0,189,39847.4615740741,2009-02-03,11:04:40
39.952586,116.315432,0,187,39847.4616087963,2009-02-03,11:04:43
39.952622,116.315356,0,182,39847.4616435185,2009-02-03,11:04:46
39.952673,116.315378,0,185,39847.4616898148,2009-02-03,11:04:50
39.952722,116.315375,0,187,39847.4617361111,2009-02-03,11:04:54
39.952751,116.315353,0,193,39847.4617939815,2009-02-03,11:04:59
39.952798,116.315327,0,194,39847.4618402778,2009-02-03,11:05:03
39.952831,116.315307,0,203,39847.4618981481,2009-02-03,11:05:08
39.952869,116.315329,0,210,39847.4619560185,2009-02-03,11:05:13
39.952903,116.315319,0,215,39847.4620138889,2009-02-03,11:05:18
39.952944,116.315348,0,219,39847.4620486111,2009-02-03,11:05:21
39.952964,116.315392,0,230,39847.4620949074,2009-02-03,11:05:25
39.953016,116.315399,0,237,39847.4621527778,2009-02-03,11:05:30
39.953059,116.315387,0,237,39847.4622106481,2009-02-03,11:05:35
39.953082,116.315405,0,238,39847.4622685185,2009-02-03,11:05:40
39.95308,116.315394,0,240,39847.4623263889,2009-02-03,11:05:45
39.953078,116.315385,0,240,39847.4623842593,2009-02-03,11:05:50
39.953079,116.315394,0,240,39847.4624421296,2009-02-03,11:05:55
39.953081,116.315406,0,241,39847.4625,2009-02-03,11:06:00
39.953083,116.315416,0,241,39847.4625578704,2009-02-03,11:06:05
39.953083,116.315439,0,241,39847.4626157407,2009-02-03,11:06:10
39.953047,116.315449,0,241,39847.4626736111,2009-02-03,11:06:15
39.953009,116.315441,0,241,39847.4627314815,2009-02-03,11:06:20
39.953009,116.315441,0,241,39847.4627662037,2009-02-03,11:06:23
39.953007,116.315439,0,241,39847.4627893518,2009-02-03,11:06:25
39.952899,116.315317,0,247,39847.4628935185,2009-02-03,11:06:34
39.9529,116.315329,0,247,39847.4629513889,2009-02-03,11:06:39
39.952864,116.315351,0,242,39847.4630092593,2009-02-03,11:06:44
39.952855,116.315366,0,242,39847.4630671296,2009-02-03,11:06:49
39.952856,116.315375,0,242,39847.463125,2009-02-03,11:06:54
39.952655,116.316307,0,241,39847.4833564815,2009-02-03,11:36:02
39.952712,116.316246,0,241,39847.4833680556,2009-02-03,11:36:03
39.952763,116.316125,0,242,39847.4833912037,2009-02-03,11:36:05
39.952784,116.316027,0,242,39847.4834143519,2009-02-03,11:36:07
39.952777,116.315947,0,242,39847.4834490741,2009-02-03,11:36:10
39.952746,116.315932,0,242,39847.4835069444,2009-02-03,11:36:15
39.952761,116.315894,0,242,39847.4835648148,2009-02-03,11:36:20
39.952806,116.315816,0,241,39847.483599537,2009-02-03,11:36:23
39.952868,116.315715,0,241,39847.4836226852,2009-02-03,11:36:25
39.952907,116.315654,0,241,39847.4836342593,2009-02-03,11:36:26
39.95295,116.315588,0,241,39847.4836458333,2009-02-03,11:36:27
39.952988,116.315527,0,241,39847.4836574074,2009-02-03,11:36:28
39.953025,116.315465,0,241,39847.4836689815,2009-02-03,11:36:29
39.953056,116.315411,0,241,39847.4836805556,2009-02-03,11:36:30
39.953084,116.315356,0,241,39847.4836921296,2009-02-03,11:36:31
39.953121,116.315269,0,241,39847.4837152778,2009-02-03,11:36:33
39.953145,116.315213,0,241,39847.4837384259,2009-02-03,11:36:35
39.953185,116.315172,0,242,39847.4837847222,2009-02-03,11:36:39
39.953229,116.315126,0,243,39847.4838078704,2009-02-03,11:36:41
39.953278,116.315071,0,244,39847.4838425926,2009-02-03,11:36:44
39.953316,116.315012,0,246,39847.4838888889,2009-02-03,11:36:48
39.95336,116.31496,0,248,39847.483912037,2009-02-03,11:36:50
39.953419,116.314907,0,249,39847.4839351852,2009-02-03,11:36:52
39.95347,116.314887,0,251,39847.4839699074,2009-02-03,11:36:55
39.953515,116.314853,0,254,39847.4840162037,2009-02-03,11:36:59
39.953566,116.314798,0,256,39847.4840393519,2009-02-03,11:37:01
39.953634,116.314719,0,258,39847.4840625,2009-02-03,11:37:03
39.953671,116.314684,0,259,39847.4840740741,2009-02-03,11:37:04
39.953718,116.314638,0,260,39847.4840856481,2009-02-03,11:37:05
39.95376,116.314595,0,261,39847.4840972222,2009-02-03,11:37:06
39.953803,116.314552,0,262,39847.4841087963,2009-02-03,11:37:07
39.95385,116.314499,0,262,39847.4841203704,2009-02-03,11:37:08
39.953892,116.314451,0,264,39847.4841319444,2009-02-03,11:37:09
39.953939,116.314397,0,265,39847.4841435185,2009-02-03,11:37:10
39.953995,116.314326,0,268,39847.4841666667,2009-02-03,11:37:12
39.954032,116.31428,0,269,39847.4841782407,2009-02-03,11:37:13
39.954075,116.314231,0,270,39847.4841898148,2009-02-03,11:37:14
39.954119,116.314181,0,271,39847.4842013889,2009-02-03,11:37:15
39.954154,116.314142,0,272,39847.484212963,2009-02-03,11:37:16
39.954214,116.31407,0,274,39847.4842361111,2009-02-03,11:37:18
39.954161,116.314104,0,272,39847.4842824074,2009-02-03,11:37:22
39.954108,116.314147,0,271,39847.4843055556,2009-02-03,11:37:24
39.954053,116.314198,0,271,39847.4843171296,2009-02-03,11:37:25
39.954011,116.314192,0,274,39847.484375,2009-02-03,11:37:30
39.953965,116.314214,0,275,39847.4844212963,2009-02-03,11:37:34
39.953882,116.314298,0,274,39847.4844328704,2009-02-03,11:37:35
39.953752,116.314384,0,269,39847.4844907407,2009-02-03,11:37:40
39.953712,116.314418,0,269,39847.484537037,2009-02-03,11:37:44
39.95371,116.31444,0,267,39847.4845949074,2009-02-03,11:37:49
39.95371,116.314428,0,268,39847.4846527778,2009-02-03,11:37:54
39.953734,116.314436,0,267,39847.4847106481,2009-02-03,11:37:59
39.953782,116.314435,0,267,39847.4847453704,2009-02-03,11:38:02
39.953627,116.314623,0,266,39847.4847569444,2009-02-03,11:38:03
39.953698,116.31457,0,266,39847.4847916667,2009-02-03,11:38:06
39.953752,116.314517,0,266,39847.4848148148,2009-02-03,11:38:08
39.953807,116.314454,0,266,39847.484837963,2009-02-03,11:38:10
39.953855,116.31439,0,266,39847.4848611111,2009-02-03,11:38:12
39.953918,116.314314,0,266,39847.4848842593,2009-02-03,11:38:14
39.953985,116.314229,0,266,39847.4849074074,2009-02-03,11:38:16
39.954019,116.314181,0,265,39847.4849189815,2009-02-03,11:38:17
39.954069,116.314108,0,265,39847.4849305556,2009-02-03,11:38:18
39.954123,116.314042,0,265,39847.4849421296,2009-02-03,11:38:19
39.954162,116.313999,0,265,39847.4849537037,2009-02-03,11:38:20
39.953937,116.314251,0,265,39847.4849884259,2009-02-03,11:38:23
39.953968,116.314215,0,265,39847.4850462963,2009-02-03,11:38:28
39.954012,116.314146,0,264,39847.4850810185,2009-02-03,11:38:31
39.954044,116.314091,0,261,39847.4851041667,2009-02-03,11:38:33
39.954078,116.314037,0,259,39847.4851273148,2009-02-03,11:38:35
39.954119,116.313978,0,258,39847.485150463,2009-02-03,11:38:37
39.954164,116.313915,0,257,39847.4851736111,2009-02-03,11:38:39
39.954215,116.313849,0,257,39847.4851967593,2009-02-03,11:38:41
39.954038,116.314048,0,257,39847.4852083333,2009-02-03,11:38:42
39.954089,116.313973,0,258,39847.4852314815,2009-02-03,11:38:44
39.95413,116.313916,0,258,39847.4852546296,2009-02-03,11:38:46
39.954173,116.313856,0,259,39847.4852893518,2009-02-03,11:38:49
39.953986,116.314093,0,260,39847.4853240741,2009-02-03,11:38:52
39.953895,116.314264,0,260,39847.4853819444,2009-02-03,11:38:57
39.953941,116.314236,0,261,39847.4854050926,2009-02-03,11:38:59
39.953996,116.31418,0,261,39847.4854282407,2009-02-03,11:39:01
39.954039,116.314139,0,261,39847.4854513889,2009-02-03,11:39:03
39.954078,116.314106,0,261,39847.485474537,2009-02-03,11:39:05
39.954138,116.314045,0,261,39847.4854976852,2009-02-03,11:39:07
39.954195,116.313996,0,260,39847.4855208333,2009-02-03,11:39:09
39.954231,116.313958,0,259,39847.4855324074,2009-02-03,11:39:10
39.954298,116.31389,0,259,39847.4855555556,2009-02-03,11:39:12
39.954365,116.313812,0,260,39847.4855787037,2009-02-03,11:39:14
39.954419,116.313742,0,261,39847.4856018518,2009-02-03,11:39:16
39.954284,116.31388,0,262,39847.485625,2009-02-03,11:39:18
39.954128,116.314033,0,265,39847.4856828704,2009-02-03,11:39:23
39.9541,116.31405,0,265,39847.4857407407,2009-02-03,11:39:28
39.954058,116.314073,0,265,39847.485787037,2009-02-03,11:39:32
39.953995,116.314152,0,266,39847.4858217593,2009-02-03,11:39:35
39.953752,116.314363,0,269,39847.4858796296,2009-02-03,11:39:40
39.953735,116.314322,0,272,39847.4859375,2009-02-03,11:39:45
39.953753,116.314264,0,273,39847.4859722222,2009-02-03,11:39:48
39.953788,116.314204,0,273,39847.4859953704,2009-02-03,11:39:50
39.953828,116.314133,0,274,39847.4860185185,2009-02-03,11:39:52
39.953864,116.314067,0,275,39847.4860416667,2009-02-03,11:39:54
39.9539,116.313994,0,278,39847.4860763889,2009-02-03,11:39:57
39.953944,116.31392,0,280,39847.486099537,2009-02-03,11:39:59
39.953978,116.313876,0,280,39847.4861111111,2009-02-03,11:40:00
39.954021,116.313825,0,281,39847.4861226852,2009-02-03,11:40:01
39.953908,116.314282,0,-467,39847.4867013889,2009-02-03,11:40:51
39.953444,116.315055,0,132,39847.4867476852,2009-02-03,11:40:55
39.953465,116.315078,0,146,39847.4867592593,2009-02-03,11:40:56
39.953435,116.315097,0,157,39847.4867708333,2009-02-03,11:40:57
39.953427,116.315203,0,157,39847.4867939815,2009-02-03,11:40:59
39.953399,116.315246,0,167,39847.4868287037,2009-02-03,11:41:02
39.953359,116.315279,0,178,39847.4868518518,2009-02-03,11:41:04
39.953365,116.31533,0,188,39847.4868981481,2009-02-03,11:41:08
39.953338,116.315328,0,202,39847.4869328704,2009-02-03,11:41:11
39.953306,116.315287,0,214,39847.4869675926,2009-02-03,11:41:14
39.953272,116.315245,0,222,39847.4870023148,2009-02-03,11:41:17
39.95323,116.315222,0,231,39847.487025463,2009-02-03,11:41:19
39.953243,116.315235,0,248,39847.4870486111,2009-02-03,11:41:21
39.953195,116.315208,0,256,39847.4870833333,2009-02-03,11:41:24
39.953137,116.315219,0,269,39847.4871412037,2009-02-03,11:41:29
39.953165,116.315251,0,282,39847.4871875,2009-02-03,11:41:33
39.95321,116.315304,0,291,39847.4872222222,2009-02-03,11:41:36
39.953237,116.315347,0,302,39847.4872685185,2009-02-03,11:41:40
39.953245,116.315402,0,308,39847.4873148148,2009-02-03,11:41:44
39.953218,116.315464,0,311,39847.487349537,2009-02-03,11:41:47
39.953202,116.315522,0,313,39847.4873842593,2009-02-03,11:41:50
39.953196,116.315585,0,317,39847.4874305556,2009-02-03,11:41:54
39.953176,116.315655,0,322,39847.4874652778,2009-02-03,11:41:57
39.953135,116.315704,0,321,39847.4874884259,2009-02-03,11:41:59
39.953091,116.315745,0,327,39847.4875347222,2009-02-03,11:42:03
39.953083,116.315821,0,331,39847.4875694444,2009-02-03,11:42:06
39.95304,116.315834,0,340,39847.4876157407,2009-02-03,11:42:10
39.953004,116.315828,0,355,39847.487662037,2009-02-03,11:42:14
39.953005,116.315878,0,366,39847.4877199074,2009-02-03,11:42:19
39.953062,116.315902,0,371,39847.4877430556,2009-02-03,11:42:21
39.953011,116.315924,0,377,39847.4877893519,2009-02-03,11:42:25
39.952989,116.315939,0,385,39847.4878472222,2009-02-03,11:42:30
39.952995,116.316003,0,393,39847.4878935185,2009-02-03,11:42:34
39.953013,116.316066,0,401,39847.4879398148,2009-02-03,11:42:38
39.953066,116.316144,0,416,39847.487974537,2009-02-03,11:42:41
39.95311,116.316166,0,417,39847.4879976852,2009-02-03,11:42:43
39.953153,116.3162,0,415,39847.4880555556,2009-02-03,11:42:48
39.953211,116.316267,0,412,39847.4880787037,2009-02-03,11:42:50
39.953211,116.316267,0,412,39847.4881134259,2009-02-03,11:42:53
39.953216,116.316273,0,412,39847.4881365741,2009-02-03,11:42:55
39.953219,116.316287,0,412,39847.4881944444,2009-02-03,11:43:00
39.953263,116.316367,0,409,39847.4882060185,2009-02-03,11:43:01
39.953322,116.316463,0,408,39847.4882175926,2009-02-03,11:43:02
39.953405,116.316605,0,405,39847.4882291667,2009-02-03,11:43:03
39.953519,116.316783,0,403,39847.4882407407,2009-02-03,11:43:04
39.953638,116.316974,0,401,39847.4882523148,2009-02-03,11:43:05
39.953689,116.317065,0,400,39847.4882638889,2009-02-03,11:43:06
39.953734,116.31715,0,400,39847.488275463,2009-02-03,11:43:07
39.953759,116.317201,0,399,39847.488287037,2009-02-03,11:43:08
39.953779,116.317262,0,398,39847.4883101852,2009-02-03,11:43:10
39.953786,116.31732,0,398,39847.4883680556,2009-02-03,11:43:15
39.953786,116.31732,0,398,39847.4884027778,2009-02-03,11:43:18
39.953787,116.317325,0,398,39847.4884259259,2009-02-03,11:43:20
39.953789,116.317334,0,398,39847.4884837963,2009-02-03,11:43:25
39.953791,116.317347,0,398,39847.4885416667,2009-02-03,11:43:30
39.953786,116.317416,0,398,39847.488599537,2009-02-03,11:43:35
39.95378,116.317469,0,397,39847.4886574074,2009-02-03,11:43:40
39.953774,116.317492,0,397,39847.4887152778,2009-02-03,11:43:45
39.953748,116.317551,0,397,39847.4887731481,2009-02-03,11:43:50
39.953717,116.3176,0,396,39847.4888310185,2009-02-03,11:43:55
39.953719,116.317627,0,396,39847.4888888889,2009-02-03,11:44:00
39.953701,116.317657,0,396,39847.4889467593,2009-02-03,11:44:05
39.953685,116.317722,0,395,39847.4890046296,2009-02-03,11:44:10
39.953679,116.317771,0,395,39847.4890625,2009-02-03,11:44:15
39.953584,116.317805,0,396,39847.4890856481,2009-02-03,11:44:17
39.95357,116.317824,0,395,39847.4891435185,2009-02-03,11:44:22
39.953519,116.317829,0,395,39847.4891782407,2009-02-03,11:44:25
39.953453,116.317837,0,396,39847.4891898148,2009-02-03,11:44:26
39.953402,116.317842,0,396,39847.4892013889,2009-02-03,11:44:27
39.953334,116.317854,0,396,39847.489224537,2009-02-03,11:44:29
39.95329,116.317872,0,396,39847.4892476852,2009-02-03,11:44:31
39.953198,116.317904,0,396,39847.4892939815,2009-02-03,11:44:35
39.953175,116.317876,0,395,39847.4893518519,2009-02-03,11:44:40
39.95307,116.317566,0,335,39847.4931597222,2009-02-03,11:50:09
39.95308,116.317496,0,334,39847.4932060185,2009-02-03,11:50:13
39.953101,116.317439,0,333,39847.4932523148,2009-02-03,11:50:17
39.953127,116.317392,0,331,39847.493287037,2009-02-03,11:50:20
39.95315,116.317391,0,327,39847.4933449074,2009-02-03,11:50:25
39.953177,116.317414,0,321,39847.4934027778,2009-02-03,11:50:30
39.953191,116.317415,0,319,39847.4934606481,2009-02-03,11:50:35
39.953191,116.317415,0,319,39847.4934953704,2009-02-03,11:50:38
39.953192,116.317415,0,318,39847.4935185185,2009-02-03,11:50:40
39.953234,116.317367,0,313,39847.4935648148,2009-02-03,11:50:44
39.953251,116.317321,0,310,39847.4936226852,2009-02-03,11:50:49
39.953243,116.317309,0,308,39847.4936805556,2009-02-03,11:50:54
39.953243,116.317309,0,308,39847.4937152778,2009-02-03,11:50:57
39.953243,116.317309,0,307,39847.4937384259,2009-02-03,11:50:59
39.953254,116.317336,0,306,39847.4937962963,2009-02-03,11:51:04
39.953257,116.317375,0,304,39847.4938541667,2009-02-03,11:51:09
39.953237,116.317394,0,304,39847.493912037,2009-02-03,11:51:14
39.953237,116.317396,0,304,39847.4939699074,2009-02-03,11:51:19
39.953237,116.317396,0,304,39847.4940046296,2009-02-03,11:51:22
39.953237,116.317394,0,304,39847.4940277778,2009-02-03,11:51:24
39.953236,116.317385,0,304,39847.4940856481,2009-02-03,11:51:29
39.953236,116.317385,0,304,39847.4941203704,2009-02-03,11:51:32
39.953235,116.31739,0,304,39847.4941435185,2009-02-03,11:51:34
39.953236,116.3174,0,304,39847.4942013889,2009-02-03,11:51:39
39.953236,116.317404,0,304,39847.4942592593,2009-02-03,11:51:44
39.953235,116.317408,0,304,39847.4943171296,2009-02-03,11:51:49
39.953234,116.31741,0,304,39847.494375,2009-02-03,11:51:54
39.953234,116.317412,0,304,39847.4944328704,2009-02-03,11:51:59
39.953234,116.317412,0,304,39847.4944675926,2009-02-03,11:52:02
39.953236,116.317418,0,304,39847.4944907407,2009-02-03,11:52:04
39.953235,116.317408,0,303,39847.4945486111,2009-02-03,11:52:09
39.953235,116.317408,0,303,39847.4945833333,2009-02-03,11:52:12
39.953235,116.317408,0,303,39847.4946064815,2009-02-03,11:52:14
39.953236,116.31742,0,303,39847.4946643518,2009-02-03,11:52:19
39.953244,116.317441,0,300,39847.4947222222,2009-02-03,11:52:24
39.95322,116.317438,0,295,39847.4947800926,2009-02-03,11:52:29
39.953178,116.317461,0,293,39847.4948263889,2009-02-03,11:52:33
39.953205,116.317443,0,286,39847.4948842593,2009-02-03,11:52:38
39.953213,116.317439,0,285,39847.4949421296,2009-02-03,11:52:43
39.953214,116.317439,0,285,39847.495,2009-02-03,11:52:48
39.953214,116.317439,0,285,39847.4950347222,2009-02-03,11:52:51
39.953218,116.317432,0,283,39847.4950578704,2009-02-03,11:52:53
39.953262,116.317386,0,277,39847.4951041667,2009-02-03,11:52:57
39.953261,116.317371,0,277,39847.495162037,2009-02-03,11:53:02
39.953261,116.317365,0,277,39847.4952199074,2009-02-03,11:53:07
39.953261,116.317369,0,277,39847.4952777778,2009-02-03,11:53:12
39.953261,116.317372,0,276,39847.4953356481,2009-02-03,11:53:17
39.953261,116.317373,0,276,39847.4953935185,2009-02-03,11:53:22
39.95326,116.317375,0,276,39847.4954513889,2009-02-03,11:53:27
39.953259,116.317373,0,276,39847.4955092593,2009-02-03,11:53:32
39.953257,116.317366,0,276,39847.4955671296,2009-02-03,11:53:37
39.953257,116.317366,0,276,39847.4956018519,2009-02-03,11:53:40
39.953257,116.317366,0,276,39847.495625,2009-02-03,11:53:42
39.953257,116.317375,0,275,39847.4956828704,2009-02-03,11:53:47
39.953231,116.317371,0,272,39847.4957407407,2009-02-03,11:53:52
39.953231,116.317371,0,272,39847.495775463,2009-02-03,11:53:55
39.953225,116.317368,0,272,39847.4957986111,2009-02-03,11:53:57
39.953228,116.31735,0,271,39847.4958564815,2009-02-03,11:54:02
39.953257,116.317314,0,269,39847.4959143519,2009-02-03,11:54:07
39.953269,116.317277,0,268,39847.4959722222,2009-02-03,11:54:12
39.953273,116.31732,0,265,39847.4960300926,2009-02-03,11:54:17
39.953276,116.317347,0,263,39847.496087963,2009-02-03,11:54:22
39.953271,116.317364,0,264,39847.4961458333,2009-02-03,11:54:27
39.953272,116.317372,0,264,39847.4962037037,2009-02-03,11:54:32
39.953272,116.317372,0,264,39847.4962384259,2009-02-03,11:54:35
39.953273,116.317378,0,264,39847.4962615741,2009-02-03,11:54:37
39.953272,116.317369,0,264,39847.4963194444,2009-02-03,11:54:42
39.953282,116.317326,0,261,39847.4963773148,2009-02-03,11:54:47
39.953303,116.317291,0,260,39847.4964351852,2009-02-03,11:54:52
39.953316,116.317279,0,260,39847.4964930556,2009-02-03,11:54:57
39.953316,116.317279,0,260,39847.4965277778,2009-02-03,11:55:00
39.953313,116.317287,0,258,39847.4965509259,2009-02-03,11:55:02
39.953312,116.317265,0,256,39847.4966087963,2009-02-03,11:55:07
39.95332,116.317244,0,255,39847.4966666667,2009-02-03,11:55:12
39.95332,116.317244,0,255,39847.4967013889,2009-02-03,11:55:15
39.95332,116.31725,0,255,39847.496724537,2009-02-03,11:55:17
39.953304,116.317247,0,254,39847.4967824074,2009-02-03,11:55:22
39.9533,116.317262,0,254,39847.4968402778,2009-02-03,11:55:27
39.953272,116.31755,0,231,39847.5127546296,2009-02-03,12:18:22
39.953289,116.317623,0,238,39847.5128125,2009-02-03,12:18:27
39.953314,116.317653,0,243,39847.5128703704,2009-02-03,12:18:32
39.953305,116.317686,0,249,39847.5129282407,2009-02-03,12:18:37
39.953305,116.317695,0,250,39847.5129861111,2009-02-03,12:18:42
39.953308,116.317754,0,255,39847.5130092593,2009-02-03,12:18:44
39.95331,116.317827,0,262,39847.5130439815,2009-02-03,12:18:47
39.953313,116.31789,0,268,39847.5130787037,2009-02-03,12:18:50
39.953313,116.317917,0,271,39847.5131365741,2009-02-03,12:18:55
39.953308,116.317983,0,276,39847.5131712963,2009-02-03,12:18:58
39.953278,116.318045,0,281,39847.5132060185,2009-02-03,12:19:01
39.953243,116.318108,0,288,39847.5132638889,2009-02-03,12:19:06
39.953259,116.318095,0,294,39847.5133217593,2009-02-03,12:19:11
39.953259,116.318095,0,294,39847.5133564815,2009-02-03,12:19:14
39.953259,116.318093,0,294,39847.5133796296,2009-02-03,12:19:16
39.953259,116.318083,0,294,39847.5134375,2009-02-03,12:19:21
39.95326,116.318081,0,294,39847.5134953704,2009-02-03,12:19:26
39.95326,116.318081,0,294,39847.5135300926,2009-02-03,12:19:29
39.953261,116.318077,0,295,39847.5135532407,2009-02-03,12:19:31
39.953266,116.318038,0,297,39847.5136111111,2009-02-03,12:19:36
39.953279,116.318004,0,298,39847.5136689815,2009-02-03,12:19:41
39.95328,116.317999,0,299,39847.5137268519,2009-02-03,12:19:46
39.95328,116.317999,0,299,39847.5137615741,2009-02-03,12:19:49
39.953281,116.318002,0,299,39847.5137847222,2009-02-03,12:19:51
39.95328,116.317993,0,299,39847.5138425926,2009-02-03,12:19:56
39.953281,116.317996,0,299,39847.513900463,2009-02-03,12:20:01
39.953281,116.317996,0,299,39847.5139351852,2009-02-03,12:20:04
39.953281,116.317991,0,299,39847.5139583333,2009-02-03,12:20:06
39.953291,116.317909,0,303,39847.5139814815,2009-02-03,12:20:08
39.953306,116.317821,0,306,39847.5140046296,2009-02-03,12:20:10
39.953305,116.317757,0,308,39847.5140277778,2009-02-03,12:20:12
39.953324,116.317699,0,315,39847.5140740741,2009-02-03,12:20:16
39.953332,116.317739,0,322,39847.5141319444,2009-02-03,12:20:21
39.953354,116.31779,0,325,39847.5141550926,2009-02-03,12:20:23
39.953356,116.317801,0,325,39847.514212963,2009-02-03,12:20:28
39.953358,116.317801,0,325,39847.5142708333,2009-02-03,12:20:33
39.953358,116.317797,0,326,39847.5143287037,2009-02-03,12:20:38
39.953358,116.317796,0,326,39847.5143865741,2009-02-03,12:20:43
39.953358,116.317796,0,326,39847.5144212963,2009-02-03,12:20:46
39.953358,116.317796,0,326,39847.5144444444,2009-02-03,12:20:48
39.953356,116.317783,0,326,39847.5145023148,2009-02-03,12:20:53
39.953345,116.317748,0,325,39847.5145601852,2009-02-03,12:20:58
39.953344,116.317722,0,322,39847.5146180556,2009-02-03,12:21:03
39.95333,116.317701,0,322,39847.5146759259,2009-02-03,12:21:08
39.953328,116.317638,0,321,39847.5147337963,2009-02-03,12:21:13
39.953326,116.317603,0,320,39847.5147916667,2009-02-03,12:21:18
39.953323,116.317587,0,320,39847.514849537,2009-02-03,12:21:23
39.953319,116.317578,0,320,39847.5149074074,2009-02-03,12:21:28
39.953314,116.317573,0,319,39847.5149652778,2009-02-03,12:21:33
39.953311,116.317571,0,319,39847.5150231481,2009-02-03,12:21:38
39.953308,116.317567,0,318,39847.5150810185,2009-02-03,12:21:43
39.953308,116.317567,0,318,39847.5151157407,2009-02-03,12:21:46
39.953307,116.317566,0,317,39847.5151388889,2009-02-03,12:21:48
39.953309,116.317576,0,317,39847.5151967593,2009-02-03,12:21:53
39.953289,116.317624,0,316,39847.5152546296,2009-02-03,12:21:58
39.953275,116.317671,0,317,39847.5153125,2009-02-03,12:22:03
39.953272,116.31768,0,317,39847.5153703704,2009-02-03,12:22:08
39.953272,116.31768,0,317,39847.5154050926,2009-02-03,12:22:11
39.953269,116.317682,0,317,39847.5154282407,2009-02-03,12:22:13
39.953267,116.317672,0,317,39847.5154861111,2009-02-03,12:22:18
39.953266,116.317658,0,317,39847.5155439815,2009-02-03,12:22:23
39.953265,116.317646,0,317,39847.5156018519,2009-02-03,12:22:28
39.953268,116.317642,0,317,39847.5156597222,2009-02-03,12:22:33
39.95327,116.317639,0,318,39847.5157175926,2009-02-03,12:22:38
39.95327,116.317639,0,318,39847.5157523148,2009-02-03,12:22:41
39.953273,116.317647,0,318,39847.515775463,2009-02-03,12:22:43
39.95328,116.317689,0,320,39847.5158333333,2009-02-03,12:22:48
39.953283,116.317743,0,323,39847.5158912037,2009-02-03,12:22:53
39.953282,116.317733,0,324,39847.5159490741,2009-02-03,12:22:58
39.953282,116.317733,0,324,39847.5159837963,2009-02-03,12:23:01
39.953285,116.317726,0,325,39847.5160069444,2009-02-03,12:23:03
39.953285,116.317709,0,327,39847.5160648148,2009-02-03,12:23:08
39.953285,116.317709,0,327,39847.516099537,2009-02-03,12:23:11
39.953279,116.317708,0,328,39847.5161226852,2009-02-03,12:23:13
39.953261,116.317689,0,328,39847.5161805556,2009-02-03,12:23:18
39.953258,116.317657,0,328,39847.5162384259,2009-02-03,12:23:23
39.953239,116.317705,0,334,39847.5162962963,2009-02-03,12:23:28
39.953234,116.317716,0,335,39847.5163541667,2009-02-03,12:23:33
39.953232,116.317721,0,336,39847.516412037,2009-02-03,12:23:38
39.953231,116.317722,0,337,39847.5164699074,2009-02-03,12:23:43
39.953231,116.317722,0,337,39847.5165046296,2009-02-03,12:23:46
39.953237,116.317729,0,338,39847.5165277778,2009-02-03,12:23:48
39.953253,116.317761,0,345,39847.5165856481,2009-02-03,12:23:53
39.953279,116.317806,0,359,39847.5166319444,2009-02-03,12:23:57
39.953282,116.317831,0,372,39847.5166898148,2009-02-03,12:24:02
39.953283,116.31783,0,379,39847.5167476852,2009-02-03,12:24:07
39.953286,116.317833,0,383,39847.5168055556,2009-02-03,12:24:12
39.953291,116.31783,0,386,39847.5168634259,2009-02-03,12:24:17
39.953299,116.317823,0,390,39847.5169212963,2009-02-03,12:24:22
39.953306,116.317815,0,393,39847.5169791667,2009-02-03,12:24:27
39.953305,116.317807,0,396,39847.517037037,2009-02-03,12:24:32
39.953305,116.317807,0,396,39847.5170717593,2009-02-03,12:24:35
39.953297,116.3178,0,399,39847.5170949074,2009-02-03,12:24:37
39.953288,116.3178,0,402,39847.5171527778,2009-02-03,12:24:42
39.953279,116.317798,0,404,39847.5172106481,2009-02-03,12:24:47
39.953279,116.317798,0,404,39847.5172453704,2009-02-03,12:24:50
39.953276,116.317793,0,406,39847.5172685185,2009-02-03,12:24:52
39.953276,116.317784,0,408,39847.5173263889,2009-02-03,12:24:57
39.953258,116.317721,0,409,39847.5173842593,2009-02-03,12:25:02
39.953275,116.317653,0,409,39847.5174421296,2009-02-03,12:25:07
39.953281,116.31763,0,411,39847.5175,2009-02-03,12:25:12
39.953285,116.317659,0,414,39847.5175578704,2009-02-03,12:25:17
39.953287,116.31766,0,416,39847.5176157407,2009-02-03,12:25:22
39.953287,116.31766,0,416,39847.517650463,2009-02-03,12:25:25
39.953295,116.317659,0,419,39847.5176736111,2009-02-03,12:25:27
39.953319,116.317677,0,426,39847.5177314815,2009-02-03,12:25:32
39.953355,116.317701,0,435,39847.5177893518,2009-02-03,12:25:37
39.953386,116.317736,0,440,39847.5178472222,2009-02-03,12:25:42
39.95337,116.31775,0,443,39847.5179050926,2009-02-03,12:25:47
39.95337,116.317755,0,446,39847.517962963,2009-02-03,12:25:52
39.95337,116.317755,0,446,39847.5179976852,2009-02-03,12:25:55
39.953367,116.317761,0,449,39847.5180208333,2009-02-03,12:25:57
39.95336,116.317773,0,453,39847.5180787037,2009-02-03,12:26:02
39.95332,116.317807,0,458,39847.5181365741,2009-02-03,12:26:07
39.953286,116.317806,0,462,39847.5181944444,2009-02-03,12:26:12
39.953281,116.317795,0,466,39847.5182523148,2009-02-03,12:26:17
39.953281,116.317781,0,470,39847.5183101852,2009-02-03,12:26:22
39.953284,116.317768,0,473,39847.5183680556,2009-02-03,12:26:27
39.953286,116.317747,0,475,39847.5184259259,2009-02-03,12:26:32
39.953296,116.317744,0,476,39847.5184837963,2009-02-03,12:26:37
39.953296,116.317744,0,476,39847.5185185185,2009-02-03,12:26:40
39.9533,116.31774,0,479,39847.5185416667,2009-02-03,12:26:42
39.953286,116.317787,0,482,39847.518599537,2009-02-03,12:26:47
39.953254,116.317821,0,482,39847.5186574074,2009-02-03,12:26:52
39.953231,116.317815,0,479,39847.5187152778,2009-02-03,12:26:57
39.953215,116.317811,0,479,39847.5187731481,2009-02-03,12:27:02
39.953215,116.317811,0,479,39847.5188078704,2009-02-03,12:27:05
39.953209,116.317818,0,480,39847.5188310185,2009-02-03,12:27:07
39.953208,116.317829,0,482,39847.5188888889,2009-02-03,12:27:12
39.953209,116.317844,0,483,39847.5189467593,2009-02-03,12:27:17
39.953239,116.317885,0,485,39847.5190046296,2009-02-03,12:27:22
39.953272,116.317912,0,484,39847.5190625,2009-02-03,12:27:27
39.953302,116.317915,0,485,39847.5191203704,2009-02-03,12:27:32
39.953302,116.317915,0,485,39847.5191550926,2009-02-03,12:27:35
39.95331,116.317922,0,486,39847.5191782407,2009-02-03,12:27:37
39.953319,116.317924,0,487,39847.5192361111,2009-02-03,12:27:42
39.953328,116.317924,0,489,39847.5192939815,2009-02-03,12:27:47
39.953328,116.317924,0,489,39847.5193287037,2009-02-03,12:27:50
39.953331,116.317927,0,491,39847.5193518519,2009-02-03,12:27:52
39.953324,116.317937,0,494,39847.5194097222,2009-02-03,12:27:57
39.953309,116.317919,0,496,39847.5194675926,2009-02-03,12:28:02
39.953308,116.31791,0,498,39847.519525463,2009-02-03,12:28:07
39.953304,116.317843,0,498,39847.5195717593,2009-02-03,12:28:11
39.953313,116.317781,0,494,39847.5196180556,2009-02-03,12:28:15
39.953312,116.317765,0,496,39847.5196759259,2009-02-03,12:28:20
39.953307,116.317707,0,495,39847.5197222222,2009-02-03,12:28:24
39.953323,116.317678,0,495,39847.5197800926,2009-02-03,12:28:29
39.953314,116.317667,0,488,39847.519837963,2009-02-03,12:28:34
39.953315,116.317655,0,489,39847.5198958333,2009-02-03,12:28:39
39.953314,116.317642,0,488,39847.5199537037,2009-02-03,12:28:44
39.953311,116.317629,0,488,39847.5200115741,2009-02-03,12:28:49
39.953311,116.317617,0,487,39847.5200694444,2009-02-03,12:28:54
39.953311,116.317617,0,487,39847.5201041667,2009-02-03,12:28:57
39.953308,116.317609,0,486,39847.5201273148,2009-02-03,12:28:59
39.953275,116.317593,0,484,39847.5201851852,2009-02-03,12:29:04
39.953259,116.317558,0,481,39847.5202430556,2009-02-03,12:29:09
39.953274,116.317516,0,476,39847.5203009259,2009-02-03,12:29:14
39.953267,116.317489,0,476,39847.5203587963,2009-02-03,12:29:19
39.953253,116.317457,0,471,39847.5204166667,2009-02-03,12:29:24
39.953251,116.317453,0,467,39847.520474537,2009-02-03,12:29:29
39.953254,116.317449,0,465,39847.5205324074,2009-02-03,12:29:34
39.953255,116.317442,0,463,39847.5205902778,2009-02-03,12:29:39
39.953258,116.317442,0,462,39847.5206481481,2009-02-03,12:29:44
39.953258,116.317442,0,462,39847.5206828704,2009-02-03,12:29:47
39.953257,116.31744,0,460,39847.5207060185,2009-02-03,12:29:49
39.953259,116.317413,0,457,39847.5207638889,2009-02-03,12:29:54
39.953266,116.317378,0,452,39847.5208217593,2009-02-03,12:29:59
39.953274,116.317378,0,447,39847.5208796296,2009-02-03,12:30:04
39.95327,116.317378,0,444,39847.5209375,2009-02-03,12:30:09
39.95327,116.317378,0,444,39847.5209722222,2009-02-03,12:30:12
39.953267,116.317377,0,441,39847.5209953704,2009-02-03,12:30:14
39.953263,116.317386,0,439,39847.5210532407,2009-02-03,12:30:19
39.953267,116.317393,0,436,39847.5211111111,2009-02-03,12:30:24
39.953267,116.317393,0,436,39847.5211458333,2009-02-03,12:30:27
39.953273,116.317401,0,432,39847.5211689815,2009-02-03,12:30:29
39.953275,116.317453,0,430,39847.5212268519,2009-02-03,12:30:34
39.95329,116.317487,0,427,39847.5212847222,2009-02-03,12:30:39
39.95329,116.317487,0,427,39847.5213194444,2009-02-03,12:30:42
39.953291,116.317495,0,425,39847.5213425926,2009-02-03,12:30:44
39.953295,116.317508,0,422,39847.521400463,2009-02-03,12:30:49
39.953301,116.317525,0,419,39847.5214583333,2009-02-03,12:30:54
39.953321,116.317618,0,421,39847.5214699074,2009-02-03,12:30:55
39.953335,116.317617,0,421,39847.5215277778,2009-02-03,12:31:00
39.953338,116.317627,0,419,39847.5215856481,2009-02-03,12:31:05
39.953338,116.317639,0,417,39847.5216435185,2009-02-03,12:31:10
39.953335,116.317653,0,414,39847.5217013889,2009-02-03,12:31:15
39.953331,116.317664,0,412,39847.5217592593,2009-02-03,12:31:20
39.953327,116.317699,0,411,39847.5218171296,2009-02-03,12:31:25
39.953299,116.317753,0,411,39847.5218634259,2009-02-03,12:31:29
39.953284,116.317802,0,411,39847.5219212963,2009-02-03,12:31:34
39.95328,116.317805,0,410,39847.5219791667,2009-02-03,12:31:39
39.95328,116.317806,0,409,39847.522037037,2009-02-03,12:31:44
39.953278,116.317809,0,407,39847.5220949074,2009-02-03,12:31:49
39.953276,116.317805,0,406,39847.5221527778,2009-02-03,12:31:54
39.953275,116.317804,0,405,39847.5222106481,2009-02-03,12:31:59
39.953275,116.317803,0,406,39847.5222685185,2009-02-03,12:32:04
39.953276,116.317802,0,406,39847.5223263889,2009-02-03,12:32:09
39.953276,116.317803,0,406,39847.5223842593,2009-02-03,12:32:14
39.953276,116.317803,0,406,39847.5224421296,2009-02-03,12:32:19
39.953276,116.317803,0,406,39847.5225,2009-02-03,12:32:24
39.953276,116.317804,0,407,39847.5225578704,2009-02-03,12:32:29
39.953277,116.317803,0,407,39847.5226157407,2009-02-03,12:32:34
39.953277,116.317804,0,407,39847.5226736111,2009-02-03,12:32:39
39.953277,116.317804,0,407,39847.5227314815,2009-02-03,12:32:44
39.953277,116.317805,0,407,39847.5227893519,2009-02-03,12:32:49
39.953278,116.317806,0,407,39847.5228472222,2009-02-03,12:32:54
39.953278,116.317807,0,408,39847.5229050926,2009-02-03,12:32:59
39.953278,116.317807,0,408,39847.522962963,2009-02-03,12:33:04
39.953278,116.317809,0,408,39847.5230208333,2009-02-03,12:33:09
39.953278,116.317809,0,408,39847.5230787037,2009-02-03,12:33:14
39.953278,116.31781,0,409,39847.5231365741,2009-02-03,12:33:19
39.953278,116.317811,0,409,39847.5231944444,2009-02-03,12:33:24
39.953278,116.317812,0,409,39847.5232523148,2009-02-03,12:33:29
39.953278,116.317813,0,409,39847.5233101852,2009-02-03,12:33:34
39.953279,116.317813,0,409,39847.5233680556,2009-02-03,12:33:39
39.953279,116.317813,0,409,39847.5234259259,2009-02-03,12:33:44
39.953279,116.317813,0,409,39847.5234837963,2009-02-03,12:33:49
39.953279,116.317813,0,409,39847.5235416667,2009-02-03,12:33:54
39.953278,116.317813,0,409,39847.523599537,2009-02-03,12:33:59
39.953278,116.317813,0,409,39847.5236574074,2009-02-03,12:34:04
39.953278,116.317813,0,409,39847.5237152778,2009-02-03,12:34:09
39.953277,116.317812,0,409,39847.5237731481,2009-02-03,12:34:14
39.953276,116.317812,0,409,39847.5238310185,2009-02-03,12:34:19
39.953276,116.317812,0,409,39847.5238888889,2009-02-03,12:34:24
39.953276,116.317811,0,410,39847.5239467593,2009-02-03,12:34:29
39.953275,116.31781,0,410,39847.5240046296,2009-02-03,12:34:34
39.953275,116.317809,0,410,39847.5240625,2009-02-03,12:34:39
39.953275,116.317808,0,410,39847.5241203704,2009-02-03,12:34:44
39.953274,116.317805,0,410,39847.5241782407,2009-02-03,12:34:49
39.953274,116.317805,0,410,39847.524212963,2009-02-03,12:34:52
39.953274,116.317803,0,410,39847.5242361111,2009-02-03,12:34:54
39.953272,116.317793,0,410,39847.5242939815,2009-02-03,12:34:59
39.953263,116.317715,0,410,39847.5243171296,2009-02-03,12:35:01
39.953257,116.317641,0,410,39847.5243402778,2009-02-03,12:35:03
39.953246,116.317577,0,411,39847.524375,2009-02-03,12:35:06
39.953237,116.317518,0,414,39847.5244328704,2009-02-03,12:35:11
39.953236,116.317494,0,413,39847.5244907407,2009-02-03,12:35:16
39.953237,116.317465,0,412,39847.5245486111,2009-02-03,12:35:21
39.953246,116.317454,0,405,39847.5246064815,2009-02-03,12:35:26
39.953262,116.317453,0,400,39847.5246643518,2009-02-03,12:35:31
39.953274,116.317474,0,396,39847.5247222222,2009-02-03,12:35:36
39.95328,116.317488,0,396,39847.5247800926,2009-02-03,12:35:41
39.953285,116.317503,0,395,39847.524837963,2009-02-03,12:35:46
39.953286,116.317512,0,394,39847.5248958333,2009-02-03,12:35:51
39.95329,116.317517,0,394,39847.5249537037,2009-02-03,12:35:56
39.95329,116.317517,0,394,39847.5249884259,2009-02-03,12:35:59
39.953291,116.317512,0,393,39847.5250115741,2009-02-03,12:36:01
39.953292,116.317503,0,392,39847.5250694444,2009-02-03,12:36:06
39.953291,116.317491,0,392,39847.5251273148,2009-02-03,12:36:11
39.953292,116.317477,0,392,39847.5251851852,2009-02-03,12:36:16
39.953293,116.317468,0,391,39847.5252430556,2009-02-03,12:36:21
39.953297,116.317464,0,391,39847.5253009259,2009-02-03,12:36:26
39.953302,116.317461,0,390,39847.5253587963,2009-02-03,12:36:31
39.953302,116.317461,0,390,39847.5253935185,2009-02-03,12:36:34
39.953306,116.317467,0,390,39847.5254166667,2009-02-03,12:36:36
39.953307,116.31748,0,389,39847.525474537,2009-02-03,12:36:41
39.953318,116.317489,0,390,39847.5255324074,2009-02-03,12:36:46
39.953328,116.317492,0,390,39847.5255902778,2009-02-03,12:36:51
39.95333,116.317477,0,390,39847.5256481481,2009-02-03,12:36:56
39.953333,116.317487,0,390,39847.5257060185,2009-02-03,12:37:01
39.953335,116.317499,0,391,39847.5257638889,2009-02-03,12:37:06
39.953324,116.317521,0,392,39847.5258217593,2009-02-03,12:37:11
39.953327,116.31753,0,393,39847.5258796296,2009-02-03,12:37:16
39.95333,116.317539,0,394,39847.5259375,2009-02-03,12:37:21
39.95333,116.317553,0,396,39847.5259953704,2009-02-03,12:37:26
39.95331,116.317627,0,401,39847.5260532407,2009-02-03,12:37:31
39.953301,116.317682,0,412,39847.5260763889,2009-02-03,12:37:33
39.953278,116.317732,0,422,39847.5261342593,2009-02-03,12:37:38
39.953246,116.317765,0,431,39847.5261921296,2009-02-03,12:37:43
39.953238,116.317771,0,435,39847.52625,2009-02-03,12:37:48
39.953238,116.317774,0,439,39847.5263078704,2009-02-03,12:37:53
39.953238,116.317774,0,439,39847.5263425926,2009-02-03,12:37:56
39.953237,116.317777,0,443,39847.5263657407,2009-02-03,12:37:58
39.953217,116.317824,0,450,39847.5264236111,2009-02-03,12:38:03
39.953194,116.317885,0,454,39847.5264583333,2009-02-03,12:38:06
39.953185,116.317943,0,460,39847.5264930556,2009-02-03,12:38:09
39.953178,116.317996,0,466,39847.5265277778,2009-02-03,12:38:12
39.953185,116.318006,0,478,39847.5265856481,2009-02-03,12:38:17
39.953185,116.318012,0,488,39847.5266435185,2009-02-03,12:38:22
39.953182,116.318015,0,493,39847.5267013889,2009-02-03,12:38:27
39.953183,116.318017,0,497,39847.5267592593,2009-02-03,12:38:32
39.953188,116.318015,0,502,39847.5268171296,2009-02-03,12:38:37
39.953192,116.318016,0,507,39847.526875,2009-02-03,12:38:42
39.953189,116.318021,0,512,39847.5269328704,2009-02-03,12:38:47
39.953183,116.318026,0,517,39847.5269907407,2009-02-03,12:38:52
39.953183,116.318026,0,517,39847.527025463,2009-02-03,12:38:55
39.953178,116.318033,0,522,39847.5270486111,2009-02-03,12:38:57
39.953169,116.318043,0,526,39847.5271064815,2009-02-03,12:39:02
39.95321,116.31804,0,536,39847.5271643519,2009-02-03,12:39:07
39.95321,116.31804,0,536,39847.5271990741,2009-02-03,12:39:10
39.953211,116.31804,0,541,39847.5272222222,2009-02-03,12:39:12
39.953244,116.318009,0,548,39847.5272800926,2009-02-03,12:39:17
39.953272,116.317976,0,558,39847.5273148148,2009-02-03,12:39:20
39.953301,116.317937,0,567,39847.5273611111,2009-02-03,12:39:24
39.953319,116.317912,0,574,39847.5274189815,2009-02-03,12:39:29
39.953334,116.317855,0,579,39847.5274768519,2009-02-03,12:39:34
39.953359,116.317787,0,581,39847.5275347222,2009-02-03,12:39:39
39.953368,116.317719,0,582,39847.5275810185,2009-02-03,12:39:43
39.953364,116.317675,0,583,39847.5276388889,2009-02-03,12:39:48
39.953346,116.317637,0,583,39847.5276967593,2009-02-03,12:39:53
39.953344,116.317588,0,582,39847.5277546296,2009-02-03,12:39:58
39.95336,116.317549,0,583,39847.5278125,2009-02-03,12:40:03
39.95336,116.317549,0,583,39847.5278472222,2009-02-03,12:40:06
39.953359,116.317541,0,586,39847.5278703704,2009-02-03,12:40:08
39.953372,116.317533,0,590,39847.5279282407,2009-02-03,12:40:13
39.953372,116.317533,0,590,39847.527962963,2009-02-03,12:40:16
39.95338,116.317529,0,594,39847.5279861111,2009-02-03,12:40:18
39.95339,116.317534,0,597,39847.5280439815,2009-02-03,12:40:23
39.953393,116.317596,0,602,39847.5280787037,2009-02-03,12:40:26
39.953416,116.317656,0,607,39847.528125,2009-02-03,12:40:30
39.953409,116.317716,0,613,39847.5281828704,2009-02-03,12:40:35
39.953416,116.317755,0,619,39847.5282407407,2009-02-03,12:40:40
39.953431,116.317762,0,624,39847.5282986111,2009-02-03,12:40:45
39.953429,116.317766,0,628,39847.5283564815,2009-02-03,12:40:50
39.953432,116.317766,0,633,39847.5284143519,2009-02-03,12:40:55
39.953436,116.317768,0,637,39847.5284722222,2009-02-03,12:41:00
39.953436,116.317768,0,637,39847.5285069444,2009-02-03,12:41:03
39.953439,116.317773,0,641,39847.5285300926,2009-02-03,12:41:05
39.953439,116.317783,0,645,39847.528587963,2009-02-03,12:41:10
39.953434,116.317814,0,650,39847.5286458333,2009-02-03,12:41:15
39.953469,116.317856,0,650,39847.5286921296,2009-02-03,12:41:19
39.953473,116.317884,0,654,39847.52875,2009-02-03,12:41:24
39.953472,116.317892,0,657,39847.5288078704,2009-02-03,12:41:29
39.953472,116.317892,0,657,39847.5288425926,2009-02-03,12:41:32
39.953467,116.317897,0,661,39847.5288657407,2009-02-03,12:41:34
39.953462,116.317907,0,664,39847.5289236111,2009-02-03,12:41:39
39.953462,116.31791,0,667,39847.5289814815,2009-02-03,12:41:44
39.953466,116.317912,0,670,39847.5290393519,2009-02-03,12:41:49
39.953466,116.317912,0,670,39847.5290740741,2009-02-03,12:41:52
39.953474,116.317915,0,673,39847.5290972222,2009-02-03,12:41:54
39.953485,116.317919,0,677,39847.5291550926,2009-02-03,12:41:59
39.953493,116.317928,0,680,39847.529212963,2009-02-03,12:42:04
39.953495,116.317942,0,683,39847.5292708333,2009-02-03,12:42:09
39.953493,116.317957,0,687,39847.5293287037,2009-02-03,12:42:14
39.953493,116.317958,0,690,39847.5293865741,2009-02-03,12:42:19
39.953494,116.317954,0,693,39847.5294444444,2009-02-03,12:42:24
39.953494,116.317954,0,693,39847.5294791667,2009-02-03,12:42:27
39.953494,116.317957,0,697,39847.5295023148,2009-02-03,12:42:29
39.95348,116.317911,0,700,39847.5295601852,2009-02-03,12:42:34
39.953377,116.317749,0,699,39847.5295717593,2009-02-03,12:42:35
39.953312,116.317693,0,699,39847.5295833333,2009-02-03,12:42:36
39.953257,116.31762,0,698,39847.5296064815,2009-02-03,12:42:38
39.953217,116.317567,0,697,39847.5296296296,2009-02-03,12:42:40
39.95318,116.317507,0,695,39847.5296643519,2009-02-03,12:42:43
39.953164,116.317449,0,692,39847.5297106481,2009-02-03,12:42:47
39.953193,116.317407,0,689,39847.5297685185,2009-02-03,12:42:52
39.953238,116.317394,0,690,39847.5298032407,2009-02-03,12:42:55
39.953283,116.317394,0,691,39847.529837963,2009-02-03,12:42:58
39.953332,116.31741,0,692,39847.5298958333,2009-02-03,12:43:03
39.953381,116.31742,0,693,39847.5299305556,2009-02-03,12:43:06
39.953438,116.317439,0,694,39847.5299652778,2009-02-03,12:43:09
39.953481,116.317459,0,694,39847.53,2009-02-03,12:43:12
39.953533,116.317501,0,696,39847.5300462963,2009-02-03,12:43:16
39.953576,116.317529,0,697,39847.5300810185,2009-02-03,12:43:19
39.953627,116.317558,0,699,39847.5301273148,2009-02-03,12:43:23
39.953634,116.317594,0,701,39847.5301851852,2009-02-03,12:43:28
39.953587,116.317634,0,704,39847.5302199074,2009-02-03,12:43:31
39.953573,116.317682,0,706,39847.5302777778,2009-02-03,12:43:36
39.953567,116.317742,0,708,39847.5303009259,2009-02-03,12:43:38
39.95358,116.317809,0,710,39847.5303240741,2009-02-03,12:43:40
39.953593,116.317866,0,713,39847.5303703704,2009-02-03,12:43:44
39.953607,116.317912,0,717,39847.5304282407,2009-02-03,12:43:49
39.953572,116.317954,0,720,39847.530462963,2009-02-03,12:43:52
39.953576,116.318012,0,724,39847.5304976852,2009-02-03,12:43:55
39.953549,116.318059,0,727,39847.5305324074,2009-02-03,12:43:58
39.953505,116.318101,0,733,39847.5305902778,2009-02-03,12:44:03
39.953473,116.318118,0,738,39847.5306481481,2009-02-03,12:44:08
39.953437,116.318149,0,742,39847.5307060185,2009-02-03,12:44:13
39.953401,116.318152,0,746,39847.5307638889,2009-02-03,12:44:18
39.953399,116.318117,0,751,39847.5308217593,2009-02-03,12:44:23
39.953345,116.318098,0,770,39847.5308680556,2009-02-03,12:44:27
39.953405,116.318059,0,775,39847.5308912037,2009-02-03,12:44:29
39.95341,116.317997,0,784,39847.5309490741,2009-02-03,12:44:34
39.953436,116.317998,0,789,39847.5310069444,2009-02-03,12:44:39
39.953426,116.317993,0,798,39847.5310648148,2009-02-03,12:44:44
39.953397,116.318001,0,797,39847.5311226852,2009-02-03,12:44:49
39.953377,116.317927,0,799,39847.5311805556,2009-02-03,12:44:54
39.953332,116.317914,0,797,39847.5312268519,2009-02-03,12:44:58
39.953287,116.317897,0,793,39847.5312731481,2009-02-03,12:45:02
39.953265,116.317846,0,785,39847.5312962963,2009-02-03,12:45:04
39.953228,116.317824,0,780,39847.5313541667,2009-02-03,12:45:09
39.953206,116.317774,0,775,39847.5313657407,2009-02-03,12:45:10
39.95317,116.317736,0,771,39847.531400463,2009-02-03,12:45:13
39.953139,116.317656,0,755,39847.5314236111,2009-02-03,12:45:15
39.95312,116.317622,0,742,39847.5314467593,2009-02-03,12:45:17
39.953093,116.317581,0,727,39847.5314930556,2009-02-03,12:45:21
39.953059,116.317588,0,718,39847.5315509259,2009-02-03,12:45:26
39.95301,116.317591,0,712,39847.5315972222,2009-02-03,12:45:30
39.952987,116.317601,0,705,39847.5316550926,2009-02-03,12:45:35
39.952964,116.317598,0,701,39847.531712963,2009-02-03,12:45:40
39.952926,116.317612,0,693,39847.5317708333,2009-02-03,12:45:45
39.95287,116.317621,0,687,39847.5318287037,2009-02-03,12:45:50
39.952822,116.31764,0,682,39847.531875,2009-02-03,12:45:54
39.952779,116.317662,0,676,39847.5319328704,2009-02-03,12:45:59
39.952736,116.317691,0,667,39847.5319907407,2009-02-03,12:46:04
39.952719,116.317675,0,661,39847.5320486111,2009-02-03,12:46:09
39.952686,116.317683,0,659,39847.5321064815,2009-02-03,12:46:14
39.95264,116.317681,0,651,39847.5321643518,2009-02-03,12:46:19
39.952594,116.317677,0,648,39847.5322106481,2009-02-03,12:46:23
39.952548,116.317684,0,642,39847.5322569444,2009-02-03,12:46:27
39.952509,116.317681,0,633,39847.5322916667,2009-02-03,12:46:30
39.952461,116.317708,0,625,39847.532337963,2009-02-03,12:46:34
39.952412,116.317708,0,620,39847.5323958333,2009-02-03,12:46:39
39.952368,116.317709,0,622,39847.5324537037,2009-02-03,12:46:44
39.952341,116.317688,0,620,39847.5325115741,2009-02-03,12:46:49
39.952291,116.317718,0,622,39847.5325694444,2009-02-03,12:46:54
39.952243,116.317782,0,627,39847.5326157407,2009-02-03,12:46:58
39.952228,116.317875,0,637,39847.5326388889,2009-02-03,12:47:00
39.952199,116.317923,0,643,39847.5326851852,2009-02-03,12:47:04
39.952147,116.317915,0,649,39847.5327430556,2009-02-03,12:47:09
39.952091,116.317897,0,657,39847.5327893518,2009-02-03,12:47:13
39.952064,116.317906,0,660,39847.5328472222,2009-02-03,12:47:18
39.952022,116.317884,0,666,39847.5328935185,2009-02-03,12:47:22
39.951989,116.317876,0,668,39847.5329513889,2009-02-03,12:47:27
39.951979,116.317881,0,667,39847.5330092593,2009-02-03,12:47:32
39.951976,116.317878,0,667,39847.5330671296,2009-02-03,12:47:37
39.951974,116.317881,0,668,39847.533125,2009-02-03,12:47:42
39.951974,116.317881,0,668,39847.5331597222,2009-02-03,12:47:45
39.951972,116.317884,0,668,39847.5331828704,2009-02-03,12:47:47
39.951975,116.317796,0,668,39847.5332060185,2009-02-03,12:47:49
39.951929,116.317841,0,656,39847.5332523148,2009-02-03,12:47:53
39.951918,116.317874,0,652,39847.5333101852,2009-02-03,12:47:58
39.951884,116.317915,0,647,39847.5333680556,2009-02-03,12:48:03
39.951866,116.317897,0,642,39847.5334259259,2009-02-03,12:48:08
39.951831,116.317941,0,633,39847.5334837963,2009-02-03,12:48:13
39.951798,116.317972,0,624,39847.5335300926,2009-02-03,12:48:17
39.951764,116.318001,0,609,39847.533587963,2009-02-03,12:48:22
39.951736,116.31804,0,601,39847.5336342593,2009-02-03,12:48:26
39.951708,116.318091,0,593,39847.5336921296,2009-02-03,12:48:31
39.95172,116.31813,0,580,39847.5337384259,2009-02-03,12:48:35
39.951716,116.318115,0,564,39847.5337731481,2009-02-03,12:48:38
39.951713,116.318107,0,558,39847.5338310185,2009-02-03,12:48:43
39.951712,116.318112,0,557,39847.5338888889,2009-02-03,12:48:48
39.951712,116.318112,0,557,39847.5339236111,2009-02-03,12:48:51
39.95171,116.318116,0,557,39847.5339467593,2009-02-03,12:48:53
39.951642,116.318099,0,551,39847.5340046296,2009-02-03,12:48:58
39.951581,116.318118,0,549,39847.5340393518,2009-02-03,12:49:01
39.951538,116.318108,0,542,39847.5340625,2009-02-03,12:49:03
39.951489,116.318075,0,536,39847.5340856481,2009-02-03,12:49:05
39.951408,116.318044,0,523,39847.5341319444,2009-02-03,12:49:09
39.951381,116.317983,0,519,39847.5341898148,2009-02-03,12:49:14
39.951319,116.318005,0,515,39847.534212963,2009-02-03,12:49:16
39.951267,116.317945,0,505,39847.534224537,2009-02-03,12:49:17
39.951224,116.317979,0,504,39847.5342824074,2009-02-03,12:49:22
39.951199,116.31799,0,498,39847.5343402778,2009-02-03,12:49:27
39.951211,116.318047,0,494,39847.534375,2009-02-03,12:49:30
39.951191,116.318049,0,484,39847.5344328704,2009-02-03,12:49:35
39.951197,116.318043,0,482,39847.5344907407,2009-02-03,12:49:40
39.951197,116.318042,0,482,39847.5345486111,2009-02-03,12:49:45
39.951197,116.318042,0,482,39847.5345833333,2009-02-03,12:49:48
39.951196,116.318036,0,482,39847.5346064815,2009-02-03,12:49:50
39.951195,116.318025,0,482,39847.5346643519,2009-02-03,12:49:55
39.951195,116.318025,0,482,39847.5346990741,2009-02-03,12:49:58
39.951195,116.318021,0,482,39847.5347222222,2009-02-03,12:50:00
39.951195,116.318009,0,482,39847.5347800926,2009-02-03,12:50:05
39.951151,116.317932,0,476,39847.5348148148,2009-02-03,12:50:08
39.951407,116.317829,0,320,39847.5384259259,2009-02-03,12:55:20
39.95141,116.317817,0,314,39847.5384837963,2009-02-03,12:55:25
39.951407,116.317812,0,309,39847.5385416667,2009-02-03,12:55:30
39.951407,116.31781,0,308,39847.538599537,2009-02-03,12:55:35
39.951407,116.31781,0,308,39847.5386342593,2009-02-03,12:55:38
39.951404,116.31781,0,308,39847.5386574074,2009-02-03,12:55:40
39.951383,116.317796,0,306,39847.5387152778,2009-02-03,12:55:45
39.951355,116.317778,0,305,39847.5387731481,2009-02-03,12:55:50
39.951347,116.317811,0,304,39847.5388310185,2009-02-03,12:55:55
39.951334,116.317824,0,303,39847.5388888889,2009-02-03,12:56:00
39.951343,116.317864,0,302,39847.5389467593,2009-02-03,12:56:05
39.951365,116.317866,0,302,39847.5390046296,2009-02-03,12:56:10
39.951416,116.317882,0,302,39847.5390277778,2009-02-03,12:56:12
39.95145,116.317924,0,303,39847.5390625,2009-02-03,12:56:15
39.951515,116.317925,0,303,39847.5390740741,2009-02-03,12:56:16
39.951581,116.317933,0,304,39847.5390856481,2009-02-03,12:56:17
39.951649,116.317936,0,304,39847.5390972222,2009-02-03,12:56:18
39.951721,116.317932,0,305,39847.5391087963,2009-02-03,12:56:19
39.951775,116.317983,0,306,39847.5391203704,2009-02-03,12:56:20
39.951855,116.317984,0,307,39847.5391319444,2009-02-03,12:56:21
39.951932,116.317975,0,308,39847.5391435185,2009-02-03,12:56:22
39.952012,116.31797,0,310,39847.5391550926,2009-02-03,12:56:23
39.952093,116.317964,0,311,39847.5391666667,2009-02-03,12:56:24
39.952175,116.317957,0,313,39847.5391782407,2009-02-03,12:56:25
39.952261,116.317944,0,316,39847.5391898148,2009-02-03,12:56:26
39.952342,116.317939,0,318,39847.5392013889,2009-02-03,12:56:27
39.952428,116.31793,0,320,39847.539212963,2009-02-03,12:56:28
39.95252,116.317915,0,323,39847.539224537,2009-02-03,12:56:29
39.952614,116.317896,0,326,39847.5392361111,2009-02-03,12:56:30
39.952699,116.317899,0,328,39847.5392476852,2009-02-03,12:56:31
39.952795,116.317886,0,331,39847.5392592593,2009-02-03,12:56:32
39.952888,116.317873,0,334,39847.5392708333,2009-02-03,12:56:33
39.952983,116.317863,0,338,39847.5392824074,2009-02-03,12:56:34
39.953083,116.317861,0,341,39847.5392939815,2009-02-03,12:56:35
39.953185,116.317855,0,345,39847.5393055556,2009-02-03,12:56:36
39.953289,116.317843,0,349,39847.5393171296,2009-02-03,12:56:37
39.953389,116.317832,0,354,39847.5393287037,2009-02-03,12:56:38
39.95349,116.317818,0,358,39847.5393402778,2009-02-03,12:56:39
39.953594,116.317793,0,363,39847.5393518518,2009-02-03,12:56:40
39.953693,116.317771,0,368,39847.5393634259,2009-02-03,12:56:41
39.953791,116.317748,0,372,39847.539375,2009-02-03,12:56:42
39.953896,116.317718,0,378,39847.5393865741,2009-02-03,12:56:43
39.953998,116.317691,0,383,39847.5393981481,2009-02-03,12:56:44
39.9541,116.317669,0,389,39847.5394097222,2009-02-03,12:56:45
39.954201,116.317645,0,394,39847.5394212963,2009-02-03,12:56:46
39.954301,116.317625,0,398,39847.5394328704,2009-02-03,12:56:47
39.954396,116.317604,0,403,39847.5394444444,2009-02-03,12:56:48
39.95449,116.317581,0,408,39847.5394560185,2009-02-03,12:56:49
39.954583,116.317568,0,412,39847.5394675926,2009-02-03,12:56:50
39.954681,116.317554,0,416,39847.5394791667,2009-02-03,12:56:51
39.954778,116.317537,0,421,39847.5394907407,2009-02-03,12:56:52
39.954876,116.317524,0,426,39847.5395023148,2009-02-03,12:56:53
39.954974,116.317516,0,431,39847.5395138889,2009-02-03,12:56:54
39.955073,116.317501,0,436,39847.539525463,2009-02-03,12:56:55
39.955179,116.317491,0,441,39847.539537037,2009-02-03,12:56:56
39.955279,116.317477,0,446,39847.5395486111,2009-02-03,12:56:57
39.955382,116.31747,0,450,39847.5395601852,2009-02-03,12:56:58
39.955482,116.317459,0,454,39847.5395717593,2009-02-03,12:56:59
39.955583,116.317445,0,458,39847.5395833333,2009-02-03,12:57:00
39.955682,116.317421,0,460,39847.5395949074,2009-02-03,12:57:01
39.955783,116.317392,0,460,39847.5396064815,2009-02-03,12:57:02
39.955883,116.317363,0,462,39847.5396180556,2009-02-03,12:57:03
39.955987,116.31734,0,463,39847.5396296296,2009-02-03,12:57:04
39.95609,116.317321,0,465,39847.5396412037,2009-02-03,12:57:05
39.956189,116.317302,0,466,39847.5396527778,2009-02-03,12:57:06
39.956286,116.317287,0,468,39847.5396643518,2009-02-03,12:57:07
39.956386,116.317269,0,469,39847.5396759259,2009-02-03,12:57:08
39.956482,116.317261,0,470,39847.5396875,2009-02-03,12:57:09
39.956579,116.317249,0,469,39847.5396990741,2009-02-03,12:57:10
39.956673,116.31724,0,465,39847.5397106481,2009-02-03,12:57:11
39.95677,116.317225,0,465,39847.5397222222,2009-02-03,12:57:12
39.956867,116.317201,0,463,39847.5397337963,2009-02-03,12:57:13
39.956978,116.317171,0,450,39847.5397453704,2009-02-03,12:57:14
39.957076,116.317146,0,445,39847.5397569444,2009-02-03,12:57:15
39.95717,116.317118,0,439,39847.5397685185,2009-02-03,12:57:16
39.957259,116.317103,0,433,39847.5397800926,2009-02-03,12:57:17
39.957347,116.31709,0,425,39847.5397916667,2009-02-03,12:57:18
39.957435,116.317076,0,417,39847.5398032407,2009-02-03,12:57:19
39.957526,116.317063,0,412,39847.5398148148,2009-02-03,12:57:20
39.957611,116.317051,0,409,39847.5398263889,2009-02-03,12:57:21
39.957704,116.317038,0,405,39847.539837963,2009-02-03,12:57:22
39.957811,116.317022,0,401,39847.539849537,2009-02-03,12:57:23
39.957891,116.317012,0,400,39847.5398611111,2009-02-03,12:57:24
39.957971,116.317003,0,400,39847.5398726852,2009-02-03,12:57:25
39.958053,116.31699,0,401,39847.5398842593,2009-02-03,12:57:26
39.958136,116.316964,0,400,39847.5398958333,2009-02-03,12:57:27
39.958204,116.316936,0,397,39847.5399074074,2009-02-03,12:57:28
39.958271,116.316927,0,397,39847.5399189815,2009-02-03,12:57:29
39.958334,116.316911,0,397,39847.5399305556,2009-02-03,12:57:30
39.958394,116.316904,0,397,39847.5399421296,2009-02-03,12:57:31
39.958451,116.316871,0,394,39847.5399537037,2009-02-03,12:57:32
39.958507,116.316861,0,393,39847.5399652778,2009-02-03,12:57:33
39.958555,116.316846,0,391,39847.5399768518,2009-02-03,12:57:34
39.958616,116.31687,0,386,39847.54,2009-02-03,12:57:36
39.958665,116.316859,0,381,39847.5400231481,2009-02-03,12:57:38
39.95871,116.316844,0,375,39847.5400462963,2009-02-03,12:57:40
39.95875,116.316854,0,363,39847.5400925926,2009-02-03,12:57:44
39.95875,116.316854,0,363,39847.5401273148,2009-02-03,12:57:47
39.958755,116.316853,0,364,39847.540150463,2009-02-03,12:57:49
39.958768,116.316851,0,364,39847.5402083333,2009-02-03,12:57:54
39.958769,116.316869,0,364,39847.5402662037,2009-02-03,12:57:59
39.958835,116.316824,0,362,39847.5403125,2009-02-03,12:58:03
39.958887,116.316762,0,360,39847.5403356481,2009-02-03,12:58:05
39.958966,116.316696,0,359,39847.5403587963,2009-02-03,12:58:07
39.959057,116.316659,0,358,39847.5403819444,2009-02-03,12:58:09
39.959103,116.316643,0,358,39847.5403935185,2009-02-03,12:58:10
39.959149,116.316633,0,358,39847.5404050926,2009-02-03,12:58:11
39.959234,116.316624,0,357,39847.5404166667,2009-02-03,12:58:12
39.959335,116.316616,0,357,39847.5404282407,2009-02-03,12:58:13
39.959441,116.316624,0,356,39847.5404398148,2009-02-03,12:58:14
39.959555,116.31663,0,357,39847.5404513889,2009-02-03,12:58:15
39.959669,116.316643,0,358,39847.540462963,2009-02-03,12:58:16
39.959776,116.316657,0,358,39847.540474537,2009-02-03,12:58:17
39.959889,116.316691,0,358,39847.5404861111,2009-02-03,12:58:18
39.960007,116.316712,0,359,39847.5404976852,2009-02-03,12:58:19
39.960346,116.31668,0,345,39847.5405092593,2009-02-03,12:58:20
39.960512,116.316643,0,339,39847.5405208333,2009-02-03,12:58:21
39.960654,116.316607,0,334,39847.5405324074,2009-02-03,12:58:22
39.960767,116.316586,0,331,39847.5405439815,2009-02-03,12:58:23
39.96087,116.316566,0,327,39847.5405555556,2009-02-03,12:58:24
39.960975,116.316547,0,324,39847.5405671296,2009-02-03,12:58:25
39.96107,116.316531,0,322,39847.5405787037,2009-02-03,12:58:26
39.961161,116.316519,0,319,39847.5405902778,2009-02-03,12:58:27
39.961254,116.316502,0,316,39847.5406018518,2009-02-03,12:58:28
39.961347,116.316485,0,314,39847.5406134259,2009-02-03,12:58:29
39.961436,116.316468,0,311,39847.540625,2009-02-03,12:58:30
39.961527,116.316449,0,309,39847.5406365741,2009-02-03,12:58:31
39.961623,116.31643,0,306,39847.5406481481,2009-02-03,12:58:32
39.961713,116.316418,0,303,39847.5406597222,2009-02-03,12:58:33
39.961794,116.316407,0,301,39847.5406712963,2009-02-03,12:58:34
39.961876,116.316397,0,298,39847.5406828704,2009-02-03,12:58:35
39.961954,116.316394,0,295,39847.5406944444,2009-02-03,12:58:36
39.962035,116.316388,0,292,39847.5407060185,2009-02-03,12:58:37
39.962107,116.316383,0,290,39847.5407175926,2009-02-03,12:58:38
39.962185,116.316375,0,287,39847.5407291667,2009-02-03,12:58:39
39.962259,116.316359,0,283,39847.5407407407,2009-02-03,12:58:40
39.962324,116.316347,0,279,39847.5407523148,2009-02-03,12:58:41
39.962389,116.316336,0,276,39847.5407638889,2009-02-03,12:58:42
39.962454,116.316324,0,272,39847.540775463,2009-02-03,12:58:43
39.962516,116.316309,0,268,39847.540787037,2009-02-03,12:58:44
39.962574,116.316294,0,261,39847.5407986111,2009-02-03,12:58:45
39.962637,116.316267,0,255,39847.5408101852,2009-02-03,12:58:46
39.9627,116.316251,0,250,39847.5408217593,2009-02-03,12:58:47
39.96276,116.316241,0,248,39847.5408333333,2009-02-03,12:58:48
39.962823,116.316229,0,244,39847.5408449074,2009-02-03,12:58:49
39.962889,116.316216,0,239,39847.5408564815,2009-02-03,12:58:50
39.962957,116.316198,0,234,39847.5408680556,2009-02-03,12:58:51
39.963027,116.316178,0,227,39847.5408796296,2009-02-03,12:58:52
39.963095,116.316157,0,221,39847.5408912037,2009-02-03,12:58:53
39.963166,116.316125,0,217,39847.5409027778,2009-02-03,12:58:54
39.963237,116.3161,0,215,39847.5409143518,2009-02-03,12:58:55
39.963307,116.316075,0,212,39847.5409259259,2009-02-03,12:58:56
39.963378,116.31605,0,209,39847.5409375,2009-02-03,12:58:57
39.96344,116.316018,0,204,39847.5409490741,2009-02-03,12:58:58
39.96351,116.315993,0,201,39847.5409606481,2009-02-03,12:58:59
39.963581,116.31597,0,199,39847.5409722222,2009-02-03,12:59:00
39.963655,116.315944,0,196,39847.5409837963,2009-02-03,12:59:01
39.963741,116.315918,0,193,39847.5409953704,2009-02-03,12:59:02
39.963825,116.315893,0,190,39847.5410069444,2009-02-03,12:59:03
39.963901,116.315863,0,187,39847.5410185185,2009-02-03,12:59:04
39.963978,116.315828,0,183,39847.5410300926,2009-02-03,12:59:05
39.964044,116.315781,0,179,39847.5410416667,2009-02-03,12:59:06
39.964113,116.315753,0,176,39847.5410532407,2009-02-03,12:59:07
39.964171,116.31571,0,172,39847.5410648148,2009-02-03,12:59:08
39.964266,116.315665,0,168,39847.5410763889,2009-02-03,12:59:09
39.96434,116.315624,0,165,39847.541087963,2009-02-03,12:59:10
39.964416,116.315589,0,162,39847.541099537,2009-02-03,12:59:11
39.964491,116.31555,0,160,39847.5411111111,2009-02-03,12:59:12
39.964562,116.315522,0,157,39847.5411226852,2009-02-03,12:59:13
39.964634,116.315489,0,156,39847.5411342593,2009-02-03,12:59:14
39.964705,116.315463,0,155,39847.5411458333,2009-02-03,12:59:15
39.964773,116.315438,0,154,39847.5411574074,2009-02-03,12:59:16
39.964834,116.315418,0,152,39847.5411689815,2009-02-03,12:59:17
39.964898,116.315408,0,151,39847.5411805556,2009-02-03,12:59:18
39.964956,116.3154,0,150,39847.5411921296,2009-02-03,12:59:19
39.965017,116.315375,0,148,39847.5412037037,2009-02-03,12:59:20
39.96507,116.31536,0,146,39847.5412152778,2009-02-03,12:59:21
39.965117,116.315348,0,144,39847.5412268518,2009-02-03,12:59:22
39.965169,116.315351,0,141,39847.54125,2009-02-03,12:59:24
39.965221,116.315331,0,137,39847.5412731481,2009-02-03,12:59:26
39.965251,116.315375,0,137,39847.5413078704,2009-02-03,12:59:29
39.965255,116.315382,0,138,39847.5413657407,2009-02-03,12:59:34
39.965254,116.31538,0,137,39847.5414236111,2009-02-03,12:59:39
39.965255,116.315382,0,137,39847.5414814815,2009-02-03,12:59:44
39.965254,116.315379,0,137,39847.5415393518,2009-02-03,12:59:49
39.965254,116.315373,0,137,39847.5415972222,2009-02-03,12:59:54
39.965254,116.315376,0,136,39847.5416550926,2009-02-03,12:59:59
39.965254,116.315383,0,136,39847.541712963,2009-02-03,13:00:04
39.965255,116.315387,0,136,39847.5417708333,2009-02-03,13:00:09
39.965254,116.315387,0,136,39847.5418287037,2009-02-03,13:00:14
39.965254,116.315386,0,136,39847.5418865741,2009-02-03,13:00:19
39.965252,116.315379,0,136,39847.5419444444,2009-02-03,13:00:24
39.965252,116.315379,0,136,39847.5419791667,2009-02-03,13:00:27
39.965252,116.315377,0,136,39847.5420023148,2009-02-03,13:00:29
39.965253,116.315389,0,136,39847.5420601852,2009-02-03,13:00:34
39.965256,116.31541,0,136,39847.5421180556,2009-02-03,13:00:39
39.965251,116.315429,0,137,39847.5421759259,2009-02-03,13:00:44
39.965242,116.315442,0,137,39847.5422337963,2009-02-03,13:00:49
39.965233,116.315447,0,137,39847.5422916667,2009-02-03,13:00:54
39.965233,116.315447,0,137,39847.5423263889,2009-02-03,13:00:57
39.965231,116.315454,0,137,39847.542349537,2009-02-03,13:00:59
39.965254,116.315461,0,137,39847.5424074074,2009-02-03,13:01:04
39.965312,116.315403,0,137,39847.5424305556,2009-02-03,13:01:06
39.965338,116.315351,0,135,39847.5424537037,2009-02-03,13:01:08
39.965366,116.315307,0,133,39847.5425115741,2009-02-03,13:01:13
39.965365,116.315298,0,132,39847.5425694444,2009-02-03,13:01:18
39.965364,116.315288,0,132,39847.5426273148,2009-02-03,13:01:23
39.965364,116.315287,0,132,39847.5426851852,2009-02-03,13:01:28
39.965364,116.315287,0,131,39847.5427430556,2009-02-03,13:01:33
39.965364,116.315286,0,131,39847.5428009259,2009-02-03,13:01:38
39.965365,116.315285,0,131,39847.5428587963,2009-02-03,13:01:43
39.965365,116.315285,0,131,39847.5428935185,2009-02-03,13:01:46
39.965366,116.315293,0,131,39847.5429166667,2009-02-03,13:01:48
39.965368,116.315302,0,131,39847.542974537,2009-02-03,13:01:53
39.96537,116.315312,0,131,39847.5430324074,2009-02-03,13:01:58
39.96537,116.315312,0,131,39847.5430671296,2009-02-03,13:02:01
39.96537,116.315312,0,131,39847.5430902778,2009-02-03,13:02:03
39.965389,116.315304,0,131,39847.5431481482,2009-02-03,13:02:08
39.965397,116.315293,0,131,39847.5432060185,2009-02-03,13:02:13
39.965397,116.315293,0,131,39847.5432407407,2009-02-03,13:02:16
39.965399,116.315289,0,131,39847.5432638889,2009-02-03,13:02:18
39.965426,116.315236,0,131,39847.5433101852,2009-02-03,13:02:22
39.965449,116.315177,0,131,39847.5433449074,2009-02-03,13:02:25
39.965476,116.315055,0,132,39847.5433796296,2009-02-03,13:02:28
39.965512,116.314972,0,134,39847.5433912037,2009-02-03,13:02:29
39.965556,116.314872,0,136,39847.5434027778,2009-02-03,13:02:30
39.965571,116.314792,0,137,39847.5434143519,2009-02-03,13:02:31
39.965593,116.314699,0,138,39847.5434259259,2009-02-03,13:02:32
39.965594,116.31461,0,139,39847.5434375,2009-02-03,13:02:33
39.965587,116.314508,0,141,39847.5434490741,2009-02-03,13:02:34
39.965568,116.314396,0,142,39847.5434606481,2009-02-03,13:02:35
39.965555,116.314292,0,143,39847.5434722222,2009-02-03,13:02:36
39.965537,116.314207,0,143,39847.5434837963,2009-02-03,13:02:37
39.965531,116.314101,0,144,39847.5434953704,2009-02-03,13:02:38
39.965517,116.314006,0,144,39847.5435069444,2009-02-03,13:02:39
39.965498,116.313918,0,144,39847.5435185185,2009-02-03,13:02:40
39.965485,116.313829,0,145,39847.5435300926,2009-02-03,13:02:41
39.965469,116.313745,0,145,39847.5435416667,2009-02-03,13:02:42
39.965452,116.313658,0,145,39847.5435532407,2009-02-03,13:02:43
39.965426,116.313571,0,146,39847.5435648148,2009-02-03,13:02:44
39.965401,116.313491,0,146,39847.5435763889,2009-02-03,13:02:45
39.965383,116.313409,0,147,39847.543587963,2009-02-03,13:02:46
39.965362,116.313333,0,147,39847.543599537,2009-02-03,13:02:47
39.965344,116.31326,0,147,39847.5436111111,2009-02-03,13:02:48
39.96532,116.313192,0,147,39847.5436226852,2009-02-03,13:02:49
39.965299,116.31313,0,147,39847.5436342593,2009-02-03,13:02:50
39.965278,116.313071,0,147,39847.5436458333,2009-02-03,13:02:51
39.965256,116.313018,0,147,39847.5436574074,2009-02-03,13:02:52
39.965228,116.312915,0,148,39847.5436805556,2009-02-03,13:02:54
39.965213,116.312839,0,148,39847.5437037037,2009-02-03,13:02:56
39.965245,116.312824,0,149,39847.5437615741,2009-02-03,13:03:01
39.965259,116.312852,0,150,39847.5438194444,2009-02-03,13:03:06
39.965259,116.312852,0,150,39847.5438541667,2009-02-03,13:03:09
39.965264,116.312854,0,150,39847.5438773148,2009-02-03,13:03:11
39.96524,116.312786,0,151,39847.5439236111,2009-02-03,13:03:15
39.965208,116.312695,0,152,39847.5439467593,2009-02-03,13:03:17
39.965192,116.312629,0,152,39847.5439583333,2009-02-03,13:03:18
39.965194,116.312543,0,153,39847.5439699074,2009-02-03,13:03:19
39.965165,116.312454,0,154,39847.5439814815,2009-02-03,13:03:20
39.965132,116.312379,0,155,39847.5439930556,2009-02-03,13:03:21
39.9651,116.312297,0,155,39847.5440046296,2009-02-03,13:03:22
39.965074,116.312218,0,156,39847.5440162037,2009-02-03,13:03:23
39.965048,116.312137,0,156,39847.5440277778,2009-02-03,13:03:24
39.965019,116.312057,0,156,39847.5440393519,2009-02-03,13:03:25
39.964984,116.311965,0,157,39847.5440509259,2009-02-03,13:03:26
39.964946,116.311865,0,157,39847.5440625,2009-02-03,13:03:27
39.964906,116.311755,0,157,39847.5440740741,2009-02-03,13:03:28
39.964864,116.311642,0,158,39847.5440856481,2009-02-03,13:03:29
39.96482,116.311526,0,158,39847.5440972222,2009-02-03,13:03:30
39.964766,116.311393,0,158,39847.5441087963,2009-02-03,13:03:31
39.964713,116.311266,0,159,39847.5441203704,2009-02-03,13:03:32
39.964661,116.311141,0,159,39847.5441319444,2009-02-03,13:03:33
39.964607,116.31103,0,159,39847.5441435185,2009-02-03,13:03:34
39.96456,116.310907,0,159,39847.5441550926,2009-02-03,13:03:35
39.964512,116.310785,0,159,39847.5441666667,2009-02-03,13:03:36
39.96446,116.310673,0,159,39847.5441782407,2009-02-03,13:03:37
39.96441,116.310554,0,159,39847.5441898148,2009-02-03,13:03:38
39.964364,116.310434,0,159,39847.5442013889,2009-02-03,13:03:39
39.964318,116.310315,0,159,39847.544212963,2009-02-03,13:03:40
39.964272,116.310195,0,159,39847.544224537,2009-02-03,13:03:41
39.964225,116.310068,0,159,39847.5442361111,2009-02-03,13:03:42
39.964179,116.309942,0,159,39847.5442476852,2009-02-03,13:03:43
39.964135,116.309816,0,160,39847.5442592593,2009-02-03,13:03:44
39.964088,116.309691,0,160,39847.5442708333,2009-02-03,13:03:45
39.964047,116.309565,0,160,39847.5442824074,2009-02-03,13:03:46
39.964014,116.309434,0,160,39847.5442939815,2009-02-03,13:03:47
39.963973,116.309306,0,160,39847.5443055556,2009-02-03,13:03:48
39.963934,116.309186,0,160,39847.5443171296,2009-02-03,13:03:49
39.963896,116.30907,0,159,39847.5443287037,2009-02-03,13:03:50
39.963858,116.308956,0,159,39847.5443402778,2009-02-03,13:03:51
39.96382,116.308849,0,159,39847.5443518519,2009-02-03,13:03:52
39.963781,116.308751,0,159,39847.5443634259,2009-02-03,13:03:53
39.963743,116.308653,0,159,39847.544375,2009-02-03,13:03:54
39.963709,116.308557,0,159,39847.5443865741,2009-02-03,13:03:55
39.963676,116.308466,0,160,39847.5443981481,2009-02-03,13:03:56
39.963645,116.30838,0,160,39847.5444097222,2009-02-03,13:03:57
39.963614,116.308298,0,160,39847.5444212963,2009-02-03,13:03:58
39.963586,116.308228,0,160,39847.5444328704,2009-02-03,13:03:59
39.963559,116.308167,0,160,39847.5444444444,2009-02-03,13:04:00
39.963544,116.308111,0,161,39847.5444560185,2009-02-03,13:04:01
39.963507,116.308052,0,161,39847.5444791667,2009-02-03,13:04:03
39.963478,116.307997,0,162,39847.544537037,2009-02-03,13:04:08
39.963436,116.307956,0,162,39847.5445833333,2009-02-03,13:04:12
39.963405,116.307909,0,161,39847.5446064815,2009-02-03,13:04:14
39.963368,116.307863,0,161,39847.5446296296,2009-02-03,13:04:16
39.96335,116.307777,0,161,39847.5446527778,2009-02-03,13:04:18
39.963321,116.307693,0,161,39847.5446759259,2009-02-03,13:04:20
39.963326,116.307581,0,162,39847.5446990741,2009-02-03,13:04:22
39.963302,116.307474,0,163,39847.5447222222,2009-02-03,13:04:24
39.963288,116.30741,0,163,39847.5447337963,2009-02-03,13:04:25
39.963275,116.307341,0,164,39847.5447453704,2009-02-03,13:04:26
39.963258,116.307268,0,164,39847.5447569444,2009-02-03,13:04:27
39.963229,116.307182,0,165,39847.5447685185,2009-02-03,13:04:28
39.963186,116.307081,0,166,39847.5447800926,2009-02-03,13:04:29
39.963145,116.306968,0,168,39847.5447916667,2009-02-03,13:04:30
39.963106,116.306857,0,169,39847.5448032407,2009-02-03,13:04:31
39.963068,116.306744,0,170,39847.5448148148,2009-02-03,13:04:32
39.962997,116.306589,0,173,39847.5448263889,2009-02-03,13:04:33
39.962944,116.30645,0,175,39847.544837963,2009-02-03,13:04:34
39.9629,116.306327,0,176,39847.544849537,2009-02-03,13:04:35
39.962862,116.306214,0,177,39847.5448611111,2009-02-03,13:04:36
39.962827,116.306109,0,177,39847.5448726852,2009-02-03,13:04:37
39.962791,116.306013,0,178,39847.5448842593,2009-02-03,13:04:38
39.962756,116.305927,0,178,39847.5448958333,2009-02-03,13:04:39
39.962725,116.305844,0,178,39847.5449074074,2009-02-03,13:04:40
39.962699,116.305757,0,179,39847.5449189815,2009-02-03,13:04:41
39.962675,116.305663,0,180,39847.5449305556,2009-02-03,13:04:42
39.962643,116.305586,0,180,39847.5449421296,2009-02-03,13:04:43
39.962607,116.305504,0,181,39847.5449537037,2009-02-03,13:04:44
39.962573,116.305433,0,181,39847.5449652778,2009-02-03,13:04:45
39.962539,116.305356,0,181,39847.5449768519,2009-02-03,13:04:46
39.962509,116.305281,0,182,39847.5449884259,2009-02-03,13:04:47
39.962484,116.305208,0,182,39847.545,2009-02-03,13:04:48
39.962456,116.305135,0,182,39847.5450115741,2009-02-03,13:04:49
39.96243,116.305062,0,183,39847.5450231481,2009-02-03,13:04:50
39.962403,116.304987,0,183,39847.5450347222,2009-02-03,13:04:51
39.962373,116.304908,0,183,39847.5450462963,2009-02-03,13:04:52
39.962344,116.304826,0,184,39847.5450578704,2009-02-03,13:04:53
39.962316,116.304743,0,184,39847.5450694444,2009-02-03,13:04:54
39.96229,116.30466,0,184,39847.5450810185,2009-02-03,13:04:55
39.962261,116.304558,0,185,39847.5450925926,2009-02-03,13:04:56
39.96224,116.304456,0,185,39847.5451041667,2009-02-03,13:04:57
39.962216,116.304352,0,185,39847.5451157407,2009-02-03,13:04:58
39.962178,116.304236,0,186,39847.5451273148,2009-02-03,13:04:59
39.962138,116.304131,0,186,39847.5451388889,2009-02-03,13:05:00
39.962118,116.304018,0,187,39847.545150463,2009-02-03,13:05:01
39.962107,116.30391,0,187,39847.545162037,2009-02-03,13:05:02
39.96208,116.303812,0,188,39847.5451736111,2009-02-03,13:05:03
39.962057,116.303707,0,188,39847.5451851852,2009-02-03,13:05:04
39.962038,116.303609,0,188,39847.5451967593,2009-02-03,13:05:05
39.962009,116.303513,0,188,39847.5452083333,2009-02-03,13:05:06
39.961989,116.303401,0,189,39847.5452199074,2009-02-03,13:05:07
39.962008,116.303276,0,190,39847.5452314815,2009-02-03,13:05:08
39.96199,116.303168,0,191,39847.5452430556,2009-02-03,13:05:09
39.961978,116.303063,0,191,39847.5452546296,2009-02-03,13:05:10
39.961964,116.302965,0,191,39847.5452662037,2009-02-03,13:05:11
39.961956,116.302882,0,191,39847.5452777778,2009-02-03,13:05:12
39.96195,116.302796,0,191,39847.5452893519,2009-02-03,13:05:13
39.96195,116.302701,0,191,39847.5453009259,2009-02-03,13:05:14
39.961956,116.302615,0,190,39847.5453125,2009-02-03,13:05:15
39.961974,116.302544,0,190,39847.5453240741,2009-02-03,13:05:16
39.961985,116.302415,0,185,39847.5453356481,2009-02-03,13:05:17
39.962008,116.302305,0,181,39847.5453472222,2009-02-03,13:05:18
39.962043,116.302256,0,179,39847.5453587963,2009-02-03,13:05:19
39.96209,116.302227,0,179,39847.5453703704,2009-02-03,13:05:20
39.962146,116.302203,0,179,39847.5453819444,2009-02-03,13:05:21
39.962243,116.302131,0,178,39847.5454050926,2009-02-03,13:05:23
39.9623,116.30209,0,178,39847.5454166667,2009-02-03,13:05:24
39.962418,116.302049,0,180,39847.5454282407,2009-02-03,13:05:25
39.962491,116.302026,0,181,39847.5454398148,2009-02-03,13:05:26
39.962553,116.302004,0,183,39847.5454513889,2009-02-03,13:05:27
39.962617,116.301988,0,184,39847.545462963,2009-02-03,13:05:28
39.962695,116.301983,0,186,39847.545474537,2009-02-03,13:05:29
39.962795,116.301989,0,183,39847.5454861111,2009-02-03,13:05:30
39.962863,116.301979,0,183,39847.5454976852,2009-02-03,13:05:31
39.96293,116.301968,0,183,39847.5455092593,2009-02-03,13:05:32
39.963012,116.30196,0,182,39847.5455208333,2009-02-03,13:05:33
39.963083,116.301954,0,182,39847.5455324074,2009-02-03,13:05:34
39.963152,116.301956,0,182,39847.5455439815,2009-02-03,13:05:35
39.96322,116.301951,0,182,39847.5455555556,2009-02-03,13:05:36
39.963282,116.301945,0,182,39847.5455671296,2009-02-03,13:05:37
39.96335,116.301944,0,182,39847.5455787037,2009-02-03,13:05:38
39.963416,116.301938,0,182,39847.5455902778,2009-02-03,13:05:39
39.963483,116.301938,0,182,39847.5456018519,2009-02-03,13:05:40
39.96354,116.301929,0,181,39847.5456134259,2009-02-03,13:05:41
39.963602,116.301927,0,180,39847.545625,2009-02-03,13:05:42
39.963654,116.301913,0,178,39847.5456365741,2009-02-03,13:05:43
39.963702,116.301908,0,176,39847.5456481481,2009-02-03,13:05:44
39.963781,116.301897,0,173,39847.5456712963,2009-02-03,13:05:46
39.963837,116.30188,0,169,39847.5456944444,2009-02-03,13:05:48
39.963879,116.301908,0,164,39847.5457291667,2009-02-03,13:05:51
39.963879,116.301908,0,164,39847.5457638889,2009-02-03,13:05:54
39.963884,116.301902,0,162,39847.545787037,2009-02-03,13:05:56
39.963885,116.301924,0,159,39847.5458449074,2009-02-03,13:06:01
39.963889,116.301945,0,157,39847.5459027778,2009-02-03,13:06:06
39.963938,116.30191,0,156,39847.5459606481,2009-02-03,13:06:11
39.964004,116.301873,0,154,39847.5459837963,2009-02-03,13:06:13
39.964059,116.301835,0,153,39847.5460069444,2009-02-03,13:06:15
39.964102,116.301819,0,152,39847.5460185185,2009-02-03,13:06:16
39.964191,116.301793,0,151,39847.5460416667,2009-02-03,13:06:18
39.964242,116.301789,0,151,39847.5460532407,2009-02-03,13:06:19
39.9643,116.301784,0,150,39847.5460648148,2009-02-03,13:06:20
39.964347,116.301779,0,150,39847.5460763889,2009-02-03,13:06:21
39.964394,116.301777,0,149,39847.546087963,2009-02-03,13:06:22
39.964441,116.301777,0,149,39847.546099537,2009-02-03,13:06:23
39.964491,116.301767,0,148,39847.5461111111,2009-02-03,13:06:24
39.96454,116.301753,0,147,39847.5461226852,2009-02-03,13:06:25
39.964588,116.301751,0,147,39847.5461342593,2009-02-03,13:06:26
39.964635,116.30174,0,147,39847.5461458333,2009-02-03,13:06:27
39.96469,116.301726,0,146,39847.5461574074,2009-02-03,13:06:28
39.964743,116.301713,0,146,39847.5461689815,2009-02-03,13:06:29
39.964805,116.3017,0,146,39847.5461805556,2009-02-03,13:06:30
39.964884,116.301695,0,146,39847.5461921296,2009-02-03,13:06:31
39.964958,116.30167,0,145,39847.5462037037,2009-02-03,13:06:32
39.965035,116.301641,0,144,39847.5462152778,2009-02-03,13:06:33
39.965113,116.301619,0,144,39847.5462268519,2009-02-03,13:06:34
39.965193,116.301594,0,143,39847.5462384259,2009-02-03,13:06:35
39.965284,116.301584,0,143,39847.54625,2009-02-03,13:06:36
39.965377,116.30157,0,142,39847.5462615741,2009-02-03,13:06:37
39.96547,116.30156,0,142,39847.5462731481,2009-02-03,13:06:38
39.965558,116.301538,0,141,39847.5462847222,2009-02-03,13:06:39
39.965664,116.301511,0,140,39847.5462962963,2009-02-03,13:06:40
39.965761,116.301487,0,140,39847.5463078704,2009-02-03,13:06:41
39.965856,116.301461,0,139,39847.5463194444,2009-02-03,13:06:42
39.965958,116.301442,0,138,39847.5463310185,2009-02-03,13:06:43
39.966061,116.301421,0,138,39847.5463425926,2009-02-03,13:06:44
39.966139,116.301395,0,140,39847.5463541667,2009-02-03,13:06:45
39.966248,116.301378,0,139,39847.5463657407,2009-02-03,13:06:46
39.966357,116.301356,0,138,39847.5463773148,2009-02-03,13:06:47
39.966455,116.301342,0,138,39847.5463888889,2009-02-03,13:06:48
39.966561,116.301325,0,137,39847.546400463,2009-02-03,13:06:49
39.966672,116.301311,0,134,39847.546412037,2009-02-03,13:06:50
39.96677,116.301295,0,133,39847.5464236111,2009-02-03,13:06:51
39.966872,116.301271,0,131,39847.5464351852,2009-02-03,13:06:52
39.96698,116.301247,0,129,39847.5464467593,2009-02-03,13:06:53
39.967066,116.301239,0,128,39847.5464583333,2009-02-03,13:06:54
39.96717,116.301224,0,127,39847.5464699074,2009-02-03,13:06:55
39.967276,116.30121,0,126,39847.5464814815,2009-02-03,13:06:56
39.967381,116.3012,0,125,39847.5464930556,2009-02-03,13:06:57
39.967487,116.301194,0,124,39847.5465046296,2009-02-03,13:06:58
39.96759,116.301188,0,122,39847.5465162037,2009-02-03,13:06:59
39.967693,116.30118,0,121,39847.5465277778,2009-02-03,13:07:00
39.967794,116.301163,0,118,39847.5465393519,2009-02-03,13:07:01
39.96789,116.301148,0,117,39847.5465509259,2009-02-03,13:07:02
39.967983,116.30114,0,117,39847.5465625,2009-02-03,13:07:03
39.96807,116.301142,0,117,39847.5465740741,2009-02-03,13:07:04
39.968151,116.301144,0,116,39847.5465856481,2009-02-03,13:07:05
39.968219,116.30114,0,116,39847.5465972222,2009-02-03,13:07:06
39.968303,116.301136,0,119,39847.5466087963,2009-02-03,13:07:07
39.96839,116.301114,0,121,39847.5466203704,2009-02-03,13:07:08
39.968463,116.301105,0,121,39847.5466319444,2009-02-03,13:07:09
39.968531,116.301096,0,121,39847.5466435185,2009-02-03,13:07:10
39.96859,116.30108,0,121,39847.5466550926,2009-02-03,13:07:11
39.968643,116.301063,0,120,39847.5466666667,2009-02-03,13:07:12
39.968692,116.301045,0,120,39847.5466782407,2009-02-03,13:07:13
39.968764,116.300987,0,119,39847.5467013889,2009-02-03,13:07:15
39.968842,116.300959,0,120,39847.546724537,2009-02-03,13:07:17
39.968902,116.300934,0,119,39847.5467476852,2009-02-03,13:07:19
39.96896,116.300946,0,119,39847.5467824074,2009-02-03,13:07:22
39.969016,116.300998,0,122,39847.5468055556,2009-02-03,13:07:24
39.969079,116.300966,0,123,39847.5468402778,2009-02-03,13:07:27
39.969153,116.300962,0,123,39847.5468634259,2009-02-03,13:07:29
39.969248,116.300941,0,119,39847.5468865741,2009-02-03,13:07:31
39.969295,116.300934,0,118,39847.5468981481,2009-02-03,13:07:32
39.969365,116.300915,0,116,39847.5469097222,2009-02-03,13:07:33
39.969423,116.300909,0,118,39847.5469212963,2009-02-03,13:07:34
39.969488,116.300888,0,119,39847.5469328704,2009-02-03,13:07:35
39.969549,116.300864,0,116,39847.5469444444,2009-02-03,13:07:36
39.969616,116.300845,0,115,39847.5469560185,2009-02-03,13:07:37
39.969682,116.300831,0,114,39847.5469675926,2009-02-03,13:07:38
39.969747,116.300819,0,113,39847.5469791667,2009-02-03,13:07:39
39.969812,116.300804,0,112,39847.5469907407,2009-02-03,13:07:40
39.96988,116.300802,0,112,39847.5470023148,2009-02-03,13:07:41
39.969945,116.300792,0,111,39847.5470138889,2009-02-03,13:07:42
39.970012,116.30078,0,111,39847.547025463,2009-02-03,13:07:43
39.970071,116.300769,0,111,39847.547037037,2009-02-03,13:07:44
39.97012,116.300766,0,110,39847.5470486111,2009-02-03,13:07:45
39.970165,116.300767,0,110,39847.5470601852,2009-02-03,13:07:46
39.970214,116.300795,0,112,39847.5470717593,2009-02-03,13:07:47
39.970259,116.300799,0,116,39847.5471296296,2009-02-03,13:07:52
39.970272,116.300917,0,157,39847.5471759259,2009-02-03,13:07:56
39.970227,116.300884,0,153,39847.5472222222,2009-02-03,13:08:00
39.970185,116.300928,0,156,39847.5472685185,2009-02-03,13:08:04
39.970145,116.300967,0,158,39847.5473263889,2009-02-03,13:08:09
39.970096,116.300962,0,161,39847.5473726852,2009-02-03,13:08:13
39.970051,116.300957,0,165,39847.5474074074,2009-02-03,13:08:16
39.969995,116.300956,0,163,39847.5474537037,2009-02-03,13:08:20
39.969978,116.301007,0,163,39847.5475115741,2009-02-03,13:08:25
39.969955,116.301058,0,165,39847.5475694444,2009-02-03,13:08:30
39.969905,116.301041,0,166,39847.5476041667,2009-02-03,13:08:33
39.969851,116.301005,0,166,39847.5476273148,2009-02-03,13:08:35
39.969812,116.300966,0,166,39847.547650463,2009-02-03,13:08:37
39.969756,116.300937,0,164,39847.5476851852,2009-02-03,13:08:40
39.969705,116.30092,0,167,39847.5477083333,2009-02-03,13:08:42
39.969658,116.3009,0,162,39847.5477546296,2009-02-03,13:08:46
39.969609,116.300926,0,156,39847.5478125,2009-02-03,13:08:51
39.969565,116.300926,0,151,39847.5478587963,2009-02-03,13:08:55
39.96952,116.300951,0,154,39847.5478935185,2009-02-03,13:08:58
39.969502,116.301012,0,153,39847.5479398148,2009-02-03,13:09:02
39.969495,116.301075,0,153,39847.5479976852,2009-02-03,13:09:07
39.969514,116.301132,0,152,39847.5480439815,2009-02-03,13:09:11
39.969547,116.301194,0,151,39847.5481018518,2009-02-03,13:09:16
39.969574,116.301249,0,147,39847.5481481481,2009-02-03,13:09:20
39.96957,116.301321,0,147,39847.5481944444,2009-02-03,13:09:24
39.969552,116.301376,0,148,39847.5482407407,2009-02-03,13:09:28
39.969547,116.301445,0,146,39847.548287037,2009-02-03,13:09:32
39.969548,116.301513,0,144,39847.5483449074,2009-02-03,13:09:37
39.969566,116.301572,0,141,39847.5483912037,2009-02-03,13:09:41
39.969603,116.301606,0,137,39847.5484375,2009-02-03,13:09:45
39.969638,116.301648,0,134,39847.5484837963,2009-02-03,13:09:49
39.96968,116.301686,0,130,39847.5485300926,2009-02-03,13:09:53
39.969722,116.301737,0,130,39847.5485763889,2009-02-03,13:09:57
39.969778,116.301762,0,127,39847.5486226852,2009-02-03,13:10:01
39.969818,116.301794,0,126,39847.5486574074,2009-02-03,13:10:04
39.969862,116.301824,0,126,39847.5486921296,2009-02-03,13:10:07
39.969908,116.301866,0,124,39847.54875,2009-02-03,13:10:12
39.969954,116.301888,0,124,39847.5488078704,2009-02-03,13:10:17
39.96995,116.301953,0,119,39847.5488657407,2009-02-03,13:10:22
39.969923,116.30201,0,115,39847.5489236111,2009-02-03,13:10:27
39.969928,116.30207,0,115,39847.5489814815,2009-02-03,13:10:32
39.969974,116.302074,0,115,39847.5490277778,2009-02-03,13:10:36
39.970008,116.302113,0,113,39847.5490740741,2009-02-03,13:10:40
39.970065,116.302112,0,114,39847.5491319444,2009-02-03,13:10:45
39.970164,116.302084,0,114,39847.5491550926,2009-02-03,13:10:47
39.970248,116.302131,0,116,39847.5491898148,2009-02-03,13:10:50
39.970185,116.302093,0,117,39847.5492013889,2009-02-03,13:10:51
39.970244,116.302056,0,117,39847.5492361111,2009-02-03,13:10:54
39.970355,116.302165,0,120,39847.5492824074,2009-02-03,13:10:58
39.970394,116.302196,0,122,39847.5493055556,2009-02-03,13:11:00
39.970419,116.302263,0,124,39847.5493287037,2009-02-03,13:11:02
39.970455,116.302331,0,126,39847.549375,2009-02-03,13:11:06
39.970451,116.302389,0,128,39847.5494328704,2009-02-03,13:11:11
39.970498,116.302467,0,132,39847.5494675926,2009-02-03,13:11:14
39.970543,116.302485,0,134,39847.5495138889,2009-02-03,13:11:18
39.970586,116.302535,0,137,39847.5495601852,2009-02-03,13:11:22
39.970635,116.302548,0,139,39847.5496180556,2009-02-03,13:11:27
39.970677,116.30259,0,141,39847.5496759259,2009-02-03,13:11:32
39.970623,116.302691,0,140,39847.5496990741,2009-02-03,13:11:34
39.970588,116.302744,0,141,39847.5497106481,2009-02-03,13:11:35
39.970553,116.302798,0,141,39847.5497337963,2009-02-03,13:11:37
39.970525,116.302856,0,142,39847.5497569444,2009-02-03,13:11:39
39.970551,116.302927,0,142,39847.5498032407,2009-02-03,13:11:43
39.970592,116.302968,0,145,39847.549837963,2009-02-03,13:11:46
39.970581,116.30302,0,152,39847.5498726852,2009-02-03,13:11:49
39.970531,116.303067,0,161,39847.5498958333,2009-02-03,13:11:51
39.970498,116.303102,0,169,39847.5499189815,2009-02-03,13:11:53
39.970461,116.303122,0,177,39847.5499537037,2009-02-03,13:11:56
39.97051,116.30305,0,190,39847.5500115741,2009-02-03,13:12:01
39.970555,116.303034,0,199,39847.5500462963,2009-02-03,13:12:04
39.970603,116.303098,0,213,39847.5500925926,2009-02-03,13:12:08
39.970644,116.303142,0,226,39847.5501157407,2009-02-03,13:12:10
39.970673,116.303166,0,238,39847.5501388889,2009-02-03,13:12:12
39.970658,116.303217,0,248,39847.5501736111,2009-02-03,13:12:15
39.970674,116.303281,0,259,39847.5502199074,2009-02-03,13:12:19
39.970686,116.303337,0,267,39847.5502430556,2009-02-03,13:12:21
39.970688,116.3034,0,272,39847.5502662037,2009-02-03,13:12:23
39.970702,116.303461,0,278,39847.5503009259,2009-02-03,13:12:26
39.970721,116.303512,0,284,39847.5503356481,2009-02-03,13:12:29
39.970726,116.303548,0,292,39847.5503935185,2009-02-03,13:12:34
39.970758,116.303542,0,300,39847.5504513889,2009-02-03,13:12:39
39.970804,116.303562,0,297,39847.550462963,2009-02-03,13:12:40
39.970846,116.303584,0,294,39847.550474537,2009-02-03,13:12:41
39.9709,116.303614,0,292,39847.5504976852,2009-02-03,13:12:43
39.970949,116.303625,0,290,39847.5505208333,2009-02-03,13:12:45
39.970987,116.303652,0,295,39847.5505439815,2009-02-03,13:12:47
39.97104,116.303674,0,295,39847.5505787037,2009-02-03,13:12:50
39.971093,116.303704,0,290,39847.5506018519,2009-02-03,13:12:52
39.971147,116.30371,0,289,39847.5506481482,2009-02-03,13:12:56
39.971193,116.303719,0,290,39847.5506712963,2009-02-03,13:12:58
39.971217,116.303768,0,293,39847.5507175926,2009-02-03,13:13:02
39.971255,116.303828,0,297,39847.550775463,2009-02-03,13:13:07
39.971269,116.303887,0,303,39847.5508217593,2009-02-03,13:13:11
39.971304,116.303946,0,308,39847.5508680556,2009-02-03,13:13:15
39.971379,116.303963,0,310,39847.5509143519,2009-02-03,13:13:19
39.971416,116.303968,0,309,39847.5509722222,2009-02-03,13:13:24
39.971443,116.304021,0,305,39847.5510300926,2009-02-03,13:13:29
39.971467,116.304077,0,302,39847.5510763889,2009-02-03,13:13:33
39.971487,116.304144,0,297,39847.5511226852,2009-02-03,13:13:37
39.971482,116.304211,0,299,39847.5511458333,2009-02-03,13:13:39
39.97149,116.304273,0,295,39847.5511805556,2009-02-03,13:13:42
39.971484,116.304331,0,292,39847.5512152778,2009-02-03,13:13:45
39.971482,116.304402,0,291,39847.5512731481,2009-02-03,13:13:50
39.971509,116.304454,0,287,39847.5513078704,2009-02-03,13:13:53
39.97154,116.30452,0,279,39847.5513541667,2009-02-03,13:13:57
39.971507,116.30461,0,271,39847.5513888889,2009-02-03,13:14:00
39.971508,116.304677,0,269,39847.5514236111,2009-02-03,13:14:03
39.971509,116.304741,0,269,39847.5514583333,2009-02-03,13:14:06
39.971513,116.304799,0,270,39847.5514930556,2009-02-03,13:14:09
39.971505,116.304861,0,272,39847.5515393519,2009-02-03,13:14:13
39.971466,116.304888,0,276,39847.5515856481,2009-02-03,13:14:17
39.971445,116.304903,0,280,39847.5516435185,2009-02-03,13:14:22
39.971424,116.304907,0,282,39847.5517013889,2009-02-03,13:14:27
39.971414,116.304883,0,283,39847.5517592593,2009-02-03,13:14:32
39.971414,116.304883,0,283,39847.5517939815,2009-02-03,13:14:35
39.971413,116.304884,0,284,39847.5518171296,2009-02-03,13:14:37
39.971413,116.304913,0,284,39847.551875,2009-02-03,13:14:42
