# Supplementary material for: Research on differential privacy protection method based on user tendency
Source: PLoS One. 2023 Oct 26;18(10):e0288823. doi: 10.1371/journal.pone.0288823 (PMC10602288; doi:10.1371/journal.pone.0288823)
Supplement: S2 Data — (ZIP) [file pone.0288823.s002.zip › Data 5-2/022/Trajectory/20090204033634.plt]

Geolife trajectory
WGS 84
Altitude is in Feet
Reserved 3
0,2,255,My Track,0,0,2,8421376
0
39.971101,116.303786,0,492,39848.1503935185,2009-02-04,03:36:34
39.971166,116.303757,0,492,39848.1504050926,2009-02-04,03:36:35
39.971063,116.303764,0,491,39848.1504166667,2009-02-04,03:36:36
39.971072,116.303743,0,491,39848.150474537,2009-02-04,03:36:41
39.971117,116.303713,0,490,39848.1505092593,2009-02-04,03:36:44
39.971119,116.303646,0,490,39848.1505439815,2009-02-04,03:36:47
39.971089,116.303589,0,489,39848.1505787037,2009-02-04,03:36:50
39.971087,116.303521,0,489,39848.1506134259,2009-02-04,03:36:53
39.971096,116.30345,0,489,39848.1506597222,2009-02-04,03:36:57
39.971087,116.303392,0,490,39848.1506944444,2009-02-04,03:37:00
39.971059,116.303335,0,491,39848.1507291667,2009-02-04,03:37:03
39.971064,116.303291,0,494,39848.150787037,2009-02-04,03:37:08
39.971011,116.30327,0,496,39848.1508217593,2009-02-04,03:37:11
39.970961,116.303296,0,498,39848.1508449074,2009-02-04,03:37:13
39.970899,116.303329,0,500,39848.1508796296,2009-02-04,03:37:16
39.970847,116.303359,0,503,39848.1509259259,2009-02-04,03:37:20
39.9708,116.30337,0,505,39848.1509490741,2009-02-04,03:37:22
39.97075,116.303396,0,507,39848.1509837963,2009-02-04,03:37:25
39.970757,116.30347,0,508,39848.1510069444,2009-02-04,03:37:27
39.970708,116.303489,0,510,39848.1510416667,2009-02-04,03:37:30
39.970657,116.303488,0,513,39848.1510763889,2009-02-04,03:37:33
39.97061,116.303474,0,515,39848.1511111111,2009-02-04,03:37:36
39.970552,116.303453,0,516,39848.1511342593,2009-02-04,03:37:38
39.970552,116.303453,0,516,39848.1511689815,2009-02-04,03:37:41
39.97056,116.303455,0,520,39848.1511921296,2009-02-04,03:37:43
39.970522,116.303366,0,520,39848.1512268518,2009-02-04,03:37:46
39.970484,116.303289,0,521,39848.1512384259,2009-02-04,03:37:47
39.970371,116.303057,0,522,39848.15125,2009-02-04,03:37:48
39.970434,116.303004,0,522,39848.1512731481,2009-02-04,03:37:50
39.970431,116.302936,0,524,39848.1513310185,2009-02-04,03:37:55
39.970404,116.302882,0,525,39848.1513888889,2009-02-04,03:38:00
39.970376,116.302822,0,525,39848.1514351852,2009-02-04,03:38:04
39.970358,116.302761,0,524,39848.1514814815,2009-02-04,03:38:08
39.970346,116.302734,0,524,39848.1515393518,2009-02-04,03:38:13
39.97035,116.302711,0,524,39848.1515972222,2009-02-04,03:38:18
39.970352,116.302691,0,524,39848.1516550926,2009-02-04,03:38:23
39.970305,116.302627,0,523,39848.1517013889,2009-02-04,03:38:27
39.970326,116.302631,0,523,39848.1517592593,2009-02-04,03:38:32
39.970293,116.302529,0,523,39848.1517824074,2009-02-04,03:38:34
39.970247,116.302393,0,524,39848.1518171296,2009-02-04,03:38:37
39.970222,116.302298,0,524,39848.1518634259,2009-02-04,03:38:41
39.970184,116.302259,0,525,39848.151875,2009-02-04,03:38:42
39.970132,116.30221,0,525,39848.1518981481,2009-02-04,03:38:44
39.970137,116.302139,0,527,39848.1519560185,2009-02-04,03:38:49
39.970159,116.302087,0,528,39848.1519907407,2009-02-04,03:38:52
39.970189,116.30203,0,529,39848.152025463,2009-02-04,03:38:55
39.970229,116.301986,0,529,39848.1520486111,2009-02-04,03:38:57
39.97047,116.301749,0,832,39848.1520601852,2009-02-04,03:38:58
39.970606,116.301656,0,791,39848.1524074074,2009-02-04,03:39:28
39.970606,116.301656,0,791,39848.1524421296,2009-02-04,03:39:31
39.9706,116.301658,0,790,39848.1524652778,2009-02-04,03:39:33
39.970539,116.301671,0,787,39848.1525231482,2009-02-04,03:39:38
39.970444,116.301681,0,788,39848.1525462963,2009-02-04,03:39:40
39.970391,116.301691,0,787,39848.1525578704,2009-02-04,03:39:41
39.97032,116.301713,0,786,39848.1525810185,2009-02-04,03:39:43
39.970279,116.301744,0,785,39848.1526041667,2009-02-04,03:39:45
39.970223,116.301746,0,785,39848.1526273148,2009-02-04,03:39:47
39.970181,116.301771,0,785,39848.152662037,2009-02-04,03:39:50
39.970117,116.301754,0,784,39848.1527199074,2009-02-04,03:39:55
39.970072,116.301718,0,783,39848.1527546296,2009-02-04,03:39:58
39.970071,116.301709,0,781,39848.1528125,2009-02-04,03:40:03
39.970102,116.301728,0,781,39848.1528703704,2009-02-04,03:40:08
39.970123,116.301746,0,777,39848.1529282407,2009-02-04,03:40:13
39.970108,116.30174,0,773,39848.1529861111,2009-02-04,03:40:18
39.970111,116.301775,0,767,39848.1530439815,2009-02-04,03:40:23
39.970106,116.301799,0,758,39848.1531018519,2009-02-04,03:40:28
39.970076,116.301766,0,750,39848.1531365741,2009-02-04,03:40:31
39.970144,116.301815,0,744,39848.1531944444,2009-02-04,03:40:36
39.970164,116.301802,0,732,39848.1532523148,2009-02-04,03:40:41
39.970133,116.301748,0,722,39848.1532986111,2009-02-04,03:40:45
39.970115,116.301682,0,710,39848.1533101852,2009-02-04,03:40:46
39.970124,116.301709,0,702,39848.1533680556,2009-02-04,03:40:51
39.970092,116.301676,0,692,39848.1534027778,2009-02-04,03:40:54
39.970064,116.30162,0,681,39848.1534375,2009-02-04,03:40:57
39.970058,116.301505,0,666,39848.1534606481,2009-02-04,03:40:59
39.969957,116.301452,0,645,39848.1534722222,2009-02-04,03:41:00
39.969953,116.301385,0,640,39848.1535300926,2009-02-04,03:41:05
39.969637,116.301317,0,632,39848.1535416667,2009-02-04,03:41:06
39.96953,116.301247,0,624,39848.1535648148,2009-02-04,03:41:08
39.969505,116.301229,0,605,39848.153599537,2009-02-04,03:41:11
39.969482,116.301234,0,589,39848.1536226852,2009-02-04,03:41:13
39.969469,116.301227,0,573,39848.1536458333,2009-02-04,03:41:15
39.969441,116.301206,0,557,39848.1536689815,2009-02-04,03:41:17
39.969427,116.301183,0,541,39848.1536921296,2009-02-04,03:41:19
39.969406,116.301159,0,525,39848.1537152778,2009-02-04,03:41:21
39.969399,116.301126,0,511,39848.1537384259,2009-02-04,03:41:23
39.969408,116.301094,0,496,39848.1537615741,2009-02-04,03:41:25
39.969428,116.301038,0,473,39848.1537962963,2009-02-04,03:41:28
39.969426,116.301016,0,453,39848.1538310185,2009-02-04,03:41:31
39.969434,116.30099,0,438,39848.1538425926,2009-02-04,03:41:32
39.969458,116.30097,0,423,39848.1538888889,2009-02-04,03:41:36
39.969458,116.30097,0,423,39848.1539236111,2009-02-04,03:41:39
39.969459,116.300969,0,421,39848.1539467593,2009-02-04,03:41:41
39.969477,116.300962,0,417,39848.1540046296,2009-02-04,03:41:46
39.969511,116.300931,0,406,39848.1540625,2009-02-04,03:41:51
39.969498,116.300882,0,396,39848.1540972222,2009-02-04,03:41:54
39.969513,116.300825,0,387,39848.1541435185,2009-02-04,03:41:58
39.969501,116.300775,0,375,39848.1541782407,2009-02-04,03:42:01
39.969498,116.300704,0,364,39848.154224537,2009-02-04,03:42:05
39.969485,116.300644,0,353,39848.1542708333,2009-02-04,03:42:09
39.969484,116.300611,0,337,39848.1543171296,2009-02-04,03:42:13
39.969515,116.30061,0,324,39848.1543634259,2009-02-04,03:42:17
39.969543,116.300576,0,310,39848.1543981481,2009-02-04,03:42:20
39.969578,116.30057,0,298,39848.1544560185,2009-02-04,03:42:25
39.969608,116.300547,0,284,39848.1544907407,2009-02-04,03:42:28
39.969636,116.300516,0,269,39848.154525463,2009-02-04,03:42:31
39.969671,116.300506,0,256,39848.1545717593,2009-02-04,03:42:35
39.969699,116.300493,0,248,39848.1546296296,2009-02-04,03:42:40
39.969737,116.300469,0,246,39848.1546875,2009-02-04,03:42:45
39.96978,116.300464,0,240,39848.1547337963,2009-02-04,03:42:49
39.969821,116.300459,0,234,39848.1547916667,2009-02-04,03:42:54
39.969869,116.30045,0,230,39848.154837963,2009-02-04,03:42:58
39.969917,116.300453,0,228,39848.1548842593,2009-02-04,03:43:02
39.969968,116.300459,0,228,39848.1549305556,2009-02-04,03:43:06
39.970017,116.300455,0,226,39848.1549768519,2009-02-04,03:43:10
39.970072,116.300447,0,225,39848.1550115741,2009-02-04,03:43:13
39.970121,116.300436,0,219,39848.1550694444,2009-02-04,03:43:18
39.97018,116.300445,0,210,39848.1551273148,2009-02-04,03:43:23
39.970216,116.300422,0,213,39848.1551851852,2009-02-04,03:43:28
39.970219,116.300414,0,220,39848.1552430556,2009-02-04,03:43:33
39.970217,116.300413,0,221,39848.1553009259,2009-02-04,03:43:38
39.970219,116.300414,0,221,39848.1553587963,2009-02-04,03:43:43
39.970219,116.300414,0,221,39848.1553935185,2009-02-04,03:43:46
39.970222,116.300418,0,221,39848.1554166667,2009-02-04,03:43:48
39.970222,116.300431,0,222,39848.155474537,2009-02-04,03:43:53
39.970223,116.300435,0,222,39848.1555324074,2009-02-04,03:43:58
39.970223,116.300435,0,222,39848.1555671296,2009-02-04,03:44:01
39.970221,116.300442,0,222,39848.1555902778,2009-02-04,03:44:03
39.97026,116.30052,0,224,39848.1556018519,2009-02-04,03:44:04
39.970305,116.300588,0,225,39848.1556134259,2009-02-04,03:44:05
39.970318,116.300641,0,234,39848.1556712963,2009-02-04,03:44:10
39.970312,116.30067,0,235,39848.1557291667,2009-02-04,03:44:15
39.970309,116.300696,0,235,39848.155787037,2009-02-04,03:44:20
39.9703,116.300716,0,243,39848.1558449074,2009-02-04,03:44:25
39.970311,116.300719,0,262,39848.1558796296,2009-02-04,03:44:28
39.97033,116.300756,0,268,39848.1559375,2009-02-04,03:44:33
39.970346,116.300751,0,274,39848.1559953704,2009-02-04,03:44:38
39.970354,116.300764,0,280,39848.1560532407,2009-02-04,03:44:43
39.970355,116.300769,0,280,39848.1561111111,2009-02-04,03:44:48
39.970355,116.300769,0,280,39848.1561458333,2009-02-04,03:44:51
39.970357,116.300777,0,280,39848.1561689815,2009-02-04,03:44:53
39.970359,116.30079,0,280,39848.1562268519,2009-02-04,03:44:58
39.970363,116.300795,0,280,39848.1562847222,2009-02-04,03:45:03
39.970362,116.300794,0,281,39848.1563425926,2009-02-04,03:45:08
39.970359,116.300797,0,281,39848.156400463,2009-02-04,03:45:13
39.970357,116.300796,0,281,39848.1564583333,2009-02-04,03:45:18
39.970355,116.300796,0,282,39848.1565162037,2009-02-04,03:45:23
39.970358,116.300797,0,282,39848.1565740741,2009-02-04,03:45:28
39.970359,116.300798,0,283,39848.1566319444,2009-02-04,03:45:33
39.97036,116.300799,0,283,39848.1566898148,2009-02-04,03:45:38
39.97036,116.300799,0,283,39848.1567476852,2009-02-04,03:45:43
39.970362,116.300799,0,283,39848.1568055556,2009-02-04,03:45:48
39.970362,116.300799,0,283,39848.1568402778,2009-02-04,03:45:51
39.970369,116.300803,0,284,39848.1568634259,2009-02-04,03:45:53
39.970378,116.300811,0,285,39848.1569212963,2009-02-04,03:45:58
39.970387,116.30082,0,286,39848.1569791667,2009-02-04,03:46:03
39.970396,116.300829,0,288,39848.157037037,2009-02-04,03:46:08
39.970189,116.300913,0,398,39848.1603819444,2009-02-04,03:50:57
39.9701,116.300925,0,398,39848.1603935185,2009-02-04,03:50:58
39.970001,116.300929,0,398,39848.1604050926,2009-02-04,03:50:59
39.969918,116.300913,0,398,39848.1604166667,2009-02-04,03:51:00
39.969739,116.300881,0,397,39848.1604282407,2009-02-04,03:51:01
39.969594,116.300973,0,397,39848.1604398148,2009-02-04,03:51:02
39.969486,116.300997,0,397,39848.1604513889,2009-02-04,03:51:03
39.969389,116.300987,0,397,39848.160462963,2009-02-04,03:51:04
39.969311,116.300985,0,396,39848.160474537,2009-02-04,03:51:05
39.96924,116.300982,0,395,39848.1604861111,2009-02-04,03:51:06
39.969167,116.300985,0,394,39848.1604976852,2009-02-04,03:51:07
39.969098,116.300993,0,393,39848.1605092593,2009-02-04,03:51:08
39.969027,116.301009,0,392,39848.1605208333,2009-02-04,03:51:09
39.968959,116.301025,0,391,39848.1605324074,2009-02-04,03:51:10
39.968884,116.301046,0,390,39848.1605439815,2009-02-04,03:51:11
39.968794,116.301059,0,389,39848.1605555556,2009-02-04,03:51:12
39.968701,116.301068,0,388,39848.1605671296,2009-02-04,03:51:13
39.968613,116.301075,0,386,39848.1605787037,2009-02-04,03:51:14
39.968521,116.301084,0,385,39848.1605902778,2009-02-04,03:51:15
39.96844,116.301105,0,384,39848.1606018519,2009-02-04,03:51:16
39.968358,116.301128,0,383,39848.1606134259,2009-02-04,03:51:17
39.968256,116.301136,0,382,39848.160625,2009-02-04,03:51:18
39.968117,116.301091,0,381,39848.1606365741,2009-02-04,03:51:19
39.968003,116.301073,0,380,39848.1606481481,2009-02-04,03:51:20
39.967862,116.301056,0,379,39848.1606597222,2009-02-04,03:51:21
39.967716,116.301073,0,377,39848.1606712963,2009-02-04,03:51:22
39.967603,116.301086,0,376,39848.1606828704,2009-02-04,03:51:23
39.967399,116.301005,0,374,39848.1606944444,2009-02-04,03:51:24
39.967218,116.300983,0,373,39848.1607060185,2009-02-04,03:51:25
39.967097,116.300976,0,371,39848.1607175926,2009-02-04,03:51:26
39.967,116.300976,0,370,39848.1607291667,2009-02-04,03:51:27
39.966894,116.300991,0,369,39848.1607407407,2009-02-04,03:51:28
39.966788,116.301004,0,367,39848.1607523148,2009-02-04,03:51:29
39.966703,116.301021,0,366,39848.1607638889,2009-02-04,03:51:30
39.96663,116.301055,0,363,39848.160775463,2009-02-04,03:51:31
39.966543,116.301071,0,362,39848.160787037,2009-02-04,03:51:32
39.966468,116.301078,0,360,39848.1607986111,2009-02-04,03:51:33
39.966404,116.301086,0,358,39848.1608101852,2009-02-04,03:51:34
39.966341,116.301091,0,356,39848.1608217593,2009-02-04,03:51:35
39.966291,116.301086,0,354,39848.1608333333,2009-02-04,03:51:36
39.966215,116.30107,0,352,39848.1608449074,2009-02-04,03:51:37
39.966163,116.301075,0,350,39848.1608564815,2009-02-04,03:51:38
39.966117,116.30105,0,348,39848.1608680556,2009-02-04,03:51:39
39.966074,116.301036,0,346,39848.1608796296,2009-02-04,03:51:40
39.966018,116.301076,0,339,39848.1609143519,2009-02-04,03:51:43
39.965968,116.301083,0,332,39848.1609490741,2009-02-04,03:51:46
39.965969,116.301111,0,321,39848.1610069444,2009-02-04,03:51:51
39.965969,116.301111,0,321,39848.1610416667,2009-02-04,03:51:54
39.965969,116.301114,0,315,39848.1610648148,2009-02-04,03:51:56
39.965964,116.301094,0,313,39848.1611226852,2009-02-04,03:52:01
39.965983,116.301067,0,312,39848.1611805556,2009-02-04,03:52:06
39.965971,116.301051,0,310,39848.1612384259,2009-02-04,03:52:11
39.965922,116.301039,0,309,39848.1612615741,2009-02-04,03:52:13
39.965877,116.301053,0,310,39848.1612731481,2009-02-04,03:52:14
39.965832,116.301065,0,309,39848.1612847222,2009-02-04,03:52:15
39.965768,116.301087,0,310,39848.1612962963,2009-02-04,03:52:16
39.965682,116.301095,0,309,39848.1613078704,2009-02-04,03:52:17
39.965587,116.301118,0,309,39848.1613194444,2009-02-04,03:52:18
39.965504,116.301138,0,309,39848.1613310185,2009-02-04,03:52:19
39.965422,116.301157,0,308,39848.1613425926,2009-02-04,03:52:20
39.96534,116.301171,0,308,39848.1613541667,2009-02-04,03:52:21
39.965244,116.301204,0,307,39848.1613657407,2009-02-04,03:52:22
39.965152,116.301224,0,306,39848.1613773148,2009-02-04,03:52:23
39.965062,116.301238,0,306,39848.1613888889,2009-02-04,03:52:24
39.96497,116.301253,0,305,39848.161400463,2009-02-04,03:52:25
39.964878,116.301267,0,305,39848.161412037,2009-02-04,03:52:26
39.964788,116.301285,0,304,39848.1614236111,2009-02-04,03:52:27
39.964698,116.301306,0,304,39848.1614351852,2009-02-04,03:52:28
39.964584,116.301332,0,303,39848.1614467593,2009-02-04,03:52:29
39.964477,116.301351,0,301,39848.1614583333,2009-02-04,03:52:30
39.964381,116.301393,0,302,39848.1614699074,2009-02-04,03:52:31
39.964282,116.301432,0,303,39848.1614814815,2009-02-04,03:52:32
39.964195,116.301472,0,303,39848.1614930556,2009-02-04,03:52:33
39.964113,116.301523,0,304,39848.1615046296,2009-02-04,03:52:34
39.96402,116.301561,0,305,39848.1615162037,2009-02-04,03:52:35
39.963938,116.301613,0,307,39848.1615277778,2009-02-04,03:52:36
39.96384,116.301649,0,307,39848.1615393519,2009-02-04,03:52:37
39.963757,116.301672,0,307,39848.1615509259,2009-02-04,03:52:38
39.963678,116.301689,0,307,39848.1615625,2009-02-04,03:52:39
39.963603,116.301714,0,307,39848.1615740741,2009-02-04,03:52:40
39.963477,116.301719,0,310,39848.1615856481,2009-02-04,03:52:41
39.963381,116.301736,0,311,39848.1615972222,2009-02-04,03:52:42
39.963313,116.30177,0,312,39848.1616087963,2009-02-04,03:52:43
39.963248,116.3018,0,314,39848.1616203704,2009-02-04,03:52:44
39.963174,116.301818,0,315,39848.1616319444,2009-02-04,03:52:45
39.963103,116.301834,0,316,39848.1616435185,2009-02-04,03:52:46
39.96303,116.301839,0,316,39848.1616550926,2009-02-04,03:52:47
39.962961,116.301848,0,316,39848.1616666667,2009-02-04,03:52:48
39.962885,116.301852,0,317,39848.1616782407,2009-02-04,03:52:49
39.962813,116.30186,0,318,39848.1616898148,2009-02-04,03:52:50
39.962748,116.301869,0,318,39848.1617013889,2009-02-04,03:52:51
39.962688,116.301872,0,319,39848.161712963,2009-02-04,03:52:52
39.962628,116.301878,0,320,39848.161724537,2009-02-04,03:52:53
39.96257,116.30188,0,321,39848.1617361111,2009-02-04,03:52:54
39.962503,116.301889,0,322,39848.1617476852,2009-02-04,03:52:55
39.96245,116.301899,0,323,39848.1617592593,2009-02-04,03:52:56
39.962402,116.301854,0,323,39848.1617708333,2009-02-04,03:52:57
39.962354,116.301826,0,322,39848.1617824074,2009-02-04,03:52:58
39.962304,116.301767,0,320,39848.1617939815,2009-02-04,03:52:59
39.962237,116.301744,0,321,39848.1618171296,2009-02-04,03:53:01
39.962197,116.301712,0,322,39848.1618402778,2009-02-04,03:53:03
39.962162,116.301658,0,322,39848.161875,2009-02-04,03:53:06
39.96214,116.301654,0,324,39848.1619328704,2009-02-04,03:53:11
39.962161,116.301657,0,325,39848.1619907407,2009-02-04,03:53:16
39.962167,116.301648,0,326,39848.1620486111,2009-02-04,03:53:21
39.962167,116.301648,0,326,39848.1620833333,2009-02-04,03:53:24
39.962166,116.301642,0,326,39848.1621064815,2009-02-04,03:53:26
39.962115,116.301627,0,325,39848.1621527778,2009-02-04,03:53:30
39.962056,116.301602,0,324,39848.1621643519,2009-02-04,03:53:31
39.961987,116.301591,0,325,39848.1621875,2009-02-04,03:53:33
39.961921,116.301612,0,325,39848.1622106481,2009-02-04,03:53:35
39.961823,116.301607,0,325,39848.1622337963,2009-02-04,03:53:37
39.961748,116.301597,0,325,39848.1622569444,2009-02-04,03:53:39
39.961681,116.301604,0,325,39848.1622800926,2009-02-04,03:53:41
39.961637,116.301591,0,325,39848.1622916667,2009-02-04,03:53:42
39.961572,116.301578,0,322,39848.1623148148,2009-02-04,03:53:44
39.961504,116.301564,0,322,39848.162337963,2009-02-04,03:53:46
39.961435,116.301541,0,320,39848.1623611111,2009-02-04,03:53:48
39.961376,116.30154,0,317,39848.1623958333,2009-02-04,03:53:51
39.961361,116.301543,0,317,39848.1624537037,2009-02-04,03:53:56
39.961351,116.301542,0,317,39848.1625115741,2009-02-04,03:54:01
39.961358,116.301621,0,298,39848.1625578704,2009-02-04,03:54:05
39.96134,116.301676,0,287,39848.1625810185,2009-02-04,03:54:07
39.961254,116.301726,0,278,39848.1626041667,2009-02-04,03:54:09
39.961181,116.301753,0,275,39848.1626157407,2009-02-04,03:54:10
39.961131,116.301765,0,273,39848.1626273148,2009-02-04,03:54:11
39.96111,116.301817,0,268,39848.1626388889,2009-02-04,03:54:12
39.961053,116.301898,0,266,39848.162650463,2009-02-04,03:54:13
39.961023,116.301955,0,267,39848.162662037,2009-02-04,03:54:14
39.961003,116.302033,0,266,39848.1626736111,2009-02-04,03:54:15
39.960978,116.302128,0,263,39848.1626851852,2009-02-04,03:54:16
39.960963,116.302207,0,260,39848.1626967593,2009-02-04,03:54:17
39.960964,116.302275,0,256,39848.1627083333,2009-02-04,03:54:18
39.96096,116.302343,0,247,39848.1627199074,2009-02-04,03:54:19
39.960965,116.302415,0,241,39848.1627314815,2009-02-04,03:54:20
39.960963,116.30248,0,232,39848.1627430556,2009-02-04,03:54:21
39.960964,116.302547,0,229,39848.1627546296,2009-02-04,03:54:22
39.960982,116.302613,0,226,39848.1627662037,2009-02-04,03:54:23
39.961001,116.302691,0,220,39848.1627777778,2009-02-04,03:54:24
39.961021,116.302759,0,216,39848.1627893519,2009-02-04,03:54:25
39.961031,116.302826,0,213,39848.1628009259,2009-02-04,03:54:26
39.961052,116.302895,0,210,39848.1628125,2009-02-04,03:54:27
39.961097,116.302972,0,206,39848.1628240741,2009-02-04,03:54:28
39.961143,116.303057,0,202,39848.1628356481,2009-02-04,03:54:29
39.961179,116.303136,0,199,39848.1628472222,2009-02-04,03:54:30
39.961205,116.303219,0,196,39848.1628587963,2009-02-04,03:54:31
39.961238,116.303303,0,193,39848.1628703704,2009-02-04,03:54:32
39.961265,116.303379,0,190,39848.1628819444,2009-02-04,03:54:33
39.961303,116.303451,0,187,39848.1628935185,2009-02-04,03:54:34
39.96132,116.303526,0,183,39848.1629050926,2009-02-04,03:54:35
39.961348,116.303613,0,179,39848.1629166667,2009-02-04,03:54:36
39.961413,116.303693,0,176,39848.1629282407,2009-02-04,03:54:37
39.96146,116.303787,0,173,39848.1629398148,2009-02-04,03:54:38
39.961506,116.303883,0,170,39848.1629513889,2009-02-04,03:54:39
39.96156,116.303993,0,167,39848.162962963,2009-02-04,03:54:40
39.961615,116.304093,0,164,39848.162974537,2009-02-04,03:54:41
39.961667,116.304195,0,162,39848.1629861111,2009-02-04,03:54:42
39.961701,116.304262,0,160,39848.1629976852,2009-02-04,03:54:43
39.961737,116.30434,0,157,39848.1630092593,2009-02-04,03:54:44
39.961788,116.304451,0,155,39848.1630208333,2009-02-04,03:54:45
39.961822,116.304543,0,151,39848.1630324074,2009-02-04,03:54:46
39.961833,116.304614,0,148,39848.1630439815,2009-02-04,03:54:47
39.961834,116.30471,0,143,39848.1630555556,2009-02-04,03:54:48
39.961824,116.304828,0,142,39848.1630787037,2009-02-04,03:54:50
39.961836,116.304903,0,140,39848.1630902778,2009-02-04,03:54:51
39.961855,116.304976,0,140,39848.1631018519,2009-02-04,03:54:52
39.961859,116.305059,0,141,39848.1631134259,2009-02-04,03:54:53
39.961881,116.305134,0,141,39848.163125,2009-02-04,03:54:54
39.961897,116.305211,0,142,39848.1631365741,2009-02-04,03:54:55
39.961917,116.305291,0,142,39848.1631481481,2009-02-04,03:54:56
39.961937,116.305373,0,144,39848.1631597222,2009-02-04,03:54:57
39.961952,116.30545,0,146,39848.1631712963,2009-02-04,03:54:58
39.961972,116.305534,0,148,39848.1631828704,2009-02-04,03:54:59
39.961999,116.305617,0,146,39848.1631944444,2009-02-04,03:55:00
39.962026,116.305705,0,146,39848.1632060185,2009-02-04,03:55:01
39.962052,116.305785,0,145,39848.1632175926,2009-02-04,03:55:02
39.96207,116.305865,0,145,39848.1632291667,2009-02-04,03:55:03
39.962089,116.305944,0,146,39848.1632407407,2009-02-04,03:55:04
39.962099,116.306015,0,148,39848.1632523148,2009-02-04,03:55:05
39.962141,116.306094,0,145,39848.1632638889,2009-02-04,03:55:06
39.962169,116.306166,0,146,39848.163275463,2009-02-04,03:55:07
39.962193,116.306234,0,145,39848.163287037,2009-02-04,03:55:08
39.962208,116.3063,0,147,39848.1632986111,2009-02-04,03:55:09
39.96222,116.30636,0,151,39848.1633101852,2009-02-04,03:55:10
39.962242,116.306466,0,151,39848.1633333333,2009-02-04,03:55:12
39.96223,116.306534,0,164,39848.1633564815,2009-02-04,03:55:14
39.962249,116.306601,0,170,39848.1633796296,2009-02-04,03:55:16
39.962278,116.306664,0,175,39848.1634027778,2009-02-04,03:55:18
39.962324,116.306677,0,174,39848.1634490741,2009-02-04,03:55:22
39.962372,116.306669,0,172,39848.1635069444,2009-02-04,03:55:27
39.962419,116.306668,0,174,39848.1635648148,2009-02-04,03:55:32
39.962449,116.306737,0,176,39848.1636111111,2009-02-04,03:55:36
39.962467,116.306826,0,181,39848.1636458333,2009-02-04,03:55:39
39.962497,116.306925,0,179,39848.1636689815,2009-02-04,03:55:41
39.96252,116.306983,0,177,39848.1636805556,2009-02-04,03:55:42
39.962545,116.30704,0,176,39848.1636921296,2009-02-04,03:55:43
39.962577,116.307097,0,176,39848.1637037037,2009-02-04,03:55:44
39.962615,116.307163,0,175,39848.1637152778,2009-02-04,03:55:45
39.962655,116.307234,0,176,39848.1637268519,2009-02-04,03:55:46
39.962692,116.307307,0,175,39848.1637384259,2009-02-04,03:55:47
39.962723,116.307399,0,177,39848.16375,2009-02-04,03:55:48
39.962765,116.30748,0,177,39848.1637615741,2009-02-04,03:55:49
39.962799,116.307566,0,177,39848.1637731481,2009-02-04,03:55:50
39.962832,116.307644,0,177,39848.1637847222,2009-02-04,03:55:51
39.962869,116.307719,0,178,39848.1637962963,2009-02-04,03:55:52
39.962903,116.30779,0,178,39848.1638078704,2009-02-04,03:55:53
39.962929,116.307852,0,178,39848.1638194444,2009-02-04,03:55:54
39.962935,116.307912,0,179,39848.1638310185,2009-02-04,03:55:55
39.962968,116.307985,0,180,39848.1638425926,2009-02-04,03:55:56
39.963003,116.308061,0,180,39848.1638541667,2009-02-04,03:55:57
39.963024,116.308124,0,180,39848.1638657407,2009-02-04,03:55:58
39.963039,116.308186,0,180,39848.1638773148,2009-02-04,03:55:59
39.963057,116.308268,0,179,39848.163900463,2009-02-04,03:56:01
39.96299,116.308297,0,179,39848.1639236111,2009-02-04,03:56:03
39.962931,116.308298,0,176,39848.1639351852,2009-02-04,03:56:04
39.962874,116.308318,0,172,39848.1639583333,2009-02-04,03:56:06
39.962825,116.308324,0,172,39848.1639930556,2009-02-04,03:56:09
39.962862,116.308364,0,177,39848.1640277778,2009-02-04,03:56:12
39.962909,116.308431,0,179,39848.1640625,2009-02-04,03:56:15
39.962968,116.308511,0,178,39848.1640856481,2009-02-04,03:56:17
39.96301,116.308563,0,178,39848.1640972222,2009-02-04,03:56:18
39.963051,116.308621,0,178,39848.1641087963,2009-02-04,03:56:19
39.963082,116.30868,0,177,39848.1641203704,2009-02-04,03:56:20
39.963126,116.308753,0,179,39848.1641319444,2009-02-04,03:56:21
39.963164,116.30882,0,180,39848.1641435185,2009-02-04,03:56:22
39.963204,116.308912,0,181,39848.1641550926,2009-02-04,03:56:23
39.963239,116.308989,0,183,39848.1641666667,2009-02-04,03:56:24
39.963264,116.309063,0,182,39848.1641782407,2009-02-04,03:56:25
39.963296,116.309149,0,182,39848.1641898148,2009-02-04,03:56:26
39.96333,116.309239,0,183,39848.1642013889,2009-02-04,03:56:27
39.963362,116.309332,0,184,39848.164212963,2009-02-04,03:56:28
39.963392,116.309419,0,184,39848.164224537,2009-02-04,03:56:29
39.963434,116.309509,0,184,39848.1642361111,2009-02-04,03:56:30
39.963471,116.309609,0,184,39848.1642476852,2009-02-04,03:56:31
39.963501,116.309699,0,185,39848.1642592593,2009-02-04,03:56:32
39.963534,116.309789,0,185,39848.1642708333,2009-02-04,03:56:33
39.963551,116.309885,0,185,39848.1642824074,2009-02-04,03:56:34
39.963584,116.309976,0,185,39848.1642939815,2009-02-04,03:56:35
39.963628,116.310072,0,186,39848.1643055556,2009-02-04,03:56:36
39.963667,116.310179,0,186,39848.1643171296,2009-02-04,03:56:37
39.963718,116.310291,0,188,39848.1643287037,2009-02-04,03:56:38
39.963759,116.310401,0,188,39848.1643402778,2009-02-04,03:56:39
39.963768,116.310503,0,187,39848.1643518518,2009-02-04,03:56:40
39.963827,116.310614,0,188,39848.1643634259,2009-02-04,03:56:41
39.963873,116.310727,0,188,39848.164375,2009-02-04,03:56:42
39.963909,116.310849,0,188,39848.1643865741,2009-02-04,03:56:43
39.963986,116.310982,0,188,39848.1643981481,2009-02-04,03:56:44
39.963996,116.311091,0,185,39848.1644097222,2009-02-04,03:56:45
39.964035,116.311211,0,179,39848.1644212963,2009-02-04,03:56:46
39.964077,116.311332,0,181,39848.1644328704,2009-02-04,03:56:47
39.964115,116.311449,0,183,39848.1644444444,2009-02-04,03:56:48
39.964154,116.311564,0,183,39848.1644560185,2009-02-04,03:56:49
39.964202,116.311687,0,185,39848.1644675926,2009-02-04,03:56:50
39.96424,116.311811,0,185,39848.1644791667,2009-02-04,03:56:51
39.964293,116.311933,0,186,39848.1644907407,2009-02-04,03:56:52
39.96434,116.312049,0,190,39848.1645023148,2009-02-04,03:56:53
39.964387,116.312162,0,191,39848.1645138889,2009-02-04,03:56:54
39.964436,116.312275,0,189,39848.164525463,2009-02-04,03:56:55
39.964477,116.312383,0,190,39848.164537037,2009-02-04,03:56:56
39.964518,116.312487,0,189,39848.1645486111,2009-02-04,03:56:57
39.96456,116.312592,0,188,39848.1645601852,2009-02-04,03:56:58
39.964597,116.312698,0,189,39848.1645717593,2009-02-04,03:56:59
39.96463,116.312802,0,188,39848.1645833333,2009-02-04,03:57:00
39.964656,116.3129,0,195,39848.1645949074,2009-02-04,03:57:01
39.964691,116.312999,0,195,39848.1646064815,2009-02-04,03:57:02
39.964723,116.313089,0,193,39848.1646180556,2009-02-04,03:57:03
39.964757,116.31318,0,192,39848.1646296296,2009-02-04,03:57:04
39.964789,116.313269,0,191,39848.1646412037,2009-02-04,03:57:05
39.964821,116.313356,0,192,39848.1646527778,2009-02-04,03:57:06
39.964852,116.313438,0,196,39848.1646643518,2009-02-04,03:57:07
39.964892,116.313525,0,196,39848.1646759259,2009-02-04,03:57:08
39.964925,116.313624,0,185,39848.1646875,2009-02-04,03:57:09
39.964972,116.313729,0,175,39848.1646990741,2009-02-04,03:57:10
39.965004,116.31382,0,175,39848.1647106481,2009-02-04,03:57:11
39.965049,116.313926,0,174,39848.1647222222,2009-02-04,03:57:12
39.965077,116.314017,0,176,39848.1647337963,2009-02-04,03:57:13
39.9651,116.314104,0,173,39848.1647453704,2009-02-04,03:57:14
39.965137,116.314199,0,169,39848.1647569444,2009-02-04,03:57:15
39.96517,116.314294,0,166,39848.1647685185,2009-02-04,03:57:16
39.965204,116.314389,0,161,39848.1647800926,2009-02-04,03:57:17
39.965231,116.314494,0,159,39848.1647916667,2009-02-04,03:57:18
39.965258,116.314596,0,157,39848.1648032407,2009-02-04,03:57:19
39.965269,116.3147,0,158,39848.1648148148,2009-02-04,03:57:20
39.965293,116.314806,0,158,39848.1648263889,2009-02-04,03:57:21
39.965315,116.314907,0,156,39848.164837963,2009-02-04,03:57:22
39.965343,116.314999,0,157,39848.164849537,2009-02-04,03:57:23
39.965369,116.315087,0,152,39848.1648611111,2009-02-04,03:57:24
39.965394,116.315168,0,149,39848.1648726852,2009-02-04,03:57:25
39.965415,116.315228,0,147,39848.1648842593,2009-02-04,03:57:26
39.965429,116.315286,0,147,39848.1648958333,2009-02-04,03:57:27
39.96547,116.315362,0,138,39848.1649189815,2009-02-04,03:57:29
39.965498,116.315422,0,133,39848.1649421296,2009-02-04,03:57:31
39.965515,116.315503,0,139,39848.1649652778,2009-02-04,03:57:33
39.965542,116.315609,0,138,39848.1649884259,2009-02-04,03:57:35
39.965552,116.315669,0,138,39848.165,2009-02-04,03:57:36
39.965573,116.315731,0,138,39848.1650115741,2009-02-04,03:57:37
39.965581,116.315803,0,137,39848.1650231481,2009-02-04,03:57:38
39.965585,116.315874,0,139,39848.1650347222,2009-02-04,03:57:39
39.965595,116.315949,0,139,39848.1650462963,2009-02-04,03:57:40
39.965613,116.316025,0,140,39848.1650578704,2009-02-04,03:57:41
39.965615,116.3161,0,140,39848.1650694444,2009-02-04,03:57:42
39.96562,116.316179,0,143,39848.1650810185,2009-02-04,03:57:43
39.965623,116.316247,0,141,39848.1650925926,2009-02-04,03:57:44
39.965626,116.316314,0,139,39848.1651041667,2009-02-04,03:57:45
39.965628,116.316377,0,141,39848.1651157407,2009-02-04,03:57:46
39.96563,116.316442,0,141,39848.1651273148,2009-02-04,03:57:47
39.965631,116.316502,0,139,39848.1651388889,2009-02-04,03:57:48
39.965632,116.316622,0,135,39848.165162037,2009-02-04,03:57:50
39.96564,116.31673,0,134,39848.1651851852,2009-02-04,03:57:52
39.965656,116.316831,0,131,39848.1652083333,2009-02-04,03:57:54
39.965655,116.316924,0,129,39848.1652314815,2009-02-04,03:57:56
39.965647,116.317006,0,128,39848.1652546296,2009-02-04,03:57:58
39.965646,116.317087,0,131,39848.1652777778,2009-02-04,03:58:00
39.965648,116.317184,0,132,39848.1653009259,2009-02-04,03:58:02
39.965655,116.317268,0,131,39848.1653240741,2009-02-04,03:58:04
39.965649,116.317337,0,132,39848.1653472222,2009-02-04,03:58:06
39.965655,116.31741,0,130,39848.1653703704,2009-02-04,03:58:08
39.965666,116.317475,0,127,39848.1653935185,2009-02-04,03:58:10
39.965691,116.317529,0,123,39848.1654282407,2009-02-04,03:58:13
39.965691,116.317528,0,116,39848.1654861111,2009-02-04,03:58:18
39.965689,116.317523,0,114,39848.1655439815,2009-02-04,03:58:23
39.965688,116.317518,0,114,39848.1656018518,2009-02-04,03:58:28
39.965688,116.317518,0,114,39848.1656365741,2009-02-04,03:58:31
39.96569,116.317517,0,114,39848.1656597222,2009-02-04,03:58:33
39.965684,116.317549,0,117,39848.1657175926,2009-02-04,03:58:38
39.965686,116.317619,0,119,39848.1657407407,2009-02-04,03:58:40
39.965685,116.317717,0,120,39848.1657638889,2009-02-04,03:58:42
39.965687,116.317815,0,121,39848.165787037,2009-02-04,03:58:44
39.965673,116.317919,0,122,39848.1658101852,2009-02-04,03:58:46
39.965677,116.317979,0,122,39848.1658217593,2009-02-04,03:58:47
39.965677,116.318043,0,122,39848.1658333333,2009-02-04,03:58:48
39.965682,116.318112,0,124,39848.1658449074,2009-02-04,03:58:49
39.965699,116.318179,0,125,39848.1658564815,2009-02-04,03:58:50
39.96569,116.318256,0,124,39848.1658680556,2009-02-04,03:58:51
39.965701,116.318325,0,125,39848.1658796296,2009-02-04,03:58:52
39.965701,116.318398,0,125,39848.1658912037,2009-02-04,03:58:53
39.965711,116.318475,0,125,39848.1659027778,2009-02-04,03:58:54
39.965726,116.318557,0,125,39848.1659143518,2009-02-04,03:58:55
39.965738,116.318643,0,127,39848.1659259259,2009-02-04,03:58:56
39.965741,116.318732,0,129,39848.1659375,2009-02-04,03:58:57
39.965748,116.318825,0,130,39848.1659490741,2009-02-04,03:58:58
39.96576,116.31891,0,135,39848.1659606481,2009-02-04,03:58:59
39.965734,116.319,0,141,39848.1659722222,2009-02-04,03:59:00
39.965741,116.319085,0,138,39848.1659837963,2009-02-04,03:59:01
39.965752,116.319173,0,140,39848.1659953704,2009-02-04,03:59:02
39.965746,116.319255,0,140,39848.1660069444,2009-02-04,03:59:03
39.965761,116.319336,0,142,39848.1660185185,2009-02-04,03:59:04
39.965784,116.319425,0,142,39848.1660300926,2009-02-04,03:59:05
39.965787,116.319512,0,143,39848.1660416667,2009-02-04,03:59:06
39.965787,116.319596,0,143,39848.1660532407,2009-02-04,03:59:07
39.965783,116.319683,0,141,39848.1660648148,2009-02-04,03:59:08
39.965768,116.319771,0,141,39848.1660763889,2009-02-04,03:59:09
39.965767,116.319859,0,139,39848.166087963,2009-02-04,03:59:10
39.965761,116.319956,0,136,39848.166099537,2009-02-04,03:59:11
39.965767,116.320053,0,136,39848.1661111111,2009-02-04,03:59:12
39.965759,116.32015,0,132,39848.1661226852,2009-02-04,03:59:13
39.965765,116.320242,0,133,39848.1661342593,2009-02-04,03:59:14
39.965775,116.320339,0,132,39848.1661458333,2009-02-04,03:59:15
39.965769,116.320429,0,129,39848.1661574074,2009-02-04,03:59:16
39.965756,116.320523,0,131,39848.1661689815,2009-02-04,03:59:17
39.965762,116.320616,0,135,39848.1661805556,2009-02-04,03:59:18
39.965758,116.320705,0,135,39848.1661921296,2009-02-04,03:59:19
39.965764,116.320798,0,134,39848.1662037037,2009-02-04,03:59:20
39.965772,116.320888,0,134,39848.1662152778,2009-02-04,03:59:21
39.965778,116.320974,0,134,39848.1662268518,2009-02-04,03:59:22
39.965778,116.321062,0,134,39848.1662384259,2009-02-04,03:59:23
39.965783,116.321148,0,135,39848.16625,2009-02-04,03:59:24
39.965802,116.321232,0,137,39848.1662615741,2009-02-04,03:59:25
39.96581,116.321316,0,139,39848.1662731481,2009-02-04,03:59:26
39.965826,116.321402,0,139,39848.1662847222,2009-02-04,03:59:27
39.965841,116.32149,0,140,39848.1662962963,2009-02-04,03:59:28
39.965849,116.321581,0,143,39848.1663078704,2009-02-04,03:59:29
39.965861,116.321663,0,146,39848.1663194444,2009-02-04,03:59:30
39.965887,116.321752,0,147,39848.1663310185,2009-02-04,03:59:31
39.965903,116.32184,0,147,39848.1663425926,2009-02-04,03:59:32
39.965908,116.32193,0,144,39848.1663541667,2009-02-04,03:59:33
39.965906,116.322014,0,144,39848.1663657407,2009-02-04,03:59:34
39.965898,116.322096,0,143,39848.1663773148,2009-02-04,03:59:35
39.965882,116.32218,0,142,39848.1663888889,2009-02-04,03:59:36
39.965897,116.322264,0,141,39848.166400463,2009-02-04,03:59:37
39.965901,116.322348,0,140,39848.166412037,2009-02-04,03:59:38
39.965905,116.322437,0,143,39848.1664236111,2009-02-04,03:59:39
39.965907,116.322523,0,143,39848.1664351852,2009-02-04,03:59:40
39.965909,116.322606,0,146,39848.1664467593,2009-02-04,03:59:41
39.965885,116.3227,0,150,39848.1664583333,2009-02-04,03:59:42
39.965883,116.322783,0,150,39848.1664699074,2009-02-04,03:59:43
39.96593,116.322867,0,158,39848.1664814815,2009-02-04,03:59:44
39.965898,116.322957,0,154,39848.1664930556,2009-02-04,03:59:45
39.965888,116.323041,0,152,39848.1665046296,2009-02-04,03:59:46
39.965864,116.323131,0,150,39848.1665162037,2009-02-04,03:59:47
39.965874,116.323212,0,153,39848.1665277778,2009-02-04,03:59:48
39.965879,116.323281,0,151,39848.1665393518,2009-02-04,03:59:49
39.965887,116.323358,0,152,39848.1665509259,2009-02-04,03:59:50
39.965892,116.323427,0,148,39848.1665625,2009-02-04,03:59:51
39.965893,116.323494,0,148,39848.1665740741,2009-02-04,03:59:52
39.965898,116.323559,0,147,39848.1665856481,2009-02-04,03:59:53
39.965903,116.323619,0,147,39848.1665972222,2009-02-04,03:59:54
39.96591,116.323679,0,145,39848.1666087963,2009-02-04,03:59:55
39.965908,116.323794,0,145,39848.1666319444,2009-02-04,03:59:57
39.965907,116.323897,0,147,39848.1666550926,2009-02-04,03:59:59
39.965917,116.323965,0,148,39848.1666782407,2009-02-04,04:00:01
39.965925,116.323999,0,147,39848.1667361111,2009-02-04,04:00:06
39.965925,116.323999,0,147,39848.1667708333,2009-02-04,04:00:09
39.965926,116.323995,0,148,39848.1667939815,2009-02-04,04:00:11
39.965928,116.323986,0,148,39848.1668518518,2009-02-04,04:00:16
39.965938,116.324054,0,148,39848.1669097222,2009-02-04,04:00:21
39.965949,116.324152,0,148,39848.1669328704,2009-02-04,04:00:23
39.965934,116.324209,0,149,39848.1669444444,2009-02-04,04:00:24
39.96594,116.324269,0,149,39848.1669560185,2009-02-04,04:00:25
39.965945,116.324331,0,149,39848.1669675926,2009-02-04,04:00:26
39.965957,116.32439,0,149,39848.1669791667,2009-02-04,04:00:27
39.965965,116.324457,0,149,39848.1669907407,2009-02-04,04:00:28
39.965975,116.324528,0,149,39848.1670023148,2009-02-04,04:00:29
39.965982,116.324608,0,149,39848.1670138889,2009-02-04,04:00:30
39.965987,116.324682,0,149,39848.167025463,2009-02-04,04:00:31
39.965993,116.324759,0,149,39848.167037037,2009-02-04,04:00:32
39.965985,116.324838,0,149,39848.1670486111,2009-02-04,04:00:33
39.965984,116.324922,0,150,39848.1670601852,2009-02-04,04:00:34
39.965992,116.325007,0,149,39848.1670717593,2009-02-04,04:00:35
39.965985,116.325091,0,150,39848.1670833333,2009-02-04,04:00:36
39.965991,116.325184,0,149,39848.1670949074,2009-02-04,04:00:37
39.965983,116.325284,0,149,39848.1671064815,2009-02-04,04:00:38
39.96599,116.325377,0,149,39848.1671180556,2009-02-04,04:00:39
39.965995,116.325472,0,149,39848.1671296296,2009-02-04,04:00:40
39.965993,116.325568,0,149,39848.1671412037,2009-02-04,04:00:41
39.966006,116.32567,0,148,39848.1671527778,2009-02-04,04:00:42
39.966015,116.325767,0,147,39848.1671643518,2009-02-04,04:00:43
39.966014,116.325859,0,148,39848.1671759259,2009-02-04,04:00:44
39.966016,116.325953,0,147,39848.1671875,2009-02-04,04:00:45
39.966018,116.326052,0,147,39848.1671990741,2009-02-04,04:00:46
39.966021,116.326146,0,146,39848.1672106481,2009-02-04,04:00:47
39.96602,116.326236,0,146,39848.1672222222,2009-02-04,04:00:48
39.966022,116.326326,0,145,39848.1672337963,2009-02-04,04:00:49
39.96601,116.326411,0,144,39848.1672453704,2009-02-04,04:00:50
39.965995,116.326488,0,142,39848.1672569444,2009-02-04,04:00:51
39.965991,116.32657,0,142,39848.1672685185,2009-02-04,04:00:52
39.965995,116.326643,0,141,39848.1672800926,2009-02-04,04:00:53
39.966002,116.326715,0,141,39848.1672916667,2009-02-04,04:00:54
39.966023,116.326769,0,140,39848.1673032407,2009-02-04,04:00:55
39.966024,116.326832,0,138,39848.1673148148,2009-02-04,04:00:56
39.966029,116.326895,0,137,39848.1673263889,2009-02-04,04:00:57
39.966033,116.326958,0,136,39848.167337963,2009-02-04,04:00:58
39.96604,116.32702,0,135,39848.167349537,2009-02-04,04:00:59
39.966048,116.327129,0,134,39848.1673726852,2009-02-04,04:01:01
39.966055,116.327214,0,133,39848.1673958333,2009-02-04,04:01:03
39.966059,116.327284,0,132,39848.1674189815,2009-02-04,04:01:05
39.966071,116.327354,0,131,39848.1674421296,2009-02-04,04:01:07
39.966066,116.327413,0,128,39848.1674768519,2009-02-04,04:01:10
39.966024,116.327453,0,128,39848.1675231481,2009-02-04,04:01:14
39.966014,116.327443,0,134,39848.1675810185,2009-02-04,04:01:19
39.966026,116.32742,0,132,39848.1676388889,2009-02-04,04:01:24
39.966003,116.327414,0,142,39848.1676967593,2009-02-04,04:01:29
39.966003,116.327414,0,142,39848.1677314815,2009-02-04,04:01:32
39.966,116.327409,0,142,39848.1677546296,2009-02-04,04:01:34
39.965989,116.327421,0,141,39848.1678125,2009-02-04,04:01:39
39.965989,116.327421,0,141,39848.1678472222,2009-02-04,04:01:42
39.965991,116.327416,0,147,39848.1678703704,2009-02-04,04:01:44
39.966008,116.327431,0,152,39848.1679282407,2009-02-04,04:01:49
39.966021,116.327443,0,154,39848.1679861111,2009-02-04,04:01:54
39.966021,116.327443,0,154,39848.1680208333,2009-02-04,04:01:57
39.966023,116.32744,0,158,39848.1680439815,2009-02-04,04:01:59
39.966019,116.327458,0,160,39848.1681018519,2009-02-04,04:02:04
39.966022,116.327468,0,161,39848.1681597222,2009-02-04,04:02:09
39.966022,116.327468,0,161,39848.1681944444,2009-02-04,04:02:12
39.966027,116.327472,0,158,39848.1682175926,2009-02-04,04:02:14
39.96601,116.327549,0,159,39848.1682638889,2009-02-04,04:02:18
39.966022,116.327616,0,159,39848.168287037,2009-02-04,04:02:20
39.966028,116.327725,0,159,39848.1683101852,2009-02-04,04:02:22
39.966037,116.327829,0,159,39848.1683333333,2009-02-04,04:02:24
39.966024,116.327903,0,159,39848.1683449074,2009-02-04,04:02:25
39.966018,116.327976,0,160,39848.1683564815,2009-02-04,04:02:26
39.966015,116.32805,0,160,39848.1683680556,2009-02-04,04:02:27
39.966014,116.328128,0,160,39848.1683796296,2009-02-04,04:02:28
39.966013,116.32821,0,159,39848.1683912037,2009-02-04,04:02:29
39.966015,116.328292,0,159,39848.1684027778,2009-02-04,04:02:30
39.96601,116.328373,0,159,39848.1684143519,2009-02-04,04:02:31
39.966002,116.32846,0,159,39848.1684259259,2009-02-04,04:02:32
39.965993,116.328548,0,159,39848.1684375,2009-02-04,04:02:33
39.965985,116.328644,0,159,39848.1684490741,2009-02-04,04:02:34
39.965981,116.328754,0,159,39848.1684606481,2009-02-04,04:02:35
39.96598,116.328853,0,159,39848.1684722222,2009-02-04,04:02:36
39.965982,116.328955,0,159,39848.1684837963,2009-02-04,04:02:37
39.965985,116.329054,0,159,39848.1684953704,2009-02-04,04:02:38
39.965991,116.329146,0,159,39848.1685069444,2009-02-04,04:02:39
39.965998,116.329241,0,158,39848.1685185185,2009-02-04,04:02:40
39.966005,116.329337,0,158,39848.1685300926,2009-02-04,04:02:41
39.96601,116.329432,0,158,39848.1685416667,2009-02-04,04:02:42
39.966006,116.329514,0,158,39848.1685532407,2009-02-04,04:02:43
39.966009,116.329603,0,157,39848.1685648148,2009-02-04,04:02:44
39.966018,116.329692,0,158,39848.1685763889,2009-02-04,04:02:45
39.966028,116.329775,0,158,39848.168587963,2009-02-04,04:02:46
39.966035,116.329856,0,158,39848.168599537,2009-02-04,04:02:47
39.966038,116.329936,0,158,39848.1686111111,2009-02-04,04:02:48
39.966042,116.330022,0,157,39848.1686226852,2009-02-04,04:02:49
39.966051,116.3301,0,156,39848.1686342593,2009-02-04,04:02:50
39.966055,116.33018,0,156,39848.1686458333,2009-02-04,04:02:51
39.966069,116.330254,0,155,39848.1686574074,2009-02-04,04:02:52
39.966075,116.33033,0,154,39848.1686689815,2009-02-04,04:02:53
39.966072,116.3304,0,153,39848.1686805556,2009-02-04,04:02:54
39.966082,116.330475,0,153,39848.1686921296,2009-02-04,04:02:55
39.966081,116.330552,0,152,39848.1687037037,2009-02-04,04:02:56
39.966083,116.330629,0,151,39848.1687152778,2009-02-04,04:02:57
39.966084,116.330714,0,150,39848.1687268519,2009-02-04,04:02:58
39.966085,116.3308,0,148,39848.1687384259,2009-02-04,04:02:59
39.966089,116.330881,0,148,39848.16875,2009-02-04,04:03:00
39.966088,116.330962,0,146,39848.1687615741,2009-02-04,04:03:01
39.966086,116.331044,0,147,39848.1687731481,2009-02-04,04:03:02
39.966091,116.331124,0,146,39848.1687847222,2009-02-04,04:03:03
39.966088,116.33121,0,145,39848.1687962963,2009-02-04,04:03:04
39.966086,116.331295,0,146,39848.1688078704,2009-02-04,04:03:05
39.966085,116.331375,0,146,39848.1688194444,2009-02-04,04:03:06
39.966087,116.33146,0,146,39848.1688310185,2009-02-04,04:03:07
39.966084,116.331546,0,146,39848.1688425926,2009-02-04,04:03:08
39.966085,116.331625,0,146,39848.1688541667,2009-02-04,04:03:09
39.966095,116.331718,0,147,39848.1688657407,2009-02-04,04:03:10
39.966097,116.331806,0,148,39848.1688773148,2009-02-04,04:03:11
39.966102,116.33187,0,148,39848.1688888889,2009-02-04,04:03:12
39.966107,116.331957,0,147,39848.168900463,2009-02-04,04:03:13
39.966105,116.332038,0,147,39848.168912037,2009-02-04,04:03:14
39.966105,116.332129,0,144,39848.1689236111,2009-02-04,04:03:15
39.966107,116.332213,0,143,39848.1689351852,2009-02-04,04:03:16
39.966111,116.33229,0,141,39848.1689467593,2009-02-04,04:03:17
39.966116,116.332357,0,140,39848.1689583333,2009-02-04,04:03:18
39.966118,116.332422,0,139,39848.1689699074,2009-02-04,04:03:19
39.966124,116.332529,0,137,39848.1689930556,2009-02-04,04:03:21
39.966125,116.332616,0,136,39848.1690162037,2009-02-04,04:03:23
39.96613,116.332707,0,131,39848.1690393519,2009-02-04,04:03:25
39.966131,116.332778,0,135,39848.1690625,2009-02-04,04:03:27
39.966134,116.332857,0,134,39848.1690856481,2009-02-04,04:03:29
39.966122,116.332947,0,138,39848.1691087963,2009-02-04,04:03:31
39.966111,116.333066,0,143,39848.1691319444,2009-02-04,04:03:33
39.966102,116.333135,0,145,39848.1691435185,2009-02-04,04:03:34
39.966096,116.333215,0,146,39848.1691550926,2009-02-04,04:03:35
39.966087,116.333282,0,146,39848.1691666667,2009-02-04,04:03:36
39.96608,116.333339,0,153,39848.1691782407,2009-02-04,04:03:37
39.966078,116.333405,0,155,39848.1691898148,2009-02-04,04:03:38
39.966077,116.333475,0,156,39848.1692013889,2009-02-04,04:03:39
39.966077,116.333557,0,157,39848.169212963,2009-02-04,04:03:40
39.966079,116.333644,0,155,39848.169224537,2009-02-04,04:03:41
39.966077,116.33373,0,154,39848.1692361111,2009-02-04,04:03:42
39.966076,116.33381,0,156,39848.1692476852,2009-02-04,04:03:43
39.966075,116.333891,0,155,39848.1692592593,2009-02-04,04:03:44
39.966079,116.333974,0,153,39848.1692708333,2009-02-04,04:03:45
39.966078,116.334056,0,156,39848.1692824074,2009-02-04,04:03:46
39.96608,116.334146,0,154,39848.1692939815,2009-02-04,04:03:47
39.96608,116.334234,0,153,39848.1693055556,2009-02-04,04:03:48
39.966083,116.334319,0,152,39848.1693171296,2009-02-04,04:03:49
39.966077,116.334406,0,153,39848.1693287037,2009-02-04,04:03:50
39.966071,116.334498,0,154,39848.1693402778,2009-02-04,04:03:51
39.96607,116.334584,0,154,39848.1693518519,2009-02-04,04:03:52
39.966073,116.334672,0,153,39848.1693634259,2009-02-04,04:03:53
39.966072,116.334766,0,154,39848.169375,2009-02-04,04:03:54
39.966074,116.334856,0,155,39848.1693865741,2009-02-04,04:03:55
39.966078,116.334946,0,155,39848.1693981481,2009-02-04,04:03:56
39.966082,116.33503,0,154,39848.1694097222,2009-02-04,04:03:57
39.966084,116.335115,0,154,39848.1694212963,2009-02-04,04:03:58
39.966084,116.335195,0,154,39848.1694328704,2009-02-04,04:03:59
39.966087,116.335273,0,154,39848.1694444444,2009-02-04,04:04:00
39.966085,116.335352,0,153,39848.1694560185,2009-02-04,04:04:01
39.966088,116.335425,0,153,39848.1694675926,2009-02-04,04:04:02
39.966086,116.335499,0,155,39848.1694791667,2009-02-04,04:04:03
39.96608,116.335578,0,156,39848.1694907407,2009-02-04,04:04:04
39.96608,116.335668,0,154,39848.1695023148,2009-02-04,04:04:05
39.966081,116.335762,0,150,39848.1695138889,2009-02-04,04:04:06
39.966084,116.335855,0,152,39848.169525463,2009-02-04,04:04:07
39.966083,116.335945,0,153,39848.169537037,2009-02-04,04:04:08
39.966082,116.336035,0,151,39848.1695486111,2009-02-04,04:04:09
39.966081,116.336128,0,150,39848.1695601852,2009-02-04,04:04:10
39.966078,116.33622,0,153,39848.1695717593,2009-02-04,04:04:11
39.966077,116.336311,0,154,39848.1695833333,2009-02-04,04:04:12
39.966081,116.3364,0,155,39848.1695949074,2009-02-04,04:04:13
39.966081,116.336494,0,157,39848.1696064815,2009-02-04,04:04:14
39.966078,116.336579,0,158,39848.1696180556,2009-02-04,04:04:15
39.966081,116.336662,0,158,39848.1696296296,2009-02-04,04:04:16
39.966085,116.336745,0,159,39848.1696412037,2009-02-04,04:04:17
39.966091,116.336825,0,161,39848.1696527778,2009-02-04,04:04:18
39.96609,116.336905,0,161,39848.1696643519,2009-02-04,04:04:19
39.966092,116.336983,0,164,39848.1696759259,2009-02-04,04:04:20
39.966093,116.337067,0,164,39848.1696875,2009-02-04,04:04:21
39.966092,116.33715,0,164,39848.1696990741,2009-02-04,04:04:22
39.966091,116.337238,0,165,39848.1697106481,2009-02-04,04:04:23
39.9661,116.337334,0,162,39848.1697222222,2009-02-04,04:04:24
39.966102,116.337429,0,159,39848.1697337963,2009-02-04,04:04:25
39.966096,116.337527,0,158,39848.1697453704,2009-02-04,04:04:26
39.966091,116.337623,0,156,39848.1697569444,2009-02-04,04:04:27
39.966084,116.33772,0,156,39848.1697685185,2009-02-04,04:04:28
39.966077,116.337816,0,156,39848.1697800926,2009-02-04,04:04:29
39.96607,116.337906,0,157,39848.1697916667,2009-02-04,04:04:30
39.966072,116.337994,0,156,39848.1698032407,2009-02-04,04:04:31
39.966073,116.33808,0,154,39848.1698148148,2009-02-04,04:04:32
39.966072,116.338154,0,153,39848.1698263889,2009-02-04,04:04:33
39.966071,116.338225,0,151,39848.169837963,2009-02-04,04:04:34
39.966071,116.338292,0,148,39848.169849537,2009-02-04,04:04:35
39.966065,116.33836,0,146,39848.1698611111,2009-02-04,04:04:36
39.966062,116.338432,0,144,39848.1698842593,2009-02-04,04:04:38
39.966062,116.338432,0,144,39848.1699189815,2009-02-04,04:04:41
39.966054,116.338428,0,136,39848.1699421296,2009-02-04,04:04:43
39.966055,116.338419,0,135,39848.17,2009-02-04,04:04:48
39.966058,116.338402,0,135,39848.1700578704,2009-02-04,04:04:53
39.966071,116.338336,0,135,39848.1701157407,2009-02-04,04:04:58
39.966064,116.338279,0,139,39848.170150463,2009-02-04,04:05:01
39.966054,116.338208,0,135,39848.1701967593,2009-02-04,04:05:05
39.966057,116.33815,0,132,39848.1702430556,2009-02-04,04:05:09
39.966064,116.338126,0,131,39848.1703009259,2009-02-04,04:05:14
39.966064,116.33809,0,133,39848.1703587963,2009-02-04,04:05:19
39.966084,116.338031,0,135,39848.1704050926,2009-02-04,04:05:23
39.966099,116.337969,0,137,39848.1704513889,2009-02-04,04:05:27
39.966132,116.337926,0,138,39848.1704861111,2009-02-04,04:05:30
39.966142,116.337869,0,134,39848.1705324074,2009-02-04,04:05:34
39.966121,116.337798,0,133,39848.1705902778,2009-02-04,04:05:39
39.966106,116.337731,0,132,39848.1706365741,2009-02-04,04:05:43
39.966094,116.337673,0,132,39848.1706828704,2009-02-04,04:05:47
39.96605,116.337642,0,130,39848.1707175926,2009-02-04,04:05:50
39.966029,116.337603,0,131,39848.170775463,2009-02-04,04:05:55
39.966021,116.337668,0,132,39848.1708333333,2009-02-04,04:06:00
39.966014,116.337724,0,136,39848.1708796296,2009-02-04,04:06:04
39.965997,116.337774,0,147,39848.1709143519,2009-02-04,04:06:07
39.96598,116.337818,0,158,39848.1709490741,2009-02-04,04:06:10
39.965975,116.337875,0,169,39848.1709953704,2009-02-04,04:06:14
39.965967,116.337911,0,184,39848.1710185185,2009-02-04,04:06:16
39.965979,116.337966,0,191,39848.1710648148,2009-02-04,04:06:20
39.966004,116.338019,0,189,39848.1711226852,2009-02-04,04:06:25
39.965992,116.338091,0,193,39848.1711689815,2009-02-04,04:06:29
39.965994,116.33815,0,196,39848.1712268519,2009-02-04,04:06:34
39.965994,116.338225,0,198,39848.1712847222,2009-02-04,04:06:39
39.966011,116.33829,0,196,39848.1713310185,2009-02-04,04:06:43
39.966016,116.338355,0,186,39848.1713773148,2009-02-04,04:06:47
39.966012,116.338419,0,178,39848.1714236111,2009-02-04,04:06:51
39.966005,116.338446,0,177,39848.1714814815,2009-02-04,04:06:56
39.966011,116.338483,0,180,39848.1715393519,2009-02-04,04:07:01
39.966034,116.338549,0,178,39848.1715856481,2009-02-04,04:07:05
39.966036,116.338614,0,170,39848.1716319444,2009-02-04,04:07:09
39.966038,116.33866,0,167,39848.1716898148,2009-02-04,04:07:14
39.966084,116.338673,0,168,39848.1717476852,2009-02-04,04:07:19
39.966132,116.338667,0,166,39848.1717939815,2009-02-04,04:07:23
39.966177,116.338669,0,169,39848.1718402778,2009-02-04,04:07:27
39.96623,116.338659,0,174,39848.1718981481,2009-02-04,04:07:32
39.966277,116.338631,0,173,39848.1719560185,2009-02-04,04:07:37
39.966278,116.338631,0,170,39848.1720138889,2009-02-04,04:07:42
39.966277,116.338631,0,171,39848.1720717593,2009-02-04,04:07:47
39.966277,116.338631,0,171,39848.1721064815,2009-02-04,04:07:50
39.96628,116.33863,0,171,39848.1721296296,2009-02-04,04:07:52
39.966317,116.338619,0,171,39848.1721875,2009-02-04,04:07:57
39.966363,116.338615,0,171,39848.1722337963,2009-02-04,04:08:01
39.966411,116.338631,0,169,39848.1722800926,2009-02-04,04:08:05
39.966457,116.338628,0,171,39848.1723148148,2009-02-04,04:08:08
39.966504,116.338627,0,172,39848.172349537,2009-02-04,04:08:11
39.966554,116.338618,0,167,39848.1724074074,2009-02-04,04:08:16
39.966599,116.338623,0,159,39848.1724652778,2009-02-04,04:08:21
39.966629,116.338557,0,153,39848.1725115741,2009-02-04,04:08:25
39.966643,116.338484,0,156,39848.1725578704,2009-02-04,04:08:29
39.966636,116.33843,0,148,39848.1725925926,2009-02-04,04:08:32
39.966634,116.338366,0,140,39848.1726388889,2009-02-04,04:08:36
39.966637,116.338295,0,143,39848.1726967593,2009-02-04,04:08:41
39.966644,116.338221,0,149,39848.1727430556,2009-02-04,04:08:45
39.966646,116.338154,0,153,39848.1727893518,2009-02-04,04:08:49
39.966652,116.338092,0,154,39848.1728356481,2009-02-04,04:08:53
39.96666,116.338025,0,156,39848.1728819444,2009-02-04,04:08:57
39.966652,116.337953,0,149,39848.1729282407,2009-02-04,04:09:01
39.966642,116.337875,0,150,39848.172974537,2009-02-04,04:09:05
39.966644,116.337808,0,153,39848.1730208333,2009-02-04,04:09:09
39.966631,116.337751,0,154,39848.1730555556,2009-02-04,04:09:12
39.96663,116.337684,0,154,39848.1731018518,2009-02-04,04:09:16
39.966627,116.33761,0,150,39848.1731481481,2009-02-04,04:09:20
39.966623,116.337546,0,146,39848.1731944444,2009-02-04,04:09:24
39.966605,116.337472,0,146,39848.1732407407,2009-02-04,04:09:28
39.96661,116.33741,0,136,39848.1732986111,2009-02-04,04:09:33
39.966607,116.337335,0,131,39848.1733449074,2009-02-04,04:09:37
39.966606,116.337266,0,130,39848.1733912037,2009-02-04,04:09:41
39.966606,116.337197,0,133,39848.1734375,2009-02-04,04:09:45
39.966606,116.337139,0,130,39848.1734837963,2009-02-04,04:09:49
39.966605,116.337071,0,129,39848.1735300926,2009-02-04,04:09:53
39.966608,116.33701,0,131,39848.1735763889,2009-02-04,04:09:57
39.966594,116.336943,0,129,39848.1736226852,2009-02-04,04:10:01
39.966596,116.336877,0,125,39848.1736689815,2009-02-04,04:10:05
39.966601,116.336811,0,121,39848.1737152778,2009-02-04,04:10:09
39.96661,116.33674,0,121,39848.1737615741,2009-02-04,04:10:13
39.966609,116.336675,0,128,39848.1738078704,2009-02-04,04:10:17
39.966601,116.336615,0,130,39848.1738541667,2009-02-04,04:10:21
39.966598,116.33655,0,135,39848.173900463,2009-02-04,04:10:25
39.966581,116.336497,0,140,39848.1739351852,2009-02-04,04:10:28
39.966576,116.336436,0,142,39848.1739814815,2009-02-04,04:10:32
39.966575,116.336363,0,142,39848.1740393518,2009-02-04,04:10:37
39.966575,116.336297,0,137,39848.1740856481,2009-02-04,04:10:41
39.966573,116.336232,0,138,39848.1741319444,2009-02-04,04:10:45
39.966569,116.336163,0,139,39848.1741666667,2009-02-04,04:10:48
39.966553,116.336107,0,136,39848.174212963,2009-02-04,04:10:52
39.966555,116.336037,0,138,39848.1742592593,2009-02-04,04:10:56
39.966558,116.335971,0,135,39848.1743055556,2009-02-04,04:11:00
39.966547,116.335913,0,134,39848.1743402778,2009-02-04,04:11:03
39.966551,116.335842,0,136,39848.1743865741,2009-02-04,04:11:07
39.966559,116.335782,0,139,39848.1744328704,2009-02-04,04:11:11
39.966552,116.335722,0,144,39848.1744791667,2009-02-04,04:11:15
39.966544,116.335659,0,154,39848.174537037,2009-02-04,04:11:20
39.966557,116.335593,0,155,39848.1745833333,2009-02-04,04:11:24
39.966562,116.335527,0,158,39848.1746296296,2009-02-04,04:11:28
39.966562,116.33546,0,152,39848.1746759259,2009-02-04,04:11:32
39.966557,116.335394,0,153,39848.1747222222,2009-02-04,04:11:36
39.966567,116.335333,0,156,39848.1747685185,2009-02-04,04:11:40
39.966546,116.335272,0,161,39848.1748148148,2009-02-04,04:11:44
39.966543,116.335213,0,165,39848.1748611111,2009-02-04,04:11:48
39.966549,116.335155,0,163,39848.1748958333,2009-02-04,04:11:51
39.966547,116.335084,0,159,39848.1749421296,2009-02-04,04:11:55
39.966546,116.33502,0,155,39848.1749884259,2009-02-04,04:11:59
39.966543,116.334953,0,161,39848.1750347222,2009-02-04,04:12:03
39.966547,116.334892,0,165,39848.1750810185,2009-02-04,04:12:07
39.966549,116.33483,0,162,39848.1751273148,2009-02-04,04:12:11
39.966541,116.334763,0,159,39848.1751736111,2009-02-04,04:12:15
39.966528,116.334693,0,162,39848.1752199074,2009-02-04,04:12:19
39.966528,116.334631,0,165,39848.1752662037,2009-02-04,04:12:23
39.966527,116.334572,0,163,39848.1753125,2009-02-04,04:12:27
39.966522,116.334505,0,164,39848.1753587963,2009-02-04,04:12:31
39.966508,116.334439,0,168,39848.1753935185,2009-02-04,04:12:34
39.966509,116.33438,0,168,39848.1754398148,2009-02-04,04:12:38
39.966523,116.334307,0,164,39848.1754861111,2009-02-04,04:12:42
39.966531,116.334252,0,156,39848.1755324074,2009-02-04,04:12:46
39.966539,116.334188,0,158,39848.1755787037,2009-02-04,04:12:50
39.966544,116.334125,0,157,39848.175625,2009-02-04,04:12:54
39.966529,116.334064,0,158,39848.1756712963,2009-02-04,04:12:58
39.966526,116.333999,0,163,39848.1757175926,2009-02-04,04:13:02
39.966521,116.333931,0,157,39848.1757638889,2009-02-04,04:13:06
39.966522,116.333866,0,157,39848.1758101852,2009-02-04,04:13:10
39.966534,116.33381,0,152,39848.1758564815,2009-02-04,04:13:14
39.966535,116.33373,0,154,39848.1759143519,2009-02-04,04:13:19
39.966534,116.333663,0,152,39848.1759606482,2009-02-04,04:13:23
39.966537,116.3336,0,149,39848.1760069444,2009-02-04,04:13:27
39.966517,116.333536,0,151,39848.1760532407,2009-02-04,04:13:31
39.966517,116.333473,0,152,39848.176099537,2009-02-04,04:13:35
39.966508,116.333394,0,153,39848.1761574074,2009-02-04,04:13:40
39.966519,116.333329,0,156,39848.1762037037,2009-02-04,04:13:44
39.966529,116.333261,0,160,39848.17625,2009-02-04,04:13:48
39.96654,116.333203,0,157,39848.1762962963,2009-02-04,04:13:52
39.966559,116.333151,0,155,39848.1763541667,2009-02-04,04:13:57
39.966562,116.33315,0,157,39848.176412037,2009-02-04,04:14:02
39.966561,116.333151,0,157,39848.1764699074,2009-02-04,04:14:07
39.966558,116.333152,0,157,39848.1765277778,2009-02-04,04:14:12
39.96656,116.333152,0,157,39848.1765856481,2009-02-04,04:14:17
39.966563,116.333151,0,157,39848.1766435185,2009-02-04,04:14:22
39.966567,116.33315,0,157,39848.1767013889,2009-02-04,04:14:27
39.966569,116.33315,0,158,39848.1767592593,2009-02-04,04:14:32
39.966568,116.333151,0,158,39848.1768171296,2009-02-04,04:14:37
39.966568,116.333151,0,158,39848.176875,2009-02-04,04:14:42
39.966568,116.333151,0,158,39848.1769328704,2009-02-04,04:14:47
39.966567,116.333151,0,158,39848.1769907407,2009-02-04,04:14:52
39.966567,116.333152,0,158,39848.1770486111,2009-02-04,04:14:57
39.966567,116.333152,0,158,39848.1770833333,2009-02-04,04:15:00
39.966565,116.333152,0,158,39848.1771064815,2009-02-04,04:15:02
39.966556,116.333159,0,157,39848.1771643519,2009-02-04,04:15:07
39.966556,116.333159,0,157,39848.1771990741,2009-02-04,04:15:10
39.966551,116.333162,0,157,39848.1772222222,2009-02-04,04:15:12
39.966535,116.333167,0,156,39848.1772800926,2009-02-04,04:15:17
39.966483,116.333175,0,155,39848.1773263889,2009-02-04,04:15:21
39.96644,116.333189,0,153,39848.1773842593,2009-02-04,04:15:26
39.966399,116.333199,0,151,39848.1774421296,2009-02-04,04:15:31
39.966348,116.333219,0,151,39848.1774884259,2009-02-04,04:15:35
39.966238,116.333237,0,148,39848.1775115741,2009-02-04,04:15:37
39.966184,116.33327,0,150,39848.1775347222,2009-02-04,04:15:39
39.966116,116.333271,0,143,39848.1775578704,2009-02-04,04:15:41
39.966073,116.333298,0,140,39848.1775810185,2009-02-04,04:15:43
39.966048,116.333351,0,133,39848.1776388889,2009-02-04,04:15:48
39.966026,116.333398,0,126,39848.1776851852,2009-02-04,04:15:52
39.966014,116.333458,0,120,39848.1777314815,2009-02-04,04:15:56
39.966016,116.333527,0,118,39848.1777777778,2009-02-04,04:16:00
39.966016,116.333593,0,118,39848.1778240741,2009-02-04,04:16:04
39.96599,116.333652,0,119,39848.1778703704,2009-02-04,04:16:08
39.965986,116.333719,0,116,39848.1779166667,2009-02-04,04:16:12
39.965985,116.333778,0,116,39848.1779513889,2009-02-04,04:16:15
39.965977,116.333842,0,116,39848.1779861111,2009-02-04,04:16:18
39.965979,116.333905,0,108,39848.1780324074,2009-02-04,04:16:22
39.966,116.333965,0,107,39848.1780787037,2009-02-04,04:16:26
39.966001,116.334028,0,100,39848.178125,2009-02-04,04:16:30
39.965999,116.334092,0,98,39848.1781828704,2009-02-04,04:16:35
39.966002,116.334157,0,101,39848.1782291667,2009-02-04,04:16:39
39.965996,116.334214,0,106,39848.1782638889,2009-02-04,04:16:42
39.965994,116.334266,0,107,39848.1783217593,2009-02-04,04:16:47
39.965974,116.334335,0,107,39848.1783796296,2009-02-04,04:16:52
39.965978,116.334394,0,109,39848.1784259259,2009-02-04,04:16:56
39.965994,116.334463,0,113,39848.1784722222,2009-02-04,04:17:00
39.965999,116.334518,0,120,39848.1785069444,2009-02-04,04:17:03
39.966004,116.33458,0,127,39848.1785532407,2009-02-04,04:17:07
39.966023,116.334636,0,130,39848.178599537,2009-02-04,04:17:11
39.966035,116.334702,0,136,39848.1786458333,2009-02-04,04:17:15
39.966039,116.334773,0,139,39848.1786921296,2009-02-04,04:17:19
39.966014,116.334824,0,146,39848.1787384259,2009-02-04,04:17:23
39.966016,116.334883,0,149,39848.1787847222,2009-02-04,04:17:27
39.966026,116.334947,0,147,39848.1788310185,2009-02-04,04:17:31
39.966032,116.335012,0,143,39848.1788773148,2009-02-04,04:17:35
39.966036,116.335078,0,144,39848.1789236111,2009-02-04,04:17:39
39.966019,116.33514,0,141,39848.1789699074,2009-02-04,04:17:43
39.96603,116.335148,0,134,39848.1790277778,2009-02-04,04:17:48
39.966033,116.335216,0,132,39848.1790740741,2009-02-04,04:17:52
39.966013,116.335284,0,133,39848.1791203704,2009-02-04,04:17:56
39.966008,116.33535,0,130,39848.1791782407,2009-02-04,04:18:01
39.966039,116.335401,0,130,39848.179224537,2009-02-04,04:18:05
39.96603,116.335463,0,129,39848.1792592593,2009-02-04,04:18:08
39.966019,116.335533,0,131,39848.1793055556,2009-02-04,04:18:12
39.966017,116.335595,0,131,39848.1793518519,2009-02-04,04:18:16
39.966004,116.335654,0,130,39848.1793981481,2009-02-04,04:18:20
39.966007,116.335729,0,136,39848.1794444444,2009-02-04,04:18:24
39.966018,116.335805,0,138,39848.1794907407,2009-02-04,04:18:28
39.966017,116.335863,0,138,39848.179537037,2009-02-04,04:18:32
39.96602,116.33592,0,138,39848.1795949074,2009-02-04,04:18:37
39.966018,116.335987,0,142,39848.1796412037,2009-02-04,04:18:41
39.96603,116.336046,0,143,39848.1796875,2009-02-04,04:18:45
39.966044,116.336119,0,144,39848.1797337963,2009-02-04,04:18:49
39.966024,116.336175,0,145,39848.1797800926,2009-02-04,04:18:53
39.96601,116.336233,0,151,39848.1798263889,2009-02-04,04:18:57
39.966003,116.336308,0,155,39848.1798842593,2009-02-04,04:19:02
39.965997,116.336383,0,161,39848.1799305556,2009-02-04,04:19:06
39.966007,116.336445,0,165,39848.1799768518,2009-02-04,04:19:10
39.966023,116.3365,0,165,39848.1800231481,2009-02-04,04:19:14
39.966025,116.336568,0,166,39848.1800694444,2009-02-04,04:19:18
39.966036,116.336626,0,167,39848.1801157407,2009-02-04,04:19:22
39.966032,116.336696,0,169,39848.180162037,2009-02-04,04:19:26
39.966043,116.336761,0,172,39848.1802083333,2009-02-04,04:19:30
39.96603,116.336828,0,177,39848.1802546296,2009-02-04,04:19:34
39.966046,116.336893,0,174,39848.1803125,2009-02-04,04:19:39
39.966052,116.336968,0,173,39848.1803587963,2009-02-04,04:19:43
39.966054,116.337027,0,161,39848.1804050926,2009-02-04,04:19:47
39.966051,116.337089,0,158,39848.1804398148,2009-02-04,04:19:50
39.966051,116.337156,0,151,39848.1804861111,2009-02-04,04:19:54
39.966049,116.337224,0,145,39848.1805324074,2009-02-04,04:19:58
39.966042,116.337286,0,140,39848.1805787037,2009-02-04,04:20:02
39.96603,116.337343,0,139,39848.1806134259,2009-02-04,04:20:05
39.966007,116.337414,0,137,39848.1806597222,2009-02-04,04:20:09
39.965972,116.337468,0,138,39848.1807060185,2009-02-04,04:20:13
39.96595,116.337527,0,140,39848.1807638889,2009-02-04,04:20:18
39.965922,116.337569,0,134,39848.1808101852,2009-02-04,04:20:22
39.965923,116.337629,0,140,39848.1808680556,2009-02-04,04:20:27
39.965921,116.337693,0,139,39848.1809143518,2009-02-04,04:20:31
39.965912,116.33776,0,142,39848.1809606481,2009-02-04,04:20:35
39.965917,116.337828,0,144,39848.1810069444,2009-02-04,04:20:39
39.965928,116.33789,0,146,39848.1810532407,2009-02-04,04:20:43
39.965929,116.337947,0,150,39848.181087963,2009-02-04,04:20:46
39.965931,116.338007,0,156,39848.1811342593,2009-02-04,04:20:50
39.965924,116.338074,0,157,39848.1811921296,2009-02-04,04:20:55
39.965917,116.338133,0,154,39848.1812384259,2009-02-04,04:20:59
39.965912,116.338193,0,152,39848.1812962963,2009-02-04,04:21:04
39.965885,116.338239,0,146,39848.1813310185,2009-02-04,04:21:07
39.965874,116.338309,0,146,39848.1813773148,2009-02-04,04:21:11
39.965898,116.338359,0,145,39848.1814236111,2009-02-04,04:21:15
39.965893,116.338423,0,146,39848.1814699074,2009-02-04,04:21:19
39.965893,116.338486,0,148,39848.1815162037,2009-02-04,04:21:23
39.9659,116.338545,0,146,39848.1815625,2009-02-04,04:21:27
39.965909,116.338603,0,144,39848.1816203704,2009-02-04,04:21:32
39.965935,116.338655,0,143,39848.1816782407,2009-02-04,04:21:37
39.965959,116.338701,0,154,39848.181724537,2009-02-04,04:21:41
39.965976,116.338733,0,163,39848.1817824074,2009-02-04,04:21:46
39.96599,116.338759,0,160,39848.1818402778,2009-02-04,04:21:51
39.966012,116.338773,0,161,39848.1818981481,2009-02-04,04:21:56
39.966043,116.338822,0,160,39848.1819444444,2009-02-04,04:22:00
39.966089,116.338862,0,159,39848.1819791667,2009-02-04,04:22:03
39.966125,116.338919,0,159,39848.1820138889,2009-02-04,04:22:06
39.966168,116.338961,0,159,39848.1820486111,2009-02-04,04:22:09
39.966215,116.339012,0,158,39848.1820949074,2009-02-04,04:22:13
39.966253,116.339059,0,156,39848.1821412037,2009-02-04,04:22:17
39.966246,116.33913,0,158,39848.1821759259,2009-02-04,04:22:20
39.966236,116.339187,0,160,39848.1822106481,2009-02-04,04:22:23
39.966222,116.33925,0,159,39848.1822453704,2009-02-04,04:22:26
39.966196,116.339305,0,160,39848.1822800926,2009-02-04,04:22:29
39.96618,116.339366,0,157,39848.182337963,2009-02-04,04:22:34
39.966172,116.3394,0,156,39848.1823958333,2009-02-04,04:22:39
39.966175,116.339414,0,158,39848.1824537037,2009-02-04,04:22:44
39.966221,116.339427,0,152,39848.1824884259,2009-02-04,04:22:47
39.966223,116.339424,0,151,39848.1825462963,2009-02-04,04:22:52
39.966223,116.339425,0,151,39848.1826041667,2009-02-04,04:22:57
39.966223,116.339426,0,151,39848.182662037,2009-02-04,04:23:02
39.966223,116.339426,0,151,39848.1826967593,2009-02-04,04:23:05
39.966222,116.339424,0,151,39848.1827199074,2009-02-04,04:23:07
39.966195,116.339376,0,151,39848.1827777778,2009-02-04,04:23:12
39.966175,116.339356,0,152,39848.1828356481,2009-02-04,04:23:17
39.966165,116.339325,0,153,39848.1828935185,2009-02-04,04:23:22
39.966153,116.339324,0,153,39848.1829513889,2009-02-04,04:23:27
39.966126,116.339283,0,155,39848.1830092593,2009-02-04,04:23:32
39.966122,116.339246,0,154,39848.1830671296,2009-02-04,04:23:37
39.966101,116.339225,0,150,39848.183125,2009-02-04,04:23:42
39.96604,116.339225,0,146,39848.1831828704,2009-02-04,04:23:47
39.965994,116.339236,0,144,39848.1832175926,2009-02-04,04:23:50
39.965948,116.339253,0,142,39848.1832523148,2009-02-04,04:23:53
39.9659,116.33927,0,141,39848.1832986111,2009-02-04,04:23:57
39.965848,116.339283,0,140,39848.1833449074,2009-02-04,04:24:01
39.965791,116.339273,0,137,39848.1833912037,2009-02-04,04:24:05
39.965745,116.339265,0,138,39848.1834259259,2009-02-04,04:24:08
39.965693,116.339256,0,141,39848.1834722222,2009-02-04,04:24:12
39.965639,116.339259,0,145,39848.1835300926,2009-02-04,04:24:17
39.965589,116.339276,0,147,39848.1835763889,2009-02-04,04:24:21
39.965538,116.339284,0,147,39848.1836342593,2009-02-04,04:24:26
39.965491,116.339282,0,142,39848.1836921296,2009-02-04,04:24:31
39.965434,116.339285,0,148,39848.18375,2009-02-04,04:24:36
39.965384,116.339304,0,144,39848.1837962963,2009-02-04,04:24:40
39.965331,116.33932,0,143,39848.1838425926,2009-02-04,04:24:44
39.965281,116.339314,0,140,39848.183900463,2009-02-04,04:24:49
39.965233,116.339333,0,142,39848.1839467593,2009-02-04,04:24:53
39.965188,116.339337,0,138,39848.1840046296,2009-02-04,04:24:58
39.965141,116.339348,0,137,39848.1840509259,2009-02-04,04:25:02
39.965088,116.339372,0,137,39848.1840972222,2009-02-04,04:25:06
39.965036,116.339376,0,138,39848.1841435185,2009-02-04,04:25:10
39.964989,116.33936,0,143,39848.1841898148,2009-02-04,04:25:14
39.964943,116.33937,0,145,39848.1842476852,2009-02-04,04:25:19
39.964892,116.339378,0,142,39848.1842939815,2009-02-04,04:25:23
39.964836,116.339384,0,141,39848.1843402778,2009-02-04,04:25:27
39.964788,116.339381,0,145,39848.1843865741,2009-02-04,04:25:31
39.964733,116.339381,0,144,39848.1844444444,2009-02-04,04:25:36
39.964687,116.339406,0,145,39848.1844791667,2009-02-04,04:25:39
39.964635,116.33942,0,141,39848.184537037,2009-02-04,04:25:44
39.964586,116.339409,0,142,39848.1845949074,2009-02-04,04:25:49
39.964539,116.339427,0,144,39848.1846527778,2009-02-04,04:25:54
39.96449,116.339441,0,141,39848.1846990741,2009-02-04,04:25:58
39.964434,116.339465,0,137,39848.1847453704,2009-02-04,04:26:02
39.964377,116.339463,0,136,39848.1848032407,2009-02-04,04:26:07
39.964332,116.339461,0,137,39848.1848611111,2009-02-04,04:26:12
39.964277,116.339465,0,139,39848.1849074074,2009-02-04,04:26:16
39.964225,116.339482,0,140,39848.1849537037,2009-02-04,04:26:20
39.964181,116.339498,0,140,39848.1849884259,2009-02-04,04:26:23
39.964181,116.339498,0,140,39848.1850231481,2009-02-04,04:26:26
39.964174,116.339501,0,144,39848.1850462963,2009-02-04,04:26:28
39.964128,116.339532,0,144,39848.1850925926,2009-02-04,04:26:32
39.96409,116.33957,0,145,39848.1851273148,2009-02-04,04:26:35
39.964045,116.339585,0,146,39848.185162037,2009-02-04,04:26:38
39.963999,116.339604,0,144,39848.1852083333,2009-02-04,04:26:42
39.963964,116.339641,0,141,39848.1852430556,2009-02-04,04:26:45
39.963921,116.339649,0,142,39848.1853009259,2009-02-04,04:26:50
39.963867,116.339661,0,142,39848.1853472222,2009-02-04,04:26:54
39.963825,116.339678,0,137,39848.1853935185,2009-02-04,04:26:58
39.963774,116.339665,0,134,39848.1854398148,2009-02-04,04:27:02
39.963729,116.339668,0,129,39848.1854861111,2009-02-04,04:27:06
39.963685,116.339688,0,124,39848.1855439815,2009-02-04,04:27:11
39.963644,116.339711,0,117,39848.1855902778,2009-02-04,04:27:15
39.963595,116.339711,0,110,39848.1856365741,2009-02-04,04:27:19
39.963535,116.33973,0,109,39848.1856828704,2009-02-04,04:27:23
39.963488,116.339756,0,104,39848.1857291667,2009-02-04,04:27:27
39.963439,116.339757,0,110,39848.1857638889,2009-02-04,04:27:30
39.96339,116.339767,0,118,39848.1858101852,2009-02-04,04:27:34
39.963382,116.339805,0,119,39848.1858680556,2009-02-04,04:27:39
39.963364,116.339815,0,125,39848.1859259259,2009-02-04,04:27:44
39.963304,116.339934,0,124,39848.1859490741,2009-02-04,04:27:46
39.963383,116.33999,0,124,39848.1859606481,2009-02-04,04:27:47
39.963348,116.34002,0,123,39848.1860185185,2009-02-04,04:27:52
39.963298,116.340034,0,128,39848.1860763889,2009-02-04,04:27:57
39.963252,116.340068,0,132,39848.1861111111,2009-02-04,04:28:00
39.963215,116.340101,0,137,39848.1861574074,2009-02-04,04:28:04
39.963191,116.340128,0,144,39848.1862152778,2009-02-04,04:28:09
39.963183,116.340145,0,144,39848.1862731481,2009-02-04,04:28:14
39.963158,116.340096,0,147,39848.1863310185,2009-02-04,04:28:19
39.963145,116.340055,0,148,39848.1863888889,2009-02-04,04:28:24
39.963112,116.340035,0,155,39848.1864467593,2009-02-04,04:28:29
39.963066,116.339993,0,154,39848.1864930556,2009-02-04,04:28:33
39.963038,116.339936,0,158,39848.1865509259,2009-02-04,04:28:38
39.962993,116.339926,0,154,39848.1866087963,2009-02-04,04:28:43
39.962973,116.339877,0,151,39848.1866666667,2009-02-04,04:28:48
39.962965,116.33985,0,147,39848.186724537,2009-02-04,04:28:53
39.962934,116.339799,0,146,39848.1867708333,2009-02-04,04:28:57
39.962904,116.339778,0,141,39848.1868287037,2009-02-04,04:29:02
39.962859,116.339757,0,149,39848.186875,2009-02-04,04:29:06
39.9628,116.339761,0,155,39848.1869097222,2009-02-04,04:29:09
39.96275,116.339748,0,160,39848.1869560185,2009-02-04,04:29:13
39.962699,116.339736,0,166,39848.1870023148,2009-02-04,04:29:17
39.962659,116.339768,0,169,39848.1870601852,2009-02-04,04:29:22
39.962623,116.339783,0,171,39848.1871180556,2009-02-04,04:29:27
39.962585,116.339822,0,168,39848.1871643519,2009-02-04,04:29:31
39.962549,116.339868,0,163,39848.1872106481,2009-02-04,04:29:35
39.962519,116.339908,0,158,39848.1872569444,2009-02-04,04:29:39
39.962484,116.339942,0,155,39848.1873032407,2009-02-04,04:29:43
39.962433,116.339952,0,152,39848.187349537,2009-02-04,04:29:47
39.962387,116.33997,0,149,39848.1873958333,2009-02-04,04:29:51
39.962339,116.339956,0,149,39848.1874189815,2009-02-04,04:29:53
39.962312,116.340004,0,146,39848.1874768519,2009-02-04,04:29:58
39.962253,116.340013,0,142,39848.1875231481,2009-02-04,04:30:02
39.962208,116.340044,0,138,39848.1875694444,2009-02-04,04:30:06
39.962159,116.340073,0,136,39848.1876157407,2009-02-04,04:30:10
39.962117,116.340089,0,140,39848.187662037,2009-02-04,04:30:14
39.962071,116.340106,0,148,39848.1876967593,2009-02-04,04:30:17
39.962032,116.340125,0,159,39848.1877314815,2009-02-04,04:30:20
39.961985,116.340145,0,165,39848.1877777778,2009-02-04,04:30:24
39.961947,116.340167,0,168,39848.1878356481,2009-02-04,04:30:29
39.961905,116.340189,0,167,39848.1878819444,2009-02-04,04:30:33
39.961858,116.340225,0,166,39848.1879282407,2009-02-04,04:30:37
39.961811,116.340248,0,163,39848.187974537,2009-02-04,04:30:41
39.961767,116.340271,0,158,39848.1880208333,2009-02-04,04:30:45
39.96175,116.340271,0,157,39848.1880787037,2009-02-04,04:30:50
39.961742,116.340272,0,157,39848.1881365741,2009-02-04,04:30:55
39.961742,116.340272,0,157,39848.1881712963,2009-02-04,04:30:58
39.961735,116.340279,0,156,39848.1881944444,2009-02-04,04:31:00
39.961691,116.340304,0,155,39848.1882523148,2009-02-04,04:31:05
39.9617,116.340297,0,164,39848.1883101852,2009-02-04,04:31:10
39.961673,116.3403,0,162,39848.1883680556,2009-02-04,04:31:15
39.961653,116.340327,0,159,39848.1884259259,2009-02-04,04:31:20
39.961628,116.340331,0,157,39848.1884837963,2009-02-04,04:31:25
39.961583,116.340351,0,156,39848.1885416667,2009-02-04,04:31:30
39.961526,116.340368,0,156,39848.188599537,2009-02-04,04:31:35
39.9615,116.340376,0,157,39848.1886574074,2009-02-04,04:31:40
39.961455,116.340355,0,160,39848.1887037037,2009-02-04,04:31:44
39.961411,116.340313,0,165,39848.1887384259,2009-02-04,04:31:47
39.961384,116.340299,0,167,39848.1887962963,2009-02-04,04:31:52
39.96137,116.340271,0,168,39848.1888541667,2009-02-04,04:31:57
39.96136,116.340251,0,169,39848.188912037,2009-02-04,04:32:02
39.961336,116.340237,0,170,39848.1889699074,2009-02-04,04:32:07
39.961305,116.340222,0,170,39848.1890277778,2009-02-04,04:32:12
39.961284,116.340198,0,171,39848.1890856481,2009-02-04,04:32:17
39.961543,116.340637,0,139,39848.2324884259,2009-02-04,05:34:47
39.96183,116.340452,0,159,39848.2325,2009-02-04,05:34:48
39.962048,116.340315,0,168,39848.2325231481,2009-02-04,05:34:50
39.962279,116.340159,0,173,39848.2325347222,2009-02-04,05:34:51
39.962228,116.340188,0,175,39848.2325462963,2009-02-04,05:34:52
39.962285,116.340154,0,175,39848.2325578704,2009-02-04,05:34:53
39.962335,116.340104,0,180,39848.2325810185,2009-02-04,05:34:55
39.962379,116.340157,0,204,39848.2326041667,2009-02-04,05:34:57
39.962336,116.340133,0,222,39848.2326388889,2009-02-04,05:35:00
39.962369,116.340117,0,234,39848.2326736111,2009-02-04,05:35:03
39.962321,116.340104,0,232,39848.2327314815,2009-02-04,05:35:08
39.96228,116.340072,0,223,39848.2327662037,2009-02-04,05:35:11
39.962295,116.340027,0,217,39848.2328240741,2009-02-04,05:35:16
39.962396,116.339931,0,212,39848.2328819444,2009-02-04,05:35:21
39.962468,116.339897,0,207,39848.2328935185,2009-02-04,05:35:22
39.962512,116.339892,0,200,39848.2329166667,2009-02-04,05:35:24
39.962553,116.339866,0,195,39848.232974537,2009-02-04,05:35:29
39.962564,116.339831,0,182,39848.2330324074,2009-02-04,05:35:34
39.962602,116.339798,0,173,39848.2330787037,2009-02-04,05:35:38
39.962641,116.339771,0,170,39848.2331018519,2009-02-04,05:35:40
39.962688,116.339742,0,167,39848.2331365741,2009-02-04,05:35:43
39.96272,116.339706,0,159,39848.2331944444,2009-02-04,05:35:48
39.962762,116.339681,0,153,39848.2332407407,2009-02-04,05:35:52
39.962811,116.339679,0,147,39848.2332986111,2009-02-04,05:35:57
39.962838,116.339687,0,140,39848.2333564815,2009-02-04,05:36:02
39.962883,116.339676,0,139,39848.2334143519,2009-02-04,05:36:07
39.962924,116.339674,0,147,39848.2334606481,2009-02-04,05:36:11
39.962922,116.339719,0,159,39848.2334837963,2009-02-04,05:36:13
39.962951,116.339728,0,159,39848.2335416667,2009-02-04,05:36:18
39.962951,116.339728,0,159,39848.2335763889,2009-02-04,05:36:21
39.962952,116.339727,0,168,39848.233599537,2009-02-04,05:36:23
39.962969,116.339748,0,174,39848.2336574074,2009-02-04,05:36:28
39.963021,116.339727,0,169,39848.2337037037,2009-02-04,05:36:32
39.963061,116.339732,0,177,39848.2337615741,2009-02-04,05:36:37
39.963086,116.339743,0,175,39848.2338194444,2009-02-04,05:36:42
39.963111,116.339736,0,180,39848.2338773148,2009-02-04,05:36:47
39.963148,116.339721,0,184,39848.2339351852,2009-02-04,05:36:52
39.963165,116.339699,0,189,39848.2339930556,2009-02-04,05:36:57
39.963226,116.339689,0,184,39848.2340393519,2009-02-04,05:37:01
39.963274,116.339685,0,185,39848.2340740741,2009-02-04,05:37:04
39.963299,116.339723,0,196,39848.2341203704,2009-02-04,05:37:08
39.963346,116.339705,0,191,39848.2341782407,2009-02-04,05:37:13
39.9634,116.339696,0,187,39848.2342361111,2009-02-04,05:37:18
39.963445,116.339691,0,187,39848.2342939815,2009-02-04,05:37:23
39.963472,116.339684,0,194,39848.2343518519,2009-02-04,05:37:28
39.963518,116.339655,0,188,39848.234375,2009-02-04,05:37:30
39.96358,116.339624,0,180,39848.2344212963,2009-02-04,05:37:34
39.963622,116.339605,0,171,39848.2344444444,2009-02-04,05:37:36
39.963669,116.339585,0,167,39848.2344791667,2009-02-04,05:37:39
39.96372,116.339592,0,162,39848.234525463,2009-02-04,05:37:43
39.963774,116.339582,0,159,39848.2345717593,2009-02-04,05:37:47
39.963819,116.339575,0,160,39848.2346296296,2009-02-04,05:37:52
39.963867,116.339563,0,159,39848.2346759259,2009-02-04,05:37:56
39.963909,116.33954,0,159,39848.2347106481,2009-02-04,05:37:59
39.963964,116.339522,0,157,39848.2347685185,2009-02-04,05:38:04
39.964007,116.339507,0,157,39848.2348263889,2009-02-04,05:38:09
39.964058,116.339509,0,155,39848.2348842593,2009-02-04,05:38:14
39.964108,116.33952,0,155,39848.2349421296,2009-02-04,05:38:19
39.964156,116.33954,0,156,39848.2349768518,2009-02-04,05:38:22
39.964203,116.33953,0,157,39848.2350347222,2009-02-04,05:38:27
39.96425,116.339527,0,151,39848.2350925926,2009-02-04,05:38:32
39.964288,116.339509,0,150,39848.235150463,2009-02-04,05:38:37
39.964336,116.339522,0,149,39848.2351851852,2009-02-04,05:38:40
39.964373,116.339508,0,148,39848.2352430556,2009-02-04,05:38:45
39.964406,116.339475,0,150,39848.2353009259,2009-02-04,05:38:50
39.964449,116.339451,0,156,39848.2353472222,2009-02-04,05:38:54
39.964499,116.339432,0,157,39848.2354050926,2009-02-04,05:38:59
39.964542,116.339404,0,158,39848.2354513889,2009-02-04,05:39:03
39.964579,116.339387,0,159,39848.2355092593,2009-02-04,05:39:08
39.964628,116.339382,0,159,39848.2355671296,2009-02-04,05:39:13
39.964684,116.339382,0,157,39848.235625,2009-02-04,05:39:18
39.964729,116.339371,0,157,39848.2356828704,2009-02-04,05:39:23
39.964766,116.339374,0,152,39848.2357407407,2009-02-04,05:39:28
39.964817,116.339349,0,151,39848.2357986111,2009-02-04,05:39:33
39.964863,116.339355,0,144,39848.2358564815,2009-02-04,05:39:38
39.964912,116.339358,0,146,39848.2359027778,2009-02-04,05:39:42
39.964959,116.339329,0,145,39848.2359606481,2009-02-04,05:39:47
39.965003,116.339331,0,152,39848.2360185185,2009-02-04,05:39:52
39.965045,116.339334,0,156,39848.2360763889,2009-02-04,05:39:57
39.965093,116.339335,0,156,39848.2361342593,2009-02-04,05:40:02
39.965135,116.339318,0,151,39848.2361805556,2009-02-04,05:40:06
39.965185,116.339308,0,151,39848.2362268518,2009-02-04,05:40:10
39.965226,116.33934,0,158,39848.2362731481,2009-02-04,05:40:14
39.965262,116.339328,0,164,39848.2363310185,2009-02-04,05:40:19
39.9653,116.339312,0,165,39848.2363888889,2009-02-04,05:40:24
39.965346,116.339324,0,164,39848.2364467593,2009-02-04,05:40:29
39.965387,116.339299,0,164,39848.2365046296,2009-02-04,05:40:34
39.96543,116.339294,0,165,39848.2365625,2009-02-04,05:40:39
39.965475,116.339267,0,165,39848.2365972222,2009-02-04,05:40:42
39.965528,116.339254,0,160,39848.2366435185,2009-02-04,05:40:46
39.965574,116.339285,0,162,39848.2366898148,2009-02-04,05:40:50
39.965624,116.339291,0,155,39848.2367476852,2009-02-04,05:40:55
39.965671,116.339295,0,156,39848.2367939815,2009-02-04,05:40:59
39.965724,116.339301,0,154,39848.2368518518,2009-02-04,05:41:04
39.965769,116.339292,0,156,39848.2369097222,2009-02-04,05:41:09
39.965804,116.339275,0,155,39848.2369675926,2009-02-04,05:41:14
39.965849,116.339273,0,158,39848.2370138889,2009-02-04,05:41:18
39.965892,116.339257,0,154,39848.2370601852,2009-02-04,05:41:22
39.965937,116.339237,0,156,39848.2371180556,2009-02-04,05:41:27
39.965983,116.339225,0,161,39848.2371759259,2009-02-04,05:41:32
39.966014,116.339224,0,159,39848.2372337963,2009-02-04,05:41:37
39.966051,116.339239,0,153,39848.2372916667,2009-02-04,05:41:42
39.966059,116.339274,0,146,39848.237349537,2009-02-04,05:41:47
39.966064,116.339302,0,144,39848.2374074074,2009-02-04,05:41:52
39.966086,116.3393,0,143,39848.2374652778,2009-02-04,05:41:57
39.966101,116.339251,0,142,39848.2375231481,2009-02-04,05:42:02
39.966104,116.339201,0,144,39848.2375810185,2009-02-04,05:42:07
39.966084,116.339159,0,148,39848.2376388889,2009-02-04,05:42:12
39.966087,116.339105,0,151,39848.2376967593,2009-02-04,05:42:17
39.966103,116.339042,0,152,39848.2377546296,2009-02-04,05:42:22
39.966114,116.338979,0,149,39848.2378009259,2009-02-04,05:42:26
39.966138,116.338917,0,150,39848.2378472222,2009-02-04,05:42:30
39.966132,116.338858,0,152,39848.2379050926,2009-02-04,05:42:35
39.966102,116.33882,0,153,39848.237962963,2009-02-04,05:42:40
39.96611,116.338812,0,155,39848.2380208333,2009-02-04,05:42:45
39.96611,116.338812,0,155,39848.2380555556,2009-02-04,05:42:48
39.966107,116.338811,0,156,39848.2380787037,2009-02-04,05:42:50
39.966049,116.338809,0,155,39848.2381134259,2009-02-04,05:42:53
39.965996,116.338819,0,153,39848.2381481482,2009-02-04,05:42:56
39.965959,116.338772,0,154,39848.2382060185,2009-02-04,05:43:01
39.965982,116.338724,0,155,39848.2382638889,2009-02-04,05:43:06
39.966002,116.338706,0,158,39848.2383217593,2009-02-04,05:43:11
39.96602,116.3387,0,161,39848.2383796296,2009-02-04,05:43:16
39.966065,116.338685,0,164,39848.2384375,2009-02-04,05:43:21
39.966102,116.33867,0,158,39848.2384953704,2009-02-04,05:43:26
39.966121,116.338656,0,152,39848.2385532407,2009-02-04,05:43:31
39.966165,116.338648,0,145,39848.2386111111,2009-02-04,05:43:36
39.966191,116.338648,0,141,39848.2386689815,2009-02-04,05:43:41
39.966228,116.338649,0,138,39848.2387268519,2009-02-04,05:43:46
39.966277,116.338634,0,138,39848.2387731481,2009-02-04,05:43:50
39.966325,116.338614,0,139,39848.2388194444,2009-02-04,05:43:54
39.966361,116.338607,0,142,39848.2388773148,2009-02-04,05:43:59
39.966408,116.33861,0,143,39848.2389236111,2009-02-04,05:44:03
39.966446,116.338612,0,141,39848.2389814815,2009-02-04,05:44:08
39.966492,116.338612,0,147,39848.2390393519,2009-02-04,05:44:13
39.96654,116.338636,0,151,39848.2390972222,2009-02-04,05:44:18
39.966608,116.338343,0,176,39848.2445023148,2009-02-04,05:52:05
39.966668,116.338274,0,176,39848.244537037,2009-02-04,05:52:08
39.966732,116.338211,0,175,39848.2445601852,2009-02-04,05:52:10
39.966773,116.338159,0,175,39848.2445833333,2009-02-04,05:52:12
39.966804,116.338057,0,174,39848.2446064815,2009-02-04,05:52:14
39.966838,116.338,0,173,39848.2446180556,2009-02-04,05:52:15
39.966866,116.337934,0,173,39848.2446296296,2009-02-04,05:52:16
39.966889,116.337859,0,172,39848.2446412037,2009-02-04,05:52:17
39.966905,116.337774,0,171,39848.2446527778,2009-02-04,05:52:18
39.966914,116.337689,0,171,39848.2446643518,2009-02-04,05:52:19
39.966917,116.337579,0,170,39848.2446759259,2009-02-04,05:52:20
39.966914,116.337472,0,169,39848.2446875,2009-02-04,05:52:21
39.966918,116.337371,0,169,39848.2446990741,2009-02-04,05:52:22
39.966909,116.337258,0,168,39848.2447106481,2009-02-04,05:52:23
39.966907,116.337153,0,167,39848.2447222222,2009-02-04,05:52:24
39.966902,116.337054,0,166,39848.2447337963,2009-02-04,05:52:25
39.966906,116.336959,0,165,39848.2447453704,2009-02-04,05:52:26
39.966911,116.336853,0,164,39848.2447569444,2009-02-04,05:52:27
39.966913,116.336757,0,163,39848.2447685185,2009-02-04,05:52:28
39.966893,116.336626,0,162,39848.2447800926,2009-02-04,05:52:29
39.966866,116.336491,0,161,39848.2447916667,2009-02-04,05:52:30
39.966807,116.336331,0,161,39848.2448032407,2009-02-04,05:52:31
39.96679,116.33621,0,160,39848.2448148148,2009-02-04,05:52:32
39.966775,116.336099,0,159,39848.2448263889,2009-02-04,05:52:33
39.966763,116.33599,0,158,39848.244837963,2009-02-04,05:52:34
39.966763,116.335852,0,158,39848.244849537,2009-02-04,05:52:35
39.966754,116.335728,0,157,39848.2448611111,2009-02-04,05:52:36
39.966696,116.335548,0,157,39848.2448726852,2009-02-04,05:52:37
39.966638,116.335362,0,158,39848.2448842593,2009-02-04,05:52:38
39.966606,116.335223,0,158,39848.2448958333,2009-02-04,05:52:39
39.966589,116.335107,0,157,39848.2449074074,2009-02-04,05:52:40
39.966571,116.334995,0,157,39848.2449189815,2009-02-04,05:52:41
39.966559,116.334899,0,156,39848.2449305556,2009-02-04,05:52:42
39.966553,116.334798,0,155,39848.2449421296,2009-02-04,05:52:43
39.966551,116.334665,0,155,39848.2449537037,2009-02-04,05:52:44
39.966549,116.334534,0,154,39848.2449652778,2009-02-04,05:52:45
39.96654,116.334416,0,153,39848.2449768518,2009-02-04,05:52:46
39.966535,116.3343,0,152,39848.2449884259,2009-02-04,05:52:47
39.966531,116.334176,0,151,39848.245,2009-02-04,05:52:48
39.966526,116.334047,0,150,39848.2450115741,2009-02-04,05:52:49
39.966529,116.333911,0,149,39848.2450231481,2009-02-04,05:52:50
39.96653,116.333779,0,148,39848.2450347222,2009-02-04,05:52:51
39.966535,116.333644,0,147,39848.2450462963,2009-02-04,05:52:52
39.966539,116.333525,0,147,39848.2450578704,2009-02-04,05:52:53
39.966545,116.333411,0,146,39848.2450694444,2009-02-04,05:52:54
39.966553,116.333301,0,145,39848.2450810185,2009-02-04,05:52:55
39.96656,116.333189,0,144,39848.2450925926,2009-02-04,05:52:56
39.96657,116.333079,0,144,39848.2451041667,2009-02-04,05:52:57
39.966583,116.332964,0,143,39848.2451157407,2009-02-04,05:52:58
39.966582,116.332844,0,143,39848.2451273148,2009-02-04,05:52:59
39.966594,116.332717,0,142,39848.2451388889,2009-02-04,05:53:00
39.966598,116.332597,0,142,39848.245150463,2009-02-04,05:53:01
39.966599,116.332473,0,141,39848.245162037,2009-02-04,05:53:02
39.966597,116.332348,0,140,39848.2451736111,2009-02-04,05:53:03
39.966598,116.33223,0,140,39848.2451851852,2009-02-04,05:53:04
39.966601,116.332112,0,139,39848.2451967593,2009-02-04,05:53:05
39.966592,116.331993,0,139,39848.2452083333,2009-02-04,05:53:06
39.966584,116.33186,0,138,39848.2452199074,2009-02-04,05:53:07
39.966579,116.33173,0,137,39848.2452314815,2009-02-04,05:53:08
39.966574,116.3316,0,137,39848.2452430556,2009-02-04,05:53:09
39.966565,116.331466,0,136,39848.2452546296,2009-02-04,05:53:10
39.966554,116.33133,0,135,39848.2452662037,2009-02-04,05:53:11
39.966545,116.331193,0,134,39848.2452777778,2009-02-04,05:53:12
39.966521,116.331039,0,134,39848.2452893518,2009-02-04,05:53:13
39.966505,116.33089,0,133,39848.2453009259,2009-02-04,05:53:14
39.966489,116.330745,0,132,39848.2453125,2009-02-04,05:53:15
39.966479,116.330599,0,131,39848.2453240741,2009-02-04,05:53:16
39.966457,116.330444,0,130,39848.2453356481,2009-02-04,05:53:17
39.966456,116.330295,0,129,39848.2453472222,2009-02-04,05:53:18
39.966464,116.330151,0,128,39848.2453587963,2009-02-04,05:53:19
39.966495,116.329996,0,128,39848.2453703704,2009-02-04,05:53:20
39.966501,116.32988,0,127,39848.2453819444,2009-02-04,05:53:21
39.966504,116.329775,0,126,39848.2453935185,2009-02-04,05:53:22
39.966507,116.329691,0,124,39848.2454050926,2009-02-04,05:53:23
39.966512,116.329625,0,123,39848.2454166667,2009-02-04,05:53:24
39.966522,116.329527,0,122,39848.2454398148,2009-02-04,05:53:26
39.966519,116.329443,0,120,39848.245462963,2009-02-04,05:53:28
39.966512,116.329344,0,119,39848.2454861111,2009-02-04,05:53:30
39.966522,116.32923,0,118,39848.2455092593,2009-02-04,05:53:32
39.966527,116.329168,0,118,39848.2455208333,2009-02-04,05:53:33
39.966533,116.329103,0,117,39848.2455324074,2009-02-04,05:53:34
39.966548,116.329,0,116,39848.2455555556,2009-02-04,05:53:36
39.96656,116.328928,0,116,39848.2455787037,2009-02-04,05:53:38
39.966557,116.328904,0,116,39848.2456365741,2009-02-04,05:53:43
39.966557,116.3289,0,116,39848.2456944444,2009-02-04,05:53:48
39.966558,116.328895,0,116,39848.2457523148,2009-02-04,05:53:53
39.966558,116.328895,0,116,39848.245787037,2009-02-04,05:53:56
39.966559,116.328889,0,116,39848.2458101852,2009-02-04,05:53:58
39.966559,116.328905,0,116,39848.2458680556,2009-02-04,05:54:03
39.966559,116.328912,0,116,39848.2459259259,2009-02-04,05:54:08
39.966559,116.328906,0,116,39848.2459837963,2009-02-04,05:54:13
39.966558,116.3289,0,116,39848.2460416667,2009-02-04,05:54:18
39.966558,116.3289,0,116,39848.2460763889,2009-02-04,05:54:21
39.966557,116.328895,0,116,39848.246099537,2009-02-04,05:54:23
39.966543,116.328814,0,116,39848.2461574074,2009-02-04,05:54:28
39.966545,116.32874,0,116,39848.2461805556,2009-02-04,05:54:30
39.966551,116.328637,0,117,39848.2462037037,2009-02-04,05:54:32
39.966563,116.328576,0,119,39848.2462152778,2009-02-04,05:54:33
39.96657,116.328509,0,119,39848.2462268519,2009-02-04,05:54:34
39.966573,116.328441,0,120,39848.2462384259,2009-02-04,05:54:35
39.966575,116.328376,0,120,39848.24625,2009-02-04,05:54:36
39.966572,116.328304,0,122,39848.2462615741,2009-02-04,05:54:37
39.966569,116.328232,0,123,39848.2462731482,2009-02-04,05:54:38
39.966572,116.328155,0,125,39848.2462847222,2009-02-04,05:54:39
39.966574,116.32807,0,127,39848.2462962963,2009-02-04,05:54:40
39.966574,116.327981,0,129,39848.2463078704,2009-02-04,05:54:41
39.966581,116.327892,0,130,39848.2463194444,2009-02-04,05:54:42
39.966588,116.327804,0,132,39848.2463310185,2009-02-04,05:54:43
39.966588,116.32772,0,134,39848.2463425926,2009-02-04,05:54:44
39.966586,116.327638,0,136,39848.2463541667,2009-02-04,05:54:45
39.966586,116.327563,0,137,39848.2463657407,2009-02-04,05:54:46
39.966585,116.32749,0,138,39848.2463773148,2009-02-04,05:54:47
39.96658,116.327421,0,140,39848.2463888889,2009-02-04,05:54:48
39.966577,116.32735,0,141,39848.246400463,2009-02-04,05:54:49
39.966572,116.327279,0,143,39848.246412037,2009-02-04,05:54:50
39.96656,116.327204,0,146,39848.2464236111,2009-02-04,05:54:51
39.966569,116.327129,0,149,39848.2464351852,2009-02-04,05:54:52
39.966565,116.327049,0,150,39848.2464467593,2009-02-04,05:54:53
39.966561,116.326967,0,151,39848.2464583333,2009-02-04,05:54:54
39.966565,116.326885,0,152,39848.2464699074,2009-02-04,05:54:55
39.966567,116.326807,0,154,39848.2464814815,2009-02-04,05:54:56
39.96659,116.326723,0,157,39848.2464930556,2009-02-04,05:54:57
39.966615,116.32665,0,162,39848.2465046296,2009-02-04,05:54:58
39.966633,116.326589,0,165,39848.2465162037,2009-02-04,05:54:59
39.966582,116.326492,0,162,39848.2465393519,2009-02-04,05:55:01
39.966554,116.326431,0,162,39848.2465625,2009-02-04,05:55:03
39.966568,116.3264,0,169,39848.2466203704,2009-02-04,05:55:08
39.966569,116.326385,0,171,39848.2466782407,2009-02-04,05:55:13
39.966572,116.326361,0,172,39848.2467361111,2009-02-04,05:55:18
39.966587,116.3263,0,172,39848.2467824074,2009-02-04,05:55:22
39.966602,116.32626,0,174,39848.2468402778,2009-02-04,05:55:27
39.96662,116.326247,0,176,39848.2468981481,2009-02-04,05:55:32
39.966619,116.326225,0,178,39848.2469560185,2009-02-04,05:55:37
39.966604,116.326166,0,180,39848.2469907407,2009-02-04,05:55:40
39.966581,116.326104,0,180,39848.2470138889,2009-02-04,05:55:42
39.966563,116.32602,0,180,39848.247037037,2009-02-04,05:55:44
39.966533,116.325962,0,180,39848.2470486111,2009-02-04,05:55:45
39.96651,116.325898,0,180,39848.2470601852,2009-02-04,05:55:46
39.966492,116.325821,0,180,39848.2470717593,2009-02-04,05:55:47
39.966482,116.32573,0,180,39848.2470833333,2009-02-04,05:55:48
39.966474,116.325652,0,180,39848.2470949074,2009-02-04,05:55:49
39.966464,116.325576,0,179,39848.2471064815,2009-02-04,05:55:50
39.966456,116.325488,0,180,39848.2471180556,2009-02-04,05:55:51
39.966448,116.325389,0,180,39848.2471296296,2009-02-04,05:55:52
39.966445,116.325287,0,180,39848.2471412037,2009-02-04,05:55:53
39.966447,116.325185,0,181,39848.2471527778,2009-02-04,05:55:54
39.966447,116.325072,0,181,39848.2471643519,2009-02-04,05:55:55
39.966438,116.324949,0,181,39848.2471759259,2009-02-04,05:55:56
39.966429,116.324836,0,181,39848.2471875,2009-02-04,05:55:57
39.96642,116.324729,0,181,39848.2471990741,2009-02-04,05:55:58
39.966411,116.32462,0,182,39848.2472106481,2009-02-04,05:55:59
39.966405,116.324502,0,182,39848.2472222222,2009-02-04,05:56:00
39.966393,116.324379,0,182,39848.2472337963,2009-02-04,05:56:01
39.966379,116.324258,0,182,39848.2472453704,2009-02-04,05:56:02
39.966371,116.324135,0,182,39848.2472569444,2009-02-04,05:56:03
39.966361,116.324009,0,182,39848.2472685185,2009-02-04,05:56:04
39.966352,116.323879,0,182,39848.2472800926,2009-02-04,05:56:05
39.966334,116.323748,0,182,39848.2472916667,2009-02-04,05:56:06
39.966321,116.32362,0,183,39848.2473032407,2009-02-04,05:56:07
39.966321,116.323488,0,183,39848.2473148148,2009-02-04,05:56:08
39.966326,116.323353,0,183,39848.2473263889,2009-02-04,05:56:09
39.96633,116.323222,0,183,39848.247337963,2009-02-04,05:56:10
39.966322,116.323102,0,182,39848.247349537,2009-02-04,05:56:11
39.966317,116.322987,0,182,39848.2473611111,2009-02-04,05:56:12
39.966336,116.322887,0,183,39848.2473726852,2009-02-04,05:56:13
39.96633,116.322762,0,182,39848.2473842593,2009-02-04,05:56:14
39.96631,116.322661,0,182,39848.2473958333,2009-02-04,05:56:15
39.966198,116.322615,0,183,39848.2474074074,2009-02-04,05:56:16
39.966092,116.32264,0,183,39848.2474189815,2009-02-04,05:56:17
39.966208,116.322412,0,183,39848.2474305556,2009-02-04,05:56:18
39.966281,116.322401,0,183,39848.2474421296,2009-02-04,05:56:19
39.966357,116.322426,0,183,39848.2474884259,2009-02-04,05:56:23
39.966389,116.322407,0,183,39848.2475462963,2009-02-04,05:56:28
39.966457,116.32232,0,183,39848.2475694444,2009-02-04,05:56:30
39.966466,116.322259,0,182,39848.2475925926,2009-02-04,05:56:32
39.966473,116.322185,0,182,39848.2476157407,2009-02-04,05:56:34
39.966472,116.322086,0,182,39848.2476388889,2009-02-04,05:56:36
39.966465,116.321955,0,182,39848.247662037,2009-02-04,05:56:38
39.966456,116.321873,0,182,39848.2476736111,2009-02-04,05:56:39
39.966448,116.321796,0,182,39848.2476851852,2009-02-04,05:56:40
39.966441,116.321715,0,182,39848.2476967593,2009-02-04,05:56:41
39.966429,116.321623,0,182,39848.2477083333,2009-02-04,05:56:42
39.966411,116.321512,0,182,39848.2477199074,2009-02-04,05:56:43
39.966402,116.321402,0,182,39848.2477314815,2009-02-04,05:56:44
39.966398,116.321293,0,182,39848.2477430556,2009-02-04,05:56:45
39.966345,116.32118,0,182,39848.2477546296,2009-02-04,05:56:46
39.96632,116.321081,0,182,39848.2477662037,2009-02-04,05:56:47
39.966321,116.320985,0,182,39848.2477777778,2009-02-04,05:56:48
39.966314,116.320897,0,182,39848.2477893519,2009-02-04,05:56:49
39.966392,116.320817,0,182,39848.2478009259,2009-02-04,05:56:50
39.966403,116.320711,0,182,39848.2478125,2009-02-04,05:56:51
39.966409,116.3206,0,182,39848.2478240741,2009-02-04,05:56:52
39.966427,116.320492,0,182,39848.2478356481,2009-02-04,05:56:53
39.966442,116.320326,0,182,39848.2478472222,2009-02-04,05:56:54
39.966461,116.320177,0,182,39848.2478587963,2009-02-04,05:56:55
39.966481,116.319992,0,182,39848.2478703704,2009-02-04,05:56:56
39.966489,116.319741,0,182,39848.2478819444,2009-02-04,05:56:57
39.966499,116.319612,0,182,39848.2478935185,2009-02-04,05:56:58
39.966509,116.319536,0,181,39848.2479050926,2009-02-04,05:56:59
39.966517,116.31947,0,181,39848.2479166667,2009-02-04,05:57:00
39.966511,116.319382,0,180,39848.2479398148,2009-02-04,05:57:02
39.966505,116.319297,0,180,39848.247962963,2009-02-04,05:57:04
39.966492,116.319216,0,179,39848.2479861111,2009-02-04,05:57:06
39.96648,116.319157,0,178,39848.2479976852,2009-02-04,05:57:07
39.966471,116.319039,0,177,39848.2480208333,2009-02-04,05:57:09
39.966471,116.318957,0,177,39848.2480324074,2009-02-04,05:57:10
39.966475,116.318866,0,176,39848.2480439815,2009-02-04,05:57:11
39.966481,116.318776,0,176,39848.2480555556,2009-02-04,05:57:12
39.966481,116.318683,0,175,39848.2480671296,2009-02-04,05:57:13
39.966473,116.318591,0,175,39848.2480787037,2009-02-04,05:57:14
39.966474,116.318492,0,174,39848.2480902778,2009-02-04,05:57:15
39.966471,116.31838,0,174,39848.2481018519,2009-02-04,05:57:16
39.96647,116.318281,0,173,39848.2481134259,2009-02-04,05:57:17
39.966471,116.318193,0,173,39848.248125,2009-02-04,05:57:18
39.96647,116.31812,0,173,39848.2481365741,2009-02-04,05:57:19
39.966398,116.318008,0,173,39848.2481481481,2009-02-04,05:57:20
39.966342,116.317915,0,172,39848.2481597222,2009-02-04,05:57:21
39.966294,116.317845,0,172,39848.2481712963,2009-02-04,05:57:22
39.966291,116.317766,0,173,39848.2481944444,2009-02-04,05:57:24
39.966289,116.317705,0,173,39848.2482060185,2009-02-04,05:57:25
39.966342,116.317626,0,173,39848.2482291667,2009-02-04,05:57:27
39.966372,116.317545,0,173,39848.2482523148,2009-02-04,05:57:29
39.966343,116.317446,0,174,39848.248275463,2009-02-04,05:57:31
39.96631,116.317397,0,173,39848.2482986111,2009-02-04,05:57:33
39.966279,116.317369,0,173,39848.2483564815,2009-02-04,05:57:38
39.966248,116.317377,0,172,39848.2484143519,2009-02-04,05:57:43
39.966248,116.317377,0,172,39848.2484490741,2009-02-04,05:57:46
39.966245,116.317378,0,171,39848.2484722222,2009-02-04,05:57:48
39.966227,116.31734,0,171,39848.2485300926,2009-02-04,05:57:53
39.966191,116.317274,0,172,39848.2485532407,2009-02-04,05:57:55
39.966157,116.317216,0,172,39848.2485763889,2009-02-04,05:57:57
39.966146,116.317126,0,172,39848.248599537,2009-02-04,05:57:59
39.966157,116.317013,0,172,39848.2486226852,2009-02-04,05:58:01
39.966165,116.316946,0,172,39848.2486342593,2009-02-04,05:58:02
39.966169,116.316879,0,172,39848.2486458333,2009-02-04,05:58:03
39.96619,116.316789,0,172,39848.2486574074,2009-02-04,05:58:04
39.966198,116.316702,0,171,39848.2486689815,2009-02-04,05:58:05
39.966192,116.316586,0,171,39848.2486805556,2009-02-04,05:58:06
39.966202,116.316486,0,171,39848.2486921296,2009-02-04,05:58:07
39.966213,116.316377,0,171,39848.2487037037,2009-02-04,05:58:08
39.966237,116.316259,0,171,39848.2487152778,2009-02-04,05:58:09
39.96628,116.316099,0,171,39848.2487268519,2009-02-04,05:58:10
39.966304,116.315975,0,171,39848.2487384259,2009-02-04,05:58:11
39.966294,116.315873,0,170,39848.24875,2009-02-04,05:58:12
39.966303,116.315796,0,171,39848.2487615741,2009-02-04,05:58:13
39.966292,116.315708,0,171,39848.2487847222,2009-02-04,05:58:15
39.966278,116.31565,0,171,39848.2488194444,2009-02-04,05:58:18
39.966277,116.315616,0,169,39848.2488773148,2009-02-04,05:58:23
39.966277,116.315598,0,169,39848.2489351852,2009-02-04,05:58:28
39.96628,116.31555,0,168,39848.2489930556,2009-02-04,05:58:33
39.966247,116.315498,0,168,39848.2490277778,2009-02-04,05:58:36
39.966204,116.315446,0,168,39848.2490509259,2009-02-04,05:58:38
39.966165,116.315413,0,168,39848.2490740741,2009-02-04,05:58:40
39.966134,116.315394,0,168,39848.2491319444,2009-02-04,05:58:45
39.966088,116.315376,0,168,39848.2491666667,2009-02-04,05:58:48
39.966037,116.31539,0,167,39848.2491898148,2009-02-04,05:58:50
39.965998,116.315381,0,167,39848.2492476852,2009-02-04,05:58:55
39.965998,116.315381,0,167,39848.2492824074,2009-02-04,05:58:58
39.965998,116.315388,0,167,39848.2493055556,2009-02-04,05:59:00
39.966004,116.315423,0,167,39848.2493634259,2009-02-04,05:59:05
39.965998,116.315472,0,165,39848.2494212963,2009-02-04,05:59:10
39.966022,116.315495,0,164,39848.2494791667,2009-02-04,05:59:15
39.966031,116.315484,0,165,39848.249537037,2009-02-04,05:59:20
39.966031,116.315474,0,165,39848.2495949074,2009-02-04,05:59:25
39.966031,116.315466,0,165,39848.2496527778,2009-02-04,05:59:30
39.96603,116.315465,0,165,39848.2497106481,2009-02-04,05:59:35
39.966029,116.315469,0,165,39848.2497685185,2009-02-04,05:59:40
39.966029,116.315469,0,165,39848.2498032407,2009-02-04,05:59:43
39.966022,116.315464,0,165,39848.2498263889,2009-02-04,05:59:45
39.966002,116.315457,0,165,39848.2498842593,2009-02-04,05:59:50
39.965999,116.315472,0,164,39848.2499421296,2009-02-04,05:59:55
39.965999,116.315472,0,164,39848.2499768519,2009-02-04,05:59:58
39.965999,116.315474,0,164,39848.25,2009-02-04,06:00:00
39.966026,116.315516,0,164,39848.2500578704,2009-02-04,06:00:05
39.966026,116.315518,0,164,39848.2501157407,2009-02-04,06:00:10
39.966025,116.31552,0,164,39848.2501736111,2009-02-04,06:00:15
39.966025,116.31552,0,164,39848.2502083333,2009-02-04,06:00:18
39.966024,116.315517,0,164,39848.2502314815,2009-02-04,06:00:20
39.96599,116.315531,0,164,39848.2502893518,2009-02-04,06:00:25
39.965949,116.315532,0,164,39848.2503472222,2009-02-04,06:00:30
39.965926,116.315521,0,164,39848.2504050926,2009-02-04,06:00:35
39.965927,116.3155,0,164,39848.250462963,2009-02-04,06:00:40
39.965899,116.315433,0,164,39848.2504861111,2009-02-04,06:00:42
39.965903,116.315371,0,164,39848.2505092593,2009-02-04,06:00:44
39.965882,116.315304,0,164,39848.2505208333,2009-02-04,06:00:45
39.965872,116.315198,0,164,39848.2505439815,2009-02-04,06:00:47
39.965866,116.315129,0,164,39848.2505555556,2009-02-04,06:00:48
39.965856,116.315043,0,164,39848.2505671296,2009-02-04,06:00:49
39.965835,116.314961,0,163,39848.2505787037,2009-02-04,06:00:50
39.965829,116.314888,0,163,39848.2505902778,2009-02-04,06:00:51
39.965811,116.314798,0,162,39848.2506018518,2009-02-04,06:00:52
39.965792,116.314714,0,162,39848.2506134259,2009-02-04,06:00:53
39.965778,116.314606,0,161,39848.250625,2009-02-04,06:00:54
39.965776,116.314527,0,160,39848.2506365741,2009-02-04,06:00:55
39.965757,116.314435,0,159,39848.2506481481,2009-02-04,06:00:56
39.96574,116.314348,0,158,39848.2506597222,2009-02-04,06:00:57
39.965715,116.314262,0,157,39848.2506712963,2009-02-04,06:00:58
39.965691,116.31418,0,157,39848.2506828704,2009-02-04,06:00:59
39.965668,116.314109,0,156,39848.2506944444,2009-02-04,06:01:00
39.965646,116.314041,0,155,39848.2507060185,2009-02-04,06:01:01
39.965627,116.313978,0,155,39848.2507175926,2009-02-04,06:01:02
39.965613,116.313922,0,154,39848.2507291667,2009-02-04,06:01:03
39.9656,116.313817,0,152,39848.2507523148,2009-02-04,06:01:05
39.965585,116.313753,0,152,39848.2507638889,2009-02-04,06:01:06
39.965569,116.31368,0,151,39848.250775463,2009-02-04,06:01:07
39.965542,116.313601,0,150,39848.250787037,2009-02-04,06:01:08
39.965521,116.313519,0,150,39848.2507986111,2009-02-04,06:01:09
39.965492,116.313431,0,149,39848.2508101852,2009-02-04,06:01:10
39.965457,116.313343,0,148,39848.2508217593,2009-02-04,06:01:11
39.965429,116.313254,0,147,39848.2508333333,2009-02-04,06:01:12
39.9654,116.313158,0,146,39848.2508449074,2009-02-04,06:01:13
39.965374,116.313065,0,146,39848.2508564815,2009-02-04,06:01:14
39.965355,116.312976,0,145,39848.2508680556,2009-02-04,06:01:15
39.965334,116.312888,0,145,39848.2508796296,2009-02-04,06:01:16
39.965301,116.312794,0,144,39848.2508912037,2009-02-04,06:01:17
39.965266,116.312697,0,143,39848.2509027778,2009-02-04,06:01:18
39.965227,116.312601,0,143,39848.2509143518,2009-02-04,06:01:19
39.965183,116.312504,0,142,39848.2509259259,2009-02-04,06:01:20
39.965143,116.31241,0,141,39848.2509375,2009-02-04,06:01:21
39.965101,116.312317,0,141,39848.2509490741,2009-02-04,06:01:22
39.965055,116.312229,0,140,39848.2509606481,2009-02-04,06:01:23
39.965008,116.312141,0,140,39848.2509722222,2009-02-04,06:01:24
39.964963,116.312053,0,139,39848.2509837963,2009-02-04,06:01:25
39.964904,116.311955,0,138,39848.2509953704,2009-02-04,06:01:26
39.964867,116.311856,0,138,39848.2510069444,2009-02-04,06:01:27
39.964836,116.311738,0,137,39848.2510185185,2009-02-04,06:01:28
39.964805,116.311632,0,137,39848.2510300926,2009-02-04,06:01:29
39.964778,116.31152,0,136,39848.2510416667,2009-02-04,06:01:30
39.964751,116.311413,0,136,39848.2510532407,2009-02-04,06:01:31
39.964729,116.31129,0,135,39848.2510648148,2009-02-04,06:01:32
39.964703,116.311184,0,135,39848.2510763889,2009-02-04,06:01:33
39.964669,116.311077,0,134,39848.251087963,2009-02-04,06:01:34
39.964633,116.31098,0,134,39848.251099537,2009-02-04,06:01:35
39.964597,116.310885,0,133,39848.2511111111,2009-02-04,06:01:36
39.96456,116.310796,0,133,39848.2511226852,2009-02-04,06:01:37
39.964525,116.310711,0,133,39848.2511342593,2009-02-04,06:01:38
39.964487,116.310632,0,133,39848.2511458333,2009-02-04,06:01:39
39.964448,116.310552,0,132,39848.2511574074,2009-02-04,06:01:40
39.964413,116.310473,0,132,39848.2511689815,2009-02-04,06:01:41
39.964383,116.310385,0,132,39848.2511805556,2009-02-04,06:01:42
39.964363,116.31028,0,131,39848.2511921296,2009-02-04,06:01:43
39.964348,116.31017,0,131,39848.2512037037,2009-02-04,06:01:44
39.964332,116.310053,0,131,39848.2512152778,2009-02-04,06:01:45
39.964317,116.309946,0,130,39848.2512268518,2009-02-04,06:01:46
39.964288,116.309852,0,130,39848.2512384259,2009-02-04,06:01:47
39.964261,116.309753,0,130,39848.25125,2009-02-04,06:01:48
39.964229,116.309658,0,129,39848.2512615741,2009-02-04,06:01:49
39.964196,116.309561,0,129,39848.2512731481,2009-02-04,06:01:50
39.964165,116.30947,0,129,39848.2512847222,2009-02-04,06:01:51
39.964131,116.309371,0,129,39848.2512962963,2009-02-04,06:01:52
39.964087,116.309291,0,129,39848.2513078704,2009-02-04,06:01:53
39.964046,116.309202,0,129,39848.2513194444,2009-02-04,06:01:54
39.964005,116.309113,0,129,39848.2513310185,2009-02-04,06:01:55
39.963991,116.309005,0,129,39848.2513425926,2009-02-04,06:01:56
39.963965,116.308925,0,129,39848.2513541667,2009-02-04,06:01:57
39.963911,116.30883,0,129,39848.2513657407,2009-02-04,06:01:58
39.963796,116.308706,0,129,39848.2513773148,2009-02-04,06:01:59
39.963798,116.308529,0,129,39848.2513888889,2009-02-04,06:02:00
39.96377,116.308422,0,129,39848.251400463,2009-02-04,06:02:01
39.963731,116.308326,0,129,39848.251412037,2009-02-04,06:02:02
39.963682,116.308238,0,130,39848.2514236111,2009-02-04,06:02:03
39.963619,116.308146,0,130,39848.2514351852,2009-02-04,06:02:04
39.963558,116.308052,0,130,39848.2514467593,2009-02-04,06:02:05
39.963561,116.307988,0,131,39848.2514930556,2009-02-04,06:02:09
39.963544,116.307981,0,131,39848.2515509259,2009-02-04,06:02:14
39.963544,116.307981,0,131,39848.2515856481,2009-02-04,06:02:17
39.963543,116.307981,0,131,39848.2516087963,2009-02-04,06:02:19
39.963524,116.307888,0,133,39848.2516666667,2009-02-04,06:02:24
39.963509,116.307819,0,133,39848.2517013889,2009-02-04,06:02:27
39.963487,116.307719,0,136,39848.2517361111,2009-02-04,06:02:30
39.963464,116.307657,0,138,39848.2517476852,2009-02-04,06:02:31
39.963447,116.307603,0,140,39848.2517592593,2009-02-04,06:02:32
39.963426,116.307526,0,143,39848.2517708333,2009-02-04,06:02:33
39.963398,116.307438,0,145,39848.2517824074,2009-02-04,06:02:34
39.963357,116.30737,0,147,39848.2517939815,2009-02-04,06:02:35
39.963315,116.307288,0,149,39848.2518055556,2009-02-04,06:02:36
39.963289,116.307212,0,149,39848.2518171296,2009-02-04,06:02:37
39.963247,116.307114,0,148,39848.2518287037,2009-02-04,06:02:38
39.963216,116.307033,0,149,39848.2518402778,2009-02-04,06:02:39
39.963181,116.306963,0,148,39848.2518518518,2009-02-04,06:02:40
39.963149,116.306868,0,148,39848.2518634259,2009-02-04,06:02:41
39.963119,116.306777,0,149,39848.251875,2009-02-04,06:02:42
39.963071,116.306668,0,152,39848.2518865741,2009-02-04,06:02:43
39.963038,116.306602,0,153,39848.2518981481,2009-02-04,06:02:44
39.963006,116.306515,0,155,39848.2519097222,2009-02-04,06:02:45
39.962972,116.306443,0,157,39848.2519212963,2009-02-04,06:02:46
39.962936,116.306383,0,159,39848.2519328704,2009-02-04,06:02:47
39.9629,116.306328,0,160,39848.2519444444,2009-02-04,06:02:48
39.962862,116.306269,0,163,39848.2519560185,2009-02-04,06:02:49
39.962832,116.306212,0,164,39848.2519675926,2009-02-04,06:02:50
39.962824,116.306118,0,165,39848.2519791667,2009-02-04,06:02:51
39.962824,116.306031,0,166,39848.2519907407,2009-02-04,06:02:52
39.96282,116.305956,0,167,39848.2520023148,2009-02-04,06:02:53
39.962818,116.305872,0,168,39848.2520138889,2009-02-04,06:02:54
39.962801,116.305792,0,169,39848.252025463,2009-02-04,06:02:55
39.962788,116.305712,0,169,39848.252037037,2009-02-04,06:02:56
39.962773,116.305637,0,170,39848.2520486111,2009-02-04,06:02:57
39.962755,116.305568,0,171,39848.2520601852,2009-02-04,06:02:58
39.962733,116.305502,0,172,39848.2520717593,2009-02-04,06:02:59
39.962707,116.305422,0,173,39848.2520833333,2009-02-04,06:03:00
39.962698,116.305344,0,173,39848.2520949074,2009-02-04,06:03:01
39.962688,116.305268,0,175,39848.2521064815,2009-02-04,06:03:02
39.962673,116.305189,0,177,39848.2521180556,2009-02-04,06:03:03
39.962652,116.305114,0,177,39848.2521296296,2009-02-04,06:03:04
39.962626,116.305029,0,177,39848.2521412037,2009-02-04,06:03:05
39.962606,116.304948,0,176,39848.2521527778,2009-02-04,06:03:06
39.962584,116.30488,0,174,39848.2521643518,2009-02-04,06:03:07
39.962566,116.304811,0,171,39848.2521759259,2009-02-04,06:03:08
39.962552,116.30475,0,171,39848.2521875,2009-02-04,06:03:09
39.962525,116.304681,0,169,39848.2521990741,2009-02-04,06:03:10
39.962493,116.304603,0,168,39848.2522106481,2009-02-04,06:03:11
39.962462,116.304525,0,167,39848.2522222222,2009-02-04,06:03:12
39.962434,116.30445,0,167,39848.2522337963,2009-02-04,06:03:13
39.962393,116.304377,0,166,39848.2522453704,2009-02-04,06:03:14
39.962373,116.304317,0,166,39848.2522569444,2009-02-04,06:03:15
39.962347,116.304251,0,168,39848.2522685185,2009-02-04,06:03:16
39.962326,116.304195,0,168,39848.2522800926,2009-02-04,06:03:17
39.962301,116.304127,0,169,39848.2522916667,2009-02-04,06:03:18
39.962269,116.304066,0,170,39848.2523032407,2009-02-04,06:03:19
39.962242,116.304003,0,170,39848.2523148148,2009-02-04,06:03:20
39.962211,116.30394,0,170,39848.2523263889,2009-02-04,06:03:21
39.962192,116.303869,0,171,39848.252337963,2009-02-04,06:03:22
39.962177,116.303803,0,171,39848.252349537,2009-02-04,06:03:23
39.962165,116.303736,0,172,39848.2523611111,2009-02-04,06:03:24
39.962149,116.303675,0,172,39848.2523726852,2009-02-04,06:03:25
39.962131,116.303616,0,172,39848.2523842593,2009-02-04,06:03:26
39.962102,116.303512,0,175,39848.2524074074,2009-02-04,06:03:28
39.962081,116.303416,0,177,39848.2524305556,2009-02-04,06:03:30
39.962049,116.303318,0,180,39848.2524537037,2009-02-04,06:03:32
39.962081,116.303231,0,182,39848.2524652778,2009-02-04,06:03:33
39.962077,116.303126,0,176,39848.2524884259,2009-02-04,06:03:35
39.962101,116.303032,0,172,39848.2525115741,2009-02-04,06:03:37
39.962123,116.30292,0,157,39848.2525347222,2009-02-04,06:03:39
39.962148,116.302862,0,153,39848.2525462963,2009-02-04,06:03:40
39.962168,116.302809,0,149,39848.2525578704,2009-02-04,06:03:41
39.962189,116.302704,0,139,39848.2525810185,2009-02-04,06:03:43
39.962198,116.302645,0,136,39848.2525925926,2009-02-04,06:03:44
39.962217,116.302592,0,132,39848.2526041667,2009-02-04,06:03:45
39.962257,116.30255,0,129,39848.2526157407,2009-02-04,06:03:46
39.962287,116.302459,0,131,39848.2526388889,2009-02-04,06:03:48
39.962307,116.302373,0,144,39848.252662037,2009-02-04,06:03:50
39.9623,116.302337,0,160,39848.2526736111,2009-02-04,06:03:51
39.962324,116.302268,0,174,39848.2526967593,2009-02-04,06:03:53
39.962349,116.302227,0,196,39848.2527199074,2009-02-04,06:03:55
39.962407,116.302173,0,207,39848.2527430556,2009-02-04,06:03:57
39.962442,116.302136,0,210,39848.2527546296,2009-02-04,06:03:58
39.962489,116.302102,0,211,39848.2527662037,2009-02-04,06:03:59
39.962549,116.302099,0,212,39848.2527777778,2009-02-04,06:04:00
39.962599,116.302098,0,214,39848.2527893518,2009-02-04,06:04:01
39.962674,116.302064,0,217,39848.2528125,2009-02-04,06:04:03
39.962738,116.302044,0,223,39848.2528356481,2009-02-04,06:04:05
39.962782,116.302032,0,229,39848.2528703704,2009-02-04,06:04:08
39.962827,116.302012,0,231,39848.2528935185,2009-02-04,06:04:10
39.962876,116.302012,0,232,39848.2529050926,2009-02-04,06:04:11
39.962921,116.301998,0,233,39848.2529166667,2009-02-04,06:04:12
39.962981,116.301972,0,233,39848.2529282407,2009-02-04,06:04:13
39.963069,116.301963,0,235,39848.2529398148,2009-02-04,06:04:14
39.963145,116.301929,0,236,39848.2529513889,2009-02-04,06:04:15
39.963191,116.301907,0,237,39848.252962963,2009-02-04,06:04:16
39.963269,116.301884,0,241,39848.2529861111,2009-02-04,06:04:18
39.963329,116.301873,0,244,39848.2529976852,2009-02-04,06:04:19
39.963383,116.301862,0,247,39848.2530092593,2009-02-04,06:04:20
39.963469,116.301837,0,250,39848.2530208333,2009-02-04,06:04:21
39.963578,116.301791,0,251,39848.2530324074,2009-02-04,06:04:22
39.963693,116.301724,0,254,39848.2530439815,2009-02-04,06:04:23
39.963775,116.301682,0,255,39848.2530555556,2009-02-04,06:04:24
39.963872,116.301647,0,256,39848.2530671296,2009-02-04,06:04:25
39.963964,116.30163,0,255,39848.2530787037,2009-02-04,06:04:26
39.964039,116.301626,0,255,39848.2530902778,2009-02-04,06:04:27
39.964109,116.301619,0,255,39848.2531018518,2009-02-04,06:04:28
39.964175,116.301601,0,254,39848.2531134259,2009-02-04,06:04:29
39.964247,116.301593,0,254,39848.253125,2009-02-04,06:04:30
39.964321,116.301592,0,252,39848.2531365741,2009-02-04,06:04:31
39.964383,116.301588,0,251,39848.2531481481,2009-02-04,06:04:32
39.964449,116.301579,0,246,39848.2531597222,2009-02-04,06:04:33
39.964509,116.301578,0,245,39848.2531712963,2009-02-04,06:04:34
39.964562,116.301582,0,244,39848.2531828704,2009-02-04,06:04:35
39.964621,116.301583,0,244,39848.2531944444,2009-02-04,06:04:36
39.964683,116.301589,0,244,39848.2532060185,2009-02-04,06:04:37
39.964746,116.301598,0,244,39848.2532175926,2009-02-04,06:04:38
39.964793,116.3016,0,244,39848.2532291667,2009-02-04,06:04:39
39.96484,116.301593,0,243,39848.2532407407,2009-02-04,06:04:40
39.964887,116.301589,0,243,39848.2532523148,2009-02-04,06:04:41
39.964964,116.301595,0,242,39848.2532638889,2009-02-04,06:04:42
39.965027,116.301601,0,241,39848.253275463,2009-02-04,06:04:43
39.965081,116.301603,0,240,39848.253287037,2009-02-04,06:04:44
39.965143,116.301604,0,233,39848.2532986111,2009-02-04,06:04:45
39.965207,116.301581,0,224,39848.2533101852,2009-02-04,06:04:46
39.965253,116.301566,0,221,39848.2533217593,2009-02-04,06:04:47
39.965328,116.301537,0,215,39848.2533449074,2009-02-04,06:04:49
39.965381,116.301512,0,213,39848.2533680556,2009-02-04,06:04:51
39.965424,116.301481,0,212,39848.2534027778,2009-02-04,06:04:54
39.965437,116.3015,0,213,39848.2534606481,2009-02-04,06:04:59
39.965526,116.301492,0,227,39848.2534953704,2009-02-04,06:05:02
39.965571,116.301485,0,231,39848.2535069444,2009-02-04,06:05:03
39.965669,116.301444,0,241,39848.2535300926,2009-02-04,06:05:05
39.965734,116.301423,0,243,39848.2535416667,2009-02-04,06:05:06
39.965779,116.301411,0,248,39848.2535532407,2009-02-04,06:05:07
39.965833,116.301389,0,250,39848.2535648148,2009-02-04,06:05:08
39.965929,116.301337,0,254,39848.253587963,2009-02-04,06:05:10
39.96599,116.301301,0,256,39848.2536111111,2009-02-04,06:05:12
39.966052,116.30127,0,253,39848.2536342593,2009-02-04,06:05:14
39.96613,116.301247,0,253,39848.2536574074,2009-02-04,06:05:16
39.966163,116.301206,0,255,39848.2536921296,2009-02-04,06:05:19
39.96616,116.301178,0,258,39848.25375,2009-02-04,06:05:24
39.96616,116.301168,0,260,39848.2538078704,2009-02-04,06:05:29
39.96616,116.301168,0,260,39848.2538425926,2009-02-04,06:05:32
39.966162,116.30117,0,261,39848.2538657407,2009-02-04,06:05:34
39.966208,116.301187,0,261,39848.2539236111,2009-02-04,06:05:39
39.966234,116.301111,0,269,39848.2539467593,2009-02-04,06:05:41
39.966311,116.301148,0,260,39848.2539699074,2009-02-04,06:05:43
39.966389,116.301138,0,260,39848.2539930556,2009-02-04,06:05:45
39.966471,116.301124,0,260,39848.2540162037,2009-02-04,06:05:47
39.966556,116.301104,0,260,39848.2540393519,2009-02-04,06:05:49
39.966625,116.301222,0,252,39848.2540509259,2009-02-04,06:05:50
39.966681,116.301234,0,251,39848.2540625,2009-02-04,06:05:51
39.966729,116.301229,0,250,39848.2540740741,2009-02-04,06:05:52
39.96678,116.301227,0,250,39848.2540856482,2009-02-04,06:05:53
39.966833,116.301227,0,249,39848.2540972222,2009-02-04,06:05:54
39.966889,116.301228,0,248,39848.2541087963,2009-02-04,06:05:55
39.966948,116.301231,0,246,39848.2541203704,2009-02-04,06:05:56
39.967012,116.301239,0,245,39848.2541319444,2009-02-04,06:05:57
39.967079,116.301233,0,243,39848.2541435185,2009-02-04,06:05:58
39.967146,116.301233,0,241,39848.2541550926,2009-02-04,06:05:59
39.96723,116.301215,0,243,39848.2541666667,2009-02-04,06:06:00
39.967291,116.301216,0,242,39848.2541782407,2009-02-04,06:06:01
39.967352,116.30122,0,240,39848.2541898148,2009-02-04,06:06:02
39.967416,116.301227,0,238,39848.2542013889,2009-02-04,06:06:03
39.967474,116.30123,0,236,39848.254212963,2009-02-04,06:06:04
39.967539,116.301227,0,235,39848.254224537,2009-02-04,06:06:05
39.96761,116.301214,0,235,39848.2542361111,2009-02-04,06:06:06
39.967663,116.301204,0,235,39848.2542476852,2009-02-04,06:06:07
39.967714,116.301195,0,234,39848.2542592593,2009-02-04,06:06:08
39.967765,116.301191,0,234,39848.2542708333,2009-02-04,06:06:09
39.96782,116.301195,0,233,39848.2542824074,2009-02-04,06:06:10
39.967879,116.301205,0,232,39848.2542939815,2009-02-04,06:06:11
39.967931,116.301214,0,232,39848.2543055556,2009-02-04,06:06:12
39.967979,116.301217,0,231,39848.2543171296,2009-02-04,06:06:13
39.968028,116.301218,0,231,39848.2543287037,2009-02-04,06:06:14
39.968083,116.301224,0,231,39848.2543402778,2009-02-04,06:06:15
39.968129,116.301227,0,230,39848.2543518519,2009-02-04,06:06:16
39.968219,116.301226,0,229,39848.254375,2009-02-04,06:06:18
39.968285,116.301195,0,226,39848.2543981481,2009-02-04,06:06:20
39.968359,116.301193,0,224,39848.2544212963,2009-02-04,06:06:22
39.968407,116.301205,0,221,39848.2544444444,2009-02-04,06:06:24
39.968443,116.301156,0,219,39848.2544675926,2009-02-04,06:06:26
39.96844,116.301184,0,224,39848.254525463,2009-02-04,06:06:31
39.968442,116.301188,0,223,39848.2545833333,2009-02-04,06:06:36
39.968442,116.301192,0,223,39848.2546412037,2009-02-04,06:06:41
39.968442,116.301192,0,223,39848.2546759259,2009-02-04,06:06:44
39.968445,116.301198,0,223,39848.2546990741,2009-02-04,06:06:46
39.9685,116.301185,0,221,39848.2547453704,2009-02-04,06:06:50
39.968558,116.301161,0,218,39848.2547685185,2009-02-04,06:06:52
39.968635,116.301147,0,213,39848.2547916667,2009-02-04,06:06:54
39.968723,116.301145,0,213,39848.2548148148,2009-02-04,06:06:56
39.968774,116.301144,0,213,39848.2548263889,2009-02-04,06:06:57
39.968835,116.301142,0,212,39848.254837963,2009-02-04,06:06:58
39.968895,116.301141,0,212,39848.254849537,2009-02-04,06:06:59
39.968974,116.301157,0,211,39848.2548611111,2009-02-04,06:07:00
39.969032,116.301156,0,209,39848.2548726852,2009-02-04,06:07:01
39.969105,116.301148,0,208,39848.2548842593,2009-02-04,06:07:02
39.969163,116.301135,0,208,39848.2548958333,2009-02-04,06:07:03
39.969214,116.301119,0,208,39848.2549074074,2009-02-04,06:07:04
39.969265,116.301093,0,208,39848.2549189815,2009-02-04,06:07:05
39.969331,116.301062,0,208,39848.2549305556,2009-02-04,06:07:06
39.969398,116.301019,0,209,39848.2549421296,2009-02-04,06:07:07
39.969451,116.300972,0,210,39848.2549537037,2009-02-04,06:07:08
39.969501,116.300953,0,210,39848.2549652778,2009-02-04,06:07:09
39.969562,116.300942,0,208,39848.2549768519,2009-02-04,06:07:10
39.969624,116.300931,0,206,39848.2549884259,2009-02-04,06:07:11
39.969697,116.30093,0,203,39848.255,2009-02-04,06:07:12
39.969756,116.300925,0,202,39848.2550115741,2009-02-04,06:07:13
39.969802,116.300912,0,201,39848.2550231481,2009-02-04,06:07:14
39.969876,116.300909,0,198,39848.2550462963,2009-02-04,06:07:16
39.969932,116.300907,0,196,39848.2550578704,2009-02-04,06:07:17
39.969984,116.300909,0,194,39848.2550694444,2009-02-04,06:07:18
39.970032,116.300915,0,191,39848.2550810185,2009-02-04,06:07:19
39.970077,116.30092,0,188,39848.2550925926,2009-02-04,06:07:20
39.970153,116.300936,0,185,39848.2551157407,2009-02-04,06:07:22
39.970226,116.300995,0,171,39848.2551388889,2009-02-04,06:07:24
39.970235,116.300988,0,159,39848.2551967593,2009-02-04,06:07:29
39.970234,116.300998,0,158,39848.2552314815,2009-02-04,06:07:32
39.970234,116.300998,0,158,39848.2552662037,2009-02-04,06:07:35
39.970232,116.301001,0,159,39848.2552893519,2009-02-04,06:07:37
39.970217,116.301004,0,160,39848.2553472222,2009-02-04,06:07:42
39.970187,116.301012,0,160,39848.2554050926,2009-02-04,06:07:47
39.970168,116.301014,0,160,39848.255462963,2009-02-04,06:07:52
39.970161,116.300996,0,160,39848.2555208333,2009-02-04,06:07:57
39.97013,116.300985,0,160,39848.2555787037,2009-02-04,06:08:02
39.97009,116.300997,0,160,39848.2556365741,2009-02-04,06:08:07
39.970049,116.301014,0,161,39848.2556944444,2009-02-04,06:08:12
39.970017,116.301037,0,162,39848.2557523148,2009-02-04,06:08:17
39.969977,116.301059,0,164,39848.2558101852,2009-02-04,06:08:22
39.969955,116.301072,0,165,39848.2558680556,2009-02-04,06:08:27
39.969923,116.301124,0,160,39848.2559143519,2009-02-04,06:08:31
39.969874,116.301109,0,159,39848.2559375,2009-02-04,06:08:33
39.969829,116.301105,0,160,39848.2559837963,2009-02-04,06:08:37
39.969784,116.301103,0,161,39848.2560185185,2009-02-04,06:08:40
39.969733,116.301082,0,159,39848.2560532407,2009-02-04,06:08:43
39.969676,116.301065,0,157,39848.256087963,2009-02-04,06:08:46
39.96963,116.301065,0,157,39848.2561342593,2009-02-04,06:08:50
39.969599,116.301088,0,151,39848.2561921296,2009-02-04,06:08:55
39.969584,116.30112,0,147,39848.25625,2009-02-04,06:09:00
39.969589,116.301155,0,144,39848.2563078704,2009-02-04,06:09:05
39.969602,116.301194,0,143,39848.2563657407,2009-02-04,06:09:10
39.969626,116.301247,0,145,39848.256400463,2009-02-04,06:09:13
39.969645,116.301308,0,143,39848.2564351852,2009-02-04,06:09:16
39.969676,116.301367,0,140,39848.2564699074,2009-02-04,06:09:19
39.969695,116.301419,0,135,39848.2564930556,2009-02-04,06:09:21
39.9697,116.301486,0,131,39848.2565393519,2009-02-04,06:09:25
39.969696,116.301544,0,124,39848.2565856481,2009-02-04,06:09:29
39.96967,116.301565,0,120,39848.2566435185,2009-02-04,06:09:34
39.969665,116.301603,0,116,39848.2567013889,2009-02-04,06:09:39
39.969707,116.301634,0,115,39848.2567592593,2009-02-04,06:09:44
39.969712,116.301684,0,115,39848.2568171296,2009-02-04,06:09:49
39.969729,116.301732,0,114,39848.256875,2009-02-04,06:09:54
39.969776,116.301752,0,115,39848.2569328704,2009-02-04,06:09:59
39.969805,116.301801,0,115,39848.2569907407,2009-02-04,06:10:04
39.969808,116.301847,0,121,39848.2570486111,2009-02-04,06:10:09
39.969817,116.301885,0,127,39848.2571064815,2009-02-04,06:10:14
39.969852,116.30193,0,132,39848.2571643519,2009-02-04,06:10:19
39.969895,116.301957,0,132,39848.2572222222,2009-02-04,06:10:24
39.969905,116.302015,0,137,39848.2572800926,2009-02-04,06:10:29
39.969893,116.30208,0,143,39848.257337963,2009-02-04,06:10:34
39.969877,116.302106,0,151,39848.2573958333,2009-02-04,06:10:39
39.969848,116.302104,0,158,39848.2574537037,2009-02-04,06:10:44
39.969827,116.302116,0,161,39848.2575115741,2009-02-04,06:10:49
39.969827,116.302116,0,161,39848.2575462963,2009-02-04,06:10:52
39.969822,116.302121,0,163,39848.2575694444,2009-02-04,06:10:54
39.969834,116.302235,0,164,39848.2576273148,2009-02-04,06:10:59
39.969863,116.302295,0,165,39848.257662037,2009-02-04,06:11:02
39.970324,116.302335,0,165,39848.2576736111,2009-02-04,06:11:03
39.970402,116.302356,0,165,39848.2576967593,2009-02-04,06:11:05
39.970442,116.302386,0,165,39848.2577083333,2009-02-04,06:11:06
39.970444,116.302404,0,165,39848.2577662037,2009-02-04,06:11:11
39.970447,116.302436,0,166,39848.2578240741,2009-02-04,06:11:16
39.970438,116.30248,0,167,39848.2578819444,2009-02-04,06:11:21
39.97044,116.302492,0,167,39848.2579398148,2009-02-04,06:11:26
39.97044,116.302492,0,167,39848.257974537,2009-02-04,06:11:29
39.970439,116.302495,0,167,39848.2579976852,2009-02-04,06:11:31
39.970441,116.302512,0,168,39848.2580555556,2009-02-04,06:11:36
39.970444,116.302521,0,168,39848.2581712963,2009-02-04,06:11:46
39.970483,116.302618,0,168,39848.2581828704,2009-02-04,06:11:47
39.970437,116.302743,0,169,39848.2582060185,2009-02-04,06:11:49
39.970491,116.302812,0,169,39848.2582291667,2009-02-04,06:11:51
39.970518,116.302915,0,169,39848.2582523148,2009-02-04,06:11:53
39.970531,116.303011,0,170,39848.258275463,2009-02-04,06:11:55
39.970548,116.303081,0,170,39848.258287037,2009-02-04,06:11:56
39.970545,116.303163,0,171,39848.2583101852,2009-02-04,06:11:58
39.970549,116.30323,0,172,39848.2583333333,2009-02-04,06:12:00
39.970527,116.303293,0,172,39848.2583449074,2009-02-04,06:12:01
39.970482,116.303341,0,175,39848.2583796296,2009-02-04,06:12:04
39.970465,116.303405,0,176,39848.2584143518,2009-02-04,06:12:07
39.970493,116.303469,0,178,39848.2584722222,2009-02-04,06:12:12
39.970513,116.303479,0,180,39848.2585300926,2009-02-04,06:12:17
39.97055,116.303499,0,182,39848.258587963,2009-02-04,06:12:22
39.970587,116.303458,0,192,39848.2586342593,2009-02-04,06:12:26
39.970626,116.303423,0,204,39848.2586689815,2009-02-04,06:12:29
39.970665,116.303447,0,210,39848.2587152778,2009-02-04,06:12:33
39.970693,116.303475,0,213,39848.2587731481,2009-02-04,06:12:38
39.970705,116.30354,0,216,39848.2588310185,2009-02-04,06:12:43
39.970714,116.303591,0,219,39848.2588888889,2009-02-04,06:12:48
39.970746,116.303646,0,221,39848.2589467593,2009-02-04,06:12:53
39.970786,116.303674,0,221,39848.2589930556,2009-02-04,06:12:57
39.97082,116.303636,0,219,39848.2590277778,2009-02-04,06:13:00
39.97085,116.303602,0,220,39848.2590856481,2009-02-04,06:13:05
39.970869,116.303568,0,221,39848.2591435185,2009-02-04,06:13:10
39.970868,116.303558,0,222,39848.2592013889,2009-02-04,06:13:15
39.970848,116.303551,0,224,39848.2592592593,2009-02-04,06:13:20
39.970847,116.303639,0,224,39848.2592824074,2009-02-04,06:13:22
39.970903,116.30369,0,224,39848.2592939815,2009-02-04,06:13:23
39.970971,116.303736,0,226,39848.2593287037,2009-02-04,06:13:26
39.971042,116.303782,0,226,39848.2593402778,2009-02-04,06:13:27
39.971178,116.30383,0,227,39848.2593634259,2009-02-04,06:13:29
39.971237,116.303862,0,229,39848.2593865741,2009-02-04,06:13:31
39.971336,116.303893,0,230,39848.2594097222,2009-02-04,06:13:33
39.971363,116.30394,0,232,39848.2594444444,2009-02-04,06:13:36
39.971375,116.304008,0,236,39848.2594907407,2009-02-04,06:13:40
39.971382,116.304067,0,243,39848.2595486111,2009-02-04,06:13:45
39.9714,116.304119,0,249,39848.2595949074,2009-02-04,06:13:49
39.971413,116.304187,0,254,39848.2596412037,2009-02-04,06:13:53
39.971423,116.304245,0,259,39848.2596875,2009-02-04,06:13:57
39.971438,116.304313,0,268,39848.2597453704,2009-02-04,06:14:02
39.971394,116.304351,0,275,39848.2597916667,2009-02-04,06:14:06
39.971395,116.304394,0,286,39848.259849537,2009-02-04,06:14:11
39.971433,116.304407,0,293,39848.2599074074,2009-02-04,06:14:16
39.971471,116.304433,0,295,39848.2599652778,2009-02-04,06:14:21
39.971512,116.304467,0,295,39848.26,2009-02-04,06:14:24
39.971525,116.304523,0,291,39848.2600578704,2009-02-04,06:14:29
39.971527,116.304591,0,286,39848.2600925926,2009-02-04,06:14:32
39.971539,116.304654,0,284,39848.2601157407,2009-02-04,06:14:34
39.97152,116.304714,0,279,39848.2601388889,2009-02-04,06:14:36
39.971477,116.304793,0,271,39848.260162037,2009-02-04,06:14:38
39.971442,116.304861,0,264,39848.2601851852,2009-02-04,06:14:40
39.971415,116.304917,0,259,39848.2602314815,2009-02-04,06:14:44
39.971394,116.304959,0,255,39848.2602893518,2009-02-04,06:14:49
39.971415,116.304947,0,254,39848.2603472222,2009-02-04,06:14:54
39.971415,116.304947,0,254,39848.2603819444,2009-02-04,06:14:57
39.971413,116.304944,0,253,39848.2604050926,2009-02-04,06:14:59
39.97142,116.304955,0,253,39848.260462963,2009-02-04,06:15:04
39.971446,116.304963,0,253,39848.2605208333,2009-02-04,06:15:09
39.971446,116.304965,0,253,39848.2605787037,2009-02-04,06:15:14
39.971446,116.304965,0,253,39848.2606134259,2009-02-04,06:15:17
39.971444,116.30496,0,252,39848.2606365741,2009-02-04,06:15:19
39.971462,116.304996,0,252,39848.2606944444,2009-02-04,06:15:24
39.971479,116.305034,0,253,39848.2607523148,2009-02-04,06:15:29
39.971489,116.305048,0,253,39848.2608101852,2009-02-04,06:15:34
39.969625,116.303694,0,246,39848.4290740741,2009-02-04,10:17:52
39.969663,116.303643,0,156,39848.4290856481,2009-02-04,10:17:53
39.969685,116.303663,0,172,39848.4290972222,2009-02-04,10:17:54
39.96966,116.303568,0,186,39848.4291435185,2009-02-04,10:17:58
39.969644,116.303521,0,181,39848.4292013889,2009-02-04,10:18:03
39.969636,116.303461,0,175,39848.4292361111,2009-02-04,10:18:06
39.969628,116.303402,0,175,39848.4292939815,2009-02-04,10:18:11
39.969641,116.303345,0,175,39848.4293518519,2009-02-04,10:18:16
39.969649,116.303279,0,172,39848.4293981481,2009-02-04,10:18:20
39.969647,116.303227,0,183,39848.4294444444,2009-02-04,10:18:24
39.969642,116.303184,0,183,39848.4295023148,2009-02-04,10:18:29
39.96964,116.303121,0,185,39848.4295486111,2009-02-04,10:18:33
39.969645,116.303059,0,194,39848.4295949074,2009-02-04,10:18:37
39.969645,116.302994,0,199,39848.4296412037,2009-02-04,10:18:41
39.969644,116.302945,0,210,39848.4296990741,2009-02-04,10:18:46
39.969627,116.302879,0,201,39848.4297569444,2009-02-04,10:18:51
39.969621,116.30282,0,198,39848.4298032407,2009-02-04,10:18:55
39.969621,116.302752,0,200,39848.4298611111,2009-02-04,10:19:00
39.96962,116.302669,0,179,39848.4299074074,2009-02-04,10:19:04
39.969621,116.302632,0,164,39848.4299189815,2009-02-04,10:19:05
39.969623,116.302585,0,153,39848.4299421296,2009-02-04,10:19:07
39.969615,116.302528,0,141,39848.4299884259,2009-02-04,10:19:11
39.969609,116.302463,0,137,39848.4300347222,2009-02-04,10:19:15
39.969599,116.302393,0,138,39848.4300925926,2009-02-04,10:19:20
39.969593,116.302332,0,141,39848.430150463,2009-02-04,10:19:25
39.969574,116.302278,0,146,39848.4301967593,2009-02-04,10:19:29
39.96957,116.302221,0,151,39848.4302430556,2009-02-04,10:19:33
39.969569,116.302156,0,157,39848.4303009259,2009-02-04,10:19:38
39.969575,116.302098,0,165,39848.4303587963,2009-02-04,10:19:43
39.969573,116.302027,0,171,39848.4304166667,2009-02-04,10:19:48
39.969561,116.301974,0,177,39848.430462963,2009-02-04,10:19:52
39.969558,116.301917,0,186,39848.4305092593,2009-02-04,10:19:56
39.969542,116.30186,0,194,39848.4305555556,2009-02-04,10:20:00
39.96953,116.301803,0,197,39848.4306018518,2009-02-04,10:20:04
39.96953,116.301742,0,199,39848.4306597222,2009-02-04,10:20:09
39.969522,116.301673,0,200,39848.4307175926,2009-02-04,10:20:14
39.969523,116.301598,0,188,39848.4307523148,2009-02-04,10:20:17
39.969526,116.301545,0,180,39848.430775463,2009-02-04,10:20:19
39.969537,116.301482,0,169,39848.4307986111,2009-02-04,10:20:21
39.969537,116.301403,0,165,39848.4308333333,2009-02-04,10:20:24
39.969539,116.301344,0,163,39848.4308680556,2009-02-04,10:20:27
39.969546,116.301275,0,162,39848.4309143518,2009-02-04,10:20:31
39.969547,116.301202,0,164,39848.4309606481,2009-02-04,10:20:35
39.969542,116.301138,0,161,39848.4310069444,2009-02-04,10:20:39
39.969531,116.301079,0,156,39848.4310648148,2009-02-04,10:20:44
39.969533,116.301015,0,153,39848.4311111111,2009-02-04,10:20:48
39.969536,116.30095,0,146,39848.4311574074,2009-02-04,10:20:52
39.969578,116.300916,0,146,39848.4312037037,2009-02-04,10:20:56
39.969624,116.300928,0,147,39848.43125,2009-02-04,10:21:00
39.96967,116.300891,0,144,39848.4312962963,2009-02-04,10:21:04
39.969724,116.300874,0,144,39848.4313541667,2009-02-04,10:21:09
39.969779,116.300868,0,144,39848.431400463,2009-02-04,10:21:13
39.969832,116.300859,0,148,39848.4314583333,2009-02-04,10:21:18
39.969882,116.300844,0,151,39848.4315046296,2009-02-04,10:21:22
39.969928,116.300845,0,155,39848.4315393518,2009-02-04,10:21:25
39.969976,116.300831,0,152,39848.4315856481,2009-02-04,10:21:29
39.970019,116.300847,0,158,39848.4316319444,2009-02-04,10:21:33
39.970067,116.300844,0,164,39848.4316898148,2009-02-04,10:21:38
39.970123,116.300868,0,170,39848.4317361111,2009-02-04,10:21:42
39.970177,116.30086,0,173,39848.4317824074,2009-02-04,10:21:46
39.970227,116.300868,0,176,39848.4318287037,2009-02-04,10:21:50
39.970271,116.300892,0,186,39848.431875,2009-02-04,10:21:54
39.97031,116.300891,0,194,39848.4319212963,2009-02-04,10:21:58
39.970352,116.300877,0,205,39848.4319675926,2009-02-04,10:22:02
39.970396,116.30084,0,204,39848.4320138889,2009-02-04,10:22:06
39.970432,116.300816,0,191,39848.432037037,2009-02-04,10:22:08
39.970479,116.300794,0,187,39848.4320833333,2009-02-04,10:22:12
39.970524,116.30079,0,183,39848.4321180556,2009-02-04,10:22:15
39.970571,116.300801,0,187,39848.4321643518,2009-02-04,10:22:19
39.970622,116.300831,0,192,39848.4322106481,2009-02-04,10:22:23
39.970661,116.300841,0,204,39848.4322569444,2009-02-04,10:22:27
39.970702,116.300806,0,197,39848.4322916667,2009-02-04,10:22:30
39.970739,116.300778,0,187,39848.4323148148,2009-02-04,10:22:32
39.970783,116.300733,0,176,39848.4323611111,2009-02-04,10:22:36
39.970827,116.300704,0,167,39848.4324074074,2009-02-04,10:22:40
39.97088,116.30071,0,161,39848.4324537037,2009-02-04,10:22:44
39.970932,116.300706,0,156,39848.4325,2009-02-04,10:22:48
39.970987,116.300713,0,155,39848.4325462963,2009-02-04,10:22:52
39.971031,116.300726,0,151,39848.4325810185,2009-02-04,10:22:55
39.971093,116.300753,0,147,39848.4326157407,2009-02-04,10:22:58
39.971144,116.300777,0,145,39848.432650463,2009-02-04,10:23:01
39.971178,116.300791,0,158,39848.4326967593,2009-02-04,10:23:05
39.97123,116.300778,0,155,39848.4327430556,2009-02-04,10:23:09
39.971273,116.300769,0,149,39848.4327777778,2009-02-04,10:23:12
39.971326,116.300754,0,142,39848.4328240741,2009-02-04,10:23:16
39.971377,116.30073,0,145,39848.4328819444,2009-02-04,10:23:21
39.971424,116.300719,0,142,39848.4329282407,2009-02-04,10:23:25
39.97148,116.300717,0,146,39848.4329861111,2009-02-04,10:23:30
39.971532,116.300725,0,144,39848.4330324074,2009-02-04,10:23:34
39.971576,116.30074,0,143,39848.4330787037,2009-02-04,10:23:38
39.971623,116.300722,0,151,39848.4331365741,2009-02-04,10:23:43
39.971649,116.30067,0,149,39848.4331712963,2009-02-04,10:23:46
39.971703,116.300665,0,151,39848.4332175926,2009-02-04,10:23:50
39.971762,116.300638,0,144,39848.4332638889,2009-02-04,10:23:54
39.971809,116.300637,0,136,39848.4332986111,2009-02-04,10:23:57
39.971859,116.300634,0,134,39848.4333449074,2009-02-04,10:24:01
39.971903,116.300627,0,130,39848.4333912037,2009-02-04,10:24:05
39.971953,116.300625,0,130,39848.4334490741,2009-02-04,10:24:10
39.972009,116.300609,0,129,39848.4334953704,2009-02-04,10:24:14
39.972057,116.300587,0,129,39848.4335416667,2009-02-04,10:24:18
39.97211,116.300578,0,129,39848.433587963,2009-02-04,10:24:22
39.972164,116.300555,0,126,39848.4336458333,2009-02-04,10:24:27
39.972212,116.300545,0,126,39848.4336805556,2009-02-04,10:24:30
39.972269,116.300547,0,127,39848.4337268519,2009-02-04,10:24:34
39.972317,116.300536,0,125,39848.4337731482,2009-02-04,10:24:38
39.972367,116.30052,0,125,39848.4338310185,2009-02-04,10:24:43
39.972413,116.300534,0,132,39848.4338773148,2009-02-04,10:24:47
39.972458,116.300521,0,129,39848.433912037,2009-02-04,10:24:50
39.972513,116.300517,0,131,39848.4339583333,2009-02-04,10:24:54
39.972566,116.300529,0,134,39848.4340046296,2009-02-04,10:24:58
39.972624,116.300542,0,136,39848.4340509259,2009-02-04,10:25:02
39.972679,116.300527,0,135,39848.4340972222,2009-02-04,10:25:06
39.972733,116.300522,0,133,39848.4341435185,2009-02-04,10:25:10
39.972783,116.300507,0,131,39848.4341898148,2009-02-04,10:25:14
39.972828,116.300497,0,132,39848.4342361111,2009-02-04,10:25:18
39.972874,116.30047,0,134,39848.4342939815,2009-02-04,10:25:23
39.972919,116.300456,0,132,39848.4343287037,2009-02-04,10:25:26
39.972969,116.30046,0,131,39848.434375,2009-02-04,10:25:30
39.973018,116.300459,0,133,39848.4344212963,2009-02-04,10:25:34
39.97307,116.300447,0,134,39848.4344675926,2009-02-04,10:25:38
39.97312,116.30046,0,136,39848.4345138889,2009-02-04,10:25:42
39.973172,116.300463,0,137,39848.4345601852,2009-02-04,10:25:46
39.973218,116.300466,0,140,39848.4346064815,2009-02-04,10:25:50
39.97327,116.300486,0,145,39848.4346527778,2009-02-04,10:25:54
39.973318,116.30049,0,148,39848.4346990741,2009-02-04,10:25:58
39.973363,116.30048,0,151,39848.4347453704,2009-02-04,10:26:02
39.973408,116.300492,0,158,39848.4347916667,2009-02-04,10:26:06
39.973455,116.300491,0,164,39848.434837963,2009-02-04,10:26:10
39.973499,116.300493,0,170,39848.4348842593,2009-02-04,10:26:14
39.973545,116.300479,0,177,39848.4349305556,2009-02-04,10:26:18
39.973575,116.300423,0,155,39848.4349537037,2009-02-04,10:26:20
39.973633,116.300402,0,146,39848.435,2009-02-04,10:26:24
39.973687,116.30039,0,141,39848.4350462963,2009-02-04,10:26:28
39.973735,116.300382,0,136,39848.4350810185,2009-02-04,10:26:31
39.973779,116.300395,0,134,39848.4351273148,2009-02-04,10:26:35
39.973797,116.300377,0,135,39848.4351851852,2009-02-04,10:26:40
39.973806,116.30035,0,136,39848.4352430556,2009-02-04,10:26:45
39.973827,116.300317,0,137,39848.4353009259,2009-02-04,10:26:50
39.973828,116.300308,0,137,39848.4353587963,2009-02-04,10:26:55
39.97383,116.300308,0,137,39848.4354166667,2009-02-04,10:27:00
39.97383,116.300308,0,137,39848.4354513889,2009-02-04,10:27:03
39.973826,116.300307,0,136,39848.435474537,2009-02-04,10:27:05
39.973792,116.300264,0,136,39848.4354976852,2009-02-04,10:27:07
39.973758,116.300224,0,136,39848.4355208333,2009-02-04,10:27:09
39.973722,116.300183,0,136,39848.4355439815,2009-02-04,10:27:11
39.97368,116.300148,0,136,39848.4355902778,2009-02-04,10:27:15
39.974848,116.333797,0,51,39848.4443981481,2009-02-04,10:39:56
39.974824,116.33376,0,23,39848.4444097222,2009-02-04,10:39:57
39.974849,116.33376,0,44,39848.4444212963,2009-02-04,10:39:58
39.974793,116.333717,0,28,39848.4444328704,2009-02-04,10:39:59
39.974817,116.333713,0,49,39848.4444444444,2009-02-04,10:40:00
39.974798,116.333747,0,72,39848.4444907407,2009-02-04,10:40:04
39.974753,116.333735,0,85,39848.444525463,2009-02-04,10:40:07
39.97475,116.33371,0,102,39848.4445486111,2009-02-04,10:40:09
39.974785,116.333689,0,133,39848.4445601852,2009-02-04,10:40:10
39.974797,116.333706,0,149,39848.4446064815,2009-02-04,10:40:14
39.974804,116.333641,0,158,39848.4446527778,2009-02-04,10:40:18
39.974778,116.333603,0,155,39848.4447106481,2009-02-04,10:40:23
39.974777,116.333539,0,162,39848.4447685185,2009-02-04,10:40:28
39.97478,116.33348,0,161,39848.4448148148,2009-02-04,10:40:32
39.974774,116.333417,0,166,39848.4448611111,2009-02-04,10:40:36
39.974778,116.33335,0,166,39848.4448958333,2009-02-04,10:40:39
39.974795,116.333287,0,166,39848.4449421296,2009-02-04,10:40:43
39.974792,116.33321,0,167,39848.445,2009-02-04,10:40:48
39.974793,116.333134,0,169,39848.4450578704,2009-02-04,10:40:53
39.974797,116.333075,0,171,39848.4450925926,2009-02-04,10:40:56
39.974806,116.333018,0,174,39848.4451273148,2009-02-04,10:40:59
39.974821,116.332963,0,176,39848.445162037,2009-02-04,10:41:02
39.974823,116.332897,0,179,39848.4452199074,2009-02-04,10:41:07
39.974827,116.332826,0,180,39848.4452546296,2009-02-04,10:41:10
39.97485,116.332748,0,182,39848.4453009259,2009-02-04,10:41:14
39.974839,116.332687,0,183,39848.4453472222,2009-02-04,10:41:18
39.974843,116.332617,0,182,39848.4453935185,2009-02-04,10:41:22
39.974844,116.332536,0,181,39848.4454398148,2009-02-04,10:41:26
39.974858,116.332463,0,181,39848.445474537,2009-02-04,10:41:29
39.974869,116.332382,0,179,39848.4455324074,2009-02-04,10:41:34
39.974864,116.332318,0,179,39848.4455787037,2009-02-04,10:41:38
39.974844,116.332264,0,177,39848.445625,2009-02-04,10:41:42
39.974826,116.332206,0,173,39848.4456712963,2009-02-04,10:41:46
39.974803,116.332139,0,171,39848.4457175926,2009-02-04,10:41:50
39.974769,116.332093,0,163,39848.4457523148,2009-02-04,10:41:53
39.974725,116.332067,0,159,39848.445787037,2009-02-04,10:41:56
39.974681,116.332041,0,156,39848.4458449074,2009-02-04,10:42:01
39.974627,116.332033,0,152,39848.4458912037,2009-02-04,10:42:05
39.974579,116.332034,0,150,39848.4459490741,2009-02-04,10:42:10
39.974532,116.332048,0,147,39848.4460069444,2009-02-04,10:42:15
39.974488,116.332073,0,146,39848.4460532407,2009-02-04,10:42:19
39.974438,116.332081,0,142,39848.446099537,2009-02-04,10:42:23
39.974393,116.332041,0,142,39848.4461458333,2009-02-04,10:42:27
39.974349,116.33203,0,146,39848.4462037037,2009-02-04,10:42:32
39.974304,116.332024,0,148,39848.4462384259,2009-02-04,10:42:35
39.974261,116.332036,0,148,39848.4462962963,2009-02-04,10:42:40
39.974211,116.332049,0,146,39848.4463425926,2009-02-04,10:42:44
39.974159,116.332053,0,144,39848.4463888889,2009-02-04,10:42:48
39.974108,116.332069,0,144,39848.4464467593,2009-02-04,10:42:53
39.974073,116.332094,0,139,39848.4465046296,2009-02-04,10:42:58
39.974062,116.332161,0,138,39848.4465509259,2009-02-04,10:43:02
39.974013,116.332195,0,136,39848.4466087963,2009-02-04,10:43:07
39.973975,116.332236,0,138,39848.4466666667,2009-02-04,10:43:12
39.973916,116.332294,0,143,39848.4467013889,2009-02-04,10:43:15
39.973874,116.332319,0,145,39848.4467476852,2009-02-04,10:43:19
39.973829,116.332337,0,148,39848.4467824074,2009-02-04,10:43:22
39.973819,116.332326,0,150,39848.4468402778,2009-02-04,10:43:27
39.973824,116.332355,0,151,39848.4468981481,2009-02-04,10:43:32
39.973824,116.332355,0,151,39848.4469328704,2009-02-04,10:43:35
39.973823,116.33235,0,152,39848.4469560185,2009-02-04,10:43:37
39.973777,116.33239,0,156,39848.4469907407,2009-02-04,10:43:40
39.973764,116.332458,0,158,39848.4470023148,2009-02-04,10:43:41
39.973729,116.332529,0,162,39848.447025463,2009-02-04,10:43:43
39.973668,116.332517,0,165,39848.4470601852,2009-02-04,10:43:46
39.973632,116.332475,0,170,39848.4471180556,2009-02-04,10:43:51
39.973631,116.332451,0,171,39848.4471759259,2009-02-04,10:43:56
39.973634,116.332449,0,172,39848.4472337963,2009-02-04,10:44:01
39.973638,116.332447,0,173,39848.4472916667,2009-02-04,10:44:06
39.973642,116.332446,0,174,39848.447349537,2009-02-04,10:44:11
39.973642,116.332446,0,174,39848.4473842593,2009-02-04,10:44:14
39.973643,116.332446,0,175,39848.4474074074,2009-02-04,10:44:16
39.971677,116.333246,0,359,39848.4488773148,2009-02-04,10:46:23
39.973926,116.333371,0,451,39848.4489467593,2009-02-04,10:46:29
39.973878,116.33337,0,444,39848.4489814815,2009-02-04,10:46:32
39.971819,116.333426,0,266,39848.4490046296,2009-02-04,10:46:34
39.971723,116.333421,0,234,39848.4490162037,2009-02-04,10:46:35
39.971642,116.333409,0,217,39848.4490277778,2009-02-04,10:46:36
39.971616,116.33342,0,198,39848.4490509259,2009-02-04,10:46:38
39.971663,116.333415,0,190,39848.4490740741,2009-02-04,10:46:40
39.971639,116.333361,0,183,39848.4491203704,2009-02-04,10:46:44
39.971601,116.333309,0,180,39848.4491550926,2009-02-04,10:46:47
39.971547,116.333274,0,179,39848.4491782407,2009-02-04,10:46:49
39.971486,116.33324,0,179,39848.4492013889,2009-02-04,10:46:51
39.971441,116.333225,0,178,39848.449212963,2009-02-04,10:46:52
39.971361,116.333187,0,178,39848.4492361111,2009-02-04,10:46:54
39.971307,116.333168,0,178,39848.4492476852,2009-02-04,10:46:55
39.971219,116.333142,0,177,39848.4492824074,2009-02-04,10:46:58
39.97116,116.333133,0,177,39848.4493055556,2009-02-04,10:47:00
39.971225,116.33316,0,177,39848.4493171296,2009-02-04,10:47:01
39.971309,116.333209,0,177,39848.4493518519,2009-02-04,10:47:04
39.971357,116.333236,0,176,39848.4493634259,2009-02-04,10:47:05
39.971406,116.333271,0,176,39848.4493981482,2009-02-04,10:47:08
39.971473,116.333329,0,176,39848.4494444444,2009-02-04,10:47:12
39.971548,116.333364,0,176,39848.4494560185,2009-02-04,10:47:13
39.971634,116.3334,0,176,39848.4494791667,2009-02-04,10:47:15
39.971683,116.333414,0,176,39848.4494907407,2009-02-04,10:47:16
39.971753,116.333425,0,175,39848.4495138889,2009-02-04,10:47:18
39.971816,116.333434,0,175,39848.4495486111,2009-02-04,10:47:21
39.971867,116.333443,0,175,39848.4495833333,2009-02-04,10:47:24
39.971921,116.333462,0,175,39848.4496180556,2009-02-04,10:47:27
39.971983,116.333474,0,174,39848.4496412037,2009-02-04,10:47:29
39.973689,116.333785,0,172,39848.4501388889,2009-02-04,10:48:12
39.973721,116.33385,0,172,39848.450150463,2009-02-04,10:48:13
39.973688,116.333799,0,171,39848.4501967593,2009-02-04,10:48:17
39.973688,116.333799,0,171,39848.4502314815,2009-02-04,10:48:20
39.973682,116.333797,0,171,39848.4502546296,2009-02-04,10:48:22
39.973489,116.333384,0,239,39848.4504282407,2009-02-04,10:48:37
39.973789,116.333452,0,230,39848.4504398148,2009-02-04,10:48:38
39.973978,116.3335,0,222,39848.4504513889,2009-02-04,10:48:39
39.974044,116.333509,0,222,39848.450462963,2009-02-04,10:48:40
39.974144,116.333533,0,221,39848.450474537,2009-02-04,10:48:41
39.974322,116.333596,0,219,39848.4504976852,2009-02-04,10:48:43
39.974375,116.333618,0,218,39848.4505092593,2009-02-04,10:48:44
39.974497,116.333666,0,216,39848.4505208333,2009-02-04,10:48:45
39.97458,116.333696,0,215,39848.4505324074,2009-02-04,10:48:46
39.974633,116.33371,0,214,39848.4505439815,2009-02-04,10:48:47
39.974677,116.33372,0,212,39848.4505555556,2009-02-04,10:48:48
39.974732,116.33376,0,209,39848.4505787037,2009-02-04,10:48:50
39.974678,116.33377,0,206,39848.4506365741,2009-02-04,10:48:55
39.974565,116.333759,0,206,39848.4506597222,2009-02-04,10:48:57
39.974515,116.333744,0,206,39848.4506828704,2009-02-04,10:48:59
39.974486,116.333684,0,208,39848.4507060185,2009-02-04,10:49:01
39.974408,116.333648,0,210,39848.4507175926,2009-02-04,10:49:02
39.974485,116.333613,0,211,39848.4507291667,2009-02-04,10:49:03
39.974529,116.333593,0,211,39848.4507523148,2009-02-04,10:49:05
39.974509,116.333628,0,210,39848.4508101852,2009-02-04,10:49:10
39.974562,116.333644,0,209,39848.4508217593,2009-02-04,10:49:11
39.974546,116.333652,0,204,39848.4508796296,2009-02-04,10:49:16
39.974471,116.333628,0,204,39848.4508912037,2009-02-04,10:49:17
39.974415,116.333599,0,205,39848.4509027778,2009-02-04,10:49:18
39.974311,116.333599,0,209,39848.4509606481,2009-02-04,10:49:23
39.974237,116.333589,0,209,39848.4509722222,2009-02-04,10:49:24
39.97419,116.33358,0,209,39848.4509837963,2009-02-04,10:49:25
39.974141,116.333577,0,209,39848.4509953704,2009-02-04,10:49:26
39.974233,116.333582,0,211,39848.4510069444,2009-02-04,10:49:27
39.974284,116.333596,0,213,39848.4510185185,2009-02-04,10:49:28
39.974331,116.33361,0,213,39848.4510300926,2009-02-04,10:49:29
39.974379,116.333632,0,214,39848.4510416667,2009-02-04,10:49:30
39.974424,116.333655,0,213,39848.4510532407,2009-02-04,10:49:31
39.974505,116.333693,0,211,39848.4510763889,2009-02-04,10:49:33
39.974551,116.333696,0,210,39848.4511111111,2009-02-04,10:49:36
39.974512,116.333663,0,213,39848.4511458333,2009-02-04,10:49:39
39.974452,116.333632,0,217,39848.4511805556,2009-02-04,10:49:42
39.974385,116.333611,0,214,39848.4512268519,2009-02-04,10:49:46
39.974343,116.333621,0,207,39848.45125,2009-02-04,10:49:48
39.974288,116.333629,0,201,39848.4512962963,2009-02-04,10:49:52
39.97428,116.333674,0,198,39848.4513541667,2009-02-04,10:49:57
39.974223,116.333666,0,201,39848.451412037,2009-02-04,10:50:02
39.974173,116.333679,0,202,39848.4514351852,2009-02-04,10:50:04
39.974115,116.333686,0,203,39848.4514583333,2009-02-04,10:50:06
39.974042,116.333687,0,205,39848.4514814815,2009-02-04,10:50:08
39.973998,116.333673,0,207,39848.4515162037,2009-02-04,10:50:11
39.973962,116.333691,0,204,39848.4515740741,2009-02-04,10:50:16
39.973916,116.3337,0,204,39848.4516087963,2009-02-04,10:50:19
39.973855,116.333709,0,205,39848.4516550926,2009-02-04,10:50:23
39.973855,116.333709,0,205,39848.4516898148,2009-02-04,10:50:26
39.973847,116.33371,0,206,39848.451712963,2009-02-04,10:50:28
39.973891,116.333696,0,205,39848.4517361111,2009-02-04,10:50:30
39.973933,116.333724,0,202,39848.4517939815,2009-02-04,10:50:35
39.973984,116.333734,0,200,39848.4518287037,2009-02-04,10:50:38
39.974029,116.333726,0,196,39848.4518865741,2009-02-04,10:50:43
39.974017,116.333668,0,190,39848.4519328704,2009-02-04,10:50:47
39.973982,116.333617,0,188,39848.4519675926,2009-02-04,10:50:50
39.973996,116.333616,0,184,39848.452025463,2009-02-04,10:50:55
39.974013,116.333636,0,179,39848.4520833333,2009-02-04,10:51:00
39.974004,116.333666,0,176,39848.4521412037,2009-02-04,10:51:05
39.973952,116.333683,0,175,39848.4521759259,2009-02-04,10:51:08
39.973814,116.333716,0,172,39848.4522106481,2009-02-04,10:51:11
39.973723,116.333714,0,172,39848.4522337963,2009-02-04,10:51:13
39.973661,116.333693,0,173,39848.4522569444,2009-02-04,10:51:15
39.973608,116.333671,0,174,39848.4522685185,2009-02-04,10:51:16
39.973528,116.333649,0,175,39848.4522916667,2009-02-04,10:51:18
39.973595,116.333623,0,175,39848.4523032407,2009-02-04,10:51:19
39.973655,116.333656,0,173,39848.4523263889,2009-02-04,10:51:21
39.973604,116.333631,0,175,39848.452349537,2009-02-04,10:51:23
39.97354,116.333614,0,172,39848.4523726852,2009-02-04,10:51:25
39.973494,116.333581,0,165,39848.4523958333,2009-02-04,10:51:27
39.973426,116.333557,0,167,39848.4524189815,2009-02-04,10:51:29
39.973372,116.333553,0,167,39848.4524421296,2009-02-04,10:51:31
39.973322,116.333553,0,165,39848.4524652778,2009-02-04,10:51:33
39.973257,116.333554,0,165,39848.4525,2009-02-04,10:51:36
39.973205,116.33356,0,166,39848.4525347222,2009-02-04,10:51:39
39.973151,116.333558,0,167,39848.4525925926,2009-02-04,10:51:44
39.973121,116.333556,0,166,39848.452650463,2009-02-04,10:51:49
39.973074,116.333565,0,166,39848.4526736111,2009-02-04,10:51:51
39.973026,116.333578,0,168,39848.4526967593,2009-02-04,10:51:53
39.97298,116.333584,0,169,39848.4527199074,2009-02-04,10:51:55
39.972932,116.333582,0,169,39848.4527546296,2009-02-04,10:51:58
39.97288,116.333584,0,168,39848.4528009259,2009-02-04,10:52:02
39.972859,116.333592,0,168,39848.4528587963,2009-02-04,10:52:07
39.97281,116.333611,0,168,39848.4529166667,2009-02-04,10:52:12
39.972819,116.33368,0,168,39848.452962963,2009-02-04,10:52:16
39.972825,116.333753,0,167,39848.4530092593,2009-02-04,10:52:20
39.972814,116.333823,0,167,39848.4530439815,2009-02-04,10:52:23
39.972876,116.333873,0,168,39848.4530671296,2009-02-04,10:52:25
39.973136,116.333911,0,175,39848.4530787037,2009-02-04,10:52:26
39.973171,116.333963,0,174,39848.4531134259,2009-02-04,10:52:29
39.973213,116.334015,0,172,39848.4531481481,2009-02-04,10:52:32
39.973368,116.3341,0,173,39848.4531828704,2009-02-04,10:52:35
39.973414,116.334136,0,174,39848.4531944444,2009-02-04,10:52:36
39.973461,116.334208,0,175,39848.4532175926,2009-02-04,10:52:38
39.97045,116.333451,0,197,39848.4541666667,2009-02-04,10:54:00
39.970556,116.333432,0,202,39848.4541782407,2009-02-04,10:54:01
39.974316,116.333483,0,397,39848.4544560185,2009-02-04,10:54:25
39.974327,116.333528,0,394,39848.4545138889,2009-02-04,10:54:30
39.97434,116.33353,0,392,39848.4545717593,2009-02-04,10:54:35
39.97434,116.33353,0,392,39848.4546064815,2009-02-04,10:54:38
39.974344,116.333534,0,391,39848.4546296296,2009-02-04,10:54:40
39.974359,116.333536,0,392,39848.4546875,2009-02-04,10:54:45
39.974394,116.333528,0,394,39848.4547453704,2009-02-04,10:54:50
39.974443,116.333507,0,395,39848.4547800926,2009-02-04,10:54:53
39.974454,116.333505,0,398,39848.454837963,2009-02-04,10:54:58
39.974498,116.333499,0,402,39848.4548958333,2009-02-04,10:55:03
39.974519,116.333519,0,402,39848.4549537037,2009-02-04,10:55:08
39.974519,116.333519,0,402,39848.4549884259,2009-02-04,10:55:11
39.974527,116.33352,0,404,39848.4550115741,2009-02-04,10:55:13
39.974574,116.333531,0,405,39848.4550462963,2009-02-04,10:55:16
39.974606,116.333541,0,406,39848.4551041667,2009-02-04,10:55:21
39.974606,116.333541,0,406,39848.4551388889,2009-02-04,10:55:24
39.9746,116.33354,0,405,39848.455162037,2009-02-04,10:55:26
39.974572,116.333545,0,405,39848.4552199074,2009-02-04,10:55:31
39.974543,116.333549,0,406,39848.4552777778,2009-02-04,10:55:36
39.974521,116.333552,0,406,39848.4553356481,2009-02-04,10:55:41
39.9745,116.333553,0,405,39848.4553935185,2009-02-04,10:55:46
39.974485,116.333559,0,406,39848.4554513889,2009-02-04,10:55:51
39.974466,116.333557,0,407,39848.4555092593,2009-02-04,10:55:56
39.974514,116.333545,0,411,39848.4555671296,2009-02-04,10:56:01
39.974532,116.33356,0,411,39848.455625,2009-02-04,10:56:06
39.974532,116.33356,0,411,39848.4556597222,2009-02-04,10:56:09
39.974538,116.333567,0,411,39848.4556828704,2009-02-04,10:56:11
39.97454,116.33358,0,410,39848.4557407407,2009-02-04,10:56:16
39.974522,116.333586,0,409,39848.4557986111,2009-02-04,10:56:21
39.974494,116.333577,0,409,39848.4558564815,2009-02-04,10:56:26
39.974466,116.333576,0,408,39848.4559143518,2009-02-04,10:56:31
39.97443,116.333578,0,407,39848.4559722222,2009-02-04,10:56:36
39.974397,116.333582,0,406,39848.4560300926,2009-02-04,10:56:41
39.974369,116.33359,0,406,39848.456087963,2009-02-04,10:56:46
39.974335,116.333583,0,405,39848.4561458333,2009-02-04,10:56:51
39.97429,116.333614,0,404,39848.4561805556,2009-02-04,10:56:54
39.974271,116.333701,0,395,39848.4562152778,2009-02-04,10:56:57
39.974277,116.333758,0,389,39848.4562384259,2009-02-04,10:56:59
39.974253,116.333758,0,371,39848.4562615741,2009-02-04,10:57:01
39.974219,116.333799,0,369,39848.4563078704,2009-02-04,10:57:05
39.974171,116.333811,0,361,39848.4563425926,2009-02-04,10:57:08
39.974106,116.333831,0,359,39848.4563657407,2009-02-04,10:57:10
39.974033,116.333818,0,348,39848.4563888889,2009-02-04,10:57:12
39.973971,116.333831,0,345,39848.456412037,2009-02-04,10:57:14
39.973902,116.333812,0,353,39848.4564351852,2009-02-04,10:57:16
39.973921,116.33379,0,363,39848.4564930556,2009-02-04,10:57:21
39.973981,116.333799,0,362,39848.4565277778,2009-02-04,10:57:24
39.974041,116.333818,0,357,39848.4565509259,2009-02-04,10:57:26
39.974095,116.33383,0,353,39848.4565856481,2009-02-04,10:57:29
39.974129,116.333835,0,345,39848.4566435185,2009-02-04,10:57:34
39.974132,116.333842,0,339,39848.4567013889,2009-02-04,10:57:39
39.974129,116.333844,0,339,39848.4567592593,2009-02-04,10:57:44
39.97413,116.333844,0,339,39848.4568171296,2009-02-04,10:57:49
39.97413,116.333844,0,339,39848.4568518519,2009-02-04,10:57:52
39.974138,116.333843,0,339,39848.456875,2009-02-04,10:57:54
39.974164,116.333848,0,338,39848.4569328704,2009-02-04,10:57:59
39.974219,116.333851,0,343,39848.4569675926,2009-02-04,10:58:02
39.974239,116.333873,0,353,39848.457025463,2009-02-04,10:58:07
39.974775,116.333978,0,354,39848.4570833333,2009-02-04,10:58:12
39.974784,116.334009,0,352,39848.4571412037,2009-02-04,10:58:17
39.974755,116.334005,0,352,39848.4571990741,2009-02-04,10:58:22
39.974754,116.334004,0,351,39848.4572569444,2009-02-04,10:58:27
39.974748,116.334001,0,351,39848.4573148148,2009-02-04,10:58:32
39.974747,116.334002,0,350,39848.4573726852,2009-02-04,10:58:37
39.974747,116.334002,0,350,39848.4574074074,2009-02-04,10:58:40
39.974743,116.334001,0,351,39848.4574305556,2009-02-04,10:58:42
39.974676,116.333975,0,362,39848.4574652778,2009-02-04,10:58:45
39.974623,116.333958,0,372,39848.4574884259,2009-02-04,10:58:47
39.974573,116.333978,0,373,39848.4575,2009-02-04,10:58:48
39.974497,116.333981,0,386,39848.4575231481,2009-02-04,10:58:50
39.974459,116.333963,0,387,39848.4575810185,2009-02-04,10:58:55
39.97446,116.333963,0,387,39848.4576388889,2009-02-04,10:59:00
39.97446,116.333963,0,387,39848.4576736111,2009-02-04,10:59:03
39.974459,116.333964,0,387,39848.4576967593,2009-02-04,10:59:05
39.974414,116.33396,0,384,39848.4577314815,2009-02-04,10:59:08
39.974353,116.333965,0,389,39848.4577777778,2009-02-04,10:59:12
39.974305,116.333993,0,376,39848.4578125,2009-02-04,10:59:15
39.974265,116.333989,0,367,39848.4578472222,2009-02-04,10:59:18
39.974218,116.33399,0,358,39848.4578935185,2009-02-04,10:59:22
39.974196,116.333975,0,356,39848.4579513889,2009-02-04,10:59:27
39.974196,116.333975,0,356,39848.4579861111,2009-02-04,10:59:30
39.974188,116.333978,0,356,39848.4580092593,2009-02-04,10:59:32
39.974194,116.33396,0,354,39848.4580671296,2009-02-04,10:59:37
39.974194,116.33396,0,354,39848.4581018519,2009-02-04,10:59:40
39.974186,116.333956,0,362,39848.458125,2009-02-04,10:59:42
39.974124,116.333936,0,364,39848.4581597222,2009-02-04,10:59:45
39.974128,116.333875,0,357,39848.4582060185,2009-02-04,10:59:49
39.97406,116.333815,0,351,39848.4582291667,2009-02-04,10:59:51
39.974017,116.333833,0,358,39848.458287037,2009-02-04,10:59:56
39.973974,116.333797,0,356,39848.4583217593,2009-02-04,10:59:59
39.973956,116.333752,0,357,39848.4583796296,2009-02-04,11:00:04
39.973989,116.333763,0,372,39848.4584375,2009-02-04,11:00:09
39.974014,116.333768,0,380,39848.4584953704,2009-02-04,11:00:14
39.974043,116.333756,0,374,39848.4585532407,2009-02-04,11:00:19
39.974072,116.333778,0,375,39848.4586111111,2009-02-04,11:00:24
39.974072,116.333778,0,375,39848.4586458333,2009-02-04,11:00:27
39.974066,116.333779,0,375,39848.4586689815,2009-02-04,11:00:29
39.974062,116.333802,0,374,39848.4587268519,2009-02-04,11:00:34
39.974057,116.333815,0,374,39848.4587847222,2009-02-04,11:00:39
39.974057,116.333815,0,374,39848.4588194444,2009-02-04,11:00:42
39.974052,116.333815,0,374,39848.4588425926,2009-02-04,11:00:44
39.974043,116.333816,0,374,39848.458900463,2009-02-04,11:00:49
39.974007,116.333836,0,372,39848.4589583333,2009-02-04,11:00:54
39.973985,116.333852,0,370,39848.4590162037,2009-02-04,11:00:59
39.973942,116.333818,0,368,39848.4590393519,2009-02-04,11:01:01
39.973894,116.333774,0,365,39848.4590625,2009-02-04,11:01:03
39.973852,116.33375,0,362,39848.4590972222,2009-02-04,11:01:06
39.973807,116.333789,0,363,39848.4591435185,2009-02-04,11:01:10
39.973761,116.333794,0,361,39848.4591898148,2009-02-04,11:01:14
39.973714,116.333825,0,358,39848.4592476852,2009-02-04,11:01:19
39.97366,116.333807,0,352,39848.4592824074,2009-02-04,11:01:22
39.973682,116.333778,0,342,39848.4593402778,2009-02-04,11:01:27
39.973836,116.333799,0,343,39848.4593518519,2009-02-04,11:01:28
39.973856,116.333794,0,342,39848.4594097222,2009-02-04,11:01:33
39.973963,116.333811,0,345,39848.4594212963,2009-02-04,11:01:34
39.973997,116.333772,0,341,39848.4594560185,2009-02-04,11:01:37
39.973994,116.333738,0,340,39848.4595138889,2009-02-04,11:01:42
39.973987,116.333796,0,343,39848.4595486111,2009-02-04,11:01:45
39.974156,116.333828,0,339,39848.4595601852,2009-02-04,11:01:46
39.974139,116.333851,0,334,39848.4596180556,2009-02-04,11:01:51
39.974111,116.333886,0,331,39848.4596759259,2009-02-04,11:01:56
39.97417,116.333912,0,328,39848.4597337963,2009-02-04,11:02:01
39.974217,116.333915,0,324,39848.4597685185,2009-02-04,11:02:04
39.974239,116.333916,0,322,39848.4600578704,2009-02-04,11:02:29
39.974233,116.333912,0,322,39848.4601157407,2009-02-04,11:02:34
39.974233,116.333912,0,322,39848.460150463,2009-02-04,11:02:37
39.974227,116.333905,0,322,39848.4601736111,2009-02-04,11:02:39
39.973126,116.333553,0,146,39848.460474537,2009-02-04,11:03:05
39.973171,116.333464,0,77,39848.4604861111,2009-02-04,11:03:06
39.974016,116.333782,0,466,39848.4606481481,2009-02-04,11:03:20
39.974132,116.333825,0,487,39848.4606597222,2009-02-04,11:03:21
39.974356,116.333921,0,549,39848.4606828704,2009-02-04,11:03:23
39.974548,116.333958,0,588,39848.4606944444,2009-02-04,11:03:24
39.974692,116.33399,0,623,39848.4607060185,2009-02-04,11:03:25
39.974798,116.333997,0,650,39848.4607175926,2009-02-04,11:03:26
39.974891,116.334006,0,671,39848.4607291667,2009-02-04,11:03:27
39.974853,116.333977,0,662,39848.4607407407,2009-02-04,11:03:28
39.974897,116.333961,0,669,39848.4607638889,2009-02-04,11:03:30
39.974997,116.333941,0,665,39848.4608101852,2009-02-04,11:03:34
39.974935,116.333926,0,648,39848.4608449074,2009-02-04,11:03:37
39.974887,116.333937,0,635,39848.4608680556,2009-02-04,11:03:39
39.974845,116.33394,0,627,39848.4609027778,2009-02-04,11:03:42
39.974749,116.333926,0,606,39848.4609143519,2009-02-04,11:03:43
39.974674,116.333911,0,589,39848.4609259259,2009-02-04,11:03:44
39.974418,116.333803,0,401,39848.4625810185,2009-02-04,11:06:07
39.974371,116.333779,0,396,39848.4626157407,2009-02-04,11:06:10
39.97441,116.333813,0,399,39848.4626736111,2009-02-04,11:06:15
39.974402,116.333781,0,396,39848.4627314815,2009-02-04,11:06:20
39.974404,116.33378,0,396,39848.4627893518,2009-02-04,11:06:25
39.974404,116.33378,0,396,39848.4628240741,2009-02-04,11:06:28
39.974412,116.333779,0,396,39848.4628472222,2009-02-04,11:06:30
39.974377,116.333836,0,395,39848.4628935185,2009-02-04,11:06:34
39.974335,116.333813,0,396,39848.4629513889,2009-02-04,11:06:39
39.974363,116.333796,0,400,39848.4630092593,2009-02-04,11:06:44
39.974411,116.3338,0,397,39848.4630671296,2009-02-04,11:06:49
39.974352,116.333798,0,395,39848.4631018518,2009-02-04,11:06:52
39.974352,116.333813,0,393,39848.4631597222,2009-02-04,11:06:57
39.974312,116.333827,0,393,39848.4632175926,2009-02-04,11:07:02
39.974262,116.33382,0,392,39848.4632407407,2009-02-04,11:07:04
39.974193,116.333791,0,389,39848.4632638889,2009-02-04,11:07:06
39.974138,116.333771,0,385,39848.463287037,2009-02-04,11:07:08
39.974084,116.333755,0,382,39848.4633101852,2009-02-04,11:07:10
39.974037,116.333758,0,379,39848.4633449074,2009-02-04,11:07:13
39.974084,116.333765,0,379,39848.4633564815,2009-02-04,11:07:14
39.974133,116.333776,0,379,39848.4633796296,2009-02-04,11:07:16
39.974108,116.333804,0,381,39848.4634375,2009-02-04,11:07:21
39.974091,116.333828,0,380,39848.4634953704,2009-02-04,11:07:26
39.974068,116.333834,0,381,39848.4635532407,2009-02-04,11:07:31
39.974059,116.333838,0,381,39848.4636111111,2009-02-04,11:07:36
39.974068,116.333865,0,382,39848.4636689815,2009-02-04,11:07:41
39.974164,116.33126,0,539,39848.465474537,2009-02-04,11:10:17
39.973456,116.331736,0,598,39848.4654976852,2009-02-04,11:10:19
39.973449,116.331715,0,595,39848.4655555556,2009-02-04,11:10:24
39.973454,116.331618,0,599,39848.4655671296,2009-02-04,11:10:25
39.973434,116.331553,0,600,39848.465625,2009-02-04,11:10:30
39.97342,116.331471,0,599,39848.4656712963,2009-02-04,11:10:34
39.973404,116.331397,0,599,39848.4657060185,2009-02-04,11:10:37
39.973372,116.331341,0,600,39848.4657523148,2009-02-04,11:10:41
39.973349,116.331292,0,603,39848.4658101852,2009-02-04,11:10:46
39.973343,116.33126,0,605,39848.4658680556,2009-02-04,11:10:51
39.973343,116.33126,0,605,39848.4659027778,2009-02-04,11:10:54
39.973341,116.331255,0,606,39848.4659259259,2009-02-04,11:10:56
39.973328,116.331295,0,604,39848.4659837963,2009-02-04,11:11:01
39.973323,116.331345,0,600,39848.4660416667,2009-02-04,11:11:06
39.973312,116.331384,0,589,39848.466099537,2009-02-04,11:11:11
39.973311,116.331412,0,585,39848.4661574074,2009-02-04,11:11:16
39.973301,116.331429,0,583,39848.4662152778,2009-02-04,11:11:21
39.97332,116.331501,0,576,39848.4662731481,2009-02-04,11:11:26
39.973307,116.331548,0,566,39848.4663078704,2009-02-04,11:11:29
39.973302,116.33155,0,566,39848.4663657407,2009-02-04,11:11:34
39.973302,116.33155,0,566,39848.466400463,2009-02-04,11:11:37
39.973295,116.331551,0,565,39848.4664236111,2009-02-04,11:11:39
39.973252,116.331586,0,547,39848.4664814815,2009-02-04,11:11:44
39.973243,116.331633,0,536,39848.4665393519,2009-02-04,11:11:49
39.973233,116.331619,0,530,39848.4665972222,2009-02-04,11:11:54
39.973213,116.331639,0,519,39848.4666550926,2009-02-04,11:11:59
39.973213,116.331663,0,517,39848.466712963,2009-02-04,11:12:04
39.973207,116.331664,0,517,39848.4667708333,2009-02-04,11:12:09
39.97321,116.331664,0,517,39848.4668287037,2009-02-04,11:12:14
39.973206,116.331665,0,517,39848.4668865741,2009-02-04,11:12:19
39.973199,116.331666,0,516,39848.4669444444,2009-02-04,11:12:24
39.973199,116.331666,0,516,39848.4669791667,2009-02-04,11:12:27
39.973194,116.331669,0,516,39848.4670023148,2009-02-04,11:12:29
39.973181,116.33168,0,515,39848.4670601852,2009-02-04,11:12:34
39.973181,116.33179,0,509,39848.4670717593,2009-02-04,11:12:35
39.973117,116.331829,0,503,39848.4670833333,2009-02-04,11:12:36
39.97311,116.331874,0,493,39848.4671180556,2009-02-04,11:12:39
39.973115,116.331875,0,492,39848.4671759259,2009-02-04,11:12:44
39.973116,116.331879,0,490,39848.4672337963,2009-02-04,11:12:49
39.973111,116.331882,0,490,39848.4672916667,2009-02-04,11:12:54
39.973112,116.331883,0,489,39848.467349537,2009-02-04,11:12:59
39.973112,116.331883,0,489,39848.4673842593,2009-02-04,11:13:02
39.973111,116.331886,0,487,39848.4674074074,2009-02-04,11:13:04
39.973046,116.331912,0,487,39848.4674421296,2009-02-04,11:13:07
39.973068,116.33207,0,484,39848.4674537037,2009-02-04,11:13:08
39.973055,116.332147,0,482,39848.4674652778,2009-02-04,11:13:09
39.973014,116.332195,0,481,39848.4674768519,2009-02-04,11:13:10
39.972953,116.332215,0,479,39848.4674884259,2009-02-04,11:13:11
39.972881,116.332225,0,478,39848.4675,2009-02-04,11:13:12
39.972808,116.33223,0,477,39848.4675115741,2009-02-04,11:13:13
39.972733,116.332235,0,476,39848.4675231481,2009-02-04,11:13:14
39.972651,116.332245,0,475,39848.4675347222,2009-02-04,11:13:15
39.972565,116.33226,0,474,39848.4675462963,2009-02-04,11:13:16
39.972475,116.332278,0,473,39848.4675578704,2009-02-04,11:13:17
39.972399,116.332329,0,471,39848.4675694444,2009-02-04,11:13:18
39.972313,116.332357,0,470,39848.4675810185,2009-02-04,11:13:19
39.972221,116.332384,0,468,39848.4675925926,2009-02-04,11:13:20
39.972127,116.332411,0,466,39848.4676041667,2009-02-04,11:13:21
39.972032,116.332425,0,464,39848.4676157407,2009-02-04,11:13:22
39.971934,116.332448,0,463,39848.4676273148,2009-02-04,11:13:23
39.971839,116.332463,0,462,39848.4676388889,2009-02-04,11:13:24
39.971743,116.332476,0,461,39848.467650463,2009-02-04,11:13:25
39.971651,116.332487,0,459,39848.467662037,2009-02-04,11:13:26
39.971562,116.332502,0,459,39848.4676736111,2009-02-04,11:13:27
39.971473,116.332513,0,457,39848.4676851852,2009-02-04,11:13:28
39.971378,116.33253,0,457,39848.4676967593,2009-02-04,11:13:29
39.971279,116.332552,0,457,39848.4677083333,2009-02-04,11:13:30
39.971178,116.332574,0,456,39848.4677199074,2009-02-04,11:13:31
39.971077,116.332596,0,456,39848.4677314815,2009-02-04,11:13:32
39.970976,116.332613,0,454,39848.4677430556,2009-02-04,11:13:33
39.970877,116.332635,0,454,39848.4677546296,2009-02-04,11:13:34
39.970776,116.332654,0,453,39848.4677662037,2009-02-04,11:13:35
39.970676,116.332676,0,452,39848.4677777778,2009-02-04,11:13:36
39.970572,116.332698,0,451,39848.4677893519,2009-02-04,11:13:37
39.97048,116.332719,0,450,39848.4678009259,2009-02-04,11:13:38
39.970387,116.33274,0,449,39848.4678125,2009-02-04,11:13:39
39.970291,116.332764,0,448,39848.4678240741,2009-02-04,11:13:40
39.970193,116.332782,0,448,39848.4678356481,2009-02-04,11:13:41
39.970095,116.332789,0,448,39848.4678472222,2009-02-04,11:13:42
39.969999,116.33279,0,447,39848.4678587963,2009-02-04,11:13:43
39.969903,116.332793,0,447,39848.4678703704,2009-02-04,11:13:44
39.969803,116.332795,0,446,39848.4678819444,2009-02-04,11:13:45
39.969708,116.332798,0,445,39848.4678935185,2009-02-04,11:13:46
39.969612,116.332801,0,443,39848.4679050926,2009-02-04,11:13:47
39.969518,116.33281,0,441,39848.4679166667,2009-02-04,11:13:48
39.96942,116.33282,0,440,39848.4679282407,2009-02-04,11:13:49
39.969327,116.332826,0,437,39848.4679398148,2009-02-04,11:13:50
39.969233,116.332831,0,435,39848.4679513889,2009-02-04,11:13:51
39.969152,116.332834,0,432,39848.467962963,2009-02-04,11:13:52
39.969078,116.332838,0,430,39848.467974537,2009-02-04,11:13:53
39.969023,116.332836,0,427,39848.4679861111,2009-02-04,11:13:54
39.968973,116.33284,0,424,39848.4679976852,2009-02-04,11:13:55
39.96892,116.33284,0,422,39848.4680092593,2009-02-04,11:13:56
39.96887,116.332828,0,419,39848.4680208333,2009-02-04,11:13:57
39.968805,116.332827,0,417,39848.4680324074,2009-02-04,11:13:58
39.968737,116.332818,0,413,39848.4680439815,2009-02-04,11:13:59
39.968652,116.332824,0,410,39848.4680555556,2009-02-04,11:14:00
39.968568,116.332824,0,407,39848.4680671296,2009-02-04,11:14:01
39.968478,116.33283,0,404,39848.4680787037,2009-02-04,11:14:02
39.968431,116.332931,0,397,39848.4680902778,2009-02-04,11:14:03
39.96837,116.332966,0,390,39848.4681018519,2009-02-04,11:14:04
39.968283,116.332964,0,386,39848.4681134259,2009-02-04,11:14:05
39.968193,116.332967,0,382,39848.468125,2009-02-04,11:14:06
39.96811,116.332958,0,378,39848.4681365741,2009-02-04,11:14:07
39.968023,116.332962,0,375,39848.4681481481,2009-02-04,11:14:08
39.967939,116.332964,0,373,39848.4681597222,2009-02-04,11:14:09
39.967858,116.332963,0,369,39848.4681712963,2009-02-04,11:14:10
39.967778,116.332963,0,367,39848.4681828704,2009-02-04,11:14:11
39.967699,116.332956,0,363,39848.4681944444,2009-02-04,11:14:12
39.967623,116.332955,0,360,39848.4682060185,2009-02-04,11:14:13
39.967555,116.332952,0,356,39848.4682175926,2009-02-04,11:14:14
39.96748,116.332957,0,353,39848.4682291667,2009-02-04,11:14:15
39.967412,116.332971,0,350,39848.4682407407,2009-02-04,11:14:16
39.967346,116.33298,0,347,39848.4682523148,2009-02-04,11:14:17
39.967283,116.333004,0,344,39848.4682638889,2009-02-04,11:14:18
39.967221,116.333018,0,341,39848.468275463,2009-02-04,11:14:19
39.967161,116.333015,0,338,39848.468287037,2009-02-04,11:14:20
39.967105,116.333017,0,335,39848.4682986111,2009-02-04,11:14:21
39.967054,116.333023,0,332,39848.4683101852,2009-02-04,11:14:22
39.967002,116.333025,0,329,39848.4683217593,2009-02-04,11:14:23
39.966945,116.333028,0,326,39848.4683333333,2009-02-04,11:14:24
39.966884,116.333035,0,323,39848.4683449074,2009-02-04,11:14:25
39.966828,116.333071,0,319,39848.4683564815,2009-02-04,11:14:26
39.966761,116.333081,0,316,39848.4683680556,2009-02-04,11:14:27
39.966694,116.333086,0,311,39848.4683796296,2009-02-04,11:14:28
39.96663,116.333087,0,307,39848.4683912037,2009-02-04,11:14:29
39.966568,116.33309,0,303,39848.4684027778,2009-02-04,11:14:30
39.966516,116.333088,0,299,39848.4684143519,2009-02-04,11:14:31
39.966485,116.33308,0,284,39848.4684259259,2009-02-04,11:14:32
39.966435,116.333028,0,274,39848.4684490741,2009-02-04,11:14:34
39.966427,116.332969,0,249,39848.4684606481,2009-02-04,11:14:35
39.966399,116.33286,0,237,39848.4684837963,2009-02-04,11:14:37
39.966399,116.332786,0,231,39848.4684953704,2009-02-04,11:14:38
39.966398,116.3327,0,227,39848.4685069444,2009-02-04,11:14:39
39.966397,116.332609,0,224,39848.4685185185,2009-02-04,11:14:40
39.966398,116.332512,0,220,39848.4685300926,2009-02-04,11:14:41
39.966397,116.332405,0,218,39848.4685416667,2009-02-04,11:14:42
39.966395,116.332292,0,216,39848.4685532407,2009-02-04,11:14:43
39.966397,116.332176,0,215,39848.4685648148,2009-02-04,11:14:44
39.966398,116.332054,0,212,39848.4685763889,2009-02-04,11:14:45
39.966403,116.331924,0,211,39848.468587963,2009-02-04,11:14:46
39.966402,116.331791,0,209,39848.468599537,2009-02-04,11:14:47
39.966405,116.331656,0,207,39848.4686111111,2009-02-04,11:14:48
39.966408,116.331523,0,205,39848.4686226852,2009-02-04,11:14:49
39.966407,116.331389,0,203,39848.4686342593,2009-02-04,11:14:50
39.966406,116.331259,0,201,39848.4686458333,2009-02-04,11:14:51
39.966425,116.331109,0,195,39848.4686574074,2009-02-04,11:14:52
39.966463,116.330931,0,190,39848.4686689815,2009-02-04,11:14:53
39.96648,116.330768,0,182,39848.4686805556,2009-02-04,11:14:54
39.966481,116.330624,0,178,39848.4686921296,2009-02-04,11:14:55
39.966486,116.33048,0,178,39848.4687037037,2009-02-04,11:14:56
39.966487,116.330339,0,175,39848.4687152778,2009-02-04,11:14:57
39.966483,116.330211,0,174,39848.4687268519,2009-02-04,11:14:58
39.966478,116.330083,0,172,39848.4687384259,2009-02-04,11:14:59
39.966477,116.329951,0,170,39848.46875,2009-02-04,11:15:00
39.966477,116.329829,0,168,39848.4687615741,2009-02-04,11:15:01
39.966478,116.329711,0,166,39848.4687731481,2009-02-04,11:15:02
39.966477,116.329591,0,164,39848.4687847222,2009-02-04,11:15:03
39.966512,116.329459,0,166,39848.4687962963,2009-02-04,11:15:04
39.966516,116.329342,0,165,39848.4688078704,2009-02-04,11:15:05
39.966518,116.329224,0,163,39848.4688194444,2009-02-04,11:15:06
39.966517,116.329123,0,162,39848.4688310185,2009-02-04,11:15:07
39.966513,116.32903,0,160,39848.4688425926,2009-02-04,11:15:08
39.966507,116.328945,0,159,39848.4688541667,2009-02-04,11:15:09
39.9665,116.328861,0,158,39848.4688657407,2009-02-04,11:15:10
39.96649,116.328784,0,156,39848.4688773148,2009-02-04,11:15:11
39.966487,116.328709,0,155,39848.4688888889,2009-02-04,11:15:12
39.966487,116.328649,0,153,39848.468900463,2009-02-04,11:15:13
39.966496,116.328586,0,152,39848.468912037,2009-02-04,11:15:14
39.966501,116.328508,0,150,39848.4689351852,2009-02-04,11:15:16
39.966507,116.328475,0,141,39848.4689930556,2009-02-04,11:15:21
39.966507,116.328462,0,138,39848.4690509259,2009-02-04,11:15:26
39.966507,116.328462,0,138,39848.4690856481,2009-02-04,11:15:29
39.966507,116.328463,0,137,39848.4691087963,2009-02-04,11:15:31
39.966508,116.328472,0,137,39848.4691666667,2009-02-04,11:15:36
39.966507,116.328475,0,137,39848.469224537,2009-02-04,11:15:41
39.966507,116.328477,0,136,39848.4692824074,2009-02-04,11:15:46
39.966505,116.328479,0,136,39848.4693402778,2009-02-04,11:15:51
39.966504,116.328485,0,136,39848.4693981481,2009-02-04,11:15:56
39.966504,116.328486,0,136,39848.4694560185,2009-02-04,11:16:01
39.966504,116.328486,0,136,39848.4694907407,2009-02-04,11:16:04
39.966505,116.328485,0,136,39848.4695138889,2009-02-04,11:16:06
39.966501,116.32844,0,136,39848.4695717593,2009-02-04,11:16:11
39.96649,116.328355,0,135,39848.4695949074,2009-02-04,11:16:13
39.966483,116.328284,0,134,39848.4696064815,2009-02-04,11:16:14
39.966476,116.328206,0,133,39848.4696180556,2009-02-04,11:16:15
39.966474,116.32811,0,132,39848.4696296296,2009-02-04,11:16:16
39.966465,116.328009,0,132,39848.4696412037,2009-02-04,11:16:17
39.966458,116.327901,0,134,39848.4696527778,2009-02-04,11:16:18
39.966455,116.32778,0,133,39848.4696643518,2009-02-04,11:16:19
39.966451,116.32766,0,132,39848.4696759259,2009-02-04,11:16:20
39.966446,116.327542,0,131,39848.4696875,2009-02-04,11:16:21
39.966445,116.327429,0,130,39848.4696990741,2009-02-04,11:16:22
39.966445,116.327317,0,131,39848.4697106481,2009-02-04,11:16:23
39.966456,116.32721,0,128,39848.4697222222,2009-02-04,11:16:24
39.966448,116.327094,0,128,39848.4697337963,2009-02-04,11:16:25
39.966446,116.326983,0,129,39848.4697453704,2009-02-04,11:16:26
39.966435,116.326871,0,130,39848.4697569444,2009-02-04,11:16:27
39.96643,116.32675,0,132,39848.4697685185,2009-02-04,11:16:28
39.966439,116.326634,0,132,39848.4697800926,2009-02-04,11:16:29
39.966439,116.32652,0,132,39848.4697916667,2009-02-04,11:16:30
39.966447,116.326397,0,133,39848.4698032407,2009-02-04,11:16:31
39.966442,116.326271,0,134,39848.4698148148,2009-02-04,11:16:32
39.966438,116.326152,0,135,39848.4698263889,2009-02-04,11:16:33
39.96644,116.326027,0,135,39848.469837963,2009-02-04,11:16:34
39.966439,116.325907,0,135,39848.469849537,2009-02-04,11:16:35
39.966432,116.32579,0,135,39848.4698611111,2009-02-04,11:16:36
39.966415,116.32569,0,133,39848.4698726852,2009-02-04,11:16:37
39.966408,116.325586,0,125,39848.4698842593,2009-02-04,11:16:38
39.966407,116.325484,0,123,39848.4698958333,2009-02-04,11:16:39
39.96641,116.325376,0,120,39848.4699074074,2009-02-04,11:16:40
39.966401,116.325267,0,116,39848.4699189815,2009-02-04,11:16:41
39.966402,116.325156,0,110,39848.4699305556,2009-02-04,11:16:42
39.966387,116.325026,0,110,39848.4699421296,2009-02-04,11:16:43
39.966386,116.324884,0,109,39848.4699537037,2009-02-04,11:16:44
39.966371,116.324732,0,110,39848.4699652778,2009-02-04,11:16:45
39.966368,116.324571,0,110,39848.4699768518,2009-02-04,11:16:46
39.966362,116.324412,0,112,39848.4699884259,2009-02-04,11:16:47
39.966359,116.324263,0,109,39848.47,2009-02-04,11:16:48
39.966363,116.324108,0,106,39848.4700115741,2009-02-04,11:16:49
39.966366,116.323943,0,106,39848.4700231481,2009-02-04,11:16:50
39.966369,116.323775,0,107,39848.4700347222,2009-02-04,11:16:51
39.966381,116.323608,0,102,39848.4700462963,2009-02-04,11:16:52
39.966377,116.323438,0,104,39848.4700578704,2009-02-04,11:16:53
39.966369,116.323263,0,102,39848.4700694444,2009-02-04,11:16:54
39.966363,116.323094,0,106,39848.4700810185,2009-02-04,11:16:55
39.96635,116.322924,0,111,39848.4700925926,2009-02-04,11:16:56
39.966346,116.322768,0,112,39848.4701041667,2009-02-04,11:16:57
39.966334,116.322617,0,115,39848.4701157407,2009-02-04,11:16:58
39.966324,116.322467,0,117,39848.4701273148,2009-02-04,11:16:59
39.966313,116.322334,0,117,39848.4701388889,2009-02-04,11:17:00
39.96631,116.322197,0,118,39848.470150463,2009-02-04,11:17:01
39.966305,116.322072,0,121,39848.470162037,2009-02-04,11:17:02
39.966295,116.321956,0,124,39848.4701736111,2009-02-04,11:17:03
39.966288,116.321841,0,126,39848.4701851852,2009-02-04,11:17:04
39.966287,116.321729,0,128,39848.4701967593,2009-02-04,11:17:05
39.966285,116.321618,0,129,39848.4702083333,2009-02-04,11:17:06
39.966284,116.321507,0,130,39848.4702199074,2009-02-04,11:17:07
39.966291,116.321396,0,130,39848.4702314815,2009-02-04,11:17:08
39.966292,116.32129,0,131,39848.4702430556,2009-02-04,11:17:09
39.966295,116.321192,0,133,39848.4702546296,2009-02-04,11:17:10
39.966296,116.3211,0,134,39848.4702662037,2009-02-04,11:17:11
39.966299,116.321009,0,134,39848.4702777778,2009-02-04,11:17:12
39.966288,116.320924,0,138,39848.4702893518,2009-02-04,11:17:13
39.966292,116.320849,0,138,39848.4703009259,2009-02-04,11:17:14
39.966296,116.320779,0,139,39848.4703125,2009-02-04,11:17:15
39.966299,116.320711,0,140,39848.4703240741,2009-02-04,11:17:16
39.966287,116.320635,0,143,39848.4703356481,2009-02-04,11:17:17
39.966291,116.320555,0,144,39848.4703472222,2009-02-04,11:17:18
39.966296,116.320472,0,148,39848.4703587963,2009-02-04,11:17:19
39.966294,116.320402,0,147,39848.4703703704,2009-02-04,11:17:20
39.966291,116.320343,0,147,39848.4703819444,2009-02-04,11:17:21
39.966277,116.320261,0,149,39848.4704050926,2009-02-04,11:17:23
39.966226,116.320199,0,152,39848.4704282407,2009-02-04,11:17:25
39.966211,116.320162,0,138,39848.470462963,2009-02-04,11:17:28
39.966197,116.320079,0,141,39848.4704976852,2009-02-04,11:17:31
39.9662,116.319985,0,139,39848.4705208333,2009-02-04,11:17:33
39.966206,116.319921,0,137,39848.4705439815,2009-02-04,11:17:35
39.966208,116.31984,0,146,39848.4705787037,2009-02-04,11:17:38
39.966214,116.319764,0,150,39848.4706018518,2009-02-04,11:17:40
39.966229,116.319671,0,157,39848.470625,2009-02-04,11:17:42
39.96623,116.319582,0,158,39848.4706481481,2009-02-04,11:17:44
39.966211,116.319479,0,152,39848.4706712963,2009-02-04,11:17:46
39.966208,116.319406,0,148,39848.4706828704,2009-02-04,11:17:47
39.966202,116.319319,0,147,39848.4706944444,2009-02-04,11:17:48
39.966199,116.319237,0,144,39848.4707060185,2009-02-04,11:17:49
39.966188,116.319154,0,143,39848.4707175926,2009-02-04,11:17:50
39.966178,116.31906,0,140,39848.4707291667,2009-02-04,11:17:51
39.966168,116.318963,0,139,39848.4707407407,2009-02-04,11:17:52
39.96616,116.318863,0,139,39848.4707523148,2009-02-04,11:17:53
39.96616,116.318756,0,138,39848.4707638889,2009-02-04,11:17:54
39.966156,116.318648,0,138,39848.470775463,2009-02-04,11:17:55
39.96615,116.318537,0,137,39848.470787037,2009-02-04,11:17:56
39.966142,116.318413,0,136,39848.4707986111,2009-02-04,11:17:57
39.966137,116.318281,0,134,39848.4708101852,2009-02-04,11:17:58
39.966128,116.318146,0,129,39848.4708217593,2009-02-04,11:17:59
39.966124,116.318002,0,129,39848.4708333333,2009-02-04,11:18:00
39.966121,116.317852,0,128,39848.4708449074,2009-02-04,11:18:01
39.966121,116.317702,0,127,39848.4708564815,2009-02-04,11:18:02
39.966128,116.317545,0,126,39848.4708680556,2009-02-04,11:18:03
39.966129,116.317387,0,125,39848.4708796296,2009-02-04,11:18:04
39.966127,116.317225,0,127,39848.4708912037,2009-02-04,11:18:05
39.966119,116.317064,0,130,39848.4709027778,2009-02-04,11:18:06
39.966122,116.316908,0,131,39848.4709143518,2009-02-04,11:18:07
39.966121,116.316751,0,137,39848.4709259259,2009-02-04,11:18:08
39.966121,116.316611,0,141,39848.4709375,2009-02-04,11:18:09
39.966126,116.316488,0,143,39848.4709490741,2009-02-04,11:18:10
39.966138,116.31638,0,142,39848.4709606481,2009-02-04,11:18:11
39.966136,116.316294,0,143,39848.4709722222,2009-02-04,11:18:12
39.966141,116.316221,0,142,39848.4709837963,2009-02-04,11:18:13
39.966146,116.316151,0,143,39848.4709953704,2009-02-04,11:18:14
39.966155,116.31608,0,143,39848.4710069444,2009-02-04,11:18:15
39.966172,116.316018,0,143,39848.4710185185,2009-02-04,11:18:16
39.966157,116.315956,0,142,39848.4710300926,2009-02-04,11:18:17
39.966167,116.315884,0,142,39848.4710416667,2009-02-04,11:18:18
39.966193,116.315797,0,144,39848.4710532407,2009-02-04,11:18:19
39.966177,116.315715,0,143,39848.4710648148,2009-02-04,11:18:20
39.966158,116.315638,0,142,39848.4710763889,2009-02-04,11:18:21
39.966145,116.315567,0,141,39848.471087963,2009-02-04,11:18:22
39.966096,116.31551,0,138,39848.471099537,2009-02-04,11:18:23
39.966077,116.315452,0,137,39848.4711111111,2009-02-04,11:18:24
39.966042,116.315349,0,136,39848.4711342593,2009-02-04,11:18:26
39.965991,116.315261,0,134,39848.4711574074,2009-02-04,11:18:28
39.965951,116.315226,0,133,39848.4711689815,2009-02-04,11:18:29
39.965905,116.315161,0,131,39848.4711921296,2009-02-04,11:18:31
39.965876,116.315113,0,131,39848.4712152778,2009-02-04,11:18:33
39.965826,116.315092,0,128,39848.4712615741,2009-02-04,11:18:37
39.965789,116.315076,0,128,39848.4713194444,2009-02-04,11:18:42
39.965789,116.315076,0,128,39848.4713541667,2009-02-04,11:18:45
39.965782,116.315074,0,127,39848.4713773148,2009-02-04,11:18:47
39.965767,116.315067,0,128,39848.4714351852,2009-02-04,11:18:52
39.965585,116.315062,0,130,39848.4714699074,2009-02-04,11:18:55
39.965452,116.315075,0,131,39848.4714814815,2009-02-04,11:18:56
39.965385,116.315049,0,132,39848.4714930556,2009-02-04,11:18:57
39.965334,116.315054,0,133,39848.4715046296,2009-02-04,11:18:58
39.965276,116.315075,0,135,39848.4715277778,2009-02-04,11:19:00
39.965221,116.315038,0,137,39848.4715740741,2009-02-04,11:19:04
39.965155,116.315011,0,142,39848.4715972222,2009-02-04,11:19:06
39.965087,116.314974,0,140,39848.4716203704,2009-02-04,11:19:08
39.965108,116.314957,0,160,39848.4716319444,2009-02-04,11:19:09
39.965047,116.314956,0,163,39848.4716550926,2009-02-04,11:19:11
39.964995,116.314971,0,163,39848.4716666667,2009-02-04,11:19:12
39.964939,116.314995,0,165,39848.4716782407,2009-02-04,11:19:13
39.964887,116.315059,0,161,39848.4716898148,2009-02-04,11:19:14
39.964811,116.315101,0,160,39848.4717013889,2009-02-04,11:19:15
39.964739,116.315164,0,158,39848.471712963,2009-02-04,11:19:16
39.964651,116.315199,0,155,39848.471724537,2009-02-04,11:19:17
39.964551,116.315248,0,156,39848.4717361111,2009-02-04,11:19:18
39.964453,116.31529,0,156,39848.4717476852,2009-02-04,11:19:19
39.964349,116.315335,0,156,39848.4717592593,2009-02-04,11:19:20
39.964244,116.315378,0,156,39848.4717708333,2009-02-04,11:19:21
39.964139,116.315419,0,156,39848.4717824074,2009-02-04,11:19:22
39.964042,116.315466,0,155,39848.4717939815,2009-02-04,11:19:23
39.963935,116.315506,0,156,39848.4718055556,2009-02-04,11:19:24
39.963828,116.315539,0,156,39848.4718171296,2009-02-04,11:19:25
39.963726,116.315577,0,155,39848.4718287037,2009-02-04,11:19:26
39.963627,116.315619,0,157,39848.4718402778,2009-02-04,11:19:27
39.963526,116.315661,0,159,39848.4718518518,2009-02-04,11:19:28
39.963422,116.315703,0,161,39848.4718634259,2009-02-04,11:19:29
39.963333,116.315752,0,159,39848.471875,2009-02-04,11:19:30
39.963241,116.315807,0,158,39848.4718865741,2009-02-04,11:19:31
39.963139,116.315847,0,157,39848.4718981481,2009-02-04,11:19:32
39.963024,116.315885,0,157,39848.4719097222,2009-02-04,11:19:33
39.962909,116.315925,0,157,39848.4719212963,2009-02-04,11:19:34
39.962783,116.315959,0,158,39848.4719328704,2009-02-04,11:19:35
39.96267,116.316003,0,155,39848.4719444444,2009-02-04,11:19:36
39.962562,116.316048,0,152,39848.4719560185,2009-02-04,11:19:37
39.962445,116.316087,0,150,39848.4719675926,2009-02-04,11:19:38
39.962328,116.316119,0,148,39848.4719791667,2009-02-04,11:19:39
39.962215,116.316145,0,145,39848.4719907407,2009-02-04,11:19:40
39.962092,116.316171,0,144,39848.4720023148,2009-02-04,11:19:41
39.961967,116.316201,0,142,39848.4720138889,2009-02-04,11:19:42
39.961843,116.31623,0,138,39848.472025463,2009-02-04,11:19:43
39.961709,116.316262,0,136,39848.472037037,2009-02-04,11:19:44
39.961566,116.316284,0,134,39848.4720486111,2009-02-04,11:19:45
39.961421,116.3163,0,133,39848.4720601852,2009-02-04,11:19:46
39.961268,116.31632,0,133,39848.4720717593,2009-02-04,11:19:47
39.961113,116.316341,0,136,39848.4720833333,2009-02-04,11:19:48
39.960955,116.316359,0,135,39848.4720949074,2009-02-04,11:19:49
39.960804,116.316383,0,133,39848.4721064815,2009-02-04,11:19:50
39.96065,116.316403,0,131,39848.4721180556,2009-02-04,11:19:51
39.960495,116.316423,0,131,39848.4721296296,2009-02-04,11:19:52
39.96034,116.316445,0,130,39848.4721412037,2009-02-04,11:19:53
39.960184,116.316462,0,128,39848.4721527778,2009-02-04,11:19:54
39.960031,116.316482,0,125,39848.4721643519,2009-02-04,11:19:55
39.959867,116.316521,0,139,39848.4721759259,2009-02-04,11:19:56
39.959715,116.316537,0,137,39848.4721875,2009-02-04,11:19:57
39.959557,116.316553,0,132,39848.4721990741,2009-02-04,11:19:58
39.9594,116.316575,0,134,39848.4722106481,2009-02-04,11:19:59
39.959241,116.316603,0,135,39848.4722222222,2009-02-04,11:20:00
39.959088,116.316624,0,131,39848.4722337963,2009-02-04,11:20:01
39.958933,116.316651,0,132,39848.4722453704,2009-02-04,11:20:02
39.958782,116.316671,0,133,39848.4722569444,2009-02-04,11:20:03
39.958633,116.316687,0,132,39848.4722685185,2009-02-04,11:20:04
39.95849,116.316703,0,129,39848.4722800926,2009-02-04,11:20:05
39.958348,116.316723,0,130,39848.4722916667,2009-02-04,11:20:06
39.958202,116.316733,0,131,39848.4723032407,2009-02-04,11:20:07
39.958055,116.316757,0,134,39848.4723148148,2009-02-04,11:20:08
39.957918,116.316784,0,134,39848.4723263889,2009-02-04,11:20:09
39.957783,116.316798,0,133,39848.472337963,2009-02-04,11:20:10
39.957649,116.31682,0,132,39848.472349537,2009-02-04,11:20:11
39.957508,116.316842,0,133,39848.4723611111,2009-02-04,11:20:12
39.957345,116.316835,0,139,39848.4723726852,2009-02-04,11:20:13
39.957211,116.316868,0,140,39848.4723842593,2009-02-04,11:20:14
39.957079,116.316901,0,143,39848.4723958333,2009-02-04,11:20:15
39.956951,116.316923,0,144,39848.4724074074,2009-02-04,11:20:16
39.956822,116.316932,0,141,39848.4724189815,2009-02-04,11:20:17
39.956693,116.316949,0,145,39848.4724305556,2009-02-04,11:20:18
39.956572,116.31697,0,147,39848.4724421296,2009-02-04,11:20:19
39.95645,116.316991,0,149,39848.4724537037,2009-02-04,11:20:20
39.956327,116.317012,0,152,39848.4724652778,2009-02-04,11:20:21
39.956211,116.317023,0,151,39848.4724768519,2009-02-04,11:20:22
39.956102,116.317043,0,152,39848.4724884259,2009-02-04,11:20:23
39.955999,116.317055,0,151,39848.4725,2009-02-04,11:20:24
39.955906,116.31707,0,155,39848.4725115741,2009-02-04,11:20:25
39.955826,116.317077,0,153,39848.4725231482,2009-02-04,11:20:26
39.955764,116.317082,0,150,39848.4725347222,2009-02-04,11:20:27
39.955713,116.317077,0,147,39848.4725462963,2009-02-04,11:20:28
39.955671,116.317059,0,143,39848.4725578704,2009-02-04,11:20:29
39.955628,116.317026,0,145,39848.4725694444,2009-02-04,11:20:30
39.955591,116.316974,0,144,39848.4725810185,2009-02-04,11:20:31
39.955565,116.316895,0,138,39848.4725925926,2009-02-04,11:20:32
39.955552,116.316802,0,134,39848.4726041667,2009-02-04,11:20:33
39.955548,116.316693,0,128,39848.4726157407,2009-02-04,11:20:34
39.955545,116.316592,0,123,39848.4726273148,2009-02-04,11:20:35
39.955544,116.316481,0,121,39848.4726388889,2009-02-04,11:20:36
39.955543,116.316359,0,120,39848.472650463,2009-02-04,11:20:37
39.95554,116.316237,0,120,39848.472662037,2009-02-04,11:20:38
39.955534,116.31611,0,120,39848.4726736111,2009-02-04,11:20:39
39.955524,116.315978,0,121,39848.4726851852,2009-02-04,11:20:40
39.95552,116.315833,0,121,39848.4726967593,2009-02-04,11:20:41
39.9555,116.31568,0,126,39848.4727083333,2009-02-04,11:20:42
39.955499,116.315538,0,125,39848.4727199074,2009-02-04,11:20:43
39.955496,116.315393,0,125,39848.4727314815,2009-02-04,11:20:44
39.955496,116.315236,0,124,39848.4727430556,2009-02-04,11:20:45
39.9555,116.315078,0,124,39848.4727546296,2009-02-04,11:20:46
39.955498,116.314898,0,134,39848.4727662037,2009-02-04,11:20:47
39.955514,116.314728,0,137,39848.4727777778,2009-02-04,11:20:48
39.95552,116.314564,0,137,39848.4727893519,2009-02-04,11:20:49
39.955523,116.314405,0,138,39848.4728009259,2009-02-04,11:20:50
39.955532,116.314234,0,138,39848.4728125,2009-02-04,11:20:51
39.955542,116.31406,0,138,39848.4728240741,2009-02-04,11:20:52
39.955554,116.31389,0,138,39848.4728356482,2009-02-04,11:20:53
39.955572,116.313718,0,139,39848.4728472222,2009-02-04,11:20:54
39.95557,116.313547,0,139,39848.4728587963,2009-02-04,11:20:55
39.955582,116.313382,0,139,39848.4728703704,2009-02-04,11:20:56
39.955589,116.313211,0,140,39848.4728819444,2009-02-04,11:20:57
39.955593,116.313044,0,141,39848.4728935185,2009-02-04,11:20:58
39.955601,116.312875,0,141,39848.4729050926,2009-02-04,11:20:59
39.95561,116.312711,0,142,39848.4729166667,2009-02-04,11:21:00
39.955615,116.312553,0,144,39848.4729282407,2009-02-04,11:21:01
39.955669,116.312393,0,145,39848.4729398148,2009-02-04,11:21:02
39.955673,116.31225,0,147,39848.4729513889,2009-02-04,11:21:03
39.955666,116.312118,0,148,39848.472962963,2009-02-04,11:21:04
39.955666,116.312005,0,143,39848.472974537,2009-02-04,11:21:05
39.955662,116.311885,0,142,39848.4729861111,2009-02-04,11:21:06
39.955658,116.311776,0,142,39848.4729976852,2009-02-04,11:21:07
39.955655,116.31167,0,142,39848.4730092593,2009-02-04,11:21:08
39.955657,116.311579,0,143,39848.4730208333,2009-02-04,11:21:09
39.955663,116.311498,0,145,39848.4730324074,2009-02-04,11:21:10
39.955664,116.311427,0,147,39848.4730439815,2009-02-04,11:21:11
39.955676,116.311326,0,149,39848.4730671296,2009-02-04,11:21:13
39.95568,116.311274,0,149,39848.473125,2009-02-04,11:21:18
39.95568,116.311272,0,150,39848.4731828704,2009-02-04,11:21:23
39.955681,116.311267,0,150,39848.4732407407,2009-02-04,11:21:28
39.95568,116.311264,0,151,39848.4732986111,2009-02-04,11:21:33
39.955682,116.31126,0,152,39848.4733564815,2009-02-04,11:21:38
39.955689,116.311252,0,153,39848.4734143519,2009-02-04,11:21:43
39.955689,116.311254,0,153,39848.4734722222,2009-02-04,11:21:48
39.955688,116.311254,0,153,39848.4735300926,2009-02-04,11:21:53
39.955689,116.311251,0,153,39848.473587963,2009-02-04,11:21:58
39.95569,116.31125,0,153,39848.4736458333,2009-02-04,11:22:03
39.95569,116.31125,0,153,39848.4736805556,2009-02-04,11:22:06
39.955691,116.31125,0,153,39848.4737037037,2009-02-04,11:22:08
39.955687,116.311169,0,152,39848.4737615741,2009-02-04,11:22:13
39.955649,116.311101,0,151,39848.4737847222,2009-02-04,11:22:15
39.955586,116.311058,0,151,39848.4738078704,2009-02-04,11:22:17
39.955535,116.311057,0,150,39848.4738194444,2009-02-04,11:22:18
39.955461,116.311072,0,150,39848.4738310185,2009-02-04,11:22:19
39.955381,116.311087,0,148,39848.4738425926,2009-02-04,11:22:20
39.955303,116.311085,0,149,39848.4738541667,2009-02-04,11:22:21
39.955209,116.311089,0,149,39848.4738657407,2009-02-04,11:22:22
39.955119,116.311093,0,149,39848.4738773148,2009-02-04,11:22:23
39.955019,116.311102,0,150,39848.4738888889,2009-02-04,11:22:24
39.954926,116.311108,0,150,39848.473900463,2009-02-04,11:22:25
39.954827,116.311113,0,149,39848.473912037,2009-02-04,11:22:26
39.954738,116.311112,0,148,39848.4739236111,2009-02-04,11:22:27
39.954653,116.311111,0,148,39848.4739351852,2009-02-04,11:22:28
39.954564,116.311109,0,146,39848.4739467593,2009-02-04,11:22:29
39.954472,116.311115,0,145,39848.4739583333,2009-02-04,11:22:30
39.954382,116.311118,0,145,39848.4739699074,2009-02-04,11:22:31
39.954292,116.311115,0,145,39848.4739814815,2009-02-04,11:22:32
39.9542,116.311117,0,146,39848.4739930556,2009-02-04,11:22:33
39.954105,116.311131,0,148,39848.4740046296,2009-02-04,11:22:34
39.954018,116.311129,0,148,39848.4740162037,2009-02-04,11:22:35
39.953928,116.311128,0,148,39848.4740277778,2009-02-04,11:22:36
39.953845,116.311126,0,144,39848.4740393519,2009-02-04,11:22:37
39.953744,116.311102,0,150,39848.4740509259,2009-02-04,11:22:38
39.953637,116.311074,0,157,39848.4740625,2009-02-04,11:22:39
39.953554,116.31108,0,157,39848.4740740741,2009-02-04,11:22:40
39.953476,116.311088,0,158,39848.4740856481,2009-02-04,11:22:41
39.953392,116.311093,0,157,39848.4740972222,2009-02-04,11:22:42
39.953321,116.311097,0,160,39848.4741087963,2009-02-04,11:22:43
39.953263,116.311115,0,159,39848.4741203704,2009-02-04,11:22:44
39.953215,116.311116,0,154,39848.4741319444,2009-02-04,11:22:45
39.953156,116.311113,0,153,39848.4741435185,2009-02-04,11:22:46
39.953104,116.311095,0,150,39848.4741550926,2009-02-04,11:22:47
39.953047,116.311108,0,153,39848.4741666667,2009-02-04,11:22:48
39.952993,116.311109,0,154,39848.4741782407,2009-02-04,11:22:49
39.952945,116.311103,0,153,39848.4741898148,2009-02-04,11:22:50
39.952855,116.311083,0,150,39848.474212963,2009-02-04,11:22:52
39.952796,116.311085,0,151,39848.474224537,2009-02-04,11:22:53
39.952697,116.311113,0,161,39848.4742361111,2009-02-04,11:22:54
39.9526,116.311129,0,166,39848.4742476852,2009-02-04,11:22:55
39.952528,116.31113,0,165,39848.4742592593,2009-02-04,11:22:56
39.952451,116.311125,0,166,39848.4742708333,2009-02-04,11:22:57
39.952379,116.311131,0,168,39848.4742824074,2009-02-04,11:22:58
39.952315,116.311133,0,169,39848.4742939815,2009-02-04,11:22:59
39.952263,116.311125,0,171,39848.4743055556,2009-02-04,11:23:00
39.952217,116.311127,0,172,39848.4743171296,2009-02-04,11:23:01
39.952134,116.311126,0,176,39848.4743402778,2009-02-04,11:23:03
39.952089,116.311129,0,173,39848.4743518519,2009-02-04,11:23:04
39.952038,116.311131,0,170,39848.4743634259,2009-02-04,11:23:05
39.951967,116.311127,0,172,39848.4743865741,2009-02-04,11:23:07
39.951911,116.311095,0,170,39848.4744444444,2009-02-04,11:23:12
39.951834,116.311037,0,176,39848.4744675926,2009-02-04,11:23:14
39.951791,116.311005,0,179,39848.4744791667,2009-02-04,11:23:15
39.951747,116.310987,0,183,39848.4744907407,2009-02-04,11:23:16
39.9517,116.310968,0,185,39848.4745023148,2009-02-04,11:23:17
39.951652,116.310997,0,185,39848.4745138889,2009-02-04,11:23:18
39.951566,116.310965,0,187,39848.474537037,2009-02-04,11:23:20
39.951488,116.310941,0,188,39848.4745601852,2009-02-04,11:23:22
39.95144,116.310935,0,191,39848.4745717593,2009-02-04,11:23:23
39.951391,116.310924,0,195,39848.4745833333,2009-02-04,11:23:24
39.951331,116.310906,0,198,39848.4746064815,2009-02-04,11:23:26
39.951284,116.310923,0,186,39848.4746296296,2009-02-04,11:23:28
39.951228,116.310931,0,181,39848.4746527778,2009-02-04,11:23:30
39.951121,116.310931,0,187,39848.4746759259,2009-02-04,11:23:32
39.951064,116.310939,0,192,39848.4746875,2009-02-04,11:23:33
39.951016,116.310934,0,194,39848.4746990741,2009-02-04,11:23:34
39.950972,116.310933,0,199,39848.4747106481,2009-02-04,11:23:35
39.950898,116.310926,0,204,39848.4747337963,2009-02-04,11:23:37
39.950836,116.310925,0,213,39848.4747569444,2009-02-04,11:23:39
39.950788,116.310946,0,217,39848.4747685185,2009-02-04,11:23:40
39.950742,116.310943,0,220,39848.4747800926,2009-02-04,11:23:41
39.950689,116.310957,0,228,39848.4747916667,2009-02-04,11:23:42
39.950617,116.310963,0,227,39848.4748148148,2009-02-04,11:23:44
39.950573,116.310938,0,219,39848.474837963,2009-02-04,11:23:46
39.950514,116.310935,0,219,39848.4748611111,2009-02-04,11:23:48
39.950469,116.310944,0,212,39848.4748842593,2009-02-04,11:23:50
39.950426,116.310949,0,201,39848.4749074074,2009-02-04,11:23:52
39.950401,116.310944,0,187,39848.4749305556,2009-02-04,11:23:54
39.950359,116.310939,0,172,39848.4749768519,2009-02-04,11:23:58
39.95032,116.310971,0,174,39848.475,2009-02-04,11:24:00
39.950315,116.311029,0,170,39848.4750347222,2009-02-04,11:24:03
39.950337,116.311087,0,162,39848.4750578704,2009-02-04,11:24:05
39.950342,116.311151,0,157,39848.4750810185,2009-02-04,11:24:07
39.950337,116.311252,0,151,39848.4751041667,2009-02-04,11:24:09
39.950334,116.311363,0,144,39848.4751273148,2009-02-04,11:24:11
39.950331,116.311433,0,140,39848.4751388889,2009-02-04,11:24:12
39.950329,116.311507,0,136,39848.475150463,2009-02-04,11:24:13
39.950325,116.311579,0,133,39848.475162037,2009-02-04,11:24:14
39.950321,116.311653,0,130,39848.4751736111,2009-02-04,11:24:15
39.950322,116.31172,0,127,39848.4751851852,2009-02-04,11:24:16
39.950309,116.311821,0,124,39848.4752083333,2009-02-04,11:24:18
39.950291,116.311897,0,121,39848.4752314815,2009-02-04,11:24:20
39.950292,116.311972,0,119,39848.4752546296,2009-02-04,11:24:22
39.950309,116.312053,0,125,39848.4752662037,2009-02-04,11:24:23
39.950316,116.312125,0,130,39848.4752777778,2009-02-04,11:24:24
39.950325,116.3122,0,133,39848.4752893519,2009-02-04,11:24:25
39.950322,116.312265,0,139,39848.4753009259,2009-02-04,11:24:26
39.950322,116.312366,0,142,39848.4753240741,2009-02-04,11:24:28
39.950326,116.312439,0,144,39848.4753472222,2009-02-04,11:24:30
39.950319,116.312515,0,148,39848.4753703704,2009-02-04,11:24:32
39.950317,116.312622,0,152,39848.4753935185,2009-02-04,11:24:34
39.950325,116.312684,0,154,39848.4754050926,2009-02-04,11:24:35
39.950335,116.312744,0,157,39848.4754166667,2009-02-04,11:24:36
39.950363,116.312852,0,160,39848.4754398148,2009-02-04,11:24:38
39.950358,116.312938,0,164,39848.475462963,2009-02-04,11:24:40
39.950374,116.313013,0,165,39848.4754861111,2009-02-04,11:24:42
39.95036,116.313071,0,174,39848.4755324074,2009-02-04,11:24:46
39.950335,116.313105,0,182,39848.4755902778,2009-02-04,11:24:51
39.950335,116.313105,0,182,39848.475625,2009-02-04,11:24:54
39.95033,116.313107,0,186,39848.4756481481,2009-02-04,11:24:56
39.950343,116.313122,0,187,39848.4757060185,2009-02-04,11:25:01
39.950344,116.313132,0,187,39848.4757638889,2009-02-04,11:25:06
39.950345,116.313152,0,186,39848.4758217593,2009-02-04,11:25:11
39.950345,116.313152,0,186,39848.4758564815,2009-02-04,11:25:14
39.950352,116.313147,0,186,39848.4758796296,2009-02-04,11:25:16
39.950367,116.313138,0,185,39848.4759375,2009-02-04,11:25:21
39.950367,116.313138,0,185,39848.4759722222,2009-02-04,11:25:24
39.950367,116.313144,0,184,39848.4759953704,2009-02-04,11:25:26
39.950366,116.313159,0,183,39848.4760532407,2009-02-04,11:25:31
39.950366,116.313159,0,183,39848.476087963,2009-02-04,11:25:34
39.950366,116.313158,0,183,39848.4761111111,2009-02-04,11:25:36
39.950368,116.313174,0,183,39848.4761689815,2009-02-04,11:25:41
39.950365,116.313157,0,183,39848.4762268519,2009-02-04,11:25:46
39.950365,116.31315,0,183,39848.4762847222,2009-02-04,11:25:51
39.950365,116.313148,0,183,39848.4763425926,2009-02-04,11:25:56
39.950365,116.313151,0,183,39848.476400463,2009-02-04,11:26:01
39.950364,116.31315,0,183,39848.4764583333,2009-02-04,11:26:06
39.950364,116.313145,0,183,39848.4765162037,2009-02-04,11:26:11
39.950364,116.313145,0,183,39848.4765509259,2009-02-04,11:26:14
39.950364,116.313141,0,183,39848.4765740741,2009-02-04,11:26:16
39.950364,116.31315,0,183,39848.4766319444,2009-02-04,11:26:21
39.950363,116.313156,0,183,39848.4766898148,2009-02-04,11:26:26
39.950363,116.313156,0,183,39848.476724537,2009-02-04,11:26:29
39.950364,116.313156,0,182,39848.4767476852,2009-02-04,11:26:31
39.950342,116.313152,0,182,39848.4768055556,2009-02-04,11:26:36
39.950292,116.313163,0,180,39848.4768634259,2009-02-04,11:26:41
39.950245,116.313158,0,179,39848.4769097222,2009-02-04,11:26:45
39.950193,116.313163,0,179,39848.4769560185,2009-02-04,11:26:49
39.950139,116.313168,0,181,39848.4769907407,2009-02-04,11:26:52
39.950096,116.313138,0,186,39848.477037037,2009-02-04,11:26:56
39.950052,116.313133,0,192,39848.4770717593,2009-02-04,11:26:59
39.950005,116.313142,0,196,39848.4771064815,2009-02-04,11:27:02
39.949964,116.313168,0,201,39848.4771412037,2009-02-04,11:27:05
39.949933,116.313226,0,199,39848.4771643518,2009-02-04,11:27:07
39.949928,116.313309,0,194,39848.4771875,2009-02-04,11:27:09
39.949931,116.313374,0,190,39848.4772106481,2009-02-04,11:27:11
39.949943,116.313461,0,185,39848.4772453704,2009-02-04,11:27:14
39.949967,116.313526,0,175,39848.4772800926,2009-02-04,11:27:17
39.949993,116.313585,0,166,39848.4773148148,2009-02-04,11:27:20
39.950006,116.313647,0,162,39848.477349537,2009-02-04,11:27:23
39.950035,116.313708,0,156,39848.4773958333,2009-02-04,11:27:27
39.950021,116.313764,0,148,39848.4774421296,2009-02-04,11:27:31
39.949997,116.313818,0,146,39848.4774768518,2009-02-04,11:27:34
39.949992,116.313877,0,144,39848.4775115741,2009-02-04,11:27:37
39.949948,116.313909,0,145,39848.4775462963,2009-02-04,11:27:40
39.949918,116.313922,0,147,39848.4776041667,2009-02-04,11:27:45
39.949869,116.313911,0,150,39848.477662037,2009-02-04,11:27:50
39.949816,116.313916,0,151,39848.4776851852,2009-02-04,11:27:52
39.949769,116.313923,0,152,39848.4777083333,2009-02-04,11:27:54
39.949715,116.313938,0,153,39848.4777430556,2009-02-04,11:27:57
39.949662,116.313951,0,155,39848.4777777778,2009-02-04,11:28:00
39.949598,116.313941,0,156,39848.4778125,2009-02-04,11:28:03
39.949554,116.313952,0,157,39848.4778472222,2009-02-04,11:28:06
39.949506,116.31389,0,157,39848.4778587963,2009-02-04,11:28:07
39.949447,116.313899,0,159,39848.4778935185,2009-02-04,11:28:10
39.949467,116.313861,0,167,39848.4779513889,2009-02-04,11:28:15
39.949494,116.313855,0,169,39848.4780092593,2009-02-04,11:28:20
39.949497,116.313842,0,171,39848.4780671296,2009-02-04,11:28:25
39.949509,116.313826,0,173,39848.478125,2009-02-04,11:28:30
39.949523,116.313777,0,172,39848.4781828704,2009-02-04,11:28:35
39.949532,116.313714,0,171,39848.4782175926,2009-02-04,11:28:38
39.94954,116.313636,0,169,39848.4782523148,2009-02-04,11:28:41
39.949573,116.313589,0,168,39848.4783101852,2009-02-04,11:28:46
39.949619,116.313554,0,167,39848.4783680556,2009-02-04,11:28:51
39.949667,116.31345,0,108,39848.4791666667,2009-02-04,11:30:00
39.949661,116.313523,0,102,39848.4791782407,2009-02-04,11:30:01
39.949635,116.313473,0,120,39848.4791898148,2009-02-04,11:30:02
39.949634,116.313494,0,136,39848.479224537,2009-02-04,11:30:05
39.949644,116.313557,0,146,39848.4792824074,2009-02-04,11:30:10
39.949663,116.31363,0,148,39848.4793055556,2009-02-04,11:30:12
39.949681,116.313694,0,149,39848.4793402778,2009-02-04,11:30:15
39.949704,116.313748,0,149,39848.4793634259,2009-02-04,11:30:17
39.949729,116.313802,0,149,39848.4793865741,2009-02-04,11:30:19
39.949756,116.313849,0,149,39848.4794097222,2009-02-04,11:30:21
39.949783,116.313897,0,149,39848.4794328704,2009-02-04,11:30:23
39.949825,116.313996,0,149,39848.4794560185,2009-02-04,11:30:25
39.949791,116.314077,0,149,39848.4795138889,2009-02-04,11:30:30
39.949784,116.314177,0,148,39848.479537037,2009-02-04,11:30:32
39.94977,116.314253,0,148,39848.4795601852,2009-02-04,11:30:34
39.949752,116.314318,0,148,39848.4795833333,2009-02-04,11:30:36
39.949737,116.31439,0,148,39848.4796064815,2009-02-04,11:30:38
39.949719,116.314452,0,148,39848.4796296296,2009-02-04,11:30:40
39.949675,116.314502,0,147,39848.4796643518,2009-02-04,11:30:43
39.949629,116.314533,0,147,39848.4797106481,2009-02-04,11:30:47
39.949609,116.314582,0,147,39848.4797685185,2009-02-04,11:30:52
39.949579,116.314614,0,148,39848.4798263889,2009-02-04,11:30:57
39.949546,116.314642,0,148,39848.4799421296,2009-02-04,11:31:07
39.949542,116.314708,0,148,39848.4799768519,2009-02-04,11:31:10
39.949509,116.314718,0,148,39848.4800347222,2009-02-04,11:31:15
39.949517,116.314627,0,148,39848.4800462963,2009-02-04,11:31:16
39.949523,116.314637,0,148,39848.4801041667,2009-02-04,11:31:21
39.949532,116.314659,0,148,39848.480162037,2009-02-04,11:31:26
39.949544,116.31454,0,148,39848.4801736111,2009-02-04,11:31:27
39.949543,116.314521,0,148,39848.4802314815,2009-02-04,11:31:32
39.949551,116.314446,0,148,39848.4802893519,2009-02-04,11:31:37
39.949551,116.314373,0,148,39848.4803240741,2009-02-04,11:31:40
39.949557,116.314295,0,148,39848.4803703704,2009-02-04,11:31:44
39.949578,116.314242,0,148,39848.4804282407,2009-02-04,11:31:49
39.949622,116.314223,0,148,39848.480474537,2009-02-04,11:31:53
39.949677,116.314228,0,148,39848.4805324074,2009-02-04,11:31:58
39.949702,116.314221,0,148,39848.4805902778,2009-02-04,11:32:03
39.949754,116.314212,0,147,39848.480625,2009-02-04,11:32:06
39.949782,116.314196,0,145,39848.4806828704,2009-02-04,11:32:11
39.949783,116.314193,0,145,39848.4807407407,2009-02-04,11:32:16
39.949786,116.314195,0,145,39848.4807986111,2009-02-04,11:32:21
39.949789,116.314199,0,145,39848.4808564815,2009-02-04,11:32:26
39.949789,116.314199,0,145,39848.4808912037,2009-02-04,11:32:29
39.949793,116.314205,0,145,39848.4809143519,2009-02-04,11:32:31
39.949783,116.314187,0,138,39848.4814351852,2009-02-04,11:33:16
39.949783,116.314196,0,138,39848.4814930556,2009-02-04,11:33:21
39.945278,116.318009,0,124,39848.4825694444,2009-02-04,11:34:54
39.945508,116.315396,0,-36,39848.4826157407,2009-02-04,11:34:58
39.945913,116.315365,0,125,39848.4826273148,2009-02-04,11:34:59
39.946133,116.315324,0,161,39848.4826388889,2009-02-04,11:35:00
39.946309,116.315284,0,165,39848.482650463,2009-02-04,11:35:01
39.946465,116.315243,0,162,39848.482662037,2009-02-04,11:35:02
39.94657,116.315227,0,157,39848.4826736111,2009-02-04,11:35:03
39.946614,116.315206,0,154,39848.4827083333,2009-02-04,11:35:06
39.946719,116.315206,0,152,39848.4827314815,2009-02-04,11:35:08
39.946822,116.315195,0,151,39848.4827546296,2009-02-04,11:35:10
39.946867,116.315189,0,147,39848.4827893519,2009-02-04,11:35:13
39.946774,116.315206,0,147,39848.4828009259,2009-02-04,11:35:14
39.946717,116.315222,0,147,39848.4828125,2009-02-04,11:35:15
39.946669,116.315232,0,147,39848.4828240741,2009-02-04,11:35:16
39.946614,116.315234,0,147,39848.4828356481,2009-02-04,11:35:17
39.946548,116.315243,0,147,39848.4828703704,2009-02-04,11:35:20
39.946555,116.315258,0,147,39848.4829282407,2009-02-04,11:35:25
39.946622,116.31526,0,147,39848.4829513889,2009-02-04,11:35:27
39.946674,116.315259,0,147,39848.482974537,2009-02-04,11:35:29
39.946731,116.315257,0,147,39848.4830092593,2009-02-04,11:35:32
39.946785,116.315233,0,148,39848.4830555556,2009-02-04,11:35:36
39.946852,116.315201,0,148,39848.4830787037,2009-02-04,11:35:38
39.946923,116.315174,0,148,39848.4830902778,2009-02-04,11:35:39
39.946965,116.315169,0,146,39848.4831481481,2009-02-04,11:35:44
39.946965,116.315169,0,146,39848.4831828704,2009-02-04,11:35:47
39.946972,116.315173,0,146,39848.4832060185,2009-02-04,11:35:49
39.94705,116.315149,0,146,39848.4832407407,2009-02-04,11:35:52
39.94824,116.314842,0,146,39848.483275463,2009-02-04,11:35:55
39.948346,116.314741,0,147,39848.483287037,2009-02-04,11:35:56
39.948435,116.314624,0,147,39848.4832986111,2009-02-04,11:35:57
39.948523,116.314525,0,147,39848.4833101852,2009-02-04,11:35:58
39.948689,116.314497,0,148,39848.4833217593,2009-02-04,11:35:59
39.948844,116.314506,0,148,39848.4833333333,2009-02-04,11:36:00
39.94894,116.314513,0,148,39848.4833449074,2009-02-04,11:36:01
39.949012,116.314504,0,148,39848.4833564815,2009-02-04,11:36:02
39.94907,116.314495,0,148,39848.4833680556,2009-02-04,11:36:03
39.949148,116.314492,0,148,39848.4833796296,2009-02-04,11:36:04
39.949249,116.314464,0,148,39848.4834027778,2009-02-04,11:36:06
39.949315,116.314442,0,149,39848.4834143519,2009-02-04,11:36:07
39.949389,116.314409,0,149,39848.4834375,2009-02-04,11:36:09
39.949449,116.314391,0,151,39848.4834606481,2009-02-04,11:36:11
39.949528,116.314379,0,152,39848.4834837963,2009-02-04,11:36:13
39.949582,116.314367,0,152,39848.4834953704,2009-02-04,11:36:14
39.949636,116.314332,0,153,39848.4835185185,2009-02-04,11:36:16
39.949678,116.314298,0,154,39848.4835416667,2009-02-04,11:36:18
39.949719,116.314259,0,154,39848.4835648148,2009-02-04,11:36:20
39.949702,116.314197,0,155,39848.483599537,2009-02-04,11:36:23
39.949721,116.314125,0,155,39848.4836342593,2009-02-04,11:36:26
39.949775,116.314089,0,156,39848.4836805556,2009-02-04,11:36:30
39.949825,116.314084,0,156,39848.4837037037,2009-02-04,11:36:32
39.949867,116.314137,0,156,39848.4837615741,2009-02-04,11:36:37
39.949849,116.314163,0,154,39848.4838194444,2009-02-04,11:36:42
39.949823,116.314199,0,153,39848.4838773148,2009-02-04,11:36:47
39.949775,116.314204,0,152,39848.483912037,2009-02-04,11:36:50
39.94975,116.314203,0,150,39848.4839699074,2009-02-04,11:36:55
39.949721,116.314188,0,148,39848.4840277778,2009-02-04,11:37:00
39.949687,116.314199,0,146,39848.4840856481,2009-02-04,11:37:05
39.949687,116.314199,0,146,39848.4841203704,2009-02-04,11:37:08
39.949695,116.314192,0,145,39848.4841435185,2009-02-04,11:37:10
39.949713,116.314124,0,144,39848.4841782407,2009-02-04,11:37:13
39.949721,116.314046,0,144,39848.484212963,2009-02-04,11:37:16
39.949766,116.314007,0,143,39848.4842476852,2009-02-04,11:37:19
39.949823,116.314012,0,142,39848.4842939815,2009-02-04,11:37:23
39.949838,116.314073,0,142,39848.4843287037,2009-02-04,11:37:26
39.949834,116.314141,0,141,39848.484375,2009-02-04,11:37:30
39.949832,116.314203,0,139,39848.4844097222,2009-02-04,11:37:33
39.949802,116.314254,0,138,39848.4844328704,2009-02-04,11:37:35
39.949759,116.314288,0,136,39848.4844560185,2009-02-04,11:37:37
39.949693,116.314323,0,135,39848.4844791667,2009-02-04,11:37:39
39.949643,116.314368,0,132,39848.484525463,2009-02-04,11:37:43
39.949627,116.314401,0,129,39848.4845833333,2009-02-04,11:37:48
39.94963,116.314459,0,127,39848.4846412037,2009-02-04,11:37:53
39.949637,116.314517,0,125,39848.4846990741,2009-02-04,11:37:58
39.949665,116.314481,0,123,39848.4847569444,2009-02-04,11:38:03
39.949647,116.314407,0,124,39848.4848148148,2009-02-04,11:38:08
39.949605,116.314373,0,124,39848.484837963,2009-02-04,11:38:10
39.949568,116.31433,0,124,39848.4848726852,2009-02-04,11:38:13
39.949534,116.314271,0,124,39848.4849189815,2009-02-04,11:38:17
39.949479,116.314217,0,124,39848.4849537037,2009-02-04,11:38:20
39.949447,116.314163,0,124,39848.4849884259,2009-02-04,11:38:23
39.949441,116.314182,0,124,39848.4850462963,2009-02-04,11:38:28
39.949403,116.314214,0,125,39848.4850810185,2009-02-04,11:38:31
39.949393,116.314277,0,125,39848.4851388889,2009-02-04,11:38:36
39.949427,116.314343,0,126,39848.4851736111,2009-02-04,11:38:39
39.949464,116.314396,0,126,39848.4851967593,2009-02-04,11:38:41
39.949462,116.31447,0,127,39848.4852314815,2009-02-04,11:38:44
39.949495,116.314506,0,128,39848.4852893518,2009-02-04,11:38:49
39.95371,116.310268,0,64,39848.485787037,2009-02-04,11:39:32
39.94852,116.3152,0,246,39848.4858101852,2009-02-04,11:39:34
39.94846,116.315175,0,304,39848.4858217593,2009-02-04,11:39:35
39.948339,116.315197,0,364,39848.4858333333,2009-02-04,11:39:36
39.948582,116.315116,0,297,39848.4858449074,2009-02-04,11:39:37
39.94877,116.315059,0,253,39848.4858564815,2009-02-04,11:39:38
39.948891,116.315047,0,231,39848.4858680556,2009-02-04,11:39:39
39.948969,116.315048,0,217,39848.4858796296,2009-02-04,11:39:40
39.949013,116.315056,0,210,39848.4858912037,2009-02-04,11:39:41
39.949059,116.315063,0,206,39848.4859027778,2009-02-04,11:39:42
39.94912,116.315047,0,199,39848.4859259259,2009-02-04,11:39:44
39.949137,116.314969,0,194,39848.4859606481,2009-02-04,11:39:47
39.949148,116.31491,0,192,39848.4859953704,2009-02-04,11:39:50
39.949188,116.314869,0,190,39848.4860416667,2009-02-04,11:39:54
39.94929,116.314738,0,192,39848.486087963,2009-02-04,11:39:58
39.949337,116.314676,0,193,39848.4861111111,2009-02-04,11:40:00
39.949353,116.31461,0,195,39848.4861458333,2009-02-04,11:40:03
39.949401,116.314557,0,198,39848.4861921296,2009-02-04,11:40:07
39.949365,116.314513,0,195,39848.48625,2009-02-04,11:40:12
39.949334,116.314528,0,196,39848.4863078704,2009-02-04,11:40:17
39.949334,116.314528,0,196,39848.4863425926,2009-02-04,11:40:20
39.949333,116.314534,0,192,39848.4863657407,2009-02-04,11:40:22
39.949304,116.314541,0,190,39848.4864236111,2009-02-04,11:40:27
39.949304,116.314476,0,186,39848.4864814815,2009-02-04,11:40:32
39.94935,116.314428,0,183,39848.4865162037,2009-02-04,11:40:35
39.949398,116.314416,0,180,39848.4865625,2009-02-04,11:40:39
39.949449,116.314411,0,177,39848.4865856481,2009-02-04,11:40:41
39.949495,116.314371,0,173,39848.4866203704,2009-02-04,11:40:44
39.949495,116.314307,0,170,39848.4866782407,2009-02-04,11:40:49
39.949521,116.31433,0,166,39848.4867361111,2009-02-04,11:40:54
39.949561,116.31434,0,161,39848.4867939815,2009-02-04,11:40:59
39.949544,116.314285,0,160,39848.4868402778,2009-02-04,11:41:03
39.949525,116.314231,0,159,39848.486875,2009-02-04,11:41:06
39.94951,116.314188,0,158,39848.4869328704,2009-02-04,11:41:11
39.949481,116.314157,0,158,39848.4869907407,2009-02-04,11:41:16
39.94947,116.314167,0,159,39848.4870486111,2009-02-04,11:41:21
39.949453,116.314173,0,161,39848.4871064815,2009-02-04,11:41:26
39.949431,116.314122,0,163,39848.4871527778,2009-02-04,11:41:30
39.949391,116.314076,0,167,39848.4872106481,2009-02-04,11:41:35
39.94934,116.314096,0,169,39848.4872569444,2009-02-04,11:41:39
39.94933,116.314109,0,169,39848.4873148148,2009-02-04,11:41:44
39.949334,116.314108,0,169,39848.4873726852,2009-02-04,11:41:49
39.949334,116.314108,0,169,39848.4874074074,2009-02-04,11:41:52
39.949334,116.314107,0,169,39848.4874305556,2009-02-04,11:41:54
39.949379,116.314144,0,170,39848.4874768518,2009-02-04,11:41:58
39.949374,116.3141,0,168,39848.4875347222,2009-02-04,11:42:03
39.94939,116.314044,0,167,39848.4875694444,2009-02-04,11:42:06
39.949429,116.314091,0,167,39848.4876273148,2009-02-04,11:42:11
39.949467,116.314132,0,166,39848.487650463,2009-02-04,11:42:13
39.949504,116.314164,0,164,39848.4876851852,2009-02-04,11:42:16
39.949522,116.314107,0,163,39848.4877314815,2009-02-04,11:42:20
39.94954,116.314116,0,161,39848.4877893519,2009-02-04,11:42:25
39.949537,116.314067,0,161,39848.4878472222,2009-02-04,11:42:30
39.949517,116.314062,0,162,39848.4879050926,2009-02-04,11:42:35
39.949509,116.314096,0,163,39848.487962963,2009-02-04,11:42:40
39.949492,116.314052,0,162,39848.4880208333,2009-02-04,11:42:45
39.949513,116.314105,0,163,39848.4880671296,2009-02-04,11:42:49
39.949512,116.314169,0,164,39848.4881134259,2009-02-04,11:42:53
39.949506,116.314221,0,165,39848.4881712963,2009-02-04,11:42:58
39.949515,116.314243,0,163,39848.4882291667,2009-02-04,11:43:03
39.94955,116.314243,0,164,39848.488287037,2009-02-04,11:43:08
39.949522,116.31419,0,164,39848.4883449074,2009-02-04,11:43:13
39.949562,116.314143,0,164,39848.4883912037,2009-02-04,11:43:17
39.949567,116.314162,0,163,39848.4884490741,2009-02-04,11:43:22
39.949576,116.314181,0,161,39848.4885069444,2009-02-04,11:43:27
39.949564,116.31415,0,161,39848.4885648148,2009-02-04,11:43:32
39.949545,116.314087,0,162,39848.488599537,2009-02-04,11:43:35
39.949541,116.314027,0,161,39848.4886458333,2009-02-04,11:43:39
39.949532,116.313989,0,161,39848.4887037037,2009-02-04,11:43:44
39.949539,116.313969,0,160,39848.4887615741,2009-02-04,11:43:49
39.953841,116.31344,0,-21,39848.4904513889,2009-02-04,11:46:15
39.950666,116.313905,0,-32,39848.4905324074,2009-02-04,11:46:22
39.950525,116.313951,0,17,39848.4905439815,2009-02-04,11:46:23
39.950452,116.313972,0,45,39848.4905555556,2009-02-04,11:46:24
39.950396,116.31396,0,63,39848.4906018519,2009-02-04,11:46:28
39.950318,116.313954,0,73,39848.4906597222,2009-02-04,11:46:33
39.950277,116.313954,0,84,39848.4906712963,2009-02-04,11:46:34
39.950238,116.313945,0,93,39848.4906828704,2009-02-04,11:46:35
39.950174,116.313922,0,105,39848.4907060185,2009-02-04,11:46:37
39.950099,116.313899,0,102,39848.4907291667,2009-02-04,11:46:39
39.950031,116.313898,0,99,39848.4907407407,2009-02-04,11:46:40
39.949988,116.313864,0,99,39848.4907638889,2009-02-04,11:46:42
39.949948,116.313837,0,109,39848.4907986111,2009-02-04,11:46:45
39.949922,116.313788,0,113,39848.4908333333,2009-02-04,11:46:48
39.949882,116.313816,0,115,39848.4908564815,2009-02-04,11:46:50
39.949832,116.313821,0,122,39848.4908680556,2009-02-04,11:46:51
39.949783,116.313826,0,125,39848.4908912037,2009-02-04,11:46:53
39.949733,116.313792,0,122,39848.4909375,2009-02-04,11:46:57
39.949716,116.313737,0,119,39848.4909722222,2009-02-04,11:47:00
39.949727,116.313651,0,117,39848.4910069444,2009-02-04,11:47:03
39.949681,116.313691,0,115,39848.4910532407,2009-02-04,11:47:07
39.949672,116.313752,0,112,39848.4911111111,2009-02-04,11:47:12
39.949675,116.313805,0,118,39848.4911689815,2009-02-04,11:47:17
39.949673,116.313808,0,119,39848.4912268519,2009-02-04,11:47:22
39.949673,116.313808,0,119,39848.4912615741,2009-02-04,11:47:25
39.949672,116.313813,0,119,39848.4912847222,2009-02-04,11:47:27
39.949641,116.31381,0,133,39848.4913194444,2009-02-04,11:47:30
39.949608,116.313798,0,147,39848.4913541667,2009-02-04,11:47:33
39.949565,116.313788,0,160,39848.491400463,2009-02-04,11:47:37
39.949541,116.313727,0,161,39848.4914467593,2009-02-04,11:47:41
39.949569,116.313801,0,183,39848.4926736111,2009-02-04,11:49:27
39.949616,116.313835,0,178,39848.4926851852,2009-02-04,11:49:28
39.949724,116.313922,0,174,39848.4926967593,2009-02-04,11:49:29
39.949839,116.314028,0,313,39848.4927083333,2009-02-04,11:49:30
39.949818,116.314022,0,328,39848.4927199074,2009-02-04,11:49:31
39.949857,116.314024,0,182,39848.4927314815,2009-02-04,11:49:32
39.949789,116.313974,0,169,39848.4927430556,2009-02-04,11:49:33
39.949716,116.313919,0,135,39848.4927662037,2009-02-04,11:49:35
39.949639,116.31388,0,123,39848.4927893518,2009-02-04,11:49:37
39.94957,116.31388,0,131,39848.4928125,2009-02-04,11:49:39
39.94954,116.313874,0,99,39848.4928240741,2009-02-04,11:49:40
39.949536,116.313888,0,158,39848.4928356481,2009-02-04,11:49:41
39.949533,116.313892,0,179,39848.4928472222,2009-02-04,11:49:42
39.949544,116.313889,0,225,39848.4928587963,2009-02-04,11:49:43
39.949499,116.313897,0,248,39848.4928819444,2009-02-04,11:49:45
39.949457,116.313936,0,250,39848.4929398148,2009-02-04,11:49:50
39.949414,116.313969,0,258,39848.4929976852,2009-02-04,11:49:55
39.949378,116.313991,0,248,39848.4930555556,2009-02-04,11:50:00
39.949376,116.314001,0,245,39848.4931134259,2009-02-04,11:50:05
39.949427,116.314038,0,240,39848.493125,2009-02-04,11:50:06
39.94949,116.314056,0,259,39848.4931481481,2009-02-04,11:50:08
39.949539,116.314073,0,262,39848.4931712963,2009-02-04,11:50:10
39.94958,116.314122,0,267,39848.4931828704,2009-02-04,11:50:11
39.949622,116.314158,0,266,39848.4932060185,2009-02-04,11:50:13
39.949689,116.314101,0,255,39848.4932407407,2009-02-04,11:50:16
39.949778,116.314022,0,205,39848.4932523148,2009-02-04,11:50:17
39.949819,116.314015,0,190,39848.493275463,2009-02-04,11:50:19
39.949878,116.313996,0,161,39848.4932986111,2009-02-04,11:50:21
39.949881,116.313972,0,160,39848.4933564815,2009-02-04,11:50:26
39.949891,116.313941,0,160,39848.4934143518,2009-02-04,11:50:31
39.949931,116.313885,0,157,39848.4934606481,2009-02-04,11:50:35
39.949946,116.313824,0,158,39848.4935069444,2009-02-04,11:50:39
39.949948,116.313758,0,148,39848.4935532407,2009-02-04,11:50:43
39.949958,116.31369,0,150,39848.4936111111,2009-02-04,11:50:48
39.949988,116.313631,0,153,39848.4936574074,2009-02-04,11:50:52
39.950005,116.31357,0,154,39848.4937037037,2009-02-04,11:50:56
39.950013,116.31351,0,149,39848.49375,2009-02-04,11:51:00
39.949963,116.313466,0,151,39848.4937847222,2009-02-04,11:51:03
39.949951,116.313403,0,155,39848.4938310185,2009-02-04,11:51:07
39.949956,116.313347,0,159,39848.4938888889,2009-02-04,11:51:12
39.949987,116.313314,0,160,39848.4939467593,2009-02-04,11:51:17
39.950016,116.313273,0,165,39848.4940046296,2009-02-04,11:51:22
39.950055,116.313256,0,168,39848.4940625,2009-02-04,11:51:27
39.950096,116.313221,0,173,39848.4941203704,2009-02-04,11:51:32
39.950121,116.313172,0,177,39848.4941666667,2009-02-04,11:51:36
39.950151,116.313125,0,177,39848.494212963,2009-02-04,11:51:40
39.950174,116.31308,0,180,39848.4942708333,2009-02-04,11:51:45
39.950209,116.313036,0,179,39848.4943171296,2009-02-04,11:51:49
39.95025,116.313006,0,176,39848.4943634259,2009-02-04,11:51:53
39.950296,116.312993,0,175,39848.4944097222,2009-02-04,11:51:57
39.950339,116.312959,0,173,39848.4944328704,2009-02-04,11:51:59
39.950372,116.312901,0,170,39848.4944675926,2009-02-04,11:52:02
39.950405,116.312842,0,167,39848.4945138889,2009-02-04,11:52:06
39.950445,116.312812,0,165,39848.494537037,2009-02-04,11:52:08
39.950467,116.312759,0,161,39848.4945717593,2009-02-04,11:52:11
39.950484,116.31269,0,159,39848.4946180556,2009-02-04,11:52:15
39.950505,116.312622,0,160,39848.4946643518,2009-02-04,11:52:19
39.950514,116.312559,0,162,39848.4947222222,2009-02-04,11:52:24
39.950508,116.312498,0,156,39848.4947800926,2009-02-04,11:52:29
39.950518,116.312428,0,152,39848.4948263889,2009-02-04,11:52:33
39.950507,116.312366,0,148,39848.4948611111,2009-02-04,11:52:36
39.950483,116.312308,0,149,39848.4949189815,2009-02-04,11:52:41
39.950452,116.312242,0,147,39848.4949652778,2009-02-04,11:52:45
39.950389,116.312195,0,147,39848.495,2009-02-04,11:52:48
39.950373,116.312139,0,148,39848.4950462963,2009-02-04,11:52:52
39.950331,116.312119,0,148,39848.4951041667,2009-02-04,11:52:57
39.950326,116.31212,0,146,39848.495162037,2009-02-04,11:53:02
39.950325,116.312114,0,147,39848.4952199074,2009-02-04,11:53:07
39.950323,116.312113,0,146,39848.4952777778,2009-02-04,11:53:12
39.950323,116.312111,0,147,39848.4953356481,2009-02-04,11:53:17
39.950323,116.312111,0,147,39848.4953703704,2009-02-04,11:53:20
39.950322,116.312106,0,146,39848.4953935185,2009-02-04,11:53:22
39.950358,116.312079,0,146,39848.4954513889,2009-02-04,11:53:27
39.950374,116.312061,0,144,39848.4955092593,2009-02-04,11:53:32
39.950369,116.312052,0,145,39848.4955671296,2009-02-04,11:53:37
39.950375,116.312038,0,146,39848.495625,2009-02-04,11:53:42
39.950421,116.31195,0,145,39848.4956597222,2009-02-04,11:53:45
39.950426,116.311869,0,145,39848.4956712963,2009-02-04,11:53:46
39.950428,116.311803,0,145,39848.4956828704,2009-02-04,11:53:47
39.950424,116.311733,0,145,39848.4956944444,2009-02-04,11:53:48
39.950423,116.311622,0,146,39848.4957175926,2009-02-04,11:53:50
39.95042,116.311512,0,147,39848.4957407407,2009-02-04,11:53:52
39.950419,116.311452,0,148,39848.4957523148,2009-02-04,11:53:53
39.950408,116.311383,0,148,39848.4957638889,2009-02-04,11:53:54
39.950404,116.311322,0,149,39848.495775463,2009-02-04,11:53:55
39.950386,116.311259,0,150,39848.495787037,2009-02-04,11:53:56
39.95039,116.31118,0,151,39848.4958101852,2009-02-04,11:53:58
39.950371,116.311094,0,153,39848.4958333333,2009-02-04,11:54:00
39.950369,116.311012,0,156,39848.4958564815,2009-02-04,11:54:02
39.95039,116.310936,0,159,39848.4958912037,2009-02-04,11:54:05
39.950461,116.310927,0,164,39848.4959259259,2009-02-04,11:54:08
39.950521,116.310951,0,157,39848.4959375,2009-02-04,11:54:09
39.950603,116.310955,0,159,39848.4959606482,2009-02-04,11:54:11
39.95069,116.310959,0,159,39848.4959837963,2009-02-04,11:54:13
39.950736,116.310959,0,160,39848.4959953704,2009-02-04,11:54:14
39.950828,116.310961,0,161,39848.4960185185,2009-02-04,11:54:16
39.950879,116.31097,0,163,39848.4960300926,2009-02-04,11:54:17
39.950927,116.310975,0,164,39848.4960416667,2009-02-04,11:54:18
39.950975,116.310976,0,165,39848.4960532407,2009-02-04,11:54:19
39.95102,116.31098,0,166,39848.4960648148,2009-02-04,11:54:20
39.951102,116.310984,0,169,39848.496087963,2009-02-04,11:54:22
39.951147,116.31099,0,172,39848.496099537,2009-02-04,11:54:23
39.951221,116.310995,0,176,39848.4961226852,2009-02-04,11:54:25
39.951298,116.311,0,177,39848.4961458333,2009-02-04,11:54:27
39.951435,116.311037,0,179,39848.4961689815,2009-02-04,11:54:29
39.951517,116.311019,0,179,39848.4961921296,2009-02-04,11:54:31
39.951616,116.311021,0,185,39848.4962152778,2009-02-04,11:54:33
39.951691,116.311045,0,175,39848.4962268519,2009-02-04,11:54:34
39.951762,116.311071,0,169,39848.4962384259,2009-02-04,11:54:35
39.95183,116.311066,0,166,39848.49625,2009-02-04,11:54:36
39.951887,116.311072,0,163,39848.4962615741,2009-02-04,11:54:37
39.951947,116.311074,0,162,39848.4962731482,2009-02-04,11:54:38
39.95201,116.311075,0,158,39848.4962847222,2009-02-04,11:54:39
39.952074,116.311082,0,155,39848.4962962963,2009-02-04,11:54:40
39.952135,116.31109,0,153,39848.4963078704,2009-02-04,11:54:41
39.952201,116.311099,0,148,39848.4963194444,2009-02-04,11:54:42
39.952266,116.31111,0,145,39848.4963310185,2009-02-04,11:54:43
39.952346,116.311123,0,140,39848.4963425926,2009-02-04,11:54:44
39.952414,116.311112,0,130,39848.4963541667,2009-02-04,11:54:45
39.95248,116.311128,0,129,39848.4963657407,2009-02-04,11:54:46
39.952538,116.31113,0,130,39848.4963773148,2009-02-04,11:54:47
39.952611,116.311119,0,136,39848.496400463,2009-02-04,11:54:49
39.952672,116.311118,0,145,39848.496412037,2009-02-04,11:54:50
39.952718,116.311129,0,147,39848.4964236111,2009-02-04,11:54:51
39.952798,116.311129,0,148,39848.4964467593,2009-02-04,11:54:53
39.952869,116.311123,0,149,39848.4964699074,2009-02-04,11:54:55
39.952932,116.311126,0,151,39848.4964930556,2009-02-04,11:54:57
39.953013,116.311138,0,150,39848.4965162037,2009-02-04,11:54:59
39.953102,116.311136,0,154,39848.4965393519,2009-02-04,11:55:01
39.953184,116.311137,0,159,39848.4965625,2009-02-04,11:55:03
39.953238,116.311141,0,159,39848.4965740741,2009-02-04,11:55:04
39.953291,116.311141,0,157,39848.4965856481,2009-02-04,11:55:05
39.953352,116.311136,0,157,39848.4965972222,2009-02-04,11:55:06
39.953412,116.31113,0,160,39848.4966087963,2009-02-04,11:55:07
39.953483,116.311126,0,160,39848.4966203704,2009-02-04,11:55:08
39.953562,116.311124,0,163,39848.4966319444,2009-02-04,11:55:09
39.953632,116.311118,0,168,39848.4966435185,2009-02-04,11:55:10
39.953706,116.311109,0,172,39848.4966550926,2009-02-04,11:55:11
39.953768,116.311093,0,185,39848.4966666667,2009-02-04,11:55:12
39.953835,116.311079,0,193,39848.4966782407,2009-02-04,11:55:13
39.953889,116.311057,0,202,39848.4966898148,2009-02-04,11:55:14
39.95396,116.311052,0,205,39848.4967013889,2009-02-04,11:55:15
39.954038,116.31106,0,204,39848.496712963,2009-02-04,11:55:16
39.954111,116.311063,0,207,39848.496724537,2009-02-04,11:55:17
39.95418,116.311053,0,206,39848.4967361111,2009-02-04,11:55:18
39.954244,116.311045,0,207,39848.4967476852,2009-02-04,11:55:19
39.954318,116.311036,0,204,39848.4967592593,2009-02-04,11:55:20
39.954381,116.311027,0,204,39848.4967708333,2009-02-04,11:55:21
39.954445,116.311024,0,203,39848.4967824074,2009-02-04,11:55:22
39.954532,116.311044,0,192,39848.4967939815,2009-02-04,11:55:23
39.954599,116.311053,0,190,39848.4968055556,2009-02-04,11:55:24
39.954679,116.311064,0,180,39848.4968171296,2009-02-04,11:55:25
39.95478,116.311079,0,174,39848.4968287037,2009-02-04,11:55:26
39.954864,116.311088,0,171,39848.4968402778,2009-02-04,11:55:27
39.954947,116.311089,0,171,39848.4968518519,2009-02-04,11:55:28
39.955024,116.311079,0,175,39848.4968634259,2009-02-04,11:55:29
39.955106,116.311078,0,175,39848.496875,2009-02-04,11:55:30
39.955182,116.311081,0,174,39848.4968865741,2009-02-04,11:55:31
39.955237,116.311076,0,178,39848.4968981481,2009-02-04,11:55:32
39.955286,116.311075,0,180,39848.4969097222,2009-02-04,11:55:33
39.95536,116.31106,0,184,39848.4969328704,2009-02-04,11:55:35
39.955399,116.311027,0,187,39848.4969791667,2009-02-04,11:55:39
39.955399,116.311024,0,188,39848.497037037,2009-02-04,11:55:44
39.955399,116.311023,0,188,39848.4970949074,2009-02-04,11:55:49
39.9554,116.311023,0,189,39848.4971527778,2009-02-04,11:55:54
39.955407,116.311023,0,189,39848.4972106481,2009-02-04,11:55:59
39.955407,116.311023,0,189,39848.4972453704,2009-02-04,11:56:02
39.955406,116.311024,0,188,39848.4972685185,2009-02-04,11:56:04
39.955423,116.311024,0,188,39848.4973263889,2009-02-04,11:56:09
39.955443,116.311023,0,189,39848.4973842593,2009-02-04,11:56:14
39.955449,116.311024,0,191,39848.4974421296,2009-02-04,11:56:19
39.955453,116.311025,0,195,39848.4975,2009-02-04,11:56:24
39.955456,116.311027,0,197,39848.4975578704,2009-02-04,11:56:29
39.955456,116.311028,0,197,39848.4976157407,2009-02-04,11:56:34
39.955455,116.31103,0,197,39848.4976736111,2009-02-04,11:56:39
39.955453,116.311031,0,197,39848.4977314815,2009-02-04,11:56:44
39.955457,116.311032,0,197,39848.4977893519,2009-02-04,11:56:49
39.955457,116.311032,0,197,39848.4978240741,2009-02-04,11:56:52
39.955458,116.311033,0,197,39848.4978472222,2009-02-04,11:56:54
39.955474,116.311028,0,197,39848.4979050926,2009-02-04,11:56:59
39.955523,116.311045,0,198,39848.4979282407,2009-02-04,11:57:01
39.955579,116.311039,0,198,39848.4979513889,2009-02-04,11:57:03
39.95564,116.310987,0,192,39848.497974537,2009-02-04,11:57:05
39.955674,116.310895,0,186,39848.4979976852,2009-02-04,11:57:07
39.955679,116.310823,0,182,39848.4980092593,2009-02-04,11:57:08
39.955688,116.310739,0,175,39848.4980208333,2009-02-04,11:57:09
39.955698,116.31064,0,172,39848.4980324074,2009-02-04,11:57:10
39.955703,116.310534,0,166,39848.4980439815,2009-02-04,11:57:11
39.955705,116.310421,0,163,39848.4980555556,2009-02-04,11:57:12
39.955703,116.310302,0,162,39848.4980671296,2009-02-04,11:57:13
39.955708,116.31017,0,159,39848.4980787037,2009-02-04,11:57:14
39.955715,116.310035,0,156,39848.4980902778,2009-02-04,11:57:15
39.955719,116.309889,0,157,39848.4981018519,2009-02-04,11:57:16
39.955723,116.309739,0,154,39848.4981134259,2009-02-04,11:57:17
39.955724,116.309585,0,152,39848.498125,2009-02-04,11:57:18
39.955724,116.309424,0,149,39848.4981365741,2009-02-04,11:57:19
39.95574,116.309265,0,149,39848.4981481481,2009-02-04,11:57:20
39.955752,116.309104,0,150,39848.4981597222,2009-02-04,11:57:21
39.955752,116.308942,0,152,39848.4981712963,2009-02-04,11:57:22
39.955761,116.308786,0,154,39848.4981828704,2009-02-04,11:57:23
39.955767,116.308629,0,155,39848.4981944444,2009-02-04,11:57:24
39.955766,116.308474,0,158,39848.4982060185,2009-02-04,11:57:25
39.955763,116.308314,0,159,39848.4982175926,2009-02-04,11:57:26
39.955762,116.308157,0,157,39848.4982291667,2009-02-04,11:57:27
39.955759,116.308002,0,158,39848.4982407407,2009-02-04,11:57:28
39.955759,116.30785,0,157,39848.4982523148,2009-02-04,11:57:29
39.955753,116.307699,0,155,39848.4982638889,2009-02-04,11:57:30
39.955749,116.307552,0,154,39848.498275463,2009-02-04,11:57:31
39.955748,116.30741,0,154,39848.498287037,2009-02-04,11:57:32
39.955747,116.307264,0,151,39848.4982986111,2009-02-04,11:57:33
39.955741,116.307117,0,151,39848.4983101852,2009-02-04,11:57:34
39.955737,116.306972,0,151,39848.4983217593,2009-02-04,11:57:35
39.955737,116.306828,0,153,39848.4983333333,2009-02-04,11:57:36
39.955736,116.306689,0,157,39848.4983449074,2009-02-04,11:57:37
39.955736,116.306537,0,156,39848.4983564815,2009-02-04,11:57:38
39.955735,116.306386,0,157,39848.4983680556,2009-02-04,11:57:39
39.955735,116.306231,0,157,39848.4983796296,2009-02-04,11:57:40
39.955734,116.306086,0,157,39848.4983912037,2009-02-04,11:57:41
39.955727,116.305946,0,157,39848.4984027778,2009-02-04,11:57:42
39.955719,116.305804,0,157,39848.4984143519,2009-02-04,11:57:43
39.955712,116.305668,0,157,39848.4984259259,2009-02-04,11:57:44
39.955706,116.30553,0,158,39848.4984375,2009-02-04,11:57:45
39.955709,116.305391,0,159,39848.4984490741,2009-02-04,11:57:46
39.9557,116.305241,0,157,39848.4984606481,2009-02-04,11:57:47
39.955693,116.305092,0,156,39848.4984722222,2009-02-04,11:57:48
39.955695,116.304942,0,155,39848.4984837963,2009-02-04,11:57:49
39.955695,116.30479,0,154,39848.4984953704,2009-02-04,11:57:50
39.955696,116.304638,0,154,39848.4985069444,2009-02-04,11:57:51
39.9557,116.304483,0,153,39848.4985185185,2009-02-04,11:57:52
39.955705,116.304332,0,153,39848.4985300926,2009-02-04,11:57:53
39.955707,116.304187,0,153,39848.4985416667,2009-02-04,11:57:54
39.955705,116.304046,0,153,39848.4985532407,2009-02-04,11:57:55
39.955708,116.303909,0,154,39848.4985648148,2009-02-04,11:57:56
39.955702,116.303775,0,155,39848.4985763889,2009-02-04,11:57:57
39.955698,116.303657,0,155,39848.498587963,2009-02-04,11:57:58
39.955698,116.303556,0,155,39848.498599537,2009-02-04,11:57:59
39.955715,116.303484,0,159,39848.4986111111,2009-02-04,11:58:00
39.955712,116.303417,0,156,39848.4986226852,2009-02-04,11:58:01
39.955718,116.303312,0,154,39848.4986458333,2009-02-04,11:58:03
39.955765,116.303238,0,152,39848.4986689815,2009-02-04,11:58:05
39.955805,116.303206,0,151,39848.4986805556,2009-02-04,11:58:06
39.955857,116.303177,0,148,39848.4986921296,2009-02-04,11:58:07
39.955926,116.303156,0,149,39848.4987037037,2009-02-04,11:58:08
39.95601,116.303142,0,146,39848.4987152778,2009-02-04,11:58:09
39.956096,116.303135,0,144,39848.4987268519,2009-02-04,11:58:10
39.956183,116.303115,0,144,39848.4987384259,2009-02-04,11:58:11
39.956269,116.303096,0,144,39848.49875,2009-02-04,11:58:12
39.95636,116.303079,0,144,39848.4987615741,2009-02-04,11:58:13
39.95646,116.30306,0,143,39848.4987731481,2009-02-04,11:58:14
39.956565,116.303043,0,143,39848.4987847222,2009-02-04,11:58:15
39.956664,116.303014,0,144,39848.4987962963,2009-02-04,11:58:16
39.956776,116.302987,0,143,39848.4988078704,2009-02-04,11:58:17
39.956883,116.302958,0,143,39848.4988194444,2009-02-04,11:58:18
39.956994,116.302941,0,144,39848.4988310185,2009-02-04,11:58:19
39.957107,116.302927,0,145,39848.4988425926,2009-02-04,11:58:20
39.957225,116.302906,0,144,39848.4988541667,2009-02-04,11:58:21
39.957339,116.302889,0,145,39848.4988657407,2009-02-04,11:58:22
39.957449,116.302875,0,146,39848.4988773148,2009-02-04,11:58:23
39.957572,116.30288,0,143,39848.4988888889,2009-02-04,11:58:24
39.957695,116.302867,0,139,39848.498900463,2009-02-04,11:58:25
39.957818,116.302868,0,141,39848.498912037,2009-02-04,11:58:26
39.957953,116.302846,0,139,39848.4989236111,2009-02-04,11:58:27
39.958071,116.30285,0,142,39848.4989351852,2009-02-04,11:58:28
39.958185,116.302826,0,142,39848.4989467593,2009-02-04,11:58:29
39.958296,116.3028,0,143,39848.4989583333,2009-02-04,11:58:30
39.958396,116.302765,0,149,39848.4989699074,2009-02-04,11:58:31
39.958518,116.302743,0,154,39848.4989814815,2009-02-04,11:58:32
39.958657,116.302725,0,154,39848.4989930556,2009-02-04,11:58:33
39.958803,116.302713,0,156,39848.4990046296,2009-02-04,11:58:34
39.958935,116.302696,0,163,39848.4990162037,2009-02-04,11:58:35
39.959074,116.302682,0,164,39848.4990277778,2009-02-04,11:58:36
39.959201,116.302662,0,165,39848.4990393519,2009-02-04,11:58:37
39.959335,116.302647,0,167,39848.4990509259,2009-02-04,11:58:38
39.959476,116.302622,0,166,39848.4990625,2009-02-04,11:58:39
39.959599,116.302604,0,163,39848.4990740741,2009-02-04,11:58:40
39.959702,116.30259,0,162,39848.4990856481,2009-02-04,11:58:41
39.959786,116.302574,0,162,39848.4990972222,2009-02-04,11:58:42
39.959864,116.302557,0,161,39848.4991087963,2009-02-04,11:58:43
39.959936,116.302545,0,164,39848.4991203704,2009-02-04,11:58:44
39.960004,116.302537,0,165,39848.4991319444,2009-02-04,11:58:45
39.960067,116.30253,0,167,39848.4991435185,2009-02-04,11:58:46
39.960125,116.302522,0,168,39848.4991550926,2009-02-04,11:58:47
39.960173,116.302513,0,169,39848.4991666667,2009-02-04,11:58:48
39.960242,116.302503,0,169,39848.4991898148,2009-02-04,11:58:50
39.960296,116.302503,0,172,39848.499212963,2009-02-04,11:58:52
39.960361,116.302506,0,168,39848.4992361111,2009-02-04,11:58:54
39.960417,116.302493,0,166,39848.4992592593,2009-02-04,11:58:56
39.960492,116.302487,0,165,39848.4992824074,2009-02-04,11:58:58
39.960572,116.30248,0,162,39848.4993055556,2009-02-04,11:59:00
39.96066,116.302453,0,167,39848.4993287037,2009-02-04,11:59:02
39.960724,116.302442,0,166,39848.4993402778,2009-02-04,11:59:03
39.960787,116.302432,0,167,39848.4993518519,2009-02-04,11:59:04
39.96087,116.30242,0,169,39848.4993634259,2009-02-04,11:59:05
39.960954,116.302402,0,173,39848.499375,2009-02-04,11:59:06
39.961034,116.30239,0,177,39848.4993865741,2009-02-04,11:59:07
39.961113,116.302383,0,179,39848.4993981481,2009-02-04,11:59:08
39.961175,116.302369,0,174,39848.4994097222,2009-02-04,11:59:09
39.961243,116.302356,0,172,39848.4994212963,2009-02-04,11:59:10
39.961308,116.302347,0,169,39848.4994328704,2009-02-04,11:59:11
39.961379,116.302329,0,167,39848.4994444444,2009-02-04,11:59:12
39.961457,116.302316,0,167,39848.4994560185,2009-02-04,11:59:13
39.961538,116.302296,0,166,39848.4994675926,2009-02-04,11:59:14
39.961612,116.302289,0,166,39848.4994791667,2009-02-04,11:59:15
39.961696,116.30227,0,163,39848.4994907407,2009-02-04,11:59:16
39.961789,116.30224,0,159,39848.4995023148,2009-02-04,11:59:17
39.961876,116.302228,0,159,39848.4995138889,2009-02-04,11:59:18
39.961964,116.30221,0,157,39848.499525463,2009-02-04,11:59:19
39.96205,116.302193,0,156,39848.499537037,2009-02-04,11:59:20
39.96214,116.302181,0,156,39848.4995486111,2009-02-04,11:59:21
39.962242,116.302173,0,154,39848.4995601852,2009-02-04,11:59:22
39.962349,116.302149,0,153,39848.4995717593,2009-02-04,11:59:23
39.962459,116.302123,0,151,39848.4995833333,2009-02-04,11:59:24
39.962564,116.302092,0,151,39848.4995949074,2009-02-04,11:59:25
39.962664,116.302067,0,152,39848.4996064815,2009-02-04,11:59:26
39.962752,116.302043,0,155,39848.4996180556,2009-02-04,11:59:27
39.962838,116.302027,0,155,39848.4996296296,2009-02-04,11:59:28
39.962917,116.302014,0,158,39848.4996412037,2009-02-04,11:59:29
39.962996,116.301998,0,161,39848.4996527778,2009-02-04,11:59:30
39.963074,116.301979,0,166,39848.4996643519,2009-02-04,11:59:31
39.963148,116.301967,0,165,39848.4996759259,2009-02-04,11:59:32
39.963219,116.301951,0,166,39848.4996875,2009-02-04,11:59:33
39.963297,116.301936,0,166,39848.4996990741,2009-02-04,11:59:34
39.963377,116.301898,0,162,39848.4997106481,2009-02-04,11:59:35
39.963453,116.301884,0,163,39848.4997222222,2009-02-04,11:59:36
39.963539,116.301859,0,161,39848.4997337963,2009-02-04,11:59:37
39.96362,116.301838,0,161,39848.4997453704,2009-02-04,11:59:38
39.963715,116.301818,0,157,39848.4997569444,2009-02-04,11:59:39
39.963804,116.301792,0,156,39848.4997685185,2009-02-04,11:59:40
39.963897,116.301765,0,156,39848.4997800926,2009-02-04,11:59:41
39.963998,116.30174,0,155,39848.4997916667,2009-02-04,11:59:42
39.964096,116.301728,0,152,39848.4998032407,2009-02-04,11:59:43
39.964194,116.301711,0,152,39848.4998148148,2009-02-04,11:59:44
39.964284,116.301695,0,153,39848.4998263889,2009-02-04,11:59:45
39.964362,116.301681,0,151,39848.499837963,2009-02-04,11:59:46
39.964444,116.301668,0,151,39848.499849537,2009-02-04,11:59:47
39.964524,116.30165,0,151,39848.4998611111,2009-02-04,11:59:48
39.964599,116.301633,0,151,39848.4998726852,2009-02-04,11:59:49
39.964683,116.301617,0,149,39848.4998842593,2009-02-04,11:59:50
39.96476,116.301605,0,150,39848.4998958333,2009-02-04,11:59:51
39.964844,116.301589,0,152,39848.4999074074,2009-02-04,11:59:52
39.964927,116.301562,0,157,39848.4999189815,2009-02-04,11:59:53
39.96501,116.301542,0,156,39848.4999305556,2009-02-04,11:59:54
39.965087,116.301527,0,158,39848.4999421296,2009-02-04,11:59:55
39.965167,116.301519,0,155,39848.4999537037,2009-02-04,11:59:56
39.965244,116.301505,0,157,39848.4999652778,2009-02-04,11:59:57
39.96532,116.301491,0,156,39848.4999768519,2009-02-04,11:59:58
39.965383,116.301474,0,157,39848.4999884259,2009-02-04,11:59:59
39.965445,116.301462,0,156,39848.5,2009-02-04,12:00:00
39.965509,116.301459,0,157,39848.5000115741,2009-02-04,12:00:01
39.965573,116.301446,0,156,39848.5000231481,2009-02-04,12:00:02
39.965646,116.301429,0,153,39848.5000347222,2009-02-04,12:00:03
39.965715,116.301412,0,154,39848.5000462963,2009-02-04,12:00:04
39.965793,116.301407,0,155,39848.5000578704,2009-02-04,12:00:05
39.96587,116.301401,0,155,39848.5000694444,2009-02-04,12:00:06
39.965954,116.301388,0,151,39848.5000810185,2009-02-04,12:00:07
39.966035,116.301374,0,150,39848.5000925926,2009-02-04,12:00:08
39.966119,116.301359,0,148,39848.5001041667,2009-02-04,12:00:09
39.966194,116.30135,0,149,39848.5001157407,2009-02-04,12:00:10
39.966274,116.301338,0,152,39848.5001273148,2009-02-04,12:00:11
39.966356,116.301325,0,153,39848.5001388889,2009-02-04,12:00:12
39.966456,116.301293,0,147,39848.500150463,2009-02-04,12:00:13
39.96655,116.301294,0,150,39848.500162037,2009-02-04,12:00:14
39.966653,116.301289,0,149,39848.5001736111,2009-02-04,12:00:15
39.966755,116.301273,0,150,39848.5001851852,2009-02-04,12:00:16
39.966854,116.301263,0,150,39848.5001967593,2009-02-04,12:00:17
39.966949,116.301256,0,151,39848.5002083333,2009-02-04,12:00:18
39.967051,116.301249,0,150,39848.5002199074,2009-02-04,12:00:19
39.967154,116.301241,0,148,39848.5002314815,2009-02-04,12:00:20
39.967248,116.301231,0,147,39848.5002430556,2009-02-04,12:00:21
39.967343,116.301226,0,146,39848.5002546296,2009-02-04,12:00:22
39.967436,116.301222,0,145,39848.5002662037,2009-02-04,12:00:23
39.967529,116.301223,0,144,39848.5002777778,2009-02-04,12:00:24
39.967627,116.301212,0,143,39848.5002893518,2009-02-04,12:00:25
39.967717,116.301211,0,144,39848.5003009259,2009-02-04,12:00:26
39.967812,116.30121,0,144,39848.5003125,2009-02-04,12:00:27
39.967898,116.301205,0,144,39848.5003240741,2009-02-04,12:00:28
39.967975,116.301201,0,148,39848.5003356481,2009-02-04,12:00:29
39.968051,116.3012,0,152,39848.5003472222,2009-02-04,12:00:30
39.968132,116.301198,0,152,39848.5003587963,2009-02-04,12:00:31
39.968204,116.30119,0,154,39848.5003703704,2009-02-04,12:00:32
39.968266,116.301172,0,158,39848.5003819444,2009-02-04,12:00:33
39.968322,116.301165,0,163,39848.5003935185,2009-02-04,12:00:34
39.968347,116.301139,0,175,39848.5004050926,2009-02-04,12:00:35
39.968415,116.301135,0,176,39848.5004282407,2009-02-04,12:00:37
39.968452,116.301138,0,176,39848.5004861111,2009-02-04,12:00:42
39.968452,116.301138,0,176,39848.5005208333,2009-02-04,12:00:45
39.968454,116.301141,0,176,39848.5005439815,2009-02-04,12:00:47
39.968497,116.301158,0,172,39848.5005787037,2009-02-04,12:00:50
39.968536,116.301144,0,177,39848.5006365741,2009-02-04,12:00:55
39.968567,116.301133,0,185,39848.5006944444,2009-02-04,12:01:00
39.968608,116.301132,0,193,39848.5007407407,2009-02-04,12:01:04
39.96866,116.301135,0,199,39848.5007986111,2009-02-04,12:01:09
39.968703,116.301107,0,201,39848.5008564815,2009-02-04,12:01:14
39.968757,116.301083,0,198,39848.5009027778,2009-02-04,12:01:18
39.968799,116.301107,0,200,39848.5009606481,2009-02-04,12:01:23
39.968799,116.301107,0,200,39848.5009953704,2009-02-04,12:01:26
39.968806,116.301113,0,200,39848.5010185185,2009-02-04,12:01:28
39.968831,116.301095,0,201,39848.5010763889,2009-02-04,12:01:33
39.968876,116.301061,0,200,39848.5011111111,2009-02-04,12:01:36
39.968922,116.301053,0,199,39848.5011342593,2009-02-04,12:01:38
39.968976,116.301053,0,197,39848.5011689815,2009-02-04,12:01:41
39.96903,116.301082,0,192,39848.5012037037,2009-02-04,12:01:44
39.969079,116.301078,0,188,39848.50125,2009-02-04,12:01:48
39.969124,116.301084,0,184,39848.5012847222,2009-02-04,12:01:51
39.969171,116.301073,0,182,39848.5013310185,2009-02-04,12:01:55
39.969227,116.301066,0,181,39848.5013773148,2009-02-04,12:01:59
39.969282,116.301065,0,180,39848.5014351852,2009-02-04,12:02:04
39.969336,116.301083,0,173,39848.5014814815,2009-02-04,12:02:08
39.96938,116.301123,0,169,39848.5015393518,2009-02-04,12:02:13
39.96942,116.301152,0,165,39848.5015740741,2009-02-04,12:02:16
39.969459,116.301196,0,162,39848.5016203704,2009-02-04,12:02:20
39.969505,116.301228,0,156,39848.5016666667,2009-02-04,12:02:24
39.969542,116.301277,0,155,39848.501724537,2009-02-04,12:02:29
39.96959,116.301314,0,151,39848.5017592593,2009-02-04,12:02:32
39.969613,116.301368,0,152,39848.5018055556,2009-02-04,12:02:36
39.969647,116.301409,0,150,39848.5018634259,2009-02-04,12:02:41
39.969691,116.301455,0,146,39848.5019097222,2009-02-04,12:02:45
39.969724,116.301496,0,141,39848.5019444444,2009-02-04,12:02:48
39.969762,116.301521,0,135,39848.5019791667,2009-02-04,12:02:51
39.969807,116.301555,0,132,39848.502037037,2009-02-04,12:02:56
39.969855,116.301544,0,136,39848.5020833333,2009-02-04,12:03:00
39.969885,116.301567,0,144,39848.5021412037,2009-02-04,12:03:05
39.9699,116.30164,0,148,39848.5021875,2009-02-04,12:03:09
39.969907,116.301706,0,150,39848.5022337963,2009-02-04,12:03:13
39.969929,116.301758,0,151,39848.5022685185,2009-02-04,12:03:16
39.969975,116.301752,0,153,39848.5023032407,2009-02-04,12:03:19
39.970012,116.301702,0,153,39848.5023148148,2009-02-04,12:03:20
39.970011,116.301776,0,156,39848.502337963,2009-02-04,12:03:22
39.970049,116.301813,0,162,39848.5023842593,2009-02-04,12:03:26
39.970082,116.301863,0,167,39848.5024421296,2009-02-04,12:03:31
39.970118,116.301913,0,173,39848.5024884259,2009-02-04,12:03:35
39.970148,116.301966,0,180,39848.5025462963,2009-02-04,12:03:40
39.970163,116.302025,0,188,39848.5025810185,2009-02-04,12:03:43
39.970195,116.30208,0,190,39848.5026388889,2009-02-04,12:03:48
39.970237,116.302122,0,192,39848.5026967593,2009-02-04,12:03:53
39.970283,116.302155,0,195,39848.5027314815,2009-02-04,12:03:56
39.97032,116.302192,0,199,39848.5027777778,2009-02-04,12:04:00
39.970351,116.302203,0,202,39848.5028356481,2009-02-04,12:04:05
39.970383,116.302214,0,204,39848.5028935185,2009-02-04,12:04:10
39.97039,116.302175,0,206,39848.5029513889,2009-02-04,12:04:15
39.970399,116.302169,0,211,39848.5030092593,2009-02-04,12:04:20
39.970435,116.302195,0,212,39848.5030671296,2009-02-04,12:04:25
39.970438,116.302288,0,209,39848.5031134259,2009-02-04,12:04:29
39.970434,116.302406,0,205,39848.5031365741,2009-02-04,12:04:31
39.970428,116.302568,0,199,39848.5031597222,2009-02-04,12:04:33
39.97043,116.302644,0,196,39848.5031828704,2009-02-04,12:04:35
39.970432,116.302741,0,193,39848.5032060185,2009-02-04,12:04:37
39.970437,116.302802,0,192,39848.5032291667,2009-02-04,12:04:39
39.970435,116.302879,0,191,39848.5032523148,2009-02-04,12:04:41
39.970435,116.302951,0,190,39848.503287037,2009-02-04,12:04:44
39.970495,116.302952,0,188,39848.5033101852,2009-02-04,12:04:46
39.970489,116.303016,0,180,39848.5033449074,2009-02-04,12:04:49
39.970531,116.302988,0,167,39848.5033796296,2009-02-04,12:04:52
39.970557,116.303039,0,157,39848.5034375,2009-02-04,12:04:57
39.970588,116.303085,0,152,39848.5034837963,2009-02-04,12:05:01
39.970608,116.303151,0,148,39848.5035300926,2009-02-04,12:05:05
39.970642,116.303111,0,145,39848.5035648148,2009-02-04,12:05:08
39.970685,116.303078,0,141,39848.503599537,2009-02-04,12:05:11
39.97073,116.303055,0,137,39848.5036226852,2009-02-04,12:05:13
39.970777,116.303018,0,137,39848.5036574074,2009-02-04,12:05:16
39.970825,116.302994,0,139,39848.5037037037,2009-02-04,12:05:20
39.970872,116.303028,0,141,39848.50375,2009-02-04,12:05:24
39.970935,116.303049,0,143,39848.5037962963,2009-02-04,12:05:28
39.970916,116.30308,0,140,39848.5038541667,2009-02-04,12:05:33
39.970932,116.303119,0,147,39848.503912037,2009-02-04,12:05:38
39.970913,116.303166,0,155,39848.5039351852,2009-02-04,12:05:40
39.970885,116.303208,0,165,39848.5039699074,2009-02-04,12:05:43
39.970881,116.303264,0,171,39848.5039930556,2009-02-04,12:05:45
39.970869,116.303311,0,176,39848.5040509259,2009-02-04,12:05:50
39.970874,116.303335,0,178,39848.5041087963,2009-02-04,12:05:55
39.970869,116.303453,0,183,39848.5041435185,2009-02-04,12:05:58
39.970933,116.303498,0,184,39848.5041782407,2009-02-04,12:06:01
39.970983,116.303506,0,184,39848.504212963,2009-02-04,12:06:04
39.971045,116.303529,0,184,39848.5042361111,2009-02-04,12:06:06
39.971104,116.303549,0,184,39848.5042592593,2009-02-04,12:06:08
39.971157,116.303556,0,187,39848.5042939815,2009-02-04,12:06:11
39.971217,116.303541,0,194,39848.5043287037,2009-02-04,12:06:14
39.971264,116.303588,0,199,39848.5043634259,2009-02-04,12:06:17
39.971322,116.303639,0,199,39848.5043865741,2009-02-04,12:06:19
39.971339,116.303693,0,204,39848.5044212963,2009-02-04,12:06:22
39.971381,116.30375,0,201,39848.5044560185,2009-02-04,12:06:25
39.971405,116.303806,0,199,39848.5044907407,2009-02-04,12:06:28
39.971431,116.303859,0,196,39848.504525463,2009-02-04,12:06:31
39.971457,116.30389,0,185,39848.5045601852,2009-02-04,12:06:34
39.971455,116.303961,0,179,39848.5046180556,2009-02-04,12:06:39
39.971466,116.304032,0,180,39848.5046643519,2009-02-04,12:06:43
39.971481,116.304103,0,178,39848.5047106481,2009-02-04,12:06:47
39.971491,116.30417,0,171,39848.5047685185,2009-02-04,12:06:52
39.971519,116.304223,0,166,39848.5048148148,2009-02-04,12:06:56
39.971555,116.304271,0,163,39848.504849537,2009-02-04,12:06:59
39.971577,116.304328,0,159,39848.5048958333,2009-02-04,12:07:03
39.971618,116.304385,0,156,39848.5049421296,2009-02-04,12:07:07
39.971656,116.304436,0,157,39848.5049768519,2009-02-04,12:07:10
39.971699,116.304492,0,159,39848.5050115741,2009-02-04,12:07:13
39.97173,116.304543,0,161,39848.5050462963,2009-02-04,12:07:16
39.971753,116.304593,0,163,39848.5050810185,2009-02-04,12:07:19
39.971791,116.304643,0,165,39848.5051157407,2009-02-04,12:07:22
39.971802,116.304716,0,170,39848.505162037,2009-02-04,12:07:26
39.971823,116.304769,0,174,39848.5051967593,2009-02-04,12:07:29
39.971789,116.304818,0,181,39848.5052314815,2009-02-04,12:07:32
39.971734,116.304836,0,186,39848.5052430556,2009-02-04,12:07:33
39.971688,116.304886,0,194,39848.5052777778,2009-02-04,12:07:36
39.971642,116.304915,0,195,39848.5053009259,2009-02-04,12:07:38
39.971635,116.304935,0,196,39848.5053587963,2009-02-04,12:07:43
39.971635,116.304935,0,196,39848.5053935185,2009-02-04,12:07:46
39.971632,116.304935,0,197,39848.5054166667,2009-02-04,12:07:48
39.971632,116.304982,0,198,39848.505474537,2009-02-04,12:07:53
39.971634,116.304993,0,199,39848.5055324074,2009-02-04,12:07:58
39.971623,116.30499,0,199,39848.5055902778,2009-02-04,12:08:03
39.971616,116.304987,0,199,39848.5056481481,2009-02-04,12:08:08
39.971611,116.304984,0,199,39848.5057060185,2009-02-04,12:08:13
39.971611,116.304984,0,199,39848.5057407407,2009-02-04,12:08:16
39.971607,116.304983,0,199,39848.5057638889,2009-02-04,12:08:18
