# Supplementary material for: Research on differential privacy protection method based on user tendency
Source: PLoS One. 2023 Oct 26;18(10):e0288823. doi: 10.1371/journal.pone.0288823 (PMC10602288; doi:10.1371/journal.pone.0288823)
Supplement: S2 Data — (ZIP) [file pone.0288823.s002.zip › Data 5-2/022/Trajectory/20090206044603.plt]

Geolife trajectory
WGS 84
Altitude is in Feet
Reserved 3
0,2,255,My Track,0,0,2,8421376
0
39.970889,116.300725,0,492,39850.1986458333,2009-02-06,04:46:03
39.970866,116.300837,0,492,39850.1986689815,2009-02-06,04:46:05
39.970703,116.300857,0,492,39850.1986805556,2009-02-06,04:46:06
39.969561,116.301388,0,127,39850.1987037037,2009-02-06,04:46:08
39.969604,116.301366,0,127,39850.1987152778,2009-02-06,04:46:09
39.969672,116.301295,0,129,39850.19875,2009-02-06,04:46:12
39.969588,116.301315,0,130,39850.1987615741,2009-02-06,04:46:13
39.969627,116.301246,0,138,39850.1987962963,2009-02-06,04:46:16
39.969653,116.301186,0,139,39850.1988310185,2009-02-06,04:46:19
39.969644,116.301121,0,137,39850.1988888889,2009-02-06,04:46:24
39.969631,116.30106,0,133,39850.1989236111,2009-02-06,04:46:27
39.969637,116.301002,0,132,39850.1989699074,2009-02-06,04:46:31
39.969607,116.300957,0,134,39850.1990046296,2009-02-06,04:46:34
39.9696,116.300916,0,143,39850.1990625,2009-02-06,04:46:39
39.969611,116.30091,0,153,39850.1991203704,2009-02-06,04:46:44
39.969597,116.300904,0,161,39850.1991782407,2009-02-06,04:46:49
39.969597,116.300876,0,161,39850.1992361111,2009-02-06,04:46:54
39.96958,116.300819,0,164,39850.1992824074,2009-02-06,04:46:58
39.969551,116.300776,0,169,39850.1993171296,2009-02-06,04:47:01
39.969506,116.300752,0,174,39850.1993402778,2009-02-06,04:47:03
39.969503,116.300693,0,181,39850.1993865741,2009-02-06,04:47:07
39.969452,116.300631,0,186,39850.1994328704,2009-02-06,04:47:11
39.969471,116.300617,0,191,39850.1994907407,2009-02-06,04:47:16
39.969471,116.300617,0,191,39850.199525463,2009-02-06,04:47:19
39.969479,116.300612,0,196,39850.1995486111,2009-02-06,04:47:21
39.969508,116.300619,0,200,39850.1996064815,2009-02-06,04:47:26
39.969546,116.300631,0,205,39850.1996643519,2009-02-06,04:47:31
39.969608,116.300648,0,209,39850.1997106481,2009-02-06,04:47:35
39.969674,116.300703,0,213,39850.1997453704,2009-02-06,04:47:38
39.969695,116.300688,0,216,39850.1998032407,2009-02-06,04:47:43
39.969695,116.300688,0,216,39850.199837963,2009-02-06,04:47:46
39.969695,116.300691,0,218,39850.1998611111,2009-02-06,04:47:48
39.969777,116.300696,0,220,39850.1999074074,2009-02-06,04:47:52
39.969709,116.300649,0,220,39850.1999189815,2009-02-06,04:47:53
39.969758,116.300575,0,222,39850.1999421296,2009-02-06,04:47:55
39.97004,116.300798,0,223,39850.1999537037,2009-02-06,04:47:56
39.969621,116.300914,0,229,39850.1999768519,2009-02-06,04:47:58
39.969692,116.30093,0,233,39850.2,2009-02-06,04:48:00
39.969619,116.300964,0,239,39850.2000231481,2009-02-06,04:48:02
39.969648,116.300876,0,244,39850.2000810185,2009-02-06,04:48:07
39.969701,116.300893,0,247,39850.2001041667,2009-02-06,04:48:09
39.969804,116.300813,0,250,39850.2001388889,2009-02-06,04:48:12
39.969858,116.300804,0,257,39850.2001851852,2009-02-06,04:48:16
39.969895,116.300781,0,268,39850.2002430556,2009-02-06,04:48:21
39.969955,116.300893,0,275,39850.2002777778,2009-02-06,04:48:24
39.970008,116.300619,0,328,39850.2003125,2009-02-06,04:48:27
39.970031,116.300542,0,338,39850.2003240741,2009-02-06,04:48:28
39.970201,116.300603,0,362,39850.2003356481,2009-02-06,04:48:29
39.970258,116.300562,0,357,39850.2003472222,2009-02-06,04:48:30
39.970253,116.300488,0,323,39850.2003587963,2009-02-06,04:48:31
39.970257,116.300439,0,293,39850.2003703704,2009-02-06,04:48:32
39.970313,116.300447,0,283,39850.2003819444,2009-02-06,04:48:33
39.970256,116.300414,0,298,39850.2003935185,2009-02-06,04:48:34
39.970188,116.300465,0,294,39850.2004050926,2009-02-06,04:48:35
39.970316,116.300475,0,294,39850.200462963,2009-02-06,04:48:40
39.970344,116.300492,0,296,39850.2005208333,2009-02-06,04:48:45
39.970344,116.300492,0,296,39850.2005555556,2009-02-06,04:48:48
39.970346,116.300494,0,295,39850.2005787037,2009-02-06,04:48:50
39.97032,116.300549,0,302,39850.2006365741,2009-02-06,04:48:55
39.970295,116.300603,0,306,39850.2006944444,2009-02-06,04:49:00
39.970291,116.3005,0,300,39850.2007175926,2009-02-06,04:49:02
39.970235,116.300441,0,298,39850.2007523148,2009-02-06,04:49:05
39.970184,116.30038,0,294,39850.200775463,2009-02-06,04:49:07
39.970141,116.300345,0,293,39850.200787037,2009-02-06,04:49:08
39.970081,116.300339,0,294,39850.2007986111,2009-02-06,04:49:09
39.970023,116.30033,0,294,39850.2008101852,2009-02-06,04:49:10
39.969941,116.300338,0,295,39850.2008217593,2009-02-06,04:49:11
39.969874,116.300341,0,296,39850.2008333333,2009-02-06,04:49:12
39.969816,116.300334,0,296,39850.2008449074,2009-02-06,04:49:13
39.969761,116.30033,0,297,39850.2008564815,2009-02-06,04:49:14
39.969705,116.300324,0,298,39850.2008680556,2009-02-06,04:49:15
39.969653,116.300313,0,298,39850.2008796296,2009-02-06,04:49:16
39.969559,116.300345,0,299,39850.2009027778,2009-02-06,04:49:18
39.969473,116.300355,0,299,39850.2009143519,2009-02-06,04:49:19
39.969399,116.300353,0,299,39850.2009259259,2009-02-06,04:49:20
39.969329,116.300358,0,300,39850.2009375,2009-02-06,04:49:21
39.96926,116.300365,0,301,39850.2009490741,2009-02-06,04:49:22
39.969196,116.300384,0,301,39850.2009606481,2009-02-06,04:49:23
39.969128,116.300398,0,302,39850.2009722222,2009-02-06,04:49:24
39.969056,116.300402,0,303,39850.2009837963,2009-02-06,04:49:25
39.968964,116.300399,0,304,39850.2009953704,2009-02-06,04:49:26
39.968884,116.300401,0,305,39850.2010069444,2009-02-06,04:49:27
39.968806,116.300409,0,306,39850.2010185185,2009-02-06,04:49:28
39.96873,116.300424,0,307,39850.2010300926,2009-02-06,04:49:29
39.968594,116.300426,0,309,39850.2010416667,2009-02-06,04:49:30
39.968523,116.300452,0,309,39850.2010532407,2009-02-06,04:49:31
39.968453,116.300477,0,310,39850.2010648148,2009-02-06,04:49:32
39.968382,116.300507,0,311,39850.2010763889,2009-02-06,04:49:33
39.968309,116.300539,0,312,39850.201087963,2009-02-06,04:49:34
39.968236,116.300567,0,312,39850.201099537,2009-02-06,04:49:35
39.968149,116.300577,0,313,39850.2011111111,2009-02-06,04:49:36
39.968069,116.300579,0,314,39850.2011226852,2009-02-06,04:49:37
39.967978,116.300566,0,315,39850.2011342593,2009-02-06,04:49:38
39.967888,116.300554,0,316,39850.2011458333,2009-02-06,04:49:39
39.967801,116.300552,0,317,39850.2011574074,2009-02-06,04:49:40
39.967719,116.300548,0,318,39850.2011689815,2009-02-06,04:49:41
39.967646,116.300523,0,318,39850.2011805556,2009-02-06,04:49:42
39.967568,116.300513,0,319,39850.2011921296,2009-02-06,04:49:43
39.967489,116.300504,0,319,39850.2012037037,2009-02-06,04:49:44
39.967405,116.300507,0,320,39850.2012152778,2009-02-06,04:49:45
39.967326,116.300494,0,320,39850.2012268519,2009-02-06,04:49:46
39.967249,116.30051,0,321,39850.2012384259,2009-02-06,04:49:47
39.967163,116.300517,0,321,39850.20125,2009-02-06,04:49:48
39.967087,116.300536,0,322,39850.2012615741,2009-02-06,04:49:49
39.967007,116.300557,0,322,39850.2012731481,2009-02-06,04:49:50
39.966937,116.300603,0,321,39850.2012962963,2009-02-06,04:49:52
39.96683,116.300644,0,322,39850.2013194444,2009-02-06,04:49:54
39.966725,116.300641,0,323,39850.2013425926,2009-02-06,04:49:56
39.966669,116.300637,0,323,39850.2013541667,2009-02-06,04:49:57
39.966603,116.300642,0,324,39850.2013657407,2009-02-06,04:49:58
39.966548,116.300649,0,324,39850.2013773148,2009-02-06,04:49:59
39.966496,116.300651,0,323,39850.2013888889,2009-02-06,04:50:00
39.966428,116.30066,0,325,39850.201400463,2009-02-06,04:50:01
39.966374,116.30067,0,324,39850.201412037,2009-02-06,04:50:02
39.966312,116.300669,0,325,39850.2014236111,2009-02-06,04:50:03
39.966241,116.300676,0,326,39850.2014351852,2009-02-06,04:50:04
39.966178,116.300693,0,327,39850.2014467593,2009-02-06,04:50:05
39.966118,116.300689,0,328,39850.2014583333,2009-02-06,04:50:06
39.966056,116.300695,0,330,39850.2014699074,2009-02-06,04:50:07
39.965981,116.300754,0,330,39850.2014814815,2009-02-06,04:50:08
39.965895,116.300753,0,331,39850.2014930556,2009-02-06,04:50:09
39.965827,116.300759,0,332,39850.2015046296,2009-02-06,04:50:10
39.965723,116.300776,0,331,39850.2015277778,2009-02-06,04:50:12
39.965662,116.300825,0,331,39850.2015509259,2009-02-06,04:50:14
39.965619,116.300853,0,328,39850.2015972222,2009-02-06,04:50:18
39.965619,116.300871,0,330,39850.2016550926,2009-02-06,04:50:23
39.965619,116.300871,0,330,39850.2016898148,2009-02-06,04:50:26
39.965614,116.300863,0,330,39850.201712963,2009-02-06,04:50:28
39.965615,116.300876,0,331,39850.2017708333,2009-02-06,04:50:33
39.965593,116.300904,0,331,39850.2018287037,2009-02-06,04:50:38
39.965558,116.300897,0,330,39850.2018865741,2009-02-06,04:50:43
39.965488,116.300987,0,331,39850.2019212963,2009-02-06,04:50:46
39.965404,116.301033,0,331,39850.2019444444,2009-02-06,04:50:48
39.965351,116.301092,0,331,39850.2019560185,2009-02-06,04:50:49
39.965297,116.301187,0,331,39850.2019675926,2009-02-06,04:50:50
39.965249,116.301243,0,332,39850.2019791667,2009-02-06,04:50:51
39.965168,116.301278,0,334,39850.2019907407,2009-02-06,04:50:52
39.96509,116.301286,0,337,39850.2020023148,2009-02-06,04:50:53
39.965029,116.301296,0,338,39850.2020138889,2009-02-06,04:50:54
39.964968,116.301365,0,339,39850.202025463,2009-02-06,04:50:55
39.964904,116.301467,0,340,39850.202037037,2009-02-06,04:50:56
39.964852,116.301475,0,341,39850.2020486111,2009-02-06,04:50:57
39.964801,116.301483,0,342,39850.2020601852,2009-02-06,04:50:58
39.964746,116.301508,0,343,39850.2020717593,2009-02-06,04:50:59
39.964693,116.301518,0,344,39850.2020833333,2009-02-06,04:51:00
39.964633,116.301537,0,344,39850.2020949074,2009-02-06,04:51:01
39.964567,116.301556,0,345,39850.2021064815,2009-02-06,04:51:02
39.964504,116.301577,0,345,39850.2021180556,2009-02-06,04:51:03
39.964403,116.301519,0,345,39850.2021296296,2009-02-06,04:51:04
39.964268,116.301573,0,343,39850.2021412037,2009-02-06,04:51:05
39.964089,116.301637,0,339,39850.2021527778,2009-02-06,04:51:06
39.964011,116.30165,0,340,39850.2021643519,2009-02-06,04:51:07
39.963783,116.301697,0,337,39850.2021759259,2009-02-06,04:51:08
39.963695,116.301701,0,338,39850.2021875,2009-02-06,04:51:09
39.963474,116.301757,0,332,39850.2021990741,2009-02-06,04:51:10
39.963398,116.301768,0,334,39850.2022106481,2009-02-06,04:51:11
39.963161,116.301822,0,322,39850.2022222222,2009-02-06,04:51:12
39.963005,116.301866,0,315,39850.2022337963,2009-02-06,04:51:13
39.962863,116.301917,0,308,39850.2022453704,2009-02-06,04:51:14
39.962782,116.301958,0,302,39850.2022569444,2009-02-06,04:51:15
39.96271,116.301972,0,299,39850.2022685185,2009-02-06,04:51:16
39.962637,116.302014,0,297,39850.2022916667,2009-02-06,04:51:18
39.962593,116.301987,0,294,39850.2023263889,2009-02-06,04:51:21
39.962595,116.301944,0,300,39850.2023842593,2009-02-06,04:51:26
39.962514,116.301943,0,298,39850.2024421296,2009-02-06,04:51:31
39.96247,116.301936,0,296,39850.2024537037,2009-02-06,04:51:32
39.962397,116.301936,0,295,39850.2024768519,2009-02-06,04:51:34
39.962309,116.301938,0,293,39850.2025,2009-02-06,04:51:36
39.962264,116.30194,0,292,39850.2025115741,2009-02-06,04:51:37
39.962182,116.301951,0,289,39850.2025347222,2009-02-06,04:51:39
39.962116,116.301963,0,289,39850.2025578704,2009-02-06,04:51:41
39.962074,116.301893,0,289,39850.2025810185,2009-02-06,04:51:43
39.962014,116.301883,0,289,39850.2026157407,2009-02-06,04:51:46
39.961947,116.301885,0,289,39850.202650463,2009-02-06,04:51:49
39.961868,116.30182,0,289,39850.2026851852,2009-02-06,04:51:52
39.961813,116.301769,0,289,39850.2027083333,2009-02-06,04:51:54
39.961781,116.301725,0,288,39850.2027314815,2009-02-06,04:51:56
39.961775,116.30171,0,287,39850.2027893519,2009-02-06,04:52:01
39.961729,116.301724,0,287,39850.2028240741,2009-02-06,04:52:04
39.96168,116.301749,0,286,39850.2028472222,2009-02-06,04:52:06
39.961616,116.301794,0,286,39850.2028703704,2009-02-06,04:52:08
39.96154,116.301867,0,285,39850.2028935185,2009-02-06,04:52:10
39.961532,116.301926,0,284,39850.2029050926,2009-02-06,04:52:11
39.961512,116.302046,0,284,39850.2029282407,2009-02-06,04:52:13
39.961497,116.302116,0,283,39850.2029398148,2009-02-06,04:52:14
39.96149,116.302196,0,283,39850.2029513889,2009-02-06,04:52:15
39.961481,116.302281,0,282,39850.202962963,2009-02-06,04:52:16
39.961472,116.302367,0,282,39850.202974537,2009-02-06,04:52:17
39.96146,116.302453,0,282,39850.2029861111,2009-02-06,04:52:18
39.961442,116.30254,0,282,39850.2029976852,2009-02-06,04:52:19
39.961438,116.302622,0,281,39850.2030092593,2009-02-06,04:52:20
39.961433,116.302704,0,281,39850.2030208333,2009-02-06,04:52:21
39.961428,116.302784,0,281,39850.2030324074,2009-02-06,04:52:22
39.961423,116.302862,0,281,39850.2030439815,2009-02-06,04:52:23
39.961419,116.30294,0,280,39850.2030555556,2009-02-06,04:52:24
39.961006,116.305436,0,383,39850.2032407407,2009-02-06,04:52:40
39.961273,116.305498,0,390,39850.2032523148,2009-02-06,04:52:41
39.961315,116.305545,0,376,39850.2032638889,2009-02-06,04:52:42
39.961369,116.305607,0,361,39850.203275463,2009-02-06,04:52:43
39.961425,116.30567,0,360,39850.203287037,2009-02-06,04:52:44
39.961517,116.305697,0,332,39850.2032986111,2009-02-06,04:52:45
39.961585,116.305737,0,319,39850.2033101852,2009-02-06,04:52:46
39.961635,116.305798,0,310,39850.2033217593,2009-02-06,04:52:47
39.961672,116.305853,0,306,39850.2033333333,2009-02-06,04:52:48
39.961703,116.305921,0,303,39850.2033449074,2009-02-06,04:52:49
39.961736,116.306001,0,301,39850.2033564815,2009-02-06,04:52:50
39.961766,116.306085,0,299,39850.2033680556,2009-02-06,04:52:51
39.961802,116.306164,0,299,39850.2033796296,2009-02-06,04:52:52
39.961838,116.306253,0,297,39850.2033912037,2009-02-06,04:52:53
39.961868,116.306336,0,296,39850.2034027778,2009-02-06,04:52:54
39.961898,116.30643,0,294,39850.2034143518,2009-02-06,04:52:55
39.961923,116.306511,0,293,39850.2034259259,2009-02-06,04:52:56
39.961947,116.306596,0,291,39850.2034375,2009-02-06,04:52:57
39.961968,116.306671,0,290,39850.2034490741,2009-02-06,04:52:58
39.962086,116.306711,0,284,39850.2034722222,2009-02-06,04:53:00
39.962151,116.306751,0,283,39850.2034837963,2009-02-06,04:53:01
39.962203,116.306782,0,281,39850.2034953704,2009-02-06,04:53:02
39.962261,116.306803,0,279,39850.2035069444,2009-02-06,04:53:03
39.962319,116.306872,0,275,39850.2035300926,2009-02-06,04:53:05
39.962359,116.306923,0,272,39850.2035532407,2009-02-06,04:53:07
39.962387,116.306935,0,263,39850.2036111111,2009-02-06,04:53:12
39.962425,116.306906,0,257,39850.2036574074,2009-02-06,04:53:16
39.962479,116.306878,0,256,39850.2036805556,2009-02-06,04:53:18
39.962535,116.306825,0,254,39850.2037037037,2009-02-06,04:53:20
39.962585,116.306781,0,253,39850.2037268518,2009-02-06,04:53:22
39.962628,116.306793,0,250,39850.2037847222,2009-02-06,04:53:27
39.962735,116.306772,0,249,39850.2037962963,2009-02-06,04:53:28
39.962832,116.306776,0,249,39850.2038078704,2009-02-06,04:53:29
39.962898,116.306796,0,249,39850.2038194444,2009-02-06,04:53:30
39.962945,116.306813,0,249,39850.2038310185,2009-02-06,04:53:31
39.963005,116.30681,0,249,39850.2038541667,2009-02-06,04:53:33
39.963024,116.306821,0,248,39850.203912037,2009-02-06,04:53:38
39.963065,116.306854,0,248,39850.2039351852,2009-02-06,04:53:40
39.963123,116.306918,0,249,39850.2039583333,2009-02-06,04:53:42
39.96318,116.30697,0,248,39850.2039814815,2009-02-06,04:53:44
39.963207,116.307022,0,248,39850.2039930556,2009-02-06,04:53:45
39.963237,116.307083,0,248,39850.2040046296,2009-02-06,04:53:46
39.963272,116.307153,0,248,39850.2040162037,2009-02-06,04:53:47
39.963309,116.307229,0,249,39850.2040277778,2009-02-06,04:53:48
39.963351,116.307315,0,249,39850.2040393518,2009-02-06,04:53:49
39.963399,116.30741,0,249,39850.2040509259,2009-02-06,04:53:50
39.96345,116.307509,0,249,39850.2040625,2009-02-06,04:53:51
39.963496,116.307611,0,249,39850.2040740741,2009-02-06,04:53:52
39.96354,116.307717,0,250,39850.2040856481,2009-02-06,04:53:53
39.963581,116.307828,0,250,39850.2040972222,2009-02-06,04:53:54
39.963618,116.307939,0,250,39850.2041087963,2009-02-06,04:53:55
39.963656,116.308048,0,250,39850.2041203704,2009-02-06,04:53:56
39.963693,116.308164,0,251,39850.2041319444,2009-02-06,04:53:57
39.963723,116.30828,0,251,39850.2041435185,2009-02-06,04:53:58
39.963753,116.308398,0,251,39850.2041550926,2009-02-06,04:53:59
39.963782,116.308519,0,251,39850.2041666667,2009-02-06,04:54:00
39.963811,116.308644,0,251,39850.2041782407,2009-02-06,04:54:01
39.963841,116.308768,0,251,39850.2041898148,2009-02-06,04:54:02
39.963871,116.308892,0,251,39850.2042013889,2009-02-06,04:54:03
39.963903,116.309015,0,251,39850.204212963,2009-02-06,04:54:04
39.963916,116.309144,0,251,39850.204224537,2009-02-06,04:54:05
39.963929,116.309274,0,250,39850.2042361111,2009-02-06,04:54:06
39.963952,116.309402,0,250,39850.2042476852,2009-02-06,04:54:07
39.963973,116.309531,0,250,39850.2042592593,2009-02-06,04:54:08
39.963998,116.309656,0,250,39850.2042708333,2009-02-06,04:54:09
39.964025,116.30978,0,249,39850.2042824074,2009-02-06,04:54:10
39.964037,116.309909,0,249,39850.2042939815,2009-02-06,04:54:11
39.964064,116.310028,0,249,39850.2043055556,2009-02-06,04:54:12
39.964104,116.310143,0,249,39850.2043171296,2009-02-06,04:54:13
39.964145,116.310258,0,249,39850.2043287037,2009-02-06,04:54:14
39.964182,116.310375,0,249,39850.2043402778,2009-02-06,04:54:15
39.96422,116.31049,0,249,39850.2043518518,2009-02-06,04:54:16
39.964255,116.310604,0,249,39850.2043634259,2009-02-06,04:54:17
39.964293,116.310717,0,249,39850.204375,2009-02-06,04:54:18
39.964326,116.310831,0,249,39850.2043865741,2009-02-06,04:54:19
39.964357,116.310949,0,248,39850.2043981481,2009-02-06,04:54:20
39.964392,116.311071,0,248,39850.2044097222,2009-02-06,04:54:21
39.964431,116.311191,0,248,39850.2044212963,2009-02-06,04:54:22
39.964469,116.311308,0,248,39850.2044328704,2009-02-06,04:54:23
39.964512,116.311428,0,248,39850.2044444444,2009-02-06,04:54:24
39.964553,116.311549,0,248,39850.2044560185,2009-02-06,04:54:25
39.9646,116.311668,0,249,39850.2044675926,2009-02-06,04:54:26
39.964647,116.311784,0,249,39850.2044791667,2009-02-06,04:54:27
39.964649,116.31194,0,249,39850.2044907407,2009-02-06,04:54:28
39.964694,116.312059,0,249,39850.2045023148,2009-02-06,04:54:29
39.964737,116.312175,0,250,39850.2045138889,2009-02-06,04:54:30
39.964752,116.312311,0,250,39850.204525463,2009-02-06,04:54:31
39.964795,116.312421,0,251,39850.204537037,2009-02-06,04:54:32
39.964806,116.312553,0,251,39850.2045486111,2009-02-06,04:54:33
39.964843,116.312668,0,252,39850.2045601852,2009-02-06,04:54:34
39.964909,116.31277,0,253,39850.2045717593,2009-02-06,04:54:35
39.964975,116.312872,0,254,39850.2045833333,2009-02-06,04:54:36
39.965034,116.31298,0,255,39850.2045949074,2009-02-06,04:54:37
39.965096,116.313092,0,256,39850.2046064815,2009-02-06,04:54:38
39.965153,116.3132,0,257,39850.2046180556,2009-02-06,04:54:39
39.965205,116.313302,0,258,39850.2046296296,2009-02-06,04:54:40
39.96526,116.3134,0,259,39850.2046412037,2009-02-06,04:54:41
39.965309,116.313498,0,260,39850.2046527778,2009-02-06,04:54:42
39.96533,116.313605,0,260,39850.2046643518,2009-02-06,04:54:43
39.965349,116.313707,0,261,39850.2046759259,2009-02-06,04:54:44
39.965372,116.31381,0,261,39850.2046875,2009-02-06,04:54:45
39.965387,116.313915,0,261,39850.2046990741,2009-02-06,04:54:46
39.965409,116.314005,0,261,39850.2047106481,2009-02-06,04:54:47
39.965423,116.314092,0,261,39850.2047222222,2009-02-06,04:54:48
39.965426,116.314168,0,261,39850.2047337963,2009-02-06,04:54:49
39.965433,116.314238,0,261,39850.2047453704,2009-02-06,04:54:50
39.965438,116.314305,0,261,39850.2047569444,2009-02-06,04:54:51
39.965445,116.314369,0,261,39850.2047685185,2009-02-06,04:54:52
39.965445,116.314433,0,261,39850.2047800926,2009-02-06,04:54:53
39.965454,116.3145,0,261,39850.2047916667,2009-02-06,04:54:54
39.965473,116.314564,0,261,39850.2048032407,2009-02-06,04:54:55
39.965492,116.314626,0,261,39850.2048148148,2009-02-06,04:54:56
39.965505,116.314685,0,261,39850.2048263889,2009-02-06,04:54:57
39.965505,116.314745,0,261,39850.204837963,2009-02-06,04:54:58
39.965494,116.314831,0,259,39850.2048611111,2009-02-06,04:55:00
39.965456,116.314867,0,256,39850.2048842593,2009-02-06,04:55:02
39.965439,116.314892,0,253,39850.2049421296,2009-02-06,04:55:07
39.965424,116.314894,0,253,39850.205,2009-02-06,04:55:12
39.965424,116.314894,0,253,39850.2050347222,2009-02-06,04:55:15
39.965417,116.314897,0,252,39850.2050578704,2009-02-06,04:55:17
39.965408,116.314925,0,251,39850.2051157407,2009-02-06,04:55:22
39.96538,116.314977,0,250,39850.205150463,2009-02-06,04:55:25
39.965315,116.314996,0,249,39850.2051736111,2009-02-06,04:55:27
39.965268,116.315008,0,248,39850.2051851852,2009-02-06,04:55:28
39.965186,116.315034,0,246,39850.2051967593,2009-02-06,04:55:29
39.965106,116.315076,0,243,39850.2052083333,2009-02-06,04:55:30
39.965043,116.315109,0,241,39850.2052199074,2009-02-06,04:55:31
39.964971,116.315137,0,239,39850.2052314815,2009-02-06,04:55:32
39.964908,116.315167,0,237,39850.2052430556,2009-02-06,04:55:33
39.964847,116.315199,0,236,39850.2052546296,2009-02-06,04:55:34
39.964789,116.315241,0,235,39850.2052662037,2009-02-06,04:55:35
39.96472,116.315264,0,235,39850.2052777778,2009-02-06,04:55:36
39.964643,116.31529,0,234,39850.2052893518,2009-02-06,04:55:37
39.964565,116.315311,0,233,39850.2053009259,2009-02-06,04:55:38
39.964499,116.31532,0,232,39850.2053125,2009-02-06,04:55:39
39.964432,116.315333,0,231,39850.2053240741,2009-02-06,04:55:40
39.964373,116.315352,0,230,39850.2053356481,2009-02-06,04:55:41
39.96433,116.315372,0,229,39850.2053472222,2009-02-06,04:55:42
39.964251,116.315411,0,228,39850.2053703704,2009-02-06,04:55:44
39.96419,116.315454,0,227,39850.2053935185,2009-02-06,04:55:46
39.964147,116.315492,0,225,39850.2054166667,2009-02-06,04:55:48
39.964154,116.315531,0,218,39850.205474537,2009-02-06,04:55:53
39.964175,116.315527,0,216,39850.2055324074,2009-02-06,04:55:58
39.964184,116.315525,0,214,39850.2055902778,2009-02-06,04:56:03
39.9641,116.315556,0,212,39850.2056134259,2009-02-06,04:56:05
39.964054,116.315574,0,211,39850.205625,2009-02-06,04:56:06
39.964008,116.315594,0,210,39850.2056365741,2009-02-06,04:56:07
39.96396,116.315611,0,209,39850.2056481481,2009-02-06,04:56:08
39.963908,116.315636,0,209,39850.2056597222,2009-02-06,04:56:09
39.963855,116.315653,0,208,39850.2056712963,2009-02-06,04:56:10
39.963785,116.315672,0,207,39850.2056828704,2009-02-06,04:56:11
39.963714,116.315693,0,206,39850.2056944444,2009-02-06,04:56:12
39.963642,116.315706,0,206,39850.2057060185,2009-02-06,04:56:13
39.963563,116.315717,0,205,39850.2057175926,2009-02-06,04:56:14
39.963484,116.315723,0,204,39850.2057291667,2009-02-06,04:56:15
39.963401,116.315741,0,203,39850.2057407407,2009-02-06,04:56:16
39.963304,116.315766,0,203,39850.2057523148,2009-02-06,04:56:17
39.963215,116.31579,0,202,39850.2057638889,2009-02-06,04:56:18
39.963132,116.315823,0,202,39850.205775463,2009-02-06,04:56:19
39.963052,116.315848,0,202,39850.205787037,2009-02-06,04:56:20
39.962962,116.315859,0,202,39850.2057986111,2009-02-06,04:56:21
39.962877,116.315881,0,202,39850.2058101852,2009-02-06,04:56:22
39.962777,116.315911,0,202,39850.2058217593,2009-02-06,04:56:23
39.962682,116.315938,0,202,39850.2058333333,2009-02-06,04:56:24
39.962584,116.315959,0,203,39850.2058449074,2009-02-06,04:56:25
39.962491,116.315981,0,203,39850.2058564815,2009-02-06,04:56:26
39.962401,116.316006,0,203,39850.2058680556,2009-02-06,04:56:27
39.962314,116.316042,0,202,39850.2058796296,2009-02-06,04:56:28
39.962212,116.316065,0,202,39850.2058912037,2009-02-06,04:56:29
39.962128,116.316123,0,202,39850.2059027778,2009-02-06,04:56:30
39.962044,116.316146,0,200,39850.2059143518,2009-02-06,04:56:31
39.961954,116.316193,0,200,39850.2059259259,2009-02-06,04:56:32
39.961864,116.316221,0,197,39850.2059375,2009-02-06,04:56:33
39.961772,116.316243,0,192,39850.2059490741,2009-02-06,04:56:34
39.961674,116.316289,0,193,39850.2059606481,2009-02-06,04:56:35
39.96159,116.316326,0,190,39850.2059722222,2009-02-06,04:56:36
39.961505,116.316354,0,186,39850.2059837963,2009-02-06,04:56:37
39.961409,116.316381,0,185,39850.2059953704,2009-02-06,04:56:38
39.961317,116.316407,0,183,39850.2060069444,2009-02-06,04:56:39
39.961244,116.316434,0,180,39850.2060185185,2009-02-06,04:56:40
39.961146,116.316456,0,180,39850.2060300926,2009-02-06,04:56:41
39.961046,116.31648,0,180,39850.2060416667,2009-02-06,04:56:42
39.960954,116.316507,0,180,39850.2060532407,2009-02-06,04:56:43
39.960859,116.316518,0,180,39850.2060648148,2009-02-06,04:56:44
39.960771,116.316526,0,179,39850.2060763889,2009-02-06,04:56:45
39.96068,116.316555,0,179,39850.206087963,2009-02-06,04:56:46
39.960607,116.316577,0,178,39850.206099537,2009-02-06,04:56:47
39.960509,116.316606,0,179,39850.2061111111,2009-02-06,04:56:48
39.960438,116.316625,0,179,39850.2061226852,2009-02-06,04:56:49
39.960365,116.316642,0,179,39850.2061342593,2009-02-06,04:56:50
39.960284,116.316643,0,180,39850.2061458333,2009-02-06,04:56:51
39.960205,116.316654,0,181,39850.2061574074,2009-02-06,04:56:52
39.960127,116.316678,0,184,39850.2061689815,2009-02-06,04:56:53
39.96007,116.316711,0,188,39850.2061805556,2009-02-06,04:56:54
39.960001,116.316737,0,189,39850.2061921296,2009-02-06,04:56:55
39.959939,116.316768,0,190,39850.2062037037,2009-02-06,04:56:56
39.95987,116.316771,0,192,39850.2062152778,2009-02-06,04:56:57
39.959792,116.316781,0,192,39850.2062268518,2009-02-06,04:56:58
39.959717,116.316798,0,191,39850.2062384259,2009-02-06,04:56:59
39.959648,116.316815,0,191,39850.20625,2009-02-06,04:57:00
39.959599,116.316823,0,191,39850.2062615741,2009-02-06,04:57:01
39.959537,116.316878,0,192,39850.2062731481,2009-02-06,04:57:02
39.959484,116.316932,0,191,39850.2062962963,2009-02-06,04:57:04
39.959443,116.316995,0,193,39850.2063078704,2009-02-06,04:57:05
39.959394,116.317052,0,195,39850.2063194444,2009-02-06,04:57:06
39.959371,116.317121,0,197,39850.2063541667,2009-02-06,04:57:09
39.959382,116.317179,0,197,39850.2063888889,2009-02-06,04:57:12
39.959384,116.317191,0,196,39850.2064467593,2009-02-06,04:57:17
39.959327,116.317213,0,203,39850.2064930556,2009-02-06,04:57:21
39.959277,116.317242,0,205,39850.2065046296,2009-02-06,04:57:22
39.959188,116.317258,0,208,39850.2065277778,2009-02-06,04:57:24
39.959136,116.317268,0,209,39850.2065393519,2009-02-06,04:57:25
39.959057,116.3173,0,211,39850.2065509259,2009-02-06,04:57:26
39.958995,116.317311,0,212,39850.2065625,2009-02-06,04:57:27
39.958933,116.317322,0,212,39850.2065740741,2009-02-06,04:57:28
39.958834,116.317329,0,212,39850.2065856481,2009-02-06,04:57:29
39.958761,116.317345,0,212,39850.2065972222,2009-02-06,04:57:30
39.95869,116.317357,0,214,39850.2066087963,2009-02-06,04:57:31
39.958617,116.317356,0,216,39850.2066203704,2009-02-06,04:57:32
39.958571,116.317332,0,218,39850.2066319444,2009-02-06,04:57:33
39.958472,116.317334,0,219,39850.2066435185,2009-02-06,04:57:34
39.958369,116.317355,0,220,39850.2066550926,2009-02-06,04:57:35
39.95826,116.317362,0,221,39850.2066666667,2009-02-06,04:57:36
39.958133,116.317374,0,220,39850.2066782407,2009-02-06,04:57:37
39.958002,116.317389,0,220,39850.2066898148,2009-02-06,04:57:38
39.957891,116.317401,0,220,39850.2067013889,2009-02-06,04:57:39
39.957778,116.317412,0,220,39850.206712963,2009-02-06,04:57:40
39.95765,116.317413,0,219,39850.206724537,2009-02-06,04:57:41
39.957549,116.317423,0,219,39850.2067361111,2009-02-06,04:57:42
39.957424,116.317433,0,216,39850.2067476852,2009-02-06,04:57:43
39.9573,116.317423,0,214,39850.2067592593,2009-02-06,04:57:44
39.957189,116.317425,0,215,39850.2067708333,2009-02-06,04:57:45
39.957072,116.317432,0,215,39850.2067824074,2009-02-06,04:57:46
39.95696,116.317439,0,212,39850.2067939815,2009-02-06,04:57:47
39.956854,116.317443,0,209,39850.2068055556,2009-02-06,04:57:48
39.956759,116.317449,0,206,39850.2068171296,2009-02-06,04:57:49
39.956666,116.317453,0,205,39850.2068287037,2009-02-06,04:57:50
39.956563,116.317453,0,205,39850.2068402778,2009-02-06,04:57:51
39.956467,116.317446,0,204,39850.2068518519,2009-02-06,04:57:52
39.956398,116.317434,0,199,39850.2068634259,2009-02-06,04:57:53
39.956318,116.3174,0,196,39850.206875,2009-02-06,04:57:54
39.956242,116.317399,0,194,39850.2068865741,2009-02-06,04:57:55
39.95617,116.317395,0,191,39850.2068981482,2009-02-06,04:57:56
39.956094,116.317391,0,189,39850.2069097222,2009-02-06,04:57:57
39.956023,116.317379,0,188,39850.2069212963,2009-02-06,04:57:58
39.955955,116.317371,0,187,39850.2069328704,2009-02-06,04:57:59
39.95589,116.317379,0,186,39850.2069444444,2009-02-06,04:58:00
39.955832,116.31738,0,186,39850.2069560185,2009-02-06,04:58:01
39.955782,116.317375,0,187,39850.2069675926,2009-02-06,04:58:02
39.955719,116.317373,0,185,39850.2069907407,2009-02-06,04:58:04
39.95577,116.317379,0,170,39850.2070138889,2009-02-06,04:58:06
39.955794,116.31735,0,166,39850.2070717593,2009-02-06,04:58:11
39.9558,116.317344,0,161,39850.2071296296,2009-02-06,04:58:16
39.955801,116.317341,0,157,39850.2071875,2009-02-06,04:58:21
39.955806,116.317339,0,156,39850.2072453704,2009-02-06,04:58:26
39.955805,116.317336,0,154,39850.2073032407,2009-02-06,04:58:31
39.955804,116.317333,0,154,39850.2073611111,2009-02-06,04:58:36
39.955804,116.317333,0,154,39850.2073958333,2009-02-06,04:58:39
39.955812,116.317331,0,153,39850.2074189815,2009-02-06,04:58:41
39.955822,116.317327,0,154,39850.2074768519,2009-02-06,04:58:46
39.955837,116.317324,0,155,39850.2075347222,2009-02-06,04:58:51
39.955773,116.317299,0,157,39850.2075925926,2009-02-06,04:58:56
39.955702,116.317281,0,158,39850.2076157407,2009-02-06,04:58:58
39.955625,116.317282,0,156,39850.2076273148,2009-02-06,04:58:59
39.955542,116.317277,0,156,39850.2076388889,2009-02-06,04:59:00
39.955479,116.317271,0,154,39850.207650463,2009-02-06,04:59:01
39.955404,116.317266,0,154,39850.207662037,2009-02-06,04:59:02
39.955317,116.31727,0,153,39850.2076736111,2009-02-06,04:59:03
39.955214,116.317262,0,154,39850.2076851852,2009-02-06,04:59:04
39.95513,116.317266,0,154,39850.2076967593,2009-02-06,04:59:05
39.95503,116.31726,0,155,39850.2077083333,2009-02-06,04:59:06
39.954947,116.317266,0,155,39850.2077199074,2009-02-06,04:59:07
39.954863,116.317273,0,155,39850.2077314815,2009-02-06,04:59:08
39.954777,116.317282,0,155,39850.2077430556,2009-02-06,04:59:09
39.954689,116.317289,0,154,39850.2077546296,2009-02-06,04:59:10
39.9546,116.317294,0,153,39850.2077662037,2009-02-06,04:59:11
39.954509,116.317306,0,153,39850.2077777778,2009-02-06,04:59:12
39.954418,116.31732,0,153,39850.2077893519,2009-02-06,04:59:13
39.954295,116.31731,0,155,39850.2078009259,2009-02-06,04:59:14
39.954202,116.317321,0,155,39850.2078125,2009-02-06,04:59:15
39.954108,116.317377,0,154,39850.2078240741,2009-02-06,04:59:16
39.954008,116.317385,0,155,39850.2078356481,2009-02-06,04:59:17
39.95391,116.317397,0,156,39850.2078472222,2009-02-06,04:59:18
39.953814,116.317408,0,157,39850.2078587963,2009-02-06,04:59:19
39.95372,116.317419,0,157,39850.2078703704,2009-02-06,04:59:20
39.95362,116.317427,0,158,39850.2078819444,2009-02-06,04:59:21
39.953521,116.317434,0,159,39850.2078935185,2009-02-06,04:59:22
39.95342,116.317401,0,160,39850.2079050926,2009-02-06,04:59:23
39.953313,116.317405,0,162,39850.2079166667,2009-02-06,04:59:24
39.953219,116.31742,0,163,39850.2079282407,2009-02-06,04:59:25
39.953134,116.317433,0,162,39850.2079398148,2009-02-06,04:59:26
39.953053,116.317445,0,163,39850.2079513889,2009-02-06,04:59:27
39.95297,116.317445,0,162,39850.207962963,2009-02-06,04:59:28
39.95289,116.317459,0,163,39850.207974537,2009-02-06,04:59:29
39.952793,116.317475,0,164,39850.2079861111,2009-02-06,04:59:30
39.9527,116.317465,0,164,39850.2079976852,2009-02-06,04:59:31
39.952608,116.317437,0,165,39850.2080092593,2009-02-06,04:59:32
39.952546,116.317459,0,166,39850.2080208333,2009-02-06,04:59:33
39.952465,116.317465,0,167,39850.2080324074,2009-02-06,04:59:34
39.952376,116.317472,0,169,39850.2080439815,2009-02-06,04:59:35
39.952298,116.317492,0,171,39850.2080555556,2009-02-06,04:59:36
39.952224,116.317508,0,172,39850.2080671296,2009-02-06,04:59:37
39.95216,116.317519,0,174,39850.2080787037,2009-02-06,04:59:38
39.952096,116.317519,0,175,39850.2080902778,2009-02-06,04:59:39
39.951995,116.317565,0,177,39850.2081018519,2009-02-06,04:59:40
39.951923,116.3176,0,180,39850.208125,2009-02-06,04:59:42
39.951871,116.317623,0,186,39850.2081481481,2009-02-06,04:59:44
39.951823,116.317616,0,191,39850.2081828704,2009-02-06,04:59:47
39.951836,116.317607,0,192,39850.2082407407,2009-02-06,04:59:52
39.951844,116.317593,0,191,39850.2082986111,2009-02-06,04:59:57
39.951874,116.317589,0,190,39850.2083564815,2009-02-06,05:00:02
39.951968,116.317555,0,198,39850.2084027778,2009-02-06,05:00:06
39.95193,116.317483,0,211,39850.2084490741,2009-02-06,05:00:10
39.951847,116.317482,0,219,39850.2084953704,2009-02-06,05:00:14
39.951801,116.317476,0,226,39850.2085300926,2009-02-06,05:00:17
39.951747,116.317459,0,229,39850.2085648148,2009-02-06,05:00:20
39.951693,116.317437,0,234,39850.2086111111,2009-02-06,05:00:24
39.951668,116.317377,0,230,39850.2086342593,2009-02-06,05:00:26
39.951659,116.31731,0,221,39850.2086574074,2009-02-06,05:00:28
39.951644,116.317255,0,216,39850.2087037037,2009-02-06,05:00:32
39.951635,116.317203,0,208,39850.2087615741,2009-02-06,05:00:37
39.951612,116.317205,0,208,39850.2088194444,2009-02-06,05:00:42
39.951612,116.317205,0,208,39850.2088541667,2009-02-06,05:00:45
39.951605,116.317205,0,209,39850.2088773148,2009-02-06,05:00:47
39.95156,116.317259,0,203,39850.2089236111,2009-02-06,05:00:51
39.951505,116.317264,0,202,39850.2089699074,2009-02-06,05:00:55
39.951485,116.317265,0,198,39850.2090277778,2009-02-06,05:01:00
39.951474,116.317273,0,196,39850.2090856481,2009-02-06,05:01:05
39.95149,116.317261,0,194,39850.2091435185,2009-02-06,05:01:10
39.951449,116.317241,0,189,39850.2092013889,2009-02-06,05:01:15
39.951397,116.317248,0,186,39850.2092592593,2009-02-06,05:01:20
39.951346,116.317254,0,183,39850.2092939815,2009-02-06,05:01:23
39.951297,116.317281,0,184,39850.2093171296,2009-02-06,05:01:25
39.951252,116.317287,0,184,39850.2093518519,2009-02-06,05:01:28
39.9512,116.317284,0,187,39850.2093981481,2009-02-06,05:01:32
39.951152,116.317285,0,193,39850.2094444444,2009-02-06,05:01:36
39.951139,116.317294,0,200,39850.2095023148,2009-02-06,05:01:41
39.951111,116.317278,0,204,39850.2095601852,2009-02-06,05:01:46
39.951078,116.317269,0,207,39850.2096180556,2009-02-06,05:01:51
39.951083,116.317228,0,208,39850.2096759259,2009-02-06,05:01:56
39.951083,116.317228,0,208,39850.2097106481,2009-02-06,05:01:59
39.951086,116.317227,0,209,39850.2097337963,2009-02-06,05:02:01
39.951086,116.317181,0,215,39850.2097916667,2009-02-06,05:02:06
39.951064,116.317148,0,219,39850.209849537,2009-02-06,05:02:11
39.951022,116.317102,0,222,39850.2099074074,2009-02-06,05:02:16
39.951049,116.31701,0,228,39850.2099537037,2009-02-06,05:02:20
39.951043,116.316953,0,232,39850.2100115741,2009-02-06,05:02:25
39.951031,116.316886,0,234,39850.2100462963,2009-02-06,05:02:28
39.951003,116.316798,0,232,39850.2100810185,2009-02-06,05:02:31
39.950984,116.316714,0,231,39850.2101157407,2009-02-06,05:02:34
39.950971,116.316651,0,230,39850.210150463,2009-02-06,05:02:37
39.950965,116.316589,0,229,39850.2101736111,2009-02-06,05:02:39
39.950982,116.316529,0,231,39850.2102199074,2009-02-06,05:02:43
39.950972,116.316416,0,225,39850.2102662037,2009-02-06,05:02:47
39.950956,116.316357,0,227,39850.2103009259,2009-02-06,05:02:50
39.950967,116.316282,0,227,39850.2103472222,2009-02-06,05:02:54
39.950943,116.316205,0,222,39850.2103703704,2009-02-06,05:02:56
39.950921,116.316144,0,220,39850.2104050926,2009-02-06,05:02:59
39.950922,116.316082,0,218,39850.2104398148,2009-02-06,05:03:02
39.950918,116.316035,0,220,39850.2104976852,2009-02-06,05:03:07
39.950941,116.31598,0,221,39850.2105439815,2009-02-06,05:03:11
39.950939,116.315942,0,225,39850.2106018519,2009-02-06,05:03:16
39.950906,116.315906,0,227,39850.2106597222,2009-02-06,05:03:21
39.950867,116.315861,0,230,39850.2107175926,2009-02-06,05:03:26
39.95082,116.31582,0,232,39850.2107638889,2009-02-06,05:03:30
39.950781,116.315773,0,232,39850.2107986111,2009-02-06,05:03:33
39.950733,116.315717,0,229,39850.2108333333,2009-02-06,05:03:36
39.950735,116.315665,0,228,39850.2108912037,2009-02-06,05:03:41
39.950699,116.315621,0,227,39850.2109490741,2009-02-06,05:03:46
39.950684,116.315582,0,227,39850.2110069444,2009-02-06,05:03:51
39.950683,116.315541,0,228,39850.2110648148,2009-02-06,05:03:56
39.95064,116.315522,0,228,39850.2111111111,2009-02-06,05:04:00
39.950674,116.31544,0,227,39850.2111226852,2009-02-06,05:04:01
39.950636,116.315374,0,226,39850.2111574074,2009-02-06,05:04:04
39.950641,116.315354,0,227,39850.2112152778,2009-02-06,05:04:09
39.950639,116.315298,0,226,39850.2112731481,2009-02-06,05:04:14
39.950596,116.315263,0,225,39850.2113194444,2009-02-06,05:04:18
39.950566,116.315197,0,224,39850.2113657407,2009-02-06,05:04:22
39.950578,116.315135,0,224,39850.211412037,2009-02-06,05:04:26
39.950581,116.315106,0,226,39850.2114699074,2009-02-06,05:04:31
39.950546,116.315066,0,226,39850.2114930556,2009-02-06,05:04:33
39.950525,116.315011,0,226,39850.2115393518,2009-02-06,05:04:37
39.950526,116.314921,0,226,39850.2115740741,2009-02-06,05:04:40
39.950513,116.314851,0,230,39850.2116087963,2009-02-06,05:04:43
39.950479,116.314785,0,233,39850.2116319444,2009-02-06,05:04:45
39.950412,116.314745,0,237,39850.2116435185,2009-02-06,05:04:46
39.950397,116.31469,0,233,39850.2116550926,2009-02-06,05:04:47
39.950376,116.314605,0,228,39850.2116782407,2009-02-06,05:04:49
39.950401,116.314568,0,229,39850.2117361111,2009-02-06,05:04:54
39.95034,116.314574,0,231,39850.2117708333,2009-02-06,05:04:57
39.950289,116.314573,0,233,39850.2118287037,2009-02-06,05:05:02
39.950235,116.314579,0,230,39850.211875,2009-02-06,05:05:06
39.950179,116.31458,0,230,39850.2119212963,2009-02-06,05:05:10
39.950127,116.31458,0,230,39850.2119675926,2009-02-06,05:05:14
39.950072,116.314577,0,232,39850.2120138889,2009-02-06,05:05:18
39.950065,116.314506,0,225,39850.2120601852,2009-02-06,05:05:22
39.950079,116.314434,0,215,39850.2120717593,2009-02-06,05:05:23
39.950089,116.314373,0,206,39850.2120949074,2009-02-06,05:05:25
39.950072,116.314322,0,197,39850.2121296296,2009-02-06,05:05:28
39.950067,116.314262,0,187,39850.2121759259,2009-02-06,05:05:32
39.950043,116.314221,0,180,39850.2122337963,2009-02-06,05:05:37
39.950021,116.314158,0,175,39850.2122916667,2009-02-06,05:05:42
39.950028,116.31408,0,174,39850.212337963,2009-02-06,05:05:46
39.95,116.314018,0,171,39850.2123958333,2009-02-06,05:05:51
39.949991,116.313961,0,170,39850.2124537037,2009-02-06,05:05:56
39.949986,116.313922,0,165,39850.2125115741,2009-02-06,05:06:01
39.949967,116.313875,0,165,39850.2125694444,2009-02-06,05:06:06
39.950005,116.313822,0,167,39850.2126157407,2009-02-06,05:06:10
39.950013,116.31376,0,168,39850.212650463,2009-02-06,05:06:13
39.950032,116.313702,0,168,39850.2126851852,2009-02-06,05:06:16
39.95005,116.313634,0,167,39850.2127314815,2009-02-06,05:06:20
39.950044,116.31357,0,168,39850.2127662037,2009-02-06,05:06:23
39.949986,116.313538,0,167,39850.2128009259,2009-02-06,05:06:26
39.949937,116.313531,0,167,39850.2128125,2009-02-06,05:06:27
39.949861,116.313533,0,166,39850.2128356481,2009-02-06,05:06:29
39.949817,116.313513,0,165,39850.2128703704,2009-02-06,05:06:32
39.949833,116.313557,0,165,39850.2129282407,2009-02-06,05:06:37
39.949883,116.313535,0,171,39850.212962963,2009-02-06,05:06:40
39.949914,116.313533,0,183,39850.2130208333,2009-02-06,05:06:45
39.949914,116.313533,0,183,39850.2130555556,2009-02-06,05:06:48
39.949918,116.313525,0,199,39850.2130787037,2009-02-06,05:06:50
39.94991,116.313515,0,217,39850.2131365741,2009-02-06,05:06:55
39.94988,116.313516,0,231,39850.2131712963,2009-02-06,05:06:58
39.949881,116.313516,0,240,39850.2132291667,2009-02-06,05:07:03
39.949881,116.313516,0,240,39850.2132638889,2009-02-06,05:07:06
39.949873,116.313514,0,243,39850.213287037,2009-02-06,05:07:08
39.949887,116.313489,0,249,39850.2133449074,2009-02-06,05:07:13
39.949894,116.313415,0,254,39850.2133796296,2009-02-06,05:07:16
39.950045,116.313287,0,279,39850.2134027778,2009-02-06,05:07:18
39.95016,116.313218,0,289,39850.2134259259,2009-02-06,05:07:20
39.950165,116.313149,0,292,39850.2134490741,2009-02-06,05:07:22
39.950224,116.313119,0,297,39850.2134606481,2009-02-06,05:07:23
39.950205,116.313058,0,297,39850.2134953704,2009-02-06,05:07:26
39.950238,116.313,0,299,39850.2135300926,2009-02-06,05:07:29
39.950298,116.312932,0,297,39850.2135648148,2009-02-06,05:07:32
39.950333,116.312895,0,298,39850.213587963,2009-02-06,05:07:34
39.95037,116.312854,0,299,39850.2136111111,2009-02-06,05:07:36
39.95038,116.312792,0,299,39850.2136458333,2009-02-06,05:07:39
39.950366,116.312728,0,300,39850.2136805556,2009-02-06,05:07:42
39.950328,116.312682,0,301,39850.2137037037,2009-02-06,05:07:44
39.950271,116.312643,0,301,39850.2137152778,2009-02-06,05:07:45
39.950202,116.312599,0,304,39850.2137384259,2009-02-06,05:07:47
39.950165,116.312551,0,307,39850.2137731481,2009-02-06,05:07:50
39.950136,116.312497,0,311,39850.2138194444,2009-02-06,05:07:54
39.950075,116.312436,0,311,39850.2138425926,2009-02-06,05:07:56
39.950045,116.312348,0,311,39850.2138657407,2009-02-06,05:07:58
39.950091,116.312288,0,303,39850.2139236111,2009-02-06,05:08:03
39.950148,116.312245,0,294,39850.2139583333,2009-02-06,05:08:06
39.950183,116.312207,0,295,39850.2140046296,2009-02-06,05:08:10
39.95024,116.312191,0,290,39850.2140393518,2009-02-06,05:08:13
39.950324,116.312196,0,283,39850.2140509259,2009-02-06,05:08:14
39.950384,116.312207,0,278,39850.2140625,2009-02-06,05:08:15
39.950458,116.312187,0,271,39850.2140856481,2009-02-06,05:08:17
39.950511,116.312149,0,271,39850.2141203704,2009-02-06,05:08:20
39.950539,116.312107,0,276,39850.2141782407,2009-02-06,05:08:25
39.950569,116.312061,0,276,39850.214224537,2009-02-06,05:08:29
39.950603,116.312044,0,284,39850.2142824074,2009-02-06,05:08:34
39.950634,116.311994,0,293,39850.2143402778,2009-02-06,05:08:39
39.950638,116.311934,0,296,39850.214375,2009-02-06,05:08:42
39.950649,116.311874,0,303,39850.2144212963,2009-02-06,05:08:46
39.950655,116.311801,0,307,39850.2144791667,2009-02-06,05:08:51
39.950651,116.311738,0,308,39850.214525463,2009-02-06,05:08:55
39.950657,116.311678,0,313,39850.2145833333,2009-02-06,05:09:00
39.95069,116.311615,0,317,39850.2146412037,2009-02-06,05:09:05
39.950671,116.311546,0,317,39850.2146759259,2009-02-06,05:09:08
39.950663,116.311526,0,321,39850.2147337963,2009-02-06,05:09:13
39.950663,116.311526,0,321,39850.2147685185,2009-02-06,05:09:16
39.950658,116.311524,0,323,39850.2147916667,2009-02-06,05:09:18
39.950623,116.311487,0,324,39850.2148148148,2009-02-06,05:09:20
39.950579,116.311444,0,324,39850.214837963,2009-02-06,05:09:22
39.950537,116.311381,0,324,39850.2148726852,2009-02-06,05:09:25
39.950503,116.311354,0,324,39850.2149305556,2009-02-06,05:09:30
39.950501,116.311345,0,327,39850.2149884259,2009-02-06,05:09:35
39.950487,116.311347,0,331,39850.2150462963,2009-02-06,05:09:40
39.950543,116.311352,0,330,39850.2150925926,2009-02-06,05:09:44
39.950577,116.311405,0,328,39850.2151388889,2009-02-06,05:09:48
39.950574,116.311389,0,328,39850.2151967593,2009-02-06,05:09:53
39.950574,116.311389,0,328,39850.2152314815,2009-02-06,05:09:56
39.950575,116.311388,0,329,39850.2152546296,2009-02-06,05:09:58
39.950574,116.311406,0,329,39850.2153125,2009-02-06,05:10:03
39.950569,116.311478,0,327,39850.2153472222,2009-02-06,05:10:06
39.950583,116.311542,0,324,39850.2153819444,2009-02-06,05:10:09
39.950579,116.311637,0,324,39850.2154050926,2009-02-06,05:10:11
39.950576,116.311729,0,325,39850.2154282407,2009-02-06,05:10:13
39.95056,116.311813,0,325,39850.2154513889,2009-02-06,05:10:15
39.950554,116.311878,0,326,39850.215474537,2009-02-06,05:10:17
39.950575,116.311963,0,326,39850.2154976852,2009-02-06,05:10:19
39.9506,116.312015,0,327,39850.2155092593,2009-02-06,05:10:20
39.950639,116.312115,0,328,39850.2155324074,2009-02-06,05:10:22
39.950656,116.312173,0,328,39850.2155439815,2009-02-06,05:10:23
39.950661,116.312253,0,329,39850.2155555556,2009-02-06,05:10:24
39.950664,116.312325,0,330,39850.2155671296,2009-02-06,05:10:25
39.950654,116.312402,0,330,39850.2155787037,2009-02-06,05:10:26
39.950642,116.312483,0,330,39850.2155902778,2009-02-06,05:10:27
39.950636,116.312562,0,331,39850.2156018519,2009-02-06,05:10:28
39.950622,116.312638,0,332,39850.2156134259,2009-02-06,05:10:29
39.950576,116.312714,0,334,39850.215625,2009-02-06,05:10:30
39.950555,116.312783,0,336,39850.2156365741,2009-02-06,05:10:31
39.950551,116.312877,0,338,39850.2156597222,2009-02-06,05:10:33
39.950497,116.312935,0,341,39850.2156828704,2009-02-06,05:10:35
39.950448,116.31296,0,340,39850.2157175926,2009-02-06,05:10:38
39.950382,116.312989,0,338,39850.2157523148,2009-02-06,05:10:41
39.950342,116.313012,0,334,39850.2157638889,2009-02-06,05:10:42
39.950371,116.313044,0,319,39850.215775463,2009-02-06,05:10:43
39.950378,116.313105,0,308,39850.2158101852,2009-02-06,05:10:46
39.950353,116.31314,0,295,39850.2158333333,2009-02-06,05:10:48
39.950345,116.31317,0,276,39850.2158796296,2009-02-06,05:10:52
39.950293,116.313185,0,270,39850.2159143519,2009-02-06,05:10:55
39.950275,116.313201,0,259,39850.2159722222,2009-02-06,05:11:00
39.950231,116.313212,0,257,39850.2160069444,2009-02-06,05:11:03
39.950158,116.31323,0,255,39850.2160416667,2009-02-06,05:11:06
39.950105,116.313211,0,251,39850.2160648148,2009-02-06,05:11:08
39.950044,116.313212,0,247,39850.216099537,2009-02-06,05:11:11
39.950018,116.313209,0,233,39850.2161458333,2009-02-06,05:11:15
39.949959,116.31325,0,229,39850.2161921296,2009-02-06,05:11:19
39.949945,116.313304,0,226,39850.21625,2009-02-06,05:11:24
39.949935,116.313373,0,217,39850.2163078704,2009-02-06,05:11:29
39.949932,116.313447,0,215,39850.2163425926,2009-02-06,05:11:32
39.949935,116.313513,0,215,39850.2163888889,2009-02-06,05:11:36
39.949938,116.313565,0,213,39850.2164467593,2009-02-06,05:11:41
39.949936,116.313687,0,209,39850.2164814815,2009-02-06,05:11:44
39.949964,116.31376,0,205,39850.2164930556,2009-02-06,05:11:45
39.94996,116.313819,0,201,39850.2165277778,2009-02-06,05:11:48
39.949957,116.313866,0,196,39850.2165856481,2009-02-06,05:11:53
39.949962,116.313894,0,194,39850.2166435185,2009-02-06,05:11:58
39.949977,116.313904,0,194,39850.2167013889,2009-02-06,05:12:03
39.950026,116.313923,0,193,39850.2167476852,2009-02-06,05:12:07
39.950038,116.313951,0,192,39850.2168055556,2009-02-06,05:12:12
39.95001,116.313971,0,190,39850.2168634259,2009-02-06,05:12:17
39.950012,116.313972,0,189,39850.2169212963,2009-02-06,05:12:22
39.950012,116.313972,0,189,39850.2169560185,2009-02-06,05:12:25
39.950007,116.313972,0,188,39850.2169791667,2009-02-06,05:12:27
39.949966,116.313912,0,188,39850.2170138889,2009-02-06,05:12:30
39.950183,116.313736,0,188,39850.217025463,2009-02-06,05:12:31
39.950294,116.313647,0,188,39850.217037037,2009-02-06,05:12:32
39.950374,116.313566,0,188,39850.2170486111,2009-02-06,05:12:33
39.949654,116.312778,0,188,39850.2170833333,2009-02-06,05:12:36
39.949641,116.312779,0,189,39850.2171412037,2009-02-06,05:12:41
39.949631,116.312778,0,189,39850.2171990741,2009-02-06,05:12:46
39.94962,116.312778,0,189,39850.2172569444,2009-02-06,05:12:51
39.949614,116.312778,0,189,39850.2173148148,2009-02-06,05:12:56
39.949614,116.312778,0,189,39850.217349537,2009-02-06,05:12:59
39.949613,116.312778,0,189,39850.2173726852,2009-02-06,05:13:01
39.948923,116.313054,0,144,39850.2178935185,2009-02-06,05:13:46
39.948953,116.313308,0,110,39850.2179050926,2009-02-06,05:13:47
39.94899,116.313345,0,109,39850.2179282407,2009-02-06,05:13:49
39.949022,116.313386,0,145,39850.2179513889,2009-02-06,05:13:51
39.949054,116.31343,0,168,39850.217962963,2009-02-06,05:13:52
39.94908,116.31347,0,186,39850.217974537,2009-02-06,05:13:53
39.949185,116.313579,0,204,39850.2180092593,2009-02-06,05:13:56
39.949224,116.313637,0,207,39850.2180324074,2009-02-06,05:13:58
39.949259,116.313693,0,209,39850.2180555556,2009-02-06,05:14:00
39.94928,116.313768,0,212,39850.2180902778,2009-02-06,05:14:03
39.949298,116.313841,0,214,39850.218125,2009-02-06,05:14:06
39.949317,116.313894,0,214,39850.2181712963,2009-02-06,05:14:10
39.949309,116.313922,0,214,39850.2182291667,2009-02-06,05:14:15
39.949305,116.313922,0,214,39850.218287037,2009-02-06,05:14:20
39.949305,116.313922,0,214,39850.2183217593,2009-02-06,05:14:23
39.949301,116.313923,0,214,39850.2183449074,2009-02-06,05:14:25
39.949246,116.313962,0,213,39850.2183796296,2009-02-06,05:14:28
39.949198,116.314021,0,213,39850.2184143519,2009-02-06,05:14:31
39.944746,116.315337,0,219,39850.2201851852,2009-02-06,05:17:04
39.944847,116.315309,0,219,39850.2202083333,2009-02-06,05:17:06
39.944936,116.315291,0,219,39850.2202199074,2009-02-06,05:17:07
39.949215,116.314239,0,177,39850.2203472222,2009-02-06,05:17:18
39.949282,116.314177,0,181,39850.2203587963,2009-02-06,05:17:19
39.949315,116.314135,0,184,39850.2203703704,2009-02-06,05:17:20
39.949364,116.314065,0,187,39850.2203935185,2009-02-06,05:17:22
39.949428,116.313938,0,187,39850.2204166667,2009-02-06,05:17:24
39.949461,116.313859,0,187,39850.2204398148,2009-02-06,05:17:26
39.949478,116.313794,0,188,39850.220474537,2009-02-06,05:17:29
39.949509,116.313725,0,188,39850.2205092593,2009-02-06,05:17:32
39.94954,116.31367,0,187,39850.2205324074,2009-02-06,05:17:34
39.949581,116.31361,0,186,39850.2205671296,2009-02-06,05:17:37
39.949605,116.313559,0,186,39850.2205902778,2009-02-06,05:17:39
39.949629,116.3135,0,186,39850.220625,2009-02-06,05:17:42
39.949598,116.313417,0,196,39850.2206712963,2009-02-06,05:17:46
39.949588,116.313421,0,198,39850.2207291667,2009-02-06,05:17:51
39.949585,116.313421,0,198,39850.220787037,2009-02-06,05:17:56
39.949583,116.313421,0,198,39850.2208449074,2009-02-06,05:18:01
39.949583,116.313421,0,198,39850.2208796296,2009-02-06,05:18:04
39.949575,116.313421,0,198,39850.2209027778,2009-02-06,05:18:06
39.94956,116.313418,0,198,39850.2209606481,2009-02-06,05:18:11
39.949535,116.313421,0,199,39850.2210185185,2009-02-06,05:18:16
39.949162,116.31276,0,179,39850.2217592593,2009-02-06,05:19:20
39.94918,116.314025,0,-66,39850.2217824074,2009-02-06,05:19:22
39.949218,116.313605,0,60,39850.2218055556,2009-02-06,05:19:24
39.94925,116.313417,0,124,39850.2218171296,2009-02-06,05:19:25
39.949286,116.313427,0,146,39850.2218287037,2009-02-06,05:19:26
39.949274,116.31331,0,180,39850.2218518518,2009-02-06,05:19:28
39.949275,116.313403,0,185,39850.2218981481,2009-02-06,05:19:32
39.949319,116.313486,0,195,39850.2219097222,2009-02-06,05:19:33
39.949348,116.313528,0,200,39850.2219560185,2009-02-06,05:19:37
39.949358,116.31353,0,201,39850.2220138889,2009-02-06,05:19:42
39.949452,116.313556,0,178,39850.222025463,2009-02-06,05:19:43
39.94946,116.313583,0,196,39850.2220601852,2009-02-06,05:19:46
39.949471,116.313623,0,211,39850.2220949074,2009-02-06,05:19:49
39.949483,116.313654,0,224,39850.2221180556,2009-02-06,05:19:51
39.949518,116.313674,0,233,39850.2221412037,2009-02-06,05:19:53
39.949539,116.313716,0,231,39850.2221990741,2009-02-06,05:19:58
39.949539,116.313716,0,231,39850.2222337963,2009-02-06,05:20:01
39.949539,116.313717,0,231,39850.2222569444,2009-02-06,05:20:03
39.94956,116.313739,0,234,39850.2223148148,2009-02-06,05:20:08
39.949609,116.313729,0,225,39850.222349537,2009-02-06,05:20:11
39.949672,116.313755,0,218,39850.2223958333,2009-02-06,05:20:15
39.949728,116.313781,0,203,39850.2224074074,2009-02-06,05:20:16
39.949831,116.313817,0,183,39850.2224189815,2009-02-06,05:20:17
39.949883,116.313833,0,170,39850.2224305556,2009-02-06,05:20:18
39.949943,116.313831,0,166,39850.2224652778,2009-02-06,05:20:21
39.949975,116.313796,0,176,39850.2225115741,2009-02-06,05:20:25
39.949993,116.313751,0,185,39850.2225578704,2009-02-06,05:20:29
39.950036,116.313708,0,193,39850.2226157407,2009-02-06,05:20:34
39.950056,116.313682,0,196,39850.2226736111,2009-02-06,05:20:39
39.950075,116.313644,0,201,39850.2227314815,2009-02-06,05:20:44
39.95012,116.31362,0,201,39850.2227777778,2009-02-06,05:20:48
39.950127,116.313604,0,204,39850.2228356482,2009-02-06,05:20:53
39.950127,116.313604,0,204,39850.2228703704,2009-02-06,05:20:56
39.950133,116.313603,0,208,39850.2228935185,2009-02-06,05:20:58
39.950147,116.313559,0,210,39850.2229513889,2009-02-06,05:21:03
39.950197,116.313526,0,218,39850.2230092593,2009-02-06,05:21:08
39.950246,116.313511,0,227,39850.2230439815,2009-02-06,05:21:11
39.950271,116.313485,0,240,39850.2231018519,2009-02-06,05:21:16
39.950295,116.313436,0,250,39850.223125,2009-02-06,05:21:18
39.950331,116.313391,0,258,39850.2231597222,2009-02-06,05:21:21
39.950326,116.313356,0,266,39850.2232175926,2009-02-06,05:21:26
39.950328,116.313339,0,268,39850.223275463,2009-02-06,05:21:31
39.950328,116.313339,0,268,39850.2233101852,2009-02-06,05:21:34
39.950326,116.313338,0,270,39850.2233333333,2009-02-06,05:21:36
39.950278,116.313326,0,275,39850.2233680556,2009-02-06,05:21:39
39.95026,116.31333,0,279,39850.2234259259,2009-02-06,05:21:44
39.95025,116.313329,0,279,39850.2234837963,2009-02-06,05:21:49
39.950205,116.313311,0,280,39850.2235300926,2009-02-06,05:21:53
39.950194,116.313296,0,279,39850.223587963,2009-02-06,05:21:58
39.950196,116.313295,0,279,39850.2236458333,2009-02-06,05:22:03
39.950196,116.313295,0,279,39850.2236805556,2009-02-06,05:22:06
39.950195,116.313296,0,279,39850.2237037037,2009-02-06,05:22:08
39.950196,116.313314,0,277,39850.2237615741,2009-02-06,05:22:13
39.950238,116.31329,0,274,39850.2237962963,2009-02-06,05:22:16
39.950263,116.313242,0,270,39850.2238425926,2009-02-06,05:22:20
39.950291,116.313241,0,256,39850.223900463,2009-02-06,05:22:25
39.950329,116.313274,0,251,39850.2239583333,2009-02-06,05:22:30
39.950353,116.313253,0,244,39850.2240162037,2009-02-06,05:22:35
39.950336,116.313194,0,239,39850.2240393519,2009-02-06,05:22:37
39.950318,116.313116,0,235,39850.2240740741,2009-02-06,05:22:40
39.950289,116.313038,0,232,39850.2240972222,2009-02-06,05:22:42
39.950266,116.31295,0,229,39850.2241203704,2009-02-06,05:22:44
39.950259,116.312815,0,226,39850.2241435185,2009-02-06,05:22:46
39.950237,116.312755,0,226,39850.2241550926,2009-02-06,05:22:47
39.950219,116.312695,0,225,39850.2241666667,2009-02-06,05:22:48
39.950203,116.312639,0,223,39850.2241782407,2009-02-06,05:22:49
39.950189,116.31255,0,221,39850.2242013889,2009-02-06,05:22:51
39.950163,116.312468,0,220,39850.224224537,2009-02-06,05:22:53
39.950159,116.312357,0,219,39850.2242476852,2009-02-06,05:22:55
39.950171,116.312285,0,218,39850.2242592593,2009-02-06,05:22:56
39.950209,116.312201,0,216,39850.2242708333,2009-02-06,05:22:57
39.95022,116.312129,0,215,39850.2242824074,2009-02-06,05:22:58
39.950249,116.312063,0,216,39850.2242939815,2009-02-06,05:22:59
39.950273,116.312007,0,216,39850.2243055556,2009-02-06,05:23:00
39.950284,116.311914,0,214,39850.2243287037,2009-02-06,05:23:02
39.95031,116.311833,0,210,39850.2243518519,2009-02-06,05:23:04
39.950325,116.311771,0,207,39850.2243634259,2009-02-06,05:23:05
39.950317,116.311711,0,206,39850.224375,2009-02-06,05:23:06
39.950336,116.311602,0,201,39850.2243981481,2009-02-06,05:23:08
39.950364,116.311533,0,198,39850.2244097222,2009-02-06,05:23:09
39.95039,116.311452,0,196,39850.2244212963,2009-02-06,05:23:10
39.950399,116.311387,0,194,39850.2244328704,2009-02-06,05:23:11
39.950404,116.311321,0,192,39850.2244444444,2009-02-06,05:23:12
39.950409,116.311262,0,190,39850.2244560185,2009-02-06,05:23:13
39.950468,116.311149,0,195,39850.2244791667,2009-02-06,05:23:15
39.950469,116.311067,0,193,39850.2245023148,2009-02-06,05:23:17
39.950431,116.311011,0,183,39850.224525463,2009-02-06,05:23:19
39.950412,116.310964,0,173,39850.2245486111,2009-02-06,05:23:21
39.950445,116.310923,0,164,39850.2245717593,2009-02-06,05:23:23
39.950467,116.310925,0,149,39850.2245949074,2009-02-06,05:23:25
39.950537,116.310954,0,150,39850.2246296296,2009-02-06,05:23:28
39.95059,116.31098,0,144,39850.2246527778,2009-02-06,05:23:30
39.950664,116.310987,0,140,39850.2246759259,2009-02-06,05:23:32
39.950722,116.311014,0,141,39850.2246990741,2009-02-06,05:23:34
39.950805,116.31103,0,142,39850.2247222222,2009-02-06,05:23:36
39.950863,116.311022,0,143,39850.2247337963,2009-02-06,05:23:37
39.950924,116.311016,0,146,39850.2247453704,2009-02-06,05:23:38
39.950999,116.311021,0,147,39850.2247569444,2009-02-06,05:23:39
39.951046,116.311024,0,149,39850.2247685185,2009-02-06,05:23:40
39.951097,116.311023,0,151,39850.2247800926,2009-02-06,05:23:41
39.951143,116.311024,0,152,39850.2247916667,2009-02-06,05:23:42
39.951228,116.311007,0,157,39850.2248148148,2009-02-06,05:23:44
39.951323,116.311,0,166,39850.224837963,2009-02-06,05:23:46
39.95137,116.311005,0,169,39850.224849537,2009-02-06,05:23:47
39.951478,116.311043,0,158,39850.2248611111,2009-02-06,05:23:48
39.951557,116.311079,0,151,39850.2248726852,2009-02-06,05:23:49
39.951619,116.311088,0,143,39850.2248842593,2009-02-06,05:23:50
39.951682,116.31109,0,142,39850.2248958333,2009-02-06,05:23:51
39.951753,116.311098,0,139,39850.2249074074,2009-02-06,05:23:52
39.951819,116.311108,0,140,39850.2249189815,2009-02-06,05:23:53
39.951892,116.311113,0,143,39850.2249305556,2009-02-06,05:23:54
39.951966,116.311119,0,145,39850.2249421296,2009-02-06,05:23:55
39.95204,116.311125,0,146,39850.2249537037,2009-02-06,05:23:56
39.95212,116.311125,0,147,39850.2249652778,2009-02-06,05:23:57
39.952198,116.31112,0,147,39850.2249768519,2009-02-06,05:23:58
39.95227,116.311111,0,147,39850.2249884259,2009-02-06,05:23:59
39.952334,116.311112,0,148,39850.225,2009-02-06,05:24:00
39.952401,116.311109,0,156,39850.2250115741,2009-02-06,05:24:01
39.952457,116.311114,0,160,39850.2250231481,2009-02-06,05:24:02
39.952514,116.311105,0,156,39850.2250347222,2009-02-06,05:24:03
39.952562,116.311114,0,151,39850.2250462963,2009-02-06,05:24:04
39.952628,116.311135,0,144,39850.2250578704,2009-02-06,05:24:05
39.952687,116.311142,0,145,39850.2250694444,2009-02-06,05:24:06
39.952733,116.311148,0,144,39850.2250810185,2009-02-06,05:24:07
39.952784,116.311166,0,143,39850.2250925926,2009-02-06,05:24:08
39.952831,116.311174,0,145,39850.2251041667,2009-02-06,05:24:09
39.952877,116.311179,0,145,39850.2251157407,2009-02-06,05:24:10
39.952939,116.311179,0,140,39850.2251273148,2009-02-06,05:24:11
39.952989,116.31118,0,137,39850.2251388889,2009-02-06,05:24:12
39.953041,116.311179,0,134,39850.225150463,2009-02-06,05:24:13
39.953084,116.311198,0,138,39850.225162037,2009-02-06,05:24:14
39.95316,116.31121,0,135,39850.2251851852,2009-02-06,05:24:16
39.953222,116.31122,0,135,39850.2252083333,2009-02-06,05:24:18
39.953266,116.311172,0,135,39850.2252430556,2009-02-06,05:24:21
39.953337,116.311175,0,133,39850.2252662037,2009-02-06,05:24:23
39.953381,116.311158,0,133,39850.2252777778,2009-02-06,05:24:24
39.953453,116.31118,0,135,39850.2253009259,2009-02-06,05:24:26
39.953501,116.311191,0,132,39850.2253125,2009-02-06,05:24:27
39.953573,116.311192,0,134,39850.2253240741,2009-02-06,05:24:28
39.953633,116.311193,0,134,39850.2253356481,2009-02-06,05:24:29
39.953696,116.311174,0,132,39850.2253472222,2009-02-06,05:24:30
39.953757,116.311152,0,131,39850.2253587963,2009-02-06,05:24:31
39.953851,116.311159,0,129,39850.2253703704,2009-02-06,05:24:32
39.953912,116.31116,0,131,39850.2253819444,2009-02-06,05:24:33
39.953993,116.311171,0,137,39850.2253935185,2009-02-06,05:24:34
39.954064,116.311176,0,141,39850.2254050926,2009-02-06,05:24:35
39.954127,116.311181,0,142,39850.2254166667,2009-02-06,05:24:36
39.954228,116.311159,0,130,39850.2254282407,2009-02-06,05:24:37
39.954315,116.311161,0,127,39850.2254398148,2009-02-06,05:24:38
39.954402,116.311172,0,123,39850.2254513889,2009-02-06,05:24:39
39.954482,116.311185,0,120,39850.225462963,2009-02-06,05:24:40
39.954567,116.311192,0,120,39850.225474537,2009-02-06,05:24:41
39.954635,116.311199,0,123,39850.2254861111,2009-02-06,05:24:42
39.954737,116.311176,0,104,39850.2254976852,2009-02-06,05:24:43
39.954829,116.311168,0,104,39850.2255092593,2009-02-06,05:24:44
39.954914,116.311163,0,104,39850.2255208333,2009-02-06,05:24:45
39.955,116.311162,0,104,39850.2255324074,2009-02-06,05:24:46
39.955093,116.311153,0,103,39850.2255439815,2009-02-06,05:24:47
39.955178,116.311149,0,103,39850.2255555556,2009-02-06,05:24:48
39.955261,116.311149,0,102,39850.2255671296,2009-02-06,05:24:49
39.955338,116.311132,0,108,39850.2255787037,2009-02-06,05:24:50
39.955424,116.311103,0,107,39850.2255902778,2009-02-06,05:24:51
39.955468,116.311118,0,111,39850.2256018519,2009-02-06,05:24:52
39.955521,116.311108,0,113,39850.2256134259,2009-02-06,05:24:53
39.955567,116.311109,0,121,39850.225625,2009-02-06,05:24:54
39.955586,116.311167,0,117,39850.2256597222,2009-02-06,05:24:57
39.955622,116.311244,0,124,39850.2256828704,2009-02-06,05:24:59
39.955661,116.311275,0,132,39850.2256944444,2009-02-06,05:25:00
39.955674,116.311364,0,131,39850.2257175926,2009-02-06,05:25:02
39.955654,116.311452,0,134,39850.2257291667,2009-02-06,05:25:03
39.955646,116.311538,0,135,39850.2257407407,2009-02-06,05:25:04
39.955631,116.311636,0,136,39850.2257523148,2009-02-06,05:25:05
39.955621,116.311733,0,135,39850.2257638889,2009-02-06,05:25:06
39.955611,116.311839,0,135,39850.225775463,2009-02-06,05:25:07
39.955597,116.311952,0,135,39850.225787037,2009-02-06,05:25:08
39.95559,116.312066,0,133,39850.2257986111,2009-02-06,05:25:09
39.955598,116.312186,0,132,39850.2258101852,2009-02-06,05:25:10
39.955606,116.312315,0,131,39850.2258217593,2009-02-06,05:25:11
39.955595,116.312447,0,130,39850.2258333333,2009-02-06,05:25:12
39.955577,116.312586,0,130,39850.2258449074,2009-02-06,05:25:13
39.955566,116.312742,0,132,39850.2258564815,2009-02-06,05:25:14
39.955559,116.312898,0,135,39850.2258680556,2009-02-06,05:25:15
39.955558,116.313059,0,139,39850.2258796296,2009-02-06,05:25:16
39.955559,116.313214,0,139,39850.2258912037,2009-02-06,05:25:17
39.955559,116.313364,0,138,39850.2259027778,2009-02-06,05:25:18
39.955557,116.313509,0,139,39850.2259143519,2009-02-06,05:25:19
39.955563,116.31365,0,138,39850.2259259259,2009-02-06,05:25:20
39.95555,116.313778,0,138,39850.2259375,2009-02-06,05:25:21
39.955551,116.31391,0,137,39850.2259490741,2009-02-06,05:25:22
39.955551,116.314045,0,135,39850.2259606481,2009-02-06,05:25:23
39.95555,116.314187,0,126,39850.2259722222,2009-02-06,05:25:24
39.955548,116.314322,0,125,39850.2259837963,2009-02-06,05:25:25
39.955545,116.31445,0,124,39850.2259953704,2009-02-06,05:25:26
39.95555,116.31458,0,122,39850.2260069444,2009-02-06,05:25:27
39.955542,116.314691,0,122,39850.2260185185,2009-02-06,05:25:28
39.955537,116.314806,0,121,39850.2260300926,2009-02-06,05:25:29
39.955532,116.314916,0,125,39850.2260416667,2009-02-06,05:25:30
39.95553,116.31502,0,127,39850.2260532407,2009-02-06,05:25:31
39.955524,116.315127,0,127,39850.2260648148,2009-02-06,05:25:32
39.955518,116.315235,0,127,39850.2260763889,2009-02-06,05:25:33
39.955518,116.315347,0,127,39850.226087963,2009-02-06,05:25:34
39.955509,116.315457,0,127,39850.226099537,2009-02-06,05:25:35
39.955496,116.315562,0,127,39850.2261111111,2009-02-06,05:25:36
39.955477,116.315671,0,124,39850.2261226852,2009-02-06,05:25:37
39.955466,116.315767,0,126,39850.2261342593,2009-02-06,05:25:38
39.95546,116.315855,0,126,39850.2261458333,2009-02-06,05:25:39
39.955459,116.315936,0,127,39850.2261574074,2009-02-06,05:25:40
39.95545,116.316025,0,126,39850.2261689815,2009-02-06,05:25:41
39.955441,116.316106,0,127,39850.2261805556,2009-02-06,05:25:42
39.955446,116.31618,0,127,39850.2261921296,2009-02-06,05:25:43
39.955454,116.316249,0,127,39850.2262037037,2009-02-06,05:25:44
39.955459,116.316313,0,127,39850.2262152778,2009-02-06,05:25:45
39.955461,116.316413,0,125,39850.2262384259,2009-02-06,05:25:47
39.955465,116.316488,0,125,39850.2262615741,2009-02-06,05:25:49
39.955453,116.316525,0,125,39850.2263194444,2009-02-06,05:25:54
39.955453,116.316527,0,126,39850.2263773148,2009-02-06,05:25:59
39.955453,116.316535,0,125,39850.2264351852,2009-02-06,05:26:04
39.955453,116.316534,0,124,39850.2264930556,2009-02-06,05:26:09
39.955452,116.316531,0,123,39850.2265509259,2009-02-06,05:26:14
39.955452,116.316531,0,123,39850.2265856481,2009-02-06,05:26:17
39.955452,116.31653,0,123,39850.2266087963,2009-02-06,05:26:19
39.955433,116.316521,0,121,39850.2266666667,2009-02-06,05:26:24
39.955383,116.316493,0,119,39850.226724537,2009-02-06,05:26:29
39.95534,116.316503,0,114,39850.2267824074,2009-02-06,05:26:34
39.955296,116.316525,0,109,39850.2268171296,2009-02-06,05:26:37
39.955283,116.316602,0,104,39850.2268518518,2009-02-06,05:26:40
39.955298,116.316709,0,102,39850.226875,2009-02-06,05:26:42
39.955287,116.316816,0,98,39850.2268981481,2009-02-06,05:26:44
39.955302,116.316931,0,104,39850.2269212963,2009-02-06,05:26:46
39.955359,116.317024,0,111,39850.2269444444,2009-02-06,05:26:48
39.955369,116.317105,0,113,39850.2269675926,2009-02-06,05:26:50
39.955361,116.317198,0,112,39850.2269907407,2009-02-06,05:26:52
39.955397,116.317246,0,110,39850.2270023148,2009-02-06,05:26:53
39.955437,116.317285,0,110,39850.2270138889,2009-02-06,05:26:54
39.955488,116.317307,0,116,39850.227025463,2009-02-06,05:26:55
39.955575,116.317318,0,121,39850.227037037,2009-02-06,05:26:56
39.955652,116.317325,0,123,39850.2270486111,2009-02-06,05:26:57
39.955732,116.317321,0,124,39850.2270601852,2009-02-06,05:26:58
39.955829,116.317314,0,119,39850.2270717593,2009-02-06,05:26:59
39.955932,116.317295,0,123,39850.2270833333,2009-02-06,05:27:00
39.956041,116.317272,0,124,39850.2270949074,2009-02-06,05:27:01
39.956156,116.317252,0,126,39850.2271064815,2009-02-06,05:27:02
39.956271,116.317235,0,127,39850.2271180556,2009-02-06,05:27:03
39.956391,116.317221,0,129,39850.2271296296,2009-02-06,05:27:04
39.956514,116.317201,0,129,39850.2271412037,2009-02-06,05:27:05
39.956639,116.317177,0,130,39850.2271527778,2009-02-06,05:27:06
39.956765,116.317164,0,127,39850.2271643518,2009-02-06,05:27:07
39.956891,116.317152,0,127,39850.2271759259,2009-02-06,05:27:08
39.957015,116.317136,0,127,39850.2271875,2009-02-06,05:27:09
39.957137,116.317115,0,125,39850.2271990741,2009-02-06,05:27:10
39.957271,116.317088,0,124,39850.2272106481,2009-02-06,05:27:11
39.957393,116.317063,0,126,39850.2272222222,2009-02-06,05:27:12
39.957514,116.317035,0,125,39850.2272337963,2009-02-06,05:27:13
39.957641,116.317011,0,123,39850.2272453704,2009-02-06,05:27:14
39.957766,116.317001,0,123,39850.2272569444,2009-02-06,05:27:15
39.9579,116.316981,0,123,39850.2272685185,2009-02-06,05:27:16
39.958032,116.316958,0,121,39850.2272800926,2009-02-06,05:27:17
39.958174,116.316938,0,125,39850.2272916667,2009-02-06,05:27:18
39.958313,116.316917,0,123,39850.2273032407,2009-02-06,05:27:19
39.95844,116.316898,0,120,39850.2273148148,2009-02-06,05:27:20
39.958572,116.316878,0,122,39850.2273263889,2009-02-06,05:27:21
39.958701,116.316861,0,121,39850.227337963,2009-02-06,05:27:22
39.958832,116.316844,0,121,39850.227349537,2009-02-06,05:27:23
39.958965,116.316831,0,121,39850.2273611111,2009-02-06,05:27:24
39.959095,116.316817,0,121,39850.2273726852,2009-02-06,05:27:25
39.95923,116.316801,0,117,39850.2273842593,2009-02-06,05:27:26
39.959361,116.31678,0,119,39850.2273958333,2009-02-06,05:27:27
39.959494,116.316765,0,118,39850.2274074074,2009-02-06,05:27:28
39.959629,116.316748,0,117,39850.2274189815,2009-02-06,05:27:29
39.959762,116.316723,0,118,39850.2274305556,2009-02-06,05:27:30
39.959895,116.316718,0,119,39850.2274421296,2009-02-06,05:27:31
39.960041,116.316708,0,120,39850.2274537037,2009-02-06,05:27:32
39.960201,116.316678,0,123,39850.2274652778,2009-02-06,05:27:33
39.960349,116.316662,0,124,39850.2274768518,2009-02-06,05:27:34
39.960491,116.316649,0,125,39850.2274884259,2009-02-06,05:27:35
39.960634,116.316632,0,126,39850.2275,2009-02-06,05:27:36
39.960781,116.316617,0,128,39850.2275115741,2009-02-06,05:27:37
39.960936,116.316602,0,132,39850.2275231481,2009-02-06,05:27:38
39.961076,116.316584,0,133,39850.2275347222,2009-02-06,05:27:39
39.961213,116.31657,0,135,39850.2275462963,2009-02-06,05:27:40
39.961338,116.316557,0,136,39850.2275578704,2009-02-06,05:27:41
39.961465,116.316539,0,136,39850.2275694444,2009-02-06,05:27:42
39.961588,116.316521,0,136,39850.2275810185,2009-02-06,05:27:43
39.961719,116.316502,0,136,39850.2275925926,2009-02-06,05:27:44
39.961839,116.31648,0,136,39850.2276041667,2009-02-06,05:27:45
39.961979,116.316472,0,135,39850.2276157407,2009-02-06,05:27:46
39.962115,116.31646,0,135,39850.2276273148,2009-02-06,05:27:47
39.962234,116.316436,0,133,39850.2276388889,2009-02-06,05:27:48
39.962368,116.316434,0,137,39850.227650463,2009-02-06,05:27:49
39.962484,116.316407,0,134,39850.227662037,2009-02-06,05:27:50
39.962595,116.316375,0,130,39850.2276736111,2009-02-06,05:27:51
39.9627,116.316344,0,128,39850.2276851852,2009-02-06,05:27:52
39.962811,116.316318,0,127,39850.2276967593,2009-02-06,05:27:53
39.962917,116.316286,0,125,39850.2277083333,2009-02-06,05:27:54
39.963027,116.316259,0,124,39850.2277199074,2009-02-06,05:27:55
39.963138,116.316231,0,123,39850.2277314815,2009-02-06,05:27:56
39.963245,116.316201,0,122,39850.2277430556,2009-02-06,05:27:57
39.96335,116.316169,0,122,39850.2277546296,2009-02-06,05:27:58
39.963452,116.31614,0,122,39850.2277662037,2009-02-06,05:27:59
39.963548,116.316113,0,121,39850.2277777778,2009-02-06,05:28:00
39.963642,116.316086,0,122,39850.2277893518,2009-02-06,05:28:01
39.963727,116.316053,0,121,39850.2278009259,2009-02-06,05:28:02
39.963808,116.316028,0,122,39850.2278125,2009-02-06,05:28:03
39.963882,116.315993,0,125,39850.2278240741,2009-02-06,05:28:04
39.96395,116.315964,0,126,39850.2278356481,2009-02-06,05:28:05
39.964018,116.315948,0,129,39850.2278472222,2009-02-06,05:28:06
39.964082,116.315953,0,120,39850.2278587963,2009-02-06,05:28:07
39.964136,116.315949,0,121,39850.2278703704,2009-02-06,05:28:08
39.964189,116.315941,0,122,39850.2278819444,2009-02-06,05:28:09
39.964246,116.315928,0,123,39850.2278935185,2009-02-06,05:28:10
39.964297,116.315901,0,129,39850.2279050926,2009-02-06,05:28:11
39.964355,116.315874,0,130,39850.2279166667,2009-02-06,05:28:12
39.964424,116.315855,0,130,39850.2279282407,2009-02-06,05:28:13
39.964508,116.315823,0,132,39850.2279398148,2009-02-06,05:28:14
39.964592,116.315794,0,134,39850.2279513889,2009-02-06,05:28:15
39.964676,116.315765,0,131,39850.227962963,2009-02-06,05:28:16
39.964768,116.315732,0,129,39850.227974537,2009-02-06,05:28:17
39.96485,116.315703,0,130,39850.2279861111,2009-02-06,05:28:18
39.96493,116.315678,0,130,39850.2279976852,2009-02-06,05:28:19
39.965014,116.315668,0,130,39850.2280092593,2009-02-06,05:28:20
39.96509,116.315642,0,133,39850.2280208333,2009-02-06,05:28:21
39.965157,116.315623,0,130,39850.2280324074,2009-02-06,05:28:22
39.965218,116.315601,0,130,39850.2280439815,2009-02-06,05:28:23
39.965295,116.315569,0,127,39850.2280671296,2009-02-06,05:28:25
39.965345,116.315557,0,128,39850.2280902778,2009-02-06,05:28:27
39.965381,116.315534,0,125,39850.2281481481,2009-02-06,05:28:32
39.965407,116.315524,0,123,39850.2282060185,2009-02-06,05:28:37
39.965438,116.31551,0,123,39850.2282638889,2009-02-06,05:28:42
39.965456,116.315505,0,123,39850.2283217593,2009-02-06,05:28:47
39.965491,116.31553,0,122,39850.2283796296,2009-02-06,05:28:52
39.96553,116.315603,0,124,39850.2284143518,2009-02-06,05:28:55
39.965553,116.315725,0,128,39850.2284375,2009-02-06,05:28:57
39.965563,116.315794,0,130,39850.2284490741,2009-02-06,05:28:58
39.965569,116.315868,0,132,39850.2284606481,2009-02-06,05:28:59
39.965574,116.315943,0,136,39850.2284722222,2009-02-06,05:29:00
39.965584,116.316013,0,138,39850.2284837963,2009-02-06,05:29:01
39.965576,116.316084,0,139,39850.2284953704,2009-02-06,05:29:02
39.965584,116.31615,0,140,39850.2285069444,2009-02-06,05:29:03
39.965605,116.316215,0,139,39850.2285185185,2009-02-06,05:29:04
39.965622,116.316279,0,137,39850.2285300926,2009-02-06,05:29:05
39.965642,116.316346,0,138,39850.2285416667,2009-02-06,05:29:06
39.965644,116.316408,0,140,39850.2285532407,2009-02-06,05:29:07
39.965636,116.316472,0,145,39850.2285648148,2009-02-06,05:29:08
39.965635,116.316547,0,150,39850.2285763889,2009-02-06,05:29:09
39.965635,116.316629,0,153,39850.228587963,2009-02-06,05:29:10
39.965636,116.316705,0,157,39850.228599537,2009-02-06,05:29:11
39.965644,116.31678,0,163,39850.2286111111,2009-02-06,05:29:12
39.965631,116.316865,0,171,39850.2286226852,2009-02-06,05:29:13
39.965616,116.316952,0,178,39850.2286342593,2009-02-06,05:29:14
39.965613,116.317029,0,183,39850.2286458333,2009-02-06,05:29:15
39.965606,116.317107,0,192,39850.2286574074,2009-02-06,05:29:16
39.965614,116.317197,0,194,39850.2286689815,2009-02-06,05:29:17
39.965622,116.317295,0,197,39850.2286805556,2009-02-06,05:29:18
39.965625,116.317402,0,201,39850.2286921296,2009-02-06,05:29:19
39.965628,116.317537,0,200,39850.2287037037,2009-02-06,05:29:20
39.96563,116.317674,0,201,39850.2287152778,2009-02-06,05:29:21
39.965642,116.317818,0,200,39850.2287268518,2009-02-06,05:29:22
39.965647,116.317963,0,195,39850.2287384259,2009-02-06,05:29:23
39.965656,116.318114,0,189,39850.22875,2009-02-06,05:29:24
39.965651,116.318261,0,192,39850.2287615741,2009-02-06,05:29:25
39.965654,116.318409,0,191,39850.2287731481,2009-02-06,05:29:26
39.965654,116.318559,0,190,39850.2287847222,2009-02-06,05:29:27
39.965655,116.318703,0,185,39850.2287962963,2009-02-06,05:29:28
39.965654,116.318843,0,184,39850.2288078704,2009-02-06,05:29:29
39.965659,116.318974,0,183,39850.2288194444,2009-02-06,05:29:30
39.965663,116.319097,0,183,39850.2288310185,2009-02-06,05:29:31
39.965659,116.319231,0,184,39850.2288425926,2009-02-06,05:29:32
39.965648,116.319357,0,185,39850.2288541667,2009-02-06,05:29:33
39.965644,116.319495,0,185,39850.2288657407,2009-02-06,05:29:34
39.965643,116.319632,0,186,39850.2288773148,2009-02-06,05:29:35
39.965632,116.319766,0,190,39850.2288888889,2009-02-06,05:29:36
39.965632,116.319914,0,189,39850.228900463,2009-02-06,05:29:37
39.965681,116.320071,0,178,39850.228912037,2009-02-06,05:29:38
39.965707,116.320222,0,172,39850.2289236111,2009-02-06,05:29:39
39.965712,116.320375,0,172,39850.2289351852,2009-02-06,05:29:40
39.965716,116.320528,0,171,39850.2289467593,2009-02-06,05:29:41
39.965713,116.320685,0,172,39850.2289583333,2009-02-06,05:29:42
39.965712,116.32084,0,172,39850.2289699074,2009-02-06,05:29:43
39.965713,116.320999,0,171,39850.2289814815,2009-02-06,05:29:44
39.965729,116.321151,0,174,39850.2289930556,2009-02-06,05:29:45
39.965706,116.321303,0,177,39850.2290046296,2009-02-06,05:29:46
39.9657,116.321459,0,180,39850.2290162037,2009-02-06,05:29:47
39.965739,116.321609,0,183,39850.2290277778,2009-02-06,05:29:48
39.965758,116.321751,0,185,39850.2290393518,2009-02-06,05:29:49
39.965756,116.321899,0,180,39850.2290509259,2009-02-06,05:29:50
39.965758,116.322033,0,177,39850.2290625,2009-02-06,05:29:51
39.965756,116.32216,0,176,39850.2290740741,2009-02-06,05:29:52
39.965736,116.322284,0,178,39850.2290856481,2009-02-06,05:29:53
39.965722,116.322414,0,177,39850.2290972222,2009-02-06,05:29:54
39.965701,116.322552,0,181,39850.2291087963,2009-02-06,05:29:55
39.965701,116.322706,0,182,39850.2291203704,2009-02-06,05:29:56
39.965702,116.322868,0,183,39850.2291319444,2009-02-06,05:29:57
39.965701,116.323029,0,182,39850.2291435185,2009-02-06,05:29:58
39.96569,116.323177,0,186,39850.2291550926,2009-02-06,05:29:59
39.965681,116.323324,0,187,39850.2291666667,2009-02-06,05:30:00
39.965683,116.323465,0,190,39850.2291782407,2009-02-06,05:30:01
39.96569,116.323595,0,190,39850.2291898148,2009-02-06,05:30:02
39.9657,116.323718,0,189,39850.2292013889,2009-02-06,05:30:03
39.965706,116.323844,0,191,39850.229212963,2009-02-06,05:30:04
39.965715,116.32398,0,191,39850.229224537,2009-02-06,05:30:05
39.965717,116.324112,0,191,39850.2292361111,2009-02-06,05:30:06
39.965705,116.324247,0,188,39850.2292476852,2009-02-06,05:30:07
39.965698,116.324383,0,190,39850.2292592593,2009-02-06,05:30:08
39.965687,116.324523,0,190,39850.2292708333,2009-02-06,05:30:09
39.965686,116.324667,0,192,39850.2292824074,2009-02-06,05:30:10
39.965679,116.324814,0,192,39850.2292939815,2009-02-06,05:30:11
39.965735,116.324982,0,195,39850.2293055556,2009-02-06,05:30:12
39.965735,116.325144,0,195,39850.2293171296,2009-02-06,05:30:13
39.965731,116.325314,0,194,39850.2293287037,2009-02-06,05:30:14
39.965734,116.325489,0,192,39850.2293402778,2009-02-06,05:30:15
39.965725,116.325662,0,191,39850.2293518518,2009-02-06,05:30:16
39.965737,116.32583,0,191,39850.2293634259,2009-02-06,05:30:17
39.965739,116.326004,0,191,39850.229375,2009-02-06,05:30:18
39.965767,116.326183,0,188,39850.2293865741,2009-02-06,05:30:19
39.965787,116.326348,0,185,39850.2293981481,2009-02-06,05:30:20
39.9658,116.326509,0,183,39850.2294097222,2009-02-06,05:30:21
39.965822,116.326663,0,181,39850.2294212963,2009-02-06,05:30:22
39.965835,116.326811,0,181,39850.2294328704,2009-02-06,05:30:23
39.965845,116.326948,0,178,39850.2294444444,2009-02-06,05:30:24
39.96587,116.327064,0,175,39850.2294560185,2009-02-06,05:30:25
39.965895,116.327167,0,174,39850.2294675926,2009-02-06,05:30:26
39.965906,116.327256,0,169,39850.2294791667,2009-02-06,05:30:27
39.965921,116.327326,0,167,39850.2294907407,2009-02-06,05:30:28
39.965928,116.327394,0,161,39850.2295023148,2009-02-06,05:30:29
39.965948,116.327486,0,158,39850.229525463,2009-02-06,05:30:31
39.965956,116.327555,0,151,39850.2295486111,2009-02-06,05:30:33
39.965977,116.327562,0,154,39850.2296064815,2009-02-06,05:30:38
39.965978,116.327564,0,153,39850.2296643518,2009-02-06,05:30:43
39.965977,116.327563,0,153,39850.2297222222,2009-02-06,05:30:48
39.965976,116.327563,0,153,39850.2297800926,2009-02-06,05:30:53
39.965977,116.327561,0,152,39850.229837963,2009-02-06,05:30:58
39.965978,116.32756,0,152,39850.2298958333,2009-02-06,05:31:03
39.965978,116.32756,0,152,39850.2299537037,2009-02-06,05:31:08
39.965978,116.32756,0,152,39850.2300115741,2009-02-06,05:31:13
39.965978,116.327559,0,153,39850.2300694444,2009-02-06,05:31:18
39.965978,116.327558,0,153,39850.2301273148,2009-02-06,05:31:23
39.965978,116.327558,0,153,39850.2301851852,2009-02-06,05:31:28
39.965978,116.327558,0,153,39850.2302430556,2009-02-06,05:31:33
39.965978,116.327557,0,153,39850.2303009259,2009-02-06,05:31:38
39.965979,116.327557,0,153,39850.2303587963,2009-02-06,05:31:43
39.965979,116.327557,0,153,39850.2304166667,2009-02-06,05:31:48
39.965979,116.327557,0,153,39850.2304513889,2009-02-06,05:31:51
39.965979,116.327557,0,153,39850.230474537,2009-02-06,05:31:53
39.965994,116.32767,0,152,39850.2305324074,2009-02-06,05:31:58
39.966006,116.327735,0,152,39850.2305439815,2009-02-06,05:31:59
39.966012,116.327823,0,151,39850.2305555556,2009-02-06,05:32:00
39.96602,116.327907,0,150,39850.2305671296,2009-02-06,05:32:01
39.966022,116.328007,0,150,39850.2305787037,2009-02-06,05:32:02
39.966031,116.3281,0,150,39850.2305902778,2009-02-06,05:32:03
39.966037,116.328202,0,148,39850.2306018519,2009-02-06,05:32:04
39.966045,116.328306,0,148,39850.2306134259,2009-02-06,05:32:05
39.96606,116.32842,0,147,39850.230625,2009-02-06,05:32:06
39.96607,116.328532,0,146,39850.2306365741,2009-02-06,05:32:07
39.966078,116.328648,0,144,39850.2306481482,2009-02-06,05:32:08
39.966088,116.328754,0,142,39850.2306597222,2009-02-06,05:32:09
39.966097,116.328857,0,144,39850.2306712963,2009-02-06,05:32:10
39.966094,116.328964,0,142,39850.2306828704,2009-02-06,05:32:11
39.966102,116.329077,0,141,39850.2306944444,2009-02-06,05:32:12
39.966122,116.329216,0,137,39850.2307060185,2009-02-06,05:32:13
39.966126,116.329346,0,134,39850.2307175926,2009-02-06,05:32:14
39.966131,116.329476,0,135,39850.2307291667,2009-02-06,05:32:15
39.966134,116.329613,0,132,39850.2307407407,2009-02-06,05:32:16
39.96614,116.329747,0,130,39850.2307523148,2009-02-06,05:32:17
39.966139,116.329881,0,133,39850.2307638889,2009-02-06,05:32:18
39.96614,116.33002,0,133,39850.230775463,2009-02-06,05:32:19
39.96614,116.330163,0,131,39850.230787037,2009-02-06,05:32:20
39.96614,116.330295,0,133,39850.2307986111,2009-02-06,05:32:21
39.966143,116.330427,0,134,39850.2308101852,2009-02-06,05:32:22
39.96614,116.330568,0,134,39850.2308217593,2009-02-06,05:32:23
39.966139,116.330707,0,132,39850.2308333333,2009-02-06,05:32:24
39.966144,116.330845,0,132,39850.2308449074,2009-02-06,05:32:25
39.966141,116.330983,0,131,39850.2308564815,2009-02-06,05:32:26
39.966139,116.331128,0,132,39850.2308680556,2009-02-06,05:32:27
39.966143,116.331262,0,130,39850.2308796296,2009-02-06,05:32:28
39.96615,116.331392,0,127,39850.2308912037,2009-02-06,05:32:29
39.966156,116.331517,0,125,39850.2309027778,2009-02-06,05:32:30
39.966161,116.331633,0,125,39850.2309143519,2009-02-06,05:32:31
39.966161,116.331737,0,125,39850.2309259259,2009-02-06,05:32:32
39.966166,116.331829,0,122,39850.2309375,2009-02-06,05:32:33
39.966161,116.331899,0,126,39850.2309490741,2009-02-06,05:32:34
39.966169,116.331979,0,123,39850.2309606481,2009-02-06,05:32:35
39.966173,116.332038,0,123,39850.2309722222,2009-02-06,05:32:36
39.966168,116.332125,0,130,39850.2309953704,2009-02-06,05:32:38
39.96617,116.3322,0,140,39850.2310185185,2009-02-06,05:32:40
39.96617,116.332289,0,145,39850.2310416667,2009-02-06,05:32:42
39.966182,116.332398,0,147,39850.2310648148,2009-02-06,05:32:44
39.966187,116.332462,0,147,39850.2310763889,2009-02-06,05:32:45
39.966187,116.332567,0,151,39850.231099537,2009-02-06,05:32:47
39.966179,116.332653,0,153,39850.2311226852,2009-02-06,05:32:49
39.966157,116.332703,0,162,39850.2311689815,2009-02-06,05:32:53
39.966131,116.3327,0,166,39850.2312268519,2009-02-06,05:32:58
39.966126,116.332688,0,166,39850.2312847222,2009-02-06,05:33:03
39.96612,116.33267,0,166,39850.2313425926,2009-02-06,05:33:08
39.966115,116.332654,0,167,39850.231400463,2009-02-06,05:33:13
39.966111,116.332645,0,167,39850.2314583333,2009-02-06,05:33:18
39.966129,116.332698,0,167,39850.2315162037,2009-02-06,05:33:23
39.966144,116.332777,0,169,39850.2315625,2009-02-06,05:33:27
39.966194,116.332821,0,170,39850.2315856481,2009-02-06,05:33:29
39.966238,116.332841,0,172,39850.2316087963,2009-02-06,05:33:31
39.96629,116.332867,0,177,39850.2316435185,2009-02-06,05:33:34
39.966335,116.332856,0,182,39850.2317013889,2009-02-06,05:33:39
39.966337,116.332862,0,182,39850.2317592593,2009-02-06,05:33:44
39.966339,116.332868,0,182,39850.2318171296,2009-02-06,05:33:49
39.966339,116.332868,0,182,39850.2318518519,2009-02-06,05:33:52
39.966341,116.332873,0,182,39850.231875,2009-02-06,05:33:54
39.966344,116.332885,0,183,39850.2319328704,2009-02-06,05:33:59
39.966346,116.332889,0,183,39850.2319907407,2009-02-06,05:34:04
39.966349,116.332895,0,182,39850.2320486111,2009-02-06,05:34:09
39.96635,116.332896,0,182,39850.2321064815,2009-02-06,05:34:14
39.96635,116.332896,0,182,39850.2321412037,2009-02-06,05:34:17
39.96635,116.332891,0,182,39850.2321643519,2009-02-06,05:34:19
39.966396,116.332862,0,184,39850.2322106481,2009-02-06,05:34:23
39.966441,116.332899,0,181,39850.2322222222,2009-02-06,05:34:24
39.96652,116.332947,0,189,39850.2322453704,2009-02-06,05:34:26
39.966566,116.33295,0,190,39850.2322569444,2009-02-06,05:34:27
39.966624,116.332972,0,184,39850.2322685185,2009-02-06,05:34:28
39.966684,116.33299,0,178,39850.2322800926,2009-02-06,05:34:29
39.966738,116.333002,0,171,39850.2322916667,2009-02-06,05:34:30
39.966793,116.333007,0,164,39850.2323032407,2009-02-06,05:34:31
39.966859,116.333004,0,159,39850.2323148148,2009-02-06,05:34:32
39.966934,116.332995,0,156,39850.2323263889,2009-02-06,05:34:33
39.967018,116.332985,0,154,39850.232337963,2009-02-06,05:34:34
39.967104,116.332982,0,151,39850.232349537,2009-02-06,05:34:35
39.967186,116.332976,0,150,39850.2323611111,2009-02-06,05:34:36
39.96727,116.332964,0,146,39850.2323726852,2009-02-06,05:34:37
39.967358,116.332955,0,144,39850.2323842593,2009-02-06,05:34:38
39.96746,116.332946,0,144,39850.2323958333,2009-02-06,05:34:39
39.967557,116.332934,0,142,39850.2324074074,2009-02-06,05:34:40
39.967656,116.332917,0,142,39850.2324189815,2009-02-06,05:34:41
39.967759,116.332909,0,142,39850.2324305556,2009-02-06,05:34:42
39.967866,116.332904,0,142,39850.2324421296,2009-02-06,05:34:43
39.967976,116.332899,0,141,39850.2324537037,2009-02-06,05:34:44
39.96808,116.332886,0,143,39850.2324652778,2009-02-06,05:34:45
39.968186,116.332877,0,141,39850.2324768519,2009-02-06,05:34:46
39.968289,116.332865,0,141,39850.2324884259,2009-02-06,05:34:47
39.968396,116.332856,0,142,39850.2325,2009-02-06,05:34:48
39.968497,116.332847,0,142,39850.2325115741,2009-02-06,05:34:49
39.968592,116.332836,0,143,39850.2325231481,2009-02-06,05:34:50
39.96869,116.332826,0,143,39850.2325347222,2009-02-06,05:34:51
39.968782,116.332814,0,143,39850.2325462963,2009-02-06,05:34:52
39.96887,116.332799,0,145,39850.2325578704,2009-02-06,05:34:53
39.968961,116.3328,0,141,39850.2325694444,2009-02-06,05:34:54
39.969052,116.332811,0,138,39850.2325810185,2009-02-06,05:34:55
39.969128,116.332805,0,138,39850.2325925926,2009-02-06,05:34:56
39.969199,116.3328,0,138,39850.2326041667,2009-02-06,05:34:57
39.969266,116.332805,0,135,39850.2326157407,2009-02-06,05:34:58
39.969334,116.332813,0,132,39850.2326273148,2009-02-06,05:34:59
39.969394,116.33281,0,131,39850.2326388889,2009-02-06,05:35:00
39.969459,116.332817,0,125,39850.232650463,2009-02-06,05:35:01
39.96951,116.332779,0,133,39850.232662037,2009-02-06,05:35:02
39.969569,116.332756,0,138,39850.2326736111,2009-02-06,05:35:03
39.969638,116.332733,0,138,39850.2326851852,2009-02-06,05:35:04
39.969708,116.332718,0,142,39850.2326967593,2009-02-06,05:35:05
39.969791,116.332702,0,142,39850.2327083333,2009-02-06,05:35:06
39.969869,116.332687,0,144,39850.2327199074,2009-02-06,05:35:07
39.969942,116.332675,0,144,39850.2327314815,2009-02-06,05:35:08
39.970009,116.332659,0,151,39850.2327430556,2009-02-06,05:35:09
39.970069,116.332634,0,163,39850.2327546296,2009-02-06,05:35:10
39.970128,116.332609,0,174,39850.2327662037,2009-02-06,05:35:11
39.970197,116.33261,0,175,39850.2327777778,2009-02-06,05:35:12
39.970263,116.332615,0,176,39850.2327893519,2009-02-06,05:35:13
39.97033,116.332612,0,180,39850.2328009259,2009-02-06,05:35:14
39.970398,116.332615,0,183,39850.2328125,2009-02-06,05:35:15
39.970461,116.332603,0,187,39850.2328240741,2009-02-06,05:35:16
39.970528,116.332589,0,190,39850.2328356481,2009-02-06,05:35:17
39.970585,116.332576,0,208,39850.2328472222,2009-02-06,05:35:18
39.970647,116.33257,0,217,39850.2328587963,2009-02-06,05:35:19
39.970709,116.332561,0,229,39850.2328703704,2009-02-06,05:35:20
39.970785,116.332548,0,232,39850.2328819444,2009-02-06,05:35:21
39.97085,116.332544,0,237,39850.2328935185,2009-02-06,05:35:22
39.970904,116.332528,0,239,39850.2329050926,2009-02-06,05:35:23
39.970967,116.33252,0,239,39850.2329166667,2009-02-06,05:35:24
39.971036,116.332514,0,242,39850.2329282407,2009-02-06,05:35:25
39.971103,116.33251,0,248,39850.2329398148,2009-02-06,05:35:26
39.97119,116.332524,0,249,39850.2329513889,2009-02-06,05:35:27
39.97129,116.332528,0,244,39850.232962963,2009-02-06,05:35:28
39.971384,116.332515,0,244,39850.232974537,2009-02-06,05:35:29
39.971486,116.332487,0,243,39850.2329861111,2009-02-06,05:35:30
39.971586,116.332441,0,243,39850.2329976852,2009-02-06,05:35:31
39.971677,116.332428,0,246,39850.2330092593,2009-02-06,05:35:32
39.971754,116.332427,0,254,39850.2330208333,2009-02-06,05:35:33
39.97184,116.332408,0,257,39850.2330324074,2009-02-06,05:35:34
39.971918,116.332389,0,259,39850.2330439815,2009-02-06,05:35:35
39.971995,116.332348,0,256,39850.2330555556,2009-02-06,05:35:36
39.972057,116.33233,0,255,39850.2330671296,2009-02-06,05:35:37
39.972122,116.332315,0,257,39850.2330787037,2009-02-06,05:35:38
39.972182,116.332302,0,256,39850.2330902778,2009-02-06,05:35:39
39.972245,116.332293,0,258,39850.2331018519,2009-02-06,05:35:40
39.972322,116.332286,0,257,39850.2331134259,2009-02-06,05:35:41
39.972399,116.332268,0,257,39850.233125,2009-02-06,05:35:42
39.972473,116.332257,0,253,39850.2331365741,2009-02-06,05:35:43
39.972538,116.332248,0,251,39850.2331481481,2009-02-06,05:35:44
39.972616,116.332228,0,253,39850.2331712963,2009-02-06,05:35:46
39.972671,116.332211,0,248,39850.2331944444,2009-02-06,05:35:48
39.972737,116.33218,0,235,39850.2332060185,2009-02-06,05:35:49
39.972796,116.33215,0,224,39850.2332175926,2009-02-06,05:35:50
39.972842,116.3321,0,213,39850.2332291667,2009-02-06,05:35:51
39.972899,116.332063,0,204,39850.2332523148,2009-02-06,05:35:53
39.972965,116.332051,0,206,39850.233275463,2009-02-06,05:35:55
39.973027,116.332028,0,208,39850.2332986111,2009-02-06,05:35:57
39.973075,116.332036,0,207,39850.2333217593,2009-02-06,05:35:59
39.973155,116.332074,0,195,39850.2333449074,2009-02-06,05:36:01
39.9732,116.332067,0,191,39850.2333912037,2009-02-06,05:36:05
39.973443,116.331915,0,292,39850.236412037,2009-02-06,05:40:26
39.973448,116.33192,0,293,39850.2364699074,2009-02-06,05:40:31
39.973451,116.331924,0,293,39850.2365277778,2009-02-06,05:40:36
39.973451,116.331924,0,293,39850.2365625,2009-02-06,05:40:39
39.973453,116.331926,0,293,39850.2365856481,2009-02-06,05:40:41
39.973463,116.331932,0,294,39850.2366435185,2009-02-06,05:40:46
39.973463,116.331932,0,294,39850.2366782407,2009-02-06,05:40:49
39.97347,116.331928,0,294,39850.2367013889,2009-02-06,05:40:51
39.97348,116.331925,0,295,39850.2367592593,2009-02-06,05:40:56
39.973484,116.331922,0,297,39850.2368171296,2009-02-06,05:41:01
39.973486,116.331923,0,298,39850.236875,2009-02-06,05:41:06
39.973488,116.331922,0,299,39850.2369328704,2009-02-06,05:41:11
39.97349,116.331922,0,301,39850.2369907407,2009-02-06,05:41:16
39.973492,116.331926,0,302,39850.2370486111,2009-02-06,05:41:21
39.973493,116.331927,0,304,39850.2371064815,2009-02-06,05:41:26
39.973493,116.331925,0,305,39850.2371643518,2009-02-06,05:41:31
39.973492,116.331924,0,307,39850.2372222222,2009-02-06,05:41:36
39.97349,116.33192,0,308,39850.2372800926,2009-02-06,05:41:41
39.973487,116.331915,0,310,39850.237337963,2009-02-06,05:41:46
39.973484,116.331909,0,311,39850.2373958333,2009-02-06,05:41:51
39.973484,116.331907,0,313,39850.2374537037,2009-02-06,05:41:56
39.973484,116.331907,0,313,39850.2374884259,2009-02-06,05:41:59
39.973486,116.331913,0,314,39850.2375115741,2009-02-06,05:42:01
39.9735,116.331929,0,316,39850.2375694444,2009-02-06,05:42:06
39.973517,116.331949,0,319,39850.2376273148,2009-02-06,05:42:11
39.973538,116.331977,0,321,39850.2376851852,2009-02-06,05:42:16
39.973538,116.331977,0,321,39850.2377199074,2009-02-06,05:42:19
39.973541,116.331981,0,323,39850.2377430556,2009-02-06,05:42:21
39.973546,116.332013,0,326,39850.2378009259,2009-02-06,05:42:26
39.973549,116.33203,0,328,39850.2378587963,2009-02-06,05:42:31
39.973556,116.332053,0,331,39850.2379166667,2009-02-06,05:42:36
39.973557,116.332057,0,334,39850.237974537,2009-02-06,05:42:41
39.973562,116.332063,0,337,39850.2380324074,2009-02-06,05:42:46
39.973564,116.332067,0,340,39850.2380902778,2009-02-06,05:42:51
39.973563,116.332069,0,344,39850.2381481482,2009-02-06,05:42:56
39.97356,116.332071,0,347,39850.2382060185,2009-02-06,05:43:01
39.973559,116.332076,0,351,39850.2382638889,2009-02-06,05:43:06
39.973556,116.332077,0,354,39850.2383217593,2009-02-06,05:43:11
39.973554,116.332082,0,357,39850.2383796296,2009-02-06,05:43:16
39.973552,116.332083,0,360,39850.2384375,2009-02-06,05:43:21
39.973552,116.332083,0,360,39850.2384722222,2009-02-06,05:43:24
39.973552,116.332079,0,364,39850.2384953704,2009-02-06,05:43:26
39.973549,116.33207,0,367,39850.2385532407,2009-02-06,05:43:31
39.973545,116.33206,0,370,39850.2386111111,2009-02-06,05:43:36
39.973538,116.332047,0,373,39850.2386689815,2009-02-06,05:43:41
39.973531,116.332032,0,376,39850.2387268519,2009-02-06,05:43:46
39.973524,116.332016,0,379,39850.2387847222,2009-02-06,05:43:51
39.973522,116.332005,0,382,39850.2388425926,2009-02-06,05:43:56
39.973531,116.332007,0,385,39850.238900463,2009-02-06,05:44:01
39.973531,116.332009,0,389,39850.2389583333,2009-02-06,05:44:06
39.973532,116.33201,0,393,39850.2390162037,2009-02-06,05:44:11
39.973532,116.332009,0,397,39850.2390740741,2009-02-06,05:44:16
39.973531,116.332009,0,400,39850.2391319444,2009-02-06,05:44:21
39.973531,116.332006,0,404,39850.2391898148,2009-02-06,05:44:26
39.973532,116.332002,0,408,39850.2392476852,2009-02-06,05:44:31
39.973537,116.331997,0,410,39850.2393055556,2009-02-06,05:44:36
39.973541,116.331991,0,413,39850.2393634259,2009-02-06,05:44:41
39.973545,116.331985,0,414,39850.2394212963,2009-02-06,05:44:46
39.973545,116.33199,0,417,39850.2394791667,2009-02-06,05:44:51
39.973545,116.33199,0,417,39850.2395138889,2009-02-06,05:44:54
39.973538,116.331992,0,419,39850.239537037,2009-02-06,05:44:56
39.973538,116.332004,0,406,39850.2395949074,2009-02-06,05:45:01
39.973501,116.332013,0,399,39850.2396527778,2009-02-06,05:45:06
39.973495,116.332009,0,398,39850.2397106481,2009-02-06,05:45:11
39.973495,116.332009,0,398,39850.2397453704,2009-02-06,05:45:14
39.973497,116.33201,0,399,39850.2397685185,2009-02-06,05:45:16
39.973481,116.332043,0,398,39850.2398263889,2009-02-06,05:45:21
39.973481,116.332043,0,398,39850.2398611111,2009-02-06,05:45:24
39.973486,116.332051,0,397,39850.2398842593,2009-02-06,05:45:26
39.973488,116.332028,0,398,39850.2399421296,2009-02-06,05:45:31
39.973506,116.332058,0,399,39850.24,2009-02-06,05:45:36
39.973499,116.332058,0,399,39850.2400578704,2009-02-06,05:45:41
39.973496,116.332059,0,399,39850.2401157407,2009-02-06,05:45:46
39.973497,116.33206,0,399,39850.2401736111,2009-02-06,05:45:51
39.973497,116.33206,0,399,39850.2402083333,2009-02-06,05:45:54
39.973499,116.33206,0,399,39850.2402314815,2009-02-06,05:45:56
39.973427,116.333676,0,399,39850.2427199074,2009-02-06,05:49:31
39.973475,116.333692,0,399,39850.2427662037,2009-02-06,05:49:35
39.973532,116.333727,0,399,39850.2427893518,2009-02-06,05:49:37
39.973581,116.333754,0,399,39850.2428125,2009-02-06,05:49:39
39.973516,116.333795,0,399,39850.2428472222,2009-02-06,05:49:42
39.973468,116.3338,0,399,39850.2428587963,2009-02-06,05:49:43
39.973397,116.333807,0,399,39850.2428819444,2009-02-06,05:49:45
39.973418,116.333809,0,399,39850.2429398148,2009-02-06,05:49:50
39.973407,116.333795,0,399,39850.2429976852,2009-02-06,05:49:55
39.973355,116.333788,0,399,39850.2430208333,2009-02-06,05:49:57
39.973284,116.333778,0,399,39850.2430439815,2009-02-06,05:49:59
39.973221,116.333775,0,399,39850.2430555556,2009-02-06,05:50:00
39.97317,116.333753,0,399,39850.2431018518,2009-02-06,05:50:04
39.973218,116.333745,0,399,39850.2431365741,2009-02-06,05:50:07
39.97325,116.333736,0,399,39850.2431944444,2009-02-06,05:50:12
39.973316,116.333734,0,399,39850.2432291667,2009-02-06,05:50:15
39.973364,116.333741,0,399,39850.2432523148,2009-02-06,05:50:17
39.9734,116.333777,0,399,39850.2433101852,2009-02-06,05:50:22
39.973465,116.333775,0,399,39850.2433333333,2009-02-06,05:50:24
39.973537,116.333763,0,399,39850.2433564815,2009-02-06,05:50:26
39.973582,116.333757,0,399,39850.2433680556,2009-02-06,05:50:27
39.97366,116.333747,0,399,39850.2433912037,2009-02-06,05:50:29
39.973678,116.333733,0,399,39850.2434490741,2009-02-06,05:50:34
39.973666,116.333719,0,399,39850.2435069444,2009-02-06,05:50:39
39.973676,116.333695,0,399,39850.2435648148,2009-02-06,05:50:44
39.973627,116.333658,0,399,39850.2436226852,2009-02-06,05:50:49
39.973614,116.333679,0,399,39850.2437384259,2009-02-06,05:50:59
39.973633,116.333696,0,399,39850.2437962963,2009-02-06,05:51:04
39.973657,116.333745,0,399,39850.2438541667,2009-02-06,05:51:09
39.973628,116.333815,0,399,39850.243900463,2009-02-06,05:51:13
39.973609,116.33383,0,399,39850.2439583333,2009-02-06,05:51:18
39.973586,116.333852,0,398,39850.2440162037,2009-02-06,05:51:23
39.973586,116.333852,0,398,39850.2440509259,2009-02-06,05:51:26
39.97358,116.333856,0,398,39850.2440740741,2009-02-06,05:51:28
39.973606,116.333997,0,395,39850.2440972222,2009-02-06,05:51:30
39.973656,116.334179,0,393,39850.2441087963,2009-02-06,05:51:31
39.973625,116.334243,0,390,39850.2441203704,2009-02-06,05:51:32
39.973626,116.334276,0,385,39850.2441782407,2009-02-06,05:51:37
39.973638,116.334337,0,383,39850.2441898148,2009-02-06,05:51:38
39.973606,116.3344,0,379,39850.244212963,2009-02-06,05:51:40
39.973526,116.334112,0,347,39850.2486921296,2009-02-06,05:58:07
39.973499,116.334056,0,345,39850.2487384259,2009-02-06,05:58:11
39.973506,116.334034,0,344,39850.2487962963,2009-02-06,05:58:16
39.973548,116.334059,0,343,39850.2488425926,2009-02-06,05:58:20
39.973465,116.331944,0,309,39850.2505439815,2009-02-06,06:00:47
39.973321,116.331598,0,241,39850.2505555556,2009-02-06,06:00:48
39.97338,116.331553,0,298,39850.2505671296,2009-02-06,06:00:49
39.973394,116.331605,0,285,39850.250625,2009-02-06,06:00:54
39.973407,116.331729,0,279,39850.2506365741,2009-02-06,06:00:55
39.973442,116.33178,0,282,39850.2506597222,2009-02-06,06:00:57
39.973471,116.33184,0,296,39850.2506828704,2009-02-06,06:00:59
39.973503,116.331829,0,311,39850.2507175926,2009-02-06,06:01:02
39.97349,116.331874,0,321,39850.2507638889,2009-02-06,06:01:06
39.973446,116.331874,0,334,39850.2508217593,2009-02-06,06:01:11
39.973428,116.33191,0,346,39850.2508449074,2009-02-06,06:01:13
39.973384,116.331936,0,350,39850.2508912037,2009-02-06,06:01:17
39.973344,116.331901,0,343,39850.2509375,2009-02-06,06:01:21
39.973325,116.33185,0,335,39850.2509606481,2009-02-06,06:01:23
39.973328,116.331825,0,331,39850.2510185185,2009-02-06,06:01:28
39.973381,116.331822,0,329,39850.2510763889,2009-02-06,06:01:33
39.973407,116.331838,0,336,39850.2511342593,2009-02-06,06:01:38
39.973438,116.33183,0,341,39850.2511921296,2009-02-06,06:01:43
39.97348,116.331837,0,335,39850.25125,2009-02-06,06:01:48
39.973519,116.33184,0,325,39850.2512731481,2009-02-06,06:01:50
39.973552,116.331773,0,311,39850.2513078704,2009-02-06,06:01:53
39.973609,116.331737,0,322,39850.2513194444,2009-02-06,06:01:54
39.973663,116.331705,0,332,39850.2513541667,2009-02-06,06:01:57
39.973744,116.331638,0,338,39850.2513657407,2009-02-06,06:01:58
39.9738,116.33167,0,337,39850.2513773148,2009-02-06,06:01:59
39.973856,116.33173,0,327,39850.251400463,2009-02-06,06:02:01
39.973887,116.331771,0,323,39850.2514236111,2009-02-06,06:02:03
39.97392,116.331839,0,321,39850.2514467593,2009-02-06,06:02:05
39.973953,116.331907,0,325,39850.2514699074,2009-02-06,06:02:07
39.973943,116.331906,0,330,39850.2515277778,2009-02-06,06:02:12
39.973929,116.331965,0,326,39850.2515625,2009-02-06,06:02:15
39.973917,116.332011,0,326,39850.2516203704,2009-02-06,06:02:20
39.973874,116.332049,0,337,39850.2516319444,2009-02-06,06:02:21
39.97388,116.332096,0,338,39850.2516898148,2009-02-06,06:02:26
39.97388,116.332096,0,338,39850.251724537,2009-02-06,06:02:29
39.973877,116.332099,0,338,39850.2517476852,2009-02-06,06:02:31
39.973895,116.332119,0,342,39850.2518055556,2009-02-06,06:02:36
39.973875,116.332158,0,345,39850.2518634259,2009-02-06,06:02:41
39.973858,116.33218,0,350,39850.2519212963,2009-02-06,06:02:46
39.973859,116.332236,0,348,39850.2519791667,2009-02-06,06:02:51
39.973868,116.332281,0,344,39850.252037037,2009-02-06,06:02:56
39.973907,116.332317,0,335,39850.2520717593,2009-02-06,06:02:59
39.973921,116.332344,0,334,39850.2521296296,2009-02-06,06:03:04
39.973935,116.332377,0,334,39850.2521875,2009-02-06,06:03:09
39.973954,116.332413,0,334,39850.2522453704,2009-02-06,06:03:14
39.973975,116.332471,0,329,39850.2522800926,2009-02-06,06:03:17
39.973988,116.332481,0,333,39850.252337963,2009-02-06,06:03:22
39.97402,116.332543,0,334,39850.2523842593,2009-02-06,06:03:26
39.974025,116.332564,0,339,39850.2524421296,2009-02-06,06:03:31
39.974025,116.332564,0,339,39850.2524768518,2009-02-06,06:03:34
39.974029,116.332572,0,342,39850.2525,2009-02-06,06:03:36
39.974031,116.332602,0,348,39850.2525578704,2009-02-06,06:03:41
39.974038,116.332638,0,351,39850.2526157407,2009-02-06,06:03:46
39.97403,116.332644,0,354,39850.2526736111,2009-02-06,06:03:51
39.97403,116.332644,0,354,39850.2527083333,2009-02-06,06:03:54
39.974026,116.332646,0,354,39850.2527314815,2009-02-06,06:03:56
39.974035,116.332646,0,355,39850.2527893518,2009-02-06,06:04:01
39.974035,116.332646,0,355,39850.2528240741,2009-02-06,06:04:04
39.97404,116.332645,0,355,39850.2528472222,2009-02-06,06:04:06
39.974011,116.332579,0,354,39850.2529050926,2009-02-06,06:04:11
39.973966,116.332565,0,354,39850.2529398148,2009-02-06,06:04:14
39.973966,116.332565,0,354,39850.252974537,2009-02-06,06:04:17
39.973974,116.332566,0,355,39850.2529976852,2009-02-06,06:04:19
39.97399,116.332592,0,356,39850.2530555556,2009-02-06,06:04:24
39.974065,116.332623,0,353,39850.2531018518,2009-02-06,06:04:28
39.974077,116.332631,0,353,39850.2531597222,2009-02-06,06:04:33
39.974077,116.332631,0,353,39850.2531944444,2009-02-06,06:04:36
39.974076,116.332638,0,353,39850.2532175926,2009-02-06,06:04:38
39.97403,116.33269,0,350,39850.2532523148,2009-02-06,06:04:41
39.97407,116.33272,0,348,39850.2532638889,2009-02-06,06:04:42
39.974133,116.332737,0,350,39850.253275463,2009-02-06,06:04:43
39.974125,116.332798,0,350,39850.2532986111,2009-02-06,06:04:45
39.974161,116.332863,0,352,39850.2533333333,2009-02-06,06:04:48
39.974207,116.332951,0,350,39850.2533680556,2009-02-06,06:04:51
39.974244,116.333015,0,348,39850.2534027778,2009-02-06,06:04:54
39.974282,116.333059,0,346,39850.2534259259,2009-02-06,06:04:56
39.974334,116.333111,0,342,39850.2534606481,2009-02-06,06:04:59
39.974389,116.333143,0,338,39850.2534722222,2009-02-06,06:05:00
39.974406,116.333131,0,323,39850.2535069444,2009-02-06,06:05:03
39.974399,116.333131,0,322,39850.2535648148,2009-02-06,06:05:08
39.974396,116.333132,0,322,39850.2536226852,2009-02-06,06:05:13
39.974396,116.333132,0,322,39850.2536574074,2009-02-06,06:05:16
39.974393,116.333131,0,322,39850.2536805556,2009-02-06,06:05:18
39.974449,116.3331,0,322,39850.2537268519,2009-02-06,06:05:22
39.974526,116.333086,0,318,39850.2537731482,2009-02-06,06:05:26
39.974533,116.333095,0,318,39850.2538310185,2009-02-06,06:05:31
39.974514,116.333143,0,319,39850.2538888889,2009-02-06,06:05:36
39.974464,116.333158,0,322,39850.2539467593,2009-02-06,06:05:41
39.97442,116.333154,0,325,39850.2539699074,2009-02-06,06:05:43
39.974356,116.333134,0,328,39850.2539814815,2009-02-06,06:05:44
39.97437,116.333123,0,337,39850.2540393519,2009-02-06,06:05:49
39.974379,116.333103,0,337,39850.2540972222,2009-02-06,06:05:54
39.974372,116.333056,0,339,39850.2541550926,2009-02-06,06:05:59
39.974401,116.333002,0,341,39850.2542013889,2009-02-06,06:06:03
39.974437,116.332949,0,339,39850.2542361111,2009-02-06,06:06:06
39.974448,116.332937,0,340,39850.2542939815,2009-02-06,06:06:11
39.974479,116.332964,0,341,39850.2543518519,2009-02-06,06:06:16
39.974527,116.332977,0,343,39850.2544097222,2009-02-06,06:06:21
39.974575,116.332966,0,345,39850.2544675926,2009-02-06,06:06:26
39.974629,116.332956,0,347,39850.254525463,2009-02-06,06:06:31
39.974678,116.332949,0,349,39850.2545717593,2009-02-06,06:06:35
39.974727,116.332977,0,351,39850.2546180556,2009-02-06,06:06:39
39.974762,116.333036,0,353,39850.2546527778,2009-02-06,06:06:42
39.974808,116.333093,0,356,39850.2546875,2009-02-06,06:06:45
39.974842,116.333137,0,358,39850.2547106481,2009-02-06,06:06:47
39.974876,116.33319,0,360,39850.2547337963,2009-02-06,06:06:49
39.974919,116.333223,0,362,39850.2547569444,2009-02-06,06:06:51
39.974967,116.333273,0,364,39850.2547800926,2009-02-06,06:06:53
39.975021,116.333313,0,366,39850.2548032407,2009-02-06,06:06:55
39.975074,116.333364,0,368,39850.2548263889,2009-02-06,06:06:57
39.975101,116.333426,0,370,39850.254849537,2009-02-06,06:06:59
39.975194,116.33354,0,371,39850.2548726852,2009-02-06,06:07:01
39.975246,116.333594,0,372,39850.2548842593,2009-02-06,06:07:02
39.975309,116.333655,0,372,39850.2548958333,2009-02-06,06:07:03
39.975358,116.333706,0,373,39850.2549074074,2009-02-06,06:07:04
39.975402,116.333752,0,373,39850.2549189815,2009-02-06,06:07:05
39.975442,116.333796,0,374,39850.2549305556,2009-02-06,06:07:06
39.975479,116.333839,0,374,39850.2549421296,2009-02-06,06:07:07
39.975505,116.333892,0,376,39850.2549652778,2009-02-06,06:07:09
39.975526,116.333948,0,377,39850.2549884259,2009-02-06,06:07:11
39.975547,116.334026,0,379,39850.2550231481,2009-02-06,06:07:14
39.97553,116.334102,0,380,39850.2550462963,2009-02-06,06:07:16
39.975516,116.334173,0,380,39850.2550694444,2009-02-06,06:07:18
39.975518,116.334239,0,382,39850.2551041667,2009-02-06,06:07:21
39.975529,116.334313,0,383,39850.255150463,2009-02-06,06:07:25
39.975572,116.334341,0,385,39850.2551851852,2009-02-06,06:07:28
39.973746,116.299681,0,360,39850.2665393518,2009-02-06,06:23:49
39.973732,116.299699,0,338,39850.2665625,2009-02-06,06:23:51
39.973754,116.299749,0,335,39850.2665972222,2009-02-06,06:23:54
39.973742,116.299771,0,321,39850.2666203704,2009-02-06,06:23:56
39.973722,116.299777,0,300,39850.2666435185,2009-02-06,06:23:58
39.973655,116.299788,0,308,39850.2666898148,2009-02-06,06:24:02
39.973654,116.29983,0,329,39850.2667361111,2009-02-06,06:24:06
39.973651,116.299858,0,333,39850.2667939815,2009-02-06,06:24:11
39.973633,116.29987,0,331,39850.2668518518,2009-02-06,06:24:16
39.973602,116.299884,0,330,39850.2669097222,2009-02-06,06:24:21
39.973571,116.299904,0,329,39850.2669675926,2009-02-06,06:24:26
39.973561,116.299917,0,333,39850.267025463,2009-02-06,06:24:31
39.973564,116.299929,0,339,39850.2670833333,2009-02-06,06:24:36
39.973564,116.299938,0,340,39850.2671412037,2009-02-06,06:24:41
39.973564,116.299938,0,340,39850.2671759259,2009-02-06,06:24:44
39.973557,116.299941,0,342,39850.2671990741,2009-02-06,06:24:46
39.973563,116.299974,0,346,39850.2672569444,2009-02-06,06:24:51
39.973532,116.29997,0,352,39850.2673148148,2009-02-06,06:24:56
39.973485,116.299959,0,354,39850.267349537,2009-02-06,06:24:59
39.973485,116.299959,0,354,39850.2673842593,2009-02-06,06:25:02
39.973482,116.299957,0,357,39850.2674074074,2009-02-06,06:25:04
39.973418,116.299952,0,360,39850.2674652778,2009-02-06,06:25:09
39.973367,116.299957,0,364,39850.2675231481,2009-02-06,06:25:14
39.97335,116.299959,0,368,39850.2675810185,2009-02-06,06:25:19
39.973302,116.299956,0,372,39850.2676273148,2009-02-06,06:25:23
39.973247,116.299937,0,376,39850.2676736111,2009-02-06,06:25:27
39.973257,116.299974,0,380,39850.2677314815,2009-02-06,06:25:32
39.973228,116.300009,0,384,39850.2677893518,2009-02-06,06:25:37
39.973178,116.299999,0,382,39850.2678125,2009-02-06,06:25:39
39.973117,116.300001,0,383,39850.2678472222,2009-02-06,06:25:42
39.973069,116.300005,0,383,39850.2678935185,2009-02-06,06:25:46
39.972998,116.299987,0,384,39850.2679166667,2009-02-06,06:25:48
39.972934,116.299995,0,382,39850.2679513889,2009-02-06,06:25:51
39.972883,116.300023,0,382,39850.2679976852,2009-02-06,06:25:55
39.972827,116.300024,0,378,39850.2680439815,2009-02-06,06:25:59
39.972797,116.300077,0,373,39850.2680902778,2009-02-06,06:26:03
39.972749,116.300097,0,369,39850.268125,2009-02-06,06:26:06
39.972711,116.30012,0,366,39850.2681828704,2009-02-06,06:26:11
39.972668,116.300146,0,362,39850.2682407407,2009-02-06,06:26:16
39.972617,116.30014,0,361,39850.2682986111,2009-02-06,06:26:21
39.972574,116.300116,0,364,39850.2683217593,2009-02-06,06:26:23
39.972527,116.300115,0,364,39850.2683680556,2009-02-06,06:26:27
39.972481,116.300132,0,363,39850.2684259259,2009-02-06,06:26:32
39.972454,116.300145,0,365,39850.2684837963,2009-02-06,06:26:37
39.972384,116.300131,0,364,39850.2685416667,2009-02-06,06:26:42
39.972335,116.300122,0,363,39850.268587963,2009-02-06,06:26:46
39.972292,116.300144,0,361,39850.2686458333,2009-02-06,06:26:51
39.972246,116.300142,0,361,39850.2686921296,2009-02-06,06:26:55
39.972204,116.300144,0,362,39850.26875,2009-02-06,06:27:00
39.972148,116.30016,0,363,39850.2688078704,2009-02-06,06:27:05
39.972109,116.300199,0,363,39850.2688657407,2009-02-06,06:27:10
39.972063,116.300211,0,361,39850.268900463,2009-02-06,06:27:13
39.972015,116.300224,0,360,39850.2689583333,2009-02-06,06:27:18
39.971964,116.30022,0,357,39850.2690046296,2009-02-06,06:27:22
39.971932,116.300245,0,355,39850.2690625,2009-02-06,06:27:27
39.971876,116.300239,0,354,39850.2690972222,2009-02-06,06:27:30
39.971807,116.300269,0,351,39850.2691435185,2009-02-06,06:27:34
39.971762,116.300348,0,345,39850.2691782407,2009-02-06,06:27:37
39.971734,116.300341,0,342,39850.2692361111,2009-02-06,06:27:42
39.971688,116.300414,0,338,39850.2692824074,2009-02-06,06:27:46
39.971663,116.300474,0,337,39850.2692939815,2009-02-06,06:27:47
39.971622,116.300513,0,332,39850.2693402778,2009-02-06,06:27:51
39.971589,116.300534,0,329,39850.2693981482,2009-02-06,06:27:56
39.971576,116.300536,0,329,39850.2694560185,2009-02-06,06:28:01
39.971478,116.300496,0,328,39850.2694907407,2009-02-06,06:28:04
39.971418,116.300487,0,326,39850.269525463,2009-02-06,06:28:07
39.97136,116.300465,0,324,39850.2695601852,2009-02-06,06:28:10
39.971308,116.300447,0,321,39850.2696064815,2009-02-06,06:28:14
39.971276,116.300427,0,320,39850.2696643519,2009-02-06,06:28:19
39.971273,116.300429,0,321,39850.2697222222,2009-02-06,06:28:24
39.971273,116.300429,0,321,39850.2697569444,2009-02-06,06:28:27
39.971272,116.300426,0,323,39850.2697800926,2009-02-06,06:28:29
39.971229,116.300398,0,323,39850.2698032407,2009-02-06,06:28:31
39.971187,116.300385,0,325,39850.2698611111,2009-02-06,06:28:36
39.97115,116.300353,0,328,39850.2699074074,2009-02-06,06:28:40
39.971113,116.300343,0,332,39850.2699652778,2009-02-06,06:28:45
39.971092,116.300332,0,334,39850.2700231481,2009-02-06,06:28:50
39.971044,116.300301,0,337,39850.2700694444,2009-02-06,06:28:54
39.971003,116.300292,0,344,39850.2701157407,2009-02-06,06:28:58
39.970967,116.300268,0,354,39850.270162037,2009-02-06,06:29:02
39.970967,116.300268,0,354,39850.2701967593,2009-02-06,06:29:05
39.970963,116.300269,0,355,39850.2702199074,2009-02-06,06:29:07
39.970905,116.300262,0,360,39850.2702546296,2009-02-06,06:29:10
39.970851,116.30027,0,367,39850.2703125,2009-02-06,06:29:15
39.970781,116.300266,0,372,39850.2703587963,2009-02-06,06:29:19
39.97073,116.300281,0,378,39850.2704050926,2009-02-06,06:29:23
39.970699,116.300296,0,384,39850.270462963,2009-02-06,06:29:28
39.970665,116.300323,0,387,39850.2705208333,2009-02-06,06:29:33
39.970635,116.300358,0,392,39850.2705787037,2009-02-06,06:29:38
39.970592,116.300373,0,397,39850.2706365741,2009-02-06,06:29:43
39.97053,116.300377,0,399,39850.2706944444,2009-02-06,06:29:48
39.970479,116.300346,0,402,39850.2707291667,2009-02-06,06:29:51
39.97044,116.300348,0,407,39850.270787037,2009-02-06,06:29:56
39.970401,116.300369,0,412,39850.2708449074,2009-02-06,06:30:01
39.970349,116.300376,0,417,39850.2709027778,2009-02-06,06:30:06
39.970312,116.300351,0,421,39850.2709606481,2009-02-06,06:30:11
39.970289,116.300329,0,427,39850.2710185185,2009-02-06,06:30:16
39.970341,116.300309,0,433,39850.2710300926,2009-02-06,06:30:17
39.970371,116.300261,0,448,39850.2710763889,2009-02-06,06:30:21
39.970359,116.300249,0,466,39850.2711342593,2009-02-06,06:30:26
39.970331,116.300248,0,480,39850.2711805556,2009-02-06,06:30:30
39.970323,116.300263,0,486,39850.2712384259,2009-02-06,06:30:35
39.970323,116.300263,0,486,39850.2712731481,2009-02-06,06:30:38
39.970323,116.300263,0,491,39850.2712962963,2009-02-06,06:30:40
39.970231,116.300282,0,495,39850.2713310185,2009-02-06,06:30:43
39.970198,116.300329,0,499,39850.2713773148,2009-02-06,06:30:47
39.970171,116.300378,0,502,39850.271412037,2009-02-06,06:30:50
39.970126,116.300363,0,504,39850.2714236111,2009-02-06,06:30:51
39.970069,116.300359,0,508,39850.2714467593,2009-02-06,06:30:53
39.970009,116.300331,0,514,39850.2714699074,2009-02-06,06:30:55
39.96996,116.300345,0,519,39850.2715046296,2009-02-06,06:30:58
39.969909,116.30038,0,523,39850.2715393519,2009-02-06,06:31:01
39.969822,116.300385,0,528,39850.2715740741,2009-02-06,06:31:04
39.969719,116.300373,0,531,39850.2715972222,2009-02-06,06:31:06
39.969668,116.300414,0,537,39850.2716550926,2009-02-06,06:31:11
39.969629,116.300457,0,543,39850.271712963,2009-02-06,06:31:16
39.969621,116.300561,0,544,39850.2717592593,2009-02-06,06:31:20
39.969604,116.300645,0,544,39850.2717939815,2009-02-06,06:31:23
39.969594,116.30071,0,546,39850.2718287037,2009-02-06,06:31:26
39.969566,116.300772,0,546,39850.2718518519,2009-02-06,06:31:28
39.96954,116.300823,0,548,39850.2718865741,2009-02-06,06:31:31
39.969497,116.300904,0,547,39850.2719097222,2009-02-06,06:31:33
39.969449,116.300957,0,547,39850.2719328704,2009-02-06,06:31:35
39.969419,116.301037,0,545,39850.2719560185,2009-02-06,06:31:37
39.969412,116.301099,0,544,39850.2719675926,2009-02-06,06:31:38
39.969414,116.301174,0,546,39850.2720023148,2009-02-06,06:31:41
39.969416,116.301236,0,545,39850.272025463,2009-02-06,06:31:43
39.969405,116.301313,0,544,39850.2720601852,2009-02-06,06:31:46
39.969396,116.301378,0,542,39850.2720833333,2009-02-06,06:31:48
39.969395,116.301415,0,542,39850.2721412037,2009-02-06,06:31:53
39.969397,116.301417,0,545,39850.2721990741,2009-02-06,06:31:58
39.969397,116.301419,0,547,39850.2722569444,2009-02-06,06:32:03
39.969395,116.301422,0,548,39850.2723148148,2009-02-06,06:32:08
39.969393,116.301426,0,548,39850.2723726852,2009-02-06,06:32:13
39.969393,116.301426,0,548,39850.2724074074,2009-02-06,06:32:16
39.969391,116.301428,0,548,39850.2724305556,2009-02-06,06:32:18
39.969387,116.301437,0,548,39850.2724884259,2009-02-06,06:32:23
39.969386,116.301438,0,548,39850.2725462963,2009-02-06,06:32:28
39.969385,116.301441,0,548,39850.2726041667,2009-02-06,06:32:33
39.969381,116.301444,0,548,39850.272662037,2009-02-06,06:32:38
39.969382,116.301445,0,548,39850.2727199074,2009-02-06,06:32:43
39.969382,116.301445,0,548,39850.2727777778,2009-02-06,06:32:48
39.969382,116.301446,0,548,39850.2728356481,2009-02-06,06:32:53
39.969382,116.301447,0,548,39850.2728935185,2009-02-06,06:32:58
39.969386,116.301455,0,547,39850.2729513889,2009-02-06,06:33:03
39.969387,116.301462,0,547,39850.2730092593,2009-02-06,06:33:08
39.969389,116.301466,0,547,39850.2730671296,2009-02-06,06:33:13
39.96939,116.301468,0,546,39850.273125,2009-02-06,06:33:18
39.969387,116.301471,0,547,39850.2731828704,2009-02-06,06:33:23
39.969387,116.301471,0,547,39850.2731944444,2009-02-06,06:33:24
39.969387,116.301471,0,547,39850.2732291667,2009-02-06,06:33:27
39.969379,116.301476,0,546,39850.2732523148,2009-02-06,06:33:29
39.969387,116.301873,0,527,39850.2732638889,2009-02-06,06:33:30
39.969384,116.301878,0,526,39850.2733217593,2009-02-06,06:33:35
39.969387,116.301882,0,526,39850.2733796296,2009-02-06,06:33:40
39.969387,116.301883,0,525,39850.2734375,2009-02-06,06:33:45
39.969388,116.301885,0,525,39850.2734953704,2009-02-06,06:33:50
39.969387,116.30189,0,523,39850.2735532407,2009-02-06,06:33:55
39.969389,116.301893,0,522,39850.2736111111,2009-02-06,06:34:00
39.969397,116.301899,0,521,39850.2736689815,2009-02-06,06:34:05
39.969398,116.301906,0,521,39850.2737268518,2009-02-06,06:34:10
39.969399,116.301914,0,521,39850.2737847222,2009-02-06,06:34:15
39.969402,116.301922,0,521,39850.2738425926,2009-02-06,06:34:20
39.969403,116.301926,0,520,39850.273900463,2009-02-06,06:34:25
39.969404,116.301928,0,520,39850.2739583333,2009-02-06,06:34:30
39.969405,116.301931,0,519,39850.2740162037,2009-02-06,06:34:35
39.969405,116.301931,0,519,39850.2740509259,2009-02-06,06:34:38
39.969409,116.301936,0,517,39850.2740740741,2009-02-06,06:34:40
39.969419,116.301942,0,516,39850.2741319444,2009-02-06,06:34:45
39.969423,116.301947,0,516,39850.2741898148,2009-02-06,06:34:50
39.969423,116.301947,0,516,39850.274224537,2009-02-06,06:34:53
39.969429,116.301955,0,515,39850.2742476852,2009-02-06,06:34:55
39.969446,116.301972,0,514,39850.2743055556,2009-02-06,06:35:00
39.969458,116.301987,0,513,39850.2743634259,2009-02-06,06:35:05
39.969458,116.301987,0,513,39850.2743981481,2009-02-06,06:35:08
39.969465,116.301993,0,512,39850.2744212963,2009-02-06,06:35:10
39.969478,116.302003,0,511,39850.2744791667,2009-02-06,06:35:15
39.969489,116.302014,0,509,39850.274537037,2009-02-06,06:35:20
39.969493,116.302018,0,507,39850.2745949074,2009-02-06,06:35:25
39.969497,116.302019,0,504,39850.2746527778,2009-02-06,06:35:30
39.969501,116.302018,0,501,39850.2747106481,2009-02-06,06:35:35
39.969506,116.302018,0,498,39850.2747685185,2009-02-06,06:35:40
39.969511,116.302018,0,495,39850.2748263889,2009-02-06,06:35:45
39.969519,116.302018,0,491,39850.2748842593,2009-02-06,06:35:50
39.969526,116.302017,0,487,39850.2749421296,2009-02-06,06:35:55
39.969526,116.302017,0,487,39850.2749768518,2009-02-06,06:35:58
39.969532,116.302014,0,483,39850.275,2009-02-06,06:36:00
39.969551,116.302017,0,481,39850.2750578704,2009-02-06,06:36:05
39.969591,116.302,0,474,39850.2750810185,2009-02-06,06:36:07
39.969638,116.301973,0,461,39850.2751157407,2009-02-06,06:36:10
39.969677,116.301955,0,451,39850.2751388889,2009-02-06,06:36:12
39.969704,116.301913,0,437,39850.2751736111,2009-02-06,06:36:15
39.969737,116.301893,0,429,39850.2752314815,2009-02-06,06:36:20
39.969777,116.301878,0,420,39850.2752893518,2009-02-06,06:36:25
39.969778,116.301864,0,417,39850.2753472222,2009-02-06,06:36:30
39.969831,116.301884,0,418,39850.2754050926,2009-02-06,06:36:35
39.969877,116.301898,0,418,39850.2754282407,2009-02-06,06:36:37
39.969935,116.301901,0,420,39850.275462963,2009-02-06,06:36:40
39.969983,116.301907,0,424,39850.2754976852,2009-02-06,06:36:43
39.970028,116.301901,0,430,39850.2755324074,2009-02-06,06:36:46
39.970079,116.3019,0,442,39850.2755787037,2009-02-06,06:36:50
39.97012,116.301888,0,454,39850.275625,2009-02-06,06:36:54
39.970171,116.301808,0,473,39850.2756597222,2009-02-06,06:36:57
39.970202,116.301757,0,486,39850.2756828704,2009-02-06,06:36:59
39.970242,116.301694,0,500,39850.2757060185,2009-02-06,06:37:01
39.970265,116.301653,0,512,39850.2757291667,2009-02-06,06:37:03
39.970292,116.301627,0,525,39850.275775463,2009-02-06,06:37:07
39.970308,116.3016,0,539,39850.2758101852,2009-02-06,06:37:10
39.970305,116.301544,0,539,39850.2758680556,2009-02-06,06:37:15
39.970324,116.30149,0,542,39850.2758912037,2009-02-06,06:37:17
39.970314,116.301452,0,546,39850.2759490741,2009-02-06,06:37:22
39.970308,116.301416,0,552,39850.2760069444,2009-02-06,06:37:27
39.970303,116.301393,0,558,39850.2760648148,2009-02-06,06:37:32
39.970236,116.301429,0,562,39850.2761226852,2009-02-06,06:37:37
39.970168,116.30148,0,565,39850.2761342593,2009-02-06,06:37:38
39.970118,116.30153,0,570,39850.2761574074,2009-02-06,06:37:40
39.97007,116.301582,0,571,39850.2761689815,2009-02-06,06:37:41
39.97003,116.301652,0,572,39850.2761805556,2009-02-06,06:37:42
39.970053,116.301719,0,575,39850.2762268518,2009-02-06,06:37:46
39.970056,116.301817,0,575,39850.27625,2009-02-06,06:37:48
39.970097,116.301846,0,577,39850.2762731481,2009-02-06,06:37:50
39.970115,116.301983,0,576,39850.2762962963,2009-02-06,06:37:52
39.970138,116.302925,0,586,39850.2763310185,2009-02-06,06:37:55
39.970146,116.303028,0,566,39850.2763425926,2009-02-06,06:37:56
39.970189,116.303067,0,563,39850.2763541667,2009-02-06,06:37:57
39.970254,116.303107,0,564,39850.2763773148,2009-02-06,06:37:59
39.970297,116.303127,0,562,39850.276400463,2009-02-06,06:38:01
39.970337,116.303134,0,548,39850.2764236111,2009-02-06,06:38:03
39.970426,116.303071,0,534,39850.2764467593,2009-02-06,06:38:05
39.970478,116.303016,0,530,39850.2764699074,2009-02-06,06:38:07
39.970529,116.303012,0,515,39850.2764814815,2009-02-06,06:38:08
39.970574,116.302993,0,501,39850.2764930556,2009-02-06,06:38:09
39.970619,116.302963,0,493,39850.2765162037,2009-02-06,06:38:11
39.970656,116.30294,0,480,39850.2765509259,2009-02-06,06:38:14
39.970656,116.30294,0,480,39850.2765856481,2009-02-06,06:38:17
39.97066,116.302937,0,480,39850.2766087963,2009-02-06,06:38:19
39.970646,116.302938,0,484,39850.2766666667,2009-02-06,06:38:24
39.970589,116.302949,0,487,39850.276712963,2009-02-06,06:38:28
39.970589,116.302984,0,506,39850.2767476852,2009-02-06,06:38:31
39.970597,116.303014,0,521,39850.2767592593,2009-02-06,06:38:32
39.97061,116.303039,0,536,39850.2767708333,2009-02-06,06:38:33
39.97063,116.303098,0,530,39850.2768287037,2009-02-06,06:38:38
39.970659,116.303132,0,528,39850.2768865741,2009-02-06,06:38:43
39.970699,116.303162,0,528,39850.2769444444,2009-02-06,06:38:48
39.970738,116.303204,0,530,39850.2769907407,2009-02-06,06:38:52
39.970782,116.303227,0,534,39850.277037037,2009-02-06,06:38:56
39.97084,116.3032,0,532,39850.2770717593,2009-02-06,06:38:59
39.970886,116.303213,0,530,39850.2771064815,2009-02-06,06:39:02
39.970921,116.303242,0,528,39850.2771643519,2009-02-06,06:39:07
39.970945,116.303314,0,532,39850.2771990741,2009-02-06,06:39:10
39.970971,116.303364,0,533,39850.2772453704,2009-02-06,06:39:14
39.971016,116.303405,0,534,39850.2772685185,2009-02-06,06:39:16
39.971051,116.303447,0,531,39850.2773032407,2009-02-06,06:39:19
39.971083,116.303483,0,532,39850.2773611111,2009-02-06,06:39:24
39.971082,116.303523,0,534,39850.2774189815,2009-02-06,06:39:29
39.971102,116.30357,0,531,39850.2774768519,2009-02-06,06:39:34
39.971117,116.303623,0,539,39850.2775231482,2009-02-06,06:39:38
39.971127,116.303687,0,541,39850.2775578704,2009-02-06,06:39:41
39.971094,116.303748,0,548,39850.2775810185,2009-02-06,06:39:43
39.97107,116.303805,0,555,39850.2776388889,2009-02-06,06:39:48
39.971073,116.303881,0,556,39850.277662037,2009-02-06,06:39:50
39.971079,116.303948,0,557,39850.2776851852,2009-02-06,06:39:52
39.971107,116.304048,0,565,39850.2777199074,2009-02-06,06:39:55
39.971126,116.304106,0,566,39850.2777430556,2009-02-06,06:39:57
39.971164,116.304179,0,565,39850.2777777778,2009-02-06,06:40:00
39.971187,116.304236,0,563,39850.2777893519,2009-02-06,06:40:01
39.971223,116.304286,0,561,39850.2778009259,2009-02-06,06:40:02
39.97126,116.304346,0,560,39850.2778125,2009-02-06,06:40:03
39.97123,116.304421,0,564,39850.2778356481,2009-02-06,06:40:05
39.971197,116.304626,0,572,39850.2778703704,2009-02-06,06:40:08
39.971225,116.304703,0,569,39850.2778935185,2009-02-06,06:40:10
39.971257,116.304757,0,567,39850.2779050926,2009-02-06,06:40:11
39.971326,116.304841,0,563,39850.2779166667,2009-02-06,06:40:12
39.971345,116.304908,0,561,39850.2779398148,2009-02-06,06:40:14
39.971376,116.304985,0,558,39850.2779513889,2009-02-06,06:40:15
39.971408,116.305042,0,557,39850.277974537,2009-02-06,06:40:17
39.971429,116.305066,0,556,39850.2780324074,2009-02-06,06:40:22
39.971451,116.305141,0,554,39850.2780439815,2009-02-06,06:40:23
39.971464,116.305174,0,552,39850.2781018519,2009-02-06,06:40:28
39.971428,116.305153,0,550,39850.2781597222,2009-02-06,06:40:33
39.971394,116.305114,0,549,39850.2781944444,2009-02-06,06:40:36
39.971343,116.305071,0,549,39850.2782291667,2009-02-06,06:40:39
39.971295,116.305034,0,549,39850.2782523148,2009-02-06,06:40:41
39.971183,116.303397,0,139,39850.4132523148,2009-02-06,09:55:05
39.971002,116.303537,0,163,39850.4132638889,2009-02-06,09:55:06
39.970595,116.304033,0,249,39850.413275463,2009-02-06,09:55:07
39.970524,116.303937,0,262,39850.4132986111,2009-02-06,09:55:09
39.970557,116.303829,0,256,39850.4133101852,2009-02-06,09:55:10
39.97053,116.303853,0,236,39850.4133217593,2009-02-06,09:55:11
39.970499,116.303929,0,260,39850.4133333333,2009-02-06,09:55:12
39.970469,116.303972,0,280,39850.4133449074,2009-02-06,09:55:13
39.970451,116.303974,0,299,39850.4133680556,2009-02-06,09:55:15
39.970438,116.303918,0,315,39850.4134027778,2009-02-06,09:55:18
39.970448,116.303844,0,326,39850.4134375,2009-02-06,09:55:21
39.970487,116.303713,0,332,39850.4134606481,2009-02-06,09:55:23
39.970472,116.303748,0,350,39850.4134722222,2009-02-06,09:55:24
39.97046,116.303775,0,377,39850.4134837963,2009-02-06,09:55:25
39.970495,116.30367,0,371,39850.4134953704,2009-02-06,09:55:26
39.97049,116.303593,0,370,39850.4135416667,2009-02-06,09:55:30
39.970505,116.303541,0,381,39850.4135532407,2009-02-06,09:55:31
39.970485,116.303467,0,385,39850.4136111111,2009-02-06,09:55:36
39.970436,116.303437,0,381,39850.4136458333,2009-02-06,09:55:39
39.9704,116.303404,0,385,39850.4136921296,2009-02-06,09:55:43
39.970374,116.303355,0,393,39850.4137384259,2009-02-06,09:55:47
39.970353,116.303266,0,399,39850.4137847222,2009-02-06,09:55:51
39.970307,116.303234,0,411,39850.4138310185,2009-02-06,09:55:55
39.970275,116.303197,0,423,39850.4138657407,2009-02-06,09:55:58
39.970225,116.303245,0,422,39850.4138888889,2009-02-06,09:56:00
39.97019,116.303197,0,426,39850.4139236111,2009-02-06,09:56:03
39.970169,116.303146,0,432,39850.4139467593,2009-02-06,09:56:05
39.970117,116.303154,0,434,39850.4139814815,2009-02-06,09:56:08
39.970061,116.303164,0,425,39850.4140162037,2009-02-06,09:56:11
39.970015,116.303159,0,429,39850.4140509259,2009-02-06,09:56:14
39.969972,116.303136,0,427,39850.4140740741,2009-02-06,09:56:16
39.969913,116.303166,0,429,39850.4141087963,2009-02-06,09:56:19
39.969867,116.303173,0,431,39850.4141435185,2009-02-06,09:56:22
39.969814,116.303176,0,424,39850.4141898148,2009-02-06,09:56:26
39.969771,116.303176,0,415,39850.4142361111,2009-02-06,09:56:30
39.969722,116.303193,0,413,39850.4142824074,2009-02-06,09:56:34
39.969692,116.303256,0,409,39850.4142939815,2009-02-06,09:56:35
39.969661,116.303309,0,405,39850.4143055556,2009-02-06,09:56:36
39.969608,116.303389,0,407,39850.4143287037,2009-02-06,09:56:38
39.969569,116.303403,0,415,39850.4143518518,2009-02-06,09:56:40
39.96956,116.303356,0,404,39850.4143981481,2009-02-06,09:56:44
39.969556,116.303308,0,392,39850.4144328704,2009-02-06,09:56:47
39.969549,116.30325,0,385,39850.4144675926,2009-02-06,09:56:50
39.969544,116.303198,0,376,39850.4145023148,2009-02-06,09:56:53
39.969543,116.303144,0,369,39850.414537037,2009-02-06,09:56:56
39.969548,116.30308,0,362,39850.4145717593,2009-02-06,09:56:59
39.969547,116.303003,0,357,39850.4146064815,2009-02-06,09:57:02
39.969543,116.302953,0,347,39850.4146296296,2009-02-06,09:57:04
39.969536,116.302901,0,339,39850.4146643518,2009-02-06,09:57:07
39.969529,116.302839,0,333,39850.4146990741,2009-02-06,09:57:10
39.969521,116.302786,0,327,39850.4147337963,2009-02-06,09:57:13
39.96951,116.302721,0,318,39850.4147685185,2009-02-06,09:57:16
39.969509,116.302642,0,311,39850.4148032407,2009-02-06,09:57:19
39.969511,116.302583,0,307,39850.4148263889,2009-02-06,09:57:21
39.969522,116.302526,0,305,39850.414849537,2009-02-06,09:57:23
39.969515,116.302453,0,299,39850.4148842593,2009-02-06,09:57:26
39.96951,116.302376,0,292,39850.4149305556,2009-02-06,09:57:30
39.969506,116.302317,0,288,39850.4149652778,2009-02-06,09:57:33
39.969501,116.30225,0,285,39850.415,2009-02-06,09:57:36
39.969509,116.302177,0,283,39850.4150347222,2009-02-06,09:57:39
39.969519,116.302119,0,284,39850.4150694444,2009-02-06,09:57:42
39.969517,116.302057,0,284,39850.4151041667,2009-02-06,09:57:45
39.969507,116.301986,0,284,39850.415150463,2009-02-06,09:57:49
39.969486,116.301921,0,282,39850.4151851852,2009-02-06,09:57:52
39.969469,116.301853,0,282,39850.4152314815,2009-02-06,09:57:56
39.969456,116.301802,0,274,39850.4152546296,2009-02-06,09:57:58
39.969461,116.301744,0,269,39850.4152893518,2009-02-06,09:58:01
39.969462,116.301679,0,258,39850.4153240741,2009-02-06,09:58:04
39.969467,116.301621,0,251,39850.4153587963,2009-02-06,09:58:07
39.969461,116.301561,0,253,39850.4153935185,2009-02-06,09:58:10
39.969473,116.301503,0,261,39850.4154282407,2009-02-06,09:58:13
39.969471,116.301448,0,268,39850.415474537,2009-02-06,09:58:17
39.969466,116.301383,0,270,39850.4155208333,2009-02-06,09:58:21
39.969465,116.301315,0,271,39850.4155787037,2009-02-06,09:58:26
39.969448,116.301273,0,282,39850.4156134259,2009-02-06,09:58:29
39.969436,116.301212,0,290,39850.4156481481,2009-02-06,09:58:32
39.969419,116.301147,0,299,39850.4156828704,2009-02-06,09:58:35
39.969404,116.301074,0,301,39850.4157291667,2009-02-06,09:58:39
39.969377,116.301005,0,302,39850.4157523148,2009-02-06,09:58:41
39.969349,116.300949,0,303,39850.415787037,2009-02-06,09:58:44
39.969345,116.300897,0,301,39850.4158449074,2009-02-06,09:58:49
39.969351,116.300867,0,300,39850.4159027778,2009-02-06,09:58:54
39.969351,116.300867,0,301,39850.4159606481,2009-02-06,09:58:59
39.969351,116.300864,0,302,39850.4160185185,2009-02-06,09:59:04
39.969351,116.300863,0,302,39850.4160763889,2009-02-06,09:59:09
39.969351,116.300862,0,302,39850.4161342593,2009-02-06,09:59:14
39.969351,116.300862,0,302,39850.4161689815,2009-02-06,09:59:17
39.96935,116.300861,0,302,39850.4161921296,2009-02-06,09:59:19
39.969339,116.300845,0,302,39850.41625,2009-02-06,09:59:24
39.96933,116.300788,0,301,39850.4163078704,2009-02-06,09:59:29
39.969319,116.30073,0,302,39850.4163425926,2009-02-06,09:59:32
39.969339,116.300678,0,305,39850.4163888889,2009-02-06,09:59:36
39.969371,116.300648,0,307,39850.4164467593,2009-02-06,09:59:41
39.96942,116.300621,0,308,39850.4165046296,2009-02-06,09:59:46
39.969469,116.300606,0,310,39850.4165625,2009-02-06,09:59:51
39.969487,116.300664,0,308,39850.4165856481,2009-02-06,09:59:53
39.96955,116.300675,0,310,39850.4166203704,2009-02-06,09:59:56
39.969608,116.300674,0,311,39850.4166435185,2009-02-06,09:59:58
39.969674,116.300674,0,312,39850.4166782407,2009-02-06,10:00:01
39.969745,116.300678,0,313,39850.4167013889,2009-02-06,10:00:03
39.969841,116.300676,0,313,39850.416712963,2009-02-06,10:00:04
39.969935,116.300673,0,314,39850.416724537,2009-02-06,10:00:05
39.969987,116.300681,0,314,39850.4167361111,2009-02-06,10:00:06
39.970034,116.300681,0,315,39850.4167476852,2009-02-06,10:00:07
39.970085,116.300685,0,316,39850.4167592593,2009-02-06,10:00:08
39.970159,116.300673,0,319,39850.4167824074,2009-02-06,10:00:10
39.970223,116.300666,0,320,39850.4168055556,2009-02-06,10:00:12
39.970269,116.300643,0,324,39850.4168402778,2009-02-06,10:00:15
39.970287,116.300646,0,330,39850.4168981481,2009-02-06,10:00:20
39.970264,116.300648,0,332,39850.4169560185,2009-02-06,10:00:25
39.970206,116.300643,0,333,39850.4169791667,2009-02-06,10:00:27
39.970133,116.300638,0,333,39850.4170023148,2009-02-06,10:00:29
39.970069,116.300634,0,334,39850.417025463,2009-02-06,10:00:31
39.970023,116.300633,0,335,39850.4170601852,2009-02-06,10:00:34
39.970029,116.300644,0,337,39850.4171180556,2009-02-06,10:00:39
39.970029,116.300644,0,337,39850.4171527778,2009-02-06,10:00:42
39.970024,116.300651,0,339,39850.4171759259,2009-02-06,10:00:44
39.97002,116.300675,0,339,39850.4172337963,2009-02-06,10:00:49
39.970029,116.300676,0,339,39850.4172916667,2009-02-06,10:00:54
39.970025,116.300675,0,339,39850.417349537,2009-02-06,10:00:59
39.970025,116.300675,0,339,39850.4173842593,2009-02-06,10:01:02
39.970024,116.300675,0,339,39850.4174074074,2009-02-06,10:01:04
39.969997,116.300681,0,339,39850.4174652778,2009-02-06,10:01:09
39.969948,116.300669,0,338,39850.4175,2009-02-06,10:01:12
39.969896,116.30065,0,338,39850.4175347222,2009-02-06,10:01:15
39.969826,116.30065,0,338,39850.4175578704,2009-02-06,10:01:17
39.96974,116.300677,0,337,39850.4175810185,2009-02-06,10:01:19
39.969649,116.300681,0,337,39850.4176041667,2009-02-06,10:01:21
39.969604,116.300683,0,337,39850.4176157407,2009-02-06,10:01:22
39.969509,116.30071,0,337,39850.4176388889,2009-02-06,10:01:24
39.969455,116.300712,0,336,39850.417650463,2009-02-06,10:01:25
39.969397,116.300717,0,336,39850.417662037,2009-02-06,10:01:26
39.969337,116.300724,0,336,39850.4176736111,2009-02-06,10:01:27
39.969274,116.300738,0,336,39850.4176851852,2009-02-06,10:01:28
39.969211,116.300742,0,335,39850.4176967593,2009-02-06,10:01:29
39.969149,116.300755,0,335,39850.4177083333,2009-02-06,10:01:30
39.96909,116.300767,0,335,39850.4177199074,2009-02-06,10:01:31
39.969032,116.300771,0,335,39850.4177314815,2009-02-06,10:01:32
39.968976,116.300782,0,334,39850.4177430556,2009-02-06,10:01:33
39.968918,116.300788,0,333,39850.4177546296,2009-02-06,10:01:34
39.968859,116.300782,0,333,39850.4177662037,2009-02-06,10:01:35
39.968794,116.300762,0,332,39850.4177777778,2009-02-06,10:01:36
39.968723,116.30074,0,332,39850.4177893519,2009-02-06,10:01:37
39.968652,116.300715,0,331,39850.4178009259,2009-02-06,10:01:38
39.968582,116.300692,0,331,39850.4178125,2009-02-06,10:01:39
39.968496,116.300685,0,330,39850.4178240741,2009-02-06,10:01:40
39.968419,116.300704,0,329,39850.4178472222,2009-02-06,10:01:42
39.968403,116.300762,0,329,39850.4178587963,2009-02-06,10:01:43
39.968344,116.300813,0,328,39850.4178819444,2009-02-06,10:01:45
39.968261,116.300838,0,326,39850.4179050926,2009-02-06,10:01:47
39.968216,116.300844,0,325,39850.4179166667,2009-02-06,10:01:48
39.968167,116.300848,0,324,39850.4179282407,2009-02-06,10:01:49
39.96811,116.300839,0,323,39850.4179398148,2009-02-06,10:01:50
39.968049,116.300825,0,323,39850.4179513889,2009-02-06,10:01:51
39.967978,116.300788,0,322,39850.417962963,2009-02-06,10:01:52
39.967889,116.300696,0,322,39850.417974537,2009-02-06,10:01:53
39.967805,116.300665,0,321,39850.4179861111,2009-02-06,10:01:54
39.967721,116.300666,0,320,39850.4179976852,2009-02-06,10:01:55
39.967634,116.300684,0,319,39850.4180092593,2009-02-06,10:01:56
39.967547,116.300707,0,318,39850.4180208333,2009-02-06,10:01:57
39.967462,116.300726,0,317,39850.4180324074,2009-02-06,10:01:58
39.967371,116.300751,0,317,39850.4180439815,2009-02-06,10:01:59
39.967282,116.300767,0,316,39850.4180555556,2009-02-06,10:02:00
39.967191,116.300781,0,315,39850.4180671296,2009-02-06,10:02:01
39.967104,116.300808,0,314,39850.4180787037,2009-02-06,10:02:02
39.967013,116.300822,0,313,39850.4180902778,2009-02-06,10:02:03
39.966914,116.300851,0,312,39850.4181018519,2009-02-06,10:02:04
39.966822,116.300871,0,311,39850.4181134259,2009-02-06,10:02:05
39.966739,116.300885,0,310,39850.418125,2009-02-06,10:02:06
39.966663,116.300894,0,310,39850.4181365741,2009-02-06,10:02:07
39.96659,116.300895,0,309,39850.4181481482,2009-02-06,10:02:08
39.966508,116.300895,0,308,39850.4181597222,2009-02-06,10:02:09
39.966451,116.300913,0,306,39850.4181712963,2009-02-06,10:02:10
39.966407,116.300931,0,305,39850.4181828704,2009-02-06,10:02:11
39.966353,116.30094,0,304,39850.4181944444,2009-02-06,10:02:12
39.966302,116.300961,0,302,39850.4182060185,2009-02-06,10:02:13
39.966253,116.300973,0,301,39850.4182175926,2009-02-06,10:02:14
39.966208,116.30098,0,300,39850.4182291667,2009-02-06,10:02:15
39.966127,116.300991,0,298,39850.4182523148,2009-02-06,10:02:17
39.966062,116.300999,0,295,39850.418275463,2009-02-06,10:02:19
39.966021,116.301014,0,289,39850.4183333333,2009-02-06,10:02:24
39.966011,116.30102,0,285,39850.4183912037,2009-02-06,10:02:29
39.966007,116.301018,0,283,39850.4184490741,2009-02-06,10:02:34
39.966013,116.301015,0,282,39850.4185069444,2009-02-06,10:02:39
39.966013,116.301015,0,281,39850.4185648148,2009-02-06,10:02:44
39.966013,116.301015,0,281,39850.418599537,2009-02-06,10:02:47
39.966014,116.301014,0,280,39850.4186226852,2009-02-06,10:02:49
39.966003,116.301013,0,280,39850.4186805556,2009-02-06,10:02:54
39.966003,116.301013,0,280,39850.4187152778,2009-02-06,10:02:57
39.965999,116.301013,0,280,39850.4187384259,2009-02-06,10:02:59
39.965944,116.301041,0,280,39850.4187847222,2009-02-06,10:03:03
39.965886,116.301058,0,280,39850.4188078704,2009-02-06,10:03:05
39.96581,116.301071,0,280,39850.4188310185,2009-02-06,10:03:07
39.965762,116.301085,0,280,39850.4188425926,2009-02-06,10:03:08
39.965699,116.301099,0,280,39850.4188541667,2009-02-06,10:03:09
39.965635,116.301108,0,280,39850.4188657407,2009-02-06,10:03:10
39.965565,116.301115,0,280,39850.4188773148,2009-02-06,10:03:11
39.965488,116.30112,0,280,39850.4188888889,2009-02-06,10:03:12
39.965406,116.301134,0,279,39850.418900463,2009-02-06,10:03:13
39.96531,116.301149,0,279,39850.418912037,2009-02-06,10:03:14
39.965211,116.301166,0,278,39850.4189236111,2009-02-06,10:03:15
39.965109,116.301176,0,278,39850.4189351852,2009-02-06,10:03:16
39.964996,116.301202,0,278,39850.4189467593,2009-02-06,10:03:17
39.964892,116.30122,0,278,39850.4189583333,2009-02-06,10:03:18
39.96479,116.301237,0,277,39850.4189699074,2009-02-06,10:03:19
39.964687,116.301253,0,277,39850.4189814815,2009-02-06,10:03:20
39.964583,116.301276,0,277,39850.4189930556,2009-02-06,10:03:21
39.964489,116.301296,0,277,39850.4190046296,2009-02-06,10:03:22
39.964397,116.301316,0,277,39850.4190162037,2009-02-06,10:03:23
39.964307,116.301335,0,276,39850.4190277778,2009-02-06,10:03:24
39.964214,116.301351,0,276,39850.4190393519,2009-02-06,10:03:25
39.964117,116.301372,0,276,39850.4190509259,2009-02-06,10:03:26
39.964014,116.301395,0,275,39850.4190625,2009-02-06,10:03:27
39.963913,116.301417,0,275,39850.4190740741,2009-02-06,10:03:28
39.963816,116.301441,0,275,39850.4190856481,2009-02-06,10:03:29
39.963716,116.301464,0,275,39850.4190972222,2009-02-06,10:03:30
39.963618,116.301503,0,275,39850.4191087963,2009-02-06,10:03:31
39.963512,116.301528,0,275,39850.4191203704,2009-02-06,10:03:32
39.963395,116.301527,0,275,39850.4191319444,2009-02-06,10:03:33
39.963284,116.301538,0,275,39850.4191435185,2009-02-06,10:03:34
39.963175,116.301557,0,275,39850.4191550926,2009-02-06,10:03:35
39.963061,116.301569,0,275,39850.4191666667,2009-02-06,10:03:36
39.962959,116.301582,0,275,39850.4191782407,2009-02-06,10:03:37
39.962857,116.301598,0,275,39850.4191898148,2009-02-06,10:03:38
39.962769,116.301608,0,274,39850.4192013889,2009-02-06,10:03:39
39.962682,116.301618,0,273,39850.419212963,2009-02-06,10:03:40
39.962604,116.301615,0,273,39850.419224537,2009-02-06,10:03:41
39.962542,116.301613,0,272,39850.4192361111,2009-02-06,10:03:42
39.962487,116.301605,0,271,39850.4192476852,2009-02-06,10:03:43
39.962435,116.301603,0,270,39850.4192592593,2009-02-06,10:03:44
39.962366,116.301598,0,269,39850.4192824074,2009-02-06,10:03:46
39.96232,116.30161,0,267,39850.4193171296,2009-02-06,10:03:49
39.962307,116.301604,0,264,39850.419375,2009-02-06,10:03:54
39.962303,116.301603,0,263,39850.4194328704,2009-02-06,10:03:59
39.962297,116.301603,0,263,39850.4194907407,2009-02-06,10:04:04
39.962297,116.301603,0,263,39850.419525463,2009-02-06,10:04:07
39.962289,116.301603,0,263,39850.4195486111,2009-02-06,10:04:09
39.962279,116.301603,0,263,39850.4196064815,2009-02-06,10:04:14
39.962275,116.301602,0,263,39850.4196643519,2009-02-06,10:04:19
39.96227,116.301602,0,263,39850.4197222222,2009-02-06,10:04:24
39.962268,116.301602,0,263,39850.4197800926,2009-02-06,10:04:29
39.962267,116.301603,0,263,39850.419837963,2009-02-06,10:04:34
39.962266,116.301602,0,263,39850.4198958333,2009-02-06,10:04:39
39.962264,116.301602,0,262,39850.4199537037,2009-02-06,10:04:44
39.962261,116.301601,0,262,39850.4200115741,2009-02-06,10:04:49
39.962255,116.3016,0,262,39850.4200694444,2009-02-06,10:04:54
39.962254,116.3016,0,262,39850.4201273148,2009-02-06,10:04:59
39.962257,116.301602,0,262,39850.4201851852,2009-02-06,10:05:04
39.962259,116.301602,0,262,39850.4202430556,2009-02-06,10:05:09
39.962255,116.3016,0,262,39850.4203009259,2009-02-06,10:05:14
39.962253,116.3016,0,262,39850.4203587963,2009-02-06,10:05:19
39.962256,116.301601,0,261,39850.4204166667,2009-02-06,10:05:24
39.962259,116.301601,0,261,39850.420474537,2009-02-06,10:05:29
39.962266,116.301602,0,261,39850.4205324074,2009-02-06,10:05:34
39.962274,116.301602,0,261,39850.4205902778,2009-02-06,10:05:39
39.962274,116.301602,0,261,39850.420625,2009-02-06,10:05:42
39.962267,116.301601,0,260,39850.4206481481,2009-02-06,10:05:44
39.962253,116.3016,0,260,39850.4207060185,2009-02-06,10:05:49
39.962204,116.301605,0,258,39850.4207523148,2009-02-06,10:05:53
39.962159,116.301628,0,257,39850.420775463,2009-02-06,10:05:55
39.962109,116.301635,0,256,39850.4208101852,2009-02-06,10:05:58
39.962052,116.301655,0,256,39850.4208449074,2009-02-06,10:06:01
39.961999,116.301664,0,254,39850.4208796296,2009-02-06,10:06:04
39.961953,116.301692,0,253,39850.4209027778,2009-02-06,10:06:06
39.961875,116.301704,0,252,39850.4209259259,2009-02-06,10:06:08
39.961829,116.301707,0,251,39850.4209375,2009-02-06,10:06:09
39.961772,116.301715,0,250,39850.4209490741,2009-02-06,10:06:10
39.961718,116.301721,0,249,39850.4209606481,2009-02-06,10:06:11
39.961658,116.301726,0,249,39850.4209722222,2009-02-06,10:06:12
39.961596,116.301736,0,248,39850.4209837963,2009-02-06,10:06:13
39.961532,116.301748,0,248,39850.4209953704,2009-02-06,10:06:14
39.961467,116.301767,0,247,39850.4210069444,2009-02-06,10:06:15
39.961388,116.301794,0,244,39850.4210185185,2009-02-06,10:06:16
39.961319,116.301813,0,242,39850.4210300926,2009-02-06,10:06:17
39.961249,116.301825,0,241,39850.4210416667,2009-02-06,10:06:18
39.961184,116.301838,0,239,39850.4210532407,2009-02-06,10:06:19
39.961119,116.301857,0,238,39850.4210648148,2009-02-06,10:06:20
39.961052,116.301881,0,237,39850.4210763889,2009-02-06,10:06:21
39.960977,116.301916,0,232,39850.421087963,2009-02-06,10:06:22
39.960909,116.301933,0,230,39850.421099537,2009-02-06,10:06:23
39.96083,116.301936,0,227,39850.4211111111,2009-02-06,10:06:24
39.960751,116.301942,0,225,39850.4211226852,2009-02-06,10:06:25
39.960672,116.301945,0,223,39850.4211342593,2009-02-06,10:06:26
39.960589,116.301949,0,221,39850.4211458333,2009-02-06,10:06:27
39.960519,116.301955,0,220,39850.4211574074,2009-02-06,10:06:28
39.960448,116.301955,0,220,39850.4211689815,2009-02-06,10:06:29
39.960373,116.301949,0,219,39850.4211805556,2009-02-06,10:06:30
39.960295,116.301946,0,218,39850.4211921296,2009-02-06,10:06:31
39.96021,116.30195,0,217,39850.4212037037,2009-02-06,10:06:32
39.960126,116.301951,0,216,39850.4212152778,2009-02-06,10:06:33
39.960044,116.301956,0,215,39850.4212268519,2009-02-06,10:06:34
39.959958,116.301965,0,215,39850.4212384259,2009-02-06,10:06:35
39.95987,116.301975,0,214,39850.42125,2009-02-06,10:06:36
39.959784,116.30199,0,213,39850.4212615741,2009-02-06,10:06:37
39.959699,116.302002,0,212,39850.4212731481,2009-02-06,10:06:38
39.959609,116.302013,0,211,39850.4212847222,2009-02-06,10:06:39
39.959528,116.302018,0,210,39850.4212962963,2009-02-06,10:06:40
39.959452,116.302017,0,209,39850.4213078704,2009-02-06,10:06:41
39.959382,116.302019,0,208,39850.4213194444,2009-02-06,10:06:42
39.959324,116.302015,0,206,39850.4213310185,2009-02-06,10:06:43
39.959266,116.302016,0,205,39850.4213425926,2009-02-06,10:06:44
39.959215,116.30202,0,205,39850.4213541667,2009-02-06,10:06:45
39.959164,116.302024,0,204,39850.4213773148,2009-02-06,10:06:47
39.95917,116.301957,0,202,39850.421400463,2009-02-06,10:06:49
39.959157,116.301949,0,201,39850.4214583333,2009-02-06,10:06:54
39.959113,116.301989,0,201,39850.4214930556,2009-02-06,10:06:57
39.959044,116.30203,0,201,39850.4215162037,2009-02-06,10:06:59
39.959001,116.302056,0,201,39850.4215277778,2009-02-06,10:07:00
39.95895,116.302084,0,201,39850.4215393519,2009-02-06,10:07:01
39.958891,116.302108,0,201,39850.4215509259,2009-02-06,10:07:02
39.958831,116.30213,0,200,39850.4215625,2009-02-06,10:07:03
39.958766,116.302161,0,201,39850.4215740741,2009-02-06,10:07:04
39.958696,116.302194,0,201,39850.4215856481,2009-02-06,10:07:05
39.958623,116.302233,0,201,39850.4215972222,2009-02-06,10:07:06
39.958548,116.302274,0,201,39850.4216087963,2009-02-06,10:07:07
39.958468,116.302318,0,200,39850.4216203704,2009-02-06,10:07:08
39.958381,116.302355,0,199,39850.4216319444,2009-02-06,10:07:09
39.958292,116.302394,0,198,39850.4216435185,2009-02-06,10:07:10
39.95819,116.302426,0,198,39850.4216550926,2009-02-06,10:07:11
39.958077,116.302477,0,197,39850.4216666667,2009-02-06,10:07:12
39.957979,116.302511,0,197,39850.4216782407,2009-02-06,10:07:13
39.957883,116.302544,0,197,39850.4216898148,2009-02-06,10:07:14
39.957797,116.302574,0,197,39850.4217013889,2009-02-06,10:07:15
39.9577,116.302622,0,197,39850.421712963,2009-02-06,10:07:16
39.95761,116.302641,0,196,39850.421724537,2009-02-06,10:07:17
39.957519,116.302648,0,196,39850.4217361111,2009-02-06,10:07:18
39.957426,116.302656,0,196,39850.4217476852,2009-02-06,10:07:19
39.957329,116.302661,0,195,39850.4217592593,2009-02-06,10:07:20
39.957231,116.302675,0,195,39850.4217708333,2009-02-06,10:07:21
39.95713,116.302691,0,195,39850.4217824074,2009-02-06,10:07:22
39.957026,116.30271,0,195,39850.4217939815,2009-02-06,10:07:23
39.956908,116.30275,0,195,39850.4218055556,2009-02-06,10:07:24
39.956799,116.302764,0,194,39850.4218171296,2009-02-06,10:07:25
39.956693,116.302777,0,194,39850.4218287037,2009-02-06,10:07:26
39.956593,116.302785,0,194,39850.4218402778,2009-02-06,10:07:27
39.956491,116.302798,0,194,39850.4218518519,2009-02-06,10:07:28
39.956391,116.302806,0,194,39850.4218634259,2009-02-06,10:07:29
39.956295,116.302821,0,194,39850.421875,2009-02-06,10:07:30
39.956204,116.302829,0,193,39850.4218865741,2009-02-06,10:07:31
39.956117,116.302836,0,193,39850.4218981481,2009-02-06,10:07:32
39.956036,116.302833,0,193,39850.4219097222,2009-02-06,10:07:33
39.95596,116.302829,0,193,39850.4219212963,2009-02-06,10:07:34
39.955892,116.302823,0,192,39850.4219328704,2009-02-06,10:07:35
39.955834,116.302822,0,192,39850.4219444444,2009-02-06,10:07:36
39.95578,116.302801,0,192,39850.4219675926,2009-02-06,10:07:38
39.955764,116.302762,0,192,39850.422025463,2009-02-06,10:07:43
39.955755,116.302746,0,192,39850.4220833333,2009-02-06,10:07:48
39.955747,116.302742,0,192,39850.4221412037,2009-02-06,10:07:53
39.95575,116.302739,0,194,39850.4221990741,2009-02-06,10:07:58
39.955745,116.302735,0,194,39850.4222569444,2009-02-06,10:08:03
39.955737,116.302733,0,195,39850.4223148148,2009-02-06,10:08:08
39.955734,116.302733,0,195,39850.4223726852,2009-02-06,10:08:13
39.955734,116.302733,0,195,39850.4224074074,2009-02-06,10:08:16
39.955734,116.302734,0,195,39850.4224305556,2009-02-06,10:08:18
39.955662,116.302749,0,194,39850.4224652778,2009-02-06,10:08:21
39.955583,116.302799,0,194,39850.4224884259,2009-02-06,10:08:23
39.955525,116.302816,0,194,39850.4225,2009-02-06,10:08:24
39.95547,116.302805,0,193,39850.4225115741,2009-02-06,10:08:25
39.955402,116.302799,0,192,39850.4225231481,2009-02-06,10:08:26
39.955325,116.302808,0,191,39850.4225347222,2009-02-06,10:08:27
39.955251,116.302825,0,190,39850.4225462963,2009-02-06,10:08:28
39.955179,116.302839,0,189,39850.4225578704,2009-02-06,10:08:29
39.955116,116.302855,0,189,39850.4225694444,2009-02-06,10:08:30
39.955055,116.302874,0,188,39850.4225810185,2009-02-06,10:08:31
39.954984,116.30289,0,187,39850.4225925926,2009-02-06,10:08:32
39.95492,116.302882,0,186,39850.4226041667,2009-02-06,10:08:33
39.954847,116.302884,0,185,39850.4226157407,2009-02-06,10:08:34
39.954774,116.302881,0,184,39850.4226273148,2009-02-06,10:08:35
39.9547,116.302886,0,183,39850.4226388889,2009-02-06,10:08:36
39.954626,116.30289,0,183,39850.422650463,2009-02-06,10:08:37
39.954552,116.302889,0,182,39850.422662037,2009-02-06,10:08:38
39.954482,116.302884,0,181,39850.4226736111,2009-02-06,10:08:39
39.954414,116.30286,0,178,39850.4226851852,2009-02-06,10:08:40
39.954349,116.302845,0,177,39850.4226967593,2009-02-06,10:08:41
39.954285,116.302831,0,176,39850.4227083333,2009-02-06,10:08:42
39.954228,116.302809,0,175,39850.4227199074,2009-02-06,10:08:43
39.954165,116.302809,0,172,39850.4227430556,2009-02-06,10:08:45
39.95412,116.302777,0,169,39850.4227546296,2009-02-06,10:08:46
39.954032,116.302786,0,168,39850.4227777778,2009-02-06,10:08:48
39.953961,116.302781,0,167,39850.4228009259,2009-02-06,10:08:50
39.953936,116.302829,0,163,39850.4228356481,2009-02-06,10:08:53
39.953922,116.30286,0,158,39850.4228935185,2009-02-06,10:08:58
39.953883,116.30292,0,158,39850.4229398148,2009-02-06,10:09:02
39.953841,116.30295,0,156,39850.4229976852,2009-02-06,10:09:07
39.953788,116.302928,0,153,39850.4230555556,2009-02-06,10:09:12
39.953735,116.302913,0,150,39850.4230902778,2009-02-06,10:09:15
39.953675,116.302912,0,147,39850.423125,2009-02-06,10:09:18
39.953617,116.302909,0,145,39850.4231597222,2009-02-06,10:09:21
39.953595,116.302933,0,143,39850.4232175926,2009-02-06,10:09:26
39.953585,116.302932,0,142,39850.423275463,2009-02-06,10:09:31
39.953568,116.30293,0,141,39850.4233333333,2009-02-06,10:09:36
39.953518,116.302934,0,141,39850.4233796296,2009-02-06,10:09:40
39.95344,116.302974,0,141,39850.4234027778,2009-02-06,10:09:42
39.953357,116.303002,0,141,39850.4234259259,2009-02-06,10:09:44
39.95331,116.303009,0,139,39850.4234375,2009-02-06,10:09:45
39.953264,116.303014,0,136,39850.4234490741,2009-02-06,10:09:46
39.953218,116.303025,0,136,39850.4234606481,2009-02-06,10:09:47
39.953172,116.303037,0,135,39850.4234722222,2009-02-06,10:09:48
39.953105,116.303051,0,133,39850.4234953704,2009-02-06,10:09:50
39.953051,116.303047,0,130,39850.4235300926,2009-02-06,10:09:53
39.953032,116.303036,0,124,39850.423587963,2009-02-06,10:09:58
39.953022,116.303028,0,121,39850.4236458333,2009-02-06,10:10:03
39.95301,116.303094,0,123,39850.4236921296,2009-02-06,10:10:07
39.952968,116.303119,0,122,39850.4237268518,2009-02-06,10:10:10
39.952909,116.303115,0,121,39850.42375,2009-02-06,10:10:12
39.95281,116.303113,0,119,39850.4237731481,2009-02-06,10:10:14
39.952744,116.303104,0,116,39850.4237847222,2009-02-06,10:10:15
39.952677,116.30311,0,113,39850.4237962963,2009-02-06,10:10:16
39.952628,116.303124,0,114,39850.4238078704,2009-02-06,10:10:17
39.952566,116.303143,0,113,39850.4238194444,2009-02-06,10:10:18
39.952514,116.303148,0,113,39850.4238310185,2009-02-06,10:10:19
39.952461,116.303165,0,115,39850.4238425926,2009-02-06,10:10:20
39.952399,116.303164,0,118,39850.4238541667,2009-02-06,10:10:21
39.952319,116.303144,0,119,39850.4238657407,2009-02-06,10:10:22
39.952233,116.303125,0,121,39850.4238773148,2009-02-06,10:10:23
39.952151,116.303116,0,121,39850.4238888889,2009-02-06,10:10:24
39.952068,116.303116,0,119,39850.423900463,2009-02-06,10:10:25
39.951981,116.303115,0,115,39850.423912037,2009-02-06,10:10:26
39.951896,116.303105,0,115,39850.4239236111,2009-02-06,10:10:27
39.951804,116.303105,0,115,39850.4239351852,2009-02-06,10:10:28
39.951721,116.303111,0,116,39850.4239467593,2009-02-06,10:10:29
39.951637,116.303123,0,115,39850.4239583333,2009-02-06,10:10:30
39.951553,116.303132,0,116,39850.4239699074,2009-02-06,10:10:31
39.951468,116.303131,0,116,39850.4239814815,2009-02-06,10:10:32
39.951381,116.303134,0,116,39850.4239930556,2009-02-06,10:10:33
39.951293,116.303143,0,118,39850.4240046296,2009-02-06,10:10:34
39.951209,116.30315,0,119,39850.4240162037,2009-02-06,10:10:35
39.951128,116.303155,0,121,39850.4240277778,2009-02-06,10:10:36
39.951041,116.30315,0,129,39850.4240393518,2009-02-06,10:10:37
39.950955,116.303148,0,136,39850.4240509259,2009-02-06,10:10:38
39.950884,116.303144,0,142,39850.4240625,2009-02-06,10:10:39
39.950818,116.30315,0,144,39850.4240740741,2009-02-06,10:10:40
39.950761,116.303147,0,144,39850.4240856481,2009-02-06,10:10:41
39.950698,116.303159,0,146,39850.4240972222,2009-02-06,10:10:42
39.950638,116.303169,0,147,39850.4241087963,2009-02-06,10:10:43
39.95057,116.303185,0,149,39850.4241203704,2009-02-06,10:10:44
39.950505,116.303198,0,150,39850.4241319444,2009-02-06,10:10:45
39.950438,116.303201,0,149,39850.4241435185,2009-02-06,10:10:46
39.950363,116.303217,0,150,39850.4241550926,2009-02-06,10:10:47
39.950283,116.303229,0,152,39850.4241666667,2009-02-06,10:10:48
39.950206,116.303234,0,148,39850.4241782407,2009-02-06,10:10:49
39.950118,116.303247,0,142,39850.4241898148,2009-02-06,10:10:50
39.950027,116.303259,0,138,39850.4242013889,2009-02-06,10:10:51
39.949935,116.303266,0,134,39850.424212963,2009-02-06,10:10:52
39.949845,116.303281,0,135,39850.424224537,2009-02-06,10:10:53
39.949752,116.303279,0,132,39850.4242361111,2009-02-06,10:10:54
39.949661,116.303285,0,129,39850.4242476852,2009-02-06,10:10:55
39.949573,116.303273,0,124,39850.4242592593,2009-02-06,10:10:56
39.949474,116.303263,0,119,39850.4242708333,2009-02-06,10:10:57
39.949386,116.303256,0,119,39850.4242824074,2009-02-06,10:10:58
39.949294,116.30325,0,122,39850.4242939815,2009-02-06,10:10:59
39.949207,116.303253,0,122,39850.4243055556,2009-02-06,10:11:00
39.949123,116.303266,0,121,39850.4243171296,2009-02-06,10:11:01
39.94904,116.30326,0,118,39850.4243287037,2009-02-06,10:11:02
39.948955,116.303275,0,115,39850.4243402778,2009-02-06,10:11:03
39.948878,116.303279,0,110,39850.4243518518,2009-02-06,10:11:04
39.948806,116.303269,0,107,39850.4243634259,2009-02-06,10:11:05
39.94873,116.303268,0,104,39850.424375,2009-02-06,10:11:06
39.948657,116.303266,0,102,39850.4243865741,2009-02-06,10:11:07
39.948594,116.303269,0,103,39850.4243981481,2009-02-06,10:11:08
39.948533,116.303275,0,103,39850.4244097222,2009-02-06,10:11:09
39.948481,116.303288,0,106,39850.4244212963,2009-02-06,10:11:10
39.948427,116.303294,0,103,39850.4244328704,2009-02-06,10:11:11
39.94838,116.303302,0,103,39850.4244444444,2009-02-06,10:11:12
39.948312,116.303314,0,104,39850.4244675926,2009-02-06,10:11:14
39.948262,116.303312,0,103,39850.4245023148,2009-02-06,10:11:17
39.948251,116.303297,0,102,39850.4245601852,2009-02-06,10:11:22
39.948251,116.303297,0,102,39850.4245949074,2009-02-06,10:11:25
39.948244,116.303296,0,101,39850.4246180556,2009-02-06,10:11:27
39.94819,116.303266,0,103,39850.4246759259,2009-02-06,10:11:32
39.948141,116.303255,0,106,39850.4246990741,2009-02-06,10:11:34
39.948098,116.303228,0,106,39850.4247222222,2009-02-06,10:11:36
39.948076,116.303245,0,107,39850.4247800926,2009-02-06,10:11:41
39.94805,116.303259,0,113,39850.424837963,2009-02-06,10:11:46
39.948036,116.303263,0,113,39850.4248958333,2009-02-06,10:11:51
39.947991,116.303273,0,113,39850.4249305556,2009-02-06,10:11:54
39.947942,116.30327,0,119,39850.4249768518,2009-02-06,10:11:58
39.947897,116.303271,0,124,39850.4250115741,2009-02-06,10:12:01
39.947812,116.303286,0,125,39850.4250462963,2009-02-06,10:12:04
39.947749,116.303282,0,124,39850.4250694444,2009-02-06,10:12:06
39.947686,116.303269,0,121,39850.4251041667,2009-02-06,10:12:09
39.947623,116.303284,0,125,39850.4251273148,2009-02-06,10:12:11
39.947557,116.303279,0,125,39850.425150463,2009-02-06,10:12:13
39.947487,116.303295,0,125,39850.4251736111,2009-02-06,10:12:15
39.947419,116.303305,0,134,39850.4251967593,2009-02-06,10:12:17
39.947372,116.303306,0,136,39850.4252083333,2009-02-06,10:12:18
39.947326,116.303301,0,138,39850.4252199074,2009-02-06,10:12:19
39.947269,116.303302,0,141,39850.4252314815,2009-02-06,10:12:20
39.947206,116.303308,0,144,39850.4252430556,2009-02-06,10:12:21
39.947142,116.303309,0,147,39850.4252546296,2009-02-06,10:12:22
39.947064,116.303328,0,154,39850.4252662037,2009-02-06,10:12:23
39.946988,116.303339,0,158,39850.4252777778,2009-02-06,10:12:24
39.946915,116.303333,0,161,39850.4252893519,2009-02-06,10:12:25
39.946832,116.303333,0,165,39850.4253009259,2009-02-06,10:12:26
39.946741,116.303346,0,171,39850.4253125,2009-02-06,10:12:27
39.946645,116.303357,0,176,39850.4253240741,2009-02-06,10:12:28
39.946537,116.303371,0,179,39850.4253356481,2009-02-06,10:12:29
39.946422,116.303395,0,183,39850.4253472222,2009-02-06,10:12:30
39.946295,116.303418,0,185,39850.4253587963,2009-02-06,10:12:31
39.946169,116.303435,0,186,39850.4253703704,2009-02-06,10:12:32
39.946041,116.303451,0,185,39850.4253819444,2009-02-06,10:12:33
39.945915,116.303478,0,189,39850.4253935185,2009-02-06,10:12:34
39.945793,116.303499,0,191,39850.4254050926,2009-02-06,10:12:35
39.945667,116.303518,0,191,39850.4254166667,2009-02-06,10:12:36
39.94555,116.303535,0,192,39850.4254282407,2009-02-06,10:12:37
39.945424,116.30355,0,193,39850.4254398148,2009-02-06,10:12:38
39.945308,116.303553,0,192,39850.4254513889,2009-02-06,10:12:39
39.945199,116.30356,0,192,39850.425462963,2009-02-06,10:12:40
39.945087,116.303555,0,191,39850.425474537,2009-02-06,10:12:41
39.944971,116.303555,0,188,39850.4254861111,2009-02-06,10:12:42
39.944862,116.30356,0,186,39850.4254976852,2009-02-06,10:12:43
39.944759,116.303559,0,183,39850.4255092593,2009-02-06,10:12:44
39.944661,116.303559,0,184,39850.4255208333,2009-02-06,10:12:45
39.944563,116.30356,0,184,39850.4255324074,2009-02-06,10:12:46
39.944467,116.303567,0,183,39850.4255439815,2009-02-06,10:12:47
39.94438,116.303573,0,183,39850.4255555556,2009-02-06,10:12:48
39.944292,116.303571,0,181,39850.4255671296,2009-02-06,10:12:49
39.944207,116.303575,0,181,39850.4255787037,2009-02-06,10:12:50
39.944125,116.303578,0,180,39850.4255902778,2009-02-06,10:12:51
39.944041,116.303587,0,181,39850.4256018519,2009-02-06,10:12:52
39.943956,116.303586,0,182,39850.4256134259,2009-02-06,10:12:53
39.943869,116.303582,0,181,39850.425625,2009-02-06,10:12:54
39.943777,116.303569,0,179,39850.4256365741,2009-02-06,10:12:55
39.943692,116.303567,0,178,39850.4256481482,2009-02-06,10:12:56
39.943611,116.303568,0,177,39850.4256597222,2009-02-06,10:12:57
39.943538,116.30357,0,176,39850.4256712963,2009-02-06,10:12:58
39.943481,116.303571,0,175,39850.4256828704,2009-02-06,10:12:59
39.943435,116.303578,0,176,39850.4256944444,2009-02-06,10:13:00
39.943368,116.30359,0,175,39850.4257175926,2009-02-06,10:13:02
39.943344,116.303597,0,176,39850.425775463,2009-02-06,10:13:07
39.943344,116.303597,0,176,39850.4258101852,2009-02-06,10:13:10
39.943347,116.303597,0,176,39850.4258333333,2009-02-06,10:13:12
39.943335,116.303597,0,176,39850.4258912037,2009-02-06,10:13:17
39.943276,116.303592,0,176,39850.4259259259,2009-02-06,10:13:20
39.943208,116.303623,0,177,39850.4259490741,2009-02-06,10:13:22
39.943167,116.303658,0,177,39850.4259606482,2009-02-06,10:13:23
39.94312,116.303676,0,179,39850.4259722222,2009-02-06,10:13:24
39.94307,116.303687,0,179,39850.4259837963,2009-02-06,10:13:25
39.943016,116.303698,0,179,39850.4259953704,2009-02-06,10:13:26
39.942962,116.303707,0,179,39850.4260069444,2009-02-06,10:13:27
39.942903,116.303712,0,179,39850.4260185185,2009-02-06,10:13:28
39.94284,116.303726,0,180,39850.4260300926,2009-02-06,10:13:29
39.942775,116.303731,0,180,39850.4260416667,2009-02-06,10:13:30
39.942712,116.303732,0,179,39850.4260532407,2009-02-06,10:13:31
39.942642,116.303737,0,176,39850.4260648148,2009-02-06,10:13:32
39.942578,116.303742,0,176,39850.4260763889,2009-02-06,10:13:33
39.942509,116.303752,0,175,39850.426087963,2009-02-06,10:13:34
39.942434,116.303746,0,174,39850.426099537,2009-02-06,10:13:35
39.942361,116.303743,0,172,39850.4261111111,2009-02-06,10:13:36
39.942284,116.303739,0,173,39850.4261226852,2009-02-06,10:13:37
39.942202,116.303737,0,172,39850.4261342593,2009-02-06,10:13:38
39.942119,116.303731,0,170,39850.4261458333,2009-02-06,10:13:39
39.94204,116.303727,0,169,39850.4261574074,2009-02-06,10:13:40
39.941957,116.30373,0,167,39850.4261689815,2009-02-06,10:13:41
39.941881,116.303734,0,167,39850.4261805556,2009-02-06,10:13:42
39.941808,116.303734,0,166,39850.4261921296,2009-02-06,10:13:43
39.941735,116.303735,0,164,39850.4262037037,2009-02-06,10:13:44
39.941657,116.30374,0,164,39850.4262152778,2009-02-06,10:13:45
39.941579,116.303746,0,163,39850.4262268519,2009-02-06,10:13:46
39.941505,116.303749,0,163,39850.4262384259,2009-02-06,10:13:47
39.941427,116.303755,0,162,39850.42625,2009-02-06,10:13:48
39.941352,116.303764,0,162,39850.4262615741,2009-02-06,10:13:49
39.941278,116.303774,0,163,39850.4262731481,2009-02-06,10:13:50
39.941198,116.30378,0,163,39850.4262847222,2009-02-06,10:13:51
39.941119,116.303782,0,162,39850.4262962963,2009-02-06,10:13:52
39.941042,116.303781,0,161,39850.4263078704,2009-02-06,10:13:53
39.940964,116.30378,0,161,39850.4263194444,2009-02-06,10:13:54
39.940885,116.303777,0,160,39850.4263310185,2009-02-06,10:13:55
39.940774,116.303782,0,159,39850.4263425926,2009-02-06,10:13:56
39.940689,116.303782,0,158,39850.4263541667,2009-02-06,10:13:57
39.9406,116.30379,0,158,39850.4263657407,2009-02-06,10:13:58
39.940518,116.303793,0,157,39850.4263773148,2009-02-06,10:13:59
39.940433,116.303794,0,156,39850.4263888889,2009-02-06,10:14:00
39.940352,116.303799,0,155,39850.426400463,2009-02-06,10:14:01
39.940264,116.303779,0,154,39850.426412037,2009-02-06,10:14:02
39.940159,116.303781,0,152,39850.4264236111,2009-02-06,10:14:03
39.940046,116.303791,0,151,39850.4264351852,2009-02-06,10:14:04
39.939951,116.303793,0,150,39850.4264467593,2009-02-06,10:14:05
39.939856,116.303797,0,150,39850.4264583333,2009-02-06,10:14:06
39.939758,116.303801,0,149,39850.4264699074,2009-02-06,10:14:07
39.939668,116.303804,0,149,39850.4264814815,2009-02-06,10:14:08
39.939588,116.303808,0,148,39850.4264930556,2009-02-06,10:14:09
39.939513,116.303812,0,150,39850.4265046296,2009-02-06,10:14:10
39.939445,116.303811,0,152,39850.4265162037,2009-02-06,10:14:11
39.939379,116.303817,0,152,39850.4265277778,2009-02-06,10:14:12
39.939301,116.303825,0,150,39850.4265393519,2009-02-06,10:14:13
39.939232,116.303823,0,148,39850.4265509259,2009-02-06,10:14:14
39.939162,116.303813,0,146,39850.4265625,2009-02-06,10:14:15
39.939086,116.303811,0,145,39850.4265740741,2009-02-06,10:14:16
39.939005,116.303802,0,143,39850.4265856481,2009-02-06,10:14:17
39.938933,116.303794,0,141,39850.4265972222,2009-02-06,10:14:18
39.938868,116.303787,0,140,39850.4266087963,2009-02-06,10:14:19
39.938804,116.303786,0,140,39850.4266203704,2009-02-06,10:14:20
39.938744,116.303787,0,140,39850.4266319444,2009-02-06,10:14:21
39.938677,116.303781,0,141,39850.4266435185,2009-02-06,10:14:22
39.938609,116.303784,0,141,39850.4266550926,2009-02-06,10:14:23
39.938529,116.30378,0,141,39850.4266666667,2009-02-06,10:14:24
39.938438,116.303787,0,140,39850.4266782407,2009-02-06,10:14:25
39.938348,116.303787,0,139,39850.4266898148,2009-02-06,10:14:26
39.938254,116.303783,0,138,39850.4267013889,2009-02-06,10:14:27
39.93816,116.303779,0,136,39850.426712963,2009-02-06,10:14:28
39.938058,116.303782,0,134,39850.426724537,2009-02-06,10:14:29
39.937953,116.303774,0,133,39850.4267361111,2009-02-06,10:14:30
39.937849,116.303773,0,132,39850.4267476852,2009-02-06,10:14:31
39.937739,116.303776,0,131,39850.4267592593,2009-02-06,10:14:32
39.937626,116.303781,0,130,39850.4267708333,2009-02-06,10:14:33
39.937508,116.303782,0,130,39850.4267824074,2009-02-06,10:14:34
39.937384,116.30378,0,129,39850.4267939815,2009-02-06,10:14:35
39.937265,116.303782,0,127,39850.4268055556,2009-02-06,10:14:36
39.937156,116.303784,0,126,39850.4268171296,2009-02-06,10:14:37
39.937048,116.303778,0,125,39850.4268287037,2009-02-06,10:14:38
39.936945,116.303768,0,125,39850.4268402778,2009-02-06,10:14:39
39.936848,116.303765,0,125,39850.4268518519,2009-02-06,10:14:40
39.936765,116.303763,0,126,39850.4268634259,2009-02-06,10:14:41
39.936687,116.303762,0,127,39850.426875,2009-02-06,10:14:42
39.93663,116.303757,0,127,39850.4268865741,2009-02-06,10:14:43
39.936574,116.303754,0,128,39850.4268981481,2009-02-06,10:14:44
39.936522,116.303757,0,127,39850.4269097222,2009-02-06,10:14:45
39.936473,116.303756,0,128,39850.4269212963,2009-02-06,10:14:46
39.936427,116.303753,0,126,39850.4269328704,2009-02-06,10:14:47
39.936372,116.303745,0,122,39850.4269560185,2009-02-06,10:14:49
39.936353,116.303702,0,108,39850.4270023148,2009-02-06,10:14:53
39.936365,116.303666,0,111,39850.4270601852,2009-02-06,10:14:58
39.936307,116.303654,0,107,39850.4271180556,2009-02-06,10:15:03
39.93629,116.303642,0,101,39850.4271759259,2009-02-06,10:15:08
39.9363,116.303612,0,95,39850.4272337963,2009-02-06,10:15:13
39.93629,116.303606,0,93,39850.4272916667,2009-02-06,10:15:18
39.93629,116.303606,0,93,39850.4273263889,2009-02-06,10:15:21
39.936283,116.303606,0,92,39850.427349537,2009-02-06,10:15:23
39.936266,116.30362,0,94,39850.4274074074,2009-02-06,10:15:28
39.936197,116.303632,0,99,39850.4274537037,2009-02-06,10:15:32
39.936115,116.303634,0,100,39850.4274768519,2009-02-06,10:15:34
39.936033,116.303625,0,103,39850.4275,2009-02-06,10:15:36
39.935949,116.303642,0,103,39850.4275231481,2009-02-06,10:15:38
39.935899,116.303641,0,101,39850.4275347222,2009-02-06,10:15:39
39.935847,116.303639,0,100,39850.4275462963,2009-02-06,10:15:40
39.935789,116.303636,0,98,39850.4275578704,2009-02-06,10:15:41
39.935725,116.303635,0,97,39850.4275694444,2009-02-06,10:15:42
39.935643,116.303637,0,100,39850.4275810185,2009-02-06,10:15:43
39.935563,116.303636,0,100,39850.4275925926,2009-02-06,10:15:44
39.935479,116.303638,0,101,39850.4276041667,2009-02-06,10:15:45
39.935394,116.303638,0,101,39850.4276157407,2009-02-06,10:15:46
39.935305,116.303634,0,101,39850.4276273148,2009-02-06,10:15:47
39.935214,116.303634,0,101,39850.4276388889,2009-02-06,10:15:48
39.935117,116.303637,0,103,39850.427650463,2009-02-06,10:15:49
39.935024,116.303636,0,104,39850.427662037,2009-02-06,10:15:50
39.934919,116.30364,0,109,39850.4276736111,2009-02-06,10:15:51
39.934814,116.303646,0,115,39850.4276851852,2009-02-06,10:15:52
39.934708,116.30365,0,123,39850.4276967593,2009-02-06,10:15:53
39.934605,116.303653,0,128,39850.4277083333,2009-02-06,10:15:54
39.934498,116.303657,0,132,39850.4277199074,2009-02-06,10:15:55
39.93439,116.30366,0,137,39850.4277314815,2009-02-06,10:15:56
39.934272,116.30366,0,142,39850.4277430556,2009-02-06,10:15:57
39.934154,116.303656,0,146,39850.4277546296,2009-02-06,10:15:58
39.934045,116.303659,0,149,39850.4277662037,2009-02-06,10:15:59
39.933932,116.303671,0,150,39850.4277777778,2009-02-06,10:16:00
39.933819,116.303671,0,153,39850.4277893519,2009-02-06,10:16:01
39.93371,116.303675,0,156,39850.4278009259,2009-02-06,10:16:02
39.933599,116.303671,0,153,39850.4278125,2009-02-06,10:16:03
39.933496,116.303677,0,153,39850.4278240741,2009-02-06,10:16:04
39.933392,116.303679,0,153,39850.4278356481,2009-02-06,10:16:05
39.933279,116.303696,0,155,39850.4278472222,2009-02-06,10:16:06
39.933166,116.303704,0,158,39850.4278587963,2009-02-06,10:16:07
39.933055,116.303704,0,160,39850.4278703704,2009-02-06,10:16:08
39.93294,116.303711,0,163,39850.4278819444,2009-02-06,10:16:09
39.932829,116.303714,0,164,39850.4278935185,2009-02-06,10:16:10
39.932716,116.303721,0,166,39850.4279050926,2009-02-06,10:16:11
39.932595,116.303718,0,168,39850.4279166667,2009-02-06,10:16:12
39.932473,116.303728,0,171,39850.4279282407,2009-02-06,10:16:13
39.93234,116.303752,0,179,39850.4279398148,2009-02-06,10:16:14
39.932212,116.303761,0,183,39850.4279513889,2009-02-06,10:16:15
39.932085,116.30377,0,187,39850.427962963,2009-02-06,10:16:16
39.931954,116.303767,0,189,39850.427974537,2009-02-06,10:16:17
39.931812,116.303776,0,193,39850.4279861111,2009-02-06,10:16:18
39.931681,116.303778,0,196,39850.4279976852,2009-02-06,10:16:19
39.931556,116.303771,0,196,39850.4280092593,2009-02-06,10:16:20
39.931434,116.303769,0,197,39850.4280208333,2009-02-06,10:16:21
39.931313,116.303769,0,199,39850.4280324074,2009-02-06,10:16:22
39.931193,116.303771,0,201,39850.4280439815,2009-02-06,10:16:23
39.931073,116.303773,0,203,39850.4280555556,2009-02-06,10:16:24
39.930955,116.303775,0,205,39850.4280671296,2009-02-06,10:16:25
39.930829,116.303785,0,206,39850.4280787037,2009-02-06,10:16:26
39.930708,116.303781,0,205,39850.4280902778,2009-02-06,10:16:27
39.930587,116.303787,0,205,39850.4281018519,2009-02-06,10:16:28
39.930465,116.303794,0,206,39850.4281134259,2009-02-06,10:16:29
39.930343,116.303803,0,209,39850.428125,2009-02-06,10:16:30
39.930226,116.303812,0,210,39850.4281365741,2009-02-06,10:16:31
39.930101,116.30382,0,211,39850.4281481481,2009-02-06,10:16:32
39.929971,116.303825,0,210,39850.4281597222,2009-02-06,10:16:33
39.929845,116.303827,0,209,39850.4281712963,2009-02-06,10:16:34
39.92972,116.303818,0,207,39850.4281828704,2009-02-06,10:16:35
39.929604,116.303812,0,205,39850.4281944444,2009-02-06,10:16:36
39.929496,116.303806,0,205,39850.4282060185,2009-02-06,10:16:37
39.9294,116.303794,0,201,39850.4282175926,2009-02-06,10:16:38
39.929315,116.303794,0,198,39850.4282291667,2009-02-06,10:16:39
39.929233,116.303795,0,196,39850.4282407407,2009-02-06,10:16:40
39.92916,116.30378,0,194,39850.4282523148,2009-02-06,10:16:41
39.929084,116.303784,0,196,39850.4282638889,2009-02-06,10:16:42
39.929033,116.303785,0,196,39850.428275463,2009-02-06,10:16:43
39.928974,116.303798,0,195,39850.428287037,2009-02-06,10:16:44
39.928921,116.303799,0,196,39850.4282986111,2009-02-06,10:16:45
39.928876,116.303795,0,193,39850.4283101852,2009-02-06,10:16:46
39.92883,116.303793,0,193,39850.4283217593,2009-02-06,10:16:47
39.928751,116.303799,0,191,39850.4283449074,2009-02-06,10:16:49
39.928686,116.303793,0,187,39850.4283680556,2009-02-06,10:16:51
39.928625,116.303797,0,187,39850.4283912037,2009-02-06,10:16:53
39.928575,116.303795,0,189,39850.4284259259,2009-02-06,10:16:56
39.928537,116.303784,0,200,39850.4284837963,2009-02-06,10:17:01
39.928537,116.303784,0,200,39850.4285185185,2009-02-06,10:17:04
39.928532,116.303784,0,201,39850.4285416667,2009-02-06,10:17:06
39.928519,116.303782,0,201,39850.428599537,2009-02-06,10:17:11
39.928484,116.303778,0,202,39850.4286574074,2009-02-06,10:17:16
39.928456,116.30378,0,202,39850.4287152778,2009-02-06,10:17:21
39.928445,116.303779,0,202,39850.4287731481,2009-02-06,10:17:26
39.928445,116.303779,0,202,39850.4288078704,2009-02-06,10:17:29
39.928448,116.30378,0,202,39850.4288310185,2009-02-06,10:17:31
39.928415,116.303772,0,201,39850.4288888889,2009-02-06,10:17:36
39.928367,116.303793,0,199,39850.4289351852,2009-02-06,10:17:40
39.928335,116.303775,0,194,39850.4289930556,2009-02-06,10:17:45
39.928329,116.303777,0,192,39850.4290509259,2009-02-06,10:17:50
39.928326,116.303778,0,192,39850.4291087963,2009-02-06,10:17:55
39.928329,116.303781,0,192,39850.4291666667,2009-02-06,10:18:00
39.92833,116.303782,0,192,39850.429224537,2009-02-06,10:18:05
39.92833,116.303782,0,192,39850.4292592593,2009-02-06,10:18:08
39.928323,116.303782,0,192,39850.4292824074,2009-02-06,10:18:10
39.928264,116.303782,0,191,39850.4293287037,2009-02-06,10:18:14
39.928247,116.303803,0,189,39850.4293865741,2009-02-06,10:18:19
39.928201,116.303815,0,186,39850.4294328704,2009-02-06,10:18:23
39.928151,116.303813,0,184,39850.4294675926,2009-02-06,10:18:26
39.928103,116.303843,0,183,39850.4295138889,2009-02-06,10:18:30
39.928053,116.303838,0,182,39850.4295486111,2009-02-06,10:18:33
39.927995,116.303822,0,182,39850.4295717593,2009-02-06,10:18:35
39.92795,116.30381,0,181,39850.4295833333,2009-02-06,10:18:36
39.92789,116.3038,0,181,39850.4295949074,2009-02-06,10:18:37
39.927825,116.303801,0,181,39850.4296064815,2009-02-06,10:18:38
39.927756,116.303802,0,181,39850.4296180556,2009-02-06,10:18:39
39.927676,116.303803,0,181,39850.4296296296,2009-02-06,10:18:40
39.92758,116.303802,0,181,39850.4296412037,2009-02-06,10:18:41
39.927485,116.303803,0,182,39850.4296527778,2009-02-06,10:18:42
39.927369,116.303805,0,183,39850.4296643519,2009-02-06,10:18:43
39.927269,116.303805,0,183,39850.4296759259,2009-02-06,10:18:44
39.927162,116.303817,0,183,39850.4296875,2009-02-06,10:18:45
39.927046,116.30382,0,182,39850.4296990741,2009-02-06,10:18:46
39.926931,116.303805,0,182,39850.4297106481,2009-02-06,10:18:47
39.926822,116.303808,0,183,39850.4297222222,2009-02-06,10:18:48
39.926715,116.303814,0,183,39850.4297337963,2009-02-06,10:18:49
39.926611,116.303819,0,182,39850.4297453704,2009-02-06,10:18:50
39.92651,116.303816,0,178,39850.4297569444,2009-02-06,10:18:51
39.926416,116.303808,0,175,39850.4297685185,2009-02-06,10:18:52
39.92632,116.303802,0,172,39850.4297800926,2009-02-06,10:18:53
39.926218,116.303803,0,169,39850.4297916667,2009-02-06,10:18:54
39.926114,116.303808,0,166,39850.4298032407,2009-02-06,10:18:55
39.926018,116.303803,0,162,39850.4298148148,2009-02-06,10:18:56
39.92592,116.303803,0,159,39850.4298263889,2009-02-06,10:18:57
39.925828,116.303803,0,156,39850.429837963,2009-02-06,10:18:58
39.925735,116.303803,0,154,39850.429849537,2009-02-06,10:18:59
39.925635,116.303803,0,151,39850.4298611111,2009-02-06,10:19:00
39.92553,116.303808,0,149,39850.4298726852,2009-02-06,10:19:01
39.925434,116.303812,0,147,39850.4298842593,2009-02-06,10:19:02
39.925348,116.303806,0,144,39850.4298958333,2009-02-06,10:19:03
39.925268,116.303789,0,142,39850.4299074074,2009-02-06,10:19:04
39.925191,116.303784,0,140,39850.4299189815,2009-02-06,10:19:05
39.925114,116.303786,0,137,39850.4299305556,2009-02-06,10:19:06
39.925045,116.303776,0,134,39850.4299421296,2009-02-06,10:19:07
39.924974,116.303774,0,131,39850.4299537037,2009-02-06,10:19:08
39.924903,116.303775,0,127,39850.4299652778,2009-02-06,10:19:09
39.924832,116.30377,0,124,39850.4299768518,2009-02-06,10:19:10
39.92476,116.303769,0,122,39850.4299884259,2009-02-06,10:19:11
39.924691,116.303772,0,119,39850.43,2009-02-06,10:19:12
39.924614,116.303779,0,117,39850.4300115741,2009-02-06,10:19:13
39.924537,116.303779,0,117,39850.4300231481,2009-02-06,10:19:14
39.924464,116.303773,0,115,39850.4300347222,2009-02-06,10:19:15
39.924388,116.303765,0,112,39850.4300462963,2009-02-06,10:19:16
39.924312,116.303753,0,111,39850.4300578704,2009-02-06,10:19:17
39.924231,116.303742,0,106,39850.4300694444,2009-02-06,10:19:18
39.92415,116.303727,0,103,39850.4300810185,2009-02-06,10:19:19
39.924056,116.303702,0,102,39850.4300925926,2009-02-06,10:19:20
39.923964,116.303683,0,101,39850.4301041667,2009-02-06,10:19:21
39.923869,116.303668,0,99,39850.4301157407,2009-02-06,10:19:22
39.923777,116.303659,0,99,39850.4301273148,2009-02-06,10:19:23
39.923688,116.303653,0,101,39850.4301388889,2009-02-06,10:19:24
39.923616,116.303642,0,101,39850.430150463,2009-02-06,10:19:25
39.92355,116.303632,0,99,39850.430162037,2009-02-06,10:19:26
39.923498,116.303626,0,97,39850.4301736111,2009-02-06,10:19:27
39.923454,116.303634,0,94,39850.4302083333,2009-02-06,10:19:30
39.923468,116.303617,0,88,39850.4302662037,2009-02-06,10:19:35
39.923474,116.303617,0,84,39850.4303240741,2009-02-06,10:19:40
39.923477,116.303618,0,81,39850.4303819444,2009-02-06,10:19:45
39.923469,116.303618,0,80,39850.4304398148,2009-02-06,10:19:50
39.923463,116.303619,0,80,39850.4304976852,2009-02-06,10:19:55
39.923462,116.303621,0,80,39850.4305555556,2009-02-06,10:20:00
39.923462,116.303621,0,80,39850.4305902778,2009-02-06,10:20:03
39.923457,116.303622,0,80,39850.4306134259,2009-02-06,10:20:05
39.923447,116.303623,0,80,39850.4306712963,2009-02-06,10:20:10
39.923437,116.303624,0,80,39850.4307291667,2009-02-06,10:20:15
39.923437,116.303624,0,80,39850.4307638889,2009-02-06,10:20:18
39.923439,116.303627,0,80,39850.430787037,2009-02-06,10:20:20
39.923448,116.303629,0,80,39850.4308449074,2009-02-06,10:20:25
39.923454,116.303631,0,80,39850.4309027778,2009-02-06,10:20:30
39.923459,116.303633,0,80,39850.4309606481,2009-02-06,10:20:35
39.92346,116.303634,0,80,39850.4310185185,2009-02-06,10:20:40
39.923466,116.303635,0,80,39850.4310763889,2009-02-06,10:20:45
39.923466,116.303635,0,80,39850.4311111111,2009-02-06,10:20:48
39.923474,116.303637,0,81,39850.4311342593,2009-02-06,10:20:50
39.92349,116.30364,0,81,39850.4311921296,2009-02-06,10:20:55
39.923507,116.303643,0,82,39850.43125,2009-02-06,10:21:00
39.923507,116.303643,0,82,39850.4312847222,2009-02-06,10:21:03
39.923514,116.303645,0,83,39850.4313078704,2009-02-06,10:21:05
39.923455,116.303622,0,85,39850.4313657407,2009-02-06,10:21:10
39.923356,116.303571,0,89,39850.4313888889,2009-02-06,10:21:12
39.92329,116.303511,0,92,39850.431400463,2009-02-06,10:21:13
39.923221,116.303435,0,94,39850.431412037,2009-02-06,10:21:14
39.923149,116.30338,0,95,39850.4314236111,2009-02-06,10:21:15
39.923076,116.303352,0,97,39850.4314351852,2009-02-06,10:21:16
39.923009,116.303327,0,96,39850.4314467593,2009-02-06,10:21:17
39.922935,116.303315,0,95,39850.4314583333,2009-02-06,10:21:18
39.922867,116.303317,0,92,39850.4314699074,2009-02-06,10:21:19
39.922786,116.303315,0,91,39850.4314814815,2009-02-06,10:21:20
39.922699,116.303311,0,90,39850.4314930556,2009-02-06,10:21:21
39.922606,116.303349,0,90,39850.4315046296,2009-02-06,10:21:22
39.922509,116.303383,0,88,39850.4315162037,2009-02-06,10:21:23
39.922425,116.303428,0,87,39850.4315277778,2009-02-06,10:21:24
39.922343,116.303488,0,85,39850.4315393518,2009-02-06,10:21:25
39.922265,116.303551,0,84,39850.4315509259,2009-02-06,10:21:26
39.922185,116.303608,0,83,39850.4315625,2009-02-06,10:21:27
39.922086,116.303684,0,86,39850.4315740741,2009-02-06,10:21:28
39.922002,116.303713,0,85,39850.4315856481,2009-02-06,10:21:29
39.921911,116.303719,0,84,39850.4315972222,2009-02-06,10:21:30
39.921823,116.30373,0,84,39850.4316087963,2009-02-06,10:21:31
39.921729,116.303732,0,83,39850.4316203704,2009-02-06,10:21:32
39.921626,116.303739,0,84,39850.4316319444,2009-02-06,10:21:33
39.921528,116.303746,0,83,39850.4316435185,2009-02-06,10:21:34
39.92143,116.30375,0,82,39850.4316550926,2009-02-06,10:21:35
39.921332,116.303758,0,81,39850.4316666667,2009-02-06,10:21:36
39.921238,116.303768,0,80,39850.4316782407,2009-02-06,10:21:37
39.921148,116.30377,0,79,39850.4316898148,2009-02-06,10:21:38
39.921071,116.303756,0,79,39850.4317013889,2009-02-06,10:21:39
39.921002,116.303759,0,81,39850.431712963,2009-02-06,10:21:40
39.920949,116.303757,0,82,39850.431724537,2009-02-06,10:21:41
39.920896,116.303743,0,82,39850.4317361111,2009-02-06,10:21:42
39.92085,116.303728,0,79,39850.4317476852,2009-02-06,10:21:43
39.920782,116.303733,0,79,39850.4317708333,2009-02-06,10:21:45
39.920741,116.303738,0,80,39850.4318287037,2009-02-06,10:21:50
39.920738,116.303741,0,80,39850.4318865741,2009-02-06,10:21:55
39.920738,116.303741,0,80,39850.4319212963,2009-02-06,10:21:58
39.920739,116.303741,0,79,39850.4319444444,2009-02-06,10:22:00
39.92072,116.303732,0,78,39850.4320023148,2009-02-06,10:22:05
39.920681,116.303729,0,78,39850.4320601852,2009-02-06,10:22:10
39.920652,116.303727,0,78,39850.4321180556,2009-02-06,10:22:15
39.920628,116.30372,0,77,39850.4321759259,2009-02-06,10:22:20
39.920586,116.303719,0,78,39850.4322337963,2009-02-06,10:22:25
39.920584,116.303696,0,78,39850.4322916667,2009-02-06,10:22:30
39.920573,116.303691,0,78,39850.432349537,2009-02-06,10:22:35
39.920523,116.303696,0,79,39850.4323842593,2009-02-06,10:22:38
39.920461,116.303723,0,80,39850.4324074074,2009-02-06,10:22:40
39.920363,116.303752,0,82,39850.4324305556,2009-02-06,10:22:42
39.920302,116.303766,0,82,39850.4324421296,2009-02-06,10:22:43
39.920238,116.303766,0,82,39850.4324537037,2009-02-06,10:22:44
39.920172,116.303754,0,83,39850.4324652778,2009-02-06,10:22:45
39.920101,116.303767,0,85,39850.4324768518,2009-02-06,10:22:46
39.920024,116.303776,0,86,39850.4324884259,2009-02-06,10:22:47
39.919954,116.303785,0,86,39850.4325,2009-02-06,10:22:48
39.919881,116.303783,0,87,39850.4325115741,2009-02-06,10:22:49
39.919801,116.303792,0,87,39850.4325231481,2009-02-06,10:22:50
39.919717,116.303793,0,86,39850.4325347222,2009-02-06,10:22:51
39.919627,116.303795,0,86,39850.4325462963,2009-02-06,10:22:52
39.919536,116.303792,0,85,39850.4325578704,2009-02-06,10:22:53
39.919445,116.303786,0,85,39850.4325694444,2009-02-06,10:22:54
39.919349,116.303786,0,84,39850.4325810185,2009-02-06,10:22:55
39.919251,116.303785,0,84,39850.4325925926,2009-02-06,10:22:56
39.919155,116.303781,0,84,39850.4326041667,2009-02-06,10:22:57
39.919057,116.303793,0,83,39850.4326157407,2009-02-06,10:22:58
39.918958,116.303797,0,84,39850.4326273148,2009-02-06,10:22:59
39.918856,116.303794,0,84,39850.4326388889,2009-02-06,10:23:00
39.91875,116.303799,0,87,39850.432650463,2009-02-06,10:23:01
39.918633,116.303776,0,94,39850.432662037,2009-02-06,10:23:02
39.918518,116.303763,0,96,39850.4326736111,2009-02-06,10:23:03
39.918415,116.303757,0,97,39850.4326851852,2009-02-06,10:23:04
39.918319,116.303753,0,97,39850.4326967593,2009-02-06,10:23:05
39.918219,116.303749,0,98,39850.4327083333,2009-02-06,10:23:06
39.918111,116.303751,0,100,39850.4327199074,2009-02-06,10:23:07
39.918004,116.303754,0,101,39850.4327314815,2009-02-06,10:23:08
39.917899,116.303766,0,103,39850.4327430556,2009-02-06,10:23:09
39.917794,116.303768,0,104,39850.4327546296,2009-02-06,10:23:10
39.91769,116.303767,0,103,39850.4327662037,2009-02-06,10:23:11
39.917582,116.303771,0,104,39850.4327777778,2009-02-06,10:23:12
39.917472,116.303765,0,105,39850.4327893518,2009-02-06,10:23:13
39.917362,116.303759,0,104,39850.4328009259,2009-02-06,10:23:14
39.917256,116.303758,0,107,39850.4328125,2009-02-06,10:23:15
39.917152,116.303757,0,110,39850.4328240741,2009-02-06,10:23:16
39.917058,116.30376,0,110,39850.4328356481,2009-02-06,10:23:17
39.916963,116.303763,0,112,39850.4328472222,2009-02-06,10:23:18
39.916875,116.30376,0,114,39850.4328587963,2009-02-06,10:23:19
39.916797,116.303753,0,116,39850.4328703704,2009-02-06,10:23:20
39.916734,116.30374,0,110,39850.4328819444,2009-02-06,10:23:21
39.916671,116.303738,0,110,39850.4328935185,2009-02-06,10:23:22
39.916614,116.30374,0,112,39850.4329050926,2009-02-06,10:23:23
39.916558,116.303741,0,114,39850.4329166667,2009-02-06,10:23:24
39.916502,116.303739,0,117,39850.4329282407,2009-02-06,10:23:25
39.916424,116.303744,0,119,39850.4329513889,2009-02-06,10:23:27
39.916363,116.303742,0,124,39850.432974537,2009-02-06,10:23:29
39.916307,116.303741,0,127,39850.4329976852,2009-02-06,10:23:31
39.916258,116.303734,0,130,39850.4330208333,2009-02-06,10:23:33
39.9162,116.303733,0,132,39850.4330439815,2009-02-06,10:23:35
39.916143,116.303741,0,134,39850.4330671296,2009-02-06,10:23:37
39.916082,116.303751,0,136,39850.4330902778,2009-02-06,10:23:39
39.91602,116.303763,0,136,39850.4331134259,2009-02-06,10:23:41
39.915934,116.303774,0,137,39850.4331365741,2009-02-06,10:23:43
39.915886,116.303769,0,138,39850.4331481481,2009-02-06,10:23:44
39.915836,116.303768,0,138,39850.4331597222,2009-02-06,10:23:45
39.915777,116.303775,0,139,39850.4331712963,2009-02-06,10:23:46
39.915717,116.303785,0,139,39850.4331828704,2009-02-06,10:23:47
39.915654,116.303789,0,138,39850.4331944444,2009-02-06,10:23:48
39.915591,116.303796,0,135,39850.4332060185,2009-02-06,10:23:49
39.915518,116.303809,0,133,39850.4332175926,2009-02-06,10:23:50
39.91544,116.303818,0,132,39850.4332291667,2009-02-06,10:23:51
39.915366,116.303824,0,132,39850.4332407407,2009-02-06,10:23:52
39.915292,116.30383,0,132,39850.4332523148,2009-02-06,10:23:53
39.915219,116.303848,0,131,39850.4332638889,2009-02-06,10:23:54
39.915156,116.303847,0,132,39850.433275463,2009-02-06,10:23:55
39.915102,116.30385,0,131,39850.433287037,2009-02-06,10:23:56
39.915025,116.303867,0,125,39850.4333101852,2009-02-06,10:23:58
39.914968,116.303856,0,125,39850.4333333333,2009-02-06,10:24:00
39.914914,116.303859,0,129,39850.4333680556,2009-02-06,10:24:03
39.914859,116.303849,0,132,39850.4333912037,2009-02-06,10:24:05
39.91479,116.303857,0,133,39850.4334143519,2009-02-06,10:24:07
39.914718,116.30386,0,136,39850.4334375,2009-02-06,10:24:09
39.914646,116.303862,0,138,39850.4334606482,2009-02-06,10:24:11
39.914564,116.303863,0,138,39850.4334837963,2009-02-06,10:24:13
39.914519,116.303859,0,138,39850.4334953704,2009-02-06,10:24:14
39.914471,116.303864,0,138,39850.4335069444,2009-02-06,10:24:15
39.914419,116.303868,0,136,39850.4335185185,2009-02-06,10:24:16
39.914338,116.303864,0,135,39850.4335416667,2009-02-06,10:24:18
39.914286,116.303857,0,136,39850.4335648148,2009-02-06,10:24:20
39.91425,116.303856,0,131,39850.4336226852,2009-02-06,10:24:25
39.914246,116.303873,0,127,39850.4336805556,2009-02-06,10:24:30
39.914189,116.30387,0,127,39850.4337152778,2009-02-06,10:24:33
39.914118,116.303867,0,128,39850.4337384259,2009-02-06,10:24:35
39.914043,116.303864,0,127,39850.4337615741,2009-02-06,10:24:37
39.913964,116.303867,0,125,39850.4337847222,2009-02-06,10:24:39
39.913896,116.303868,0,125,39850.4338078704,2009-02-06,10:24:41
39.91383,116.303861,0,125,39850.4338310185,2009-02-06,10:24:43
39.913761,116.303855,0,124,39850.4338541667,2009-02-06,10:24:45
39.913699,116.303862,0,127,39850.4338773148,2009-02-06,10:24:47
39.913631,116.303861,0,129,39850.433900463,2009-02-06,10:24:49
39.913551,116.303851,0,127,39850.4339236111,2009-02-06,10:24:51
39.913475,116.303849,0,128,39850.4339467593,2009-02-06,10:24:53
39.913406,116.30385,0,127,39850.4339699074,2009-02-06,10:24:55
39.913336,116.30385,0,125,39850.4339930556,2009-02-06,10:24:57
39.91325,116.303852,0,129,39850.4340162037,2009-02-06,10:24:59
39.9132,116.303864,0,135,39850.4340277778,2009-02-06,10:25:00
39.91315,116.303867,0,135,39850.4340393519,2009-02-06,10:25:01
39.913097,116.303868,0,135,39850.4340509259,2009-02-06,10:25:02
39.913043,116.303864,0,136,39850.4340625,2009-02-06,10:25:03
39.912989,116.303865,0,138,39850.4340740741,2009-02-06,10:25:04
39.912893,116.303861,0,132,39850.4340972222,2009-02-06,10:25:06
39.912841,116.303862,0,132,39850.4341087963,2009-02-06,10:25:07
39.912791,116.303861,0,133,39850.4341203704,2009-02-06,10:25:08
39.912738,116.303863,0,132,39850.4341319444,2009-02-06,10:25:09
39.912691,116.303865,0,133,39850.4341435185,2009-02-06,10:25:10
39.912641,116.303866,0,131,39850.4341550926,2009-02-06,10:25:11
39.912554,116.303873,0,134,39850.4341782407,2009-02-06,10:25:13
39.912507,116.303865,0,137,39850.4341898148,2009-02-06,10:25:14
39.912417,116.303863,0,137,39850.434212963,2009-02-06,10:25:16
39.912369,116.303864,0,141,39850.434224537,2009-02-06,10:25:17
39.912281,116.303866,0,145,39850.4342476852,2009-02-06,10:25:19
39.912228,116.303877,0,148,39850.4342592593,2009-02-06,10:25:20
39.912171,116.303889,0,151,39850.4342708333,2009-02-06,10:25:21
39.912107,116.303887,0,153,39850.4342824074,2009-02-06,10:25:22
39.912038,116.303885,0,153,39850.4342939815,2009-02-06,10:25:23
39.911969,116.303883,0,155,39850.4343055556,2009-02-06,10:25:24
39.911895,116.303876,0,160,39850.4343171296,2009-02-06,10:25:25
39.911813,116.303881,0,165,39850.4343287037,2009-02-06,10:25:26
39.911726,116.303881,0,168,39850.4343402778,2009-02-06,10:25:27
39.911638,116.303883,0,168,39850.4343518519,2009-02-06,10:25:28
39.911537,116.303886,0,168,39850.4343634259,2009-02-06,10:25:29
39.911442,116.303897,0,170,39850.434375,2009-02-06,10:25:30
39.911347,116.303912,0,172,39850.4343865741,2009-02-06,10:25:31
39.911254,116.303922,0,170,39850.4343981481,2009-02-06,10:25:32
39.911172,116.303927,0,170,39850.4344097222,2009-02-06,10:25:33
39.911103,116.303931,0,173,39850.4344212963,2009-02-06,10:25:34
39.911032,116.303928,0,172,39850.4344328704,2009-02-06,10:25:35
39.910966,116.303936,0,171,39850.4344444444,2009-02-06,10:25:36
39.910907,116.30394,0,169,39850.4344560185,2009-02-06,10:25:37
39.910848,116.303938,0,166,39850.4344675926,2009-02-06,10:25:38
39.910794,116.303944,0,165,39850.4344791667,2009-02-06,10:25:39
39.910737,116.30395,0,163,39850.4344907407,2009-02-06,10:25:40
39.91069,116.303951,0,162,39850.4345023148,2009-02-06,10:25:41
39.910626,116.303952,0,161,39850.434525463,2009-02-06,10:25:43
39.910573,116.303958,0,159,39850.4345601852,2009-02-06,10:25:46
39.910522,116.30393,0,149,39850.4346180556,2009-02-06,10:25:51
39.910453,116.303919,0,149,39850.4346527778,2009-02-06,10:25:54
39.910369,116.303903,0,157,39850.4346759259,2009-02-06,10:25:56
39.910295,116.303893,0,159,39850.4346990741,2009-02-06,10:25:58
39.910251,116.303899,0,160,39850.4347106481,2009-02-06,10:25:59
39.910198,116.3039,0,158,39850.4347222222,2009-02-06,10:26:00
39.910153,116.303896,0,159,39850.4347337963,2009-02-06,10:26:01
39.910069,116.303884,0,159,39850.4347569444,2009-02-06,10:26:03
39.909987,116.303901,0,142,39850.4347800926,2009-02-06,10:26:05
39.90991,116.303896,0,139,39850.4348032407,2009-02-06,10:26:07
39.909848,116.303885,0,136,39850.4348263889,2009-02-06,10:26:09
39.909791,116.303888,0,134,39850.434849537,2009-02-06,10:26:11
39.90973,116.303889,0,132,39850.4348842593,2009-02-06,10:26:14
39.909671,116.303878,0,131,39850.4349189815,2009-02-06,10:26:17
39.909613,116.303867,0,140,39850.4349537037,2009-02-06,10:26:20
39.909559,116.303863,0,142,39850.4349768519,2009-02-06,10:26:22
39.9095,116.303861,0,145,39850.435,2009-02-06,10:26:24
39.909438,116.303849,0,144,39850.4350231481,2009-02-06,10:26:26
39.909376,116.303854,0,146,39850.4350462963,2009-02-06,10:26:28
39.90932,116.303861,0,146,39850.4350694444,2009-02-06,10:26:30
39.90928,116.303887,0,150,39850.4350925926,2009-02-06,10:26:32
39.909245,116.303886,0,159,39850.435150463,2009-02-06,10:26:37
39.909245,116.303886,0,159,39850.4351851852,2009-02-06,10:26:40
39.909238,116.303887,0,156,39850.4352083333,2009-02-06,10:26:42
39.909228,116.303888,0,156,39850.4352662037,2009-02-06,10:26:47
39.909217,116.303889,0,156,39850.4353240741,2009-02-06,10:26:52
39.909217,116.303889,0,156,39850.4353587963,2009-02-06,10:26:55
39.909215,116.303888,0,156,39850.4353819444,2009-02-06,10:26:57
39.909206,116.303886,0,156,39850.4354398148,2009-02-06,10:27:02
39.909175,116.303876,0,156,39850.4354976852,2009-02-06,10:27:07
39.909126,116.303845,0,154,39850.4355555556,2009-02-06,10:27:12
39.909078,116.303823,0,152,39850.4355902778,2009-02-06,10:27:15
39.90904,116.303777,0,150,39850.435625,2009-02-06,10:27:18
39.908993,116.303742,0,148,39850.4356481481,2009-02-06,10:27:20
39.908936,116.303732,0,151,39850.4356828704,2009-02-06,10:27:23
39.908928,116.303771,0,161,39850.4357407407,2009-02-06,10:27:28
39.908876,116.303794,0,162,39850.4357523148,2009-02-06,10:27:29
39.908841,116.303762,0,169,39850.4357638889,2009-02-06,10:27:30
39.90879,116.303742,0,168,39850.4357986111,2009-02-06,10:27:33
39.908757,116.303746,0,165,39850.4358564815,2009-02-06,10:27:38
39.908699,116.303747,0,168,39850.4359143519,2009-02-06,10:27:43
39.908663,116.303711,0,169,39850.4359606481,2009-02-06,10:27:47
39.908631,116.303713,0,164,39850.4360185185,2009-02-06,10:27:52
39.908582,116.303713,0,161,39850.4360648148,2009-02-06,10:27:56
39.908533,116.303692,0,163,39850.436099537,2009-02-06,10:27:59
39.908465,116.303691,0,167,39850.4361458333,2009-02-06,10:28:03
39.908409,116.303707,0,172,39850.4361921296,2009-02-06,10:28:07
39.908351,116.303707,0,176,39850.4362384259,2009-02-06,10:28:11
39.908305,116.303668,0,183,39850.4362731481,2009-02-06,10:28:14
39.908256,116.303655,0,181,39850.4363310185,2009-02-06,10:28:19
39.908215,116.303671,0,173,39850.4363773148,2009-02-06,10:28:23
39.908168,116.303677,0,168,39850.4364351852,2009-02-06,10:28:28
39.908109,116.303683,0,162,39850.4364814815,2009-02-06,10:28:32
39.908064,116.30368,0,156,39850.4365277778,2009-02-06,10:28:36
39.908018,116.303659,0,155,39850.4365625,2009-02-06,10:28:39
39.907965,116.303654,0,155,39850.4365972222,2009-02-06,10:28:42
39.907921,116.303655,0,158,39850.4366319444,2009-02-06,10:28:45
39.907874,116.303669,0,159,39850.4366898148,2009-02-06,10:28:50
39.907816,116.303644,0,158,39850.4367476852,2009-02-06,10:28:55
39.907772,116.303612,0,155,39850.4367824074,2009-02-06,10:28:58
39.907749,116.303588,0,151,39850.4368402778,2009-02-06,10:29:03
39.907745,116.30357,0,150,39850.4368981481,2009-02-06,10:29:08
39.907739,116.303561,0,149,39850.4369560185,2009-02-06,10:29:13
39.907739,116.303561,0,149,39850.4369907407,2009-02-06,10:29:16
39.907731,116.303563,0,147,39850.4370138889,2009-02-06,10:29:18
39.907703,116.303539,0,143,39850.4370717593,2009-02-06,10:29:23
39.907703,116.303539,0,143,39850.4371064815,2009-02-06,10:29:26
39.9077,116.303543,0,144,39850.4371296296,2009-02-06,10:29:28
39.90768,116.303548,0,143,39850.4371875,2009-02-06,10:29:33
39.907638,116.303571,0,142,39850.4372337963,2009-02-06,10:29:37
39.907629,116.303644,0,144,39850.4372800926,2009-02-06,10:29:41
39.907632,116.303717,0,146,39850.4373148148,2009-02-06,10:29:44
39.907625,116.30378,0,143,39850.4373611111,2009-02-06,10:29:48
39.907615,116.303797,0,144,39850.4374189815,2009-02-06,10:29:53
39.907615,116.30379,0,142,39850.4374768519,2009-02-06,10:29:58
39.907616,116.303795,0,142,39850.4375347222,2009-02-06,10:30:03
39.907616,116.303795,0,142,39850.4375694444,2009-02-06,10:30:06
39.907617,116.303798,0,142,39850.4375925926,2009-02-06,10:30:08
39.907617,116.303788,0,143,39850.437650463,2009-02-06,10:30:13
39.907617,116.303783,0,143,39850.4377083333,2009-02-06,10:30:18
39.907619,116.303786,0,143,39850.4377662037,2009-02-06,10:30:23
39.907619,116.303786,0,143,39850.4378009259,2009-02-06,10:30:26
39.907621,116.303786,0,143,39850.4378240741,2009-02-06,10:30:28
39.907574,116.303734,0,143,39850.4378819444,2009-02-06,10:30:33
39.907528,116.303702,0,144,39850.4379282407,2009-02-06,10:30:37
39.907477,116.303663,0,144,39850.4379861111,2009-02-06,10:30:42
39.907434,116.30369,0,141,39850.4380439815,2009-02-06,10:30:47
39.907394,116.303722,0,138,39850.4380902778,2009-02-06,10:30:51
39.907351,116.303744,0,136,39850.438125,2009-02-06,10:30:54
39.90731,116.303775,0,133,39850.4381597222,2009-02-06,10:30:57
39.907275,116.303825,0,131,39850.4381944444,2009-02-06,10:31:00
39.907241,116.303878,0,128,39850.4382407407,2009-02-06,10:31:04
39.90721,116.303891,0,123,39850.4382986111,2009-02-06,10:31:09
39.907175,116.303872,0,120,39850.4383564815,2009-02-06,10:31:14
39.907158,116.303807,0,119,39850.4384143518,2009-02-06,10:31:19
39.907122,116.303774,0,119,39850.4384722222,2009-02-06,10:31:24
39.907072,116.303798,0,121,39850.4385300926,2009-02-06,10:31:29
39.907024,116.303839,0,121,39850.4385532407,2009-02-06,10:31:31
39.907024,116.303839,0,121,39850.438587963,2009-02-06,10:31:34
39.907021,116.303839,0,122,39850.4386111111,2009-02-06,10:31:36
39.906956,116.303898,0,122,39850.4386342593,2009-02-06,10:31:38
39.906912,116.303944,0,122,39850.4386458333,2009-02-06,10:31:39
39.906864,116.30403,0,122,39850.4386689815,2009-02-06,10:31:41
39.906905,116.304131,0,123,39850.4386805556,2009-02-06,10:31:42
39.906869,116.304178,0,123,39850.4387037037,2009-02-06,10:31:44
39.906852,116.304248,0,124,39850.4387268518,2009-02-06,10:31:46
39.906829,116.304316,0,123,39850.43875,2009-02-06,10:31:48
39.906736,116.304397,0,123,39850.4387731481,2009-02-06,10:31:50
39.906638,116.304397,0,134,39850.4387962963,2009-02-06,10:31:52
39.906537,116.304398,0,136,39850.4388078704,2009-02-06,10:31:53
39.90648,116.304415,0,136,39850.4388194444,2009-02-06,10:31:54
39.906439,116.304471,0,132,39850.4388773148,2009-02-06,10:31:59
39.906428,116.304515,0,122,39850.4389351852,2009-02-06,10:32:04
39.906415,116.304527,0,120,39850.4389930556,2009-02-06,10:32:09
39.906385,116.304521,0,119,39850.4390509259,2009-02-06,10:32:14
39.906359,116.304463,0,117,39850.4390972222,2009-02-06,10:32:18
39.907683,116.318094,0,154,39850.4418518519,2009-02-06,10:36:16
39.905792,116.318344,0,55,39850.4418981481,2009-02-06,10:36:20
39.905835,116.318315,0,61,39850.4419097222,2009-02-06,10:36:21
39.905867,116.31832,0,78,39850.4419212963,2009-02-06,10:36:22
39.905914,116.31832,0,91,39850.4419444444,2009-02-06,10:36:24
39.90589,116.318254,0,79,39850.4419907407,2009-02-06,10:36:28
39.905847,116.318216,0,69,39850.4420138889,2009-02-06,10:36:30
39.905868,116.318246,0,95,39850.4420486111,2009-02-06,10:36:33
39.905885,116.318267,0,114,39850.4420717593,2009-02-06,10:36:35
39.905851,116.318295,0,104,39850.4420949074,2009-02-06,10:36:37
39.905807,116.318327,0,92,39850.4421064815,2009-02-06,10:36:38
39.905795,116.318387,0,74,39850.4421643519,2009-02-06,10:36:43
39.905802,116.318447,0,75,39850.4422222222,2009-02-06,10:36:48
39.905823,116.318516,0,79,39850.4422685185,2009-02-06,10:36:52
39.905844,116.318574,0,80,39850.4423148148,2009-02-06,10:36:56
39.905866,116.318612,0,88,39850.4423726852,2009-02-06,10:37:01
39.9059,116.318651,0,91,39850.4424189815,2009-02-06,10:37:05
39.905911,116.31868,0,89,39850.4424768519,2009-02-06,10:37:10
39.905928,116.3187,0,90,39850.4425347222,2009-02-06,10:37:15
39.905928,116.318708,0,90,39850.4425925926,2009-02-06,10:37:20
39.905928,116.318708,0,90,39850.442650463,2009-02-06,10:37:25
39.905927,116.3187,0,90,39850.4427083333,2009-02-06,10:37:30
39.905927,116.3187,0,90,39850.4427430556,2009-02-06,10:37:33
39.905928,116.318703,0,91,39850.4427662037,2009-02-06,10:37:35
39.905957,116.318757,0,91,39850.4427893519,2009-02-06,10:37:37
39.905971,116.318817,0,89,39850.4428240741,2009-02-06,10:37:40
39.90598,116.318882,0,87,39850.4428819444,2009-02-06,10:37:45
39.905989,116.318942,0,88,39850.4429398148,2009-02-06,10:37:50
39.906021,116.319003,0,87,39850.442974537,2009-02-06,10:37:53
39.906021,116.319086,0,87,39850.4430208333,2009-02-06,10:37:57
39.90602,116.319157,0,88,39850.4430439815,2009-02-06,10:37:59
39.906006,116.319216,0,87,39850.4430671296,2009-02-06,10:38:01
39.905992,116.319288,0,86,39850.4430902778,2009-02-06,10:38:03
39.905991,116.31935,0,88,39850.4431134259,2009-02-06,10:38:05
39.905988,116.319411,0,89,39850.4431365741,2009-02-06,10:38:07
39.906003,116.31948,0,86,39850.4431712963,2009-02-06,10:38:10
39.906015,116.319549,0,81,39850.4432060185,2009-02-06,10:38:13
39.906027,116.319613,0,80,39850.4432407407,2009-02-06,10:38:16
39.906033,116.319674,0,80,39850.4432638889,2009-02-06,10:38:18
39.906033,116.319735,0,79,39850.443287037,2009-02-06,10:38:20
39.90603,116.319798,0,79,39850.4433101852,2009-02-06,10:38:22
39.906026,116.319864,0,78,39850.4433333333,2009-02-06,10:38:24
39.906028,116.319924,0,79,39850.4433564815,2009-02-06,10:38:26
39.906028,116.319987,0,80,39850.4433796296,2009-02-06,10:38:28
39.906022,116.320068,0,80,39850.4434027778,2009-02-06,10:38:30
39.906008,116.320149,0,80,39850.4434259259,2009-02-06,10:38:32
39.906004,116.320237,0,80,39850.4434606481,2009-02-06,10:38:35
39.905999,116.320306,0,80,39850.4434953704,2009-02-06,10:38:38
39.906005,116.320378,0,82,39850.4435300926,2009-02-06,10:38:41
39.906005,116.320445,0,82,39850.4435532407,2009-02-06,10:38:43
39.905996,116.320524,0,84,39850.4435763889,2009-02-06,10:38:45
39.905988,116.320591,0,85,39850.443599537,2009-02-06,10:38:47
39.905979,116.320668,0,86,39850.4436226852,2009-02-06,10:38:49
39.905983,116.320734,0,87,39850.4436458333,2009-02-06,10:38:51
39.905992,116.320819,0,87,39850.4436805556,2009-02-06,10:38:54
39.905998,116.320896,0,88,39850.4437152778,2009-02-06,10:38:57
39.906002,116.320961,0,88,39850.4437384259,2009-02-06,10:38:59
39.906007,116.321027,0,89,39850.4437615741,2009-02-06,10:39:01
39.906011,116.321112,0,91,39850.4437962963,2009-02-06,10:39:04
39.905987,116.321212,0,96,39850.4438310185,2009-02-06,10:39:07
39.905986,116.321276,0,99,39850.4438657407,2009-02-06,10:39:10
39.905993,116.321335,0,103,39850.4439236111,2009-02-06,10:39:15
39.905996,116.321393,0,107,39850.4439583333,2009-02-06,10:39:18
39.905998,116.321451,0,110,39850.4439930556,2009-02-06,10:39:21
39.906002,116.321518,0,113,39850.4440277778,2009-02-06,10:39:24
39.906,116.32159,0,117,39850.4440740741,2009-02-06,10:39:28
39.905981,116.321666,0,119,39850.4441087963,2009-02-06,10:39:31
39.905992,116.321749,0,119,39850.4441435185,2009-02-06,10:39:34
39.905992,116.321809,0,122,39850.4441898148,2009-02-06,10:39:38
39.905979,116.321868,0,125,39850.444224537,2009-02-06,10:39:41
39.905977,116.32193,0,129,39850.4442708333,2009-02-06,10:39:45
39.905963,116.321998,0,134,39850.4443287037,2009-02-06,10:39:50
39.905951,116.322057,0,137,39850.4443634259,2009-02-06,10:39:53
39.905936,116.322123,0,140,39850.4443981481,2009-02-06,10:39:56
39.905911,116.32218,0,145,39850.4444212963,2009-02-06,10:39:58
39.905884,116.322243,0,149,39850.4444560185,2009-02-06,10:40:01
39.905857,116.322284,0,156,39850.4444907407,2009-02-06,10:40:04
39.905872,116.32236,0,156,39850.444537037,2009-02-06,10:40:08
39.905868,116.322421,0,157,39850.4445601852,2009-02-06,10:40:10
39.905875,116.32248,0,158,39850.4445949074,2009-02-06,10:40:13
39.905871,116.322553,0,157,39850.4446412037,2009-02-06,10:40:17
39.905855,116.322605,0,151,39850.4446759259,2009-02-06,10:40:20
39.905805,116.322616,0,152,39850.4447222222,2009-02-06,10:40:24
39.905744,116.322625,0,153,39850.4447685185,2009-02-06,10:40:28
39.905706,116.322665,0,155,39850.4448263889,2009-02-06,10:40:33
39.905652,116.32266,0,152,39850.4448611111,2009-02-06,10:40:36
39.905599,116.322652,0,152,39850.4448958333,2009-02-06,10:40:39
39.905547,116.322629,0,151,39850.4449305556,2009-02-06,10:40:42
39.905504,116.322649,0,152,39850.4449537037,2009-02-06,10:40:44
39.905458,116.322642,0,151,39850.4449884259,2009-02-06,10:40:47
39.905405,116.322653,0,146,39850.4450347222,2009-02-06,10:40:51
39.90536,116.322645,0,146,39850.4450694444,2009-02-06,10:40:54
39.905312,116.322616,0,141,39850.4451157407,2009-02-06,10:40:58
39.905244,116.322588,0,147,39850.445150463,2009-02-06,10:41:01
39.905197,116.322594,0,149,39850.4451851852,2009-02-06,10:41:04
39.905138,116.322605,0,145,39850.4452314815,2009-02-06,10:41:08
39.905086,116.322612,0,144,39850.4452777778,2009-02-06,10:41:12
39.90504,116.322586,0,147,39850.4453125,2009-02-06,10:41:15
39.904992,116.322596,0,150,39850.4453472222,2009-02-06,10:41:18
39.904943,116.322616,0,150,39850.4453935185,2009-02-06,10:41:22
39.904891,116.3226,0,149,39850.4454398148,2009-02-06,10:41:26
39.90484,116.322571,0,150,39850.445474537,2009-02-06,10:41:29
39.904795,116.322565,0,147,39850.4455208333,2009-02-06,10:41:33
39.904748,116.322564,0,141,39850.4455671296,2009-02-06,10:41:37
39.904698,116.322559,0,139,39850.4456018518,2009-02-06,10:41:40
39.904651,116.322538,0,136,39850.4456481481,2009-02-06,10:41:44
39.9046,116.322522,0,134,39850.4456828704,2009-02-06,10:41:47
39.904555,116.32253,0,132,39850.4457175926,2009-02-06,10:41:50
39.904502,116.322546,0,130,39850.4457523148,2009-02-06,10:41:53
39.904445,116.322561,0,132,39850.445787037,2009-02-06,10:41:56
39.904392,116.322584,0,130,39850.4458333333,2009-02-06,10:42:00
39.904341,116.322594,0,130,39850.4458796296,2009-02-06,10:42:04
39.904286,116.322596,0,127,39850.4459375,2009-02-06,10:42:09
39.904232,116.32258,0,129,39850.4459837963,2009-02-06,10:42:13
39.904182,116.322576,0,129,39850.4460300926,2009-02-06,10:42:17
39.904134,116.322589,0,127,39850.4460763889,2009-02-06,10:42:21
39.904083,116.322578,0,129,39850.4461226852,2009-02-06,10:42:25
39.904026,116.322573,0,133,39850.4461689815,2009-02-06,10:42:29
39.903977,116.322581,0,135,39850.4462037037,2009-02-06,10:42:32
39.903929,116.322623,0,139,39850.4462384259,2009-02-06,10:42:35
39.903863,116.322675,0,144,39850.4462731481,2009-02-06,10:42:38
39.903818,116.322681,0,146,39850.4463078704,2009-02-06,10:42:41
39.903764,116.322676,0,148,39850.4463541667,2009-02-06,10:42:45
39.903736,116.322693,0,148,39850.446412037,2009-02-06,10:42:50
39.903701,116.322695,0,147,39850.4464699074,2009-02-06,10:42:55
39.903682,116.322684,0,147,39850.4465277778,2009-02-06,10:43:00
39.903672,116.322691,0,147,39850.4465856481,2009-02-06,10:43:05
39.903654,116.32267,0,146,39850.4466435185,2009-02-06,10:43:10
39.903615,116.322662,0,144,39850.4467013889,2009-02-06,10:43:15
39.903554,116.322653,0,143,39850.4467592593,2009-02-06,10:43:20
39.903507,116.322641,0,138,39850.4468055556,2009-02-06,10:43:24
39.903462,116.322628,0,136,39850.4468402778,2009-02-06,10:43:27
39.903412,116.322627,0,132,39850.4468981481,2009-02-06,10:43:32
39.903355,116.322628,0,127,39850.4469444444,2009-02-06,10:43:36
39.903299,116.322636,0,123,39850.4469907407,2009-02-06,10:43:40
39.903245,116.322626,0,124,39850.447025463,2009-02-06,10:43:43
39.903189,116.322634,0,121,39850.4470717593,2009-02-06,10:43:47
39.90314,116.322625,0,125,39850.4470949074,2009-02-06,10:43:49
39.903097,116.322591,0,132,39850.4471180556,2009-02-06,10:43:51
39.90304,116.322574,0,132,39850.4471643518,2009-02-06,10:43:55
39.902995,116.32254,0,133,39850.4471990741,2009-02-06,10:43:58
39.902949,116.322537,0,135,39850.4472337963,2009-02-06,10:44:01
39.902898,116.322543,0,136,39850.4472800926,2009-02-06,10:44:05
39.902854,116.32253,0,134,39850.4473148148,2009-02-06,10:44:08
39.902805,116.32253,0,133,39850.447349537,2009-02-06,10:44:11
39.902751,116.322538,0,130,39850.4473958333,2009-02-06,10:44:15
39.902686,116.322564,0,127,39850.4474421296,2009-02-06,10:44:19
39.902617,116.322591,0,133,39850.4474768518,2009-02-06,10:44:22
39.902568,116.322618,0,134,39850.4475115741,2009-02-06,10:44:25
39.902521,116.322611,0,138,39850.4475462963,2009-02-06,10:44:28
39.902471,116.322642,0,137,39850.4475925926,2009-02-06,10:44:32
39.902424,116.322621,0,140,39850.4476273148,2009-02-06,10:44:35
39.902383,116.3226,0,133,39850.4476736111,2009-02-06,10:44:39
39.902333,116.322597,0,129,39850.4477199074,2009-02-06,10:44:43
39.902291,116.322576,0,124,39850.4477662037,2009-02-06,10:44:47
39.90225,116.322587,0,117,39850.4478240741,2009-02-06,10:44:52
39.902193,116.322589,0,114,39850.4478819444,2009-02-06,10:44:57
39.902145,116.322591,0,112,39850.4479282407,2009-02-06,10:45:01
39.902087,116.322595,0,109,39850.447974537,2009-02-06,10:45:05
39.902043,116.322604,0,108,39850.4480092593,2009-02-06,10:45:08
39.901996,116.322588,0,107,39850.4480439815,2009-02-06,10:45:11
39.901945,116.322591,0,106,39850.4480787037,2009-02-06,10:45:14
39.901886,116.322602,0,108,39850.448125,2009-02-06,10:45:18
39.901813,116.322647,0,110,39850.4481597222,2009-02-06,10:45:21
39.901766,116.322649,0,110,39850.4481944444,2009-02-06,10:45:24
39.901721,116.32264,0,112,39850.4482291667,2009-02-06,10:45:27
39.901677,116.322636,0,115,39850.4482638889,2009-02-06,10:45:30
39.901631,116.322622,0,116,39850.4482986111,2009-02-06,10:45:33
39.901582,116.322644,0,118,39850.4483333333,2009-02-06,10:45:36
39.901522,116.322628,0,120,39850.4483796296,2009-02-06,10:45:40
39.901469,116.32263,0,123,39850.4484143518,2009-02-06,10:45:43
39.901406,116.322622,0,125,39850.4484606481,2009-02-06,10:45:47
39.901356,116.322599,0,131,39850.4484953704,2009-02-06,10:45:50
39.901301,116.322608,0,131,39850.4485416667,2009-02-06,10:45:54
39.901261,116.322656,0,130,39850.448587963,2009-02-06,10:45:58
39.90121,116.322627,0,131,39850.4486458333,2009-02-06,10:46:03
39.901185,116.322624,0,130,39850.4487037037,2009-02-06,10:46:08
39.901196,116.322562,0,129,39850.4487615741,2009-02-06,10:46:13
39.901209,116.322505,0,128,39850.4488078704,2009-02-06,10:46:17
39.901237,116.322436,0,126,39850.4488425926,2009-02-06,10:46:20
39.901249,116.322375,0,125,39850.4488773148,2009-02-06,10:46:23
39.901259,116.322317,0,124,39850.448912037,2009-02-06,10:46:26
39.901261,116.322248,0,123,39850.4489467593,2009-02-06,10:46:29
39.901255,116.32219,0,123,39850.4489814815,2009-02-06,10:46:32
39.901253,116.322129,0,122,39850.4490162037,2009-02-06,10:46:35
39.901241,116.322064,0,121,39850.4490509259,2009-02-06,10:46:38
39.901242,116.321999,0,120,39850.4490856482,2009-02-06,10:46:41
39.901251,116.321928,0,119,39850.4491319444,2009-02-06,10:46:45
39.901257,116.321849,0,120,39850.4491782407,2009-02-06,10:46:49
39.901258,116.321788,0,121,39850.449212963,2009-02-06,10:46:52
39.901265,116.321706,0,121,39850.4492708333,2009-02-06,10:46:57
39.90127,116.321644,0,121,39850.4493055556,2009-02-06,10:47:00
39.901263,116.321566,0,121,39850.4493518519,2009-02-06,10:47:04
39.901256,116.321492,0,119,39850.4493981482,2009-02-06,10:47:08
39.901233,116.321421,0,125,39850.4494212963,2009-02-06,10:47:10
39.901207,116.321414,0,126,39850.4494791667,2009-02-06,10:47:15
39.901208,116.32141,0,126,39850.449537037,2009-02-06,10:47:20
39.901208,116.321407,0,126,39850.4495949074,2009-02-06,10:47:25
39.901207,116.321411,0,126,39850.4496527778,2009-02-06,10:47:30
39.901207,116.321411,0,126,39850.4496875,2009-02-06,10:47:33
39.901206,116.321418,0,126,39850.4497106481,2009-02-06,10:47:35
39.901205,116.321431,0,126,39850.4497685185,2009-02-06,10:47:40
39.901201,116.321445,0,126,39850.4498263889,2009-02-06,10:47:45
39.902331,116.31841,0,205,39850.4519444444,2009-02-06,10:50:48
39.902314,116.318309,0,208,39850.4519560185,2009-02-06,10:50:49
39.902243,116.318431,0,273,39850.4519675926,2009-02-06,10:50:50
39.901986,116.319159,0,483,39850.4520023148,2009-02-06,10:50:53
39.901963,116.319195,0,502,39850.4520138889,2009-02-06,10:50:54
39.901834,116.319285,0,574,39850.452025463,2009-02-06,10:50:55
39.901778,116.319383,0,612,39850.4520717593,2009-02-06,10:50:59
39.901754,116.319456,0,649,39850.4520833333,2009-02-06,10:51:00
39.901733,116.319496,0,664,39850.4520949074,2009-02-06,10:51:01
39.901712,116.319553,0,699,39850.4521064815,2009-02-06,10:51:02
39.9017,116.319619,0,719,39850.4521412037,2009-02-06,10:51:05
39.901694,116.319673,0,728,39850.4521527778,2009-02-06,10:51:06
39.901678,116.31972,0,749,39850.4521643519,2009-02-06,10:51:07
39.901651,116.319717,0,767,39850.4521759259,2009-02-06,10:51:08
39.901664,116.319781,0,770,39850.4521875,2009-02-06,10:51:09
39.901688,116.319909,0,775,39850.4521990741,2009-02-06,10:51:10
39.901694,116.319967,0,774,39850.4522222222,2009-02-06,10:51:12
39.901671,116.320022,0,782,39850.4522453704,2009-02-06,10:51:14
39.901674,116.320065,0,796,39850.4522800926,2009-02-06,10:51:17
39.901595,116.320098,0,867,39850.4522916667,2009-02-06,10:51:18
39.90156,116.320054,0,893,39850.4523032407,2009-02-06,10:51:19
39.901509,116.319996,0,917,39850.452349537,2009-02-06,10:51:23
39.901482,116.320019,0,930,39850.4523726852,2009-02-06,10:51:25
39.901492,116.320078,0,932,39850.4523842593,2009-02-06,10:51:26
39.901498,116.320225,0,934,39850.4524074074,2009-02-06,10:51:28
39.901465,116.320344,0,945,39850.4524305556,2009-02-06,10:51:30
39.901441,116.320408,0,956,39850.4524537037,2009-02-06,10:51:32
39.901386,116.320401,0,949,39850.4525115741,2009-02-06,10:51:37
39.901366,116.320479,0,944,39850.4525578704,2009-02-06,10:51:41
39.90132,116.320444,0,943,39850.4525810185,2009-02-06,10:51:43
39.901291,116.320531,0,926,39850.4526041667,2009-02-06,10:51:45
39.901254,116.32054,0,913,39850.4526273148,2009-02-06,10:51:47
39.901247,116.320569,0,899,39850.452650463,2009-02-06,10:51:49
39.901242,116.320621,0,884,39850.4526851852,2009-02-06,10:51:52
39.90123,116.32067,0,873,39850.4527083333,2009-02-06,10:51:54
39.901217,116.32071,0,862,39850.4527430556,2009-02-06,10:51:57
39.901203,116.32076,0,853,39850.4527893519,2009-02-06,10:52:01
39.901195,116.320802,0,839,39850.4528240741,2009-02-06,10:52:04
39.90119,116.320863,0,830,39850.4528587963,2009-02-06,10:52:07
39.901196,116.320935,0,811,39850.4528819444,2009-02-06,10:52:09
39.901202,116.320978,0,798,39850.4528935185,2009-02-06,10:52:10
39.901225,116.321049,0,776,39850.4529050926,2009-02-06,10:52:11
39.90123,116.321145,0,760,39850.4529166667,2009-02-06,10:52:12
39.901233,116.3212,0,747,39850.4529282407,2009-02-06,10:52:13
39.90124,116.321265,0,728,39850.4529513889,2009-02-06,10:52:15
39.901231,116.321336,0,707,39850.452974537,2009-02-06,10:52:17
39.90121,116.321374,0,695,39850.4529861111,2009-02-06,10:52:18
39.901224,116.321434,0,681,39850.4530092593,2009-02-06,10:52:20
39.901173,116.321466,0,667,39850.4530324074,2009-02-06,10:52:22
39.901151,116.321523,0,656,39850.4530439815,2009-02-06,10:52:23
39.901135,116.321573,0,645,39850.4530555556,2009-02-06,10:52:24
39.901172,116.321653,0,631,39850.4530787037,2009-02-06,10:52:26
39.901161,116.321735,0,602,39850.4530902778,2009-02-06,10:52:27
39.901184,116.3218,0,591,39850.4531018519,2009-02-06,10:52:28
39.901197,116.32185,0,581,39850.4531134259,2009-02-06,10:52:29
39.901173,116.321906,0,561,39850.4531597222,2009-02-06,10:52:33
39.901173,116.321966,0,545,39850.4531712963,2009-02-06,10:52:34
39.901173,116.322012,0,532,39850.4531828704,2009-02-06,10:52:35
39.901164,116.322022,0,523,39850.4532407407,2009-02-06,10:52:40
39.901174,116.322074,0,508,39850.4532523148,2009-02-06,10:52:41
39.901182,116.322132,0,493,39850.453275463,2009-02-06,10:52:43
39.901181,116.322177,0,477,39850.4533101852,2009-02-06,10:52:46
39.901182,116.322181,0,477,39850.4533680556,2009-02-06,10:52:51
39.901183,116.322184,0,477,39850.4534259259,2009-02-06,10:52:56
39.901183,116.322184,0,477,39850.4534606481,2009-02-06,10:52:59
39.901184,116.322184,0,478,39850.4534837963,2009-02-06,10:53:01
39.901227,116.322251,0,465,39850.4535300926,2009-02-06,10:53:05
39.901254,116.322327,0,455,39850.4535532407,2009-02-06,10:53:07
39.901286,116.322375,0,448,39850.4535763889,2009-02-06,10:53:09
39.901324,116.322414,0,437,39850.4536111111,2009-02-06,10:53:12
39.901354,116.322451,0,429,39850.4536342593,2009-02-06,10:53:14
39.901388,116.322476,0,412,39850.4536689815,2009-02-06,10:53:17
39.901418,116.322513,0,404,39850.4536921296,2009-02-06,10:53:19
39.90146,116.322499,0,390,39850.4537268518,2009-02-06,10:53:22
39.901508,116.322484,0,373,39850.4537731481,2009-02-06,10:53:26
39.901558,116.322486,0,358,39850.4538194444,2009-02-06,10:53:30
39.901594,116.322514,0,349,39850.4538425926,2009-02-06,10:53:32
39.901625,116.322534,0,337,39850.4538773148,2009-02-06,10:53:35
39.901662,116.322608,0,327,39850.453900463,2009-02-06,10:53:37
39.901702,116.322678,0,312,39850.4539351852,2009-02-06,10:53:40
39.90173,116.32271,0,301,39850.4539583333,2009-02-06,10:53:42
39.901766,116.322729,0,291,39850.4539814815,2009-02-06,10:53:44
39.90181,116.322752,0,281,39850.4540162037,2009-02-06,10:53:47
39.901863,116.322779,0,274,39850.4540625,2009-02-06,10:53:51
39.901907,116.322794,0,268,39850.4540972222,2009-02-06,10:53:54
39.90196,116.322812,0,263,39850.4541550926,2009-02-06,10:53:59
39.902003,116.322797,0,259,39850.4541898148,2009-02-06,10:54:02
39.902044,116.322782,0,254,39850.454212963,2009-02-06,10:54:04
39.902083,116.322773,0,240,39850.4542361111,2009-02-06,10:54:06
39.902123,116.322748,0,226,39850.4542592593,2009-02-06,10:54:08
39.902168,116.322728,0,217,39850.4543055556,2009-02-06,10:54:12
39.902217,116.322713,0,211,39850.4543634259,2009-02-06,10:54:17
39.902239,116.322679,0,208,39850.4544212963,2009-02-06,10:54:22
39.902272,116.322667,0,210,39850.4544791667,2009-02-06,10:54:27
39.902293,116.322695,0,212,39850.454537037,2009-02-06,10:54:32
39.902311,116.322732,0,212,39850.4545949074,2009-02-06,10:54:37
39.902322,116.322753,0,211,39850.4546527778,2009-02-06,10:54:42
39.902322,116.32276,0,211,39850.4547106481,2009-02-06,10:54:47
39.902322,116.32276,0,211,39850.4547453704,2009-02-06,10:54:50
39.902325,116.322764,0,211,39850.4547685185,2009-02-06,10:54:52
39.902409,116.322749,0,213,39850.4547916667,2009-02-06,10:54:54
39.90246,116.322739,0,212,39850.4548032407,2009-02-06,10:54:55
39.902513,116.322721,0,211,39850.4548148148,2009-02-06,10:54:56
39.902588,116.3227,0,210,39850.454837963,2009-02-06,10:54:58
39.902638,116.32268,0,210,39850.4548611111,2009-02-06,10:55:00
39.902684,116.322669,0,206,39850.4548842593,2009-02-06,10:55:02
39.902701,116.322664,0,205,39850.4549421296,2009-02-06,10:55:07
39.902747,116.322674,0,200,39850.4549537037,2009-02-06,10:55:08
39.9028,116.322689,0,198,39850.455,2009-02-06,10:55:12
39.902812,116.322699,0,197,39850.4550578704,2009-02-06,10:55:17
39.902866,116.322688,0,198,39850.4551157407,2009-02-06,10:55:22
39.902867,116.322685,0,198,39850.4551736111,2009-02-06,10:55:27
39.902869,116.322685,0,197,39850.4552314815,2009-02-06,10:55:32
39.902869,116.322685,0,197,39850.4552662037,2009-02-06,10:55:35
39.902871,116.322686,0,197,39850.4552893518,2009-02-06,10:55:37
39.902922,116.322676,0,193,39850.4553125,2009-02-06,10:55:39
39.902983,116.322666,0,190,39850.4553472222,2009-02-06,10:55:42
39.903031,116.322664,0,188,39850.4553703704,2009-02-06,10:55:44
39.903098,116.322665,0,183,39850.4553935185,2009-02-06,10:55:46
39.903145,116.32266,0,181,39850.4554166667,2009-02-06,10:55:48
39.903191,116.32267,0,181,39850.4554398148,2009-02-06,10:55:50
39.903245,116.322648,0,175,39850.455462963,2009-02-06,10:55:52
39.903286,116.322608,0,175,39850.4555092593,2009-02-06,10:55:56
39.903325,116.322597,0,182,39850.4555671296,2009-02-06,10:56:01
39.903352,116.322614,0,185,39850.455625,2009-02-06,10:56:06
39.90337,116.322614,0,186,39850.4556828704,2009-02-06,10:56:11
39.90337,116.322614,0,186,39850.4557175926,2009-02-06,10:56:14
39.903373,116.322606,0,187,39850.4557407407,2009-02-06,10:56:16
39.903414,116.322605,0,188,39850.4557986111,2009-02-06,10:56:21
39.903465,116.322605,0,186,39850.4558217593,2009-02-06,10:56:23
39.903517,116.322607,0,183,39850.4558680556,2009-02-06,10:56:27
39.903568,116.322615,0,179,39850.4559027778,2009-02-06,10:56:30
39.90363,116.322626,0,175,39850.4559259259,2009-02-06,10:56:32
39.903703,116.322648,0,174,39850.4559490741,2009-02-06,10:56:34
39.903757,116.322655,0,172,39850.4559837963,2009-02-06,10:56:37
39.903814,116.322674,0,173,39850.4560069444,2009-02-06,10:56:39
39.903856,116.322695,0,173,39850.4560416667,2009-02-06,10:56:42
39.903857,116.322698,0,173,39850.456099537,2009-02-06,10:56:47
39.903857,116.322698,0,173,39850.4561342593,2009-02-06,10:56:50
39.903858,116.322702,0,173,39850.4561574074,2009-02-06,10:56:52
39.903869,116.322709,0,173,39850.4562152778,2009-02-06,10:56:57
39.903921,116.322716,0,176,39850.45625,2009-02-06,10:57:00
39.903976,116.322679,0,176,39850.4562847222,2009-02-06,10:57:03
39.904015,116.322642,0,174,39850.4563310185,2009-02-06,10:57:07
39.904058,116.322621,0,172,39850.4563657407,2009-02-06,10:57:10
39.904129,116.322647,0,172,39850.4563773148,2009-02-06,10:57:11
39.904182,116.322652,0,174,39850.456412037,2009-02-06,10:57:14
39.904235,116.322625,0,177,39850.4564467593,2009-02-06,10:57:17
39.904313,116.322635,0,177,39850.4564699074,2009-02-06,10:57:19
39.904365,116.322658,0,179,39850.4565046296,2009-02-06,10:57:22
39.904403,116.32266,0,181,39850.4565625,2009-02-06,10:57:27
39.904446,116.322661,0,180,39850.4566203704,2009-02-06,10:57:32
39.904496,116.322643,0,180,39850.4566550926,2009-02-06,10:57:35
39.904496,116.322643,0,180,39850.4566898148,2009-02-06,10:57:38
39.904501,116.322642,0,180,39850.456712963,2009-02-06,10:57:40
39.904556,116.322625,0,179,39850.4567361111,2009-02-06,10:57:42
39.904614,116.322607,0,178,39850.4567592593,2009-02-06,10:57:44
39.90467,116.32259,0,178,39850.4567939815,2009-02-06,10:57:47
39.904725,116.322588,0,179,39850.4568287037,2009-02-06,10:57:50
39.904773,116.322568,0,178,39850.456875,2009-02-06,10:57:54
39.904821,116.322552,0,177,39850.4569097222,2009-02-06,10:57:57
39.904856,116.322509,0,175,39850.4569444444,2009-02-06,10:58:00
39.90489,116.322469,0,173,39850.4569907407,2009-02-06,10:58:04
39.904942,116.322436,0,173,39850.457037037,2009-02-06,10:58:08
39.904989,116.322434,0,175,39850.4570717593,2009-02-06,10:58:11
39.905031,116.322464,0,176,39850.4570949074,2009-02-06,10:58:13
39.905095,116.322482,0,176,39850.4571180556,2009-02-06,10:58:15
39.905153,116.322499,0,176,39850.4571412037,2009-02-06,10:58:17
39.905203,116.3225,0,177,39850.4571643519,2009-02-06,10:58:19
39.905261,116.322509,0,177,39850.4571990741,2009-02-06,10:58:22
39.905315,116.322526,0,179,39850.4572337963,2009-02-06,10:58:25
39.905362,116.322556,0,178,39850.4572685185,2009-02-06,10:58:28
39.905409,116.322582,0,177,39850.4573148148,2009-02-06,10:58:32
39.905435,116.322577,0,177,39850.4573726852,2009-02-06,10:58:37
39.905435,116.322577,0,176,39850.4574305556,2009-02-06,10:58:42
39.905439,116.322571,0,176,39850.4574884259,2009-02-06,10:58:47
39.905439,116.322571,0,176,39850.4575231481,2009-02-06,10:58:50
39.905442,116.322568,0,175,39850.4575462963,2009-02-06,10:58:52
39.905487,116.322554,0,173,39850.4575810185,2009-02-06,10:58:55
39.90554,116.322535,0,171,39850.4576273148,2009-02-06,10:58:59
39.905589,116.322497,0,170,39850.4576851852,2009-02-06,10:59:04
39.905634,116.322459,0,170,39850.4577314815,2009-02-06,10:59:08
39.905667,116.32241,0,169,39850.4577777778,2009-02-06,10:59:12
39.905698,116.32236,0,167,39850.4578240741,2009-02-06,10:59:16
39.905725,116.322307,0,162,39850.4578587963,2009-02-06,10:59:19
39.905749,116.322254,0,158,39850.4578935185,2009-02-06,10:59:22
39.90578,116.322185,0,154,39850.4579398148,2009-02-06,10:59:26
39.9058,116.322118,0,153,39850.4579861111,2009-02-06,10:59:30
39.905812,116.322048,0,149,39850.4580324074,2009-02-06,10:59:34
39.905823,116.32199,0,150,39850.4580787037,2009-02-06,10:59:38
39.905857,116.321924,0,149,39850.458125,2009-02-06,10:59:42
39.905876,116.321865,0,145,39850.4581597222,2009-02-06,10:59:45
39.905885,116.321806,0,147,39850.4581944444,2009-02-06,10:59:48
39.905898,116.321737,0,144,39850.4582291667,2009-02-06,10:59:51
39.905911,116.321673,0,143,39850.458275463,2009-02-06,10:59:55
39.905922,116.321599,0,142,39850.4583333333,2009-02-06,11:00:00
39.905925,116.321515,0,140,39850.4583796296,2009-02-06,11:00:04
39.90594,116.321448,0,139,39850.4584143519,2009-02-06,11:00:07
39.905947,116.321375,0,138,39850.4584490741,2009-02-06,11:00:10
39.905946,116.321303,0,135,39850.4585069444,2009-02-06,11:00:15
39.905956,116.321241,0,135,39850.4585532407,2009-02-06,11:00:19
39.905964,116.321175,0,135,39850.458587963,2009-02-06,11:00:22
39.905977,116.321116,0,133,39850.4586226852,2009-02-06,11:00:25
39.905966,116.321057,0,133,39850.4586574074,2009-02-06,11:00:28
39.90597,116.320994,0,132,39850.4586921296,2009-02-06,11:00:31
39.905974,116.32092,0,130,39850.4587384259,2009-02-06,11:00:35
39.905975,116.320852,0,126,39850.4587847222,2009-02-06,11:00:39
39.905982,116.320784,0,126,39850.4588194444,2009-02-06,11:00:42
39.905981,116.32072,0,122,39850.4588657407,2009-02-06,11:00:46
39.905983,116.32066,0,120,39850.458912037,2009-02-06,11:00:50
39.905978,116.320595,0,122,39850.4589583333,2009-02-06,11:00:54
39.905981,116.320524,0,122,39850.4590046296,2009-02-06,11:00:58
39.905987,116.320445,0,122,39850.4590509259,2009-02-06,11:01:02
39.905969,116.320384,0,122,39850.4590856481,2009-02-06,11:01:05
39.905964,116.320324,0,120,39850.4591319444,2009-02-06,11:01:09
39.905972,116.320264,0,119,39850.4591782407,2009-02-06,11:01:13
39.905979,116.320204,0,116,39850.4592361111,2009-02-06,11:01:18
39.905977,116.320143,0,113,39850.4592824074,2009-02-06,11:01:22
39.905987,116.320071,0,114,39850.4593171296,2009-02-06,11:01:25
39.905979,116.32001,0,113,39850.4593518519,2009-02-06,11:01:28
39.905992,116.31995,0,114,39850.4593865741,2009-02-06,11:01:31
39.905986,116.319882,0,112,39850.4594328704,2009-02-06,11:01:35
39.905982,116.319825,0,108,39850.4594791667,2009-02-06,11:01:39
39.90597,116.319742,0,115,39850.4595138889,2009-02-06,11:01:42
39.905967,116.319684,0,119,39850.4595486111,2009-02-06,11:01:45
39.90597,116.319615,0,124,39850.4595949074,2009-02-06,11:01:49
39.90598,116.319557,0,131,39850.4596296296,2009-02-06,11:01:52
39.905981,116.319489,0,132,39850.4596875,2009-02-06,11:01:57
39.905976,116.319424,0,135,39850.4597337963,2009-02-06,11:02:01
39.905979,116.319372,0,133,39850.4597916667,2009-02-06,11:02:06
39.905978,116.319313,0,129,39850.459837963,2009-02-06,11:02:10
39.905979,116.319252,0,126,39850.4598842593,2009-02-06,11:02:14
39.90598,116.319193,0,122,39850.4599421296,2009-02-06,11:02:19
39.905983,116.319143,0,117,39850.46,2009-02-06,11:02:24
39.905979,116.319093,0,111,39850.4600578704,2009-02-06,11:02:29
39.905981,116.319048,0,106,39850.4601157407,2009-02-06,11:02:34
39.905976,116.31902,0,101,39850.4601736111,2009-02-06,11:02:39
39.905972,116.318997,0,100,39850.4602314815,2009-02-06,11:02:44
39.905962,116.319003,0,100,39850.4602893519,2009-02-06,11:02:49
39.905957,116.318989,0,98,39850.4603472222,2009-02-06,11:02:54
39.905953,116.318984,0,96,39850.4604050926,2009-02-06,11:02:59
39.90595,116.318978,0,94,39850.460462963,2009-02-06,11:03:04
39.90595,116.318979,0,92,39850.4605208333,2009-02-06,11:03:09
39.905953,116.318976,0,91,39850.4605787037,2009-02-06,11:03:14
39.905953,116.318976,0,91,39850.4606134259,2009-02-06,11:03:17
39.905955,116.318972,0,90,39850.4606365741,2009-02-06,11:03:19
39.905952,116.318916,0,90,39850.4606944444,2009-02-06,11:03:24
39.90596,116.318841,0,90,39850.4607291667,2009-02-06,11:03:27
39.905954,116.318758,0,93,39850.4607638889,2009-02-06,11:03:30
39.90596,116.318702,0,98,39850.4608101852,2009-02-06,11:03:34
39.905959,116.318625,0,104,39850.4608449074,2009-02-06,11:03:37
39.905964,116.318562,0,105,39850.4608680556,2009-02-06,11:03:39
39.905958,116.318501,0,108,39850.4608912037,2009-02-06,11:03:41
39.905948,116.318437,0,110,39850.4609259259,2009-02-06,11:03:44
39.905935,116.31838,0,110,39850.4609837963,2009-02-06,11:03:49
39.905929,116.318319,0,112,39850.4610416667,2009-02-06,11:03:54
39.905935,116.318293,0,116,39850.461099537,2009-02-06,11:03:59
39.905935,116.318293,0,116,39850.4611342593,2009-02-06,11:04:02
39.905936,116.318287,0,118,39850.4611574074,2009-02-06,11:04:04
39.905991,116.31825,0,119,39850.4611921296,2009-02-06,11:04:07
39.905989,116.318228,0,120,39850.46125,2009-02-06,11:04:12
39.905962,116.318265,0,120,39850.4613078704,2009-02-06,11:04:17
39.905915,116.318291,0,120,39850.4613310185,2009-02-06,11:04:19
39.905879,116.318351,0,122,39850.4613888889,2009-02-06,11:04:24
39.905862,116.318419,0,122,39850.461412037,2009-02-06,11:04:26
39.905874,116.31849,0,120,39850.4614467593,2009-02-06,11:04:29
39.905887,116.318555,0,116,39850.4615046296,2009-02-06,11:04:34
39.905895,116.318623,0,118,39850.4615625,2009-02-06,11:04:39
39.905896,116.318693,0,118,39850.4616203704,2009-02-06,11:04:44
39.905919,116.318752,0,124,39850.4616666667,2009-02-06,11:04:48
39.905965,116.318795,0,121,39850.461724537,2009-02-06,11:04:53
39.906002,116.318841,0,119,39850.4617708333,2009-02-06,11:04:57
39.906015,116.318901,0,120,39850.4618171296,2009-02-06,11:05:01
39.906021,116.31896,0,123,39850.4618634259,2009-02-06,11:05:05
39.906012,116.319028,0,125,39850.4619097222,2009-02-06,11:05:09
39.905995,116.319081,0,128,39850.4619560185,2009-02-06,11:05:13
39.905984,116.319141,0,131,39850.4620023148,2009-02-06,11:05:17
39.905964,116.319203,0,136,39850.4620601852,2009-02-06,11:05:22
39.905957,116.319267,0,135,39850.4621180556,2009-02-06,11:05:27
39.90595,116.319328,0,136,39850.4621643518,2009-02-06,11:05:31
39.905937,116.31939,0,140,39850.4622106481,2009-02-06,11:05:35
39.905935,116.319449,0,142,39850.4622685185,2009-02-06,11:05:40
39.905923,116.319517,0,144,39850.4623263889,2009-02-06,11:05:45
39.905928,116.319579,0,147,39850.4623611111,2009-02-06,11:05:48
39.905926,116.319637,0,147,39850.4624189815,2009-02-06,11:05:53
39.905941,116.319697,0,147,39850.4624768518,2009-02-06,11:05:58
39.905938,116.31974,0,148,39850.4625347222,2009-02-06,11:06:03
39.905944,116.319812,0,151,39850.4625925926,2009-02-06,11:06:08
39.90595,116.319876,0,151,39850.462650463,2009-02-06,11:06:13
39.905948,116.319941,0,153,39850.4627083333,2009-02-06,11:06:18
39.905954,116.319988,0,156,39850.4627662037,2009-02-06,11:06:23
39.90594,116.320043,0,159,39850.4628125,2009-02-06,11:06:27
39.905945,116.3201,0,160,39850.4628703704,2009-02-06,11:06:32
39.905951,116.320163,0,161,39850.4629166667,2009-02-06,11:06:36
39.90596,116.320231,0,163,39850.462974537,2009-02-06,11:06:41
39.905941,116.320293,0,164,39850.4630208333,2009-02-06,11:06:45
39.905932,116.320353,0,168,39850.4630787037,2009-02-06,11:06:50
39.905917,116.32042,0,170,39850.4631134259,2009-02-06,11:06:53
39.905937,116.320487,0,171,39850.4631712963,2009-02-06,11:06:58
39.905935,116.32056,0,170,39850.4632291667,2009-02-06,11:07:03
39.905942,116.320618,0,169,39850.463287037,2009-02-06,11:07:08
39.905943,116.320669,0,171,39850.4633449074,2009-02-06,11:07:13
39.905951,116.32073,0,172,39850.4634027778,2009-02-06,11:07:18
39.90595,116.320797,0,174,39850.4634606481,2009-02-06,11:07:23
39.905948,116.320859,0,175,39850.4635069444,2009-02-06,11:07:27
39.905912,116.320949,0,176,39850.4635416667,2009-02-06,11:07:30
39.90591,116.321007,0,178,39850.463599537,2009-02-06,11:07:35
39.90591,116.321061,0,179,39850.4636574074,2009-02-06,11:07:40
39.905927,116.32111,0,180,39850.4637152778,2009-02-06,11:07:45
39.905934,116.321175,0,181,39850.4637615741,2009-02-06,11:07:49
39.905935,116.321233,0,182,39850.4638194444,2009-02-06,11:07:54
39.90593,116.321291,0,183,39850.4638773148,2009-02-06,11:07:59
39.905928,116.321343,0,182,39850.4639351852,2009-02-06,11:08:04
39.905911,116.321397,0,179,39850.4639699074,2009-02-06,11:08:07
39.905906,116.321473,0,176,39850.4640277778,2009-02-06,11:08:12
39.905929,116.321534,0,176,39850.4640856481,2009-02-06,11:08:17
39.905944,116.321597,0,174,39850.4641319444,2009-02-06,11:08:21
39.905951,116.321658,0,171,39850.4641782407,2009-02-06,11:08:25
39.905925,116.321734,0,171,39850.464224537,2009-02-06,11:08:29
39.905906,116.321793,0,167,39850.4642708333,2009-02-06,11:08:33
39.905897,116.321858,0,169,39850.4643171296,2009-02-06,11:08:37
39.905907,116.32193,0,172,39850.464375,2009-02-06,11:08:42
39.905929,116.321986,0,174,39850.4644328704,2009-02-06,11:08:47
39.905936,116.322043,0,178,39850.4644791667,2009-02-06,11:08:51
39.905937,116.322098,0,178,39850.464537037,2009-02-06,11:08:56
39.905958,116.322122,0,176,39850.4645949074,2009-02-06,11:09:01
39.905955,116.322187,0,177,39850.4646527778,2009-02-06,11:09:06
39.90596,116.32225,0,177,39850.4647106482,2009-02-06,11:09:11
39.905945,116.322306,0,178,39850.4647685185,2009-02-06,11:09:16
39.905926,116.322364,0,178,39850.4648263889,2009-02-06,11:09:21
39.90589,116.322424,0,177,39850.4648726852,2009-02-06,11:09:25
39.905869,116.322477,0,177,39850.4649074074,2009-02-06,11:09:28
39.905848,116.322537,0,179,39850.4649652778,2009-02-06,11:09:33
39.905844,116.322602,0,178,39850.4650115741,2009-02-06,11:09:37
39.905801,116.322647,0,176,39850.4650694444,2009-02-06,11:09:42
39.905748,116.32267,0,177,39850.4651157407,2009-02-06,11:09:46
39.905702,116.322691,0,177,39850.465150463,2009-02-06,11:09:49
39.905652,116.322698,0,178,39850.4651967593,2009-02-06,11:09:53
39.905603,116.322695,0,181,39850.4652546296,2009-02-06,11:09:58
39.905557,116.32269,0,180,39850.4653009259,2009-02-06,11:10:02
39.905539,116.322631,0,177,39850.4653472222,2009-02-06,11:10:06
39.905486,116.322594,0,178,39850.4653935185,2009-02-06,11:10:10
39.905448,116.322562,0,176,39850.4654282407,2009-02-06,11:10:13
39.905412,116.322572,0,174,39850.4654861111,2009-02-06,11:10:18
39.905366,116.322578,0,169,39850.4655439815,2009-02-06,11:10:23
39.905323,116.322599,0,168,39850.4656018519,2009-02-06,11:10:28
39.905275,116.322617,0,167,39850.4656597222,2009-02-06,11:10:33
39.905241,116.32262,0,166,39850.4657175926,2009-02-06,11:10:38
39.905199,116.322599,0,166,39850.4657638889,2009-02-06,11:10:42
39.90515,116.322592,0,165,39850.4658217593,2009-02-06,11:10:47
39.905103,116.322616,0,164,39850.4658796296,2009-02-06,11:10:52
39.905047,116.322627,0,163,39850.4659375,2009-02-06,11:10:57
39.904997,116.322622,0,162,39850.4659953704,2009-02-06,11:11:02
39.904956,116.322592,0,160,39850.4660416667,2009-02-06,11:11:06
39.904935,116.322612,0,156,39850.466099537,2009-02-06,11:11:11
39.904954,116.322678,0,154,39850.4661458333,2009-02-06,11:11:15
39.904972,116.322739,0,153,39850.4661921296,2009-02-06,11:11:19
39.904974,116.322768,0,153,39850.46625,2009-02-06,11:11:24
39.904921,116.322797,0,157,39850.4662962963,2009-02-06,11:11:28
39.904874,116.322824,0,159,39850.4663541667,2009-02-06,11:11:33
39.904826,116.322825,0,158,39850.466400463,2009-02-06,11:11:37
39.904777,116.322835,0,157,39850.4664583333,2009-02-06,11:11:42
39.904731,116.322831,0,157,39850.4665046296,2009-02-06,11:11:46
39.904691,116.322826,0,159,39850.4665625,2009-02-06,11:11:51
39.904639,116.32281,0,163,39850.4666203704,2009-02-06,11:11:56
39.9046,116.322801,0,168,39850.4666782407,2009-02-06,11:12:01
39.904576,116.32277,0,171,39850.4667361111,2009-02-06,11:12:06
39.904545,116.322742,0,175,39850.4667939815,2009-02-06,11:12:11
39.904545,116.322742,0,175,39850.4668287037,2009-02-06,11:12:14
39.904543,116.322735,0,176,39850.4668518519,2009-02-06,11:12:16
39.904483,116.322693,0,181,39850.4668865741,2009-02-06,11:12:19
39.904437,116.322683,0,184,39850.4669097222,2009-02-06,11:12:21
39.904391,116.322651,0,188,39850.4669328704,2009-02-06,11:12:23
39.904326,116.322576,0,196,39850.4669560185,2009-02-06,11:12:25
39.904279,116.322559,0,204,39850.4670023148,2009-02-06,11:12:29
39.904245,116.322538,0,213,39850.4670601852,2009-02-06,11:12:34
39.904203,116.322506,0,219,39850.4670949074,2009-02-06,11:12:37
39.90416,116.3225,0,229,39850.4671527778,2009-02-06,11:12:42
39.904116,116.322489,0,238,39850.4671990741,2009-02-06,11:12:46
39.904055,116.322476,0,242,39850.4672337963,2009-02-06,11:12:49
39.904034,116.322479,0,257,39850.4672685185,2009-02-06,11:12:52
39.904017,116.322505,0,272,39850.4673032407,2009-02-06,11:12:55
39.904007,116.322524,0,278,39850.4673611111,2009-02-06,11:13:00
39.904008,116.322513,0,284,39850.4674189815,2009-02-06,11:13:05
39.904008,116.322513,0,284,39850.4674537037,2009-02-06,11:13:08
39.904009,116.322514,0,285,39850.4674768519,2009-02-06,11:13:10
39.904007,116.322528,0,285,39850.4675347222,2009-02-06,11:13:15
39.903999,116.322549,0,285,39850.4675925926,2009-02-06,11:13:20
39.903976,116.322581,0,286,39850.467650463,2009-02-06,11:13:25
39.903962,116.322595,0,286,39850.4677083333,2009-02-06,11:13:30
39.903952,116.322596,0,286,39850.4677662037,2009-02-06,11:13:35
39.903952,116.322596,0,286,39850.4678009259,2009-02-06,11:13:38
39.903952,116.322593,0,285,39850.4678240741,2009-02-06,11:13:40
39.903968,116.322554,0,286,39850.4678819444,2009-02-06,11:13:45
39.903978,116.32257,0,288,39850.4679398148,2009-02-06,11:13:50
39.903979,116.322568,0,288,39850.4679976852,2009-02-06,11:13:55
39.903979,116.322568,0,288,39850.4680324074,2009-02-06,11:13:58
39.903981,116.322561,0,288,39850.4680555556,2009-02-06,11:14:00
39.903991,116.322534,0,288,39850.4681134259,2009-02-06,11:14:05
39.904028,116.322487,0,289,39850.4681712963,2009-02-06,11:14:10
39.904061,116.322476,0,290,39850.4682291667,2009-02-06,11:14:15
39.904066,116.322479,0,291,39850.468287037,2009-02-06,11:14:20
39.904066,116.322479,0,291,39850.4683217593,2009-02-06,11:14:23
39.904067,116.32248,0,290,39850.4683449074,2009-02-06,11:14:25
39.904065,116.32249,0,290,39850.4684027778,2009-02-06,11:14:30
39.904073,116.322541,0,291,39850.4684606481,2009-02-06,11:14:35
39.904087,116.322602,0,291,39850.4685185185,2009-02-06,11:14:40
39.9041,116.322637,0,291,39850.4685763889,2009-02-06,11:14:45
39.90412,116.322669,0,291,39850.4686342593,2009-02-06,11:14:50
39.904123,116.322718,0,291,39850.4686921296,2009-02-06,11:14:55
39.904119,116.322789,0,291,39850.46875,2009-02-06,11:15:00
39.904105,116.322842,0,291,39850.4688078704,2009-02-06,11:15:05
39.904131,116.322901,0,290,39850.4688541667,2009-02-06,11:15:09
39.904162,116.322944,0,289,39850.468912037,2009-02-06,11:15:14
39.904189,116.322937,0,289,39850.4689699074,2009-02-06,11:15:19
39.904166,116.322885,0,288,39850.4690277778,2009-02-06,11:15:24
39.904141,116.322887,0,286,39850.4690856481,2009-02-06,11:15:29
39.904117,116.322918,0,284,39850.4691435185,2009-02-06,11:15:34
39.904113,116.322904,0,283,39850.4692013889,2009-02-06,11:15:39
39.904097,116.322884,0,283,39850.4692592593,2009-02-06,11:15:44
39.904074,116.3229,0,282,39850.4693171296,2009-02-06,11:15:49
39.904085,116.32287,0,283,39850.469375,2009-02-06,11:15:54
39.904085,116.32287,0,282,39850.4694328704,2009-02-06,11:15:59
39.904084,116.322866,0,282,39850.4694907407,2009-02-06,11:16:04
39.904084,116.322866,0,282,39850.469525463,2009-02-06,11:16:07
39.904084,116.322862,0,282,39850.4695486111,2009-02-06,11:16:09
39.904085,116.322853,0,282,39850.4696064815,2009-02-06,11:16:14
39.904085,116.322853,0,282,39850.4696412037,2009-02-06,11:16:17
39.904083,116.322845,0,282,39850.4696643518,2009-02-06,11:16:19
39.904062,116.322852,0,281,39850.4697222222,2009-02-06,11:16:24
39.904062,116.322852,0,281,39850.4697569444,2009-02-06,11:16:27
39.904066,116.322856,0,281,39850.4697800926,2009-02-06,11:16:29
39.904079,116.32288,0,281,39850.469837963,2009-02-06,11:16:34
39.904091,116.322919,0,281,39850.4698958333,2009-02-06,11:16:39
39.904082,116.322971,0,281,39850.4699537037,2009-02-06,11:16:44
39.904064,116.323021,0,281,39850.4700115741,2009-02-06,11:16:49
39.90407,116.323039,0,281,39850.4700694444,2009-02-06,11:16:54
39.90407,116.323039,0,281,39850.4701041667,2009-02-06,11:16:57
39.904075,116.323044,0,280,39850.4701273148,2009-02-06,11:16:59
39.904065,116.323045,0,280,39850.4701851852,2009-02-06,11:17:04
39.904071,116.32306,0,280,39850.4702430556,2009-02-06,11:17:09
39.904033,116.323055,0,279,39850.4703009259,2009-02-06,11:17:14
39.904028,116.323039,0,279,39850.4703587963,2009-02-06,11:17:19
39.90407,116.323067,0,278,39850.4704050926,2009-02-06,11:17:23
39.904121,116.323111,0,278,39850.4704513889,2009-02-06,11:17:27
39.904161,116.323157,0,278,39850.4704861111,2009-02-06,11:17:30
39.904195,116.323216,0,278,39850.4705208333,2009-02-06,11:17:33
39.904197,116.323248,0,277,39850.4705787037,2009-02-06,11:17:38
39.904149,116.323266,0,277,39850.4706365741,2009-02-06,11:17:43
39.904126,116.323252,0,276,39850.4706944444,2009-02-06,11:17:48
39.904131,116.32323,0,275,39850.4707523148,2009-02-06,11:17:53
39.90412,116.323196,0,275,39850.4708101852,2009-02-06,11:17:58
39.904115,116.323248,0,274,39850.4708680556,2009-02-06,11:18:03
39.904145,116.323298,0,273,39850.4709259259,2009-02-06,11:18:08
39.904138,116.323265,0,272,39850.4709837963,2009-02-06,11:18:13
39.904129,116.3232,0,272,39850.4710069444,2009-02-06,11:18:15
39.904122,116.323153,0,271,39850.4710648148,2009-02-06,11:18:20
39.904107,116.323126,0,271,39850.4711226852,2009-02-06,11:18:25
39.904107,116.323126,0,271,39850.4711574074,2009-02-06,11:18:28
39.904101,116.323131,0,271,39850.4711805556,2009-02-06,11:18:30
39.904117,116.323072,0,271,39850.4712384259,2009-02-06,11:18:35
39.904133,116.323028,0,271,39850.4712962963,2009-02-06,11:18:40
39.904147,116.32297,0,271,39850.4713425926,2009-02-06,11:18:44
39.904137,116.322947,0,272,39850.471400463,2009-02-06,11:18:49
39.904134,116.322955,0,272,39850.4714583333,2009-02-06,11:18:54
39.904133,116.322959,0,272,39850.4715162037,2009-02-06,11:18:59
39.904133,116.322959,0,272,39850.4715509259,2009-02-06,11:19:02
39.904133,116.322962,0,272,39850.4715740741,2009-02-06,11:19:04
39.904147,116.322983,0,272,39850.4716319444,2009-02-06,11:19:09
39.904146,116.322954,0,272,39850.4716898148,2009-02-06,11:19:14
39.904146,116.322963,0,272,39850.4717476852,2009-02-06,11:19:19
39.904149,116.322942,0,272,39850.4718055556,2009-02-06,11:19:24
39.904139,116.322944,0,272,39850.4718634259,2009-02-06,11:19:29
39.904153,116.322987,0,272,39850.4719212963,2009-02-06,11:19:34
39.904153,116.322987,0,272,39850.4719560185,2009-02-06,11:19:37
39.90416,116.322993,0,272,39850.4719791667,2009-02-06,11:19:39
39.904133,116.323042,0,272,39850.472037037,2009-02-06,11:19:44
39.904112,116.32295,0,276,39850.4720486111,2009-02-06,11:19:45
39.904073,116.322978,0,277,39850.4721064815,2009-02-06,11:19:50
39.904038,116.322996,0,277,39850.4721643519,2009-02-06,11:19:55
39.904012,116.323014,0,278,39850.4722222222,2009-02-06,11:20:00
39.904003,116.322886,0,283,39850.4722800926,2009-02-06,11:20:05
39.904027,116.322843,0,284,39850.472337963,2009-02-06,11:20:10
39.904053,116.322774,0,287,39850.472349537,2009-02-06,11:20:11
39.904087,116.322753,0,288,39850.4724074074,2009-02-06,11:20:16
39.904089,116.322756,0,289,39850.4724652778,2009-02-06,11:20:21
39.904089,116.322756,0,289,39850.4725,2009-02-06,11:20:24
39.904089,116.322761,0,289,39850.4725231482,2009-02-06,11:20:26
39.904079,116.322744,0,289,39850.4725810185,2009-02-06,11:20:31
39.904065,116.322686,0,290,39850.4726388889,2009-02-06,11:20:36
39.904067,116.322663,0,291,39850.4726967593,2009-02-06,11:20:41
39.904067,116.322641,0,291,39850.4727546296,2009-02-06,11:20:46
39.904071,116.32262,0,291,39850.4728125,2009-02-06,11:20:51
39.904107,116.322597,0,290,39850.4728703704,2009-02-06,11:20:56
39.904122,116.322556,0,289,39850.4729282407,2009-02-06,11:21:01
39.904117,116.322556,0,289,39850.4729861111,2009-02-06,11:21:06
39.904117,116.322556,0,289,39850.4730208333,2009-02-06,11:21:09
39.904115,116.32256,0,289,39850.4730439815,2009-02-06,11:21:11
39.904093,116.322569,0,290,39850.4731018519,2009-02-06,11:21:16
39.904044,116.322596,0,291,39850.4731481481,2009-02-06,11:21:20
39.90399,116.322635,0,292,39850.4731828704,2009-02-06,11:21:23
39.903937,116.322668,0,293,39850.4732175926,2009-02-06,11:21:26
39.903888,116.322686,0,293,39850.4732523148,2009-02-06,11:21:29
39.903853,116.322721,0,294,39850.4733101852,2009-02-06,11:21:34
39.903869,116.322785,0,294,39850.4733564815,2009-02-06,11:21:38
39.903897,116.32284,0,294,39850.4733912037,2009-02-06,11:21:41
39.90392,116.322903,0,294,39850.4734375,2009-02-06,11:21:45
39.903923,116.322927,0,294,39850.4734953704,2009-02-06,11:21:50
39.90393,116.322989,0,294,39850.4735532407,2009-02-06,11:21:55
39.903942,116.323031,0,294,39850.4736111111,2009-02-06,11:22:00
39.903962,116.323074,0,293,39850.4736689815,2009-02-06,11:22:05
39.904001,116.323111,0,293,39850.4737268519,2009-02-06,11:22:10
39.904009,116.323124,0,292,39850.4737847222,2009-02-06,11:22:15
39.904002,116.323083,0,291,39850.4738425926,2009-02-06,11:22:20
39.90401,116.323074,0,291,39850.473900463,2009-02-06,11:22:25
39.904011,116.323088,0,291,39850.4739583333,2009-02-06,11:22:30
39.904003,116.323097,0,291,39850.4740162037,2009-02-06,11:22:35
39.904003,116.323082,0,291,39850.4740740741,2009-02-06,11:22:40
39.903991,116.323047,0,291,39850.4741319444,2009-02-06,11:22:45
39.903999,116.323034,0,291,39850.4741898148,2009-02-06,11:22:50
39.903998,116.323047,0,291,39850.4742476852,2009-02-06,11:22:55
39.904005,116.323065,0,291,39850.4743055556,2009-02-06,11:23:00
39.904045,116.323092,0,291,39850.4743634259,2009-02-06,11:23:05
39.904044,116.323078,0,291,39850.4744212963,2009-02-06,11:23:10
39.904044,116.323078,0,291,39850.4744560185,2009-02-06,11:23:13
39.904047,116.323085,0,291,39850.4744791667,2009-02-06,11:23:15
39.904076,116.323057,0,290,39850.474537037,2009-02-06,11:23:20
39.90407,116.323031,0,290,39850.4745949074,2009-02-06,11:23:25
39.904068,116.32304,0,290,39850.4746527778,2009-02-06,11:23:30
39.904069,116.32304,0,290,39850.4747106481,2009-02-06,11:23:35
39.904072,116.323033,0,290,39850.4747685185,2009-02-06,11:23:40
39.904072,116.323033,0,290,39850.4748032407,2009-02-06,11:23:43
39.904076,116.323029,0,290,39850.4748263889,2009-02-06,11:23:45
39.904078,116.323047,0,291,39850.4748842593,2009-02-06,11:23:50
39.904117,116.323016,0,291,39850.4749421296,2009-02-06,11:23:55
39.904124,116.323009,0,291,39850.475,2009-02-06,11:24:00
39.904124,116.323005,0,291,39850.4750578704,2009-02-06,11:24:05
39.904124,116.323005,0,291,39850.4750925926,2009-02-06,11:24:08
39.904123,116.323011,0,291,39850.4751157407,2009-02-06,11:24:10
39.90413,116.323025,0,291,39850.4751736111,2009-02-06,11:24:15
39.904161,116.323006,0,291,39850.4752314815,2009-02-06,11:24:20
39.904176,116.323006,0,291,39850.4752893519,2009-02-06,11:24:25
39.904176,116.323006,0,291,39850.4753240741,2009-02-06,11:24:28
39.904175,116.323005,0,291,39850.4753472222,2009-02-06,11:24:30
39.904172,116.323014,0,291,39850.4754050926,2009-02-06,11:24:35
39.904173,116.323005,0,291,39850.475462963,2009-02-06,11:24:40
39.904164,116.322933,0,291,39850.4754976852,2009-02-06,11:24:43
39.904169,116.322911,0,291,39850.4755555556,2009-02-06,11:24:48
39.904164,116.32285,0,291,39850.4756134259,2009-02-06,11:24:53
39.904167,116.322829,0,291,39850.4756712963,2009-02-06,11:24:58
39.904167,116.322829,0,291,39850.4757060185,2009-02-06,11:25:01
39.904162,116.322822,0,291,39850.4757291667,2009-02-06,11:25:03
39.90415,116.322844,0,291,39850.475787037,2009-02-06,11:25:08
39.904159,116.32282,0,291,39850.4758449074,2009-02-06,11:25:13
39.90417,116.322826,0,292,39850.4759027778,2009-02-06,11:25:18
39.904159,116.32281,0,292,39850.4759606481,2009-02-06,11:25:23
39.904161,116.322843,0,292,39850.4760185185,2009-02-06,11:25:28
39.904156,116.322893,0,292,39850.4760763889,2009-02-06,11:25:33
39.904177,116.322916,0,292,39850.4761342593,2009-02-06,11:25:38
39.904174,116.322856,0,292,39850.4761689815,2009-02-06,11:25:41
39.904159,116.322784,0,292,39850.4762268519,2009-02-06,11:25:46
39.904159,116.322758,0,292,39850.4762847222,2009-02-06,11:25:51
39.904146,116.322732,0,291,39850.4763425926,2009-02-06,11:25:56
39.904134,116.322725,0,292,39850.476400463,2009-02-06,11:26:01
39.904177,116.322705,0,291,39850.4764467593,2009-02-06,11:26:05
39.904196,116.322684,0,291,39850.4765046296,2009-02-06,11:26:10
39.904196,116.322692,0,291,39850.4765625,2009-02-06,11:26:15
39.904196,116.322692,0,291,39850.4765972222,2009-02-06,11:26:18
39.904195,116.322689,0,291,39850.4766203704,2009-02-06,11:26:20
39.904189,116.322621,0,291,39850.4766666667,2009-02-06,11:26:24
39.904192,116.322592,0,291,39850.476724537,2009-02-06,11:26:29
39.904336,116.322572,0,292,39850.4773032407,2009-02-06,11:27:19
39.904194,116.3226,0,292,39850.4773148148,2009-02-06,11:27:20
39.904125,116.322614,0,292,39850.4773263889,2009-02-06,11:27:21
39.904002,116.322627,0,292,39850.477337963,2009-02-06,11:27:22
39.903946,116.322619,0,292,39850.4773726852,2009-02-06,11:27:25
39.903832,116.322895,0,331,39850.4810532407,2009-02-06,11:32:43
39.903806,116.322934,0,332,39850.4811111111,2009-02-06,11:32:48
39.903856,116.322954,0,331,39850.4811458333,2009-02-06,11:32:51
39.903906,116.322967,0,330,39850.4811805556,2009-02-06,11:32:54
39.903937,116.323014,0,331,39850.4812384259,2009-02-06,11:32:59
39.903983,116.32303,0,331,39850.4812731481,2009-02-06,11:33:02
39.903983,116.323038,0,332,39850.4813310185,2009-02-06,11:33:07
39.903985,116.323038,0,332,39850.4813888889,2009-02-06,11:33:12
39.903985,116.323038,0,332,39850.4814236111,2009-02-06,11:33:15
39.903985,116.32304,0,333,39850.4814467593,2009-02-06,11:33:17
39.903956,116.323009,0,335,39850.4815046296,2009-02-06,11:33:22
39.903907,116.322988,0,338,39850.4815509259,2009-02-06,11:33:26
39.903874,116.322933,0,342,39850.4815972222,2009-02-06,11:33:30
39.903846,116.322887,0,344,39850.4816319444,2009-02-06,11:33:33
39.903813,116.322837,0,346,39850.4816666667,2009-02-06,11:33:36
39.903771,116.322778,0,348,39850.4817013889,2009-02-06,11:33:39
39.903732,116.322726,0,353,39850.4817361111,2009-02-06,11:33:42
39.903704,116.322656,0,359,39850.4817708333,2009-02-06,11:33:45
39.903703,116.322593,0,368,39850.4818171296,2009-02-06,11:33:49
39.903732,116.322589,0,378,39850.481875,2009-02-06,11:33:54
39.903769,116.322592,0,391,39850.4819328704,2009-02-06,11:33:59
39.90381,116.322577,0,400,39850.4819907407,2009-02-06,11:34:04
39.903835,116.322584,0,406,39850.4820486111,2009-02-06,11:34:09
39.903825,116.322539,0,413,39850.4821064815,2009-02-06,11:34:14
39.903786,116.322498,0,420,39850.4821527778,2009-02-06,11:34:18
39.903753,116.322447,0,426,39850.4821990741,2009-02-06,11:34:22
39.903722,116.3224,0,431,39850.4822337963,2009-02-06,11:34:25
39.903744,116.322388,0,434,39850.4822916667,2009-02-06,11:34:30
39.903759,116.322377,0,434,39850.482349537,2009-02-06,11:34:35
39.903759,116.322377,0,434,39850.4823842593,2009-02-06,11:34:38
39.903758,116.322384,0,434,39850.4824074074,2009-02-06,11:34:40
39.903765,116.322408,0,435,39850.4824652778,2009-02-06,11:34:45
39.903782,116.322423,0,436,39850.4825231481,2009-02-06,11:34:50
39.903779,116.322434,0,436,39850.4825810185,2009-02-06,11:34:55
39.903767,116.322461,0,437,39850.4826388889,2009-02-06,11:35:00
39.903752,116.322484,0,438,39850.4826967593,2009-02-06,11:35:05
39.903751,116.322472,0,438,39850.4827546296,2009-02-06,11:35:10
39.903717,116.322504,0,438,39850.4828125,2009-02-06,11:35:15
39.90369,116.322497,0,439,39850.4828703704,2009-02-06,11:35:20
39.903661,116.322479,0,439,39850.4829282407,2009-02-06,11:35:25
39.903661,116.322479,0,439,39850.482962963,2009-02-06,11:35:28
39.903653,116.322471,0,439,39850.4829861111,2009-02-06,11:35:30
39.903652,116.322482,0,439,39850.4830439815,2009-02-06,11:35:35
39.903666,116.322509,0,439,39850.4831018519,2009-02-06,11:35:40
39.90371,116.322532,0,440,39850.4831481481,2009-02-06,11:35:44
39.903759,116.322567,0,441,39850.4831944444,2009-02-06,11:35:48
39.903808,116.322597,0,441,39850.4832291667,2009-02-06,11:35:51
39.903867,116.322613,0,441,39850.4832638889,2009-02-06,11:35:54
39.90391,116.322639,0,442,39850.4832986111,2009-02-06,11:35:57
39.90395,116.322685,0,442,39850.4833449074,2009-02-06,11:36:01
39.90399,116.322726,0,442,39850.4834027778,2009-02-06,11:36:06
39.904013,116.322766,0,443,39850.4834606481,2009-02-06,11:36:11
39.90399,116.322788,0,441,39850.4835185185,2009-02-06,11:36:16
39.903974,116.322828,0,439,39850.4835763889,2009-02-06,11:36:21
39.903954,116.322853,0,439,39850.4836342593,2009-02-06,11:36:26
39.90396,116.322904,0,440,39850.4836921296,2009-02-06,11:36:31
39.903948,116.322937,0,441,39850.48375,2009-02-06,11:36:36
39.903932,116.322976,0,442,39850.4838078704,2009-02-06,11:36:41
39.903885,116.322988,0,442,39850.4838657407,2009-02-06,11:36:46
39.903844,116.322968,0,442,39850.4839236111,2009-02-06,11:36:51
39.903798,116.322955,0,441,39850.4839583333,2009-02-06,11:36:54
39.903762,116.322928,0,441,39850.4840162037,2009-02-06,11:36:59
39.90374,116.322866,0,443,39850.4840625,2009-02-06,11:37:03
39.903714,116.322826,0,447,39850.4841203704,2009-02-06,11:37:08
39.903667,116.322806,0,447,39850.4841782407,2009-02-06,11:37:13
39.903617,116.322814,0,447,39850.4842361111,2009-02-06,11:37:18
39.903854,116.322707,0,443,39850.4848263889,2009-02-06,11:38:09
39.903825,116.322615,0,443,39850.484837963,2009-02-06,11:38:10
39.903812,116.322522,0,443,39850.4848611111,2009-02-06,11:38:12
39.903848,116.322448,0,443,39850.4848842593,2009-02-06,11:38:14
39.903864,116.32242,0,443,39850.4849421296,2009-02-06,11:38:19
39.903885,116.322354,0,443,39850.4849652778,2009-02-06,11:38:21
39.903924,116.322305,0,443,39850.485,2009-02-06,11:38:24
39.903975,116.322284,0,443,39850.4850462963,2009-02-06,11:38:28
39.903991,116.322268,0,443,39850.4851041667,2009-02-06,11:38:33
39.903991,116.322298,0,443,39850.4852199074,2009-02-06,11:38:43
39.903965,116.322352,0,443,39850.4853356481,2009-02-06,11:38:53
39.903965,116.322352,0,443,39850.4854282407,2009-02-06,11:39:01
39.903966,116.322358,0,443,39850.4854513889,2009-02-06,11:39:03
39.903966,116.322372,0,443,39850.4855092593,2009-02-06,11:39:08
39.903965,116.322373,0,443,39850.4855671296,2009-02-06,11:39:13
39.903965,116.322373,0,443,39850.4856018518,2009-02-06,11:39:16
39.903963,116.322372,0,443,39850.485625,2009-02-06,11:39:18
39.903957,116.322381,0,443,39850.4856828704,2009-02-06,11:39:23
39.903909,116.322398,0,443,39850.4857060185,2009-02-06,11:39:25
39.903865,116.322413,0,442,39850.4857175926,2009-02-06,11:39:26
39.903807,116.322429,0,442,39850.4857291667,2009-02-06,11:39:27
39.903832,116.322481,0,442,39850.4857638889,2009-02-06,11:39:30
39.903862,116.322528,0,442,39850.485787037,2009-02-06,11:39:32
39.903798,116.322565,0,441,39850.4857986111,2009-02-06,11:39:33
39.903726,116.322601,0,441,39850.4858101852,2009-02-06,11:39:34
39.90368,116.322628,0,441,39850.4858217593,2009-02-06,11:39:35
39.903636,116.32265,0,441,39850.4858333333,2009-02-06,11:39:36
39.903582,116.32267,0,441,39850.4858449074,2009-02-06,11:39:37
39.90352,116.322739,0,440,39850.4858796296,2009-02-06,11:39:40
39.903463,116.322767,0,440,39850.4858912037,2009-02-06,11:39:41
39.903382,116.322815,0,440,39850.4859143518,2009-02-06,11:39:43
39.903317,116.322861,0,441,39850.4859375,2009-02-06,11:39:45
39.903294,116.322931,0,441,39850.4859722222,2009-02-06,11:39:48
39.90326,116.32299,0,442,39850.4860185185,2009-02-06,11:39:52
39.904208,116.322527,0,446,39850.48625,2009-02-06,11:40:12
39.904283,116.322527,0,444,39850.4862615741,2009-02-06,11:40:13
39.904301,116.322547,0,443,39850.4863194444,2009-02-06,11:40:18
39.904341,116.322561,0,443,39850.4863773148,2009-02-06,11:40:23
39.904097,116.322602,0,455,39850.4864351852,2009-02-06,11:40:28
39.904114,116.322624,0,456,39850.4864930556,2009-02-06,11:40:33
39.904114,116.322624,0,456,39850.4865277778,2009-02-06,11:40:36
39.904115,116.322625,0,458,39850.4865509259,2009-02-06,11:40:38
39.904114,116.322612,0,461,39850.4866087963,2009-02-06,11:40:43
39.904081,116.322599,0,466,39850.4866666667,2009-02-06,11:40:48
39.904055,116.322575,0,469,39850.486724537,2009-02-06,11:40:53
39.904007,116.322571,0,470,39850.4867708333,2009-02-06,11:40:57
39.90399,116.322579,0,470,39850.4868287037,2009-02-06,11:41:02
39.903987,116.322586,0,470,39850.4868865741,2009-02-06,11:41:07
39.903987,116.322586,0,470,39850.4869212963,2009-02-06,11:41:10
39.903985,116.322593,0,470,39850.4869444444,2009-02-06,11:41:12
39.90388,116.322612,0,473,39850.4869791667,2009-02-06,11:41:15
39.903827,116.322621,0,477,39850.4869907407,2009-02-06,11:41:16
39.903764,116.322637,0,482,39850.4870138889,2009-02-06,11:41:18
39.903719,116.322657,0,485,39850.487037037,2009-02-06,11:41:20
39.903675,116.322691,0,488,39850.4870717593,2009-02-06,11:41:23
39.903661,116.32271,0,492,39850.4871296296,2009-02-06,11:41:28
39.903635,116.322765,0,490,39850.4871759259,2009-02-06,11:41:32
39.903627,116.322793,0,488,39850.4872337963,2009-02-06,11:41:37
39.903621,116.322762,0,484,39850.4872916667,2009-02-06,11:41:42
39.90365,116.322708,0,481,39850.487337963,2009-02-06,11:41:46
39.903663,116.322675,0,480,39850.4873958333,2009-02-06,11:41:51
39.9037,116.322657,0,479,39850.4874537037,2009-02-06,11:41:56
39.903727,116.322675,0,477,39850.4875115741,2009-02-06,11:42:01
39.90373,116.322703,0,478,39850.4875694444,2009-02-06,11:42:06
39.90374,116.322759,0,478,39850.4876273148,2009-02-06,11:42:11
39.903782,116.32278,0,479,39850.487662037,2009-02-06,11:42:14
39.903811,116.322824,0,481,39850.4877199074,2009-02-06,11:42:19
39.903872,116.322823,0,483,39850.4877546296,2009-02-06,11:42:22
39.903926,116.322824,0,485,39850.4877893519,2009-02-06,11:42:25
39.903964,116.322788,0,486,39850.4878356481,2009-02-06,11:42:29
39.904001,116.322738,0,487,39850.4878703704,2009-02-06,11:42:32
39.904028,116.322668,0,487,39850.4879282407,2009-02-06,11:42:37
39.904053,116.322615,0,485,39850.4879861111,2009-02-06,11:42:42
39.904044,116.322593,0,482,39850.4880439815,2009-02-06,11:42:47
39.904044,116.322584,0,482,39850.4881018519,2009-02-06,11:42:52
39.904042,116.322586,0,482,39850.4881597222,2009-02-06,11:42:57
39.904042,116.322586,0,482,39850.4881944444,2009-02-06,11:43:00
39.904041,116.322589,0,480,39850.4882175926,2009-02-06,11:43:02
39.904033,116.322605,0,479,39850.488275463,2009-02-06,11:43:07
39.903987,116.322602,0,477,39850.4883217593,2009-02-06,11:43:11
39.903932,116.3226,0,476,39850.4883796296,2009-02-06,11:43:16
39.903881,116.322579,0,474,39850.4884143519,2009-02-06,11:43:19
39.903859,116.322573,0,474,39850.4884722222,2009-02-06,11:43:24
39.903848,116.322536,0,474,39850.4885300926,2009-02-06,11:43:29
39.90386,116.322487,0,474,39850.488587963,2009-02-06,11:43:34
39.90391,116.322458,0,475,39850.4886111111,2009-02-06,11:43:36
39.903941,116.322415,0,475,39850.4886689815,2009-02-06,11:43:41
39.903308,116.322499,0,470,39850.4888657407,2009-02-06,11:43:58
39.903313,116.322487,0,469,39850.4889236111,2009-02-06,11:44:03
39.903329,116.32249,0,466,39850.4889814815,2009-02-06,11:44:08
39.903334,116.322521,0,456,39850.4890393519,2009-02-06,11:44:13
39.903333,116.322528,0,456,39850.4890972222,2009-02-06,11:44:18
39.903332,116.322535,0,456,39850.4891550926,2009-02-06,11:44:23
39.903332,116.322537,0,457,39850.489212963,2009-02-06,11:44:28
39.90333,116.322543,0,457,39850.4892708333,2009-02-06,11:44:33
39.903331,116.322541,0,457,39850.4893287037,2009-02-06,11:44:38
39.903331,116.322541,0,457,39850.4893634259,2009-02-06,11:44:41
39.903331,116.322545,0,457,39850.4893865741,2009-02-06,11:44:43
39.903324,116.322573,0,457,39850.4894444444,2009-02-06,11:44:48
39.903306,116.322617,0,457,39850.4895023148,2009-02-06,11:44:53
39.903296,116.322647,0,458,39850.4895601852,2009-02-06,11:44:58
39.903291,116.322674,0,457,39850.4896180556,2009-02-06,11:45:03
39.903292,116.322715,0,455,39850.4896759259,2009-02-06,11:45:08
39.903279,116.322707,0,453,39850.4897337963,2009-02-06,11:45:13
39.903268,116.322708,0,452,39850.4897916667,2009-02-06,11:45:18
39.903267,116.322687,0,452,39850.489849537,2009-02-06,11:45:23
39.903266,116.322706,0,451,39850.4899074074,2009-02-06,11:45:28
39.903249,116.32269,0,450,39850.4899652778,2009-02-06,11:45:33
39.903239,116.322685,0,450,39850.4900231481,2009-02-06,11:45:38
39.903239,116.322681,0,450,39850.4900810185,2009-02-06,11:45:43
39.903239,116.322681,0,450,39850.4901157407,2009-02-06,11:45:46
39.903238,116.322683,0,450,39850.4901388889,2009-02-06,11:45:48
39.903226,116.322685,0,450,39850.4901967593,2009-02-06,11:45:53
39.903203,116.322659,0,451,39850.4902546296,2009-02-06,11:45:58
39.903176,116.322639,0,453,39850.4903125,2009-02-06,11:46:03
39.903161,116.32261,0,455,39850.4903703704,2009-02-06,11:46:08
39.90315,116.322592,0,458,39850.4904282407,2009-02-06,11:46:13
39.903157,116.322576,0,460,39850.4904861111,2009-02-06,11:46:18
39.903155,116.322586,0,460,39850.4905439815,2009-02-06,11:46:23
39.903154,116.322583,0,460,39850.4906018519,2009-02-06,11:46:28
39.903154,116.322583,0,460,39850.4906365741,2009-02-06,11:46:31
39.903153,116.322582,0,460,39850.4906597222,2009-02-06,11:46:33
39.903155,116.322647,0,462,39850.4907175926,2009-02-06,11:46:38
39.903122,116.322656,0,460,39850.490775463,2009-02-06,11:46:43
39.90311,116.322682,0,460,39850.4908333333,2009-02-06,11:46:48
39.903229,116.322509,0,458,39850.49125,2009-02-06,11:47:24
39.903055,116.322515,0,457,39850.4912847222,2009-02-06,11:47:27
39.903006,116.322518,0,457,39850.4912962963,2009-02-06,11:47:28
39.903002,116.322508,0,457,39850.4913541667,2009-02-06,11:47:33
39.90294,116.322501,0,457,39850.4913773148,2009-02-06,11:47:35
39.902894,116.322482,0,457,39850.491412037,2009-02-06,11:47:38
39.90361,116.322513,0,451,39850.4914236111,2009-02-06,11:47:39
39.903684,116.322493,0,453,39850.4914814815,2009-02-06,11:47:44
39.903844,116.322502,0,453,39850.4914930556,2009-02-06,11:47:45
39.903911,116.322497,0,454,39850.4915162037,2009-02-06,11:47:47
39.903904,116.322524,0,457,39850.4915740741,2009-02-06,11:47:52
39.903853,116.322516,0,461,39850.4916203704,2009-02-06,11:47:56
39.903801,116.322509,0,464,39850.4916666667,2009-02-06,11:48:00
39.903792,116.322488,0,467,39850.491724537,2009-02-06,11:48:05
39.90379,116.322493,0,467,39850.4917824074,2009-02-06,11:48:10
39.90379,116.322489,0,468,39850.4918402778,2009-02-06,11:48:15
39.90379,116.322489,0,468,39850.4918981481,2009-02-06,11:48:20
39.90379,116.322489,0,468,39850.4919328704,2009-02-06,11:48:23
39.90379,116.322488,0,468,39850.4919560185,2009-02-06,11:48:25
39.903767,116.322521,0,472,39850.4920138889,2009-02-06,11:48:30
39.903766,116.322515,0,472,39850.4920717593,2009-02-06,11:48:35
39.903766,116.322515,0,472,39850.4921064815,2009-02-06,11:48:38
39.903768,116.322522,0,472,39850.4921296296,2009-02-06,11:48:40
39.903768,116.322511,0,471,39850.4921875,2009-02-06,11:48:45
39.903768,116.322511,0,471,39850.4922222222,2009-02-06,11:48:48
39.903768,116.322512,0,471,39850.4922453704,2009-02-06,11:48:50
39.903769,116.322502,0,471,39850.4923032407,2009-02-06,11:48:55
39.903749,116.322501,0,472,39850.4923611111,2009-02-06,11:49:00
39.903746,116.322493,0,472,39850.4924189815,2009-02-06,11:49:05
39.903746,116.322493,0,472,39850.4924537037,2009-02-06,11:49:08
39.903746,116.322491,0,472,39850.4924768518,2009-02-06,11:49:10
39.903745,116.3225,0,472,39850.4925347222,2009-02-06,11:49:15
39.903773,116.322555,0,472,39850.4925694444,2009-02-06,11:49:18
39.903806,116.322587,0,472,39850.4926273148,2009-02-06,11:49:23
39.903791,116.322592,0,473,39850.4926851852,2009-02-06,11:49:28
39.903791,116.322592,0,473,39850.4927199074,2009-02-06,11:49:31
39.903783,116.3226,0,474,39850.4927430556,2009-02-06,11:49:33
39.903773,116.322645,0,474,39850.4928009259,2009-02-06,11:49:38
39.903776,116.322708,0,474,39850.4928587963,2009-02-06,11:49:43
39.903777,116.322773,0,474,39850.4929050926,2009-02-06,11:49:47
39.903768,116.32284,0,474,39850.4929398148,2009-02-06,11:49:50
39.903763,116.322906,0,474,39850.492974537,2009-02-06,11:49:53
39.903746,116.32297,0,474,39850.4930092593,2009-02-06,11:49:56
39.90373,116.323031,0,474,39850.4930439815,2009-02-06,11:49:59
39.903739,116.323098,0,475,39850.4930787037,2009-02-06,11:50:02
39.903746,116.323175,0,476,39850.4931134259,2009-02-06,11:50:05
39.903757,116.323252,0,477,39850.4931481481,2009-02-06,11:50:08
39.903779,116.323317,0,479,39850.4931828704,2009-02-06,11:50:11
39.903808,116.323365,0,480,39850.4932175926,2009-02-06,11:50:14
39.903838,116.323403,0,482,39850.493275463,2009-02-06,11:50:19
39.903845,116.323392,0,480,39850.4933333333,2009-02-06,11:50:24
39.903845,116.323449,0,477,39850.4933912037,2009-02-06,11:50:29
39.903843,116.32352,0,475,39850.4934375,2009-02-06,11:50:33
39.903854,116.323581,0,468,39850.4934953704,2009-02-06,11:50:38
39.903859,116.323638,0,466,39850.4935300926,2009-02-06,11:50:41
39.90385,116.323718,0,463,39850.4935648148,2009-02-06,11:50:44
39.903844,116.32379,0,459,39850.493599537,2009-02-06,11:50:47
39.90387,116.323838,0,458,39850.4936342593,2009-02-06,11:50:50
39.903874,116.323861,0,457,39850.4936921296,2009-02-06,11:50:55
39.903839,116.323903,0,456,39850.4937268518,2009-02-06,11:50:58
39.903792,116.323942,0,455,39850.4937615741,2009-02-06,11:51:01
39.903762,116.323988,0,452,39850.4938194444,2009-02-06,11:51:06
39.903747,116.32397,0,450,39850.4938773148,2009-02-06,11:51:11
39.903763,116.323939,0,448,39850.4939351852,2009-02-06,11:51:16
39.903874,116.323791,0,447,39850.4939583333,2009-02-06,11:51:18
39.903924,116.323687,0,447,39850.4939699074,2009-02-06,11:51:19
39.903956,116.323604,0,446,39850.4939814815,2009-02-06,11:51:20
39.903991,116.323548,0,446,39850.4939930556,2009-02-06,11:51:21
39.904015,116.323497,0,445,39850.4940046296,2009-02-06,11:51:22
39.903996,116.323404,0,443,39850.4940277778,2009-02-06,11:51:24
39.904002,116.323335,0,441,39850.4940625,2009-02-06,11:51:27
39.903964,116.323299,0,436,39850.4940972222,2009-02-06,11:51:30
39.903973,116.323232,0,432,39850.4941435185,2009-02-06,11:51:34
39.904013,116.323204,0,429,39850.4941898148,2009-02-06,11:51:38
39.904048,116.32315,0,424,39850.4942476852,2009-02-06,11:51:43
39.904085,116.323117,0,421,39850.4942708333,2009-02-06,11:51:45
39.904151,116.323085,0,417,39850.4942939815,2009-02-06,11:51:47
39.904233,116.32306,0,413,39850.4943171296,2009-02-06,11:51:49
39.904325,116.323042,0,408,39850.4943402778,2009-02-06,11:51:51
39.904369,116.323024,0,401,39850.4943634259,2009-02-06,11:51:53
39.90412,116.32302,0,408,39850.4943865741,2009-02-06,11:51:55
39.904025,116.323021,0,412,39850.4943981481,2009-02-06,11:51:56
39.90395,116.323022,0,414,39850.4944097222,2009-02-06,11:51:57
39.903893,116.323018,0,414,39850.4944328704,2009-02-06,11:51:59
39.903885,116.323031,0,415,39850.4944907407,2009-02-06,11:52:04
39.903868,116.323062,0,417,39850.4945486111,2009-02-06,11:52:09
39.903824,116.323067,0,420,39850.4945949074,2009-02-06,11:52:13
39.903781,116.323087,0,422,39850.4946527778,2009-02-06,11:52:18
39.903771,116.323083,0,424,39850.4947106481,2009-02-06,11:52:23
39.903773,116.323071,0,427,39850.4947685185,2009-02-06,11:52:28
39.903787,116.323038,0,429,39850.4948263889,2009-02-06,11:52:33
39.90379,116.323016,0,429,39850.4948842593,2009-02-06,11:52:38
39.903786,116.323003,0,427,39850.4949421296,2009-02-06,11:52:43
39.903799,116.322987,0,426,39850.495,2009-02-06,11:52:48
39.903836,116.322958,0,424,39850.4950578704,2009-02-06,11:52:53
39.903835,116.32295,0,422,39850.4951157407,2009-02-06,11:52:58
39.903835,116.32295,0,422,39850.495150463,2009-02-06,11:53:01
39.903838,116.322954,0,421,39850.4951736111,2009-02-06,11:53:03
39.903847,116.322963,0,423,39850.4952314815,2009-02-06,11:53:08
39.903855,116.322965,0,424,39850.4952893518,2009-02-06,11:53:13
39.903855,116.322965,0,424,39850.4953240741,2009-02-06,11:53:16
39.903853,116.322972,0,425,39850.4953472222,2009-02-06,11:53:18
39.903783,116.322894,0,438,39850.4954050926,2009-02-06,11:53:23
39.903755,116.322841,0,446,39850.4954166667,2009-02-06,11:53:24
39.903716,116.322816,0,460,39850.4954513889,2009-02-06,11:53:27
39.903882,116.323007,0,510,39850.4998148148,2009-02-06,11:59:44
39.90393,116.323047,0,511,39850.499837963,2009-02-06,11:59:46
39.903976,116.323079,0,512,39850.4998611111,2009-02-06,11:59:48
39.904022,116.323105,0,512,39850.4998842593,2009-02-06,11:59:50
39.904072,116.323125,0,513,39850.4999189815,2009-02-06,11:59:53
39.904117,116.323128,0,512,39850.4999537037,2009-02-06,11:59:56
39.904139,116.323056,0,512,39850.5,2009-02-06,12:00:00
39.901891,116.322329,0,504,39850.5010069444,2009-02-06,12:01:27
39.901963,116.322354,0,503,39850.5010648148,2009-02-06,12:01:32
39.902055,116.322354,0,503,39850.5010763889,2009-02-06,12:01:33
39.902128,116.322355,0,503,39850.501087963,2009-02-06,12:01:34
39.902205,116.322359,0,502,39850.5011111111,2009-02-06,12:01:36
39.902262,116.322356,0,502,39850.5011342593,2009-02-06,12:01:38
39.902285,116.322401,0,501,39850.5011921296,2009-02-06,12:01:43
39.902311,116.322426,0,501,39850.50125,2009-02-06,12:01:48
39.902363,116.322391,0,499,39850.5012962963,2009-02-06,12:01:52
39.902689,116.322431,0,498,39850.5013078704,2009-02-06,12:01:53
39.902716,116.322411,0,494,39850.5013657407,2009-02-06,12:01:58
39.902726,116.322405,0,492,39850.5014236111,2009-02-06,12:02:03
39.902727,116.322381,0,490,39850.5014814815,2009-02-06,12:02:08
39.902724,116.322368,0,489,39850.5015393518,2009-02-06,12:02:13
39.902724,116.322368,0,489,39850.5015740741,2009-02-06,12:02:16
39.90272,116.32236,0,489,39850.5015972222,2009-02-06,12:02:18
39.902684,116.322303,0,488,39850.5016435185,2009-02-06,12:02:22
39.902674,116.322303,0,485,39850.5017013889,2009-02-06,12:02:27
39.90263,116.322256,0,484,39850.5017592593,2009-02-06,12:02:32
39.902575,116.322212,0,485,39850.5018055556,2009-02-06,12:02:36
39.902485,116.32214,0,484,39850.5019212963,2009-02-06,12:02:46
39.902497,116.322119,0,484,39850.5019907407,2009-02-06,12:02:52
39.902558,116.322132,0,483,39850.5020138889,2009-02-06,12:02:54
39.902641,116.322119,0,483,39850.502037037,2009-02-06,12:02:56
39.902716,116.322105,0,482,39850.5020601852,2009-02-06,12:02:58
39.902765,116.32209,0,482,39850.5020717593,2009-02-06,12:02:59
39.902754,116.32203,0,482,39850.5021064815,2009-02-06,12:03:02
39.902757,116.322021,0,482,39850.5021643518,2009-02-06,12:03:07
39.902749,116.322036,0,481,39850.5022222222,2009-02-06,12:03:12
39.902965,116.322189,0,482,39850.5022453704,2009-02-06,12:03:14
39.903166,116.322262,0,479,39850.5022569444,2009-02-06,12:03:15
39.903227,116.322334,0,479,39850.5022685185,2009-02-06,12:03:16
39.903283,116.322387,0,479,39850.5022800926,2009-02-06,12:03:17
39.903338,116.322348,0,472,39850.5022916667,2009-02-06,12:03:18
39.903357,116.322412,0,464,39850.5023148148,2009-02-06,12:03:20
39.903419,116.322508,0,445,39850.502349537,2009-02-06,12:03:23
39.903472,116.322593,0,438,39850.5023611111,2009-02-06,12:03:24
39.903519,116.322647,0,431,39850.5023726852,2009-02-06,12:03:25
39.903559,116.322713,0,421,39850.5024074074,2009-02-06,12:03:28
39.903572,116.322769,0,416,39850.5024421296,2009-02-06,12:03:31
39.903574,116.322788,0,411,39850.5025,2009-02-06,12:03:36
39.903565,116.322788,0,408,39850.5025578704,2009-02-06,12:03:41
39.903566,116.322727,0,406,39850.5025925926,2009-02-06,12:03:44
39.903566,116.322688,0,405,39850.502650463,2009-02-06,12:03:49
39.903553,116.322683,0,401,39850.5027083333,2009-02-06,12:03:54
39.903519,116.322669,0,398,39850.5027662037,2009-02-06,12:03:59
39.90347,116.322666,0,393,39850.5028125,2009-02-06,12:04:03
39.903428,116.322691,0,391,39850.5028240741,2009-02-06,12:04:04
39.903382,116.322712,0,389,39850.5028472222,2009-02-06,12:04:06
39.903327,116.32271,0,383,39850.5028819444,2009-02-06,12:04:09
39.903271,116.322742,0,381,39850.5029282407,2009-02-06,12:04:13
39.903224,116.32277,0,382,39850.502962963,2009-02-06,12:04:16
39.903172,116.322798,0,382,39850.5030092593,2009-02-06,12:04:20
39.90313,116.322829,0,384,39850.5030439815,2009-02-06,12:04:23
39.903089,116.322853,0,386,39850.5030787037,2009-02-06,12:04:26
39.903039,116.322856,0,389,39850.503125,2009-02-06,12:04:30
39.902989,116.322858,0,390,39850.5031712963,2009-02-06,12:04:34
39.902942,116.322861,0,388,39850.5032291667,2009-02-06,12:04:39
39.902898,116.322843,0,390,39850.503287037,2009-02-06,12:04:44
39.902853,116.322797,0,389,39850.5033333333,2009-02-06,12:04:48
39.902834,116.322733,0,385,39850.5033680556,2009-02-06,12:04:51
39.902779,116.322687,0,385,39850.5034143519,2009-02-06,12:04:55
39.902734,116.322679,0,371,39850.5034722222,2009-02-06,12:05:00
39.902701,116.322667,0,358,39850.5035185185,2009-02-06,12:05:04
39.902672,116.322697,0,342,39850.5035763889,2009-02-06,12:05:09
39.902635,116.322722,0,327,39850.5036342593,2009-02-06,12:05:14
39.902597,116.322754,0,321,39850.5036805556,2009-02-06,12:05:18
39.902551,116.322734,0,311,39850.5037268519,2009-02-06,12:05:22
39.902518,116.322689,0,319,39850.5037615741,2009-02-06,12:05:25
39.902473,116.322673,0,330,39850.5038078704,2009-02-06,12:05:29
39.902428,116.322658,0,334,39850.5038541667,2009-02-06,12:05:33
39.902405,116.322631,0,336,39850.503912037,2009-02-06,12:05:38
39.902386,116.32261,0,330,39850.5039699074,2009-02-06,12:05:43
39.902337,116.322645,0,329,39850.5040277778,2009-02-06,12:05:48
39.902297,116.322668,0,323,39850.5040856482,2009-02-06,12:05:53
39.902247,116.322659,0,321,39850.5041435185,2009-02-06,12:05:58
39.902237,116.322614,0,311,39850.5041898148,2009-02-06,12:06:02
39.902188,116.32264,0,309,39850.5042476852,2009-02-06,12:06:07
39.902184,116.322688,0,314,39850.5043055556,2009-02-06,12:06:12
39.902138,116.322723,0,318,39850.5043634259,2009-02-06,12:06:17
39.902097,116.322744,0,324,39850.5044097222,2009-02-06,12:06:21
39.902056,116.32275,0,332,39850.5044560185,2009-02-06,12:06:25
39.902011,116.322771,0,339,39850.5045138889,2009-02-06,12:06:30
39.901955,116.322793,0,344,39850.5045717593,2009-02-06,12:06:35
39.901911,116.322786,0,346,39850.5046296296,2009-02-06,12:06:40
39.901858,116.322772,0,345,39850.5046759259,2009-02-06,12:06:44
39.901826,116.322812,0,350,39850.5046990741,2009-02-06,12:06:46
39.901781,116.322845,0,357,39850.5047337963,2009-02-06,12:06:49
39.901728,116.322853,0,364,39850.5047800926,2009-02-06,12:06:53
39.901684,116.322878,0,366,39850.5048263889,2009-02-06,12:06:57
39.90164,116.322891,0,369,39850.5048726852,2009-02-06,12:07:01
39.901586,116.322911,0,370,39850.5049189815,2009-02-06,12:07:05
39.901532,116.322906,0,372,39850.5049652778,2009-02-06,12:07:09
39.901485,116.32292,0,372,39850.5050231481,2009-02-06,12:07:14
39.901437,116.322937,0,375,39850.5050810185,2009-02-06,12:07:19
39.901397,116.322948,0,380,39850.5051388889,2009-02-06,12:07:24
39.901341,116.322961,0,383,39850.5051967593,2009-02-06,12:07:29
39.901319,116.32303,0,368,39850.5052546296,2009-02-06,12:07:34
39.901298,116.323109,0,358,39850.5053125,2009-02-06,12:07:39
39.901318,116.323139,0,345,39850.5053472222,2009-02-06,12:07:42
39.901309,116.323181,0,332,39850.5053935185,2009-02-06,12:07:46
39.901265,116.323181,0,327,39850.5054398148,2009-02-06,12:07:50
39.901214,116.323169,0,325,39850.505474537,2009-02-06,12:07:53
39.90116,116.323161,0,321,39850.5055208333,2009-02-06,12:07:57
39.901163,116.323098,0,315,39850.5055671296,2009-02-06,12:08:01
39.901166,116.323029,0,313,39850.5056134259,2009-02-06,12:08:05
39.901173,116.322963,0,309,39850.5056597222,2009-02-06,12:08:09
39.901179,116.322903,0,306,39850.5057060185,2009-02-06,12:08:13
39.901194,116.322846,0,302,39850.5057291667,2009-02-06,12:08:15
39.901199,116.322772,0,296,39850.505787037,2009-02-06,12:08:20
39.901201,116.32271,0,292,39850.5058333333,2009-02-06,12:08:24
39.901166,116.322659,0,290,39850.5058796296,2009-02-06,12:08:28
39.90114,116.322602,0,287,39850.5059259259,2009-02-06,12:08:32
39.901136,116.322527,0,282,39850.5059837963,2009-02-06,12:08:37
39.901125,116.32247,0,275,39850.5060300926,2009-02-06,12:08:41
39.901141,116.322415,0,270,39850.5060648148,2009-02-06,12:08:44
39.901152,116.322349,0,267,39850.5061111111,2009-02-06,12:08:48
39.901149,116.322274,0,265,39850.5061689815,2009-02-06,12:08:53
39.901158,116.322217,0,261,39850.5062037037,2009-02-06,12:08:56
39.90119,116.322147,0,254,39850.5062384259,2009-02-06,12:08:59
39.90118,116.322085,0,248,39850.5062847222,2009-02-06,12:09:03
39.901191,116.322021,0,242,39850.5063078704,2009-02-06,12:09:05
39.901206,116.321965,0,235,39850.5063425926,2009-02-06,12:09:08
39.901226,116.321905,0,228,39850.5063773148,2009-02-06,12:09:11
39.901228,116.321847,0,223,39850.506412037,2009-02-06,12:09:14
39.901216,116.32179,0,220,39850.5064467593,2009-02-06,12:09:17
39.901231,116.321725,0,216,39850.5065046296,2009-02-06,12:09:22
39.90125,116.321657,0,212,39850.5065625,2009-02-06,12:09:27
39.901249,116.321602,0,213,39850.5066203704,2009-02-06,12:09:32
39.901257,116.321543,0,214,39850.5066782407,2009-02-06,12:09:37
39.901289,116.321512,0,215,39850.5067361111,2009-02-06,12:09:42
39.901311,116.321465,0,217,39850.5067939815,2009-02-06,12:09:47
39.901327,116.321425,0,218,39850.5068518519,2009-02-06,12:09:52
39.901395,116.32141,0,220,39850.5069097222,2009-02-06,12:09:57
39.90145,116.321377,0,221,39850.5069560185,2009-02-06,12:10:01
39.901504,116.321353,0,222,39850.5070023148,2009-02-06,12:10:05
39.90155,116.321335,0,224,39850.5070601852,2009-02-06,12:10:10
39.90157,116.321364,0,225,39850.5071180556,2009-02-06,12:10:15
39.901568,116.321409,0,226,39850.5071759259,2009-02-06,12:10:20
39.901559,116.321476,0,226,39850.5072106481,2009-02-06,12:10:23
