# Supplementary material for: Research on differential privacy protection method based on user tendency
Source: PLoS One. 2023 Oct 26;18(10):e0288823. doi: 10.1371/journal.pone.0288823 (PMC10602288; doi:10.1371/journal.pone.0288823)
Supplement: S2 Data — (ZIP) [file pone.0288823.s002.zip › Data 5-2/022/Trajectory/20090206224834.plt]

Geolife trajectory
WGS 84
Altitude is in Feet
Reserved 3
0,2,255,My Track,0,0,2,8421376
0
39.899487,116.322903,0,381,39850.9503935185,2009-02-06,22:48:34
39.899608,116.323021,0,700,39850.9504050926,2009-02-06,22:48:35
39.899654,116.323032,0,792,39850.9504166667,2009-02-06,22:48:36
39.899704,116.323047,0,798,39850.9504282407,2009-02-06,22:48:37
39.899707,116.323119,0,912,39850.9504398148,2009-02-06,22:48:38
39.899634,116.323112,0,922,39850.9504513889,2009-02-06,22:48:39
39.899623,116.323088,0,938,39850.950474537,2009-02-06,22:48:41
39.899611,116.323096,0,914,39850.9504861111,2009-02-06,22:48:42
39.899615,116.323095,0,894,39850.9505092593,2009-02-06,22:48:44
39.899592,116.3231,0,882,39850.9505671296,2009-02-06,22:48:49
39.899572,116.323077,0,867,39850.950625,2009-02-06,22:48:54
39.899565,116.323057,0,859,39850.9506828704,2009-02-06,22:48:59
39.89955,116.323036,0,850,39850.9507407407,2009-02-06,22:49:04
39.899542,116.323043,0,864,39850.9507986111,2009-02-06,22:49:09
39.899543,116.323039,0,864,39850.9508564815,2009-02-06,22:49:14
39.899543,116.323038,0,863,39850.9509143519,2009-02-06,22:49:19
39.899543,116.323039,0,864,39850.9509722222,2009-02-06,22:49:24
39.899542,116.323045,0,863,39850.9510300926,2009-02-06,22:49:29
39.899542,116.323046,0,863,39850.951087963,2009-02-06,22:49:34
39.899543,116.323043,0,862,39850.9511458333,2009-02-06,22:49:39
39.899542,116.323046,0,862,39850.9512037037,2009-02-06,22:49:44
39.899543,116.323047,0,862,39850.9512615741,2009-02-06,22:49:49
39.899543,116.323047,0,862,39850.9512962963,2009-02-06,22:49:52
39.899541,116.323053,0,862,39850.9513194444,2009-02-06,22:49:54
39.899502,116.323069,0,862,39850.9513773148,2009-02-06,22:49:59
39.899437,116.323075,0,862,39850.951412037,2009-02-06,22:50:02
39.899399,116.323024,0,862,39850.9514351852,2009-02-06,22:50:04
39.899342,116.323012,0,862,39850.9514583333,2009-02-06,22:50:06
39.899285,116.32301,0,862,39850.9514814815,2009-02-06,22:50:08
39.899225,116.323008,0,862,39850.9515046296,2009-02-06,22:50:10
39.899169,116.323001,0,861,39850.9515277778,2009-02-06,22:50:12
39.899117,116.322997,0,861,39850.9515509259,2009-02-06,22:50:14
39.899061,116.323008,0,861,39850.9515856481,2009-02-06,22:50:17
39.899005,116.322996,0,860,39850.9516319444,2009-02-06,22:50:21
39.898973,116.32305,0,860,39850.9516550926,2009-02-06,22:50:23
39.898976,116.323087,0,857,39850.951712963,2009-02-06,22:50:28
39.89889,116.322926,0,853,39850.9517476852,2009-02-06,22:50:31
39.898799,116.322834,0,850,39850.9517592593,2009-02-06,22:50:32
39.898741,116.322861,0,846,39850.9518055556,2009-02-06,22:50:36
39.898693,116.322871,0,846,39850.9518171296,2009-02-06,22:50:37
39.898646,116.322877,0,846,39850.9518287037,2009-02-06,22:50:38
39.898591,116.322896,0,845,39850.9518518519,2009-02-06,22:50:40
39.898573,116.322895,0,841,39850.9519097222,2009-02-06,22:50:45
39.898518,116.322838,0,840,39850.9519212963,2009-02-06,22:50:46
39.89844,116.322758,0,839,39850.9519328704,2009-02-06,22:50:47
39.898249,116.322497,0,837,39850.9519444444,2009-02-06,22:50:48
39.898127,116.322521,0,835,39850.9519560185,2009-02-06,22:50:49
39.897964,116.322535,0,833,39850.9519675926,2009-02-06,22:50:50
39.897834,116.322493,0,831,39850.9519791667,2009-02-06,22:50:51
39.897711,116.322463,0,830,39850.9519907407,2009-02-06,22:50:52
39.897658,116.322465,0,828,39850.9520023148,2009-02-06,22:50:53
39.897603,116.322473,0,828,39850.9520138889,2009-02-06,22:50:54
39.897556,116.322482,0,828,39850.952025463,2009-02-06,22:50:55
39.897461,116.322448,0,826,39850.9520486111,2009-02-06,22:50:57
39.897485,116.322536,0,824,39850.9520601852,2009-02-06,22:50:58
39.897423,116.322558,0,823,39850.9520833333,2009-02-06,22:51:00
39.897381,116.322599,0,822,39850.9521180556,2009-02-06,22:51:03
39.89735,116.322622,0,819,39850.9521759259,2009-02-06,22:51:08
39.897293,116.322613,0,817,39850.9522222222,2009-02-06,22:51:12
39.897654,116.322642,0,814,39850.9522569444,2009-02-06,22:51:15
39.897768,116.322643,0,812,39850.9522685185,2009-02-06,22:51:16
39.897876,116.322638,0,811,39850.9522800926,2009-02-06,22:51:17
39.897923,116.322514,0,810,39850.9522916667,2009-02-06,22:51:18
39.897877,116.322525,0,804,39850.9523263889,2009-02-06,22:51:21
39.897726,116.322591,0,803,39850.952337963,2009-02-06,22:51:22
39.897631,116.322659,0,799,39850.9523611111,2009-02-06,22:51:24
39.897444,116.322718,0,798,39850.9523726852,2009-02-06,22:51:25
39.89734,116.322737,0,792,39850.9524074074,2009-02-06,22:51:28
39.897368,116.322634,0,789,39850.9524189815,2009-02-06,22:51:29
39.897369,116.322428,0,787,39850.9524305556,2009-02-06,22:51:30
39.897253,116.322422,0,785,39850.9524421296,2009-02-06,22:51:31
39.897145,116.322414,0,782,39850.9524537037,2009-02-06,22:51:32
39.897068,116.322422,0,780,39850.9524652778,2009-02-06,22:51:33
39.896995,116.322425,0,778,39850.9524768519,2009-02-06,22:51:34
39.89646,116.322502,0,773,39850.9525,2009-02-06,22:51:36
39.896398,116.322516,0,772,39850.9525115741,2009-02-06,22:51:37
39.896347,116.322484,0,770,39850.9525231481,2009-02-06,22:51:38
39.89626,116.322499,0,768,39850.9525462963,2009-02-06,22:51:40
39.896221,116.32246,0,766,39850.9525578704,2009-02-06,22:51:41
39.896148,116.322483,0,764,39850.9525810185,2009-02-06,22:51:43
39.89608,116.322473,0,761,39850.9525925926,2009-02-06,22:51:44
39.896008,116.322478,0,758,39850.9526157407,2009-02-06,22:51:46
39.895997,116.322639,0,755,39850.9526273148,2009-02-06,22:51:47
39.895945,116.3226,0,752,39850.952650463,2009-02-06,22:51:49
39.895887,116.322584,0,749,39850.9526736111,2009-02-06,22:51:51
39.895851,116.322536,0,746,39850.9526967593,2009-02-06,22:51:53
39.896092,116.322208,0,743,39850.9527083333,2009-02-06,22:51:54
39.896254,116.322262,0,741,39850.9527199074,2009-02-06,22:51:55
39.896413,116.322099,0,737,39850.9527430556,2009-02-06,22:51:57
39.896521,116.321922,0,734,39850.9527546296,2009-02-06,22:51:58
39.896585,116.32187,0,731,39850.9527662037,2009-02-06,22:51:59
39.896682,116.321812,0,728,39850.9527777778,2009-02-06,22:52:00
39.896741,116.321777,0,726,39850.9527893519,2009-02-06,22:52:01
39.896798,116.321738,0,721,39850.9528125,2009-02-06,22:52:03
39.896749,116.321637,0,715,39850.9528356481,2009-02-06,22:52:05
39.896709,116.321541,0,710,39850.9528587963,2009-02-06,22:52:07
39.896767,116.321505,0,707,39850.9528703704,2009-02-06,22:52:08
39.896782,116.321421,0,704,39850.9528819444,2009-02-06,22:52:09
39.896718,116.321407,0,702,39850.9528935185,2009-02-06,22:52:10
39.896665,116.321362,0,699,39850.9529050926,2009-02-06,22:52:11
39.896597,116.321321,0,697,39850.9529166667,2009-02-06,22:52:12
39.896551,116.321272,0,695,39850.9529282407,2009-02-06,22:52:13
39.896511,116.321211,0,693,39850.9529398148,2009-02-06,22:52:14
39.896482,116.321107,0,689,39850.9529513889,2009-02-06,22:52:15
39.896471,116.321025,0,686,39850.952962963,2009-02-06,22:52:16
39.896367,116.320985,0,683,39850.952974537,2009-02-06,22:52:17
39.896183,116.320963,0,680,39850.9529861111,2009-02-06,22:52:18
39.896148,116.320884,0,674,39850.9530092593,2009-02-06,22:52:20
39.896093,116.320819,0,667,39850.9530324074,2009-02-06,22:52:22
39.896029,116.320773,0,657,39850.9530555556,2009-02-06,22:52:24
39.895988,116.320713,0,647,39850.9530787037,2009-02-06,22:52:26
39.895992,116.320648,0,645,39850.9530902778,2009-02-06,22:52:27
39.896019,116.320601,0,638,39850.9531134259,2009-02-06,22:52:29
39.896023,116.320539,0,622,39850.9531597222,2009-02-06,22:52:33
39.895997,116.320472,0,616,39850.9531828704,2009-02-06,22:52:35
39.895978,116.320387,0,610,39850.9532060185,2009-02-06,22:52:37
39.895963,116.320283,0,602,39850.9532291667,2009-02-06,22:52:39
39.895978,116.320231,0,592,39850.9532523148,2009-02-06,22:52:41
39.895979,116.320119,0,584,39850.953275463,2009-02-06,22:52:43
39.895975,116.320056,0,579,39850.953287037,2009-02-06,22:52:44
39.895966,116.31999,0,575,39850.9532986111,2009-02-06,22:52:45
39.895954,116.319891,0,567,39850.9533217593,2009-02-06,22:52:47
39.895941,116.319827,0,563,39850.9533333333,2009-02-06,22:52:48
39.895936,116.319768,0,559,39850.9533449074,2009-02-06,22:52:49
39.89593,116.319709,0,556,39850.9533564815,2009-02-06,22:52:50
39.895927,116.319638,0,551,39850.9533680556,2009-02-06,22:52:51
39.895933,116.319567,0,545,39850.9533796296,2009-02-06,22:52:52
39.895944,116.319496,0,539,39850.9533912037,2009-02-06,22:52:53
39.895942,116.31942,0,533,39850.9534027778,2009-02-06,22:52:54
39.89594,116.31934,0,527,39850.9534143518,2009-02-06,22:52:55
39.89594,116.319259,0,520,39850.9534259259,2009-02-06,22:52:56
39.895945,116.319174,0,512,39850.9534375,2009-02-06,22:52:57
39.89595,116.319085,0,507,39850.9534490741,2009-02-06,22:52:58
39.895945,116.318991,0,498,39850.9534606481,2009-02-06,22:52:59
39.895955,116.31889,0,493,39850.9534722222,2009-02-06,22:53:00
39.895964,116.318801,0,488,39850.9534837963,2009-02-06,22:53:01
39.895959,116.318716,0,481,39850.9534953704,2009-02-06,22:53:02
39.895955,116.318608,0,474,39850.9535069444,2009-02-06,22:53:03
39.895957,116.31851,0,467,39850.9535185185,2009-02-06,22:53:04
39.895957,116.318426,0,461,39850.9535300926,2009-02-06,22:53:05
39.895963,116.318347,0,456,39850.9535416667,2009-02-06,22:53:06
39.895965,116.318264,0,450,39850.9535532407,2009-02-06,22:53:07
39.895966,116.318174,0,445,39850.9535648148,2009-02-06,22:53:08
39.895967,116.318086,0,440,39850.9535763889,2009-02-06,22:53:09
39.895969,116.317994,0,434,39850.953587963,2009-02-06,22:53:10
39.895975,116.317889,0,428,39850.953599537,2009-02-06,22:53:11
39.895974,116.317785,0,423,39850.9536111111,2009-02-06,22:53:12
39.895977,116.31769,0,416,39850.9536226852,2009-02-06,22:53:13
39.895979,116.317583,0,409,39850.9536342593,2009-02-06,22:53:14
39.89597,116.317476,0,404,39850.9536458333,2009-02-06,22:53:15
39.895963,116.317368,0,397,39850.9536574074,2009-02-06,22:53:16
39.895955,116.317263,0,389,39850.9536689815,2009-02-06,22:53:17
39.895957,116.31716,0,379,39850.9536805556,2009-02-06,22:53:18
39.895955,116.317055,0,370,39850.9536921296,2009-02-06,22:53:19
39.895947,116.316962,0,363,39850.9537037037,2009-02-06,22:53:20
39.895949,116.316846,0,358,39850.9537152778,2009-02-06,22:53:21
39.89595,116.316723,0,353,39850.9537268518,2009-02-06,22:53:22
39.895953,116.316595,0,348,39850.9537384259,2009-02-06,22:53:23
39.895953,116.316465,0,343,39850.95375,2009-02-06,22:53:24
39.895952,116.316341,0,337,39850.9537615741,2009-02-06,22:53:25
39.895944,116.31625,0,328,39850.9537731481,2009-02-06,22:53:26
39.895941,116.316143,0,322,39850.9537847222,2009-02-06,22:53:27
39.89594,116.316034,0,316,39850.9537962963,2009-02-06,22:53:28
39.895933,116.31593,0,307,39850.9538078704,2009-02-06,22:53:29
39.895932,116.31584,0,300,39850.9538194444,2009-02-06,22:53:30
39.895939,116.315747,0,294,39850.9538310185,2009-02-06,22:53:31
39.895935,116.315648,0,288,39850.9538425926,2009-02-06,22:53:32
39.895938,116.315557,0,282,39850.9538541667,2009-02-06,22:53:33
39.895929,116.315481,0,274,39850.9538657407,2009-02-06,22:53:34
39.895926,116.315418,0,267,39850.9538773148,2009-02-06,22:53:35
39.895921,116.315355,0,262,39850.9538888889,2009-02-06,22:53:36
39.895914,116.315295,0,256,39850.953900463,2009-02-06,22:53:37
39.895915,116.315235,0,250,39850.953912037,2009-02-06,22:53:38
39.89591,116.315166,0,245,39850.9539236111,2009-02-06,22:53:39
39.895912,116.315096,0,239,39850.9539351852,2009-02-06,22:53:40
39.895917,116.315026,0,235,39850.9539467593,2009-02-06,22:53:41
39.895921,116.314956,0,232,39850.9539583333,2009-02-06,22:53:42
39.895924,116.314882,0,228,39850.9539699074,2009-02-06,22:53:43
39.895921,116.314811,0,223,39850.9539814815,2009-02-06,22:53:44
39.895922,116.314742,0,217,39850.9539930556,2009-02-06,22:53:45
39.895924,116.314676,0,213,39850.9540046296,2009-02-06,22:53:46
39.895929,116.314614,0,208,39850.9540162037,2009-02-06,22:53:47
39.895929,116.314543,0,203,39850.9540277778,2009-02-06,22:53:48
39.895933,116.314475,0,194,39850.9540393518,2009-02-06,22:53:49
39.895936,116.314407,0,191,39850.9540509259,2009-02-06,22:53:50
39.895937,116.314341,0,188,39850.9540625,2009-02-06,22:53:51
39.895936,116.314286,0,181,39850.9540740741,2009-02-06,22:53:52
39.895937,116.314174,0,171,39850.9540972222,2009-02-06,22:53:54
39.895944,116.314112,0,167,39850.9541087963,2009-02-06,22:53:55
39.895948,116.313991,0,160,39850.9541319444,2009-02-06,22:53:57
39.895953,116.313931,0,157,39850.9541435185,2009-02-06,22:53:58
39.895954,116.313822,0,153,39850.9541666667,2009-02-06,22:54:00
39.895961,116.313732,0,147,39850.9541898148,2009-02-06,22:54:02
39.895963,116.313653,0,142,39850.954212963,2009-02-06,22:54:04
39.89597,116.313581,0,137,39850.9542361111,2009-02-06,22:54:06
39.895983,116.313474,0,134,39850.9542592593,2009-02-06,22:54:08
39.895985,116.313412,0,133,39850.9542708333,2009-02-06,22:54:09
39.895987,116.313324,0,128,39850.9542939815,2009-02-06,22:54:11
39.895981,116.313257,0,125,39850.9543171296,2009-02-06,22:54:13
39.895962,116.313194,0,122,39850.9543402778,2009-02-06,22:54:15
39.895909,116.313144,0,119,39850.9543634259,2009-02-06,22:54:17
39.895859,116.313132,0,114,39850.9543865741,2009-02-06,22:54:19
39.895814,116.313134,0,108,39850.9544097222,2009-02-06,22:54:21
39.895765,116.313152,0,108,39850.9544444444,2009-02-06,22:54:24
39.895726,116.313193,0,112,39850.9544791667,2009-02-06,22:54:27
39.895695,116.313239,0,110,39850.954525463,2009-02-06,22:54:31
39.895677,116.313294,0,104,39850.9545717593,2009-02-06,22:54:35
39.895673,116.313384,0,101,39850.9546064815,2009-02-06,22:54:38
39.895682,116.313487,0,100,39850.9546296296,2009-02-06,22:54:40
39.895683,116.313554,0,99,39850.9546412037,2009-02-06,22:54:41
39.895686,116.313628,0,98,39850.9546527778,2009-02-06,22:54:42
39.895685,116.313711,0,97,39850.9546643518,2009-02-06,22:54:43
39.895685,116.313798,0,95,39850.9546759259,2009-02-06,22:54:44
39.895681,116.313882,0,94,39850.9546875,2009-02-06,22:54:45
39.895676,116.313972,0,93,39850.9546990741,2009-02-06,22:54:46
39.895671,116.31406,0,91,39850.9547106481,2009-02-06,22:54:47
39.895667,116.314146,0,91,39850.9547222222,2009-02-06,22:54:48
39.895665,116.31423,0,91,39850.9547337963,2009-02-06,22:54:49
39.895667,116.314319,0,89,39850.9547453704,2009-02-06,22:54:50
39.895666,116.314415,0,89,39850.9547569444,2009-02-06,22:54:51
39.895662,116.314521,0,87,39850.9547685185,2009-02-06,22:54:52
39.895655,116.314628,0,87,39850.9547800926,2009-02-06,22:54:53
39.895653,116.314742,0,86,39850.9547916667,2009-02-06,22:54:54
39.895654,116.314862,0,86,39850.9548032407,2009-02-06,22:54:55
39.895654,116.31499,0,86,39850.9548148148,2009-02-06,22:54:56
39.895655,116.315127,0,85,39850.9548263889,2009-02-06,22:54:57
39.895659,116.315264,0,84,39850.954837963,2009-02-06,22:54:58
39.895663,116.315401,0,83,39850.954849537,2009-02-06,22:54:59
39.89566,116.315545,0,82,39850.9548611111,2009-02-06,22:55:00
39.895667,116.315699,0,80,39850.9548726852,2009-02-06,22:55:01
39.895667,116.315837,0,79,39850.9548842593,2009-02-06,22:55:02
39.895665,116.31596,0,79,39850.9548958333,2009-02-06,22:55:03
39.895663,116.316077,0,79,39850.9549074074,2009-02-06,22:55:04
39.895661,116.316188,0,79,39850.9549189815,2009-02-06,22:55:05
39.895663,116.316283,0,78,39850.9549305556,2009-02-06,22:55:06
39.895661,116.316369,0,77,39850.9549421296,2009-02-06,22:55:07
39.895657,116.316445,0,77,39850.9549537037,2009-02-06,22:55:08
39.89565,116.316507,0,75,39850.9549652778,2009-02-06,22:55:09
39.895642,116.316568,0,74,39850.9549768518,2009-02-06,22:55:10
39.895637,116.316661,0,72,39850.955,2009-02-06,22:55:12
39.895628,116.316734,0,72,39850.9550231481,2009-02-06,22:55:14
39.895619,116.316811,0,69,39850.9550694444,2009-02-06,22:55:18
39.895625,116.316878,0,67,39850.9551041667,2009-02-06,22:55:21
39.895629,116.316945,0,65,39850.9551388889,2009-02-06,22:55:24
39.895671,116.317017,0,68,39850.9551736111,2009-02-06,22:55:27
39.895669,116.317087,0,67,39850.9551967593,2009-02-06,22:55:29
39.895651,116.317151,0,67,39850.9552199074,2009-02-06,22:55:31
39.895654,116.317217,0,67,39850.9552430556,2009-02-06,22:55:33
39.895648,116.31729,0,69,39850.9552662037,2009-02-06,22:55:35
39.895645,116.317349,0,71,39850.9552893518,2009-02-06,22:55:37
39.895632,116.317423,0,79,39850.9553240741,2009-02-06,22:55:40
39.895632,116.317505,0,87,39850.9553472222,2009-02-06,22:55:42
39.895611,116.3176,0,92,39850.9553703704,2009-02-06,22:55:44
39.895607,116.317685,0,100,39850.9553935185,2009-02-06,22:55:46
39.89559,116.31779,0,106,39850.9554166667,2009-02-06,22:55:48
39.895577,116.317874,0,110,39850.9554398148,2009-02-06,22:55:50
39.895576,116.31796,0,113,39850.955462963,2009-02-06,22:55:52
39.895567,116.318021,0,116,39850.9554861111,2009-02-06,22:55:54
39.895573,116.318069,0,109,39850.9555439815,2009-02-06,22:55:59
39.895552,116.318029,0,114,39850.9556018518,2009-02-06,22:56:04
39.895527,116.317962,0,115,39850.9556365741,2009-02-06,22:56:07
39.895516,116.317895,0,112,39850.9556597222,2009-02-06,22:56:09
39.895502,116.317807,0,109,39850.9556944444,2009-02-06,22:56:12
39.895511,116.317737,0,109,39850.9557291667,2009-02-06,22:56:15
39.895508,116.317661,0,109,39850.9557523148,2009-02-06,22:56:17
39.895502,116.317603,0,108,39850.955775463,2009-02-06,22:56:19
39.895491,116.317546,0,105,39850.9557986111,2009-02-06,22:56:21
39.895461,116.317465,0,104,39850.9558333333,2009-02-06,22:56:24
39.895459,116.317404,0,100,39850.9558680556,2009-02-06,22:56:27
39.895464,116.317339,0,98,39850.9559027778,2009-02-06,22:56:30
39.895455,116.317282,0,95,39850.9559259259,2009-02-06,22:56:32
39.895438,116.317224,0,92,39850.9559606481,2009-02-06,22:56:35
39.895425,116.317175,0,89,39850.9560185185,2009-02-06,22:56:40
39.895395,116.317123,0,92,39850.9560416667,2009-02-06,22:56:42
39.895346,116.317073,0,93,39850.9560763889,2009-02-06,22:56:45
39.895304,116.317048,0,93,39850.956099537,2009-02-06,22:56:47
39.895246,116.317033,0,93,39850.9561226852,2009-02-06,22:56:49
39.895187,116.317014,0,93,39850.9561458333,2009-02-06,22:56:51
39.89513,116.316999,0,92,39850.9561805556,2009-02-06,22:56:54
39.895066,116.316985,0,91,39850.9562152778,2009-02-06,22:56:57
39.895033,116.316934,0,91,39850.9562731481,2009-02-06,22:57:02
39.895038,116.316852,0,90,39850.9563078704,2009-02-06,22:57:05
39.895019,116.316783,0,87,39850.9563425926,2009-02-06,22:57:08
39.894998,116.316718,0,85,39850.9563773148,2009-02-06,22:57:11
39.894973,116.316647,0,84,39850.9564351852,2009-02-06,22:57:16
39.89495,116.316574,0,84,39850.9564583333,2009-02-06,22:57:18
39.894944,116.316506,0,85,39850.9564930556,2009-02-06,22:57:21
39.894947,116.316426,0,85,39850.9565393519,2009-02-06,22:57:25
39.894958,116.316366,0,85,39850.9565740741,2009-02-06,22:57:28
39.894954,116.316332,0,85,39850.9566319444,2009-02-06,22:57:33
39.894962,116.316323,0,85,39850.9566898148,2009-02-06,22:57:38
39.894962,116.316323,0,85,39850.956724537,2009-02-06,22:57:41
39.894967,116.31633,0,85,39850.9567476852,2009-02-06,22:57:43
39.894974,116.31634,0,84,39850.9568055556,2009-02-06,22:57:48
39.894998,116.31639,0,84,39850.9568518519,2009-02-06,22:57:52
39.895012,116.316444,0,83,39850.9569097222,2009-02-06,22:57:57
39.895012,116.316444,0,83,39850.9569444444,2009-02-06,22:58:00
39.895013,116.316452,0,83,39850.9569675926,2009-02-06,22:58:02
39.894962,116.31641,0,83,39850.9570023148,2009-02-06,22:58:05
39.894915,116.31637,0,83,39850.957037037,2009-02-06,22:58:08
39.894899,116.316338,0,83,39850.9570949074,2009-02-06,22:58:13
39.894886,116.316296,0,83,39850.9571527778,2009-02-06,22:58:18
39.89485,116.316237,0,83,39850.9571759259,2009-02-06,22:58:20
39.894808,116.316171,0,83,39850.9571990741,2009-02-06,22:58:22
39.894825,116.316874,0,75,39850.9616435185,2009-02-06,23:04:46
39.895008,116.316907,0,248,39850.9616550926,2009-02-06,23:04:47
39.894933,116.31684,0,190,39850.9616666667,2009-02-06,23:04:48
39.894977,116.316874,0,201,39850.9617013889,2009-02-06,23:04:51
39.895039,116.316838,0,202,39850.9617361111,2009-02-06,23:04:54
39.895066,116.316822,0,196,39850.9617939815,2009-02-06,23:04:59
39.895094,116.316854,0,192,39850.9618518518,2009-02-06,23:05:04
39.895128,116.316888,0,189,39850.9619097222,2009-02-06,23:05:09
39.895176,116.316924,0,187,39850.9619444444,2009-02-06,23:05:12
39.895235,116.316932,0,187,39850.9619791667,2009-02-06,23:05:15
39.895295,116.316931,0,187,39850.9620023148,2009-02-06,23:05:17
39.895308,116.317052,0,191,39850.9620138889,2009-02-06,23:05:18
39.895406,116.317091,0,193,39850.962025463,2009-02-06,23:05:19
39.895443,116.317162,0,197,39850.9620486111,2009-02-06,23:05:21
39.895404,116.317183,0,204,39850.9620833333,2009-02-06,23:05:24
39.895353,116.31721,0,208,39850.9621180556,2009-02-06,23:05:27
39.895286,116.317231,0,208,39850.9621412037,2009-02-06,23:05:29
39.895243,116.317244,0,210,39850.9621759259,2009-02-06,23:05:32
39.895243,116.317244,0,210,39850.9622106481,2009-02-06,23:05:35
39.895245,116.317241,0,213,39850.9622337963,2009-02-06,23:05:37
39.895272,116.317277,0,211,39850.9622916667,2009-02-06,23:05:42
39.89516,116.317349,0,204,39850.9623148148,2009-02-06,23:05:44
39.895098,116.317392,0,198,39850.9623263889,2009-02-06,23:05:45
39.895099,116.317436,0,194,39850.9623842593,2009-02-06,23:05:50
39.895096,116.317438,0,194,39850.9624421296,2009-02-06,23:05:55
39.895096,116.317438,0,194,39850.9624768518,2009-02-06,23:05:58
39.895094,116.317437,0,193,39850.9625,2009-02-06,23:06:00
39.895084,116.317476,0,194,39850.9625578704,2009-02-06,23:06:05
39.895055,116.317521,0,191,39850.9626157407,2009-02-06,23:06:10
39.895032,116.317582,0,188,39850.962662037,2009-02-06,23:06:14
39.895031,116.31764,0,186,39850.9627083333,2009-02-06,23:06:18
39.895049,116.317702,0,185,39850.9627662037,2009-02-06,23:06:23
39.895043,116.317764,0,184,39850.9628240741,2009-02-06,23:06:28
39.895056,116.317831,0,183,39850.9628819444,2009-02-06,23:06:33
39.895094,116.317876,0,183,39850.9629282407,2009-02-06,23:06:37
39.895094,116.317876,0,183,39850.962962963,2009-02-06,23:06:40
39.895087,116.317881,0,183,39850.9629861111,2009-02-06,23:06:42
39.895017,116.317892,0,183,39850.9630092593,2009-02-06,23:06:44
39.894986,116.317842,0,184,39850.9630555556,2009-02-06,23:06:48
39.894951,116.317792,0,183,39850.9631134259,2009-02-06,23:06:53
39.894938,116.31773,0,183,39850.9631597222,2009-02-06,23:06:57
39.894994,116.317674,0,182,39850.9632175926,2009-02-06,23:07:02
39.894962,116.317681,0,180,39850.963275463,2009-02-06,23:07:07
39.894971,116.317682,0,180,39850.9633333333,2009-02-06,23:07:12
39.89497,116.317673,0,180,39850.9633912037,2009-02-06,23:07:17
39.894952,116.317614,0,178,39850.9634490741,2009-02-06,23:07:22
39.894959,116.317552,0,178,39850.9634722222,2009-02-06,23:07:24
39.894968,116.31747,0,180,39850.9635069444,2009-02-06,23:07:27
39.894945,116.317433,0,181,39850.9635648148,2009-02-06,23:07:32
39.894918,116.317452,0,183,39850.9636226852,2009-02-06,23:07:37
39.894938,116.317492,0,184,39850.9636805556,2009-02-06,23:07:42
39.894938,116.317492,0,184,39850.9637152778,2009-02-06,23:07:45
39.894939,116.317486,0,184,39850.9637384259,2009-02-06,23:07:47
39.894941,116.317495,0,184,39850.9637962963,2009-02-06,23:07:52
39.894937,116.317503,0,184,39850.9638541667,2009-02-06,23:07:57
39.894936,116.317503,0,184,39850.963912037,2009-02-06,23:08:02
39.894935,116.317503,0,184,39850.9639699074,2009-02-06,23:08:07
39.894933,116.317503,0,184,39850.9640277778,2009-02-06,23:08:12
39.894933,116.317503,0,184,39850.9640625,2009-02-06,23:08:15
39.894932,116.317501,0,184,39850.9640856481,2009-02-06,23:08:17
39.894916,116.317485,0,184,39850.9641435185,2009-02-06,23:08:22
39.89489,116.317494,0,184,39850.9642013889,2009-02-06,23:08:27
39.89489,116.317494,0,184,39850.9642361111,2009-02-06,23:08:30
39.894888,116.317498,0,184,39850.9642592593,2009-02-06,23:08:32
39.894887,116.317488,0,184,39850.9643171296,2009-02-06,23:08:37
39.894887,116.317488,0,184,39850.9643518519,2009-02-06,23:08:40
39.894886,116.31748,0,185,39850.964375,2009-02-06,23:08:42
39.894908,116.317458,0,185,39850.9644328704,2009-02-06,23:08:47
39.894935,116.317414,0,185,39850.9644907407,2009-02-06,23:08:52
39.894939,116.317391,0,185,39850.9645486111,2009-02-06,23:08:57
39.894939,116.317345,0,185,39850.9646064815,2009-02-06,23:09:02
39.895138,116.317159,0,179,39850.9675462963,2009-02-06,23:13:16
39.895198,116.317156,0,181,39850.9675694444,2009-02-06,23:13:18
39.895316,116.317128,0,183,39850.9675810185,2009-02-06,23:13:19
39.895364,116.317127,0,182,39850.9675925926,2009-02-06,23:13:20
39.895421,116.317122,0,180,39850.9676273148,2009-02-06,23:13:23
39.895473,116.317102,0,178,39850.967650463,2009-02-06,23:13:25
39.895506,116.317098,0,166,39850.9676851852,2009-02-06,23:13:28
39.895492,116.317155,0,161,39850.9677199074,2009-02-06,23:13:31
39.895502,116.317243,0,160,39850.9677430556,2009-02-06,23:13:33
39.895531,116.317289,0,155,39850.9677546296,2009-02-06,23:13:34
39.895539,116.317393,0,151,39850.9677777778,2009-02-06,23:13:36
39.895543,116.317452,0,149,39850.9677893519,2009-02-06,23:13:37
39.89554,116.317516,0,147,39850.9678009259,2009-02-06,23:13:38
39.895542,116.317596,0,146,39850.9678125,2009-02-06,23:13:39
39.895563,116.317697,0,143,39850.9678240741,2009-02-06,23:13:40
39.895566,116.317789,0,142,39850.9678356481,2009-02-06,23:13:41
39.89557,116.317883,0,140,39850.9678472222,2009-02-06,23:13:42
39.895573,116.31798,0,138,39850.9678587963,2009-02-06,23:13:43
39.895576,116.318079,0,137,39850.9678703704,2009-02-06,23:13:44
39.895574,116.318169,0,135,39850.9678819444,2009-02-06,23:13:45
39.895577,116.318266,0,135,39850.9678935185,2009-02-06,23:13:46
39.89558,116.318352,0,135,39850.9679050926,2009-02-06,23:13:47
39.89559,116.318435,0,137,39850.9679166667,2009-02-06,23:13:48
39.8956,116.318523,0,134,39850.9679282407,2009-02-06,23:13:49
39.895603,116.318605,0,134,39850.9679398148,2009-02-06,23:13:50
39.895604,116.318678,0,132,39850.9679513889,2009-02-06,23:13:51
39.895606,116.318751,0,131,39850.967962963,2009-02-06,23:13:52
39.89561,116.318825,0,131,39850.967974537,2009-02-06,23:13:53
39.895615,116.318905,0,127,39850.9679861111,2009-02-06,23:13:54
39.895618,116.318988,0,127,39850.9679976852,2009-02-06,23:13:55
39.895619,116.319073,0,126,39850.9680092593,2009-02-06,23:13:56
39.895621,116.319156,0,123,39850.9680208333,2009-02-06,23:13:57
39.895627,116.319244,0,123,39850.9680324074,2009-02-06,23:13:58
39.895633,116.319333,0,124,39850.9680439815,2009-02-06,23:13:59
39.895642,116.319412,0,124,39850.9680555556,2009-02-06,23:14:00
39.895651,116.319477,0,122,39850.9680671296,2009-02-06,23:14:01
39.89566,116.31954,0,121,39850.9680787037,2009-02-06,23:14:02
39.895675,116.31961,0,118,39850.9680902778,2009-02-06,23:14:03
39.895692,116.31968,0,115,39850.9681018519,2009-02-06,23:14:04
39.895701,116.319745,0,114,39850.9681134259,2009-02-06,23:14:05
39.895701,116.319821,0,112,39850.968125,2009-02-06,23:14:06
39.895703,116.319902,0,110,39850.9681365741,2009-02-06,23:14:07
39.895709,116.320001,0,107,39850.9681481481,2009-02-06,23:14:08
39.895718,116.320098,0,105,39850.9681597222,2009-02-06,23:14:09
39.895713,116.320203,0,104,39850.9681712963,2009-02-06,23:14:10
39.895704,116.32031,0,102,39850.9681828704,2009-02-06,23:14:11
39.895695,116.320419,0,100,39850.9681944444,2009-02-06,23:14:12
39.89568,116.320518,0,100,39850.9682060185,2009-02-06,23:14:13
39.895664,116.320609,0,99,39850.9682175926,2009-02-06,23:14:14
39.895646,116.320703,0,98,39850.9682291667,2009-02-06,23:14:15
39.895628,116.320791,0,96,39850.9682407407,2009-02-06,23:14:16
39.895622,116.320888,0,94,39850.9682523148,2009-02-06,23:14:17
39.8956,116.320985,0,93,39850.9682638889,2009-02-06,23:14:18
39.895604,116.321093,0,91,39850.968275463,2009-02-06,23:14:19
39.895585,116.321213,0,92,39850.968287037,2009-02-06,23:14:20
39.89558,116.321321,0,90,39850.9682986111,2009-02-06,23:14:21
39.89558,116.321426,0,89,39850.9683101852,2009-02-06,23:14:22
39.895581,116.321527,0,89,39850.9683217593,2009-02-06,23:14:23
39.895587,116.32161,0,86,39850.9683333333,2009-02-06,23:14:24
39.89559,116.32169,0,83,39850.9683449074,2009-02-06,23:14:25
39.895591,116.321758,0,81,39850.9683564815,2009-02-06,23:14:26
39.895591,116.32182,0,79,39850.9683680556,2009-02-06,23:14:27
39.895587,116.321879,0,78,39850.9683796296,2009-02-06,23:14:28
39.895579,116.321992,0,74,39850.9684027778,2009-02-06,23:14:30
39.895571,116.322052,0,74,39850.9684143519,2009-02-06,23:14:31
39.895551,116.322151,0,72,39850.9684375,2009-02-06,23:14:33
39.895526,116.322237,0,71,39850.9684606481,2009-02-06,23:14:35
39.895512,116.322311,0,69,39850.9684837963,2009-02-06,23:14:37
39.895505,116.322347,0,61,39850.9685416667,2009-02-06,23:14:42
39.895548,116.322306,0,55,39850.9685763889,2009-02-06,23:14:45
39.89561,116.322256,0,51,39850.968599537,2009-02-06,23:14:47
39.895652,116.322211,0,48,39850.9686111111,2009-02-06,23:14:48
39.895705,116.322164,0,46,39850.9686226852,2009-02-06,23:14:49
39.895713,116.322072,0,47,39850.9686342593,2009-02-06,23:14:50
39.895713,116.322001,0,45,39850.9686458333,2009-02-06,23:14:51
39.895714,116.321913,0,45,39850.9686574074,2009-02-06,23:14:52
39.895732,116.321826,0,44,39850.9686689815,2009-02-06,23:14:53
39.895729,116.321729,0,43,39850.9686805556,2009-02-06,23:14:54
39.895732,116.321617,0,43,39850.9686921296,2009-02-06,23:14:55
39.895738,116.321502,0,42,39850.9687037037,2009-02-06,23:14:56
39.895751,116.32139,0,42,39850.9687152778,2009-02-06,23:14:57
39.895746,116.321279,0,43,39850.9687268519,2009-02-06,23:14:58
39.895763,116.321168,0,44,39850.9687384259,2009-02-06,23:14:59
39.895784,116.32105,0,45,39850.96875,2009-02-06,23:15:00
39.895819,116.320927,0,48,39850.9687615741,2009-02-06,23:15:01
39.895826,116.32085,0,47,39850.9687731481,2009-02-06,23:15:02
39.895849,116.320749,0,49,39850.9687847222,2009-02-06,23:15:03
39.895851,116.320654,0,51,39850.9687962963,2009-02-06,23:15:04
39.895856,116.320569,0,52,39850.9688078704,2009-02-06,23:15:05
39.895856,116.320479,0,53,39850.9688194444,2009-02-06,23:15:06
39.895858,116.320393,0,54,39850.9688310185,2009-02-06,23:15:07
39.89587,116.3203,0,57,39850.9688425926,2009-02-06,23:15:08
39.895882,116.320211,0,59,39850.9688541667,2009-02-06,23:15:09
39.895881,116.320107,0,58,39850.9688657407,2009-02-06,23:15:10
39.895892,116.32001,0,60,39850.9688773148,2009-02-06,23:15:11
39.895893,116.319917,0,58,39850.9688888889,2009-02-06,23:15:12
39.895898,116.319829,0,58,39850.968900463,2009-02-06,23:15:13
39.8959,116.319746,0,59,39850.968912037,2009-02-06,23:15:14
39.895909,116.319652,0,57,39850.9689236111,2009-02-06,23:15:15
39.895911,116.319562,0,55,39850.9689351852,2009-02-06,23:15:16
39.895907,116.319473,0,58,39850.9689467593,2009-02-06,23:15:17
39.895906,116.319376,0,58,39850.9689583333,2009-02-06,23:15:18
39.895902,116.319281,0,58,39850.9689699074,2009-02-06,23:15:19
39.895897,116.319177,0,58,39850.9689814815,2009-02-06,23:15:20
39.895901,116.319074,0,58,39850.9689930556,2009-02-06,23:15:21
39.895908,116.318969,0,58,39850.9690046296,2009-02-06,23:15:22
39.895915,116.318867,0,59,39850.9690162037,2009-02-06,23:15:23
39.895921,116.318772,0,61,39850.9690277778,2009-02-06,23:15:24
39.895929,116.318666,0,62,39850.9690393518,2009-02-06,23:15:25
39.89594,116.31856,0,65,39850.9690509259,2009-02-06,23:15:26
39.895944,116.318458,0,67,39850.9690625,2009-02-06,23:15:27
39.895948,116.318344,0,71,39850.9690740741,2009-02-06,23:15:28
39.89595,116.318237,0,73,39850.9690856481,2009-02-06,23:15:29
39.895948,116.318128,0,76,39850.9690972222,2009-02-06,23:15:30
39.895943,116.318026,0,79,39850.9691087963,2009-02-06,23:15:31
39.895935,116.317928,0,82,39850.9691203704,2009-02-06,23:15:32
39.895933,116.317829,0,84,39850.9691319444,2009-02-06,23:15:33
39.895932,116.317729,0,87,39850.9691435185,2009-02-06,23:15:34
39.895929,116.317637,0,92,39850.9691550926,2009-02-06,23:15:35
39.895923,116.317562,0,94,39850.9691666667,2009-02-06,23:15:36
39.895918,116.317499,0,96,39850.9691782407,2009-02-06,23:15:37
39.895915,116.317382,0,101,39850.9692013889,2009-02-06,23:15:39
39.895909,116.317261,0,108,39850.969224537,2009-02-06,23:15:41
39.89591,116.317194,0,112,39850.9692361111,2009-02-06,23:15:42
39.895908,116.317135,0,114,39850.9692476852,2009-02-06,23:15:43
39.895915,116.317029,0,120,39850.9692708333,2009-02-06,23:15:45
39.895915,116.31692,0,124,39850.9692939815,2009-02-06,23:15:47
39.895917,116.316858,0,125,39850.9693055556,2009-02-06,23:15:48
39.895914,116.316748,0,128,39850.9693287037,2009-02-06,23:15:50
39.895909,116.316643,0,131,39850.9693518518,2009-02-06,23:15:52
39.895905,116.316582,0,134,39850.9693634259,2009-02-06,23:15:53
39.895901,116.31652,0,137,39850.969375,2009-02-06,23:15:54
39.895892,116.316439,0,138,39850.9693865741,2009-02-06,23:15:55
39.895893,116.316366,0,141,39850.9693981481,2009-02-06,23:15:56
39.895888,116.316275,0,143,39850.9694097222,2009-02-06,23:15:57
39.895886,116.316195,0,148,39850.9694212963,2009-02-06,23:15:58
39.895887,116.316115,0,152,39850.9694328704,2009-02-06,23:15:59
39.895882,116.316025,0,153,39850.9694444444,2009-02-06,23:16:00
39.895871,116.315932,0,155,39850.9694560185,2009-02-06,23:16:01
39.895866,116.315845,0,159,39850.9694675926,2009-02-06,23:16:02
39.895866,116.315754,0,161,39850.9694791667,2009-02-06,23:16:03
39.895862,116.315663,0,165,39850.9694907407,2009-02-06,23:16:04
39.895857,116.315579,0,167,39850.9695023148,2009-02-06,23:16:05
39.895854,116.315492,0,170,39850.9695138889,2009-02-06,23:16:06
39.895847,116.315388,0,173,39850.969525463,2009-02-06,23:16:07
39.895845,116.31529,0,177,39850.969537037,2009-02-06,23:16:08
39.895848,116.315197,0,180,39850.9695486111,2009-02-06,23:16:09
39.895847,116.315096,0,184,39850.9695601852,2009-02-06,23:16:10
39.89585,116.314999,0,188,39850.9695717593,2009-02-06,23:16:11
39.895843,116.314909,0,190,39850.9695833333,2009-02-06,23:16:12
39.895846,116.314816,0,191,39850.9695949074,2009-02-06,23:16:13
39.895842,116.314728,0,192,39850.9696064815,2009-02-06,23:16:14
39.895843,116.314639,0,195,39850.9696180556,2009-02-06,23:16:15
39.895844,116.314549,0,196,39850.9696296296,2009-02-06,23:16:16
39.895843,116.314466,0,194,39850.9696412037,2009-02-06,23:16:17
39.89584,116.31438,0,193,39850.9696527778,2009-02-06,23:16:18
39.895836,116.314297,0,191,39850.9696643518,2009-02-06,23:16:19
39.895839,116.314218,0,191,39850.9696759259,2009-02-06,23:16:20
39.895844,116.314133,0,190,39850.9696875,2009-02-06,23:16:21
39.895843,116.31405,0,187,39850.9696990741,2009-02-06,23:16:22
39.895843,116.313977,0,188,39850.9697106481,2009-02-06,23:16:23
39.895853,116.31389,0,187,39850.9697222222,2009-02-06,23:16:24
39.895857,116.313812,0,188,39850.9697337963,2009-02-06,23:16:25
39.895857,116.313735,0,192,39850.9697453704,2009-02-06,23:16:26
39.89586,116.31365,0,192,39850.9697569444,2009-02-06,23:16:27
39.895861,116.313577,0,195,39850.9697685185,2009-02-06,23:16:28
39.895857,116.313497,0,193,39850.9697800926,2009-02-06,23:16:29
39.895854,116.313419,0,194,39850.9697916667,2009-02-06,23:16:30
39.895853,116.313339,0,196,39850.9698032407,2009-02-06,23:16:31
39.89585,116.313261,0,196,39850.9698148148,2009-02-06,23:16:32
39.895849,116.313181,0,197,39850.9698263889,2009-02-06,23:16:33
39.895846,116.313102,0,197,39850.969837963,2009-02-06,23:16:34
39.895845,116.313023,0,197,39850.969849537,2009-02-06,23:16:35
39.895844,116.312953,0,196,39850.9698611111,2009-02-06,23:16:36
39.895843,116.312868,0,196,39850.9698726852,2009-02-06,23:16:37
39.89584,116.312788,0,196,39850.9698842593,2009-02-06,23:16:38
39.895836,116.312696,0,194,39850.9698958333,2009-02-06,23:16:39
39.895831,116.312597,0,192,39850.9699074074,2009-02-06,23:16:40
39.895831,116.312494,0,191,39850.9699189815,2009-02-06,23:16:41
39.895832,116.312384,0,191,39850.9699305556,2009-02-06,23:16:42
39.895832,116.312277,0,190,39850.9699421296,2009-02-06,23:16:43
39.895831,116.312168,0,191,39850.9699537037,2009-02-06,23:16:44
39.89583,116.312068,0,190,39850.9699652778,2009-02-06,23:16:45
39.895829,116.311952,0,191,39850.9699768518,2009-02-06,23:16:46
39.895833,116.311841,0,192,39850.9699884259,2009-02-06,23:16:47
39.895833,116.311736,0,191,39850.97,2009-02-06,23:16:48
39.895837,116.311636,0,194,39850.9700115741,2009-02-06,23:16:49
39.89584,116.311528,0,195,39850.9700231481,2009-02-06,23:16:50
39.895843,116.31142,0,195,39850.9700347222,2009-02-06,23:16:51
39.895845,116.311305,0,196,39850.9700462963,2009-02-06,23:16:52
39.895841,116.311186,0,196,39850.9700578704,2009-02-06,23:16:53
39.895835,116.311069,0,198,39850.9700694444,2009-02-06,23:16:54
39.89583,116.310951,0,200,39850.9700810185,2009-02-06,23:16:55
39.895833,116.310826,0,200,39850.9700925926,2009-02-06,23:16:56
39.895829,116.310705,0,202,39850.9701041667,2009-02-06,23:16:57
39.895823,116.310588,0,205,39850.9701157407,2009-02-06,23:16:58
39.895816,116.310461,0,206,39850.9701273148,2009-02-06,23:16:59
39.895813,116.31034,0,209,39850.9701388889,2009-02-06,23:17:00
39.895813,116.310218,0,209,39850.970150463,2009-02-06,23:17:01
39.895811,116.310101,0,209,39850.970162037,2009-02-06,23:17:02
39.895818,116.30998,0,209,39850.9701736111,2009-02-06,23:17:03
39.895821,116.309861,0,210,39850.9701851852,2009-02-06,23:17:04
39.895824,116.309742,0,211,39850.9701967593,2009-02-06,23:17:05
39.895824,116.309616,0,210,39850.9702083333,2009-02-06,23:17:06
39.895822,116.309499,0,210,39850.9702199074,2009-02-06,23:17:07
39.89582,116.309396,0,210,39850.9702314815,2009-02-06,23:17:08
39.895817,116.309272,0,209,39850.9702430556,2009-02-06,23:17:09
39.895811,116.309161,0,210,39850.9702546296,2009-02-06,23:17:10
39.895805,116.30904,0,210,39850.9702662037,2009-02-06,23:17:11
39.895802,116.308925,0,209,39850.9702777778,2009-02-06,23:17:12
39.895798,116.308811,0,208,39850.9702893518,2009-02-06,23:17:13
39.895801,116.308696,0,210,39850.9703009259,2009-02-06,23:17:14
39.8958,116.308581,0,210,39850.9703125,2009-02-06,23:17:15
39.895797,116.308475,0,209,39850.9703240741,2009-02-06,23:17:16
39.895808,116.30836,0,208,39850.9703356481,2009-02-06,23:17:17
39.895815,116.308257,0,208,39850.9703472222,2009-02-06,23:17:18
39.895824,116.308151,0,209,39850.9703587963,2009-02-06,23:17:19
39.89583,116.308031,0,209,39850.9703703704,2009-02-06,23:17:20
39.895837,116.307918,0,210,39850.9703819444,2009-02-06,23:17:21
39.895842,116.307808,0,212,39850.9703935185,2009-02-06,23:17:22
39.895844,116.307691,0,215,39850.9704050926,2009-02-06,23:17:23
39.895853,116.307578,0,216,39850.9704166667,2009-02-06,23:17:24
39.895865,116.307469,0,215,39850.9704282407,2009-02-06,23:17:25
39.895868,116.307352,0,215,39850.9704398148,2009-02-06,23:17:26
39.895876,116.307247,0,215,39850.9704513889,2009-02-06,23:17:27
39.895884,116.307137,0,217,39850.970462963,2009-02-06,23:17:28
39.895886,116.307025,0,216,39850.970474537,2009-02-06,23:17:29
39.895883,116.306912,0,214,39850.9704861111,2009-02-06,23:17:30
39.89588,116.306801,0,216,39850.9704976852,2009-02-06,23:17:31
39.895878,116.306699,0,216,39850.9705092593,2009-02-06,23:17:32
39.895881,116.306606,0,217,39850.9705208333,2009-02-06,23:17:33
39.895874,116.306515,0,216,39850.9705324074,2009-02-06,23:17:34
39.895878,116.30644,0,213,39850.9705439815,2009-02-06,23:17:35
39.895874,116.306368,0,211,39850.9705555556,2009-02-06,23:17:36
39.895874,116.306278,0,205,39850.9705787037,2009-02-06,23:17:38
39.895881,116.306214,0,198,39850.9706134259,2009-02-06,23:17:41
39.895867,116.306148,0,205,39850.9706365741,2009-02-06,23:17:43
39.895859,116.306055,0,213,39850.9706597222,2009-02-06,23:17:45
39.895855,116.305995,0,215,39850.9706712963,2009-02-06,23:17:46
39.895852,116.305935,0,218,39850.9706828704,2009-02-06,23:17:47
39.895857,116.305824,0,221,39850.9707060185,2009-02-06,23:17:49
39.895874,116.305769,0,220,39850.9707175926,2009-02-06,23:17:50
39.89593,116.305696,0,205,39850.9707291667,2009-02-06,23:17:51
39.895966,116.305637,0,200,39850.9707407407,2009-02-06,23:17:52
39.896004,116.305587,0,194,39850.9707523148,2009-02-06,23:17:53
39.896048,116.305541,0,192,39850.9707638889,2009-02-06,23:17:54
39.89609,116.305504,0,189,39850.970775463,2009-02-06,23:17:55
39.896136,116.305468,0,187,39850.970787037,2009-02-06,23:17:56
39.896194,116.305426,0,180,39850.9707986111,2009-02-06,23:17:57
39.896269,116.305384,0,168,39850.9708101852,2009-02-06,23:17:58
39.89635,116.305344,0,154,39850.9708217593,2009-02-06,23:17:59
39.89642,116.305333,0,154,39850.9708333333,2009-02-06,23:18:00
39.896485,116.305329,0,158,39850.9708449074,2009-02-06,23:18:01
39.896545,116.305348,0,170,39850.9708564815,2009-02-06,23:18:02
39.896616,116.305356,0,172,39850.9708680556,2009-02-06,23:18:03
39.896694,116.305345,0,167,39850.9708796296,2009-02-06,23:18:04
39.896775,116.30533,0,162,39850.9708912037,2009-02-06,23:18:05
39.896846,116.305305,0,162,39850.9709027778,2009-02-06,23:18:06
39.896912,116.305265,0,161,39850.9709143518,2009-02-06,23:18:07
39.89697,116.305216,0,162,39850.9709259259,2009-02-06,23:18:08
39.897046,116.305153,0,161,39850.9709375,2009-02-06,23:18:09
39.89712,116.305085,0,161,39850.9709490741,2009-02-06,23:18:10
39.897196,116.305021,0,159,39850.9709606481,2009-02-06,23:18:11
39.897267,116.304948,0,158,39850.9709722222,2009-02-06,23:18:12
39.897345,116.304882,0,155,39850.9709837963,2009-02-06,23:18:13
39.897423,116.3048,0,149,39850.9709953704,2009-02-06,23:18:14
39.897502,116.304726,0,147,39850.9710069444,2009-02-06,23:18:15
39.897584,116.304661,0,141,39850.9710185185,2009-02-06,23:18:16
39.897673,116.304598,0,136,39850.9710300926,2009-02-06,23:18:17
39.897768,116.304547,0,126,39850.9710416667,2009-02-06,23:18:18
39.897855,116.304514,0,120,39850.9710532407,2009-02-06,23:18:19
39.897947,116.304491,0,117,39850.9710648148,2009-02-06,23:18:20
39.898041,116.304483,0,114,39850.9710763889,2009-02-06,23:18:21
39.898132,116.304471,0,114,39850.971087963,2009-02-06,23:18:22
39.898235,116.304459,0,112,39850.971099537,2009-02-06,23:18:23
39.898335,116.304445,0,109,39850.9711111111,2009-02-06,23:18:24
39.898432,116.304442,0,106,39850.9711226852,2009-02-06,23:18:25
39.898532,116.304436,0,102,39850.9711342593,2009-02-06,23:18:26
39.898615,116.304435,0,98,39850.9711458333,2009-02-06,23:18:27
39.898686,116.304441,0,98,39850.9711574074,2009-02-06,23:18:28
39.898754,116.30444,0,97,39850.9711689815,2009-02-06,23:18:29
39.898818,116.304439,0,97,39850.9711805556,2009-02-06,23:18:30
39.898888,116.304433,0,96,39850.9711921296,2009-02-06,23:18:31
39.898955,116.304424,0,96,39850.9712037037,2009-02-06,23:18:32
39.899023,116.304422,0,95,39850.9712152778,2009-02-06,23:18:33
39.899088,116.304424,0,96,39850.9712268518,2009-02-06,23:18:34
39.899144,116.304427,0,100,39850.9712384259,2009-02-06,23:18:35
39.899204,116.304412,0,103,39850.97125,2009-02-06,23:18:36
39.899267,116.304404,0,102,39850.9712615741,2009-02-06,23:18:37
39.899326,116.304403,0,104,39850.9712731481,2009-02-06,23:18:38
39.899385,116.304393,0,103,39850.9712847222,2009-02-06,23:18:39
39.899443,116.30438,0,106,39850.9712962963,2009-02-06,23:18:40
39.899498,116.304364,0,110,39850.9713078704,2009-02-06,23:18:41
39.899557,116.304358,0,119,39850.9713194444,2009-02-06,23:18:42
39.899618,116.304335,0,130,39850.9713310185,2009-02-06,23:18:43
39.899672,116.304325,0,137,39850.9713425926,2009-02-06,23:18:44
39.899742,116.304322,0,153,39850.9713541667,2009-02-06,23:18:45
39.899808,116.304326,0,155,39850.9713657407,2009-02-06,23:18:46
39.899876,116.304333,0,157,39850.9713773148,2009-02-06,23:18:47
39.899943,116.304347,0,164,39850.9713888889,2009-02-06,23:18:48
39.900022,116.304359,0,169,39850.971400463,2009-02-06,23:18:49
39.900102,116.304362,0,169,39850.971412037,2009-02-06,23:18:50
39.900177,116.30436,0,170,39850.9714236111,2009-02-06,23:18:51
39.900253,116.304361,0,174,39850.9714351852,2009-02-06,23:18:52
39.900319,116.30437,0,184,39850.9714467593,2009-02-06,23:18:53
39.900395,116.304362,0,181,39850.9714583333,2009-02-06,23:18:54
39.900464,116.304357,0,181,39850.9714699074,2009-02-06,23:18:55
39.900536,116.304357,0,184,39850.9714814815,2009-02-06,23:18:56
39.900611,116.304352,0,186,39850.9714930556,2009-02-06,23:18:57
39.900678,116.304355,0,189,39850.9715046296,2009-02-06,23:18:58
39.900745,116.30435,0,185,39850.9715162037,2009-02-06,23:18:59
39.900814,116.304339,0,179,39850.9715277778,2009-02-06,23:19:00
39.900883,116.304336,0,181,39850.9715393518,2009-02-06,23:19:01
39.900941,116.304332,0,184,39850.9715509259,2009-02-06,23:19:02
39.900992,116.304336,0,188,39850.9715625,2009-02-06,23:19:03
39.901037,116.304327,0,194,39850.9715740741,2009-02-06,23:19:04
39.901091,116.304329,0,216,39850.9715856481,2009-02-06,23:19:05
39.90115,116.304339,0,224,39850.9715972222,2009-02-06,23:19:06
39.901224,116.304335,0,215,39850.9716087963,2009-02-06,23:19:07
39.901291,116.304322,0,212,39850.9716203704,2009-02-06,23:19:08
39.901358,116.304307,0,206,39850.9716319444,2009-02-06,23:19:09
39.901435,116.304292,0,215,39850.9716550926,2009-02-06,23:19:11
39.90151,116.30429,0,220,39850.9716782407,2009-02-06,23:19:13
39.901585,116.304313,0,228,39850.9717013889,2009-02-06,23:19:15
39.901658,116.30431,0,227,39850.971724537,2009-02-06,23:19:17
39.901743,116.304331,0,217,39850.9717476852,2009-02-06,23:19:19
39.901786,116.304348,0,225,39850.9717592593,2009-02-06,23:19:20
39.90184,116.304367,0,220,39850.9717708333,2009-02-06,23:19:21
39.901891,116.304371,0,220,39850.9717824074,2009-02-06,23:19:22
39.901944,116.304389,0,216,39850.9717939815,2009-02-06,23:19:23
39.901992,116.304403,0,213,39850.9718055556,2009-02-06,23:19:24
39.902045,116.304419,0,206,39850.9718171296,2009-02-06,23:19:25
39.902114,116.304436,0,205,39850.9718402778,2009-02-06,23:19:27
39.902168,116.304434,0,203,39850.9718634259,2009-02-06,23:19:29
39.902226,116.304429,0,200,39850.9718981481,2009-02-06,23:19:32
39.902235,116.304428,0,199,39850.9719560185,2009-02-06,23:19:37
39.902235,116.304428,0,199,39850.9719907407,2009-02-06,23:19:40
39.902238,116.304428,0,195,39850.9720138889,2009-02-06,23:19:42
39.902249,116.304429,0,194,39850.9720717593,2009-02-06,23:19:47
39.902303,116.304434,0,188,39850.9720949074,2009-02-06,23:19:49
39.902385,116.304433,0,186,39850.9721180556,2009-02-06,23:19:51
39.902433,116.304433,0,184,39850.9721296296,2009-02-06,23:19:52
39.902488,116.304426,0,183,39850.9721412037,2009-02-06,23:19:53
39.902543,116.304418,0,180,39850.9721527778,2009-02-06,23:19:54
39.902596,116.30442,0,174,39850.9721643519,2009-02-06,23:19:55
39.902649,116.304413,0,173,39850.9721759259,2009-02-06,23:19:56
39.902692,116.304423,0,170,39850.9721875,2009-02-06,23:19:57
39.902741,116.304418,0,167,39850.9721990741,2009-02-06,23:19:58
39.902788,116.304436,0,161,39850.9722106481,2009-02-06,23:19:59
39.902836,116.304447,0,159,39850.9722222222,2009-02-06,23:20:00
39.902889,116.304445,0,161,39850.9722337963,2009-02-06,23:20:01
39.90294,116.304456,0,165,39850.9722453704,2009-02-06,23:20:02
39.902998,116.304451,0,163,39850.9722569444,2009-02-06,23:20:03
39.903059,116.304464,0,159,39850.9722685185,2009-02-06,23:20:04
39.903122,116.304468,0,155,39850.9722800926,2009-02-06,23:20:05
39.903196,116.304465,0,151,39850.9722916667,2009-02-06,23:20:06
39.903265,116.304445,0,154,39850.9723032407,2009-02-06,23:20:07
39.90335,116.304451,0,148,39850.9723148148,2009-02-06,23:20:08
39.903437,116.30445,0,148,39850.9723263889,2009-02-06,23:20:09
39.903524,116.304454,0,142,39850.972337963,2009-02-06,23:20:10
39.903612,116.304452,0,138,39850.972349537,2009-02-06,23:20:11
39.903698,116.304451,0,138,39850.9723611111,2009-02-06,23:20:12
39.903786,116.304452,0,137,39850.9723726852,2009-02-06,23:20:13
39.903877,116.304454,0,140,39850.9723842593,2009-02-06,23:20:14
39.903962,116.30446,0,138,39850.9723958333,2009-02-06,23:20:15
39.904046,116.304461,0,138,39850.9724074074,2009-02-06,23:20:16
39.904126,116.304464,0,140,39850.9724189815,2009-02-06,23:20:17
39.904202,116.304468,0,143,39850.9724305556,2009-02-06,23:20:18
39.904275,116.304479,0,147,39850.9724421296,2009-02-06,23:20:19
39.904342,116.30448,0,152,39850.9724537037,2009-02-06,23:20:20
39.904407,116.304493,0,174,39850.9724652778,2009-02-06,23:20:21
39.904458,116.304497,0,169,39850.9724768519,2009-02-06,23:20:22
39.904506,116.304505,0,169,39850.9724884259,2009-02-06,23:20:23
39.90457,116.30453,0,177,39850.9725115741,2009-02-06,23:20:25
39.90463,116.304538,0,169,39850.9725347222,2009-02-06,23:20:27
39.904663,116.304593,0,161,39850.9725578704,2009-02-06,23:20:29
39.904701,116.304696,0,157,39850.9725810185,2009-02-06,23:20:31
39.90472,116.304762,0,158,39850.9725925926,2009-02-06,23:20:32
39.90474,116.304823,0,159,39850.9726041667,2009-02-06,23:20:33
39.904762,116.304894,0,162,39850.9726157407,2009-02-06,23:20:34
39.90479,116.304959,0,158,39850.9726273148,2009-02-06,23:20:35
39.90482,116.305023,0,160,39850.9726388889,2009-02-06,23:20:36
39.904849,116.305081,0,161,39850.972650463,2009-02-06,23:20:37
39.904897,116.305141,0,163,39850.972662037,2009-02-06,23:20:38
39.904946,116.305203,0,163,39850.9726736111,2009-02-06,23:20:39
39.90499,116.30526,0,164,39850.9726851852,2009-02-06,23:20:40
39.905032,116.305312,0,164,39850.9726967593,2009-02-06,23:20:41
39.905075,116.305376,0,170,39850.9727083333,2009-02-06,23:20:42
39.90512,116.305451,0,169,39850.9727199074,2009-02-06,23:20:43
39.905173,116.305523,0,172,39850.9727314815,2009-02-06,23:20:44
39.905228,116.305595,0,173,39850.9727430556,2009-02-06,23:20:45
39.905298,116.305671,0,173,39850.9727546296,2009-02-06,23:20:46
39.90536,116.305751,0,177,39850.9727662037,2009-02-06,23:20:47
39.905449,116.305835,0,165,39850.9727777778,2009-02-06,23:20:48
39.905515,116.305907,0,166,39850.9727893519,2009-02-06,23:20:49
39.905589,116.305973,0,163,39850.9728009259,2009-02-06,23:20:50
39.905662,116.306025,0,161,39850.9728125,2009-02-06,23:20:51
39.905732,116.306063,0,157,39850.9728240741,2009-02-06,23:20:52
39.905799,116.306089,0,156,39850.9728356482,2009-02-06,23:20:53
39.905883,116.306109,0,154,39850.9728472222,2009-02-06,23:20:54
39.905965,116.306128,0,152,39850.9728587963,2009-02-06,23:20:55
39.906041,116.306144,0,151,39850.9728703704,2009-02-06,23:20:56
39.906117,116.306159,0,150,39850.9728819444,2009-02-06,23:20:57
39.906195,116.306171,0,150,39850.9728935185,2009-02-06,23:20:58
39.90627,116.30616,0,148,39850.9729050926,2009-02-06,23:20:59
39.906344,116.306147,0,146,39850.9729166667,2009-02-06,23:21:00
39.906433,116.306122,0,145,39850.9729282407,2009-02-06,23:21:01
39.906511,116.306081,0,143,39850.9729398148,2009-02-06,23:21:02
39.906574,116.306026,0,143,39850.9729513889,2009-02-06,23:21:03
39.906652,116.305943,0,141,39850.972962963,2009-02-06,23:21:04
39.90672,116.305863,0,140,39850.972974537,2009-02-06,23:21:05
39.906786,116.305773,0,140,39850.9729861111,2009-02-06,23:21:06
39.906855,116.305688,0,138,39850.9729976852,2009-02-06,23:21:07
39.906913,116.305626,0,137,39850.9730092593,2009-02-06,23:21:08
39.906984,116.305554,0,132,39850.9730208333,2009-02-06,23:21:09
39.907033,116.305491,0,132,39850.9730324074,2009-02-06,23:21:10
39.907083,116.305436,0,131,39850.9730439815,2009-02-06,23:21:11
39.907145,116.305382,0,131,39850.9730555556,2009-02-06,23:21:12
39.907205,116.305338,0,131,39850.9730671296,2009-02-06,23:21:13
39.907253,116.305295,0,130,39850.9730787037,2009-02-06,23:21:14
39.907294,116.305251,0,129,39850.9730902778,2009-02-06,23:21:15
39.90734,116.305212,0,128,39850.9731018519,2009-02-06,23:21:16
39.907396,116.305141,0,125,39850.973125,2009-02-06,23:21:18
39.907433,116.3051,0,124,39850.9731365741,2009-02-06,23:21:19
39.907486,116.305057,0,123,39850.9731481481,2009-02-06,23:21:20
39.907537,116.304999,0,119,39850.9731597222,2009-02-06,23:21:21
39.907573,116.304945,0,116,39850.9731712963,2009-02-06,23:21:22
39.907609,116.304867,0,116,39850.9731828704,2009-02-06,23:21:23
39.907628,116.304814,0,115,39850.9731944444,2009-02-06,23:21:24
39.907676,116.304725,0,113,39850.9732175926,2009-02-06,23:21:26
39.907713,116.304639,0,113,39850.9732407407,2009-02-06,23:21:28
39.907778,116.304567,0,111,39850.9732638889,2009-02-06,23:21:30
39.907853,116.304517,0,111,39850.973287037,2009-02-06,23:21:32
39.90792,116.304475,0,113,39850.9733101852,2009-02-06,23:21:34
39.907988,116.304453,0,114,39850.9733333333,2009-02-06,23:21:36
39.908056,116.304486,0,120,39850.9733564815,2009-02-06,23:21:38
39.90812,116.304488,0,115,39850.9733796296,2009-02-06,23:21:40
39.90818,116.304481,0,111,39850.9734027778,2009-02-06,23:21:42
39.908183,116.304448,0,118,39850.9734606481,2009-02-06,23:21:47
39.908189,116.304437,0,112,39850.9735185185,2009-02-06,23:21:52
39.908185,116.304444,0,110,39850.9735763889,2009-02-06,23:21:57
39.908182,116.304448,0,110,39850.9736342593,2009-02-06,23:22:02
39.908184,116.304445,0,110,39850.9736921296,2009-02-06,23:22:07
39.908184,116.304445,0,110,39850.9737268519,2009-02-06,23:22:10
39.908186,116.304445,0,110,39850.97375,2009-02-06,23:22:12
39.90818,116.304454,0,110,39850.9738078704,2009-02-06,23:22:17
39.908178,116.304459,0,110,39850.9738657407,2009-02-06,23:22:22
39.908178,116.304459,0,110,39850.973900463,2009-02-06,23:22:25
39.908174,116.304465,0,109,39850.9739236111,2009-02-06,23:22:27
39.908172,116.304474,0,109,39850.9739814815,2009-02-06,23:22:32
39.908183,116.304469,0,109,39850.9740393519,2009-02-06,23:22:37
39.908234,116.304462,0,109,39850.9740856481,2009-02-06,23:22:41
39.9083,116.304457,0,108,39850.9741087963,2009-02-06,23:22:43
39.908384,116.304443,0,106,39850.9741319444,2009-02-06,23:22:45
39.908435,116.304434,0,105,39850.9741435185,2009-02-06,23:22:46
39.908491,116.304422,0,103,39850.9741550926,2009-02-06,23:22:47
39.90855,116.304412,0,103,39850.9741666667,2009-02-06,23:22:48
39.908612,116.304401,0,103,39850.9741782407,2009-02-06,23:22:49
39.908679,116.304389,0,101,39850.9741898148,2009-02-06,23:22:50
39.908757,116.304378,0,101,39850.9742013889,2009-02-06,23:22:51
39.908829,116.304367,0,101,39850.974212963,2009-02-06,23:22:52
39.90891,116.304363,0,102,39850.974224537,2009-02-06,23:22:53
39.908995,116.30436,0,101,39850.9742361111,2009-02-06,23:22:54
39.909076,116.304358,0,101,39850.9742476852,2009-02-06,23:22:55
39.909159,116.304355,0,101,39850.9742592593,2009-02-06,23:22:56
39.909242,116.304356,0,100,39850.9742708333,2009-02-06,23:22:57
39.909323,116.30436,0,99,39850.9742824074,2009-02-06,23:22:58
39.909408,116.304359,0,98,39850.9742939815,2009-02-06,23:22:59
39.909492,116.304356,0,97,39850.9743055556,2009-02-06,23:23:00
39.909575,116.304347,0,96,39850.9743171296,2009-02-06,23:23:01
39.909645,116.304327,0,95,39850.9743287037,2009-02-06,23:23:02
39.909722,116.304324,0,95,39850.9743402778,2009-02-06,23:23:03
39.909799,116.304312,0,99,39850.9743518519,2009-02-06,23:23:04
39.909876,116.30431,0,103,39850.9743634259,2009-02-06,23:23:05
39.909951,116.304307,0,104,39850.974375,2009-02-06,23:23:06
39.910024,116.304309,0,106,39850.9743865741,2009-02-06,23:23:07
39.910095,116.3043,0,112,39850.9743981481,2009-02-06,23:23:08
39.910155,116.304259,0,107,39850.9744097222,2009-02-06,23:23:09
39.91023,116.304243,0,108,39850.9744212963,2009-02-06,23:23:10
39.910292,116.304242,0,117,39850.9744328704,2009-02-06,23:23:11
39.910365,116.304243,0,120,39850.9744444444,2009-02-06,23:23:12
39.910447,116.304232,0,118,39850.9744560185,2009-02-06,23:23:13
39.910525,116.304221,0,119,39850.9744675926,2009-02-06,23:23:14
39.910605,116.304228,0,122,39850.9744791667,2009-02-06,23:23:15
39.910685,116.304214,0,124,39850.9744907407,2009-02-06,23:23:16
39.910765,116.304218,0,127,39850.9745023148,2009-02-06,23:23:17
39.910839,116.304218,0,134,39850.9745138889,2009-02-06,23:23:18
39.910918,116.304217,0,130,39850.974525463,2009-02-06,23:23:19
39.910996,116.304214,0,131,39850.974537037,2009-02-06,23:23:20
39.911073,116.304212,0,132,39850.9745486111,2009-02-06,23:23:21
39.911115,116.30416,0,137,39850.9745601852,2009-02-06,23:23:22
39.911218,116.304191,0,140,39850.9745717593,2009-02-06,23:23:23
39.911336,116.30423,0,135,39850.9745833333,2009-02-06,23:23:24
39.911449,116.30426,0,135,39850.9745949074,2009-02-06,23:23:25
39.911549,116.304267,0,135,39850.9746064815,2009-02-06,23:23:26
39.911647,116.304269,0,135,39850.9746180556,2009-02-06,23:23:27
39.911739,116.304285,0,137,39850.9746296296,2009-02-06,23:23:28
39.911839,116.304299,0,135,39850.9746412037,2009-02-06,23:23:29
39.911947,116.304311,0,131,39850.9746527778,2009-02-06,23:23:30
39.912054,116.304313,0,128,39850.9746643519,2009-02-06,23:23:31
39.912165,116.30431,0,129,39850.9746759259,2009-02-06,23:23:32
39.912266,116.304311,0,128,39850.9746875,2009-02-06,23:23:33
39.912371,116.304304,0,129,39850.9746990741,2009-02-06,23:23:34
39.91247,116.304299,0,127,39850.9747106481,2009-02-06,23:23:35
39.912573,116.304298,0,125,39850.9747222222,2009-02-06,23:23:36
39.912678,116.304309,0,121,39850.9747337963,2009-02-06,23:23:37
39.912774,116.304312,0,123,39850.9747453704,2009-02-06,23:23:38
39.912871,116.304311,0,125,39850.9747569444,2009-02-06,23:23:39
39.912967,116.304312,0,126,39850.9747685185,2009-02-06,23:23:40
39.913066,116.304306,0,125,39850.9747800926,2009-02-06,23:23:41
39.913158,116.304307,0,127,39850.9747916667,2009-02-06,23:23:42
39.913252,116.30431,0,127,39850.9748032407,2009-02-06,23:23:43
39.913341,116.304312,0,126,39850.9748148148,2009-02-06,23:23:44
39.913431,116.304311,0,128,39850.9748263889,2009-02-06,23:23:45
39.913521,116.304302,0,129,39850.974837963,2009-02-06,23:23:46
39.913608,116.304305,0,133,39850.974849537,2009-02-06,23:23:47
39.913693,116.304318,0,132,39850.9748611111,2009-02-06,23:23:48
39.913779,116.304322,0,131,39850.9748726852,2009-02-06,23:23:49
39.913867,116.304324,0,127,39850.9748842593,2009-02-06,23:23:50
39.913948,116.304328,0,129,39850.9748958333,2009-02-06,23:23:51
39.914029,116.30433,0,135,39850.9749074074,2009-02-06,23:23:52
39.914111,116.304323,0,138,39850.9749189815,2009-02-06,23:23:53
39.914197,116.304332,0,139,39850.9749305556,2009-02-06,23:23:54
39.914279,116.30433,0,136,39850.9749421296,2009-02-06,23:23:55
39.914365,116.304331,0,137,39850.9749537037,2009-02-06,23:23:56
39.914449,116.304337,0,135,39850.9749652778,2009-02-06,23:23:57
39.914536,116.304338,0,136,39850.9749768519,2009-02-06,23:23:58
39.914617,116.304336,0,147,39850.9749884259,2009-02-06,23:23:59
39.914688,116.304337,0,152,39850.975,2009-02-06,23:24:00
39.914766,116.304342,0,153,39850.9750115741,2009-02-06,23:24:01
39.914847,116.304343,0,149,39850.9750231481,2009-02-06,23:24:02
39.914933,116.304338,0,145,39850.9750347222,2009-02-06,23:24:03
39.915018,116.304336,0,137,39850.9750462963,2009-02-06,23:24:04
39.915097,116.304337,0,134,39850.9750578704,2009-02-06,23:24:05
39.91518,116.30433,0,127,39850.9750694444,2009-02-06,23:24:06
39.915266,116.304327,0,123,39850.9750810185,2009-02-06,23:24:07
39.915353,116.304313,0,116,39850.9750925926,2009-02-06,23:24:08
39.915443,116.304313,0,116,39850.9751041667,2009-02-06,23:24:09
39.915526,116.304315,0,119,39850.9751157407,2009-02-06,23:24:10
39.915615,116.30431,0,120,39850.9751273148,2009-02-06,23:24:11
39.915709,116.304307,0,128,39850.9751388889,2009-02-06,23:24:12
39.915799,116.304307,0,127,39850.975150463,2009-02-06,23:24:13
39.915892,116.304308,0,127,39850.975162037,2009-02-06,23:24:14
39.915983,116.30431,0,127,39850.9751736111,2009-02-06,23:24:15
39.916072,116.30431,0,127,39850.9751851852,2009-02-06,23:24:16
39.916156,116.304314,0,129,39850.9751967593,2009-02-06,23:24:17
39.916228,116.304324,0,129,39850.9752083333,2009-02-06,23:24:18
39.916298,116.304334,0,129,39850.9752199074,2009-02-06,23:24:19
39.916368,116.304345,0,130,39850.9752314815,2009-02-06,23:24:20
39.916433,116.304356,0,131,39850.9752430556,2009-02-06,23:24:21
39.916497,116.304368,0,133,39850.9752546296,2009-02-06,23:24:22
39.916559,116.30438,0,133,39850.9752662037,2009-02-06,23:24:23
39.91662,116.304384,0,135,39850.9752777778,2009-02-06,23:24:24
39.916684,116.304393,0,151,39850.9752893519,2009-02-06,23:24:25
39.916729,116.304398,0,152,39850.9753009259,2009-02-06,23:24:26
39.916776,116.304406,0,150,39850.9753240741,2009-02-06,23:24:28
39.916784,116.304398,0,148,39850.9753819444,2009-02-06,23:24:33
39.916784,116.304398,0,148,39850.9754166667,2009-02-06,23:24:36
39.916789,116.304398,0,150,39850.9754398148,2009-02-06,23:24:38
39.916847,116.304402,0,147,39850.975474537,2009-02-06,23:24:41
39.916912,116.304395,0,143,39850.9754976852,2009-02-06,23:24:43
39.916994,116.304375,0,139,39850.9755208333,2009-02-06,23:24:45
39.917044,116.304368,0,136,39850.9755324074,2009-02-06,23:24:46
39.917105,116.304359,0,133,39850.9755439815,2009-02-06,23:24:47
39.917162,116.304351,0,133,39850.9755555556,2009-02-06,23:24:48
39.917237,116.304343,0,125,39850.9755671296,2009-02-06,23:24:49
39.917306,116.304334,0,129,39850.9755787037,2009-02-06,23:24:50
39.917376,116.304325,0,128,39850.9755902778,2009-02-06,23:24:51
39.917453,116.304312,0,125,39850.9756018519,2009-02-06,23:24:52
39.917531,116.304306,0,124,39850.9756134259,2009-02-06,23:24:53
39.917625,116.304307,0,121,39850.975625,2009-02-06,23:24:54
39.917725,116.304312,0,117,39850.9756365741,2009-02-06,23:24:55
39.917821,116.304307,0,117,39850.9756481481,2009-02-06,23:24:56
39.917925,116.304309,0,114,39850.9756597222,2009-02-06,23:24:57
39.918028,116.304319,0,111,39850.9756712963,2009-02-06,23:24:58
39.91814,116.304322,0,103,39850.9756828704,2009-02-06,23:24:59
39.918238,116.304318,0,96,39850.9756944444,2009-02-06,23:25:00
39.918327,116.30432,0,95,39850.9757060185,2009-02-06,23:25:01
39.918411,116.304323,0,95,39850.9757175926,2009-02-06,23:25:02
39.918496,116.304325,0,94,39850.9757291667,2009-02-06,23:25:03
39.91858,116.304323,0,90,39850.9757407407,2009-02-06,23:25:04
39.918671,116.304319,0,94,39850.9757523148,2009-02-06,23:25:05
39.918751,116.304321,0,94,39850.9757638889,2009-02-06,23:25:06
39.918831,116.304316,0,92,39850.975775463,2009-02-06,23:25:07
39.918902,116.304314,0,91,39850.975787037,2009-02-06,23:25:08
39.918973,116.304312,0,94,39850.9757986111,2009-02-06,23:25:09
39.919038,116.304312,0,91,39850.9758101852,2009-02-06,23:25:10
39.919105,116.304312,0,96,39850.9758217593,2009-02-06,23:25:11
39.919173,116.304307,0,101,39850.9758333333,2009-02-06,23:25:12
39.919238,116.304305,0,97,39850.9758449074,2009-02-06,23:25:13
39.919302,116.304309,0,95,39850.9758564815,2009-02-06,23:25:14
39.919365,116.304315,0,97,39850.9758680556,2009-02-06,23:25:15
39.919427,116.304314,0,100,39850.9758796296,2009-02-06,23:25:16
39.919486,116.304315,0,110,39850.9758912037,2009-02-06,23:25:17
39.919542,116.304318,0,115,39850.9759027778,2009-02-06,23:25:18
39.919604,116.304311,0,117,39850.9759143519,2009-02-06,23:25:19
39.919662,116.304304,0,116,39850.9759259259,2009-02-06,23:25:20
39.919716,116.304301,0,118,39850.9759375,2009-02-06,23:25:21
39.919771,116.304297,0,115,39850.9759490741,2009-02-06,23:25:22
39.919827,116.304289,0,115,39850.9759606481,2009-02-06,23:25:23
39.919884,116.304295,0,113,39850.9759722222,2009-02-06,23:25:24
39.919946,116.304295,0,112,39850.9759837963,2009-02-06,23:25:25
39.92,116.304292,0,111,39850.9759953704,2009-02-06,23:25:26
39.920063,116.304288,0,107,39850.9760069444,2009-02-06,23:25:27
39.920113,116.304283,0,105,39850.9760185185,2009-02-06,23:25:28
39.920157,116.304288,0,109,39850.9760300926,2009-02-06,23:25:29
39.920205,116.304287,0,111,39850.9760416667,2009-02-06,23:25:30
39.920255,116.304288,0,116,39850.9760532407,2009-02-06,23:25:31
39.92031,116.304288,0,119,39850.9760648148,2009-02-06,23:25:32
39.920374,116.304287,0,125,39850.9760763889,2009-02-06,23:25:33
39.920441,116.304283,0,126,39850.976087963,2009-02-06,23:25:34
39.920503,116.304293,0,132,39850.976099537,2009-02-06,23:25:35
39.920571,116.304303,0,138,39850.9761111111,2009-02-06,23:25:36
39.920636,116.304305,0,138,39850.9761226852,2009-02-06,23:25:37
39.920698,116.304306,0,140,39850.9761342593,2009-02-06,23:25:38
39.920758,116.304307,0,142,39850.9761458333,2009-02-06,23:25:39
39.920823,116.304308,0,145,39850.9761574074,2009-02-06,23:25:40
39.920891,116.304309,0,151,39850.9761689815,2009-02-06,23:25:41
39.920963,116.30431,0,153,39850.9761805556,2009-02-06,23:25:42
39.921032,116.304314,0,159,39850.9761921296,2009-02-06,23:25:43
39.921101,116.304328,0,162,39850.9762037037,2009-02-06,23:25:44
39.921168,116.304345,0,166,39850.9762152778,2009-02-06,23:25:45
39.921232,116.304367,0,170,39850.9762268519,2009-02-06,23:25:46
39.921318,116.304353,0,161,39850.9762384259,2009-02-06,23:25:47
39.921385,116.304361,0,163,39850.97625,2009-02-06,23:25:48
39.921434,116.304382,0,174,39850.9762615741,2009-02-06,23:25:49
39.92151,116.30437,0,162,39850.9762731481,2009-02-06,23:25:50
39.921569,116.304362,0,162,39850.9762847222,2009-02-06,23:25:51
39.921622,116.304344,0,158,39850.9762962963,2009-02-06,23:25:52
39.921666,116.304339,0,162,39850.9763078704,2009-02-06,23:25:53
39.921712,116.304335,0,158,39850.9763194444,2009-02-06,23:25:54
39.921781,116.304342,0,158,39850.9763425926,2009-02-06,23:25:56
39.921784,116.304351,0,159,39850.976400463,2009-02-06,23:26:01
39.921784,116.304351,0,159,39850.9764351852,2009-02-06,23:26:04
39.92178,116.304351,0,160,39850.9764583333,2009-02-06,23:26:06
39.921819,116.304352,0,159,39850.9765162037,2009-02-06,23:26:11
39.921876,116.304345,0,162,39850.9765393519,2009-02-06,23:26:13
39.92196,116.304361,0,157,39850.9765625,2009-02-06,23:26:15
39.922007,116.304363,0,154,39850.9765740741,2009-02-06,23:26:16
39.922059,116.304369,0,153,39850.9765856481,2009-02-06,23:26:17
39.922113,116.304383,0,157,39850.9765972222,2009-02-06,23:26:18
39.922185,116.304411,0,164,39850.9766203704,2009-02-06,23:26:20
39.922222,116.304442,0,168,39850.9766319444,2009-02-06,23:26:21
39.922266,116.30448,0,172,39850.9766435185,2009-02-06,23:26:22
39.922317,116.304526,0,179,39850.9766550926,2009-02-06,23:26:23
39.922375,116.304569,0,185,39850.9766666667,2009-02-06,23:26:24
39.922441,116.304597,0,187,39850.9766782407,2009-02-06,23:26:25
39.922499,116.304616,0,191,39850.9766898148,2009-02-06,23:26:26
39.922552,116.304627,0,193,39850.9767013889,2009-02-06,23:26:27
39.922607,116.304634,0,195,39850.976712963,2009-02-06,23:26:28
39.922665,116.304633,0,196,39850.976724537,2009-02-06,23:26:29
39.92271,116.304611,0,202,39850.9767361111,2009-02-06,23:26:30
39.922764,116.304622,0,202,39850.9767476852,2009-02-06,23:26:31
39.922838,116.304678,0,194,39850.9767592593,2009-02-06,23:26:32
39.922901,116.304685,0,190,39850.9767708333,2009-02-06,23:26:33
39.922958,116.30465,0,189,39850.9767824074,2009-02-06,23:26:34
39.923005,116.304616,0,190,39850.9767939815,2009-02-06,23:26:35
39.923061,116.304561,0,191,39850.9768055556,2009-02-06,23:26:36
39.923105,116.304515,0,192,39850.9768171296,2009-02-06,23:26:37
39.923165,116.304465,0,193,39850.9768287037,2009-02-06,23:26:38
39.923223,116.30442,0,190,39850.9768402778,2009-02-06,23:26:39
39.923287,116.304382,0,187,39850.9768518518,2009-02-06,23:26:40
39.923348,116.304365,0,184,39850.9768634259,2009-02-06,23:26:41
39.923444,116.304328,0,177,39850.976875,2009-02-06,23:26:42
39.923528,116.304304,0,173,39850.9768865741,2009-02-06,23:26:43
39.923604,116.3043,0,176,39850.9768981481,2009-02-06,23:26:44
39.923679,116.304291,0,176,39850.9769097222,2009-02-06,23:26:45
39.923749,116.304283,0,175,39850.9769212963,2009-02-06,23:26:46
39.923824,116.304278,0,172,39850.9769328704,2009-02-06,23:26:47
39.923895,116.304274,0,170,39850.9769444444,2009-02-06,23:26:48
39.923964,116.304266,0,171,39850.9769560185,2009-02-06,23:26:49
39.924029,116.304253,0,171,39850.9769675926,2009-02-06,23:26:50
39.924103,116.304253,0,169,39850.9769791667,2009-02-06,23:26:51
39.924176,116.304257,0,166,39850.9769907407,2009-02-06,23:26:52
39.924263,116.304258,0,166,39850.9770023148,2009-02-06,23:26:53
39.924356,116.304266,0,161,39850.9770138889,2009-02-06,23:26:54
39.924453,116.30427,0,158,39850.977025463,2009-02-06,23:26:55
39.924545,116.304274,0,156,39850.977037037,2009-02-06,23:26:56
39.92463,116.304276,0,157,39850.9770486111,2009-02-06,23:26:57
39.924719,116.304275,0,152,39850.9770601852,2009-02-06,23:26:58
39.924828,116.304283,0,151,39850.9770717593,2009-02-06,23:26:59
39.924916,116.304284,0,151,39850.9770833333,2009-02-06,23:27:00
39.924994,116.304285,0,151,39850.9770949074,2009-02-06,23:27:01
39.92507,116.304295,0,153,39850.9771064815,2009-02-06,23:27:02
39.92514,116.304303,0,154,39850.9771180556,2009-02-06,23:27:03
39.925205,116.304317,0,156,39850.9771296296,2009-02-06,23:27:04
39.925279,116.304323,0,154,39850.9771412037,2009-02-06,23:27:05
39.925339,116.304317,0,155,39850.9771527778,2009-02-06,23:27:06
39.925395,116.304307,0,158,39850.9771643518,2009-02-06,23:27:07
39.925453,116.304305,0,156,39850.9771759259,2009-02-06,23:27:08
39.925531,116.304295,0,167,39850.9771990741,2009-02-06,23:27:10
39.925591,116.304284,0,178,39850.9772222222,2009-02-06,23:27:12
39.925633,116.304275,0,192,39850.9772453704,2009-02-06,23:27:14
39.925653,116.304225,0,197,39850.9772569444,2009-02-06,23:27:15
39.925681,116.30421,0,211,39850.9772916667,2009-02-06,23:27:18
39.925683,116.304203,0,210,39850.977349537,2009-02-06,23:27:23
39.925683,116.304203,0,210,39850.9773842593,2009-02-06,23:27:26
39.925682,116.304201,0,210,39850.9774074074,2009-02-06,23:27:28
39.925753,116.304209,0,208,39850.9774652778,2009-02-06,23:27:33
39.925835,116.304198,0,206,39850.9774884259,2009-02-06,23:27:35
39.925882,116.304199,0,206,39850.9775,2009-02-06,23:27:36
39.925928,116.304197,0,206,39850.9775115741,2009-02-06,23:27:37
39.925974,116.304188,0,206,39850.9775231481,2009-02-06,23:27:38
39.926056,116.304172,0,206,39850.9775462963,2009-02-06,23:27:40
39.926141,116.304183,0,212,39850.9775694444,2009-02-06,23:27:42
39.926191,116.304191,0,213,39850.9775810185,2009-02-06,23:27:43
39.926242,116.304198,0,214,39850.9775925926,2009-02-06,23:27:44
39.926312,116.304163,0,214,39850.9776041667,2009-02-06,23:27:45
39.926385,116.30414,0,215,39850.9776157407,2009-02-06,23:27:46
39.926524,116.304231,0,202,39850.9776273148,2009-02-06,23:27:47
39.926614,116.304231,0,199,39850.9776388889,2009-02-06,23:27:48
39.926706,116.304235,0,200,39850.977650463,2009-02-06,23:27:49
39.926805,116.304242,0,191,39850.977662037,2009-02-06,23:27:50
39.926897,116.304239,0,191,39850.9776736111,2009-02-06,23:27:51
39.926987,116.304239,0,190,39850.9776851852,2009-02-06,23:27:52
39.92707,116.304244,0,192,39850.9776967593,2009-02-06,23:27:53
39.927154,116.304245,0,192,39850.9777083333,2009-02-06,23:27:54
39.927236,116.304247,0,195,39850.9777199074,2009-02-06,23:27:55
39.927311,116.304241,0,200,39850.9777314815,2009-02-06,23:27:56
39.927391,116.304235,0,196,39850.9777430556,2009-02-06,23:27:57
39.92746,116.30424,0,199,39850.9777546296,2009-02-06,23:27:58
39.927525,116.304248,0,195,39850.9777662037,2009-02-06,23:27:59
39.927586,116.304245,0,193,39850.9777777778,2009-02-06,23:28:00
39.927639,116.304246,0,191,39850.9777893518,2009-02-06,23:28:01
39.927737,116.304248,0,173,39850.9778125,2009-02-06,23:28:03
39.927809,116.304246,0,166,39850.9778356481,2009-02-06,23:28:05
39.927877,116.304248,0,159,39850.9778587963,2009-02-06,23:28:07
39.927947,116.304263,0,149,39850.9778819444,2009-02-06,23:28:09
39.928013,116.304251,0,143,39850.9779050926,2009-02-06,23:28:11
39.928053,116.304264,0,136,39850.9779166667,2009-02-06,23:28:12
39.928122,116.304277,0,131,39850.9779398148,2009-02-06,23:28:14
39.928162,116.304282,0,121,39850.9779513889,2009-02-06,23:28:15
39.928207,116.304304,0,119,39850.977962963,2009-02-06,23:28:16
39.928249,116.30432,0,114,39850.977974537,2009-02-06,23:28:17
39.92831,116.304335,0,110,39850.9779976852,2009-02-06,23:28:19
39.928363,116.304332,0,106,39850.9780208333,2009-02-06,23:28:21
39.928399,116.304325,0,120,39850.9780555556,2009-02-06,23:28:24
39.928403,116.304323,0,124,39850.9781134259,2009-02-06,23:28:29
39.928403,116.304323,0,124,39850.9781481481,2009-02-06,23:28:32
39.928408,116.304324,0,122,39850.9781712963,2009-02-06,23:28:34
39.928456,116.304314,0,121,39850.9782060185,2009-02-06,23:28:37
39.928517,116.304331,0,119,39850.9782407407,2009-02-06,23:28:40
39.928588,116.304344,0,121,39850.978275463,2009-02-06,23:28:43
39.928677,116.304328,0,117,39850.9782986111,2009-02-06,23:28:45
39.928742,116.304315,0,115,39850.9783101852,2009-02-06,23:28:46
39.928807,116.304304,0,115,39850.9783217593,2009-02-06,23:28:47
39.928875,116.304299,0,114,39850.9783333333,2009-02-06,23:28:48
39.928947,116.304303,0,113,39850.9783449074,2009-02-06,23:28:49
39.929005,116.304311,0,120,39850.9783564815,2009-02-06,23:28:50
39.929073,116.304306,0,126,39850.9783680556,2009-02-06,23:28:51
39.929134,116.304268,0,124,39850.9783796296,2009-02-06,23:28:52
39.929202,116.304259,0,122,39850.9783912037,2009-02-06,23:28:53
39.929269,116.304266,0,123,39850.9784027778,2009-02-06,23:28:54
39.929347,116.304271,0,119,39850.9784143518,2009-02-06,23:28:55
39.92942,116.304274,0,116,39850.9784259259,2009-02-06,23:28:56
39.929499,116.304288,0,115,39850.9784375,2009-02-06,23:28:57
39.92957,116.304287,0,114,39850.9784490741,2009-02-06,23:28:58
39.929632,116.304294,0,117,39850.9784606481,2009-02-06,23:28:59
39.929703,116.304301,0,116,39850.9784722222,2009-02-06,23:29:00
39.929767,116.304304,0,117,39850.9784837963,2009-02-06,23:29:01
39.929827,116.304305,0,118,39850.9784953704,2009-02-06,23:29:02
39.929884,116.304314,0,124,39850.9785069444,2009-02-06,23:29:03
39.929947,116.304319,0,123,39850.9785185185,2009-02-06,23:29:04
39.930009,116.304319,0,122,39850.9785300926,2009-02-06,23:29:05
39.93006,116.304316,0,128,39850.9785416667,2009-02-06,23:29:06
39.930115,116.304317,0,129,39850.9785532407,2009-02-06,23:29:07
39.930164,116.304315,0,124,39850.9785648148,2009-02-06,23:29:08
39.930206,116.304308,0,118,39850.9785763889,2009-02-06,23:29:09
39.930271,116.304298,0,119,39850.978599537,2009-02-06,23:29:11
39.930318,116.304299,0,120,39850.9786458333,2009-02-06,23:29:15
39.930318,116.304299,0,120,39850.9786805556,2009-02-06,23:29:18
39.930317,116.3043,0,125,39850.9787037037,2009-02-06,23:29:20
39.930379,116.304298,0,126,39850.9787615741,2009-02-06,23:29:25
39.93045,116.3043,0,127,39850.9787847222,2009-02-06,23:29:27
39.930539,116.304304,0,126,39850.9788078704,2009-02-06,23:29:29
39.930589,116.304305,0,124,39850.9788194444,2009-02-06,23:29:30
39.930637,116.304309,0,123,39850.9788310185,2009-02-06,23:29:31
39.930682,116.304319,0,125,39850.9788425926,2009-02-06,23:29:32
39.930728,116.304326,0,123,39850.9788541667,2009-02-06,23:29:33
39.930835,116.304333,0,122,39850.9788773148,2009-02-06,23:29:35
39.930892,116.30433,0,121,39850.9788888889,2009-02-06,23:29:36
39.930957,116.304333,0,120,39850.978900463,2009-02-06,23:29:37
39.931029,116.304329,0,120,39850.978912037,2009-02-06,23:29:38
39.931107,116.304323,0,120,39850.9789236111,2009-02-06,23:29:39
39.93119,116.304311,0,123,39850.9789351852,2009-02-06,23:29:40
39.931277,116.304302,0,124,39850.9789467593,2009-02-06,23:29:41
39.931364,116.304299,0,127,39850.9789583333,2009-02-06,23:29:42
39.93145,116.304295,0,130,39850.9789699074,2009-02-06,23:29:43
39.931539,116.304292,0,135,39850.9789814815,2009-02-06,23:29:44
39.931622,116.304291,0,140,39850.9789930556,2009-02-06,23:29:45
39.931703,116.304289,0,145,39850.9790046296,2009-02-06,23:29:46
39.931779,116.304283,0,148,39850.9790162037,2009-02-06,23:29:47
39.931851,116.304271,0,153,39850.9790277778,2009-02-06,23:29:48
39.931931,116.304264,0,155,39850.9790393518,2009-02-06,23:29:49
39.932012,116.304263,0,154,39850.9790509259,2009-02-06,23:29:50
39.932094,116.304263,0,156,39850.9790625,2009-02-06,23:29:51
39.932182,116.304265,0,159,39850.9790740741,2009-02-06,23:29:52
39.932279,116.304273,0,156,39850.9790856481,2009-02-06,23:29:53
39.932398,116.304285,0,149,39850.9790972222,2009-02-06,23:29:54
39.932498,116.304279,0,154,39850.9791087963,2009-02-06,23:29:55
39.932627,116.304285,0,148,39850.9791203704,2009-02-06,23:29:56
39.932742,116.304284,0,149,39850.9791319444,2009-02-06,23:29:57
39.932852,116.304276,0,152,39850.9791435185,2009-02-06,23:29:58
39.932979,116.304271,0,150,39850.9791550926,2009-02-06,23:29:59
39.933102,116.304274,0,150,39850.9791666667,2009-02-06,23:30:00
39.933223,116.304278,0,153,39850.9791782407,2009-02-06,23:30:01
39.933358,116.304271,0,148,39850.9791898148,2009-02-06,23:30:02
39.933482,116.304269,0,147,39850.9792013889,2009-02-06,23:30:03
39.933603,116.304271,0,148,39850.979212963,2009-02-06,23:30:04
39.93372,116.304272,0,149,39850.979224537,2009-02-06,23:30:05
39.933835,116.304282,0,152,39850.9792361111,2009-02-06,23:30:06
39.933957,116.304293,0,153,39850.9792476852,2009-02-06,23:30:07
39.934077,116.304302,0,155,39850.9792592593,2009-02-06,23:30:08
39.934196,116.304307,0,156,39850.9792708333,2009-02-06,23:30:09
39.934312,116.304305,0,157,39850.9792824074,2009-02-06,23:30:10
39.934422,116.304296,0,159,39850.9792939815,2009-02-06,23:30:11
39.934525,116.304296,0,160,39850.9793055556,2009-02-06,23:30:12
39.934646,116.304288,0,159,39850.9793171296,2009-02-06,23:30:13
39.934768,116.304278,0,157,39850.9793287037,2009-02-06,23:30:14
39.93488,116.304275,0,159,39850.9793402778,2009-02-06,23:30:15
39.934986,116.304263,0,162,39850.9793518518,2009-02-06,23:30:16
39.935088,116.304256,0,163,39850.9793634259,2009-02-06,23:30:17
39.935192,116.304255,0,163,39850.979375,2009-02-06,23:30:18
39.935301,116.304254,0,160,39850.9793865741,2009-02-06,23:30:19
39.935404,116.304251,0,158,39850.9793981481,2009-02-06,23:30:20
39.935505,116.304249,0,157,39850.9794097222,2009-02-06,23:30:21
39.93562,116.304243,0,148,39850.9794212963,2009-02-06,23:30:22
39.935727,116.304252,0,143,39850.9794328704,2009-02-06,23:30:23
39.935837,116.304251,0,138,39850.9794444444,2009-02-06,23:30:24
39.935946,116.304257,0,135,39850.9794560185,2009-02-06,23:30:25
39.936043,116.304254,0,133,39850.9794675926,2009-02-06,23:30:26
39.936139,116.304253,0,131,39850.9794791667,2009-02-06,23:30:27
39.936236,116.304258,0,130,39850.9794907407,2009-02-06,23:30:28
39.936324,116.304266,0,132,39850.9795023148,2009-02-06,23:30:29
39.936415,116.304277,0,132,39850.9795138889,2009-02-06,23:30:30
39.936506,116.304293,0,132,39850.979525463,2009-02-06,23:30:31
39.936585,116.304315,0,143,39850.979537037,2009-02-06,23:30:32
39.936665,116.304326,0,144,39850.9795486111,2009-02-06,23:30:33
39.936736,116.304328,0,143,39850.9795601852,2009-02-06,23:30:34
39.9368,116.304341,0,140,39850.9795717593,2009-02-06,23:30:35
39.936854,116.304347,0,139,39850.9795833333,2009-02-06,23:30:36
39.9369,116.304349,0,137,39850.9795949074,2009-02-06,23:30:37
39.936948,116.304332,0,146,39850.9796180556,2009-02-06,23:30:39
39.937008,116.304343,0,152,39850.9796412037,2009-02-06,23:30:41
39.937075,116.304355,0,152,39850.9796643518,2009-02-06,23:30:43
39.937132,116.304361,0,151,39850.9796875,2009-02-06,23:30:45
39.937154,116.304367,0,167,39850.9797222222,2009-02-06,23:30:48
39.93715,116.304367,0,176,39850.9797800926,2009-02-06,23:30:53
39.93715,116.304367,0,176,39850.9798148148,2009-02-06,23:30:56
39.937156,116.304366,0,178,39850.979837963,2009-02-06,23:30:58
39.937216,116.304349,0,182,39850.9798958333,2009-02-06,23:31:03
39.937272,116.304332,0,180,39850.9799189815,2009-02-06,23:31:05
39.93733,116.30432,0,172,39850.9799421296,2009-02-06,23:31:07
39.937411,116.304305,0,160,39850.9799652778,2009-02-06,23:31:09
39.937496,116.304296,0,157,39850.9799884259,2009-02-06,23:31:11
39.937542,116.304275,0,159,39850.98,2009-02-06,23:31:12
39.937599,116.304274,0,156,39850.9800115741,2009-02-06,23:31:13
39.937654,116.304258,0,153,39850.9800231481,2009-02-06,23:31:14
39.937713,116.304244,0,150,39850.9800347222,2009-02-06,23:31:15
39.937772,116.304232,0,149,39850.9800462963,2009-02-06,23:31:16
39.937841,116.304226,0,144,39850.9800578704,2009-02-06,23:31:17
39.937914,116.304219,0,139,39850.9800694444,2009-02-06,23:31:18
39.937994,116.304218,0,132,39850.9800810185,2009-02-06,23:31:19
39.938082,116.304217,0,123,39850.9800925926,2009-02-06,23:31:20
39.938165,116.304215,0,120,39850.9801041667,2009-02-06,23:31:21
39.938259,116.304207,0,120,39850.9801157407,2009-02-06,23:31:22
39.93836,116.304192,0,118,39850.9801273148,2009-02-06,23:31:23
39.938456,116.30418,0,115,39850.9801388889,2009-02-06,23:31:24
39.938558,116.304179,0,110,39850.980150463,2009-02-06,23:31:25
39.938664,116.304178,0,108,39850.980162037,2009-02-06,23:31:26
39.938773,116.304185,0,111,39850.9801736111,2009-02-06,23:31:27
39.938875,116.304186,0,112,39850.9801851852,2009-02-06,23:31:28
39.938976,116.304182,0,112,39850.9801967593,2009-02-06,23:31:29
39.93908,116.304183,0,114,39850.9802083333,2009-02-06,23:31:30
39.939182,116.30419,0,114,39850.9802199074,2009-02-06,23:31:31
39.939284,116.304192,0,113,39850.9802314815,2009-02-06,23:31:32
39.939384,116.304192,0,110,39850.9802430556,2009-02-06,23:31:33
39.939488,116.30419,0,105,39850.9802546296,2009-02-06,23:31:34
39.939593,116.304192,0,104,39850.9802662037,2009-02-06,23:31:35
39.939691,116.304186,0,109,39850.9802777778,2009-02-06,23:31:36
39.939782,116.304165,0,107,39850.9802893519,2009-02-06,23:31:37
39.93987,116.304147,0,109,39850.9803009259,2009-02-06,23:31:38
39.939967,116.304144,0,111,39850.9803125,2009-02-06,23:31:39
39.94007,116.304158,0,107,39850.9803240741,2009-02-06,23:31:40
39.940161,116.304159,0,106,39850.9803356482,2009-02-06,23:31:41
39.940254,116.30416,0,103,39850.9803472222,2009-02-06,23:31:42
39.94035,116.304159,0,101,39850.9803587963,2009-02-06,23:31:43
39.940454,116.304181,0,99,39850.9803703704,2009-02-06,23:31:44
39.940555,116.304194,0,96,39850.9803819444,2009-02-06,23:31:45
39.940654,116.304191,0,94,39850.9803935185,2009-02-06,23:31:46
39.940753,116.304189,0,92,39850.9804050926,2009-02-06,23:31:47
39.940853,116.304189,0,91,39850.9804166667,2009-02-06,23:31:48
39.940952,116.304187,0,90,39850.9804282407,2009-02-06,23:31:49
39.941048,116.30418,0,88,39850.9804398148,2009-02-06,23:31:50
39.941154,116.304168,0,86,39850.9804513889,2009-02-06,23:31:51
39.941228,116.304187,0,86,39850.980462963,2009-02-06,23:31:52
39.941323,116.30418,0,88,39850.980474537,2009-02-06,23:31:53
39.941407,116.304175,0,90,39850.9804861111,2009-02-06,23:31:54
39.9415,116.304176,0,91,39850.9804976852,2009-02-06,23:31:55
39.941592,116.304185,0,90,39850.9805092593,2009-02-06,23:31:56
39.941682,116.30419,0,90,39850.9805208333,2009-02-06,23:31:57
39.941779,116.304198,0,90,39850.9805324074,2009-02-06,23:31:58
39.941883,116.304206,0,91,39850.9805439815,2009-02-06,23:31:59
39.941979,116.304215,0,93,39850.9805555556,2009-02-06,23:32:00
39.942075,116.304219,0,96,39850.9805671296,2009-02-06,23:32:01
39.942172,116.304217,0,99,39850.9805787037,2009-02-06,23:32:02
39.942253,116.304158,0,105,39850.9805902778,2009-02-06,23:32:03
39.942339,116.304108,0,109,39850.9806018519,2009-02-06,23:32:04
39.942439,116.3041,0,114,39850.9806134259,2009-02-06,23:32:05
39.942546,116.304106,0,115,39850.980625,2009-02-06,23:32:06
39.942651,116.30412,0,117,39850.9806365741,2009-02-06,23:32:07
39.942764,116.304129,0,118,39850.9806481482,2009-02-06,23:32:08
39.942872,116.304146,0,120,39850.9806597222,2009-02-06,23:32:09
39.942995,116.304152,0,122,39850.9806712963,2009-02-06,23:32:10
39.943103,116.304158,0,122,39850.9806828704,2009-02-06,23:32:11
39.943209,116.304171,0,124,39850.9806944444,2009-02-06,23:32:12
39.943305,116.304186,0,132,39850.9807060185,2009-02-06,23:32:13
39.943395,116.304194,0,137,39850.9807175926,2009-02-06,23:32:14
39.943467,116.304204,0,147,39850.9807291667,2009-02-06,23:32:15
39.943526,116.3042,0,152,39850.9807407407,2009-02-06,23:32:16
39.94359,116.304185,0,164,39850.9807638889,2009-02-06,23:32:18
39.943614,116.304182,0,179,39850.9808101852,2009-02-06,23:32:22
39.943695,116.304174,0,179,39850.9808680556,2009-02-06,23:32:27
39.943751,116.304169,0,177,39850.9808796296,2009-02-06,23:32:28
39.943818,116.304156,0,177,39850.9808912037,2009-02-06,23:32:29
39.943891,116.304145,0,176,39850.9809027778,2009-02-06,23:32:30
39.943968,116.304125,0,178,39850.9809143519,2009-02-06,23:32:31
39.944057,116.304116,0,177,39850.9809259259,2009-02-06,23:32:32
39.944152,116.304105,0,175,39850.9809375,2009-02-06,23:32:33
39.944245,116.304097,0,176,39850.9809490741,2009-02-06,23:32:34
39.944344,116.304088,0,176,39850.9809606481,2009-02-06,23:32:35
39.944442,116.304084,0,176,39850.9809722222,2009-02-06,23:32:36
39.944543,116.304083,0,174,39850.9809837963,2009-02-06,23:32:37
39.944642,116.304082,0,176,39850.9809953704,2009-02-06,23:32:38
39.944739,116.304079,0,179,39850.9810069444,2009-02-06,23:32:39
39.944842,116.304071,0,179,39850.9810185185,2009-02-06,23:32:40
39.944948,116.30406,0,178,39850.9810300926,2009-02-06,23:32:41
39.945053,116.304043,0,177,39850.9810416667,2009-02-06,23:32:42
39.945145,116.304032,0,178,39850.9810532407,2009-02-06,23:32:43
39.945235,116.304022,0,179,39850.9810648148,2009-02-06,23:32:44
39.945326,116.304015,0,179,39850.9810763889,2009-02-06,23:32:45
39.945415,116.304012,0,178,39850.981087963,2009-02-06,23:32:46
39.945501,116.304009,0,177,39850.981099537,2009-02-06,23:32:47
39.945593,116.304008,0,173,39850.9811111111,2009-02-06,23:32:48
39.94568,116.30401,0,171,39850.9811226852,2009-02-06,23:32:49
39.945765,116.30401,0,171,39850.9811342593,2009-02-06,23:32:50
39.945852,116.304014,0,164,39850.9811458333,2009-02-06,23:32:51
39.945937,116.304012,0,163,39850.9811574074,2009-02-06,23:32:52
39.946026,116.304017,0,158,39850.9811689815,2009-02-06,23:32:53
39.946119,116.304023,0,154,39850.9811805556,2009-02-06,23:32:54
39.946208,116.304022,0,150,39850.9811921296,2009-02-06,23:32:55
39.946298,116.30402,0,148,39850.9812037037,2009-02-06,23:32:56
39.946384,116.30402,0,146,39850.9812152778,2009-02-06,23:32:57
39.94647,116.304022,0,143,39850.9812268519,2009-02-06,23:32:58
39.946547,116.30403,0,148,39850.9812384259,2009-02-06,23:32:59
39.946626,116.304034,0,146,39850.98125,2009-02-06,23:33:00
39.946703,116.304038,0,144,39850.9812615741,2009-02-06,23:33:01
39.94678,116.304037,0,141,39850.9812731481,2009-02-06,23:33:02
39.946847,116.304038,0,141,39850.9812847222,2009-02-06,23:33:03
39.946903,116.304034,0,139,39850.9812962963,2009-02-06,23:33:04
39.946957,116.304028,0,137,39850.9813078704,2009-02-06,23:33:05
39.947028,116.304027,0,146,39850.9813310185,2009-02-06,23:33:07
39.947064,116.304027,0,150,39850.9813888889,2009-02-06,23:33:12
39.947074,116.304067,0,140,39850.9814467593,2009-02-06,23:33:17
39.947117,116.304075,0,134,39850.9814930556,2009-02-06,23:33:21
39.947188,116.304076,0,135,39850.9815162037,2009-02-06,23:33:23
39.947249,116.304077,0,132,39850.9815277778,2009-02-06,23:33:24
39.947318,116.304077,0,131,39850.9815393519,2009-02-06,23:33:25
39.947395,116.304078,0,132,39850.9815509259,2009-02-06,23:33:26
39.947477,116.30408,0,133,39850.9815625,2009-02-06,23:33:27
39.947565,116.304074,0,133,39850.9815740741,2009-02-06,23:33:28
39.947659,116.304073,0,134,39850.9815856481,2009-02-06,23:33:29
39.947749,116.304053,0,134,39850.9815972222,2009-02-06,23:33:30
39.947849,116.304047,0,135,39850.9816087963,2009-02-06,23:33:31
39.947955,116.304036,0,136,39850.9816203704,2009-02-06,23:33:32
39.948051,116.304023,0,138,39850.9816319444,2009-02-06,23:33:33
39.948132,116.303994,0,143,39850.9816435185,2009-02-06,23:33:34
39.948225,116.303985,0,142,39850.9816550926,2009-02-06,23:33:35
39.948329,116.303975,0,139,39850.9816666667,2009-02-06,23:33:36
39.948431,116.303976,0,138,39850.9816782407,2009-02-06,23:33:37
39.948541,116.303971,0,136,39850.9816898148,2009-02-06,23:33:38
39.94865,116.303964,0,134,39850.9817013889,2009-02-06,23:33:39
39.948747,116.303952,0,133,39850.981712963,2009-02-06,23:33:40
39.948843,116.303942,0,133,39850.981724537,2009-02-06,23:33:41
39.948938,116.30393,0,132,39850.9817361111,2009-02-06,23:33:42
39.949026,116.303917,0,132,39850.9817476852,2009-02-06,23:33:43
39.949104,116.303903,0,132,39850.9817592593,2009-02-06,23:33:44
39.949171,116.303887,0,133,39850.9817708333,2009-02-06,23:33:45
39.949229,116.303872,0,135,39850.9817824074,2009-02-06,23:33:46
39.94928,116.303858,0,136,39850.9817939815,2009-02-06,23:33:47
39.949334,116.303844,0,137,39850.9818055556,2009-02-06,23:33:48
39.949394,116.303831,0,137,39850.9818171296,2009-02-06,23:33:49
39.94946,116.303818,0,137,39850.9818287037,2009-02-06,23:33:50
39.949521,116.303782,0,140,39850.9818402778,2009-02-06,23:33:51
39.949591,116.303762,0,141,39850.9818518519,2009-02-06,23:33:52
39.949646,116.303738,0,147,39850.9818634259,2009-02-06,23:33:53
39.949716,116.303725,0,149,39850.981875,2009-02-06,23:33:54
39.949791,116.303706,0,143,39850.9818865741,2009-02-06,23:33:55
39.949864,116.303688,0,144,39850.9818981481,2009-02-06,23:33:56
39.94994,116.303676,0,145,39850.9819097222,2009-02-06,23:33:57
39.950014,116.303663,0,144,39850.9819212963,2009-02-06,23:33:58
39.950094,116.303659,0,146,39850.9819328704,2009-02-06,23:33:59
39.950175,116.303649,0,147,39850.9819444444,2009-02-06,23:34:00
39.950256,116.303633,0,150,39850.9819560185,2009-02-06,23:34:01
39.950344,116.303623,0,149,39850.9819675926,2009-02-06,23:34:02
39.950433,116.303616,0,154,39850.9819791667,2009-02-06,23:34:03
39.950525,116.303604,0,155,39850.9819907407,2009-02-06,23:34:04
39.95062,116.303595,0,156,39850.9820023148,2009-02-06,23:34:05
39.950718,116.303583,0,157,39850.9820138889,2009-02-06,23:34:06
39.950814,116.303576,0,160,39850.982025463,2009-02-06,23:34:07
39.950905,116.303573,0,163,39850.982037037,2009-02-06,23:34:08
39.950998,116.303572,0,165,39850.9820486111,2009-02-06,23:34:09
39.95109,116.303568,0,164,39850.9820601852,2009-02-06,23:34:10
39.951179,116.303563,0,165,39850.9820717593,2009-02-06,23:34:11
39.951268,116.30356,0,168,39850.9820833333,2009-02-06,23:34:12
39.951356,116.303556,0,171,39850.9820949074,2009-02-06,23:34:13
39.951443,116.303549,0,172,39850.9821064815,2009-02-06,23:34:14
39.951527,116.303548,0,173,39850.9821180556,2009-02-06,23:34:15
39.951606,116.303531,0,177,39850.9821296296,2009-02-06,23:34:16
39.95169,116.303527,0,180,39850.9821412037,2009-02-06,23:34:17
39.951776,116.303519,0,179,39850.9821527778,2009-02-06,23:34:18
39.951862,116.303512,0,176,39850.9821643519,2009-02-06,23:34:19
39.95194,116.303507,0,175,39850.9821759259,2009-02-06,23:34:20
39.952025,116.303503,0,173,39850.9821875,2009-02-06,23:34:21
39.952114,116.303503,0,169,39850.9821990741,2009-02-06,23:34:22
39.952203,116.303498,0,167,39850.9822106481,2009-02-06,23:34:23
39.952288,116.303493,0,166,39850.9822222222,2009-02-06,23:34:24
39.952372,116.303491,0,166,39850.9822337963,2009-02-06,23:34:25
39.952453,116.303492,0,165,39850.9822453704,2009-02-06,23:34:26
39.952534,116.30349,0,163,39850.9822569444,2009-02-06,23:34:27
39.952616,116.303489,0,159,39850.9822685185,2009-02-06,23:34:28
39.952701,116.303489,0,158,39850.9822800926,2009-02-06,23:34:29
39.952782,116.303486,0,154,39850.9822916667,2009-02-06,23:34:30
39.952859,116.303484,0,154,39850.9823032407,2009-02-06,23:34:31
39.952938,116.303482,0,149,39850.9823148148,2009-02-06,23:34:32
39.953015,116.303479,0,142,39850.9823263889,2009-02-06,23:34:33
39.953088,116.303477,0,140,39850.982337963,2009-02-06,23:34:34
39.953158,116.303474,0,137,39850.982349537,2009-02-06,23:34:35
39.953223,116.303468,0,136,39850.9823611111,2009-02-06,23:34:36
39.953282,116.303468,0,135,39850.9823726852,2009-02-06,23:34:37
39.953329,116.303463,0,130,39850.9823842593,2009-02-06,23:34:38
39.953391,116.303452,0,121,39850.9824074074,2009-02-06,23:34:40
39.953394,116.303462,0,119,39850.9824652778,2009-02-06,23:34:45
39.953396,116.303462,0,117,39850.9825231481,2009-02-06,23:34:50
39.953396,116.303462,0,117,39850.9825578704,2009-02-06,23:34:53
39.953398,116.303463,0,117,39850.9825810185,2009-02-06,23:34:55
39.953468,116.303451,0,114,39850.9826273148,2009-02-06,23:34:59
39.953516,116.303442,0,114,39850.9826388889,2009-02-06,23:35:00
39.95358,116.303427,0,110,39850.982650463,2009-02-06,23:35:01
39.953657,116.303413,0,104,39850.982662037,2009-02-06,23:35:02
39.95373,116.303399,0,103,39850.9826736111,2009-02-06,23:35:03
39.953801,116.303388,0,104,39850.9826851852,2009-02-06,23:35:04
39.953869,116.303374,0,107,39850.9826967593,2009-02-06,23:35:05
39.953939,116.303365,0,108,39850.9827083333,2009-02-06,23:35:06
39.954006,116.303357,0,109,39850.9827199074,2009-02-06,23:35:07
39.954072,116.303346,0,109,39850.9827314815,2009-02-06,23:35:08
39.954137,116.303336,0,109,39850.9827430556,2009-02-06,23:35:09
39.954202,116.303323,0,109,39850.9827546296,2009-02-06,23:35:10
39.954267,116.303314,0,109,39850.9827662037,2009-02-06,23:35:11
39.954328,116.303308,0,109,39850.9827777778,2009-02-06,23:35:12
39.954389,116.303303,0,108,39850.9827893519,2009-02-06,23:35:13
39.954446,116.303297,0,109,39850.9828009259,2009-02-06,23:35:14
39.954505,116.303287,0,108,39850.9828125,2009-02-06,23:35:15
39.954564,116.303278,0,108,39850.9828240741,2009-02-06,23:35:16
39.954614,116.303263,0,107,39850.9828356481,2009-02-06,23:35:17
39.95467,116.303251,0,106,39850.9828472222,2009-02-06,23:35:18
39.954728,116.30324,0,106,39850.9828587963,2009-02-06,23:35:19
39.954783,116.303236,0,106,39850.9828703704,2009-02-06,23:35:20
39.95484,116.303235,0,108,39850.9828819444,2009-02-06,23:35:21
39.95489,116.303236,0,110,39850.9828935185,2009-02-06,23:35:22
39.954942,116.303238,0,111,39850.9829050926,2009-02-06,23:35:23
39.954996,116.303237,0,113,39850.9829166667,2009-02-06,23:35:24
39.955049,116.303235,0,114,39850.9829282407,2009-02-06,23:35:25
39.955102,116.303231,0,116,39850.9829398148,2009-02-06,23:35:26
39.955156,116.303229,0,117,39850.9829513889,2009-02-06,23:35:27
39.955241,116.303221,0,120,39850.982974537,2009-02-06,23:35:29
39.955308,116.303215,0,123,39850.9829976852,2009-02-06,23:35:31
39.955358,116.303219,0,129,39850.9830555556,2009-02-06,23:35:36
39.955373,116.303226,0,134,39850.9831134259,2009-02-06,23:35:41
39.955378,116.303225,0,138,39850.9831712963,2009-02-06,23:35:46
39.955385,116.303222,0,139,39850.9832291667,2009-02-06,23:35:51
39.955385,116.303222,0,139,39850.9832638889,2009-02-06,23:35:54
39.955381,116.30322,0,140,39850.983287037,2009-02-06,23:35:56
39.955395,116.303209,0,140,39850.9833449074,2009-02-06,23:36:01
39.955454,116.303226,0,139,39850.9833564815,2009-02-06,23:36:02
39.955536,116.303218,0,139,39850.9833796296,2009-02-06,23:36:04
39.955586,116.30321,0,139,39850.9833912037,2009-02-06,23:36:05
39.95566,116.303195,0,139,39850.9834027778,2009-02-06,23:36:06
39.955732,116.303177,0,139,39850.9834143519,2009-02-06,23:36:07
39.95581,116.303157,0,139,39850.9834259259,2009-02-06,23:36:08
39.955884,116.303136,0,140,39850.9834375,2009-02-06,23:36:09
39.955959,116.303116,0,140,39850.9834490741,2009-02-06,23:36:10
39.956035,116.30309,0,140,39850.9834606481,2009-02-06,23:36:11
39.956105,116.303067,0,141,39850.9834722222,2009-02-06,23:36:12
39.956173,116.303043,0,142,39850.9834837963,2009-02-06,23:36:13
39.956242,116.303012,0,142,39850.9834953704,2009-02-06,23:36:14
39.956318,116.302986,0,143,39850.9835069444,2009-02-06,23:36:15
39.956398,116.302965,0,144,39850.9835185185,2009-02-06,23:36:16
39.956502,116.302953,0,145,39850.9835300926,2009-02-06,23:36:17
39.956619,116.30295,0,146,39850.9835416667,2009-02-06,23:36:18
39.956731,116.302957,0,147,39850.9835532407,2009-02-06,23:36:19
39.95684,116.302963,0,148,39850.9835648148,2009-02-06,23:36:20
39.95695,116.302971,0,149,39850.9835763889,2009-02-06,23:36:21
39.957059,116.302973,0,150,39850.983587963,2009-02-06,23:36:22
39.957154,116.302979,0,151,39850.983599537,2009-02-06,23:36:23
39.9573,116.302993,0,152,39850.9836111111,2009-02-06,23:36:24
39.957413,116.302998,0,152,39850.9836226852,2009-02-06,23:36:25
39.957563,116.303011,0,153,39850.9836342593,2009-02-06,23:36:26
39.957729,116.303016,0,154,39850.9836458333,2009-02-06,23:36:27
39.957861,116.303001,0,155,39850.9836574074,2009-02-06,23:36:28
39.957984,116.302973,0,155,39850.9836689815,2009-02-06,23:36:29
39.958076,116.302926,0,157,39850.9836805556,2009-02-06,23:36:30
39.958157,116.302893,0,159,39850.9836921296,2009-02-06,23:36:31
39.958226,116.302877,0,160,39850.9837037037,2009-02-06,23:36:32
39.958274,116.302862,0,161,39850.9837152778,2009-02-06,23:36:33
39.958345,116.302836,0,162,39850.9837384259,2009-02-06,23:36:35
39.95837,116.302784,0,167,39850.9837731481,2009-02-06,23:36:38
39.958359,116.302754,0,168,39850.9838310185,2009-02-06,23:36:43
39.958401,116.302746,0,170,39850.9838888889,2009-02-06,23:36:48
39.958458,116.302747,0,170,39850.983912037,2009-02-06,23:36:50
39.958526,116.302739,0,171,39850.9839351852,2009-02-06,23:36:52
39.958608,116.302726,0,172,39850.9839583333,2009-02-06,23:36:54
39.958656,116.30272,0,171,39850.9839699074,2009-02-06,23:36:55
39.958703,116.302707,0,171,39850.9839814815,2009-02-06,23:36:56
39.958753,116.302694,0,171,39850.9839930556,2009-02-06,23:36:57
39.958811,116.302677,0,170,39850.9840046296,2009-02-06,23:36:58
39.958874,116.302662,0,169,39850.9840162037,2009-02-06,23:36:59
39.958932,116.302653,0,170,39850.9840277778,2009-02-06,23:37:00
39.958991,116.30265,0,172,39850.9840393519,2009-02-06,23:37:01
39.959049,116.302645,0,173,39850.9840509259,2009-02-06,23:37:02
39.959106,116.302639,0,173,39850.9840625,2009-02-06,23:37:03
39.959164,116.302632,0,174,39850.9840740741,2009-02-06,23:37:04
39.959223,116.302622,0,175,39850.9840856481,2009-02-06,23:37:05
39.959291,116.302619,0,176,39850.9840972222,2009-02-06,23:37:06
39.959348,116.302616,0,176,39850.9841087963,2009-02-06,23:37:07
39.959405,116.302615,0,177,39850.9841203704,2009-02-06,23:37:08
39.959464,116.302612,0,177,39850.9841319444,2009-02-06,23:37:09
39.959524,116.302603,0,177,39850.9841435185,2009-02-06,23:37:10
39.959586,116.302592,0,177,39850.9841550926,2009-02-06,23:37:11
39.959649,116.302583,0,178,39850.9841666667,2009-02-06,23:37:12
39.959713,116.302572,0,179,39850.9841782407,2009-02-06,23:37:13
39.959776,116.302561,0,180,39850.9841898148,2009-02-06,23:37:14
39.959839,116.302553,0,182,39850.9842013889,2009-02-06,23:37:15
39.959901,116.302547,0,185,39850.984212963,2009-02-06,23:37:16
39.959957,116.302545,0,187,39850.984224537,2009-02-06,23:37:17
39.960011,116.302548,0,190,39850.9842361111,2009-02-06,23:37:18
39.960066,116.302553,0,192,39850.9842476852,2009-02-06,23:37:19
39.960119,116.302558,0,195,39850.9842592593,2009-02-06,23:37:20
39.960173,116.302562,0,199,39850.9842708333,2009-02-06,23:37:21
39.960227,116.302564,0,201,39850.9842824074,2009-02-06,23:37:22
39.960279,116.302564,0,205,39850.9842939815,2009-02-06,23:37:23
39.960328,116.302561,0,208,39850.9843055556,2009-02-06,23:37:24
39.960379,116.30256,0,211,39850.9843171296,2009-02-06,23:37:25
39.960428,116.302559,0,214,39850.9843287037,2009-02-06,23:37:26
39.960473,116.302562,0,218,39850.9843402778,2009-02-06,23:37:27
39.960517,116.30257,0,223,39850.9843518519,2009-02-06,23:37:28
39.960602,116.302585,0,229,39850.984375,2009-02-06,23:37:30
39.960621,116.302591,0,240,39850.9844328704,2009-02-06,23:37:35
39.960611,116.302592,0,235,39850.9844907407,2009-02-06,23:37:40
39.96058,116.302599,0,236,39850.9845486111,2009-02-06,23:37:45
39.96053,116.302591,0,236,39850.9845833333,2009-02-06,23:37:48
39.960467,116.302574,0,237,39850.9846180556,2009-02-06,23:37:51
39.96042,116.302552,0,237,39850.9846412037,2009-02-06,23:37:53
39.960372,116.302526,0,237,39850.9846643518,2009-02-06,23:37:55
39.960497,116.302359,0,151,39850.9850347222,2009-02-06,23:38:27
39.960413,116.302328,0,143,39850.9850462963,2009-02-06,23:38:28
39.960413,116.302328,0,143,39850.9850578704,2009-02-06,23:38:29
39.96041,116.302324,0,124,39850.9850810185,2009-02-06,23:38:31
39.96047,116.302336,0,110,39850.9851157407,2009-02-06,23:38:34
39.960515,116.30234,0,92,39850.9851388889,2009-02-06,23:38:36
39.960566,116.302343,0,69,39850.9851736111,2009-02-06,23:38:39
39.960611,116.302332,0,56,39850.9851967593,2009-02-06,23:38:41
39.960658,116.302324,0,45,39850.9852199074,2009-02-06,23:38:43
39.960639,116.302333,0,74,39850.9852314815,2009-02-06,23:38:44
39.96062,116.302353,0,100,39850.9852430556,2009-02-06,23:38:45
39.960599,116.302374,0,128,39850.9852546296,2009-02-06,23:38:46
39.960586,116.302391,0,148,39850.9852662037,2009-02-06,23:38:47
39.960576,116.30241,0,170,39850.9852893518,2009-02-06,23:38:49
39.96054,116.302435,0,214,39850.9853125,2009-02-06,23:38:51
39.960532,116.302469,0,232,39850.9853356481,2009-02-06,23:38:53
39.960556,116.302496,0,230,39850.9853935185,2009-02-06,23:38:58
39.960561,116.3025,0,234,39850.9854513889,2009-02-06,23:39:03
39.960561,116.3025,0,234,39850.9854861111,2009-02-06,23:39:06
39.960561,116.3025,0,236,39850.9855092593,2009-02-06,23:39:08
39.960602,116.302523,0,238,39850.985625,2009-02-06,23:39:18
39.960551,116.30248,0,238,39850.9856597222,2009-02-06,23:39:21
39.960555,116.302517,0,236,39850.9858680556,2009-02-06,23:39:39
39.960589,116.302462,0,236,39850.9858796296,2009-02-06,23:39:40
39.960634,116.302425,0,237,39850.9858912037,2009-02-06,23:39:41
39.960678,116.302396,0,237,39850.9859027778,2009-02-06,23:39:42
39.960766,116.302372,0,237,39850.9859143518,2009-02-06,23:39:43
39.960902,116.302349,0,237,39850.9859259259,2009-02-06,23:39:44
39.961038,116.302315,0,238,39850.9859375,2009-02-06,23:39:45
39.961149,116.302314,0,236,39850.9859490741,2009-02-06,23:39:46
39.961271,116.302288,0,236,39850.9859606481,2009-02-06,23:39:47
39.961376,116.302259,0,235,39850.9859722222,2009-02-06,23:39:48
39.961471,116.302238,0,235,39850.9859837963,2009-02-06,23:39:49
39.961569,116.302217,0,233,39850.9859953704,2009-02-06,23:39:50
39.961685,116.302192,0,231,39850.9860069444,2009-02-06,23:39:51
39.961788,116.302171,0,229,39850.9860185185,2009-02-06,23:39:52
39.961894,116.302139,0,226,39850.9860300926,2009-02-06,23:39:53
39.961998,116.302119,0,223,39850.9860416667,2009-02-06,23:39:54
39.96211,116.302097,0,221,39850.9860532407,2009-02-06,23:39:55
39.962219,116.302077,0,219,39850.9860648148,2009-02-06,23:39:56
39.962323,116.302055,0,214,39850.9860763889,2009-02-06,23:39:57
39.962427,116.302033,0,210,39850.986087963,2009-02-06,23:39:58
39.96254,116.302008,0,204,39850.986099537,2009-02-06,23:39:59
39.96265,116.301983,0,198,39850.9861111111,2009-02-06,23:40:00
39.962751,116.301956,0,192,39850.9861226852,2009-02-06,23:40:01
39.962854,116.301932,0,189,39850.9861342593,2009-02-06,23:40:02
39.962955,116.301912,0,186,39850.9861458333,2009-02-06,23:40:03
39.963049,116.301885,0,178,39850.9861574074,2009-02-06,23:40:04
39.963174,116.301863,0,167,39850.9861689815,2009-02-06,23:40:05
39.963273,116.30185,0,163,39850.9861805556,2009-02-06,23:40:06
39.96337,116.301841,0,160,39850.9861921296,2009-02-06,23:40:07
39.963465,116.301836,0,157,39850.9862037037,2009-02-06,23:40:08
39.963568,116.301827,0,154,39850.9862152778,2009-02-06,23:40:09
39.963658,116.30183,0,154,39850.9862268518,2009-02-06,23:40:10
39.963752,116.301822,0,151,39850.9862384259,2009-02-06,23:40:11
39.963828,116.301808,0,150,39850.98625,2009-02-06,23:40:12
39.963881,116.301799,0,152,39850.9862615741,2009-02-06,23:40:13
39.963931,116.301788,0,153,39850.9862731481,2009-02-06,23:40:14
39.963977,116.301783,0,154,39850.9862847222,2009-02-06,23:40:15
39.963993,116.301792,0,164,39850.9863425926,2009-02-06,23:40:20
39.963982,116.301811,0,159,39850.986400463,2009-02-06,23:40:25
39.963982,116.301811,0,159,39850.9864351852,2009-02-06,23:40:28
39.963982,116.301813,0,159,39850.9864583333,2009-02-06,23:40:30
39.964003,116.301823,0,159,39850.9865162037,2009-02-06,23:40:35
39.964039,116.30182,0,157,39850.9865740741,2009-02-06,23:40:40
39.964083,116.30179,0,150,39850.9866203704,2009-02-06,23:40:44
39.964124,116.301773,0,148,39850.9866782407,2009-02-06,23:40:49
39.96417,116.30176,0,148,39850.9867361111,2009-02-06,23:40:54
39.964218,116.301761,0,145,39850.9867824074,2009-02-06,23:40:58
39.964264,116.301751,0,141,39850.9868402778,2009-02-06,23:41:03
39.964301,116.301724,0,145,39850.9868981481,2009-02-06,23:41:08
39.964352,116.301705,0,146,39850.9869560185,2009-02-06,23:41:13
39.964395,116.301691,0,141,39850.9870023148,2009-02-06,23:41:17
39.96444,116.301685,0,137,39850.9870486111,2009-02-06,23:41:21
39.964494,116.301682,0,131,39850.9870949074,2009-02-06,23:41:25
39.96455,116.301683,0,126,39850.9871412037,2009-02-06,23:41:29
39.9646,116.30168,0,120,39850.9871990741,2009-02-06,23:41:34
39.964648,116.301667,0,112,39850.9872453704,2009-02-06,23:41:38
39.964687,116.301644,0,105,39850.9872916667,2009-02-06,23:41:42
39.964735,116.301637,0,104,39850.987337963,2009-02-06,23:41:46
39.964784,116.301633,0,106,39850.9873958333,2009-02-06,23:41:51
39.964824,116.301663,0,108,39850.9874421296,2009-02-06,23:41:55
39.964876,116.301653,0,99,39850.9874768518,2009-02-06,23:41:58
39.964924,116.301651,0,93,39850.9875231481,2009-02-06,23:42:02
39.964974,116.301636,0,86,39850.9875694444,2009-02-06,23:42:06
39.965018,116.301626,0,86,39850.9876273148,2009-02-06,23:42:11
39.96507,116.301622,0,82,39850.9876736111,2009-02-06,23:42:15
39.965118,116.301609,0,82,39850.9877314815,2009-02-06,23:42:20
39.965162,116.301605,0,79,39850.9877777778,2009-02-06,23:42:24
39.965188,116.301579,0,92,39850.9878356481,2009-02-06,23:42:29
39.965234,116.301542,0,95,39850.9878819444,2009-02-06,23:42:33
39.96528,116.301521,0,97,39850.9879282407,2009-02-06,23:42:37
39.965322,116.30154,0,105,39850.9879861111,2009-02-06,23:42:42
39.965359,116.301576,0,109,39850.9880208333,2009-02-06,23:42:45
39.965412,116.301563,0,109,39850.9880787037,2009-02-06,23:42:50
39.965449,116.301554,0,111,39850.9881365741,2009-02-06,23:42:55
39.965499,116.301571,0,108,39850.9881828704,2009-02-06,23:42:59
39.96554,116.301543,0,109,39850.9882291667,2009-02-06,23:43:03
39.965581,116.301519,0,113,39850.988287037,2009-02-06,23:43:08
39.965617,116.301507,0,109,39850.9883449074,2009-02-06,23:43:13
39.965622,116.301507,0,104,39850.9884027778,2009-02-06,23:43:18
39.965625,116.301504,0,104,39850.9884606482,2009-02-06,23:43:23
39.965626,116.301502,0,105,39850.9885185185,2009-02-06,23:43:28
39.965626,116.301502,0,105,39850.9885763889,2009-02-06,23:43:33
39.965626,116.301502,0,105,39850.9886111111,2009-02-06,23:43:36
39.965628,116.301501,0,105,39850.9886342593,2009-02-06,23:43:38
39.965637,116.301494,0,106,39850.9886921296,2009-02-06,23:43:43
39.965684,116.301471,0,106,39850.9887384259,2009-02-06,23:43:47
39.965717,116.301475,0,111,39850.9887962963,2009-02-06,23:43:52
39.965767,116.301453,0,108,39850.9888425926,2009-02-06,23:43:56
39.965818,116.301439,0,110,39850.988900463,2009-02-06,23:44:01
39.965862,116.301424,0,110,39850.9889467593,2009-02-06,23:44:05
39.965908,116.301419,0,110,39850.9889930556,2009-02-06,23:44:09
39.965955,116.301422,0,110,39850.9890509259,2009-02-06,23:44:14
39.966,116.301429,0,110,39850.9890972222,2009-02-06,23:44:18
39.966037,116.301418,0,108,39850.9891550926,2009-02-06,23:44:23
39.966089,116.301424,0,109,39850.989212963,2009-02-06,23:44:28
39.966142,116.301417,0,106,39850.9892708333,2009-02-06,23:44:33
39.96619,116.301406,0,103,39850.9893171296,2009-02-06,23:44:37
39.966243,116.301411,0,102,39850.989375,2009-02-06,23:44:42
39.966291,116.301398,0,99,39850.9894212963,2009-02-06,23:44:46
39.966342,116.301388,0,96,39850.9894675926,2009-02-06,23:44:50
39.966388,116.301383,0,100,39850.989525463,2009-02-06,23:44:55
39.966426,116.301378,0,103,39850.9895833333,2009-02-06,23:45:00
39.966466,116.301387,0,109,39850.9896412037,2009-02-06,23:45:05
39.966517,116.301358,0,110,39850.9896875,2009-02-06,23:45:09
39.966563,116.30135,0,115,39850.9897453704,2009-02-06,23:45:14
39.966614,116.301357,0,120,39850.9898032407,2009-02-06,23:45:19
39.966651,116.30137,0,124,39850.9898611111,2009-02-06,23:45:24
39.966673,116.301342,0,137,39850.9899074074,2009-02-06,23:45:28
39.966702,116.301385,0,140,39850.9899652778,2009-02-06,23:45:33
39.966722,116.301458,0,137,39850.9900115741,2009-02-06,23:45:37
39.966741,116.301515,0,136,39850.9900578704,2009-02-06,23:45:41
39.966777,116.301566,0,135,39850.9901041667,2009-02-06,23:45:45
39.966805,116.301595,0,138,39850.990162037,2009-02-06,23:45:50
39.966815,116.301656,0,134,39850.9901967593,2009-02-06,23:45:53
39.966818,116.301719,0,134,39850.9902430556,2009-02-06,23:45:57
39.966826,116.301777,0,131,39850.9902893519,2009-02-06,23:46:01
39.966835,116.301838,0,130,39850.9903472222,2009-02-06,23:46:06
39.966842,116.301892,0,135,39850.9904050926,2009-02-06,23:46:11
39.96686,116.301953,0,135,39850.9904513889,2009-02-06,23:46:15
39.966861,116.302016,0,135,39850.9904976852,2009-02-06,23:46:19
39.966875,116.302075,0,135,39850.9905439815,2009-02-06,23:46:23
39.966855,116.302148,0,137,39850.9906018519,2009-02-06,23:46:28
39.966861,116.302216,0,138,39850.9906597222,2009-02-06,23:46:33
39.966868,116.302274,0,140,39850.9907175926,2009-02-06,23:46:38
39.966886,116.30234,0,135,39850.990775463,2009-02-06,23:46:43
39.966903,116.302388,0,137,39850.9908333333,2009-02-06,23:46:48
39.966879,116.302449,0,140,39850.9908912037,2009-02-06,23:46:53
39.966885,116.302507,0,145,39850.9909490741,2009-02-06,23:46:58
39.966887,116.302572,0,142,39850.9909953704,2009-02-06,23:47:02
39.966902,116.302627,0,141,39850.9910416667,2009-02-06,23:47:06
39.966907,116.302694,0,143,39850.991099537,2009-02-06,23:47:11
39.966891,116.302757,0,143,39850.9911574074,2009-02-06,23:47:16
39.966908,116.302794,0,139,39850.9912152778,2009-02-06,23:47:21
39.966892,116.302861,0,141,39850.9912731481,2009-02-06,23:47:26
39.966894,116.302931,0,143,39850.9913310185,2009-02-06,23:47:31
39.966851,116.302975,0,147,39850.9913773148,2009-02-06,23:47:35
39.966794,116.302998,0,150,39850.991412037,2009-02-06,23:47:38
39.966751,116.30301,0,154,39850.9914699074,2009-02-06,23:47:43
39.966743,116.303049,0,159,39850.9915277778,2009-02-06,23:47:48
39.966744,116.303072,0,165,39850.9915856481,2009-02-06,23:47:53
39.966798,116.303066,0,170,39850.9916435185,2009-02-06,23:47:58
39.966863,116.303055,0,172,39850.9916666667,2009-02-06,23:48:00
39.966912,116.303078,0,173,39850.9916898148,2009-02-06,23:48:02
39.966986,116.303106,0,169,39850.991712963,2009-02-06,23:48:04
39.96703,116.30314,0,171,39850.9917361111,2009-02-06,23:48:06
39.966968,116.303179,0,177,39850.9917592593,2009-02-06,23:48:08
39.966892,116.303203,0,187,39850.9917824074,2009-02-06,23:48:10
39.966851,116.303234,0,196,39850.9918055556,2009-02-06,23:48:12
39.966811,116.303255,0,201,39850.9918402778,2009-02-06,23:48:15
39.966789,116.303251,0,205,39850.9918981481,2009-02-06,23:48:20
39.966673,116.303226,0,208,39850.9919212963,2009-02-06,23:48:22
39.966617,116.303215,0,211,39850.9919560185,2009-02-06,23:48:25
39.966553,116.303209,0,214,39850.9919791667,2009-02-06,23:48:27
39.9665,116.303198,0,216,39850.9920023148,2009-02-06,23:48:29
39.96645,116.303195,0,221,39850.9920486111,2009-02-06,23:48:33
39.966424,116.303147,0,228,39850.9920949074,2009-02-06,23:48:37
39.966391,116.303131,0,236,39850.9921527778,2009-02-06,23:48:42
39.966429,116.303145,0,242,39850.9922106481,2009-02-06,23:48:47
39.966426,116.303151,0,245,39850.9922685185,2009-02-06,23:48:52
39.966426,116.303151,0,245,39850.9923032407,2009-02-06,23:48:55
39.966427,116.303152,0,246,39850.9923263889,2009-02-06,23:48:57
39.966434,116.303162,0,247,39850.9923842593,2009-02-06,23:49:02
39.966417,116.303173,0,250,39850.9924421296,2009-02-06,23:49:07
39.966399,116.303188,0,250,39850.9925,2009-02-06,23:49:12
39.966394,116.303186,0,251,39850.9925578704,2009-02-06,23:49:17
39.966397,116.303182,0,254,39850.9926157407,2009-02-06,23:49:22
39.966404,116.303177,0,256,39850.9926736111,2009-02-06,23:49:27
39.966404,116.303177,0,256,39850.9927083333,2009-02-06,23:49:30
39.966408,116.303175,0,257,39850.9927314815,2009-02-06,23:49:32
39.966423,116.303165,0,259,39850.9927893518,2009-02-06,23:49:37
39.966457,116.303162,0,261,39850.9928472222,2009-02-06,23:49:42
39.966543,116.3031,0,263,39850.9928935185,2009-02-06,23:49:46
39.966587,116.303065,0,263,39850.9929166667,2009-02-06,23:49:48
39.966611,116.30303,0,276,39850.9929513889,2009-02-06,23:49:51
39.966664,116.303058,0,276,39850.9929861111,2009-02-06,23:49:54
39.966689,116.303068,0,275,39850.9930439815,2009-02-06,23:49:59
39.966702,116.303074,0,267,39850.9931018518,2009-02-06,23:50:04
39.966638,116.303077,0,267,39850.9931134259,2009-02-06,23:50:05
39.966637,116.303014,0,265,39850.9931597222,2009-02-06,23:50:09
39.966654,116.302985,0,256,39850.9932175926,2009-02-06,23:50:14
39.966624,116.302964,0,251,39850.993275463,2009-02-06,23:50:19
39.96659,116.302944,0,246,39850.9933333333,2009-02-06,23:50:24
39.966597,116.302909,0,240,39850.9933912037,2009-02-06,23:50:29
39.966598,116.302868,0,231,39850.9934490741,2009-02-06,23:50:34
39.966599,116.302807,0,224,39850.9935069444,2009-02-06,23:50:39
39.966615,116.30276,0,212,39850.9935532407,2009-02-06,23:50:43
39.966611,116.302707,0,205,39850.993599537,2009-02-06,23:50:47
39.966617,116.302657,0,196,39850.9936458333,2009-02-06,23:50:51
39.966656,116.302609,0,188,39850.9936921296,2009-02-06,23:50:55
39.966698,116.302573,0,185,39850.9937268518,2009-02-06,23:50:58
39.966731,116.302531,0,180,39850.9937615741,2009-02-06,23:51:01
39.966757,116.302508,0,182,39850.9938194444,2009-02-06,23:51:06
39.966798,116.302457,0,177,39850.9938657407,2009-02-06,23:51:10
39.966835,116.302413,0,169,39850.993912037,2009-02-06,23:51:14
39.966846,116.302352,0,160,39850.9939699074,2009-02-06,23:51:19
39.966848,116.302279,0,157,39850.9940277778,2009-02-06,23:51:24
39.966856,116.30222,0,154,39850.9940856481,2009-02-06,23:51:29
39.966841,116.302155,0,148,39850.9941435185,2009-02-06,23:51:34
39.966858,116.302092,0,143,39850.9942013889,2009-02-06,23:51:39
39.966884,116.302045,0,141,39850.9942361111,2009-02-06,23:51:42
39.966866,116.301984,0,138,39850.9942939815,2009-02-06,23:51:47
39.966888,116.301932,0,135,39850.9943518518,2009-02-06,23:51:52
39.966897,116.301867,0,133,39850.9943981481,2009-02-06,23:51:56
39.966907,116.3018,0,130,39850.9944560185,2009-02-06,23:52:01
39.966936,116.30174,0,127,39850.9945023148,2009-02-06,23:52:05
39.966902,116.301703,0,124,39850.9945486111,2009-02-06,23:52:09
39.9669,116.301634,0,121,39850.9946064815,2009-02-06,23:52:14
39.966903,116.301578,0,120,39850.9946643518,2009-02-06,23:52:19
39.966876,116.301509,0,118,39850.9947222222,2009-02-06,23:52:24
39.966847,116.301461,0,119,39850.9947569444,2009-02-06,23:52:27
39.966806,116.301424,0,120,39850.9947916667,2009-02-06,23:52:30
39.966782,116.301383,0,120,39850.994849537,2009-02-06,23:52:35
39.966822,116.301345,0,121,39850.9949074074,2009-02-06,23:52:40
39.966848,116.301297,0,125,39850.9949652778,2009-02-06,23:52:45
39.966882,116.301291,0,123,39850.9950231481,2009-02-06,23:52:50
39.966923,116.301273,0,123,39850.9950810185,2009-02-06,23:52:55
39.966972,116.30127,0,126,39850.9951388889,2009-02-06,23:53:00
39.967016,116.301258,0,127,39850.9951967593,2009-02-06,23:53:05
39.96705,116.301224,0,129,39850.9952546296,2009-02-06,23:53:10
39.967091,116.301226,0,133,39850.9953125,2009-02-06,23:53:15
39.967129,116.301216,0,137,39850.9953703704,2009-02-06,23:53:20
39.967176,116.301217,0,142,39850.9954282407,2009-02-06,23:53:25
39.967225,116.301209,0,142,39850.9954861111,2009-02-06,23:53:30
39.967271,116.301193,0,140,39850.9955439815,2009-02-06,23:53:35
39.967321,116.301191,0,138,39850.9956018519,2009-02-06,23:53:40
39.967367,116.301195,0,137,39850.9956597222,2009-02-06,23:53:45
39.96742,116.3012,0,137,39850.9957060185,2009-02-06,23:53:49
39.967465,116.301207,0,141,39850.9957638889,2009-02-06,23:53:54
39.9675,116.301206,0,144,39850.9958217593,2009-02-06,23:53:59
39.967521,116.301153,0,147,39850.9958680556,2009-02-06,23:54:03
39.967565,116.301151,0,152,39850.9959259259,2009-02-06,23:54:08
39.967608,116.301149,0,159,39850.9959837963,2009-02-06,23:54:13
39.967654,116.301167,0,164,39850.9960416667,2009-02-06,23:54:18
39.9677,116.301164,0,168,39850.996099537,2009-02-06,23:54:23
39.967749,116.301171,0,163,39850.9961458333,2009-02-06,23:54:27
39.967804,116.301168,0,156,39850.9961921296,2009-02-06,23:54:31
39.967846,116.301153,0,152,39850.9962384259,2009-02-06,23:54:35
39.96789,116.301138,0,146,39850.9962962963,2009-02-06,23:54:40
39.967939,116.30114,0,145,39850.9963541667,2009-02-06,23:54:45
39.967992,116.301138,0,143,39850.996412037,2009-02-06,23:54:50
39.968039,116.301131,0,137,39850.9964699074,2009-02-06,23:54:55
39.968079,116.301106,0,134,39850.9965277778,2009-02-06,23:55:00
39.968117,116.301109,0,142,39850.9965856481,2009-02-06,23:55:05
39.96816,116.301102,0,149,39850.9966435185,2009-02-06,23:55:10
39.968191,116.301063,0,165,39850.9967013889,2009-02-06,23:55:15
39.968238,116.301036,0,167,39850.9967476852,2009-02-06,23:55:19
39.968281,116.301029,0,174,39850.9968055556,2009-02-06,23:55:24
39.968312,116.30103,0,185,39850.9968634259,2009-02-06,23:55:29
39.968359,116.301036,0,191,39850.9969097222,2009-02-06,23:55:33
39.968406,116.301036,0,202,39850.9969675926,2009-02-06,23:55:38
39.968441,116.301035,0,212,39850.997025463,2009-02-06,23:55:43
39.968481,116.301025,0,215,39850.9970833333,2009-02-06,23:55:48
39.96851,116.30103,0,217,39850.9971412037,2009-02-06,23:55:53
39.968553,116.301041,0,218,39850.9971990741,2009-02-06,23:55:58
39.968599,116.301049,0,219,39850.9972453704,2009-02-06,23:56:02
39.968643,116.301076,0,219,39850.9973032407,2009-02-06,23:56:07
39.968688,116.301069,0,219,39850.9973611111,2009-02-06,23:56:12
39.96873,116.301053,0,218,39850.9974189815,2009-02-06,23:56:17
39.96877,116.301029,0,213,39850.9974652778,2009-02-06,23:56:21
39.96881,116.301015,0,207,39850.9975231481,2009-02-06,23:56:26
39.968855,116.301003,0,202,39850.9975578704,2009-02-06,23:56:29
39.968898,116.300997,0,197,39850.9975925926,2009-02-06,23:56:32
39.96894,116.301,0,192,39850.9976273148,2009-02-06,23:56:35
39.968986,116.30099,0,192,39850.9976851852,2009-02-06,23:56:40
39.969042,116.300996,0,190,39850.9977430556,2009-02-06,23:56:45
39.969096,116.300985,0,187,39850.9978009259,2009-02-06,23:56:50
39.969142,116.300997,0,187,39850.9978587963,2009-02-06,23:56:55
39.969193,116.301016,0,185,39850.9979050926,2009-02-06,23:56:59
39.969244,116.301009,0,186,39850.9979513889,2009-02-06,23:57:03
39.969296,116.301017,0,180,39850.9980092593,2009-02-06,23:57:08
39.969345,116.301023,0,179,39850.9980671296,2009-02-06,23:57:13
39.969381,116.301074,0,174,39850.998125,2009-02-06,23:57:18
39.9694,116.301122,0,165,39850.9981828704,2009-02-06,23:57:23
39.969446,116.301138,0,162,39850.9982407407,2009-02-06,23:57:28
39.969486,116.301148,0,164,39850.9982986111,2009-02-06,23:57:33
39.969521,116.30118,0,169,39850.9983564815,2009-02-06,23:57:38
39.969556,116.30124,0,167,39850.9983912037,2009-02-06,23:57:41
39.969587,116.301309,0,165,39850.9984375,2009-02-06,23:57:45
39.969612,116.301367,0,159,39850.9984722222,2009-02-06,23:57:48
39.969645,116.301407,0,152,39850.9985069444,2009-02-06,23:57:51
39.969669,116.301449,0,146,39850.9985648148,2009-02-06,23:57:56
39.969684,116.301508,0,137,39850.9986226852,2009-02-06,23:58:01
39.969704,116.301568,0,128,39850.9986805556,2009-02-06,23:58:06
39.969744,116.301598,0,121,39850.9987268519,2009-02-06,23:58:10
39.969784,116.301656,0,116,39850.9987731481,2009-02-06,23:58:14
39.969822,116.301683,0,112,39850.9988078704,2009-02-06,23:58:17
39.969836,116.30174,0,110,39850.9988541667,2009-02-06,23:58:21
39.969819,116.301795,0,114,39850.9988888889,2009-02-06,23:58:24
39.969799,116.301846,0,119,39850.9989236111,2009-02-06,23:58:27
39.969811,116.301894,0,124,39850.9989814815,2009-02-06,23:58:32
39.969825,116.301951,0,126,39850.9990393519,2009-02-06,23:58:37
39.96982,116.302019,0,125,39850.9990972222,2009-02-06,23:58:42
39.969795,116.302072,0,130,39850.9991319444,2009-02-06,23:58:45
39.969792,116.302137,0,127,39850.9991898148,2009-02-06,23:58:50
39.969798,116.302187,0,125,39850.9992476852,2009-02-06,23:58:55
39.969771,116.302236,0,128,39850.9992824074,2009-02-06,23:58:58
39.969755,116.302287,0,132,39850.9993402778,2009-02-06,23:59:03
39.969798,116.302344,0,128,39850.9993981481,2009-02-06,23:59:08
39.969832,116.302408,0,128,39850.9994560185,2009-02-06,23:59:13
39.969878,116.302469,0,125,39850.9995023148,2009-02-06,23:59:17
39.969877,116.302528,0,126,39850.9995486111,2009-02-06,23:59:21
39.969872,116.302586,0,129,39850.9995949074,2009-02-06,23:59:25
39.96986,116.302648,0,127,39850.9996527778,2009-02-06,23:59:30
39.969848,116.302711,0,124,39850.9997106481,2009-02-06,23:59:35
39.969828,116.30277,0,130,39850.9997685185,2009-02-06,23:59:40
39.969825,116.302834,0,136,39850.9998263889,2009-02-06,23:59:45
39.969819,116.30288,0,139,39850.9998842593,2009-02-06,23:59:50
39.96982,116.30289,0,140,39850.9999421296,2009-02-06,23:59:55
39.96984,116.302952,0,139,39851,2009-02-07,00:00:00
39.969857,116.303011,0,137,39851.0000462963,2009-02-07,00:00:04
39.969882,116.303023,0,135,39851.0001041667,2009-02-07,00:00:09
39.969895,116.303031,0,135,39851.000162037,2009-02-07,00:00:14
39.969916,116.303091,0,139,39851.0002083333,2009-02-07,00:00:18
39.969902,116.303126,0,148,39851.0002662037,2009-02-07,00:00:23
39.969903,116.303154,0,155,39851.0003240741,2009-02-07,00:00:28
39.969911,116.303201,0,159,39851.0003819444,2009-02-07,00:00:33
39.969919,116.303258,0,163,39851.0004398148,2009-02-07,00:00:38
39.969897,116.30333,0,169,39851.000474537,2009-02-07,00:00:41
39.969883,116.303377,0,175,39851.0005324074,2009-02-07,00:00:46
39.969879,116.303439,0,174,39851.0005671296,2009-02-07,00:00:49
39.969884,116.303508,0,174,39851.000625,2009-02-07,00:00:54
39.969887,116.303569,0,175,39851.0006828704,2009-02-07,00:00:59
39.969916,116.303632,0,167,39851.0007060185,2009-02-07,00:01:01
39.969914,116.303707,0,163,39851.0007407407,2009-02-07,00:01:04
39.969934,116.303774,0,159,39851.0007986111,2009-02-07,00:01:09
39.969948,116.303827,0,156,39851.0008564815,2009-02-07,00:01:14
39.969962,116.303883,0,153,39851.0009143518,2009-02-07,00:01:19
39.969954,116.303947,0,150,39851.0009606481,2009-02-07,00:01:23
39.969971,116.303991,0,147,39851.0010185185,2009-02-07,00:01:28
39.96997,116.304036,0,146,39851.0010763889,2009-02-07,00:01:33
39.969979,116.304095,0,148,39851.0011342593,2009-02-07,00:01:38
39.969991,116.304142,0,149,39851.0011921296,2009-02-07,00:01:43
39.969991,116.304142,0,149,39851.0012268518,2009-02-07,00:01:46
39.969986,116.304149,0,152,39851.00125,2009-02-07,00:01:48
39.970008,116.304167,0,156,39851.0013078704,2009-02-07,00:01:53
39.970048,116.304175,0,155,39851.0013657407,2009-02-07,00:01:58
39.970089,116.304151,0,152,39851.0014236111,2009-02-07,00:02:03
39.97014,116.304152,0,152,39851.0014699074,2009-02-07,00:02:07
39.97018,116.304154,0,153,39851.0015277778,2009-02-07,00:02:12
39.970186,116.304164,0,154,39851.0015856481,2009-02-07,00:02:17
39.970204,116.304163,0,157,39851.0016435185,2009-02-07,00:02:22
39.970235,116.304158,0,159,39851.0017013889,2009-02-07,00:02:27
39.970256,116.304154,0,162,39851.0017592593,2009-02-07,00:02:32
39.970314,116.304169,0,157,39851.0018055556,2009-02-07,00:02:36
39.970367,116.30416,0,156,39851.0018518518,2009-02-07,00:02:40
39.970421,116.304174,0,159,39851.0019097222,2009-02-07,00:02:45
39.970469,116.304151,0,163,39851.0019675926,2009-02-07,00:02:50
39.970535,116.304111,0,165,39851.0020023148,2009-02-07,00:02:53
39.970577,116.304088,0,166,39851.0020486111,2009-02-07,00:02:57
39.970594,116.304085,0,169,39851.0021064815,2009-02-07,00:03:02
39.970641,116.304079,0,171,39851.0021412037,2009-02-07,00:03:05
39.970691,116.304086,0,172,39851.0021875,2009-02-07,00:03:09
39.970737,116.304091,0,173,39851.0022337963,2009-02-07,00:03:13
39.970772,116.304059,0,177,39851.0022916667,2009-02-07,00:03:18
39.970808,116.304037,0,178,39851.002349537,2009-02-07,00:03:23
39.970818,116.30403,0,181,39851.0024074074,2009-02-07,00:03:28
39.970865,116.304032,0,183,39851.0024652778,2009-02-07,00:03:33
39.970923,116.304058,0,174,39851.0025115741,2009-02-07,00:03:37
39.970963,116.30408,0,169,39851.0025578704,2009-02-07,00:03:41
39.970985,116.304086,0,170,39851.0026157407,2009-02-07,00:03:46
39.971024,116.304092,0,175,39851.0026736111,2009-02-07,00:03:51
39.971091,116.304094,0,182,39851.0027083333,2009-02-07,00:03:54
39.971169,116.304069,0,188,39851.0027314815,2009-02-07,00:03:56
39.971215,116.304063,0,195,39851.0027662037,2009-02-07,00:03:59
39.971269,116.304094,0,200,39851.0028125,2009-02-07,00:04:03
39.971289,116.304105,0,218,39851.0028587963,2009-02-07,00:04:07
39.971326,116.304139,0,221,39851.0029050926,2009-02-07,00:04:11
39.971372,116.304177,0,222,39851.0029513889,2009-02-07,00:04:15
39.97142,116.304205,0,224,39851.0030092593,2009-02-07,00:04:20
39.971444,116.304251,0,218,39851.0030439815,2009-02-07,00:04:23
39.971467,116.304314,0,212,39851.0030787037,2009-02-07,00:04:26
39.97149,116.30437,0,209,39851.0031134259,2009-02-07,00:04:29
39.971509,116.304444,0,206,39851.0031597222,2009-02-07,00:04:33
39.971528,116.304522,0,200,39851.0031944444,2009-02-07,00:04:36
39.971543,116.304597,0,195,39851.0032291667,2009-02-07,00:04:39
39.971558,116.304666,0,192,39851.0032638889,2009-02-07,00:04:42
39.971578,116.30472,0,190,39851.0032986111,2009-02-07,00:04:45
39.971573,116.304791,0,189,39851.0033564815,2009-02-07,00:04:50
39.971578,116.304845,0,188,39851.0034143519,2009-02-07,00:04:55
39.97159,116.304876,0,186,39851.0034722222,2009-02-07,00:05:00
39.971596,116.304885,0,184,39851.0035300926,2009-02-07,00:05:05
39.9716,116.304882,0,183,39851.003587963,2009-02-07,00:05:10
39.9716,116.304882,0,183,39851.0036226852,2009-02-07,00:05:13
39.971598,116.304883,0,183,39851.0036458333,2009-02-07,00:05:15
39.971588,116.304885,0,183,39851.0037037037,2009-02-07,00:05:20
39.971556,116.304889,0,183,39851.0037615741,2009-02-07,00:05:25
39.969717,116.304382,0,-498,39851.044849537,2009-02-07,01:04:35
39.96991,116.304659,0,-338,39851.0448611111,2009-02-07,01:04:36
39.970514,116.305215,0,137,39851.0448726852,2009-02-07,01:04:37
39.970502,116.305268,0,156,39851.0449074074,2009-02-07,01:04:40
39.970481,116.305281,0,161,39851.0449652778,2009-02-07,01:04:45
39.970437,116.305293,0,161,39851.0450115741,2009-02-07,01:04:49
39.970406,116.305297,0,166,39851.0450694444,2009-02-07,01:04:54
39.97038,116.305331,0,183,39851.0451273148,2009-02-07,01:04:59
39.970328,116.305329,0,186,39851.045150463,2009-02-07,01:05:01
39.97027,116.305338,0,190,39851.0451967593,2009-02-07,01:05:05
39.970218,116.305336,0,189,39851.0452430556,2009-02-07,01:05:09
39.970171,116.305316,0,183,39851.0452893519,2009-02-07,01:05:13
39.970147,116.305319,0,183,39851.0453472222,2009-02-07,01:05:18
39.970104,116.305298,0,183,39851.0454050926,2009-02-07,01:05:23
39.970045,116.305308,0,186,39851.045462963,2009-02-07,01:05:28
39.970014,116.305303,0,188,39851.0455208333,2009-02-07,01:05:33
39.970014,116.305318,0,190,39851.0455787037,2009-02-07,01:05:38
39.969994,116.305392,0,188,39851.0456365741,2009-02-07,01:05:43
39.969997,116.305461,0,187,39851.0456712963,2009-02-07,01:05:46
39.969965,116.305506,0,185,39851.0457060185,2009-02-07,01:05:49
39.96997,116.305568,0,185,39851.0457523148,2009-02-07,01:05:53
39.969945,116.30563,0,183,39851.0457986111,2009-02-07,01:05:57
39.969928,116.305693,0,182,39851.0458564815,2009-02-07,01:06:02
39.969931,116.305758,0,180,39851.0459143519,2009-02-07,01:06:07
39.969936,116.305808,0,178,39851.0459722222,2009-02-07,01:06:12
39.969935,116.305869,0,178,39851.0460300926,2009-02-07,01:06:17
39.969932,116.305928,0,176,39851.046087963,2009-02-07,01:06:22
39.969933,116.305994,0,174,39851.0461458333,2009-02-07,01:06:27
39.969946,116.306038,0,172,39851.0462037037,2009-02-07,01:06:32
39.969952,116.306092,0,172,39851.0462615741,2009-02-07,01:06:37
39.969959,116.30616,0,171,39851.0463194444,2009-02-07,01:06:42
39.969978,116.306204,0,173,39851.0463773148,2009-02-07,01:06:47
39.969977,116.306269,0,173,39851.0464351852,2009-02-07,01:06:52
39.96999,116.306341,0,173,39851.0464930556,2009-02-07,01:06:57
39.970006,116.3064,0,173,39851.0465509259,2009-02-07,01:07:02
39.970007,116.306449,0,175,39851.0466087963,2009-02-07,01:07:07
39.970021,116.306478,0,178,39851.0466666667,2009-02-07,01:07:12
39.970015,116.306498,0,178,39851.046724537,2009-02-07,01:07:17
39.970015,116.306498,0,178,39851.0467592593,2009-02-07,01:07:20
39.970013,116.306498,0,178,39851.0467824074,2009-02-07,01:07:22
39.970022,116.306498,0,179,39851.0468402778,2009-02-07,01:07:27
39.970051,116.306532,0,180,39851.0468981481,2009-02-07,01:07:32
39.970052,116.306556,0,181,39851.0469560185,2009-02-07,01:07:37
39.970063,116.306576,0,181,39851.0470138889,2009-02-07,01:07:42
39.970061,116.306643,0,179,39851.047037037,2009-02-07,01:07:44
39.970065,116.30671,0,179,39851.0470717593,2009-02-07,01:07:47
39.970062,116.306772,0,179,39851.0471180556,2009-02-07,01:07:51
39.970062,116.306838,0,179,39851.0471643518,2009-02-07,01:07:55
39.970078,116.306896,0,179,39851.0472222222,2009-02-07,01:08:00
39.970074,116.306957,0,178,39851.0472685185,2009-02-07,01:08:04
39.970097,116.306998,0,179,39851.0473263889,2009-02-07,01:08:09
39.970103,116.307039,0,179,39851.0473842593,2009-02-07,01:08:14
39.970126,116.307095,0,181,39851.0474421296,2009-02-07,01:08:19
39.970142,116.307149,0,183,39851.0474884259,2009-02-07,01:08:23
39.970154,116.307211,0,184,39851.0475347222,2009-02-07,01:08:27
39.970151,116.30728,0,184,39851.0475925926,2009-02-07,01:08:32
39.970142,116.307337,0,184,39851.047650463,2009-02-07,01:08:37
39.97014,116.307398,0,186,39851.0477083333,2009-02-07,01:08:42
39.970137,116.30745,0,187,39851.0477662037,2009-02-07,01:08:47
39.970133,116.307514,0,188,39851.0478125,2009-02-07,01:08:51
39.970107,116.307579,0,187,39851.0478703704,2009-02-07,01:08:56
39.970107,116.307642,0,184,39851.0479050926,2009-02-07,01:08:59
39.970092,116.307702,0,182,39851.0479513889,2009-02-07,01:09:03
39.970081,116.307767,0,182,39851.0480092593,2009-02-07,01:09:08
39.970087,116.30784,0,183,39851.0480671296,2009-02-07,01:09:13
39.970121,116.307896,0,184,39851.048125,2009-02-07,01:09:18
39.970128,116.307959,0,185,39851.0481828704,2009-02-07,01:09:23
39.970137,116.308007,0,185,39851.0482407407,2009-02-07,01:09:28
39.970155,116.308066,0,186,39851.0482986111,2009-02-07,01:09:33
39.970158,116.30812,0,189,39851.0483564815,2009-02-07,01:09:38
39.970154,116.308179,0,190,39851.0484143518,2009-02-07,01:09:43
39.970156,116.308245,0,191,39851.0484722222,2009-02-07,01:09:48
39.97018,116.308299,0,192,39851.0485300926,2009-02-07,01:09:53
39.970194,116.308364,0,194,39851.0485763889,2009-02-07,01:09:57
39.970193,116.30843,0,195,39851.0486226852,2009-02-07,01:10:01
39.970211,116.308484,0,196,39851.0486689815,2009-02-07,01:10:05
39.970204,116.308543,0,198,39851.0487268518,2009-02-07,01:10:10
39.970229,116.308593,0,199,39851.0487731481,2009-02-07,01:10:14
39.970234,116.30865,0,201,39851.0488310185,2009-02-07,01:10:19
39.97024,116.3087,0,203,39851.0488888889,2009-02-07,01:10:24
39.970249,116.308755,0,204,39851.0489467593,2009-02-07,01:10:29
39.970232,116.308807,0,206,39851.0490046296,2009-02-07,01:10:34
39.970218,116.308866,0,206,39851.0490625,2009-02-07,01:10:39
39.970221,116.308933,0,205,39851.0491203704,2009-02-07,01:10:44
39.97022,116.308989,0,204,39851.0491782407,2009-02-07,01:10:49
39.970229,116.309052,0,202,39851.0492361111,2009-02-07,01:10:54
39.970253,116.309103,0,201,39851.0492939815,2009-02-07,01:10:59
39.970266,116.309161,0,199,39851.0493518518,2009-02-07,01:11:04
39.970264,116.309217,0,198,39851.0494097222,2009-02-07,01:11:09
39.970272,116.309285,0,196,39851.0494675926,2009-02-07,01:11:14
39.970285,116.309344,0,194,39851.049525463,2009-02-07,01:11:19
39.970314,116.309393,0,192,39851.0495833333,2009-02-07,01:11:24
39.970308,116.309452,0,192,39851.0496412037,2009-02-07,01:11:29
39.97027,116.309489,0,192,39851.0496990741,2009-02-07,01:11:34
39.970224,116.309508,0,193,39851.0497453704,2009-02-07,01:11:38
39.970176,116.309526,0,193,39851.0498032407,2009-02-07,01:11:43
39.970139,116.30953,0,195,39851.0498611111,2009-02-07,01:11:48
39.970092,116.309536,0,195,39851.0499074074,2009-02-07,01:11:52
39.970054,116.309554,0,196,39851.0499652778,2009-02-07,01:11:57
39.969998,116.309571,0,193,39851.0500231481,2009-02-07,01:12:02
39.969945,116.309599,0,190,39851.0500694444,2009-02-07,01:12:06
39.969891,116.309612,0,189,39851.0501157407,2009-02-07,01:12:10
39.969844,116.309624,0,187,39851.050162037,2009-02-07,01:12:14
39.9698,116.30961,0,187,39851.0502083333,2009-02-07,01:12:18
39.969734,116.309648,0,186,39851.0502662037,2009-02-07,01:12:23
39.969685,116.309668,0,184,39851.0503240741,2009-02-07,01:12:28
39.969638,116.309687,0,182,39851.0503819444,2009-02-07,01:12:33
39.969604,116.309687,0,180,39851.0504398148,2009-02-07,01:12:38
39.969543,116.309678,0,177,39851.0504861111,2009-02-07,01:12:42
39.96949,116.309673,0,175,39851.0505439815,2009-02-07,01:12:47
39.969468,116.309662,0,174,39851.0506018519,2009-02-07,01:12:52
39.969468,116.309663,0,176,39851.0506597222,2009-02-07,01:12:57
39.969468,116.309663,0,176,39851.0506944444,2009-02-07,01:13:00
39.969471,116.309659,0,176,39851.0507175926,2009-02-07,01:13:02
39.969474,116.309745,0,174,39851.0507407407,2009-02-07,01:13:04
39.969471,116.30983,0,174,39851.050775463,2009-02-07,01:13:07
39.969459,116.309887,0,173,39851.0508101852,2009-02-07,01:13:10
39.969451,116.309943,0,175,39851.0508680556,2009-02-07,01:13:15
39.969461,116.310016,0,175,39851.0509259259,2009-02-07,01:13:20
39.969453,116.310076,0,175,39851.0509606482,2009-02-07,01:13:23
39.969452,116.310136,0,175,39851.0509953704,2009-02-07,01:13:26
39.969444,116.310195,0,175,39851.0510300926,2009-02-07,01:13:29
39.969428,116.310258,0,174,39851.051087963,2009-02-07,01:13:34
39.969409,116.310316,0,173,39851.0511458333,2009-02-07,01:13:39
39.969425,116.310376,0,172,39851.0511921296,2009-02-07,01:13:43
39.969445,116.310443,0,172,39851.05125,2009-02-07,01:13:48
39.969466,116.310499,0,172,39851.0513078704,2009-02-07,01:13:53
39.969478,116.310559,0,172,39851.0513541667,2009-02-07,01:13:57
39.969471,116.310602,0,171,39851.051412037,2009-02-07,01:14:02
39.969489,116.310657,0,171,39851.0514699074,2009-02-07,01:14:07
39.969519,116.310675,0,172,39851.0515277778,2009-02-07,01:14:12
39.969542,116.310684,0,173,39851.0515856481,2009-02-07,01:14:17
39.969542,116.310684,0,173,39851.0516203704,2009-02-07,01:14:20
39.969545,116.310684,0,174,39851.0516435185,2009-02-07,01:14:22
39.969536,116.310752,0,174,39851.0516782407,2009-02-07,01:14:25
39.969508,116.310823,0,176,39851.051724537,2009-02-07,01:14:29
39.969466,116.31086,0,177,39851.0517361111,2009-02-07,01:14:30
39.969423,116.310903,0,178,39851.0517708333,2009-02-07,01:14:33
39.969395,116.310949,0,182,39851.0518171296,2009-02-07,01:14:37
39.969352,116.310985,0,185,39851.0518634259,2009-02-07,01:14:41
39.9693,116.311011,0,186,39851.0519097222,2009-02-07,01:14:45
39.969248,116.311033,0,186,39851.0519675926,2009-02-07,01:14:50
39.969206,116.311037,0,191,39851.052025463,2009-02-07,01:14:55
39.96916,116.311011,0,198,39851.0520833333,2009-02-07,01:15:00
39.969135,116.311015,0,206,39851.0521412037,2009-02-07,01:15:05
39.969088,116.311072,0,210,39851.0521759259,2009-02-07,01:15:08
39.969067,116.311118,0,214,39851.0522337963,2009-02-07,01:15:13
39.969024,116.31112,0,219,39851.0522916667,2009-02-07,01:15:18
39.969009,116.311114,0,222,39851.052349537,2009-02-07,01:15:23
39.968975,116.311188,0,227,39851.0523958333,2009-02-07,01:15:27
39.968998,116.311247,0,232,39851.0524305556,2009-02-07,01:15:30
39.968988,116.311286,0,237,39851.0524884259,2009-02-07,01:15:35
39.968965,116.311355,0,238,39851.0525347222,2009-02-07,01:15:39
39.96893,116.31141,0,241,39851.0525925926,2009-02-07,01:15:44
39.968908,116.311456,0,244,39851.052650463,2009-02-07,01:15:49
39.968888,116.311519,0,244,39851.0526967593,2009-02-07,01:15:53
39.968861,116.311562,0,247,39851.0527546296,2009-02-07,01:15:58
39.968855,116.311572,0,250,39851.0528125,2009-02-07,01:16:03
39.968855,116.311572,0,250,39851.0528472222,2009-02-07,01:16:06
39.968863,116.311576,0,251,39851.0528703704,2009-02-07,01:16:08
39.968845,116.311604,0,250,39851.0529282407,2009-02-07,01:16:13
39.968829,116.311626,0,249,39851.0529861111,2009-02-07,01:16:18
39.968819,116.311686,0,246,39851.0530208333,2009-02-07,01:16:21
39.968813,116.311746,0,243,39851.0530555556,2009-02-07,01:16:24
39.968804,116.311818,0,240,39851.0530902778,2009-02-07,01:16:27
39.968806,116.311884,0,238,39851.0531365741,2009-02-07,01:16:31
39.968788,116.311945,0,235,39851.0531712963,2009-02-07,01:16:34
39.968779,116.312006,0,232,39851.0532291667,2009-02-07,01:16:39
39.968768,116.312055,0,228,39851.053287037,2009-02-07,01:16:44
39.968768,116.312093,0,225,39851.0533449074,2009-02-07,01:16:49
39.968784,116.312116,0,224,39851.0534027778,2009-02-07,01:16:54
39.968767,116.312134,0,225,39851.0534606481,2009-02-07,01:16:59
39.96878,116.312152,0,225,39851.0535185185,2009-02-07,01:17:04
39.968771,116.312156,0,225,39851.0535763889,2009-02-07,01:17:09
39.968771,116.312156,0,225,39851.0536111111,2009-02-07,01:17:12
39.96877,116.312158,0,225,39851.0536342593,2009-02-07,01:17:14
39.968757,116.312226,0,228,39851.0536689815,2009-02-07,01:17:17
39.968749,116.312277,0,229,39851.0537268519,2009-02-07,01:17:22
39.968738,116.312321,0,231,39851.0537847222,2009-02-07,01:17:27
39.968716,116.31235,0,231,39851.0538425926,2009-02-07,01:17:32
39.968721,116.312422,0,233,39851.0538888889,2009-02-07,01:17:36
39.9687,116.312478,0,234,39851.0539236111,2009-02-07,01:17:39
39.968686,116.312551,0,234,39851.0539699074,2009-02-07,01:17:43
39.968676,116.312621,0,232,39851.0539930556,2009-02-07,01:17:45
39.968663,116.31271,0,228,39851.0540046296,2009-02-07,01:17:46
39.96865,116.312782,0,225,39851.0540277778,2009-02-07,01:17:48
39.968647,116.312855,0,219,39851.0540625,2009-02-07,01:17:51
39.968652,116.312921,0,213,39851.0541087963,2009-02-07,01:17:55
39.968636,116.312978,0,211,39851.0541666667,2009-02-07,01:18:00
39.968651,116.313031,0,211,39851.054224537,2009-02-07,01:18:05
39.968641,116.313073,0,211,39851.0542824074,2009-02-07,01:18:10
39.968635,116.313126,0,210,39851.0543402778,2009-02-07,01:18:15
39.96862,116.313181,0,210,39851.0543981481,2009-02-07,01:18:20
39.96864,116.313227,0,212,39851.0544560185,2009-02-07,01:18:25
39.968642,116.313248,0,217,39851.0545138889,2009-02-07,01:18:30
39.968626,116.313244,0,217,39851.0545717593,2009-02-07,01:18:35
39.96863,116.313256,0,218,39851.0546296296,2009-02-07,01:18:40
39.968622,116.31333,0,217,39851.0546643519,2009-02-07,01:18:43
39.968604,116.313387,0,217,39851.0546875,2009-02-07,01:18:45
39.96857,116.313442,0,217,39851.0547106481,2009-02-07,01:18:47
39.968546,116.313494,0,216,39851.0547453704,2009-02-07,01:18:50
39.968529,116.313551,0,215,39851.0547916667,2009-02-07,01:18:54
39.968501,116.313603,0,214,39851.0548263889,2009-02-07,01:18:57
39.968491,116.313663,0,213,39851.0548726852,2009-02-07,01:19:01
39.968465,116.313717,0,212,39851.0549074074,2009-02-07,01:19:04
39.968449,116.313755,0,208,39851.0549652778,2009-02-07,01:19:09
39.968416,116.31379,0,205,39851.0550231481,2009-02-07,01:19:14
39.968386,116.313815,0,203,39851.0550810185,2009-02-07,01:19:19
39.968345,116.313846,0,201,39851.0551388889,2009-02-07,01:19:24
39.968304,116.313876,0,199,39851.0551967593,2009-02-07,01:19:29
39.968256,116.313892,0,198,39851.0552430556,2009-02-07,01:19:33
39.968209,116.313899,0,196,39851.0552893518,2009-02-07,01:19:37
39.968168,116.313882,0,193,39851.0553472222,2009-02-07,01:19:42
39.968116,116.313885,0,192,39851.0553587963,2009-02-07,01:19:43
39.96812,116.313852,0,195,39851.0554166667,2009-02-07,01:19:48
39.968063,116.313882,0,194,39851.0554513889,2009-02-07,01:19:51
39.968028,116.313887,0,193,39851.0555092593,2009-02-07,01:19:56
39.967977,116.31388,0,196,39851.0555555556,2009-02-07,01:20:00
39.967947,116.313891,0,199,39851.0556134259,2009-02-07,01:20:05
39.967919,116.313911,0,203,39851.0556712963,2009-02-07,01:20:10
39.967896,116.313893,0,206,39851.0557291667,2009-02-07,01:20:15
39.967884,116.313842,0,209,39851.055787037,2009-02-07,01:20:20
39.967884,116.313842,0,209,39851.0558217593,2009-02-07,01:20:23
39.967886,116.313842,0,211,39851.0558449074,2009-02-07,01:20:25
39.967955,116.313928,0,213,39851.0558912037,2009-02-07,01:20:29
39.967938,116.313836,0,217,39851.0559143518,2009-02-07,01:20:31
39.967951,116.313861,0,218,39851.0559722222,2009-02-07,01:20:36
39.967952,116.313872,0,219,39851.0560300926,2009-02-07,01:20:41
39.967961,116.313933,0,219,39851.0560648148,2009-02-07,01:20:44
39.967961,116.314038,0,218,39851.0560763889,2009-02-07,01:20:45
39.967968,116.314135,0,217,39851.056099537,2009-02-07,01:20:47
39.968002,116.314204,0,216,39851.0561226852,2009-02-07,01:20:49
39.968014,116.314277,0,219,39851.0561574074,2009-02-07,01:20:52
39.968021,116.314353,0,225,39851.0561805556,2009-02-07,01:20:54
39.968035,116.314413,0,229,39851.0562152778,2009-02-07,01:20:57
39.968031,116.31448,0,231,39851.05625,2009-02-07,01:21:00
39.968049,116.314543,0,238,39851.0562847222,2009-02-07,01:21:03
39.968052,116.314559,0,244,39851.0563425926,2009-02-07,01:21:08
39.968059,116.31458,0,250,39851.056400463,2009-02-07,01:21:13
39.968064,116.314629,0,259,39851.0564583333,2009-02-07,01:21:18
39.968085,116.314686,0,271,39851.0565046296,2009-02-07,01:21:22
39.968104,116.314679,0,275,39851.0565625,2009-02-07,01:21:27
39.968121,116.314668,0,278,39851.0566203704,2009-02-07,01:21:32
39.968141,116.314655,0,285,39851.0566782407,2009-02-07,01:21:37
39.968158,116.314656,0,292,39851.0567361111,2009-02-07,01:21:42
39.968188,116.314659,0,299,39851.0567939815,2009-02-07,01:21:47
39.968199,116.314645,0,303,39851.0568518518,2009-02-07,01:21:52
39.968235,116.314619,0,305,39851.0569097222,2009-02-07,01:21:57
39.968283,116.314508,0,305,39851.0569212963,2009-02-07,01:21:58
39.968315,116.314453,0,306,39851.0569328704,2009-02-07,01:21:59
39.968355,116.314396,0,308,39851.0569560185,2009-02-07,01:22:01
39.96839,116.314353,0,310,39851.0569791667,2009-02-07,01:22:03
39.968429,116.314298,0,313,39851.0570138889,2009-02-07,01:22:06
39.968413,116.314254,0,301,39851.057037037,2009-02-07,01:22:08
39.968388,116.314202,0,287,39851.0570833333,2009-02-07,01:22:12
39.968426,116.314195,0,282,39851.0571412037,2009-02-07,01:22:17
39.96844,116.314213,0,284,39851.0571990741,2009-02-07,01:22:22
39.968421,116.314222,0,273,39851.0572569444,2009-02-07,01:22:27
39.968428,116.314258,0,271,39851.0573148148,2009-02-07,01:22:32
39.968462,116.314251,0,279,39851.0573726852,2009-02-07,01:22:37
39.968476,116.314233,0,278,39851.0574305556,2009-02-07,01:22:42
39.96849,116.314196,0,281,39851.0574884259,2009-02-07,01:22:47
39.968478,116.314164,0,285,39851.0575462963,2009-02-07,01:22:52
39.968497,116.314149,0,293,39851.0576041667,2009-02-07,01:22:57
39.968526,116.314147,0,292,39851.057662037,2009-02-07,01:23:02
39.968547,116.31414,0,295,39851.0577199074,2009-02-07,01:23:07
39.96857,116.314119,0,301,39851.0577777778,2009-02-07,01:23:12
39.968577,116.314092,0,309,39851.0578356481,2009-02-07,01:23:17
39.968629,116.314094,0,316,39851.0578935185,2009-02-07,01:23:22
39.968635,116.314067,0,320,39851.0579513889,2009-02-07,01:23:27
39.968656,116.314065,0,325,39851.0580092593,2009-02-07,01:23:32
39.968663,116.314065,0,327,39851.0580671296,2009-02-07,01:23:37
39.96867,116.31407,0,329,39851.058125,2009-02-07,01:23:42
39.96867,116.31407,0,329,39851.0581597222,2009-02-07,01:23:45
39.968668,116.314074,0,331,39851.0581828704,2009-02-07,01:23:47
39.968659,116.31408,0,333,39851.0582407407,2009-02-07,01:23:52
39.968608,116.31406,0,334,39851.058287037,2009-02-07,01:23:56
39.968578,116.313997,0,337,39851.0583217593,2009-02-07,01:23:59
39.968542,116.313998,0,341,39851.0583796296,2009-02-07,01:24:04
39.968529,116.314063,0,343,39851.0584143519,2009-02-07,01:24:07
39.96852,116.314175,0,343,39851.0584375,2009-02-07,01:24:09
39.968517,116.314179,0,343,39851.0584953704,2009-02-07,01:24:14
39.968517,116.314179,0,343,39851.0585300926,2009-02-07,01:24:17
39.968509,116.314183,0,343,39851.0585532407,2009-02-07,01:24:19
39.968561,116.314217,0,342,39851.058599537,2009-02-07,01:24:23
39.968555,116.314277,0,341,39851.0586574074,2009-02-07,01:24:28
39.968607,116.314356,0,335,39851.0586805556,2009-02-07,01:24:30
39.968638,116.314419,0,329,39851.0587037037,2009-02-07,01:24:32
39.968622,116.314475,0,326,39851.05875,2009-02-07,01:24:36
39.968623,116.314543,0,321,39851.0587731482,2009-02-07,01:24:38
39.968631,116.314617,0,316,39851.0588078704,2009-02-07,01:24:41
39.968623,116.314665,0,313,39851.0588657407,2009-02-07,01:24:46
39.968631,116.314685,0,313,39851.0589236111,2009-02-07,01:24:51
39.968649,116.314686,0,313,39851.0589814815,2009-02-07,01:24:56
39.968647,116.314686,0,312,39851.0590393519,2009-02-07,01:25:01
39.968647,116.314686,0,312,39851.0590740741,2009-02-07,01:25:04
39.96864,116.314686,0,312,39851.0590972222,2009-02-07,01:25:06
39.968972,116.314869,0,307,39851.061724537,2009-02-07,01:28:53
39.968898,116.314678,0,327,39851.0617361111,2009-02-07,01:28:54
39.968838,116.314615,0,238,39851.0617476852,2009-02-07,01:28:55
39.969013,116.31462,0,362,39851.0617592593,2009-02-07,01:28:56
39.968977,116.314693,0,357,39851.0617824074,2009-02-07,01:28:58
39.968932,116.314761,0,356,39851.0617939815,2009-02-07,01:28:59
39.968867,116.314814,0,351,39851.0618055556,2009-02-07,01:29:00
39.968823,116.314795,0,339,39851.0618287037,2009-02-07,01:29:02
39.968821,116.314746,0,326,39851.0618865741,2009-02-07,01:29:07
39.968808,116.314767,0,303,39851.0619328704,2009-02-07,01:29:11
39.968819,116.314761,0,286,39851.0619560185,2009-02-07,01:29:13
39.96884,116.314756,0,281,39851.0620138889,2009-02-07,01:29:18
39.968866,116.314798,0,277,39851.0620717593,2009-02-07,01:29:23
39.968819,116.314863,0,281,39851.0620949074,2009-02-07,01:29:25
39.968817,116.314898,0,283,39851.0621527778,2009-02-07,01:29:30
39.968792,116.314958,0,282,39851.0621990741,2009-02-07,01:29:34
39.968758,116.315027,0,281,39851.0622569444,2009-02-07,01:29:39
39.968776,116.315083,0,271,39851.0623032407,2009-02-07,01:29:43
39.968773,116.315147,0,273,39851.062349537,2009-02-07,01:29:47
39.968781,116.315186,0,274,39851.0624074074,2009-02-07,01:29:52
39.96873,116.315227,0,278,39851.0624305556,2009-02-07,01:29:54
39.968697,116.315272,0,286,39851.0624537037,2009-02-07,01:29:56
39.968674,116.315333,0,288,39851.0625,2009-02-07,01:30:00
39.968688,116.315353,0,288,39851.0625578704,2009-02-07,01:30:05
39.96869,116.315366,0,289,39851.0626157407,2009-02-07,01:30:10
39.968712,116.315385,0,283,39851.0626736111,2009-02-07,01:30:15
39.968715,116.315444,0,275,39851.0626967593,2009-02-07,01:30:17
39.968736,116.315492,0,274,39851.0627546296,2009-02-07,01:30:22
39.968756,116.315547,0,268,39851.0628125,2009-02-07,01:30:27
39.968791,116.315604,0,264,39851.0628703704,2009-02-07,01:30:32
39.968789,116.315676,0,258,39851.0629050926,2009-02-07,01:30:35
39.968803,116.315734,0,256,39851.062962963,2009-02-07,01:30:40
39.968786,116.315789,0,257,39851.0630208333,2009-02-07,01:30:45
39.968793,116.31581,0,256,39851.0630787037,2009-02-07,01:30:50
39.968851,116.315792,0,258,39851.0631018518,2009-02-07,01:30:52
39.968905,116.315777,0,263,39851.0631365741,2009-02-07,01:30:55
39.968898,116.315815,0,265,39851.0631944444,2009-02-07,01:31:00
39.968886,116.315847,0,266,39851.0632523148,2009-02-07,01:31:05
39.968889,116.315935,0,255,39851.063287037,2009-02-07,01:31:08
39.968894,116.315996,0,247,39851.0633101852,2009-02-07,01:31:10
39.968897,116.31608,0,238,39851.0633333333,2009-02-07,01:31:12
39.968898,116.31618,0,228,39851.0633796296,2009-02-07,01:31:16
39.968894,116.316261,0,219,39851.0634027778,2009-02-07,01:31:18
39.968888,116.316331,0,212,39851.0634375,2009-02-07,01:31:21
39.96887,116.316392,0,203,39851.0634837963,2009-02-07,01:31:25
39.968863,116.316469,0,200,39851.0635300926,2009-02-07,01:31:29
39.968863,116.316534,0,198,39851.0635763889,2009-02-07,01:31:33
39.968868,116.316572,0,195,39851.0636342593,2009-02-07,01:31:38
39.968917,116.316575,0,193,39851.0636921296,2009-02-07,01:31:43
39.96897,116.316571,0,193,39851.0637384259,2009-02-07,01:31:47
39.969026,116.316565,0,192,39851.0637847222,2009-02-07,01:31:51
39.968981,116.316592,0,190,39851.0638194444,2009-02-07,01:31:54
39.969,116.316601,0,193,39851.0638773148,2009-02-07,01:31:59
39.969018,116.316612,0,195,39851.0639351852,2009-02-07,01:32:04
39.969025,116.3166,0,213,39851.0639930556,2009-02-07,01:32:09
39.968991,116.31665,0,226,39851.0640393518,2009-02-07,01:32:13
39.968909,116.316751,0,233,39851.0640740741,2009-02-07,01:32:16
39.968869,116.31679,0,238,39851.0640856481,2009-02-07,01:32:17
39.968849,116.316815,0,241,39851.0641435185,2009-02-07,01:32:22
39.968818,116.316843,0,245,39851.0642013889,2009-02-07,01:32:27
39.968815,116.31686,0,247,39851.0642592593,2009-02-07,01:32:32
39.968809,116.316935,0,249,39851.0642939815,2009-02-07,01:32:35
39.968796,116.317,0,251,39851.0643402778,2009-02-07,01:32:39
39.968774,116.317062,0,252,39851.064375,2009-02-07,01:32:42
39.968759,116.317104,0,252,39851.0644328704,2009-02-07,01:32:47
39.968747,116.317164,0,252,39851.0644560185,2009-02-07,01:32:49
39.968718,116.317233,0,253,39851.0644907407,2009-02-07,01:32:52
39.968717,116.317307,0,249,39851.064537037,2009-02-07,01:32:56
39.968719,116.317371,0,245,39851.0645717593,2009-02-07,01:32:59
39.96871,116.317436,0,242,39851.0646064815,2009-02-07,01:33:02
39.968725,116.317502,0,231,39851.0646296296,2009-02-07,01:33:04
39.968726,116.317569,0,226,39851.0646875,2009-02-07,01:33:09
39.968726,116.317629,0,217,39851.0647106481,2009-02-07,01:33:11
39.968735,116.317705,0,203,39851.0647337963,2009-02-07,01:33:13
39.968738,116.317785,0,194,39851.0647800926,2009-02-07,01:33:17
39.968748,116.317852,0,187,39851.0648148148,2009-02-07,01:33:20
39.96875,116.317913,0,181,39851.0648726852,2009-02-07,01:33:25
39.968775,116.317964,0,174,39851.0649305556,2009-02-07,01:33:30
39.968825,116.317957,0,172,39851.0649768518,2009-02-07,01:33:34
39.968858,116.317978,0,168,39851.0650347222,2009-02-07,01:33:39
39.968893,116.318007,0,165,39851.0650925926,2009-02-07,01:33:44
39.968916,116.318044,0,163,39851.065150463,2009-02-07,01:33:49
39.968905,116.318102,0,161,39851.0651967593,2009-02-07,01:33:53
39.968277,116.317753,0,292,39851.0653240741,2009-02-07,01:34:04
39.968388,116.318422,0,320,39851.0654050926,2009-02-07,01:34:11
