# Supplementary material for: Research on differential privacy protection method based on user tendency
Source: PLoS One. 2023 Oct 26;18(10):e0288823. doi: 10.1371/journal.pone.0288823 (PMC10602288; doi:10.1371/journal.pone.0288823)
Supplement: S2 Data — (ZIP) [file pone.0288823.s002.zip › Data 5-2/022/Trajectory/20090207092704.plt]

Geolife trajectory
WGS 84
Altitude is in Feet
Reserved 3
0,2,255,My Track,0,0,2,8421376
0
39.970714,116.304235,0,205,39851.3937962963,2009-02-07,09:27:04
39.970679,116.304349,0,224,39851.3938078704,2009-02-07,09:27:05
39.970747,116.30423,0,118,39851.3938194444,2009-02-07,09:27:06
39.970675,116.304205,0,181,39851.3938310185,2009-02-07,09:27:07
39.97071,116.304132,0,103,39851.3938425926,2009-02-07,09:27:08
39.970721,116.3041,0,84,39851.3938657407,2009-02-07,09:27:10
39.970731,116.304135,0,71,39851.3938773148,2009-02-07,09:27:11
39.970674,116.304167,0,155,39851.3938888889,2009-02-07,09:27:12
39.970646,116.304173,0,183,39851.393900463,2009-02-07,09:27:13
39.970609,116.304188,0,192,39851.3939236111,2009-02-07,09:27:15
39.970567,116.304202,0,197,39851.3939814815,2009-02-07,09:27:20
39.970555,116.304208,0,176,39851.3940277778,2009-02-07,09:27:24
39.970554,116.304219,0,153,39851.3940509259,2009-02-07,09:27:26
39.970519,116.304236,0,142,39851.3940972222,2009-02-07,09:27:30
39.970482,116.304243,0,142,39851.3941550926,2009-02-07,09:27:35
39.97043,116.304253,0,144,39851.394212963,2009-02-07,09:27:40
39.970399,116.304255,0,159,39851.3942361111,2009-02-07,09:27:42
39.970349,116.304299,0,158,39851.3942824074,2009-02-07,09:27:46
39.970305,116.304317,0,163,39851.3943287037,2009-02-07,09:27:50
39.970266,116.304352,0,162,39851.3943634259,2009-02-07,09:27:53
39.97023,116.3044,0,157,39851.3943981482,2009-02-07,09:27:56
39.970187,116.304395,0,158,39851.3944560185,2009-02-07,09:28:01
39.97014,116.304406,0,158,39851.3945138889,2009-02-07,09:28:06
39.970116,116.304397,0,155,39851.3945717593,2009-02-07,09:28:11
39.970078,116.304415,0,153,39851.3946296296,2009-02-07,09:28:16
39.970028,116.304426,0,153,39851.3946875,2009-02-07,09:28:21
39.969988,116.304436,0,153,39851.3947453704,2009-02-07,09:28:26
39.96995,116.304442,0,155,39851.3948032407,2009-02-07,09:28:31
39.969924,116.304398,0,153,39851.3948611111,2009-02-07,09:28:36
39.969913,116.30433,0,144,39851.3949189815,2009-02-07,09:28:41
39.969904,116.304256,0,142,39851.3949768519,2009-02-07,09:28:46
39.969897,116.304193,0,141,39851.3950115741,2009-02-07,09:28:49
39.969872,116.304159,0,142,39851.3950694444,2009-02-07,09:28:54
39.969844,116.304115,0,139,39851.3951273148,2009-02-07,09:28:59
39.969793,116.304103,0,136,39851.3951736111,2009-02-07,09:29:03
39.969758,116.304053,0,136,39851.3952314815,2009-02-07,09:29:08
39.96973,116.304027,0,131,39851.3952893519,2009-02-07,09:29:13
39.969734,116.303969,0,129,39851.3953240741,2009-02-07,09:29:16
39.96973,116.303907,0,128,39851.3953703704,2009-02-07,09:29:20
39.969724,116.303858,0,127,39851.3954282407,2009-02-07,09:29:25
39.969716,116.3038,0,131,39851.395474537,2009-02-07,09:29:29
39.969741,116.303732,0,126,39851.3955208333,2009-02-07,09:29:33
39.969736,116.303676,0,121,39851.3955787037,2009-02-07,09:29:38
39.969732,116.303609,0,120,39851.3956365741,2009-02-07,09:29:43
39.96973,116.303565,0,120,39851.3956944444,2009-02-07,09:29:48
39.969743,116.303517,0,123,39851.3957523148,2009-02-07,09:29:53
39.969728,116.30347,0,125,39851.3958101852,2009-02-07,09:29:58
39.969732,116.303423,0,120,39851.3958680556,2009-02-07,09:30:03
39.969729,116.303374,0,118,39851.3959259259,2009-02-07,09:30:08
39.969737,116.303349,0,126,39851.3959837963,2009-02-07,09:30:13
39.969747,116.303321,0,135,39851.3960416667,2009-02-07,09:30:18
39.969763,116.303295,0,146,39851.396099537,2009-02-07,09:30:23
39.969778,116.303254,0,158,39851.3961574074,2009-02-07,09:30:28
39.969799,116.303222,0,169,39851.3962152778,2009-02-07,09:30:33
39.969808,116.303195,0,179,39851.3962731481,2009-02-07,09:30:38
39.969805,116.303165,0,188,39851.3963310185,2009-02-07,09:30:43
39.96981,116.303112,0,198,39851.3963888889,2009-02-07,09:30:48
39.969811,116.303049,0,197,39851.3964351852,2009-02-07,09:30:52
39.96981,116.302995,0,205,39851.3964699074,2009-02-07,09:30:55
39.969817,116.302934,0,210,39851.3965277778,2009-02-07,09:31:00
39.969835,116.302879,0,214,39851.3965625,2009-02-07,09:31:03
39.969833,116.302808,0,226,39851.3965972222,2009-02-07,09:31:06
39.969832,116.302751,0,235,39851.3966550926,2009-02-07,09:31:11
39.969798,116.302729,0,245,39851.3966782407,2009-02-07,09:31:13
39.969748,116.302717,0,258,39851.396712963,2009-02-07,09:31:16
39.969724,116.302681,0,264,39851.3967708333,2009-02-07,09:31:21
39.969723,116.302615,0,268,39851.3968171296,2009-02-07,09:31:25
39.969709,116.30257,0,274,39851.396875,2009-02-07,09:31:30
39.969702,116.302497,0,275,39851.3969328704,2009-02-07,09:31:35
39.969693,116.302441,0,277,39851.3969907407,2009-02-07,09:31:40
39.969718,116.302402,0,281,39851.3970486111,2009-02-07,09:31:45
39.96972,116.30237,0,290,39851.3971064815,2009-02-07,09:31:50
39.969716,116.302328,0,304,39851.3971643519,2009-02-07,09:31:55
39.969691,116.302262,0,307,39851.3971990741,2009-02-07,09:31:58
39.969677,116.3022,0,312,39851.3972337963,2009-02-07,09:32:01
39.969669,116.302143,0,315,39851.3972800926,2009-02-07,09:32:05
39.969679,116.302078,0,318,39851.397337963,2009-02-07,09:32:10
39.969694,116.302019,0,319,39851.3973958333,2009-02-07,09:32:15
39.969721,116.30199,0,319,39851.3974537037,2009-02-07,09:32:20
39.969732,116.301959,0,320,39851.3975115741,2009-02-07,09:32:25
39.969764,116.301921,0,322,39851.3975694444,2009-02-07,09:32:30
39.96975,116.301891,0,328,39851.3976273148,2009-02-07,09:32:35
39.969711,116.301854,0,334,39851.397662037,2009-02-07,09:32:38
39.969686,116.301795,0,335,39851.3977083333,2009-02-07,09:32:42
39.969683,116.301762,0,334,39851.3977662037,2009-02-07,09:32:47
39.969685,116.301707,0,334,39851.3978240741,2009-02-07,09:32:52
39.969687,116.301668,0,334,39851.3978819444,2009-02-07,09:32:57
39.969701,116.301614,0,335,39851.3979398148,2009-02-07,09:33:02
39.969763,116.30159,0,337,39851.397974537,2009-02-07,09:33:05
39.969801,116.301582,0,338,39851.3980324074,2009-02-07,09:33:10
39.969772,116.301576,0,340,39851.3980902778,2009-02-07,09:33:15
39.969726,116.301562,0,344,39851.3981018519,2009-02-07,09:33:16
39.969682,116.30153,0,351,39851.3981365741,2009-02-07,09:33:19
39.96965,116.301515,0,358,39851.3981944444,2009-02-07,09:33:24
39.969614,116.301541,0,366,39851.3982523148,2009-02-07,09:33:29
39.969564,116.301555,0,371,39851.3982986111,2009-02-07,09:33:33
39.969524,116.301564,0,377,39851.3983564815,2009-02-07,09:33:38
39.96951,116.301528,0,382,39851.3984143519,2009-02-07,09:33:43
39.969458,116.301469,0,385,39851.3984606481,2009-02-07,09:33:47
39.969396,116.301411,0,384,39851.3984837963,2009-02-07,09:33:49
39.969338,116.30139,0,385,39851.3985300926,2009-02-07,09:33:53
39.969291,116.301379,0,387,39851.3985648148,2009-02-07,09:33:56
39.969242,116.301371,0,387,39851.3986111111,2009-02-07,09:34:00
39.969186,116.301352,0,388,39851.3986574074,2009-02-07,09:34:04
39.969137,116.301346,0,388,39851.3987037037,2009-02-07,09:34:08
39.969077,116.301321,0,386,39851.39875,2009-02-07,09:34:12
39.969035,116.301297,0,387,39851.3987847222,2009-02-07,09:34:15
39.968994,116.301316,0,390,39851.3988425926,2009-02-07,09:34:20
39.968954,116.301359,0,390,39851.398900463,2009-02-07,09:34:25
39.968924,116.301373,0,391,39851.3989583333,2009-02-07,09:34:30
39.968901,116.301411,0,391,39851.3990162037,2009-02-07,09:34:35
39.968858,116.301454,0,392,39851.3990625,2009-02-07,09:34:39
39.968798,116.301387,0,394,39851.3990972222,2009-02-07,09:34:42
39.96876,116.30141,0,394,39851.3991550926,2009-02-07,09:34:47
39.968721,116.301359,0,395,39851.3991898148,2009-02-07,09:34:50
39.968695,116.301311,0,396,39851.3992013889,2009-02-07,09:34:51
39.968664,116.301334,0,396,39851.3992592593,2009-02-07,09:34:56
39.968615,116.301293,0,397,39851.3993055556,2009-02-07,09:35:00
39.968577,116.301263,0,399,39851.3993402778,2009-02-07,09:35:03
39.968554,116.301307,0,398,39851.3993981481,2009-02-07,09:35:08
39.968522,116.301328,0,398,39851.3994560185,2009-02-07,09:35:13
39.96852,116.301395,0,398,39851.3995138889,2009-02-07,09:35:18
39.9685,116.30142,0,397,39851.3995717593,2009-02-07,09:35:23
39.968446,116.301444,0,396,39851.3996296296,2009-02-07,09:35:28
39.968423,116.301448,0,396,39851.3996875,2009-02-07,09:35:33
39.968394,116.301457,0,395,39851.3997453704,2009-02-07,09:35:38
39.968344,116.301459,0,394,39851.3998032407,2009-02-07,09:35:43
39.968307,116.301421,0,395,39851.399837963,2009-02-07,09:35:46
39.968264,116.301396,0,395,39851.3998958333,2009-02-07,09:35:51
39.968238,116.30138,0,394,39851.3999537037,2009-02-07,09:35:56
39.968194,116.301348,0,394,39851.4,2009-02-07,09:36:00
39.968139,116.301329,0,394,39851.4000347222,2009-02-07,09:36:03
39.968062,116.301374,0,394,39851.4000694444,2009-02-07,09:36:06
39.968034,116.301375,0,393,39851.4001273148,2009-02-07,09:36:11
39.96802,116.301405,0,391,39851.4001851852,2009-02-07,09:36:16
39.967987,116.301351,0,390,39851.4002083333,2009-02-07,09:36:18
39.96792,116.30132,0,391,39851.4002430556,2009-02-07,09:36:21
39.967884,116.301255,0,392,39851.4002546296,2009-02-07,09:36:22
39.967819,116.301195,0,394,39851.4002662037,2009-02-07,09:36:23
39.967792,116.301226,0,396,39851.4003240741,2009-02-07,09:36:28
39.967809,116.301283,0,397,39851.4003703704,2009-02-07,09:36:32
39.967768,116.301223,0,399,39851.4003819444,2009-02-07,09:36:33
39.967762,116.301276,0,401,39851.4004398148,2009-02-07,09:36:38
39.96769,116.301219,0,403,39851.4004861111,2009-02-07,09:36:42
39.967654,116.301096,0,405,39851.4005092593,2009-02-07,09:36:44
39.967578,116.301003,0,406,39851.4005208333,2009-02-07,09:36:45
39.967569,116.301174,0,406,39851.4005324074,2009-02-07,09:36:46
39.967582,116.30127,0,407,39851.4005439815,2009-02-07,09:36:47
39.967592,116.301327,0,407,39851.4005555556,2009-02-07,09:36:48
39.967567,116.301269,0,409,39851.4005902778,2009-02-07,09:36:51
39.967542,116.301203,0,409,39851.4006018518,2009-02-07,09:36:52
39.967502,116.301134,0,411,39851.400625,2009-02-07,09:36:54
39.967466,116.301111,0,413,39851.4006828704,2009-02-07,09:36:59
39.967451,116.30115,0,415,39851.4007407407,2009-02-07,09:37:04
39.967428,116.301205,0,417,39851.400775463,2009-02-07,09:37:07
39.967419,116.30121,0,418,39851.4008101852,2009-02-07,09:37:10
39.967397,116.301226,0,420,39851.4008680556,2009-02-07,09:37:15
39.967355,116.301295,0,422,39851.4009027778,2009-02-07,09:37:18
39.967355,116.30132,0,423,39851.4009606481,2009-02-07,09:37:23
39.967307,116.301392,0,424,39851.4009953704,2009-02-07,09:37:26
39.967288,116.301387,0,425,39851.4010532407,2009-02-07,09:37:31
39.967256,116.301374,0,426,39851.4011111111,2009-02-07,09:37:36
39.967218,116.301422,0,427,39851.4011458333,2009-02-07,09:37:39
39.967194,116.301428,0,428,39851.4012037037,2009-02-07,09:37:44
39.967148,116.301385,0,429,39851.4012615741,2009-02-07,09:37:49
39.967167,116.301439,0,428,39851.4012847222,2009-02-07,09:37:51
39.967218,116.301536,0,426,39851.4012962963,2009-02-07,09:37:52
39.967256,116.301607,0,425,39851.4013310185,2009-02-07,09:37:55
39.967269,116.301665,0,421,39851.4013773148,2009-02-07,09:37:59
39.967215,116.301647,0,418,39851.401412037,2009-02-07,09:38:02
39.967158,116.301647,0,414,39851.4014699074,2009-02-07,09:38:07
39.9671,116.301589,0,407,39851.4014930556,2009-02-07,09:38:09
39.967058,116.301559,0,404,39851.4015162037,2009-02-07,09:38:11
39.967013,116.301471,0,397,39851.4015509259,2009-02-07,09:38:14
39.966953,116.301453,0,394,39851.4015856481,2009-02-07,09:38:17
39.966907,116.301452,0,394,39851.4016435185,2009-02-07,09:38:22
39.966855,116.301506,0,395,39851.4016898148,2009-02-07,09:38:26
39.966811,116.301499,0,397,39851.4017476852,2009-02-07,09:38:31
39.966785,116.301492,0,395,39851.4018055556,2009-02-07,09:38:36
39.966765,116.301473,0,395,39851.4018634259,2009-02-07,09:38:41
39.966726,116.301439,0,395,39851.4019212963,2009-02-07,09:38:46
39.966688,116.301401,0,395,39851.4019444444,2009-02-07,09:38:48
39.966659,116.301371,0,399,39851.4020023148,2009-02-07,09:38:53
39.966645,116.301321,0,406,39851.4020138889,2009-02-07,09:38:54
39.966633,116.301253,0,409,39851.402037037,2009-02-07,09:38:56
39.966622,116.301288,0,410,39851.4020949074,2009-02-07,09:39:01
39.966622,116.301262,0,412,39851.4021064815,2009-02-07,09:39:02
39.966598,116.30121,0,418,39851.4021527778,2009-02-07,09:39:06
39.966558,116.3012,0,426,39851.4022106482,2009-02-07,09:39:11
39.966537,116.30116,0,429,39851.4022685185,2009-02-07,09:39:16
39.966495,116.301108,0,434,39851.4023148148,2009-02-07,09:39:20
39.966463,116.301056,0,438,39851.402349537,2009-02-07,09:39:23
39.966436,116.301046,0,441,39851.4024074074,2009-02-07,09:39:28
39.966389,116.301028,0,445,39851.4024652778,2009-02-07,09:39:33
39.966344,116.300997,0,448,39851.4025231482,2009-02-07,09:39:38
39.966303,116.300951,0,450,39851.4025694444,2009-02-07,09:39:42
39.966279,116.300904,0,456,39851.4026157407,2009-02-07,09:39:46
39.966249,116.30091,0,463,39851.4026736111,2009-02-07,09:39:51
39.966208,116.300923,0,466,39851.4027314815,2009-02-07,09:39:56
39.966188,116.30085,0,471,39851.4027430556,2009-02-07,09:39:57
39.966138,116.300875,0,473,39851.4027893519,2009-02-07,09:40:01
39.966096,116.300856,0,473,39851.4028472222,2009-02-07,09:40:06
39.96606,116.300929,0,473,39851.4029050926,2009-02-07,09:40:11
39.966048,116.300986,0,473,39851.4029513889,2009-02-07,09:40:15
39.966037,116.30104,0,470,39851.4029861111,2009-02-07,09:40:18
39.966036,116.301056,0,470,39851.4030439815,2009-02-07,09:40:23
39.966036,116.301056,0,470,39851.4030787037,2009-02-07,09:40:26
39.96603,116.301061,0,470,39851.4031018519,2009-02-07,09:40:28
39.965941,116.30109,0,473,39851.4031481481,2009-02-07,09:40:32
39.965888,116.301121,0,475,39851.4031712963,2009-02-07,09:40:34
39.965835,116.301123,0,478,39851.4032175926,2009-02-07,09:40:38
39.965814,116.301193,0,477,39851.4032523148,2009-02-07,09:40:41
39.965776,116.301225,0,476,39851.403287037,2009-02-07,09:40:44
39.965743,116.301266,0,476,39851.4033333333,2009-02-07,09:40:48
39.965696,116.301297,0,476,39851.4033912037,2009-02-07,09:40:53
39.965656,116.301348,0,476,39851.4034375,2009-02-07,09:40:57
39.965607,116.301367,0,475,39851.4034837963,2009-02-07,09:41:01
39.965575,116.301412,0,475,39851.4035300926,2009-02-07,09:41:05
39.965572,116.301419,0,474,39851.4035532407,2009-02-07,09:41:07
39.965538,116.301439,0,472,39851.403599537,2009-02-07,09:41:11
39.96551,116.301466,0,471,39851.4036458333,2009-02-07,09:41:15
39.965492,116.301491,0,470,39851.4037037037,2009-02-07,09:41:20
39.965455,116.301522,0,469,39851.4037615741,2009-02-07,09:41:25
39.965404,116.301543,0,470,39851.4038078704,2009-02-07,09:41:29
39.965363,116.30159,0,467,39851.4038657407,2009-02-07,09:41:34
39.965349,116.301629,0,466,39851.4038888889,2009-02-07,09:41:36
39.965346,116.301687,0,467,39851.4039236111,2009-02-07,09:41:39
39.965326,116.301743,0,467,39851.4039583333,2009-02-07,09:41:42
39.965313,116.301772,0,465,39851.4040162037,2009-02-07,09:41:47
39.965303,116.301739,0,465,39851.4040740741,2009-02-07,09:41:52
39.965308,116.301709,0,464,39851.4041319444,2009-02-07,09:41:57
39.965303,116.30172,0,462,39851.4041898148,2009-02-07,09:42:02
39.965298,116.301718,0,462,39851.4042476852,2009-02-07,09:42:07
39.965298,116.301718,0,462,39851.4042824074,2009-02-07,09:42:10
39.96529,116.301726,0,462,39851.4043055556,2009-02-07,09:42:12
39.964104,116.299872,0,465,39851.4054861111,2009-02-07,09:43:54
39.964146,116.300306,0,650,39851.4055092593,2009-02-07,09:43:56
39.964133,116.300254,0,616,39851.4055208333,2009-02-07,09:43:57
39.964104,116.300153,0,562,39851.4055324074,2009-02-07,09:43:58
39.964111,116.300119,0,546,39851.4055439815,2009-02-07,09:43:59
39.964109,116.300152,0,577,39851.4055787037,2009-02-07,09:44:02
39.964058,116.30022,0,614,39851.4055902778,2009-02-07,09:44:03
39.964127,116.300222,0,643,39851.4056018519,2009-02-07,09:44:04
39.964177,116.300265,0,672,39851.4056134259,2009-02-07,09:44:05
39.96423,116.300414,0,719,39851.405625,2009-02-07,09:44:06
39.964249,116.30049,0,742,39851.4056365741,2009-02-07,09:44:07
39.964231,116.300593,0,779,39851.4056712963,2009-02-07,09:44:10
39.964431,116.300866,0,831,39851.4056828704,2009-02-07,09:44:11
39.964497,116.300886,0,850,39851.4056944444,2009-02-07,09:44:12
39.964541,116.301006,0,866,39851.4057060185,2009-02-07,09:44:13
39.964607,116.301076,0,878,39851.4057175926,2009-02-07,09:44:14
39.964639,116.301129,0,889,39851.4057291667,2009-02-07,09:44:15
39.964662,116.301164,0,899,39851.4057407407,2009-02-07,09:44:16
39.964699,116.30119,0,905,39851.4057523148,2009-02-07,09:44:17
39.964704,116.301222,0,922,39851.4057638889,2009-02-07,09:44:18
39.964734,116.301247,0,941,39851.4057986111,2009-02-07,09:44:21
39.964758,116.301287,0,954,39851.4058101852,2009-02-07,09:44:22
39.964806,116.301338,0,960,39851.4058217593,2009-02-07,09:44:23
39.964841,116.301376,0,974,39851.4058449074,2009-02-07,09:44:25
39.964894,116.301452,0,998,39851.4058680556,2009-02-07,09:44:27
39.964947,116.301527,0,1014,39851.4058912037,2009-02-07,09:44:29
39.96501,116.30155,0,983,39851.4059143519,2009-02-07,09:44:31
39.965033,116.301524,0,960,39851.4059259259,2009-02-07,09:44:32
39.965039,116.301506,0,938,39851.4059375,2009-02-07,09:44:33
39.965062,116.3015,0,922,39851.4059490741,2009-02-07,09:44:34
39.965097,116.301512,0,903,39851.4059606481,2009-02-07,09:44:35
39.965132,116.301541,0,894,39851.4059837963,2009-02-07,09:44:37
39.965158,116.301537,0,871,39851.4059953704,2009-02-07,09:44:38
39.965215,116.301584,0,859,39851.4060185185,2009-02-07,09:44:40
39.965253,116.301597,0,838,39851.4060416667,2009-02-07,09:44:42
39.965285,116.301614,0,823,39851.4060532407,2009-02-07,09:44:43
39.965337,116.301646,0,799,39851.4060763889,2009-02-07,09:44:45
39.965382,116.301655,0,774,39851.406099537,2009-02-07,09:44:47
39.965407,116.30166,0,760,39851.4061111111,2009-02-07,09:44:48
39.965403,116.301639,0,745,39851.4061342593,2009-02-07,09:44:50
39.965409,116.301605,0,720,39851.4061458333,2009-02-07,09:44:51
39.965437,116.301586,0,695,39851.4061805556,2009-02-07,09:44:54
39.965462,116.301552,0,670,39851.4062037037,2009-02-07,09:44:56
39.965537,116.301591,0,645,39851.40625,2009-02-07,09:45:00
39.965552,116.301562,0,627,39851.4062731481,2009-02-07,09:45:02
39.965567,116.301545,0,607,39851.4063194444,2009-02-07,09:45:06
39.965602,116.301533,0,606,39851.4063773148,2009-02-07,09:45:11
39.965659,116.301608,0,622,39851.406400463,2009-02-07,09:45:13
39.9657,116.301648,0,627,39851.4064351852,2009-02-07,09:45:16
39.965721,116.301626,0,631,39851.4064930556,2009-02-07,09:45:21
39.965727,116.30158,0,620,39851.4065162037,2009-02-07,09:45:23
39.965723,116.301525,0,623,39851.4065740741,2009-02-07,09:45:28
39.972873,116.304453,0,492,39851.4617708333,2009-02-07,11:04:57
39.972503,116.304594,0,492,39851.4617939815,2009-02-07,11:04:59
39.972254,116.304722,0,493,39851.4618055556,2009-02-07,11:05:00
39.97155,116.304244,0,193,39851.4618171296,2009-02-07,11:05:01
39.971461,116.304278,0,198,39851.4618402778,2009-02-07,11:05:03
39.971535,116.304259,0,207,39851.4618634259,2009-02-07,11:05:05
39.971487,116.304254,0,205,39851.4618865741,2009-02-07,11:05:07
39.971497,116.304213,0,208,39851.4619444444,2009-02-07,11:05:12
39.971537,116.304183,0,212,39851.4619907407,2009-02-07,11:05:16
39.971527,116.304166,0,213,39851.4620486111,2009-02-07,11:05:21
39.971476,116.304149,0,214,39851.4620949074,2009-02-07,11:05:25
39.97143,116.304188,0,219,39851.4621296296,2009-02-07,11:05:28
39.971399,116.304222,0,228,39851.4621643518,2009-02-07,11:05:31
39.971432,116.304227,0,237,39851.4622222222,2009-02-07,11:05:36
39.971432,116.304227,0,237,39851.4622569444,2009-02-07,11:05:39
39.971431,116.304225,0,237,39851.4622800926,2009-02-07,11:05:41
39.971382,116.304189,0,239,39851.462337963,2009-02-07,11:05:46
39.971281,116.304206,0,239,39851.4623842593,2009-02-07,11:05:50
39.971236,116.30415,0,241,39851.4624074074,2009-02-07,11:05:52
39.971202,116.304135,0,241,39851.4624652778,2009-02-07,11:05:57
39.971299,116.304099,0,244,39851.4624768518,2009-02-07,11:05:58
39.971331,116.304106,0,245,39851.4625347222,2009-02-07,11:06:03
39.971606,116.304102,0,249,39851.4625578704,2009-02-07,11:06:05
39.971696,116.304075,0,252,39851.4625694444,2009-02-07,11:06:06
39.971773,116.30405,0,255,39851.4625810185,2009-02-07,11:06:07
39.971822,116.304026,0,259,39851.4626041667,2009-02-07,11:06:09
39.971805,116.304055,0,268,39851.462662037,2009-02-07,11:06:14
39.97178,116.304102,0,274,39851.4626967593,2009-02-07,11:06:17
39.97174,116.30412,0,280,39851.4627430556,2009-02-07,11:06:21
39.971696,116.30414,0,285,39851.4627777778,2009-02-07,11:06:24
39.971647,116.304159,0,289,39851.4628240741,2009-02-07,11:06:28
39.971583,116.304136,0,291,39851.4628587963,2009-02-07,11:06:31
39.97154,116.304152,0,294,39851.4628819444,2009-02-07,11:06:33
39.971465,116.304167,0,295,39851.4629050926,2009-02-07,11:06:35
39.971382,116.304191,0,296,39851.4629282407,2009-02-07,11:06:37
39.971327,116.304198,0,295,39851.4629513889,2009-02-07,11:06:39
39.971267,116.304213,0,294,39851.462974537,2009-02-07,11:06:41
39.97121,116.304243,0,292,39851.4630092593,2009-02-07,11:06:44
39.971165,116.304249,0,286,39851.4630555556,2009-02-07,11:06:48
39.971153,116.304246,0,286,39851.4630671296,2009-02-07,11:06:49
39.971101,116.304254,0,285,39851.4630902778,2009-02-07,11:06:51
39.971044,116.304267,0,285,39851.4631365741,2009-02-07,11:06:55
39.970957,116.304287,0,281,39851.4631712963,2009-02-07,11:06:58
39.970908,116.304304,0,281,39851.4631944444,2009-02-07,11:07:00
39.970858,116.304317,0,283,39851.4632523148,2009-02-07,11:07:05
39.970804,116.304294,0,282,39851.4632986111,2009-02-07,11:07:09
39.970735,116.304303,0,283,39851.4633333333,2009-02-07,11:07:12
39.970677,116.304302,0,282,39851.4633564815,2009-02-07,11:07:14
39.970611,116.304324,0,282,39851.4633912037,2009-02-07,11:07:17
39.970577,116.304315,0,284,39851.4634490741,2009-02-07,11:07:22
39.97051,116.304322,0,281,39851.4634606481,2009-02-07,11:07:23
39.970453,116.304277,0,278,39851.4634953704,2009-02-07,11:07:26
39.97041,116.304247,0,277,39851.4635300926,2009-02-07,11:07:29
39.970319,116.304229,0,273,39851.4635648148,2009-02-07,11:07:32
39.970253,116.304197,0,270,39851.4636111111,2009-02-07,11:07:36
39.9702,116.304184,0,267,39851.4636226852,2009-02-07,11:07:37
39.970147,116.304172,0,264,39851.4636458333,2009-02-07,11:07:39
39.970097,116.304148,0,262,39851.4636921296,2009-02-07,11:07:43
39.970055,116.304119,0,259,39851.4637384259,2009-02-07,11:07:47
39.969998,116.3041,0,256,39851.4637847222,2009-02-07,11:07:51
39.969977,116.30408,0,253,39851.4638425926,2009-02-07,11:07:56
39.969948,116.304059,0,250,39851.463900463,2009-02-07,11:08:01
39.969898,116.304046,0,249,39851.4639467593,2009-02-07,11:08:05
39.969791,116.304043,0,246,39851.4639930556,2009-02-07,11:08:09
39.969733,116.303988,0,241,39851.4640277778,2009-02-07,11:08:12
39.969692,116.303949,0,240,39851.4640856481,2009-02-07,11:08:17
39.969635,116.303946,0,238,39851.4641203704,2009-02-07,11:08:20
39.969628,116.303889,0,235,39851.4641782407,2009-02-07,11:08:25
39.969604,116.303843,0,235,39851.4642361111,2009-02-07,11:08:30
39.969628,116.30377,0,235,39851.4642824074,2009-02-07,11:08:34
39.969636,116.303702,0,234,39851.4643287037,2009-02-07,11:08:38
39.969651,116.303625,0,233,39851.464375,2009-02-07,11:08:42
39.969647,116.303573,0,232,39851.4644328704,2009-02-07,11:08:47
39.969655,116.303528,0,229,39851.4644907407,2009-02-07,11:08:52
39.969648,116.303464,0,228,39851.464537037,2009-02-07,11:08:56
39.969639,116.303405,0,225,39851.4645833333,2009-02-07,11:09:00
39.969559,116.303415,0,230,39851.4646296296,2009-02-07,11:09:04
39.969571,116.303348,0,228,39851.4646759259,2009-02-07,11:09:08
39.969536,116.303319,0,233,39851.4647337963,2009-02-07,11:09:13
39.969514,116.303267,0,237,39851.4647800926,2009-02-07,11:09:17
39.969519,116.303222,0,237,39851.464837963,2009-02-07,11:09:22
39.969516,116.303188,0,238,39851.4648958333,2009-02-07,11:09:27
39.969516,116.303119,0,235,39851.4649305556,2009-02-07,11:09:30
39.969513,116.303066,0,238,39851.4649884259,2009-02-07,11:09:35
39.969519,116.302944,0,230,39851.4650231482,2009-02-07,11:09:38
39.9695,116.302915,0,232,39851.4650810185,2009-02-07,11:09:43
39.969492,116.30285,0,235,39851.4651388889,2009-02-07,11:09:48
39.969518,116.302792,0,234,39851.4651851852,2009-02-07,11:09:52
39.969517,116.302753,0,238,39851.4652430556,2009-02-07,11:09:57
39.969531,116.302695,0,239,39851.4652777778,2009-02-07,11:10:00
39.969567,116.302633,0,240,39851.4653240741,2009-02-07,11:10:04
39.969579,116.30258,0,243,39851.4653819444,2009-02-07,11:10:09
39.969598,116.302543,0,247,39851.4654398148,2009-02-07,11:10:14
39.969596,116.302494,0,251,39851.4654976852,2009-02-07,11:10:19
39.969612,116.302442,0,255,39851.4655555556,2009-02-07,11:10:24
39.969664,116.302426,0,256,39851.4655787037,2009-02-07,11:10:26
39.969623,116.302406,0,260,39851.465625,2009-02-07,11:10:30
39.969561,116.302421,0,262,39851.4656481481,2009-02-07,11:10:32
39.969514,116.302423,0,264,39851.4656712963,2009-02-07,11:10:34
39.96948,116.302396,0,265,39851.4657291667,2009-02-07,11:10:39
39.969458,116.302342,0,268,39851.465775463,2009-02-07,11:10:43
39.969488,116.302298,0,271,39851.4658333333,2009-02-07,11:10:48
39.969517,116.302245,0,274,39851.4658796296,2009-02-07,11:10:52
39.96954,116.30219,0,278,39851.4659375,2009-02-07,11:10:57
39.969534,116.302127,0,279,39851.4659837963,2009-02-07,11:11:01
39.969545,116.302078,0,281,39851.4660416667,2009-02-07,11:11:06
39.969549,116.302018,0,282,39851.4660763889,2009-02-07,11:11:09
39.969557,116.301959,0,284,39851.4661226852,2009-02-07,11:11:13
39.96957,116.301894,0,285,39851.4661689815,2009-02-07,11:11:17
39.969431,116.301836,0,274,39851.4662152778,2009-02-07,11:11:21
39.969401,116.301766,0,274,39851.4662384259,2009-02-07,11:11:23
39.969269,116.301718,0,268,39851.4662615741,2009-02-07,11:11:25
39.969177,116.301734,0,264,39851.4662731481,2009-02-07,11:11:26
39.969115,116.301739,0,261,39851.4663078704,2009-02-07,11:11:29
39.969086,116.301715,0,258,39851.4663657407,2009-02-07,11:11:34
39.969095,116.301636,0,257,39851.4664236111,2009-02-07,11:11:39
39.969087,116.301575,0,255,39851.4664814815,2009-02-07,11:11:44
39.96911,116.301509,0,252,39851.4665162037,2009-02-07,11:11:47
39.969143,116.301439,0,244,39851.4665509259,2009-02-07,11:11:50
39.969181,116.3014,0,242,39851.4665740741,2009-02-07,11:11:52
39.969244,116.301344,0,237,39851.4665972222,2009-02-07,11:11:54
39.969294,116.301291,0,233,39851.4666203704,2009-02-07,11:11:56
39.969348,116.301226,0,229,39851.4666435185,2009-02-07,11:11:58
39.969372,116.301168,0,227,39851.4666782407,2009-02-07,11:12:01
39.969378,116.301143,0,226,39851.4667361111,2009-02-07,11:12:06
39.969385,116.301131,0,227,39851.4667939815,2009-02-07,11:12:11
39.969389,116.301124,0,227,39851.4668518519,2009-02-07,11:12:16
39.969389,116.301124,0,227,39851.4668865741,2009-02-07,11:12:19
39.96939,116.30112,0,227,39851.4669097222,2009-02-07,11:12:21
39.969436,116.301103,0,227,39851.4669444444,2009-02-07,11:12:24
39.969491,116.301084,0,227,39851.4669675926,2009-02-07,11:12:26
39.96958,116.301067,0,227,39851.4669907407,2009-02-07,11:12:28
39.969657,116.301053,0,227,39851.4670023148,2009-02-07,11:12:29
39.969736,116.301046,0,227,39851.4670138889,2009-02-07,11:12:30
39.969815,116.301039,0,227,39851.467025463,2009-02-07,11:12:31
39.969895,116.301029,0,228,39851.467037037,2009-02-07,11:12:32
39.969978,116.301025,0,228,39851.4670486111,2009-02-07,11:12:33
39.970056,116.301018,0,228,39851.4670601852,2009-02-07,11:12:34
39.970137,116.30101,0,228,39851.4670717593,2009-02-07,11:12:35
39.970208,116.30101,0,228,39851.4670833333,2009-02-07,11:12:36
39.970285,116.301014,0,228,39851.4670949074,2009-02-07,11:12:37
39.970359,116.301018,0,228,39851.4671064815,2009-02-07,11:12:38
39.970435,116.301011,0,227,39851.4671180556,2009-02-07,11:12:39
39.970513,116.301013,0,227,39851.4671296296,2009-02-07,11:12:40
39.970588,116.301003,0,227,39851.4671412037,2009-02-07,11:12:41
39.970664,116.301,0,227,39851.4671527778,2009-02-07,11:12:42
39.970742,116.300994,0,227,39851.4671643519,2009-02-07,11:12:43
39.970812,116.300982,0,227,39851.4671759259,2009-02-07,11:12:44
39.970878,116.300978,0,227,39851.4671875,2009-02-07,11:12:45
39.970938,116.30097,0,227,39851.4671990741,2009-02-07,11:12:46
39.970989,116.30096,0,226,39851.4672106481,2009-02-07,11:12:47
39.971078,116.300961,0,226,39851.4672337963,2009-02-07,11:12:49
39.971141,116.300921,0,227,39851.4672569444,2009-02-07,11:12:51
39.971191,116.300893,0,227,39851.4672800926,2009-02-07,11:12:53
39.971248,116.30085,0,227,39851.4673032407,2009-02-07,11:12:55
39.971305,116.300806,0,227,39851.4673263889,2009-02-07,11:12:57
39.97137,116.300781,0,228,39851.467349537,2009-02-07,11:12:59
39.971416,116.300778,0,228,39851.4673611111,2009-02-07,11:13:00
39.971485,116.300764,0,228,39851.4673842593,2009-02-07,11:13:02
39.971537,116.30075,0,228,39851.4674074074,2009-02-07,11:13:04
39.971586,116.300718,0,230,39851.4674305556,2009-02-07,11:13:06
39.971652,116.300701,0,232,39851.4674652778,2009-02-07,11:13:09
39.971721,116.300684,0,234,39851.4674884259,2009-02-07,11:13:11
39.971766,116.300677,0,234,39851.4675,2009-02-07,11:13:12
39.971827,116.300679,0,235,39851.4675115741,2009-02-07,11:13:13
39.971895,116.300679,0,235,39851.4675231481,2009-02-07,11:13:14
39.971976,116.300688,0,236,39851.4675347222,2009-02-07,11:13:15
39.972084,116.300705,0,236,39851.4675462963,2009-02-07,11:13:16
39.972187,116.300743,0,235,39851.4675578704,2009-02-07,11:13:17
39.972282,116.30076,0,236,39851.4675694444,2009-02-07,11:13:18
39.972377,116.300764,0,237,39851.4675810185,2009-02-07,11:13:19
39.972471,116.30076,0,238,39851.4675925926,2009-02-07,11:13:20
39.972564,116.300755,0,239,39851.4676041667,2009-02-07,11:13:21
39.972652,116.300753,0,240,39851.4676157407,2009-02-07,11:13:22
39.972732,116.300749,0,241,39851.4676273148,2009-02-07,11:13:23
39.972806,116.300745,0,242,39851.4676388889,2009-02-07,11:13:24
39.972868,116.300744,0,244,39851.467650463,2009-02-07,11:13:25
39.972928,116.300739,0,245,39851.467662037,2009-02-07,11:13:26
39.972981,116.300734,0,246,39851.4676736111,2009-02-07,11:13:27
39.973033,116.300736,0,247,39851.4676851852,2009-02-07,11:13:28
39.973082,116.300735,0,247,39851.4676967593,2009-02-07,11:13:29
39.973155,116.300658,0,249,39851.4677199074,2009-02-07,11:13:31
39.973182,116.300605,0,250,39851.4677314815,2009-02-07,11:13:32
39.973208,116.300517,0,253,39851.4677546296,2009-02-07,11:13:34
39.9732,116.300457,0,255,39851.4677893519,2009-02-07,11:13:37
39.9732,116.300457,0,255,39851.4678240741,2009-02-07,11:13:40
39.973208,116.300449,0,254,39851.4678472222,2009-02-07,11:13:42
39.973203,116.30044,0,255,39851.4679050926,2009-02-07,11:13:47
39.973218,116.300408,0,255,39851.467962963,2009-02-07,11:13:52
39.97325,116.300407,0,257,39851.4680208333,2009-02-07,11:13:57
39.973283,116.30037,0,258,39851.4680787037,2009-02-07,11:14:02
39.973325,116.300319,0,260,39851.4681365741,2009-02-07,11:14:07
39.973623,116.300482,0,257,39851.4681481481,2009-02-07,11:14:08
39.973813,116.300328,0,254,39851.4681597222,2009-02-07,11:14:09
39.97391,116.300248,0,252,39851.4681712963,2009-02-07,11:14:10
39.973969,116.3002,0,251,39851.4681828704,2009-02-07,11:14:11
39.974032,116.300157,0,249,39851.4681944444,2009-02-07,11:14:12
39.97408,116.300125,0,248,39851.4682060185,2009-02-07,11:14:13
39.974149,116.300077,0,245,39851.4682291667,2009-02-07,11:14:15
39.974195,116.300083,0,244,39851.4682523148,2009-02-07,11:14:17
39.974249,116.3001,0,243,39851.4682638889,2009-02-07,11:14:18
39.974312,116.300169,0,242,39851.468275463,2009-02-07,11:14:19
39.974351,116.300226,0,240,39851.4682986111,2009-02-07,11:14:21
39.974407,116.300245,0,240,39851.4683101852,2009-02-07,11:14:22
39.974467,116.300332,0,238,39851.4683217593,2009-02-07,11:14:23
39.974521,116.300357,0,237,39851.4683333333,2009-02-07,11:14:24
39.974577,116.300405,0,236,39851.4683449074,2009-02-07,11:14:25
39.974626,116.300446,0,235,39851.4683564815,2009-02-07,11:14:26
39.974668,116.300489,0,235,39851.4683680556,2009-02-07,11:14:27
39.974707,116.300534,0,234,39851.4683796296,2009-02-07,11:14:28
39.974734,116.300595,0,234,39851.4683912037,2009-02-07,11:14:29
39.974768,116.300662,0,233,39851.4684027778,2009-02-07,11:14:30
39.974808,116.300745,0,232,39851.4684143519,2009-02-07,11:14:31
39.974868,116.300875,0,230,39851.4684259259,2009-02-07,11:14:32
39.974914,116.300996,0,229,39851.4684375,2009-02-07,11:14:33
39.974961,116.301119,0,228,39851.4684490741,2009-02-07,11:14:34
39.975002,116.30126,0,227,39851.4684606481,2009-02-07,11:14:35
39.975035,116.301388,0,226,39851.4684722222,2009-02-07,11:14:36
39.975075,116.301533,0,225,39851.4684837963,2009-02-07,11:14:37
39.975113,116.301675,0,224,39851.4684953704,2009-02-07,11:14:38
39.97516,116.301822,0,222,39851.4685069444,2009-02-07,11:14:39
39.975199,116.301962,0,220,39851.4685185185,2009-02-07,11:14:40
39.975242,116.302106,0,219,39851.4685300926,2009-02-07,11:14:41
39.975228,116.302273,0,219,39851.4685416667,2009-02-07,11:14:42
39.975215,116.302451,0,218,39851.4685532407,2009-02-07,11:14:43
39.975182,116.302621,0,218,39851.4685648148,2009-02-07,11:14:44
39.975143,116.302799,0,218,39851.4685763889,2009-02-07,11:14:45
39.975099,116.302982,0,218,39851.468587963,2009-02-07,11:14:46
39.975052,116.303165,0,218,39851.468599537,2009-02-07,11:14:47
39.975022,116.303351,0,219,39851.4686111111,2009-02-07,11:14:48
39.974989,116.303535,0,220,39851.4686226852,2009-02-07,11:14:49
39.974957,116.303715,0,220,39851.4686342593,2009-02-07,11:14:50
39.974921,116.303899,0,221,39851.4686458333,2009-02-07,11:14:51
39.974887,116.304084,0,222,39851.4686574074,2009-02-07,11:14:52
39.974855,116.304266,0,223,39851.4686689815,2009-02-07,11:14:53
39.974826,116.304445,0,223,39851.4686805556,2009-02-07,11:14:54
39.974796,116.304615,0,224,39851.4686921296,2009-02-07,11:14:55
39.97476,116.304776,0,225,39851.4687037037,2009-02-07,11:14:56
39.974724,116.30494,0,223,39851.4687152778,2009-02-07,11:14:57
39.974697,116.305087,0,223,39851.4687268519,2009-02-07,11:14:58
39.974682,116.305213,0,224,39851.4687384259,2009-02-07,11:14:59
39.974666,116.305342,0,224,39851.46875,2009-02-07,11:15:00
39.974625,116.305578,0,216,39851.4688078704,2009-02-07,11:15:05
39.974687,116.305634,0,215,39851.4688310185,2009-02-07,11:15:07
39.974637,116.305605,0,214,39851.4688657407,2009-02-07,11:15:10
39.974586,116.305575,0,215,39851.4688773148,2009-02-07,11:15:11
39.974563,116.305642,0,214,39851.4689236111,2009-02-07,11:15:15
39.974599,116.305723,0,214,39851.4689467593,2009-02-07,11:15:17
39.974628,116.305773,0,214,39851.4689583333,2009-02-07,11:15:18
39.974672,116.30583,0,214,39851.4689699074,2009-02-07,11:15:19
39.974739,116.305899,0,214,39851.4689814815,2009-02-07,11:15:20
39.974841,116.30599,0,214,39851.4689930556,2009-02-07,11:15:21
39.974928,116.306084,0,214,39851.4690046296,2009-02-07,11:15:22
39.975034,116.306195,0,214,39851.4690162037,2009-02-07,11:15:23
39.975138,116.306306,0,215,39851.4690277778,2009-02-07,11:15:24
39.975232,116.306423,0,215,39851.4690393518,2009-02-07,11:15:25
39.975327,116.306544,0,215,39851.4690509259,2009-02-07,11:15:26
39.975441,116.306656,0,215,39851.4690625,2009-02-07,11:15:27
39.975542,116.306776,0,215,39851.4690740741,2009-02-07,11:15:28
39.975647,116.306898,0,215,39851.4690856481,2009-02-07,11:15:29
39.975758,116.307023,0,216,39851.4690972222,2009-02-07,11:15:30
39.97587,116.307145,0,216,39851.4691087963,2009-02-07,11:15:31
39.975965,116.307253,0,216,39851.4691203704,2009-02-07,11:15:32
39.976055,116.307348,0,216,39851.4691319444,2009-02-07,11:15:33
39.976149,116.30744,0,216,39851.4691435185,2009-02-07,11:15:34
39.976239,116.307524,0,216,39851.4691550926,2009-02-07,11:15:35
39.976327,116.307588,0,217,39851.4691666667,2009-02-07,11:15:36
39.976416,116.307634,0,217,39851.4691782407,2009-02-07,11:15:37
39.976493,116.307664,0,217,39851.4691898148,2009-02-07,11:15:38
39.976564,116.307663,0,217,39851.4692013889,2009-02-07,11:15:39
39.97817,116.309683,0,223,39851.4697685185,2009-02-07,11:16:28
39.975087,116.310444,0,220,39851.4698263889,2009-02-07,11:16:33
39.975015,116.310483,0,219,39851.469837963,2009-02-07,11:16:34
39.974959,116.310521,0,219,39851.469849537,2009-02-07,11:16:35
39.974852,116.310616,0,219,39851.4698726852,2009-02-07,11:16:37
39.974805,116.310657,0,219,39851.4698842593,2009-02-07,11:16:38
39.974744,116.310697,0,217,39851.4699074074,2009-02-07,11:16:40
39.974749,116.310765,0,216,39851.4699305556,2009-02-07,11:16:42
39.974721,116.310842,0,211,39851.4699768518,2009-02-07,11:16:46
39.974693,116.310897,0,207,39851.4700231481,2009-02-07,11:16:50
39.97468,116.310941,0,203,39851.4700810185,2009-02-07,11:16:55
39.974681,116.310952,0,203,39851.4701388889,2009-02-07,11:17:00
39.974686,116.310967,0,203,39851.4701967593,2009-02-07,11:17:05
39.97469,116.310978,0,203,39851.4702546296,2009-02-07,11:17:10
39.974688,116.310977,0,203,39851.4703125,2009-02-07,11:17:15
39.974687,116.310974,0,202,39851.4703703704,2009-02-07,11:17:20
39.974687,116.310974,0,202,39851.4704050926,2009-02-07,11:17:23
39.974688,116.310978,0,202,39851.4704282407,2009-02-07,11:17:25
39.974686,116.311045,0,201,39851.470462963,2009-02-07,11:17:28
39.974697,116.311173,0,200,39851.4704861111,2009-02-07,11:17:30
39.974694,116.31124,0,201,39851.4704976852,2009-02-07,11:17:31
39.974689,116.311306,0,201,39851.4705092593,2009-02-07,11:17:32
39.974698,116.311391,0,201,39851.4705208333,2009-02-07,11:17:33
39.974714,116.311485,0,201,39851.4705324074,2009-02-07,11:17:34
39.974739,116.3116,0,200,39851.4705439815,2009-02-07,11:17:35
39.974765,116.311721,0,200,39851.4705555556,2009-02-07,11:17:36
39.974771,116.311837,0,200,39851.4705671296,2009-02-07,11:17:37
39.974794,116.311968,0,199,39851.4705787037,2009-02-07,11:17:38
39.974816,116.312113,0,197,39851.4705902778,2009-02-07,11:17:39
39.974824,116.312251,0,196,39851.4706018518,2009-02-07,11:17:40
39.974828,116.312385,0,195,39851.4706134259,2009-02-07,11:17:41
39.974835,116.312518,0,193,39851.470625,2009-02-07,11:17:42
39.974842,116.312659,0,192,39851.4706365741,2009-02-07,11:17:43
39.97486,116.312816,0,191,39851.4706481481,2009-02-07,11:17:44
39.974876,116.312965,0,190,39851.4706597222,2009-02-07,11:17:45
39.974883,116.313116,0,189,39851.4706712963,2009-02-07,11:17:46
39.974901,116.313269,0,188,39851.4706828704,2009-02-07,11:17:47
39.974919,116.313419,0,187,39851.4706944444,2009-02-07,11:17:48
39.974922,116.313579,0,186,39851.4707060185,2009-02-07,11:17:49
39.974923,116.313743,0,185,39851.4707175926,2009-02-07,11:17:50
39.974934,116.313907,0,184,39851.4707291667,2009-02-07,11:17:51
39.97496,116.314099,0,181,39851.4707407407,2009-02-07,11:17:52
39.974983,116.314273,0,180,39851.4707523148,2009-02-07,11:17:53
39.975005,116.314454,0,178,39851.4707638889,2009-02-07,11:17:54
39.975012,116.314639,0,177,39851.470775463,2009-02-07,11:17:55
39.975033,116.314839,0,175,39851.470787037,2009-02-07,11:17:56
39.975042,116.315024,0,174,39851.4707986111,2009-02-07,11:17:57
39.975049,116.315208,0,173,39851.4708101852,2009-02-07,11:17:58
39.975055,116.315391,0,172,39851.4708217593,2009-02-07,11:17:59
39.975062,116.315573,0,171,39851.4708333333,2009-02-07,11:18:00
39.975063,116.315757,0,171,39851.4708449074,2009-02-07,11:18:01
39.975064,116.315933,0,171,39851.4708564815,2009-02-07,11:18:02
39.975067,116.316106,0,171,39851.4708680556,2009-02-07,11:18:03
39.975068,116.316272,0,170,39851.4708796296,2009-02-07,11:18:04
39.975072,116.316431,0,171,39851.4708912037,2009-02-07,11:18:05
39.975081,116.316586,0,171,39851.4709027778,2009-02-07,11:18:06
39.975091,116.31674,0,170,39851.4709143518,2009-02-07,11:18:07
39.975097,116.316892,0,170,39851.4709259259,2009-02-07,11:18:08
39.975107,116.317044,0,170,39851.4709375,2009-02-07,11:18:09
39.975122,116.317195,0,170,39851.4709490741,2009-02-07,11:18:10
39.975136,116.317338,0,170,39851.4709606481,2009-02-07,11:18:11
39.975147,116.317475,0,169,39851.4709722222,2009-02-07,11:18:12
39.975155,116.317605,0,169,39851.4709837963,2009-02-07,11:18:13
39.975159,116.317734,0,169,39851.4709953704,2009-02-07,11:18:14
39.975161,116.317855,0,168,39851.4710069444,2009-02-07,11:18:15
39.97516,116.317962,0,168,39851.4710185185,2009-02-07,11:18:16
39.97516,116.318065,0,168,39851.4710300926,2009-02-07,11:18:17
39.975178,116.318148,0,168,39851.4710416667,2009-02-07,11:18:18
39.97519,116.31822,0,167,39851.4710532407,2009-02-07,11:18:19
39.975161,116.318294,0,167,39851.4710648148,2009-02-07,11:18:20
39.975147,116.318356,0,166,39851.4710763889,2009-02-07,11:18:21
39.975089,116.318458,0,164,39851.471099537,2009-02-07,11:18:23
39.975048,116.318493,0,164,39851.4711111111,2009-02-07,11:18:24
39.974975,116.318528,0,164,39851.4711226852,2009-02-07,11:18:25
39.974904,116.318556,0,164,39851.4711458333,2009-02-07,11:18:27
39.974944,116.318556,0,159,39851.4712037037,2009-02-07,11:18:32
39.974944,116.318556,0,159,39851.4712384259,2009-02-07,11:18:35
39.974941,116.318553,0,159,39851.4712615741,2009-02-07,11:18:37
39.974947,116.318534,0,159,39851.4713194444,2009-02-07,11:18:42
39.974959,116.31852,0,159,39851.4713773148,2009-02-07,11:18:47
39.974977,116.318525,0,159,39851.4714351852,2009-02-07,11:18:52
39.974977,116.318525,0,159,39851.4714699074,2009-02-07,11:18:55
39.974982,116.318528,0,159,39851.4714930556,2009-02-07,11:18:57
39.974966,116.318505,0,158,39851.4715509259,2009-02-07,11:19:02
39.974949,116.318484,0,158,39851.4716087963,2009-02-07,11:19:07
39.974934,116.318494,0,158,39851.4716666667,2009-02-07,11:19:12
39.974931,116.318559,0,156,39851.4716898148,2009-02-07,11:19:14
39.974918,116.318656,0,156,39851.471712963,2009-02-07,11:19:16
39.974915,116.318747,0,153,39851.4717361111,2009-02-07,11:19:18
39.974921,116.318808,0,153,39851.4717476852,2009-02-07,11:19:19
39.974933,116.318886,0,152,39851.4717592593,2009-02-07,11:19:20
39.974946,116.318963,0,151,39851.4717708333,2009-02-07,11:19:21
39.974957,116.319047,0,150,39851.4717824074,2009-02-07,11:19:22
39.974978,116.319142,0,149,39851.4717939815,2009-02-07,11:19:23
39.97499,116.319233,0,148,39851.4718055556,2009-02-07,11:19:24
39.975002,116.319336,0,148,39851.4718171296,2009-02-07,11:19:25
39.97502,116.319453,0,146,39851.4718287037,2009-02-07,11:19:26
39.97503,116.319562,0,145,39851.4718402778,2009-02-07,11:19:27
39.97504,116.319678,0,144,39851.4718518518,2009-02-07,11:19:28
39.975052,116.319807,0,144,39851.4718634259,2009-02-07,11:19:29
39.975066,116.31994,0,143,39851.471875,2009-02-07,11:19:30
39.975078,116.320074,0,142,39851.4718865741,2009-02-07,11:19:31
39.975087,116.320207,0,141,39851.4718981481,2009-02-07,11:19:32
39.975092,116.320341,0,140,39851.4719097222,2009-02-07,11:19:33
39.975096,116.320476,0,139,39851.4719212963,2009-02-07,11:19:34
39.975108,116.320623,0,138,39851.4719328704,2009-02-07,11:19:35
39.97512,116.32077,0,137,39851.4719444444,2009-02-07,11:19:36
39.97513,116.320915,0,137,39851.4719560185,2009-02-07,11:19:37
39.975136,116.321062,0,136,39851.4719675926,2009-02-07,11:19:38
39.975144,116.321207,0,135,39851.4719791667,2009-02-07,11:19:39
39.975154,116.321355,0,134,39851.4719907407,2009-02-07,11:19:40
39.975165,116.321503,0,133,39851.4720023148,2009-02-07,11:19:41
39.975176,116.321653,0,133,39851.4720138889,2009-02-07,11:19:42
39.975178,116.321807,0,132,39851.472025463,2009-02-07,11:19:43
39.975161,116.321952,0,132,39851.472037037,2009-02-07,11:19:44
39.975151,116.322103,0,131,39851.4720486111,2009-02-07,11:19:45
39.975147,116.322254,0,130,39851.4720601852,2009-02-07,11:19:46
39.975145,116.322401,0,129,39851.4720717593,2009-02-07,11:19:47
39.97514,116.322543,0,128,39851.4720833333,2009-02-07,11:19:48
39.975142,116.322692,0,127,39851.4720949074,2009-02-07,11:19:49
39.975149,116.322842,0,126,39851.4721064815,2009-02-07,11:19:50
39.975158,116.322999,0,124,39851.4721180556,2009-02-07,11:19:51
39.975166,116.323154,0,124,39851.4721296296,2009-02-07,11:19:52
39.97517,116.323308,0,123,39851.4721412037,2009-02-07,11:19:53
39.975165,116.323476,0,122,39851.4721527778,2009-02-07,11:19:54
39.975175,116.323648,0,122,39851.4721643519,2009-02-07,11:19:55
39.975184,116.323826,0,120,39851.4721759259,2009-02-07,11:19:56
39.975189,116.324001,0,119,39851.4721875,2009-02-07,11:19:57
39.975193,116.324185,0,118,39851.4721990741,2009-02-07,11:19:58
39.975196,116.324366,0,117,39851.4722106481,2009-02-07,11:19:59
39.975199,116.324548,0,116,39851.4722222222,2009-02-07,11:20:00
39.975198,116.324724,0,115,39851.4722337963,2009-02-07,11:20:01
39.975194,116.324892,0,114,39851.4722453704,2009-02-07,11:20:02
39.975187,116.325057,0,113,39851.4722569444,2009-02-07,11:20:03
39.975189,116.325216,0,111,39851.4722685185,2009-02-07,11:20:04
39.975176,116.325357,0,109,39851.4722800926,2009-02-07,11:20:05
39.97518,116.325496,0,107,39851.4722916667,2009-02-07,11:20:06
39.975198,116.325624,0,104,39851.4723032407,2009-02-07,11:20:07
39.97522,116.325746,0,102,39851.4723148148,2009-02-07,11:20:08
39.975218,116.325891,0,101,39851.4723263889,2009-02-07,11:20:09
39.975239,116.326033,0,99,39851.472337963,2009-02-07,11:20:10
39.9753,116.326181,0,97,39851.472349537,2009-02-07,11:20:11
39.975368,116.326333,0,96,39851.4723611111,2009-02-07,11:20:12
39.975445,116.326505,0,93,39851.4723726852,2009-02-07,11:20:13
39.975446,116.326697,0,92,39851.4723842593,2009-02-07,11:20:14
39.975473,116.326876,0,92,39851.4723958333,2009-02-07,11:20:15
39.975383,116.327098,0,93,39851.4724074074,2009-02-07,11:20:16
39.975342,116.327288,0,94,39851.4724189815,2009-02-07,11:20:17
39.975331,116.327449,0,94,39851.4724305556,2009-02-07,11:20:18
39.975303,116.327615,0,94,39851.4724421296,2009-02-07,11:20:19
39.975296,116.327768,0,93,39851.4724537037,2009-02-07,11:20:20
39.97528,116.327929,0,91,39851.4724652778,2009-02-07,11:20:21
39.975267,116.328081,0,90,39851.4724768519,2009-02-07,11:20:22
39.975265,116.328225,0,89,39851.4724884259,2009-02-07,11:20:23
39.975262,116.328366,0,89,39851.4725,2009-02-07,11:20:24
39.975256,116.328507,0,89,39851.4725115741,2009-02-07,11:20:25
39.975254,116.328642,0,89,39851.4725231482,2009-02-07,11:20:26
39.97525,116.328775,0,88,39851.4725347222,2009-02-07,11:20:27
39.975244,116.328909,0,88,39851.4725462963,2009-02-07,11:20:28
39.975234,116.329036,0,87,39851.4725578704,2009-02-07,11:20:29
39.975226,116.329162,0,86,39851.4725694444,2009-02-07,11:20:30
39.975216,116.329277,0,85,39851.4725810185,2009-02-07,11:20:31
39.975206,116.32939,0,83,39851.4725925926,2009-02-07,11:20:32
39.975201,116.329494,0,82,39851.4726041667,2009-02-07,11:20:33
39.975202,116.32959,0,82,39851.4726157407,2009-02-07,11:20:34
39.97521,116.329686,0,82,39851.4726273148,2009-02-07,11:20:35
39.975221,116.329784,0,82,39851.4726388889,2009-02-07,11:20:36
39.975235,116.329888,0,81,39851.472650463,2009-02-07,11:20:37
39.975249,116.329996,0,81,39851.472662037,2009-02-07,11:20:38
39.975258,116.330106,0,81,39851.4726736111,2009-02-07,11:20:39
39.975261,116.330219,0,80,39851.4726851852,2009-02-07,11:20:40
39.97526,116.330337,0,79,39851.4726967593,2009-02-07,11:20:41
39.975259,116.330459,0,79,39851.4727083333,2009-02-07,11:20:42
39.975257,116.330585,0,78,39851.4727199074,2009-02-07,11:20:43
39.975249,116.330708,0,78,39851.4727314815,2009-02-07,11:20:44
39.975241,116.330829,0,78,39851.4727430556,2009-02-07,11:20:45
39.975231,116.33095,0,78,39851.4727546296,2009-02-07,11:20:46
39.975225,116.331072,0,78,39851.4727662037,2009-02-07,11:20:47
39.975217,116.331194,0,78,39851.4727777778,2009-02-07,11:20:48
39.975184,116.33132,0,78,39851.4727893519,2009-02-07,11:20:49
39.975164,116.331446,0,78,39851.4728009259,2009-02-07,11:20:50
39.975088,116.331586,0,77,39851.4728125,2009-02-07,11:20:51
39.97507,116.33171,0,77,39851.4728240741,2009-02-07,11:20:52
39.975061,116.331835,0,77,39851.4728356482,2009-02-07,11:20:53
39.975061,116.33197,0,77,39851.4728472222,2009-02-07,11:20:54
39.975086,116.332125,0,79,39851.4728587963,2009-02-07,11:20:55
39.975088,116.332271,0,80,39851.4728703704,2009-02-07,11:20:56
39.975093,116.332427,0,81,39851.4728819444,2009-02-07,11:20:57
39.975093,116.332576,0,82,39851.4728935185,2009-02-07,11:20:58
39.975093,116.332722,0,82,39851.4729050926,2009-02-07,11:20:59
39.975085,116.33287,0,82,39851.4729166667,2009-02-07,11:21:00
39.975071,116.333021,0,82,39851.4729282407,2009-02-07,11:21:01
39.975065,116.33317,0,81,39851.4729398148,2009-02-07,11:21:02
39.975041,116.333336,0,82,39851.4729513889,2009-02-07,11:21:03
39.975039,116.333487,0,82,39851.472962963,2009-02-07,11:21:04
39.97504,116.33364,0,82,39851.472974537,2009-02-07,11:21:05
39.975037,116.333793,0,83,39851.4729861111,2009-02-07,11:21:06
39.975034,116.333946,0,83,39851.4729976852,2009-02-07,11:21:07
39.975031,116.3341,0,83,39851.4730092593,2009-02-07,11:21:08
39.975028,116.334256,0,83,39851.4730208333,2009-02-07,11:21:09
39.975044,116.334436,0,85,39851.4730324074,2009-02-07,11:21:10
39.975069,116.334613,0,86,39851.4730439815,2009-02-07,11:21:11
39.975095,116.334801,0,86,39851.4730555556,2009-02-07,11:21:12
39.975106,116.334982,0,84,39851.4730671296,2009-02-07,11:21:13
39.975123,116.335168,0,85,39851.4730787037,2009-02-07,11:21:14
39.975148,116.335359,0,92,39851.4730902778,2009-02-07,11:21:15
39.975157,116.335557,0,94,39851.4731018519,2009-02-07,11:21:16
39.975151,116.33577,0,97,39851.4731134259,2009-02-07,11:21:17
39.975148,116.335979,0,101,39851.473125,2009-02-07,11:21:18
39.975148,116.336187,0,103,39851.4731365741,2009-02-07,11:21:19
39.97515,116.336387,0,107,39851.4731481481,2009-02-07,11:21:20
39.97515,116.336575,0,109,39851.4731597222,2009-02-07,11:21:21
39.975142,116.336756,0,111,39851.4731712963,2009-02-07,11:21:22
39.975134,116.336936,0,112,39851.4731828704,2009-02-07,11:21:23
39.975144,116.337101,0,113,39851.4731944444,2009-02-07,11:21:24
39.975148,116.337261,0,115,39851.4732060185,2009-02-07,11:21:25
39.975151,116.337405,0,117,39851.4732175926,2009-02-07,11:21:26
39.975155,116.337551,0,118,39851.4732291667,2009-02-07,11:21:27
39.975154,116.337692,0,120,39851.4732407407,2009-02-07,11:21:28
39.975161,116.337824,0,120,39851.4732523148,2009-02-07,11:21:29
39.975161,116.33795,0,121,39851.4732638889,2009-02-07,11:21:30
39.975158,116.338071,0,122,39851.473275463,2009-02-07,11:21:31
39.975156,116.338187,0,121,39851.473287037,2009-02-07,11:21:32
39.97517,116.338324,0,122,39851.4732986111,2009-02-07,11:21:33
39.975181,116.338433,0,122,39851.4733101852,2009-02-07,11:21:34
39.975188,116.338539,0,122,39851.4733217593,2009-02-07,11:21:35
39.975196,116.338638,0,123,39851.4733333333,2009-02-07,11:21:36
39.975205,116.338731,0,124,39851.4733449074,2009-02-07,11:21:37
39.975207,116.338813,0,124,39851.4733564815,2009-02-07,11:21:38
39.975215,116.338891,0,126,39851.4733680556,2009-02-07,11:21:39
39.975227,116.338967,0,127,39851.4733796296,2009-02-07,11:21:40
39.975231,116.339049,0,128,39851.4733912037,2009-02-07,11:21:41
39.975239,116.33913,0,129,39851.4734027778,2009-02-07,11:21:42
39.975228,116.339212,0,125,39851.4734259259,2009-02-07,11:21:44
39.975259,116.339261,0,125,39851.4734490741,2009-02-07,11:21:46
39.975334,116.339322,0,126,39851.4734722222,2009-02-07,11:21:48
39.975299,116.339245,0,122,39851.4734837963,2009-02-07,11:21:49
39.975287,116.339181,0,121,39851.4734953704,2009-02-07,11:21:50
39.975281,116.339123,0,119,39851.4735069444,2009-02-07,11:21:51
39.975271,116.339062,0,118,39851.4735185185,2009-02-07,11:21:52
39.975279,116.338964,0,118,39851.4735416667,2009-02-07,11:21:54
39.975271,116.33886,0,116,39851.4735648148,2009-02-07,11:21:56
39.975277,116.338745,0,114,39851.473587963,2009-02-07,11:21:58
39.975279,116.338674,0,113,39851.473599537,2009-02-07,11:21:59
39.975287,116.338598,0,111,39851.4736111111,2009-02-07,11:22:00
39.975312,116.33847,0,111,39851.4736342593,2009-02-07,11:22:02
39.97532,116.338409,0,111,39851.4736458333,2009-02-07,11:22:03
39.975327,116.338345,0,110,39851.4736574074,2009-02-07,11:22:04
39.975335,116.338227,0,110,39851.4736805556,2009-02-07,11:22:06
39.97534,116.338158,0,109,39851.4736921296,2009-02-07,11:22:07
39.975334,116.338052,0,109,39851.4737152778,2009-02-07,11:22:09
39.975322,116.337949,0,109,39851.4737384259,2009-02-07,11:22:11
39.975301,116.337848,0,108,39851.4737615741,2009-02-07,11:22:13
39.975304,116.337758,0,107,39851.4737847222,2009-02-07,11:22:15
39.975291,116.337697,0,106,39851.4737962963,2009-02-07,11:22:16
39.97528,116.337628,0,106,39851.4738078704,2009-02-07,11:22:17
39.975286,116.337522,0,105,39851.4738310185,2009-02-07,11:22:19
39.975286,116.337442,0,104,39851.4738425926,2009-02-07,11:22:20
39.975302,116.337349,0,103,39851.4738657407,2009-02-07,11:22:22
39.975322,116.337266,0,102,39851.4738888889,2009-02-07,11:22:24
39.97534,116.33721,0,101,39851.473900463,2009-02-07,11:22:25
39.975372,116.337135,0,100,39851.4739236111,2009-02-07,11:22:27
39.975394,116.337078,0,99,39851.4739467593,2009-02-07,11:22:29
39.975436,116.337039,0,97,39851.4739930556,2009-02-07,11:22:33
39.975481,116.336978,0,94,39851.4740393519,2009-02-07,11:22:37
39.975539,116.336937,0,93,39851.4740625,2009-02-07,11:22:39
39.975596,116.336874,0,93,39851.4740856481,2009-02-07,11:22:41
39.975636,116.336816,0,92,39851.4741087963,2009-02-07,11:22:43
39.975669,116.336756,0,91,39851.4741319444,2009-02-07,11:22:45
39.975695,116.336703,0,90,39851.4741550926,2009-02-07,11:22:47
39.975729,116.336637,0,90,39851.4741898148,2009-02-07,11:22:50
39.97575,116.336578,0,91,39851.474224537,2009-02-07,11:22:53
39.975803,116.336548,0,94,39851.4742592593,2009-02-07,11:22:56
39.975805,116.336475,0,96,39851.4742939815,2009-02-07,11:22:59
39.975791,116.336406,0,95,39851.4743287037,2009-02-07,11:23:02
39.975787,116.33634,0,98,39851.474375,2009-02-07,11:23:06
39.975782,116.336261,0,95,39851.4744097222,2009-02-07,11:23:09
39.975796,116.336184,0,94,39851.4744444444,2009-02-07,11:23:12
39.975801,116.336124,0,97,39851.4744791667,2009-02-07,11:23:15
39.975838,116.336094,0,101,39851.474537037,2009-02-07,11:23:20
39.975919,116.336166,0,96,39851.4745949074,2009-02-07,11:23:25
39.975928,116.336226,0,111,39851.4746527778,2009-02-07,11:23:30
39.975927,116.336238,0,117,39851.4746875,2009-02-07,11:23:33
39.975899,116.336191,0,114,39851.4747337963,2009-02-07,11:23:37
39.975861,116.336169,0,125,39851.4747685185,2009-02-07,11:23:40
39.975861,116.336169,0,125,39851.4748032407,2009-02-07,11:23:43
39.975854,116.336171,0,134,39851.4748263889,2009-02-07,11:23:45
39.975857,116.336193,0,139,39851.4748842593,2009-02-07,11:23:50
39.975857,116.336212,0,146,39851.4749421296,2009-02-07,11:23:55
39.975857,116.336232,0,148,39851.475,2009-02-07,11:24:00
39.975795,116.336193,0,155,39851.4750462963,2009-02-07,11:24:04
39.975788,116.336222,0,154,39851.4751041667,2009-02-07,11:24:09
39.975788,116.336293,0,157,39851.4751388889,2009-02-07,11:24:12
39.975807,116.33634,0,155,39851.4751967593,2009-02-07,11:24:17
39.975807,116.33634,0,155,39851.4752314815,2009-02-07,11:24:20
39.97581,116.336347,0,154,39851.4752546296,2009-02-07,11:24:22
39.975831,116.336366,0,153,39851.4753125,2009-02-07,11:24:27
39.975852,116.3364,0,153,39851.4753703704,2009-02-07,11:24:32
39.975891,116.336446,0,148,39851.4754166667,2009-02-07,11:24:36
39.975908,116.336469,0,148,39851.475474537,2009-02-07,11:24:41
39.975911,116.336484,0,148,39851.4755324074,2009-02-07,11:24:46
39.9759,116.336487,0,148,39851.4755902778,2009-02-07,11:24:51
39.975902,116.336494,0,148,39851.4756481481,2009-02-07,11:24:56
39.975902,116.336494,0,148,39851.4756828704,2009-02-07,11:24:59
39.975906,116.336492,0,148,39851.4757060185,2009-02-07,11:25:01
39.975906,116.336478,0,148,39851.4757638889,2009-02-07,11:25:06
39.975905,116.336463,0,147,39851.4758217593,2009-02-07,11:25:11
39.975901,116.33645,0,147,39851.4758796296,2009-02-07,11:25:16
39.975875,116.336395,0,147,39851.4759259259,2009-02-07,11:25:20
39.975844,116.336335,0,147,39851.4759606481,2009-02-07,11:25:23
39.975832,116.336295,0,148,39851.4760185185,2009-02-07,11:25:28
39.975843,116.336282,0,148,39851.4760763889,2009-02-07,11:25:33
39.975833,116.336266,0,148,39851.4761342593,2009-02-07,11:25:38
39.966598,116.375617,0,286,39851.5524421296,2009-02-07,13:15:31
39.966466,116.375542,0,240,39851.5524537037,2009-02-07,13:15:32
39.966455,116.375516,0,224,39851.5524652778,2009-02-07,13:15:33
39.966494,116.375526,0,243,39851.5524768519,2009-02-07,13:15:34
39.966511,116.375516,0,261,39851.5525,2009-02-07,13:15:36
39.966566,116.375515,0,281,39851.5525231481,2009-02-07,13:15:38
39.966618,116.375563,0,287,39851.5525347222,2009-02-07,13:15:39
39.966643,116.37555,0,310,39851.5525694444,2009-02-07,13:15:42
39.966606,116.375517,0,292,39851.5525810185,2009-02-07,13:15:43
39.966575,116.375461,0,293,39851.5526157407,2009-02-07,13:15:46
39.966548,116.375413,0,283,39851.552650463,2009-02-07,13:15:49
39.966541,116.375362,0,282,39851.5527083333,2009-02-07,13:15:54
39.966524,116.375306,0,279,39851.5527546296,2009-02-07,13:15:58
39.966508,116.375236,0,274,39851.5528009259,2009-02-07,13:16:02
39.966493,116.37518,0,270,39851.5528472222,2009-02-07,13:16:06
39.966465,116.375113,0,265,39851.5528935185,2009-02-07,13:16:10
39.966451,116.375049,0,259,39851.5529398148,2009-02-07,13:16:14
39.966461,116.374986,0,259,39851.5529861111,2009-02-07,13:16:18
39.966428,116.374924,0,250,39851.5530208333,2009-02-07,13:16:21
39.966363,116.37488,0,234,39851.5530439815,2009-02-07,13:16:23
39.966343,116.374833,0,223,39851.5530787037,2009-02-07,13:16:26
39.966307,116.374792,0,214,39851.553125,2009-02-07,13:16:30
39.966275,116.374744,0,206,39851.5531712963,2009-02-07,13:16:34
39.966238,116.374702,0,201,39851.5532060185,2009-02-07,13:16:37
39.966208,116.374644,0,198,39851.5532523148,2009-02-07,13:16:41
39.966176,116.374608,0,192,39851.553287037,2009-02-07,13:16:44
39.966139,116.37457,0,186,39851.5533217593,2009-02-07,13:16:47
39.966088,116.374552,0,180,39851.5533449074,2009-02-07,13:16:49
39.966035,116.37454,0,175,39851.5533796296,2009-02-07,13:16:52
39.965987,116.374535,0,172,39851.5534143519,2009-02-07,13:16:55
39.965929,116.374537,0,169,39851.5534606481,2009-02-07,13:16:59
39.965878,116.374543,0,167,39851.5535069444,2009-02-07,13:17:03
39.965819,116.374533,0,164,39851.5535532407,2009-02-07,13:17:07
39.965761,116.374538,0,162,39851.5536111111,2009-02-07,13:17:12
39.96572,116.374559,0,161,39851.5536689815,2009-02-07,13:17:17
39.965726,116.374618,0,158,39851.5537152778,2009-02-07,13:17:21
39.965732,116.374685,0,157,39851.5537615741,2009-02-07,13:17:25
39.965718,116.374737,0,153,39851.5538194444,2009-02-07,13:17:30
39.96572,116.374788,0,151,39851.5538773148,2009-02-07,13:17:35
39.965726,116.374831,0,149,39851.5539351852,2009-02-07,13:17:40
39.965753,116.37481,0,148,39851.5539930556,2009-02-07,13:17:45
39.965773,116.374745,0,147,39851.5540509259,2009-02-07,13:17:50
39.965788,116.374705,0,147,39851.5541087963,2009-02-07,13:17:55
39.965816,116.374661,0,146,39851.5541666667,2009-02-07,13:18:00
39.965804,116.374672,0,145,39851.554224537,2009-02-07,13:18:05
39.965785,116.374686,0,145,39851.5542824074,2009-02-07,13:18:10
39.965756,116.37473,0,144,39851.5543402778,2009-02-07,13:18:15
39.966901,116.390953,0,70,39851.5565856481,2009-02-07,13:21:29
39.966885,116.390804,0,79,39851.5565972222,2009-02-07,13:21:30
39.965949,116.374721,0,351,39851.558125,2009-02-07,13:23:42
39.965807,116.374824,0,255,39851.5581365741,2009-02-07,13:23:43
39.965731,116.374877,0,207,39851.5581481481,2009-02-07,13:23:44
39.965695,116.374918,0,183,39851.5581597222,2009-02-07,13:23:45
39.965673,116.374952,0,170,39851.5581712963,2009-02-07,13:23:46
39.965672,116.375007,0,161,39851.5582291667,2009-02-07,13:23:51
39.965675,116.375056,0,149,39851.558287037,2009-02-07,13:23:56
39.965668,116.375115,0,139,39851.5583217593,2009-02-07,13:23:59
39.965629,116.375108,0,129,39851.5583680556,2009-02-07,13:24:03
39.965612,116.375136,0,117,39851.5584259259,2009-02-07,13:24:08
39.9656,116.375126,0,113,39851.5584837963,2009-02-07,13:24:13
39.965591,116.375116,0,111,39851.5585416667,2009-02-07,13:24:18
39.965619,116.375082,0,113,39851.558599537,2009-02-07,13:24:23
39.96564,116.37504,0,118,39851.5586574074,2009-02-07,13:24:28
39.965644,116.375009,0,119,39851.5587152778,2009-02-07,13:24:33
39.965649,116.374966,0,120,39851.5587731482,2009-02-07,13:24:38
39.96564,116.374948,0,120,39851.5588310185,2009-02-07,13:24:43
39.965628,116.374956,0,120,39851.5588888889,2009-02-07,13:24:48
39.965636,116.374918,0,120,39851.5589467593,2009-02-07,13:24:53
39.96562,116.374851,0,121,39851.5589930556,2009-02-07,13:24:57
39.965589,116.374799,0,121,39851.5590393519,2009-02-07,13:25:01
39.965594,116.374734,0,122,39851.5590856481,2009-02-07,13:25:05
39.965568,116.37471,0,122,39851.5591435185,2009-02-07,13:25:10
39.965535,116.374769,0,121,39851.5592013889,2009-02-07,13:25:15
39.965551,116.374824,0,120,39851.5592361111,2009-02-07,13:25:18
39.96558,116.374891,0,121,39851.5592708333,2009-02-07,13:25:21
39.965596,116.374899,0,121,39851.5593287037,2009-02-07,13:25:26
39.965626,116.374963,0,121,39851.5593634259,2009-02-07,13:25:29
39.965628,116.375037,0,121,39851.5594097222,2009-02-07,13:25:33
39.965642,116.375095,0,121,39851.5594675926,2009-02-07,13:25:38
39.965637,116.375128,0,121,39851.559525463,2009-02-07,13:25:43
39.965605,116.375126,0,121,39851.5595833333,2009-02-07,13:25:48
39.965621,116.375103,0,120,39851.5596412037,2009-02-07,13:25:53
39.965643,116.374971,0,121,39851.5596875,2009-02-07,13:25:57
39.965643,116.374872,0,122,39851.5597106481,2009-02-07,13:25:59
39.965635,116.374786,0,123,39851.5597337963,2009-02-07,13:26:01
39.965631,116.374721,0,123,39851.5597569444,2009-02-07,13:26:03
39.965621,116.374661,0,124,39851.5598032407,2009-02-07,13:26:07
39.965591,116.374622,0,126,39851.5598611111,2009-02-07,13:26:12
39.965541,116.374652,0,128,39851.5599074074,2009-02-07,13:26:16
39.965494,116.374677,0,130,39851.5599537037,2009-02-07,13:26:20
39.965479,116.374683,0,133,39851.5600115741,2009-02-07,13:26:25
39.965489,116.374615,0,140,39851.5600578704,2009-02-07,13:26:29
39.965516,116.374625,0,144,39851.5601157407,2009-02-07,13:26:34
39.965556,116.374672,0,144,39851.5601736111,2009-02-07,13:26:39
39.965596,116.374716,0,144,39851.5602083333,2009-02-07,13:26:42
39.965635,116.374758,0,143,39851.5602314815,2009-02-07,13:26:44
39.965664,116.374813,0,144,39851.5602662037,2009-02-07,13:26:47
39.965697,116.37486,0,145,39851.5603240741,2009-02-07,13:26:52
39.965706,116.374851,0,146,39851.5603819444,2009-02-07,13:26:57
39.965708,116.374827,0,146,39851.5604398148,2009-02-07,13:27:02
39.96574,116.374836,0,147,39851.5604976852,2009-02-07,13:27:07
39.965714,116.374902,0,147,39851.5605555556,2009-02-07,13:27:12
39.965696,116.374968,0,148,39851.5606018519,2009-02-07,13:27:16
39.965688,116.375007,0,148,39851.5606597222,2009-02-07,13:27:21
39.965694,116.374967,0,149,39851.5607175926,2009-02-07,13:27:26
39.965691,116.374933,0,149,39851.560775463,2009-02-07,13:27:31
39.965672,116.374894,0,150,39851.5608333333,2009-02-07,13:27:36
39.965659,116.374874,0,150,39851.5608912037,2009-02-07,13:27:41
39.965684,116.374896,0,150,39851.5609490741,2009-02-07,13:27:46
39.965682,116.374911,0,150,39851.5610069444,2009-02-07,13:27:51
39.965671,116.374945,0,150,39851.5610648148,2009-02-07,13:27:56
39.965677,116.374981,0,150,39851.5611226852,2009-02-07,13:28:01
39.965683,116.375031,0,150,39851.5611805556,2009-02-07,13:28:06
39.965696,116.375104,0,150,39851.5612268519,2009-02-07,13:28:10
39.965724,116.375169,0,150,39851.56125,2009-02-07,13:28:12
39.965746,116.375237,0,150,39851.5612731481,2009-02-07,13:28:14
39.965503,116.375114,0,89,39851.5644675926,2009-02-07,13:32:50
39.965487,116.375048,0,88,39851.5645023148,2009-02-07,13:32:53
39.965475,116.37498,0,88,39851.564537037,2009-02-07,13:32:56
39.965464,116.37498,0,88,39851.5645949074,2009-02-07,13:33:01
39.965478,116.374984,0,87,39851.5646527778,2009-02-07,13:33:06
39.965493,116.374943,0,86,39851.5647106481,2009-02-07,13:33:11
39.965504,116.374861,0,86,39851.5647685185,2009-02-07,13:33:16
39.965536,116.374815,0,86,39851.5648148148,2009-02-07,13:33:20
39.965584,116.37479,0,87,39851.5648726852,2009-02-07,13:33:25
39.965616,116.374836,0,86,39851.5649074074,2009-02-07,13:33:28
39.965642,116.374886,0,85,39851.5649421296,2009-02-07,13:33:31
39.965671,116.374956,0,83,39851.5649652778,2009-02-07,13:33:33
39.965689,116.375025,0,81,39851.5650115741,2009-02-07,13:33:37
39.965697,116.375096,0,80,39851.5650694444,2009-02-07,13:33:42
39.965696,116.375152,0,80,39851.5651273148,2009-02-07,13:33:47
39.965693,116.375199,0,81,39851.5651851852,2009-02-07,13:33:52
39.965662,116.375215,0,82,39851.5652430556,2009-02-07,13:33:57
39.965616,116.375199,0,83,39851.5652893518,2009-02-07,13:34:01
39.965576,116.375191,0,84,39851.5653472222,2009-02-07,13:34:06
39.965535,116.375166,0,84,39851.5654050926,2009-02-07,13:34:11
39.96552,116.375148,0,84,39851.565462963,2009-02-07,13:34:16
39.965494,116.375092,0,85,39851.5655208333,2009-02-07,13:34:21
39.965492,116.375049,0,85,39851.5655787037,2009-02-07,13:34:26
39.965492,116.375049,0,85,39851.5656134259,2009-02-07,13:34:29
39.965494,116.375043,0,85,39851.5656365741,2009-02-07,13:34:31
39.965474,116.374978,0,85,39851.5656712963,2009-02-07,13:34:34
39.965522,116.374961,0,85,39851.5657060185,2009-02-07,13:34:37
39.965573,116.374962,0,85,39851.5657407407,2009-02-07,13:34:40
39.96559,116.374935,0,85,39851.5657986111,2009-02-07,13:34:45
39.965587,116.374922,0,85,39851.5658564815,2009-02-07,13:34:50
39.965588,116.374919,0,85,39851.5659143519,2009-02-07,13:34:55
39.965588,116.374919,0,85,39851.5659490741,2009-02-07,13:34:58
39.965586,116.374925,0,85,39851.5659722222,2009-02-07,13:35:00
39.965603,116.374936,0,85,39851.5660300926,2009-02-07,13:35:05
39.965651,116.374978,0,85,39851.5660648148,2009-02-07,13:35:08
39.965697,116.375019,0,85,39851.566099537,2009-02-07,13:35:11
39.965743,116.375052,0,85,39851.5661458333,2009-02-07,13:35:15
39.965756,116.375028,0,84,39851.5662037037,2009-02-07,13:35:20
39.965742,116.374962,0,84,39851.5662384259,2009-02-07,13:35:23
39.965716,116.374994,0,84,39851.5662962963,2009-02-07,13:35:28
39.965677,116.374953,0,84,39851.5663425926,2009-02-07,13:35:32
39.965637,116.37492,0,84,39851.5663773148,2009-02-07,13:35:35
39.965602,116.374876,0,83,39851.566400463,2009-02-07,13:35:37
39.965558,116.374828,0,83,39851.5664236111,2009-02-07,13:35:39
39.965521,116.374789,0,83,39851.5664467593,2009-02-07,13:35:41
39.96547,116.374795,0,83,39851.5664930556,2009-02-07,13:35:45
39.965439,116.374844,0,83,39851.5665393519,2009-02-07,13:35:49
39.965467,116.374867,0,84,39851.5665972222,2009-02-07,13:35:54
39.965515,116.374849,0,84,39851.5666435185,2009-02-07,13:35:58
39.965552,116.374811,0,85,39851.5666898148,2009-02-07,13:36:02
39.965552,116.374792,0,85,39851.5667476852,2009-02-07,13:36:07
39.965563,116.374779,0,86,39851.5668055556,2009-02-07,13:36:12
39.965586,116.374801,0,86,39851.5668634259,2009-02-07,13:36:17
39.965627,116.374846,0,86,39851.5669212963,2009-02-07,13:36:22
39.965668,116.37492,0,86,39851.5669444444,2009-02-07,13:36:24
39.965688,116.374974,0,87,39851.5670023148,2009-02-07,13:36:29
39.965685,116.374934,0,88,39851.5670601852,2009-02-07,13:36:34
39.965702,116.374946,0,89,39851.5671180556,2009-02-07,13:36:39
39.965696,116.37499,0,89,39851.5671759259,2009-02-07,13:36:44
39.965685,116.374999,0,90,39851.5672337963,2009-02-07,13:36:49
39.965675,116.375035,0,90,39851.5672916667,2009-02-07,13:36:54
39.965661,116.375044,0,91,39851.567349537,2009-02-07,13:36:59
39.965728,116.375015,0,91,39851.5673958333,2009-02-07,13:37:03
39.965787,116.374982,0,92,39851.5674189815,2009-02-07,13:37:05
39.965855,116.374946,0,92,39851.5674421296,2009-02-07,13:37:07
39.965908,116.374918,0,92,39851.5674652778,2009-02-07,13:37:09
39.965895,116.37492,0,93,39851.5675231481,2009-02-07,13:37:14
39.965867,116.374919,0,93,39851.5675810185,2009-02-07,13:37:19
39.965774,116.374989,0,93,39851.5675925926,2009-02-07,13:37:20
39.965725,116.375007,0,94,39851.5676041667,2009-02-07,13:37:21
39.965695,116.37507,0,94,39851.567650463,2009-02-07,13:37:25
39.965669,116.375129,0,94,39851.5677083333,2009-02-07,13:37:30
39.965655,116.375187,0,93,39851.5677662037,2009-02-07,13:37:35
39.965647,116.375247,0,93,39851.5678125,2009-02-07,13:37:39
39.965625,116.375304,0,94,39851.5678587963,2009-02-07,13:37:43
39.965626,116.375195,0,94,39851.5678703704,2009-02-07,13:37:44
39.965631,116.375103,0,94,39851.5678819444,2009-02-07,13:37:45
39.965638,116.375035,0,94,39851.5678935185,2009-02-07,13:37:46
39.965669,116.375016,0,94,39851.5679513889,2009-02-07,13:37:51
39.964781,116.375508,0,102,39851.5680787037,2009-02-07,13:38:02
39.964819,116.375475,0,103,39851.5681018519,2009-02-07,13:38:04
39.964865,116.375427,0,105,39851.568125,2009-02-07,13:38:06
39.964911,116.37537,0,110,39851.5681481481,2009-02-07,13:38:08
39.963209,116.373414,0,115,39851.5682175926,2009-02-07,13:38:14
39.963273,116.373417,0,119,39851.5682523148,2009-02-07,13:38:17
39.966127,116.374373,0,442,39851.5685648148,2009-02-07,13:38:44
39.965999,116.37442,0,352,39851.5685763889,2009-02-07,13:38:45
39.965851,116.374437,0,249,39851.568587963,2009-02-07,13:38:46
39.965768,116.374462,0,194,39851.568599537,2009-02-07,13:38:47
39.965779,116.37457,0,206,39851.5686226852,2009-02-07,13:38:49
39.965777,116.37462,0,216,39851.5686342593,2009-02-07,13:38:50
39.965769,116.374696,0,228,39851.5686574074,2009-02-07,13:38:52
39.965785,116.374725,0,241,39851.5686805556,2009-02-07,13:38:54
39.965776,116.374785,0,238,39851.5687152778,2009-02-07,13:38:57
39.965719,116.374857,0,209,39851.56875,2009-02-07,13:39:00
39.965688,116.374881,0,187,39851.5687615741,2009-02-07,13:39:01
39.965656,116.374909,0,169,39851.5687731481,2009-02-07,13:39:02
39.965624,116.374951,0,148,39851.5687962963,2009-02-07,13:39:04
39.965585,116.374979,0,136,39851.5688310185,2009-02-07,13:39:07
39.965571,116.374951,0,138,39851.5688888889,2009-02-07,13:39:12
39.965584,116.374906,0,135,39851.5689467593,2009-02-07,13:39:17
39.9656,116.374849,0,133,39851.5689930556,2009-02-07,13:39:21
39.965621,116.374863,0,129,39851.5690509259,2009-02-07,13:39:26
39.965625,116.374885,0,123,39851.5691087963,2009-02-07,13:39:31
39.965611,116.374852,0,120,39851.5691666667,2009-02-07,13:39:36
39.965617,116.374812,0,118,39851.569224537,2009-02-07,13:39:41
39.965606,116.374745,0,117,39851.5692708333,2009-02-07,13:39:45
39.965621,116.374693,0,115,39851.5693287037,2009-02-07,13:39:50
39.965668,116.374724,0,114,39851.5693865741,2009-02-07,13:39:55
39.965702,116.374763,0,113,39851.5694328704,2009-02-07,13:39:59
39.965679,116.374776,0,113,39851.5694907407,2009-02-07,13:40:04
39.965653,116.374787,0,112,39851.5695486111,2009-02-07,13:40:09
39.965619,116.374726,0,113,39851.5695949074,2009-02-07,13:40:13
39.965583,116.374689,0,113,39851.5696412037,2009-02-07,13:40:17
39.965558,116.37464,0,113,39851.5696759259,2009-02-07,13:40:20
39.965525,116.374604,0,113,39851.5697337963,2009-02-07,13:40:25
39.965503,116.374598,0,113,39851.5697916667,2009-02-07,13:40:30
39.965478,116.374572,0,112,39851.569849537,2009-02-07,13:40:35
39.965482,116.374546,0,111,39851.5699074074,2009-02-07,13:40:40
39.965519,116.374605,0,110,39851.5699537037,2009-02-07,13:40:44
39.965562,116.374682,0,109,39851.5699768519,2009-02-07,13:40:46
39.965594,116.374761,0,108,39851.5700115741,2009-02-07,13:40:49
39.965608,116.374825,0,107,39851.5700462963,2009-02-07,13:40:52
39.965622,116.374891,0,107,39851.5700694444,2009-02-07,13:40:54
39.96565,116.374949,0,106,39851.5700925926,2009-02-07,13:40:56
39.965694,116.374981,0,106,39851.5701157407,2009-02-07,13:40:58
39.965746,116.37498,0,105,39851.570162037,2009-02-07,13:41:02
39.965769,116.37502,0,104,39851.5702199074,2009-02-07,13:41:07
39.965725,116.375005,0,104,39851.5702662037,2009-02-07,13:41:11
39.965694,116.374958,0,104,39851.5703125,2009-02-07,13:41:15
39.965627,116.374933,0,103,39851.5703703704,2009-02-07,13:41:20
39.965636,116.374939,0,103,39851.5704282407,2009-02-07,13:41:25
39.965626,116.374868,0,103,39851.570474537,2009-02-07,13:41:29
39.965601,116.374816,0,103,39851.5705324074,2009-02-07,13:41:34
39.965582,116.374802,0,102,39851.5705902778,2009-02-07,13:41:39
39.965564,116.374804,0,101,39851.5706481481,2009-02-07,13:41:44
39.965575,116.374817,0,101,39851.5707060185,2009-02-07,13:41:49
39.965562,116.374785,0,95,39851.5707638889,2009-02-07,13:41:54
39.965546,116.374759,0,95,39851.5708217593,2009-02-07,13:41:59
39.965523,116.374703,0,95,39851.5708564815,2009-02-07,13:42:02
39.965521,116.374674,0,92,39851.5709143518,2009-02-07,13:42:07
39.965521,116.374674,0,92,39851.5709490741,2009-02-07,13:42:10
39.965519,116.374676,0,92,39851.5709722222,2009-02-07,13:42:12
39.965505,116.374672,0,93,39851.5710300926,2009-02-07,13:42:17
39.965502,116.374653,0,93,39851.571087963,2009-02-07,13:42:22
39.965627,116.37495,0,91,39851.5731134259,2009-02-07,13:45:17
39.965663,116.374973,0,91,39851.5731712963,2009-02-07,13:45:22
39.965679,116.374924,0,91,39851.5732291667,2009-02-07,13:45:27
39.965682,116.374868,0,91,39851.573287037,2009-02-07,13:45:32
39.965696,116.374868,0,91,39851.5733449074,2009-02-07,13:45:37
39.965679,116.374868,0,91,39851.5734027778,2009-02-07,13:45:42
39.965636,116.374858,0,91,39851.5734606481,2009-02-07,13:45:47
39.965626,116.374889,0,91,39851.5735185185,2009-02-07,13:45:52
39.965637,116.374919,0,92,39851.5735763889,2009-02-07,13:45:57
39.965675,116.374956,0,91,39851.5736342593,2009-02-07,13:46:02
39.965725,116.375009,0,91,39851.5736689815,2009-02-07,13:46:05
39.965725,116.375009,0,91,39851.5737037037,2009-02-07,13:46:08
39.965732,116.375006,0,91,39851.5737268519,2009-02-07,13:46:10
39.965742,116.374981,0,91,39851.5737847222,2009-02-07,13:46:15
39.965764,116.374914,0,91,39851.5738425926,2009-02-07,13:46:20
39.965812,116.374887,0,91,39851.5738773148,2009-02-07,13:46:23
39.965857,116.374857,0,91,39851.573912037,2009-02-07,13:46:26
39.965908,116.374843,0,90,39851.5739699074,2009-02-07,13:46:31
39.965956,116.374839,0,90,39851.5740277778,2009-02-07,13:46:36
39.965954,116.374873,0,90,39851.5740856482,2009-02-07,13:46:41
39.965929,116.374932,0,89,39851.5741435185,2009-02-07,13:46:46
39.965873,116.374946,0,89,39851.5741782407,2009-02-07,13:46:49
39.965827,116.374955,0,89,39851.574212963,2009-02-07,13:46:52
39.965757,116.37496,0,89,39851.5742476852,2009-02-07,13:46:55
39.965698,116.374962,0,89,39851.5742708333,2009-02-07,13:46:57
39.965652,116.374981,0,89,39851.5743171296,2009-02-07,13:47:01
39.965611,116.374979,0,89,39851.574375,2009-02-07,13:47:06
39.965584,116.374975,0,89,39851.5744328704,2009-02-07,13:47:11
39.965572,116.374936,0,89,39851.5744907407,2009-02-07,13:47:16
39.965575,116.374914,0,89,39851.5745486111,2009-02-07,13:47:21
39.965565,116.3749,0,88,39851.5746064815,2009-02-07,13:47:26
39.965565,116.3749,0,88,39851.5746412037,2009-02-07,13:47:29
39.965569,116.374906,0,88,39851.5746643519,2009-02-07,13:47:31
39.965602,116.374871,0,88,39851.5747222222,2009-02-07,13:47:36
39.965638,116.374827,0,88,39851.5747685185,2009-02-07,13:47:40
39.96569,116.37483,0,88,39851.5748148148,2009-02-07,13:47:44
39.965739,116.374849,0,88,39851.574849537,2009-02-07,13:47:47
39.965742,116.374829,0,88,39851.5749074074,2009-02-07,13:47:52
39.965753,116.374804,0,88,39851.5749652778,2009-02-07,13:47:57
39.965775,116.374866,0,88,39851.5750231481,2009-02-07,13:48:02
39.965799,116.374904,0,89,39851.5750810185,2009-02-07,13:48:07
39.965797,116.374913,0,89,39851.5751388889,2009-02-07,13:48:12
39.965765,116.374894,0,89,39851.5751967593,2009-02-07,13:48:17
39.965736,116.374887,0,89,39851.5752546296,2009-02-07,13:48:22
39.965712,116.374876,0,90,39851.5753125,2009-02-07,13:48:27
39.96573,116.374941,0,89,39851.5753472222,2009-02-07,13:48:30
39.965762,116.374991,0,89,39851.5753819444,2009-02-07,13:48:33
39.965794,116.375045,0,89,39851.5754050926,2009-02-07,13:48:35
39.965823,116.375104,0,89,39851.5754282407,2009-02-07,13:48:37
39.965861,116.375157,0,89,39851.575462963,2009-02-07,13:48:40
39.965879,116.375151,0,89,39851.5755208333,2009-02-07,13:48:45
39.965881,116.375172,0,89,39851.5755787037,2009-02-07,13:48:50
39.965884,116.375191,0,89,39851.5756365741,2009-02-07,13:48:55
39.965662,116.375087,0,91,39851.5760763889,2009-02-07,13:49:33
39.965665,116.37473,0,90,39851.576087963,2009-02-07,13:49:34
39.965642,116.374615,0,90,39851.5761111111,2009-02-07,13:49:36
39.965671,116.374888,0,89,39851.5788541667,2009-02-07,13:53:33
39.965691,116.375025,0,88,39851.5788888889,2009-02-07,13:53:36
39.965704,116.375113,0,88,39851.578912037,2009-02-07,13:53:38
39.965705,116.375183,0,88,39851.5789351852,2009-02-07,13:53:40
39.965692,116.375242,0,88,39851.5789583333,2009-02-07,13:53:42
39.965687,116.375328,0,89,39851.5789930556,2009-02-07,13:53:45
39.965692,116.3754,0,89,39851.5790277778,2009-02-07,13:53:48
39.965681,116.375454,0,89,39851.5790856481,2009-02-07,13:53:53
39.965649,116.37543,0,89,39851.5791435185,2009-02-07,13:53:58
39.965629,116.375378,0,89,39851.5792013889,2009-02-07,13:54:03
39.965628,116.375342,0,89,39851.5792592593,2009-02-07,13:54:08
39.965641,116.375301,0,89,39851.5793171296,2009-02-07,13:54:13
39.965657,116.375231,0,89,39851.5793634259,2009-02-07,13:54:17
39.96564,116.375161,0,90,39851.5794097222,2009-02-07,13:54:21
39.965647,116.375003,0,89,39851.5794560185,2009-02-07,13:54:25
39.965656,116.374943,0,89,39851.5794675926,2009-02-07,13:54:26
39.965661,116.374812,0,88,39851.5794791667,2009-02-07,13:54:27
39.965654,116.374722,0,88,39851.579525463,2009-02-07,13:54:31
39.965664,116.374591,0,87,39851.5795486111,2009-02-07,13:54:33
39.965655,116.374517,0,86,39851.5795601852,2009-02-07,13:54:34
39.96565,116.374417,0,83,39851.5795833333,2009-02-07,13:54:36
39.965668,116.374357,0,81,39851.5796064815,2009-02-07,13:54:38
39.965657,116.374291,0,79,39851.5796296296,2009-02-07,13:54:40
39.965677,116.374262,0,76,39851.5796875,2009-02-07,13:54:45
39.965687,116.374225,0,74,39851.5797453704,2009-02-07,13:54:50
39.965656,116.37422,0,72,39851.5798032407,2009-02-07,13:54:55
39.965635,116.374261,0,70,39851.5798611111,2009-02-07,13:55:00
39.96563,116.374239,0,69,39851.5799189815,2009-02-07,13:55:05
39.96563,116.374239,0,69,39851.5799537037,2009-02-07,13:55:08
39.96563,116.374231,0,68,39851.5799768518,2009-02-07,13:55:10
39.965618,116.374235,0,68,39851.5800347222,2009-02-07,13:55:15
39.965606,116.374223,0,67,39851.5800925926,2009-02-07,13:55:20
39.965588,116.374165,0,64,39851.5801388889,2009-02-07,13:55:24
39.965604,116.374222,0,63,39851.5801851852,2009-02-07,13:55:28
39.965616,116.374271,0,62,39851.5802430556,2009-02-07,13:55:33
39.965624,116.374334,0,62,39851.5802777778,2009-02-07,13:55:36
39.96564,116.374391,0,62,39851.5803125,2009-02-07,13:55:39
39.965671,116.374495,0,62,39851.5803472222,2009-02-07,13:55:42
39.965663,116.374561,0,62,39851.5803935185,2009-02-07,13:55:46
39.965662,116.374605,0,62,39851.5804513889,2009-02-07,13:55:51
39.965675,116.374662,0,63,39851.5804976852,2009-02-07,13:55:55
39.96569,116.374726,0,63,39851.5805555556,2009-02-07,13:56:00
39.965679,116.37475,0,64,39851.5806134259,2009-02-07,13:56:05
39.965665,116.374755,0,64,39851.5806712963,2009-02-07,13:56:10
39.965649,116.374737,0,65,39851.5807291667,2009-02-07,13:56:15
39.965648,116.374723,0,65,39851.580787037,2009-02-07,13:56:20
39.965648,116.374723,0,65,39851.5808217593,2009-02-07,13:56:23
39.965641,116.374716,0,66,39851.5808449074,2009-02-07,13:56:25
39.965673,116.374723,0,66,39851.5809027778,2009-02-07,13:56:30
39.965673,116.374723,0,66,39851.5809375,2009-02-07,13:56:33
39.965679,116.374729,0,67,39851.5809606481,2009-02-07,13:56:35
39.965689,116.374772,0,67,39851.5810185185,2009-02-07,13:56:40
39.965694,116.374836,0,68,39851.5810763889,2009-02-07,13:56:45
39.965696,116.374903,0,68,39851.5811226852,2009-02-07,13:56:49
39.965706,116.374967,0,68,39851.5811574074,2009-02-07,13:56:52
39.965717,116.37503,0,68,39851.5811921296,2009-02-07,13:56:55
39.965705,116.375053,0,68,39851.58125,2009-02-07,13:57:00
39.965712,116.375091,0,69,39851.5813078704,2009-02-07,13:57:05
39.965723,116.375106,0,69,39851.5813657407,2009-02-07,13:57:10
39.965723,116.375106,0,69,39851.581400463,2009-02-07,13:57:13
39.965718,116.375105,0,69,39851.5814236111,2009-02-07,13:57:15
39.965725,116.375141,0,70,39851.5814814815,2009-02-07,13:57:20
39.965738,116.375137,0,70,39851.5815393519,2009-02-07,13:57:25
39.965745,116.375098,0,70,39851.5815972222,2009-02-07,13:57:30
39.965755,116.375046,0,71,39851.5816550926,2009-02-07,13:57:35
39.965742,116.375008,0,71,39851.581712963,2009-02-07,13:57:40
39.965762,116.375092,0,71,39851.5817592593,2009-02-07,13:57:44
39.965779,116.375158,0,72,39851.5817939815,2009-02-07,13:57:47
39.96576,116.375214,0,72,39851.5818402778,2009-02-07,13:57:51
39.965711,116.375219,0,72,39851.581875,2009-02-07,13:57:54
39.965675,116.375255,0,72,39851.5819328704,2009-02-07,13:57:59
39.965658,116.375273,0,72,39851.5819907407,2009-02-07,13:58:04
39.965668,116.375337,0,72,39851.582025463,2009-02-07,13:58:07
39.965648,116.375354,0,72,39851.5820833333,2009-02-07,13:58:12
39.965623,116.375312,0,72,39851.5821412037,2009-02-07,13:58:17
39.965604,116.375135,0,70,39851.5821527778,2009-02-07,13:58:18
39.965598,116.375111,0,69,39851.5822106482,2009-02-07,13:58:23
39.965607,116.375096,0,69,39851.5822685185,2009-02-07,13:58:28
39.965617,116.375068,0,69,39851.5823263889,2009-02-07,13:58:33
39.965551,116.372317,0,64,39851.5824537037,2009-02-07,13:58:44
39.965573,116.372445,0,66,39851.5824884259,2009-02-07,13:58:47
39.965588,116.372562,0,66,39851.5825115741,2009-02-07,13:58:49
39.96559,116.372574,0,70,39851.5825694444,2009-02-07,13:58:54
39.965753,116.3733,0,59,39851.583125,2009-02-07,13:59:42
39.965686,116.373324,0,60,39851.5831365741,2009-02-07,13:59:43
39.965719,116.373389,0,64,39851.5831944444,2009-02-07,13:59:48
39.965671,116.373433,0,57,39851.5832291667,2009-02-07,13:59:51
39.965737,116.37404,0,116,39851.5836921296,2009-02-07,14:00:31
39.96575,116.374106,0,115,39851.5837152778,2009-02-07,14:00:33
39.965805,116.374132,0,117,39851.5837384259,2009-02-07,14:00:35
39.965849,116.374139,0,121,39851.5837731481,2009-02-07,14:00:38
39.965892,116.374193,0,118,39851.5838078704,2009-02-07,14:00:41
39.965901,116.374216,0,121,39851.5838657407,2009-02-07,14:00:46
39.965854,116.374229,0,104,39851.5838888889,2009-02-07,14:00:48
39.965715,116.374353,0,167,39851.5845601852,2009-02-07,14:01:46
39.965732,116.374371,0,164,39851.5846180556,2009-02-07,14:01:51
39.965735,116.374355,0,166,39851.5846759259,2009-02-07,14:01:56
39.965735,116.374355,0,166,39851.5847106481,2009-02-07,14:01:59
39.965738,116.374348,0,166,39851.5847337963,2009-02-07,14:02:01
39.965802,116.374336,0,193,39851.5847685185,2009-02-07,14:02:04
39.965841,116.374325,0,208,39851.5847800926,2009-02-07,14:02:05
39.965889,116.374319,0,223,39851.5847916667,2009-02-07,14:02:06
39.965929,116.374317,0,233,39851.5848032407,2009-02-07,14:02:07
39.965975,116.374319,0,246,39851.5848263889,2009-02-07,14:02:09
39.966005,116.37432,0,261,39851.584849537,2009-02-07,14:02:11
39.966043,116.374322,0,281,39851.5848726852,2009-02-07,14:02:13
39.966091,116.37432,0,305,39851.5848958333,2009-02-07,14:02:15
39.966111,116.374321,0,320,39851.5849305556,2009-02-07,14:02:18
39.965747,116.374007,0,107,39851.5852199074,2009-02-07,14:02:43
39.965715,116.374002,0,94,39851.5852314815,2009-02-07,14:02:44
39.965671,116.373982,0,78,39851.5852430556,2009-02-07,14:02:45
39.96578,116.374254,0,142,39851.5852546296,2009-02-07,14:02:46
39.965982,116.374688,0,254,39851.5852662037,2009-02-07,14:02:47
39.965891,116.374622,0,198,39851.5852777778,2009-02-07,14:02:48
39.965908,116.374709,0,203,39851.5853009259,2009-02-07,14:02:50
39.965886,116.374759,0,193,39851.5853472222,2009-02-07,14:02:54
39.965866,116.37481,0,178,39851.5854050926,2009-02-07,14:02:59
39.965842,116.374843,0,176,39851.585462963,2009-02-07,14:03:04
39.965822,116.374857,0,160,39851.5855092593,2009-02-07,14:03:08
39.965815,116.374887,0,150,39851.5855671296,2009-02-07,14:03:13
39.965813,116.374916,0,141,39851.585625,2009-02-07,14:03:18
39.965815,116.374979,0,133,39851.5856828704,2009-02-07,14:03:23
39.965817,116.375026,0,126,39851.5857407407,2009-02-07,14:03:28
39.965793,116.375031,0,123,39851.5857986111,2009-02-07,14:03:33
39.965765,116.375016,0,120,39851.5858564815,2009-02-07,14:03:38
39.966068,116.373621,0,168,39851.5875231481,2009-02-07,14:06:02
39.966064,116.37363,0,182,39851.5875810185,2009-02-07,14:06:07
39.966026,116.373691,0,173,39851.5876157407,2009-02-07,14:06:10
39.965958,116.373738,0,143,39851.5876388889,2009-02-07,14:06:12
39.96591,116.373775,0,125,39851.5876851852,2009-02-07,14:06:16
39.965868,116.373788,0,108,39851.5876967593,2009-02-07,14:06:17
39.965832,116.3738,0,92,39851.5877083333,2009-02-07,14:06:18
39.965747,116.373824,0,54,39851.5877199074,2009-02-07,14:06:19
39.965264,116.373914,0,-58,39851.5877893518,2009-02-07,14:06:25
39.965313,116.373933,0,-61,39851.5878125,2009-02-07,14:06:27
39.965318,116.373952,0,-63,39851.5878703704,2009-02-07,14:06:32
39.965362,116.373964,0,-62,39851.5879166667,2009-02-07,14:06:36
39.965754,116.374345,0,98,39851.5895023148,2009-02-07,14:08:53
39.965745,116.374273,0,101,39851.589525463,2009-02-07,14:08:55
39.965731,116.374213,0,91,39851.5895833333,2009-02-07,14:09:00
39.965753,116.374261,0,89,39851.5896412037,2009-02-07,14:09:05
39.965755,116.374317,0,222,39851.593912037,2009-02-07,14:15:14
39.965731,116.374319,0,203,39851.5939351852,2009-02-07,14:15:16
39.965665,116.374353,0,146,39851.5939583333,2009-02-07,14:15:18
39.965634,116.374373,0,119,39851.5939699074,2009-02-07,14:15:19
39.965621,116.374399,0,100,39851.5939930556,2009-02-07,14:15:21
39.965618,116.374457,0,94,39851.5940277778,2009-02-07,14:15:24
39.965629,116.374513,0,92,39851.5940856481,2009-02-07,14:15:29
39.965676,116.373941,0,89,39851.5971064815,2009-02-07,14:19:50
39.965724,116.373993,0,89,39851.5971180556,2009-02-07,14:19:51
39.965759,116.374036,0,89,39851.5971296296,2009-02-07,14:19:52
39.96568,116.374043,0,89,39851.5971643519,2009-02-07,14:19:55
39.965609,116.373939,0,89,39851.5971875,2009-02-07,14:19:57
39.96556,116.373867,0,89,39851.5972106481,2009-02-07,14:19:59
39.965513,116.373821,0,88,39851.5972453704,2009-02-07,14:20:02
39.96549,116.373778,0,88,39851.5973032407,2009-02-07,14:20:07
39.96549,116.373778,0,88,39851.597337963,2009-02-07,14:20:10
39.965491,116.373776,0,88,39851.5973611111,2009-02-07,14:20:12
39.965497,116.373846,0,87,39851.5974189815,2009-02-07,14:20:17
39.965523,116.373882,0,87,39851.5974768519,2009-02-07,14:20:22
39.965238,116.373721,0,89,39851.5982407407,2009-02-07,14:21:28
39.965279,116.37375,0,89,39851.598275463,2009-02-07,14:21:31
39.965333,116.373789,0,89,39851.5983101852,2009-02-07,14:21:34
39.963951,116.364876,0,92,39851.5988657407,2009-02-07,14:22:22
39.963976,116.365008,0,92,39851.5988773148,2009-02-07,14:22:23
39.964802,116.374647,0,-158,39851.5989236111,2009-02-07,14:22:27
39.964949,116.374621,0,-105,39851.5989351852,2009-02-07,14:22:28
39.965042,116.374607,0,-65,39851.5989467593,2009-02-07,14:22:29
39.965111,116.374596,0,-35,39851.5989583333,2009-02-07,14:22:30
39.965189,116.374591,0,-14,39851.5989699074,2009-02-07,14:22:31
39.965268,116.374583,0,2,39851.5989814815,2009-02-07,14:22:32
39.96532,116.374554,0,14,39851.5990046296,2009-02-07,14:22:34
39.965354,116.374538,0,29,39851.5990277778,2009-02-07,14:22:36
39.965383,116.374531,0,45,39851.5990625,2009-02-07,14:22:39
39.965421,116.374544,0,55,39851.5990856481,2009-02-07,14:22:41
39.965449,116.374547,0,69,39851.5991319444,2009-02-07,14:22:45
39.965497,116.374566,0,80,39851.5991782407,2009-02-07,14:22:49
39.965532,116.374565,0,87,39851.5992361111,2009-02-07,14:22:54
39.965557,116.374549,0,89,39851.5997569444,2009-02-07,14:23:39
39.965557,116.374549,0,89,39851.5997916667,2009-02-07,14:23:42
39.96555,116.374542,0,89,39851.5998148148,2009-02-07,14:23:44
39.965546,116.374532,0,89,39851.5998726852,2009-02-07,14:23:49
39.965556,116.374532,0,89,39851.5999305556,2009-02-07,14:23:54
39.965701,116.37445,0,89,39851.5999652778,2009-02-07,14:23:57
39.965753,116.374441,0,88,39851.6,2009-02-07,14:24:00
39.965753,116.374441,0,88,39851.6000347222,2009-02-07,14:24:03
39.965756,116.374445,0,88,39851.6000578704,2009-02-07,14:24:05
39.965753,116.374454,0,88,39851.6001157407,2009-02-07,14:24:10
39.965394,116.374857,0,89,39851.6003009259,2009-02-07,14:24:26
39.965446,116.374881,0,89,39851.6003240741,2009-02-07,14:24:28
39.965483,116.374915,0,92,39851.6003703704,2009-02-07,14:24:32
39.965283,116.373813,0,95,39851.6010648148,2009-02-07,14:25:32
39.965273,116.373877,0,93,39851.6010763889,2009-02-07,14:25:33
39.965323,116.373915,0,93,39851.601099537,2009-02-07,14:25:35
39.965302,116.373996,0,91,39851.6011342593,2009-02-07,14:25:38
39.965327,116.374044,0,90,39851.6011689815,2009-02-07,14:25:41
39.965308,116.374076,0,90,39851.6012268519,2009-02-07,14:25:46
39.965262,116.374072,0,90,39851.6012731481,2009-02-07,14:25:50
39.965223,116.374076,0,90,39851.6013310185,2009-02-07,14:25:55
39.965249,116.374068,0,89,39851.6013888889,2009-02-07,14:26:00
39.965488,116.374012,0,90,39851.6014236111,2009-02-07,14:26:03
39.965564,116.37399,0,90,39851.6014351852,2009-02-07,14:26:04
39.965611,116.373976,0,90,39851.6014467593,2009-02-07,14:26:05
39.965608,116.374039,0,90,39851.6014930556,2009-02-07,14:26:09
39.965558,116.374105,0,90,39851.6015162037,2009-02-07,14:26:11
39.965517,116.374149,0,90,39851.6015393519,2009-02-07,14:26:13
39.965465,116.374193,0,90,39851.6015625,2009-02-07,14:26:15
39.965428,116.374256,0,90,39851.6015972222,2009-02-07,14:26:18
39.965399,116.374318,0,89,39851.6016435185,2009-02-07,14:26:22
39.965372,116.37441,0,116,39851.6018171296,2009-02-07,14:26:37
39.965411,116.374444,0,102,39851.6018402778,2009-02-07,14:26:39
39.965461,116.374466,0,93,39851.601875,2009-02-07,14:26:42
39.965454,116.374483,0,90,39851.6019328704,2009-02-07,14:26:47
39.965489,116.374497,0,89,39851.6019907407,2009-02-07,14:26:52
39.965544,116.374513,0,89,39851.602025463,2009-02-07,14:26:55
39.965605,116.374506,0,89,39851.6020833333,2009-02-07,14:27:00
39.965834,116.374387,0,89,39851.6021643518,2009-02-07,14:27:07
39.965881,116.3744,0,89,39851.6021990741,2009-02-07,14:27:10
39.965871,116.374462,0,88,39851.6022337963,2009-02-07,14:27:13
39.965802,116.374522,0,88,39851.6026157407,2009-02-07,14:27:46
39.965778,116.374492,0,88,39851.6026736111,2009-02-07,14:27:51
39.965752,116.374457,0,88,39851.6027314815,2009-02-07,14:27:56
39.965736,116.374414,0,88,39851.6027893518,2009-02-07,14:28:01
39.965737,116.374409,0,88,39851.6028472222,2009-02-07,14:28:06
39.965738,116.374405,0,88,39851.6029050926,2009-02-07,14:28:11
39.965738,116.374405,0,88,39851.6029398148,2009-02-07,14:28:14
39.965742,116.374401,0,88,39851.602962963,2009-02-07,14:28:16
39.965732,116.374411,0,88,39851.6030208333,2009-02-07,14:28:21
39.965717,116.374451,0,88,39851.6031944444,2009-02-07,14:28:36
39.96569,116.374486,0,89,39851.6032523148,2009-02-07,14:28:41
39.965651,116.374527,0,89,39851.6033101852,2009-02-07,14:28:46
39.965643,116.374536,0,89,39851.6033680556,2009-02-07,14:28:51
39.96567,116.3745,0,90,39851.6034259259,2009-02-07,14:28:56
39.965712,116.374469,0,90,39851.6034837963,2009-02-07,14:29:01
39.965728,116.374475,0,90,39851.6035416667,2009-02-07,14:29:06
39.965675,116.374516,0,90,39851.603599537,2009-02-07,14:29:11
39.965635,116.374545,0,90,39851.6036342593,2009-02-07,14:29:14
39.965583,116.374561,0,90,39851.6036805556,2009-02-07,14:29:18
39.965345,116.3744,0,92,39851.6077777778,2009-02-07,14:35:12
39.965323,116.374376,0,96,39851.6078356481,2009-02-07,14:35:17
39.965323,116.374376,0,96,39851.6078703704,2009-02-07,14:35:20
39.965319,116.374368,0,96,39851.6078935185,2009-02-07,14:35:22
39.965294,116.374347,0,97,39851.6079513889,2009-02-07,14:35:27
39.965262,116.374297,0,99,39851.6079861111,2009-02-07,14:35:30
39.965241,116.374254,0,101,39851.6080439815,2009-02-07,14:35:35
39.965266,116.374257,0,101,39851.6081018519,2009-02-07,14:35:40
39.965251,116.374262,0,101,39851.6081597222,2009-02-07,14:35:45
39.965242,116.374271,0,100,39851.6082175926,2009-02-07,14:35:50
39.965242,116.374271,0,100,39851.6082523148,2009-02-07,14:35:53
39.965246,116.374277,0,100,39851.608275463,2009-02-07,14:35:55
39.965223,116.374253,0,100,39851.6083333333,2009-02-07,14:36:00
39.965184,116.374221,0,100,39851.6083796296,2009-02-07,14:36:04
39.965197,116.374231,0,99,39851.6084375,2009-02-07,14:36:09
39.965197,116.374222,0,99,39851.6084953704,2009-02-07,14:36:14
39.965264,116.374282,0,99,39851.6085185185,2009-02-07,14:36:16
39.965249,116.374262,0,100,39851.6085763889,2009-02-07,14:36:21
39.965211,116.374225,0,101,39851.608599537,2009-02-07,14:36:23
39.965172,116.374188,0,103,39851.6086226852,2009-02-07,14:36:25
39.965155,116.37417,0,103,39851.6086805556,2009-02-07,14:36:30
39.965155,116.37417,0,103,39851.6087152778,2009-02-07,14:36:33
39.965148,116.374169,0,104,39851.6087384259,2009-02-07,14:36:35
39.965109,116.374154,0,104,39851.6087962963,2009-02-07,14:36:40
39.965065,116.374128,0,105,39851.6088310185,2009-02-07,14:36:43
39.965019,116.374095,0,106,39851.6088657407,2009-02-07,14:36:46
39.965,116.374102,0,105,39851.6089236111,2009-02-07,14:36:51
39.964967,116.374075,0,105,39851.6089814815,2009-02-07,14:36:56
39.965025,116.374119,0,105,39851.6090046296,2009-02-07,14:36:58
39.965063,116.374132,0,106,39851.6090625,2009-02-07,14:37:03
39.965074,116.374114,0,106,39851.6091203704,2009-02-07,14:37:08
39.965078,116.374104,0,108,39851.6091782407,2009-02-07,14:37:13
39.965076,116.374105,0,109,39851.6092361111,2009-02-07,14:37:18
39.965076,116.374105,0,109,39851.6092708333,2009-02-07,14:37:21
39.965069,116.374106,0,109,39851.6092939815,2009-02-07,14:37:23
39.965062,116.374095,0,109,39851.6093518519,2009-02-07,14:37:28
39.965099,116.374134,0,110,39851.6093981481,2009-02-07,14:37:32
39.965111,116.374166,0,111,39851.6094560185,2009-02-07,14:37:37
39.965096,116.374175,0,111,39851.6095138889,2009-02-07,14:37:42
39.965097,116.3742,0,111,39851.6095717593,2009-02-07,14:37:47
39.965109,116.374223,0,111,39851.6096296296,2009-02-07,14:37:52
39.965165,116.374268,0,111,39851.6096875,2009-02-07,14:37:57
39.965213,116.374305,0,112,39851.6097337963,2009-02-07,14:38:01
39.965258,116.374347,0,113,39851.6097800926,2009-02-07,14:38:05
39.965244,116.374383,0,115,39851.609837963,2009-02-07,14:38:10
39.965211,116.374405,0,117,39851.6098958333,2009-02-07,14:38:15
39.965171,116.374414,0,120,39851.6099537037,2009-02-07,14:38:20
39.965153,116.374438,0,123,39851.6100115741,2009-02-07,14:38:25
39.965175,116.3745,0,125,39851.6100694444,2009-02-07,14:38:30
39.965096,116.374518,0,129,39851.6101041667,2009-02-07,14:38:33
39.965062,116.374551,0,132,39851.610162037,2009-02-07,14:38:38
39.96506,116.374561,0,132,39851.6102199074,2009-02-07,14:38:43
39.965043,116.374559,0,133,39851.6102777778,2009-02-07,14:38:48
39.965013,116.374558,0,133,39851.6103356481,2009-02-07,14:38:53
39.965006,116.374558,0,134,39851.6103935185,2009-02-07,14:38:58
39.965006,116.374558,0,134,39851.6104282407,2009-02-07,14:39:01
39.965003,116.374565,0,134,39851.6104513889,2009-02-07,14:39:03
39.965033,116.374594,0,134,39851.6105092593,2009-02-07,14:39:08
39.965056,116.374615,0,135,39851.6105671296,2009-02-07,14:39:13
39.965075,116.374644,0,135,39851.610625,2009-02-07,14:39:18
39.965097,116.374649,0,135,39851.6106828704,2009-02-07,14:39:23
39.965129,116.374673,0,135,39851.6107407407,2009-02-07,14:39:28
39.965168,116.3747,0,135,39851.6107986111,2009-02-07,14:39:33
39.965219,116.374731,0,135,39851.6108564815,2009-02-07,14:39:38
39.965239,116.374744,0,135,39851.6109143518,2009-02-07,14:39:43
39.965248,116.374742,0,135,39851.6109722222,2009-02-07,14:39:48
39.965266,116.374721,0,135,39851.6110300926,2009-02-07,14:39:53
39.965276,116.37471,0,135,39851.611087963,2009-02-07,14:39:58
39.965276,116.37471,0,135,39851.6111226852,2009-02-07,14:40:01
39.965278,116.374703,0,135,39851.6111458333,2009-02-07,14:40:03
39.965296,116.374705,0,135,39851.6112037037,2009-02-07,14:40:08
39.96527,116.374666,0,136,39851.6112615741,2009-02-07,14:40:13
39.965269,116.374654,0,136,39851.6113194444,2009-02-07,14:40:18
39.965288,116.374657,0,136,39851.6113773148,2009-02-07,14:40:23
39.965306,116.374667,0,137,39851.6114351852,2009-02-07,14:40:28
39.965339,116.374684,0,137,39851.6114930556,2009-02-07,14:40:33
39.965329,116.374693,0,137,39851.6115509259,2009-02-07,14:40:38
39.965339,116.374712,0,136,39851.6116087963,2009-02-07,14:40:43
39.965385,116.374729,0,136,39851.6116666667,2009-02-07,14:40:48
39.965385,116.374729,0,136,39851.6117013889,2009-02-07,14:40:51
39.965388,116.374727,0,136,39851.611724537,2009-02-07,14:40:53
39.965409,116.37473,0,135,39851.6117824074,2009-02-07,14:40:58
39.965427,116.374747,0,135,39851.6118402778,2009-02-07,14:41:03
39.965415,116.374749,0,135,39851.6118981481,2009-02-07,14:41:08
39.965425,116.374732,0,135,39851.6119560185,2009-02-07,14:41:13
39.965466,116.374707,0,135,39851.6120023148,2009-02-07,14:41:17
39.965524,116.374706,0,136,39851.6120601852,2009-02-07,14:41:22
39.96559,116.374717,0,136,39851.6120833333,2009-02-07,14:41:24
39.965654,116.374724,0,136,39851.6121064815,2009-02-07,14:41:26
39.96571,116.374743,0,136,39851.6121296296,2009-02-07,14:41:28
39.965755,116.37477,0,136,39851.6121527778,2009-02-07,14:41:30
39.965799,116.374819,0,137,39851.6121875,2009-02-07,14:41:33
39.965838,116.374858,0,137,39851.6122106481,2009-02-07,14:41:35
39.965875,116.374916,0,138,39851.6122337963,2009-02-07,14:41:37
39.965906,116.374969,0,138,39851.6122569444,2009-02-07,14:41:39
39.965938,116.375028,0,138,39851.6122916667,2009-02-07,14:41:42
39.965975,116.375086,0,139,39851.6123263889,2009-02-07,14:41:45
39.966019,116.375138,0,139,39851.6123611111,2009-02-07,14:41:48
39.966057,116.375177,0,139,39851.6123958333,2009-02-07,14:41:51
39.966058,116.375203,0,140,39851.6124537037,2009-02-07,14:41:56
39.965996,116.375201,0,142,39851.6125115741,2009-02-07,14:42:01
39.965949,116.375181,0,143,39851.6125462963,2009-02-07,14:42:04
39.965901,116.375144,0,144,39851.6125810185,2009-02-07,14:42:07
39.965847,116.375101,0,143,39851.6126273148,2009-02-07,14:42:11
39.965831,116.375037,0,144,39851.6126736111,2009-02-07,14:42:15
39.965775,116.374996,0,144,39851.6127199074,2009-02-07,14:42:19
39.96572,116.374978,0,144,39851.6127777778,2009-02-07,14:42:24
39.965661,116.37495,0,145,39851.6128125,2009-02-07,14:42:27
39.965613,116.374939,0,146,39851.6128472222,2009-02-07,14:42:30
39.96556,116.374911,0,147,39851.6128819444,2009-02-07,14:42:33
39.965511,116.374904,0,148,39851.6129050926,2009-02-07,14:42:35
39.965511,116.374904,0,148,39851.6129398148,2009-02-07,14:42:38
39.965503,116.374907,0,149,39851.612962963,2009-02-07,14:42:40
39.965472,116.37491,0,150,39851.6130208333,2009-02-07,14:42:45
39.965412,116.374869,0,151,39851.6130555556,2009-02-07,14:42:48
39.965352,116.374832,0,152,39851.6131018519,2009-02-07,14:42:52
39.965327,116.374778,0,152,39851.6131481482,2009-02-07,14:42:56
39.965331,116.374756,0,153,39851.6132060185,2009-02-07,14:43:01
39.96533,116.374716,0,152,39851.6132638889,2009-02-07,14:43:06
39.965343,116.374717,0,150,39851.6133217593,2009-02-07,14:43:11
39.965416,116.37476,0,149,39851.6133564815,2009-02-07,14:43:14
39.965469,116.374768,0,148,39851.6133796296,2009-02-07,14:43:16
39.965471,116.374706,0,146,39851.6134259259,2009-02-07,14:43:20
39.965523,116.374697,0,145,39851.6134722222,2009-02-07,14:43:24
39.965563,116.374652,0,143,39851.6135185185,2009-02-07,14:43:28
39.965578,116.374607,0,142,39851.6135763889,2009-02-07,14:43:33
39.965328,116.374525,0,172,39851.6160300926,2009-02-07,14:47:05
39.965275,116.374512,0,172,39851.6160648148,2009-02-07,14:47:08
39.965225,116.37449,0,174,39851.6161111111,2009-02-07,14:47:12
39.965185,116.374421,0,175,39851.6161689815,2009-02-07,14:47:17
39.96516,116.37437,0,175,39851.6161805556,2009-02-07,14:47:18
39.965125,116.374313,0,176,39851.6162037037,2009-02-07,14:47:20
39.965076,116.374263,0,176,39851.61625,2009-02-07,14:47:24
39.965022,116.374206,0,176,39851.6162731481,2009-02-07,14:47:26
39.964959,116.374185,0,176,39851.6163310185,2009-02-07,14:47:31
39.964895,116.374149,0,176,39851.6163541667,2009-02-07,14:47:33
39.964895,116.374149,0,176,39851.6163888889,2009-02-07,14:47:36
39.964899,116.374145,0,176,39851.616412037,2009-02-07,14:47:38
39.964907,116.374133,0,177,39851.6164699074,2009-02-07,14:47:43
39.965024,116.373983,0,178,39851.6164930556,2009-02-07,14:47:45
39.96511,116.37387,0,178,39851.6165046296,2009-02-07,14:47:46
39.965068,116.373833,0,179,39851.6165277778,2009-02-07,14:47:48
39.965062,116.37387,0,180,39851.6165856481,2009-02-07,14:47:53
39.965157,116.373939,0,181,39851.6166087963,2009-02-07,14:47:55
39.965216,116.373997,0,182,39851.6166203704,2009-02-07,14:47:56
39.965256,116.374042,0,183,39851.6166435185,2009-02-07,14:47:58
39.965304,116.374096,0,184,39851.6166782407,2009-02-07,14:48:01
39.965363,116.374112,0,184,39851.616724537,2009-02-07,14:48:05
39.96539,116.374098,0,183,39851.6167824074,2009-02-07,14:48:10
39.965339,116.374048,0,184,39851.6168287037,2009-02-07,14:48:14
39.965338,116.374068,0,184,39851.6168865741,2009-02-07,14:48:19
39.965309,116.374073,0,184,39851.6169444444,2009-02-07,14:48:24
39.965335,116.374123,0,185,39851.6169907407,2009-02-07,14:48:28
39.965374,116.374163,0,185,39851.6170138889,2009-02-07,14:48:30
39.965419,116.374204,0,187,39851.6170486111,2009-02-07,14:48:33
39.965468,116.374268,0,188,39851.6170833333,2009-02-07,14:48:36
39.96551,116.374317,0,190,39851.6171180556,2009-02-07,14:48:39
39.965539,116.374353,0,190,39851.6171759259,2009-02-07,14:48:44
39.96556,116.374348,0,190,39851.6172337963,2009-02-07,14:48:49
39.965608,116.374381,0,190,39851.6172685185,2009-02-07,14:48:52
39.965653,116.374418,0,190,39851.6172800926,2009-02-07,14:48:53
39.96569,116.374464,0,191,39851.6173148148,2009-02-07,14:48:56
39.965621,116.374387,0,191,39851.617349537,2009-02-07,14:48:59
39.965596,116.374335,0,190,39851.6173726852,2009-02-07,14:49:01
39.96556,116.374279,0,190,39851.6173958333,2009-02-07,14:49:03
39.965508,116.374257,0,190,39851.6174537037,2009-02-07,14:49:08
39.965429,116.374267,0,191,39851.6174884259,2009-02-07,14:49:11
39.96542,116.374281,0,192,39851.6175462963,2009-02-07,14:49:16
39.96546,116.374327,0,194,39851.6175810185,2009-02-07,14:49:19
39.965497,116.374371,0,194,39851.6176041667,2009-02-07,14:49:21
39.965495,116.374441,0,195,39851.617662037,2009-02-07,14:49:26
39.965526,116.374499,0,196,39851.6177083333,2009-02-07,14:49:30
39.965562,116.374558,0,197,39851.6177314815,2009-02-07,14:49:32
39.965563,116.374543,0,197,39851.6177893518,2009-02-07,14:49:37
39.965605,116.37458,0,198,39851.6178472222,2009-02-07,14:49:42
39.965668,116.37459,0,199,39851.6178703704,2009-02-07,14:49:44
39.965667,116.374617,0,200,39851.6179282407,2009-02-07,14:49:49
39.96571,116.374618,0,201,39851.6179861111,2009-02-07,14:49:54
39.965688,116.374623,0,201,39851.6180439815,2009-02-07,14:49:59
39.965687,116.374612,0,202,39851.6181018518,2009-02-07,14:50:04
39.965738,116.374587,0,201,39851.6181597222,2009-02-07,14:50:09
39.965754,116.37456,0,202,39851.6182175926,2009-02-07,14:50:14
39.965784,116.374541,0,202,39851.618275463,2009-02-07,14:50:19
39.965807,116.374519,0,203,39851.6183333333,2009-02-07,14:50:24
39.965809,116.374486,0,203,39851.6183912037,2009-02-07,14:50:29
39.965824,116.374495,0,203,39851.6184490741,2009-02-07,14:50:34
39.965788,116.37452,0,204,39851.6185069444,2009-02-07,14:50:39
39.965754,116.374525,0,205,39851.6185648148,2009-02-07,14:50:44
39.965684,116.374531,0,205,39851.618587963,2009-02-07,14:50:46
39.965618,116.374532,0,205,39851.6186111111,2009-02-07,14:50:48
39.96567,116.374531,0,206,39851.6186689815,2009-02-07,14:50:53
39.965733,116.37456,0,206,39851.6187268518,2009-02-07,14:50:58
39.965738,116.374569,0,205,39851.6187847222,2009-02-07,14:51:03
39.965728,116.374579,0,204,39851.6188425926,2009-02-07,14:51:08
39.965709,116.374503,0,205,39851.6188541667,2009-02-07,14:51:09
39.965655,116.374526,0,205,39851.618912037,2009-02-07,14:51:14
39.965658,116.374603,0,205,39851.6189467593,2009-02-07,14:51:17
39.965672,116.374671,0,206,39851.6189930556,2009-02-07,14:51:21
39.965677,116.374697,0,206,39851.6190509259,2009-02-07,14:51:26
39.965626,116.374656,0,206,39851.6190972222,2009-02-07,14:51:30
39.965603,116.374708,0,206,39851.6191550926,2009-02-07,14:51:35
39.965585,116.374736,0,206,39851.619212963,2009-02-07,14:51:40
39.965528,116.37471,0,206,39851.6192476852,2009-02-07,14:51:43
39.965578,116.374707,0,206,39851.6192939815,2009-02-07,14:51:47
39.965642,116.374699,0,207,39851.6193055556,2009-02-07,14:51:48
39.965694,116.374698,0,207,39851.6193171296,2009-02-07,14:51:49
39.96578,116.374695,0,207,39851.6193287037,2009-02-07,14:51:50
39.965762,116.374672,0,208,39851.6193865741,2009-02-07,14:51:55
39.965814,116.374667,0,205,39851.6194212963,2009-02-07,14:51:58
39.965775,116.374683,0,206,39851.6194791667,2009-02-07,14:52:03
39.965736,116.374674,0,205,39851.619537037,2009-02-07,14:52:08
39.965785,116.374706,0,205,39851.6195833333,2009-02-07,14:52:12
39.965834,116.374728,0,205,39851.6196064815,2009-02-07,14:52:14
39.965879,116.374763,0,205,39851.6196296296,2009-02-07,14:52:16
39.965927,116.374784,0,204,39851.6196875,2009-02-07,14:52:21
39.965945,116.3748,0,204,39851.6197453704,2009-02-07,14:52:26
39.965982,116.374833,0,205,39851.6198032407,2009-02-07,14:52:31
39.965994,116.374832,0,204,39851.6198611111,2009-02-07,14:52:36
39.966044,116.374866,0,205,39851.6199074074,2009-02-07,14:52:40
39.966089,116.374898,0,205,39851.6199305556,2009-02-07,14:52:42
39.96614,116.37487,0,205,39851.6199652778,2009-02-07,14:52:45
39.966135,116.374802,0,206,39851.62,2009-02-07,14:52:48
39.966152,116.374746,0,206,39851.6200347222,2009-02-07,14:52:51
39.966192,116.374714,0,207,39851.6200925926,2009-02-07,14:52:56
39.966144,116.374727,0,208,39851.6201157407,2009-02-07,14:52:58
39.966096,116.374735,0,208,39851.6201273148,2009-02-07,14:52:59
39.966041,116.374748,0,210,39851.620162037,2009-02-07,14:53:02
39.96599,116.37475,0,211,39851.6201967593,2009-02-07,14:53:05
39.96595,116.374709,0,211,39851.6202430556,2009-02-07,14:53:09
39.965909,116.37474,0,211,39851.6203009259,2009-02-07,14:53:14
39.96584,116.374701,0,212,39851.6203587963,2009-02-07,14:53:19
39.965784,116.374695,0,213,39851.6203935185,2009-02-07,14:53:22
39.965742,116.374719,0,213,39851.6204282407,2009-02-07,14:53:25
39.965761,116.374647,0,216,39851.6204861111,2009-02-07,14:53:30
39.96581,116.374625,0,215,39851.6205439815,2009-02-07,14:53:35
39.965859,116.374637,0,215,39851.6205902778,2009-02-07,14:53:39
39.965874,116.374637,0,215,39851.6206481481,2009-02-07,14:53:44
39.965851,116.374636,0,215,39851.6207060185,2009-02-07,14:53:49
39.965892,116.374663,0,215,39851.6207291667,2009-02-07,14:53:51
39.96598,116.374721,0,215,39851.6207523148,2009-02-07,14:53:53
39.965751,116.374609,0,146,39851.6215509259,2009-02-07,14:55:02
39.965955,116.374514,0,215,39851.6215740741,2009-02-07,14:55:04
39.966872,116.374102,0,483,39851.6215972222,2009-02-07,14:55:06
39.966956,116.374071,0,505,39851.6216203704,2009-02-07,14:55:08
39.966906,116.374057,0,469,39851.6216550926,2009-02-07,14:55:11
39.966964,116.374121,0,475,39851.6216666667,2009-02-07,14:55:12
39.966982,116.374167,0,486,39851.6217013889,2009-02-07,14:55:15
39.967016,116.374209,0,491,39851.621724537,2009-02-07,14:55:17
39.966876,116.374189,0,470,39851.6217592593,2009-02-07,14:55:20
39.966909,116.374134,0,486,39851.6217708333,2009-02-07,14:55:21
39.966821,116.374101,0,462,39851.6217824074,2009-02-07,14:55:22
39.966725,116.37406,0,442,39851.6217939815,2009-02-07,14:55:23
39.966653,116.374033,0,424,39851.6218055556,2009-02-07,14:55:24
39.966586,116.374008,0,408,39851.6218171296,2009-02-07,14:55:25
39.966532,116.373991,0,394,39851.6218287037,2009-02-07,14:55:26
39.966469,116.373961,0,382,39851.6218402778,2009-02-07,14:55:27
39.966426,116.373946,0,373,39851.6218518519,2009-02-07,14:55:28
39.96636,116.37393,0,354,39851.6218865741,2009-02-07,14:55:31
39.966314,116.37393,0,339,39851.6219097222,2009-02-07,14:55:33
39.966818,116.373037,0,427,39851.6223842593,2009-02-07,14:56:14
39.96728,116.373065,0,548,39851.6223958333,2009-02-07,14:56:15
39.965478,116.374577,0,75,39851.6259143518,2009-02-07,15:01:19
39.965411,116.374542,0,68,39851.6259606481,2009-02-07,15:01:23
39.965343,116.374531,0,58,39851.6259837963,2009-02-07,15:01:25
39.965385,116.374523,0,71,39851.6260185185,2009-02-07,15:01:28
39.965423,116.374524,0,82,39851.6260300926,2009-02-07,15:01:29
39.965452,116.374516,0,84,39851.626087963,2009-02-07,15:01:34
39.965449,116.374527,0,84,39851.6261458333,2009-02-07,15:01:39
39.965451,116.374541,0,84,39851.6262037037,2009-02-07,15:01:44
39.965982,116.374497,0,259,39851.6262268518,2009-02-07,15:01:46
39.966131,116.374509,0,247,39851.6262384259,2009-02-07,15:01:47
39.966165,116.374529,0,238,39851.62625,2009-02-07,15:01:48
39.966208,116.374543,0,231,39851.6262615741,2009-02-07,15:01:49
39.965979,116.364108,0,58,39851.6275347222,2009-02-07,15:03:39
39.968222,116.372212,0,958,39851.6277314815,2009-02-07,15:03:56
39.968235,116.372205,0,951,39851.6277893518,2009-02-07,15:04:01
39.968076,116.373028,0,799,39851.6278125,2009-02-07,15:04:03
39.968027,116.373419,0,826,39851.6278240741,2009-02-07,15:04:04
39.967989,116.373687,0,837,39851.6278356481,2009-02-07,15:04:05
39.967886,116.373895,0,844,39851.6278472222,2009-02-07,15:04:06
39.967487,116.373897,0,723,39851.6278587963,2009-02-07,15:04:07
39.967198,116.373904,0,637,39851.6278703704,2009-02-07,15:04:08
39.966954,116.373906,0,574,39851.6278819444,2009-02-07,15:04:09
39.966771,116.373906,0,525,39851.6278935185,2009-02-07,15:04:10
39.966652,116.373911,0,487,39851.6279050926,2009-02-07,15:04:11
39.966545,116.373921,0,456,39851.6279166667,2009-02-07,15:04:12
39.966432,116.373924,0,430,39851.6279282407,2009-02-07,15:04:13
39.966357,116.373936,0,409,39851.6279398148,2009-02-07,15:04:14
39.966255,116.373945,0,391,39851.6279513889,2009-02-07,15:04:15
39.966196,116.373961,0,376,39851.627962963,2009-02-07,15:04:16
39.966159,116.373969,0,363,39851.627974537,2009-02-07,15:04:17
39.966081,116.373961,0,350,39851.6279861111,2009-02-07,15:04:18
39.966014,116.373973,0,331,39851.6280092593,2009-02-07,15:04:20
39.965958,116.373988,0,316,39851.6280324074,2009-02-07,15:04:22
39.965927,116.374003,0,304,39851.6280555556,2009-02-07,15:04:24
39.965892,116.374017,0,294,39851.6280787037,2009-02-07,15:04:26
39.965868,116.374056,0,283,39851.6281134259,2009-02-07,15:04:29
39.965876,116.37411,0,278,39851.6281481481,2009-02-07,15:04:32
39.965866,116.374147,0,264,39851.6282060185,2009-02-07,15:04:37
39.965889,116.374205,0,257,39851.6282407407,2009-02-07,15:04:40
39.965831,116.374202,0,254,39851.6282638889,2009-02-07,15:04:42
39.965776,116.374206,0,250,39851.628287037,2009-02-07,15:04:44
39.965758,116.374232,0,242,39851.6283449074,2009-02-07,15:04:49
39.96577,116.374265,0,238,39851.6284027778,2009-02-07,15:04:54
39.965839,116.374279,0,233,39851.6284490741,2009-02-07,15:04:58
39.965899,116.374283,0,231,39851.6284722222,2009-02-07,15:05:00
39.965985,116.374295,0,230,39851.6284953704,2009-02-07,15:05:02
39.96605,116.374311,0,228,39851.6285185185,2009-02-07,15:05:04
39.966092,116.374336,0,225,39851.6285648148,2009-02-07,15:05:08
39.96605,116.374293,0,223,39851.628599537,2009-02-07,15:05:11
39.966015,116.374278,0,220,39851.6286574074,2009-02-07,15:05:16
39.965978,116.374326,0,218,39851.6287037037,2009-02-07,15:05:20
39.965939,116.374363,0,217,39851.6287152778,2009-02-07,15:05:21
39.9659,116.374397,0,215,39851.6287268519,2009-02-07,15:05:22
39.96583,116.374449,0,213,39851.62875,2009-02-07,15:05:24
39.965789,116.374501,0,211,39851.6287731482,2009-02-07,15:05:26
39.96576,116.374549,0,209,39851.6288078704,2009-02-07,15:05:29
39.965742,116.374589,0,207,39851.6288657407,2009-02-07,15:05:34
39.966128,116.374345,0,190,39851.6291203704,2009-02-07,15:05:56
39.966238,116.374331,0,189,39851.6291319444,2009-02-07,15:05:57
39.966336,116.374311,0,189,39851.6291435185,2009-02-07,15:05:58
39.966375,116.374345,0,189,39851.6291782407,2009-02-07,15:06:01
39.966422,116.374354,0,189,39851.6291898148,2009-02-07,15:06:02
39.96648,116.374339,0,189,39851.6292476852,2009-02-07,15:06:07
39.966425,116.374361,0,189,39851.6292824074,2009-02-07,15:06:10
39.966358,116.374384,0,189,39851.6292939815,2009-02-07,15:06:11
39.966314,116.374396,0,189,39851.6293055556,2009-02-07,15:06:12
39.966262,116.374405,0,190,39851.6293287037,2009-02-07,15:06:14
39.966178,116.374429,0,190,39851.6293402778,2009-02-07,15:06:15
39.966097,116.37445,0,190,39851.6293518519,2009-02-07,15:06:16
39.966033,116.374468,0,190,39851.6294097222,2009-02-07,15:06:21
39.965974,116.374489,0,191,39851.6294560185,2009-02-07,15:06:25
39.96595,116.374516,0,191,39851.6295138889,2009-02-07,15:06:30
39.965845,116.373937,0,157,39851.6295717593,2009-02-07,15:06:35
39.965868,116.373967,0,171,39851.6296296296,2009-02-07,15:06:40
39.96587,116.37402,0,180,39851.6296875,2009-02-07,15:06:45
39.965888,116.374077,0,182,39851.6297106481,2009-02-07,15:06:47
39.965921,116.374132,0,184,39851.6297337963,2009-02-07,15:06:49
39.965978,116.374205,0,185,39851.6297685185,2009-02-07,15:06:52
39.966043,116.374259,0,186,39851.6297916667,2009-02-07,15:06:54
39.966083,116.374298,0,187,39851.6298263889,2009-02-07,15:06:57
39.966114,116.374345,0,187,39851.6298726852,2009-02-07,15:07:01
39.966101,116.374348,0,188,39851.6299305556,2009-02-07,15:07:06
39.96604,116.374326,0,188,39851.6299537037,2009-02-07,15:07:08
39.965976,116.374278,0,187,39851.6300115741,2009-02-07,15:07:13
39.965922,116.374225,0,187,39851.6300578704,2009-02-07,15:07:17
39.965879,116.374197,0,187,39851.6300810185,2009-02-07,15:07:19
39.965804,116.374121,0,187,39851.6301041667,2009-02-07,15:07:21
39.965759,116.374066,0,187,39851.6301273148,2009-02-07,15:07:23
39.965701,116.374008,0,187,39851.630162037,2009-02-07,15:07:26
39.965694,116.373971,0,187,39851.6302199074,2009-02-07,15:07:31
39.96625,116.374249,0,313,39851.6306828704,2009-02-07,15:08:11
39.968281,116.372605,0,1119,39851.6307060185,2009-02-07,15:08:13
39.968453,116.372616,0,1153,39851.6307175926,2009-02-07,15:08:14
39.968523,116.372604,0,1162,39851.6307407407,2009-02-07,15:08:16
39.968507,116.372619,0,1166,39851.6307986111,2009-02-07,15:08:21
39.968407,116.372624,0,1160,39851.6308101852,2009-02-07,15:08:22
39.968315,116.372625,0,1152,39851.6308333333,2009-02-07,15:08:24
39.968357,116.372631,0,1146,39851.6308912037,2009-02-07,15:08:29
39.96836,116.37263,0,1146,39851.6309490741,2009-02-07,15:08:34
39.96836,116.37263,0,1146,39851.6309837963,2009-02-07,15:08:37
39.968362,116.372626,0,1146,39851.6310069444,2009-02-07,15:08:39
39.968148,116.372622,0,1054,39851.6310648148,2009-02-07,15:08:44
39.967335,116.372753,0,975,39851.631099537,2009-02-07,15:08:47
39.967603,116.372839,0,916,39851.6311111111,2009-02-07,15:08:48
39.967625,116.372878,0,868,39851.6311226852,2009-02-07,15:08:49
39.967746,116.372908,0,867,39851.6311342593,2009-02-07,15:08:50
39.967758,116.372855,0,866,39851.6311921296,2009-02-07,15:08:55
39.967752,116.372836,0,871,39851.63125,2009-02-07,15:09:00
39.967711,116.37285,0,873,39851.6313078704,2009-02-07,15:09:05
39.967706,116.37287,0,873,39851.6313657407,2009-02-07,15:09:10
39.967693,116.372891,0,874,39851.6314236111,2009-02-07,15:09:15
39.967683,116.372891,0,872,39851.6314814815,2009-02-07,15:09:20
39.967625,116.373405,0,839,39851.6315162037,2009-02-07,15:09:23
39.967732,116.373914,0,792,39851.6315277778,2009-02-07,15:09:24
39.96757,116.373793,0,758,39851.6315393519,2009-02-07,15:09:25
39.967442,116.373696,0,728,39851.6315509259,2009-02-07,15:09:26
39.967356,116.373663,0,700,39851.6315625,2009-02-07,15:09:27
39.967285,116.373629,0,675,39851.6315740741,2009-02-07,15:09:28
39.967278,116.37364,0,652,39851.6315856481,2009-02-07,15:09:29
39.967012,116.373101,0,558,39851.6316550926,2009-02-07,15:09:35
39.966981,116.373057,0,555,39851.6317013889,2009-02-07,15:09:39
39.966816,116.372584,0,544,39851.631724537,2009-02-07,15:09:41
39.966806,116.372512,0,532,39851.6317361111,2009-02-07,15:09:42
39.966836,116.372457,0,509,39851.6317592593,2009-02-07,15:09:44
39.966799,116.372451,0,500,39851.6317708333,2009-02-07,15:09:45
39.966749,116.372437,0,483,39851.6317939815,2009-02-07,15:09:47
39.966709,116.372391,0,467,39851.6318171296,2009-02-07,15:09:49
39.966691,116.372366,0,453,39851.6318402778,2009-02-07,15:09:51
39.966627,116.372343,0,441,39851.6318634259,2009-02-07,15:09:53
39.966601,116.372333,0,425,39851.6319097222,2009-02-07,15:09:57
39.966601,116.372333,0,425,39851.6319444444,2009-02-07,15:10:00
39.966594,116.372335,0,415,39851.6319675926,2009-02-07,15:10:02
39.966575,116.372362,0,403,39851.6320023148,2009-02-07,15:10:05
39.966575,116.372362,0,403,39851.632037037,2009-02-07,15:10:08
39.966582,116.372368,0,384,39851.6320601852,2009-02-07,15:10:10
39.966044,116.372189,0,190,39851.632662037,2009-02-07,15:11:02
39.965984,116.372196,0,190,39851.6326851852,2009-02-07,15:11:04
39.965886,116.37223,0,190,39851.6327083333,2009-02-07,15:11:06
