# Supplementary material for: Research on differential privacy protection method based on user tendency
Source: PLoS One. 2023 Oct 26;18(10):e0288823. doi: 10.1371/journal.pone.0288823 (PMC10602288; doi:10.1371/journal.pone.0288823)
Supplement: S2 Data — (ZIP) [file pone.0288823.s002.zip › Data 5-2/022/Trajectory/20090208050522.plt]

Geolife trajectory
WGS 84
Altitude is in Feet
Reserved 3
0,2,255,My Track,0,0,2,8421376
0
39.937587,116.337127,0,71,39852.2120601852,2009-02-08,05:05:22
39.937572,116.33714,0,88,39852.2120833333,2009-02-08,05:05:24
39.937567,116.337075,0,79,39852.2121064815,2009-02-08,05:05:26
39.937572,116.33701,0,82,39852.2121527778,2009-02-08,05:05:30
39.937567,116.336942,0,86,39852.2122106481,2009-02-08,05:05:35
39.937563,116.336868,0,91,39852.2122569444,2009-02-08,05:05:39
39.93757,116.336809,0,96,39852.2123148148,2009-02-08,05:05:44
39.937578,116.336747,0,98,39852.2123611111,2009-02-08,05:05:48
39.937597,116.336708,0,105,39852.2124189815,2009-02-08,05:05:53
39.937592,116.336684,0,101,39852.2124768518,2009-02-08,05:05:58
39.937556,116.336637,0,100,39852.2125347222,2009-02-08,05:06:03
39.937534,116.336583,0,99,39852.2125925926,2009-02-08,05:06:08
39.937542,116.336525,0,99,39852.2126388889,2009-02-08,05:06:12
39.937543,116.336458,0,98,39852.2126851852,2009-02-08,05:06:16
39.937548,116.336396,0,98,39852.2127199074,2009-02-08,05:06:19
39.937555,116.336332,0,99,39852.2127777778,2009-02-08,05:06:24
39.93755,116.336306,0,101,39852.2128356481,2009-02-08,05:06:29
39.93751,116.336271,0,105,39852.2128935185,2009-02-08,05:06:34
39.937501,116.336213,0,107,39852.2129398148,2009-02-08,05:06:38
39.937526,116.336136,0,105,39852.212974537,2009-02-08,05:06:41
39.937521,116.336074,0,105,39852.2130324074,2009-02-08,05:06:46
39.937537,116.336011,0,105,39852.2130787037,2009-02-08,05:06:50
39.937541,116.335946,0,104,39852.213125,2009-02-08,05:06:54
39.937556,116.335879,0,105,39852.2131828704,2009-02-08,05:06:59
39.937561,116.335834,0,108,39852.2132407407,2009-02-08,05:07:04
39.937523,116.335778,0,111,39852.213287037,2009-02-08,05:07:08
39.937492,116.33573,0,111,39852.2133217593,2009-02-08,05:07:11
39.937468,116.335675,0,112,39852.2133680556,2009-02-08,05:07:15
39.937454,116.335618,0,111,39852.2134143518,2009-02-08,05:07:19
39.937456,116.335553,0,112,39852.2134606481,2009-02-08,05:07:23
39.937484,116.335494,0,112,39852.2135069444,2009-02-08,05:07:27
39.937506,116.335438,0,116,39852.2135648148,2009-02-08,05:07:32
39.937531,116.335389,0,118,39852.2136111111,2009-02-08,05:07:36
39.937534,116.335329,0,120,39852.2136458333,2009-02-08,05:07:39
39.937513,116.335273,0,127,39852.2136921296,2009-02-08,05:07:43
39.937542,116.335212,0,130,39852.2137268518,2009-02-08,05:07:46
39.937567,116.335162,0,131,39852.21375,2009-02-08,05:07:48
39.937589,116.335105,0,133,39852.2137962963,2009-02-08,05:07:52
39.937601,116.335045,0,136,39852.2138425926,2009-02-08,05:07:56
39.937576,116.334989,0,141,39852.213900463,2009-02-08,05:08:01
39.937584,116.334938,0,146,39852.2139583333,2009-02-08,05:08:06
39.937593,116.33488,0,149,39852.2140046296,2009-02-08,05:08:10
39.937629,116.334839,0,150,39852.2140393518,2009-02-08,05:08:13
39.937676,116.334826,0,151,39852.2140856481,2009-02-08,05:08:17
39.937714,116.334807,0,153,39852.2141435185,2009-02-08,05:08:22
39.937695,116.33475,0,155,39852.2142013889,2009-02-08,05:08:27
39.937651,116.33473,0,156,39852.2142361111,2009-02-08,05:08:30
39.937621,116.334675,0,157,39852.2142592593,2009-02-08,05:08:32
39.937574,116.334653,0,158,39852.2142939815,2009-02-08,05:08:35
39.937505,116.334643,0,160,39852.2143287037,2009-02-08,05:08:38
39.937443,116.334639,0,161,39852.2143518519,2009-02-08,05:08:40
39.937387,116.334642,0,163,39852.2143865741,2009-02-08,05:08:43
39.937337,116.334629,0,165,39852.2144328704,2009-02-08,05:08:47
39.937329,116.334568,0,166,39852.2144675926,2009-02-08,05:08:50
39.937317,116.334517,0,168,39852.214525463,2009-02-08,05:08:55
39.937315,116.334469,0,170,39852.2145833333,2009-02-08,05:09:00
39.937346,116.334421,0,171,39852.2146180556,2009-02-08,05:09:03
39.937375,116.334367,0,173,39852.2146643519,2009-02-08,05:09:07
39.93736,116.334302,0,175,39852.2147106482,2009-02-08,05:09:11
39.9374,116.334259,0,176,39852.2147337963,2009-02-08,05:09:13
39.937494,116.334196,0,176,39852.2147453704,2009-02-08,05:09:14
39.937558,116.334148,0,177,39852.2147685185,2009-02-08,05:09:16
39.93766,116.334077,0,177,39852.2147916667,2009-02-08,05:09:18
39.937683,116.334013,0,178,39852.2148148148,2009-02-08,05:09:20
39.937739,116.333965,0,179,39852.214837963,2009-02-08,05:09:22
39.937775,116.333929,0,179,39852.2148611111,2009-02-08,05:09:24
39.93781,116.333884,0,181,39852.2149074074,2009-02-08,05:09:28
39.937828,116.33384,0,182,39852.2149652778,2009-02-08,05:09:33
39.937836,116.33381,0,184,39852.2150231482,2009-02-08,05:09:38
39.937832,116.333833,0,185,39852.2150810185,2009-02-08,05:09:43
39.937853,116.333855,0,186,39852.2151388889,2009-02-08,05:09:48
39.937871,116.333856,0,186,39852.2151967593,2009-02-08,05:09:53
39.937885,116.333862,0,186,39852.2152546296,2009-02-08,05:09:58
39.937877,116.333851,0,186,39852.2153125,2009-02-08,05:10:03
39.937874,116.333826,0,186,39852.2153703704,2009-02-08,05:10:08
39.937899,116.333808,0,186,39852.2154282407,2009-02-08,05:10:13
39.937914,116.333778,0,186,39852.2156018519,2009-02-08,05:10:28
39.937881,116.333783,0,186,39852.2156597222,2009-02-08,05:10:33
39.93783,116.333773,0,186,39852.2156944444,2009-02-08,05:10:36
39.937903,116.33374,0,186,39852.2157407407,2009-02-08,05:10:40
39.937955,116.333701,0,185,39852.2157638889,2009-02-08,05:10:42
39.937981,116.333646,0,185,39852.2158101852,2009-02-08,05:10:46
39.938037,116.333604,0,185,39852.2158449074,2009-02-08,05:10:49
39.9379,116.333618,0,184,39852.2158564815,2009-02-08,05:10:50
39.937843,116.33361,0,184,39852.2158796296,2009-02-08,05:10:52
39.937896,116.333586,0,183,39852.2158912037,2009-02-08,05:10:53
39.937879,116.33354,0,183,39852.2159490741,2009-02-08,05:10:58
39.937899,116.3335,0,182,39852.2160069444,2009-02-08,05:11:03
39.937955,116.333469,0,182,39852.2160532407,2009-02-08,05:11:07
39.937934,116.333458,0,181,39852.2161111111,2009-02-08,05:11:12
39.937923,116.333455,0,181,39852.2161689815,2009-02-08,05:11:17
39.937947,116.33344,0,180,39852.2162268519,2009-02-08,05:11:22
39.937979,116.333428,0,180,39852.2162847222,2009-02-08,05:11:27
39.937979,116.333428,0,180,39852.2163194444,2009-02-08,05:11:30
39.937977,116.333433,0,180,39852.2163425926,2009-02-08,05:11:32
39.938022,116.333443,0,179,39852.2163657407,2009-02-08,05:11:34
39.938054,116.333431,0,178,39852.2164236111,2009-02-08,05:11:39
39.938055,116.333409,0,178,39852.2164814815,2009-02-08,05:11:44
39.938071,116.333398,0,178,39852.2165393519,2009-02-08,05:11:49
39.938062,116.333401,0,179,39852.2165972222,2009-02-08,05:11:54
39.938064,116.333385,0,177,39852.2166550926,2009-02-08,05:11:59
39.938126,116.333376,0,174,39852.2167013889,2009-02-08,05:12:03
39.938125,116.333394,0,170,39852.2167592593,2009-02-08,05:12:08
39.938115,116.333396,0,168,39852.2168171296,2009-02-08,05:12:13
39.938093,116.333405,0,167,39852.216875,2009-02-08,05:12:18
39.938084,116.333408,0,165,39852.2169328704,2009-02-08,05:12:23
39.938038,116.333437,0,165,39852.2169907407,2009-02-08,05:12:28
39.937998,116.333468,0,162,39852.217037037,2009-02-08,05:12:32
39.937964,116.333516,0,162,39852.2170833333,2009-02-08,05:12:36
39.937945,116.333557,0,161,39852.2171412037,2009-02-08,05:12:41
39.937923,116.333596,0,160,39852.2171990741,2009-02-08,05:12:46
39.937852,116.33369,0,163,39852.2172569444,2009-02-08,05:12:51
39.937795,116.333705,0,163,39852.2172685185,2009-02-08,05:12:52
39.937761,116.333749,0,163,39852.2173032407,2009-02-08,05:12:55
39.937841,116.333814,0,161,39852.217349537,2009-02-08,05:12:59
39.937899,116.333821,0,159,39852.2173726852,2009-02-08,05:13:01
39.937927,116.333845,0,155,39852.2174305556,2009-02-08,05:13:06
39.937965,116.333867,0,152,39852.2174884259,2009-02-08,05:13:11
39.938011,116.333887,0,151,39852.2175347222,2009-02-08,05:13:15
39.938063,116.333892,0,151,39852.2175694444,2009-02-08,05:13:18
39.938124,116.333897,0,151,39852.2176041667,2009-02-08,05:13:21
39.93817,116.333886,0,148,39852.2176388889,2009-02-08,05:13:24
39.93822,116.333888,0,144,39852.2176851852,2009-02-08,05:13:28
39.938252,116.333896,0,139,39852.2177430556,2009-02-08,05:13:33
39.938301,116.333878,0,137,39852.2178009259,2009-02-08,05:13:38
39.938329,116.333882,0,129,39852.2178587963,2009-02-08,05:13:43
39.938376,116.333889,0,126,39852.2178819444,2009-02-08,05:13:45
39.938397,116.333904,0,122,39852.2179398148,2009-02-08,05:13:50
39.938435,116.333888,0,117,39852.2179976852,2009-02-08,05:13:55
39.938479,116.333841,0,113,39852.2180439815,2009-02-08,05:13:59
39.938498,116.33379,0,110,39852.2181018519,2009-02-08,05:14:04
39.938546,116.333771,0,107,39852.218125,2009-02-08,05:14:06
39.938591,116.333741,0,105,39852.2181712963,2009-02-08,05:14:10
39.938634,116.333732,0,103,39852.2182291667,2009-02-08,05:14:15
39.938699,116.333748,0,102,39852.218287037,2009-02-08,05:14:20
39.938719,116.333782,0,99,39852.2183449074,2009-02-08,05:14:25
39.93876,116.333804,0,95,39852.2183796296,2009-02-08,05:14:28
39.938751,116.333855,0,92,39852.2184375,2009-02-08,05:14:33
39.938794,116.333876,0,92,39852.2184953704,2009-02-08,05:14:38
39.938802,116.333937,0,93,39852.2185532407,2009-02-08,05:14:43
39.938783,116.333932,0,92,39852.2186111111,2009-02-08,05:14:48
39.938809,116.333913,0,93,39852.2186689815,2009-02-08,05:14:53
39.938839,116.333864,0,95,39852.2186921296,2009-02-08,05:14:55
39.938842,116.333845,0,94,39852.21875,2009-02-08,05:15:00
39.938842,116.333845,0,94,39852.2187847222,2009-02-08,05:15:03
39.938838,116.33384,0,95,39852.2188078704,2009-02-08,05:15:05
39.93882,116.333852,0,96,39852.2188657407,2009-02-08,05:15:10
39.938857,116.333838,0,98,39852.2189236111,2009-02-08,05:15:15
39.93891,116.33382,0,98,39852.2189699074,2009-02-08,05:15:19
39.938959,116.333817,0,99,39852.2190046296,2009-02-08,05:15:22
39.939,116.333813,0,99,39852.2190625,2009-02-08,05:15:27
39.938967,116.33377,0,104,39852.2190972222,2009-02-08,05:15:30
39.938997,116.333746,0,108,39852.2191550926,2009-02-08,05:15:35
39.939019,116.333692,0,110,39852.219212963,2009-02-08,05:15:40
39.939028,116.333639,0,111,39852.2192708333,2009-02-08,05:15:45
39.939067,116.333594,0,110,39852.2193055556,2009-02-08,05:15:48
39.939082,116.333557,0,111,39852.2193634259,2009-02-08,05:15:53
39.939089,116.333528,0,112,39852.2194212963,2009-02-08,05:15:58
39.939122,116.333534,0,112,39852.2194791667,2009-02-08,05:16:03
39.939122,116.333534,0,112,39852.2195138889,2009-02-08,05:16:06
39.939121,116.333526,0,111,39852.219537037,2009-02-08,05:16:08
39.939126,116.333548,0,111,39852.2195949074,2009-02-08,05:16:13
39.93917,116.333538,0,113,39852.2196527778,2009-02-08,05:16:18
39.939171,116.333491,0,114,39852.2197106481,2009-02-08,05:16:23
39.939188,116.333453,0,115,39852.2197685185,2009-02-08,05:16:28
39.939165,116.333424,0,116,39852.2198263889,2009-02-08,05:16:33
39.939159,116.333382,0,116,39852.2198842593,2009-02-08,05:16:38
39.939148,116.333304,0,119,39852.2199305556,2009-02-08,05:16:42
39.939107,116.33328,0,119,39852.2199884259,2009-02-08,05:16:47
39.939075,116.333264,0,120,39852.2200462963,2009-02-08,05:16:52
39.939078,116.333242,0,121,39852.2201041667,2009-02-08,05:16:57
39.938903,116.332978,0,157,39852.2271990741,2009-02-08,05:27:10
39.938882,116.332931,0,160,39852.2272569444,2009-02-08,05:27:15
39.93887,116.332898,0,162,39852.2273148148,2009-02-08,05:27:20
39.938852,116.332896,0,165,39852.2273726852,2009-02-08,05:27:25
39.93881,116.33293,0,170,39852.2274305556,2009-02-08,05:27:30
39.938787,116.33295,0,172,39852.2274884259,2009-02-08,05:27:35
39.938763,116.332958,0,173,39852.2275462963,2009-02-08,05:27:40
39.938734,116.332977,0,176,39852.2276041667,2009-02-08,05:27:45
39.938698,116.332969,0,177,39852.227662037,2009-02-08,05:27:50
39.938654,116.332994,0,180,39852.2277199074,2009-02-08,05:27:55
39.938603,116.332981,0,183,39852.2277777778,2009-02-08,05:28:00
39.938565,116.332935,0,182,39852.2278125,2009-02-08,05:28:03
39.938539,116.332881,0,183,39852.2278587963,2009-02-08,05:28:07
39.938528,116.332821,0,183,39852.2279050926,2009-02-08,05:28:11
39.938532,116.332792,0,184,39852.227962963,2009-02-08,05:28:16
39.938548,116.332783,0,182,39852.2280208333,2009-02-08,05:28:21
39.938556,116.33277,0,183,39852.2280787037,2009-02-08,05:28:26
39.938556,116.33277,0,183,39852.2281134259,2009-02-08,05:28:29
39.938562,116.332762,0,185,39852.2281365741,2009-02-08,05:28:31
39.938565,116.332753,0,187,39852.2281944444,2009-02-08,05:28:36
39.938562,116.33274,0,188,39852.2282523148,2009-02-08,05:28:41
39.938557,116.33273,0,189,39852.2283101852,2009-02-08,05:28:46
39.938553,116.332721,0,191,39852.2283680556,2009-02-08,05:28:51
39.938551,116.332713,0,192,39852.2284259259,2009-02-08,05:28:56
39.938551,116.332713,0,192,39852.2284606481,2009-02-08,05:28:59
39.938546,116.332708,0,193,39852.2284837963,2009-02-08,05:29:01
39.938536,116.332702,0,194,39852.2285416667,2009-02-08,05:29:06
39.938485,116.332684,0,193,39852.228587963,2009-02-08,05:29:10
39.938466,116.332678,0,195,39852.2286458333,2009-02-08,05:29:15
39.938444,116.33266,0,197,39852.2287037037,2009-02-08,05:29:20
39.938429,116.332666,0,195,39852.2287615741,2009-02-08,05:29:25
39.938422,116.332665,0,195,39852.2288194444,2009-02-08,05:29:30
39.938419,116.332671,0,195,39852.2288773148,2009-02-08,05:29:35
39.938421,116.332675,0,193,39852.2289351852,2009-02-08,05:29:40
39.938427,116.332676,0,192,39852.2289930556,2009-02-08,05:29:45
39.938431,116.332681,0,189,39852.2290509259,2009-02-08,05:29:50
39.938436,116.332687,0,187,39852.2291087963,2009-02-08,05:29:55
39.938439,116.33269,0,184,39852.2291666667,2009-02-08,05:30:00
39.938443,116.332692,0,182,39852.229224537,2009-02-08,05:30:05
39.938443,116.332692,0,182,39852.2292592593,2009-02-08,05:30:08
39.938451,116.332695,0,179,39852.2292824074,2009-02-08,05:30:10
39.938462,116.3327,0,175,39852.2293402778,2009-02-08,05:30:15
39.938462,116.3327,0,175,39852.229375,2009-02-08,05:30:18
39.93847,116.332706,0,172,39852.2293981481,2009-02-08,05:30:20
39.938478,116.332719,0,167,39852.2294560185,2009-02-08,05:30:25
39.938481,116.332736,0,163,39852.2295138889,2009-02-08,05:30:30
39.938481,116.332736,0,163,39852.2295486111,2009-02-08,05:30:33
39.938476,116.332741,0,158,39852.2295717593,2009-02-08,05:30:35
39.938443,116.332738,0,147,39852.2296296296,2009-02-08,05:30:40
39.938435,116.332742,0,153,39852.2296875,2009-02-08,05:30:45
39.938442,116.332743,0,150,39852.2297453704,2009-02-08,05:30:50
39.938435,116.332739,0,147,39852.2298032407,2009-02-08,05:30:55
39.938435,116.332739,0,147,39852.229837963,2009-02-08,05:30:58
39.938439,116.332735,0,143,39852.2298611111,2009-02-08,05:31:00
39.93845,116.332741,0,141,39852.2299189815,2009-02-08,05:31:05
39.938455,116.332744,0,138,39852.2299768519,2009-02-08,05:31:10
39.938455,116.332744,0,138,39852.2300115741,2009-02-08,05:31:13
39.938463,116.332746,0,135,39852.2300347222,2009-02-08,05:31:15
39.938475,116.332749,0,133,39852.2300925926,2009-02-08,05:31:20
39.938487,116.332752,0,131,39852.230150463,2009-02-08,05:31:25
39.938493,116.332774,0,138,39852.2302083333,2009-02-08,05:31:30
39.938491,116.332792,0,139,39852.2302662037,2009-02-08,05:31:35
39.938498,116.332784,0,141,39852.2303240741,2009-02-08,05:31:40
39.938498,116.332784,0,141,39852.2303587963,2009-02-08,05:31:43
39.938502,116.33278,0,140,39852.2303819444,2009-02-08,05:31:45
39.938509,116.332762,0,139,39852.2304398148,2009-02-08,05:31:50
39.938498,116.332727,0,138,39852.2304976852,2009-02-08,05:31:55
39.938496,116.332708,0,138,39852.2305555556,2009-02-08,05:32:00
39.938502,116.332704,0,138,39852.2306134259,2009-02-08,05:32:05
39.938502,116.332704,0,138,39852.2306481482,2009-02-08,05:32:08
39.938505,116.332697,0,137,39852.2306712963,2009-02-08,05:32:10
39.938509,116.332688,0,136,39852.2307291667,2009-02-08,05:32:15
39.93851,116.33268,0,135,39852.230787037,2009-02-08,05:32:20
39.938503,116.332677,0,135,39852.2308449074,2009-02-08,05:32:25
39.938503,116.332677,0,135,39852.2308796296,2009-02-08,05:32:28
39.938495,116.332675,0,137,39852.2309027778,2009-02-08,05:32:30
39.938489,116.332684,0,140,39852.2309606481,2009-02-08,05:32:35
39.938493,116.332716,0,142,39852.2310185185,2009-02-08,05:32:40
39.938492,116.332757,0,145,39852.2310763889,2009-02-08,05:32:45
39.938486,116.332815,0,148,39852.2311342593,2009-02-08,05:32:50
39.938479,116.332828,0,151,39852.2311921296,2009-02-08,05:32:55
39.938479,116.332828,0,151,39852.2312268519,2009-02-08,05:32:58
39.938473,116.332835,0,154,39852.23125,2009-02-08,05:33:00
39.938456,116.33284,0,158,39852.2313078704,2009-02-08,05:33:05
39.938436,116.332855,0,162,39852.2313657407,2009-02-08,05:33:10
39.938434,116.332862,0,166,39852.2314236111,2009-02-08,05:33:15
39.938431,116.332869,0,169,39852.2314814815,2009-02-08,05:33:20
39.93843,116.332874,0,172,39852.2315393519,2009-02-08,05:33:25
39.93843,116.332874,0,172,39852.2315740741,2009-02-08,05:33:28
39.93843,116.332873,0,175,39852.2315972222,2009-02-08,05:33:30
39.938429,116.332863,0,178,39852.2316550926,2009-02-08,05:33:35
39.938428,116.33285,0,180,39852.231712963,2009-02-08,05:33:40
39.938441,116.332836,0,183,39852.2317708333,2009-02-08,05:33:45
39.938447,116.332816,0,186,39852.2318287037,2009-02-08,05:33:50
39.938447,116.332801,0,188,39852.2318865741,2009-02-08,05:33:55
39.938431,116.332792,0,189,39852.2319444444,2009-02-08,05:34:00
39.938384,116.332799,0,190,39852.2320023148,2009-02-08,05:34:05
39.93836,116.332839,0,190,39852.2320601852,2009-02-08,05:34:10
39.938366,116.332895,0,189,39852.2321180556,2009-02-08,05:34:15
39.938386,116.332952,0,188,39852.2321759259,2009-02-08,05:34:20
39.938399,116.332977,0,186,39852.2322337963,2009-02-08,05:34:25
39.938396,116.332962,0,184,39852.2322916667,2009-02-08,05:34:30
39.938396,116.332956,0,185,39852.232349537,2009-02-08,05:34:35
39.938396,116.332956,0,185,39852.2323842593,2009-02-08,05:34:38
39.938398,116.332948,0,186,39852.2324074074,2009-02-08,05:34:40
39.938412,116.332937,0,186,39852.2324652778,2009-02-08,05:34:45
39.938431,116.33292,0,183,39852.2325231481,2009-02-08,05:34:50
39.938411,116.332899,0,180,39852.2325810185,2009-02-08,05:34:55
39.938424,116.332876,0,180,39852.2326388889,2009-02-08,05:35:00
39.938458,116.332842,0,179,39852.2326967593,2009-02-08,05:35:05
39.938495,116.332839,0,180,39852.2327546296,2009-02-08,05:35:10
39.938504,116.332855,0,180,39852.2328125,2009-02-08,05:35:15
39.938507,116.332874,0,179,39852.2328703704,2009-02-08,05:35:20
39.938507,116.332874,0,179,39852.2329050926,2009-02-08,05:35:23
39.938507,116.332882,0,179,39852.2329282407,2009-02-08,05:35:25
39.938493,116.332903,0,178,39852.2329861111,2009-02-08,05:35:30
39.938457,116.332948,0,176,39852.2330439815,2009-02-08,05:35:35
39.938447,116.332976,0,173,39852.2331018519,2009-02-08,05:35:40
39.938447,116.332976,0,173,39852.2331365741,2009-02-08,05:35:43
39.938448,116.332979,0,170,39852.2331597222,2009-02-08,05:35:45
39.938456,116.333004,0,166,39852.2332175926,2009-02-08,05:35:50
39.938454,116.333011,0,165,39852.233275463,2009-02-08,05:35:55
39.938451,116.333017,0,164,39852.2333333333,2009-02-08,05:36:00
39.938451,116.333017,0,164,39852.2333680556,2009-02-08,05:36:03
39.938448,116.333015,0,163,39852.2333912037,2009-02-08,05:36:05
39.938442,116.333006,0,161,39852.2334490741,2009-02-08,05:36:10
39.93844,116.332995,0,160,39852.2335069444,2009-02-08,05:36:15
39.938465,116.33298,0,157,39852.2335648148,2009-02-08,05:36:20
39.938491,116.332953,0,153,39852.2336226852,2009-02-08,05:36:25
39.938494,116.332933,0,150,39852.2336805556,2009-02-08,05:36:30
39.938498,116.332941,0,146,39852.2337384259,2009-02-08,05:36:35
39.9385,116.332942,0,144,39852.2337962963,2009-02-08,05:36:40
39.9385,116.332942,0,144,39852.2338310185,2009-02-08,05:36:43
39.938497,116.332945,0,142,39852.2338541667,2009-02-08,05:36:45
39.938456,116.332967,0,141,39852.233912037,2009-02-08,05:36:50
39.938412,116.332982,0,142,39852.2339351852,2009-02-08,05:36:52
39.938372,116.333024,0,143,39852.2339814815,2009-02-08,05:36:56
39.938363,116.33302,0,141,39852.2340393519,2009-02-08,05:37:01
39.938354,116.333018,0,139,39852.2340972222,2009-02-08,05:37:06
39.938344,116.33302,0,137,39852.2341550926,2009-02-08,05:37:11
39.938504,116.332744,0,127,39852.2372106481,2009-02-08,05:41:35
39.938534,116.332732,0,129,39852.2372685185,2009-02-08,05:41:40
39.938542,116.332732,0,130,39852.2373263889,2009-02-08,05:41:45
39.938547,116.332734,0,130,39852.2373842593,2009-02-08,05:41:50
39.93854,116.332736,0,131,39852.2374421296,2009-02-08,05:41:55
39.938541,116.332733,0,133,39852.2375,2009-02-08,05:42:00
39.938541,116.332733,0,133,39852.2375347222,2009-02-08,05:42:03
39.938541,116.332725,0,135,39852.2375578704,2009-02-08,05:42:05
39.938515,116.332725,0,137,39852.2376157407,2009-02-08,05:42:10
39.93849,116.332713,0,139,39852.2376736111,2009-02-08,05:42:15
39.938456,116.332707,0,140,39852.2377314815,2009-02-08,05:42:20
39.938421,116.332696,0,140,39852.2377893519,2009-02-08,05:42:25
39.938367,116.33269,0,136,39852.2378356481,2009-02-08,05:42:29
39.938317,116.332693,0,134,39852.2378819444,2009-02-08,05:42:33
39.938308,116.332688,0,135,39852.2379398148,2009-02-08,05:42:38
39.938298,116.332688,0,136,39852.2379976852,2009-02-08,05:42:43
39.938295,116.332692,0,137,39852.2380555556,2009-02-08,05:42:48
39.9383,116.332694,0,138,39852.2381134259,2009-02-08,05:42:53
39.9383,116.332694,0,138,39852.2381481482,2009-02-08,05:42:56
39.938307,116.332697,0,139,39852.2381712963,2009-02-08,05:42:58
39.938316,116.3327,0,140,39852.2382291667,2009-02-08,05:43:03
39.938316,116.3327,0,140,39852.2382638889,2009-02-08,05:43:06
39.938324,116.332701,0,141,39852.238287037,2009-02-08,05:43:08
39.938334,116.332703,0,142,39852.2383449074,2009-02-08,05:43:13
39.938378,116.332723,0,143,39852.2384027778,2009-02-08,05:43:18
39.938411,116.332722,0,143,39852.2384606482,2009-02-08,05:43:23
39.93845,116.33273,0,140,39852.2385185185,2009-02-08,05:43:28
39.938489,116.332749,0,133,39852.2385648148,2009-02-08,05:43:32
39.938505,116.332754,0,131,39852.2386226852,2009-02-08,05:43:37
39.938491,116.332752,0,129,39852.2386805556,2009-02-08,05:43:42
39.938476,116.332738,0,131,39852.2387384259,2009-02-08,05:43:47
39.938476,116.332744,0,132,39852.2387962963,2009-02-08,05:43:52
39.938477,116.332745,0,133,39852.2388541667,2009-02-08,05:43:57
39.938474,116.332745,0,134,39852.238912037,2009-02-08,05:44:02
39.938467,116.332746,0,135,39852.2389699074,2009-02-08,05:44:07
39.938462,116.332747,0,135,39852.2390277778,2009-02-08,05:44:12
39.938462,116.332747,0,136,39852.2390856481,2009-02-08,05:44:17
39.938463,116.332747,0,137,39852.2391435185,2009-02-08,05:44:22
39.938464,116.332747,0,137,39852.2392013889,2009-02-08,05:44:27
39.938464,116.332747,0,138,39852.2392592593,2009-02-08,05:44:32
39.938463,116.332747,0,138,39852.2393171296,2009-02-08,05:44:37
39.938463,116.332747,0,138,39852.239375,2009-02-08,05:44:42
39.938463,116.332746,0,138,39852.2394328704,2009-02-08,05:44:47
39.938463,116.332746,0,138,39852.2394907407,2009-02-08,05:44:52
39.938463,116.332747,0,138,39852.2395486111,2009-02-08,05:44:57
39.938463,116.332748,0,138,39852.2396064815,2009-02-08,05:45:02
39.938463,116.332748,0,138,39852.2396412037,2009-02-08,05:45:05
39.938463,116.332755,0,138,39852.2396643519,2009-02-08,05:45:07
39.938456,116.332807,0,146,39852.2397106481,2009-02-08,05:45:11
39.938494,116.332846,0,150,39852.2397569444,2009-02-08,05:45:15
39.938543,116.332861,0,153,39852.2398032407,2009-02-08,05:45:19
39.93859,116.332864,0,149,39852.2398263889,2009-02-08,05:45:21
39.938641,116.33287,0,148,39852.2398726852,2009-02-08,05:45:25
39.938688,116.332895,0,147,39852.2399305556,2009-02-08,05:45:30
39.93874,116.332884,0,148,39852.2399768519,2009-02-08,05:45:34
39.938788,116.332879,0,141,39852.2400231481,2009-02-08,05:45:38
39.938829,116.3329,0,141,39852.2400810185,2009-02-08,05:45:43
39.938857,116.332947,0,149,39852.2401388889,2009-02-08,05:45:48
39.938883,116.333006,0,158,39852.2401967593,2009-02-08,05:45:53
39.938896,116.33306,0,162,39852.2402430556,2009-02-08,05:45:57
39.938922,116.33308,0,163,39852.2403009259,2009-02-08,05:46:02
39.938922,116.333091,0,164,39852.2403587963,2009-02-08,05:46:07
39.938916,116.333093,0,164,39852.2404166667,2009-02-08,05:46:12
39.938916,116.333093,0,164,39852.2404513889,2009-02-08,05:46:15
39.938924,116.333095,0,164,39852.240474537,2009-02-08,05:46:17
39.938942,116.333114,0,163,39852.2405324074,2009-02-08,05:46:22
39.938952,116.333129,0,163,39852.2405902778,2009-02-08,05:46:27
39.938995,116.333136,0,164,39852.2406481481,2009-02-08,05:46:32
39.939009,116.333166,0,165,39852.2407060185,2009-02-08,05:46:37
39.939026,116.333209,0,164,39852.2407638889,2009-02-08,05:46:42
39.939031,116.333248,0,166,39852.2408217593,2009-02-08,05:46:47
39.939053,116.333234,0,162,39852.2408796296,2009-02-08,05:46:52
39.939068,116.333292,0,160,39852.2409259259,2009-02-08,05:46:56
39.939095,116.333349,0,160,39852.2409837963,2009-02-08,05:47:01
39.939098,116.333402,0,164,39852.2410416667,2009-02-08,05:47:06
39.939082,116.333454,0,165,39852.241099537,2009-02-08,05:47:11
39.939047,116.333484,0,163,39852.2411574074,2009-02-08,05:47:16
39.939009,116.333503,0,164,39852.2412152778,2009-02-08,05:47:21
39.93898,116.3335,0,165,39852.2412731481,2009-02-08,05:47:26
39.938948,116.333479,0,170,39852.2413310185,2009-02-08,05:47:31
39.938941,116.333466,0,170,39852.2413888889,2009-02-08,05:47:36
39.938939,116.333452,0,170,39852.2414467593,2009-02-08,05:47:41
39.938948,116.333444,0,170,39852.2415046296,2009-02-08,05:47:46
39.93895,116.333422,0,170,39852.2415625,2009-02-08,05:47:51
39.938954,116.333433,0,171,39852.2416203704,2009-02-08,05:47:56
39.938954,116.333432,0,171,39852.2416782407,2009-02-08,05:48:01
39.93895,116.333432,0,171,39852.2417361111,2009-02-08,05:48:06
39.938949,116.333431,0,171,39852.2417939815,2009-02-08,05:48:11
39.938949,116.333431,0,171,39852.2418287037,2009-02-08,05:48:14
39.938957,116.333433,0,171,39852.2418518519,2009-02-08,05:48:16
39.938976,116.333485,0,172,39852.2419097222,2009-02-08,05:48:21
39.938999,116.333538,0,177,39852.2419675926,2009-02-08,05:48:26
39.939015,116.333594,0,174,39852.2420138889,2009-02-08,05:48:30
39.939048,116.333636,0,175,39852.2420601852,2009-02-08,05:48:34
39.93907,116.333692,0,174,39852.2421180556,2009-02-08,05:48:39
39.939075,116.333727,0,176,39852.2421759259,2009-02-08,05:48:44
39.939075,116.333727,0,176,39852.2422106481,2009-02-08,05:48:47
39.939067,116.333732,0,177,39852.2422337963,2009-02-08,05:48:49
39.939045,116.333759,0,177,39852.2422916667,2009-02-08,05:48:54
39.93902,116.33377,0,176,39852.242349537,2009-02-08,05:48:59
39.938991,116.333781,0,176,39852.2424074074,2009-02-08,05:49:04
39.938948,116.333784,0,176,39852.2424652778,2009-02-08,05:49:09
39.938917,116.33379,0,183,39852.2425231481,2009-02-08,05:49:14
39.938872,116.33381,0,189,39852.2425694444,2009-02-08,05:49:18
39.938842,116.333815,0,193,39852.2426273148,2009-02-08,05:49:23
39.93882,116.333836,0,195,39852.2426851852,2009-02-08,05:49:28
39.938798,116.333844,0,197,39852.2427430556,2009-02-08,05:49:33
39.938789,116.333849,0,198,39852.2428009259,2009-02-08,05:49:38
39.938779,116.333847,0,199,39852.2428587963,2009-02-08,05:49:43
39.938516,116.333897,0,186,39852.2457986111,2009-02-08,05:53:57
39.93847,116.333886,0,179,39852.2458449074,2009-02-08,05:54:01
39.938427,116.333856,0,177,39852.2459027778,2009-02-08,05:54:06
39.938395,116.333844,0,174,39852.2459606482,2009-02-08,05:54:11
39.938395,116.333844,0,174,39852.2459953704,2009-02-08,05:54:14
39.938391,116.33384,0,174,39852.2460185185,2009-02-08,05:54:16
39.938375,116.333832,0,174,39852.2460763889,2009-02-08,05:54:21
39.938326,116.333843,0,178,39852.2461226852,2009-02-08,05:54:25
39.938277,116.333827,0,181,39852.2461805556,2009-02-08,05:54:30
39.938238,116.33382,0,180,39852.2462384259,2009-02-08,05:54:35
39.93821,116.333824,0,180,39852.2462962963,2009-02-08,05:54:40
39.938174,116.33383,0,178,39852.2463541667,2009-02-08,05:54:45
39.938133,116.333854,0,178,39852.246412037,2009-02-08,05:54:50
39.93809,116.333904,0,179,39852.2464583333,2009-02-08,05:54:54
39.938066,116.333965,0,179,39852.2465162037,2009-02-08,05:54:59
39.938043,116.334017,0,178,39852.2465625,2009-02-08,05:55:03
39.938061,116.334074,0,176,39852.2466203704,2009-02-08,05:55:08
39.938099,116.334109,0,179,39852.2466782407,2009-02-08,05:55:13
39.938145,116.334113,0,179,39852.2467361111,2009-02-08,05:55:18
39.938192,116.334125,0,179,39852.2467939815,2009-02-08,05:55:23
39.938237,116.334131,0,178,39852.2468402778,2009-02-08,05:55:27
39.938277,116.334157,0,178,39852.2468865741,2009-02-08,05:55:31
39.938327,116.334178,0,181,39852.2469328704,2009-02-08,05:55:35
39.938367,116.334208,0,184,39852.2469675926,2009-02-08,05:55:38
39.938422,116.334246,0,185,39852.2470023148,2009-02-08,05:55:41
39.938441,116.334285,0,187,39852.2470601852,2009-02-08,05:55:46
39.938467,116.334316,0,189,39852.2471180556,2009-02-08,05:55:51
39.93848,116.334325,0,189,39852.2471759259,2009-02-08,05:55:56
39.938476,116.334335,0,189,39852.2472337963,2009-02-08,05:56:01
39.938514,116.334333,0,189,39852.2472916667,2009-02-08,05:56:06
39.938564,116.334275,0,191,39852.2473263889,2009-02-08,05:56:09
39.938615,116.334251,0,192,39852.2473726852,2009-02-08,05:56:13
39.938644,116.334205,0,193,39852.2474074074,2009-02-08,05:56:16
39.938683,116.334174,0,193,39852.2474421296,2009-02-08,05:56:19
39.938726,116.334156,0,193,39852.2474768519,2009-02-08,05:56:22
39.938775,116.334163,0,192,39852.2475231481,2009-02-08,05:56:26
39.938813,116.334174,0,192,39852.2475810185,2009-02-08,05:56:31
39.938829,116.334211,0,193,39852.2476388889,2009-02-08,05:56:36
39.938848,116.33426,0,190,39852.2476967593,2009-02-08,05:56:41
39.938885,116.334321,0,185,39852.2477430556,2009-02-08,05:56:45
39.938931,116.334346,0,180,39852.2478009259,2009-02-08,05:56:50
39.93897,116.334358,0,172,39852.2478472222,2009-02-08,05:56:54
39.939001,116.33435,0,166,39852.2479050926,2009-02-08,05:56:59
39.939026,116.33436,0,166,39852.247962963,2009-02-08,05:57:04
39.939055,116.334363,0,164,39852.2480208333,2009-02-08,05:57:09
39.939079,116.33436,0,163,39852.2480787037,2009-02-08,05:57:14
39.939124,116.334331,0,161,39852.2481365741,2009-02-08,05:57:19
39.939145,116.334346,0,160,39852.2481944444,2009-02-08,05:57:24
39.939154,116.334359,0,159,39852.2482523148,2009-02-08,05:57:29
39.939154,116.334359,0,159,39852.248287037,2009-02-08,05:57:32
39.939146,116.334353,0,157,39852.2483101852,2009-02-08,05:57:34
39.939137,116.334341,0,156,39852.2483680556,2009-02-08,05:57:39
39.939135,116.334347,0,154,39852.2484259259,2009-02-08,05:57:44
39.939135,116.334347,0,154,39852.2484606481,2009-02-08,05:57:47
39.939131,116.334344,0,153,39852.2484837963,2009-02-08,05:57:49
39.9391,116.334269,0,152,39852.2485416667,2009-02-08,05:57:54
39.939065,116.334234,0,150,39852.248599537,2009-02-08,05:57:59
39.939052,116.33422,0,149,39852.2486574074,2009-02-08,05:58:04
39.939052,116.33422,0,149,39852.2486921296,2009-02-08,05:58:07
39.939054,116.334217,0,148,39852.2487152778,2009-02-08,05:58:09
39.939067,116.334204,0,146,39852.2487731481,2009-02-08,05:58:14
39.939098,116.334191,0,145,39852.2488310185,2009-02-08,05:58:19
39.939101,116.334173,0,143,39852.2488888889,2009-02-08,05:58:24
39.9391,116.334157,0,142,39852.2489467593,2009-02-08,05:58:29
39.939097,116.334144,0,141,39852.2490046296,2009-02-08,05:58:34
39.939093,116.334134,0,139,39852.2490625,2009-02-08,05:58:39
39.939648,116.334243,0,159,39852.249537037,2009-02-08,05:59:20
39.93959,116.334251,0,149,39852.2495486111,2009-02-08,05:59:21
39.93876,116.333883,0,79,39852.2495833333,2009-02-08,05:59:24
39.938713,116.333838,0,106,39852.2495949074,2009-02-08,05:59:25
39.938687,116.33382,0,121,39852.2496064815,2009-02-08,05:59:26
39.938671,116.33382,0,128,39852.2496643519,2009-02-08,05:59:31
39.93868,116.333801,0,128,39852.2497222222,2009-02-08,05:59:36
39.938735,116.333791,0,128,39852.2497453704,2009-02-08,05:59:38
39.93879,116.333803,0,128,39852.2497569444,2009-02-08,05:59:39
39.938849,116.333811,0,128,39852.2497800926,2009-02-08,05:59:41
39.938836,116.333769,0,128,39852.249837963,2009-02-08,05:59:46
39.938803,116.333731,0,128,39852.2498958333,2009-02-08,05:59:51
39.938838,116.333754,0,128,39852.2499537037,2009-02-08,05:59:56
39.938897,116.333806,0,128,39852.25,2009-02-08,06:00:00
39.938978,116.333865,0,128,39852.2500115741,2009-02-08,06:00:01
39.939026,116.333903,0,128,39852.2500231481,2009-02-08,06:00:02
39.939064,116.333953,0,128,39852.2500578704,2009-02-08,06:00:05
39.939094,116.334009,0,128,39852.2501041667,2009-02-08,06:00:09
39.939107,116.334047,0,128,39852.250162037,2009-02-08,06:00:14
39.939122,116.334055,0,128,39852.2502199074,2009-02-08,06:00:19
39.939135,116.334054,0,127,39852.2502777778,2009-02-08,06:00:24
39.939141,116.334039,0,126,39852.2503356481,2009-02-08,06:00:29
39.939122,116.334078,0,126,39852.2503935185,2009-02-08,06:00:34
39.939108,116.334094,0,126,39852.2504513889,2009-02-08,06:00:39
39.939109,116.334102,0,126,39852.2505092593,2009-02-08,06:00:44
39.939107,116.334107,0,126,39852.2505671296,2009-02-08,06:00:49
39.939105,116.334109,0,126,39852.250625,2009-02-08,06:00:54
39.939102,116.334114,0,126,39852.2506828704,2009-02-08,06:00:59
39.939102,116.334114,0,126,39852.2507175926,2009-02-08,06:01:02
39.939097,116.334119,0,126,39852.2507407407,2009-02-08,06:01:04
39.939072,116.334154,0,126,39852.2507986111,2009-02-08,06:01:09
39.939045,116.334162,0,127,39852.2508564815,2009-02-08,06:01:14
39.939022,116.334142,0,127,39852.2509143518,2009-02-08,06:01:19
39.938992,116.334123,0,128,39852.2509722222,2009-02-08,06:01:24
39.938988,116.334121,0,128,39852.2510300926,2009-02-08,06:01:29
39.938988,116.334121,0,128,39852.2510648148,2009-02-08,06:01:32
39.938982,116.334122,0,128,39852.251087963,2009-02-08,06:01:34
39.938993,116.334238,0,127,39852.2511226852,2009-02-08,06:01:37
39.939047,116.334288,0,128,39852.2511574074,2009-02-08,06:01:40
39.939079,116.334363,0,134,39852.2511921296,2009-02-08,06:01:43
39.939065,116.334408,0,138,39852.25125,2009-02-08,06:01:48
39.939053,116.334434,0,141,39852.2513078704,2009-02-08,06:01:53
39.939096,116.334446,0,145,39852.2513541667,2009-02-08,06:01:57
39.93912,116.334481,0,156,39852.251412037,2009-02-08,06:02:02
39.939139,116.334464,0,161,39852.2514699074,2009-02-08,06:02:07
39.939178,116.334464,0,165,39852.2515277778,2009-02-08,06:02:12
39.939224,116.334453,0,165,39852.2515740741,2009-02-08,06:02:16
39.939241,116.334431,0,165,39852.2516319444,2009-02-08,06:02:21
39.939257,116.334414,0,161,39852.2516898148,2009-02-08,06:02:26
39.939256,116.334393,0,164,39852.2517476852,2009-02-08,06:02:31
39.939269,116.3344,0,164,39852.2518055556,2009-02-08,06:02:36
39.939279,116.334427,0,165,39852.2518634259,2009-02-08,06:02:41
39.939312,116.334413,0,167,39852.2519212963,2009-02-08,06:02:46
39.939341,116.33445,0,168,39852.2519791667,2009-02-08,06:02:51
39.939365,116.334499,0,170,39852.252037037,2009-02-08,06:02:56
39.939388,116.334542,0,174,39852.2520949074,2009-02-08,06:03:01
39.939392,116.334588,0,178,39852.2521527778,2009-02-08,06:03:06
39.939382,116.334619,0,179,39852.2522106481,2009-02-08,06:03:11
39.939407,116.334632,0,178,39852.2522685185,2009-02-08,06:03:16
39.939455,116.334634,0,180,39852.2523263889,2009-02-08,06:03:21
39.9395,116.334623,0,182,39852.2523842593,2009-02-08,06:03:26
39.939549,116.334609,0,184,39852.2524421296,2009-02-08,06:03:31
39.93959,116.334638,0,183,39852.2524768518,2009-02-08,06:03:34
39.939625,116.334691,0,179,39852.2525115741,2009-02-08,06:03:37
39.939662,116.334727,0,176,39852.2525462963,2009-02-08,06:03:40
39.939708,116.334774,0,174,39852.2526041667,2009-02-08,06:03:45
39.939764,116.334854,0,168,39852.2526388889,2009-02-08,06:03:48
39.939791,116.334906,0,168,39852.2526736111,2009-02-08,06:03:51
39.939801,116.334968,0,169,39852.2527199074,2009-02-08,06:03:55
39.939798,116.335027,0,168,39852.2527777778,2009-02-08,06:04:00
39.93984,116.335073,0,172,39852.2528240741,2009-02-08,06:04:04
39.93986,116.335125,0,172,39852.2528703704,2009-02-08,06:04:08
39.939864,116.335187,0,174,39852.2529282407,2009-02-08,06:04:13
39.939846,116.335242,0,174,39852.252974537,2009-02-08,06:04:17
39.939855,116.335305,0,174,39852.2530324074,2009-02-08,06:04:22
39.939884,116.335362,0,177,39852.2530787037,2009-02-08,06:04:26
39.939861,116.335391,0,177,39852.2531365741,2009-02-08,06:04:31
39.939861,116.335427,0,180,39852.2531944444,2009-02-08,06:04:36
39.939879,116.335465,0,180,39852.2532523148,2009-02-08,06:04:41
39.939885,116.335527,0,182,39852.253287037,2009-02-08,06:04:44
39.939878,116.335559,0,186,39852.2533449074,2009-02-08,06:04:49
39.93991,116.335533,0,188,39852.2534027778,2009-02-08,06:04:54
39.939946,116.335507,0,188,39852.2534606481,2009-02-08,06:04:59
39.939984,116.335506,0,188,39852.2535185185,2009-02-08,06:05:04
39.940024,116.335549,0,189,39852.2535763889,2009-02-08,06:05:09
39.940035,116.335615,0,191,39852.2536226852,2009-02-08,06:05:13
39.940031,116.335675,0,190,39852.2536805556,2009-02-08,06:05:18
39.940046,116.335691,0,190,39852.2537384259,2009-02-08,06:05:23
39.940062,116.335725,0,188,39852.2537962963,2009-02-08,06:05:28
39.940066,116.335767,0,186,39852.2538541667,2009-02-08,06:05:33
39.940099,116.335769,0,184,39852.253912037,2009-02-08,06:05:38
39.940153,116.335788,0,175,39852.2539583333,2009-02-08,06:05:42
39.940197,116.335814,0,172,39852.2540046296,2009-02-08,06:05:46
39.940254,116.335816,0,168,39852.2540625,2009-02-08,06:05:51
39.94031,116.335803,0,170,39852.2541203704,2009-02-08,06:05:56
39.940356,116.335792,0,169,39852.2541666667,2009-02-08,06:06:00
39.940403,116.335794,0,168,39852.254224537,2009-02-08,06:06:05
39.940399,116.335845,0,161,39852.2542824074,2009-02-08,06:06:10
39.940404,116.335855,0,164,39852.2543402778,2009-02-08,06:06:15
39.940417,116.335851,0,165,39852.2543981481,2009-02-08,06:06:20
39.940417,116.335851,0,165,39852.2544328704,2009-02-08,06:06:23
39.940415,116.33585,0,165,39852.2544560185,2009-02-08,06:06:25
39.940419,116.335827,0,165,39852.2545138889,2009-02-08,06:06:30
39.940421,116.335808,0,168,39852.2545717593,2009-02-08,06:06:35
39.940469,116.335815,0,173,39852.2546296296,2009-02-08,06:06:40
39.940492,116.335806,0,174,39852.2546875,2009-02-08,06:06:45
39.940502,116.335798,0,175,39852.2547453704,2009-02-08,06:06:50
39.940505,116.335849,0,178,39852.2548032407,2009-02-08,06:06:55
39.940478,116.335866,0,180,39852.2548611111,2009-02-08,06:07:00
39.940465,116.335864,0,180,39852.2549189815,2009-02-08,06:07:05
39.940455,116.335923,0,175,39852.2549768519,2009-02-08,06:07:10
39.94045,116.335941,0,173,39852.2550347222,2009-02-08,06:07:15
39.94045,116.335936,0,173,39852.2550925926,2009-02-08,06:07:20
39.94045,116.335936,0,173,39852.2551273148,2009-02-08,06:07:23
39.940451,116.335939,0,173,39852.255150463,2009-02-08,06:07:25
39.94045,116.335949,0,173,39852.2552083333,2009-02-08,06:07:30
39.940453,116.335954,0,173,39852.2552662037,2009-02-08,06:07:35
39.940453,116.335954,0,173,39852.2553009259,2009-02-08,06:07:38
39.940453,116.335957,0,173,39852.2553240741,2009-02-08,06:07:40
39.940467,116.335973,0,174,39852.2553819444,2009-02-08,06:07:45
39.940422,116.335963,0,177,39852.2554166667,2009-02-08,06:07:48
39.94039,116.33594,0,177,39852.255474537,2009-02-08,06:07:53
39.94037,116.33594,0,177,39852.2555324074,2009-02-08,06:07:58
39.94034,116.33589,0,178,39852.2555787037,2009-02-08,06:08:02
39.940363,116.335819,0,178,39852.2556018519,2009-02-08,06:08:04
39.940372,116.335786,0,179,39852.2556597222,2009-02-08,06:08:09
39.940401,116.335747,0,180,39852.2557175926,2009-02-08,06:08:14
39.940385,116.335706,0,177,39852.255775463,2009-02-08,06:08:19
39.94038,116.335662,0,176,39852.2558333333,2009-02-08,06:08:24
39.940391,116.335616,0,177,39852.2558912037,2009-02-08,06:08:29
39.940409,116.335555,0,178,39852.2559259259,2009-02-08,06:08:32
39.940397,116.335469,0,177,39852.2559606481,2009-02-08,06:08:35
39.940387,116.335407,0,179,39852.2560069444,2009-02-08,06:08:39
39.940392,116.335389,0,176,39852.2560648148,2009-02-08,06:08:44
39.940394,116.335398,0,176,39852.2561226852,2009-02-08,06:08:49
39.940389,116.335402,0,176,39852.2561805556,2009-02-08,06:08:54
39.940389,116.335402,0,176,39852.2562152778,2009-02-08,06:08:57
39.940391,116.335402,0,176,39852.2562384259,2009-02-08,06:08:59
39.940375,116.335371,0,172,39852.2562962963,2009-02-08,06:09:04
39.940378,116.335318,0,173,39852.2563541667,2009-02-08,06:09:09
39.9404,116.33526,0,173,39852.256400463,2009-02-08,06:09:13
39.940426,116.335201,0,177,39852.2564583333,2009-02-08,06:09:18
39.940431,116.335125,0,181,39852.2565046296,2009-02-08,06:09:22
39.940473,116.335085,0,183,39852.2565625,2009-02-08,06:09:27
39.940487,116.33503,0,184,39852.2565856481,2009-02-08,06:09:29
39.940523,116.334989,0,185,39852.2566435185,2009-02-08,06:09:34
39.940536,116.334978,0,187,39852.2567013889,2009-02-08,06:09:39
39.940536,116.334978,0,187,39852.2567361111,2009-02-08,06:09:42
39.940537,116.334974,0,186,39852.2567592593,2009-02-08,06:09:44
39.940519,116.334983,0,185,39852.2568171296,2009-02-08,06:09:49
39.940506,116.334963,0,183,39852.256875,2009-02-08,06:09:54
39.940477,116.334905,0,179,39852.2569328704,2009-02-08,06:09:59
39.940465,116.334846,0,170,39852.2569907407,2009-02-08,06:10:04
39.94048,116.334788,0,162,39852.257037037,2009-02-08,06:10:08
39.940502,116.334736,0,155,39852.2570833333,2009-02-08,06:10:12
39.940531,116.334686,0,155,39852.2571296296,2009-02-08,06:10:16
39.940571,116.334658,0,155,39852.2571875,2009-02-08,06:10:21
39.940612,116.334627,0,154,39852.2572453704,2009-02-08,06:10:26
39.940646,116.334584,0,155,39852.2572916667,2009-02-08,06:10:30
39.940663,116.334516,0,154,39852.2573263889,2009-02-08,06:10:33
39.940701,116.334464,0,156,39852.2573726852,2009-02-08,06:10:37
39.940745,116.334414,0,153,39852.2574305556,2009-02-08,06:10:42
39.940773,116.334367,0,152,39852.2574652778,2009-02-08,06:10:45
39.940813,116.334345,0,152,39852.2575231481,2009-02-08,06:10:50
39.940832,116.334282,0,147,39852.2575810185,2009-02-08,06:10:55
39.940846,116.33423,0,144,39852.2576388889,2009-02-08,06:11:00
39.940848,116.334213,0,143,39852.2576967593,2009-02-08,06:11:05
39.940849,116.334223,0,142,39852.2577546296,2009-02-08,06:11:10
39.940849,116.334223,0,142,39852.2577893519,2009-02-08,06:11:13
39.940857,116.334227,0,141,39852.2578125,2009-02-08,06:11:15
39.940903,116.334222,0,140,39852.2578703704,2009-02-08,06:11:20
39.940949,116.334191,0,134,39852.2579282407,2009-02-08,06:11:25
39.94098,116.33415,0,133,39852.2579861111,2009-02-08,06:11:30
39.941015,116.334103,0,129,39852.2580439815,2009-02-08,06:11:35
39.941045,116.334067,0,127,39852.2581018518,2009-02-08,06:11:40
39.941066,116.334014,0,126,39852.2581481481,2009-02-08,06:11:44
39.941099,116.333972,0,124,39852.2582060185,2009-02-08,06:11:49
39.94111,116.333925,0,124,39852.2582638889,2009-02-08,06:11:54
39.941133,116.333875,0,123,39852.2583217593,2009-02-08,06:11:59
39.941168,116.333822,0,121,39852.2583796296,2009-02-08,06:12:04
39.941198,116.333766,0,125,39852.2584375,2009-02-08,06:12:09
39.941211,116.333698,0,123,39852.2584953704,2009-02-08,06:12:14
39.941242,116.33365,0,123,39852.2585416667,2009-02-08,06:12:18
39.941266,116.333591,0,122,39852.258587963,2009-02-08,06:12:22
39.941296,116.333537,0,122,39852.2586458333,2009-02-08,06:12:27
39.941315,116.33348,0,127,39852.2586921296,2009-02-08,06:12:31
39.941333,116.333423,0,133,39852.2587268518,2009-02-08,06:12:34
39.94135,116.333372,0,139,39852.2587615741,2009-02-08,06:12:37
39.941401,116.333375,0,145,39852.2588194444,2009-02-08,06:12:42
39.941452,116.33339,0,139,39852.2588657407,2009-02-08,06:12:46
39.941495,116.333385,0,137,39852.2589236111,2009-02-08,06:12:51
39.941533,116.333361,0,136,39852.2589814815,2009-02-08,06:12:56
39.941574,116.333384,0,133,39852.2590277778,2009-02-08,06:13:00
39.941624,116.333401,0,136,39852.2590740741,2009-02-08,06:13:04
39.941674,116.33342,0,134,39852.2591203704,2009-02-08,06:13:08
39.941724,116.33342,0,137,39852.2591782407,2009-02-08,06:13:13
39.941774,116.333407,0,132,39852.2592361111,2009-02-08,06:13:18
39.941825,116.333421,0,129,39852.2592939815,2009-02-08,06:13:23
39.941875,116.333442,0,132,39852.2593518518,2009-02-08,06:13:28
39.94192,116.333455,0,126,39852.2593981481,2009-02-08,06:13:32
39.941969,116.333462,0,122,39852.2594560185,2009-02-08,06:13:37
39.942017,116.333491,0,125,39852.2595023148,2009-02-08,06:13:41
39.942057,116.33354,0,129,39852.2595486111,2009-02-08,06:13:45
39.942082,116.333589,0,132,39852.2595949074,2009-02-08,06:13:49
39.942094,116.333644,0,130,39852.2596527778,2009-02-08,06:13:54
39.94212,116.333695,0,132,39852.2597106481,2009-02-08,06:13:59
39.942149,116.333731,0,132,39852.2597685185,2009-02-08,06:14:04
39.942172,116.333751,0,135,39852.2598263889,2009-02-08,06:14:09
39.942223,116.333799,0,137,39852.2598611111,2009-02-08,06:14:12
39.942257,116.333807,0,138,39852.2599189815,2009-02-08,06:14:17
39.942294,116.333794,0,133,39852.2599768518,2009-02-08,06:14:22
39.942353,116.333789,0,138,39852.2600347222,2009-02-08,06:14:27
39.942395,116.333814,0,141,39852.2600810185,2009-02-08,06:14:31
39.942424,116.333857,0,150,39852.2601157407,2009-02-08,06:14:34
39.942436,116.333925,0,147,39852.260162037,2009-02-08,06:14:38
39.942445,116.33397,0,142,39852.2602199074,2009-02-08,06:14:43
39.942464,116.333988,0,140,39852.2602777778,2009-02-08,06:14:48
39.942476,116.334006,0,142,39852.2603356481,2009-02-08,06:14:53
39.942508,116.334059,0,143,39852.2603819444,2009-02-08,06:14:57
39.942565,116.334105,0,142,39852.2604050926,2009-02-08,06:14:59
39.942574,116.334107,0,144,39852.260462963,2009-02-08,06:15:04
39.942631,116.334117,0,145,39852.2604976852,2009-02-08,06:15:07
39.942687,116.334116,0,145,39852.2605092593,2009-02-08,06:15:08
39.942723,116.334168,0,144,39852.2605439815,2009-02-08,06:15:11
39.942723,116.334168,0,144,39852.2605787037,2009-02-08,06:15:14
39.94272,116.334169,0,144,39852.2606018518,2009-02-08,06:15:16
39.94269,116.334122,0,144,39852.2606597222,2009-02-08,06:15:21
39.942684,116.3341,0,144,39852.2607175926,2009-02-08,06:15:26
39.942684,116.334099,0,144,39852.260775463,2009-02-08,06:15:31
39.942684,116.334099,0,144,39852.2608101852,2009-02-08,06:15:34
39.942683,116.334095,0,144,39852.2608333333,2009-02-08,06:15:36
39.942677,116.334054,0,145,39852.2608912037,2009-02-08,06:15:41
39.942716,116.33402,0,145,39852.2609490741,2009-02-08,06:15:46
39.942755,116.334039,0,143,39852.2610069444,2009-02-08,06:15:51
39.942776,116.333991,0,149,39852.2610416667,2009-02-08,06:15:54
39.942812,116.333998,0,154,39852.261099537,2009-02-08,06:15:59
39.942853,116.334016,0,162,39852.2611342593,2009-02-08,06:16:02
39.942901,116.334052,0,162,39852.2611921296,2009-02-08,06:16:07
39.942891,116.334031,0,166,39852.26125,2009-02-08,06:16:12
39.942904,116.334016,0,168,39852.2613078704,2009-02-08,06:16:17
39.942906,116.334006,0,169,39852.2613657407,2009-02-08,06:16:22
39.942906,116.334006,0,169,39852.261400463,2009-02-08,06:16:25
39.942908,116.334014,0,169,39852.2614236111,2009-02-08,06:16:27
39.942891,116.334074,0,167,39852.2614814815,2009-02-08,06:16:32
39.942857,116.334114,0,166,39852.2615162037,2009-02-08,06:16:35
39.94284,116.334175,0,167,39852.2615509259,2009-02-08,06:16:38
39.9428,116.334227,0,167,39852.2615856482,2009-02-08,06:16:41
39.942752,116.334258,0,167,39852.2616203704,2009-02-08,06:16:44
39.942698,116.334286,0,168,39852.2616666667,2009-02-08,06:16:48
39.942636,116.334313,0,168,39852.2616898148,2009-02-08,06:16:50
39.942573,116.334341,0,169,39852.261712963,2009-02-08,06:16:52
39.942517,116.334362,0,170,39852.2617361111,2009-02-08,06:16:54
39.942474,116.334385,0,170,39852.2617592593,2009-02-08,06:16:56
39.94243,116.334399,0,170,39852.2617939815,2009-02-08,06:16:59
39.9424,116.334424,0,171,39852.2618518519,2009-02-08,06:17:04
39.942362,116.334425,0,172,39852.2619097222,2009-02-08,06:17:09
39.942336,116.33442,0,173,39852.2619675926,2009-02-08,06:17:14
39.942336,116.33442,0,173,39852.2620023148,2009-02-08,06:17:17
39.942343,116.334427,0,174,39852.262025463,2009-02-08,06:17:19
39.942362,116.334433,0,174,39852.2620833333,2009-02-08,06:17:24
39.942359,116.334437,0,174,39852.2621412037,2009-02-08,06:17:29
39.942359,116.334437,0,174,39852.2621759259,2009-02-08,06:17:32
39.942354,116.334442,0,175,39852.2621990741,2009-02-08,06:17:34
39.942337,116.334472,0,175,39852.2622569444,2009-02-08,06:17:39
39.942307,116.334488,0,175,39852.2623148148,2009-02-08,06:17:44
39.942269,116.334464,0,175,39852.2623726852,2009-02-08,06:17:49
39.943858,116.335793,0,-24,39852.2644212963,2009-02-08,06:20:46
39.943728,116.335295,0,55,39852.2644328704,2009-02-08,06:20:47
39.94368,116.335125,0,94,39852.2644444444,2009-02-08,06:20:48
39.943641,116.334967,0,115,39852.2644560185,2009-02-08,06:20:49
39.94361,116.334803,0,133,39852.2644675926,2009-02-08,06:20:50
39.943612,116.334716,0,135,39852.2644791667,2009-02-08,06:20:51
39.943622,116.334707,0,113,39852.2644907407,2009-02-08,06:20:52
39.943624,116.334647,0,109,39852.2645023148,2009-02-08,06:20:53
39.943629,116.334582,0,109,39852.2645138889,2009-02-08,06:20:54
39.943593,116.334694,0,48,39852.264525463,2009-02-08,06:20:55
39.943581,116.334718,0,14,39852.264537037,2009-02-08,06:20:56
39.943556,116.334598,0,23,39852.2645486111,2009-02-08,06:20:57
39.943543,116.334531,0,19,39852.2645601852,2009-02-08,06:20:58
39.943528,116.334429,0,23,39852.2645717593,2009-02-08,06:20:59
39.943521,116.334342,0,27,39852.2645833333,2009-02-08,06:21:00
39.943507,116.334262,0,30,39852.2645949074,2009-02-08,06:21:01
39.943487,116.334168,0,35,39852.2646064815,2009-02-08,06:21:02
39.94347,116.334083,0,40,39852.2646180556,2009-02-08,06:21:03
39.943451,116.334,0,45,39852.2646296296,2009-02-08,06:21:04
39.943437,116.33393,0,48,39852.2646412037,2009-02-08,06:21:05
39.943425,116.33387,0,50,39852.2646527778,2009-02-08,06:21:06
39.943394,116.333755,0,72,39852.2646643519,2009-02-08,06:21:07
39.943373,116.333673,0,88,39852.2646759259,2009-02-08,06:21:08
39.943357,116.333606,0,100,39852.2646875,2009-02-08,06:21:09
39.943344,116.333551,0,109,39852.2646990741,2009-02-08,06:21:10
39.943325,116.333449,0,117,39852.2647222222,2009-02-08,06:21:12
39.943312,116.333388,0,124,39852.2647337963,2009-02-08,06:21:13
39.943296,116.33333,0,129,39852.2647453704,2009-02-08,06:21:14
39.943276,116.333226,0,138,39852.2647685185,2009-02-08,06:21:16
39.943258,116.333162,0,142,39852.2647800926,2009-02-08,06:21:17
39.943241,116.333096,0,145,39852.2647916667,2009-02-08,06:21:18
39.943228,116.333031,0,148,39852.2648032407,2009-02-08,06:21:19
39.943213,116.332967,0,150,39852.2648148148,2009-02-08,06:21:20
39.9432,116.332907,0,151,39852.2648263889,2009-02-08,06:21:21
39.943173,116.332798,0,155,39852.264849537,2009-02-08,06:21:23
39.94316,116.332743,0,157,39852.2648611111,2009-02-08,06:21:24
39.943146,116.332686,0,158,39852.2648726852,2009-02-08,06:21:25
39.943133,116.332629,0,159,39852.2648842593,2009-02-08,06:21:26
39.94312,116.332569,0,161,39852.2648958333,2009-02-08,06:21:27
39.943104,116.332511,0,162,39852.2649074074,2009-02-08,06:21:28
39.94309,116.332454,0,163,39852.2649189815,2009-02-08,06:21:29
39.943075,116.332396,0,164,39852.2649305556,2009-02-08,06:21:30
39.94306,116.332337,0,164,39852.2649421296,2009-02-08,06:21:31
39.943046,116.332278,0,165,39852.2649537037,2009-02-08,06:21:32
39.943033,116.33222,0,165,39852.2649652778,2009-02-08,06:21:33
39.943021,116.332161,0,166,39852.2649768519,2009-02-08,06:21:34
39.943009,116.332101,0,166,39852.2649884259,2009-02-08,06:21:35
39.942984,116.331991,0,167,39852.2650115741,2009-02-08,06:21:37
39.942961,116.331879,0,168,39852.2650347222,2009-02-08,06:21:39
39.942947,116.331823,0,168,39852.2650462963,2009-02-08,06:21:40
39.942921,116.331711,0,168,39852.2650694444,2009-02-08,06:21:42
39.942907,116.331653,0,169,39852.2650810185,2009-02-08,06:21:43
39.942892,116.331597,0,169,39852.2650925926,2009-02-08,06:21:44
39.942876,116.331541,0,169,39852.2651041667,2009-02-08,06:21:45
39.94286,116.331484,0,169,39852.2651157407,2009-02-08,06:21:46
39.942844,116.331425,0,169,39852.2651273148,2009-02-08,06:21:47
39.942827,116.331366,0,169,39852.2651388889,2009-02-08,06:21:48
39.94281,116.331311,0,170,39852.265150463,2009-02-08,06:21:49
39.942776,116.331212,0,170,39852.2651736111,2009-02-08,06:21:51
39.942742,116.331123,0,170,39852.2651967593,2009-02-08,06:21:53
39.942709,116.331031,0,169,39852.2652199074,2009-02-08,06:21:55
39.942671,116.330925,0,169,39852.2652430556,2009-02-08,06:21:57
39.942651,116.330867,0,169,39852.2652546296,2009-02-08,06:21:58
39.942631,116.330805,0,170,39852.2652662037,2009-02-08,06:21:59
39.942613,116.330743,0,170,39852.2652777778,2009-02-08,06:22:00
39.942595,116.33068,0,170,39852.2652893519,2009-02-08,06:22:01
39.942578,116.330617,0,170,39852.2653009259,2009-02-08,06:22:02
39.942564,116.330553,0,170,39852.2653125,2009-02-08,06:22:03
39.94255,116.330491,0,170,39852.2653240741,2009-02-08,06:22:04
39.942537,116.330428,0,170,39852.2653356481,2009-02-08,06:22:05
39.942523,116.330364,0,170,39852.2653472222,2009-02-08,06:22:06
39.942508,116.330298,0,170,39852.2653587963,2009-02-08,06:22:07
39.942494,116.330231,0,170,39852.2653703704,2009-02-08,06:22:08
39.942479,116.330174,0,170,39852.2653819444,2009-02-08,06:22:09
39.942454,116.330064,0,170,39852.2654050926,2009-02-08,06:22:11
39.942428,116.329958,0,170,39852.2654282407,2009-02-08,06:22:13
39.942395,116.329856,0,170,39852.2654513889,2009-02-08,06:22:15
39.942362,116.329757,0,170,39852.265474537,2009-02-08,06:22:17
39.941401,116.328961,0,1169,39852.2795833333,2009-02-08,06:42:36
39.942897,116.335512,0,274,39852.2796527778,2009-02-08,06:42:42
39.942915,116.335556,0,249,39852.2796643519,2009-02-08,06:42:43
39.942924,116.335568,0,223,39852.2796759259,2009-02-08,06:42:44
39.942932,116.335575,0,203,39852.2796875,2009-02-08,06:42:45
39.942937,116.33558,0,180,39852.2796990741,2009-02-08,06:42:46
39.942941,116.335587,0,164,39852.2797106481,2009-02-08,06:42:47
39.942947,116.335597,0,143,39852.2797337963,2009-02-08,06:42:49
39.942947,116.335597,0,143,39852.2797453704,2009-02-08,06:42:50
39.942944,116.335603,0,123,39852.2797685185,2009-02-08,06:42:52
39.942939,116.335594,0,107,39852.2798263889,2009-02-08,06:42:57
39.942944,116.335546,0,118,39852.2798726852,2009-02-08,06:43:01
39.942933,116.335502,0,125,39852.2799305556,2009-02-08,06:43:06
39.942938,116.335463,0,105,39852.2799768519,2009-02-08,06:43:10
39.942972,116.335456,0,93,39852.28,2009-02-08,06:43:12
39.943007,116.335413,0,83,39852.2800462963,2009-02-08,06:43:16
39.943038,116.33537,0,72,39852.2800810185,2009-02-08,06:43:19
39.943065,116.335323,0,75,39852.2801388889,2009-02-08,06:43:24
39.943086,116.335298,0,77,39852.2801967593,2009-02-08,06:43:29
39.943405,116.335836,0,77,39852.2806018519,2009-02-08,06:44:04
39.94345,116.335848,0,77,39852.2806134259,2009-02-08,06:44:05
39.943344,116.335686,0,77,39852.2806365741,2009-02-08,06:44:07
39.943277,116.335597,0,77,39852.2806481481,2009-02-08,06:44:08
39.943195,116.335453,0,77,39852.2806828704,2009-02-08,06:44:11
39.943133,116.335371,0,77,39852.2806944444,2009-02-08,06:44:12
39.943093,116.335298,0,76,39852.2807175926,2009-02-08,06:44:14
39.943071,116.335254,0,75,39852.280775463,2009-02-08,06:44:19
39.943065,116.335276,0,75,39852.2808333333,2009-02-08,06:44:24
39.943025,116.335282,0,74,39852.2808912037,2009-02-08,06:44:29
39.94299,116.33527,0,74,39852.2809490741,2009-02-08,06:44:34
39.942948,116.335245,0,75,39852.2810069444,2009-02-08,06:44:39
39.9429,116.335289,0,75,39852.2810416667,2009-02-08,06:44:42
39.942873,116.335325,0,76,39852.281099537,2009-02-08,06:44:47
39.942885,116.335373,0,77,39852.2811574074,2009-02-08,06:44:52
39.942901,116.335422,0,77,39852.2812152778,2009-02-08,06:44:57
39.942925,116.33547,0,77,39852.2812731481,2009-02-08,06:45:02
39.942908,116.335446,0,76,39852.2813310185,2009-02-08,06:45:07
39.942901,116.335417,0,75,39852.2813888889,2009-02-08,06:45:12
39.942867,116.335435,0,81,39852.2814467593,2009-02-08,06:45:17
39.942827,116.335495,0,89,39852.2814814815,2009-02-08,06:45:20
39.942778,116.335534,0,98,39852.2815162037,2009-02-08,06:45:23
39.942731,116.335555,0,105,39852.2815509259,2009-02-08,06:45:26
39.942672,116.335595,0,113,39852.2815856481,2009-02-08,06:45:29
39.942631,116.335621,0,118,39852.2816087963,2009-02-08,06:45:31
39.942613,116.335631,0,127,39852.2816666667,2009-02-08,06:45:36
39.942638,116.335641,0,135,39852.281724537,2009-02-08,06:45:41
39.942662,116.335662,0,140,39852.2817824074,2009-02-08,06:45:46
39.942672,116.33565,0,142,39852.2818402778,2009-02-08,06:45:51
39.942688,116.3356,0,149,39852.2818981481,2009-02-08,06:45:56
39.942701,116.33558,0,154,39852.2819560185,2009-02-08,06:46:01
39.942701,116.33558,0,154,39852.2819907407,2009-02-08,06:46:04
39.942706,116.335587,0,155,39852.2820138889,2009-02-08,06:46:06
39.942742,116.335624,0,157,39852.2820717593,2009-02-08,06:46:11
39.942781,116.33564,0,155,39852.2821296296,2009-02-08,06:46:16
39.942778,116.33565,0,152,39852.2821875,2009-02-08,06:46:21
39.942791,116.33563,0,152,39852.2822453704,2009-02-08,06:46:26
39.942805,116.335621,0,154,39852.2823032407,2009-02-08,06:46:31
39.942844,116.335616,0,155,39852.2823611111,2009-02-08,06:46:36
39.942894,116.335598,0,154,39852.2824074074,2009-02-08,06:46:40
39.942945,116.335565,0,154,39852.2824652778,2009-02-08,06:46:45
39.942978,116.335519,0,153,39852.2825,2009-02-08,06:46:48
39.943005,116.335469,0,151,39852.2825347222,2009-02-08,06:46:51
39.943023,116.335408,0,150,39852.2825694444,2009-02-08,06:46:54
39.943045,116.335354,0,151,39852.2826041667,2009-02-08,06:46:57
39.94305,116.335316,0,155,39852.282662037,2009-02-08,06:47:02
39.943079,116.33533,0,158,39852.2827199074,2009-02-08,06:47:07
39.943129,116.335333,0,157,39852.2827662037,2009-02-08,06:47:11
39.943157,116.335397,0,158,39852.2828240741,2009-02-08,06:47:16
39.943171,116.335453,0,157,39852.2828587963,2009-02-08,06:47:19
39.9432,116.335515,0,154,39852.2828935185,2009-02-08,06:47:22
39.943222,116.335563,0,149,39852.2829282407,2009-02-08,06:47:25
39.943247,116.335574,0,144,39852.2829861111,2009-02-08,06:47:30
39.943271,116.335504,0,140,39852.2830439815,2009-02-08,06:47:35
39.943263,116.335426,0,136,39852.2830787037,2009-02-08,06:47:38
39.943246,116.335364,0,132,39852.2831134259,2009-02-08,06:47:41
39.943229,116.335301,0,128,39852.2831365741,2009-02-08,06:47:43
39.943185,116.335238,0,124,39852.2831828704,2009-02-08,06:47:47
39.943142,116.335202,0,121,39852.2832060185,2009-02-08,06:47:49
39.943097,116.335169,0,118,39852.2832291667,2009-02-08,06:47:51
39.943048,116.33514,0,113,39852.2832638889,2009-02-08,06:47:54
39.943004,116.335114,0,108,39852.2832986111,2009-02-08,06:47:57
39.942963,116.335069,0,104,39852.2833333333,2009-02-08,06:48:00
39.942931,116.335023,0,99,39852.2833680556,2009-02-08,06:48:03
39.942917,116.334972,0,85,39852.2834259259,2009-02-08,06:48:08
39.942929,116.334941,0,75,39852.2834837963,2009-02-08,06:48:13
39.942942,116.334941,0,71,39852.2835416667,2009-02-08,06:48:18
39.942951,116.334961,0,68,39852.2835763889,2009-02-08,06:48:21
39.942948,116.33503,0,64,39852.2836226852,2009-02-08,06:48:25
39.942924,116.335076,0,62,39852.2836574074,2009-02-08,06:48:28
39.942898,116.335151,0,59,39852.2836921296,2009-02-08,06:48:31
39.942897,116.335163,0,57,39852.2837037037,2009-02-08,06:48:32
39.942903,116.335221,0,57,39852.2837384259,2009-02-08,06:48:35
39.942911,116.335284,0,56,39852.2837847222,2009-02-08,06:48:39
39.942926,116.335298,0,56,39852.2838194444,2009-02-08,06:48:42
39.942926,116.335298,0,56,39852.2838425926,2009-02-08,06:48:44
39.942922,116.335295,0,55,39852.2838657407,2009-02-08,06:48:46
39.94289,116.335282,0,55,39852.283900463,2009-02-08,06:48:49
39.942836,116.335254,0,55,39852.2839351852,2009-02-08,06:48:52
39.942788,116.335235,0,56,39852.2839814815,2009-02-08,06:48:56
39.942741,116.335221,0,56,39852.2840393518,2009-02-08,06:49:01
39.942694,116.335198,0,55,39852.2840856481,2009-02-08,06:49:05
39.942692,116.335172,0,54,39852.2841435185,2009-02-08,06:49:10
39.942718,116.33516,0,52,39852.2842013889,2009-02-08,06:49:15
39.942718,116.33516,0,52,39852.2842361111,2009-02-08,06:49:18
39.94272,116.335155,0,49,39852.2842592593,2009-02-08,06:49:20
39.942732,116.335141,0,45,39852.2843171296,2009-02-08,06:49:25
39.942762,116.335125,0,39,39852.284375,2009-02-08,06:49:30
39.942779,116.335115,0,36,39852.2844328704,2009-02-08,06:49:35
39.942781,116.335127,0,36,39852.2844907407,2009-02-08,06:49:40
39.942781,116.335127,0,36,39852.284525463,2009-02-08,06:49:43
39.942774,116.335128,0,36,39852.2845486111,2009-02-08,06:49:45
39.942753,116.335073,0,32,39852.2846064815,2009-02-08,06:49:50
39.942746,116.335039,0,31,39852.2846643519,2009-02-08,06:49:55
39.942726,116.334967,0,30,39852.2846990741,2009-02-08,06:49:58
39.942708,116.334913,0,28,39852.2847222222,2009-02-08,06:50:00
39.942705,116.334851,0,26,39852.2847569444,2009-02-08,06:50:03
39.942753,116.334843,0,19,39852.2848148148,2009-02-08,06:50:08
39.942769,116.334809,0,14,39852.2848726852,2009-02-08,06:50:13
39.942775,116.334759,0,10,39852.2849305556,2009-02-08,06:50:18
39.942813,116.334743,0,6,39852.2849884259,2009-02-08,06:50:23
39.942835,116.334721,0,4,39852.2850462963,2009-02-08,06:50:28
39.942842,116.334694,0,3,39852.2851041667,2009-02-08,06:50:33
39.942892,116.334714,0,3,39852.285162037,2009-02-08,06:50:38
39.942935,116.334741,0,4,39852.2851967593,2009-02-08,06:50:41
39.942958,116.3348,0,5,39852.2852430556,2009-02-08,06:50:45
39.942933,116.334863,0,9,39852.2852893519,2009-02-08,06:50:49
39.9429,116.33492,0,12,39852.2853356482,2009-02-08,06:50:53
39.942873,116.334989,0,17,39852.2853819444,2009-02-08,06:50:57
39.942879,116.33505,0,23,39852.2854282407,2009-02-08,06:51:01
39.942912,116.335092,0,29,39852.285462963,2009-02-08,06:51:04
39.942949,116.335129,0,34,39852.2855092593,2009-02-08,06:51:08
39.942931,116.335118,0,37,39852.2855671296,2009-02-08,06:51:13
39.942941,116.335118,0,38,39852.2855902778,2009-02-08,06:51:15
39.94298,116.335144,0,45,39852.2856481481,2009-02-08,06:51:20
39.942997,116.335163,0,51,39852.2857060185,2009-02-08,06:51:25
39.942997,116.335163,0,51,39852.2857407407,2009-02-08,06:51:28
39.943001,116.335161,0,49,39852.2857638889,2009-02-08,06:51:30
39.943012,116.335151,0,46,39852.2858217593,2009-02-08,06:51:35
39.943034,116.335143,0,46,39852.2858796296,2009-02-08,06:51:40
39.943085,116.335123,0,49,39852.2859375,2009-02-08,06:51:45
39.943104,116.335144,0,53,39852.2859953704,2009-02-08,06:51:50
39.943131,116.33518,0,57,39852.2860532407,2009-02-08,06:51:55
39.943126,116.335238,0,60,39852.2861111111,2009-02-08,06:52:00
39.943119,116.335259,0,63,39852.2861689815,2009-02-08,06:52:05
39.943084,116.335294,0,63,39852.2862268519,2009-02-08,06:52:10
39.943046,116.335297,0,62,39852.2862847222,2009-02-08,06:52:15
39.943011,116.335273,0,62,39852.2863425926,2009-02-08,06:52:20
39.942956,116.33524,0,64,39852.2863773148,2009-02-08,06:52:23
39.942916,116.335214,0,67,39852.286412037,2009-02-08,06:52:26
39.942864,116.33518,0,71,39852.2864583333,2009-02-08,06:52:30
39.942822,116.335144,0,74,39852.2864930556,2009-02-08,06:52:33
39.942774,116.335096,0,78,39852.2865277778,2009-02-08,06:52:36
39.942733,116.335061,0,80,39852.2865509259,2009-02-08,06:52:38
39.942687,116.335034,0,81,39852.2865740741,2009-02-08,06:52:40
39.94263,116.335002,0,81,39852.2866087963,2009-02-08,06:52:43
39.942587,116.33498,0,80,39852.2866435185,2009-02-08,06:52:46
39.942542,116.334985,0,79,39852.2867013889,2009-02-08,06:52:51
39.942552,116.334991,0,76,39852.2867592593,2009-02-08,06:52:56
39.942576,116.335003,0,73,39852.2868171296,2009-02-08,06:53:01
39.942576,116.335003,0,73,39852.2868518519,2009-02-08,06:53:04
39.942572,116.335011,0,73,39852.286875,2009-02-08,06:53:06
39.942527,116.335056,0,71,39852.2869328704,2009-02-08,06:53:11
39.942494,116.335111,0,70,39852.2869560185,2009-02-08,06:53:13
39.942456,116.335177,0,68,39852.2869791667,2009-02-08,06:53:15
39.942404,116.335262,0,64,39852.2870023148,2009-02-08,06:53:17
39.942351,116.33535,0,60,39852.287025463,2009-02-08,06:53:19
39.942323,116.335396,0,58,39852.287037037,2009-02-08,06:53:20
39.942295,116.335444,0,56,39852.2870486111,2009-02-08,06:53:21
39.942268,116.335493,0,54,39852.2870601852,2009-02-08,06:53:22
39.942236,116.335544,0,52,39852.2870717593,2009-02-08,06:53:23
39.942191,116.335623,0,48,39852.2870949074,2009-02-08,06:53:25
39.942158,116.335709,0,46,39852.2871180556,2009-02-08,06:53:27
39.942142,116.335779,0,45,39852.2871412037,2009-02-08,06:53:29
39.942171,116.33584,0,41,39852.2871759259,2009-02-08,06:53:32
39.942216,116.335876,0,33,39852.2872106481,2009-02-08,06:53:35
39.942266,116.335891,0,24,39852.2872453704,2009-02-08,06:53:38
39.942262,116.335859,0,15,39852.2873032407,2009-02-08,06:53:43
39.942325,116.335847,0,7,39852.287337963,2009-02-08,06:53:46
39.942368,116.335843,0,1,39852.2873611111,2009-02-08,06:53:48
39.942498,116.335792,0,-1,39852.2873726852,2009-02-08,06:53:49
39.942547,116.335805,0,-9,39852.2873958333,2009-02-08,06:53:51
39.942655,116.335772,0,-12,39852.2874074074,2009-02-08,06:53:52
39.94277,116.335768,0,-24,39852.2874421296,2009-02-08,06:53:55
39.942871,116.33577,0,-38,39852.2874768519,2009-02-08,06:53:58
39.942908,116.335772,0,-47,39852.2875,2009-02-08,06:54:00
39.942986,116.335749,0,-51,39852.2875115741,2009-02-08,06:54:01
39.943039,116.335748,0,-55,39852.2875231481,2009-02-08,06:54:02
39.943078,116.335777,0,-62,39852.2875462963,2009-02-08,06:54:04
39.943152,116.335768,0,-65,39852.2875578704,2009-02-08,06:54:05
39.943201,116.335769,0,-70,39852.2875694444,2009-02-08,06:54:06
39.943233,116.335793,0,-80,39852.2875925926,2009-02-08,06:54:08
39.943286,116.33581,0,-90,39852.2876157407,2009-02-08,06:54:10
39.94334,116.33583,0,-100,39852.2876388889,2009-02-08,06:54:12
39.943383,116.335827,0,-107,39852.287650463,2009-02-08,06:54:13
39.94345,116.335848,0,-119,39852.2876736111,2009-02-08,06:54:15
39.943506,116.335861,0,-132,39852.2876967593,2009-02-08,06:54:17
39.943513,116.335824,0,-151,39852.2877430556,2009-02-08,06:54:21
39.943499,116.335779,0,-162,39852.2877893519,2009-02-08,06:54:25
39.943496,116.335711,0,-169,39852.2878125,2009-02-08,06:54:27
39.943507,116.335639,0,-175,39852.2878356481,2009-02-08,06:54:29
39.943512,116.33558,0,-180,39852.2878587963,2009-02-08,06:54:31
39.943522,116.335503,0,-185,39852.2878935185,2009-02-08,06:54:34
39.943449,116.335423,0,-190,39852.2879166667,2009-02-08,06:54:36
39.943393,116.335374,0,-193,39852.2879282407,2009-02-08,06:54:37
39.94334,116.335326,0,-196,39852.2879398148,2009-02-08,06:54:38
39.943285,116.335279,0,-198,39852.2879513889,2009-02-08,06:54:39
39.94323,116.335232,0,-201,39852.287962963,2009-02-08,06:54:40
39.943178,116.335162,0,-205,39852.2879861111,2009-02-08,06:54:42
39.943134,116.335125,0,-208,39852.2879976852,2009-02-08,06:54:43
39.943112,116.335059,0,-212,39852.2880208333,2009-02-08,06:54:45
39.943076,116.335002,0,-218,39852.2880439815,2009-02-08,06:54:47
39.943089,116.334948,0,-227,39852.2880902778,2009-02-08,06:54:51
39.943085,116.334959,0,-237,39852.2881481481,2009-02-08,06:54:56
39.943078,116.334994,0,-240,39852.2882060185,2009-02-08,06:55:01
39.943059,116.335017,0,-242,39852.2882638889,2009-02-08,06:55:06
39.943024,116.335037,0,-244,39852.2883217593,2009-02-08,06:55:11
39.94299,116.335085,0,-248,39852.2883680556,2009-02-08,06:55:15
39.943006,116.335143,0,-250,39852.2884259259,2009-02-08,06:55:20
39.943006,116.335213,0,-248,39852.2884490741,2009-02-08,06:55:22
39.943041,116.335261,0,-245,39852.2884837963,2009-02-08,06:55:25
39.94308,116.335297,0,-237,39852.2885300926,2009-02-08,06:55:29
39.943117,116.335336,0,-228,39852.2885648148,2009-02-08,06:55:32
39.943142,116.335363,0,-215,39852.288599537,2009-02-08,06:55:35
39.943191,116.335371,0,-198,39852.2886342593,2009-02-08,06:55:38
39.943265,116.335402,0,-190,39852.2886574074,2009-02-08,06:55:40
39.943308,116.335433,0,-184,39852.2886805556,2009-02-08,06:55:42
39.943337,116.335468,0,-183,39852.2887384259,2009-02-08,06:55:47
39.943292,116.33548,0,-163,39852.2887962963,2009-02-08,06:55:52
39.943255,116.335459,0,-148,39852.2888194444,2009-02-08,06:55:54
39.943224,116.335457,0,-136,39852.2888425926,2009-02-08,06:55:56
39.943182,116.335445,0,-121,39852.2888773148,2009-02-08,06:55:59
39.94315,116.33543,0,-108,39852.288912037,2009-02-08,06:56:02
39.943147,116.335395,0,-97,39852.2889699074,2009-02-08,06:56:07
39.943157,116.335397,0,-92,39852.2890277778,2009-02-08,06:56:12
39.943157,116.33543,0,-90,39852.2890856481,2009-02-08,06:56:17
39.943146,116.335414,0,-94,39852.2891435185,2009-02-08,06:56:22
39.94313,116.335414,0,-100,39852.2892013889,2009-02-08,06:56:27
39.943109,116.335434,0,-103,39852.2892592593,2009-02-08,06:56:32
39.943127,116.335427,0,-108,39852.2893171296,2009-02-08,06:56:37
39.943144,116.335418,0,-110,39852.289375,2009-02-08,06:56:42
39.943173,116.335396,0,-109,39852.2894328704,2009-02-08,06:56:47
39.943183,116.335394,0,-106,39852.2894907407,2009-02-08,06:56:52
39.943135,116.335387,0,-104,39852.289537037,2009-02-08,06:56:56
39.943088,116.335378,0,-103,39852.2895717593,2009-02-08,06:56:59
39.943031,116.335367,0,-100,39852.2896180556,2009-02-08,06:57:03
39.942977,116.335408,0,-96,39852.2896759259,2009-02-08,06:57:08
39.942973,116.335473,0,-96,39852.2897222222,2009-02-08,06:57:12
39.943006,116.335524,0,-95,39852.2897453704,2009-02-08,06:57:14
39.942995,116.335551,0,-97,39852.2898032407,2009-02-08,06:57:19
39.942934,116.335504,0,-86,39852.289837963,2009-02-08,06:57:22
39.942911,116.335468,0,-75,39852.289849537,2009-02-08,06:57:23
39.942881,116.335416,0,-58,39852.2898726852,2009-02-08,06:57:25
39.942862,116.335379,0,-45,39852.2898958333,2009-02-08,06:57:27
39.942843,116.335068,0,59,39852.2920949074,2009-02-08,07:00:37
39.942804,116.335034,0,60,39852.2921296296,2009-02-08,07:00:40
39.942762,116.335006,0,61,39852.2921759259,2009-02-08,07:00:44
39.942706,116.334995,0,61,39852.2922222222,2009-02-08,07:00:48
39.942655,116.335003,0,62,39852.2922685185,2009-02-08,07:00:52
39.942618,116.33502,0,66,39852.2923263889,2009-02-08,07:00:57
39.942603,116.335019,0,71,39852.2923842593,2009-02-08,07:01:02
39.942594,116.33499,0,80,39852.2924421296,2009-02-08,07:01:07
39.942539,116.334989,0,87,39852.2925,2009-02-08,07:01:12
39.942497,116.334944,0,90,39852.2925231481,2009-02-08,07:01:14
39.942442,116.334919,0,96,39852.2925578704,2009-02-08,07:01:17
39.942398,116.334923,0,100,39852.2925810185,2009-02-08,07:01:19
39.94235,116.334936,0,104,39852.2926041667,2009-02-08,07:01:21
39.942308,116.33496,0,108,39852.2926273148,2009-02-08,07:01:23
39.942268,116.334981,0,112,39852.292650463,2009-02-08,07:01:25
39.942218,116.335002,0,118,39852.2926851852,2009-02-08,07:01:28
39.942234,116.334995,0,126,39852.2927430556,2009-02-08,07:01:33
39.94228,116.334992,0,129,39852.2928009259,2009-02-08,07:01:38
39.942349,116.335032,0,129,39852.2928125,2009-02-08,07:01:39
39.942413,116.335074,0,129,39852.2928240741,2009-02-08,07:01:40
39.942463,116.335104,0,129,39852.2928356482,2009-02-08,07:01:41
39.942506,116.335124,0,130,39852.2928472222,2009-02-08,07:01:42
39.942559,116.335154,0,130,39852.2928703704,2009-02-08,07:01:44
39.942603,116.335172,0,131,39852.2928935185,2009-02-08,07:01:46
39.942646,116.335148,0,131,39852.2929513889,2009-02-08,07:01:51
39.942712,116.335114,0,131,39852.2929976852,2009-02-08,07:01:55
39.942723,116.335091,0,420,39852.2939583333,2009-02-08,07:03:18
39.942749,116.335251,0,450,39852.2939699074,2009-02-08,07:03:19
39.942783,116.335298,0,473,39852.2939814815,2009-02-08,07:03:20
39.942832,116.335281,0,494,39852.2939930556,2009-02-08,07:03:21
39.94295,116.335499,0,319,39852.2940162037,2009-02-08,07:03:23
39.943023,116.335608,0,225,39852.2940277778,2009-02-08,07:03:24
39.943069,116.335667,0,177,39852.2940393519,2009-02-08,07:03:25
39.943105,116.335696,0,152,39852.2940509259,2009-02-08,07:03:26
39.943134,116.335712,0,139,39852.2940625,2009-02-08,07:03:27
39.943174,116.335729,0,129,39852.2940856481,2009-02-08,07:03:29
39.943222,116.335764,0,127,39852.2941087963,2009-02-08,07:03:31
39.943262,116.33579,0,126,39852.2941319444,2009-02-08,07:03:33
39.943295,116.335834,0,126,39852.2941550926,2009-02-08,07:03:35
39.943322,116.335885,0,125,39852.2941782407,2009-02-08,07:03:37
39.94334,116.335943,0,125,39852.2942013889,2009-02-08,07:03:39
39.943356,116.33603,0,126,39852.2942361111,2009-02-08,07:03:42
39.943341,116.336098,0,126,39852.2942592593,2009-02-08,07:03:44
39.943334,116.336176,0,127,39852.2942824074,2009-02-08,07:03:46
39.943333,116.336259,0,128,39852.2943055556,2009-02-08,07:03:48
39.943341,116.336329,0,129,39852.2943287037,2009-02-08,07:03:50
39.94332,116.336399,0,131,39852.2943634259,2009-02-08,07:03:53
39.943305,116.336465,0,133,39852.2943981481,2009-02-08,07:03:56
39.94329,116.336542,0,135,39852.2944328704,2009-02-08,07:03:59
39.94328,116.336605,0,137,39852.2944560185,2009-02-08,07:04:01
39.943311,116.336679,0,138,39852.2944907407,2009-02-08,07:04:04
39.943376,116.33672,0,138,39852.2945023148,2009-02-08,07:04:05
39.943431,116.336758,0,139,39852.2945138889,2009-02-08,07:04:06
39.943511,116.336814,0,139,39852.294525463,2009-02-08,07:04:07
39.943302,116.335233,0,88,39852.2949305556,2009-02-08,07:04:42
39.943351,116.33531,0,79,39852.2949421296,2009-02-08,07:04:43
39.943391,116.335297,0,71,39852.2949652778,2009-02-08,07:04:45
39.943405,116.335221,0,149,39852.2949884259,2009-02-08,07:04:47
39.943421,116.335207,0,168,39852.295,2009-02-08,07:04:48
39.943465,116.335215,0,185,39852.2950347222,2009-02-08,07:04:51
39.943492,116.335221,0,205,39852.2950578704,2009-02-08,07:04:53
39.943514,116.33527,0,211,39852.2950810185,2009-02-08,07:04:55
39.943528,116.335307,0,233,39852.2951041667,2009-02-08,07:04:57
39.943545,116.335334,0,254,39852.2951273148,2009-02-08,07:04:59
39.943554,116.335345,0,283,39852.295150463,2009-02-08,07:05:01
39.943506,116.335397,0,282,39852.2951967593,2009-02-08,07:05:05
39.943483,116.335468,0,230,39852.2952083333,2009-02-08,07:05:06
39.943464,116.335506,0,197,39852.2952662037,2009-02-08,07:05:11
39.943463,116.335525,0,174,39852.2952777778,2009-02-08,07:05:12
39.943461,116.335545,0,156,39852.2952893519,2009-02-08,07:05:13
39.94346,116.335562,0,139,39852.2953009259,2009-02-08,07:05:14
39.94345,116.33558,0,111,39852.2953240741,2009-02-08,07:05:16
39.943447,116.335592,0,88,39852.2953472222,2009-02-08,07:05:18
39.943438,116.335594,0,63,39852.2953819444,2009-02-08,07:05:21
39.943438,116.335594,0,63,39852.2953935185,2009-02-08,07:05:22
39.943432,116.335595,0,46,39852.2954166667,2009-02-08,07:05:24
39.943442,116.335576,0,32,39852.295474537,2009-02-08,07:05:29
39.943431,116.335541,0,35,39852.2955324074,2009-02-08,07:05:34
39.943429,116.335515,0,37,39852.2955902778,2009-02-08,07:05:39
39.943398,116.335485,0,33,39852.2956481481,2009-02-08,07:05:44
39.943404,116.335476,0,28,39852.2957060185,2009-02-08,07:05:49
39.943448,116.335508,0,35,39852.2957407407,2009-02-08,07:05:52
39.943494,116.335533,0,49,39852.295775463,2009-02-08,07:05:55
39.943536,116.335525,0,66,39852.2958101852,2009-02-08,07:05:58
39.943544,116.335511,0,85,39852.2958449074,2009-02-08,07:06:01
39.943514,116.335504,0,105,39852.2958912037,2009-02-08,07:06:05
39.943494,116.33552,0,124,39852.2959259259,2009-02-08,07:06:08
39.943508,116.335566,0,141,39852.2959606481,2009-02-08,07:06:11
39.943536,116.335601,0,150,39852.2959837963,2009-02-08,07:06:13
39.943572,116.335634,0,158,39852.2960069444,2009-02-08,07:06:15
39.943617,116.33567,0,166,39852.2960300926,2009-02-08,07:06:17
39.943661,116.335705,0,174,39852.2960648148,2009-02-08,07:06:20
39.943716,116.335734,0,181,39852.2961111111,2009-02-08,07:06:24
39.943756,116.335765,0,186,39852.2961458333,2009-02-08,07:06:27
39.943783,116.335813,0,192,39852.2961921296,2009-02-08,07:06:31
39.943818,116.33577,0,206,39852.29625,2009-02-08,07:06:36
39.943864,116.335773,0,210,39852.2962847222,2009-02-08,07:06:39
39.94388,116.335763,0,216,39852.2963425926,2009-02-08,07:06:44
39.943899,116.335739,0,223,39852.296400463,2009-02-08,07:06:49
39.943901,116.33573,0,230,39852.2964583333,2009-02-08,07:06:54
39.943883,116.335708,0,232,39852.2965162037,2009-02-08,07:06:59
39.943851,116.335669,0,232,39852.2965740741,2009-02-08,07:07:04
39.943818,116.335614,0,228,39852.2966203704,2009-02-08,07:07:08
39.943804,116.335572,0,231,39852.2966782407,2009-02-08,07:07:13
39.943676,116.335498,0,226,39852.2967361111,2009-02-08,07:07:18
39.943576,116.335465,0,219,39852.2967476852,2009-02-08,07:07:19
39.943513,116.335442,0,213,39852.2967592593,2009-02-08,07:07:20
39.943464,116.335428,0,208,39852.2967708333,2009-02-08,07:07:21
39.943393,116.335416,0,195,39852.2967939815,2009-02-08,07:07:23
39.94334,116.335389,0,180,39852.2968171296,2009-02-08,07:07:25
39.943299,116.335375,0,167,39852.2968402778,2009-02-08,07:07:27
39.943265,116.335354,0,153,39852.296875,2009-02-08,07:07:30
39.943258,116.335301,0,145,39852.2969097222,2009-02-08,07:07:33
39.943266,116.335258,0,138,39852.2969675926,2009-02-08,07:07:38
39.943315,116.33527,0,129,39852.297025463,2009-02-08,07:07:43
39.943351,116.335325,0,127,39852.2970717593,2009-02-08,07:07:47
39.943348,116.335387,0,122,39852.2971180556,2009-02-08,07:07:51
39.943311,116.335447,0,120,39852.2971527778,2009-02-08,07:07:54
39.943274,116.335496,0,114,39852.2971875,2009-02-08,07:07:57
39.943229,116.335526,0,112,39852.2972106481,2009-02-08,07:07:59
39.943188,116.335549,0,107,39852.2972337963,2009-02-08,07:08:01
39.943144,116.335569,0,100,39852.2972685185,2009-02-08,07:08:04
39.94311,116.335583,0,97,39852.2973263889,2009-02-08,07:08:09
39.943055,116.335587,0,95,39852.2973726852,2009-02-08,07:08:13
39.943008,116.335573,0,96,39852.2974189815,2009-02-08,07:08:17
39.942981,116.335563,0,98,39852.2974768518,2009-02-08,07:08:22
39.942986,116.335578,0,100,39852.2975347222,2009-02-08,07:08:27
39.942994,116.335603,0,101,39852.2975925926,2009-02-08,07:08:32
39.943018,116.335601,0,99,39852.297650463,2009-02-08,07:08:37
39.943036,116.335625,0,99,39852.2977083333,2009-02-08,07:08:42
39.943034,116.335666,0,93,39852.2977662037,2009-02-08,07:08:47
39.942994,116.335673,0,89,39852.2978240741,2009-02-08,07:08:52
39.942965,116.335655,0,88,39852.2978819444,2009-02-08,07:08:57
39.942965,116.335667,0,90,39852.2979398148,2009-02-08,07:09:02
39.942924,116.335698,0,96,39852.2979861111,2009-02-08,07:09:06
39.942887,116.335718,0,106,39852.2980324074,2009-02-08,07:09:10
39.942872,116.335749,0,117,39852.2980902778,2009-02-08,07:09:15
39.942862,116.335726,0,124,39852.2981481481,2009-02-08,07:09:20
39.942882,116.335674,0,128,39852.2981828704,2009-02-08,07:09:23
39.942911,116.335625,0,129,39852.2982060185,2009-02-08,07:09:25
39.942947,116.335586,0,131,39852.2982291667,2009-02-08,07:09:27
39.942983,116.335543,0,132,39852.2982523148,2009-02-08,07:09:29
39.94302,116.335491,0,134,39852.298275463,2009-02-08,07:09:31
39.943055,116.335442,0,135,39852.2982986111,2009-02-08,07:09:33
39.943085,116.335372,0,136,39852.2983333333,2009-02-08,07:09:36
39.943116,116.335295,0,136,39852.2983680556,2009-02-08,07:09:39
39.943139,116.335227,0,137,39852.2984027778,2009-02-08,07:09:42
39.943166,116.335174,0,137,39852.2984375,2009-02-08,07:09:45
39.943209,116.335119,0,136,39852.2984722222,2009-02-08,07:09:48
39.943229,116.335032,0,132,39852.2985185185,2009-02-08,07:09:52
39.943207,116.334977,0,125,39852.2985532407,2009-02-08,07:09:55
39.943172,116.334939,0,118,39852.298587963,2009-02-08,07:09:58
39.943132,116.334912,0,109,39852.2986342593,2009-02-08,07:10:02
39.943087,116.334875,0,102,39852.2986689815,2009-02-08,07:10:05
39.943038,116.334839,0,98,39852.2987037037,2009-02-08,07:10:08
39.942991,116.334796,0,90,39852.29875,2009-02-08,07:10:12
39.942956,116.334726,0,91,39852.2987847222,2009-02-08,07:10:15
39.942931,116.334652,0,91,39852.2988194444,2009-02-08,07:10:18
39.942898,116.334611,0,92,39852.2988541667,2009-02-08,07:10:21
39.942842,116.334612,0,89,39852.298912037,2009-02-08,07:10:26
39.942794,116.334645,0,89,39852.2989467593,2009-02-08,07:10:29
39.942775,116.334702,0,87,39852.2989699074,2009-02-08,07:10:31
39.942742,116.334757,0,88,39852.2989930556,2009-02-08,07:10:33
39.942714,116.334834,0,89,39852.2990277778,2009-02-08,07:10:36
39.942691,116.334893,0,90,39852.2990509259,2009-02-08,07:10:38
39.942679,116.334951,0,92,39852.2990740741,2009-02-08,07:10:40
39.942663,116.335019,0,95,39852.2990972222,2009-02-08,07:10:42
39.942638,116.335096,0,96,39852.2991203704,2009-02-08,07:10:44
39.942674,116.335142,0,99,39852.2991666667,2009-02-08,07:10:48
39.942742,116.335137,0,101,39852.2991898148,2009-02-08,07:10:50
39.942804,116.335134,0,103,39852.299224537,2009-02-08,07:10:53
39.942855,116.335144,0,108,39852.2992592593,2009-02-08,07:10:56
39.942898,116.335162,0,118,39852.2993055556,2009-02-08,07:11:00
39.942912,116.335172,0,133,39852.2993634259,2009-02-08,07:11:05
39.942922,116.335193,0,147,39852.2994212963,2009-02-08,07:11:10
39.942945,116.335222,0,159,39852.2994560185,2009-02-08,07:11:13
39.942961,116.335256,0,172,39852.2994907407,2009-02-08,07:11:16
39.942973,116.335292,0,187,39852.299537037,2009-02-08,07:11:20
39.942983,116.335336,0,202,39852.2995833333,2009-02-08,07:11:24
39.942999,116.33536,0,219,39852.2996412037,2009-02-08,07:11:29
39.943028,116.335366,0,236,39852.2996990741,2009-02-08,07:11:34
39.943047,116.335357,0,252,39852.2997453704,2009-02-08,07:11:38
39.943055,116.335339,0,270,39852.2997916667,2009-02-08,07:11:42
39.943045,116.3353,0,285,39852.299849537,2009-02-08,07:11:47
39.943019,116.33526,0,296,39852.2998958333,2009-02-08,07:11:51
39.942975,116.335238,0,311,39852.2999421296,2009-02-08,07:11:55
39.942915,116.335235,0,325,39852.2999768518,2009-02-08,07:11:58
39.94283,116.33519,0,321,39852.2999884259,2009-02-08,07:11:59
39.942773,116.335186,0,330,39852.3000115741,2009-02-08,07:12:01
39.942682,116.335138,0,328,39852.3000231481,2009-02-08,07:12:02
39.942616,116.335127,0,337,39852.3000462963,2009-02-08,07:12:04
39.942528,116.335084,0,336,39852.3000578704,2009-02-08,07:12:05
39.942479,116.335082,0,345,39852.3000810185,2009-02-08,07:12:07
39.942412,116.335053,0,345,39852.3000925926,2009-02-08,07:12:08
39.942316,116.335031,0,354,39852.3001273148,2009-02-08,07:12:11
39.942299,116.335047,0,373,39852.3001736111,2009-02-08,07:12:15
39.942313,116.335064,0,392,39852.3002199074,2009-02-08,07:12:19
39.942306,116.33505,0,406,39852.3002777778,2009-02-08,07:12:24
39.942288,116.335032,0,412,39852.3003356481,2009-02-08,07:12:29
39.94225,116.335017,0,422,39852.3003935185,2009-02-08,07:12:34
39.942208,116.335004,0,430,39852.3004282407,2009-02-08,07:12:37
39.942139,116.334968,0,430,39852.3004398148,2009-02-08,07:12:38
39.942094,116.334919,0,434,39852.3004513889,2009-02-08,07:12:39
39.942054,116.334887,0,444,39852.3004976852,2009-02-08,07:12:43
39.942021,116.334853,0,450,39852.3005324074,2009-02-08,07:12:46
39.941974,116.334832,0,455,39852.3005671296,2009-02-08,07:12:49
39.941976,116.334786,0,461,39852.300625,2009-02-08,07:12:54
39.94201,116.334842,0,456,39852.3006828704,2009-02-08,07:12:59
39.942064,116.334931,0,454,39852.3007175926,2009-02-08,07:13:02
39.942008,116.33494,0,452,39852.3007407407,2009-02-08,07:13:04
39.942045,116.334987,0,452,39852.3007638889,2009-02-08,07:13:06
39.94209,116.335,0,453,39852.300787037,2009-02-08,07:13:08
39.942146,116.335024,0,454,39852.3008217593,2009-02-08,07:13:11
39.94221,116.33512,0,454,39852.3008449074,2009-02-08,07:13:13
39.942226,116.335174,0,456,39852.3008796296,2009-02-08,07:13:16
39.942237,116.33518,0,463,39852.3009375,2009-02-08,07:13:21
39.942257,116.335182,0,473,39852.3009953704,2009-02-08,07:13:26
39.942236,116.335192,0,486,39852.3010532407,2009-02-08,07:13:31
39.942239,116.335216,0,496,39852.3011111111,2009-02-08,07:13:36
39.942287,116.335204,0,500,39852.3011458333,2009-02-08,07:13:39
39.942297,116.335199,0,508,39852.3012037037,2009-02-08,07:13:44
39.942332,116.335164,0,508,39852.3012615741,2009-02-08,07:13:49
39.942325,116.335097,0,510,39852.3013078704,2009-02-08,07:13:53
39.942296,116.33505,0,515,39852.3013425926,2009-02-08,07:13:56
39.942254,116.335014,0,521,39852.3013888889,2009-02-08,07:14:00
39.942207,116.335001,0,526,39852.3014236111,2009-02-08,07:14:03
39.942166,116.335017,0,532,39852.3014699074,2009-02-08,07:14:07
39.942131,116.335047,0,538,39852.3015162037,2009-02-08,07:14:11
39.942093,116.335056,0,545,39852.3015740741,2009-02-08,07:14:16
39.942077,116.335016,0,550,39852.3016319444,2009-02-08,07:14:21
39.942035,116.335011,0,558,39852.3016898148,2009-02-08,07:14:26
39.941996,116.335024,0,566,39852.301724537,2009-02-08,07:14:29
39.941934,116.335015,0,574,39852.3017592593,2009-02-08,07:14:32
39.94189,116.334996,0,579,39852.3017824074,2009-02-08,07:14:34
39.941848,116.334963,0,585,39852.3018171296,2009-02-08,07:14:37
39.941816,116.334923,0,591,39852.3018518519,2009-02-08,07:14:40
39.941774,116.334876,0,596,39852.3018865741,2009-02-08,07:14:43
39.941736,116.33484,0,599,39852.3019097222,2009-02-08,07:14:45
39.941689,116.334797,0,603,39852.3019328704,2009-02-08,07:14:47
39.941636,116.334752,0,607,39852.3019560185,2009-02-08,07:14:49
39.941627,116.334844,0,613,39852.3019907407,2009-02-08,07:14:52
39.94157,116.334817,0,615,39852.3020138889,2009-02-08,07:14:54
39.941529,116.334794,0,619,39852.302037037,2009-02-08,07:14:56
39.941569,116.334904,0,622,39852.3020486111,2009-02-08,07:14:57
39.941593,116.334985,0,624,39852.3020601852,2009-02-08,07:14:58
39.941595,116.335061,0,629,39852.3020833333,2009-02-08,07:15:00
39.941533,116.335044,0,634,39852.3021064815,2009-02-08,07:15:02
39.941454,116.335027,0,637,39852.3021296296,2009-02-08,07:15:04
39.941406,116.335016,0,638,39852.3021412037,2009-02-08,07:15:05
39.941357,116.335004,0,640,39852.3021527778,2009-02-08,07:15:06
39.941304,116.334991,0,642,39852.3021643519,2009-02-08,07:15:07
39.941241,116.334951,0,647,39852.3021875,2009-02-08,07:15:09
39.941185,116.334919,0,652,39852.3022106481,2009-02-08,07:15:11
39.941155,116.334951,0,665,39852.3022685185,2009-02-08,07:15:16
39.941466,116.334854,0,671,39852.3023032407,2009-02-08,07:15:19
39.94169,116.334835,0,672,39852.3023148148,2009-02-08,07:15:20
39.941841,116.334811,0,673,39852.3023263889,2009-02-08,07:15:21
39.94201,116.334727,0,676,39852.302349537,2009-02-08,07:15:23
39.942155,116.334659,0,676,39852.3023611111,2009-02-08,07:15:24
39.942269,116.334604,0,677,39852.3023726852,2009-02-08,07:15:25
39.942378,116.334543,0,677,39852.3023842593,2009-02-08,07:15:26
39.942465,116.334488,0,677,39852.3023958333,2009-02-08,07:15:27
39.942528,116.334407,0,676,39852.3024074074,2009-02-08,07:15:28
39.942536,116.334344,0,676,39852.3024189815,2009-02-08,07:15:29
39.942546,116.334356,0,683,39852.3024768519,2009-02-08,07:15:34
39.942839,116.334634,0,680,39852.3024884259,2009-02-08,07:15:35
39.942882,116.334841,0,687,39852.3025462963,2009-02-08,07:15:40
39.942924,116.33497,0,686,39852.3025578704,2009-02-08,07:15:41
39.942964,116.335092,0,686,39852.3025694444,2009-02-08,07:15:42
39.943,116.335196,0,687,39852.3025810185,2009-02-08,07:15:43
39.943074,116.335243,0,688,39852.3025925926,2009-02-08,07:15:44
39.94312,116.335317,0,689,39852.3026041667,2009-02-08,07:15:45
39.943172,116.33532,0,697,39852.302650463,2009-02-08,07:15:49
39.943202,116.335379,0,699,39852.3026736111,2009-02-08,07:15:51
39.943198,116.335415,0,710,39852.3027314815,2009-02-08,07:15:56
39.943202,116.335446,0,724,39852.3027893519,2009-02-08,07:16:01
39.943199,116.335531,0,730,39852.3028240741,2009-02-08,07:16:04
39.943193,116.33559,0,730,39852.3028356481,2009-02-08,07:16:05
39.943201,116.335641,0,743,39852.3028819444,2009-02-08,07:16:09
39.9432,116.335742,0,749,39852.3029166667,2009-02-08,07:16:12
39.943225,116.335805,0,754,39852.3029513889,2009-02-08,07:16:15
39.943272,116.335831,0,757,39852.3029861111,2009-02-08,07:16:18
39.943329,116.335839,0,763,39852.3030324074,2009-02-08,07:16:22
39.94338,116.335856,0,770,39852.3030671296,2009-02-08,07:16:25
39.943418,116.335913,0,766,39852.3030902778,2009-02-08,07:16:27
39.943416,116.335886,0,776,39852.3031481481,2009-02-08,07:16:32
39.943375,116.335818,0,778,39852.3031828704,2009-02-08,07:16:35
39.943343,116.33575,0,780,39852.3032060185,2009-02-08,07:16:37
39.943317,116.33565,0,776,39852.3032175926,2009-02-08,07:16:38
39.943272,116.335626,0,782,39852.3032638889,2009-02-08,07:16:42
39.94327,116.335562,0,779,39852.303275463,2009-02-08,07:16:43
39.943275,116.335624,0,776,39852.3032986111,2009-02-08,07:16:45
39.943258,116.335701,0,775,39852.3033217593,2009-02-08,07:16:47
39.943211,116.335759,0,776,39852.3033449074,2009-02-08,07:16:49
39.943152,116.335771,0,777,39852.3033564815,2009-02-08,07:16:50
39.943101,116.33578,0,778,39852.3033680556,2009-02-08,07:16:51
39.943117,116.335826,0,787,39852.3034259259,2009-02-08,07:16:56
39.943032,116.335735,0,788,39852.3034375,2009-02-08,07:16:57
39.942958,116.335659,0,790,39852.3034490741,2009-02-08,07:16:58
39.942854,116.335552,0,791,39852.3034606481,2009-02-08,07:16:59
39.942767,116.335468,0,793,39852.3034722222,2009-02-08,07:17:00
39.942694,116.335396,0,794,39852.3034837963,2009-02-08,07:17:01
39.942626,116.335332,0,795,39852.3034953704,2009-02-08,07:17:02
39.942567,116.33528,0,797,39852.3035069444,2009-02-08,07:17:03
39.94249,116.335248,0,802,39852.3035416667,2009-02-08,07:17:06
39.942435,116.335197,0,803,39852.3035532407,2009-02-08,07:17:07
39.942394,116.335159,0,804,39852.3035648148,2009-02-08,07:17:08
39.942438,116.335191,0,809,39852.303599537,2009-02-08,07:17:11
39.942492,116.335229,0,814,39852.3036226852,2009-02-08,07:17:13
39.944312,116.336292,0,158,39852.3039699074,2009-02-08,07:17:43
39.944498,116.336222,0,-98,39852.3039814815,2009-02-08,07:17:44
39.944355,116.336024,0,-151,39852.3039930556,2009-02-08,07:17:45
39.944302,116.335949,0,-172,39852.3040046296,2009-02-08,07:17:46
39.944504,116.335958,0,-360,39852.3040162037,2009-02-08,07:17:47
39.944556,116.335945,0,-427,39852.3040277778,2009-02-08,07:17:48
39.944593,116.335939,0,-467,39852.3040393519,2009-02-08,07:17:49
39.944629,116.335955,0,-488,39852.3040509259,2009-02-08,07:17:50
39.944618,116.33596,0,-472,39852.3040625,2009-02-08,07:17:51
39.944571,116.335955,0,-433,39852.3040740741,2009-02-08,07:17:52
39.944524,116.335961,0,-386,39852.3040856481,2009-02-08,07:17:53
39.944487,116.33595,0,-360,39852.3040972222,2009-02-08,07:17:54
39.944462,116.335948,0,-338,39852.3041087963,2009-02-08,07:17:55
39.944306,116.335818,0,-214,39852.3041319444,2009-02-08,07:17:57
39.944066,116.335404,0,-11,39852.3041435185,2009-02-08,07:17:58
39.943977,116.335401,0,122,39852.3041898148,2009-02-08,07:18:02
39.943924,116.335395,0,217,39852.3042013889,2009-02-08,07:18:03
39.943888,116.335395,0,288,39852.304212963,2009-02-08,07:18:04
39.943859,116.335397,0,342,39852.304224537,2009-02-08,07:18:05
39.943845,116.335404,0,372,39852.3042361111,2009-02-08,07:18:06
39.942778,116.333935,0,401,39852.3045601852,2009-02-08,07:18:34
39.942726,116.334028,0,404,39852.3045717593,2009-02-08,07:18:35
39.942694,116.334072,0,413,39852.3045949074,2009-02-08,07:18:37
39.942555,116.33478,0,736,39852.3046180556,2009-02-08,07:18:39
39.942558,116.334806,0,753,39852.3046296296,2009-02-08,07:18:40
39.942571,116.334842,0,770,39852.3046412037,2009-02-08,07:18:41
39.942624,116.334878,0,784,39852.3046643519,2009-02-08,07:18:43
39.942685,116.3349,0,789,39852.3046875,2009-02-08,07:18:45
39.94277,116.334921,0,770,39852.3047106481,2009-02-08,07:18:47
39.942816,116.334932,0,756,39852.3047222222,2009-02-08,07:18:48
39.942858,116.33494,0,737,39852.3047337963,2009-02-08,07:18:49
39.942894,116.334947,0,719,39852.3047453704,2009-02-08,07:18:50
39.942939,116.334969,0,693,39852.3047685185,2009-02-08,07:18:52
39.942962,116.334987,0,673,39852.3047916667,2009-02-08,07:18:54
39.942949,116.33504,0,666,39852.3048148148,2009-02-08,07:18:56
39.942907,116.335066,0,661,39852.304837963,2009-02-08,07:18:58
39.942864,116.335081,0,650,39852.3048611111,2009-02-08,07:19:00
39.942818,116.335096,0,654,39852.3048842593,2009-02-08,07:19:02
39.942772,116.335093,0,657,39852.3049074074,2009-02-08,07:19:04
39.942726,116.335072,0,661,39852.3049421296,2009-02-08,07:19:07
39.942685,116.335034,0,667,39852.3049884259,2009-02-08,07:19:11
39.942654,116.335008,0,679,39852.3050462963,2009-02-08,07:19:16
39.942627,116.335032,0,691,39852.3050925926,2009-02-08,07:19:20
39.942604,116.335073,0,703,39852.305150463,2009-02-08,07:19:25
39.942602,116.335077,0,707,39852.3052083333,2009-02-08,07:19:30
39.942602,116.335077,0,707,39852.3052430556,2009-02-08,07:19:33
39.942605,116.335083,0,707,39852.3052662037,2009-02-08,07:19:35
39.942947,116.335429,0,665,39852.3052893518,2009-02-08,07:19:37
39.943049,116.335464,0,633,39852.3053125,2009-02-08,07:19:39
39.943099,116.33549,0,605,39852.3053240741,2009-02-08,07:19:40
39.943103,116.33554,0,596,39852.3053472222,2009-02-08,07:19:42
39.943138,116.335593,0,587,39852.3053935185,2009-02-08,07:19:46
39.943131,116.335644,0,580,39852.3054513889,2009-02-08,07:19:51
39.94309,116.335673,0,578,39852.3054861111,2009-02-08,07:19:54
39.943079,116.335695,0,554,39852.3055092593,2009-02-08,07:19:56
39.943054,116.335736,0,528,39852.3055439815,2009-02-08,07:19:59
39.943011,116.335758,0,531,39852.3055787037,2009-02-08,07:20:02
39.943007,116.335776,0,542,39852.3056365741,2009-02-08,07:20:07
39.943007,116.335776,0,542,39852.3056712963,2009-02-08,07:20:10
39.943009,116.335775,0,554,39852.3056944444,2009-02-08,07:20:12
39.943054,116.335807,0,563,39852.3057407407,2009-02-08,07:20:16
39.943085,116.335855,0,569,39852.305775463,2009-02-08,07:20:19
39.943114,116.335889,0,577,39852.3058333333,2009-02-08,07:20:24
39.943138,116.335928,0,583,39852.3058912037,2009-02-08,07:20:29
39.943179,116.33597,0,586,39852.3059259259,2009-02-08,07:20:32
39.943233,116.336016,0,589,39852.3059606481,2009-02-08,07:20:35
39.943298,116.336048,0,590,39852.3059837963,2009-02-08,07:20:37
39.943363,116.336073,0,591,39852.3060069444,2009-02-08,07:20:39
39.943413,116.336096,0,593,39852.3060300926,2009-02-08,07:20:41
39.943458,116.336117,0,595,39852.3060532407,2009-02-08,07:20:43
39.943507,116.336131,0,597,39852.3060763889,2009-02-08,07:20:45
39.943564,116.336147,0,598,39852.306099537,2009-02-08,07:20:47
39.94362,116.336167,0,600,39852.3061226852,2009-02-08,07:20:49
39.943672,116.336197,0,603,39852.3061458333,2009-02-08,07:20:51
39.943726,116.336235,0,607,39852.3061689815,2009-02-08,07:20:53
39.943793,116.336284,0,610,39852.3061921296,2009-02-08,07:20:55
39.943844,116.33633,0,613,39852.3062152778,2009-02-08,07:20:57
39.943875,116.336372,0,616,39852.3062384259,2009-02-08,07:20:59
39.943916,116.336423,0,618,39852.3062731481,2009-02-08,07:21:02
39.943961,116.336434,0,618,39852.3063194444,2009-02-08,07:21:06
39.943996,116.336371,0,616,39852.3063657407,2009-02-08,07:21:10
39.943749,116.336235,0,578,39852.306412037,2009-02-08,07:21:14
39.943609,116.336155,0,564,39852.3064467593,2009-02-08,07:21:17
39.9435,116.336121,0,549,39852.3064583333,2009-02-08,07:21:18
39.943331,116.335988,0,547,39852.3064699074,2009-02-08,07:21:19
39.943208,116.335914,0,544,39852.3064814815,2009-02-08,07:21:20
39.943114,116.335863,0,543,39852.3064930556,2009-02-08,07:21:21
39.943054,116.335814,0,544,39852.3065046296,2009-02-08,07:21:22
39.943005,116.335775,0,545,39852.3065162037,2009-02-08,07:21:23
39.942962,116.335742,0,547,39852.3065277778,2009-02-08,07:21:24
39.942915,116.335725,0,548,39852.3065393518,2009-02-08,07:21:25
39.942866,116.335704,0,551,39852.3065509259,2009-02-08,07:21:26
39.942823,116.335687,0,553,39852.3065625,2009-02-08,07:21:27
39.942779,116.33571,0,561,39852.3065972222,2009-02-08,07:21:30
39.942742,116.335728,0,572,39852.3066319444,2009-02-08,07:21:33
39.942711,116.335751,0,585,39852.3066666667,2009-02-08,07:21:36
39.942685,116.335775,0,597,39852.306712963,2009-02-08,07:21:40
39.942678,116.335818,0,608,39852.3067476852,2009-02-08,07:21:43
39.942705,116.335884,0,618,39852.3067824074,2009-02-08,07:21:46
39.942705,116.335912,0,629,39852.3068402778,2009-02-08,07:21:51
39.942676,116.335932,0,641,39852.3068981481,2009-02-08,07:21:56
39.942651,116.335975,0,649,39852.3069328704,2009-02-08,07:21:59
39.942632,116.336025,0,655,39852.3069560185,2009-02-08,07:22:01
39.942617,116.336098,0,663,39852.3069907407,2009-02-08,07:22:04
39.942605,116.336151,0,669,39852.3070138889,2009-02-08,07:22:06
39.94257,116.336207,0,678,39852.3070486111,2009-02-08,07:22:09
39.942536,116.336235,0,687,39852.3070833333,2009-02-08,07:22:12
39.942491,116.336239,0,696,39852.3071180556,2009-02-08,07:22:15
39.942385,116.336234,0,697,39852.3071296296,2009-02-08,07:22:16
39.942289,116.336223,0,698,39852.3071412037,2009-02-08,07:22:17
39.942166,116.336208,0,699,39852.3071527778,2009-02-08,07:22:18
39.942159,116.336115,0,697,39852.3071643518,2009-02-08,07:22:19
39.942221,116.336032,0,697,39852.3071759259,2009-02-08,07:22:20
39.942561,116.335795,0,700,39852.3072106481,2009-02-08,07:22:23
39.942696,116.335714,0,701,39852.3072222222,2009-02-08,07:22:24
39.942723,116.335651,0,702,39852.3072337963,2009-02-08,07:22:25
39.942799,116.335564,0,706,39852.3072569444,2009-02-08,07:22:27
39.942848,116.335499,0,706,39852.3072685185,2009-02-08,07:22:28
39.942891,116.335456,0,708,39852.3072800926,2009-02-08,07:22:29
39.942928,116.335419,0,710,39852.3072916667,2009-02-08,07:22:30
39.942988,116.335492,0,711,39852.3073032407,2009-02-08,07:22:31
39.943075,116.335535,0,714,39852.3073148148,2009-02-08,07:22:32
39.943119,116.33556,0,717,39852.3073263889,2009-02-08,07:22:33
39.94316,116.335581,0,723,39852.307349537,2009-02-08,07:22:35
39.943175,116.335634,0,730,39852.3074074074,2009-02-08,07:22:40
39.943153,116.335699,0,734,39852.3074305556,2009-02-08,07:22:42
39.943117,116.335778,0,737,39852.3074537037,2009-02-08,07:22:44
39.943067,116.335832,0,742,39852.3074768518,2009-02-08,07:22:46
39.943026,116.335886,0,746,39852.3075,2009-02-08,07:22:48
39.942983,116.335936,0,750,39852.3075231481,2009-02-08,07:22:50
39.942937,116.335992,0,756,39852.3075462963,2009-02-08,07:22:52
39.9429,116.336052,0,758,39852.3075694444,2009-02-08,07:22:54
39.942861,116.336105,0,762,39852.3075925926,2009-02-08,07:22:56
39.942822,116.336145,0,766,39852.3076157407,2009-02-08,07:22:58
39.942775,116.336162,0,769,39852.3076388889,2009-02-08,07:23:00
39.942734,116.336203,0,776,39852.3076736111,2009-02-08,07:23:03
39.942704,116.33623,0,789,39852.3077199074,2009-02-08,07:23:07
39.942704,116.33623,0,789,39852.3077546296,2009-02-08,07:23:10
39.942706,116.33623,0,800,39852.3077777778,2009-02-08,07:23:12
39.942673,116.336219,0,804,39852.3078356481,2009-02-08,07:23:17
39.942613,116.336205,0,808,39852.3078819444,2009-02-08,07:23:21
39.942565,116.336197,0,811,39852.3079166667,2009-02-08,07:23:24
39.942544,116.336137,0,808,39852.3079282407,2009-02-08,07:23:25
39.94251,116.336102,0,811,39852.3079513889,2009-02-08,07:23:27
39.942476,116.336051,0,816,39852.3079861111,2009-02-08,07:23:30
39.942494,116.335993,0,826,39852.3080439815,2009-02-08,07:23:35
39.942531,116.335942,0,833,39852.3080787037,2009-02-08,07:23:38
39.942574,116.335898,0,837,39852.3081018519,2009-02-08,07:23:40
39.942633,116.335849,0,835,39852.3081134259,2009-02-08,07:23:41
39.942704,116.335808,0,833,39852.308125,2009-02-08,07:23:42
39.942767,116.335775,0,830,39852.3081365741,2009-02-08,07:23:43
39.942829,116.335713,0,831,39852.3081712963,2009-02-08,07:23:46
39.942801,116.33565,0,838,39852.3082175926,2009-02-08,07:23:50
39.942755,116.335604,0,843,39852.3082523148,2009-02-08,07:23:53
39.942792,116.335555,0,843,39852.308275463,2009-02-08,07:23:55
39.942748,116.335516,0,848,39852.3082986111,2009-02-08,07:23:57
39.942693,116.335483,0,852,39852.3083217593,2009-02-08,07:23:59
39.942619,116.335481,0,857,39852.3083449074,2009-02-08,07:24:01
39.942681,116.335458,0,853,39852.3083564815,2009-02-08,07:24:02
39.942736,116.335437,0,848,39852.3083796296,2009-02-08,07:24:04
39.942672,116.335459,0,851,39852.3084027778,2009-02-08,07:24:06
39.942722,116.335448,0,847,39852.3084143519,2009-02-08,07:24:07
39.942774,116.335446,0,841,39852.3084375,2009-02-08,07:24:09
39.942813,116.335456,0,830,39852.3084722222,2009-02-08,07:24:12
39.942848,116.335483,0,818,39852.3085069444,2009-02-08,07:24:15
39.942892,116.335519,0,811,39852.3085532407,2009-02-08,07:24:19
39.942916,116.335569,0,801,39852.3085763889,2009-02-08,07:24:21
39.942958,116.335618,0,798,39852.3086111111,2009-02-08,07:24:24
39.942985,116.335679,0,797,39852.3086458333,2009-02-08,07:24:27
39.943028,116.335721,0,803,39852.3086921296,2009-02-08,07:24:31
39.943059,116.335754,0,794,39852.3087384259,2009-02-08,07:24:35
39.943059,116.335754,0,794,39852.3087731482,2009-02-08,07:24:38
39.943054,116.335752,0,789,39852.3087962963,2009-02-08,07:24:40
39.943044,116.335726,0,785,39852.3088541667,2009-02-08,07:24:45
39.943044,116.335691,0,783,39852.308912037,2009-02-08,07:24:50
39.943067,116.335664,0,782,39852.3089699074,2009-02-08,07:24:55
39.943049,116.335604,0,782,39852.3090046296,2009-02-08,07:24:58
39.943039,116.335531,0,782,39852.3090277778,2009-02-08,07:25:00
39.943025,116.335454,0,781,39852.3090509259,2009-02-08,07:25:02
39.942932,116.33537,0,767,39852.3090625,2009-02-08,07:25:03
39.942894,116.335305,0,755,39852.3090740741,2009-02-08,07:25:04
39.942825,116.335191,0,743,39852.3090856481,2009-02-08,07:25:05
39.942775,116.335086,0,734,39852.3090972222,2009-02-08,07:25:06
39.942736,116.334957,0,726,39852.3091203704,2009-02-08,07:25:08
39.942709,116.334866,0,715,39852.3091435185,2009-02-08,07:25:10
39.942694,116.334801,0,704,39852.3091666667,2009-02-08,07:25:12
39.942658,116.334758,0,701,39852.3091898148,2009-02-08,07:25:14
39.942613,116.334721,0,695,39852.309224537,2009-02-08,07:25:17
39.942602,116.334662,0,690,39852.3092476852,2009-02-08,07:25:19
39.942581,116.334597,0,679,39852.3092824074,2009-02-08,07:25:22
39.942545,116.334555,0,680,39852.3093055556,2009-02-08,07:25:24
39.942504,116.334518,0,683,39852.3093287037,2009-02-08,07:25:26
39.942462,116.33449,0,685,39852.3093518519,2009-02-08,07:25:28
39.942406,116.334502,0,684,39852.3093634259,2009-02-08,07:25:29
39.942354,116.334509,0,683,39852.309375,2009-02-08,07:25:30
39.942273,116.334523,0,681,39852.3093981481,2009-02-08,07:25:32
39.942224,116.334538,0,682,39852.3094212963,2009-02-08,07:25:34
39.942129,116.334568,0,684,39852.3094444444,2009-02-08,07:25:36
39.942083,116.334595,0,688,39852.3094560185,2009-02-08,07:25:37
39.942029,116.334641,0,692,39852.3094675926,2009-02-08,07:25:38
39.941955,116.334697,0,693,39852.3094791667,2009-02-08,07:25:39
39.941862,116.334778,0,702,39852.3095023148,2009-02-08,07:25:41
39.941787,116.334808,0,704,39852.3095138889,2009-02-08,07:25:42
39.941735,116.334879,0,712,39852.309537037,2009-02-08,07:25:44
39.941685,116.334956,0,720,39852.3095601852,2009-02-08,07:25:46
39.94165,116.334991,0,724,39852.3095717593,2009-02-08,07:25:47
39.941547,116.33508,0,734,39852.3095949074,2009-02-08,07:25:49
39.94143,116.335173,0,742,39852.3096180556,2009-02-08,07:25:51
39.941319,116.335251,0,744,39852.3096296296,2009-02-08,07:25:52
39.941254,116.335318,0,747,39852.3096527778,2009-02-08,07:25:54
39.941225,116.335374,0,750,39852.3096759259,2009-02-08,07:25:56
39.939996,116.336073,0,1167,39852.3100925926,2009-02-08,07:26:32
39.939898,116.33611,0,1186,39852.3101041667,2009-02-08,07:26:33
39.939782,116.336163,0,1206,39852.3101157407,2009-02-08,07:26:34
39.939664,116.336232,0,1222,39852.3101273148,2009-02-08,07:26:35
39.93955,116.336292,0,1240,39852.3101388889,2009-02-08,07:26:36
39.940399,116.335767,0,910,39852.310162037,2009-02-08,07:26:38
39.940506,116.335688,0,851,39852.3101736111,2009-02-08,07:26:39
39.940497,116.33568,0,832,39852.3101851852,2009-02-08,07:26:40
39.940502,116.33566,0,810,39852.3101967593,2009-02-08,07:26:41
39.940446,116.33566,0,793,39852.3102199074,2009-02-08,07:26:43
39.940382,116.335676,0,790,39852.3102314815,2009-02-08,07:26:44
39.940315,116.335695,0,788,39852.3102430556,2009-02-08,07:26:45
39.940249,116.335713,0,787,39852.3102546296,2009-02-08,07:26:46
39.940187,116.33573,0,786,39852.3102662037,2009-02-08,07:26:47
39.940125,116.335746,0,786,39852.3102777778,2009-02-08,07:26:48
39.940066,116.33576,0,785,39852.3102893519,2009-02-08,07:26:49
39.940013,116.335781,0,785,39852.3103009259,2009-02-08,07:26:50
39.93996,116.3358,0,785,39852.3103125,2009-02-08,07:26:51
39.939895,116.335825,0,785,39852.3103356481,2009-02-08,07:26:53
39.939842,116.335851,0,784,39852.3103587963,2009-02-08,07:26:55
39.939781,116.335886,0,784,39852.3103819444,2009-02-08,07:26:57
39.939747,116.335932,0,783,39852.3104050926,2009-02-08,07:26:59
39.939751,116.335991,0,782,39852.3104398148,2009-02-08,07:27:02
39.939756,116.33606,0,781,39852.310474537,2009-02-08,07:27:05
39.939788,116.336143,0,780,39852.3105092593,2009-02-08,07:27:08
39.940321,116.336051,0,729,39852.3105324074,2009-02-08,07:27:10
