# Supplementary material for: Research on differential privacy protection method based on user tendency
Source: PLoS One. 2023 Oct 26;18(10):e0288823. doi: 10.1371/journal.pone.0288823 (PMC10602288; doi:10.1371/journal.pone.0288823)
Supplement: S2 Data — (ZIP) [file pone.0288823.s002.zip › Data 5-2/022/Trajectory/20090209022058.plt]

Geolife trajectory
WGS 84
Altitude is in Feet
Reserved 3
0,2,255,My Track,0,0,2,8421376
0
39.970905,116.303434,0,297,39853.0978935185,2009-02-09,02:20:58
39.970866,116.303525,0,377,39853.0979050926,2009-02-09,02:20:59
39.970796,116.30353,0,403,39853.0979282407,2009-02-09,02:21:01
39.97068,116.30352,0,396,39853.0979398148,2009-02-09,02:21:02
39.97047,116.30358,0,423,39853.097962963,2009-02-09,02:21:04
39.97044,116.303624,0,433,39853.0979861111,2009-02-09,02:21:06
39.970484,116.303595,0,434,39853.0980324074,2009-02-09,02:21:10
39.970503,116.303543,0,428,39853.0980555556,2009-02-09,02:21:12
39.970325,116.303521,0,405,39853.0980671296,2009-02-09,02:21:13
39.970269,116.303517,0,399,39853.0980787037,2009-02-09,02:21:14
39.970239,116.303568,0,388,39853.0981018519,2009-02-09,02:21:16
39.970204,116.303608,0,378,39853.0981365741,2009-02-09,02:21:19
39.970155,116.303582,0,368,39853.0981828704,2009-02-09,02:21:23
39.970115,116.303565,0,362,39853.0982175926,2009-02-09,02:21:26
39.970063,116.303533,0,355,39853.0982638889,2009-02-09,02:21:30
39.970031,116.303468,0,351,39853.098287037,2009-02-09,02:21:32
39.969992,116.303441,0,345,39853.0983333333,2009-02-09,02:21:36
39.969969,116.303356,0,322,39853.0983564815,2009-02-09,02:21:38
39.969947,116.303299,0,309,39853.0983796296,2009-02-09,02:21:40
39.969918,116.30324,0,299,39853.0984143519,2009-02-09,02:21:43
39.969889,116.303201,0,293,39853.0984490741,2009-02-09,02:21:46
39.969848,116.303161,0,285,39853.0984953704,2009-02-09,02:21:50
39.969797,116.303163,0,283,39853.0985416667,2009-02-09,02:21:54
39.969751,116.303146,0,285,39853.098587963,2009-02-09,02:21:58
39.969706,116.303114,0,287,39853.0986458333,2009-02-09,02:22:03
39.969651,116.303093,0,289,39853.0987037037,2009-02-09,02:22:08
39.969602,116.303074,0,288,39853.0987615741,2009-02-09,02:22:13
39.969574,116.303065,0,269,39853.0988194444,2009-02-09,02:22:18
39.96962,116.303135,0,242,39853.0988310185,2009-02-09,02:22:19
39.969652,116.303212,0,226,39853.0988425926,2009-02-09,02:22:20
39.969646,116.303213,0,208,39853.0988657407,2009-02-09,02:22:22
39.969637,116.303194,0,191,39853.098900463,2009-02-09,02:22:25
39.969613,116.303161,0,174,39853.0989467593,2009-02-09,02:22:29
39.969586,116.303129,0,162,39853.0989814815,2009-02-09,02:22:32
39.969597,116.303028,0,152,39853.0990046296,2009-02-09,02:22:34
39.969548,116.30302,0,143,39853.0990625,2009-02-09,02:22:39
39.969516,116.302972,0,143,39853.0991203704,2009-02-09,02:22:44
39.969493,116.302929,0,141,39853.0991782407,2009-02-09,02:22:49
39.969459,116.302895,0,142,39853.0992361111,2009-02-09,02:22:54
39.969412,116.302863,0,146,39853.0992939815,2009-02-09,02:22:59
39.969379,116.30283,0,144,39853.0993518519,2009-02-09,02:23:04
39.969335,116.302811,0,140,39853.0994097222,2009-02-09,02:23:09
39.96934,116.302744,0,143,39853.0994675926,2009-02-09,02:23:14
39.969332,116.3027,0,141,39853.099525463,2009-02-09,02:23:19
39.969323,116.302639,0,138,39853.0995717593,2009-02-09,02:23:23
39.969307,116.302575,0,143,39853.0996296296,2009-02-09,02:23:28
39.969323,116.302516,0,144,39853.0996759259,2009-02-09,02:23:32
39.969324,116.302458,0,146,39853.0997337963,2009-02-09,02:23:37
39.969301,116.302391,0,148,39853.0997800926,2009-02-09,02:23:41
39.9693,116.302343,0,154,39853.099837963,2009-02-09,02:23:46
39.969317,116.302294,0,155,39853.0998958333,2009-02-09,02:23:51
39.969313,116.302197,0,147,39853.0999305556,2009-02-09,02:23:54
39.969324,116.302141,0,142,39853.0999537037,2009-02-09,02:23:56
39.969327,116.302078,0,140,39853.1,2009-02-09,02:24:00
39.969346,116.302019,0,136,39853.1000462963,2009-02-09,02:24:04
39.96936,116.301951,0,133,39853.1000925926,2009-02-09,02:24:08
39.969356,116.301892,0,131,39853.1001388889,2009-02-09,02:24:12
39.969347,116.301831,0,129,39853.1001851852,2009-02-09,02:24:16
39.969352,116.30177,0,128,39853.1002314815,2009-02-09,02:24:20
39.969341,116.301703,0,126,39853.1002893519,2009-02-09,02:24:25
39.969325,116.301646,0,124,39853.1003472222,2009-02-09,02:24:30
39.96933,116.301622,0,124,39853.1004050926,2009-02-09,02:24:35
39.969349,116.301609,0,122,39853.100462963,2009-02-09,02:24:40
39.969357,116.301597,0,122,39853.1005208333,2009-02-09,02:24:45
39.969348,116.301533,0,122,39853.1005787037,2009-02-09,02:24:50
39.969054,116.301455,0,238,39853.1006018519,2009-02-09,02:24:52
39.969056,116.301475,0,245,39853.1006597222,2009-02-09,02:24:57
39.969902,116.30159,0,253,39853.1007060185,2009-02-09,02:25:01
39.970055,116.301893,0,262,39853.1007291667,2009-02-09,02:25:03
39.97015,116.301852,0,268,39853.1007407407,2009-02-09,02:25:04
39.970187,116.301746,0,282,39853.1007523148,2009-02-09,02:25:05
39.9702,116.301747,0,301,39853.1007986111,2009-02-09,02:25:09
39.970165,116.301765,0,313,39853.1008333333,2009-02-09,02:25:12
39.970122,116.30177,0,321,39853.1008564815,2009-02-09,02:25:14
39.97008,116.301742,0,331,39853.1008912037,2009-02-09,02:25:17
39.970037,116.301683,0,341,39853.1009259259,2009-02-09,02:25:20
39.970009,116.301637,0,346,39853.1009490741,2009-02-09,02:25:22
39.969989,116.301572,0,348,39853.1009837963,2009-02-09,02:25:25
39.969983,116.301514,0,347,39853.1010300926,2009-02-09,02:25:29
39.96995,116.301488,0,346,39853.101087963,2009-02-09,02:25:34
39.969922,116.301436,0,345,39853.1011226852,2009-02-09,02:25:37
39.969897,116.301361,0,342,39853.1011574074,2009-02-09,02:25:40
39.969866,116.301312,0,341,39853.1015046296,2009-02-09,02:26:10
39.969863,116.301309,0,341,39853.1015625,2009-02-09,02:26:15
39.969863,116.301309,0,341,39853.1015972222,2009-02-09,02:26:18
39.969858,116.301304,0,341,39853.1016203704,2009-02-09,02:26:20
39.969594,116.301113,0,342,39853.1016319444,2009-02-09,02:26:21
39.96919,116.300942,0,343,39853.1016435185,2009-02-09,02:26:22
39.968988,116.300885,0,344,39853.1016550926,2009-02-09,02:26:23
39.968857,116.300858,0,344,39853.1016666667,2009-02-09,02:26:24
39.968769,116.300824,0,344,39853.1016782407,2009-02-09,02:26:25
39.968696,116.300798,0,344,39853.1016898148,2009-02-09,02:26:26
39.968718,116.300758,0,343,39853.1017476852,2009-02-09,02:26:31
39.968658,116.300711,0,343,39853.1017708333,2009-02-09,02:26:33
39.968624,116.300662,0,342,39853.1018055556,2009-02-09,02:26:36
39.968632,116.300607,0,341,39853.1018634259,2009-02-09,02:26:41
39.968635,116.300579,0,340,39853.1019212963,2009-02-09,02:26:46
39.968646,116.300555,0,339,39853.1019791667,2009-02-09,02:26:51
39.968684,116.300541,0,338,39853.102037037,2009-02-09,02:26:56
39.968703,116.300486,0,337,39853.1020949074,2009-02-09,02:27:01
39.968711,116.300468,0,336,39853.1022106481,2009-02-09,02:27:11
39.968586,116.30062,0,336,39853.1022337963,2009-02-09,02:27:13
39.968537,116.300727,0,335,39853.1022453704,2009-02-09,02:27:14
39.968493,116.300792,0,335,39853.1022569444,2009-02-09,02:27:15
39.968454,116.300851,0,334,39853.1022685185,2009-02-09,02:27:16
39.968421,116.300937,0,333,39853.1022916667,2009-02-09,02:27:18
39.968402,116.301032,0,333,39853.102337963,2009-02-09,02:27:22
39.968398,116.30112,0,333,39853.1023726852,2009-02-09,02:27:25
39.968352,116.30113,0,332,39853.1023958333,2009-02-09,02:27:27
39.968405,116.301169,0,332,39853.1024189815,2009-02-09,02:27:29
39.968447,116.301193,0,332,39853.1024421296,2009-02-09,02:27:31
39.968491,116.301212,0,332,39853.1024537037,2009-02-09,02:27:32
39.968532,116.301265,0,333,39853.1024768518,2009-02-09,02:27:34
39.96858,116.301272,0,334,39853.1024884259,2009-02-09,02:27:35
39.968609,116.301317,0,337,39853.1025231481,2009-02-09,02:27:38
39.968649,116.301358,0,339,39853.1025462963,2009-02-09,02:27:40
39.968705,116.301368,0,346,39853.1026041667,2009-02-09,02:27:45
39.968695,116.301385,0,363,39853.102650463,2009-02-09,02:27:49
39.968737,116.301368,0,372,39853.1026967593,2009-02-09,02:27:53
39.968757,116.301384,0,373,39853.1027546296,2009-02-09,02:27:58
39.968766,116.301374,0,373,39853.1028125,2009-02-09,02:28:03
39.968888,116.30137,0,374,39853.1028356481,2009-02-09,02:28:05
39.968888,116.30137,0,374,39853.1028703704,2009-02-09,02:28:08
39.968881,116.301376,0,373,39853.1028935185,2009-02-09,02:28:10
39.969106,116.301422,0,369,39853.1029166667,2009-02-09,02:28:12
39.969203,116.301454,0,366,39853.102962963,2009-02-09,02:28:16
39.969154,116.301532,0,363,39853.102974537,2009-02-09,02:28:17
39.969061,116.301595,0,358,39853.1029861111,2009-02-09,02:28:18
39.969014,116.301612,0,356,39853.1029976852,2009-02-09,02:28:19
39.969065,116.301584,0,344,39853.1030439815,2009-02-09,02:28:23
39.969131,116.301542,0,328,39853.1030671296,2009-02-09,02:28:25
39.969106,116.301496,0,321,39853.1031134259,2009-02-09,02:28:29
39.969071,116.301446,0,314,39853.1031597222,2009-02-09,02:28:33
39.969123,116.301377,0,309,39853.1032060185,2009-02-09,02:28:37
39.969157,116.301338,0,302,39853.1032291667,2009-02-09,02:28:39
39.969194,116.301304,0,292,39853.1032523148,2009-02-09,02:28:41
39.969227,116.301276,0,280,39853.103275463,2009-02-09,02:28:43
39.96926,116.301247,0,270,39853.1032986111,2009-02-09,02:28:45
39.969305,116.301213,0,265,39853.1033217593,2009-02-09,02:28:47
39.969331,116.301151,0,256,39853.1033680556,2009-02-09,02:28:51
39.969343,116.3011,0,247,39853.1034027778,2009-02-09,02:28:54
39.969347,116.301037,0,239,39853.1034490741,2009-02-09,02:28:58
39.969382,116.301008,0,232,39853.1034953704,2009-02-09,02:29:02
39.969398,116.300964,0,228,39853.1035532407,2009-02-09,02:29:07
39.969376,116.300908,0,223,39853.103599537,2009-02-09,02:29:11
39.969355,116.30088,0,216,39853.1036574074,2009-02-09,02:29:16
39.969348,116.300901,0,207,39853.1037152778,2009-02-09,02:29:21
39.969338,116.300897,0,202,39853.1037731481,2009-02-09,02:29:26
39.969338,116.300896,0,202,39853.1038310185,2009-02-09,02:29:31
39.969338,116.300896,0,202,39853.1038888889,2009-02-09,02:29:36
39.969338,116.300896,0,202,39853.1039467593,2009-02-09,02:29:41
39.969337,116.300894,0,201,39853.1040046296,2009-02-09,02:29:46
39.969336,116.300892,0,201,39853.1040625,2009-02-09,02:29:51
39.969336,116.300889,0,201,39853.1041203704,2009-02-09,02:29:56
39.969336,116.300886,0,200,39853.1041782407,2009-02-09,02:30:01
39.969335,116.300885,0,199,39853.1042361111,2009-02-09,02:30:06
39.969333,116.300885,0,198,39853.1042939815,2009-02-09,02:30:11
39.969333,116.300884,0,197,39853.1043518518,2009-02-09,02:30:16
39.969333,116.300883,0,196,39853.1044097222,2009-02-09,02:30:21
39.969333,116.300883,0,196,39853.1044675926,2009-02-09,02:30:26
39.969332,116.300883,0,196,39853.104525463,2009-02-09,02:30:31
39.969332,116.300882,0,196,39853.1045833333,2009-02-09,02:30:36
39.969333,116.300882,0,195,39853.1046412037,2009-02-09,02:30:41
39.969333,116.300882,0,195,39853.1046990741,2009-02-09,02:30:46
39.969333,116.300882,0,195,39853.1047337963,2009-02-09,02:30:49
39.969333,116.300881,0,195,39853.1047569444,2009-02-09,02:30:51
39.969345,116.300864,0,186,39853.1048148148,2009-02-09,02:30:56
39.969345,116.300825,0,183,39853.1048726852,2009-02-09,02:31:01
39.969347,116.300771,0,184,39853.1049305556,2009-02-09,02:31:06
39.969357,116.300711,0,181,39853.1049768519,2009-02-09,02:31:10
39.969327,116.300673,0,189,39853.1050347222,2009-02-09,02:31:15
39.969361,116.300628,0,195,39853.1050925926,2009-02-09,02:31:20
39.969408,116.300605,0,192,39853.1051157407,2009-02-09,02:31:22
39.969457,116.300586,0,189,39853.105150463,2009-02-09,02:31:25
39.969505,116.300569,0,188,39853.1051851852,2009-02-09,02:31:28
39.969553,116.300562,0,187,39853.1052199074,2009-02-09,02:31:31
39.969607,116.300542,0,183,39853.1052662037,2009-02-09,02:31:35
39.969658,116.30052,0,177,39853.1053125,2009-02-09,02:31:39
39.96971,116.300511,0,172,39853.1053587963,2009-02-09,02:31:43
39.969756,116.300489,0,172,39853.1054166667,2009-02-09,02:31:48
39.969795,116.300467,0,176,39853.105474537,2009-02-09,02:31:53
39.969812,116.300423,0,183,39853.1055324074,2009-02-09,02:31:58
39.969841,116.300392,0,192,39853.1055902778,2009-02-09,02:32:03
39.969861,116.300353,0,205,39853.1056481482,2009-02-09,02:32:08
39.969887,116.300321,0,217,39853.1057060185,2009-02-09,02:32:13
39.969899,116.300301,0,232,39853.1057523148,2009-02-09,02:32:17
39.969926,116.300281,0,245,39853.1057986111,2009-02-09,02:32:21
39.969928,116.300267,0,263,39853.1058333333,2009-02-09,02:32:24
39.96994,116.300247,0,278,39853.1058796296,2009-02-09,02:32:28
39.969956,116.300242,0,297,39853.1059259259,2009-02-09,02:32:32
39.969991,116.300277,0,304,39853.1059606481,2009-02-09,02:32:35
39.970016,116.300242,0,318,39853.1060185185,2009-02-09,02:32:40
39.970047,116.300285,0,314,39853.1060300926,2009-02-09,02:32:41
39.970106,116.300299,0,314,39853.106087963,2009-02-09,02:32:46
39.970147,116.30031,0,317,39853.1061458333,2009-02-09,02:32:51
39.970181,116.30033,0,317,39853.1062037037,2009-02-09,02:32:56
39.97021,116.300362,0,312,39853.1062615741,2009-02-09,02:33:01
39.970216,116.30038,0,310,39853.1063194444,2009-02-09,02:33:06
39.970217,116.300382,0,311,39853.1063773148,2009-02-09,02:33:11
39.970217,116.300382,0,311,39853.106412037,2009-02-09,02:33:14
39.970219,116.300388,0,311,39853.1064351852,2009-02-09,02:33:16
39.970218,116.300397,0,311,39853.1064930556,2009-02-09,02:33:21
39.97022,116.3004,0,311,39853.1065509259,2009-02-09,02:33:26
39.97022,116.3004,0,311,39853.1065856481,2009-02-09,02:33:29
39.970226,116.300403,0,311,39853.1066087963,2009-02-09,02:33:31
39.970162,116.300408,0,311,39853.1066666667,2009-02-09,02:33:36
39.970091,116.300487,0,311,39853.1067013889,2009-02-09,02:33:39
39.970011,116.300481,0,311,39853.106724537,2009-02-09,02:33:41
39.969945,116.300498,0,311,39853.1067476852,2009-02-09,02:33:43
39.969887,116.300559,0,311,39853.1067708333,2009-02-09,02:33:45
39.96982,116.300534,0,310,39853.1067939815,2009-02-09,02:33:47
39.969761,116.300533,0,310,39853.1068171296,2009-02-09,02:33:49
39.969761,116.300648,0,310,39853.1068287037,2009-02-09,02:33:50
39.969712,116.300637,0,309,39853.106875,2009-02-09,02:33:54
39.969683,116.300628,0,309,39853.1069328704,2009-02-09,02:33:59
39.969746,116.300706,0,308,39853.1069907407,2009-02-09,02:34:04
39.969757,116.300767,0,307,39853.107025463,2009-02-09,02:34:07
39.969765,116.300805,0,307,39853.1070833333,2009-02-09,02:34:12
39.969765,116.300805,0,307,39853.1071180556,2009-02-09,02:34:15
39.969761,116.300808,0,306,39853.1071412037,2009-02-09,02:34:17
39.969752,116.300814,0,306,39853.1071990741,2009-02-09,02:34:22
39.969749,116.30082,0,306,39853.1072569444,2009-02-09,02:34:27
39.969749,116.30082,0,306,39853.1072916667,2009-02-09,02:34:30
39.96975,116.300812,0,306,39853.1073148148,2009-02-09,02:34:32
39.969737,116.300775,0,306,39853.1073726852,2009-02-09,02:34:37
39.969765,116.300807,0,306,39853.1074305556,2009-02-09,02:34:42
39.969697,116.300748,0,305,39853.1074421296,2009-02-09,02:34:43
39.969644,116.300757,0,305,39853.1074884259,2009-02-09,02:34:47
39.969683,116.30083,0,305,39853.1075115741,2009-02-09,02:34:49
39.969631,116.30092,0,304,39853.1075347222,2009-02-09,02:34:51
39.969628,116.301002,0,303,39853.1075462963,2009-02-09,02:34:52
39.969655,116.301117,0,302,39853.1075578704,2009-02-09,02:34:53
39.96958,116.301146,0,302,39853.1075810185,2009-02-09,02:34:55
39.969449,116.301083,0,301,39853.1075925926,2009-02-09,02:34:56
39.969372,116.301045,0,301,39853.1076157407,2009-02-09,02:34:58
39.969321,116.30103,0,300,39853.1076273148,2009-02-09,02:34:59
39.969225,116.301026,0,300,39853.107650463,2009-02-09,02:35:01
39.969157,116.301011,0,300,39853.107662037,2009-02-09,02:35:02
39.969093,116.301,0,300,39853.1076736111,2009-02-09,02:35:03
39.969048,116.300981,0,300,39853.1076851852,2009-02-09,02:35:04
39.968985,116.300971,0,300,39853.1077083333,2009-02-09,02:35:06
39.968921,116.301017,0,300,39853.1077314815,2009-02-09,02:35:08
39.968864,116.301018,0,300,39853.1077430556,2009-02-09,02:35:09
39.968816,116.30103,0,299,39853.1077546296,2009-02-09,02:35:10
39.968668,116.301011,0,297,39853.1077662037,2009-02-09,02:35:11
39.968613,116.301026,0,297,39853.1077777778,2009-02-09,02:35:12
39.968551,116.301041,0,297,39853.1077893519,2009-02-09,02:35:13
39.968464,116.301028,0,297,39853.1078009259,2009-02-09,02:35:14
39.968289,116.300979,0,295,39853.1078125,2009-02-09,02:35:15
39.968195,116.300934,0,295,39853.1078240741,2009-02-09,02:35:16
39.967985,116.300829,0,293,39853.1078356481,2009-02-09,02:35:17
39.967904,116.300839,0,294,39853.1078472222,2009-02-09,02:35:18
39.967821,116.300832,0,294,39853.1078587963,2009-02-09,02:35:19
39.96774,116.30083,0,294,39853.1078703704,2009-02-09,02:35:20
39.967658,116.300831,0,294,39853.1078819444,2009-02-09,02:35:21
39.967576,116.300845,0,294,39853.1078935185,2009-02-09,02:35:22
39.967497,116.300855,0,295,39853.1079050926,2009-02-09,02:35:23
39.967351,116.300854,0,293,39853.1079166667,2009-02-09,02:35:24
39.967226,116.300862,0,290,39853.1079282407,2009-02-09,02:35:25
39.967047,116.301007,0,285,39853.1079398148,2009-02-09,02:35:26
39.966947,116.301051,0,283,39853.1079513889,2009-02-09,02:35:27
39.966864,116.301041,0,280,39853.107962963,2009-02-09,02:35:28
39.966789,116.301068,0,279,39853.107974537,2009-02-09,02:35:29
39.966731,116.30108,0,278,39853.1079861111,2009-02-09,02:35:30
39.966686,116.301082,0,278,39853.1079976852,2009-02-09,02:35:31
39.966616,116.301104,0,275,39853.1080208333,2009-02-09,02:35:33
39.966558,116.301101,0,272,39853.1080439815,2009-02-09,02:35:35
39.966491,116.3011,0,270,39853.1080671296,2009-02-09,02:35:37
39.966434,116.301095,0,270,39853.1080787037,2009-02-09,02:35:38
39.966378,116.301064,0,268,39853.1081018519,2009-02-09,02:35:40
39.966289,116.30107,0,267,39853.108125,2009-02-09,02:35:42
39.966239,116.301051,0,267,39853.1081365741,2009-02-09,02:35:43
39.966185,116.301044,0,266,39853.1081481481,2009-02-09,02:35:44
39.966129,116.301056,0,266,39853.1081597222,2009-02-09,02:35:45
39.966067,116.301063,0,265,39853.1081712963,2009-02-09,02:35:46
39.966006,116.301072,0,264,39853.1081828704,2009-02-09,02:35:47
39.965953,116.301086,0,262,39853.1081944444,2009-02-09,02:35:48
39.965895,116.301103,0,260,39853.1082060185,2009-02-09,02:35:49
39.965855,116.301106,0,257,39853.1082638889,2009-02-09,02:35:54
39.965856,116.30104,0,255,39853.108275463,2009-02-09,02:35:55
39.965863,116.301039,0,254,39853.1083333333,2009-02-09,02:36:00
39.965863,116.301039,0,254,39853.1083680556,2009-02-09,02:36:03
39.965865,116.301041,0,254,39853.1083912037,2009-02-09,02:36:05
39.965866,116.301061,0,254,39853.1084490741,2009-02-09,02:36:10
39.965865,116.301091,0,255,39853.1085069444,2009-02-09,02:36:15
39.965851,116.301115,0,255,39853.1085648148,2009-02-09,02:36:20
39.965828,116.301173,0,256,39853.108599537,2009-02-09,02:36:23
39.965786,116.30125,0,257,39853.1086226852,2009-02-09,02:36:25
39.965749,116.301294,0,258,39853.1086342593,2009-02-09,02:36:26
39.965732,116.301367,0,253,39853.1086574074,2009-02-09,02:36:28
39.965678,116.301425,0,251,39853.1086805556,2009-02-09,02:36:30
39.965623,116.301417,0,246,39853.1087037037,2009-02-09,02:36:32
39.965571,116.301423,0,247,39853.1087268519,2009-02-09,02:36:34
39.965522,116.301381,0,243,39853.10875,2009-02-09,02:36:36
39.965475,116.301382,0,243,39853.1087731481,2009-02-09,02:36:38
39.965431,116.301442,0,249,39853.1087847222,2009-02-09,02:36:39
39.965374,116.301453,0,250,39853.1088078704,2009-02-09,02:36:41
39.965329,116.301369,0,245,39853.1088310185,2009-02-09,02:36:43
39.965279,116.301372,0,246,39853.1088657407,2009-02-09,02:36:46
39.965253,116.301361,0,246,39853.1089236111,2009-02-09,02:36:51
39.96522,116.301368,0,246,39853.1089814815,2009-02-09,02:36:56
39.965192,116.301364,0,246,39853.1090393519,2009-02-09,02:37:01
39.965135,116.301322,0,247,39853.1090972222,2009-02-09,02:37:06
39.965195,116.301276,0,248,39853.1091435185,2009-02-09,02:37:10
39.965247,116.301287,0,248,39853.1091666667,2009-02-09,02:37:12
39.965293,116.301303,0,248,39853.1092013889,2009-02-09,02:37:15
39.965233,116.301297,0,249,39853.1092592593,2009-02-09,02:37:20
39.965187,116.30128,0,250,39853.1092824074,2009-02-09,02:37:22
39.96513,116.30127,0,250,39853.1093055556,2009-02-09,02:37:24
39.965029,116.301296,0,250,39853.1093287037,2009-02-09,02:37:26
39.964931,116.301324,0,251,39853.1093402778,2009-02-09,02:37:27
39.964828,116.301361,0,251,39853.1093518519,2009-02-09,02:37:28
39.964728,116.301396,0,251,39853.1093634259,2009-02-09,02:37:29
39.964647,116.301424,0,252,39853.109375,2009-02-09,02:37:30
39.964558,116.30145,0,252,39853.1093865741,2009-02-09,02:37:31
39.964483,116.301478,0,252,39853.1093981481,2009-02-09,02:37:32
39.964406,116.301496,0,252,39853.1094097222,2009-02-09,02:37:33
39.964346,116.301541,0,252,39853.1094212963,2009-02-09,02:37:34
39.964281,116.301586,0,251,39853.1094328704,2009-02-09,02:37:35
39.964219,116.301632,0,250,39853.1094444444,2009-02-09,02:37:36
39.964165,116.301649,0,251,39853.1094560185,2009-02-09,02:37:37
39.964113,116.301671,0,251,39853.1094675926,2009-02-09,02:37:38
39.964067,116.301694,0,251,39853.1094791667,2009-02-09,02:37:39
39.964018,116.301715,0,251,39853.1094907407,2009-02-09,02:37:40
39.963526,116.301779,0,239,39853.109525463,2009-02-09,02:37:43
39.963387,116.301852,0,223,39853.109537037,2009-02-09,02:37:44
39.963316,116.301877,0,224,39853.1095486111,2009-02-09,02:37:45
39.963234,116.301903,0,226,39853.1095601852,2009-02-09,02:37:46
39.963144,116.30196,0,229,39853.1095717593,2009-02-09,02:37:47
39.963064,116.301968,0,231,39853.1095833333,2009-02-09,02:37:48
39.962906,116.301991,0,229,39853.1095949074,2009-02-09,02:37:49
39.962815,116.30202,0,230,39853.1096064815,2009-02-09,02:37:50
39.962729,116.302047,0,231,39853.1096180556,2009-02-09,02:37:51
39.96264,116.302097,0,233,39853.1096296296,2009-02-09,02:37:52
39.962552,116.302138,0,234,39853.1096412037,2009-02-09,02:37:53
39.962466,116.302146,0,235,39853.1096527778,2009-02-09,02:37:54
39.96238,116.302155,0,235,39853.1096643518,2009-02-09,02:37:55
39.962299,116.302166,0,236,39853.1096759259,2009-02-09,02:37:56
39.962332,116.30185,0,251,39853.1096990741,2009-02-09,02:37:58
39.962276,116.301793,0,251,39853.1097106481,2009-02-09,02:37:59
39.962215,116.301723,0,250,39853.1097222222,2009-02-09,02:38:00
39.962163,116.301732,0,250,39853.1097337963,2009-02-09,02:38:01
39.962114,116.301732,0,249,39853.1097453704,2009-02-09,02:38:02
39.96162,116.301691,0,243,39853.1098263889,2009-02-09,02:38:09
39.96211,116.301377,0,518,39853.1100462963,2009-02-09,02:38:28
39.962091,116.301379,0,520,39853.1101041667,2009-02-09,02:38:33
39.961645,116.301537,0,510,39853.1101388889,2009-02-09,02:38:36
39.961625,116.301536,0,511,39853.1101967593,2009-02-09,02:38:41
39.961607,116.30153,0,512,39853.1102546296,2009-02-09,02:38:46
39.961607,116.30153,0,512,39853.1102893518,2009-02-09,02:38:49
39.961599,116.301522,0,513,39853.1103125,2009-02-09,02:38:51
39.961589,116.301517,0,514,39853.1103703704,2009-02-09,02:38:56
39.961576,116.301517,0,514,39853.1104282407,2009-02-09,02:39:01
39.961561,116.301514,0,514,39853.1104861111,2009-02-09,02:39:06
39.961542,116.301515,0,514,39853.1105439815,2009-02-09,02:39:11
39.96153,116.301519,0,514,39853.1106018518,2009-02-09,02:39:16
39.96153,116.301519,0,514,39853.1106365741,2009-02-09,02:39:19
39.961522,116.301525,0,514,39853.1106597222,2009-02-09,02:39:21
39.961499,116.301528,0,514,39853.1107175926,2009-02-09,02:39:26
39.961477,116.301524,0,514,39853.110775463,2009-02-09,02:39:31
39.96147,116.301521,0,514,39853.1108333333,2009-02-09,02:39:36
39.961462,116.301517,0,514,39853.1108912037,2009-02-09,02:39:41
39.961462,116.301517,0,514,39853.1109259259,2009-02-09,02:39:44
39.961454,116.301509,0,514,39853.1109490741,2009-02-09,02:39:46
39.961436,116.301509,0,514,39853.1110069444,2009-02-09,02:39:51
39.961438,116.301754,0,502,39853.1110300926,2009-02-09,02:39:53
39.961391,116.301818,0,493,39853.1110532407,2009-02-09,02:39:55
39.961308,116.301919,0,487,39853.1110648148,2009-02-09,02:39:56
39.961327,116.301987,0,478,39853.1110763889,2009-02-09,02:39:57
39.96128,116.301999,0,471,39853.111087963,2009-02-09,02:39:58
39.961282,116.302056,0,454,39853.1111226852,2009-02-09,02:40:01
39.961217,116.302068,0,448,39853.1111342593,2009-02-09,02:40:02
39.961194,116.302101,0,439,39853.1111921296,2009-02-09,02:40:07
39.961177,116.302098,0,439,39853.11125,2009-02-09,02:40:12
39.961177,116.302086,0,439,39853.1113078704,2009-02-09,02:40:17
39.961179,116.302082,0,438,39853.1113657407,2009-02-09,02:40:22
39.961179,116.302082,0,438,39853.111400463,2009-02-09,02:40:25
39.961183,116.302087,0,438,39853.1114236111,2009-02-09,02:40:27
39.961163,116.302092,0,438,39853.1114814815,2009-02-09,02:40:32
39.961121,116.302153,0,439,39853.1115277778,2009-02-09,02:40:36
39.961089,116.302215,0,433,39853.1115509259,2009-02-09,02:40:38
39.961085,116.302303,0,426,39853.1115740741,2009-02-09,02:40:40
39.961071,116.302359,0,411,39853.1115856481,2009-02-09,02:40:41
39.961072,116.302426,0,398,39853.1115972222,2009-02-09,02:40:42
39.961084,116.302499,0,370,39853.1116087963,2009-02-09,02:40:43
39.961095,116.30257,0,357,39853.1116203704,2009-02-09,02:40:44
39.961108,116.302634,0,347,39853.1116319444,2009-02-09,02:40:45
39.961121,116.302696,0,344,39853.1116435185,2009-02-09,02:40:46
39.961135,116.302756,0,343,39853.1116550926,2009-02-09,02:40:47
39.961154,116.302814,0,339,39853.1116666667,2009-02-09,02:40:48
39.961172,116.302874,0,336,39853.1116782407,2009-02-09,02:40:49
39.961185,116.302939,0,336,39853.1116898148,2009-02-09,02:40:50
39.961198,116.303005,0,335,39853.1117013889,2009-02-09,02:40:51
39.961223,116.303091,0,335,39853.111712963,2009-02-09,02:40:52
39.961246,116.303161,0,331,39853.111724537,2009-02-09,02:40:53
39.96127,116.303232,0,329,39853.1117361111,2009-02-09,02:40:54
39.961303,116.303315,0,325,39853.1117476852,2009-02-09,02:40:55
39.961357,116.303429,0,318,39853.1117592593,2009-02-09,02:40:56
39.961402,116.303535,0,313,39853.1117708333,2009-02-09,02:40:57
39.96147,116.303692,0,306,39853.1117824074,2009-02-09,02:40:58
39.961517,116.303817,0,299,39853.1117939815,2009-02-09,02:40:59
39.96166,116.304061,0,293,39853.1118055556,2009-02-09,02:41:00
39.961747,116.304227,0,288,39853.1118171296,2009-02-09,02:41:01
39.961774,116.304348,0,281,39853.1118287037,2009-02-09,02:41:02
39.961811,116.304464,0,277,39853.1118402778,2009-02-09,02:41:03
39.961856,116.304579,0,274,39853.1118518518,2009-02-09,02:41:04
39.961874,116.304674,0,271,39853.1118634259,2009-02-09,02:41:05
39.961903,116.304785,0,268,39853.111875,2009-02-09,02:41:06
39.961968,116.304924,0,265,39853.1118865741,2009-02-09,02:41:07
39.962023,116.30505,0,262,39853.1118981481,2009-02-09,02:41:08
39.962024,116.305149,0,255,39853.1119097222,2009-02-09,02:41:09
39.962001,116.305238,0,247,39853.1119212963,2009-02-09,02:41:10
39.962022,116.305354,0,238,39853.1119328704,2009-02-09,02:41:11
39.962028,116.305457,0,233,39853.1119444444,2009-02-09,02:41:12
39.962085,116.305557,0,226,39853.1119560185,2009-02-09,02:41:13
39.962137,116.305652,0,220,39853.1119675926,2009-02-09,02:41:14
39.962185,116.305745,0,213,39853.1119791667,2009-02-09,02:41:15
39.962224,116.305839,0,211,39853.1119907407,2009-02-09,02:41:16
39.962257,116.30593,0,209,39853.1120023148,2009-02-09,02:41:17
39.962292,116.306022,0,204,39853.1120138889,2009-02-09,02:41:18
39.962314,116.306103,0,201,39853.112025463,2009-02-09,02:41:19
39.962325,116.306172,0,197,39853.112037037,2009-02-09,02:41:20
39.962361,116.306248,0,190,39853.1120486111,2009-02-09,02:41:21
39.962387,116.306336,0,186,39853.1120601852,2009-02-09,02:41:22
39.96241,116.306414,0,183,39853.1120717593,2009-02-09,02:41:23
39.962432,116.306491,0,181,39853.1120833333,2009-02-09,02:41:24
39.962454,116.306564,0,180,39853.1120949074,2009-02-09,02:41:25
39.962474,116.306627,0,178,39853.1121064815,2009-02-09,02:41:26
39.96247,116.306699,0,168,39853.1121412037,2009-02-09,02:41:29
39.962418,116.30671,0,163,39853.1121875,2009-02-09,02:41:33
39.962424,116.306725,0,154,39853.1122453704,2009-02-09,02:41:38
39.962411,116.306709,0,146,39853.1123032407,2009-02-09,02:41:43
39.962433,116.306784,0,143,39853.1123611111,2009-02-09,02:41:48
39.962388,116.306812,0,144,39853.1124074074,2009-02-09,02:41:52
39.962375,116.30681,0,146,39853.1124652778,2009-02-09,02:41:57
39.962389,116.306825,0,146,39853.1125231481,2009-02-09,02:42:02
39.962423,116.306898,0,139,39853.1125578704,2009-02-09,02:42:05
39.962478,116.306965,0,136,39853.1125810185,2009-02-09,02:42:07
39.962517,116.307046,0,134,39853.1126041667,2009-02-09,02:42:09
39.962533,116.307101,0,136,39853.1126157407,2009-02-09,02:42:10
39.962558,116.307153,0,135,39853.1126273148,2009-02-09,02:42:11
39.962576,116.307214,0,135,39853.1126388889,2009-02-09,02:42:12
39.9626,116.307293,0,134,39853.112650463,2009-02-09,02:42:13
39.96264,116.307379,0,133,39853.112662037,2009-02-09,02:42:14
39.962673,116.30747,0,136,39853.1126736111,2009-02-09,02:42:15
39.962734,116.307584,0,136,39853.1126851852,2009-02-09,02:42:16
39.962771,116.307687,0,133,39853.1126967593,2009-02-09,02:42:17
39.96281,116.307778,0,132,39853.1127083333,2009-02-09,02:42:18
39.962846,116.307871,0,131,39853.1127199074,2009-02-09,02:42:19
39.962885,116.307964,0,130,39853.1127314815,2009-02-09,02:42:20
39.962919,116.308061,0,130,39853.1127430556,2009-02-09,02:42:21
39.962955,116.308154,0,128,39853.1127546296,2009-02-09,02:42:22
39.962988,116.308245,0,125,39853.1127662037,2009-02-09,02:42:23
39.963016,116.308346,0,125,39853.1127777778,2009-02-09,02:42:24
39.963057,116.308441,0,124,39853.1127893519,2009-02-09,02:42:25
39.963086,116.30853,0,122,39853.1128009259,2009-02-09,02:42:26
39.963122,116.308632,0,120,39853.1128125,2009-02-09,02:42:27
39.963161,116.308742,0,117,39853.1128240741,2009-02-09,02:42:28
39.963201,116.308853,0,114,39853.1128356481,2009-02-09,02:42:29
39.963241,116.308961,0,111,39853.1128472222,2009-02-09,02:42:30
39.963286,116.309057,0,110,39853.1128587963,2009-02-09,02:42:31
39.963326,116.30916,0,108,39853.1128703704,2009-02-09,02:42:32
39.963368,116.30926,0,107,39853.1128819444,2009-02-09,02:42:33
39.963409,116.309364,0,106,39853.1128935185,2009-02-09,02:42:34
39.96345,116.309469,0,105,39853.1129050926,2009-02-09,02:42:35
39.963499,116.309586,0,104,39853.1129166667,2009-02-09,02:42:36
39.963544,116.309694,0,104,39853.1129282407,2009-02-09,02:42:37
39.963577,116.309803,0,103,39853.1129398148,2009-02-09,02:42:38
39.963593,116.30991,0,104,39853.1129513889,2009-02-09,02:42:39
39.963629,116.310012,0,104,39853.112962963,2009-02-09,02:42:40
39.963662,116.310121,0,103,39853.112974537,2009-02-09,02:42:41
39.963695,116.310233,0,102,39853.1129861111,2009-02-09,02:42:42
39.963726,116.310341,0,103,39853.1129976852,2009-02-09,02:42:43
39.963763,116.310453,0,102,39853.1130092593,2009-02-09,02:42:44
39.963814,116.310567,0,102,39853.1130208333,2009-02-09,02:42:45
39.963871,116.310691,0,102,39853.1130324074,2009-02-09,02:42:46
39.963915,116.310805,0,98,39853.1130439815,2009-02-09,02:42:47
39.963955,116.310919,0,97,39853.1130555556,2009-02-09,02:42:48
39.963996,116.311035,0,96,39853.1130671296,2009-02-09,02:42:49
39.964056,116.311153,0,94,39853.1130787037,2009-02-09,02:42:50
39.964097,116.311268,0,94,39853.1130902778,2009-02-09,02:42:51
39.964142,116.311387,0,94,39853.1131018519,2009-02-09,02:42:52
39.964195,116.31151,0,95,39853.1131134259,2009-02-09,02:42:53
39.964258,116.311622,0,94,39853.113125,2009-02-09,02:42:54
39.964298,116.311735,0,94,39853.1131365741,2009-02-09,02:42:55
39.964334,116.311843,0,92,39853.1131481482,2009-02-09,02:42:56
39.964355,116.311948,0,94,39853.1131597222,2009-02-09,02:42:57
39.964393,116.312057,0,94,39853.1131712963,2009-02-09,02:42:58
39.964426,116.312164,0,95,39853.1131828704,2009-02-09,02:42:59
39.964463,116.312273,0,93,39853.1131944444,2009-02-09,02:43:00
39.964506,116.312374,0,94,39853.1132060185,2009-02-09,02:43:01
39.964542,116.312482,0,95,39853.1132175926,2009-02-09,02:43:02
39.964573,116.312595,0,94,39853.1132291667,2009-02-09,02:43:03
39.964611,116.312704,0,99,39853.1132407407,2009-02-09,02:43:04
39.964646,116.312816,0,104,39853.1132523148,2009-02-09,02:43:05
39.964677,116.312925,0,107,39853.1132638889,2009-02-09,02:43:06
39.964722,116.313028,0,107,39853.113275463,2009-02-09,02:43:07
39.964761,116.313127,0,107,39853.113287037,2009-02-09,02:43:08
39.964789,116.313227,0,107,39853.1132986111,2009-02-09,02:43:09
39.964815,116.313328,0,103,39853.1133101852,2009-02-09,02:43:10
39.964842,116.313426,0,106,39853.1133217593,2009-02-09,02:43:11
39.964867,116.313522,0,104,39853.1133333333,2009-02-09,02:43:12
39.964896,116.31362,0,103,39853.1133449074,2009-02-09,02:43:13
39.964923,116.313716,0,105,39853.1133564815,2009-02-09,02:43:14
39.964951,116.313812,0,102,39853.1133680556,2009-02-09,02:43:15
39.964982,116.313908,0,101,39853.1133796296,2009-02-09,02:43:16
39.965014,116.314003,0,106,39853.1133912037,2009-02-09,02:43:17
39.965034,116.314096,0,105,39853.1134027778,2009-02-09,02:43:18
39.965062,116.314175,0,105,39853.1134143519,2009-02-09,02:43:19
39.965086,116.314238,0,106,39853.1134259259,2009-02-09,02:43:20
39.965092,116.31433,0,105,39853.1134490741,2009-02-09,02:43:22
39.965101,116.314389,0,104,39853.1134722222,2009-02-09,02:43:24
39.965089,116.314403,0,106,39853.1135300926,2009-02-09,02:43:29
39.965089,116.314403,0,106,39853.1135648148,2009-02-09,02:43:32
39.965084,116.314407,0,108,39853.113587963,2009-02-09,02:43:34
39.965087,116.314392,0,111,39853.1136458333,2009-02-09,02:43:39
39.965075,116.314385,0,112,39853.1137037037,2009-02-09,02:43:44
39.965041,116.314369,0,112,39853.1137615741,2009-02-09,02:43:49
39.964882,116.314299,0,111,39853.1138425926,2009-02-09,02:43:56
39.96479,116.314285,0,110,39853.1138773148,2009-02-09,02:43:59
39.964728,116.314269,0,111,39853.1138888889,2009-02-09,02:44:00
39.964648,116.314446,0,140,39853.1140625,2009-02-09,02:44:15
39.965028,116.31442,0,248,39853.1140740741,2009-02-09,02:44:16
39.965126,116.314423,0,253,39853.1140856481,2009-02-09,02:44:17
39.965184,116.314439,0,256,39853.1141087963,2009-02-09,02:44:19
39.9651,116.314407,0,233,39853.1141203704,2009-02-09,02:44:20
39.96508,116.314386,0,218,39853.1141782407,2009-02-09,02:44:25
39.965109,116.314406,0,222,39853.1142361111,2009-02-09,02:44:30
39.965143,116.314424,0,231,39853.1142939815,2009-02-09,02:44:35
39.965161,116.314436,0,231,39853.1143518519,2009-02-09,02:44:40
39.965205,116.314449,0,230,39853.1143981481,2009-02-09,02:44:44
39.965172,116.314441,0,215,39853.1144444444,2009-02-09,02:44:48
39.965186,116.314431,0,211,39853.1145023148,2009-02-09,02:44:53
39.965203,116.314418,0,209,39853.1145601852,2009-02-09,02:44:58
39.965249,116.31442,0,213,39853.1146180556,2009-02-09,02:45:03
39.965269,116.31442,0,214,39853.1146759259,2009-02-09,02:45:08
39.965282,116.314423,0,212,39853.1147337963,2009-02-09,02:45:13
39.965292,116.314433,0,217,39853.1147916667,2009-02-09,02:45:18
39.96531,116.314504,0,217,39853.114837963,2009-02-09,02:45:22
39.965332,116.314574,0,217,39853.1148611111,2009-02-09,02:45:24
39.965338,116.31466,0,217,39853.1148842593,2009-02-09,02:45:26
39.965351,116.314722,0,216,39853.1148958333,2009-02-09,02:45:27
39.96539,116.31483,0,213,39853.1149189815,2009-02-09,02:45:29
39.965416,116.314885,0,212,39853.1149305556,2009-02-09,02:45:30
39.965445,116.314947,0,211,39853.1149421296,2009-02-09,02:45:31
39.965476,116.314998,0,207,39853.1149537037,2009-02-09,02:45:32
39.965494,116.315059,0,206,39853.1149652778,2009-02-09,02:45:33
39.965523,116.315129,0,204,39853.1149768519,2009-02-09,02:45:34
39.965544,116.315197,0,204,39853.1149884259,2009-02-09,02:45:35
39.965563,116.315263,0,202,39853.115,2009-02-09,02:45:36
39.965579,116.315331,0,200,39853.1150115741,2009-02-09,02:45:37
39.96556,116.315403,0,198,39853.1150231481,2009-02-09,02:45:38
39.96554,116.315456,0,195,39853.1150347222,2009-02-09,02:45:39
39.965515,116.315509,0,191,39853.1150462963,2009-02-09,02:45:40
39.965509,116.315567,0,190,39853.1150578704,2009-02-09,02:45:41
39.96551,116.315631,0,188,39853.1150694444,2009-02-09,02:45:42
39.965513,116.315702,0,186,39853.1150810185,2009-02-09,02:45:43
39.965511,116.315778,0,185,39853.1150925926,2009-02-09,02:45:44
39.965496,116.315845,0,184,39853.1151041667,2009-02-09,02:45:45
39.965505,116.315921,0,183,39853.1151157407,2009-02-09,02:45:46
39.965514,116.315997,0,181,39853.1151273148,2009-02-09,02:45:47
39.965524,116.316073,0,180,39853.1151388889,2009-02-09,02:45:48
39.965526,116.31616,0,179,39853.115150463,2009-02-09,02:45:49
39.965531,116.316248,0,177,39853.115162037,2009-02-09,02:45:50
39.965531,116.316338,0,177,39853.1151736111,2009-02-09,02:45:51
39.965541,116.316417,0,175,39853.1151851852,2009-02-09,02:45:52
39.965556,116.316505,0,173,39853.1151967593,2009-02-09,02:45:53
39.965563,116.316589,0,174,39853.1152083333,2009-02-09,02:45:54
39.965569,116.31667,0,173,39853.1152199074,2009-02-09,02:45:55
39.965571,116.316755,0,173,39853.1152314815,2009-02-09,02:45:56
39.965582,116.316826,0,173,39853.1152430556,2009-02-09,02:45:57
39.965591,116.31689,0,170,39853.1152546296,2009-02-09,02:45:58
39.96559,116.316951,0,169,39853.1152662037,2009-02-09,02:45:59
39.965615,116.317031,0,167,39853.1152777778,2009-02-09,02:46:00
39.965649,116.317106,0,166,39853.1152893519,2009-02-09,02:46:01
39.965655,116.317172,0,157,39853.1153125,2009-02-09,02:46:03
39.965651,116.317228,0,151,39853.1153472222,2009-02-09,02:46:06
39.965656,116.317283,0,145,39853.1154050926,2009-02-09,02:46:11
39.965657,116.317308,0,137,39853.115462963,2009-02-09,02:46:16
39.965643,116.317332,0,132,39853.1155208333,2009-02-09,02:46:21
39.965601,116.31738,0,129,39853.1155671296,2009-02-09,02:46:25
39.965558,116.317398,0,127,39853.1155902778,2009-02-09,02:46:27
39.965512,116.317411,0,127,39853.1156134259,2009-02-09,02:46:29
39.96546,116.317442,0,127,39853.1156597222,2009-02-09,02:46:33
39.965413,116.317455,0,126,39853.1156944444,2009-02-09,02:46:36
39.965395,116.317452,0,126,39853.1157523148,2009-02-09,02:46:41
39.965417,116.317485,0,122,39853.1158101852,2009-02-09,02:46:46
39.965452,116.317523,0,120,39853.1158564815,2009-02-09,02:46:50
39.965452,116.317523,0,120,39853.1158912037,2009-02-09,02:46:53
39.965455,116.317517,0,119,39853.1159143519,2009-02-09,02:46:55
39.965474,116.317525,0,117,39853.1159722222,2009-02-09,02:47:00
39.965469,116.317559,0,115,39853.1160300926,2009-02-09,02:47:05
39.965493,116.317648,0,112,39853.1160763889,2009-02-09,02:47:09
39.965456,116.317682,0,115,39853.1161226852,2009-02-09,02:47:13
39.965447,116.317748,0,116,39853.1161574074,2009-02-09,02:47:16
39.965436,116.317842,0,118,39853.1161921296,2009-02-09,02:47:19
39.965429,116.317953,0,120,39853.1162152778,2009-02-09,02:47:21
39.965444,116.318018,0,118,39853.1162268519,2009-02-09,02:47:22
39.965453,116.318082,0,118,39853.1162384259,2009-02-09,02:47:23
39.96546,116.318149,0,119,39853.11625,2009-02-09,02:47:24
39.965458,116.318216,0,120,39853.1162615741,2009-02-09,02:47:25
39.965462,116.318283,0,121,39853.1162731481,2009-02-09,02:47:26
39.965477,116.318369,0,122,39853.1162847222,2009-02-09,02:47:27
39.965492,116.318457,0,122,39853.1162962963,2009-02-09,02:47:28
39.965505,116.318542,0,121,39853.1163078704,2009-02-09,02:47:29
39.965514,116.318627,0,120,39853.1163194444,2009-02-09,02:47:30
39.96553,116.318714,0,120,39853.1163310185,2009-02-09,02:47:31
39.965549,116.318799,0,120,39853.1163425926,2009-02-09,02:47:32
39.965572,116.318893,0,122,39853.1163541667,2009-02-09,02:47:33
39.965584,116.318993,0,122,39853.1163657407,2009-02-09,02:47:34
39.965582,116.319109,0,123,39853.1163773148,2009-02-09,02:47:35
39.965589,116.319211,0,122,39853.1163888889,2009-02-09,02:47:36
39.965594,116.319336,0,121,39853.116400463,2009-02-09,02:47:37
39.965604,116.319468,0,121,39853.116412037,2009-02-09,02:47:38
39.96562,116.319603,0,120,39853.1164236111,2009-02-09,02:47:39
39.96563,116.319725,0,119,39853.1164351852,2009-02-09,02:47:40
39.96564,116.319849,0,119,39853.1164467593,2009-02-09,02:47:41
39.965648,116.319961,0,117,39853.1164583333,2009-02-09,02:47:42
39.965648,116.320087,0,118,39853.1164699074,2009-02-09,02:47:43
39.965656,116.320224,0,118,39853.1164814815,2009-02-09,02:47:44
39.965654,116.320346,0,117,39853.1164930556,2009-02-09,02:47:45
39.965654,116.320473,0,117,39853.1165046296,2009-02-09,02:47:46
39.96566,116.320589,0,117,39853.1165162037,2009-02-09,02:47:47
39.965667,116.320711,0,116,39853.1165277778,2009-02-09,02:47:48
39.965697,116.320838,0,119,39853.1165393519,2009-02-09,02:47:49
39.965693,116.320961,0,117,39853.1165509259,2009-02-09,02:47:50
39.965683,116.32109,0,117,39853.1165625,2009-02-09,02:47:51
39.965682,116.321213,0,115,39853.1165740741,2009-02-09,02:47:52
39.965677,116.321336,0,114,39853.1165856481,2009-02-09,02:47:53
39.965669,116.321464,0,113,39853.1165972222,2009-02-09,02:47:54
39.965658,116.321585,0,112,39853.1166087963,2009-02-09,02:47:55
39.965648,116.321698,0,110,39853.1166203704,2009-02-09,02:47:56
39.965643,116.321806,0,107,39853.1166319444,2009-02-09,02:47:57
39.965624,116.321923,0,105,39853.1166435185,2009-02-09,02:47:58
39.965609,116.322024,0,104,39853.1166550926,2009-02-09,02:47:59
39.965609,116.322149,0,104,39853.1166666667,2009-02-09,02:48:00
39.965634,116.322253,0,105,39853.1166782407,2009-02-09,02:48:01
39.965654,116.32236,0,107,39853.1166898148,2009-02-09,02:48:02
39.965672,116.322467,0,108,39853.1167013889,2009-02-09,02:48:03
39.965669,116.322571,0,108,39853.116712963,2009-02-09,02:48:04
39.965664,116.322669,0,107,39853.116724537,2009-02-09,02:48:05
39.965662,116.322762,0,106,39853.1167361111,2009-02-09,02:48:06
39.965661,116.322858,0,106,39853.1167476852,2009-02-09,02:48:07
39.965664,116.322946,0,105,39853.1167592593,2009-02-09,02:48:08
39.965681,116.323039,0,106,39853.1167708333,2009-02-09,02:48:09
39.965717,116.323135,0,112,39853.1167824074,2009-02-09,02:48:10
39.96577,116.323224,0,119,39853.1167939815,2009-02-09,02:48:11
39.965769,116.323288,0,119,39853.1168055556,2009-02-09,02:48:12
39.965781,116.323355,0,121,39853.1168171296,2009-02-09,02:48:13
39.965788,116.323465,0,121,39853.1168402778,2009-02-09,02:48:15
39.965816,116.323523,0,124,39853.1168518519,2009-02-09,02:48:16
39.965836,116.323614,0,128,39853.116875,2009-02-09,02:48:18
39.965865,116.323689,0,126,39853.1168981481,2009-02-09,02:48:20
39.965863,116.323749,0,128,39853.1169212963,2009-02-09,02:48:22
39.965874,116.323843,0,130,39853.1169444444,2009-02-09,02:48:24
39.96587,116.323913,0,131,39853.1169675926,2009-02-09,02:48:26
39.965892,116.323955,0,151,39853.1169907407,2009-02-09,02:48:28
39.965917,116.323982,0,162,39853.1170486111,2009-02-09,02:48:33
39.965921,116.323981,0,166,39853.1171064815,2009-02-09,02:48:38
39.965921,116.323981,0,166,39853.1171412037,2009-02-09,02:48:41
39.965922,116.323975,0,168,39853.1171643519,2009-02-09,02:48:43
39.965956,116.324027,0,172,39853.1172106481,2009-02-09,02:48:47
39.966015,116.324104,0,180,39853.1172337963,2009-02-09,02:48:49
39.966053,116.324173,0,186,39853.1172569444,2009-02-09,02:48:51
39.966082,116.324221,0,190,39853.1172685185,2009-02-09,02:48:52
39.966088,116.324334,0,193,39853.1172916667,2009-02-09,02:48:54
39.966079,116.324456,0,194,39853.1173148148,2009-02-09,02:48:56
39.966096,116.324541,0,196,39853.1173263889,2009-02-09,02:48:57
39.966095,116.324641,0,196,39853.117337963,2009-02-09,02:48:58
39.966098,116.324746,0,195,39853.117349537,2009-02-09,02:48:59
39.966072,116.324848,0,192,39853.1173611111,2009-02-09,02:49:00
39.966035,116.324942,0,186,39853.1173726852,2009-02-09,02:49:01
39.966048,116.325052,0,185,39853.1173842593,2009-02-09,02:49:02
39.966044,116.325163,0,184,39853.1173958333,2009-02-09,02:49:03
39.966044,116.325273,0,183,39853.1174074074,2009-02-09,02:49:04
39.965997,116.325368,0,177,39853.1174189815,2009-02-09,02:49:05
39.965972,116.325467,0,173,39853.1174305556,2009-02-09,02:49:06
39.965951,116.325568,0,170,39853.1174421296,2009-02-09,02:49:07
39.96594,116.325676,0,167,39853.1174537037,2009-02-09,02:49:08
39.965931,116.32579,0,163,39853.1174652778,2009-02-09,02:49:09
39.965917,116.325901,0,160,39853.1174768518,2009-02-09,02:49:10
39.965921,116.326019,0,160,39853.1174884259,2009-02-09,02:49:11
39.965929,116.326141,0,155,39853.1175,2009-02-09,02:49:12
39.96594,116.326262,0,153,39853.1175115741,2009-02-09,02:49:13
39.96595,116.326376,0,151,39853.1175231481,2009-02-09,02:49:14
39.96596,116.326493,0,148,39853.1175347222,2009-02-09,02:49:15
39.965972,116.326601,0,147,39853.1175462963,2009-02-09,02:49:16
39.965982,116.326705,0,146,39853.1175578704,2009-02-09,02:49:17
39.965993,116.326804,0,145,39853.1175694444,2009-02-09,02:49:18
39.966003,116.326904,0,144,39853.1175810185,2009-02-09,02:49:19
39.966009,116.326998,0,143,39853.1175925926,2009-02-09,02:49:20
39.966014,116.327094,0,141,39853.1176041667,2009-02-09,02:49:21
39.966017,116.327187,0,139,39853.1176157407,2009-02-09,02:49:22
39.966017,116.327287,0,136,39853.1176273148,2009-02-09,02:49:23
39.966028,116.327388,0,134,39853.1176388889,2009-02-09,02:49:24
39.966035,116.327493,0,132,39853.117650463,2009-02-09,02:49:25
39.966041,116.327584,0,130,39853.117662037,2009-02-09,02:49:26
39.966049,116.327679,0,128,39853.1176736111,2009-02-09,02:49:27
39.966049,116.327777,0,126,39853.1176851852,2009-02-09,02:49:28
39.96605,116.327876,0,124,39853.1176967593,2009-02-09,02:49:29
39.966053,116.32797,0,121,39853.1177083333,2009-02-09,02:49:30
39.966061,116.328073,0,119,39853.1177199074,2009-02-09,02:49:31
39.966067,116.328165,0,117,39853.1177314815,2009-02-09,02:49:32
39.966075,116.328256,0,116,39853.1177430556,2009-02-09,02:49:33
39.966076,116.328343,0,115,39853.1177546296,2009-02-09,02:49:34
39.966079,116.328433,0,113,39853.1177662037,2009-02-09,02:49:35
39.966087,116.328523,0,111,39853.1177777778,2009-02-09,02:49:36
39.966091,116.328622,0,109,39853.1177893518,2009-02-09,02:49:37
39.966092,116.328724,0,107,39853.1178009259,2009-02-09,02:49:38
39.966096,116.328809,0,105,39853.1178125,2009-02-09,02:49:39
39.966099,116.328889,0,103,39853.1178240741,2009-02-09,02:49:40
39.9661,116.328975,0,101,39853.1178356481,2009-02-09,02:49:41
39.966102,116.329065,0,98,39853.1178472222,2009-02-09,02:49:42
39.966105,116.32915,0,96,39853.1178587963,2009-02-09,02:49:43
39.966108,116.329239,0,95,39853.1178703704,2009-02-09,02:49:44
39.966108,116.329319,0,94,39853.1178819444,2009-02-09,02:49:45
39.966106,116.329402,0,93,39853.1178935185,2009-02-09,02:49:46
39.966109,116.329477,0,93,39853.1179050926,2009-02-09,02:49:47
39.966109,116.329545,0,91,39853.1179166667,2009-02-09,02:49:48
39.966114,116.329616,0,90,39853.1179282407,2009-02-09,02:49:49
39.96612,116.329685,0,89,39853.1179398148,2009-02-09,02:49:50
39.966127,116.329765,0,88,39853.1179513889,2009-02-09,02:49:51
39.966134,116.329838,0,89,39853.117962963,2009-02-09,02:49:52
39.966137,116.329922,0,87,39853.117974537,2009-02-09,02:49:53
39.966137,116.329999,0,87,39853.1179861111,2009-02-09,02:49:54
39.966141,116.330075,0,86,39853.1179976852,2009-02-09,02:49:55
39.966139,116.330158,0,85,39853.1180092593,2009-02-09,02:49:56
39.966138,116.330234,0,84,39853.1180208333,2009-02-09,02:49:57
39.96614,116.330318,0,82,39853.1180324074,2009-02-09,02:49:58
39.96615,116.33039,0,81,39853.1180439815,2009-02-09,02:49:59
39.966156,116.330468,0,80,39853.1180555556,2009-02-09,02:50:00
39.96616,116.330546,0,80,39853.1180671296,2009-02-09,02:50:01
39.966164,116.330615,0,79,39853.1180787037,2009-02-09,02:50:02
39.966163,116.330677,0,77,39853.1180902778,2009-02-09,02:50:03
39.966162,116.330747,0,76,39853.1181018518,2009-02-09,02:50:04
39.966156,116.330817,0,74,39853.1181134259,2009-02-09,02:50:05
39.966161,116.330893,0,73,39853.118125,2009-02-09,02:50:06
39.966165,116.33097,0,72,39853.1181365741,2009-02-09,02:50:07
39.966175,116.331072,0,71,39853.1181481481,2009-02-09,02:50:08
39.96618,116.331161,0,71,39853.1181597222,2009-02-09,02:50:09
39.966183,116.331256,0,70,39853.1181712963,2009-02-09,02:50:10
39.966188,116.33138,0,70,39853.1181828704,2009-02-09,02:50:11
39.96619,116.331456,0,68,39853.1181944444,2009-02-09,02:50:12
39.966192,116.331547,0,67,39853.1182060185,2009-02-09,02:50:13
39.966192,116.331642,0,65,39853.1182175926,2009-02-09,02:50:14
39.966188,116.33174,0,64,39853.1182291667,2009-02-09,02:50:15
39.966189,116.331807,0,64,39853.1182407407,2009-02-09,02:50:16
39.966182,116.331882,0,63,39853.1182523148,2009-02-09,02:50:17
39.966186,116.331946,0,62,39853.1182638889,2009-02-09,02:50:18
39.966189,116.332035,0,60,39853.118287037,2009-02-09,02:50:20
39.966202,116.332111,0,55,39853.1183217593,2009-02-09,02:50:23
39.966208,116.332198,0,53,39853.1183564815,2009-02-09,02:50:26
39.966209,116.33226,0,61,39853.1183796296,2009-02-09,02:50:28
39.966194,116.332304,0,73,39853.1184027778,2009-02-09,02:50:30
39.966182,116.33233,0,81,39853.1184606481,2009-02-09,02:50:35
39.966169,116.332331,0,80,39853.1185185185,2009-02-09,02:50:40
39.966158,116.332334,0,80,39853.1185763889,2009-02-09,02:50:45
39.966145,116.332326,0,80,39853.1186342593,2009-02-09,02:50:50
39.966125,116.33231,0,80,39853.1186921296,2009-02-09,02:50:55
39.966114,116.332397,0,85,39853.1187384259,2009-02-09,02:50:59
39.966094,116.332513,0,90,39853.1187615741,2009-02-09,02:51:01
39.966087,116.332609,0,92,39853.1187847222,2009-02-09,02:51:03
39.966084,116.332721,0,93,39853.1188078704,2009-02-09,02:51:05
39.966083,116.332786,0,92,39853.1188194444,2009-02-09,02:51:06
39.966081,116.33286,0,92,39853.1188310185,2009-02-09,02:51:07
39.966082,116.332932,0,91,39853.1188425926,2009-02-09,02:51:08
39.966084,116.33301,0,91,39853.1188541667,2009-02-09,02:51:09
39.966083,116.333093,0,91,39853.1188657407,2009-02-09,02:51:10
39.966081,116.333182,0,91,39853.1188773148,2009-02-09,02:51:11
39.966069,116.333269,0,93,39853.1188888889,2009-02-09,02:51:12
39.966063,116.333366,0,94,39853.118900463,2009-02-09,02:51:13
39.966035,116.333468,0,98,39853.118912037,2009-02-09,02:51:14
39.966028,116.33358,0,100,39853.1189236111,2009-02-09,02:51:15
39.965971,116.333667,0,108,39853.1189351852,2009-02-09,02:51:16
39.965921,116.333752,0,116,39853.1189467593,2009-02-09,02:51:17
39.965908,116.333858,0,119,39853.1189583333,2009-02-09,02:51:18
39.9659,116.333959,0,121,39853.1189699074,2009-02-09,02:51:19
39.965896,116.334053,0,123,39853.1189814815,2009-02-09,02:51:20
39.965891,116.334141,0,125,39853.1189930556,2009-02-09,02:51:21
39.965883,116.334227,0,128,39853.1190046296,2009-02-09,02:51:22
39.965874,116.334313,0,131,39853.1190162037,2009-02-09,02:51:23
39.965858,116.334397,0,133,39853.1190277778,2009-02-09,02:51:24
39.965837,116.334476,0,135,39853.1190393518,2009-02-09,02:51:25
39.965812,116.334559,0,137,39853.1190509259,2009-02-09,02:51:26
39.965794,116.334641,0,139,39853.1190625,2009-02-09,02:51:27
39.965777,116.334724,0,141,39853.1190740741,2009-02-09,02:51:28
39.965769,116.334807,0,142,39853.1190856481,2009-02-09,02:51:29
39.965779,116.334892,0,142,39853.1190972222,2009-02-09,02:51:30
39.965787,116.334992,0,144,39853.1191087963,2009-02-09,02:51:31
39.965793,116.335082,0,143,39853.1191203704,2009-02-09,02:51:32
39.965819,116.33517,0,139,39853.1191319444,2009-02-09,02:51:33
39.965821,116.335259,0,136,39853.1191435185,2009-02-09,02:51:34
39.965829,116.335362,0,137,39853.1191550926,2009-02-09,02:51:35
39.965841,116.335469,0,140,39853.1191666667,2009-02-09,02:51:36
39.965836,116.335574,0,141,39853.1191782407,2009-02-09,02:51:37
39.965834,116.335685,0,138,39853.1191898148,2009-02-09,02:51:38
39.965831,116.335801,0,138,39853.1192013889,2009-02-09,02:51:39
39.965838,116.335935,0,138,39853.119212963,2009-02-09,02:51:40
39.965846,116.336065,0,136,39853.119224537,2009-02-09,02:51:41
39.965864,116.336199,0,130,39853.1192361111,2009-02-09,02:51:42
39.965869,116.336328,0,130,39853.1192476852,2009-02-09,02:51:43
39.96586,116.336461,0,128,39853.1192592593,2009-02-09,02:51:44
39.965853,116.336597,0,130,39853.1192708333,2009-02-09,02:51:45
39.965848,116.33673,0,130,39853.1192824074,2009-02-09,02:51:46
39.965858,116.336875,0,129,39853.1192939815,2009-02-09,02:51:47
39.965867,116.337018,0,127,39853.1193055556,2009-02-09,02:51:48
39.965897,116.337167,0,128,39853.1193171296,2009-02-09,02:51:49
39.96591,116.337313,0,129,39853.1193287037,2009-02-09,02:51:50
39.965918,116.337441,0,128,39853.1193402778,2009-02-09,02:51:51
39.965934,116.33757,0,129,39853.1193518518,2009-02-09,02:51:52
39.965955,116.337692,0,128,39853.1193634259,2009-02-09,02:51:53
39.965974,116.3378,0,127,39853.119375,2009-02-09,02:51:54
39.965997,116.337905,0,127,39853.1193865741,2009-02-09,02:51:55
39.96602,116.338,0,128,39853.1193981481,2009-02-09,02:51:56
39.966035,116.338072,0,130,39853.1194097222,2009-02-09,02:51:57
39.96604,116.338141,0,134,39853.1194212963,2009-02-09,02:51:58
39.966053,116.338236,0,135,39853.1194444444,2009-02-09,02:52:00
39.966067,116.33832,0,133,39853.1194675926,2009-02-09,02:52:02
39.966069,116.338398,0,132,39853.1194907407,2009-02-09,02:52:04
39.966058,116.338459,0,133,39853.1195138889,2009-02-09,02:52:06
39.966049,116.338483,0,136,39853.1195717593,2009-02-09,02:52:11
39.966049,116.338483,0,136,39853.1196064815,2009-02-09,02:52:14
39.966049,116.338491,0,136,39853.1196296296,2009-02-09,02:52:16
39.966048,116.338502,0,136,39853.1196875,2009-02-09,02:52:21
39.966048,116.338512,0,136,39853.1197453704,2009-02-09,02:52:26
39.966053,116.338588,0,136,39853.1197800926,2009-02-09,02:52:29
39.966043,116.338662,0,135,39853.1198032407,2009-02-09,02:52:31
39.966056,116.338787,0,135,39853.1198263889,2009-02-09,02:52:33
39.966072,116.338865,0,135,39853.119837963,2009-02-09,02:52:34
39.966077,116.338933,0,135,39853.119849537,2009-02-09,02:52:35
39.96609,116.339046,0,134,39853.1198611111,2009-02-09,02:52:36
39.966106,116.339172,0,133,39853.1198726852,2009-02-09,02:52:37
39.966133,116.339296,0,132,39853.1198842593,2009-02-09,02:52:38
39.966154,116.339415,0,131,39853.1198958333,2009-02-09,02:52:39
39.966175,116.339529,0,131,39853.1199074074,2009-02-09,02:52:40
39.966186,116.339646,0,130,39853.1199189815,2009-02-09,02:52:41
39.966206,116.339761,0,129,39853.1199305556,2009-02-09,02:52:42
39.966215,116.339881,0,130,39853.1199421296,2009-02-09,02:52:43
39.966221,116.339993,0,129,39853.1199537037,2009-02-09,02:52:44
39.966227,116.340119,0,129,39853.1199652778,2009-02-09,02:52:45
39.966242,116.34023,0,129,39853.1199768518,2009-02-09,02:52:46
39.966247,116.340336,0,129,39853.1199884259,2009-02-09,02:52:47
39.966294,116.340469,0,128,39853.12,2009-02-09,02:52:48
39.966262,116.340544,0,130,39853.1200115741,2009-02-09,02:52:49
39.966208,116.34061,0,130,39853.1200231481,2009-02-09,02:52:50
39.966192,116.340694,0,127,39853.1200347222,2009-02-09,02:52:51
39.96616,116.340764,0,125,39853.1200462963,2009-02-09,02:52:52
39.966135,116.340837,0,125,39853.1200578704,2009-02-09,02:52:53
39.966151,116.340955,0,125,39853.1200694444,2009-02-09,02:52:54
39.966166,116.341066,0,122,39853.1200810185,2009-02-09,02:52:55
39.966142,116.341166,0,124,39853.1200925926,2009-02-09,02:52:56
39.96614,116.341276,0,123,39853.1201041667,2009-02-09,02:52:57
39.966113,116.341365,0,122,39853.1201157407,2009-02-09,02:52:58
39.966105,116.341467,0,124,39853.1201273148,2009-02-09,02:52:59
39.966084,116.341568,0,128,39853.1201388889,2009-02-09,02:53:00
39.966086,116.341673,0,126,39853.120150463,2009-02-09,02:53:01
39.966088,116.341784,0,125,39853.120162037,2009-02-09,02:53:02
39.966087,116.341884,0,125,39853.1201736111,2009-02-09,02:53:03
39.966092,116.341982,0,123,39853.1201851852,2009-02-09,02:53:04
39.966101,116.342082,0,120,39853.1201967593,2009-02-09,02:53:05
39.966106,116.342177,0,118,39853.1202083333,2009-02-09,02:53:06
39.966112,116.34227,0,116,39853.1202199074,2009-02-09,02:53:07
39.966112,116.342358,0,116,39853.1202314815,2009-02-09,02:53:08
39.966111,116.342446,0,117,39853.1202430556,2009-02-09,02:53:09
39.96611,116.342527,0,116,39853.1202546296,2009-02-09,02:53:10
39.966105,116.342606,0,117,39853.1202662037,2009-02-09,02:53:11
39.9661,116.34268,0,116,39853.1202777778,2009-02-09,02:53:12
39.966093,116.342752,0,118,39853.1202893518,2009-02-09,02:53:13
39.966094,116.342823,0,117,39853.1203009259,2009-02-09,02:53:14
39.966097,116.342902,0,117,39853.1203125,2009-02-09,02:53:15
39.966092,116.342981,0,116,39853.1203240741,2009-02-09,02:53:16
39.966093,116.343067,0,116,39853.1203356481,2009-02-09,02:53:17
39.966085,116.343146,0,117,39853.1203472222,2009-02-09,02:53:18
39.966081,116.343226,0,116,39853.1203587963,2009-02-09,02:53:19
39.966081,116.34331,0,117,39853.1203703704,2009-02-09,02:53:20
39.966083,116.34339,0,116,39853.1203819444,2009-02-09,02:53:21
39.96608,116.343467,0,118,39853.1203935185,2009-02-09,02:53:22
39.966084,116.343547,0,116,39853.1204050926,2009-02-09,02:53:23
39.966086,116.343614,0,116,39853.1204166667,2009-02-09,02:53:24
39.966087,116.343678,0,121,39853.1204513889,2009-02-09,02:53:27
39.966096,116.343694,0,119,39853.1205092593,2009-02-09,02:53:32
39.966095,116.343693,0,119,39853.1205671296,2009-02-09,02:53:37
39.966095,116.343693,0,119,39853.1206018519,2009-02-09,02:53:40
39.966096,116.343687,0,119,39853.120625,2009-02-09,02:53:42
39.966061,116.34376,0,126,39853.1206828704,2009-02-09,02:53:47
39.966048,116.343834,0,127,39853.1207175926,2009-02-09,02:53:50
39.966043,116.343918,0,129,39853.1207407407,2009-02-09,02:53:52
39.96605,116.344026,0,130,39853.1207638889,2009-02-09,02:53:54
39.966049,116.344094,0,131,39853.120775463,2009-02-09,02:53:55
39.966057,116.344158,0,132,39853.120787037,2009-02-09,02:53:56
39.966049,116.34423,0,130,39853.1207986111,2009-02-09,02:53:57
39.966032,116.34431,0,128,39853.1208101852,2009-02-09,02:53:58
39.966025,116.344396,0,126,39853.1208217593,2009-02-09,02:53:59
39.966022,116.344485,0,120,39853.1208333333,2009-02-09,02:54:00
39.966011,116.344586,0,118,39853.1208449074,2009-02-09,02:54:01
39.966015,116.344688,0,114,39853.1208564815,2009-02-09,02:54:02
39.966022,116.344787,0,111,39853.1208680556,2009-02-09,02:54:03
39.966037,116.344894,0,110,39853.1208796296,2009-02-09,02:54:04
39.96606,116.345006,0,110,39853.1208912037,2009-02-09,02:54:05
39.966077,116.34513,0,109,39853.1209027778,2009-02-09,02:54:06
39.966078,116.345257,0,104,39853.1209143519,2009-02-09,02:54:07
39.966084,116.345375,0,102,39853.1209259259,2009-02-09,02:54:08
39.966094,116.345505,0,99,39853.1209375,2009-02-09,02:54:09
39.966103,116.34563,0,99,39853.1209490741,2009-02-09,02:54:10
39.966119,116.345747,0,98,39853.1209606482,2009-02-09,02:54:11
39.966139,116.345868,0,97,39853.1209722222,2009-02-09,02:54:12
39.966156,116.345991,0,96,39853.1209837963,2009-02-09,02:54:13
39.966185,116.34612,0,95,39853.1209953704,2009-02-09,02:54:14
39.966251,116.346268,0,98,39853.1210069444,2009-02-09,02:54:15
39.966256,116.346378,0,97,39853.1210185185,2009-02-09,02:54:16
39.966271,116.346492,0,99,39853.1210300926,2009-02-09,02:54:17
39.966279,116.346596,0,101,39853.1210416667,2009-02-09,02:54:18
39.966279,116.346701,0,102,39853.1210532407,2009-02-09,02:54:19
39.966273,116.346803,0,100,39853.1210648148,2009-02-09,02:54:20
39.966265,116.346905,0,94,39853.1210763889,2009-02-09,02:54:21
39.966246,116.347004,0,81,39853.121087963,2009-02-09,02:54:22
39.966244,116.34711,0,75,39853.121099537,2009-02-09,02:54:23
39.966241,116.347223,0,66,39853.1211111111,2009-02-09,02:54:24
39.966245,116.347334,0,70,39853.1211226852,2009-02-09,02:54:25
39.966249,116.347454,0,73,39853.1211342593,2009-02-09,02:54:26
39.96625,116.347572,0,74,39853.1211458333,2009-02-09,02:54:27
39.966251,116.347689,0,76,39853.1211574074,2009-02-09,02:54:28
39.966259,116.347814,0,81,39853.1211689815,2009-02-09,02:54:29
39.966261,116.347937,0,85,39853.1211805556,2009-02-09,02:54:30
39.966256,116.348056,0,87,39853.1211921296,2009-02-09,02:54:31
39.966252,116.348181,0,90,39853.1212037037,2009-02-09,02:54:32
39.966253,116.348314,0,93,39853.1212152778,2009-02-09,02:54:33
39.966247,116.348436,0,97,39853.1212268519,2009-02-09,02:54:34
39.966239,116.348555,0,100,39853.1212384259,2009-02-09,02:54:35
39.966241,116.348671,0,103,39853.12125,2009-02-09,02:54:36
39.966236,116.348787,0,106,39853.1212615741,2009-02-09,02:54:37
39.966232,116.348911,0,109,39853.1212731482,2009-02-09,02:54:38
39.966224,116.349018,0,112,39853.1212847222,2009-02-09,02:54:39
39.96622,116.349123,0,114,39853.1212962963,2009-02-09,02:54:40
39.966215,116.349229,0,116,39853.1213078704,2009-02-09,02:54:41
39.96621,116.349342,0,119,39853.1213194444,2009-02-09,02:54:42
39.966204,116.349446,0,120,39853.1213310185,2009-02-09,02:54:43
39.966194,116.349547,0,122,39853.1213425926,2009-02-09,02:54:44
39.966185,116.349653,0,123,39853.1213541667,2009-02-09,02:54:45
39.966182,116.349761,0,125,39853.1213657407,2009-02-09,02:54:46
39.966187,116.349877,0,126,39853.1213773148,2009-02-09,02:54:47
39.966191,116.349989,0,127,39853.1213888889,2009-02-09,02:54:48
39.966194,116.350105,0,128,39853.121400463,2009-02-09,02:54:49
39.966189,116.350218,0,131,39853.121412037,2009-02-09,02:54:50
39.966193,116.350326,0,133,39853.1214236111,2009-02-09,02:54:51
39.966197,116.350434,0,135,39853.1214351852,2009-02-09,02:54:52
39.966203,116.350542,0,135,39853.1214467593,2009-02-09,02:54:53
39.966201,116.350656,0,136,39853.1214583333,2009-02-09,02:54:54
39.966201,116.350766,0,137,39853.1214699074,2009-02-09,02:54:55
39.966196,116.350873,0,138,39853.1214814815,2009-02-09,02:54:56
39.966193,116.350982,0,140,39853.1214930556,2009-02-09,02:54:57
39.96619,116.351084,0,142,39853.1215046296,2009-02-09,02:54:58
39.966183,116.351186,0,142,39853.1215162037,2009-02-09,02:54:59
39.966175,116.351282,0,143,39853.1215277778,2009-02-09,02:55:00
39.966166,116.351373,0,143,39853.1215393519,2009-02-09,02:55:01
39.966157,116.351471,0,142,39853.1215509259,2009-02-09,02:55:02
39.966147,116.351561,0,141,39853.1215625,2009-02-09,02:55:03
39.966135,116.351645,0,138,39853.1215740741,2009-02-09,02:55:04
39.966118,116.351717,0,138,39853.1215856481,2009-02-09,02:55:05
39.966092,116.351775,0,137,39853.1215972222,2009-02-09,02:55:06
39.966089,116.351839,0,136,39853.1216087963,2009-02-09,02:55:07
39.966089,116.351922,0,133,39853.1216319444,2009-02-09,02:55:09
39.966089,116.351922,0,133,39853.1216666667,2009-02-09,02:55:12
39.966084,116.351927,0,131,39853.1216898148,2009-02-09,02:55:14
39.966084,116.351918,0,131,39853.1217476852,2009-02-09,02:55:19
39.966086,116.351959,0,131,39853.1218055556,2009-02-09,02:55:24
39.966111,116.352051,0,130,39853.1218287037,2009-02-09,02:55:26
39.966134,116.352113,0,130,39853.1218402778,2009-02-09,02:55:27
39.96615,116.352181,0,129,39853.1218518519,2009-02-09,02:55:28
39.966161,116.352302,0,127,39853.121875,2009-02-09,02:55:30
39.966159,116.352365,0,127,39853.1218865741,2009-02-09,02:55:31
39.96616,116.352428,0,127,39853.1218981481,2009-02-09,02:55:32
39.966161,116.352507,0,128,39853.1219097222,2009-02-09,02:55:33
39.966159,116.352584,0,128,39853.1219212963,2009-02-09,02:55:34
39.966157,116.352654,0,127,39853.1219328704,2009-02-09,02:55:35
39.966155,116.352727,0,128,39853.1219444444,2009-02-09,02:55:36
39.966137,116.352796,0,125,39853.1219560185,2009-02-09,02:55:37
39.966135,116.352879,0,126,39853.1219675926,2009-02-09,02:55:38
39.966131,116.352963,0,127,39853.1219791667,2009-02-09,02:55:39
39.966131,116.353052,0,128,39853.1219907407,2009-02-09,02:55:40
39.96613,116.353139,0,127,39853.1220023148,2009-02-09,02:55:41
39.966128,116.353232,0,128,39853.1220138889,2009-02-09,02:55:42
39.966132,116.353329,0,128,39853.122025463,2009-02-09,02:55:43
39.966131,116.353424,0,128,39853.122037037,2009-02-09,02:55:44
39.966125,116.353508,0,121,39853.1220486111,2009-02-09,02:55:45
39.966133,116.353602,0,119,39853.1220601852,2009-02-09,02:55:46
39.966112,116.35368,0,120,39853.1220717593,2009-02-09,02:55:47
39.966097,116.353763,0,120,39853.1220833333,2009-02-09,02:55:48
39.966092,116.353856,0,120,39853.1220949074,2009-02-09,02:55:49
39.966103,116.353963,0,120,39853.1221064815,2009-02-09,02:55:50
39.966097,116.354065,0,120,39853.1221180556,2009-02-09,02:55:51
39.966097,116.35416,0,119,39853.1221296296,2009-02-09,02:55:52
39.966093,116.354275,0,118,39853.1221412037,2009-02-09,02:55:53
39.966088,116.35438,0,118,39853.1221527778,2009-02-09,02:55:54
39.966088,116.354481,0,117,39853.1221643519,2009-02-09,02:55:55
39.966085,116.354588,0,117,39853.1221759259,2009-02-09,02:55:56
39.966091,116.354699,0,118,39853.1221875,2009-02-09,02:55:57
39.966088,116.354804,0,117,39853.1221990741,2009-02-09,02:55:58
39.966084,116.354916,0,117,39853.1222106481,2009-02-09,02:55:59
39.966087,116.355034,0,116,39853.1222222222,2009-02-09,02:56:00
39.966087,116.355154,0,121,39853.1222337963,2009-02-09,02:56:01
39.966081,116.355269,0,120,39853.1222453704,2009-02-09,02:56:02
39.966077,116.355381,0,121,39853.1222569444,2009-02-09,02:56:03
39.966073,116.355498,0,120,39853.1222685185,2009-02-09,02:56:04
39.966068,116.355615,0,121,39853.1222800926,2009-02-09,02:56:05
39.966059,116.355741,0,128,39853.1222916667,2009-02-09,02:56:06
39.966059,116.355858,0,130,39853.1223032407,2009-02-09,02:56:07
39.966055,116.355977,0,131,39853.1223148148,2009-02-09,02:56:08
39.96605,116.356091,0,130,39853.1223263889,2009-02-09,02:56:09
39.96604,116.356208,0,132,39853.122337963,2009-02-09,02:56:10
39.966018,116.356329,0,130,39853.122349537,2009-02-09,02:56:11
39.966018,116.356451,0,129,39853.1223611111,2009-02-09,02:56:12
39.966013,116.356565,0,131,39853.1223726852,2009-02-09,02:56:13
39.966014,116.356677,0,131,39853.1223842593,2009-02-09,02:56:14
39.966023,116.356795,0,131,39853.1223958333,2009-02-09,02:56:15
39.966027,116.356909,0,134,39853.1224074074,2009-02-09,02:56:16
39.966044,116.357036,0,130,39853.1224189815,2009-02-09,02:56:17
39.966042,116.357141,0,127,39853.1224305556,2009-02-09,02:56:18
39.966041,116.357249,0,127,39853.1224421296,2009-02-09,02:56:19
39.966039,116.357346,0,125,39853.1224537037,2009-02-09,02:56:20
39.966033,116.35744,0,125,39853.1224652778,2009-02-09,02:56:21
39.966032,116.357532,0,123,39853.1224768519,2009-02-09,02:56:22
39.96602,116.357616,0,125,39853.1224884259,2009-02-09,02:56:23
39.966031,116.35771,0,124,39853.1225,2009-02-09,02:56:24
39.966039,116.357802,0,123,39853.1225115741,2009-02-09,02:56:25
39.966042,116.357907,0,133,39853.1225231481,2009-02-09,02:56:26
39.966043,116.357997,0,134,39853.1225347222,2009-02-09,02:56:27
39.966046,116.358094,0,136,39853.1225462963,2009-02-09,02:56:28
39.966048,116.358181,0,136,39853.1225578704,2009-02-09,02:56:29
39.966044,116.35827,0,135,39853.1225694444,2009-02-09,02:56:30
39.966057,116.358367,0,130,39853.1225810185,2009-02-09,02:56:31
39.966059,116.358459,0,131,39853.1225925926,2009-02-09,02:56:32
39.966051,116.358561,0,135,39853.1226041667,2009-02-09,02:56:33
39.966049,116.358658,0,135,39853.1226157407,2009-02-09,02:56:34
39.966072,116.358775,0,141,39853.1226273148,2009-02-09,02:56:35
39.966079,116.358876,0,142,39853.1226388889,2009-02-09,02:56:36
39.966082,116.358972,0,137,39853.122650463,2009-02-09,02:56:37
39.966072,116.359074,0,134,39853.122662037,2009-02-09,02:56:38
39.966079,116.359178,0,134,39853.1226736111,2009-02-09,02:56:39
39.966084,116.359279,0,133,39853.1226851852,2009-02-09,02:56:40
39.96612,116.359397,0,130,39853.1226967593,2009-02-09,02:56:41
39.966102,116.359508,0,126,39853.1227083333,2009-02-09,02:56:42
39.966103,116.359604,0,126,39853.1227199074,2009-02-09,02:56:43
39.966107,116.35971,0,125,39853.1227314815,2009-02-09,02:56:44
39.966118,116.359817,0,122,39853.1227430556,2009-02-09,02:56:45
39.966123,116.359922,0,121,39853.1227546296,2009-02-09,02:56:46
39.966121,116.360017,0,119,39853.1227662037,2009-02-09,02:56:47
39.966133,116.360111,0,117,39853.1227777778,2009-02-09,02:56:48
39.966139,116.360198,0,118,39853.1227893519,2009-02-09,02:56:49
39.966149,116.360284,0,118,39853.1228009259,2009-02-09,02:56:50
39.966152,116.360378,0,117,39853.1228125,2009-02-09,02:56:51
39.966154,116.360473,0,119,39853.1228240741,2009-02-09,02:56:52
39.966154,116.360547,0,119,39853.1228356481,2009-02-09,02:56:53
39.966158,116.360621,0,120,39853.1228472222,2009-02-09,02:56:54
39.966158,116.360688,0,120,39853.1228587963,2009-02-09,02:56:55
39.966169,116.360763,0,120,39853.1228703704,2009-02-09,02:56:56
39.966167,116.360831,0,121,39853.1228819444,2009-02-09,02:56:57
39.966166,116.360893,0,120,39853.1228935185,2009-02-09,02:56:58
39.966162,116.360983,0,120,39853.1229166667,2009-02-09,02:57:00
39.966134,116.361061,0,124,39853.1229398148,2009-02-09,02:57:02
39.966149,116.361116,0,126,39853.122974537,2009-02-09,02:57:05
39.965974,116.361383,0,107,39853.1250462963,2009-02-09,03:00:04
39.965968,116.361387,0,107,39853.1250694444,2009-02-09,03:00:06
39.96597,116.361373,0,108,39853.1251273148,2009-02-09,03:00:11
39.965963,116.361358,0,112,39853.1251851852,2009-02-09,03:00:16
39.966018,116.361368,0,111,39853.1252314815,2009-02-09,03:00:20
39.966028,116.361362,0,109,39853.1252893518,2009-02-09,03:00:25
39.966028,116.361365,0,109,39853.1253472222,2009-02-09,03:00:30
39.966029,116.361368,0,110,39853.1254050926,2009-02-09,03:00:35
39.966029,116.361371,0,110,39853.125462963,2009-02-09,03:00:40
39.966029,116.361371,0,110,39853.1254976852,2009-02-09,03:00:43
39.966029,116.361372,0,110,39853.1255208333,2009-02-09,03:00:45
39.966066,116.361363,0,110,39853.1255787037,2009-02-09,03:00:50
39.966063,116.361403,0,109,39853.1256365741,2009-02-09,03:00:55
39.966024,116.361444,0,109,39853.1256597222,2009-02-09,03:00:57
39.966022,116.361526,0,109,39853.1256828704,2009-02-09,03:00:59
39.966004,116.361586,0,110,39853.1256944444,2009-02-09,03:01:00
39.966003,116.361648,0,110,39853.1257060185,2009-02-09,03:01:01
39.966,116.361717,0,110,39853.1257175926,2009-02-09,03:01:02
39.966001,116.361799,0,109,39853.1257291667,2009-02-09,03:01:03
39.966002,116.361874,0,110,39853.1257407407,2009-02-09,03:01:04
39.966004,116.361948,0,110,39853.1257523148,2009-02-09,03:01:05
39.966003,116.36202,0,110,39853.1257638889,2009-02-09,03:01:06
39.966009,116.362112,0,110,39853.125775463,2009-02-09,03:01:07
39.966036,116.362215,0,109,39853.125787037,2009-02-09,03:01:08
39.966041,116.362288,0,109,39853.1257986111,2009-02-09,03:01:09
39.966041,116.362362,0,108,39853.1258101852,2009-02-09,03:01:10
39.96604,116.362433,0,108,39853.1258217593,2009-02-09,03:01:11
39.966045,116.3625,0,108,39853.1258333333,2009-02-09,03:01:12
39.966051,116.362561,0,107,39853.1258449074,2009-02-09,03:01:13
39.966059,116.362623,0,107,39853.1258564815,2009-02-09,03:01:14
39.96607,116.362687,0,107,39853.1258680556,2009-02-09,03:01:15
39.966121,116.362796,0,107,39853.1258912037,2009-02-09,03:01:17
39.96614,116.362898,0,106,39853.1259143518,2009-02-09,03:01:19
39.966164,116.362997,0,105,39853.1259375,2009-02-09,03:01:21
39.966208,116.363093,0,104,39853.1259606481,2009-02-09,03:01:23
39.966237,116.363169,0,104,39853.1259837963,2009-02-09,03:01:25
39.966289,116.363263,0,103,39853.1260069444,2009-02-09,03:01:27
39.966303,116.363378,0,103,39853.1260300926,2009-02-09,03:01:29
39.966305,116.363439,0,103,39853.1260416667,2009-02-09,03:01:30
39.966282,116.363563,0,103,39853.1260648148,2009-02-09,03:01:32
39.966289,116.363629,0,102,39853.1260763889,2009-02-09,03:01:33
39.966274,116.363698,0,102,39853.126087963,2009-02-09,03:01:34
39.966269,116.363767,0,102,39853.126099537,2009-02-09,03:01:35
39.966276,116.36384,0,102,39853.1261111111,2009-02-09,03:01:36
39.966281,116.363912,0,102,39853.1261226852,2009-02-09,03:01:37
39.966271,116.363982,0,102,39853.1261342593,2009-02-09,03:01:38
39.966277,116.364057,0,102,39853.1261458333,2009-02-09,03:01:39
39.966282,116.364131,0,102,39853.1261574074,2009-02-09,03:01:40
39.966285,116.364206,0,103,39853.1261689815,2009-02-09,03:01:41
39.966289,116.364286,0,103,39853.1261805556,2009-02-09,03:01:42
39.96629,116.364368,0,103,39853.1261921296,2009-02-09,03:01:43
39.96629,116.364441,0,103,39853.1262037037,2009-02-09,03:01:44
39.966287,116.364507,0,104,39853.1262152778,2009-02-09,03:01:45
39.966285,116.364572,0,104,39853.1262268518,2009-02-09,03:01:46
39.966288,116.364639,0,104,39853.1262384259,2009-02-09,03:01:47
39.966294,116.364705,0,105,39853.12625,2009-02-09,03:01:48
39.966297,116.364776,0,105,39853.1262615741,2009-02-09,03:01:49
39.9663,116.364849,0,106,39853.1262731481,2009-02-09,03:01:50
39.966303,116.364929,0,106,39853.1262847222,2009-02-09,03:01:51
39.966308,116.365025,0,106,39853.1262962963,2009-02-09,03:01:52
39.966319,116.36513,0,107,39853.1263078704,2009-02-09,03:01:53
39.96632,116.365216,0,107,39853.1263194444,2009-02-09,03:01:54
39.966325,116.365315,0,108,39853.1263310185,2009-02-09,03:01:55
39.966321,116.365413,0,109,39853.1263425926,2009-02-09,03:01:56
39.966316,116.365504,0,110,39853.1263541667,2009-02-09,03:01:57
39.966318,116.36562,0,111,39853.1263657407,2009-02-09,03:01:58
39.966316,116.36571,0,111,39853.1263773148,2009-02-09,03:01:59
39.966318,116.365807,0,112,39853.1263888889,2009-02-09,03:02:00
39.966314,116.365894,0,114,39853.126400463,2009-02-09,03:02:01
39.966313,116.365973,0,114,39853.126412037,2009-02-09,03:02:02
39.966312,116.366048,0,115,39853.1264236111,2009-02-09,03:02:03
39.966309,116.366113,0,116,39853.1264351852,2009-02-09,03:02:04
39.966295,116.366169,0,117,39853.1264467593,2009-02-09,03:02:05
39.96629,116.366272,0,118,39853.1264699074,2009-02-09,03:02:07
39.966286,116.366371,0,119,39853.1264930556,2009-02-09,03:02:09
39.966284,116.366452,0,120,39853.1265162037,2009-02-09,03:02:11
39.96628,116.366513,0,121,39853.1265393518,2009-02-09,03:02:13
39.966275,116.366556,0,123,39853.1265972222,2009-02-09,03:02:18
39.966275,116.366556,0,123,39853.1266319444,2009-02-09,03:02:21
39.966278,116.36656,0,125,39853.1266550926,2009-02-09,03:02:23
39.966274,116.366581,0,125,39853.126712963,2009-02-09,03:02:28
39.966241,116.366644,0,126,39853.1267361111,2009-02-09,03:02:30
39.966231,116.366738,0,126,39853.1267592593,2009-02-09,03:02:32
39.966224,116.366847,0,126,39853.1267824074,2009-02-09,03:02:34
39.966247,116.366905,0,126,39853.1267939815,2009-02-09,03:02:35
39.966283,116.366975,0,125,39853.1268055556,2009-02-09,03:02:36
39.966342,116.367064,0,124,39853.1268171296,2009-02-09,03:02:37
39.966373,116.367149,0,124,39853.1268287037,2009-02-09,03:02:38
39.966378,116.367229,0,124,39853.1268402778,2009-02-09,03:02:39
39.966391,116.367316,0,123,39853.1268518518,2009-02-09,03:02:40
39.966395,116.367409,0,123,39853.1268634259,2009-02-09,03:02:41
39.966412,116.367492,0,123,39853.126875,2009-02-09,03:02:42
39.966417,116.367589,0,123,39853.1268865741,2009-02-09,03:02:43
39.966427,116.367693,0,123,39853.1268981481,2009-02-09,03:02:44
39.966434,116.367803,0,122,39853.1269097222,2009-02-09,03:02:45
39.96643,116.367919,0,122,39853.1269212963,2009-02-09,03:02:46
39.966423,116.36803,0,122,39853.1269328704,2009-02-09,03:02:47
39.966434,116.368129,0,121,39853.1269444444,2009-02-09,03:02:48
39.966445,116.368265,0,121,39853.1269560185,2009-02-09,03:02:49
39.966447,116.368385,0,121,39853.1269675926,2009-02-09,03:02:50
39.966452,116.368494,0,121,39853.1269791667,2009-02-09,03:02:51
39.966476,116.368614,0,121,39853.1269907407,2009-02-09,03:02:52
39.966488,116.368725,0,121,39853.1270023148,2009-02-09,03:02:53
39.966487,116.368825,0,120,39853.1270138889,2009-02-09,03:02:54
39.966491,116.368932,0,121,39853.127025463,2009-02-09,03:02:55
39.966503,116.369029,0,122,39853.127037037,2009-02-09,03:02:56
39.966521,116.369133,0,124,39853.1270486111,2009-02-09,03:02:57
39.966554,116.36923,0,127,39853.1270601852,2009-02-09,03:02:58
39.966592,116.369322,0,132,39853.1270717593,2009-02-09,03:02:59
39.966588,116.369422,0,134,39853.1270833333,2009-02-09,03:03:00
39.966581,116.369519,0,135,39853.1270949074,2009-02-09,03:03:01
39.966571,116.369613,0,136,39853.1271064815,2009-02-09,03:03:02
39.966567,116.369712,0,136,39853.1271180556,2009-02-09,03:03:03
39.966566,116.369812,0,136,39853.1271296296,2009-02-09,03:03:04
39.966566,116.369923,0,136,39853.1271412037,2009-02-09,03:03:05
39.966562,116.370031,0,136,39853.1271527778,2009-02-09,03:03:06
39.966555,116.370142,0,136,39853.1271643518,2009-02-09,03:03:07
39.966541,116.370257,0,136,39853.1271759259,2009-02-09,03:03:08
39.966538,116.370375,0,135,39853.1271875,2009-02-09,03:03:09
39.966537,116.370491,0,135,39853.1271990741,2009-02-09,03:03:10
39.966544,116.370629,0,134,39853.1272106481,2009-02-09,03:03:11
39.96655,116.370777,0,134,39853.1272222222,2009-02-09,03:03:12
39.966546,116.370909,0,135,39853.1272337963,2009-02-09,03:03:13
39.966558,116.371062,0,136,39853.1272453704,2009-02-09,03:03:14
39.966557,116.371192,0,137,39853.1272569444,2009-02-09,03:03:15
39.966547,116.371319,0,138,39853.1272685185,2009-02-09,03:03:16
39.96653,116.371446,0,139,39853.1272800926,2009-02-09,03:03:17
39.966511,116.371566,0,139,39853.1272916667,2009-02-09,03:03:18
39.966495,116.371679,0,140,39853.1273032407,2009-02-09,03:03:19
39.966468,116.371791,0,140,39853.1273148148,2009-02-09,03:03:20
39.966449,116.3719,0,141,39853.1273263889,2009-02-09,03:03:21
39.966418,116.372015,0,142,39853.127337963,2009-02-09,03:03:22
39.966382,116.372131,0,143,39853.127349537,2009-02-09,03:03:23
39.966322,116.372238,0,143,39853.1273611111,2009-02-09,03:03:24
39.96628,116.372361,0,144,39853.1273726852,2009-02-09,03:03:25
39.966252,116.372485,0,145,39853.1273842593,2009-02-09,03:03:26
39.966228,116.372617,0,146,39853.1273958333,2009-02-09,03:03:27
39.966215,116.372747,0,146,39853.1274074074,2009-02-09,03:03:28
39.966217,116.372865,0,148,39853.1274189815,2009-02-09,03:03:29
39.966221,116.372986,0,150,39853.1274305556,2009-02-09,03:03:30
39.966224,116.373113,0,151,39853.1274421296,2009-02-09,03:03:31
39.966228,116.373237,0,151,39853.1274537037,2009-02-09,03:03:32
39.96623,116.373352,0,152,39853.1274652778,2009-02-09,03:03:33
39.96623,116.373449,0,152,39853.1274768518,2009-02-09,03:03:34
39.966229,116.373544,0,153,39853.1274884259,2009-02-09,03:03:35
39.96622,116.373617,0,152,39853.1275,2009-02-09,03:03:36
39.966214,116.373686,0,153,39853.1275115741,2009-02-09,03:03:37
39.966165,116.373768,0,153,39853.1275347222,2009-02-09,03:03:39
39.966125,116.3738,0,154,39853.1275462963,2009-02-09,03:03:40
39.966053,116.373825,0,153,39853.1275578704,2009-02-09,03:03:41
39.966002,116.373829,0,152,39853.1275694444,2009-02-09,03:03:42
39.965924,116.373814,0,149,39853.1275810185,2009-02-09,03:03:43
39.965846,116.373809,0,146,39853.1275925926,2009-02-09,03:03:44
39.965759,116.373795,0,147,39853.1276041667,2009-02-09,03:03:45
39.965673,116.373781,0,147,39853.1276157407,2009-02-09,03:03:46
39.965579,116.373765,0,145,39853.1276273148,2009-02-09,03:03:47
39.965482,116.37376,0,148,39853.1276388889,2009-02-09,03:03:48
39.965385,116.373751,0,148,39853.127650463,2009-02-09,03:03:49
39.965287,116.373745,0,148,39853.127662037,2009-02-09,03:03:50
39.96519,116.373738,0,146,39853.1276736111,2009-02-09,03:03:51
39.965096,116.373737,0,148,39853.1276851852,2009-02-09,03:03:52
39.964993,116.373731,0,146,39853.1276967593,2009-02-09,03:03:53
39.964901,116.373721,0,144,39853.1277083333,2009-02-09,03:03:54
39.964814,116.373719,0,144,39853.1277199074,2009-02-09,03:03:55
39.964726,116.373711,0,143,39853.1277314815,2009-02-09,03:03:56
39.964634,116.373702,0,142,39853.1277430556,2009-02-09,03:03:57
39.964538,116.373693,0,141,39853.1277546296,2009-02-09,03:03:58
39.96444,116.373675,0,138,39853.1277662037,2009-02-09,03:03:59
39.964343,116.373661,0,135,39853.1277777778,2009-02-09,03:04:00
39.964246,116.373659,0,133,39853.1277893518,2009-02-09,03:04:01
39.964157,116.373642,0,131,39853.1278009259,2009-02-09,03:04:02
39.964072,116.373629,0,130,39853.1278125,2009-02-09,03:04:03
39.963996,116.373617,0,129,39853.1278240741,2009-02-09,03:04:04
39.963925,116.373607,0,120,39853.1278356481,2009-02-09,03:04:05
39.963861,116.373597,0,119,39853.1278472222,2009-02-09,03:04:06
39.963803,116.373593,0,119,39853.1278587963,2009-02-09,03:04:07
39.963752,116.373586,0,118,39853.1278703704,2009-02-09,03:04:08
39.963696,116.373586,0,116,39853.1278935185,2009-02-09,03:04:10
39.963694,116.373584,0,114,39853.1279513889,2009-02-09,03:04:15
39.963691,116.373584,0,113,39853.1280092593,2009-02-09,03:04:20
39.963691,116.373584,0,113,39853.1280439815,2009-02-09,03:04:23
39.963691,116.373587,0,113,39853.1280671296,2009-02-09,03:04:25
39.963644,116.373587,0,112,39853.1281018518,2009-02-09,03:04:28
39.963608,116.373501,0,113,39853.128125,2009-02-09,03:04:30
39.963572,116.37346,0,115,39853.1281365741,2009-02-09,03:04:31
39.963491,116.37346,0,116,39853.1281597222,2009-02-09,03:04:33
39.963471,116.373581,0,99,39853.1281712963,2009-02-09,03:04:34
39.963427,116.373563,0,103,39853.1281944444,2009-02-09,03:04:36
39.963365,116.373552,0,104,39853.1282175926,2009-02-09,03:04:38
39.963275,116.373547,0,105,39853.1282407407,2009-02-09,03:04:40
39.963184,116.373555,0,106,39853.1282638889,2009-02-09,03:04:42
39.9631,116.373565,0,107,39853.128287037,2009-02-09,03:04:44
39.963053,116.373557,0,107,39853.1282986111,2009-02-09,03:04:45
39.962987,116.373584,0,107,39853.1283101852,2009-02-09,03:04:46
39.96294,116.373587,0,109,39853.1283217593,2009-02-09,03:04:47
39.962891,116.373593,0,109,39853.1283333333,2009-02-09,03:04:48
39.96282,116.37358,0,110,39853.1283449074,2009-02-09,03:04:49
39.962764,116.373592,0,110,39853.1283564815,2009-02-09,03:04:50
39.96271,116.373595,0,110,39853.1283680556,2009-02-09,03:04:51
39.962639,116.373602,0,110,39853.1283796296,2009-02-09,03:04:52
39.962562,116.37361,0,113,39853.1283912037,2009-02-09,03:04:53
39.962494,116.373617,0,113,39853.1284027778,2009-02-09,03:04:54
39.962422,116.373627,0,113,39853.1284143519,2009-02-09,03:04:55
39.962335,116.37365,0,114,39853.1284259259,2009-02-09,03:04:56
39.962248,116.373665,0,114,39853.1284375,2009-02-09,03:04:57
39.962165,116.373642,0,115,39853.1284490741,2009-02-09,03:04:58
39.962083,116.373552,0,116,39853.1284606481,2009-02-09,03:04:59
39.961958,116.373568,0,117,39853.1284722222,2009-02-09,03:05:00
39.961842,116.373568,0,117,39853.1284837963,2009-02-09,03:05:01
39.961726,116.373592,0,117,39853.1284953704,2009-02-09,03:05:02
39.961618,116.373586,0,118,39853.1285069444,2009-02-09,03:05:03
39.961505,116.373556,0,119,39853.1285185185,2009-02-09,03:05:04
39.961392,116.373542,0,120,39853.1285300926,2009-02-09,03:05:05
39.96128,116.373537,0,121,39853.1285416667,2009-02-09,03:05:06
39.961166,116.373527,0,121,39853.1285532407,2009-02-09,03:05:07
39.961036,116.3735,0,122,39853.1285648148,2009-02-09,03:05:08
39.96092,116.373483,0,123,39853.1285763889,2009-02-09,03:05:09
39.960821,116.373476,0,123,39853.128587963,2009-02-09,03:05:10
39.960738,116.373472,0,123,39853.128599537,2009-02-09,03:05:11
39.960651,116.373463,0,123,39853.1286111111,2009-02-09,03:05:12
39.96055,116.37345,0,124,39853.1286226852,2009-02-09,03:05:13
39.96046,116.373437,0,125,39853.1286342593,2009-02-09,03:05:14
39.960366,116.37342,0,126,39853.1286458333,2009-02-09,03:05:15
39.96027,116.373407,0,127,39853.1286574074,2009-02-09,03:05:16
39.960174,116.373384,0,128,39853.1286689815,2009-02-09,03:05:17
39.960075,116.37337,0,129,39853.1286805556,2009-02-09,03:05:18
39.959974,116.373351,0,130,39853.1286921296,2009-02-09,03:05:19
39.959876,116.373339,0,131,39853.1287037037,2009-02-09,03:05:20
39.959776,116.373321,0,132,39853.1287152778,2009-02-09,03:05:21
39.959654,116.373319,0,136,39853.1287268519,2009-02-09,03:05:22
39.959529,116.373317,0,140,39853.1287384259,2009-02-09,03:05:23
39.95944,116.373311,0,142,39853.12875,2009-02-09,03:05:24
39.959343,116.373287,0,143,39853.1287615741,2009-02-09,03:05:25
39.95925,116.373278,0,137,39853.1287731482,2009-02-09,03:05:26
39.959141,116.373256,0,136,39853.1287847222,2009-02-09,03:05:27
39.959024,116.373248,0,134,39853.1287962963,2009-02-09,03:05:28
39.958921,116.373229,0,135,39853.1288078704,2009-02-09,03:05:29
39.958809,116.373216,0,136,39853.1288194444,2009-02-09,03:05:30
39.958682,116.373186,0,135,39853.1288310185,2009-02-09,03:05:31
39.958565,116.373167,0,136,39853.1288425926,2009-02-09,03:05:32
39.958458,116.373147,0,135,39853.1288541667,2009-02-09,03:05:33
39.958349,116.373128,0,136,39853.1288657407,2009-02-09,03:05:34
39.958246,116.373111,0,134,39853.1288773148,2009-02-09,03:05:35
39.958163,116.373087,0,135,39853.1288888889,2009-02-09,03:05:36
39.958041,116.373038,0,135,39853.128900463,2009-02-09,03:05:37
39.957932,116.373016,0,135,39853.128912037,2009-02-09,03:05:38
39.95783,116.372995,0,136,39853.1289236111,2009-02-09,03:05:39
39.957728,116.372972,0,137,39853.1289351852,2009-02-09,03:05:40
39.957627,116.372936,0,137,39853.1289467593,2009-02-09,03:05:41
39.957531,116.372899,0,137,39853.1289583333,2009-02-09,03:05:42
39.957446,116.372875,0,138,39853.1289699074,2009-02-09,03:05:43
39.957376,116.372856,0,139,39853.1289814815,2009-02-09,03:05:44
39.957311,116.372836,0,140,39853.1289930556,2009-02-09,03:05:45
39.957251,116.372834,0,141,39853.1290046296,2009-02-09,03:05:46
39.957196,116.372853,0,141,39853.1290277778,2009-02-09,03:05:48
39.957129,116.372877,0,141,39853.1290509259,2009-02-09,03:05:50
39.957078,116.372928,0,141,39853.1290740741,2009-02-09,03:05:52
39.957063,116.373053,0,138,39853.1290856482,2009-02-09,03:05:53
39.957085,116.373182,0,135,39853.1290972222,2009-02-09,03:05:54
39.957176,116.373256,0,134,39853.1291087963,2009-02-09,03:05:55
39.957248,116.373304,0,134,39853.1291203704,2009-02-09,03:05:56
39.957315,116.373324,0,133,39853.1291319444,2009-02-09,03:05:57
39.957369,116.373341,0,132,39853.1291435185,2009-02-09,03:05:58
39.957427,116.373345,0,132,39853.1291550926,2009-02-09,03:05:59
39.957493,116.373348,0,132,39853.1291666667,2009-02-09,03:06:00
39.95756,116.37335,0,132,39853.1291782407,2009-02-09,03:06:01
39.957657,116.373335,0,130,39853.1292013889,2009-02-09,03:06:03
39.957709,116.373331,0,130,39853.129212963,2009-02-09,03:06:04
39.95777,116.373335,0,129,39853.129224537,2009-02-09,03:06:05
39.95783,116.373348,0,129,39853.1292361111,2009-02-09,03:06:06
39.957887,116.373356,0,128,39853.1292476852,2009-02-09,03:06:07
39.957931,116.373344,0,125,39853.1292708333,2009-02-09,03:06:09
39.957997,116.373334,0,123,39853.1293055556,2009-02-09,03:06:12
39.958017,116.373271,0,121,39853.1293287037,2009-02-09,03:06:14
39.957986,116.373224,0,128,39853.1293402778,2009-02-09,03:06:15
39.958009,116.373186,0,136,39853.1293981481,2009-02-09,03:06:20
39.958021,116.373184,0,139,39853.1294560185,2009-02-09,03:06:25
39.958032,116.373183,0,144,39853.1295138889,2009-02-09,03:06:30
39.958074,116.373171,0,153,39853.1295601852,2009-02-09,03:06:34
39.95814,116.373171,0,165,39853.1295717593,2009-02-09,03:06:35
39.958198,116.373184,0,168,39853.1295833333,2009-02-09,03:06:36
39.95822,116.37322,0,183,39853.1295949074,2009-02-09,03:06:37
39.958298,116.373231,0,192,39853.1296064815,2009-02-09,03:06:38
39.958359,116.373232,0,200,39853.1296296296,2009-02-09,03:06:40
39.958421,116.37322,0,209,39853.1296527778,2009-02-09,03:06:42
39.958484,116.373217,0,216,39853.1296759259,2009-02-09,03:06:44
39.958524,116.373215,0,223,39853.1296990741,2009-02-09,03:06:46
39.958561,116.373195,0,234,39853.1297453704,2009-02-09,03:06:50
39.958634,116.3732,0,244,39853.1297685185,2009-02-09,03:06:52
39.958721,116.373211,0,250,39853.1297916667,2009-02-09,03:06:54
39.958768,116.373234,0,244,39853.1298148148,2009-02-09,03:06:56
39.958825,116.373238,0,245,39853.1298263889,2009-02-09,03:06:57
39.958876,116.373237,0,249,39853.129837963,2009-02-09,03:06:58
39.958929,116.373242,0,251,39853.129849537,2009-02-09,03:06:59
39.95898,116.373241,0,253,39853.1298611111,2009-02-09,03:07:00
39.959033,116.373244,0,254,39853.1298726852,2009-02-09,03:07:01
39.959093,116.373249,0,255,39853.1298842593,2009-02-09,03:07:02
39.95916,116.373253,0,257,39853.1298958333,2009-02-09,03:07:03
39.959226,116.373259,0,258,39853.1299074074,2009-02-09,03:07:04
39.959319,116.37325,0,250,39853.1299189815,2009-02-09,03:07:05
39.959403,116.373244,0,245,39853.1299305556,2009-02-09,03:07:06
39.959505,116.373253,0,236,39853.1299421296,2009-02-09,03:07:07
39.959586,116.373259,0,239,39853.1299537037,2009-02-09,03:07:08
39.959671,116.373268,0,242,39853.1299652778,2009-02-09,03:07:09
39.959754,116.373276,0,246,39853.1299768519,2009-02-09,03:07:10
39.959842,116.373291,0,248,39853.1299884259,2009-02-09,03:07:11
39.959934,116.373306,0,250,39853.13,2009-02-09,03:07:12
39.960022,116.373318,0,253,39853.1300115741,2009-02-09,03:07:13
39.96011,116.37333,0,256,39853.1300231481,2009-02-09,03:07:14
39.960197,116.373344,0,259,39853.1300347222,2009-02-09,03:07:15
39.960279,116.373358,0,261,39853.1300462963,2009-02-09,03:07:16
39.960359,116.373373,0,264,39853.1300578704,2009-02-09,03:07:17
39.960442,116.373392,0,265,39853.1300694444,2009-02-09,03:07:18
39.960506,116.373408,0,267,39853.1300810185,2009-02-09,03:07:19
39.960706,116.373421,0,268,39853.1300925926,2009-02-09,03:07:20
39.960793,116.373443,0,269,39853.1301041667,2009-02-09,03:07:21
39.960875,116.373462,0,266,39853.1301157407,2009-02-09,03:07:22
39.960956,116.373481,0,264,39853.1301273148,2009-02-09,03:07:23
39.961073,116.373469,0,267,39853.130150463,2009-02-09,03:07:25
39.961198,116.373526,0,264,39853.1301736111,2009-02-09,03:07:27
39.96124,116.373552,0,264,39853.1301851852,2009-02-09,03:07:28
39.961318,116.373605,0,265,39853.1301967593,2009-02-09,03:07:29
39.961434,116.373729,0,266,39853.1302199074,2009-02-09,03:07:31
39.961474,116.373813,0,258,39853.1302314815,2009-02-09,03:07:32
39.961516,116.373882,0,255,39853.1302430556,2009-02-09,03:07:33
39.961547,116.373989,0,247,39853.1302546296,2009-02-09,03:07:34
39.961565,116.37411,0,245,39853.1302777778,2009-02-09,03:07:36
39.961585,116.37419,0,244,39853.1302893519,2009-02-09,03:07:37
39.961578,116.374262,0,244,39853.1303009259,2009-02-09,03:07:38
39.961585,116.374359,0,243,39853.1303125,2009-02-09,03:07:39
39.961591,116.374455,0,245,39853.1303240741,2009-02-09,03:07:40
39.961577,116.37454,0,246,39853.1303356481,2009-02-09,03:07:41
39.961562,116.374606,0,245,39853.1303472222,2009-02-09,03:07:42
39.961541,116.374659,0,244,39853.1303587963,2009-02-09,03:07:43
39.961498,116.374718,0,238,39853.1303819444,2009-02-09,03:07:45
39.961435,116.374717,0,230,39853.1304050926,2009-02-09,03:07:47
39.961395,116.374682,0,228,39853.1304398148,2009-02-09,03:07:50
39.961341,116.374708,0,206,39853.130474537,2009-02-09,03:07:53
39.961316,116.374733,0,179,39853.1304976852,2009-02-09,03:07:55
39.961333,116.374778,0,167,39853.1305324074,2009-02-09,03:07:58
39.961294,116.374841,0,171,39853.1305671296,2009-02-09,03:08:01
39.961288,116.374908,0,174,39853.1306018519,2009-02-09,03:08:04
39.961302,116.374961,0,165,39853.1306481481,2009-02-09,03:08:08
39.961313,116.375021,0,164,39853.1306944444,2009-02-09,03:08:12
39.961337,116.375051,0,157,39853.1307523148,2009-02-09,03:08:17
39.961315,116.375106,0,154,39853.1307986111,2009-02-09,03:08:21
39.961288,116.375142,0,157,39853.1308564815,2009-02-09,03:08:26
39.961304,116.375203,0,160,39853.1309027778,2009-02-09,03:08:30
39.961318,116.375267,0,157,39853.1309490741,2009-02-09,03:08:34
39.961322,116.375335,0,153,39853.1309953704,2009-02-09,03:08:38
39.961344,116.375391,0,150,39853.1310300926,2009-02-09,03:08:41
39.961344,116.375463,0,145,39853.131087963,2009-02-09,03:08:46
39.961346,116.375529,0,141,39853.1311458333,2009-02-09,03:08:51
39.961348,116.375599,0,141,39853.1312037037,2009-02-09,03:08:56
39.96136,116.375663,0,142,39853.13125,2009-02-09,03:09:00
39.961368,116.375722,0,135,39853.1312962963,2009-02-09,03:09:04
39.961378,116.375784,0,129,39853.1313541667,2009-02-09,03:09:09
39.961392,116.375849,0,127,39853.131400463,2009-02-09,03:09:13
39.961375,116.375907,0,125,39853.1314467593,2009-02-09,03:09:17
39.961344,116.375945,0,122,39853.1315046296,2009-02-09,03:09:22
39.961338,116.376006,0,120,39853.1315509259,2009-02-09,03:09:26
39.961347,116.376074,0,119,39853.1315972222,2009-02-09,03:09:30
39.961374,116.37613,0,120,39853.1316319444,2009-02-09,03:09:33
39.961347,116.376178,0,125,39853.1316666667,2009-02-09,03:09:36
39.961359,116.37625,0,126,39853.131724537,2009-02-09,03:09:41
39.961362,116.37631,0,125,39853.1317708333,2009-02-09,03:09:45
39.961366,116.376383,0,125,39853.1318171296,2009-02-09,03:09:49
39.96134,116.376435,0,121,39853.1318634259,2009-02-09,03:09:53
39.961358,116.376499,0,124,39853.1319097222,2009-02-09,03:09:57
39.961352,116.376561,0,127,39853.1319675926,2009-02-09,03:10:02
39.96133,116.376627,0,128,39853.132025463,2009-02-09,03:10:07
39.961346,116.376699,0,127,39853.1320717593,2009-02-09,03:10:11
39.961363,116.376765,0,128,39853.1321180556,2009-02-09,03:10:15
39.961376,116.376824,0,124,39853.1321527778,2009-02-09,03:10:18
39.961398,116.376885,0,124,39853.1321990741,2009-02-09,03:10:22
39.961412,116.376949,0,121,39853.1322569444,2009-02-09,03:10:27
39.961394,116.377016,0,118,39853.1323148148,2009-02-09,03:10:32
39.961363,116.377067,0,113,39853.1323726852,2009-02-09,03:10:37
39.96138,116.377124,0,105,39853.1324189815,2009-02-09,03:10:41
39.961372,116.377169,0,92,39853.1324652778,2009-02-09,03:10:45
39.961358,116.37723,0,84,39853.1325115741,2009-02-09,03:10:49
39.961345,116.377282,0,77,39853.1325578704,2009-02-09,03:10:53
39.961317,116.377329,0,72,39853.1326041667,2009-02-09,03:10:57
39.96127,116.377382,0,75,39853.132650463,2009-02-09,03:11:01
39.961242,116.377435,0,78,39853.1327083333,2009-02-09,03:11:06
39.961241,116.377474,0,87,39853.1327662037,2009-02-09,03:11:11
39.96123,116.377492,0,88,39853.1328240741,2009-02-09,03:11:16
39.961187,116.377507,0,91,39853.1328703704,2009-02-09,03:11:20
39.96114,116.377505,0,93,39853.1329166667,2009-02-09,03:11:24
39.961089,116.377501,0,95,39853.132962963,2009-02-09,03:11:28
39.961044,116.37751,0,97,39853.1329976852,2009-02-09,03:11:31
39.961011,116.377559,0,99,39853.1330439815,2009-02-09,03:11:35
39.96097,116.377586,0,102,39853.1331018518,2009-02-09,03:11:40
39.960913,116.377574,0,105,39853.1331365741,2009-02-09,03:11:43
39.960892,116.377599,0,109,39853.1331944444,2009-02-09,03:11:48
39.960843,116.377592,0,112,39853.1332175926,2009-02-09,03:11:50
39.960796,116.377587,0,114,39853.1332523148,2009-02-09,03:11:53
39.960735,116.377608,0,115,39853.1332986111,2009-02-09,03:11:57
39.960689,116.377583,0,116,39853.1333217593,2009-02-09,03:11:59
39.960643,116.37758,0,118,39853.1333564815,2009-02-09,03:12:02
39.960616,116.377615,0,124,39853.1334143518,2009-02-09,03:12:07
39.96062,116.377665,0,131,39853.1334722222,2009-02-09,03:12:12
39.960583,116.377712,0,138,39853.1335300926,2009-02-09,03:12:17
39.960554,116.377752,0,142,39853.133587963,2009-02-09,03:12:22
39.9605,116.377763,0,143,39853.1336458333,2009-02-09,03:12:27
39.960448,116.377758,0,145,39853.1336805556,2009-02-09,03:12:30
39.960397,116.37775,0,146,39853.1337152778,2009-02-09,03:12:33
39.960373,116.377716,0,143,39853.1337731481,2009-02-09,03:12:38
39.96033,116.377689,0,142,39853.1338194444,2009-02-09,03:12:42
39.960283,116.377686,0,139,39853.1338657407,2009-02-09,03:12:46
39.960247,116.377693,0,141,39853.1339236111,2009-02-09,03:12:51
39.960249,116.377725,0,142,39853.1339814815,2009-02-09,03:12:56
39.960239,116.377788,0,143,39853.1340277778,2009-02-09,03:13:00
39.960207,116.377799,0,142,39853.1340856481,2009-02-09,03:13:05
39.960177,116.377799,0,143,39853.1341435185,2009-02-09,03:13:10
39.960177,116.377799,0,143,39853.1341782407,2009-02-09,03:13:13
39.960171,116.377796,0,141,39853.1342013889,2009-02-09,03:13:15
39.960169,116.37778,0,142,39853.1342592593,2009-02-09,03:13:20
39.960164,116.377764,0,143,39853.1343171296,2009-02-09,03:13:25
39.960155,116.377763,0,143,39853.134375,2009-02-09,03:13:30
39.960155,116.377763,0,143,39853.1344097222,2009-02-09,03:13:33
39.960157,116.377763,0,143,39853.1344328704,2009-02-09,03:13:35
39.960199,116.377728,0,143,39853.1344791667,2009-02-09,03:13:39
39.960246,116.377688,0,143,39853.1345023148,2009-02-09,03:13:41
39.9603,116.377642,0,144,39853.134537037,2009-02-09,03:13:44
39.960342,116.377614,0,144,39853.1345601852,2009-02-09,03:13:46
39.960385,116.377567,0,144,39853.1345949074,2009-02-09,03:13:49
39.96044,116.377557,0,145,39853.1346180556,2009-02-09,03:13:51
39.960503,116.377556,0,145,39853.1346412037,2009-02-09,03:13:53
39.960593,116.377519,0,145,39853.1346643518,2009-02-09,03:13:55
39.960652,116.37749,0,146,39853.1346990741,2009-02-09,03:13:58
39.960705,116.377471,0,147,39853.1347337963,2009-02-09,03:14:01
39.960764,116.377467,0,149,39853.1347685185,2009-02-09,03:14:04
39.960847,116.377464,0,149,39853.1347916667,2009-02-09,03:14:06
39.960909,116.377462,0,149,39853.1348032407,2009-02-09,03:14:07
39.960969,116.377464,0,150,39853.1348148148,2009-02-09,03:14:08
39.961042,116.377493,0,150,39853.134837963,2009-02-09,03:14:10
39.961037,116.377557,0,152,39853.1348726852,2009-02-09,03:14:13
39.961003,116.377602,0,153,39853.1348958333,2009-02-09,03:14:15
39.960952,116.377646,0,154,39853.1349189815,2009-02-09,03:14:17
39.960909,116.377665,0,154,39853.1349305556,2009-02-09,03:14:18
39.960864,116.377682,0,155,39853.1349421296,2009-02-09,03:14:19
39.960819,116.377698,0,155,39853.1349537037,2009-02-09,03:14:20
39.96073,116.377725,0,156,39853.1349768518,2009-02-09,03:14:22
39.960787,116.377743,0,157,39853.1350231481,2009-02-09,03:14:26
39.960103,116.377703,0,153,39853.1353472222,2009-02-09,03:14:54
39.960134,116.377691,0,154,39853.1354050926,2009-02-09,03:14:59
39.960134,116.377691,0,154,39853.1354398148,2009-02-09,03:15:02
39.960142,116.377693,0,155,39853.135462963,2009-02-09,03:15:04
39.960144,116.377677,0,155,39853.1355208333,2009-02-09,03:15:09
39.960176,116.377665,0,156,39853.1355787037,2009-02-09,03:15:14
39.96067,116.377959,0,-34,39853.138599537,2009-02-09,03:19:35
39.960619,116.377894,0,-41,39853.1386111111,2009-02-09,03:19:36
39.960537,116.377818,0,-37,39853.1386226852,2009-02-09,03:19:37
39.960532,116.377833,0,-21,39853.1386574074,2009-02-09,03:19:40
39.960528,116.377832,0,-21,39853.1387152778,2009-02-09,03:19:45
39.960528,116.377832,0,-21,39853.13875,2009-02-09,03:19:48
39.960529,116.377831,0,-21,39853.1387731481,2009-02-09,03:19:50
39.960562,116.377787,0,-19,39853.1387962963,2009-02-09,03:19:52
39.960524,116.377728,0,-14,39853.1388541667,2009-02-09,03:19:57
39.960465,116.377699,0,-11,39853.1388888889,2009-02-09,03:20:00
39.960416,116.377705,0,-8,39853.1389351852,2009-02-09,03:20:04
39.960395,116.377709,0,-7,39853.1389930556,2009-02-09,03:20:09
39.960407,116.377701,0,-7,39853.1390509259,2009-02-09,03:20:14
39.960453,116.377707,0,-8,39853.1390740741,2009-02-09,03:20:16
39.96052,116.377701,0,-8,39853.1390972222,2009-02-09,03:20:18
39.960606,116.377677,0,-8,39853.1391203704,2009-02-09,03:20:20
39.960625,116.377615,0,2,39853.1391435185,2009-02-09,03:20:22
39.960639,116.377554,0,18,39853.1391666667,2009-02-09,03:20:24
39.960548,116.377538,0,28,39853.1392013889,2009-02-09,03:20:27
39.960589,116.377552,0,64,39853.139212963,2009-02-09,03:20:28
39.960592,116.377566,0,92,39853.1392708333,2009-02-09,03:20:33
39.960612,116.377503,0,104,39853.1392824074,2009-02-09,03:20:34
39.960516,116.377601,0,119,39853.1392939815,2009-02-09,03:20:35
39.960519,116.377632,0,125,39853.1393518519,2009-02-09,03:20:40
39.960468,116.377671,0,130,39853.1393865741,2009-02-09,03:20:43
39.960374,116.377728,0,140,39853.1394097222,2009-02-09,03:20:45
39.960291,116.377711,0,140,39853.1394328704,2009-02-09,03:20:47
39.960272,116.377723,0,141,39853.1394907407,2009-02-09,03:20:52
39.960266,116.377721,0,140,39853.1395486111,2009-02-09,03:20:57
39.960274,116.377724,0,144,39853.1396064815,2009-02-09,03:21:02
39.960274,116.377724,0,144,39853.1396412037,2009-02-09,03:21:05
39.960275,116.377724,0,145,39853.1396643519,2009-02-09,03:21:07
39.960313,116.377729,0,146,39853.1397222222,2009-02-09,03:21:12
39.960351,116.377717,0,148,39853.1397800926,2009-02-09,03:21:17
39.960349,116.377692,0,146,39853.139837963,2009-02-09,03:21:22
39.960347,116.377689,0,148,39853.1398958333,2009-02-09,03:21:27
39.960347,116.377689,0,148,39853.1399305556,2009-02-09,03:21:30
39.96035,116.37769,0,148,39853.1399537037,2009-02-09,03:21:32
39.960389,116.377708,0,154,39853.1400115741,2009-02-09,03:21:37
39.960389,116.377708,0,154,39853.1400462963,2009-02-09,03:21:40
39.960389,116.377714,0,162,39853.1400694444,2009-02-09,03:21:42
39.96044,116.377745,0,164,39853.1400925926,2009-02-09,03:21:44
39.960483,116.377781,0,161,39853.1401041667,2009-02-09,03:21:45
39.960487,116.377762,0,170,39853.140162037,2009-02-09,03:21:50
39.960534,116.377746,0,174,39853.1401851852,2009-02-09,03:21:52
39.960574,116.377742,0,183,39853.1402314815,2009-02-09,03:21:56
39.960618,116.377746,0,187,39853.1402546296,2009-02-09,03:21:58
39.96068,116.377741,0,190,39853.1402777778,2009-02-09,03:22:00
39.960727,116.377724,0,193,39853.1403009259,2009-02-09,03:22:02
39.960777,116.377719,0,201,39853.1403472222,2009-02-09,03:22:06
39.960769,116.377705,0,211,39853.1404050926,2009-02-09,03:22:11
39.960811,116.377695,0,220,39853.1404513889,2009-02-09,03:22:15
39.960844,116.377707,0,227,39853.1405092593,2009-02-09,03:22:20
39.96087,116.377656,0,232,39853.1405671296,2009-02-09,03:22:25
39.960972,116.37763,0,233,39853.1406018519,2009-02-09,03:22:28
39.961029,116.377641,0,232,39853.1406365741,2009-02-09,03:22:31
39.961074,116.377627,0,229,39853.1406712963,2009-02-09,03:22:34
39.961045,116.377591,0,218,39853.1407175926,2009-02-09,03:22:38
39.9611,116.377593,0,219,39853.1407638889,2009-02-09,03:22:42
39.961148,116.377588,0,224,39853.1408217593,2009-02-09,03:22:47
39.961195,116.37757,0,226,39853.1408796296,2009-02-09,03:22:52
39.96119,116.377611,0,217,39853.1409375,2009-02-09,03:22:57
39.961148,116.377637,0,216,39853.1409606481,2009-02-09,03:22:59
39.961152,116.377663,0,213,39853.1410185185,2009-02-09,03:23:04
39.961244,116.377701,0,204,39853.1410300926,2009-02-09,03:23:05
39.961311,116.377718,0,199,39853.1410532407,2009-02-09,03:23:07
39.961385,116.377739,0,193,39853.1410763889,2009-02-09,03:23:09
39.961436,116.377788,0,187,39853.1411111111,2009-02-09,03:23:12
39.961467,116.377848,0,178,39853.1411689815,2009-02-09,03:23:17
39.961457,116.377898,0,177,39853.1412268518,2009-02-09,03:23:22
39.961459,116.377964,0,174,39853.1412847222,2009-02-09,03:23:27
39.961465,116.378011,0,170,39853.1413425926,2009-02-09,03:23:32
39.961466,116.378066,0,168,39853.141400463,2009-02-09,03:23:37
39.961465,116.37814,0,169,39853.1414467593,2009-02-09,03:23:41
39.961481,116.378182,0,165,39853.1415046296,2009-02-09,03:23:46
39.961485,116.378244,0,160,39853.1415625,2009-02-09,03:23:51
39.961483,116.3783,0,157,39853.1416203704,2009-02-09,03:23:56
39.961496,116.378361,0,153,39853.1416666667,2009-02-09,03:24:00
39.961493,116.37842,0,148,39853.141724537,2009-02-09,03:24:05
39.961499,116.378487,0,144,39853.1417824074,2009-02-09,03:24:10
39.961495,116.378537,0,140,39853.1418402778,2009-02-09,03:24:15
39.961486,116.378591,0,135,39853.1418981481,2009-02-09,03:24:20
39.961472,116.378655,0,130,39853.1419560185,2009-02-09,03:24:25
39.961462,116.378719,0,123,39853.1420138889,2009-02-09,03:24:30
39.961456,116.378777,0,118,39853.1420601852,2009-02-09,03:24:34
39.961457,116.378835,0,112,39853.1421064815,2009-02-09,03:24:38
39.96144,116.378887,0,107,39853.1421527778,2009-02-09,03:24:42
39.961431,116.378948,0,102,39853.1422106481,2009-02-09,03:24:47
39.961447,116.379001,0,104,39853.1422685185,2009-02-09,03:24:52
39.961461,116.379049,0,112,39853.1423148148,2009-02-09,03:24:56
39.961459,116.379115,0,111,39853.142349537,2009-02-09,03:24:59
39.961448,116.379167,0,104,39853.1424074074,2009-02-09,03:25:04
39.961469,116.37924,0,104,39853.1424652778,2009-02-09,03:25:09
39.961473,116.379292,0,104,39853.1425231481,2009-02-09,03:25:14
39.96147,116.379347,0,102,39853.1425810185,2009-02-09,03:25:19
39.961495,116.379389,0,103,39853.1426388889,2009-02-09,03:25:24
39.961484,116.379442,0,105,39853.1426967593,2009-02-09,03:25:29
39.961498,116.37945,0,104,39853.1427546296,2009-02-09,03:25:34
39.961502,116.379504,0,104,39853.1428125,2009-02-09,03:25:39
39.961514,116.379561,0,108,39853.1428587963,2009-02-09,03:25:43
39.961553,116.37963,0,109,39853.1429166667,2009-02-09,03:25:48
39.961579,116.379669,0,108,39853.142974537,2009-02-09,03:25:53
39.961598,116.379718,0,108,39853.1430324074,2009-02-09,03:25:58
39.961607,116.379779,0,108,39853.1430902778,2009-02-09,03:26:03
39.961609,116.379805,0,107,39853.1431481481,2009-02-09,03:26:08
39.961609,116.379805,0,107,39853.1431828704,2009-02-09,03:26:11
39.961609,116.379807,0,107,39853.1432060185,2009-02-09,03:26:13
39.961588,116.379827,0,108,39853.1432638889,2009-02-09,03:26:18
39.961575,116.379828,0,108,39853.1433217593,2009-02-09,03:26:23
39.96152,116.379857,0,107,39853.1433449074,2009-02-09,03:26:25
39.961449,116.379861,0,108,39853.1433796296,2009-02-09,03:26:28
39.961464,116.379938,0,108,39853.1434027778,2009-02-09,03:26:30
39.961457,116.379989,0,108,39853.1434606481,2009-02-09,03:26:35
39.961518,116.379716,0,115,39853.1455208333,2009-02-09,03:29:33
39.961538,116.379594,0,116,39853.1455439815,2009-02-09,03:29:35
39.961565,116.379483,0,117,39853.1455671296,2009-02-09,03:29:37
39.961581,116.379389,0,117,39853.1455902778,2009-02-09,03:29:39
39.961583,116.379289,0,118,39853.1456134259,2009-02-09,03:29:41
39.961596,116.379164,0,118,39853.1456365741,2009-02-09,03:29:43
39.961597,116.379092,0,118,39853.1456481481,2009-02-09,03:29:44
39.961602,116.379,0,118,39853.1456597222,2009-02-09,03:29:45
39.961615,116.378897,0,118,39853.1456712963,2009-02-09,03:29:46
39.961627,116.37879,0,119,39853.1456828704,2009-02-09,03:29:47
39.961644,116.378662,0,119,39853.1456944444,2009-02-09,03:29:48
39.961649,116.378532,0,119,39853.1457060185,2009-02-09,03:29:49
39.961651,116.378411,0,119,39853.1457175926,2009-02-09,03:29:50
39.961661,116.378273,0,120,39853.1457291667,2009-02-09,03:29:51
39.961679,116.378129,0,120,39853.1457407407,2009-02-09,03:29:52
39.961699,116.377986,0,120,39853.1457523148,2009-02-09,03:29:53
39.961724,116.377842,0,121,39853.1457638889,2009-02-09,03:29:54
39.961749,116.377702,0,121,39853.145775463,2009-02-09,03:29:55
39.961775,116.377561,0,122,39853.145787037,2009-02-09,03:29:56
39.961799,116.377415,0,122,39853.1457986111,2009-02-09,03:29:57
39.961823,116.37727,0,122,39853.1458101852,2009-02-09,03:29:58
39.961832,116.377115,0,123,39853.1458217593,2009-02-09,03:29:59
39.961841,116.376961,0,123,39853.1458333333,2009-02-09,03:30:00
39.961852,116.376806,0,123,39853.1458449074,2009-02-09,03:30:01
39.961846,116.376667,0,124,39853.1458564815,2009-02-09,03:30:02
39.961968,116.376598,0,126,39853.1458680556,2009-02-09,03:30:03
39.96196,116.376465,0,127,39853.1458796296,2009-02-09,03:30:04
39.961955,116.376335,0,128,39853.1458912037,2009-02-09,03:30:05
39.961977,116.376179,0,129,39853.1459027778,2009-02-09,03:30:06
39.961991,116.37603,0,130,39853.1459143519,2009-02-09,03:30:07
39.961989,116.375875,0,131,39853.1459259259,2009-02-09,03:30:08
39.961997,116.375732,0,132,39853.1459375,2009-02-09,03:30:09
39.962009,116.375585,0,133,39853.1459490741,2009-02-09,03:30:10
39.962018,116.375459,0,134,39853.1459606481,2009-02-09,03:30:11
39.961998,116.375338,0,136,39853.1459722222,2009-02-09,03:30:12
39.961968,116.375232,0,138,39853.1459837963,2009-02-09,03:30:13
39.961944,116.375118,0,140,39853.1459953704,2009-02-09,03:30:14
39.961941,116.375021,0,141,39853.1460069444,2009-02-09,03:30:15
39.961947,116.374936,0,142,39853.1460185185,2009-02-09,03:30:16
39.961864,116.374823,0,145,39853.1460300926,2009-02-09,03:30:17
39.961844,116.374751,0,148,39853.1460532407,2009-02-09,03:30:19
39.96181,116.374709,0,151,39853.146087963,2009-02-09,03:30:22
39.96179,116.374703,0,152,39853.1461458333,2009-02-09,03:30:27
39.961763,116.374695,0,152,39853.1462037037,2009-02-09,03:30:32
39.961763,116.374695,0,152,39853.1462384259,2009-02-09,03:30:35
39.961762,116.374694,0,152,39853.1462615741,2009-02-09,03:30:37
39.961785,116.374617,0,153,39853.1463078704,2009-02-09,03:30:41
39.961813,116.374535,0,154,39853.1463310185,2009-02-09,03:30:43
39.961808,116.374432,0,155,39853.1463541667,2009-02-09,03:30:45
39.961794,116.374376,0,156,39853.1463657407,2009-02-09,03:30:46
39.96163,116.374258,0,149,39853.1463773148,2009-02-09,03:30:47
39.961548,116.374162,0,145,39853.1463888889,2009-02-09,03:30:48
39.961533,116.374087,0,143,39853.146400463,2009-02-09,03:30:49
39.961559,116.374008,0,142,39853.146412037,2009-02-09,03:30:50
39.961601,116.373955,0,142,39853.1464236111,2009-02-09,03:30:51
39.961681,116.373908,0,143,39853.1464467593,2009-02-09,03:30:53
39.961759,116.373868,0,143,39853.1464699074,2009-02-09,03:30:55
39.961808,116.373853,0,144,39853.1464814815,2009-02-09,03:30:56
39.961854,116.373842,0,144,39853.1464930556,2009-02-09,03:30:57
39.96191,116.373829,0,145,39853.1465046296,2009-02-09,03:30:58
39.96197,116.373817,0,146,39853.1465162037,2009-02-09,03:30:59
39.962056,116.373804,0,149,39853.1465277778,2009-02-09,03:31:00
39.962099,116.373766,0,150,39853.1465393519,2009-02-09,03:31:01
39.962159,116.373751,0,152,39853.1465509259,2009-02-09,03:31:02
39.962265,116.37373,0,153,39853.1465625,2009-02-09,03:31:03
39.962375,116.373707,0,152,39853.1465740741,2009-02-09,03:31:04
39.962462,116.373688,0,152,39853.1465856481,2009-02-09,03:31:05
39.962555,116.373663,0,151,39853.1465972222,2009-02-09,03:31:06
39.962673,116.373653,0,149,39853.1466087963,2009-02-09,03:31:07
39.962783,116.373648,0,148,39853.1466203704,2009-02-09,03:31:08
39.962879,116.373656,0,148,39853.1466319444,2009-02-09,03:31:09
39.962962,116.373668,0,149,39853.1466435185,2009-02-09,03:31:10
39.963048,116.373675,0,148,39853.1466550926,2009-02-09,03:31:11
39.963116,116.373659,0,146,39853.1466666667,2009-02-09,03:31:12
39.963238,116.373637,0,138,39853.1466782407,2009-02-09,03:31:13
39.963336,116.373622,0,135,39853.1466898148,2009-02-09,03:31:14
39.963425,116.373614,0,133,39853.1467013889,2009-02-09,03:31:15
39.963547,116.373622,0,131,39853.146712963,2009-02-09,03:31:16
39.963683,116.373632,0,132,39853.146724537,2009-02-09,03:31:17
39.963835,116.373658,0,135,39853.1467361111,2009-02-09,03:31:18
39.963954,116.373719,0,141,39853.1467476852,2009-02-09,03:31:19
39.964096,116.373757,0,145,39853.1467592593,2009-02-09,03:31:20
39.964232,116.373786,0,151,39853.1467708333,2009-02-09,03:31:21
39.964447,116.373855,0,170,39853.1467824074,2009-02-09,03:31:22
39.964607,116.373892,0,184,39853.1467939815,2009-02-09,03:31:23
39.964723,116.373916,0,190,39853.1468055556,2009-02-09,03:31:24
39.964813,116.373929,0,194,39853.1468171296,2009-02-09,03:31:25
39.964894,116.373952,0,200,39853.1468287037,2009-02-09,03:31:26
39.964951,116.373972,0,205,39853.1468402778,2009-02-09,03:31:27
39.964996,116.373991,0,210,39853.1468518519,2009-02-09,03:31:28
39.965036,116.374023,0,219,39853.146875,2009-02-09,03:31:30
39.96508,116.374052,0,228,39853.1469212963,2009-02-09,03:31:34
39.965099,116.374055,0,239,39853.1469791667,2009-02-09,03:31:39
39.965144,116.374053,0,244,39853.147025463,2009-02-09,03:31:43
39.96522,116.374041,0,241,39853.1470486111,2009-02-09,03:31:45
39.965266,116.374018,0,242,39853.1470601852,2009-02-09,03:31:46
39.965325,116.374047,0,238,39853.1470717593,2009-02-09,03:31:47
39.965384,116.374064,0,239,39853.1470833333,2009-02-09,03:31:48
39.965448,116.374063,0,240,39853.1470949074,2009-02-09,03:31:49
39.965534,116.374098,0,235,39853.1471064815,2009-02-09,03:31:50
39.965603,116.374097,0,237,39853.1471180556,2009-02-09,03:31:51
39.965677,116.374098,0,236,39853.1471296296,2009-02-09,03:31:52
39.965755,116.374097,0,235,39853.1471412037,2009-02-09,03:31:53
39.965838,116.374095,0,233,39853.1471527778,2009-02-09,03:31:54
39.965927,116.37409,0,232,39853.1471643519,2009-02-09,03:31:55
39.966018,116.374099,0,230,39853.1471759259,2009-02-09,03:31:56
39.966105,116.374125,0,228,39853.1471875,2009-02-09,03:31:57
39.966198,116.374166,0,222,39853.1471990741,2009-02-09,03:31:58
39.966269,116.37419,0,221,39853.1472106481,2009-02-09,03:31:59
39.96638,116.374309,0,206,39853.1472222222,2009-02-09,03:32:00
39.966477,116.374335,0,203,39853.1472337963,2009-02-09,03:32:01
39.966568,116.37436,0,196,39853.1472453704,2009-02-09,03:32:02
39.966657,116.374384,0,192,39853.1472569444,2009-02-09,03:32:03
39.966738,116.374398,0,191,39853.1472685185,2009-02-09,03:32:04
39.966818,116.374415,0,188,39853.1472800926,2009-02-09,03:32:05
39.966903,116.374436,0,186,39853.1472916667,2009-02-09,03:32:06
39.96698,116.374449,0,181,39853.1473032407,2009-02-09,03:32:07
39.96706,116.374471,0,177,39853.1473148148,2009-02-09,03:32:08
39.967131,116.37448,0,175,39853.1473263889,2009-02-09,03:32:09
39.967189,116.374489,0,173,39853.147337963,2009-02-09,03:32:10
39.967241,116.374496,0,173,39853.147349537,2009-02-09,03:32:11
39.967322,116.374522,0,169,39853.1473726852,2009-02-09,03:32:13
39.967382,116.374601,0,164,39853.1473958333,2009-02-09,03:32:15
39.967416,116.374661,0,162,39853.1474074074,2009-02-09,03:32:16
39.967458,116.374758,0,154,39853.1474189815,2009-02-09,03:32:17
39.967472,116.374843,0,151,39853.1474305556,2009-02-09,03:32:18
39.967482,116.374938,0,150,39853.1474421296,2009-02-09,03:32:19
39.967485,116.375039,0,147,39853.1474537037,2009-02-09,03:32:20
39.967494,116.375145,0,144,39853.1474652778,2009-02-09,03:32:21
39.967503,116.375248,0,140,39853.1474768519,2009-02-09,03:32:22
39.967502,116.375345,0,135,39853.1474884259,2009-02-09,03:32:23
39.967503,116.37544,0,133,39853.1475,2009-02-09,03:32:24
39.967487,116.375525,0,127,39853.1475115741,2009-02-09,03:32:25
39.967471,116.375607,0,125,39853.1475231481,2009-02-09,03:32:26
39.967454,116.375672,0,124,39853.1475347222,2009-02-09,03:32:27
39.967403,116.375766,0,117,39853.1475578704,2009-02-09,03:32:29
39.967361,116.375805,0,114,39853.1475694444,2009-02-09,03:32:30
39.967306,116.375828,0,106,39853.1475925926,2009-02-09,03:32:32
39.96725,116.375814,0,98,39853.1476273148,2009-02-09,03:32:35
39.967221,116.375797,0,85,39853.147662037,2009-02-09,03:32:38
39.96717,116.375752,0,86,39853.1476967593,2009-02-09,03:32:41
39.967127,116.375667,0,81,39853.1477199074,2009-02-09,03:32:43
39.967105,116.375603,0,78,39853.1477314815,2009-02-09,03:32:44
39.967084,116.375523,0,74,39853.1477430556,2009-02-09,03:32:45
39.967066,116.375428,0,71,39853.1477546296,2009-02-09,03:32:46
39.967055,116.37531,0,71,39853.1477662037,2009-02-09,03:32:47
39.967043,116.375177,0,69,39853.1477777778,2009-02-09,03:32:48
39.967032,116.375051,0,69,39853.1477893519,2009-02-09,03:32:49
39.967027,116.374921,0,68,39853.1478009259,2009-02-09,03:32:50
39.967023,116.374786,0,66,39853.1478125,2009-02-09,03:32:51
39.967012,116.37464,0,67,39853.1478240741,2009-02-09,03:32:52
39.967007,116.374491,0,66,39853.1478356481,2009-02-09,03:32:53
39.967006,116.374344,0,65,39853.1478472222,2009-02-09,03:32:54
39.967008,116.374197,0,63,39853.1478587963,2009-02-09,03:32:55
39.967012,116.374046,0,62,39853.1478703704,2009-02-09,03:32:56
39.96701,116.37388,0,60,39853.1478819444,2009-02-09,03:32:57
39.967012,116.373707,0,59,39853.1478935185,2009-02-09,03:32:58
39.967011,116.373534,0,58,39853.1479050926,2009-02-09,03:32:59
39.96701,116.373347,0,57,39853.1479166667,2009-02-09,03:33:00
39.967001,116.373179,0,56,39853.1479282407,2009-02-09,03:33:01
39.966986,116.373015,0,55,39853.1479398148,2009-02-09,03:33:02
39.966967,116.372853,0,53,39853.1479513889,2009-02-09,03:33:03
39.966951,116.372693,0,52,39853.147962963,2009-02-09,03:33:04
39.966939,116.372532,0,51,39853.147974537,2009-02-09,03:33:05
39.966928,116.372366,0,51,39853.1479861111,2009-02-09,03:33:06
39.966918,116.372196,0,51,39853.1479976852,2009-02-09,03:33:07
39.966911,116.372027,0,53,39853.1480092593,2009-02-09,03:33:08
39.96691,116.371877,0,52,39853.1480208333,2009-02-09,03:33:09
39.966908,116.371742,0,52,39853.1480324074,2009-02-09,03:33:10
39.966909,116.371622,0,52,39853.1480439815,2009-02-09,03:33:11
39.966915,116.37151,0,52,39853.1480555556,2009-02-09,03:33:12
39.966921,116.371413,0,53,39853.1480671296,2009-02-09,03:33:13
39.966924,116.371319,0,53,39853.1480787037,2009-02-09,03:33:14
39.966931,116.371216,0,53,39853.1480902778,2009-02-09,03:33:15
39.966928,116.371103,0,54,39853.1481018519,2009-02-09,03:33:16
39.966924,116.370972,0,54,39853.1481134259,2009-02-09,03:33:17
39.966917,116.37086,0,54,39853.148125,2009-02-09,03:33:18
39.966913,116.370738,0,53,39853.1481365741,2009-02-09,03:33:19
39.966905,116.370612,0,52,39853.1481481481,2009-02-09,03:33:20
39.966893,116.370488,0,51,39853.1481597222,2009-02-09,03:33:21
39.966884,116.370366,0,51,39853.1481712963,2009-02-09,03:33:22
39.966884,116.370238,0,50,39853.1481828704,2009-02-09,03:33:23
39.966875,116.370105,0,49,39853.1481944444,2009-02-09,03:33:24
39.966873,116.369981,0,48,39853.1482060185,2009-02-09,03:33:25
39.966867,116.369857,0,48,39853.1482175926,2009-02-09,03:33:26
39.966869,116.369747,0,47,39853.1482291667,2009-02-09,03:33:27
39.966874,116.369651,0,46,39853.1482407407,2009-02-09,03:33:28
39.966881,116.369572,0,46,39853.1482523148,2009-02-09,03:33:29
39.966894,116.369497,0,46,39853.1482638889,2009-02-09,03:33:30
39.966914,116.369402,0,46,39853.148287037,2009-02-09,03:33:32
39.966927,116.369342,0,47,39853.1483101852,2009-02-09,03:33:34
39.966914,116.369274,0,48,39853.1483449074,2009-02-09,03:33:37
39.966917,116.369196,0,44,39853.1483912037,2009-02-09,03:33:41
39.966913,116.369184,0,42,39853.1484490741,2009-02-09,03:33:46
39.96692,116.369184,0,41,39853.1485069444,2009-02-09,03:33:51
39.96692,116.369184,0,41,39853.1485416667,2009-02-09,03:33:54
39.966926,116.369185,0,41,39853.1485648148,2009-02-09,03:33:56
39.966919,116.369141,0,43,39853.1486226852,2009-02-09,03:34:01
39.9669,116.369049,0,43,39853.1486458333,2009-02-09,03:34:03
39.966887,116.368942,0,44,39853.1486689815,2009-02-09,03:34:05
39.966882,116.368882,0,46,39853.1486805556,2009-02-09,03:34:06
39.96688,116.36882,0,46,39853.1486921296,2009-02-09,03:34:07
39.966869,116.368741,0,46,39853.1487037037,2009-02-09,03:34:08
39.96686,116.368655,0,46,39853.1487152778,2009-02-09,03:34:09
39.966854,116.368557,0,46,39853.1487268518,2009-02-09,03:34:10
39.96685,116.368449,0,47,39853.1487384259,2009-02-09,03:34:11
39.966843,116.368328,0,49,39853.14875,2009-02-09,03:34:12
39.966832,116.368205,0,49,39853.1487615741,2009-02-09,03:34:13
39.966822,116.368074,0,50,39853.1487731481,2009-02-09,03:34:14
39.96681,116.367942,0,50,39853.1487847222,2009-02-09,03:34:15
39.966801,116.367803,0,50,39853.1487962963,2009-02-09,03:34:16
39.966799,116.367622,0,50,39853.1488078704,2009-02-09,03:34:17
39.966798,116.367458,0,50,39853.1488194444,2009-02-09,03:34:18
39.966799,116.367272,0,46,39853.1488310185,2009-02-09,03:34:19
39.966798,116.367112,0,45,39853.1488425926,2009-02-09,03:34:20
39.966794,116.366961,0,45,39853.1488541667,2009-02-09,03:34:21
39.966797,116.366819,0,45,39853.1488657407,2009-02-09,03:34:22
39.966803,116.366678,0,44,39853.1488773148,2009-02-09,03:34:23
39.966805,116.366543,0,43,39853.1488888889,2009-02-09,03:34:24
39.966808,116.366422,0,44,39853.148900463,2009-02-09,03:34:25
39.96681,116.366323,0,45,39853.148912037,2009-02-09,03:34:26
39.966807,116.366239,0,46,39853.1489236111,2009-02-09,03:34:27
39.966767,116.36614,0,51,39853.1489467593,2009-02-09,03:34:29
39.966756,116.366029,0,52,39853.1489699074,2009-02-09,03:34:31
39.966745,116.365944,0,54,39853.1489930556,2009-02-09,03:34:33
39.966727,116.365874,0,55,39853.1490162037,2009-02-09,03:34:35
39.966718,116.36581,0,59,39853.1490509259,2009-02-09,03:34:38
39.966709,116.36572,0,61,39853.1490856481,2009-02-09,03:34:41
39.966665,116.365642,0,70,39853.1491087963,2009-02-09,03:34:43
39.966655,116.365555,0,76,39853.1491319444,2009-02-09,03:34:45
39.966667,116.365445,0,81,39853.1491550926,2009-02-09,03:34:47
39.966687,116.365372,0,83,39853.1491666667,2009-02-09,03:34:48
39.966694,116.365298,0,84,39853.1491782407,2009-02-09,03:34:49
39.966709,116.365208,0,85,39853.1491898148,2009-02-09,03:34:50
39.966748,116.365112,0,82,39853.1492013889,2009-02-09,03:34:51
39.966771,116.365025,0,80,39853.149212963,2009-02-09,03:34:52
39.966778,116.36495,0,79,39853.149224537,2009-02-09,03:34:53
39.966786,116.364886,0,74,39853.1492361111,2009-02-09,03:34:54
39.966785,116.364766,0,71,39853.1492592593,2009-02-09,03:34:56
39.966789,116.364703,0,71,39853.1492708333,2009-02-09,03:34:57
39.96678,116.36464,0,69,39853.1492824074,2009-02-09,03:34:58
39.966774,116.364575,0,67,39853.1492939815,2009-02-09,03:34:59
39.966777,116.364496,0,62,39853.1493055556,2009-02-09,03:35:00
39.966777,116.364416,0,59,39853.1493171296,2009-02-09,03:35:01
39.96678,116.364332,0,59,39853.1493287037,2009-02-09,03:35:02
39.966785,116.364247,0,60,39853.1493402778,2009-02-09,03:35:03
39.966787,116.364168,0,60,39853.1493518518,2009-02-09,03:35:04
39.966792,116.364094,0,60,39853.1493634259,2009-02-09,03:35:05
39.966799,116.364024,0,60,39853.149375,2009-02-09,03:35:06
39.966805,116.363958,0,61,39853.1493865741,2009-02-09,03:35:07
39.966815,116.363889,0,61,39853.1493981481,2009-02-09,03:35:08
39.966827,116.363814,0,61,39853.1494097222,2009-02-09,03:35:09
39.966836,116.363743,0,64,39853.1494212963,2009-02-09,03:35:10
39.966831,116.363674,0,66,39853.1494328704,2009-02-09,03:35:11
39.966824,116.363603,0,68,39853.1494444444,2009-02-09,03:35:12
39.966812,116.363536,0,71,39853.1494560185,2009-02-09,03:35:13
39.966798,116.363474,0,74,39853.1494675926,2009-02-09,03:35:14
39.966791,116.363405,0,77,39853.1494791667,2009-02-09,03:35:15
39.966782,116.363329,0,80,39853.1494907407,2009-02-09,03:35:16
39.966772,116.363247,0,84,39853.1495023148,2009-02-09,03:35:17
39.966742,116.363131,0,84,39853.1495138889,2009-02-09,03:35:18
39.966718,116.362988,0,88,39853.149525463,2009-02-09,03:35:19
39.966706,116.36286,0,92,39853.149537037,2009-02-09,03:35:20
39.966692,116.362743,0,94,39853.1495486111,2009-02-09,03:35:21
39.966674,116.362637,0,96,39853.1495601852,2009-02-09,03:35:22
39.966666,116.362531,0,96,39853.1495717593,2009-02-09,03:35:23
39.966661,116.362414,0,93,39853.1495833333,2009-02-09,03:35:24
39.966656,116.362305,0,94,39853.1495949074,2009-02-09,03:35:25
39.966649,116.362194,0,96,39853.1496064815,2009-02-09,03:35:26
39.966646,116.362082,0,97,39853.1496180556,2009-02-09,03:35:27
39.966646,116.361979,0,99,39853.1496296296,2009-02-09,03:35:28
39.966653,116.361885,0,102,39853.1496412037,2009-02-09,03:35:29
39.966662,116.361788,0,104,39853.1496527778,2009-02-09,03:35:30
39.966674,116.361696,0,103,39853.1496643518,2009-02-09,03:35:31
39.966683,116.361621,0,107,39853.1496759259,2009-02-09,03:35:32
39.966694,116.361555,0,109,39853.1496875,2009-02-09,03:35:33
39.966698,116.361497,0,111,39853.1496990741,2009-02-09,03:35:34
39.966702,116.361424,0,115,39853.1497222222,2009-02-09,03:35:36
39.966739,116.361405,0,106,39853.1497453704,2009-02-09,03:35:38
39.966743,116.361416,0,102,39853.1498032407,2009-02-09,03:35:43
39.966743,116.361416,0,102,39853.149837963,2009-02-09,03:35:46
39.966743,116.361413,0,104,39853.1498611111,2009-02-09,03:35:48
39.966772,116.361386,0,106,39853.1499189815,2009-02-09,03:35:53
39.966767,116.361323,0,114,39853.1499652778,2009-02-09,03:35:57
39.966768,116.361253,0,118,39853.1500115741,2009-02-09,03:36:01
39.96678,116.36119,0,122,39853.1500578704,2009-02-09,03:36:05
39.966802,116.361136,0,116,39853.1501157407,2009-02-09,03:36:10
39.96681,116.361068,0,114,39853.1501736111,2009-02-09,03:36:15
39.966802,116.360997,0,116,39853.1502314815,2009-02-09,03:36:20
39.96681,116.360956,0,119,39853.1502893518,2009-02-09,03:36:25
39.966801,116.360948,0,122,39853.1503472222,2009-02-09,03:36:30
39.966801,116.360945,0,123,39853.1504050926,2009-02-09,03:36:35
39.966801,116.360946,0,123,39853.150462963,2009-02-09,03:36:40
39.966801,116.360943,0,122,39853.1505208333,2009-02-09,03:36:45
39.966801,116.360947,0,122,39853.1505787037,2009-02-09,03:36:50
39.966802,116.360949,0,122,39853.1506365741,2009-02-09,03:36:55
39.966802,116.360947,0,122,39853.1506944444,2009-02-09,03:37:00
39.966802,116.360946,0,122,39853.1507523148,2009-02-09,03:37:05
39.966802,116.360945,0,122,39853.1508101852,2009-02-09,03:37:10
39.966802,116.360945,0,122,39853.1508680556,2009-02-09,03:37:15
39.966802,116.360944,0,122,39853.1509259259,2009-02-09,03:37:20
39.966802,116.360944,0,122,39853.1509837963,2009-02-09,03:37:25
39.966802,116.360944,0,122,39853.1510416667,2009-02-09,03:37:30
39.966802,116.360944,0,122,39853.151099537,2009-02-09,03:37:35
39.966803,116.360944,0,122,39853.1511574074,2009-02-09,03:37:40
39.966803,116.360945,0,122,39853.1512152778,2009-02-09,03:37:45
39.966803,116.360945,0,122,39853.1512731481,2009-02-09,03:37:50
39.966803,116.360945,0,123,39853.1513310185,2009-02-09,03:37:55
39.966803,116.360945,0,123,39853.1513888889,2009-02-09,03:38:00
39.966803,116.360945,0,123,39853.1514467593,2009-02-09,03:38:05
39.966803,116.360945,0,123,39853.1515046296,2009-02-09,03:38:10
39.966803,116.360945,0,123,39853.1515625,2009-02-09,03:38:15
39.966803,116.360945,0,123,39853.1516203704,2009-02-09,03:38:20
39.966803,116.360945,0,123,39853.1516782407,2009-02-09,03:38:25
39.966803,116.360946,0,123,39853.1517361111,2009-02-09,03:38:30
39.966803,116.360945,0,123,39853.1517939815,2009-02-09,03:38:35
39.966803,116.360945,0,123,39853.1518518519,2009-02-09,03:38:40
39.966803,116.360945,0,123,39853.1518865741,2009-02-09,03:38:43
39.966803,116.360945,0,123,39853.1519097222,2009-02-09,03:38:45
39.966801,116.360877,0,123,39853.1519675926,2009-02-09,03:38:50
39.966805,116.360768,0,123,39853.1519791667,2009-02-09,03:38:51
39.9668,116.360686,0,122,39853.1519907407,2009-02-09,03:38:52
39.966791,116.360604,0,121,39853.1520023148,2009-02-09,03:38:53
39.966784,116.360528,0,121,39853.1520138889,2009-02-09,03:38:54
39.966776,116.360452,0,121,39853.152025463,2009-02-09,03:38:55
39.966775,116.360368,0,120,39853.152037037,2009-02-09,03:38:56
39.966762,116.360276,0,121,39853.1520486111,2009-02-09,03:38:57
39.966752,116.360184,0,121,39853.1520601852,2009-02-09,03:38:58
39.966742,116.360094,0,121,39853.1520717593,2009-02-09,03:38:59
39.966733,116.359999,0,120,39853.1520833333,2009-02-09,03:39:00
39.966744,116.359894,0,119,39853.1520949074,2009-02-09,03:39:01
39.966751,116.359798,0,117,39853.1521064815,2009-02-09,03:39:02
39.966756,116.359707,0,117,39853.1521180556,2009-02-09,03:39:03
39.966766,116.359616,0,116,39853.1521296296,2009-02-09,03:39:04
39.966732,116.359524,0,115,39853.1521412037,2009-02-09,03:39:05
39.966728,116.359446,0,114,39853.1521527778,2009-02-09,03:39:06
39.966719,116.359358,0,115,39853.1521643519,2009-02-09,03:39:07
39.966709,116.359268,0,115,39853.1521759259,2009-02-09,03:39:08
39.966701,116.359178,0,114,39853.1521875,2009-02-09,03:39:09
39.966694,116.359084,0,114,39853.1521990741,2009-02-09,03:39:10
39.966697,116.358989,0,113,39853.1522106482,2009-02-09,03:39:11
39.966698,116.358879,0,112,39853.1522222222,2009-02-09,03:39:12
39.966702,116.358763,0,111,39853.1522337963,2009-02-09,03:39:13
39.966698,116.35864,0,111,39853.1522453704,2009-02-09,03:39:14
39.966699,116.358505,0,109,39853.1522569444,2009-02-09,03:39:15
39.966707,116.358363,0,108,39853.1522685185,2009-02-09,03:39:16
39.9667,116.358227,0,106,39853.1522800926,2009-02-09,03:39:17
39.966695,116.358096,0,105,39853.1522916667,2009-02-09,03:39:18
39.966686,116.357963,0,104,39853.1523032407,2009-02-09,03:39:19
39.966682,116.357835,0,103,39853.1523148148,2009-02-09,03:39:20
39.966682,116.357706,0,103,39853.1523263889,2009-02-09,03:39:21
39.966676,116.35758,0,102,39853.152337963,2009-02-09,03:39:22
39.966677,116.35745,0,101,39853.152349537,2009-02-09,03:39:23
39.966675,116.357321,0,101,39853.1523611111,2009-02-09,03:39:24
39.966668,116.357196,0,100,39853.1523726852,2009-02-09,03:39:25
39.966663,116.357073,0,99,39853.1523842593,2009-02-09,03:39:26
39.966659,116.35694,0,97,39853.1523958333,2009-02-09,03:39:27
39.966659,116.356816,0,96,39853.1524074074,2009-02-09,03:39:28
39.96666,116.356693,0,97,39853.1524189815,2009-02-09,03:39:29
39.966672,116.356579,0,97,39853.1524305556,2009-02-09,03:39:30
39.966679,116.356462,0,98,39853.1524421296,2009-02-09,03:39:31
39.966678,116.356341,0,98,39853.1524537037,2009-02-09,03:39:32
39.96668,116.356218,0,97,39853.1524652778,2009-02-09,03:39:33
39.966674,116.356096,0,97,39853.1524768519,2009-02-09,03:39:34
39.966675,116.355975,0,97,39853.1524884259,2009-02-09,03:39:35
39.966674,116.355859,0,97,39853.1525,2009-02-09,03:39:36
39.966674,116.355745,0,97,39853.1525115741,2009-02-09,03:39:37
39.96668,116.355626,0,96,39853.1525231482,2009-02-09,03:39:38
39.966668,116.35551,0,97,39853.1525347222,2009-02-09,03:39:39
39.966667,116.355401,0,97,39853.1525462963,2009-02-09,03:39:40
39.966662,116.35529,0,98,39853.1525578704,2009-02-09,03:39:41
39.966665,116.355182,0,97,39853.1525694444,2009-02-09,03:39:42
39.966666,116.355077,0,97,39853.1525810185,2009-02-09,03:39:43
39.966669,116.354973,0,96,39853.1525925926,2009-02-09,03:39:44
39.966668,116.354867,0,96,39853.1526041667,2009-02-09,03:39:45
39.966667,116.35476,0,95,39853.1526157407,2009-02-09,03:39:46
39.966662,116.354663,0,95,39853.1526273148,2009-02-09,03:39:47
39.966665,116.354571,0,94,39853.1526388889,2009-02-09,03:39:48
39.966663,116.354484,0,94,39853.152650463,2009-02-09,03:39:49
39.966663,116.354408,0,94,39853.152662037,2009-02-09,03:39:50
39.966667,116.354333,0,93,39853.1526736111,2009-02-09,03:39:51
39.966671,116.354258,0,92,39853.1526851852,2009-02-09,03:39:52
39.966667,116.354193,0,91,39853.1526967593,2009-02-09,03:39:53
39.966672,116.354086,0,90,39853.1527199074,2009-02-09,03:39:55
39.966679,116.354001,0,85,39853.1527430556,2009-02-09,03:39:57
39.96668,116.353928,0,82,39853.1527777778,2009-02-09,03:40:00
39.966677,116.353899,0,76,39853.1528356481,2009-02-09,03:40:05
39.966679,116.353848,0,76,39853.1528935185,2009-02-09,03:40:10
39.966679,116.353774,0,75,39853.1529282407,2009-02-09,03:40:13
39.966661,116.353706,0,78,39853.152962963,2009-02-09,03:40:16
39.966662,116.353697,0,81,39853.1530208333,2009-02-09,03:40:21
39.966662,116.353697,0,81,39853.1530555556,2009-02-09,03:40:24
39.966661,116.353698,0,81,39853.1530787037,2009-02-09,03:40:26
39.966657,116.353626,0,83,39853.153125,2009-02-09,03:40:30
39.966649,116.353565,0,84,39853.1531481481,2009-02-09,03:40:32
39.966646,116.353487,0,84,39853.1531712963,2009-02-09,03:40:34
39.966641,116.353366,0,84,39853.1531944444,2009-02-09,03:40:36
39.966632,116.353259,0,83,39853.1532175926,2009-02-09,03:40:38
39.966625,116.353197,0,82,39853.1532291667,2009-02-09,03:40:39
39.966622,116.353137,0,82,39853.1532407407,2009-02-09,03:40:40
39.966626,116.353074,0,82,39853.1532523148,2009-02-09,03:40:41
39.966636,116.35296,0,80,39853.153275463,2009-02-09,03:40:43
39.966634,116.352853,0,80,39853.1532986111,2009-02-09,03:40:45
39.966618,116.35274,0,81,39853.1533217593,2009-02-09,03:40:47
39.966613,116.35267,0,80,39853.1533333333,2009-02-09,03:40:48
39.966609,116.35259,0,82,39853.1533449074,2009-02-09,03:40:49
39.966606,116.35251,0,82,39853.1533564815,2009-02-09,03:40:50
39.966603,116.352425,0,81,39853.1533680556,2009-02-09,03:40:51
39.966598,116.35233,0,79,39853.1533796296,2009-02-09,03:40:52
39.966595,116.352238,0,79,39853.1533912037,2009-02-09,03:40:53
39.966593,116.352138,0,80,39853.1534027778,2009-02-09,03:40:54
39.966594,116.352036,0,80,39853.1534143519,2009-02-09,03:40:55
39.966596,116.351935,0,79,39853.1534259259,2009-02-09,03:40:56
39.966585,116.351828,0,81,39853.1534375,2009-02-09,03:40:57
39.966586,116.351719,0,82,39853.1534490741,2009-02-09,03:40:58
39.966581,116.351601,0,81,39853.1534606481,2009-02-09,03:40:59
39.966581,116.351486,0,83,39853.1534722222,2009-02-09,03:41:00
39.966583,116.351373,0,82,39853.1534837963,2009-02-09,03:41:01
39.966581,116.351263,0,83,39853.1534953704,2009-02-09,03:41:02
39.966579,116.351155,0,84,39853.1535069444,2009-02-09,03:41:03
39.966579,116.351053,0,85,39853.1535185185,2009-02-09,03:41:04
39.966577,116.350952,0,87,39853.1535300926,2009-02-09,03:41:05
39.966574,116.350847,0,89,39853.1535416667,2009-02-09,03:41:06
39.966572,116.350742,0,90,39853.1535532407,2009-02-09,03:41:07
39.966573,116.350637,0,91,39853.1535648148,2009-02-09,03:41:08
39.966578,116.350535,0,92,39853.1535763889,2009-02-09,03:41:09
39.966571,116.350444,0,94,39853.153587963,2009-02-09,03:41:10
39.966572,116.350353,0,93,39853.153599537,2009-02-09,03:41:11
39.966562,116.350254,0,96,39853.1536111111,2009-02-09,03:41:12
39.966567,116.350159,0,104,39853.1536226852,2009-02-09,03:41:13
39.966556,116.350061,0,106,39853.1536342593,2009-02-09,03:41:14
39.966558,116.349958,0,109,39853.1536458333,2009-02-09,03:41:15
39.966555,116.34985,0,111,39853.1536574074,2009-02-09,03:41:16
39.966546,116.349734,0,113,39853.1536689815,2009-02-09,03:41:17
39.966548,116.349616,0,115,39853.1536805556,2009-02-09,03:41:18
39.966546,116.349494,0,116,39853.1536921296,2009-02-09,03:41:19
39.966546,116.349372,0,118,39853.1537037037,2009-02-09,03:41:20
39.966548,116.349248,0,118,39853.1537152778,2009-02-09,03:41:21
39.966548,116.349129,0,120,39853.1537268519,2009-02-09,03:41:22
39.966549,116.349011,0,122,39853.1537384259,2009-02-09,03:41:23
39.966548,116.348889,0,124,39853.15375,2009-02-09,03:41:24
39.96655,116.348769,0,126,39853.1537615741,2009-02-09,03:41:25
39.966546,116.348645,0,129,39853.1537731481,2009-02-09,03:41:26
39.966543,116.348524,0,131,39853.1537847222,2009-02-09,03:41:27
39.966545,116.348403,0,132,39853.1537962963,2009-02-09,03:41:28
39.966545,116.348275,0,134,39853.1538078704,2009-02-09,03:41:29
39.966552,116.348149,0,129,39853.1538194444,2009-02-09,03:41:30
39.966558,116.348024,0,132,39853.1538310185,2009-02-09,03:41:31
39.966564,116.347897,0,132,39853.1538425926,2009-02-09,03:41:32
39.966564,116.347766,0,133,39853.1538541667,2009-02-09,03:41:33
39.966567,116.347637,0,132,39853.1538657407,2009-02-09,03:41:34
39.966567,116.347512,0,127,39853.1538773148,2009-02-09,03:41:35
39.966566,116.347381,0,125,39853.1538888889,2009-02-09,03:41:36
39.96656,116.347249,0,125,39853.153900463,2009-02-09,03:41:37
39.966564,116.347122,0,124,39853.153912037,2009-02-09,03:41:38
39.96656,116.346989,0,123,39853.1539236111,2009-02-09,03:41:39
39.966558,116.346864,0,121,39853.1539351852,2009-02-09,03:41:40
39.966561,116.346746,0,121,39853.1539467593,2009-02-09,03:41:41
39.966574,116.346633,0,121,39853.1539583333,2009-02-09,03:41:42
39.966587,116.346523,0,128,39853.1539699074,2009-02-09,03:41:43
39.966584,116.346414,0,133,39853.1539814815,2009-02-09,03:41:44
39.966597,116.346297,0,135,39853.1539930556,2009-02-09,03:41:45
39.966608,116.346188,0,142,39853.1540046296,2009-02-09,03:41:46
39.966611,116.346068,0,141,39853.1540162037,2009-02-09,03:41:47
39.966609,116.345949,0,143,39853.1540277778,2009-02-09,03:41:48
39.966608,116.345824,0,144,39853.1540393519,2009-02-09,03:41:49
39.966611,116.345698,0,143,39853.1540509259,2009-02-09,03:41:50
39.966611,116.345571,0,141,39853.1540625,2009-02-09,03:41:51
39.966611,116.345442,0,139,39853.1540740741,2009-02-09,03:41:52
39.966623,116.345311,0,137,39853.1540856481,2009-02-09,03:41:53
39.966622,116.345179,0,136,39853.1540972222,2009-02-09,03:41:54
39.966613,116.345043,0,136,39853.1541087963,2009-02-09,03:41:55
39.966608,116.344909,0,138,39853.1541203704,2009-02-09,03:41:56
39.966612,116.344783,0,138,39853.1541319444,2009-02-09,03:41:57
39.966611,116.344653,0,136,39853.1541435185,2009-02-09,03:41:58
39.966615,116.344524,0,134,39853.1541550926,2009-02-09,03:41:59
39.96662,116.344395,0,133,39853.1541666667,2009-02-09,03:42:00
39.966624,116.34427,0,133,39853.1541782407,2009-02-09,03:42:01
39.966619,116.344149,0,134,39853.1541898148,2009-02-09,03:42:02
39.966618,116.344038,0,133,39853.1542013889,2009-02-09,03:42:03
39.96662,116.343934,0,133,39853.154212963,2009-02-09,03:42:04
39.966636,116.343843,0,133,39853.154224537,2009-02-09,03:42:05
39.96664,116.34375,0,133,39853.1542361111,2009-02-09,03:42:06
39.966643,116.343653,0,132,39853.1542476852,2009-02-09,03:42:07
39.966648,116.343563,0,130,39853.1542592593,2009-02-09,03:42:08
39.966649,116.343478,0,128,39853.1542708333,2009-02-09,03:42:09
39.966652,116.343398,0,126,39853.1542824074,2009-02-09,03:42:10
39.966651,116.343321,0,126,39853.1542939815,2009-02-09,03:42:11
39.966631,116.343254,0,127,39853.1543055556,2009-02-09,03:42:12
39.966642,116.343195,0,122,39853.1543171296,2009-02-09,03:42:13
39.966647,116.343114,0,122,39853.1543402778,2009-02-09,03:42:15
39.966654,116.343046,0,123,39853.1543634259,2009-02-09,03:42:17
39.966663,116.342969,0,124,39853.1543981481,2009-02-09,03:42:20
39.966669,116.342904,0,119,39853.1544212963,2009-02-09,03:42:22
39.966672,116.342841,0,122,39853.1544444444,2009-02-09,03:42:24
39.966667,116.342777,0,126,39853.1544791667,2009-02-09,03:42:27
39.966659,116.342768,0,131,39853.154537037,2009-02-09,03:42:32
39.966658,116.34277,0,131,39853.1545949074,2009-02-09,03:42:37
39.966658,116.34277,0,131,39853.1546296296,2009-02-09,03:42:40
39.966658,116.342771,0,131,39853.1546527778,2009-02-09,03:42:42
39.966657,116.342726,0,130,39853.1547106481,2009-02-09,03:42:47
39.966657,116.342666,0,130,39853.1547453704,2009-02-09,03:42:50
39.966657,116.342599,0,129,39853.1547916667,2009-02-09,03:42:54
39.966654,116.342528,0,130,39853.1548148148,2009-02-09,03:42:56
39.966649,116.342424,0,130,39853.154837963,2009-02-09,03:42:58
39.966651,116.342357,0,130,39853.154849537,2009-02-09,03:42:59
39.966655,116.34228,0,129,39853.1548611111,2009-02-09,03:43:00
39.966661,116.342194,0,128,39853.1548726852,2009-02-09,03:43:01
39.966662,116.342106,0,128,39853.1548842593,2009-02-09,03:43:02
39.96666,116.342011,0,127,39853.1548958333,2009-02-09,03:43:03
39.966657,116.341913,0,126,39853.1549074074,2009-02-09,03:43:04
39.966654,116.341808,0,125,39853.1549189815,2009-02-09,03:43:05
39.966649,116.341708,0,125,39853.1549305556,2009-02-09,03:43:06
39.966629,116.341596,0,123,39853.1549421296,2009-02-09,03:43:07
39.966616,116.34149,0,124,39853.1549537037,2009-02-09,03:43:08
39.96661,116.341384,0,124,39853.1549652778,2009-02-09,03:43:09
39.966615,116.341278,0,124,39853.1549768519,2009-02-09,03:43:10
39.966616,116.341161,0,123,39853.1549884259,2009-02-09,03:43:11
39.966612,116.341047,0,123,39853.155,2009-02-09,03:43:12
39.966607,116.340934,0,123,39853.1550115741,2009-02-09,03:43:13
39.966606,116.340811,0,122,39853.1550231481,2009-02-09,03:43:14
39.96661,116.340688,0,121,39853.1550347222,2009-02-09,03:43:15
39.966607,116.34057,0,119,39853.1550462963,2009-02-09,03:43:16
39.966606,116.340449,0,118,39853.1550578704,2009-02-09,03:43:17
39.966604,116.340325,0,117,39853.1550694444,2009-02-09,03:43:18
39.966606,116.340195,0,116,39853.1550810185,2009-02-09,03:43:19
39.96661,116.340073,0,116,39853.1550925926,2009-02-09,03:43:20
39.966607,116.33995,0,115,39853.1551041667,2009-02-09,03:43:21
39.966606,116.339828,0,115,39853.1551157407,2009-02-09,03:43:22
39.966602,116.339706,0,114,39853.1551273148,2009-02-09,03:43:23
39.966602,116.339586,0,113,39853.1551388889,2009-02-09,03:43:24
39.966603,116.339462,0,111,39853.155150463,2009-02-09,03:43:25
39.966605,116.339338,0,111,39853.155162037,2009-02-09,03:43:26
39.966607,116.339212,0,110,39853.1551736111,2009-02-09,03:43:27
39.966608,116.339098,0,110,39853.1551851852,2009-02-09,03:43:28
39.966607,116.338988,0,110,39853.1551967593,2009-02-09,03:43:29
39.966608,116.338884,0,110,39853.1552083333,2009-02-09,03:43:30
39.966609,116.338793,0,109,39853.1552199074,2009-02-09,03:43:31
39.966612,116.338716,0,110,39853.1552314815,2009-02-09,03:43:32
39.966612,116.338621,0,110,39853.1552546296,2009-02-09,03:43:34
39.966634,116.338614,0,111,39853.1553125,2009-02-09,03:43:39
39.966635,116.338599,0,110,39853.1553703704,2009-02-09,03:43:44
39.966634,116.338573,0,110,39853.1554282407,2009-02-09,03:43:49
39.966641,116.338509,0,112,39853.1554861111,2009-02-09,03:43:54
39.966633,116.338419,0,111,39853.1555092593,2009-02-09,03:43:56
39.966634,116.338349,0,110,39853.1555208333,2009-02-09,03:43:57
39.966632,116.338272,0,110,39853.1555324074,2009-02-09,03:43:58
39.96665,116.338196,0,111,39853.1555439815,2009-02-09,03:43:59
39.966672,116.338115,0,112,39853.1555555556,2009-02-09,03:44:00
39.966687,116.338029,0,112,39853.1555671296,2009-02-09,03:44:01
39.966699,116.337937,0,113,39853.1555787037,2009-02-09,03:44:02
39.966704,116.337834,0,114,39853.1555902778,2009-02-09,03:44:03
39.966699,116.337724,0,114,39853.1556018519,2009-02-09,03:44:04
39.966687,116.337612,0,115,39853.1556134259,2009-02-09,03:44:05
39.966676,116.337498,0,116,39853.155625,2009-02-09,03:44:06
39.96667,116.337379,0,117,39853.1556365741,2009-02-09,03:44:07
39.966663,116.337263,0,119,39853.1556481481,2009-02-09,03:44:08
39.966656,116.337147,0,120,39853.1556597222,2009-02-09,03:44:09
39.966649,116.337031,0,122,39853.1556712963,2009-02-09,03:44:10
39.966643,116.336915,0,124,39853.1556828704,2009-02-09,03:44:11
39.966633,116.336809,0,123,39853.1556944444,2009-02-09,03:44:12
39.966617,116.336695,0,124,39853.1557060185,2009-02-09,03:44:13
39.96661,116.336582,0,124,39853.1557175926,2009-02-09,03:44:14
39.966602,116.336466,0,123,39853.1557291667,2009-02-09,03:44:15
39.966598,116.336348,0,123,39853.1557407407,2009-02-09,03:44:16
39.966587,116.336231,0,125,39853.1557523148,2009-02-09,03:44:17
39.966582,116.336116,0,126,39853.1557638889,2009-02-09,03:44:18
39.966577,116.336003,0,125,39853.155775463,2009-02-09,03:44:19
39.966576,116.33589,0,124,39853.155787037,2009-02-09,03:44:20
39.966578,116.33578,0,122,39853.1557986111,2009-02-09,03:44:21
39.966571,116.335672,0,123,39853.1558101852,2009-02-09,03:44:22
39.966573,116.335564,0,120,39853.1558217593,2009-02-09,03:44:23
39.966566,116.335457,0,117,39853.1558333333,2009-02-09,03:44:24
39.966561,116.335354,0,116,39853.1558449074,2009-02-09,03:44:25
39.966549,116.335258,0,117,39853.1558564815,2009-02-09,03:44:26
39.966551,116.33516,0,115,39853.1558680556,2009-02-09,03:44:27
39.96655,116.335061,0,113,39853.1558796296,2009-02-09,03:44:28
39.966548,116.334968,0,113,39853.1558912037,2009-02-09,03:44:29
39.966545,116.334882,0,113,39853.1559027778,2009-02-09,03:44:30
39.966544,116.334797,0,114,39853.1559143519,2009-02-09,03:44:31
39.96654,116.334718,0,114,39853.1559259259,2009-02-09,03:44:32
39.96654,116.33464,0,113,39853.1559375,2009-02-09,03:44:33
39.966542,116.334569,0,112,39853.1559490741,2009-02-09,03:44:34
39.966543,116.334507,0,113,39853.1559606481,2009-02-09,03:44:35
39.966548,116.334406,0,115,39853.1559837963,2009-02-09,03:44:37
39.966549,116.334343,0,113,39853.1560069444,2009-02-09,03:44:39
39.966533,116.334271,0,111,39853.1560532407,2009-02-09,03:44:43
39.966531,116.334208,0,111,39853.1560763889,2009-02-09,03:44:45
39.966541,116.334116,0,109,39853.156099537,2009-02-09,03:44:47
39.966539,116.334013,0,109,39853.1561226852,2009-02-09,03:44:49
39.966546,116.333899,0,108,39853.1561458333,2009-02-09,03:44:51
39.966546,116.333835,0,108,39853.1561574074,2009-02-09,03:44:52
39.966544,116.333773,0,108,39853.1561689815,2009-02-09,03:44:53
39.966552,116.333706,0,109,39853.1561805556,2009-02-09,03:44:54
39.966559,116.333635,0,108,39853.1561921296,2009-02-09,03:44:55
39.966561,116.333567,0,109,39853.1562037037,2009-02-09,03:44:56
39.966572,116.333497,0,108,39853.1562152778,2009-02-09,03:44:57
39.966575,116.333423,0,107,39853.1562268519,2009-02-09,03:44:58
39.966568,116.333345,0,107,39853.1562384259,2009-02-09,03:44:59
39.966566,116.333269,0,106,39853.15625,2009-02-09,03:45:00
39.966565,116.333202,0,106,39853.1562615741,2009-02-09,03:45:01
39.966568,116.333134,0,106,39853.1562731481,2009-02-09,03:45:02
39.966578,116.333064,0,105,39853.1562847222,2009-02-09,03:45:03
39.966579,116.332994,0,106,39853.1562962963,2009-02-09,03:45:04
39.966562,116.332918,0,108,39853.1563078704,2009-02-09,03:45:05
39.966565,116.332843,0,109,39853.1563194444,2009-02-09,03:45:06
39.966545,116.332776,0,109,39853.1563310185,2009-02-09,03:45:07
39.966539,116.332675,0,114,39853.1563541667,2009-02-09,03:45:09
39.966536,116.332599,0,116,39853.1563773148,2009-02-09,03:45:11
39.966539,116.332521,0,121,39853.156412037,2009-02-09,03:45:14
39.966548,116.332456,0,122,39853.1564351852,2009-02-09,03:45:16
39.966544,116.332367,0,125,39853.1564583333,2009-02-09,03:45:18
39.966539,116.332251,0,126,39853.1564814815,2009-02-09,03:45:20
39.966531,116.332183,0,128,39853.1564930556,2009-02-09,03:45:21
39.966532,116.332108,0,130,39853.1565046296,2009-02-09,03:45:22
39.966533,116.332026,0,133,39853.1565162037,2009-02-09,03:45:23
39.966537,116.331945,0,135,39853.1565277778,2009-02-09,03:45:24
39.966536,116.331861,0,137,39853.1565393518,2009-02-09,03:45:25
39.966538,116.331772,0,137,39853.1565509259,2009-02-09,03:45:26
39.966539,116.33168,0,138,39853.1565625,2009-02-09,03:45:27
39.966539,116.33158,0,139,39853.1565740741,2009-02-09,03:45:28
39.966543,116.331479,0,140,39853.1565856481,2009-02-09,03:45:29
39.966535,116.331371,0,143,39853.1565972222,2009-02-09,03:45:30
39.966534,116.331258,0,146,39853.1566087963,2009-02-09,03:45:31
39.966533,116.331144,0,148,39853.1566203704,2009-02-09,03:45:32
39.966534,116.331032,0,148,39853.1566319444,2009-02-09,03:45:33
39.966531,116.330919,0,152,39853.1566435185,2009-02-09,03:45:34
39.966525,116.330814,0,156,39853.1566550926,2009-02-09,03:45:35
39.966523,116.330706,0,156,39853.1566666667,2009-02-09,03:45:36
39.966525,116.330601,0,156,39853.1566782407,2009-02-09,03:45:37
39.966533,116.330505,0,159,39853.1566898148,2009-02-09,03:45:38
39.966533,116.330411,0,157,39853.1567013889,2009-02-09,03:45:39
39.966534,116.33032,0,158,39853.156712963,2009-02-09,03:45:40
39.966533,116.33023,0,157,39853.156724537,2009-02-09,03:45:41
39.966532,116.330137,0,159,39853.1567361111,2009-02-09,03:45:42
39.966538,116.330049,0,156,39853.1567476852,2009-02-09,03:45:43
39.966541,116.329959,0,155,39853.1567592593,2009-02-09,03:45:44
39.966554,116.329867,0,155,39853.1567708333,2009-02-09,03:45:45
39.966563,116.329773,0,156,39853.1567824074,2009-02-09,03:45:46
39.966576,116.329682,0,154,39853.1567939815,2009-02-09,03:45:47
39.966569,116.32958,0,157,39853.1568055556,2009-02-09,03:45:48
39.966558,116.329484,0,159,39853.1568171296,2009-02-09,03:45:49
39.966557,116.329396,0,160,39853.1568287037,2009-02-09,03:45:50
39.966553,116.329316,0,163,39853.1568402778,2009-02-09,03:45:51
39.966543,116.329246,0,165,39853.1568518518,2009-02-09,03:45:52
39.966537,116.32918,0,165,39853.1568634259,2009-02-09,03:45:53
39.966533,116.329115,0,166,39853.156875,2009-02-09,03:45:54
39.966512,116.329055,0,166,39853.1568865741,2009-02-09,03:45:55
39.966501,116.328963,0,165,39853.1569097222,2009-02-09,03:45:57
39.966504,116.328898,0,162,39853.1569328704,2009-02-09,03:45:59
39.966492,116.328836,0,165,39853.1569675926,2009-02-09,03:46:02
39.966512,116.328827,0,157,39853.157025463,2009-02-09,03:46:07
39.966513,116.328826,0,157,39853.1570833333,2009-02-09,03:46:12
39.966513,116.328827,0,157,39853.1571412037,2009-02-09,03:46:17
39.966513,116.328827,0,157,39853.1571759259,2009-02-09,03:46:20
39.966514,116.328823,0,157,39853.1571990741,2009-02-09,03:46:22
39.966526,116.328748,0,159,39853.1572337963,2009-02-09,03:46:25
39.966523,116.328648,0,160,39853.1572569444,2009-02-09,03:46:27
39.966517,116.328521,0,160,39853.1572800926,2009-02-09,03:46:29
39.966518,116.328442,0,159,39853.1572916667,2009-02-09,03:46:30
39.966504,116.328355,0,159,39853.1573032407,2009-02-09,03:46:31
39.966507,116.328272,0,159,39853.1573148148,2009-02-09,03:46:32
39.966503,116.32818,0,156,39853.1573263889,2009-02-09,03:46:33
39.966499,116.328077,0,154,39853.157337963,2009-02-09,03:46:34
39.966503,116.327978,0,154,39853.157349537,2009-02-09,03:46:35
39.966526,116.327885,0,156,39853.1573611111,2009-02-09,03:46:36
39.966573,116.327796,0,157,39853.1573726852,2009-02-09,03:46:37
39.966582,116.327701,0,160,39853.1573842593,2009-02-09,03:46:38
39.966589,116.327602,0,160,39853.1573958333,2009-02-09,03:46:39
39.966595,116.327502,0,160,39853.1574074074,2009-02-09,03:46:40
39.966601,116.327397,0,161,39853.1574189815,2009-02-09,03:46:41
39.966604,116.32729,0,162,39853.1574305556,2009-02-09,03:46:42
39.966597,116.327188,0,164,39853.1574421296,2009-02-09,03:46:43
39.966593,116.327084,0,165,39853.1574537037,2009-02-09,03:46:44
39.966576,116.326978,0,169,39853.1574652778,2009-02-09,03:46:45
39.966554,116.326878,0,170,39853.1574768518,2009-02-09,03:46:46
39.966542,116.326787,0,172,39853.1574884259,2009-02-09,03:46:47
39.966535,116.326697,0,174,39853.1575,2009-02-09,03:46:48
39.966544,116.326608,0,176,39853.1575115741,2009-02-09,03:46:49
39.966539,116.326526,0,179,39853.1575231481,2009-02-09,03:46:50
39.966539,116.326446,0,178,39853.1575347222,2009-02-09,03:46:51
39.96652,116.326371,0,177,39853.1575462963,2009-02-09,03:46:52
39.966507,116.326302,0,178,39853.1575578704,2009-02-09,03:46:53
39.966501,116.32624,0,179,39853.1575694444,2009-02-09,03:46:54
39.966481,116.326177,0,182,39853.1575925926,2009-02-09,03:46:56
39.96644,116.32617,0,177,39853.157650463,2009-02-09,03:47:01
39.966439,116.32618,0,177,39853.1577083333,2009-02-09,03:47:06
39.966439,116.32618,0,177,39853.1577430556,2009-02-09,03:47:09
39.966437,116.326187,0,178,39853.1577662037,2009-02-09,03:47:11
39.966436,116.326196,0,178,39853.1578240741,2009-02-09,03:47:16
39.966436,116.326196,0,178,39853.1578587963,2009-02-09,03:47:19
39.966435,116.326197,0,178,39853.1578819444,2009-02-09,03:47:21
39.966432,116.32618,0,178,39853.1579398148,2009-02-09,03:47:26
39.966412,116.326122,0,180,39853.157974537,2009-02-09,03:47:29
39.966402,116.326043,0,181,39853.1579976852,2009-02-09,03:47:31
39.966374,116.325942,0,181,39853.1580208333,2009-02-09,03:47:33
39.966357,116.325877,0,182,39853.1580324074,2009-02-09,03:47:34
39.966355,116.325785,0,181,39853.1580439815,2009-02-09,03:47:35
39.966356,116.325704,0,181,39853.1580555556,2009-02-09,03:47:36
39.96635,116.325616,0,181,39853.1580671296,2009-02-09,03:47:37
39.96636,116.325516,0,181,39853.1580787037,2009-02-09,03:47:38
39.966364,116.325412,0,181,39853.1580902778,2009-02-09,03:47:39
39.966362,116.325321,0,182,39853.1581018518,2009-02-09,03:47:40
39.966366,116.325227,0,182,39853.1581134259,2009-02-09,03:47:41
39.966368,116.32513,0,183,39853.158125,2009-02-09,03:47:42
39.96637,116.325027,0,183,39853.1581365741,2009-02-09,03:47:43
39.966366,116.324901,0,183,39853.1581481481,2009-02-09,03:47:44
39.966355,116.324771,0,184,39853.1581597222,2009-02-09,03:47:45
39.966343,116.324636,0,185,39853.1581712963,2009-02-09,03:47:46
39.966331,116.324507,0,184,39853.1581828704,2009-02-09,03:47:47
39.966327,116.324372,0,184,39853.1581944444,2009-02-09,03:47:48
39.966328,116.324238,0,185,39853.1582060185,2009-02-09,03:47:49
39.966328,116.324109,0,185,39853.1582175926,2009-02-09,03:47:50
39.966327,116.323975,0,186,39853.1582291667,2009-02-09,03:47:51
39.966326,116.32384,0,186,39853.1582407407,2009-02-09,03:47:52
39.966325,116.323703,0,186,39853.1582523148,2009-02-09,03:47:53
39.966324,116.323569,0,187,39853.1582638889,2009-02-09,03:47:54
39.966322,116.323431,0,187,39853.158275463,2009-02-09,03:47:55
39.966314,116.323291,0,188,39853.158287037,2009-02-09,03:47:56
39.966308,116.323154,0,188,39853.1582986111,2009-02-09,03:47:57
39.96631,116.32301,0,189,39853.1583101852,2009-02-09,03:47:58
39.966312,116.32286,0,190,39853.1583217593,2009-02-09,03:47:59
39.96631,116.322717,0,190,39853.1583333333,2009-02-09,03:48:00
39.966304,116.32257,0,191,39853.1583449074,2009-02-09,03:48:01
39.9663,116.322432,0,190,39853.1583564815,2009-02-09,03:48:02
39.966299,116.322293,0,190,39853.1583680556,2009-02-09,03:48:03
39.966303,116.322152,0,189,39853.1583796296,2009-02-09,03:48:04
39.966299,116.322025,0,189,39853.1583912037,2009-02-09,03:48:05
39.966293,116.321901,0,189,39853.1584027778,2009-02-09,03:48:06
39.966284,116.321773,0,188,39853.1584143518,2009-02-09,03:48:07
39.96627,116.321653,0,190,39853.1584259259,2009-02-09,03:48:08
39.966256,116.321542,0,192,39853.1584375,2009-02-09,03:48:09
39.966266,116.321443,0,192,39853.1584490741,2009-02-09,03:48:10
39.966204,116.321284,0,203,39853.1584606481,2009-02-09,03:48:11
39.966156,116.321148,0,214,39853.1584722222,2009-02-09,03:48:12
39.966137,116.321037,0,220,39853.1584837963,2009-02-09,03:48:13
39.966122,116.320933,0,227,39853.1584953704,2009-02-09,03:48:14
39.966097,116.320841,0,232,39853.1585069444,2009-02-09,03:48:15
39.966092,116.320751,0,238,39853.1585185185,2009-02-09,03:48:16
39.966084,116.320659,0,242,39853.1585300926,2009-02-09,03:48:17
39.966075,116.320573,0,249,39853.1585416667,2009-02-09,03:48:18
39.966067,116.320493,0,255,39853.1585532407,2009-02-09,03:48:19
39.966065,116.320415,0,263,39853.1585648148,2009-02-09,03:48:20
39.966058,116.320344,0,269,39853.1585763889,2009-02-09,03:48:21
39.96605,116.320284,0,274,39853.158587963,2009-02-09,03:48:22
39.966043,116.320209,0,283,39853.1586111111,2009-02-09,03:48:24
39.966059,116.320146,0,283,39853.1586342593,2009-02-09,03:48:26
39.966096,116.320081,0,276,39853.1586805556,2009-02-09,03:48:30
39.966092,116.319994,0,281,39853.1587037037,2009-02-09,03:48:32
39.966119,116.319941,0,267,39853.1587152778,2009-02-09,03:48:33
39.966128,116.319882,0,263,39853.1587268518,2009-02-09,03:48:34
39.966132,116.319769,0,260,39853.15875,2009-02-09,03:48:36
39.966164,116.319655,0,241,39853.1587731481,2009-02-09,03:48:38
39.966158,116.31959,0,237,39853.1587847222,2009-02-09,03:48:39
39.966161,116.319482,0,232,39853.1588078704,2009-02-09,03:48:41
39.966156,116.319411,0,228,39853.1588194444,2009-02-09,03:48:42
39.966142,116.319345,0,224,39853.1588310185,2009-02-09,03:48:43
39.966135,116.319287,0,226,39853.1588425926,2009-02-09,03:48:44
39.966122,116.319228,0,231,39853.1588541667,2009-02-09,03:48:45
39.966107,116.319172,0,237,39853.1588657407,2009-02-09,03:48:46
39.966096,116.319117,0,245,39853.1588773148,2009-02-09,03:48:47
39.966074,116.319023,0,257,39853.158900463,2009-02-09,03:48:49
39.966077,116.318924,0,264,39853.1589236111,2009-02-09,03:48:51
39.966099,116.318807,0,267,39853.1589467593,2009-02-09,03:48:53
39.966103,116.318747,0,273,39853.1589583333,2009-02-09,03:48:54
39.966102,116.31863,0,282,39853.1589814815,2009-02-09,03:48:56
39.966106,116.318564,0,287,39853.1589930556,2009-02-09,03:48:57
39.966118,116.318496,0,291,39853.1590046296,2009-02-09,03:48:58
39.966126,116.318421,0,299,39853.1590162037,2009-02-09,03:48:59
39.966129,116.318351,0,302,39853.1590277778,2009-02-09,03:49:00
39.966134,116.318288,0,310,39853.1590393518,2009-02-09,03:49:01
39.966113,116.318213,0,312,39853.1590509259,2009-02-09,03:49:02
39.966099,116.318141,0,311,39853.1590625,2009-02-09,03:49:03
39.966086,116.31808,0,313,39853.1590740741,2009-02-09,03:49:04
39.966071,116.318014,0,316,39853.1590856481,2009-02-09,03:49:05
39.966048,116.31791,0,323,39853.1591087963,2009-02-09,03:49:07
39.966024,116.317833,0,329,39853.1591319444,2009-02-09,03:49:09
39.966036,116.317786,0,320,39853.1591898148,2009-02-09,03:49:14
39.966036,116.317786,0,320,39853.159224537,2009-02-09,03:49:17
39.966037,116.317781,0,325,39853.1592476852,2009-02-09,03:49:19
39.966017,116.317722,0,330,39853.1592939815,2009-02-09,03:49:23
39.966005,116.317661,0,329,39853.1593171296,2009-02-09,03:49:25
39.965986,116.317589,0,333,39853.1593402778,2009-02-09,03:49:27
39.965996,116.317501,0,339,39853.1593634259,2009-02-09,03:49:29
39.966019,116.317449,0,337,39853.1593865741,2009-02-09,03:49:31
39.966036,116.317433,0,334,39853.1594444444,2009-02-09,03:49:36
39.966036,116.317428,0,334,39853.1595023148,2009-02-09,03:49:41
39.966036,116.317428,0,334,39853.159537037,2009-02-09,03:49:44
39.966035,116.317424,0,334,39853.1595601852,2009-02-09,03:49:46
39.966055,116.317361,0,318,39853.1596180556,2009-02-09,03:49:51
39.96607,116.317282,0,319,39853.1596412037,2009-02-09,03:49:53
39.966075,116.317222,0,320,39853.1596527778,2009-02-09,03:49:54
39.966075,116.317161,0,320,39853.1596643519,2009-02-09,03:49:55
39.966064,116.317085,0,321,39853.1596759259,2009-02-09,03:49:56
39.966057,116.317002,0,319,39853.1596875,2009-02-09,03:49:57
39.966052,116.316926,0,315,39853.1596990741,2009-02-09,03:49:58
39.966046,116.316847,0,312,39853.1597106481,2009-02-09,03:49:59
39.96604,116.316768,0,310,39853.1597222222,2009-02-09,03:50:00
39.966036,116.316688,0,308,39853.1597337963,2009-02-09,03:50:01
39.966029,116.316601,0,304,39853.1597453704,2009-02-09,03:50:02
39.966022,116.316528,0,300,39853.1597569444,2009-02-09,03:50:03
39.966026,116.316451,0,291,39853.1597685185,2009-02-09,03:50:04
39.966024,116.316378,0,288,39853.1597800926,2009-02-09,03:50:05
39.966021,116.316306,0,284,39853.1597916667,2009-02-09,03:50:06
39.96602,116.316231,0,279,39853.1598032407,2009-02-09,03:50:07
39.966036,116.316142,0,265,39853.1598148148,2009-02-09,03:50:08
39.966051,116.316054,0,254,39853.1598263889,2009-02-09,03:50:09
39.966057,116.315974,0,245,39853.159837963,2009-02-09,03:50:10
39.966055,116.315881,0,239,39853.159849537,2009-02-09,03:50:11
39.966056,116.315799,0,232,39853.1598611111,2009-02-09,03:50:12
39.966055,116.315708,0,225,39853.1598726852,2009-02-09,03:50:13
39.966046,116.315614,0,219,39853.1598842593,2009-02-09,03:50:14
39.966036,116.315522,0,211,39853.1598958333,2009-02-09,03:50:15
39.966021,116.315425,0,207,39853.1599074074,2009-02-09,03:50:16
39.966002,116.315322,0,202,39853.1599189815,2009-02-09,03:50:17
39.965982,116.315221,0,201,39853.1599305556,2009-02-09,03:50:18
39.965958,116.31512,0,198,39853.1599421296,2009-02-09,03:50:19
39.965931,116.315011,0,194,39853.1599537037,2009-02-09,03:50:20
39.965899,116.314901,0,193,39853.1599652778,2009-02-09,03:50:21
39.96587,116.314791,0,191,39853.1599768519,2009-02-09,03:50:22
39.965831,116.314673,0,185,39853.1599884259,2009-02-09,03:50:23
39.965804,116.314561,0,182,39853.16,2009-02-09,03:50:24
39.965774,116.31445,0,178,39853.1600115741,2009-02-09,03:50:25
39.965739,116.314334,0,176,39853.1600231482,2009-02-09,03:50:26
39.965705,116.314213,0,175,39853.1600347222,2009-02-09,03:50:27
39.965669,116.314092,0,180,39853.1600462963,2009-02-09,03:50:28
39.965627,116.313974,0,181,39853.1600578704,2009-02-09,03:50:29
39.965587,116.313852,0,182,39853.1600694444,2009-02-09,03:50:30
39.965547,116.313732,0,181,39853.1600810185,2009-02-09,03:50:31
39.965517,116.313618,0,182,39853.1600925926,2009-02-09,03:50:32
39.965478,116.313494,0,178,39853.1601041667,2009-02-09,03:50:33
39.965433,116.313371,0,174,39853.1601157407,2009-02-09,03:50:34
39.965386,116.313245,0,173,39853.1601273148,2009-02-09,03:50:35
39.965338,116.313112,0,173,39853.1601388889,2009-02-09,03:50:36
39.965295,116.312982,0,176,39853.160150463,2009-02-09,03:50:37
39.965223,116.312859,0,173,39853.160162037,2009-02-09,03:50:38
39.965184,116.312738,0,171,39853.1601736111,2009-02-09,03:50:39
39.96514,116.312618,0,169,39853.1601851852,2009-02-09,03:50:40
39.965092,116.312496,0,170,39853.1601967593,2009-02-09,03:50:41
39.965053,116.312374,0,169,39853.1602083333,2009-02-09,03:50:42
39.965006,116.312261,0,167,39853.1602199074,2009-02-09,03:50:43
39.964958,116.31215,0,167,39853.1602314815,2009-02-09,03:50:44
39.964916,116.312035,0,165,39853.1602430556,2009-02-09,03:50:45
39.964885,116.311926,0,164,39853.1602546296,2009-02-09,03:50:46
39.964842,116.311821,0,165,39853.1602662037,2009-02-09,03:50:47
39.964804,116.311718,0,162,39853.1602777778,2009-02-09,03:50:48
39.964764,116.311625,0,164,39853.1602893519,2009-02-09,03:50:49
39.964728,116.311529,0,160,39853.1603009259,2009-02-09,03:50:50
39.964698,116.311432,0,162,39853.1603125,2009-02-09,03:50:51
39.964676,116.311334,0,163,39853.1603240741,2009-02-09,03:50:52
39.964633,116.311238,0,165,39853.1603356482,2009-02-09,03:50:53
39.964591,116.311148,0,164,39853.1603472222,2009-02-09,03:50:54
39.964561,116.311064,0,166,39853.1603587963,2009-02-09,03:50:55
39.964533,116.310978,0,167,39853.1603703704,2009-02-09,03:50:56
39.964498,116.31089,0,169,39853.1603819444,2009-02-09,03:50:57
39.964458,116.3108,0,172,39853.1603935185,2009-02-09,03:50:58
39.964436,116.310712,0,175,39853.1604050926,2009-02-09,03:50:59
39.964402,116.310625,0,179,39853.1604166667,2009-02-09,03:51:00
39.964367,116.310536,0,181,39853.1604282407,2009-02-09,03:51:01
39.964325,116.310447,0,185,39853.1604398148,2009-02-09,03:51:02
39.964287,116.310356,0,191,39853.1604513889,2009-02-09,03:51:03
39.964269,116.310255,0,187,39853.160462963,2009-02-09,03:51:04
39.96423,116.310167,0,193,39853.160474537,2009-02-09,03:51:05
39.964206,116.310072,0,190,39853.1604861111,2009-02-09,03:51:06
39.964178,116.309972,0,188,39853.1604976852,2009-02-09,03:51:07
39.964145,116.309873,0,187,39853.1605092593,2009-02-09,03:51:08
39.964102,116.309778,0,186,39853.1605208333,2009-02-09,03:51:09
39.964066,116.309686,0,187,39853.1605324074,2009-02-09,03:51:10
39.964027,116.309591,0,187,39853.1605439815,2009-02-09,03:51:11
39.963979,116.30949,0,191,39853.1605555556,2009-02-09,03:51:12
39.963948,116.309387,0,190,39853.1605671296,2009-02-09,03:51:13
39.963911,116.309287,0,190,39853.1605787037,2009-02-09,03:51:14
39.963875,116.309186,0,190,39853.1605902778,2009-02-09,03:51:15
39.963836,116.309083,0,192,39853.1606018519,2009-02-09,03:51:16
39.963796,116.308988,0,194,39853.1606134259,2009-02-09,03:51:17
39.963764,116.308891,0,195,39853.160625,2009-02-09,03:51:18
39.963728,116.308791,0,197,39853.1606365741,2009-02-09,03:51:19
39.963685,116.308703,0,204,39853.1606481481,2009-02-09,03:51:20
39.963657,116.30862,0,204,39853.1606597222,2009-02-09,03:51:21
39.963639,116.308535,0,197,39853.1606712963,2009-02-09,03:51:22
39.963617,116.308463,0,202,39853.1606828704,2009-02-09,03:51:23
39.963586,116.308385,0,202,39853.1606944444,2009-02-09,03:51:24
39.963568,116.308319,0,205,39853.1607060185,2009-02-09,03:51:25
39.963528,116.308232,0,206,39853.1607291667,2009-02-09,03:51:27
39.963501,116.308179,0,213,39853.1607523148,2009-02-09,03:51:29
39.963486,116.308119,0,214,39853.160787037,2009-02-09,03:51:32
39.963477,116.308083,0,205,39853.1608449074,2009-02-09,03:51:37
39.96348,116.308091,0,206,39853.1609027778,2009-02-09,03:51:42
39.96348,116.308091,0,206,39853.1609375,2009-02-09,03:51:45
39.963481,116.308093,0,206,39853.1609606481,2009-02-09,03:51:47
39.963478,116.308079,0,206,39853.1610185185,2009-02-09,03:51:52
39.963459,116.30801,0,206,39853.1610416667,2009-02-09,03:51:54
39.963419,116.307925,0,206,39853.1610648148,2009-02-09,03:51:56
39.963389,116.307871,0,205,39853.1610763889,2009-02-09,03:51:57
39.963357,116.307797,0,205,39853.161087963,2009-02-09,03:51:58
39.963324,116.30772,0,204,39853.161099537,2009-02-09,03:51:59
39.96329,116.307633,0,203,39853.1611111111,2009-02-09,03:52:00
39.96325,116.307536,0,202,39853.1611226852,2009-02-09,03:52:01
39.96321,116.307443,0,201,39853.1611342593,2009-02-09,03:52:02
39.963173,116.307347,0,200,39853.1611458333,2009-02-09,03:52:03
39.963139,116.307264,0,199,39853.1611574074,2009-02-09,03:52:04
39.963112,116.307166,0,198,39853.1611689815,2009-02-09,03:52:05
39.963079,116.307067,0,198,39853.1611805556,2009-02-09,03:52:06
39.963048,116.306968,0,195,39853.1611921296,2009-02-09,03:52:07
39.96302,116.306866,0,198,39853.1612037037,2009-02-09,03:52:08
39.962985,116.306758,0,202,39853.1612152778,2009-02-09,03:52:09
39.962945,116.306657,0,203,39853.1612268519,2009-02-09,03:52:10
39.962925,116.306578,0,198,39853.1612384259,2009-02-09,03:52:11
39.962893,116.306483,0,197,39853.16125,2009-02-09,03:52:12
39.962857,116.306389,0,197,39853.1612615741,2009-02-09,03:52:13
39.962818,116.306295,0,197,39853.1612731481,2009-02-09,03:52:14
39.962781,116.306194,0,196,39853.1612847222,2009-02-09,03:52:15
39.962743,116.306094,0,196,39853.1612962963,2009-02-09,03:52:16
39.962701,116.305992,0,198,39853.1613078704,2009-02-09,03:52:17
39.962671,116.305878,0,195,39853.1613194444,2009-02-09,03:52:18
39.962635,116.305768,0,192,39853.1613310185,2009-02-09,03:52:19
39.962597,116.305651,0,193,39853.1613425926,2009-02-09,03:52:20
39.962564,116.30553,0,189,39853.1613541667,2009-02-09,03:52:21
39.96252,116.305415,0,187,39853.1613657407,2009-02-09,03:52:22
39.962486,116.305299,0,185,39853.1613773148,2009-02-09,03:52:23
39.962454,116.305193,0,185,39853.1613888889,2009-02-09,03:52:24
39.962429,116.305076,0,185,39853.161400463,2009-02-09,03:52:25
39.962389,116.304975,0,186,39853.161412037,2009-02-09,03:52:26
39.962352,116.304867,0,186,39853.1614236111,2009-02-09,03:52:27
39.962319,116.30476,0,185,39853.1614351852,2009-02-09,03:52:28
39.96228,116.304646,0,188,39853.1614467593,2009-02-09,03:52:29
39.962253,116.304539,0,186,39853.1614583333,2009-02-09,03:52:30
39.962229,116.304428,0,179,39853.1614699074,2009-02-09,03:52:31
39.9622,116.304319,0,177,39853.1614814815,2009-02-09,03:52:32
39.962167,116.304213,0,176,39853.1614930556,2009-02-09,03:52:33
39.962138,116.304105,0,176,39853.1615046296,2009-02-09,03:52:34
39.962112,116.303992,0,175,39853.1615162037,2009-02-09,03:52:35
39.962081,116.303883,0,175,39853.1615277778,2009-02-09,03:52:36
39.962057,116.303765,0,175,39853.1615393519,2009-02-09,03:52:37
39.962038,116.303655,0,173,39853.1615509259,2009-02-09,03:52:38
39.961997,116.303544,0,174,39853.1615625,2009-02-09,03:52:39
39.961966,116.303441,0,174,39853.1615740741,2009-02-09,03:52:40
39.96193,116.303341,0,178,39853.1615856481,2009-02-09,03:52:41
39.961904,116.303244,0,178,39853.1615972222,2009-02-09,03:52:42
39.96188,116.303143,0,180,39853.1616087963,2009-02-09,03:52:43
39.961881,116.30305,0,180,39853.1616203704,2009-02-09,03:52:44
39.961885,116.302941,0,176,39853.1616319444,2009-02-09,03:52:45
39.961893,116.302838,0,176,39853.1616435185,2009-02-09,03:52:46
39.961917,116.302734,0,168,39853.1616550926,2009-02-09,03:52:47
39.961943,116.302634,0,163,39853.1616666667,2009-02-09,03:52:48
39.961963,116.30254,0,164,39853.1616782407,2009-02-09,03:52:49
39.961992,116.302455,0,165,39853.1616898148,2009-02-09,03:52:50
39.962029,116.302377,0,168,39853.1617013889,2009-02-09,03:52:51
39.962076,116.302312,0,171,39853.161712963,2009-02-09,03:52:52
39.962121,116.302256,0,171,39853.161724537,2009-02-09,03:52:53
39.962168,116.30222,0,174,39853.1617361111,2009-02-09,03:52:54
39.962218,116.302184,0,182,39853.1617476852,2009-02-09,03:52:55
39.962275,116.30215,0,186,39853.1617592593,2009-02-09,03:52:56
39.962343,116.302104,0,191,39853.1617708333,2009-02-09,03:52:57
39.962408,116.302067,0,195,39853.1617824074,2009-02-09,03:52:58
39.962471,116.302035,0,201,39853.1617939815,2009-02-09,03:52:59
39.962545,116.302009,0,202,39853.1618055556,2009-02-09,03:53:00
39.962615,116.301981,0,204,39853.1618171296,2009-02-09,03:53:01
39.962687,116.301954,0,206,39853.1618287037,2009-02-09,03:53:02
39.962763,116.301926,0,209,39853.1618402778,2009-02-09,03:53:03
39.962846,116.301909,0,211,39853.1618518519,2009-02-09,03:53:04
39.962938,116.3019,0,212,39853.1618634259,2009-02-09,03:53:05
39.963022,116.301868,0,212,39853.161875,2009-02-09,03:53:06
39.96312,116.301846,0,213,39853.1618865741,2009-02-09,03:53:07
39.963236,116.301831,0,211,39853.1618981481,2009-02-09,03:53:08
39.963344,116.301813,0,209,39853.1619097222,2009-02-09,03:53:09
39.963442,116.301786,0,207,39853.1619212963,2009-02-09,03:53:10
39.963584,116.301776,0,201,39853.1619328704,2009-02-09,03:53:11
39.963682,116.301752,0,200,39853.1619444444,2009-02-09,03:53:12
39.963785,116.301737,0,200,39853.1619560185,2009-02-09,03:53:13
39.963882,116.301718,0,199,39853.1619675926,2009-02-09,03:53:14
39.963975,116.301693,0,198,39853.1619791667,2009-02-09,03:53:15
39.964078,116.301681,0,196,39853.1619907407,2009-02-09,03:53:16
39.964165,116.30168,0,195,39853.1620023148,2009-02-09,03:53:17
39.964247,116.301668,0,195,39853.1620138889,2009-02-09,03:53:18
39.964324,116.301654,0,194,39853.162025463,2009-02-09,03:53:19
39.964395,116.301627,0,194,39853.162037037,2009-02-09,03:53:20
39.964457,116.30162,0,193,39853.1620486111,2009-02-09,03:53:21
39.964518,116.301592,0,190,39853.1620601852,2009-02-09,03:53:22
39.964579,116.301576,0,184,39853.1620717593,2009-02-09,03:53:23
39.964637,116.30156,0,182,39853.1620833333,2009-02-09,03:53:24
39.964699,116.301559,0,185,39853.1620949074,2009-02-09,03:53:25
39.964767,116.301538,0,185,39853.1621064815,2009-02-09,03:53:26
39.964833,116.301515,0,186,39853.1621180556,2009-02-09,03:53:27
39.964935,116.301526,0,180,39853.1621296296,2009-02-09,03:53:28
39.965031,116.301523,0,173,39853.1621412037,2009-02-09,03:53:29
39.965101,116.301514,0,173,39853.1621527778,2009-02-09,03:53:30
39.96518,116.301499,0,172,39853.1621643519,2009-02-09,03:53:31
39.965245,116.301496,0,168,39853.1621759259,2009-02-09,03:53:32
39.96532,116.301504,0,164,39853.1621875,2009-02-09,03:53:33
39.965376,116.301499,0,160,39853.1621990741,2009-02-09,03:53:34
39.965439,116.301496,0,159,39853.1622106481,2009-02-09,03:53:35
39.965506,116.301483,0,159,39853.1622222222,2009-02-09,03:53:36
39.965573,116.301467,0,160,39853.1622337963,2009-02-09,03:53:37
39.965641,116.30139,0,165,39853.1622453704,2009-02-09,03:53:38
39.965718,116.301368,0,167,39853.1622569444,2009-02-09,03:53:39
39.965784,116.301349,0,173,39853.1622685185,2009-02-09,03:53:40
39.965854,116.301354,0,170,39853.1622800926,2009-02-09,03:53:41
39.965906,116.301321,0,178,39853.1622916667,2009-02-09,03:53:42
39.965977,116.301284,0,185,39853.1623032407,2009-02-09,03:53:43
39.966051,116.301303,0,175,39853.1623148148,2009-02-09,03:53:44
39.966111,116.301316,0,170,39853.1623263889,2009-02-09,03:53:45
39.966171,116.301305,0,171,39853.162337963,2009-02-09,03:53:46
39.966226,116.301294,0,170,39853.162349537,2009-02-09,03:53:47
39.966273,116.301294,0,167,39853.1623611111,2009-02-09,03:53:48
39.966321,116.301306,0,162,39853.1623726852,2009-02-09,03:53:49
39.966371,116.301277,0,168,39853.1623842593,2009-02-09,03:53:50
39.966414,116.301308,0,163,39853.1623958333,2009-02-09,03:53:51
39.96647,116.301296,0,160,39853.1624305556,2009-02-09,03:53:54
39.966476,116.301292,0,160,39853.1624884259,2009-02-09,03:53:59
39.966474,116.301292,0,157,39853.1625462963,2009-02-09,03:54:04
39.966474,116.301292,0,157,39853.1625810185,2009-02-09,03:54:07
39.966479,116.301292,0,156,39853.1626041667,2009-02-09,03:54:09
39.966492,116.30129,0,155,39853.162662037,2009-02-09,03:54:14
39.966504,116.301289,0,153,39853.1627199074,2009-02-09,03:54:19
39.966517,116.301282,0,152,39853.1627777778,2009-02-09,03:54:24
39.966588,116.301301,0,152,39853.1628009259,2009-02-09,03:54:26
39.966652,116.30129,0,153,39853.1628240741,2009-02-09,03:54:28
39.966703,116.30127,0,153,39853.1628472222,2009-02-09,03:54:30
39.966757,116.301272,0,153,39853.1628819444,2009-02-09,03:54:33
39.966814,116.301295,0,148,39853.1629398148,2009-02-09,03:54:38
39.966878,116.301283,0,149,39853.162974537,2009-02-09,03:54:41
39.96694,116.301261,0,149,39853.1629976852,2009-02-09,03:54:43
39.966993,116.301249,0,149,39853.1630092593,2009-02-09,03:54:44
39.967055,116.301244,0,149,39853.1630208333,2009-02-09,03:54:45
39.967148,116.301237,0,149,39853.1630324074,2009-02-09,03:54:46
39.967205,116.301232,0,148,39853.1630439815,2009-02-09,03:54:47
39.967277,116.301222,0,147,39853.1630555556,2009-02-09,03:54:48
39.967353,116.301213,0,146,39853.1630671296,2009-02-09,03:54:49
39.96743,116.301204,0,146,39853.1630787037,2009-02-09,03:54:50
39.967509,116.301199,0,146,39853.1630902778,2009-02-09,03:54:51
39.967588,116.301193,0,146,39853.1631018519,2009-02-09,03:54:52
39.967671,116.301186,0,145,39853.1631134259,2009-02-09,03:54:53
39.96774,116.301177,0,147,39853.163125,2009-02-09,03:54:54
39.967829,116.301171,0,148,39853.1631365741,2009-02-09,03:54:55
39.967923,116.301168,0,148,39853.1631481481,2009-02-09,03:54:56
39.968022,116.301166,0,148,39853.1631597222,2009-02-09,03:54:57
39.96811,116.30116,0,148,39853.1631712963,2009-02-09,03:54:58
39.968197,116.301151,0,148,39853.1631828704,2009-02-09,03:54:59
39.968279,116.301129,0,148,39853.1631944444,2009-02-09,03:55:00
39.968361,116.301111,0,148,39853.1632060185,2009-02-09,03:55:01
39.968433,116.301097,0,145,39853.1632175926,2009-02-09,03:55:02
39.968495,116.301075,0,146,39853.1632291667,2009-02-09,03:55:03
39.968538,116.30106,0,152,39853.1632407407,2009-02-09,03:55:04
39.968561,116.301044,0,154,39853.1632986111,2009-02-09,03:55:09
39.968503,116.301086,0,180,39853.1633217593,2009-02-09,03:55:11
39.968503,116.301086,0,180,39853.1633564815,2009-02-09,03:55:14
39.968498,116.301092,0,184,39853.1633796296,2009-02-09,03:55:16
39.968522,116.301091,0,187,39853.1634375,2009-02-09,03:55:21
39.968542,116.301087,0,193,39853.1634953704,2009-02-09,03:55:26
39.968546,116.301087,0,201,39853.1635532407,2009-02-09,03:55:31
39.968546,116.301087,0,201,39853.163587963,2009-02-09,03:55:34
39.968548,116.301081,0,204,39853.1636111111,2009-02-09,03:55:36
39.968641,116.301083,0,198,39853.1636342593,2009-02-09,03:55:38
39.968721,116.301079,0,194,39853.1636458333,2009-02-09,03:55:39
39.968816,116.301078,0,191,39853.1636574074,2009-02-09,03:55:40
39.968889,116.301034,0,186,39853.1636689815,2009-02-09,03:55:41
39.968969,116.301009,0,182,39853.1636805556,2009-02-09,03:55:42
39.969044,116.300984,0,179,39853.1636921296,2009-02-09,03:55:43
39.969135,116.300971,0,174,39853.1637037037,2009-02-09,03:55:44
39.969213,116.300948,0,172,39853.1637152778,2009-02-09,03:55:45
39.969289,116.300922,0,170,39853.1637268519,2009-02-09,03:55:46
39.969373,116.300898,0,170,39853.1637384259,2009-02-09,03:55:47
39.969462,116.30087,0,168,39853.16375,2009-02-09,03:55:48
39.969554,116.300854,0,167,39853.1637615741,2009-02-09,03:55:49
39.969644,116.300832,0,165,39853.1637731481,2009-02-09,03:55:50
39.969723,116.300804,0,164,39853.1637847222,2009-02-09,03:55:51
39.969807,116.300783,0,162,39853.1637962963,2009-02-09,03:55:52
39.969893,116.300768,0,161,39853.1638078704,2009-02-09,03:55:53
39.969976,116.300755,0,163,39853.1638194444,2009-02-09,03:55:54
39.970054,116.300742,0,162,39853.1638310185,2009-02-09,03:55:55
39.970129,116.300743,0,163,39853.1638425926,2009-02-09,03:55:56
39.970194,116.30074,0,162,39853.1638541667,2009-02-09,03:55:57
39.97024,116.300729,0,162,39853.1638657407,2009-02-09,03:55:58
39.970303,116.300716,0,161,39853.1638888889,2009-02-09,03:56:00
39.970306,116.300702,0,164,39853.1639467593,2009-02-09,03:56:05
39.970306,116.300702,0,164,39853.1639814815,2009-02-09,03:56:08
39.970306,116.30071,0,162,39853.1640046296,2009-02-09,03:56:10
39.970292,116.300717,0,167,39853.1640625,2009-02-09,03:56:15
39.970272,116.30076,0,180,39853.1641087963,2009-02-09,03:56:19
39.97023,116.300771,0,187,39853.1641550926,2009-02-09,03:56:23
39.970179,116.300772,0,187,39853.1641782407,2009-02-09,03:56:25
39.970125,116.300775,0,192,39853.164212963,2009-02-09,03:56:28
39.970074,116.300769,0,198,39853.1642476852,2009-02-09,03:56:31
39.970022,116.300765,0,198,39853.1642939815,2009-02-09,03:56:35
39.969974,116.30077,0,200,39853.1643287037,2009-02-09,03:56:38
39.969918,116.300801,0,200,39853.1643865741,2009-02-09,03:56:43
39.969903,116.300858,0,196,39853.1643981481,2009-02-09,03:56:44
39.969886,116.300916,0,193,39853.1644328704,2009-02-09,03:56:47
39.969848,116.300953,0,188,39853.1644791667,2009-02-09,03:56:51
39.969813,116.300978,0,185,39853.164537037,2009-02-09,03:56:56
39.969774,116.300996,0,180,39853.1645949074,2009-02-09,03:57:01
39.969723,116.301004,0,177,39853.1646527778,2009-02-09,03:57:06
39.969668,116.301003,0,174,39853.1647106481,2009-02-09,03:57:11
39.96962,116.300997,0,175,39853.1647569444,2009-02-09,03:57:15
39.969585,116.300999,0,170,39853.1648148148,2009-02-09,03:57:20
39.969537,116.30098,0,166,39853.1648726852,2009-02-09,03:57:25
39.969539,116.30102,0,161,39853.1649305556,2009-02-09,03:57:30
39.96953,116.301074,0,154,39853.1649768518,2009-02-09,03:57:34
39.96953,116.301135,0,143,39853.1650347222,2009-02-09,03:57:39
39.96955,116.301195,0,135,39853.1650810185,2009-02-09,03:57:43
39.96956,116.301253,0,128,39853.1651388889,2009-02-09,03:57:48
39.969552,116.301313,0,124,39853.1651967593,2009-02-09,03:57:53
39.96957,116.301375,0,117,39853.1652430556,2009-02-09,03:57:57
39.969572,116.301434,0,116,39853.1653009259,2009-02-09,03:58:02
39.969576,116.30149,0,119,39853.1653587963,2009-02-09,03:58:07
39.969586,116.301531,0,129,39853.1654166667,2009-02-09,03:58:12
39.969621,116.301573,0,130,39853.165474537,2009-02-09,03:58:17
39.969651,116.301632,0,132,39853.1655324074,2009-02-09,03:58:22
39.969672,116.301683,0,136,39853.1655787037,2009-02-09,03:58:26
39.96969,116.301736,0,139,39853.165625,2009-02-09,03:58:30
39.96971,116.30179,0,146,39853.1656712963,2009-02-09,03:58:34
39.969726,116.301835,0,156,39853.1657175926,2009-02-09,03:58:38
39.969748,116.301873,0,168,39853.165775463,2009-02-09,03:58:43
39.969765,116.301924,0,178,39853.1658333333,2009-02-09,03:58:48
39.969776,116.30198,0,183,39853.1658912037,2009-02-09,03:58:53
39.969808,116.30202,0,193,39853.1659490741,2009-02-09,03:58:58
39.969824,116.302071,0,204,39853.1659953704,2009-02-09,03:59:02
39.969843,116.302115,0,214,39853.1660416667,2009-02-09,03:59:06
39.969875,116.302143,0,224,39853.166087963,2009-02-09,03:59:10
39.969927,116.302143,0,232,39853.1661342593,2009-02-09,03:59:14
39.969955,116.302176,0,242,39853.1661805556,2009-02-09,03:59:18
39.969998,116.302189,0,245,39853.1662384259,2009-02-09,03:59:23
39.97006,116.302175,0,245,39853.1662731481,2009-02-09,03:59:26
39.970122,116.30217,0,246,39853.1663194444,2009-02-09,03:59:30
39.970177,116.302187,0,246,39853.1663657407,2009-02-09,03:59:34
39.97022,116.302215,0,248,39853.166412037,2009-02-09,03:59:38
39.970265,116.302243,0,251,39853.1664699074,2009-02-09,03:59:43
39.97029,116.302303,0,255,39853.1665162037,2009-02-09,03:59:47
39.970312,116.302355,0,258,39853.1665509259,2009-02-09,03:59:50
39.970305,116.302427,0,261,39853.1665972222,2009-02-09,03:59:54
39.97029,116.30247,0,263,39853.1666550926,2009-02-09,03:59:59
39.970302,116.30247,0,265,39853.166712963,2009-02-09,04:00:04
39.970315,116.302467,0,264,39853.1667708333,2009-02-09,04:00:09
39.970299,116.302405,0,265,39853.1668055556,2009-02-09,04:00:12
39.970259,116.302387,0,265,39853.1668634259,2009-02-09,04:00:17
39.970259,116.302387,0,265,39853.1668981481,2009-02-09,04:00:20
39.970252,116.302389,0,265,39853.1669212963,2009-02-09,04:00:22
39.970314,116.302642,0,265,39853.1669791667,2009-02-09,04:00:27
39.970055,116.30301,0,265,39853.1669907407,2009-02-09,04:00:28
39.970068,116.303073,0,265,39853.1670023148,2009-02-09,04:00:29
39.970095,116.303131,0,266,39853.1670138889,2009-02-09,04:00:30
39.970132,116.303216,0,266,39853.167025463,2009-02-09,04:00:31
39.970156,116.303268,0,267,39853.1670717593,2009-02-09,04:00:35
39.970194,116.303337,0,267,39853.1670833333,2009-02-09,04:00:36
39.970252,116.30339,0,269,39853.1671064815,2009-02-09,04:00:38
39.970286,116.303449,0,269,39853.1671296296,2009-02-09,04:00:40
39.970337,116.303481,0,271,39853.1671527778,2009-02-09,04:00:42
39.97034,116.303533,0,281,39853.1671990741,2009-02-09,04:00:46
39.970338,116.303519,0,283,39853.1672569444,2009-02-09,04:00:51
39.970338,116.303519,0,283,39853.1672916667,2009-02-09,04:00:54
39.970333,116.30352,0,284,39853.1673148148,2009-02-09,04:00:56
39.970307,116.303517,0,289,39853.1673726852,2009-02-09,04:01:01
39.970322,116.30353,0,299,39853.1674305556,2009-02-09,04:01:06
39.970335,116.303514,0,303,39853.1674884259,2009-02-09,04:01:11
39.970291,116.303495,0,306,39853.1675231481,2009-02-09,04:01:14
39.97028,116.303475,0,316,39853.1675810185,2009-02-09,04:01:19
39.970252,116.303468,0,324,39853.1676388889,2009-02-09,04:01:24
39.970274,116.30347,0,330,39853.1676967593,2009-02-09,04:01:29
39.970315,116.303495,0,334,39853.1677199074,2009-02-09,04:01:31
39.970405,116.303528,0,338,39853.1677314815,2009-02-09,04:01:32
39.970478,116.303543,0,342,39853.1677546296,2009-02-09,04:01:34
39.970528,116.303556,0,347,39853.1677893519,2009-02-09,04:01:37
39.970507,116.303629,0,351,39853.1678356482,2009-02-09,04:01:41
39.970524,116.303668,0,353,39853.1678935185,2009-02-09,04:01:46
39.970542,116.303685,0,356,39853.1679513889,2009-02-09,04:01:51
39.970588,116.303679,0,358,39853.167974537,2009-02-09,04:01:53
39.970631,116.303742,0,360,39853.1680092593,2009-02-09,04:01:56
39.970661,116.303815,0,360,39853.1680671296,2009-02-09,04:02:01
39.970727,116.30383,0,361,39853.1681134259,2009-02-09,04:02:05
39.97078,116.303846,0,363,39853.1681365741,2009-02-09,04:02:07
39.970827,116.303882,0,361,39853.1681712963,2009-02-09,04:02:10
39.97087,116.303916,0,364,39853.1682175926,2009-02-09,04:02:14
39.970908,116.303953,0,367,39853.168275463,2009-02-09,04:02:19
39.970943,116.303979,0,370,39853.1683333333,2009-02-09,04:02:24
39.970988,116.304,0,373,39853.1683912037,2009-02-09,04:02:29
39.971181,116.303724,0,413,39853.1695023148,2009-02-09,04:04:05
39.971023,116.303968,0,290,39853.1695138889,2009-02-09,04:04:06
39.971085,116.303883,0,306,39853.169525463,2009-02-09,04:04:07
39.971023,116.303962,0,311,39853.169537037,2009-02-09,04:04:08
39.971084,116.303941,0,321,39853.1695486111,2009-02-09,04:04:09
39.971118,116.304001,0,323,39853.1695833333,2009-02-09,04:04:12
39.971124,116.304061,0,326,39853.1696296296,2009-02-09,04:04:16
39.971149,116.304118,0,328,39853.1696643519,2009-02-09,04:04:19
39.971209,116.304159,0,330,39853.1697106481,2009-02-09,04:04:23
39.971256,116.304189,0,332,39853.1697337963,2009-02-09,04:04:25
39.971256,116.304189,0,332,39853.1697685185,2009-02-09,04:04:28
39.971262,116.304195,0,337,39853.1697916667,2009-02-09,04:04:30
39.971213,116.304178,0,339,39853.1698263889,2009-02-09,04:04:33
39.971221,116.304169,0,340,39853.1698842593,2009-02-09,04:04:38
39.971213,116.30419,0,330,39853.1699421296,2009-02-09,04:04:43
39.971224,116.304226,0,330,39853.17,2009-02-09,04:04:48
39.97123,116.304285,0,337,39853.1700578704,2009-02-09,04:04:53
39.971249,116.304332,0,339,39853.1701157407,2009-02-09,04:04:58
39.971267,116.304386,0,341,39853.170150463,2009-02-09,04:05:01
39.971258,116.304455,0,344,39853.1701851852,2009-02-09,04:05:04
39.971315,116.304472,0,349,39853.1702314815,2009-02-09,04:05:08
39.971364,116.304476,0,351,39853.1702662037,2009-02-09,04:05:11
39.971439,116.304493,0,350,39853.1703009259,2009-02-09,04:05:14
39.971489,116.3045,0,351,39853.1703240741,2009-02-09,04:05:16
39.971535,116.304518,0,351,39853.1703587963,2009-02-09,04:05:19
39.971559,116.304522,0,354,39853.1704166667,2009-02-09,04:05:24
39.971562,116.304588,0,356,39853.170474537,2009-02-09,04:05:29
39.971542,116.304587,0,356,39853.1705324074,2009-02-09,04:05:34
39.971495,116.304577,0,355,39853.1705902778,2009-02-09,04:05:39
39.971482,116.304578,0,353,39853.1706481481,2009-02-09,04:05:44
39.971505,116.304627,0,353,39853.1707060185,2009-02-09,04:05:49
39.971546,116.304665,0,351,39853.1707291667,2009-02-09,04:05:51
39.971599,116.304695,0,348,39853.1707407407,2009-02-09,04:05:52
39.971546,116.304794,0,348,39853.1707523148,2009-02-09,04:05:53
39.97157,116.304845,0,348,39853.1707638889,2009-02-09,04:05:54
39.971533,116.3049,0,349,39853.170787037,2009-02-09,04:05:56
39.971538,116.30498,0,342,39853.1708333333,2009-02-09,04:06:00
39.971526,116.305041,0,336,39853.1708680556,2009-02-09,04:06:03
39.971482,116.305095,0,324,39853.1709027778,2009-02-09,04:06:06
39.971399,116.30512,0,319,39853.1709143519,2009-02-09,04:06:07
39.971351,116.305162,0,313,39853.1709375,2009-02-09,04:06:09
39.971568,116.304955,0,270,39853.1729861111,2009-02-09,04:09:06
39.971572,116.304954,0,270,39853.1730439815,2009-02-09,04:09:11
39.971571,116.304955,0,270,39853.1731018518,2009-02-09,04:09:16
39.971571,116.304955,0,270,39853.1731365741,2009-02-09,04:09:19
39.971569,116.304956,0,269,39853.1731597222,2009-02-09,04:09:21
39.971493,116.3049,0,268,39853.1731828704,2009-02-09,04:09:23
39.971475,116.304947,0,265,39853.1732407407,2009-02-09,04:09:28
39.971475,116.304947,0,265,39853.173275463,2009-02-09,04:09:31
39.971472,116.30495,0,264,39853.1732986111,2009-02-09,04:09:33
39.971405,116.305005,0,259,39853.1733564815,2009-02-09,04:09:38
39.971383,116.304983,0,256,39853.1734143518,2009-02-09,04:09:43
39.971405,116.304943,0,250,39853.1734722222,2009-02-09,04:09:48
39.971448,116.304935,0,241,39853.1734953704,2009-02-09,04:09:50
39.971432,116.304898,0,243,39853.1735532407,2009-02-09,04:09:55
39.971411,116.304898,0,245,39853.1736111111,2009-02-09,04:10:00
39.971409,116.304899,0,245,39853.1736689815,2009-02-09,04:10:05
39.971409,116.304899,0,245,39853.1737037037,2009-02-09,04:10:08
39.971408,116.304899,0,245,39853.1737268518,2009-02-09,04:10:10
39.971413,116.304876,0,246,39853.1737847222,2009-02-09,04:10:15
39.971412,116.30485,0,246,39853.1738425926,2009-02-09,04:10:20
39.971421,116.304839,0,247,39853.173900463,2009-02-09,04:10:25
39.971431,116.304836,0,247,39853.1739583333,2009-02-09,04:10:30
39.974648,116.302708,0,2066,39853.1970601852,2009-02-09,04:43:46
39.971464,116.305027,0,511,39853.1971412037,2009-02-09,04:43:53
39.971295,116.305046,0,456,39853.1971527778,2009-02-09,04:43:54
39.971341,116.305022,0,447,39853.1971643518,2009-02-09,04:43:55
39.97129,116.305109,0,457,39853.1971875,2009-02-09,04:43:57
39.971345,116.305066,0,459,39853.1971990741,2009-02-09,04:43:58
39.97137,116.30505,0,439,39853.1972106481,2009-02-09,04:43:59
39.97135,116.305073,0,397,39853.1972222222,2009-02-09,04:44:00
39.971308,116.30512,0,340,39853.1972337963,2009-02-09,04:44:01
39.971328,116.305119,0,298,39853.1972453704,2009-02-09,04:44:02
39.97129,116.305149,0,245,39853.1972569444,2009-02-09,04:44:03
39.971382,116.305106,0,242,39853.1972800926,2009-02-09,04:44:05
39.971409,116.305079,0,237,39853.197337963,2009-02-09,04:44:10
39.971509,116.305028,0,230,39853.1973726852,2009-02-09,04:44:13
39.971517,116.305043,0,227,39853.1974305556,2009-02-09,04:44:18
39.971567,116.305007,0,228,39853.1974768518,2009-02-09,04:44:22
39.971584,116.304943,0,219,39853.1975,2009-02-09,04:44:24
39.971559,116.304917,0,205,39853.1975462963,2009-02-09,04:44:28
39.971553,116.304899,0,189,39853.1975925926,2009-02-09,04:44:32
39.971495,116.304916,0,192,39853.197650463,2009-02-09,04:44:37
39.971457,116.304918,0,188,39853.1977083333,2009-02-09,04:44:42
39.971437,116.304933,0,190,39853.1977662037,2009-02-09,04:44:47
39.971376,116.304933,0,189,39853.1977893518,2009-02-09,04:44:49
39.971317,116.304938,0,188,39853.1978125,2009-02-09,04:44:51
39.971266,116.304936,0,186,39853.1978472222,2009-02-09,04:44:54
39.971217,116.30493,0,186,39853.1978819444,2009-02-09,04:44:57
39.971194,116.304973,0,178,39853.1979282407,2009-02-09,04:45:01
39.971147,116.304981,0,177,39853.1979861111,2009-02-09,04:45:06
39.971094,116.305004,0,183,39853.1980439815,2009-02-09,04:45:11
39.97108,116.305005,0,182,39853.1981018518,2009-02-09,04:45:16
39.97108,116.305005,0,182,39853.1981365741,2009-02-09,04:45:19
39.971075,116.30501,0,183,39853.1981597222,2009-02-09,04:45:21
39.971069,116.305025,0,183,39853.1982175926,2009-02-09,04:45:26
39.971016,116.305059,0,186,39853.1982638889,2009-02-09,04:45:30
39.970964,116.305081,0,194,39853.1983101852,2009-02-09,04:45:34
39.970894,116.305071,0,196,39853.1983333333,2009-02-09,04:45:36
39.970831,116.305046,0,203,39853.1983796296,2009-02-09,04:45:40
39.970783,116.305009,0,206,39853.1984143518,2009-02-09,04:45:43
39.97073,116.304999,0,210,39853.1984490741,2009-02-09,04:45:46
39.970673,116.305027,0,216,39853.1984953704,2009-02-09,04:45:50
39.970621,116.305063,0,222,39853.1985185185,2009-02-09,04:45:52
39.970626,116.305122,0,223,39853.1985763889,2009-02-09,04:45:57
39.970622,116.305158,0,225,39853.1986342593,2009-02-09,04:46:02
39.970609,116.305219,0,226,39853.1986921296,2009-02-09,04:46:07
39.970637,116.305268,0,227,39853.1987384259,2009-02-09,04:46:11
39.970603,116.305321,0,229,39853.19875,2009-02-09,04:46:12
39.970552,116.305402,0,231,39853.1987731481,2009-02-09,04:46:14
39.970509,116.305467,0,233,39853.1988078704,2009-02-09,04:46:17
39.970481,116.305527,0,232,39853.1988541667,2009-02-09,04:46:21
39.970457,116.30559,0,232,39853.1988888889,2009-02-09,04:46:24
39.970449,116.305655,0,233,39853.1989351852,2009-02-09,04:46:28
39.97045,116.305718,0,234,39853.1989814815,2009-02-09,04:46:32
39.970397,116.305795,0,233,39853.1990277778,2009-02-09,04:46:36
39.970357,116.305827,0,229,39853.1990393519,2009-02-09,04:46:37
39.970281,116.305914,0,224,39853.1990856482,2009-02-09,04:46:41
39.970224,116.305967,0,221,39853.1991087963,2009-02-09,04:46:43
39.970173,116.305988,0,218,39853.1991319444,2009-02-09,04:46:45
39.970129,116.306016,0,217,39853.1991666667,2009-02-09,04:46:48
39.970084,116.306048,0,216,39853.1992013889,2009-02-09,04:46:51
39.970084,116.306137,0,209,39853.199224537,2009-02-09,04:46:53
39.970081,116.306184,0,204,39853.1992824074,2009-02-09,04:46:58
39.970074,116.306204,0,202,39853.1993402778,2009-02-09,04:47:03
39.970028,116.306207,0,200,39853.199375,2009-02-09,04:47:06
39.969989,116.306258,0,198,39853.1994328704,2009-02-09,04:47:11
39.969987,116.306318,0,191,39853.1994791667,2009-02-09,04:47:15
39.970014,116.306355,0,180,39853.199537037,2009-02-09,04:47:20
39.97001,116.306374,0,170,39853.1995949074,2009-02-09,04:47:25
39.970005,116.306385,0,172,39853.1996527778,2009-02-09,04:47:30
39.970003,116.306403,0,173,39853.1997106481,2009-02-09,04:47:35
39.970028,116.306398,0,178,39853.1997685185,2009-02-09,04:47:40
39.970024,116.306434,0,180,39853.1998263889,2009-02-09,04:47:45
39.970009,116.306475,0,186,39853.1998842593,2009-02-09,04:47:50
39.969996,116.306523,0,191,39853.1999421296,2009-02-09,04:47:55
39.970012,116.306561,0,193,39853.2,2009-02-09,04:48:00
39.970021,116.306625,0,197,39853.2000578704,2009-02-09,04:48:05
39.970035,116.306682,0,200,39853.2001157407,2009-02-09,04:48:10
39.96999,116.306711,0,201,39853.200162037,2009-02-09,04:48:14
39.969994,116.306771,0,203,39853.2002083333,2009-02-09,04:48:18
39.970028,116.306822,0,204,39853.2002430556,2009-02-09,04:48:21
39.970083,116.306869,0,204,39853.2002893519,2009-02-09,04:48:25
39.970084,116.306926,0,203,39853.2003472222,2009-02-09,04:48:30
39.970064,116.306981,0,203,39853.2004050926,2009-02-09,04:48:35
39.970044,116.307035,0,203,39853.2004513889,2009-02-09,04:48:39
39.970062,116.307097,0,203,39853.2005092593,2009-02-09,04:48:44
39.970063,116.307172,0,202,39853.2005671296,2009-02-09,04:48:49
39.970049,116.307231,0,203,39853.2006134259,2009-02-09,04:48:53
39.970042,116.307293,0,204,39853.2006597222,2009-02-09,04:48:57
39.970028,116.30735,0,205,39853.2007060185,2009-02-09,04:49:01
39.970065,116.307406,0,206,39853.2007523148,2009-02-09,04:49:05
39.9701,116.307453,0,208,39853.200787037,2009-02-09,04:49:08
39.970126,116.307516,0,210,39853.2008333333,2009-02-09,04:49:12
39.970138,116.307563,0,212,39853.2008912037,2009-02-09,04:49:17
39.970133,116.307625,0,214,39853.2009490741,2009-02-09,04:49:22
39.970159,116.307679,0,215,39853.2009953704,2009-02-09,04:49:26
39.970198,116.307733,0,217,39853.2010416667,2009-02-09,04:49:30
39.970221,116.307789,0,218,39853.2010763889,2009-02-09,04:49:33
39.970209,116.307859,0,217,39853.2011226852,2009-02-09,04:49:37
39.970221,116.307917,0,213,39853.2011574074,2009-02-09,04:49:40
39.970232,116.307981,0,212,39853.2012037037,2009-02-09,04:49:44
39.970231,116.308052,0,211,39853.20125,2009-02-09,04:49:48
39.970219,116.30812,0,209,39853.2012962963,2009-02-09,04:49:52
39.970232,116.308176,0,206,39853.2013310185,2009-02-09,04:49:55
39.970203,116.308225,0,204,39853.2013773148,2009-02-09,04:49:59
39.970174,116.308278,0,200,39853.2014351852,2009-02-09,04:50:04
39.970206,116.30834,0,200,39853.2014814815,2009-02-09,04:50:08
39.970197,116.308398,0,198,39853.2015393519,2009-02-09,04:50:13
39.970215,116.308458,0,198,39853.2015856481,2009-02-09,04:50:17
39.970226,116.308537,0,195,39853.2016435185,2009-02-09,04:50:22
39.970248,116.308594,0,194,39853.2016898148,2009-02-09,04:50:26
39.970241,116.308657,0,193,39853.2017361111,2009-02-09,04:50:30
39.970252,116.30873,0,197,39853.2017939815,2009-02-09,04:50:35
39.970252,116.308792,0,199,39853.2018518519,2009-02-09,04:50:40
39.970249,116.308863,0,199,39853.2019097222,2009-02-09,04:50:45
39.970234,116.308939,0,199,39853.2019675926,2009-02-09,04:50:50
39.970218,116.308986,0,203,39853.202025463,2009-02-09,04:50:55
39.970203,116.309043,0,205,39853.2020833333,2009-02-09,04:51:00
39.970196,116.309106,0,204,39853.2021296296,2009-02-09,04:51:04
39.970229,116.309179,0,194,39853.2021412037,2009-02-09,04:51:05
39.97029,116.309257,0,193,39853.2021643519,2009-02-09,04:51:07
39.970308,116.309323,0,194,39853.2021990741,2009-02-09,04:51:10
39.970302,116.30938,0,195,39853.2022569444,2009-02-09,04:51:15
39.970259,116.309397,0,196,39853.2022916667,2009-02-09,04:51:18
39.970203,116.309413,0,196,39853.202349537,2009-02-09,04:51:23
39.970159,116.309428,0,199,39853.2023958333,2009-02-09,04:51:27
39.970113,116.309431,0,202,39853.2024421296,2009-02-09,04:51:31
39.97005,116.309488,0,206,39853.2025,2009-02-09,04:51:36
39.970012,116.309536,0,211,39853.2025578704,2009-02-09,04:51:41
39.969983,116.309586,0,215,39853.2026157407,2009-02-09,04:51:46
39.969972,116.309616,0,215,39853.2026736111,2009-02-09,04:51:51
39.969965,116.309653,0,216,39853.2027314815,2009-02-09,04:51:56
39.969944,116.309687,0,221,39853.2027893519,2009-02-09,04:52:01
39.969928,116.30972,0,226,39853.2028472222,2009-02-09,04:52:06
39.969937,116.30977,0,232,39853.2029050926,2009-02-09,04:52:11
39.969924,116.309786,0,241,39853.202962963,2009-02-09,04:52:16
39.969912,116.309809,0,243,39853.2030208333,2009-02-09,04:52:21
39.96993,116.309857,0,244,39853.2030787037,2009-02-09,04:52:26
39.969948,116.309917,0,245,39853.203125,2009-02-09,04:52:30
39.969962,116.309985,0,247,39853.2031828704,2009-02-09,04:52:35
39.969974,116.310042,0,248,39853.2032291667,2009-02-09,04:52:39
39.969972,116.31011,0,248,39853.203275463,2009-02-09,04:52:43
39.969953,116.31016,0,243,39853.2033217593,2009-02-09,04:52:47
39.969943,116.310226,0,240,39853.2033680556,2009-02-09,04:52:51
39.969917,116.310288,0,238,39853.2034027778,2009-02-09,04:52:54
39.969886,116.310335,0,234,39853.2034259259,2009-02-09,04:52:56
39.969857,116.310392,0,230,39853.2034722222,2009-02-09,04:53:00
39.969849,116.310458,0,228,39853.2035185185,2009-02-09,04:53:04
39.96986,116.310521,0,228,39853.2035648148,2009-02-09,04:53:08
39.96985,116.310582,0,229,39853.2036226852,2009-02-09,04:53:13
39.969831,116.310627,0,232,39853.2036805556,2009-02-09,04:53:18
39.969786,116.310687,0,234,39853.2037384259,2009-02-09,04:53:23
39.969754,116.310734,0,235,39853.2037615741,2009-02-09,04:53:25
39.96973,116.310789,0,228,39853.2038078704,2009-02-09,04:53:29
39.969709,116.310851,0,227,39853.2038541667,2009-02-09,04:53:33
39.96967,116.310889,0,227,39853.2038888889,2009-02-09,04:53:36
39.969646,116.310926,0,226,39853.2039467593,2009-02-09,04:53:41
39.969619,116.310934,0,223,39853.2040046296,2009-02-09,04:53:46
39.969593,116.310945,0,221,39853.2040625,2009-02-09,04:53:51
39.969538,116.310949,0,221,39853.2040972222,2009-02-09,04:53:54
39.969506,116.310973,0,222,39853.2041550926,2009-02-09,04:53:59
39.969515,116.311008,0,222,39853.204212963,2009-02-09,04:54:04
39.969494,116.311053,0,220,39853.2042708333,2009-02-09,04:54:09
39.969444,116.311028,0,220,39853.2042824074,2009-02-09,04:54:10
39.96941,116.311022,0,221,39853.2043402778,2009-02-09,04:54:15
39.969365,116.311021,0,222,39853.2043865741,2009-02-09,04:54:19
39.969296,116.310964,0,223,39853.2044097222,2009-02-09,04:54:21
39.969252,116.310942,0,225,39853.2044328704,2009-02-09,04:54:23
39.969196,116.310934,0,226,39853.2044675926,2009-02-09,04:54:26
39.969158,116.310925,0,228,39853.204525463,2009-02-09,04:54:31
39.969128,116.310885,0,233,39853.2045833333,2009-02-09,04:54:36
39.969072,116.310884,0,236,39853.2046412037,2009-02-09,04:54:41
39.96902,116.310903,0,239,39853.2046875,2009-02-09,04:54:45
39.968973,116.310909,0,241,39853.2047222222,2009-02-09,04:54:48
39.968923,116.310913,0,242,39853.2047800926,2009-02-09,04:54:53
39.968876,116.31096,0,240,39853.2048032407,2009-02-09,04:54:55
39.968836,116.310998,0,240,39853.204849537,2009-02-09,04:54:59
39.968796,116.311027,0,242,39853.2048842593,2009-02-09,04:55:02
39.968754,116.311079,0,238,39853.2049189815,2009-02-09,04:55:05
39.968724,116.31113,0,236,39853.2049537037,2009-02-09,04:55:08
39.968752,116.311186,0,232,39853.2050115741,2009-02-09,04:55:13
39.968759,116.31124,0,226,39853.2050578704,2009-02-09,04:55:17
39.968749,116.311286,0,221,39853.2051157407,2009-02-09,04:55:22
39.968714,116.311336,0,220,39853.2051736111,2009-02-09,04:55:27
39.968693,116.311394,0,218,39853.2052314815,2009-02-09,04:55:32
39.968697,116.311444,0,220,39853.2052893518,2009-02-09,04:55:37
39.968671,116.3115,0,221,39853.2053472222,2009-02-09,04:55:42
39.968676,116.311556,0,220,39853.2054050926,2009-02-09,04:55:47
39.968698,116.311614,0,220,39853.2054513889,2009-02-09,04:55:51
39.968681,116.311676,0,217,39853.2054976852,2009-02-09,04:55:55
39.968663,116.311736,0,218,39853.2055555556,2009-02-09,04:56:00
39.968675,116.311794,0,219,39853.2056018518,2009-02-09,04:56:04
39.968685,116.311836,0,220,39853.2056597222,2009-02-09,04:56:09
39.968704,116.311901,0,217,39853.2057175926,2009-02-09,04:56:14
39.968702,116.311927,0,216,39853.205775463,2009-02-09,04:56:19
39.968694,116.311977,0,213,39853.2058333333,2009-02-09,04:56:24
39.968699,116.312031,0,214,39853.2058912037,2009-02-09,04:56:29
39.968689,116.312097,0,215,39853.2059490741,2009-02-09,04:56:34
39.968671,116.312141,0,214,39853.2060069444,2009-02-09,04:56:39
39.968637,116.312198,0,211,39853.2060532407,2009-02-09,04:56:43
39.968604,116.312248,0,209,39853.206099537,2009-02-09,04:56:47
39.968573,116.312292,0,208,39853.2061458333,2009-02-09,04:56:51
39.968533,116.31233,0,208,39853.2061805556,2009-02-09,04:56:54
39.968512,116.312382,0,207,39853.2062152778,2009-02-09,04:56:57
39.968484,116.312429,0,205,39853.20625,2009-02-09,04:57:00
39.968449,116.312488,0,205,39853.2062731481,2009-02-09,04:57:02
39.968396,116.312519,0,205,39853.2062962963,2009-02-09,04:57:04
39.968355,116.312559,0,206,39853.2063425926,2009-02-09,04:57:08
39.968348,116.312647,0,205,39853.206400463,2009-02-09,04:57:13
39.968315,116.312713,0,201,39853.2064467593,2009-02-09,04:57:17
39.968279,116.312786,0,198,39853.2064930556,2009-02-09,04:57:21
39.968302,116.312845,0,196,39853.2065393519,2009-02-09,04:57:25
39.968319,116.312911,0,191,39853.2065856481,2009-02-09,04:57:29
39.968328,116.312965,0,182,39853.2066319444,2009-02-09,04:57:33
39.968338,116.313022,0,180,39853.2066782407,2009-02-09,04:57:37
39.968381,116.313058,0,175,39853.206712963,2009-02-09,04:57:40
39.968404,116.313111,0,171,39853.2067592593,2009-02-09,04:57:44
39.968421,116.313165,0,167,39853.2068055556,2009-02-09,04:57:48
39.968456,116.313213,0,163,39853.2068634259,2009-02-09,04:57:53
39.968475,116.313265,0,161,39853.2069212963,2009-02-09,04:57:58
39.968489,116.313335,0,163,39853.2069791667,2009-02-09,04:58:03
39.968487,116.313403,0,158,39853.207037037,2009-02-09,04:58:08
39.968483,116.313466,0,151,39853.2070949074,2009-02-09,04:58:13
39.968484,116.313513,0,144,39853.2071527778,2009-02-09,04:58:18
39.968521,116.313552,0,139,39853.2072106482,2009-02-09,04:58:23
39.968515,116.31358,0,133,39853.2072685185,2009-02-09,04:58:28
39.968526,116.313604,0,131,39853.2073263889,2009-02-09,04:58:33
39.968566,116.313622,0,129,39853.2073842593,2009-02-09,04:58:38
39.968585,116.313639,0,128,39853.2074421296,2009-02-09,04:58:43
39.968621,116.313643,0,129,39853.2075,2009-02-09,04:58:48
39.968876,116.313539,0,147,39853.2134375,2009-02-09,05:07:21
39.96892,116.313515,0,145,39853.2134837963,2009-02-09,05:07:25
39.968938,116.31348,0,144,39853.2135416667,2009-02-09,05:07:30
39.968974,116.313465,0,144,39853.213599537,2009-02-09,05:07:35
39.968977,116.313485,0,145,39853.2136574074,2009-02-09,05:07:40
39.96898,116.313485,0,142,39853.2137152778,2009-02-09,05:07:45
39.96898,116.313485,0,142,39853.21375,2009-02-09,05:07:48
39.968986,116.313488,0,142,39853.2137731481,2009-02-09,05:07:50
39.968998,116.313506,0,143,39853.2138310185,2009-02-09,05:07:55
39.968999,116.313522,0,143,39853.2138888889,2009-02-09,05:08:00
39.96902,116.313522,0,142,39853.2139467593,2009-02-09,05:08:05
39.968991,116.313567,0,145,39853.2139699074,2009-02-09,05:08:07
39.968986,116.313568,0,145,39853.2140277778,2009-02-09,05:08:12
39.968987,116.313568,0,145,39853.2140856481,2009-02-09,05:08:17
39.968984,116.313565,0,145,39853.2141435185,2009-02-09,05:08:22
39.96899,116.313565,0,144,39853.2142013889,2009-02-09,05:08:27
39.968995,116.313563,0,144,39853.2142592593,2009-02-09,05:08:32
39.968992,116.313567,0,143,39853.2143171296,2009-02-09,05:08:37
39.968992,116.313567,0,143,39853.2143518519,2009-02-09,05:08:40
39.96899,116.313566,0,143,39853.214375,2009-02-09,05:08:42
39.968911,116.313512,0,142,39853.2144212963,2009-02-09,05:08:46
39.968886,116.313517,0,142,39853.2144791667,2009-02-09,05:08:51
39.968886,116.313519,0,142,39853.214537037,2009-02-09,05:08:56
39.968888,116.313519,0,143,39853.2145949074,2009-02-09,05:09:01
39.968887,116.313519,0,143,39853.2146527778,2009-02-09,05:09:06
39.968888,116.313518,0,142,39853.2147106482,2009-02-09,05:09:11
39.968889,116.313517,0,142,39853.2147685185,2009-02-09,05:09:16
39.968889,116.313517,0,142,39853.2148263889,2009-02-09,05:09:21
39.96889,116.313517,0,142,39853.2148842593,2009-02-09,05:09:26
39.96889,116.313515,0,142,39853.2149421296,2009-02-09,05:09:31
39.96889,116.313515,0,142,39853.215,2009-02-09,05:09:36
39.96889,116.313514,0,143,39853.2150578704,2009-02-09,05:09:41
39.968891,116.313514,0,143,39853.2151157407,2009-02-09,05:09:46
39.968892,116.313511,0,143,39853.2151736111,2009-02-09,05:09:51
39.968891,116.31351,0,143,39853.2152314815,2009-02-09,05:09:56
39.968893,116.31351,0,143,39853.2152893519,2009-02-09,05:10:01
39.968898,116.313505,0,144,39853.2153472222,2009-02-09,05:10:06
39.968904,116.313501,0,144,39853.2154050926,2009-02-09,05:10:11
39.968904,116.313501,0,144,39853.2154398148,2009-02-09,05:10:14
39.968909,116.313494,0,144,39853.215462963,2009-02-09,05:10:16
39.968918,116.313487,0,144,39853.2155208333,2009-02-09,05:10:21
39.968925,116.313483,0,144,39853.2155787037,2009-02-09,05:10:26
39.968928,116.313483,0,143,39853.2156365741,2009-02-09,05:10:31
39.968927,116.313487,0,142,39853.2156944444,2009-02-09,05:10:36
39.968928,116.31349,0,141,39853.2157523148,2009-02-09,05:10:41
39.968928,116.313489,0,141,39853.2158101852,2009-02-09,05:10:46
39.968928,116.313488,0,141,39853.2158680556,2009-02-09,05:10:51
39.968928,116.313487,0,141,39853.2159259259,2009-02-09,05:10:56
39.968929,116.313487,0,141,39853.2159837963,2009-02-09,05:11:01
39.968929,116.313486,0,141,39853.2160416667,2009-02-09,05:11:06
39.968929,116.313486,0,141,39853.216099537,2009-02-09,05:11:11
39.968928,116.313486,0,141,39853.2161574074,2009-02-09,05:11:16
39.968927,116.313485,0,141,39853.2162152778,2009-02-09,05:11:21
39.968927,116.313485,0,141,39853.2162731481,2009-02-09,05:11:26
39.968926,116.313486,0,141,39853.2163310185,2009-02-09,05:11:31
39.968926,116.313486,0,142,39853.2163888889,2009-02-09,05:11:36
39.96893,116.313485,0,143,39853.2164467593,2009-02-09,05:11:41
39.968931,116.313487,0,144,39853.2165046296,2009-02-09,05:11:46
39.968931,116.313488,0,144,39853.2165625,2009-02-09,05:11:51
39.968931,116.313489,0,144,39853.2166203704,2009-02-09,05:11:56
39.968931,116.313489,0,144,39853.2166782407,2009-02-09,05:12:01
39.968931,116.313489,0,144,39853.2167361111,2009-02-09,05:12:06
39.968931,116.31349,0,144,39853.2167939815,2009-02-09,05:12:11
39.968931,116.313491,0,144,39853.2168518519,2009-02-09,05:12:16
39.968932,116.313492,0,144,39853.2169097222,2009-02-09,05:12:21
39.968931,116.313493,0,144,39853.2169675926,2009-02-09,05:12:26
39.968932,116.313493,0,144,39853.217025463,2009-02-09,05:12:31
39.968932,116.313494,0,144,39853.2170833333,2009-02-09,05:12:36
39.968933,116.313495,0,144,39853.2171412037,2009-02-09,05:12:41
39.968933,116.313495,0,144,39853.2171990741,2009-02-09,05:12:46
39.968933,116.313496,0,144,39853.2172569444,2009-02-09,05:12:51
39.968933,116.313497,0,144,39853.2173148148,2009-02-09,05:12:56
39.968933,116.313498,0,144,39853.2173726852,2009-02-09,05:13:01
39.968934,116.313498,0,144,39853.2174305556,2009-02-09,05:13:06
39.968934,116.313498,0,144,39853.2174884259,2009-02-09,05:13:11
39.968935,116.313498,0,144,39853.2175462963,2009-02-09,05:13:16
39.968935,116.313499,0,144,39853.2176041667,2009-02-09,05:13:21
39.968936,116.3135,0,144,39853.217662037,2009-02-09,05:13:26
39.968937,116.313501,0,144,39853.2177199074,2009-02-09,05:13:31
39.968937,116.313501,0,144,39853.2177777778,2009-02-09,05:13:36
39.968939,116.313501,0,144,39853.2178356481,2009-02-09,05:13:41
39.968939,116.313501,0,144,39853.2178935185,2009-02-09,05:13:46
39.96894,116.313502,0,144,39853.2179513889,2009-02-09,05:13:51
39.968942,116.313502,0,144,39853.2180092593,2009-02-09,05:13:56
39.968943,116.313505,0,144,39853.2180671296,2009-02-09,05:14:01
39.968944,116.313506,0,144,39853.218125,2009-02-09,05:14:06
39.968945,116.313509,0,144,39853.2181828704,2009-02-09,05:14:11
39.968944,116.313514,0,145,39853.2182407407,2009-02-09,05:14:16
39.968944,116.313514,0,145,39853.218275463,2009-02-09,05:14:19
39.968946,116.313521,0,145,39853.2182986111,2009-02-09,05:14:21
39.968948,116.31353,0,145,39853.2183564815,2009-02-09,05:14:26
39.968948,116.313536,0,146,39853.2184143519,2009-02-09,05:14:31
39.96895,116.313536,0,146,39853.2184722222,2009-02-09,05:14:36
39.968949,116.313536,0,146,39853.2185300926,2009-02-09,05:14:41
39.968949,116.313537,0,146,39853.218587963,2009-02-09,05:14:46
39.96895,116.313538,0,147,39853.2186458333,2009-02-09,05:14:51
39.96895,116.313538,0,147,39853.2187037037,2009-02-09,05:14:56
39.968951,116.313538,0,147,39853.2187615741,2009-02-09,05:15:01
39.968951,116.313538,0,147,39853.2187962963,2009-02-09,05:15:04
39.968957,116.31354,0,146,39853.2188194444,2009-02-09,05:15:06
39.968967,116.313544,0,147,39853.2188773148,2009-02-09,05:15:11
39.96898,116.313546,0,147,39853.2189351852,2009-02-09,05:15:16
39.96898,116.313546,0,147,39853.2189699074,2009-02-09,05:15:19
39.968987,116.313547,0,147,39853.2189930556,2009-02-09,05:15:21
39.969005,116.313549,0,153,39853.2190509259,2009-02-09,05:15:26
39.969008,116.313553,0,154,39853.2191087963,2009-02-09,05:15:31
39.969016,116.313559,0,154,39853.2191666667,2009-02-09,05:15:36
39.969021,116.313564,0,155,39853.219224537,2009-02-09,05:15:41
39.96902,116.313569,0,156,39853.2192824074,2009-02-09,05:15:46
39.969016,116.313572,0,156,39853.2193402778,2009-02-09,05:15:51
39.969013,116.313572,0,155,39853.2193981481,2009-02-09,05:15:56
39.969008,116.313569,0,155,39853.2194560185,2009-02-09,05:16:01
39.969002,116.313568,0,154,39853.2195138889,2009-02-09,05:16:06
39.968994,116.313564,0,153,39853.2195717593,2009-02-09,05:16:11
39.968991,116.313567,0,152,39853.2196296296,2009-02-09,05:16:16
39.968989,116.313567,0,150,39853.2196875,2009-02-09,05:16:21
39.968986,116.313561,0,149,39853.2197453704,2009-02-09,05:16:26
39.968982,116.313553,0,148,39853.2198032407,2009-02-09,05:16:31
39.968822,116.31381,0,151,39853.2244097222,2009-02-09,05:23:09
39.968751,116.313885,0,152,39853.2244212963,2009-02-09,05:23:10
39.968683,116.313932,0,152,39853.2244328704,2009-02-09,05:23:11
39.968609,116.313972,0,152,39853.2244444444,2009-02-09,05:23:12
39.968536,116.314004,0,152,39853.2244560185,2009-02-09,05:23:13
39.968456,116.314034,0,153,39853.2244675926,2009-02-09,05:23:14
39.968371,116.314065,0,153,39853.2244791667,2009-02-09,05:23:15
39.968286,116.314096,0,153,39853.2244907407,2009-02-09,05:23:16
39.968205,116.314131,0,153,39853.2245023148,2009-02-09,05:23:17
39.968121,116.314163,0,154,39853.2245138889,2009-02-09,05:23:18
39.968016,116.314188,0,154,39853.224525463,2009-02-09,05:23:19
39.967826,116.314224,0,154,39853.224537037,2009-02-09,05:23:20
39.967737,116.314261,0,155,39853.2245486111,2009-02-09,05:23:21
39.967636,116.3143,0,155,39853.2245601852,2009-02-09,05:23:22
39.967534,116.314318,0,156,39853.2245717593,2009-02-09,05:23:23
39.967452,116.314342,0,157,39853.2245833333,2009-02-09,05:23:24
39.967362,116.314362,0,157,39853.2245949074,2009-02-09,05:23:25
39.967276,116.314374,0,158,39853.2246064815,2009-02-09,05:23:26
39.967185,116.314398,0,157,39853.2246180556,2009-02-09,05:23:27
39.9671,116.314418,0,156,39853.2246296296,2009-02-09,05:23:28
39.967027,116.31445,0,158,39853.2246412037,2009-02-09,05:23:29
39.966957,116.314463,0,158,39853.2246527778,2009-02-09,05:23:30
39.966896,116.314484,0,156,39853.2246643519,2009-02-09,05:23:31
39.966843,116.314511,0,154,39853.2246759259,2009-02-09,05:23:32
39.966783,116.314524,0,152,39853.2246875,2009-02-09,05:23:33
39.966723,116.314544,0,149,39853.2246990741,2009-02-09,05:23:34
39.966665,116.314565,0,143,39853.2247106481,2009-02-09,05:23:35
39.966612,116.314575,0,143,39853.2247222222,2009-02-09,05:23:36
39.96656,116.314599,0,143,39853.2247337963,2009-02-09,05:23:37
39.966507,116.314621,0,142,39853.2247453704,2009-02-09,05:23:38
39.966457,116.31463,0,142,39853.2247569444,2009-02-09,05:23:39
39.966411,116.314646,0,143,39853.2247685185,2009-02-09,05:23:40
39.966337,116.31467,0,146,39853.2247916667,2009-02-09,05:23:42
39.966261,116.314697,0,143,39853.2248148148,2009-02-09,05:23:44
39.966206,116.314712,0,143,39853.224837963,2009-02-09,05:23:46
39.966158,116.314728,0,143,39853.2248958333,2009-02-09,05:23:51
39.966146,116.314732,0,144,39853.2249537037,2009-02-09,05:23:56
39.966137,116.314736,0,144,39853.2250115741,2009-02-09,05:24:01
39.966134,116.314737,0,144,39853.2250694444,2009-02-09,05:24:06
39.966128,116.31474,0,145,39853.2251273148,2009-02-09,05:24:11
39.966122,116.314742,0,145,39853.2251851852,2009-02-09,05:24:16
39.966116,116.314744,0,145,39853.2252430556,2009-02-09,05:24:21
39.966113,116.314745,0,145,39853.2253009259,2009-02-09,05:24:26
39.966116,116.314744,0,145,39853.2253587963,2009-02-09,05:24:31
39.966116,116.314744,0,145,39853.2253935185,2009-02-09,05:24:34
39.966121,116.314742,0,145,39853.2254166667,2009-02-09,05:24:36
39.966131,116.314738,0,145,39853.225474537,2009-02-09,05:24:41
39.966138,116.314735,0,145,39853.2255324074,2009-02-09,05:24:46
39.96614,116.314735,0,145,39853.2255902778,2009-02-09,05:24:51
39.966134,116.314737,0,145,39853.2256481481,2009-02-09,05:24:56
39.966128,116.31474,0,145,39853.2257060185,2009-02-09,05:25:01
39.966125,116.31474,0,145,39853.2257638889,2009-02-09,05:25:06
39.966125,116.31474,0,145,39853.2257986111,2009-02-09,05:25:09
39.966129,116.314738,0,145,39853.2258217593,2009-02-09,05:25:11
39.96614,116.314734,0,145,39853.2258796296,2009-02-09,05:25:16
39.966145,116.314733,0,145,39853.2259375,2009-02-09,05:25:21
39.966145,116.314733,0,145,39853.2259722222,2009-02-09,05:25:24
39.966153,116.314731,0,146,39853.2259953704,2009-02-09,05:25:26
39.966119,116.314745,0,145,39853.2260532407,2009-02-09,05:25:31
39.966047,116.314766,0,144,39853.2260763889,2009-02-09,05:25:33
39.965966,116.314792,0,144,39853.226099537,2009-02-09,05:25:35
39.96588,116.314822,0,144,39853.2261226852,2009-02-09,05:25:37
39.965825,116.314847,0,143,39853.2261342593,2009-02-09,05:25:38
39.96577,116.314874,0,143,39853.2261458333,2009-02-09,05:25:39
39.965709,116.314904,0,143,39853.2261574074,2009-02-09,05:25:40
39.965656,116.314935,0,142,39853.2261689815,2009-02-09,05:25:41
39.965606,116.314963,0,142,39853.2261805556,2009-02-09,05:25:42
39.965554,116.31499,0,142,39853.2261921296,2009-02-09,05:25:43
39.965502,116.315015,0,142,39853.2262037037,2009-02-09,05:25:44
39.965438,116.315049,0,141,39853.2262152778,2009-02-09,05:25:45
39.965365,116.315085,0,142,39853.2262268519,2009-02-09,05:25:46
39.965297,116.315107,0,141,39853.2262384259,2009-02-09,05:25:47
39.965212,116.315145,0,141,39853.22625,2009-02-09,05:25:48
39.965127,116.315175,0,141,39853.2262615741,2009-02-09,05:25:49
39.96504,116.315214,0,142,39853.2262731481,2009-02-09,05:25:50
39.964958,116.315252,0,141,39853.2262847222,2009-02-09,05:25:51
39.96488,116.31529,0,142,39853.2262962963,2009-02-09,05:25:52
39.964796,116.315326,0,142,39853.2263078704,2009-02-09,05:25:53
39.964692,116.315351,0,143,39853.2263194444,2009-02-09,05:25:54
39.964606,116.315383,0,142,39853.2263310185,2009-02-09,05:25:55
39.964522,116.315411,0,142,39853.2263425926,2009-02-09,05:25:56
39.964429,116.315448,0,142,39853.2263541667,2009-02-09,05:25:57
39.964342,116.315481,0,142,39853.2263657407,2009-02-09,05:25:58
39.964251,116.315515,0,141,39853.2263773148,2009-02-09,05:25:59
39.964146,116.315548,0,141,39853.2263888889,2009-02-09,05:26:00
39.964041,116.315577,0,140,39853.226400463,2009-02-09,05:26:01
39.963941,116.315607,0,140,39853.226412037,2009-02-09,05:26:02
39.963841,116.315646,0,139,39853.2264236111,2009-02-09,05:26:03
39.963744,116.315668,0,138,39853.2264351852,2009-02-09,05:26:04
39.963649,116.315691,0,137,39853.2264467593,2009-02-09,05:26:05
39.963555,116.315726,0,136,39853.2264583333,2009-02-09,05:26:06
39.96347,116.315756,0,135,39853.2264699074,2009-02-09,05:26:07
39.963385,116.315783,0,134,39853.2264814815,2009-02-09,05:26:08
39.963297,116.315817,0,133,39853.2264930556,2009-02-09,05:26:09
39.963211,116.31584,0,133,39853.2265046296,2009-02-09,05:26:10
39.963124,116.315859,0,132,39853.2265162037,2009-02-09,05:26:11
39.963031,116.31588,0,132,39853.2265277778,2009-02-09,05:26:12
39.96294,116.315901,0,132,39853.2265393519,2009-02-09,05:26:13
39.962855,116.315919,0,132,39853.2265509259,2009-02-09,05:26:14
39.962773,116.31594,0,132,39853.2265625,2009-02-09,05:26:15
39.962693,116.315966,0,131,39853.2265740741,2009-02-09,05:26:16
39.962609,116.315998,0,131,39853.2265856481,2009-02-09,05:26:17
39.962525,116.31603,0,130,39853.2265972222,2009-02-09,05:26:18
39.962463,116.316054,0,129,39853.2266087963,2009-02-09,05:26:19
39.962387,116.316076,0,130,39853.2266203704,2009-02-09,05:26:20
39.962315,116.316095,0,129,39853.2266319444,2009-02-09,05:26:21
39.962249,116.316128,0,130,39853.2266435185,2009-02-09,05:26:22
39.962177,116.316149,0,131,39853.2266550926,2009-02-09,05:26:23
39.962104,116.316164,0,132,39853.2266666667,2009-02-09,05:26:24
39.962032,116.316187,0,132,39853.2266782407,2009-02-09,05:26:25
39.961955,116.316215,0,133,39853.2266898148,2009-02-09,05:26:26
39.96188,116.316235,0,133,39853.2267013889,2009-02-09,05:26:27
39.961804,116.316252,0,133,39853.226712963,2009-02-09,05:26:28
39.961715,116.316259,0,134,39853.226724537,2009-02-09,05:26:29
39.961632,116.316261,0,135,39853.2267361111,2009-02-09,05:26:30
39.961551,116.316268,0,136,39853.2267476852,2009-02-09,05:26:31
39.961448,116.316257,0,137,39853.2267592593,2009-02-09,05:26:32
39.961348,116.316246,0,139,39853.2267708333,2009-02-09,05:26:33
39.961258,116.31625,0,140,39853.2267824074,2009-02-09,05:26:34
39.96117,116.316248,0,140,39853.2267939815,2009-02-09,05:26:35
39.961087,116.316252,0,140,39853.2268055556,2009-02-09,05:26:36
39.961005,116.316257,0,140,39853.2268171296,2009-02-09,05:26:37
39.960926,116.316263,0,139,39853.2268287037,2009-02-09,05:26:38
39.960844,116.316265,0,139,39853.2268402778,2009-02-09,05:26:39
39.960753,116.316278,0,140,39853.2268518518,2009-02-09,05:26:40
39.96066,116.316305,0,141,39853.2268634259,2009-02-09,05:26:41
39.960578,116.316312,0,144,39853.226875,2009-02-09,05:26:42
39.960502,116.316324,0,144,39853.2268865741,2009-02-09,05:26:43
39.960428,116.316342,0,145,39853.2268981481,2009-02-09,05:26:44
39.960355,116.316366,0,146,39853.2269097222,2009-02-09,05:26:45
39.960303,116.3164,0,149,39853.2269212963,2009-02-09,05:26:46
39.960235,116.31641,0,151,39853.2269328704,2009-02-09,05:26:47
39.960158,116.316414,0,150,39853.2269444444,2009-02-09,05:26:48
39.960088,116.316427,0,150,39853.2269560185,2009-02-09,05:26:49
39.960021,116.316449,0,151,39853.2269675926,2009-02-09,05:26:50
39.959965,116.316453,0,152,39853.2269791667,2009-02-09,05:26:51
39.959919,116.316456,0,151,39853.2269907407,2009-02-09,05:26:52
39.959852,116.316469,0,151,39853.2270138889,2009-02-09,05:26:54
39.959802,116.316484,0,152,39853.227037037,2009-02-09,05:26:56
39.959753,116.316504,0,154,39853.2270717593,2009-02-09,05:26:59
39.95973,116.316454,0,158,39853.2271296296,2009-02-09,05:27:04
39.959711,116.316433,0,159,39853.2271875,2009-02-09,05:27:09
39.959695,116.316438,0,159,39853.2272453704,2009-02-09,05:27:14
39.959684,116.316443,0,160,39853.2273032407,2009-02-09,05:27:19
39.959617,116.316452,0,161,39853.2273611111,2009-02-09,05:27:24
39.959594,116.316582,0,165,39853.2273726852,2009-02-09,05:27:25
39.959545,116.316749,0,172,39853.2273842593,2009-02-09,05:27:26
39.959465,116.316909,0,177,39853.2273958333,2009-02-09,05:27:27
39.959391,116.316991,0,181,39853.2274074074,2009-02-09,05:27:28
39.959333,116.317055,0,184,39853.2274189815,2009-02-09,05:27:29
39.959258,116.317129,0,189,39853.2274305556,2009-02-09,05:27:30
39.959215,116.317213,0,194,39853.2274421296,2009-02-09,05:27:31
39.959142,116.317192,0,195,39853.2274537037,2009-02-09,05:27:32
39.959038,116.317215,0,200,39853.2274652778,2009-02-09,05:27:33
39.958949,116.317162,0,204,39853.2274768518,2009-02-09,05:27:34
39.958877,116.317149,0,206,39853.2274884259,2009-02-09,05:27:35
39.958806,116.317132,0,207,39853.2275,2009-02-09,05:27:36
39.958738,116.317058,0,213,39853.2275115741,2009-02-09,05:27:37
39.95866,116.317019,0,213,39853.2275231481,2009-02-09,05:27:38
39.958562,116.316985,0,207,39853.2275347222,2009-02-09,05:27:39
39.958466,116.316983,0,207,39853.2275462963,2009-02-09,05:27:40
39.958369,116.316983,0,208,39853.2275578704,2009-02-09,05:27:41
39.958265,116.316977,0,207,39853.2275694444,2009-02-09,05:27:42
39.958161,116.316977,0,205,39853.2275810185,2009-02-09,05:27:43
39.958068,116.31698,0,205,39853.2275925926,2009-02-09,05:27:44
39.957979,116.316979,0,206,39853.2276041667,2009-02-09,05:27:45
39.957898,116.316939,0,202,39853.2276157407,2009-02-09,05:27:46
39.957809,116.316935,0,203,39853.2276273148,2009-02-09,05:27:47
39.957726,116.316943,0,202,39853.2276388889,2009-02-09,05:27:48
39.957646,116.316946,0,203,39853.227650463,2009-02-09,05:27:49
39.957572,116.316951,0,202,39853.227662037,2009-02-09,05:27:50
39.957499,116.316964,0,200,39853.2276736111,2009-02-09,05:27:51
39.957417,116.316966,0,194,39853.2276851852,2009-02-09,05:27:52
39.95734,116.316977,0,193,39853.2276967593,2009-02-09,05:27:53
39.957253,116.316968,0,194,39853.2277083333,2009-02-09,05:27:54
39.95718,116.316992,0,194,39853.2277199074,2009-02-09,05:27:55
39.9571,116.317005,0,195,39853.2277314815,2009-02-09,05:27:56
39.957021,116.317021,0,195,39853.2277430556,2009-02-09,05:27:57
39.956944,116.317041,0,193,39853.2277546296,2009-02-09,05:27:58
39.956873,116.317056,0,192,39853.2277662037,2009-02-09,05:27:59
39.956806,116.317061,0,189,39853.2277777778,2009-02-09,05:28:00
39.956727,116.317061,0,186,39853.2277893518,2009-02-09,05:28:01
39.956654,116.317063,0,186,39853.2278009259,2009-02-09,05:28:02
39.956576,116.317077,0,185,39853.2278125,2009-02-09,05:28:03
39.956491,116.317088,0,183,39853.2278240741,2009-02-09,05:28:04
39.956405,116.31709,0,182,39853.2278356481,2009-02-09,05:28:05
39.956325,116.317095,0,183,39853.2278472222,2009-02-09,05:28:06
39.956249,116.317099,0,181,39853.2278587963,2009-02-09,05:28:07
39.956182,116.317109,0,179,39853.2278703704,2009-02-09,05:28:08
39.956112,116.31712,0,177,39853.2278819444,2009-02-09,05:28:09
39.956058,116.317123,0,174,39853.2278935185,2009-02-09,05:28:10
39.956007,116.317118,0,173,39853.2279050926,2009-02-09,05:28:11
39.95595,116.317113,0,169,39853.2279282407,2009-02-09,05:28:13
39.955916,116.317082,0,168,39853.2279861111,2009-02-09,05:28:18
39.955906,116.317087,0,168,39853.2280439815,2009-02-09,05:28:23
39.955909,116.317085,0,168,39853.2281018518,2009-02-09,05:28:28
39.955917,116.317081,0,168,39853.2281597222,2009-02-09,05:28:33
39.955916,116.317081,0,167,39853.2282175926,2009-02-09,05:28:38
39.955915,116.317082,0,167,39853.228275463,2009-02-09,05:28:43
39.955914,116.317082,0,167,39853.2283333333,2009-02-09,05:28:48
39.95591,116.317084,0,167,39853.2283912037,2009-02-09,05:28:53
39.955913,116.317082,0,167,39853.2284490741,2009-02-09,05:28:58
39.955913,116.317082,0,167,39853.2284837963,2009-02-09,05:29:01
39.955907,116.317085,0,166,39853.2285069444,2009-02-09,05:29:03
39.955895,116.317091,0,166,39853.2285648148,2009-02-09,05:29:08
39.955895,116.317091,0,166,39853.228599537,2009-02-09,05:29:11
39.9559,116.317088,0,166,39853.2286226852,2009-02-09,05:29:13
39.95591,116.317084,0,165,39853.2286805556,2009-02-09,05:29:18
39.95592,116.317079,0,165,39853.2287384259,2009-02-09,05:29:23
39.955884,116.317093,0,166,39853.2287962963,2009-02-09,05:29:28
39.955824,116.317116,0,165,39853.2288194444,2009-02-09,05:29:30
39.955758,116.317127,0,167,39853.2288425926,2009-02-09,05:29:32
39.95566,116.317139,0,171,39853.2288657407,2009-02-09,05:29:34
39.955594,116.317146,0,173,39853.2288773148,2009-02-09,05:29:35
39.955541,116.317141,0,174,39853.2288888889,2009-02-09,05:29:36
39.955481,116.317141,0,175,39853.228900463,2009-02-09,05:29:37
39.955409,116.317142,0,177,39853.228912037,2009-02-09,05:29:38
39.955331,116.317147,0,179,39853.2289236111,2009-02-09,05:29:39
39.955243,116.317164,0,180,39853.2289351852,2009-02-09,05:29:40
39.955159,116.317171,0,179,39853.2289467593,2009-02-09,05:29:41
39.955076,116.317174,0,180,39853.2289583333,2009-02-09,05:29:42
39.954985,116.31719,0,179,39853.2289699074,2009-02-09,05:29:43
39.954897,116.317206,0,179,39853.2289814815,2009-02-09,05:29:44
39.954806,116.317213,0,183,39853.2289930556,2009-02-09,05:29:45
39.954712,116.317224,0,185,39853.2290046296,2009-02-09,05:29:46
39.954612,116.317237,0,184,39853.2290162037,2009-02-09,05:29:47
39.954503,116.317252,0,187,39853.2290277778,2009-02-09,05:29:48
39.954386,116.317269,0,187,39853.2290393518,2009-02-09,05:29:49
39.954275,116.317285,0,191,39853.2290509259,2009-02-09,05:29:50
39.954171,116.317298,0,193,39853.2290625,2009-02-09,05:29:51
39.954069,116.317316,0,198,39853.2290740741,2009-02-09,05:29:52
39.953959,116.317342,0,202,39853.2290856481,2009-02-09,05:29:53
39.953851,116.317364,0,205,39853.2290972222,2009-02-09,05:29:54
39.953746,116.317384,0,207,39853.2291087963,2009-02-09,05:29:55
39.95364,116.317403,0,207,39853.2291203704,2009-02-09,05:29:56
39.953535,116.317423,0,209,39853.2291319444,2009-02-09,05:29:57
39.953427,116.317445,0,207,39853.2291435185,2009-02-09,05:29:58
39.953325,116.317438,0,207,39853.2291550926,2009-02-09,05:29:59
39.953218,116.317454,0,205,39853.2291666667,2009-02-09,05:30:00
39.953129,116.317455,0,208,39853.2291782407,2009-02-09,05:30:01
39.953033,116.317465,0,206,39853.2291898148,2009-02-09,05:30:02
39.95294,116.317467,0,206,39853.2292013889,2009-02-09,05:30:03
39.952847,116.317478,0,204,39853.229212963,2009-02-09,05:30:04
39.952757,116.317488,0,206,39853.229224537,2009-02-09,05:30:05
39.952668,116.317489,0,206,39853.2292361111,2009-02-09,05:30:06
39.952582,116.317479,0,213,39853.2292476852,2009-02-09,05:30:07
39.952496,116.317475,0,216,39853.2292592593,2009-02-09,05:30:08
39.952411,116.317469,0,220,39853.2292708333,2009-02-09,05:30:09
39.952321,116.317483,0,218,39853.2292824074,2009-02-09,05:30:10
39.952235,116.31749,0,219,39853.2292939815,2009-02-09,05:30:11
39.952153,116.3175,0,220,39853.2293055556,2009-02-09,05:30:12
39.952074,116.317512,0,222,39853.2293171296,2009-02-09,05:30:13
39.951995,116.317524,0,224,39853.2293287037,2009-02-09,05:30:14
39.951924,116.31753,0,223,39853.2293402778,2009-02-09,05:30:15
39.951847,116.317536,0,227,39853.2293518518,2009-02-09,05:30:16
39.951793,116.31755,0,227,39853.2293634259,2009-02-09,05:30:17
39.951736,116.317572,0,229,39853.229375,2009-02-09,05:30:18
39.951682,116.317568,0,223,39853.2294097222,2009-02-09,05:30:21
39.951628,116.317596,0,229,39853.2294328704,2009-02-09,05:30:23
39.951588,116.317645,0,237,39853.2294675926,2009-02-09,05:30:26
39.951588,116.317645,0,237,39853.2295023148,2009-02-09,05:30:29
39.951582,116.317647,0,239,39853.229525463,2009-02-09,05:30:31
39.951592,116.317646,0,240,39853.2295833333,2009-02-09,05:30:36
39.951514,116.317658,0,235,39853.2296412037,2009-02-09,05:30:41
39.951459,116.317675,0,234,39853.2296527778,2009-02-09,05:30:42
39.951385,116.317674,0,231,39853.2296643518,2009-02-09,05:30:43
39.951297,116.317656,0,223,39853.2296759259,2009-02-09,05:30:44
39.951224,116.317654,0,218,39853.2296875,2009-02-09,05:30:45
39.951169,116.317649,0,213,39853.2296990741,2009-02-09,05:30:46
39.951107,116.317649,0,208,39853.2297106481,2009-02-09,05:30:47
39.951042,116.317648,0,204,39853.2297222222,2009-02-09,05:30:48
39.950976,116.317643,0,199,39853.2297337963,2009-02-09,05:30:49
39.950903,116.317643,0,196,39853.2297453704,2009-02-09,05:30:50
39.950834,116.31765,0,194,39853.2297569444,2009-02-09,05:30:51
39.950769,116.317656,0,192,39853.2297685185,2009-02-09,05:30:52
39.950704,116.31767,0,186,39853.2297800926,2009-02-09,05:30:53
39.950639,116.317681,0,184,39853.2297916667,2009-02-09,05:30:54
39.950579,116.317702,0,180,39853.2298032407,2009-02-09,05:30:55
39.950515,116.317724,0,179,39853.2298148148,2009-02-09,05:30:56
39.950447,116.317739,0,178,39853.2298263889,2009-02-09,05:30:57
39.950371,116.317749,0,175,39853.229837963,2009-02-09,05:30:58
39.950293,116.31776,0,172,39853.229849537,2009-02-09,05:30:59
39.950211,116.317763,0,168,39853.2298611111,2009-02-09,05:31:00
39.950125,116.317771,0,167,39853.2298726852,2009-02-09,05:31:01
39.950043,116.317785,0,166,39853.2298842593,2009-02-09,05:31:02
39.949959,116.317795,0,166,39853.2298958333,2009-02-09,05:31:03
39.949875,116.317813,0,163,39853.2299074074,2009-02-09,05:31:04
39.949788,116.317824,0,162,39853.2299189815,2009-02-09,05:31:05
39.949702,116.317839,0,160,39853.2299305556,2009-02-09,05:31:06
39.949609,116.317855,0,159,39853.2299421296,2009-02-09,05:31:07
39.949517,116.317875,0,157,39853.2299537037,2009-02-09,05:31:08
39.949419,116.31789,0,153,39853.2299652778,2009-02-09,05:31:09
39.949325,116.317905,0,153,39853.2299768519,2009-02-09,05:31:10
39.949231,116.31792,0,151,39853.2299884259,2009-02-09,05:31:11
39.949142,116.317932,0,150,39853.23,2009-02-09,05:31:12
39.949052,116.317943,0,149,39853.2300115741,2009-02-09,05:31:13
39.948962,116.317952,0,150,39853.2300231481,2009-02-09,05:31:14
39.948878,116.317964,0,152,39853.2300347222,2009-02-09,05:31:15
39.948783,116.317979,0,156,39853.2300462963,2009-02-09,05:31:16
39.94869,116.317992,0,157,39853.2300578704,2009-02-09,05:31:17
39.94859,116.318004,0,158,39853.2300694444,2009-02-09,05:31:18
39.948494,116.318013,0,158,39853.2300810185,2009-02-09,05:31:19
39.948402,116.318021,0,158,39853.2300925926,2009-02-09,05:31:20
39.948308,116.318032,0,161,39853.2301041667,2009-02-09,05:31:21
39.948221,116.318046,0,164,39853.2301157407,2009-02-09,05:31:22
39.948139,116.318064,0,168,39853.2301273148,2009-02-09,05:31:23
39.948062,116.318084,0,172,39853.2301388889,2009-02-09,05:31:24
39.947978,116.318099,0,174,39853.230150463,2009-02-09,05:31:25
39.947902,116.318117,0,177,39853.230162037,2009-02-09,05:31:26
39.947828,116.318131,0,182,39853.2301736111,2009-02-09,05:31:27
39.947782,116.318164,0,189,39853.2301851852,2009-02-09,05:31:28
39.947677,116.31816,0,192,39853.2301967593,2009-02-09,05:31:29
39.947598,116.318182,0,192,39853.2302083333,2009-02-09,05:31:30
39.947523,116.318198,0,194,39853.2302199074,2009-02-09,05:31:31
39.947464,116.318215,0,196,39853.2302314815,2009-02-09,05:31:32
39.9474,116.318228,0,198,39853.2302430556,2009-02-09,05:31:33
39.947349,116.318234,0,199,39853.2302546296,2009-02-09,05:31:34
39.947289,116.318231,0,198,39853.2302662037,2009-02-09,05:31:35
39.947242,116.31822,0,199,39853.2302777778,2009-02-09,05:31:36
39.947189,116.318214,0,191,39853.2303009259,2009-02-09,05:31:38
39.947179,116.318179,0,177,39853.2303356482,2009-02-09,05:31:41
39.947136,116.318188,0,178,39853.2303935185,2009-02-09,05:31:46
39.947085,116.318205,0,176,39853.2304166667,2009-02-09,05:31:48
39.947007,116.318227,0,176,39853.2304398148,2009-02-09,05:31:50
39.946957,116.318235,0,177,39853.2304513889,2009-02-09,05:31:51
39.946909,116.318251,0,179,39853.230462963,2009-02-09,05:31:52
39.946863,116.318261,0,179,39853.230474537,2009-02-09,05:31:53
39.946782,116.318273,0,179,39853.2304976852,2009-02-09,05:31:55
39.946711,116.318286,0,177,39853.2305208333,2009-02-09,05:31:57
39.946608,116.318286,0,172,39853.2305439815,2009-02-09,05:31:59
39.946559,116.318295,0,169,39853.2305555556,2009-02-09,05:32:00
39.946499,116.318299,0,165,39853.2305671296,2009-02-09,05:32:01
39.946443,116.31831,0,163,39853.2305787037,2009-02-09,05:32:02
39.946392,116.318291,0,167,39853.2305902778,2009-02-09,05:32:03
39.94632,116.318275,0,176,39853.2306018519,2009-02-09,05:32:04
39.946257,116.318291,0,174,39853.2306134259,2009-02-09,05:32:05
39.946187,116.318305,0,177,39853.230625,2009-02-09,05:32:06
39.946108,116.31832,0,177,39853.2306365741,2009-02-09,05:32:07
39.946035,116.318329,0,178,39853.2306481482,2009-02-09,05:32:08
39.945965,116.318346,0,180,39853.2306597222,2009-02-09,05:32:09
39.945895,116.318366,0,183,39853.2306712963,2009-02-09,05:32:10
39.945798,116.31836,0,181,39853.2306828704,2009-02-09,05:32:11
39.9457,116.318356,0,177,39853.2306944444,2009-02-09,05:32:12
39.945625,116.318359,0,177,39853.2307060185,2009-02-09,05:32:13
39.945555,116.318366,0,180,39853.2307175926,2009-02-09,05:32:14
39.945479,116.318364,0,179,39853.2307291667,2009-02-09,05:32:15
39.945411,116.31836,0,179,39853.2307407407,2009-02-09,05:32:16
39.94535,116.318337,0,180,39853.2307523148,2009-02-09,05:32:17
39.945294,116.318324,0,181,39853.2307638889,2009-02-09,05:32:18
39.945248,116.318325,0,179,39853.230775463,2009-02-09,05:32:19
39.9452,116.318332,0,179,39853.230787037,2009-02-09,05:32:20
39.945145,116.318331,0,183,39853.2307986111,2009-02-09,05:32:21
39.945091,116.318349,0,185,39853.2308101852,2009-02-09,05:32:22
39.945031,116.318372,0,188,39853.2308217593,2009-02-09,05:32:23
39.944971,116.318406,0,192,39853.2308333333,2009-02-09,05:32:24
39.944904,116.318435,0,195,39853.2308449074,2009-02-09,05:32:25
39.944846,116.318457,0,196,39853.2308564815,2009-02-09,05:32:26
39.944786,116.318484,0,197,39853.2308680556,2009-02-09,05:32:27
39.94473,116.318501,0,199,39853.2308796296,2009-02-09,05:32:28
39.944668,116.31853,0,198,39853.2308912037,2009-02-09,05:32:29
39.944583,116.31858,0,198,39853.2309027778,2009-02-09,05:32:30
39.944525,116.318609,0,197,39853.2309143519,2009-02-09,05:32:31
39.944455,116.318642,0,198,39853.2309259259,2009-02-09,05:32:32
39.944374,116.318658,0,200,39853.2309375,2009-02-09,05:32:33
39.94429,116.318669,0,206,39853.2309490741,2009-02-09,05:32:34
39.944183,116.318688,0,203,39853.2309606481,2009-02-09,05:32:35
39.944101,116.318713,0,205,39853.2309722222,2009-02-09,05:32:36
39.943972,116.318699,0,188,39853.2309837963,2009-02-09,05:32:37
39.943835,116.318674,0,177,39853.2309953704,2009-02-09,05:32:38
39.943736,116.318679,0,175,39853.2310069444,2009-02-09,05:32:39
39.943658,116.318701,0,172,39853.2310185185,2009-02-09,05:32:40
39.943588,116.318713,0,172,39853.2310300926,2009-02-09,05:32:41
39.943527,116.318726,0,175,39853.2310416667,2009-02-09,05:32:42
39.943469,116.318733,0,175,39853.2310532407,2009-02-09,05:32:43
39.943418,116.318741,0,175,39853.2310648148,2009-02-09,05:32:44
39.943365,116.318748,0,175,39853.2310763889,2009-02-09,05:32:45
39.943284,116.318754,0,178,39853.231099537,2009-02-09,05:32:47
39.943222,116.318761,0,179,39853.2311226852,2009-02-09,05:32:49
39.943154,116.318736,0,179,39853.2311458333,2009-02-09,05:32:51
39.943112,116.318713,0,179,39853.2311574074,2009-02-09,05:32:52
39.943047,116.318707,0,178,39853.2311805556,2009-02-09,05:32:54
39.942995,116.318697,0,177,39853.2312037037,2009-02-09,05:32:56
39.942962,116.318709,0,177,39853.2312615741,2009-02-09,05:33:01
39.942957,116.31871,0,177,39853.2313194444,2009-02-09,05:33:06
39.942957,116.31871,0,177,39853.2313541667,2009-02-09,05:33:09
39.942956,116.31871,0,177,39853.2313773148,2009-02-09,05:33:11
39.9429,116.31873,0,177,39853.2314236111,2009-02-09,05:33:15
39.942831,116.31874,0,174,39853.2314467593,2009-02-09,05:33:17
39.942785,116.318755,0,174,39853.2314583333,2009-02-09,05:33:18
39.942739,116.318773,0,170,39853.2314699074,2009-02-09,05:33:19
39.942683,116.318789,0,168,39853.2314814815,2009-02-09,05:33:20
39.942629,116.318805,0,166,39853.2314930556,2009-02-09,05:33:21
39.94256,116.318821,0,164,39853.2315046296,2009-02-09,05:33:22
39.942493,116.318828,0,162,39853.2315162037,2009-02-09,05:33:23
39.942415,116.318838,0,161,39853.2315277778,2009-02-09,05:33:24
39.942342,116.318847,0,160,39853.2315393519,2009-02-09,05:33:25
39.94226,116.318856,0,161,39853.2315509259,2009-02-09,05:33:26
39.942185,116.318871,0,160,39853.2315625,2009-02-09,05:33:27
39.942107,116.31888,0,158,39853.2315740741,2009-02-09,05:33:28
39.942025,116.318892,0,157,39853.2315856481,2009-02-09,05:33:29
39.941938,116.318908,0,157,39853.2315972222,2009-02-09,05:33:30
39.941855,116.318923,0,156,39853.2316087963,2009-02-09,05:33:31
39.941765,116.318941,0,156,39853.2316203704,2009-02-09,05:33:32
39.941673,116.318958,0,157,39853.2316319444,2009-02-09,05:33:33
39.941579,116.318977,0,158,39853.2316435185,2009-02-09,05:33:34
39.94149,116.318989,0,158,39853.2316550926,2009-02-09,05:33:35
39.941398,116.318997,0,158,39853.2316666667,2009-02-09,05:33:36
39.941306,116.319007,0,159,39853.2316782407,2009-02-09,05:33:37
39.941211,116.319016,0,159,39853.2316898148,2009-02-09,05:33:38
39.941115,116.319027,0,160,39853.2317013889,2009-02-09,05:33:39
39.941018,116.31904,0,160,39853.231712963,2009-02-09,05:33:40
39.940919,116.319053,0,161,39853.231724537,2009-02-09,05:33:41
39.94082,116.31907,0,160,39853.2317361111,2009-02-09,05:33:42
39.940722,116.319079,0,159,39853.2317476852,2009-02-09,05:33:43
39.940618,116.319082,0,159,39853.2317592593,2009-02-09,05:33:44
39.940515,116.319087,0,160,39853.2317708333,2009-02-09,05:33:45
39.940418,116.319096,0,159,39853.2317824074,2009-02-09,05:33:46
39.940323,116.319113,0,155,39853.2317939815,2009-02-09,05:33:47
39.940224,116.319124,0,155,39853.2318055556,2009-02-09,05:33:48
39.940125,116.319136,0,157,39853.2318171296,2009-02-09,05:33:49
39.94003,116.319149,0,156,39853.2318287037,2009-02-09,05:33:50
39.939927,116.319159,0,156,39853.2318402778,2009-02-09,05:33:51
39.939826,116.319171,0,156,39853.2318518519,2009-02-09,05:33:52
39.939725,116.319183,0,157,39853.2318634259,2009-02-09,05:33:53
39.939623,116.319193,0,157,39853.231875,2009-02-09,05:33:54
39.939517,116.319203,0,157,39853.2318865741,2009-02-09,05:33:55
39.939413,116.31921,0,158,39853.2318981481,2009-02-09,05:33:56
39.939312,116.319221,0,159,39853.2319097222,2009-02-09,05:33:57
39.939211,116.319229,0,160,39853.2319212963,2009-02-09,05:33:58
39.939113,116.31923,0,160,39853.2319328704,2009-02-09,05:33:59
39.93902,116.319236,0,159,39853.2319444444,2009-02-09,05:34:00
39.938928,116.319238,0,159,39853.2319560185,2009-02-09,05:34:01
39.938833,116.319241,0,161,39853.2319675926,2009-02-09,05:34:02
39.938746,116.319247,0,162,39853.2319791667,2009-02-09,05:34:03
39.938665,116.319255,0,160,39853.2319907407,2009-02-09,05:34:04
39.938585,116.319261,0,162,39853.2320023148,2009-02-09,05:34:05
39.938514,116.319269,0,161,39853.2320138889,2009-02-09,05:34:06
39.938448,116.319274,0,161,39853.232025463,2009-02-09,05:34:07
39.938388,116.319278,0,161,39853.232037037,2009-02-09,05:34:08
39.93833,116.319283,0,161,39853.2320486111,2009-02-09,05:34:09
39.938276,116.319287,0,162,39853.2320601852,2009-02-09,05:34:10
39.938225,116.319292,0,162,39853.2320717593,2009-02-09,05:34:11
39.938176,116.319295,0,162,39853.2320833333,2009-02-09,05:34:12
39.93813,116.319299,0,162,39853.2320949074,2009-02-09,05:34:13
39.938062,116.319309,0,162,39853.2321180556,2009-02-09,05:34:15
39.93801,116.319328,0,162,39853.2321412037,2009-02-09,05:34:17
39.937957,116.319352,0,161,39853.2321759259,2009-02-09,05:34:20
39.93799,116.319301,0,166,39853.2322222222,2009-02-09,05:34:24
39.937986,116.319295,0,169,39853.2322800926,2009-02-09,05:34:29
39.937984,116.319296,0,170,39853.232337963,2009-02-09,05:34:34
39.937987,116.319296,0,170,39853.2323958333,2009-02-09,05:34:39
39.937989,116.319296,0,170,39853.2324537037,2009-02-09,05:34:44
39.937994,116.319295,0,170,39853.2325115741,2009-02-09,05:34:49
39.937999,116.319296,0,170,39853.2325694444,2009-02-09,05:34:54
39.938005,116.319295,0,170,39853.2326273148,2009-02-09,05:34:59
39.938001,116.319296,0,171,39853.2326851852,2009-02-09,05:35:04
39.938001,116.319296,0,171,39853.2327199074,2009-02-09,05:35:07
39.937994,116.319297,0,171,39853.2327430556,2009-02-09,05:35:09
39.937948,116.319324,0,171,39853.2327777778,2009-02-09,05:35:12
39.937881,116.31934,0,170,39853.2328009259,2009-02-09,05:35:14
39.937788,116.319357,0,170,39853.2328240741,2009-02-09,05:35:16
39.937737,116.319369,0,169,39853.2328356481,2009-02-09,05:35:17
39.937688,116.319377,0,169,39853.2328472222,2009-02-09,05:35:18
39.93764,116.31939,0,169,39853.2328587963,2009-02-09,05:35:19
39.93759,116.319409,0,168,39853.2328703704,2009-02-09,05:35:20
39.937542,116.31943,0,168,39853.2328819444,2009-02-09,05:35:21
39.9375,116.319453,0,169,39853.2328935185,2009-02-09,05:35:22
39.937452,116.319475,0,168,39853.2329050926,2009-02-09,05:35:23
39.937411,116.319501,0,168,39853.2329166667,2009-02-09,05:35:24
39.937369,116.31953,0,168,39853.2329282407,2009-02-09,05:35:25
39.93733,116.319569,0,168,39853.2329398148,2009-02-09,05:35:26
39.937297,116.319622,0,168,39853.2329513889,2009-02-09,05:35:27
39.937275,116.319689,0,168,39853.232962963,2009-02-09,05:35:28
39.937251,116.319772,0,167,39853.232974537,2009-02-09,05:35:29
39.93724,116.319858,0,166,39853.2329861111,2009-02-09,05:35:30
39.937227,116.319947,0,166,39853.2329976852,2009-02-09,05:35:31
39.937225,116.320042,0,166,39853.2330092593,2009-02-09,05:35:32
39.937216,116.320145,0,166,39853.2330208333,2009-02-09,05:35:33
39.937203,116.320253,0,167,39853.2330324074,2009-02-09,05:35:34
39.937191,116.320352,0,167,39853.2330439815,2009-02-09,05:35:35
39.937186,116.320458,0,168,39853.2330555556,2009-02-09,05:35:36
39.937184,116.320568,0,168,39853.2330671296,2009-02-09,05:35:37
39.937181,116.320679,0,169,39853.2330787037,2009-02-09,05:35:38
39.937178,116.320785,0,169,39853.2330902778,2009-02-09,05:35:39
39.937175,116.320887,0,170,39853.2331018519,2009-02-09,05:35:40
39.937175,116.320991,0,170,39853.2331134259,2009-02-09,05:35:41
39.937164,116.321085,0,171,39853.233125,2009-02-09,05:35:42
39.937159,116.321176,0,171,39853.2331365741,2009-02-09,05:35:43
39.937152,116.321264,0,171,39853.2331481481,2009-02-09,05:35:44
39.937135,116.321338,0,173,39853.2331597222,2009-02-09,05:35:45
39.937123,116.321413,0,174,39853.2331712963,2009-02-09,05:35:46
39.937119,116.321487,0,174,39853.2331828704,2009-02-09,05:35:47
39.937111,116.321555,0,175,39853.2331944444,2009-02-09,05:35:48
39.937104,116.321653,0,176,39853.2332175926,2009-02-09,05:35:50
39.937083,116.321709,0,175,39853.2332291667,2009-02-09,05:35:51
39.9371,116.321737,0,177,39853.233287037,2009-02-09,05:35:56
39.937101,116.321741,0,177,39853.2333449074,2009-02-09,05:36:01
39.937101,116.321747,0,177,39853.2334027778,2009-02-09,05:36:06
39.937101,116.321747,0,177,39853.2334375,2009-02-09,05:36:09
39.937099,116.321749,0,177,39853.2334606481,2009-02-09,05:36:11
39.937091,116.321808,0,178,39853.2335185185,2009-02-09,05:36:16
39.937085,116.321878,0,178,39853.2335416667,2009-02-09,05:36:18
39.937071,116.321976,0,177,39853.2335648148,2009-02-09,05:36:20
39.937079,116.322049,0,178,39853.233587963,2009-02-09,05:36:22
39.937076,116.3221,0,178,39853.2336458333,2009-02-09,05:36:27
39.937064,116.322095,0,178,39853.2337037037,2009-02-09,05:36:32
39.937063,116.322101,0,178,39853.2337615741,2009-02-09,05:36:37
39.937062,116.322101,0,178,39853.2338194444,2009-02-09,05:36:42
39.937063,116.322095,0,178,39853.2338773148,2009-02-09,05:36:47
39.937063,116.322095,0,178,39853.233912037,2009-02-09,05:36:50
39.937066,116.322089,0,178,39853.2339351852,2009-02-09,05:36:52
39.937048,116.322128,0,180,39853.2339930556,2009-02-09,05:36:57
39.937001,116.322128,0,180,39853.2340162037,2009-02-09,05:36:59
39.936971,116.322173,0,182,39853.2340740741,2009-02-09,05:37:04
39.936929,116.322227,0,182,39853.2341087963,2009-02-09,05:37:07
39.936918,116.32231,0,182,39853.2341319444,2009-02-09,05:37:09
39.9369,116.322366,0,183,39853.2341435185,2009-02-09,05:37:10
39.936898,116.322435,0,183,39853.2341550926,2009-02-09,05:37:11
39.936891,116.322511,0,186,39853.2341666667,2009-02-09,05:37:12
39.936899,116.322596,0,192,39853.2341782407,2009-02-09,05:37:13
39.936922,116.322693,0,194,39853.2341898148,2009-02-09,05:37:14
39.936938,116.3228,0,192,39853.2342013889,2009-02-09,05:37:15
39.936934,116.322902,0,192,39853.234212963,2009-02-09,05:37:16
39.93694,116.32302,0,195,39853.234224537,2009-02-09,05:37:17
39.936943,116.32314,0,200,39853.2342361111,2009-02-09,05:37:18
39.936933,116.323249,0,199,39853.2342476852,2009-02-09,05:37:19
39.936917,116.323354,0,198,39853.2342592593,2009-02-09,05:37:20
39.936913,116.323458,0,198,39853.2342708333,2009-02-09,05:37:21
39.936913,116.32359,0,196,39853.2342824074,2009-02-09,05:37:22
39.936915,116.323723,0,191,39853.2342939815,2009-02-09,05:37:23
39.936911,116.323846,0,186,39853.2343055556,2009-02-09,05:37:24
39.936903,116.323964,0,181,39853.2343171296,2009-02-09,05:37:25
39.936908,116.324081,0,178,39853.2343287037,2009-02-09,05:37:26
39.936904,116.324198,0,173,39853.2343402778,2009-02-09,05:37:27
39.936902,116.324313,0,170,39853.2343518519,2009-02-09,05:37:28
39.936899,116.32443,0,169,39853.2343634259,2009-02-09,05:37:29
39.936893,116.32454,0,166,39853.234375,2009-02-09,05:37:30
39.936884,116.324661,0,164,39853.2343865741,2009-02-09,05:37:31
39.936877,116.324767,0,163,39853.2343981481,2009-02-09,05:37:32
39.936868,116.324872,0,162,39853.2344097222,2009-02-09,05:37:33
39.936858,116.324976,0,162,39853.2344212963,2009-02-09,05:37:34
39.936855,116.325089,0,160,39853.2344328704,2009-02-09,05:37:35
39.93685,116.325195,0,160,39853.2344444444,2009-02-09,05:37:36
39.936841,116.325297,0,160,39853.2344560185,2009-02-09,05:37:37
39.936832,116.325402,0,162,39853.2344675926,2009-02-09,05:37:38
39.936824,116.32551,0,161,39853.2344791667,2009-02-09,05:37:39
39.936811,116.325628,0,158,39853.2344907407,2009-02-09,05:37:40
39.936801,116.325742,0,159,39853.2345023148,2009-02-09,05:37:41
39.936794,116.325855,0,159,39853.2345138889,2009-02-09,05:37:42
39.936788,116.32597,0,162,39853.234525463,2009-02-09,05:37:43
39.936787,116.326085,0,163,39853.234537037,2009-02-09,05:37:44
39.936787,116.3262,0,164,39853.2345486111,2009-02-09,05:37:45
39.936783,116.326309,0,165,39853.2345601852,2009-02-09,05:37:46
39.936758,116.326419,0,165,39853.2345717593,2009-02-09,05:37:47
39.936735,116.326528,0,165,39853.2345833333,2009-02-09,05:37:48
39.936726,116.326642,0,168,39853.2345949074,2009-02-09,05:37:49
39.936714,116.326747,0,169,39853.2346064815,2009-02-09,05:37:50
39.936708,116.326852,0,169,39853.2346180556,2009-02-09,05:37:51
39.936707,116.326955,0,169,39853.2346296296,2009-02-09,05:37:52
39.9367,116.327064,0,171,39853.2346412037,2009-02-09,05:37:53
39.936695,116.327167,0,174,39853.2346527778,2009-02-09,05:37:54
39.936686,116.32727,0,175,39853.2346643518,2009-02-09,05:37:55
39.936677,116.327382,0,175,39853.2346759259,2009-02-09,05:37:56
39.936671,116.327492,0,175,39853.2346875,2009-02-09,05:37:57
39.936659,116.327602,0,174,39853.2346990741,2009-02-09,05:37:58
39.936643,116.327717,0,170,39853.2347106481,2009-02-09,05:37:59
39.936628,116.32783,0,169,39853.2347222222,2009-02-09,05:38:00
39.936621,116.327945,0,164,39853.2347337963,2009-02-09,05:38:01
39.936614,116.328054,0,165,39853.2347453704,2009-02-09,05:38:02
39.936609,116.328161,0,165,39853.2347569444,2009-02-09,05:38:03
39.936605,116.328269,0,165,39853.2347685185,2009-02-09,05:38:04
39.936603,116.328373,0,167,39853.2347800926,2009-02-09,05:38:05
39.936602,116.328476,0,166,39853.2347916667,2009-02-09,05:38:06
39.936599,116.328566,0,166,39853.2348032407,2009-02-09,05:38:07
39.936599,116.328656,0,165,39853.2348148148,2009-02-09,05:38:08
39.936597,116.328737,0,167,39853.2348263889,2009-02-09,05:38:09
39.936597,116.328823,0,167,39853.234837963,2009-02-09,05:38:10
39.936592,116.328897,0,165,39853.234849537,2009-02-09,05:38:11
39.93658,116.328955,0,162,39853.2348611111,2009-02-09,05:38:12
39.936571,116.329045,0,164,39853.2348842593,2009-02-09,05:38:14
39.936571,116.329131,0,161,39853.2349189815,2009-02-09,05:38:17
39.93657,116.329183,0,158,39853.2349768518,2009-02-09,05:38:22
39.936571,116.329247,0,158,39853.2350347222,2009-02-09,05:38:27
39.936562,116.329318,0,156,39853.2350925926,2009-02-09,05:38:32
39.936563,116.329381,0,154,39853.2351273148,2009-02-09,05:38:35
39.936565,116.329459,0,157,39853.235162037,2009-02-09,05:38:38
39.936566,116.329523,0,159,39853.2351967593,2009-02-09,05:38:41
39.936563,116.329531,0,159,39853.2352546296,2009-02-09,05:38:46
39.936562,116.329535,0,160,39853.2353125,2009-02-09,05:38:51
39.936562,116.32954,0,160,39853.2353703704,2009-02-09,05:38:56
39.936562,116.329542,0,160,39853.2354282407,2009-02-09,05:39:01
39.936562,116.329546,0,160,39853.2354861111,2009-02-09,05:39:06
39.936562,116.329548,0,160,39853.2355439815,2009-02-09,05:39:11
39.936562,116.329548,0,160,39853.2355787037,2009-02-09,05:39:14
39.936563,116.329545,0,160,39853.2356018518,2009-02-09,05:39:16
39.936571,116.329576,0,161,39853.2356597222,2009-02-09,05:39:21
39.936578,116.329663,0,162,39853.2356944444,2009-02-09,05:39:24
39.936579,116.329749,0,162,39853.2357175926,2009-02-09,05:39:26
39.93659,116.329836,0,162,39853.2357407407,2009-02-09,05:39:28
39.936596,116.329949,0,163,39853.2357638889,2009-02-09,05:39:30
39.936598,116.330018,0,163,39853.235775463,2009-02-09,05:39:31
39.936604,116.33009,0,163,39853.235787037,2009-02-09,05:39:32
39.936608,116.330173,0,164,39853.2357986111,2009-02-09,05:39:33
39.936613,116.330252,0,164,39853.2358101852,2009-02-09,05:39:34
39.936619,116.330336,0,163,39853.2358217593,2009-02-09,05:39:35
39.936624,116.330427,0,161,39853.2358333333,2009-02-09,05:39:36
39.93663,116.330513,0,161,39853.2358449074,2009-02-09,05:39:37
39.936635,116.330599,0,162,39853.2358564815,2009-02-09,05:39:38
39.936636,116.330693,0,162,39853.2358680556,2009-02-09,05:39:39
39.93664,116.330791,0,163,39853.2358796296,2009-02-09,05:39:40
39.936649,116.330889,0,163,39853.2358912037,2009-02-09,05:39:41
39.936654,116.330986,0,163,39853.2359027778,2009-02-09,05:39:42
39.936663,116.331081,0,164,39853.2359143518,2009-02-09,05:39:43
39.936666,116.331174,0,166,39853.2359259259,2009-02-09,05:39:44
39.936672,116.331272,0,169,39853.2359375,2009-02-09,05:39:45
39.936677,116.331371,0,170,39853.2359490741,2009-02-09,05:39:46
39.936685,116.331472,0,174,39853.2359606481,2009-02-09,05:39:47
39.93669,116.331577,0,175,39853.2359722222,2009-02-09,05:39:48
39.936689,116.331683,0,175,39853.2359837963,2009-02-09,05:39:49
39.936694,116.331785,0,176,39853.2359953704,2009-02-09,05:39:50
39.936695,116.331886,0,177,39853.2360069444,2009-02-09,05:39:51
39.936693,116.33199,0,177,39853.2360185185,2009-02-09,05:39:52
39.936694,116.332095,0,182,39853.2360300926,2009-02-09,05:39:53
39.936692,116.332198,0,184,39853.2360416667,2009-02-09,05:39:54
39.936691,116.332297,0,184,39853.2360532407,2009-02-09,05:39:55
39.936689,116.33239,0,182,39853.2360648148,2009-02-09,05:39:56
39.936688,116.332489,0,182,39853.2360763889,2009-02-09,05:39:57
39.936688,116.332592,0,182,39853.236087963,2009-02-09,05:39:58
39.936689,116.332711,0,184,39853.236099537,2009-02-09,05:39:59
39.936692,116.332823,0,182,39853.2361111111,2009-02-09,05:40:00
39.936696,116.332933,0,181,39853.2361226852,2009-02-09,05:40:01
39.936706,116.333032,0,181,39853.2361342593,2009-02-09,05:40:02
39.936713,116.333148,0,179,39853.2361458333,2009-02-09,05:40:03
39.936715,116.333273,0,178,39853.2361574074,2009-02-09,05:40:04
39.936717,116.333398,0,175,39853.2361689815,2009-02-09,05:40:05
39.936723,116.333512,0,172,39853.2361805556,2009-02-09,05:40:06
39.936729,116.333629,0,164,39853.2361921296,2009-02-09,05:40:07
39.936738,116.333734,0,164,39853.2362037037,2009-02-09,05:40:08
39.936745,116.333825,0,162,39853.2362152778,2009-02-09,05:40:09
39.936745,116.333919,0,158,39853.2362268518,2009-02-09,05:40:10
39.936741,116.334001,0,156,39853.2362384259,2009-02-09,05:40:11
39.936742,116.334083,0,161,39853.23625,2009-02-09,05:40:12
39.936742,116.334156,0,159,39853.2362615741,2009-02-09,05:40:13
39.936739,116.334236,0,155,39853.2362731481,2009-02-09,05:40:14
39.936742,116.334312,0,155,39853.2362847222,2009-02-09,05:40:15
39.936752,116.334388,0,154,39853.2362962963,2009-02-09,05:40:16
39.936752,116.33447,0,152,39853.2363078704,2009-02-09,05:40:17
39.936767,116.334551,0,147,39853.2363194444,2009-02-09,05:40:18
39.93676,116.33464,0,143,39853.2363310185,2009-02-09,05:40:19
39.936757,116.334724,0,141,39853.2363425926,2009-02-09,05:40:20
39.93674,116.334802,0,142,39853.2363541667,2009-02-09,05:40:21
39.936746,116.334886,0,149,39853.2363657407,2009-02-09,05:40:22
39.936744,116.33497,0,153,39853.2363773148,2009-02-09,05:40:23
39.936749,116.335058,0,156,39853.2363888889,2009-02-09,05:40:24
39.936754,116.335136,0,156,39853.236400463,2009-02-09,05:40:25
39.936757,116.335214,0,156,39853.236412037,2009-02-09,05:40:26
39.93676,116.335295,0,157,39853.2364236111,2009-02-09,05:40:27
39.936759,116.335373,0,157,39853.2364351852,2009-02-09,05:40:28
39.936759,116.335448,0,155,39853.2364467593,2009-02-09,05:40:29
39.936758,116.335524,0,156,39853.2364583333,2009-02-09,05:40:30
39.936756,116.335595,0,154,39853.2364699074,2009-02-09,05:40:31
39.936757,116.335668,0,153,39853.2364814815,2009-02-09,05:40:32
39.93676,116.335738,0,151,39853.2364930556,2009-02-09,05:40:33
39.936766,116.335798,0,148,39853.2365046296,2009-02-09,05:40:34
39.936761,116.335868,0,149,39853.2365162037,2009-02-09,05:40:35
39.936753,116.335937,0,151,39853.2365277778,2009-02-09,05:40:36
39.93675,116.336034,0,147,39853.2365509259,2009-02-09,05:40:38
39.936734,116.336112,0,146,39853.2365740741,2009-02-09,05:40:40
39.936738,116.336193,0,144,39853.2366087963,2009-02-09,05:40:43
39.936723,116.33626,0,145,39853.2366319444,2009-02-09,05:40:45
39.936671,116.336301,0,137,39853.2366550926,2009-02-09,05:40:47
39.936609,116.336331,0,135,39853.2366898148,2009-02-09,05:40:50
39.936559,116.336332,0,133,39853.236712963,2009-02-09,05:40:52
39.936552,116.336267,0,140,39853.2367476852,2009-02-09,05:40:55
39.936498,116.336237,0,138,39853.2367592593,2009-02-09,05:40:56
39.936417,116.336192,0,136,39853.2367824074,2009-02-09,05:40:58
39.936366,116.336189,0,137,39853.2368171296,2009-02-09,05:41:01
39.936367,116.33622,0,139,39853.236875,2009-02-09,05:41:06
39.936367,116.336234,0,138,39853.2369328704,2009-02-09,05:41:11
39.936368,116.336247,0,139,39853.2369907407,2009-02-09,05:41:16
39.936368,116.336244,0,139,39853.2370486111,2009-02-09,05:41:21
39.936368,116.33624,0,139,39853.2371064815,2009-02-09,05:41:26
39.936369,116.336247,0,139,39853.2371643518,2009-02-09,05:41:31
39.936369,116.336247,0,139,39853.2371990741,2009-02-09,05:41:34
39.936368,116.336249,0,140,39853.2372222222,2009-02-09,05:41:36
39.936331,116.336279,0,144,39853.2372800926,2009-02-09,05:41:41
39.936288,116.336339,0,146,39853.2372916667,2009-02-09,05:41:42
39.936218,116.336391,0,145,39853.2373148148,2009-02-09,05:41:44
39.936122,116.336416,0,145,39853.237337963,2009-02-09,05:41:46
39.936059,116.336442,0,144,39853.237349537,2009-02-09,05:41:47
39.936007,116.336463,0,142,39853.2373611111,2009-02-09,05:41:48
39.935956,116.336476,0,144,39853.2373726852,2009-02-09,05:41:49
39.935905,116.336501,0,147,39853.2373842593,2009-02-09,05:41:50
39.935858,116.336526,0,148,39853.2373958333,2009-02-09,05:41:51
39.935806,116.336551,0,149,39853.2374074074,2009-02-09,05:41:52
39.935756,116.336583,0,149,39853.2374189815,2009-02-09,05:41:53
39.935703,116.336609,0,151,39853.2374305556,2009-02-09,05:41:54
39.935656,116.336639,0,151,39853.2374421296,2009-02-09,05:41:55
39.935583,116.336684,0,153,39853.2374652778,2009-02-09,05:41:57
39.935509,116.336713,0,156,39853.2374884259,2009-02-09,05:41:59
39.93547,116.336706,0,164,39853.2375347222,2009-02-09,05:42:03
39.935469,116.336692,0,170,39853.2375925926,2009-02-09,05:42:08
39.935469,116.336692,0,170,39853.2376273148,2009-02-09,05:42:11
39.935468,116.336685,0,171,39853.237650463,2009-02-09,05:42:13
39.935415,116.336732,0,175,39853.2377083333,2009-02-09,05:42:18
39.935344,116.336763,0,177,39853.2377314815,2009-02-09,05:42:20
39.9353,116.336782,0,177,39853.2377430556,2009-02-09,05:42:21
39.935247,116.336813,0,179,39853.2377546296,2009-02-09,05:42:22
39.935194,116.336851,0,179,39853.2377662037,2009-02-09,05:42:23
39.935143,116.336893,0,181,39853.2377777778,2009-02-09,05:42:24
39.935095,116.336946,0,181,39853.2377893519,2009-02-09,05:42:25
39.935048,116.33701,0,181,39853.2378009259,2009-02-09,05:42:26
39.935002,116.337091,0,185,39853.2378125,2009-02-09,05:42:27
39.934957,116.337173,0,184,39853.2378240741,2009-02-09,05:42:28
39.934907,116.337236,0,186,39853.2378356481,2009-02-09,05:42:29
39.934854,116.3373,0,181,39853.2378472222,2009-02-09,05:42:30
39.9348,116.337362,0,179,39853.2378587963,2009-02-09,05:42:31
39.934741,116.337409,0,178,39853.2378703704,2009-02-09,05:42:32
39.934676,116.337451,0,177,39853.2378819444,2009-02-09,05:42:33
39.934606,116.337483,0,174,39853.2378935185,2009-02-09,05:42:34
39.934535,116.337523,0,169,39853.2379050926,2009-02-09,05:42:35
39.93446,116.337552,0,167,39853.2379166667,2009-02-09,05:42:36
39.934379,116.33758,0,168,39853.2379282407,2009-02-09,05:42:37
39.934288,116.337602,0,165,39853.2379398148,2009-02-09,05:42:38
39.934201,116.337624,0,164,39853.2379513889,2009-02-09,05:42:39
39.934118,116.337628,0,162,39853.237962963,2009-02-09,05:42:40
39.934039,116.337625,0,160,39853.237974537,2009-02-09,05:42:41
39.933959,116.337625,0,159,39853.2379861111,2009-02-09,05:42:42
39.933876,116.337627,0,158,39853.2379976852,2009-02-09,05:42:43
39.933797,116.337626,0,155,39853.2380092593,2009-02-09,05:42:44
39.933727,116.337629,0,150,39853.2380208333,2009-02-09,05:42:45
39.933661,116.337623,0,148,39853.2380324074,2009-02-09,05:42:46
39.933599,116.337619,0,147,39853.2380439815,2009-02-09,05:42:47
39.933547,116.337613,0,147,39853.2380555556,2009-02-09,05:42:48
39.933499,116.337607,0,146,39853.2380671296,2009-02-09,05:42:49
39.933434,116.337579,0,148,39853.2380902778,2009-02-09,05:42:51
39.933395,116.337554,0,142,39853.2381481482,2009-02-09,05:42:56
39.933342,116.337579,0,133,39853.2381944444,2009-02-09,05:43:00
39.933264,116.337598,0,134,39853.2382175926,2009-02-09,05:43:02
39.93322,116.337613,0,133,39853.2382291667,2009-02-09,05:43:03
39.933162,116.337623,0,132,39853.2382407407,2009-02-09,05:43:04
39.933107,116.337635,0,130,39853.2382523148,2009-02-09,05:43:05
39.933047,116.337646,0,129,39853.2382638889,2009-02-09,05:43:06
39.932982,116.337653,0,128,39853.238275463,2009-02-09,05:43:07
39.932908,116.337661,0,126,39853.238287037,2009-02-09,05:43:08
39.932829,116.337666,0,124,39853.2382986111,2009-02-09,05:43:09
39.932744,116.337672,0,121,39853.2383101852,2009-02-09,05:43:10
39.932673,116.337685,0,121,39853.2383217593,2009-02-09,05:43:11
39.932596,116.337692,0,119,39853.2383333333,2009-02-09,05:43:12
39.932519,116.337695,0,116,39853.2383449074,2009-02-09,05:43:13
39.932446,116.337703,0,115,39853.2383564815,2009-02-09,05:43:14
39.932371,116.337702,0,113,39853.2383680556,2009-02-09,05:43:15
39.932298,116.337708,0,111,39853.2383796296,2009-02-09,05:43:16
39.932228,116.337702,0,109,39853.2383912037,2009-02-09,05:43:17
39.932159,116.337696,0,110,39853.2384027778,2009-02-09,05:43:18
39.93209,116.337695,0,110,39853.2384143519,2009-02-09,05:43:19
39.932028,116.337691,0,110,39853.2384259259,2009-02-09,05:43:20
39.93197,116.33769,0,111,39853.2384375,2009-02-09,05:43:21
39.931912,116.337688,0,111,39853.2384490741,2009-02-09,05:43:22
39.931856,116.33769,0,108,39853.2384606482,2009-02-09,05:43:23
39.931806,116.337704,0,113,39853.2384722222,2009-02-09,05:43:24
39.931721,116.337721,0,119,39853.2384953704,2009-02-09,05:43:26
39.931654,116.337722,0,123,39853.2385185185,2009-02-09,05:43:28
39.931617,116.337696,0,138,39853.2385532407,2009-02-09,05:43:31
39.931613,116.337674,0,142,39853.2386111111,2009-02-09,05:43:36
39.931614,116.337674,0,143,39853.2386689815,2009-02-09,05:43:41
39.931614,116.337674,0,144,39853.2387268519,2009-02-09,05:43:46
39.931612,116.337674,0,144,39853.2387847222,2009-02-09,05:43:51
39.931612,116.337674,0,144,39853.2388194444,2009-02-09,05:43:54
39.931612,116.337674,0,145,39853.2388425926,2009-02-09,05:43:56
39.931622,116.337673,0,145,39853.238900463,2009-02-09,05:44:01
39.931622,116.337675,0,145,39853.2389583333,2009-02-09,05:44:06
39.931617,116.337676,0,145,39853.2390162037,2009-02-09,05:44:11
39.931614,116.337677,0,145,39853.2390740741,2009-02-09,05:44:16
39.931611,116.337677,0,145,39853.2391319444,2009-02-09,05:44:21
39.931608,116.337677,0,144,39853.2391898148,2009-02-09,05:44:26
39.93161,116.337678,0,144,39853.2392476852,2009-02-09,05:44:31
39.931608,116.337678,0,144,39853.2393055556,2009-02-09,05:44:36
39.931608,116.337679,0,144,39853.2393634259,2009-02-09,05:44:41
39.931616,116.337679,0,145,39853.2394212963,2009-02-09,05:44:46
39.931617,116.337678,0,146,39853.2394791667,2009-02-09,05:44:51
39.931617,116.337678,0,146,39853.2395138889,2009-02-09,05:44:54
39.931616,116.337678,0,147,39853.239537037,2009-02-09,05:44:56
39.931592,116.33768,0,147,39853.2395949074,2009-02-09,05:45:01
39.931534,116.337684,0,145,39853.2396412037,2009-02-09,05:45:05
39.931464,116.337684,0,146,39853.2396759259,2009-02-09,05:45:08
39.931411,116.3377,0,146,39853.2396990741,2009-02-09,05:45:10
39.931339,116.337733,0,147,39853.2397222222,2009-02-09,05:45:12
39.931277,116.337753,0,145,39853.2397337963,2009-02-09,05:45:13
39.931232,116.337792,0,147,39853.2397453704,2009-02-09,05:45:14
39.931175,116.337875,0,146,39853.2397685185,2009-02-09,05:45:16
39.931123,116.337945,0,143,39853.2397916667,2009-02-09,05:45:18
39.931089,116.338019,0,144,39853.2398148148,2009-02-09,05:45:20
39.931063,116.338086,0,143,39853.239837963,2009-02-09,05:45:22
39.931047,116.338168,0,143,39853.2398611111,2009-02-09,05:45:24
39.931045,116.338274,0,141,39853.2398842593,2009-02-09,05:45:26
39.931041,116.338337,0,140,39853.2398958333,2009-02-09,05:45:27
39.931035,116.338406,0,139,39853.2399074074,2009-02-09,05:45:28
39.931036,116.338476,0,138,39853.2399189815,2009-02-09,05:45:29
39.931039,116.338547,0,137,39853.2399305556,2009-02-09,05:45:30
39.931037,116.338623,0,137,39853.2399421296,2009-02-09,05:45:31
39.931038,116.338706,0,136,39853.2399537037,2009-02-09,05:45:32
39.931037,116.338796,0,134,39853.2399652778,2009-02-09,05:45:33
39.931043,116.338894,0,133,39853.2399768519,2009-02-09,05:45:34
39.931046,116.33899,0,131,39853.2399884259,2009-02-09,05:45:35
39.931051,116.339085,0,127,39853.24,2009-02-09,05:45:36
39.931057,116.339183,0,124,39853.2400115741,2009-02-09,05:45:37
39.931051,116.339282,0,123,39853.2400231481,2009-02-09,05:45:38
39.931046,116.339386,0,123,39853.2400347222,2009-02-09,05:45:39
39.931042,116.339489,0,129,39853.2400462963,2009-02-09,05:45:40
39.931041,116.339588,0,131,39853.2400578704,2009-02-09,05:45:41
39.931039,116.339687,0,130,39853.2400694444,2009-02-09,05:45:42
39.931043,116.339791,0,130,39853.2400810185,2009-02-09,05:45:43
39.931045,116.339885,0,131,39853.2400925926,2009-02-09,05:45:44
39.931046,116.339977,0,130,39853.2401041667,2009-02-09,05:45:45
39.931046,116.340063,0,129,39853.2401157407,2009-02-09,05:45:46
39.931047,116.340156,0,127,39853.2401273148,2009-02-09,05:45:47
39.931046,116.340249,0,125,39853.2401388889,2009-02-09,05:45:48
39.931032,116.340336,0,128,39853.240150463,2009-02-09,05:45:49
39.931024,116.340411,0,129,39853.240162037,2009-02-09,05:45:50
39.931017,116.340486,0,129,39853.2401736111,2009-02-09,05:45:51
39.931013,116.340559,0,131,39853.2401851852,2009-02-09,05:45:52
39.931021,116.340617,0,131,39853.2401967593,2009-02-09,05:45:53
39.931014,116.340723,0,136,39853.2402199074,2009-02-09,05:45:55
39.930999,116.340778,0,142,39853.2402430556,2009-02-09,05:45:57
39.930997,116.34083,0,149,39853.2403009259,2009-02-09,05:46:02
39.931009,116.340846,0,150,39853.2403587963,2009-02-09,05:46:07
39.931017,116.34086,0,149,39853.2404166667,2009-02-09,05:46:12
39.931028,116.340869,0,147,39853.240474537,2009-02-09,05:46:17
39.931005,116.340926,0,146,39853.2405208333,2009-02-09,05:46:21
39.931005,116.341014,0,148,39853.2405439815,2009-02-09,05:46:23
39.931,116.341127,0,151,39853.2405671296,2009-02-09,05:46:25
39.930994,116.341198,0,154,39853.2405787037,2009-02-09,05:46:26
39.930989,116.341271,0,156,39853.2405902778,2009-02-09,05:46:27
39.930989,116.341349,0,156,39853.2406018519,2009-02-09,05:46:28
39.930988,116.341419,0,157,39853.2406134259,2009-02-09,05:46:29
39.930992,116.341504,0,158,39853.240625,2009-02-09,05:46:30
39.931,116.34159,0,158,39853.2406365741,2009-02-09,05:46:31
39.930999,116.341673,0,158,39853.2406481481,2009-02-09,05:46:32
39.931001,116.341764,0,164,39853.2406597222,2009-02-09,05:46:33
39.931005,116.341855,0,168,39853.2406712963,2009-02-09,05:46:34
39.931013,116.341938,0,168,39853.2406828704,2009-02-09,05:46:35
39.931013,116.342014,0,169,39853.2406944444,2009-02-09,05:46:36
39.93103,116.342103,0,168,39853.2407060185,2009-02-09,05:46:37
39.931032,116.342179,0,170,39853.2407175926,2009-02-09,05:46:38
39.931042,116.342255,0,172,39853.2407291667,2009-02-09,05:46:39
39.931056,116.342322,0,169,39853.2407407407,2009-02-09,05:46:40
39.931079,116.342388,0,169,39853.2407523148,2009-02-09,05:46:41
39.931076,116.342484,0,168,39853.240775463,2009-02-09,05:46:43
39.93108,116.342539,0,176,39853.2408101852,2009-02-09,05:46:46
39.931089,116.342538,0,176,39853.2408680556,2009-02-09,05:46:51
39.931089,116.342538,0,176,39853.2409027778,2009-02-09,05:46:54
39.931088,116.342539,0,178,39853.2409259259,2009-02-09,05:46:56
39.931087,116.342558,0,179,39853.2409837963,2009-02-09,05:47:01
39.931088,116.342573,0,179,39853.2410416667,2009-02-09,05:47:06
39.931089,116.342589,0,179,39853.241099537,2009-02-09,05:47:11
39.931078,116.342651,0,175,39853.2411458333,2009-02-09,05:47:15
39.931067,116.342718,0,171,39853.2411805556,2009-02-09,05:47:18
39.931059,116.34279,0,171,39853.2412152778,2009-02-09,05:47:21
39.931092,116.34285,0,173,39853.2412384259,2009-02-09,05:47:23
39.931141,116.34289,0,176,39853.2412731481,2009-02-09,05:47:26
39.931127,116.342898,0,176,39853.2413310185,2009-02-09,05:47:31
39.931127,116.342907,0,177,39853.2413888889,2009-02-09,05:47:36
39.931129,116.342914,0,177,39853.2414467593,2009-02-09,05:47:41
39.931132,116.342917,0,177,39853.2415046296,2009-02-09,05:47:46
39.931134,116.342915,0,177,39853.2415625,2009-02-09,05:47:51
39.931135,116.342922,0,177,39853.2416203704,2009-02-09,05:47:56
39.931135,116.342922,0,177,39853.2416550926,2009-02-09,05:47:59
39.931136,116.342924,0,177,39853.2416782407,2009-02-09,05:48:01
39.931156,116.342997,0,176,39853.241724537,2009-02-09,05:48:05
39.931134,116.34307,0,175,39853.2417476852,2009-02-09,05:48:07
39.931126,116.34317,0,174,39853.2417708333,2009-02-09,05:48:09
39.931105,116.343226,0,174,39853.2417824074,2009-02-09,05:48:10
39.931067,116.343288,0,174,39853.2417939815,2009-02-09,05:48:11
39.931034,116.343354,0,174,39853.2418055556,2009-02-09,05:48:12
39.931008,116.34343,0,177,39853.2418171296,2009-02-09,05:48:13
39.930987,116.343514,0,178,39853.2418287037,2009-02-09,05:48:14
39.930971,116.343599,0,178,39853.2418402778,2009-02-09,05:48:15
39.930952,116.343688,0,180,39853.2418518519,2009-02-09,05:48:16
39.930954,116.343803,0,179,39853.2418634259,2009-02-09,05:48:17
39.930973,116.343907,0,183,39853.241875,2009-02-09,05:48:18
39.930965,116.343968,0,180,39853.2418865741,2009-02-09,05:48:19
39.930956,116.344026,0,179,39853.2418981481,2009-02-09,05:48:20
39.930923,116.344128,0,179,39853.2419212963,2009-02-09,05:48:22
39.930913,116.344201,0,179,39853.2419328704,2009-02-09,05:48:23
39.930912,116.344284,0,178,39853.2419444444,2009-02-09,05:48:24
39.930912,116.344371,0,176,39853.2419560185,2009-02-09,05:48:25
39.930908,116.344465,0,177,39853.2419675926,2009-02-09,05:48:26
39.930911,116.344559,0,177,39853.2419791667,2009-02-09,05:48:27
39.930914,116.344656,0,177,39853.2419907407,2009-02-09,05:48:28
39.930919,116.344764,0,179,39853.2420023148,2009-02-09,05:48:29
39.930928,116.344909,0,183,39853.2420138889,2009-02-09,05:48:30
39.93094,116.345047,0,186,39853.242025463,2009-02-09,05:48:31
39.930949,116.345163,0,188,39853.242037037,2009-02-09,05:48:32
39.930962,116.345287,0,188,39853.2420486111,2009-02-09,05:48:33
39.930979,116.345408,0,186,39853.2420601852,2009-02-09,05:48:34
39.930993,116.345517,0,188,39853.2420717593,2009-02-09,05:48:35
39.93101,116.345616,0,188,39853.2420833333,2009-02-09,05:48:36
39.931025,116.345717,0,185,39853.2420949074,2009-02-09,05:48:37
39.931035,116.345798,0,183,39853.2421064815,2009-02-09,05:48:38
39.931045,116.345856,0,184,39853.2421180556,2009-02-09,05:48:39
39.931059,116.345931,0,179,39853.2421412037,2009-02-09,05:48:41
39.931072,116.345937,0,178,39853.2421990741,2009-02-09,05:48:46
39.931055,116.345966,0,180,39853.2422569444,2009-02-09,05:48:51
39.931031,116.34604,0,179,39853.2422800926,2009-02-09,05:48:53
39.931001,116.346149,0,175,39853.2423032407,2009-02-09,05:48:55
39.930991,116.346211,0,173,39853.2423148148,2009-02-09,05:48:56
39.930974,116.34629,0,169,39853.2423263889,2009-02-09,05:48:57
39.93097,116.346366,0,168,39853.242337963,2009-02-09,05:48:58
39.930962,116.346445,0,167,39853.242349537,2009-02-09,05:48:59
39.930961,116.346543,0,164,39853.2423611111,2009-02-09,05:49:00
39.930956,116.346617,0,164,39853.2423726852,2009-02-09,05:49:01
39.930947,116.346695,0,165,39853.2423842593,2009-02-09,05:49:02
39.930938,116.346757,0,158,39853.2423958333,2009-02-09,05:49:03
39.930936,116.346869,0,158,39853.2424189815,2009-02-09,05:49:05
39.930923,116.346942,0,165,39853.2424305556,2009-02-09,05:49:06
39.930903,116.347002,0,175,39853.2424421296,2009-02-09,05:49:07
39.930874,116.347043,0,181,39853.2424537037,2009-02-09,05:49:08
39.930827,116.347089,0,180,39853.2424768518,2009-02-09,05:49:10
39.9308,116.347138,0,169,39853.2425,2009-02-09,05:49:12
39.93073,116.347162,0,162,39853.2425347222,2009-02-09,05:49:15
39.93066,116.347157,0,164,39853.2425578704,2009-02-09,05:49:17
39.930556,116.347153,0,162,39853.2425810185,2009-02-09,05:49:19
39.930498,116.347155,0,161,39853.2425925926,2009-02-09,05:49:20
39.930438,116.347161,0,160,39853.2426041667,2009-02-09,05:49:21
39.930371,116.347156,0,162,39853.2426157407,2009-02-09,05:49:22
39.930306,116.347145,0,166,39853.2426273148,2009-02-09,05:49:23
39.930251,116.347156,0,168,39853.2426388889,2009-02-09,05:49:24
39.9302,116.347175,0,168,39853.242650463,2009-02-09,05:49:25
39.930153,116.34719,0,170,39853.242662037,2009-02-09,05:49:26
39.930106,116.347201,0,171,39853.2426736111,2009-02-09,05:49:27
39.930026,116.347212,0,175,39853.2426967593,2009-02-09,05:49:29
39.929935,116.347227,0,177,39853.2427199074,2009-02-09,05:49:31
39.92987,116.347229,0,178,39853.2427314815,2009-02-09,05:49:32
39.929798,116.347233,0,179,39853.2427430556,2009-02-09,05:49:33
39.929719,116.347234,0,181,39853.2427546296,2009-02-09,05:49:34
39.92963,116.347235,0,182,39853.2427662037,2009-02-09,05:49:35
39.929546,116.347229,0,185,39853.2427777778,2009-02-09,05:49:36
39.929439,116.347239,0,186,39853.2427893518,2009-02-09,05:49:37
39.929324,116.347232,0,185,39853.2428009259,2009-02-09,05:49:38
39.929218,116.347225,0,188,39853.2428125,2009-02-09,05:49:39
39.929077,116.34721,0,190,39853.2428240741,2009-02-09,05:49:40
39.928954,116.347206,0,191,39853.2428356481,2009-02-09,05:49:41
39.928857,116.347207,0,192,39853.2428472222,2009-02-09,05:49:42
39.92875,116.347201,0,193,39853.2428587963,2009-02-09,05:49:43
39.928645,116.34719,0,194,39853.2428703704,2009-02-09,05:49:44
39.928555,116.347177,0,188,39853.2428819444,2009-02-09,05:49:45
39.928483,116.34717,0,183,39853.2428935185,2009-02-09,05:49:46
39.928409,116.347168,0,176,39853.2429050926,2009-02-09,05:49:47
39.928338,116.347168,0,172,39853.2429166667,2009-02-09,05:49:48
39.928265,116.347161,0,172,39853.2429282407,2009-02-09,05:49:49
39.928198,116.34716,0,170,39853.2429398148,2009-02-09,05:49:50
39.928131,116.347159,0,170,39853.2429513889,2009-02-09,05:49:51
39.928075,116.347154,0,168,39853.242962963,2009-02-09,05:49:52
39.928027,116.347161,0,167,39853.242974537,2009-02-09,05:49:53
39.927979,116.347162,0,167,39853.2429861111,2009-02-09,05:49:54
39.927923,116.34715,0,171,39853.2429976852,2009-02-09,05:49:55
39.927877,116.347155,0,170,39853.2430092593,2009-02-09,05:49:56
39.927821,116.34716,0,171,39853.2430208333,2009-02-09,05:49:57
39.92777,116.347164,0,171,39853.2430324074,2009-02-09,05:49:58
39.927708,116.347162,0,169,39853.2430439815,2009-02-09,05:49:59
39.927644,116.347157,0,169,39853.2430555556,2009-02-09,05:50:00
39.927583,116.347151,0,170,39853.2430671296,2009-02-09,05:50:01
39.927528,116.347148,0,170,39853.2430787037,2009-02-09,05:50:02
39.927455,116.347152,0,171,39853.2430902778,2009-02-09,05:50:03
39.927391,116.347161,0,173,39853.2431018518,2009-02-09,05:50:04
39.927334,116.347168,0,174,39853.2431134259,2009-02-09,05:50:05
39.927286,116.34718,0,173,39853.243125,2009-02-09,05:50:06
39.927201,116.347191,0,172,39853.2431481481,2009-02-09,05:50:08
39.927157,116.347209,0,177,39853.2431597222,2009-02-09,05:50:09
39.927083,116.347183,0,177,39853.2431828704,2009-02-09,05:50:11
39.927041,116.347227,0,171,39853.2432175926,2009-02-09,05:50:14
39.927044,116.347238,0,171,39853.243275463,2009-02-09,05:50:19
39.927044,116.347236,0,171,39853.2433333333,2009-02-09,05:50:24
39.927045,116.34723,0,171,39853.2433912037,2009-02-09,05:50:29
39.927045,116.347232,0,171,39853.2434490741,2009-02-09,05:50:34
39.927046,116.347233,0,171,39853.2435069444,2009-02-09,05:50:39
39.927046,116.347233,0,171,39853.2435416667,2009-02-09,05:50:42
39.927045,116.347234,0,171,39853.2435648148,2009-02-09,05:50:44
39.927022,116.347269,0,169,39853.2436226852,2009-02-09,05:50:49
39.926984,116.347308,0,169,39853.2436458333,2009-02-09,05:50:51
39.92694,116.347329,0,169,39853.2436574074,2009-02-09,05:50:52
39.926886,116.347398,0,171,39853.2436805556,2009-02-09,05:50:54
39.926862,116.347454,0,171,39853.2436921296,2009-02-09,05:50:55
39.926846,116.347513,0,167,39853.2437037037,2009-02-09,05:50:56
39.926838,116.347578,0,163,39853.2437152778,2009-02-09,05:50:57
39.926834,116.347642,0,161,39853.2437268518,2009-02-09,05:50:58
39.926836,116.347713,0,160,39853.2437384259,2009-02-09,05:50:59
39.926839,116.347791,0,159,39853.24375,2009-02-09,05:51:00
39.926849,116.347877,0,155,39853.2437615741,2009-02-09,05:51:01
39.926858,116.347962,0,153,39853.2437731481,2009-02-09,05:51:02
39.926868,116.348046,0,152,39853.2437847222,2009-02-09,05:51:03
39.926882,116.348129,0,150,39853.2437962963,2009-02-09,05:51:04
39.926902,116.348212,0,151,39853.2438078704,2009-02-09,05:51:05
39.926991,116.34833,0,153,39853.2438194444,2009-02-09,05:51:06
39.927005,116.34843,0,159,39853.2438310185,2009-02-09,05:51:07
39.927009,116.348511,0,163,39853.2438425926,2009-02-09,05:51:08
39.927008,116.348585,0,165,39853.2438541667,2009-02-09,05:51:09
39.927002,116.348663,0,167,39853.2438657407,2009-02-09,05:51:10
39.926995,116.348743,0,170,39853.2438773148,2009-02-09,05:51:11
39.926991,116.348812,0,171,39853.2438888889,2009-02-09,05:51:12
39.926994,116.348888,0,171,39853.243900463,2009-02-09,05:51:13
39.927,116.348981,0,169,39853.243912037,2009-02-09,05:51:14
39.927015,116.349081,0,164,39853.2439236111,2009-02-09,05:51:15
39.927006,116.349154,0,164,39853.2439351852,2009-02-09,05:51:16
39.926996,116.349219,0,161,39853.2439467593,2009-02-09,05:51:17
39.926995,116.34931,0,158,39853.2439583333,2009-02-09,05:51:18
39.927006,116.349412,0,157,39853.2439699074,2009-02-09,05:51:19
39.927002,116.349481,0,159,39853.2439814815,2009-02-09,05:51:20
39.927003,116.349547,0,158,39853.2439930556,2009-02-09,05:51:21
39.927003,116.349609,0,159,39853.2440046296,2009-02-09,05:51:22
39.926978,116.349702,0,159,39853.2440277778,2009-02-09,05:51:24
39.926915,116.349737,0,159,39853.2440509259,2009-02-09,05:51:26
39.92685,116.34977,0,162,39853.2440740741,2009-02-09,05:51:28
39.926804,116.349826,0,163,39853.2440972222,2009-02-09,05:51:30
39.926764,116.349853,0,164,39853.2441087963,2009-02-09,05:51:31
39.926703,116.349868,0,164,39853.2441203704,2009-02-09,05:51:32
39.926661,116.349896,0,166,39853.2441319444,2009-02-09,05:51:33
39.926613,116.349919,0,165,39853.2441435185,2009-02-09,05:51:34
39.92655,116.349935,0,166,39853.2441550926,2009-02-09,05:51:35
39.92648,116.349947,0,168,39853.2441666667,2009-02-09,05:51:36
39.926405,116.349957,0,168,39853.2441782407,2009-02-09,05:51:37
39.926341,116.349978,0,169,39853.2441898148,2009-02-09,05:51:38
39.926273,116.349995,0,168,39853.2442013889,2009-02-09,05:51:39
39.926185,116.349993,0,168,39853.244212963,2009-02-09,05:51:40
39.9261,116.349997,0,167,39853.244224537,2009-02-09,05:51:41
39.925967,116.349989,0,167,39853.2442361111,2009-02-09,05:51:42
39.925842,116.349981,0,167,39853.2442476852,2009-02-09,05:51:43
39.925716,116.349969,0,166,39853.2442592593,2009-02-09,05:51:44
39.925626,116.349976,0,165,39853.2442708333,2009-02-09,05:51:45
39.925474,116.349933,0,167,39853.2442824074,2009-02-09,05:51:46
39.925423,116.349905,0,167,39853.2442939815,2009-02-09,05:51:47
39.925217,116.349842,0,169,39853.2443055556,2009-02-09,05:51:48
39.925113,116.349843,0,167,39853.2443171296,2009-02-09,05:51:49
39.925036,116.349838,0,166,39853.2443287037,2009-02-09,05:51:50
39.924945,116.349814,0,165,39853.2443402778,2009-02-09,05:51:51
39.924841,116.349788,0,163,39853.2443634259,2009-02-09,05:51:53
39.924746,116.349756,0,163,39853.244375,2009-02-09,05:51:54
39.924699,116.349738,0,161,39853.2443981481,2009-02-09,05:51:56
39.924645,116.34973,0,159,39853.2444328704,2009-02-09,05:51:59
39.924644,116.349725,0,158,39853.2444907407,2009-02-09,05:52:04
39.92464,116.349724,0,157,39853.2445486111,2009-02-09,05:52:09
39.92464,116.349724,0,157,39853.2445833333,2009-02-09,05:52:12
39.924634,116.349723,0,157,39853.2446064815,2009-02-09,05:52:14
39.924585,116.349736,0,157,39853.2446643518,2009-02-09,05:52:19
39.924495,116.349723,0,155,39853.2446875,2009-02-09,05:52:21
39.924442,116.349721,0,154,39853.2446990741,2009-02-09,05:52:22
39.924345,116.349709,0,152,39853.2447222222,2009-02-09,05:52:24
39.924267,116.34972,0,151,39853.2447453704,2009-02-09,05:52:26
39.924223,116.349733,0,151,39853.2447569444,2009-02-09,05:52:27
39.924179,116.349749,0,151,39853.2447685185,2009-02-09,05:52:28
39.924135,116.349761,0,151,39853.2447800926,2009-02-09,05:52:29
39.924086,116.349773,0,151,39853.2447916667,2009-02-09,05:52:30
39.924016,116.349774,0,148,39853.2448032407,2009-02-09,05:52:31
39.923949,116.349782,0,147,39853.2448148148,2009-02-09,05:52:32
39.923879,116.349777,0,148,39853.2448263889,2009-02-09,05:52:33
39.923797,116.349771,0,147,39853.244837963,2009-02-09,05:52:34
39.923737,116.349772,0,147,39853.244849537,2009-02-09,05:52:35
39.923681,116.349783,0,146,39853.2448611111,2009-02-09,05:52:36
39.923623,116.349786,0,147,39853.2448726852,2009-02-09,05:52:37
39.923565,116.349791,0,147,39853.2448958333,2009-02-09,05:52:39
39.923519,116.349781,0,146,39853.2449305556,2009-02-09,05:52:42
39.923476,116.349808,0,144,39853.2449537037,2009-02-09,05:52:44
39.923414,116.349836,0,144,39853.2449768518,2009-02-09,05:52:46
39.923341,116.34986,0,142,39853.245,2009-02-09,05:52:48
39.923295,116.349866,0,141,39853.2450115741,2009-02-09,05:52:49
39.92323,116.349873,0,141,39853.2450231481,2009-02-09,05:52:50
39.92316,116.349873,0,139,39853.2450347222,2009-02-09,05:52:51
39.923087,116.349875,0,137,39853.2450462963,2009-02-09,05:52:52
39.923007,116.349873,0,137,39853.2450578704,2009-02-09,05:52:53
39.92293,116.349872,0,135,39853.2450694444,2009-02-09,05:52:54
39.922834,116.34988,0,131,39853.2450810185,2009-02-09,05:52:55
39.922748,116.34989,0,131,39853.2450925926,2009-02-09,05:52:56
39.922656,116.349897,0,130,39853.2451041667,2009-02-09,05:52:57
39.922564,116.349904,0,129,39853.2451157407,2009-02-09,05:52:58
39.922472,116.349909,0,128,39853.2451273148,2009-02-09,05:52:59
39.922383,116.349912,0,127,39853.2451388889,2009-02-09,05:53:00
39.922295,116.349917,0,126,39853.245150463,2009-02-09,05:53:01
39.922205,116.349924,0,125,39853.245162037,2009-02-09,05:53:02
39.922102,116.349928,0,124,39853.2451736111,2009-02-09,05:53:03
39.921992,116.349936,0,123,39853.2451851852,2009-02-09,05:53:04
39.921886,116.349941,0,121,39853.2451967593,2009-02-09,05:53:05
39.921783,116.349963,0,119,39853.2452083333,2009-02-09,05:53:06
39.921686,116.34997,0,119,39853.2452199074,2009-02-09,05:53:07
39.921589,116.349983,0,118,39853.2452314815,2009-02-09,05:53:08
39.921491,116.349984,0,118,39853.2452430556,2009-02-09,05:53:09
39.921395,116.349987,0,119,39853.2452546296,2009-02-09,05:53:10
39.921297,116.349995,0,119,39853.2452662037,2009-02-09,05:53:11
39.921203,116.350013,0,117,39853.2452777778,2009-02-09,05:53:12
39.921107,116.349996,0,120,39853.2452893518,2009-02-09,05:53:13
39.921011,116.350002,0,120,39853.2453009259,2009-02-09,05:53:14
39.920925,116.350012,0,119,39853.2453125,2009-02-09,05:53:15
39.920838,116.350009,0,120,39853.2453240741,2009-02-09,05:53:16
39.920755,116.350019,0,119,39853.2453356481,2009-02-09,05:53:17
39.920665,116.350028,0,119,39853.2453472222,2009-02-09,05:53:18
39.92057,116.350041,0,120,39853.2453587963,2009-02-09,05:53:19
39.920467,116.350046,0,120,39853.2453703704,2009-02-09,05:53:20
39.920369,116.350055,0,119,39853.2453819444,2009-02-09,05:53:21
39.920273,116.350054,0,122,39853.2453935185,2009-02-09,05:53:22
39.920181,116.35006,0,121,39853.2454050926,2009-02-09,05:53:23
39.920089,116.350068,0,121,39853.2454166667,2009-02-09,05:53:24
39.920006,116.350077,0,121,39853.2454282407,2009-02-09,05:53:25
39.919923,116.350086,0,121,39853.2454398148,2009-02-09,05:53:26
39.91984,116.350089,0,124,39853.2454513889,2009-02-09,05:53:27
39.919761,116.350094,0,125,39853.245462963,2009-02-09,05:53:28
39.919683,116.350097,0,127,39853.245474537,2009-02-09,05:53:29
39.919599,116.350105,0,129,39853.2454861111,2009-02-09,05:53:30
39.919514,116.350104,0,132,39853.2454976852,2009-02-09,05:53:31
39.919416,116.3501,0,133,39853.2455092593,2009-02-09,05:53:32
39.919317,116.350094,0,135,39853.2455208333,2009-02-09,05:53:33
39.919226,116.350091,0,137,39853.2455324074,2009-02-09,05:53:34
39.919133,116.350026,0,147,39853.2455439815,2009-02-09,05:53:35
39.919031,116.350033,0,147,39853.2455555556,2009-02-09,05:53:36
39.918932,116.350064,0,145,39853.2455671296,2009-02-09,05:53:37
39.918837,116.350087,0,144,39853.2455787037,2009-02-09,05:53:38
39.918734,116.350089,0,144,39853.2455902778,2009-02-09,05:53:39
39.918625,116.350081,0,145,39853.2456018519,2009-02-09,05:53:40
39.918531,116.350079,0,145,39853.2456134259,2009-02-09,05:53:41
39.918435,116.350078,0,146,39853.245625,2009-02-09,05:53:42
39.918336,116.350077,0,147,39853.2456365741,2009-02-09,05:53:43
39.918237,116.350073,0,148,39853.2456481481,2009-02-09,05:53:44
39.918143,116.350073,0,149,39853.2456597222,2009-02-09,05:53:45
39.918049,116.350075,0,150,39853.2456712963,2009-02-09,05:53:46
39.917952,116.350078,0,152,39853.2456828704,2009-02-09,05:53:47
39.917866,116.35008,0,153,39853.2456944444,2009-02-09,05:53:48
39.917773,116.35003,0,156,39853.2457060185,2009-02-09,05:53:49
39.917683,116.350017,0,158,39853.2457175926,2009-02-09,05:53:50
39.917596,116.350005,0,160,39853.2457291667,2009-02-09,05:53:51
39.917519,116.350009,0,161,39853.2457407407,2009-02-09,05:53:52
39.917439,116.35002,0,161,39853.2457523148,2009-02-09,05:53:53
39.917356,116.350035,0,161,39853.2457638889,2009-02-09,05:53:54
39.917277,116.350048,0,162,39853.245775463,2009-02-09,05:53:55
39.917186,116.35006,0,163,39853.245787037,2009-02-09,05:53:56
39.9171,116.350086,0,164,39853.2457986111,2009-02-09,05:53:57
39.917018,116.350095,0,163,39853.2458101852,2009-02-09,05:53:58
39.916914,116.350115,0,165,39853.2458217593,2009-02-09,05:53:59
39.916817,116.350129,0,166,39853.2458333333,2009-02-09,05:54:00
39.916717,116.350133,0,166,39853.2458449074,2009-02-09,05:54:01
39.916613,116.350144,0,167,39853.2458564815,2009-02-09,05:54:02
39.916502,116.350146,0,168,39853.2458680556,2009-02-09,05:54:03
39.916389,116.35015,0,169,39853.2458796296,2009-02-09,05:54:04
39.916285,116.35016,0,169,39853.2458912037,2009-02-09,05:54:05
39.916187,116.350182,0,170,39853.2459027778,2009-02-09,05:54:06
39.916088,116.350201,0,170,39853.2459143519,2009-02-09,05:54:07
39.915983,116.35022,0,170,39853.2459259259,2009-02-09,05:54:08
39.915867,116.350232,0,171,39853.2459375,2009-02-09,05:54:09
39.91576,116.350204,0,169,39853.2459490741,2009-02-09,05:54:10
39.915639,116.350203,0,168,39853.2459606482,2009-02-09,05:54:11
39.915511,116.35022,0,166,39853.2459722222,2009-02-09,05:54:12
39.915381,116.35025,0,169,39853.2459837963,2009-02-09,05:54:13
39.915273,116.350267,0,166,39853.2459953704,2009-02-09,05:54:14
39.915152,116.350271,0,166,39853.2460069444,2009-02-09,05:54:15
39.915038,116.350266,0,166,39853.2460185185,2009-02-09,05:54:16
39.914922,116.350263,0,165,39853.2460300926,2009-02-09,05:54:17
39.914803,116.35026,0,164,39853.2460416667,2009-02-09,05:54:18
39.914695,116.350262,0,162,39853.2460532407,2009-02-09,05:54:19
39.91459,116.350268,0,161,39853.2460648148,2009-02-09,05:54:20
39.914485,116.350264,0,163,39853.2460763889,2009-02-09,05:54:21
39.914367,116.350253,0,163,39853.246087963,2009-02-09,05:54:22
39.914255,116.350244,0,163,39853.246099537,2009-02-09,05:54:23
39.914142,116.350244,0,163,39853.2461111111,2009-02-09,05:54:24
39.914032,116.350246,0,163,39853.2461226852,2009-02-09,05:54:25
39.913912,116.350248,0,164,39853.2461342593,2009-02-09,05:54:26
39.913793,116.350252,0,164,39853.2461458333,2009-02-09,05:54:27
39.913681,116.350255,0,163,39853.2461574074,2009-02-09,05:54:28
39.913571,116.350258,0,159,39853.2461689815,2009-02-09,05:54:29
39.913458,116.350262,0,157,39853.2461805556,2009-02-09,05:54:30
39.913347,116.350267,0,157,39853.2461921296,2009-02-09,05:54:31
39.913234,116.350271,0,159,39853.2462037037,2009-02-09,05:54:32
39.913119,116.35026,0,162,39853.2462152778,2009-02-09,05:54:33
39.913018,116.350273,0,160,39853.2462268519,2009-02-09,05:54:34
39.91292,116.350281,0,158,39853.2462384259,2009-02-09,05:54:35
39.912824,116.350301,0,155,39853.24625,2009-02-09,05:54:36
39.912728,116.350307,0,153,39853.2462615741,2009-02-09,05:54:37
39.912631,116.350312,0,152,39853.2462731482,2009-02-09,05:54:38
39.912533,116.35032,0,156,39853.2462847222,2009-02-09,05:54:39
39.912436,116.35032,0,157,39853.2462962963,2009-02-09,05:54:40
39.912337,116.35032,0,155,39853.2463078704,2009-02-09,05:54:41
39.912229,116.350317,0,152,39853.2463194444,2009-02-09,05:54:42
39.912124,116.350314,0,152,39853.2463310185,2009-02-09,05:54:43
39.912019,116.350308,0,152,39853.2463425926,2009-02-09,05:54:44
39.911918,116.350281,0,158,39853.2463541667,2009-02-09,05:54:45
39.911821,116.35028,0,156,39853.2463657407,2009-02-09,05:54:46
39.911722,116.350283,0,156,39853.2463773148,2009-02-09,05:54:47
39.911624,116.350285,0,157,39853.2463888889,2009-02-09,05:54:48
39.911523,116.350282,0,156,39853.246400463,2009-02-09,05:54:49
39.911417,116.350279,0,154,39853.246412037,2009-02-09,05:54:50
39.911311,116.35028,0,156,39853.2464236111,2009-02-09,05:54:51
39.911203,116.350273,0,156,39853.2464351852,2009-02-09,05:54:52
39.911118,116.350317,0,146,39853.2464467593,2009-02-09,05:54:53
39.911019,116.350356,0,140,39853.2464583333,2009-02-09,05:54:54
39.910923,116.350359,0,134,39853.2464699074,2009-02-09,05:54:55
39.910824,116.350375,0,134,39853.2464814815,2009-02-09,05:54:56
39.910719,116.350379,0,133,39853.2464930556,2009-02-09,05:54:57
39.910621,116.350376,0,129,39853.2465046296,2009-02-09,05:54:58
39.910518,116.350373,0,125,39853.2465162037,2009-02-09,05:54:59
39.910412,116.350378,0,126,39853.2465277778,2009-02-09,05:55:00
39.910316,116.350363,0,125,39853.2465393519,2009-02-09,05:55:01
39.910227,116.350354,0,122,39853.2465509259,2009-02-09,05:55:02
39.910139,116.350347,0,120,39853.2465625,2009-02-09,05:55:03
39.910058,116.35034,0,118,39853.2465740741,2009-02-09,05:55:04
39.909974,116.350328,0,116,39853.2465856481,2009-02-09,05:55:05
39.909905,116.350312,0,113,39853.2465972222,2009-02-09,05:55:06
39.909845,116.350306,0,114,39853.2466087963,2009-02-09,05:55:07
39.909785,116.35029,0,111,39853.2466203704,2009-02-09,05:55:08
39.909738,116.350281,0,110,39853.2466319444,2009-02-09,05:55:09
39.909693,116.350277,0,107,39853.2466550926,2009-02-09,05:55:11
39.909703,116.350284,0,109,39853.246712963,2009-02-09,05:55:16
39.909705,116.350284,0,108,39853.2467708333,2009-02-09,05:55:21
39.909705,116.350284,0,108,39853.2468055556,2009-02-09,05:55:24
39.909705,116.350283,0,107,39853.2468287037,2009-02-09,05:55:26
39.90969,116.350283,0,107,39853.2468865741,2009-02-09,05:55:31
39.909593,116.350312,0,111,39853.2469097222,2009-02-09,05:55:33
39.909533,116.350253,0,110,39853.2469328704,2009-02-09,05:55:35
39.909479,116.350203,0,113,39853.2469444444,2009-02-09,05:55:36
39.909421,116.35019,0,115,39853.2469560185,2009-02-09,05:55:37
39.909357,116.350161,0,120,39853.2469675926,2009-02-09,05:55:38
39.909299,116.350164,0,120,39853.2469791667,2009-02-09,05:55:39
39.909241,116.350175,0,120,39853.2469907407,2009-02-09,05:55:40
39.909187,116.350185,0,121,39853.2470023148,2009-02-09,05:55:41
39.90913,116.350209,0,120,39853.2470138889,2009-02-09,05:55:42
39.909069,116.350219,0,120,39853.247025463,2009-02-09,05:55:43
39.908994,116.350211,0,121,39853.247037037,2009-02-09,05:55:44
39.908917,116.350203,0,122,39853.2470486111,2009-02-09,05:55:45
39.908846,116.350196,0,123,39853.2470601852,2009-02-09,05:55:46
39.908779,116.350194,0,123,39853.2470717593,2009-02-09,05:55:47
39.908709,116.350183,0,123,39853.2470833333,2009-02-09,05:55:48
39.908641,116.350164,0,125,39853.2470949074,2009-02-09,05:55:49
39.908579,116.350143,0,125,39853.2471064815,2009-02-09,05:55:50
39.908516,116.350116,0,127,39853.2471180556,2009-02-09,05:55:51
39.908464,116.350098,0,127,39853.2471296296,2009-02-09,05:55:52
39.908415,116.350086,0,127,39853.2471412037,2009-02-09,05:55:53
39.908366,116.350088,0,126,39853.2471527778,2009-02-09,05:55:54
39.908315,116.350095,0,124,39853.2471643519,2009-02-09,05:55:55
39.90827,116.350099,0,123,39853.2471759259,2009-02-09,05:55:56
39.908221,116.350096,0,124,39853.2471875,2009-02-09,05:55:57
39.908172,116.350092,0,125,39853.2471990741,2009-02-09,05:55:58
39.908127,116.350098,0,125,39853.2472106481,2009-02-09,05:55:59
39.90808,116.350099,0,125,39853.2472222222,2009-02-09,05:56:00
39.90803,116.350099,0,125,39853.2472337963,2009-02-09,05:56:01
39.907976,116.350104,0,123,39853.2472453704,2009-02-09,05:56:02
39.907891,116.350111,0,120,39853.2472685185,2009-02-09,05:56:04
39.907804,116.350125,0,117,39853.2472916667,2009-02-09,05:56:06
39.907749,116.35012,0,116,39853.2473032407,2009-02-09,05:56:07
39.907695,116.350117,0,117,39853.2473148148,2009-02-09,05:56:08
39.907642,116.350124,0,116,39853.2473263889,2009-02-09,05:56:09
39.907585,116.350137,0,114,39853.247337963,2009-02-09,05:56:10
39.907519,116.350146,0,113,39853.247349537,2009-02-09,05:56:11
39.907455,116.350159,0,111,39853.2473611111,2009-02-09,05:56:12
39.907401,116.35019,0,113,39853.2473726852,2009-02-09,05:56:13
39.907323,116.350193,0,107,39853.2473842593,2009-02-09,05:56:14
39.907269,116.350195,0,105,39853.2473958333,2009-02-09,05:56:15
39.90722,116.350202,0,105,39853.2474074074,2009-02-09,05:56:16
39.907124,116.350208,0,106,39853.2474305556,2009-02-09,05:56:18
39.907078,116.350212,0,106,39853.2474421296,2009-02-09,05:56:19
39.907025,116.350215,0,105,39853.2474537037,2009-02-09,05:56:20
39.906961,116.350209,0,107,39853.2474652778,2009-02-09,05:56:21
39.906902,116.35021,0,107,39853.2474768519,2009-02-09,05:56:22
39.906845,116.350205,0,111,39853.2474884259,2009-02-09,05:56:23
39.906779,116.350195,0,114,39853.2475,2009-02-09,05:56:24
39.906727,116.350186,0,112,39853.2475115741,2009-02-09,05:56:25
39.906637,116.350194,0,114,39853.2475347222,2009-02-09,05:56:27
39.906548,116.350207,0,116,39853.2475578704,2009-02-09,05:56:29
39.906499,116.350208,0,116,39853.2475694444,2009-02-09,05:56:30
39.906421,116.350204,0,116,39853.2475925926,2009-02-09,05:56:32
39.906369,116.350201,0,114,39853.2476157407,2009-02-09,05:56:34
39.906324,116.350201,0,112,39853.2476388889,2009-02-09,05:56:36
39.906266,116.350206,0,114,39853.247662037,2009-02-09,05:56:38
39.906206,116.350232,0,110,39853.2476851852,2009-02-09,05:56:40
39.906135,116.35024,0,108,39853.2477083333,2009-02-09,05:56:42
39.906078,116.350244,0,108,39853.2477314815,2009-02-09,05:56:44
39.906022,116.350245,0,107,39853.2477662037,2009-02-09,05:56:47
39.905963,116.350272,0,105,39853.2478240741,2009-02-09,05:56:52
39.905908,116.350351,0,104,39853.2478356481,2009-02-09,05:56:53
39.905825,116.350319,0,103,39853.2478472222,2009-02-09,05:56:54
39.905734,116.350326,0,102,39853.2478587963,2009-02-09,05:56:55
39.905671,116.350314,0,101,39853.2478703704,2009-02-09,05:56:56
39.905595,116.350318,0,101,39853.2478819444,2009-02-09,05:56:57
39.905503,116.35032,0,101,39853.2478935185,2009-02-09,05:56:58
39.905394,116.350288,0,100,39853.2479050926,2009-02-09,05:56:59
39.905294,116.350257,0,99,39853.2479166667,2009-02-09,05:57:00
39.905212,116.350254,0,99,39853.2479282407,2009-02-09,05:57:01
39.905151,116.350256,0,98,39853.2479398148,2009-02-09,05:57:02
39.905089,116.350247,0,98,39853.2479513889,2009-02-09,05:57:03
39.905001,116.350248,0,98,39853.247962963,2009-02-09,05:57:04
39.904932,116.35025,0,98,39853.247974537,2009-02-09,05:57:05
39.904863,116.350243,0,99,39853.2479861111,2009-02-09,05:57:06
39.90479,116.350241,0,98,39853.2479976852,2009-02-09,05:57:07
39.904715,116.350228,0,97,39853.2480092593,2009-02-09,05:57:08
39.904638,116.350231,0,96,39853.2480208333,2009-02-09,05:57:09
39.904568,116.350229,0,92,39853.2480324074,2009-02-09,05:57:10
39.904487,116.350235,0,91,39853.2480439815,2009-02-09,05:57:11
39.904407,116.35025,0,89,39853.2480555556,2009-02-09,05:57:12
39.904332,116.350265,0,86,39853.2480671296,2009-02-09,05:57:13
39.90426,116.350277,0,83,39853.2480787037,2009-02-09,05:57:14
39.904188,116.350282,0,82,39853.2480902778,2009-02-09,05:57:15
39.904114,116.350284,0,82,39853.2481018519,2009-02-09,05:57:16
39.90405,116.350284,0,81,39853.2481134259,2009-02-09,05:57:17
39.903987,116.350284,0,80,39853.248125,2009-02-09,05:57:18
39.903922,116.350287,0,79,39853.2481365741,2009-02-09,05:57:19
39.903848,116.350292,0,79,39853.2481481481,2009-02-09,05:57:20
39.903781,116.3503,0,79,39853.2481597222,2009-02-09,05:57:21
39.903714,116.350311,0,80,39853.2481712963,2009-02-09,05:57:22
39.903652,116.35032,0,79,39853.2481828704,2009-02-09,05:57:23
39.903587,116.35033,0,80,39853.2481944444,2009-02-09,05:57:24
39.903523,116.350341,0,82,39853.2482060185,2009-02-09,05:57:25
39.903459,116.350339,0,82,39853.2482175926,2009-02-09,05:57:26
39.903394,116.350315,0,83,39853.2482291667,2009-02-09,05:57:27
39.903333,116.350328,0,83,39853.2482407407,2009-02-09,05:57:28
39.903271,116.350358,0,80,39853.2482523148,2009-02-09,05:57:29
39.903205,116.35036,0,79,39853.2482638889,2009-02-09,05:57:30
39.903147,116.350362,0,81,39853.248275463,2009-02-09,05:57:31
39.903089,116.350357,0,83,39853.248287037,2009-02-09,05:57:32
39.903033,116.350356,0,83,39853.2482986111,2009-02-09,05:57:33
39.902976,116.35035,0,83,39853.2483101852,2009-02-09,05:57:34
39.902912,116.350342,0,81,39853.2483217593,2009-02-09,05:57:35
39.902847,116.350336,0,82,39853.2483333333,2009-02-09,05:57:36
39.902787,116.350335,0,79,39853.2483449074,2009-02-09,05:57:37
39.90273,116.350349,0,76,39853.2483564815,2009-02-09,05:57:38
39.902681,116.350347,0,75,39853.2483680556,2009-02-09,05:57:39
39.902613,116.35034,0,72,39853.2483912037,2009-02-09,05:57:41
39.902581,116.350301,0,78,39853.2484259259,2009-02-09,05:57:44
39.902563,116.350288,0,85,39853.2484837963,2009-02-09,05:57:49
39.902507,116.350295,0,95,39853.2485069444,2009-02-09,05:57:51
39.902426,116.350287,0,108,39853.2485300926,2009-02-09,05:57:53
39.90237,116.350284,0,115,39853.2485416667,2009-02-09,05:57:54
39.902316,116.350278,0,118,39853.2485532407,2009-02-09,05:57:55
39.902244,116.350262,0,118,39853.2485648148,2009-02-09,05:57:56
39.902178,116.350232,0,124,39853.2485763889,2009-02-09,05:57:57
39.902103,116.350223,0,124,39853.248587963,2009-02-09,05:57:58
39.902042,116.350223,0,128,39853.248599537,2009-02-09,05:57:59
39.901977,116.350222,0,131,39853.2486111111,2009-02-09,05:58:00
39.901915,116.350223,0,132,39853.2486226852,2009-02-09,05:58:01
39.901853,116.350225,0,134,39853.2486342593,2009-02-09,05:58:02
39.901781,116.350223,0,138,39853.2486458333,2009-02-09,05:58:03
39.901707,116.350224,0,139,39853.2486574074,2009-02-09,05:58:04
39.90163,116.350223,0,139,39853.2486689815,2009-02-09,05:58:05
39.901554,116.350223,0,143,39853.2486805556,2009-02-09,05:58:06
39.901476,116.350209,0,151,39853.2486921296,2009-02-09,05:58:07
39.90141,116.350252,0,142,39853.2487037037,2009-02-09,05:58:08
39.901341,116.350279,0,137,39853.2487152778,2009-02-09,05:58:09
39.901264,116.350286,0,136,39853.2487268519,2009-02-09,05:58:10
39.901185,116.350282,0,135,39853.2487384259,2009-02-09,05:58:11
39.901107,116.350282,0,134,39853.24875,2009-02-09,05:58:12
39.901027,116.350288,0,131,39853.2487615741,2009-02-09,05:58:13
39.900944,116.350282,0,132,39853.2487731481,2009-02-09,05:58:14
39.900861,116.350279,0,133,39853.2487847222,2009-02-09,05:58:15
39.900774,116.350273,0,134,39853.2487962963,2009-02-09,05:58:16
39.900692,116.35028,0,132,39853.2488078704,2009-02-09,05:58:17
39.900601,116.350275,0,133,39853.2488194444,2009-02-09,05:58:18
39.900513,116.350268,0,134,39853.2488310185,2009-02-09,05:58:19
39.900426,116.350269,0,134,39853.2488425926,2009-02-09,05:58:20
39.90034,116.350267,0,133,39853.2488541667,2009-02-09,05:58:21
39.900256,116.350275,0,130,39853.2488657407,2009-02-09,05:58:22
39.900167,116.35027,0,129,39853.2488773148,2009-02-09,05:58:23
39.900076,116.350271,0,129,39853.2488888889,2009-02-09,05:58:24
39.899989,116.350267,0,129,39853.248900463,2009-02-09,05:58:25
39.899894,116.35026,0,130,39853.248912037,2009-02-09,05:58:26
39.899803,116.350254,0,130,39853.2489236111,2009-02-09,05:58:27
39.899712,116.350252,0,128,39853.2489351852,2009-02-09,05:58:28
39.899615,116.350252,0,122,39853.2489467593,2009-02-09,05:58:29
39.899512,116.35025,0,121,39853.2489583333,2009-02-09,05:58:30
39.899412,116.35025,0,120,39853.2489699074,2009-02-09,05:58:31
39.899307,116.35025,0,120,39853.2489814815,2009-02-09,05:58:32
39.899204,116.350242,0,119,39853.2489930556,2009-02-09,05:58:33
39.899092,116.350233,0,116,39853.2490046296,2009-02-09,05:58:34
39.898974,116.350222,0,117,39853.2490162037,2009-02-09,05:58:35
39.898865,116.350217,0,115,39853.2490277778,2009-02-09,05:58:36
39.898749,116.350206,0,113,39853.2490393519,2009-02-09,05:58:37
39.898643,116.350209,0,112,39853.2490509259,2009-02-09,05:58:38
39.898534,116.350212,0,110,39853.2490625,2009-02-09,05:58:39
39.898433,116.350225,0,113,39853.2490740741,2009-02-09,05:58:40
39.898333,116.350235,0,112,39853.2490856481,2009-02-09,05:58:41
39.898234,116.350241,0,110,39853.2490972222,2009-02-09,05:58:42
39.898131,116.350241,0,109,39853.2491087963,2009-02-09,05:58:43
39.898035,116.350246,0,108,39853.2491203704,2009-02-09,05:58:44
39.897939,116.350254,0,107,39853.2491319444,2009-02-09,05:58:45
39.897843,116.35027,0,105,39853.2491435185,2009-02-09,05:58:46
39.897737,116.35032,0,106,39853.2491550926,2009-02-09,05:58:47
39.89765,116.350382,0,106,39853.2491666667,2009-02-09,05:58:48
39.897538,116.35048,0,108,39853.2491782407,2009-02-09,05:58:49
39.897456,116.350538,0,107,39853.2491898148,2009-02-09,05:58:50
39.897376,116.3506,0,106,39853.2492013889,2009-02-09,05:58:51
39.8973,116.350668,0,105,39853.249212963,2009-02-09,05:58:52
39.897275,116.350794,0,102,39853.249224537,2009-02-09,05:58:53
39.89725,116.350915,0,100,39853.2492361111,2009-02-09,05:58:54
39.897284,116.351093,0,100,39853.2492476852,2009-02-09,05:58:55
39.897324,116.351284,0,97,39853.2492592593,2009-02-09,05:58:56
39.897387,116.351461,0,99,39853.2492708333,2009-02-09,05:58:57
39.897458,116.351621,0,103,39853.2492824074,2009-02-09,05:58:58
39.897513,116.351782,0,109,39853.2492939815,2009-02-09,05:58:59
39.897567,116.351932,0,116,39853.2493055556,2009-02-09,05:59:00
39.897592,116.352065,0,116,39853.2493171296,2009-02-09,05:59:01
39.897619,116.352203,0,120,39853.2493287037,2009-02-09,05:59:02
39.897656,116.352338,0,118,39853.2493402778,2009-02-09,05:59:03
39.897688,116.352472,0,115,39853.2493518519,2009-02-09,05:59:04
39.897714,116.352613,0,120,39853.2493634259,2009-02-09,05:59:05
39.897732,116.352748,0,119,39853.249375,2009-02-09,05:59:06
39.897746,116.352877,0,117,39853.2493865741,2009-02-09,05:59:07
39.897764,116.353015,0,116,39853.2493981481,2009-02-09,05:59:08
39.897777,116.353142,0,114,39853.2494097222,2009-02-09,05:59:09
39.89779,116.353258,0,116,39853.2494212963,2009-02-09,05:59:10
39.89781,116.353381,0,115,39853.2494328704,2009-02-09,05:59:11
39.897822,116.353498,0,114,39853.2494444444,2009-02-09,05:59:12
39.897831,116.353604,0,114,39853.2494560185,2009-02-09,05:59:13
39.897826,116.353703,0,115,39853.2494675926,2009-02-09,05:59:14
39.897816,116.353821,0,115,39853.2494791667,2009-02-09,05:59:15
39.897798,116.353949,0,117,39853.2494907407,2009-02-09,05:59:16
39.897793,116.354064,0,117,39853.2495023148,2009-02-09,05:59:17
39.897783,116.354179,0,117,39853.2495138889,2009-02-09,05:59:18
39.897778,116.354301,0,118,39853.249525463,2009-02-09,05:59:19
39.897776,116.354415,0,120,39853.249537037,2009-02-09,05:59:20
39.897774,116.354536,0,120,39853.2495486111,2009-02-09,05:59:21
39.897773,116.354654,0,114,39853.2495601852,2009-02-09,05:59:22
39.897769,116.354761,0,112,39853.2495717593,2009-02-09,05:59:23
39.897766,116.354872,0,110,39853.2495833333,2009-02-09,05:59:24
39.897763,116.354989,0,111,39853.2495949074,2009-02-09,05:59:25
39.897759,116.355099,0,109,39853.2496064815,2009-02-09,05:59:26
39.897766,116.355207,0,107,39853.2496180556,2009-02-09,05:59:27
39.897775,116.355299,0,106,39853.2496296296,2009-02-09,05:59:28
39.897786,116.355379,0,103,39853.2496412037,2009-02-09,05:59:29
39.897804,116.355452,0,100,39853.2496527778,2009-02-09,05:59:30
39.897827,116.355511,0,96,39853.2496643519,2009-02-09,05:59:31
39.897856,116.355562,0,94,39853.2496759259,2009-02-09,05:59:32
39.897903,116.355602,0,90,39853.2496875,2009-02-09,05:59:33
39.897961,116.355641,0,89,39853.2496990741,2009-02-09,05:59:34
39.898002,116.355665,0,87,39853.2497106481,2009-02-09,05:59:35
39.898052,116.35568,0,90,39853.2497337963,2009-02-09,05:59:37
39.898091,116.3557,0,97,39853.2497685185,2009-02-09,05:59:40
39.898073,116.35569,0,106,39853.2498263889,2009-02-09,05:59:45
39.898032,116.355713,0,116,39853.2498726852,2009-02-09,05:59:49
39.898015,116.355776,0,121,39853.2499074074,2009-02-09,05:59:52
39.897981,116.355831,0,126,39853.2499421296,2009-02-09,05:59:55
39.897984,116.355894,0,130,39853.2499652778,2009-02-09,05:59:57
39.898016,116.355936,0,132,39853.2499884259,2009-02-09,05:59:59
39.898029,116.355968,0,141,39853.2500462963,2009-02-09,06:00:04
39.89807,116.355987,0,152,39853.2500810185,2009-02-09,06:00:07
39.89811,116.356021,0,159,39853.2501273148,2009-02-09,06:00:11
39.898161,116.356049,0,161,39853.2501388889,2009-02-09,06:00:12
39.898209,116.356078,0,163,39853.250150463,2009-02-09,06:00:13
39.898266,116.356103,0,165,39853.250162037,2009-02-09,06:00:14
39.898345,116.356141,0,167,39853.2501851852,2009-02-09,06:00:16
39.898392,116.356164,0,167,39853.2502083333,2009-02-09,06:00:18
39.898444,116.356205,0,167,39853.2502314815,2009-02-09,06:00:20
39.898456,116.356286,0,166,39853.2502662037,2009-02-09,06:00:23
39.898437,116.356373,0,170,39853.2502893518,2009-02-09,06:00:25
39.898427,116.356493,0,171,39853.2503125,2009-02-09,06:00:27
39.898447,116.356562,0,172,39853.2503240741,2009-02-09,06:00:28
39.898453,116.356627,0,175,39853.2503356481,2009-02-09,06:00:29
39.898467,116.356698,0,178,39853.2503472222,2009-02-09,06:00:30
39.898494,116.356779,0,178,39853.2503587963,2009-02-09,06:00:31
39.898511,116.356857,0,180,39853.2503703704,2009-02-09,06:00:32
39.898522,116.356931,0,182,39853.2503819444,2009-02-09,06:00:33
39.898523,116.357007,0,187,39853.2503935185,2009-02-09,06:00:34
39.898514,116.357074,0,190,39853.2504050926,2009-02-09,06:00:35
39.898514,116.357149,0,194,39853.2504166667,2009-02-09,06:00:36
39.898513,116.357219,0,196,39853.2504282407,2009-02-09,06:00:37
39.898565,116.357317,0,202,39853.2504398148,2009-02-09,06:00:38
39.898563,116.357379,0,205,39853.2504513889,2009-02-09,06:00:39
39.898581,116.357462,0,208,39853.250462963,2009-02-09,06:00:40
39.898456,116.357481,0,204,39853.250474537,2009-02-09,06:00:41
39.898452,116.357558,0,205,39853.2504861111,2009-02-09,06:00:42
39.89845,116.357633,0,208,39853.2504976852,2009-02-09,06:00:43
39.898448,116.357724,0,206,39853.2505092593,2009-02-09,06:00:44
39.898436,116.357814,0,206,39853.2505208333,2009-02-09,06:00:45
39.898439,116.357895,0,203,39853.2505324074,2009-02-09,06:00:46
39.898443,116.35798,0,202,39853.2505439815,2009-02-09,06:00:47
39.898445,116.358067,0,202,39853.2505555556,2009-02-09,06:00:48
39.89844,116.358158,0,204,39853.2505671296,2009-02-09,06:00:49
39.898438,116.358243,0,201,39853.2505787037,2009-02-09,06:00:50
39.898426,116.358333,0,198,39853.2505902778,2009-02-09,06:00:51
39.898405,116.358417,0,192,39853.2506018518,2009-02-09,06:00:52
39.89838,116.358501,0,190,39853.2506134259,2009-02-09,06:00:53
39.898385,116.358607,0,190,39853.250625,2009-02-09,06:00:54
39.898387,116.358721,0,186,39853.2506365741,2009-02-09,06:00:55
39.898379,116.358833,0,180,39853.2506481481,2009-02-09,06:00:56
39.898367,116.358939,0,178,39853.2506597222,2009-02-09,06:00:57
39.898403,116.359061,0,174,39853.2506712963,2009-02-09,06:00:58
39.898419,116.359179,0,172,39853.2506828704,2009-02-09,06:00:59
39.898441,116.359299,0,170,39853.2506944444,2009-02-09,06:01:00
39.898434,116.3594,0,166,39853.2507060185,2009-02-09,06:01:01
39.898354,116.359467,0,159,39853.2507175926,2009-02-09,06:01:02
39.89832,116.359566,0,155,39853.2507291667,2009-02-09,06:01:03
39.898316,116.359682,0,152,39853.2507407407,2009-02-09,06:01:04
39.898286,116.359784,0,147,39853.2507523148,2009-02-09,06:01:05
39.898248,116.359884,0,144,39853.2507638889,2009-02-09,06:01:06
39.898233,116.359999,0,140,39853.250775463,2009-02-09,06:01:07
39.898225,116.360127,0,139,39853.250787037,2009-02-09,06:01:08
39.89823,116.360258,0,140,39853.2507986111,2009-02-09,06:01:09
39.898226,116.360393,0,144,39853.2508101852,2009-02-09,06:01:10
39.898214,116.36053,0,148,39853.2508217593,2009-02-09,06:01:11
39.898207,116.360656,0,157,39853.2508333333,2009-02-09,06:01:12
39.898214,116.360807,0,152,39853.2508449074,2009-02-09,06:01:13
39.898217,116.360955,0,153,39853.2508564815,2009-02-09,06:01:14
39.898248,116.361113,0,154,39853.2508680556,2009-02-09,06:01:15
39.898257,116.361258,0,155,39853.2508796296,2009-02-09,06:01:16
39.898259,116.361401,0,155,39853.2508912037,2009-02-09,06:01:17
39.898259,116.361547,0,156,39853.2509027778,2009-02-09,06:01:18
39.898269,116.361696,0,156,39853.2509143518,2009-02-09,06:01:19
39.898277,116.361843,0,159,39853.2509259259,2009-02-09,06:01:20
39.898252,116.361964,0,155,39853.2509375,2009-02-09,06:01:21
39.898239,116.362094,0,154,39853.2509490741,2009-02-09,06:01:22
39.898241,116.362228,0,154,39853.2509606481,2009-02-09,06:01:23
39.898239,116.362359,0,150,39853.2509722222,2009-02-09,06:01:24
39.898233,116.362481,0,146,39853.2509837963,2009-02-09,06:01:25
39.898224,116.362608,0,143,39853.2509953704,2009-02-09,06:01:26
39.898219,116.362733,0,140,39853.2510069444,2009-02-09,06:01:27
39.898221,116.362864,0,139,39853.2510185185,2009-02-09,06:01:28
39.898226,116.362995,0,138,39853.2510300926,2009-02-09,06:01:29
39.898236,116.363127,0,137,39853.2510416667,2009-02-09,06:01:30
39.898245,116.363257,0,136,39853.2510532407,2009-02-09,06:01:31
39.898252,116.363391,0,135,39853.2510648148,2009-02-09,06:01:32
39.898257,116.363527,0,134,39853.2510763889,2009-02-09,06:01:33
39.898262,116.363663,0,133,39853.251087963,2009-02-09,06:01:34
39.898265,116.363797,0,132,39853.251099537,2009-02-09,06:01:35
39.898266,116.363928,0,131,39853.2511111111,2009-02-09,06:01:36
39.898267,116.364055,0,130,39853.2511226852,2009-02-09,06:01:37
39.898269,116.364185,0,128,39853.2511342593,2009-02-09,06:01:38
39.898272,116.364314,0,127,39853.2511458333,2009-02-09,06:01:39
39.898276,116.364429,0,127,39853.2511574074,2009-02-09,06:01:40
39.898279,116.364547,0,127,39853.2511689815,2009-02-09,06:01:41
39.898279,116.364668,0,125,39853.2511805556,2009-02-09,06:01:42
39.89828,116.364789,0,123,39853.2511921296,2009-02-09,06:01:43
39.898284,116.364911,0,123,39853.2512037037,2009-02-09,06:01:44
39.898282,116.365042,0,120,39853.2512152778,2009-02-09,06:01:45
39.898286,116.365169,0,118,39853.2512268518,2009-02-09,06:01:46
39.898284,116.365305,0,122,39853.2512384259,2009-02-09,06:01:47
39.898281,116.365447,0,123,39853.25125,2009-02-09,06:01:48
39.898312,116.365588,0,122,39853.2512615741,2009-02-09,06:01:49
39.898338,116.365718,0,121,39853.2512731481,2009-02-09,06:01:50
39.898347,116.365845,0,121,39853.2512847222,2009-02-09,06:01:51
39.89836,116.365967,0,121,39853.2512962963,2009-02-09,06:01:52
39.89837,116.366088,0,121,39853.2513078704,2009-02-09,06:01:53
39.898383,116.366202,0,122,39853.2513194444,2009-02-09,06:01:54
39.8984,116.366313,0,123,39853.2513310185,2009-02-09,06:01:55
39.898415,116.366416,0,123,39853.2513425926,2009-02-09,06:01:56
39.898431,116.366512,0,123,39853.2513541667,2009-02-09,06:01:57
39.898442,116.366604,0,123,39853.2513657407,2009-02-09,06:01:58
39.898447,116.366695,0,124,39853.2513773148,2009-02-09,06:01:59
39.898447,116.366776,0,124,39853.2513888889,2009-02-09,06:02:00
39.898434,116.366847,0,124,39853.251400463,2009-02-09,06:02:01
39.898455,116.366932,0,124,39853.251412037,2009-02-09,06:02:02
39.898498,116.367033,0,125,39853.2514236111,2009-02-09,06:02:03
39.898501,116.367111,0,125,39853.2514351852,2009-02-09,06:02:04
39.898496,116.367184,0,125,39853.2514467593,2009-02-09,06:02:05
39.898491,116.367301,0,122,39853.2514699074,2009-02-09,06:02:07
39.898467,116.367405,0,121,39853.2514930556,2009-02-09,06:02:09
39.898473,116.367466,0,118,39853.2515162037,2009-02-09,06:02:11
39.898422,116.367508,0,121,39853.2515625,2009-02-09,06:02:15
39.898389,116.367519,0,120,39853.2516203704,2009-02-09,06:02:20
39.898386,116.367546,0,119,39853.2516782407,2009-02-09,06:02:25
39.898383,116.367629,0,118,39853.251712963,2009-02-09,06:02:28
39.898363,116.367691,0,118,39853.2517476852,2009-02-09,06:02:31
39.898358,116.367733,0,117,39853.2518055556,2009-02-09,06:02:36
39.898358,116.367733,0,117,39853.2518402778,2009-02-09,06:02:39
39.898358,116.367735,0,121,39853.2518634259,2009-02-09,06:02:41
39.898357,116.367744,0,122,39853.2519212963,2009-02-09,06:02:46
39.898357,116.367753,0,122,39853.2519791667,2009-02-09,06:02:51
39.898357,116.367753,0,122,39853.2520138889,2009-02-09,06:02:54
39.898357,116.36776,0,122,39853.252037037,2009-02-09,06:02:56
39.898357,116.367769,0,122,39853.2520949074,2009-02-09,06:03:01
39.898345,116.367825,0,122,39853.2521412037,2009-02-09,06:03:05
39.898325,116.367916,0,123,39853.2521759259,2009-02-09,06:03:08
39.898328,116.368004,0,123,39853.2521990741,2009-02-09,06:03:10
39.898334,116.368128,0,123,39853.2522222222,2009-02-09,06:03:12
39.898337,116.368193,0,123,39853.2522337963,2009-02-09,06:03:13
39.898334,116.368263,0,122,39853.2522453704,2009-02-09,06:03:14
39.898334,116.368337,0,123,39853.2522569444,2009-02-09,06:03:15
39.898329,116.368428,0,126,39853.2522685185,2009-02-09,06:03:16
39.898329,116.368499,0,128,39853.2522800926,2009-02-09,06:03:17
39.89832,116.368568,0,128,39853.2522916667,2009-02-09,06:03:18
39.898308,116.368654,0,132,39853.2523032407,2009-02-09,06:03:19
39.898299,116.368717,0,132,39853.2523148148,2009-02-09,06:03:20
39.898285,116.368776,0,132,39853.2523263889,2009-02-09,06:03:21
39.898277,116.368876,0,133,39853.252349537,2009-02-09,06:03:23
39.898268,116.368947,0,133,39853.2523726852,2009-02-09,06:03:25
39.89826,116.369008,0,127,39853.2524189815,2009-02-09,06:03:29
39.898253,116.369048,0,121,39853.2524768518,2009-02-09,06:03:34
39.898252,116.369063,0,118,39853.2525347222,2009-02-09,06:03:39
39.898252,116.369063,0,118,39853.2525694444,2009-02-09,06:03:42
39.898252,116.369067,0,117,39853.2525925926,2009-02-09,06:03:44
39.898265,116.369125,0,116,39853.2526388889,2009-02-09,06:03:48
39.898267,116.369199,0,118,39853.2526736111,2009-02-09,06:03:51
39.898265,116.369276,0,120,39853.2527083333,2009-02-09,06:03:54
39.898264,116.369344,0,122,39853.2527314815,2009-02-09,06:03:56
39.89827,116.369435,0,125,39853.2527546296,2009-02-09,06:03:58
39.898279,116.3695,0,126,39853.2527662037,2009-02-09,06:03:59
39.898288,116.369607,0,127,39853.2527893518,2009-02-09,06:04:01
39.898296,116.369682,0,128,39853.2528009259,2009-02-09,06:04:02
39.8983,116.369761,0,129,39853.2528125,2009-02-09,06:04:03
39.898299,116.369849,0,131,39853.2528240741,2009-02-09,06:04:04
39.898307,116.369938,0,132,39853.2528356481,2009-02-09,06:04:05
39.898314,116.370032,0,133,39853.2528472222,2009-02-09,06:04:06
39.898313,116.370139,0,134,39853.2528587963,2009-02-09,06:04:07
39.898313,116.370248,0,137,39853.2528703704,2009-02-09,06:04:08
39.898316,116.370365,0,135,39853.2528819444,2009-02-09,06:04:09
39.898317,116.370479,0,134,39853.2528935185,2009-02-09,06:04:10
39.898321,116.370594,0,135,39853.2529050926,2009-02-09,06:04:11
39.898358,116.370729,0,137,39853.2529166667,2009-02-09,06:04:12
39.898363,116.370846,0,137,39853.2529282407,2009-02-09,06:04:13
39.898367,116.370963,0,138,39853.2529398148,2009-02-09,06:04:14
39.898369,116.371083,0,140,39853.2529513889,2009-02-09,06:04:15
39.898374,116.371202,0,140,39853.252962963,2009-02-09,06:04:16
39.898378,116.371326,0,141,39853.252974537,2009-02-09,06:04:17
39.898382,116.371461,0,141,39853.2529861111,2009-02-09,06:04:18
39.898385,116.371589,0,142,39853.2529976852,2009-02-09,06:04:19
39.898388,116.371714,0,141,39853.2530092593,2009-02-09,06:04:20
39.89839,116.371837,0,142,39853.2530208333,2009-02-09,06:04:21
39.898396,116.371957,0,139,39853.2530324074,2009-02-09,06:04:22
39.898409,116.372085,0,147,39853.2530439815,2009-02-09,06:04:23
39.898415,116.372204,0,146,39853.2530555556,2009-02-09,06:04:24
39.898422,116.372332,0,150,39853.2530671296,2009-02-09,06:04:25
39.898436,116.37246,0,150,39853.2530787037,2009-02-09,06:04:26
39.898444,116.372578,0,150,39853.2530902778,2009-02-09,06:04:27
39.898456,116.372691,0,146,39853.2531018518,2009-02-09,06:04:28
39.898464,116.37281,0,145,39853.2531134259,2009-02-09,06:04:29
39.898471,116.372926,0,145,39853.253125,2009-02-09,06:04:30
39.89851,116.373076,0,152,39853.2531365741,2009-02-09,06:04:31
39.898513,116.373187,0,146,39853.2531481481,2009-02-09,06:04:32
39.898518,116.3733,0,141,39853.2531597222,2009-02-09,06:04:33
39.898523,116.37341,0,139,39853.2531712963,2009-02-09,06:04:34
39.898528,116.373516,0,138,39853.2531828704,2009-02-09,06:04:35
39.898531,116.373624,0,143,39853.2531944444,2009-02-09,06:04:36
39.898529,116.373724,0,141,39853.2532060185,2009-02-09,06:04:37
39.898532,116.373825,0,140,39853.2532175926,2009-02-09,06:04:38
39.898534,116.373923,0,143,39853.2532291667,2009-02-09,06:04:39
39.898538,116.374006,0,141,39853.2532407407,2009-02-09,06:04:40
39.898537,116.374087,0,138,39853.2532523148,2009-02-09,06:04:41
39.898533,116.374167,0,143,39853.2532638889,2009-02-09,06:04:42
39.898538,116.374233,0,145,39853.253275463,2009-02-09,06:04:43
39.898533,116.374357,0,142,39853.2532986111,2009-02-09,06:04:45
39.898534,116.374423,0,141,39853.2533101852,2009-02-09,06:04:46
39.898535,116.374491,0,140,39853.2533217593,2009-02-09,06:04:47
39.898536,116.374564,0,139,39853.2533333333,2009-02-09,06:04:48
39.898535,116.37464,0,138,39853.2533449074,2009-02-09,06:04:49
39.898537,116.374725,0,140,39853.2533564815,2009-02-09,06:04:50
39.89853,116.374825,0,143,39853.2533680556,2009-02-09,06:04:51
39.898526,116.374927,0,137,39853.2533796296,2009-02-09,06:04:52
39.898519,116.375022,0,140,39853.2533912037,2009-02-09,06:04:53
39.898511,116.37512,0,139,39853.2534027778,2009-02-09,06:04:54
39.898498,116.375225,0,139,39853.2534143519,2009-02-09,06:04:55
39.898487,116.375323,0,139,39853.2534259259,2009-02-09,06:04:56
39.898479,116.375413,0,138,39853.2534375,2009-02-09,06:04:57
39.898474,116.375513,0,138,39853.2534490741,2009-02-09,06:04:58
39.898471,116.375615,0,141,39853.2534606481,2009-02-09,06:04:59
39.898467,116.375722,0,143,39853.2534722222,2009-02-09,06:05:00
39.898465,116.375853,0,141,39853.2534837963,2009-02-09,06:05:01
39.898462,116.375967,0,140,39853.2534953704,2009-02-09,06:05:02
39.898461,116.376074,0,141,39853.2535069444,2009-02-09,06:05:03
39.898481,116.376183,0,140,39853.2535185185,2009-02-09,06:05:04
39.898485,116.376285,0,139,39853.2535300926,2009-02-09,06:05:05
39.898486,116.376388,0,139,39853.2535416667,2009-02-09,06:05:06
39.89849,116.376488,0,139,39853.2535532407,2009-02-09,06:05:07
39.89849,116.37659,0,140,39853.2535648148,2009-02-09,06:05:08
39.898492,116.376685,0,139,39853.2535763889,2009-02-09,06:05:09
39.898494,116.376778,0,138,39853.253587963,2009-02-09,06:05:10
39.898502,116.376864,0,138,39853.253599537,2009-02-09,06:05:11
39.898514,116.376947,0,138,39853.2536111111,2009-02-09,06:05:12
39.898531,116.377024,0,138,39853.2536226852,2009-02-09,06:05:13
39.898546,116.377098,0,139,39853.2536342593,2009-02-09,06:05:14
39.898562,116.377166,0,140,39853.2536458333,2009-02-09,06:05:15
39.89857,116.377231,0,140,39853.2536574074,2009-02-09,06:05:16
39.898596,116.377323,0,140,39853.2536805556,2009-02-09,06:05:18
39.898626,116.377374,0,138,39853.2537037037,2009-02-09,06:05:20
39.898669,116.377397,0,135,39853.2537384259,2009-02-09,06:05:23
39.898685,116.377436,0,133,39853.2537962963,2009-02-09,06:05:28
39.898687,116.37745,0,134,39853.2538541667,2009-02-09,06:05:33
39.898689,116.377458,0,134,39853.253912037,2009-02-09,06:05:38
39.898691,116.377454,0,133,39853.2539699074,2009-02-09,06:05:43
39.898694,116.377451,0,133,39853.2540277778,2009-02-09,06:05:48
39.898695,116.377451,0,133,39853.2540856482,2009-02-09,06:05:53
39.898699,116.377452,0,133,39853.2541435185,2009-02-09,06:05:58
39.898702,116.377454,0,134,39853.2542013889,2009-02-09,06:06:03
39.898703,116.377446,0,134,39853.2542592593,2009-02-09,06:06:08
39.898703,116.377446,0,134,39853.2542939815,2009-02-09,06:06:11
39.898705,116.377443,0,134,39853.2543171296,2009-02-09,06:06:13
39.898704,116.377469,0,134,39853.254375,2009-02-09,06:06:18
39.898708,116.377544,0,134,39853.2543981481,2009-02-09,06:06:20
39.89877,116.377627,0,135,39853.2544097222,2009-02-09,06:06:21
39.898807,116.377701,0,137,39853.2544212963,2009-02-09,06:06:22
39.898849,116.377796,0,139,39853.2544328704,2009-02-09,06:06:23
39.898869,116.377885,0,142,39853.2544444444,2009-02-09,06:06:24
39.898822,116.377938,0,144,39853.2544560185,2009-02-09,06:06:25
39.898733,116.377972,0,144,39853.2544675926,2009-02-09,06:06:26
39.898654,116.378008,0,143,39853.2544791667,2009-02-09,06:06:27
39.898631,116.378077,0,142,39853.2544907407,2009-02-09,06:06:28
39.898619,116.378146,0,141,39853.2545023148,2009-02-09,06:06:29
39.89861,116.378208,0,141,39853.2545138889,2009-02-09,06:06:30
39.898606,116.378271,0,141,39853.254525463,2009-02-09,06:06:31
39.898597,116.378377,0,142,39853.2545486111,2009-02-09,06:06:33
39.898595,116.378436,0,141,39853.2545601852,2009-02-09,06:06:34
39.898582,116.378529,0,140,39853.2545833333,2009-02-09,06:06:36
39.898569,116.378597,0,143,39853.2546180556,2009-02-09,06:06:39
39.898566,116.37862,0,142,39853.2546759259,2009-02-09,06:06:44
39.898569,116.378656,0,142,39853.2547337963,2009-02-09,06:06:49
39.898568,116.37872,0,144,39853.2547569444,2009-02-09,06:06:51
39.898568,116.378782,0,145,39853.2547800926,2009-02-09,06:06:53
39.898573,116.378855,0,146,39853.2548032407,2009-02-09,06:06:55
39.898577,116.378929,0,146,39853.2548263889,2009-02-09,06:06:57
39.898593,116.379014,0,148,39853.254849537,2009-02-09,06:06:59
39.898608,116.379118,0,150,39853.2548726852,2009-02-09,06:07:01
39.898613,116.379188,0,151,39853.2548842593,2009-02-09,06:07:02
39.898619,116.379261,0,153,39853.2548958333,2009-02-09,06:07:03
39.898622,116.379342,0,155,39853.2549074074,2009-02-09,06:07:04
39.898628,116.379425,0,157,39853.2549189815,2009-02-09,06:07:05
39.898635,116.379511,0,160,39853.2549305556,2009-02-09,06:07:06
39.898636,116.379603,0,163,39853.2549421296,2009-02-09,06:07:07
39.89863,116.379703,0,165,39853.2549537037,2009-02-09,06:07:08
39.898623,116.379811,0,167,39853.2549652778,2009-02-09,06:07:09
39.898625,116.37992,0,168,39853.2549768519,2009-02-09,06:07:10
39.898625,116.380031,0,171,39853.2549884259,2009-02-09,06:07:11
39.898623,116.380141,0,174,39853.255,2009-02-09,06:07:12
39.898621,116.380245,0,176,39853.2550115741,2009-02-09,06:07:13
39.898617,116.380355,0,178,39853.2550231481,2009-02-09,06:07:14
39.898633,116.380468,0,179,39853.2550347222,2009-02-09,06:07:15
39.898668,116.380598,0,186,39853.2550462963,2009-02-09,06:07:16
39.898668,116.380706,0,188,39853.2550578704,2009-02-09,06:07:17
39.898666,116.380815,0,191,39853.2550694444,2009-02-09,06:07:18
39.898669,116.380928,0,193,39853.2550810185,2009-02-09,06:07:19
39.898669,116.381044,0,195,39853.2550925926,2009-02-09,06:07:20
39.898672,116.381164,0,198,39853.2551041667,2009-02-09,06:07:21
39.89868,116.381286,0,200,39853.2551157407,2009-02-09,06:07:22
39.898683,116.381413,0,203,39853.2551273148,2009-02-09,06:07:23
39.898682,116.381543,0,206,39853.2551388889,2009-02-09,06:07:24
39.898685,116.381665,0,208,39853.255150463,2009-02-09,06:07:25
39.898689,116.381792,0,211,39853.255162037,2009-02-09,06:07:26
39.898699,116.381915,0,214,39853.2551736111,2009-02-09,06:07:27
39.898704,116.382037,0,217,39853.2551851852,2009-02-09,06:07:28
39.898707,116.38217,0,219,39853.2551967593,2009-02-09,06:07:29
39.898719,116.3823,0,223,39853.2552083333,2009-02-09,06:07:30
39.898727,116.382428,0,226,39853.2552199074,2009-02-09,06:07:31
39.898735,116.382554,0,229,39853.2552314815,2009-02-09,06:07:32
39.89874,116.382679,0,232,39853.2552430556,2009-02-09,06:07:33
39.898743,116.382809,0,235,39853.2552546296,2009-02-09,06:07:34
39.898743,116.38293,0,237,39853.2552662037,2009-02-09,06:07:35
39.898745,116.383056,0,240,39853.2552777778,2009-02-09,06:07:36
39.898744,116.383182,0,244,39853.2552893519,2009-02-09,06:07:37
39.898747,116.383297,0,245,39853.2553009259,2009-02-09,06:07:38
39.898759,116.383436,0,238,39853.2553125,2009-02-09,06:07:39
39.898774,116.383586,0,234,39853.2553240741,2009-02-09,06:07:40
39.898783,116.383707,0,232,39853.2553356481,2009-02-09,06:07:41
39.898791,116.383836,0,231,39853.2553472222,2009-02-09,06:07:42
39.898802,116.383966,0,231,39853.2553587963,2009-02-09,06:07:43
39.898801,116.384086,0,233,39853.2553703704,2009-02-09,06:07:44
39.89881,116.384213,0,234,39853.2553819444,2009-02-09,06:07:45
39.898811,116.384339,0,234,39853.2553935185,2009-02-09,06:07:46
39.898815,116.384475,0,236,39853.2554050926,2009-02-09,06:07:47
39.89882,116.384603,0,237,39853.2554166667,2009-02-09,06:07:48
39.898823,116.384732,0,238,39853.2554282407,2009-02-09,06:07:49
39.898827,116.384863,0,240,39853.2554398148,2009-02-09,06:07:50
39.898832,116.384997,0,241,39853.2554513889,2009-02-09,06:07:51
39.898832,116.385127,0,243,39853.255462963,2009-02-09,06:07:52
39.898842,116.385255,0,244,39853.255474537,2009-02-09,06:07:53
39.898843,116.385375,0,243,39853.2554861111,2009-02-09,06:07:54
39.898844,116.385496,0,242,39853.2554976852,2009-02-09,06:07:55
39.898847,116.385626,0,242,39853.2555092593,2009-02-09,06:07:56
39.898846,116.38575,0,242,39853.2555208333,2009-02-09,06:07:57
39.898846,116.385875,0,242,39853.2555324074,2009-02-09,06:07:58
39.898848,116.386002,0,243,39853.2555439815,2009-02-09,06:07:59
39.898847,116.386129,0,240,39853.2555555556,2009-02-09,06:08:00
39.898852,116.386258,0,240,39853.2555671296,2009-02-09,06:08:01
39.898851,116.386395,0,239,39853.2555787037,2009-02-09,06:08:02
39.898844,116.386528,0,237,39853.2555902778,2009-02-09,06:08:03
39.898845,116.386673,0,237,39853.2556018519,2009-02-09,06:08:04
39.89885,116.386818,0,236,39853.2556134259,2009-02-09,06:08:05
39.898841,116.386954,0,233,39853.255625,2009-02-09,06:08:06
39.898835,116.387097,0,233,39853.2556365741,2009-02-09,06:08:07
39.898835,116.387233,0,233,39853.2556481481,2009-02-09,06:08:08
39.898821,116.387363,0,232,39853.2556597222,2009-02-09,06:08:09
39.898809,116.387492,0,232,39853.2556712963,2009-02-09,06:08:10
39.898789,116.387619,0,231,39853.2556828704,2009-02-09,06:08:11
39.89877,116.387744,0,229,39853.2556944444,2009-02-09,06:08:12
39.898755,116.387863,0,228,39853.2557060185,2009-02-09,06:08:13
39.898736,116.387984,0,227,39853.2557175926,2009-02-09,06:08:14
39.898722,116.388106,0,228,39853.2557291667,2009-02-09,06:08:15
39.898711,116.388224,0,224,39853.2557407407,2009-02-09,06:08:16
39.898689,116.388331,0,222,39853.2557523148,2009-02-09,06:08:17
39.898675,116.388449,0,221,39853.2557638889,2009-02-09,06:08:18
39.898659,116.388557,0,219,39853.255775463,2009-02-09,06:08:19
39.898649,116.388655,0,216,39853.255787037,2009-02-09,06:08:20
39.898641,116.388745,0,214,39853.2557986111,2009-02-09,06:08:21
39.898631,116.388842,0,214,39853.2558101852,2009-02-09,06:08:22
39.898623,116.388931,0,210,39853.2558217593,2009-02-09,06:08:23
39.898615,116.389018,0,209,39853.2558333333,2009-02-09,06:08:24
39.898611,116.389111,0,208,39853.2558449074,2009-02-09,06:08:25
39.898598,116.389183,0,203,39853.2558564815,2009-02-09,06:08:26
39.898596,116.389262,0,202,39853.2558680556,2009-02-09,06:08:27
39.898592,116.389367,0,195,39853.2558912037,2009-02-09,06:08:29
39.898587,116.389449,0,191,39853.2559143519,2009-02-09,06:08:31
39.898576,116.38952,0,186,39853.2559375,2009-02-09,06:08:33
39.898553,116.389583,0,168,39853.2559606481,2009-02-09,06:08:35
39.898514,116.389645,0,169,39853.2559837963,2009-02-09,06:08:37
39.898457,116.389705,0,163,39853.2560069444,2009-02-09,06:08:39
39.898414,116.389741,0,166,39853.2560185185,2009-02-09,06:08:40
39.898358,116.389764,0,165,39853.2560300926,2009-02-09,06:08:41
39.898307,116.389784,0,167,39853.2560416667,2009-02-09,06:08:42
39.898256,116.389808,0,171,39853.2560532407,2009-02-09,06:08:43
39.898208,116.389817,0,179,39853.2560648148,2009-02-09,06:08:44
39.898138,116.389856,0,175,39853.256087963,2009-02-09,06:08:46
39.898089,116.389892,0,177,39853.2561111111,2009-02-09,06:08:48
39.898047,116.389938,0,180,39853.2561458333,2009-02-09,06:08:51
39.897996,116.389955,0,182,39853.2561805556,2009-02-09,06:08:54
39.897946,116.389964,0,184,39853.2562037037,2009-02-09,06:08:56
39.897886,116.389974,0,184,39853.2562268519,2009-02-09,06:08:58
39.897852,116.390026,0,183,39853.25625,2009-02-09,06:09:00
39.897842,116.39008,0,171,39853.2562962963,2009-02-09,06:09:04
39.89785,116.390103,0,159,39853.2563541667,2009-02-09,06:09:09
39.89785,116.390103,0,160,39853.256412037,2009-02-09,06:09:14
39.897848,116.39011,0,160,39853.2564699074,2009-02-09,06:09:19
39.897847,116.390112,0,160,39853.2565277778,2009-02-09,06:09:24
39.897846,116.390115,0,160,39853.2565856481,2009-02-09,06:09:29
39.897847,116.390113,0,159,39853.2566435185,2009-02-09,06:09:34
39.897847,116.390115,0,159,39853.2567013889,2009-02-09,06:09:39
39.897847,116.390114,0,159,39853.2567592593,2009-02-09,06:09:44
39.897846,116.390117,0,159,39853.2568171296,2009-02-09,06:09:49
39.897848,116.390113,0,159,39853.256875,2009-02-09,06:09:54
39.897846,116.390121,0,158,39853.2569328704,2009-02-09,06:09:59
39.897846,116.390121,0,158,39853.2569907407,2009-02-09,06:10:04
39.897852,116.390116,0,158,39853.2570486111,2009-02-09,06:10:09
39.897849,116.390114,0,158,39853.2571064815,2009-02-09,06:10:14
39.897846,116.390112,0,157,39853.2571643519,2009-02-09,06:10:19
39.897846,116.390112,0,157,39853.2571990741,2009-02-09,06:10:22
39.897838,116.390109,0,157,39853.2572222222,2009-02-09,06:10:24
39.897831,116.390123,0,156,39853.2572800926,2009-02-09,06:10:29
39.897831,116.390121,0,155,39853.257337963,2009-02-09,06:10:34
39.897831,116.390121,0,155,39853.2573726852,2009-02-09,06:10:37
39.897827,116.390115,0,155,39853.2573958333,2009-02-09,06:10:39
39.897818,116.390117,0,154,39853.2574537037,2009-02-09,06:10:44
39.897798,116.390128,0,153,39853.2575115741,2009-02-09,06:10:49
39.897765,116.390145,0,153,39853.2575694444,2009-02-09,06:10:54
39.897751,116.390173,0,154,39853.2576273148,2009-02-09,06:10:59
39.897706,116.390221,0,154,39853.2576736111,2009-02-09,06:11:03
39.897675,116.390269,0,154,39853.2577314815,2009-02-09,06:11:08
39.89765,116.390325,0,152,39853.2577893519,2009-02-09,06:11:13
39.897615,116.390371,0,150,39853.2578472222,2009-02-09,06:11:18
39.897587,116.390408,0,150,39853.2579050926,2009-02-09,06:11:23
39.897583,116.390463,0,149,39853.257962963,2009-02-09,06:11:28
39.897559,116.390498,0,150,39853.2580208333,2009-02-09,06:11:33
39.897529,116.390536,0,151,39853.2580787037,2009-02-09,06:11:38
39.897522,116.390584,0,150,39853.2581365741,2009-02-09,06:11:43
39.897511,116.39063,0,152,39853.2581944444,2009-02-09,06:11:48
39.897489,116.390687,0,152,39853.2582523148,2009-02-09,06:11:53
39.897499,116.390747,0,151,39853.2582986111,2009-02-09,06:11:57
39.897507,116.390815,0,151,39853.2583449074,2009-02-09,06:12:01
39.897499,116.39087,0,152,39853.2584027778,2009-02-09,06:12:06
39.897473,116.390936,0,152,39853.2584606481,2009-02-09,06:12:11
39.897445,116.390985,0,150,39853.2585069444,2009-02-09,06:12:15
39.897434,116.391045,0,147,39853.2585648148,2009-02-09,06:12:20
39.897442,116.391115,0,145,39853.2586111111,2009-02-09,06:12:24
39.897424,116.391176,0,140,39853.2586689815,2009-02-09,06:12:29
39.897414,116.391231,0,134,39853.2587268518,2009-02-09,06:12:34
39.897404,116.391279,0,129,39853.2587847222,2009-02-09,06:12:39
39.897378,116.391309,0,123,39853.2588425926,2009-02-09,06:12:44
39.897362,116.391349,0,120,39853.258900463,2009-02-09,06:12:49
39.897337,116.391381,0,117,39853.2589583333,2009-02-09,06:12:54
39.897315,116.391433,0,114,39853.2590046296,2009-02-09,06:12:58
39.8973,116.391481,0,109,39853.2590625,2009-02-09,06:13:03
39.897288,116.391523,0,103,39853.2591203704,2009-02-09,06:13:08
39.897268,116.391547,0,98,39853.2591782407,2009-02-09,06:13:13
39.897245,116.391565,0,94,39853.2592361111,2009-02-09,06:13:18
39.897216,116.39156,0,90,39853.2592939815,2009-02-09,06:13:23
39.897179,116.391548,0,88,39853.2593518518,2009-02-09,06:13:28
39.897156,116.391547,0,88,39853.2594097222,2009-02-09,06:13:33
39.897109,116.391556,0,88,39853.2594560185,2009-02-09,06:13:37
39.897078,116.391573,0,88,39853.2595138889,2009-02-09,06:13:42
39.897044,116.39158,0,88,39853.2595717593,2009-02-09,06:13:47
39.897003,116.391593,0,89,39853.2596296296,2009-02-09,06:13:52
39.896953,116.391598,0,91,39853.2596875,2009-02-09,06:13:57
39.896917,116.391621,0,95,39853.2597453704,2009-02-09,06:14:02
39.896896,116.391649,0,92,39853.2598032407,2009-02-09,06:14:07
39.896868,116.391636,0,92,39853.2598611111,2009-02-09,06:14:12
39.896843,116.391588,0,93,39853.2599189815,2009-02-09,06:14:17
39.896843,116.391582,0,94,39853.2599768518,2009-02-09,06:14:22
39.896843,116.391582,0,94,39853.2600115741,2009-02-09,06:14:25
39.896837,116.391586,0,95,39853.2600347222,2009-02-09,06:14:27
39.896807,116.391596,0,97,39853.2600925926,2009-02-09,06:14:32
39.896762,116.391632,0,98,39853.2601157407,2009-02-09,06:14:34
39.896755,116.391662,0,100,39853.2601736111,2009-02-09,06:14:39
39.89671,116.39163,0,101,39853.2602083333,2009-02-09,06:14:42
39.896667,116.391617,0,102,39853.2602662037,2009-02-09,06:14:47
39.896625,116.391635,0,104,39853.2603240741,2009-02-09,06:14:52
39.896592,116.391644,0,105,39853.2603819444,2009-02-09,06:14:57
39.896556,116.391643,0,105,39853.2604398148,2009-02-09,06:15:02
39.896517,116.391648,0,107,39853.2604976852,2009-02-09,06:15:07
39.896492,116.391646,0,108,39853.2605555556,2009-02-09,06:15:12
39.896441,116.391631,0,108,39853.2606134259,2009-02-09,06:15:17
39.896394,116.391634,0,107,39853.2606712963,2009-02-09,06:15:22
39.896354,116.391643,0,108,39853.2607291667,2009-02-09,06:15:27
39.896309,116.391667,0,110,39853.260787037,2009-02-09,06:15:32
39.896265,116.391697,0,112,39853.2608333333,2009-02-09,06:15:36
39.896249,116.391714,0,115,39853.2608912037,2009-02-09,06:15:41
39.896249,116.391714,0,115,39853.2609259259,2009-02-09,06:15:44
39.896245,116.391709,0,115,39853.2609490741,2009-02-09,06:15:46
39.896203,116.391649,0,114,39853.2609953704,2009-02-09,06:15:50
39.896167,116.391613,0,114,39853.2610416667,2009-02-09,06:15:54
39.89615,116.391612,0,115,39853.261099537,2009-02-09,06:15:59
39.896154,116.391606,0,116,39853.2611574074,2009-02-09,06:16:04
39.896155,116.391603,0,116,39853.2612152778,2009-02-09,06:16:09
39.896155,116.391604,0,116,39853.2612731481,2009-02-09,06:16:14
39.896155,116.391605,0,116,39853.2613310185,2009-02-09,06:16:19
39.896153,116.391613,0,116,39853.2613888889,2009-02-09,06:16:24
39.896153,116.391613,0,116,39853.2614236111,2009-02-09,06:16:27
39.89615,116.391621,0,116,39853.2614467593,2009-02-09,06:16:29
39.896145,116.391634,0,115,39853.2615046296,2009-02-09,06:16:34
39.896141,116.391647,0,115,39853.2615625,2009-02-09,06:16:39
39.896134,116.391653,0,115,39853.2616203704,2009-02-09,06:16:44
39.896134,116.391653,0,115,39853.2616550926,2009-02-09,06:16:47
39.896134,116.391651,0,115,39853.2616782407,2009-02-09,06:16:49
39.896106,116.391687,0,115,39853.2617361111,2009-02-09,06:16:54
39.896068,116.391726,0,116,39853.2617939815,2009-02-09,06:16:59
39.896031,116.391737,0,116,39853.2618518519,2009-02-09,06:17:04
39.895999,116.391751,0,116,39853.2619097222,2009-02-09,06:17:09
39.895951,116.391775,0,116,39853.2619675926,2009-02-09,06:17:14
39.895918,116.391777,0,116,39853.262025463,2009-02-09,06:17:19
39.895884,116.39179,0,117,39853.2620833333,2009-02-09,06:17:24
39.895842,116.391802,0,118,39853.2621412037,2009-02-09,06:17:29
39.895802,116.391807,0,119,39853.2621990741,2009-02-09,06:17:34
39.895761,116.391788,0,118,39853.2622569444,2009-02-09,06:17:39
39.895711,116.391782,0,120,39853.2623032407,2009-02-09,06:17:43
39.895682,116.391775,0,121,39853.2623611111,2009-02-09,06:17:48
39.895682,116.391775,0,121,39853.2623958333,2009-02-09,06:17:51
39.895675,116.391779,0,121,39853.2624189815,2009-02-09,06:17:53
39.895618,116.391724,0,122,39853.2624305556,2009-02-09,06:17:54
39.895598,116.391694,0,125,39853.2624884259,2009-02-09,06:17:59
39.895598,116.391694,0,125,39853.2625231481,2009-02-09,06:18:02
39.895591,116.391702,0,127,39853.2625462963,2009-02-09,06:18:04
39.895582,116.391658,0,136,39853.2626041667,2009-02-09,06:18:09
39.895582,116.391658,0,136,39853.2626388889,2009-02-09,06:18:12
39.895579,116.391666,0,136,39853.262662037,2009-02-09,06:18:14
39.895545,116.391693,0,137,39853.2627199074,2009-02-09,06:18:19
39.895498,116.391694,0,138,39853.2627777778,2009-02-09,06:18:24
39.895471,116.391707,0,140,39853.2628356481,2009-02-09,06:18:29
39.895441,116.391674,0,140,39853.2628935185,2009-02-09,06:18:34
39.895441,116.391674,0,140,39853.2629282407,2009-02-09,06:18:37
39.895439,116.391678,0,140,39853.2629513889,2009-02-09,06:18:39
39.895429,116.391695,0,143,39853.2630092593,2009-02-09,06:18:44
39.895429,116.391695,0,143,39853.2630439815,2009-02-09,06:18:47
39.895427,116.3917,0,143,39853.2630671296,2009-02-09,06:18:49
39.895399,116.391715,0,144,39853.263125,2009-02-09,06:18:54
39.895377,116.39173,0,143,39853.2631828704,2009-02-09,06:18:59
39.895343,116.391737,0,145,39853.2632407407,2009-02-09,06:19:04
39.895315,116.391748,0,146,39853.2632986111,2009-02-09,06:19:09
39.895282,116.391762,0,147,39853.2633564815,2009-02-09,06:19:14
39.895244,116.391799,0,146,39853.2634143519,2009-02-09,06:19:19
39.895212,116.391805,0,147,39853.2634722222,2009-02-09,06:19:24
39.895175,116.391812,0,148,39853.2635300926,2009-02-09,06:19:29
39.89514,116.391817,0,148,39853.263587963,2009-02-09,06:19:34
39.895092,116.391815,0,149,39853.2636458333,2009-02-09,06:19:39
39.895056,116.391849,0,150,39853.2637037037,2009-02-09,06:19:44
39.895035,116.391864,0,152,39853.2637615741,2009-02-09,06:19:49
39.895012,116.391857,0,153,39853.2638194444,2009-02-09,06:19:54
39.894984,116.391875,0,154,39853.2638773148,2009-02-09,06:19:59
39.894951,116.391899,0,157,39853.2639351852,2009-02-09,06:20:04
39.894922,116.391901,0,159,39853.2639930556,2009-02-09,06:20:09
39.894881,116.391907,0,162,39853.2640509259,2009-02-09,06:20:14
39.894811,116.391884,0,163,39853.2641087963,2009-02-09,06:20:19
39.894764,116.391837,0,163,39853.2641203704,2009-02-09,06:20:20
39.894741,116.391854,0,164,39853.2641782407,2009-02-09,06:20:25
39.894709,116.391844,0,165,39853.2642361111,2009-02-09,06:20:30
39.894687,116.391871,0,162,39853.2642939815,2009-02-09,06:20:35
39.894683,116.391871,0,163,39853.2643518519,2009-02-09,06:20:40
39.894686,116.391879,0,163,39853.2644097222,2009-02-09,06:20:45
39.894685,116.391877,0,164,39853.2644675926,2009-02-09,06:20:50
39.894685,116.391875,0,164,39853.264525463,2009-02-09,06:20:55
39.894686,116.391874,0,164,39853.2645833333,2009-02-09,06:21:00
39.894687,116.391874,0,164,39853.2646412037,2009-02-09,06:21:05
39.894687,116.391874,0,164,39853.2646990741,2009-02-09,06:21:10
39.894687,116.391874,0,164,39853.2647569444,2009-02-09,06:21:15
39.894687,116.391874,0,164,39853.2648148148,2009-02-09,06:21:20
39.894687,116.391874,0,164,39853.264849537,2009-02-09,06:21:23
39.894689,116.39187,0,164,39853.2648726852,2009-02-09,06:21:25
39.894692,116.39186,0,164,39853.2649305556,2009-02-09,06:21:30
39.894721,116.391791,0,163,39853.2649884259,2009-02-09,06:21:35
39.89472,116.391762,0,162,39853.2650462963,2009-02-09,06:21:40
39.894727,116.39174,0,162,39853.2651041667,2009-02-09,06:21:45
39.894731,116.391728,0,162,39853.265162037,2009-02-09,06:21:50
39.894732,116.391719,0,162,39853.2652199074,2009-02-09,06:21:55
39.894733,116.39171,0,161,39853.2652777778,2009-02-09,06:22:00
39.894731,116.391702,0,161,39853.2653356481,2009-02-09,06:22:05
39.894731,116.391702,0,161,39853.2653703704,2009-02-09,06:22:08
39.894727,116.391707,0,161,39853.2653935185,2009-02-09,06:22:10
39.894742,116.39164,0,161,39853.2654166667,2009-02-09,06:22:12
39.894735,116.391581,0,161,39853.265462963,2009-02-09,06:22:16
39.894735,116.391535,0,161,39853.2655208333,2009-02-09,06:22:21
39.894727,116.391494,0,160,39853.2655787037,2009-02-09,06:22:26
39.894722,116.391474,0,159,39853.2656365741,2009-02-09,06:22:31
39.894722,116.391474,0,159,39853.2656712963,2009-02-09,06:22:34
39.89472,116.391471,0,159,39853.2656944444,2009-02-09,06:22:36
39.894684,116.391431,0,154,39853.2657523148,2009-02-09,06:22:41
39.894693,116.391422,0,153,39853.2658101852,2009-02-09,06:22:46
39.894693,116.391421,0,153,39853.2658680556,2009-02-09,06:22:51
39.894693,116.391421,0,153,39853.2659027778,2009-02-09,06:22:54
39.894694,116.391416,0,153,39853.2659259259,2009-02-09,06:22:56
39.894696,116.391406,0,153,39853.2659837963,2009-02-09,06:23:01
39.894651,116.391356,0,153,39853.2660300926,2009-02-09,06:23:05
39.894668,116.391343,0,153,39853.266087963,2009-02-09,06:23:10
39.894671,116.391333,0,153,39853.2661458333,2009-02-09,06:23:15
39.894671,116.391333,0,153,39853.2661805556,2009-02-09,06:23:18
39.894673,116.391327,0,152,39853.2662037037,2009-02-09,06:23:20
39.894671,116.391342,0,152,39853.2662615741,2009-02-09,06:23:25
39.89466,116.391348,0,152,39853.2663194444,2009-02-09,06:23:30
39.894656,116.391349,0,152,39853.2663773148,2009-02-09,06:23:35
39.894656,116.391349,0,152,39853.266412037,2009-02-09,06:23:38
39.894657,116.391345,0,152,39853.2664351852,2009-02-09,06:23:40
39.894661,116.391332,0,152,39853.2664930556,2009-02-09,06:23:45
39.89469,116.391294,0,153,39853.2665509259,2009-02-09,06:23:50
39.894721,116.391263,0,153,39853.2666087963,2009-02-09,06:23:55
39.894722,116.391248,0,153,39853.2666666667,2009-02-09,06:24:00
39.894711,116.391248,0,154,39853.266724537,2009-02-09,06:24:05
39.894712,116.391244,0,154,39853.2667824074,2009-02-09,06:24:10
39.894712,116.391244,0,154,39853.2668171296,2009-02-09,06:24:13
39.894714,116.391236,0,154,39853.2668402778,2009-02-09,06:24:15
39.894705,116.391211,0,154,39853.2668981481,2009-02-09,06:24:20
39.894685,116.391178,0,154,39853.2669560185,2009-02-09,06:24:25
39.894482,116.39128,0,147,39853.2710185185,2009-02-09,06:30:16
39.894425,116.391297,0,147,39853.2710532407,2009-02-09,06:30:19
39.894433,116.391372,0,144,39853.271087963,2009-02-09,06:30:22
39.894486,116.391364,0,144,39853.2711342593,2009-02-09,06:30:26
39.894501,116.391305,0,144,39853.2711921296,2009-02-09,06:30:31
39.894496,116.391239,0,144,39853.2712384259,2009-02-09,06:30:35
39.894495,116.391042,0,581,39853.2716203704,2009-02-09,06:31:08
39.89437,116.391221,0,728,39853.2716319444,2009-02-09,06:31:09
39.894272,116.391327,0,864,39853.2716435185,2009-02-09,06:31:10
39.894115,116.391434,0,991,39853.2716550926,2009-02-09,06:31:11
39.8947,116.391072,0,191,39853.2716782407,2009-02-09,06:31:13
39.894728,116.391066,0,171,39853.2716898148,2009-02-09,06:31:14
39.894735,116.391047,0,154,39853.2717476852,2009-02-09,06:31:19
39.894709,116.391002,0,151,39853.2718055556,2009-02-09,06:31:24
39.894697,116.390968,0,148,39853.2718634259,2009-02-09,06:31:29
39.894687,116.390965,0,147,39853.2719212963,2009-02-09,06:31:34
39.894687,116.390965,0,147,39853.2719560185,2009-02-09,06:31:37
39.894684,116.390959,0,146,39853.2719791667,2009-02-09,06:31:39
39.894687,116.390949,0,146,39853.272037037,2009-02-09,06:31:44
39.894684,116.390934,0,145,39853.2720949074,2009-02-09,06:31:49
39.89468,116.390919,0,145,39853.2721527778,2009-02-09,06:31:54
39.89467,116.3909,0,145,39853.2722106481,2009-02-09,06:31:59
39.894656,116.390878,0,145,39853.2722685185,2009-02-09,06:32:04
39.89466,116.390864,0,145,39853.2723263889,2009-02-09,06:32:09
39.894664,116.390848,0,145,39853.2723842593,2009-02-09,06:32:14
39.894666,116.390835,0,145,39853.2724421296,2009-02-09,06:32:19
39.894568,116.390848,0,145,39853.2730092593,2009-02-09,06:33:08
39.894505,116.390836,0,144,39853.2730439815,2009-02-09,06:33:11
39.894544,116.390864,0,134,39853.2730671296,2009-02-09,06:33:13
39.89457,116.390891,0,116,39853.2730902778,2009-02-09,06:33:15
39.894583,116.390895,0,98,39853.2731134259,2009-02-09,06:33:17
39.894579,116.390989,0,96,39853.2731365741,2009-02-09,06:33:19
39.894585,116.390986,0,141,39853.2731481481,2009-02-09,06:33:20
39.894619,116.390935,0,133,39853.2731828704,2009-02-09,06:33:23
39.894619,116.390901,0,128,39853.2732407407,2009-02-09,06:33:28
39.894613,116.390886,0,126,39853.2732986111,2009-02-09,06:33:33
39.894615,116.390875,0,125,39853.2733564815,2009-02-09,06:33:38
39.894618,116.390881,0,126,39853.2734143519,2009-02-09,06:33:43
39.894618,116.390883,0,126,39853.2734722222,2009-02-09,06:33:48
39.894618,116.390883,0,126,39853.2735069444,2009-02-09,06:33:51
39.894621,116.390876,0,126,39853.2735300926,2009-02-09,06:33:53
39.894633,116.390868,0,126,39853.273587963,2009-02-09,06:33:58
39.894635,116.390863,0,126,39853.2736458333,2009-02-09,06:34:03
39.894636,116.390865,0,126,39853.2737037037,2009-02-09,06:34:08
39.894636,116.390865,0,126,39853.2737384259,2009-02-09,06:34:11
39.894637,116.390865,0,126,39853.2737615741,2009-02-09,06:34:13
39.894842,116.390642,0,127,39853.2760416667,2009-02-09,06:37:30
39.894862,116.390639,0,126,39853.276099537,2009-02-09,06:37:35
39.894857,116.39064,0,125,39853.2761574074,2009-02-09,06:37:40
39.894857,116.390644,0,125,39853.2762152778,2009-02-09,06:37:45
39.894858,116.390642,0,125,39853.2762731481,2009-02-09,06:37:50
39.89486,116.390637,0,125,39853.2763310185,2009-02-09,06:37:55
39.894858,116.390642,0,125,39853.2763888889,2009-02-09,06:38:00
39.894858,116.390641,0,125,39853.2764467593,2009-02-09,06:38:05
39.894859,116.390634,0,125,39853.2765046296,2009-02-09,06:38:10
39.894862,116.390627,0,125,39853.2765625,2009-02-09,06:38:15
39.894862,116.390629,0,125,39853.2766203704,2009-02-09,06:38:20
39.894863,116.390631,0,125,39853.2766782407,2009-02-09,06:38:25
39.894861,116.390633,0,125,39853.2767361111,2009-02-09,06:38:30
39.894862,116.39063,0,125,39853.2767939815,2009-02-09,06:38:35
39.894862,116.390629,0,125,39853.2768518519,2009-02-09,06:38:40
39.894862,116.390628,0,125,39853.2769097222,2009-02-09,06:38:45
39.894862,116.390626,0,125,39853.2769675926,2009-02-09,06:38:50
39.894862,116.390626,0,125,39853.2770023148,2009-02-09,06:38:53
39.894863,116.390622,0,125,39853.277025463,2009-02-09,06:38:55
39.894867,116.390611,0,124,39853.2770833333,2009-02-09,06:39:00
39.894871,116.390597,0,124,39853.2771412037,2009-02-09,06:39:05
39.894874,116.390587,0,124,39853.2771990741,2009-02-09,06:39:10
39.894874,116.390587,0,124,39853.2772337963,2009-02-09,06:39:13
39.894872,116.390591,0,124,39853.2772569444,2009-02-09,06:39:15
39.894836,116.390636,0,124,39853.2773032407,2009-02-09,06:39:19
39.894819,116.390675,0,124,39853.2773611111,2009-02-09,06:39:24
39.894063,116.39003,0,327,39853.2781481481,2009-02-09,06:40:32
39.895324,116.390225,0,181,39853.2781712963,2009-02-09,06:40:34
39.895373,116.390264,0,163,39853.2781828704,2009-02-09,06:40:35
39.89538,116.390308,0,140,39853.2781944444,2009-02-09,06:40:36
39.895369,116.390462,0,94,39853.2782060185,2009-02-09,06:40:37
39.895367,116.390518,0,89,39853.2782175926,2009-02-09,06:40:38
39.895347,116.390587,0,95,39853.2782407407,2009-02-09,06:40:40
39.895322,116.390618,0,108,39853.278287037,2009-02-09,06:40:44
39.895288,116.390571,0,112,39853.2783217593,2009-02-09,06:40:47
39.895245,116.390511,0,114,39853.2783564815,2009-02-09,06:40:50
39.89521,116.390455,0,115,39853.2783912037,2009-02-09,06:40:53
39.895172,116.390407,0,115,39853.2784143519,2009-02-09,06:40:55
39.895128,116.390375,0,116,39853.2784490741,2009-02-09,06:40:58
39.895083,116.390353,0,115,39853.2784837963,2009-02-09,06:41:01
39.895036,116.390361,0,115,39853.2785300926,2009-02-09,06:41:05
39.895001,116.390392,0,115,39853.278587963,2009-02-09,06:41:10
39.894955,116.390381,0,115,39853.2786342593,2009-02-09,06:41:14
39.894924,116.390334,0,115,39853.2786805556,2009-02-09,06:41:18
39.89494,116.390273,0,115,39853.2787268519,2009-02-09,06:41:22
39.894953,116.390201,0,114,39853.2787731481,2009-02-09,06:41:26
39.894975,116.390133,0,114,39853.2788194444,2009-02-09,06:41:30
39.894994,116.390079,0,113,39853.2788657407,2009-02-09,06:41:34
39.894985,116.390061,0,113,39853.2789236111,2009-02-09,06:41:39
39.895012,116.390111,0,112,39853.2789583333,2009-02-09,06:41:42
39.894955,116.39009,0,110,39853.2789699074,2009-02-09,06:41:43
39.89502,116.390184,0,109,39853.2789930556,2009-02-09,06:41:45
39.895062,116.390228,0,108,39853.2790046296,2009-02-09,06:41:46
39.89507,116.390251,0,108,39853.2790625,2009-02-09,06:41:51
39.89507,116.390253,0,108,39853.2791203704,2009-02-09,06:41:56
39.895072,116.390246,0,108,39853.2791782407,2009-02-09,06:42:01
39.895073,116.390243,0,108,39853.2792361111,2009-02-09,06:42:06
39.895073,116.390243,0,108,39853.2792708333,2009-02-09,06:42:09
39.895073,116.390251,0,108,39853.2792939815,2009-02-09,06:42:11
39.895071,116.39026,0,108,39853.2793518519,2009-02-09,06:42:16
39.895069,116.390269,0,108,39853.2794097222,2009-02-09,06:42:21
39.895069,116.390269,0,108,39853.2794444444,2009-02-09,06:42:24
39.895068,116.390272,0,108,39853.2794675926,2009-02-09,06:42:26
39.895071,116.390263,0,108,39853.279525463,2009-02-09,06:42:31
39.895071,116.390264,0,108,39853.2795833333,2009-02-09,06:42:36
39.895071,116.390264,0,108,39853.2796180556,2009-02-09,06:42:39
39.895071,116.390269,0,108,39853.2796412037,2009-02-09,06:42:41
39.895072,116.390295,0,108,39853.2796990741,2009-02-09,06:42:46
39.895076,116.390358,0,108,39853.2797569444,2009-02-09,06:42:51
39.895071,116.3904,0,109,39853.2798148148,2009-02-09,06:42:56
39.895056,116.390429,0,109,39853.2798726852,2009-02-09,06:43:01
39.895051,116.390445,0,109,39853.2799305556,2009-02-09,06:43:06
39.895052,116.390488,0,109,39853.2799884259,2009-02-09,06:43:11
39.89507,116.390538,0,109,39853.2800462963,2009-02-09,06:43:16
39.895091,116.390583,0,109,39853.2801041667,2009-02-09,06:43:21
39.895087,116.390616,0,109,39853.280162037,2009-02-09,06:43:26
39.894828,116.390588,0,98,39853.2871412037,2009-02-09,06:53:29
39.894805,116.390593,0,98,39853.2871990741,2009-02-09,06:53:34
39.894757,116.390591,0,98,39853.2872453704,2009-02-09,06:53:38
39.894758,116.390587,0,98,39853.2873032407,2009-02-09,06:53:43
39.894758,116.390587,0,98,39853.287337963,2009-02-09,06:53:46
39.894757,116.390591,0,98,39853.2873611111,2009-02-09,06:53:48
39.894759,116.390607,0,98,39853.2874189815,2009-02-09,06:53:53
39.894766,116.3906,0,98,39853.2874652778,2009-02-09,06:53:57
39.894766,116.3906,0,98,39853.2875,2009-02-09,06:54:00
39.894764,116.390607,0,98,39853.2875231481,2009-02-09,06:54:02
39.89476,116.39062,0,98,39853.2875810185,2009-02-09,06:54:07
39.894757,116.39063,0,98,39853.2876388889,2009-02-09,06:54:12
39.894748,116.39065,0,98,39853.2876967593,2009-02-09,06:54:17
39.894746,116.390665,0,98,39853.2877546296,2009-02-09,06:54:22
39.894746,116.390665,0,98,39853.2877893519,2009-02-09,06:54:25
39.894741,116.390669,0,98,39853.2878125,2009-02-09,06:54:27
39.894738,116.390679,0,98,39853.2878703704,2009-02-09,06:54:32
39.894738,116.390681,0,98,39853.2878819444,2009-02-09,06:54:33
39.894738,116.390681,0,98,39853.2878935185,2009-02-09,06:54:34
39.894735,116.390688,0,98,39853.2879166667,2009-02-09,06:54:36
39.894731,116.3907,0,98,39853.287974537,2009-02-09,06:54:41
39.894698,116.390779,0,98,39853.2879976852,2009-02-09,06:54:43
39.894656,116.390731,0,98,39853.2880208333,2009-02-09,06:54:45
39.894613,116.390746,0,98,39853.2880787037,2009-02-09,06:54:50
39.894616,116.390736,0,98,39853.2881365741,2009-02-09,06:54:55
39.894618,116.390726,0,98,39853.2881944444,2009-02-09,06:55:00
39.894635,116.390703,0,97,39853.2882523148,2009-02-09,06:55:05
39.894641,116.390637,0,96,39853.2882986111,2009-02-09,06:55:09
39.894649,116.390567,0,94,39853.2883449074,2009-02-09,06:55:13
39.894645,116.390537,0,94,39853.2884027778,2009-02-09,06:55:18
39.89464,116.390508,0,93,39853.2884606481,2009-02-09,06:55:23
39.894644,116.390459,0,93,39853.2885185185,2009-02-09,06:55:28
39.894644,116.390427,0,93,39853.2885763889,2009-02-09,06:55:33
39.89462,116.390404,0,93,39853.2886342593,2009-02-09,06:55:38
39.894615,116.390378,0,93,39853.2886921296,2009-02-09,06:55:43
39.894614,116.390343,0,93,39853.28875,2009-02-09,06:55:48
39.894616,116.390327,0,93,39853.2888078704,2009-02-09,06:55:53
39.894622,116.390242,0,92,39853.2888541667,2009-02-09,06:55:57
39.894609,116.390219,0,92,39853.288912037,2009-02-09,06:56:02
39.894599,116.390208,0,92,39853.2889699074,2009-02-09,06:56:07
39.894602,116.390198,0,92,39853.2890277778,2009-02-09,06:56:12
39.894605,116.390189,0,92,39853.2890856481,2009-02-09,06:56:17
39.89461,116.390175,0,92,39853.2891435185,2009-02-09,06:56:22
39.894618,116.390127,0,93,39853.2892013889,2009-02-09,06:56:27
39.894622,116.390099,0,92,39853.2892592593,2009-02-09,06:56:32
39.894609,116.390052,0,92,39853.2893171296,2009-02-09,06:56:37
39.894617,116.390008,0,91,39853.289375,2009-02-09,06:56:42
39.894613,116.389975,0,91,39853.2894328704,2009-02-09,06:56:47
39.894593,116.389943,0,91,39853.2894907407,2009-02-09,06:56:52
39.894594,116.389906,0,92,39853.2895486111,2009-02-09,06:56:57
39.89458,116.389873,0,92,39853.2896064815,2009-02-09,06:57:02
39.894561,116.389841,0,92,39853.2896643518,2009-02-09,06:57:07
39.894554,116.389803,0,91,39853.2897222222,2009-02-09,06:57:12
39.894545,116.389766,0,91,39853.2897800926,2009-02-09,06:57:17
39.894549,116.38973,0,91,39853.289837963,2009-02-09,06:57:22
39.894545,116.389706,0,91,39853.2898958333,2009-02-09,06:57:27
39.894551,116.389692,0,91,39853.2899537037,2009-02-09,06:57:32
39.894563,116.389669,0,91,39853.2900115741,2009-02-09,06:57:37
39.894564,116.389637,0,91,39853.2900694444,2009-02-09,06:57:42
39.894544,116.389581,0,91,39853.2901273148,2009-02-09,06:57:47
39.894542,116.389535,0,90,39853.2901851852,2009-02-09,06:57:52
39.894543,116.389486,0,90,39853.2902430556,2009-02-09,06:57:57
39.894538,116.389474,0,90,39853.2903009259,2009-02-09,06:58:02
39.894541,116.389457,0,90,39853.2903587963,2009-02-09,06:58:07
39.894541,116.389434,0,90,39853.2904166667,2009-02-09,06:58:12
39.894541,116.389409,0,90,39853.290474537,2009-02-09,06:58:17
39.894543,116.389402,0,90,39853.2905324074,2009-02-09,06:58:22
39.894543,116.3894,0,90,39853.2905902778,2009-02-09,06:58:27
39.894543,116.3894,0,90,39853.290625,2009-02-09,06:58:30
39.894545,116.389393,0,90,39853.2906481481,2009-02-09,06:58:32
39.894547,116.389382,0,90,39853.2907060185,2009-02-09,06:58:37
39.894549,116.389365,0,90,39853.2907638889,2009-02-09,06:58:42
39.894548,116.389308,0,90,39853.2908217593,2009-02-09,06:58:47
39.894537,116.389242,0,89,39853.2908796296,2009-02-09,06:58:52
39.894532,116.389201,0,89,39853.2909375,2009-02-09,06:58:57
39.894521,116.389137,0,88,39853.2909953704,2009-02-09,06:59:02
39.894502,116.38907,0,88,39853.2910532407,2009-02-09,06:59:07
39.894493,116.389028,0,88,39853.2911111111,2009-02-09,06:59:12
39.89449,116.388994,0,87,39853.2911689815,2009-02-09,06:59:17
39.894479,116.38895,0,87,39853.2912268518,2009-02-09,06:59:22
39.894474,116.388897,0,87,39853.2912847222,2009-02-09,06:59:27
39.894472,116.388811,0,87,39853.2913425926,2009-02-09,06:59:32
39.894483,116.388767,0,87,39853.291400463,2009-02-09,06:59:37
39.894484,116.388725,0,86,39853.2914583333,2009-02-09,06:59:42
39.894475,116.388692,0,86,39853.2915162037,2009-02-09,06:59:47
39.894471,116.388655,0,86,39853.2915740741,2009-02-09,06:59:52
39.894434,116.388611,0,85,39853.2916319444,2009-02-09,06:59:57
39.894385,116.3886,0,85,39853.2916435185,2009-02-09,06:59:58
39.894387,116.388554,0,84,39853.2917013889,2009-02-09,07:00:03
39.894404,116.388514,0,84,39853.2917592593,2009-02-09,07:00:08
39.89439,116.388494,0,83,39853.2918171296,2009-02-09,07:00:13
39.89439,116.388494,0,83,39853.2918518518,2009-02-09,07:00:16
39.894394,116.388487,0,83,39853.291875,2009-02-09,07:00:18
39.894415,116.388492,0,83,39853.2919328704,2009-02-09,07:00:23
39.894442,116.388479,0,83,39853.2919907407,2009-02-09,07:00:28
39.894442,116.388479,0,83,39853.292025463,2009-02-09,07:00:31
39.894441,116.388483,0,83,39853.2920486111,2009-02-09,07:00:33
39.894422,116.388469,0,83,39853.2921064815,2009-02-09,07:00:38
39.894428,116.388459,0,82,39853.2921643518,2009-02-09,07:00:43
39.894428,116.38846,0,82,39853.2922222222,2009-02-09,07:00:48
39.894427,116.388463,0,81,39853.2922800926,2009-02-09,07:00:53
39.894429,116.388457,0,81,39853.292337963,2009-02-09,07:00:58
39.894429,116.388457,0,81,39853.2923726852,2009-02-09,07:01:01
39.894432,116.38845,0,81,39853.2923958333,2009-02-09,07:01:03
39.894424,116.388463,0,81,39853.2924537037,2009-02-09,07:01:08
39.894422,116.388465,0,81,39853.2925115741,2009-02-09,07:01:13
39.894425,116.388466,0,81,39853.2925694444,2009-02-09,07:01:18
39.894425,116.388466,0,81,39853.2926041667,2009-02-09,07:01:21
39.894426,116.388463,0,81,39853.2926273148,2009-02-09,07:01:23
39.894407,116.388419,0,81,39853.2926851852,2009-02-09,07:01:28
39.894381,116.388364,0,82,39853.2927314815,2009-02-09,07:01:32
39.894362,116.388327,0,82,39853.2927893519,2009-02-09,07:01:37
39.894338,116.388298,0,82,39853.2928472222,2009-02-09,07:01:42
39.89432,116.388287,0,82,39853.2929050926,2009-02-09,07:01:47
39.894321,116.388272,0,82,39853.292962963,2009-02-09,07:01:52
39.894315,116.38825,0,82,39853.2930208333,2009-02-09,07:01:57
39.894299,116.388209,0,82,39853.2930787037,2009-02-09,07:02:02
39.894301,116.388189,0,81,39853.2931365741,2009-02-09,07:02:07
39.894305,116.388176,0,81,39853.2931944444,2009-02-09,07:02:12
39.894286,116.388149,0,82,39853.2932523148,2009-02-09,07:02:17
39.894292,116.388108,0,81,39853.2933101852,2009-02-09,07:02:22
39.894296,116.388075,0,81,39853.2933680556,2009-02-09,07:02:27
39.894303,116.388057,0,81,39853.2934259259,2009-02-09,07:02:32
39.894296,116.388016,0,81,39853.2934837963,2009-02-09,07:02:37
39.894222,116.387999,0,81,39853.2935300926,2009-02-09,07:02:41
39.894191,116.38794,0,80,39853.2935532407,2009-02-09,07:02:43
39.89416,116.387895,0,80,39853.293587963,2009-02-09,07:02:46
39.894134,116.38786,0,81,39853.2936458333,2009-02-09,07:02:51
39.894113,116.387823,0,80,39853.2937037037,2009-02-09,07:02:56
39.894109,116.387742,0,82,39853.29375,2009-02-09,07:03:00
39.894082,116.387696,0,82,39853.2938078704,2009-02-09,07:03:05
39.894072,116.38766,0,82,39853.2938657407,2009-02-09,07:03:10
39.894056,116.387622,0,83,39853.2939236111,2009-02-09,07:03:15
39.894027,116.387573,0,83,39853.2939814815,2009-02-09,07:03:20
39.894014,116.387519,0,84,39853.2940393519,2009-02-09,07:03:25
39.894006,116.387508,0,84,39853.2940972222,2009-02-09,07:03:30
39.894009,116.387487,0,84,39853.2941550926,2009-02-09,07:03:35
39.894006,116.387444,0,85,39853.294212963,2009-02-09,07:03:40
39.893988,116.387432,0,85,39853.2942708333,2009-02-09,07:03:45
39.893987,116.387429,0,85,39853.2943287037,2009-02-09,07:03:50
39.893987,116.387429,0,85,39853.2943634259,2009-02-09,07:03:53
39.893988,116.387422,0,85,39853.2943865741,2009-02-09,07:03:55
39.893984,116.387386,0,85,39853.2944444444,2009-02-09,07:04:00
39.893966,116.387339,0,85,39853.2945023148,2009-02-09,07:04:05
39.893919,116.387301,0,85,39853.294525463,2009-02-09,07:04:07
39.893894,116.387257,0,85,39853.2945833333,2009-02-09,07:04:12
39.893856,116.387227,0,85,39853.2946412037,2009-02-09,07:04:17
39.893857,116.387217,0,85,39853.2946990741,2009-02-09,07:04:22
39.893838,116.387195,0,85,39853.2947569444,2009-02-09,07:04:27
39.893823,116.387174,0,86,39853.2948148148,2009-02-09,07:04:32
39.893824,116.387164,0,86,39853.2948726852,2009-02-09,07:04:37
39.893825,116.387153,0,86,39853.2949305556,2009-02-09,07:04:42
39.893825,116.387153,0,86,39853.2949652778,2009-02-09,07:04:45
39.893825,116.387146,0,86,39853.2949884259,2009-02-09,07:04:47
39.89383,116.387076,0,87,39853.295,2009-02-09,07:04:48
39.893831,116.38701,0,88,39853.2950231481,2009-02-09,07:04:50
39.893815,116.386947,0,88,39853.2950694444,2009-02-09,07:04:54
39.893793,116.386914,0,88,39853.2951273148,2009-02-09,07:04:59
39.893795,116.386908,0,88,39853.2951851852,2009-02-09,07:05:04
39.893795,116.386908,0,88,39853.2952199074,2009-02-09,07:05:07
39.893795,116.386908,0,87,39853.2952430556,2009-02-09,07:05:09
39.893799,116.386932,0,87,39853.2953009259,2009-02-09,07:05:14
39.8938,116.386938,0,86,39853.2953587963,2009-02-09,07:05:19
39.8938,116.386938,0,86,39853.2953935185,2009-02-09,07:05:22
39.893804,116.386942,0,85,39853.2954166667,2009-02-09,07:05:24
39.893822,116.386946,0,85,39853.295474537,2009-02-09,07:05:29
39.893857,116.386956,0,86,39853.2955324074,2009-02-09,07:05:34
39.893877,116.386976,0,87,39853.2955902778,2009-02-09,07:05:39
39.893888,116.38699,0,87,39853.2956481481,2009-02-09,07:05:44
39.893912,116.387021,0,87,39853.2957060185,2009-02-09,07:05:49
39.893917,116.387057,0,88,39853.2957638889,2009-02-09,07:05:54
39.893935,116.387083,0,89,39853.2958217593,2009-02-09,07:05:59
39.893935,116.387083,0,89,39853.2958564815,2009-02-09,07:06:02
39.893935,116.387087,0,89,39853.2958796296,2009-02-09,07:06:04
39.893936,116.387126,0,89,39853.2959375,2009-02-09,07:06:09
39.893938,116.387183,0,90,39853.2959953704,2009-02-09,07:06:14
39.89396,116.387242,0,90,39853.2960416667,2009-02-09,07:06:18
39.893984,116.3873,0,91,39853.296087963,2009-02-09,07:06:22
39.894004,116.387336,0,92,39853.2961458333,2009-02-09,07:06:27
39.89403,116.38738,0,92,39853.2962037037,2009-02-09,07:06:32
39.894058,116.387419,0,92,39853.2962615741,2009-02-09,07:06:37
39.894082,116.38746,0,92,39853.2963194444,2009-02-09,07:06:42
39.894093,116.387495,0,92,39853.2963773148,2009-02-09,07:06:47
39.894089,116.38751,0,92,39853.2964351852,2009-02-09,07:06:52
39.894091,116.387508,0,93,39853.2964930556,2009-02-09,07:06:57
39.894091,116.387508,0,93,39853.2965277778,2009-02-09,07:07:00
39.894092,116.387506,0,93,39853.2965509259,2009-02-09,07:07:02
39.894126,116.38757,0,94,39853.2966087963,2009-02-09,07:07:07
39.894145,116.387634,0,97,39853.2966666667,2009-02-09,07:07:12
39.894166,116.387674,0,98,39853.296724537,2009-02-09,07:07:17
39.894192,116.387701,0,98,39853.2967824074,2009-02-09,07:07:22
39.894219,116.387751,0,99,39853.2968402778,2009-02-09,07:07:27
39.894226,116.387813,0,99,39853.2968865741,2009-02-09,07:07:31
39.894233,116.387867,0,100,39853.2969444444,2009-02-09,07:07:36
39.894243,116.387908,0,100,39853.2970023148,2009-02-09,07:07:41
39.894242,116.387919,0,100,39853.2970601852,2009-02-09,07:07:46
39.894277,116.387937,0,100,39853.2971180556,2009-02-09,07:07:51
39.894297,116.387977,0,101,39853.2971759259,2009-02-09,07:07:56
39.894298,116.388007,0,101,39853.2972337963,2009-02-09,07:08:01
39.894296,116.388023,0,101,39853.2972916667,2009-02-09,07:08:06
39.894313,116.388069,0,101,39853.297349537,2009-02-09,07:08:11
39.894309,116.388107,0,100,39853.2974074074,2009-02-09,07:08:16
39.894281,116.388154,0,100,39853.2974305556,2009-02-09,07:08:18
39.894255,116.38818,0,99,39853.2974884259,2009-02-09,07:08:23
39.894268,116.388193,0,99,39853.2975462963,2009-02-09,07:08:28
39.89426,116.388235,0,96,39853.2976041667,2009-02-09,07:08:33
39.894253,116.388251,0,96,39853.297662037,2009-02-09,07:08:38
39.894253,116.388251,0,96,39853.2976967593,2009-02-09,07:08:41
39.894251,116.388256,0,96,39853.2977199074,2009-02-09,07:08:43
39.89427,116.388247,0,95,39853.2977777778,2009-02-09,07:08:48
39.894316,116.388248,0,95,39853.2978125,2009-02-09,07:08:51
39.894356,116.388236,0,94,39853.2978703704,2009-02-09,07:08:56
39.894402,116.388243,0,92,39853.2979282407,2009-02-09,07:09:01
39.89443,116.388237,0,92,39853.2979861111,2009-02-09,07:09:06
39.894448,116.388236,0,92,39853.2980439815,2009-02-09,07:09:11
39.894448,116.388236,0,92,39853.2980787037,2009-02-09,07:09:14
39.894453,116.388229,0,93,39853.2981018518,2009-02-09,07:09:16
39.894476,116.388248,0,93,39853.2981597222,2009-02-09,07:09:21
39.894517,116.388245,0,93,39853.2982175926,2009-02-09,07:09:26
39.894523,116.388235,0,93,39853.298275463,2009-02-09,07:09:31
39.894558,116.388219,0,93,39853.2983333333,2009-02-09,07:09:36
39.894606,116.388218,0,94,39853.2983912037,2009-02-09,07:09:41
39.894636,116.388202,0,94,39853.2984490741,2009-02-09,07:09:46
39.894657,116.388194,0,95,39853.2985069444,2009-02-09,07:09:51
39.894657,116.388194,0,95,39853.2985416667,2009-02-09,07:09:54
39.89466,116.388189,0,95,39853.2985648148,2009-02-09,07:09:56
39.894681,116.388178,0,94,39853.2986226852,2009-02-09,07:10:01
39.894738,116.388163,0,94,39853.2986574074,2009-02-09,07:10:04
39.894787,116.388159,0,94,39853.2987037037,2009-02-09,07:10:08
39.894831,116.388146,0,95,39853.2987615741,2009-02-09,07:10:13
39.894859,116.388133,0,96,39853.2988194444,2009-02-09,07:10:18
39.894887,116.388137,0,96,39853.2988773148,2009-02-09,07:10:23
39.894893,116.388123,0,96,39853.2989351852,2009-02-09,07:10:28
39.89494,116.388126,0,97,39853.2989930556,2009-02-09,07:10:33
39.894967,116.38812,0,97,39853.2990509259,2009-02-09,07:10:38
39.894988,116.388108,0,97,39853.2991087963,2009-02-09,07:10:43
39.895031,116.388106,0,97,39853.2991666667,2009-02-09,07:10:48
39.89505,116.388105,0,97,39853.299224537,2009-02-09,07:10:53
39.895081,116.388099,0,96,39853.2992824074,2009-02-09,07:10:58
39.895129,116.388087,0,96,39853.2993287037,2009-02-09,07:11:02
39.895164,116.388066,0,96,39853.2993865741,2009-02-09,07:11:07
39.895206,116.388068,0,96,39853.2994444444,2009-02-09,07:11:12
39.895209,116.388063,0,96,39853.2995023148,2009-02-09,07:11:17
39.895214,116.388055,0,96,39853.2995601852,2009-02-09,07:11:22
39.895214,116.388055,0,96,39853.2995949074,2009-02-09,07:11:25
39.895218,116.388048,0,96,39853.2996180556,2009-02-09,07:11:27
39.895277,116.388062,0,97,39853.2996527778,2009-02-09,07:11:30
39.895332,116.388027,0,92,39853.2996759259,2009-02-09,07:11:32
39.895388,116.388014,0,93,39853.2997106481,2009-02-09,07:11:35
39.895429,116.387982,0,91,39853.2997685185,2009-02-09,07:11:40
39.895481,116.387973,0,88,39853.2998148148,2009-02-09,07:11:44
39.895532,116.387944,0,82,39853.299849537,2009-02-09,07:11:47
39.895575,116.387942,0,81,39853.2999074074,2009-02-09,07:11:52
39.895575,116.387945,0,81,39853.2999652778,2009-02-09,07:11:57
39.895575,116.387949,0,81,39853.3000231481,2009-02-09,07:12:02
39.895579,116.387947,0,81,39853.3000810185,2009-02-09,07:12:07
39.895579,116.387947,0,81,39853.3001157407,2009-02-09,07:12:10
39.895584,116.387942,0,81,39853.3001388889,2009-02-09,07:12:12
39.895631,116.387959,0,79,39853.3001967593,2009-02-09,07:12:17
39.895672,116.387971,0,78,39853.3002546296,2009-02-09,07:12:22
39.895724,116.387963,0,77,39853.3003009259,2009-02-09,07:12:26
39.895775,116.387964,0,75,39853.3003356481,2009-02-09,07:12:29
39.895817,116.387965,0,73,39853.3003935185,2009-02-09,07:12:34
39.895846,116.387965,0,72,39853.3004513889,2009-02-09,07:12:39
39.895892,116.387971,0,70,39853.3004861111,2009-02-09,07:12:42
39.89593,116.387979,0,68,39853.3005439815,2009-02-09,07:12:47
39.895979,116.387995,0,68,39853.3005902778,2009-02-09,07:12:51
39.895979,116.387995,0,68,39853.300625,2009-02-09,07:12:54
39.895983,116.387989,0,68,39853.3006481482,2009-02-09,07:12:56
39.895989,116.38798,0,68,39853.3007060185,2009-02-09,07:13:01
39.895993,116.387972,0,67,39853.3007638889,2009-02-09,07:13:06
39.895995,116.387973,0,67,39853.3008217593,2009-02-09,07:13:11
39.896001,116.387965,0,67,39853.3008796296,2009-02-09,07:13:16
39.896004,116.387957,0,67,39853.3009375,2009-02-09,07:13:21
39.896006,116.387962,0,67,39853.3009953704,2009-02-09,07:13:26
39.896008,116.387967,0,67,39853.3010532407,2009-02-09,07:13:31
39.896011,116.387967,0,67,39853.3011111111,2009-02-09,07:13:36
39.896011,116.387967,0,67,39853.3011458333,2009-02-09,07:13:39
39.896016,116.387959,0,67,39853.3011689815,2009-02-09,07:13:41
39.896065,116.387976,0,67,39853.3012268519,2009-02-09,07:13:46
39.896114,116.387992,0,70,39853.3012615741,2009-02-09,07:13:49
39.896173,116.388022,0,72,39853.3012962963,2009-02-09,07:13:52
39.896222,116.388053,0,74,39853.3013194444,2009-02-09,07:13:54
39.89627,116.388093,0,76,39853.3013541667,2009-02-09,07:13:57
39.896311,116.388123,0,78,39853.301400463,2009-02-09,07:14:01
39.89636,116.388149,0,78,39853.3014467593,2009-02-09,07:14:05
39.896403,116.388184,0,79,39853.3014814815,2009-02-09,07:14:08
39.896452,116.388209,0,79,39853.3015162037,2009-02-09,07:14:11
39.896489,116.388244,0,78,39853.3015509259,2009-02-09,07:14:14
39.896529,116.38827,0,78,39853.3015856481,2009-02-09,07:14:17
39.896574,116.3883,0,77,39853.3016203704,2009-02-09,07:14:20
39.896621,116.388327,0,77,39853.3016666667,2009-02-09,07:14:24
39.896665,116.388355,0,77,39853.301712963,2009-02-09,07:14:28
39.896717,116.38839,0,76,39853.3017592593,2009-02-09,07:14:32
39.896757,116.388425,0,76,39853.3017939815,2009-02-09,07:14:35
39.896797,116.388451,0,71,39853.3018402778,2009-02-09,07:14:39
39.896839,116.388466,0,69,39853.3018981481,2009-02-09,07:14:44
39.896847,116.388475,0,67,39853.3019560185,2009-02-09,07:14:49
39.896883,116.388492,0,66,39853.3020138889,2009-02-09,07:14:54
39.896918,116.38853,0,65,39853.3020601852,2009-02-09,07:14:58
39.896928,116.388548,0,65,39853.3021180556,2009-02-09,07:15:03
39.896968,116.388574,0,64,39853.3021643519,2009-02-09,07:15:07
39.896981,116.388588,0,63,39853.3022222222,2009-02-09,07:15:12
39.896981,116.388588,0,63,39853.3022569444,2009-02-09,07:15:15
39.896981,116.388596,0,63,39853.3022800926,2009-02-09,07:15:17
39.89701,116.388613,0,63,39853.302337963,2009-02-09,07:15:22
39.897034,116.388618,0,62,39853.3023958333,2009-02-09,07:15:27
39.897035,116.38862,0,62,39853.3024537037,2009-02-09,07:15:32
39.897038,116.388619,0,62,39853.3025115741,2009-02-09,07:15:37
39.897038,116.388619,0,62,39853.3025462963,2009-02-09,07:15:40
39.897041,116.388618,0,62,39853.3025694444,2009-02-09,07:15:42
39.897086,116.388652,0,60,39853.3026041667,2009-02-09,07:15:45
39.897127,116.388691,0,60,39853.302650463,2009-02-09,07:15:49
39.897173,116.38871,0,60,39853.3026851852,2009-02-09,07:15:52
39.897218,116.388739,0,60,39853.3027314815,2009-02-09,07:15:56
39.897251,116.388766,0,59,39853.3027893519,2009-02-09,07:16:01
39.89726,116.388781,0,59,39853.3028472222,2009-02-09,07:16:06
39.897315,116.388817,0,58,39853.3029050926,2009-02-09,07:16:11
39.897342,116.38885,0,58,39853.302962963,2009-02-09,07:16:16
39.897379,116.388892,0,57,39853.3030208333,2009-02-09,07:16:21
39.897397,116.388913,0,57,39853.3030787037,2009-02-09,07:16:26
39.897433,116.388941,0,57,39853.3031365741,2009-02-09,07:16:31
39.897481,116.388982,0,57,39853.3031828704,2009-02-09,07:16:35
39.897528,116.389013,0,57,39853.3032175926,2009-02-09,07:16:38
39.897581,116.389045,0,57,39853.3032638889,2009-02-09,07:16:42
39.897623,116.389066,0,56,39853.3032986111,2009-02-09,07:16:45
39.897664,116.389098,0,54,39853.3033449074,2009-02-09,07:16:49
39.897713,116.389107,0,52,39853.3034027778,2009-02-09,07:16:54
39.897739,116.389147,0,50,39853.3034606481,2009-02-09,07:16:59
39.897789,116.38916,0,49,39853.3035185185,2009-02-09,07:17:04
39.897841,116.389171,0,48,39853.3035763889,2009-02-09,07:17:09
39.897885,116.389197,0,48,39853.3036342593,2009-02-09,07:17:14
39.897901,116.389217,0,47,39853.3036921296,2009-02-09,07:17:19
39.897918,116.389204,0,47,39853.30375,2009-02-09,07:17:24
39.89796,116.389173,0,49,39853.3038078704,2009-02-09,07:17:29
39.898006,116.389153,0,51,39853.3038657407,2009-02-09,07:17:34
39.898051,116.389132,0,52,39853.3039236111,2009-02-09,07:17:39
39.898101,116.389146,0,53,39853.3039814815,2009-02-09,07:17:44
39.898139,116.389165,0,54,39853.3040393519,2009-02-09,07:17:49
39.898176,116.38916,0,57,39853.3040972222,2009-02-09,07:17:54
39.898207,116.389213,0,62,39853.3041435185,2009-02-09,07:17:58
39.898235,116.389258,0,67,39853.3042013889,2009-02-09,07:18:03
39.898251,116.389311,0,68,39853.3042592593,2009-02-09,07:18:08
39.898265,116.389336,0,67,39853.3043171296,2009-02-09,07:18:13
39.898294,116.389356,0,66,39853.304375,2009-02-09,07:18:18
39.898328,116.389359,0,67,39853.3044328704,2009-02-09,07:18:23
39.898339,116.389383,0,67,39853.3044907407,2009-02-09,07:18:28
39.898365,116.389387,0,67,39853.3045486111,2009-02-09,07:18:33
39.898386,116.389384,0,67,39853.3046064815,2009-02-09,07:18:38
39.898423,116.389375,0,67,39853.3046643519,2009-02-09,07:18:43
39.898441,116.389349,0,67,39853.3047222222,2009-02-09,07:18:48
39.898443,116.389329,0,67,39853.3047800926,2009-02-09,07:18:53
39.898448,116.389338,0,67,39853.304837963,2009-02-09,07:18:58
39.898445,116.389349,0,67,39853.3048958333,2009-02-09,07:19:03
39.899018,116.389401,0,137,39853.3052662037,2009-02-09,07:19:35
39.898932,116.389339,0,142,39853.3052777778,2009-02-09,07:19:36
39.898932,116.389262,0,83,39853.3053009259,2009-02-09,07:19:38
39.89893,116.389322,0,86,39853.3053587963,2009-02-09,07:19:43
39.898947,116.389294,0,83,39853.3054166667,2009-02-09,07:19:48
39.898965,116.389301,0,78,39853.305474537,2009-02-09,07:19:53
39.89898,116.389334,0,62,39853.3055092593,2009-02-09,07:19:56
39.898999,116.389342,0,56,39853.3055671296,2009-02-09,07:20:01
39.899005,116.389368,0,64,39853.305625,2009-02-09,07:20:06
39.89901,116.389412,0,64,39853.3056828704,2009-02-09,07:20:11
39.899034,116.389444,0,60,39853.3057407407,2009-02-09,07:20:16
39.899073,116.389467,0,58,39853.3057986111,2009-02-09,07:20:21
39.899092,116.389475,0,57,39853.3058564815,2009-02-09,07:20:26
39.899132,116.389474,0,57,39853.3059143518,2009-02-09,07:20:31
39.899167,116.389474,0,56,39853.3059722222,2009-02-09,07:20:36
39.89921,116.389474,0,57,39853.3060300926,2009-02-09,07:20:41
39.899254,116.389486,0,54,39853.306087963,2009-02-09,07:20:46
39.899304,116.389484,0,53,39853.3061458333,2009-02-09,07:20:51
39.899332,116.389484,0,52,39853.3062037037,2009-02-09,07:20:56
39.899346,116.389477,0,53,39853.3062615741,2009-02-09,07:21:01
39.899351,116.389467,0,53,39853.3063194444,2009-02-09,07:21:06
39.899356,116.389456,0,52,39853.3063773148,2009-02-09,07:21:11
39.899361,116.38943,0,52,39853.3064351852,2009-02-09,07:21:16
39.899375,116.389404,0,52,39853.3064930556,2009-02-09,07:21:21
39.899376,116.389386,0,52,39853.3065509259,2009-02-09,07:21:26
39.899622,116.390052,0,116,39853.3069791667,2009-02-09,07:22:03
39.899557,116.390001,0,69,39853.3069907407,2009-02-09,07:22:04
39.899499,116.390006,0,67,39853.307037037,2009-02-09,07:22:08
39.899454,116.389987,0,65,39853.3070601852,2009-02-09,07:22:10
39.899471,116.389925,0,56,39853.3070949074,2009-02-09,07:22:13
39.899432,116.389945,0,50,39853.3071527778,2009-02-09,07:22:18
39.899406,116.389955,0,49,39853.3072106481,2009-02-09,07:22:23
39.899355,116.389968,0,54,39853.3072685185,2009-02-09,07:22:28
39.899313,116.389996,0,56,39853.3073148148,2009-02-09,07:22:32
39.899289,116.390025,0,57,39853.3073726852,2009-02-09,07:22:37
39.89926,116.390079,0,60,39853.3074305556,2009-02-09,07:22:42
39.899242,116.39014,0,61,39853.3074884259,2009-02-09,07:22:47
39.899198,116.39015,0,64,39853.3075347222,2009-02-09,07:22:51
39.899147,116.390175,0,67,39853.3075925926,2009-02-09,07:22:56
39.899096,116.390195,0,70,39853.307650463,2009-02-09,07:23:01
39.899056,116.390224,0,72,39853.3077083333,2009-02-09,07:23:06
39.89901,116.390243,0,74,39853.3077662037,2009-02-09,07:23:11
39.898971,116.390266,0,76,39853.3078240741,2009-02-09,07:23:16
39.898929,116.390315,0,77,39853.3078819444,2009-02-09,07:23:21
39.898899,116.390363,0,77,39853.3079398148,2009-02-09,07:23:26
39.898893,116.390422,0,75,39853.3079861111,2009-02-09,07:23:30
39.898894,116.390496,0,75,39853.3080324074,2009-02-09,07:23:34
39.898897,116.390558,0,78,39853.3080787037,2009-02-09,07:23:38
39.898879,116.39062,0,77,39853.3081134259,2009-02-09,07:23:41
39.898868,116.390685,0,77,39853.3081597222,2009-02-09,07:23:45
39.89886,116.390746,0,77,39853.3082060185,2009-02-09,07:23:49
39.898869,116.390805,0,75,39853.3082523148,2009-02-09,07:23:53
39.898879,116.390858,0,70,39853.3083101852,2009-02-09,07:23:58
39.898887,116.390925,0,67,39853.3083680556,2009-02-09,07:24:03
39.898901,116.390989,0,63,39853.3084259259,2009-02-09,07:24:08
39.898894,116.391042,0,60,39853.3084837963,2009-02-09,07:24:13
39.898875,116.391096,0,56,39853.3085416667,2009-02-09,07:24:18
39.898879,116.391162,0,54,39853.308599537,2009-02-09,07:24:23
39.898878,116.391216,0,54,39853.3086574074,2009-02-09,07:24:28
39.89888,116.391276,0,51,39853.3087152778,2009-02-09,07:24:33
39.898887,116.391331,0,51,39853.3087731482,2009-02-09,07:24:38
39.89889,116.391383,0,50,39853.3088310185,2009-02-09,07:24:43
39.898885,116.391447,0,53,39853.3088888889,2009-02-09,07:24:48
39.898871,116.391505,0,54,39853.3089467593,2009-02-09,07:24:53
39.898878,116.391547,0,56,39853.3090046296,2009-02-09,07:24:58
39.898896,116.391603,0,61,39853.3090509259,2009-02-09,07:25:02
39.898894,116.391662,0,65,39853.3091087963,2009-02-09,07:25:07
39.898911,116.391723,0,71,39853.3091550926,2009-02-09,07:25:11
39.898916,116.391775,0,77,39853.309212963,2009-02-09,07:25:16
39.898914,116.39184,0,84,39853.3092708333,2009-02-09,07:25:21
39.898913,116.39191,0,88,39853.3093287037,2009-02-09,07:25:26
39.89891,116.391978,0,92,39853.3093865741,2009-02-09,07:25:31
39.898905,116.392038,0,95,39853.3094444444,2009-02-09,07:25:36
39.898904,116.392097,0,96,39853.3095023148,2009-02-09,07:25:41
39.898907,116.392152,0,96,39853.3095601852,2009-02-09,07:25:46
39.898921,116.392203,0,94,39853.3096180556,2009-02-09,07:25:51
39.898937,116.392263,0,95,39853.3096759259,2009-02-09,07:25:56
39.898961,116.392316,0,95,39853.3097337963,2009-02-09,07:26:01
39.898975,116.39238,0,95,39853.3097916667,2009-02-09,07:26:06
39.898992,116.392422,0,93,39853.309849537,2009-02-09,07:26:11
39.899021,116.392473,0,87,39853.3099074074,2009-02-09,07:26:16
39.899041,116.392533,0,86,39853.3099652778,2009-02-09,07:26:21
39.89903,116.392572,0,86,39853.3100231481,2009-02-09,07:26:26
39.899019,116.392614,0,86,39853.3100810185,2009-02-09,07:26:31
39.899018,116.392657,0,87,39853.3101388889,2009-02-09,07:26:36
39.899014,116.392661,0,87,39853.3101967593,2009-02-09,07:26:41
39.899021,116.392655,0,87,39853.3102546296,2009-02-09,07:26:46
39.899027,116.392653,0,87,39853.3103125,2009-02-09,07:26:51
39.899027,116.392649,0,87,39853.3103703704,2009-02-09,07:26:56
39.899027,116.392649,0,87,39853.3104050926,2009-02-09,07:26:59
39.899029,116.392644,0,87,39853.3104282407,2009-02-09,07:27:01
39.899031,116.392635,0,87,39853.3104861111,2009-02-09,07:27:06
39.899044,116.392604,0,87,39853.3105439815,2009-02-09,07:27:11
39.899042,116.392567,0,87,39853.3106018519,2009-02-09,07:27:16
39.899037,116.392544,0,87,39853.3106597222,2009-02-09,07:27:21
39.89905,116.392555,0,87,39853.3107175926,2009-02-09,07:27:26
39.899049,116.39258,0,87,39853.310775463,2009-02-09,07:27:31
39.9399,116.348059,0,55,39853.3286226852,2009-02-09,07:53:13
39.940282,116.348125,0,188,39853.3286342593,2009-02-09,07:53:14
39.940126,116.348025,0,120,39853.3286458333,2009-02-09,07:53:15
39.9402,116.348058,0,132,39853.3286574074,2009-02-09,07:53:16
39.940149,116.348041,0,135,39853.3286805556,2009-02-09,07:53:18
39.940109,116.347989,0,134,39853.3287037037,2009-02-09,07:53:20
39.940085,116.347969,0,119,39853.3287615741,2009-02-09,07:53:25
39.940121,116.34795,0,118,39853.3288194444,2009-02-09,07:53:30
39.940147,116.347898,0,117,39853.3288773148,2009-02-09,07:53:35
39.940147,116.347898,0,117,39853.328912037,2009-02-09,07:53:38
39.940153,116.347897,0,118,39853.3289351852,2009-02-09,07:53:40
39.940212,116.347902,0,117,39853.3289930556,2009-02-09,07:53:45
39.940255,116.347868,0,125,39853.3290509259,2009-02-09,07:53:50
39.940273,116.347858,0,130,39853.3291087963,2009-02-09,07:53:55
39.940273,116.347858,0,130,39853.3291435185,2009-02-09,07:53:58
39.940276,116.347853,0,130,39853.3291666667,2009-02-09,07:54:00
39.940307,116.347827,0,131,39853.329224537,2009-02-09,07:54:05
39.940332,116.347813,0,131,39853.3292824074,2009-02-09,07:54:10
39.940352,116.347781,0,131,39853.3293402778,2009-02-09,07:54:15
39.940372,116.347723,0,133,39853.3293981481,2009-02-09,07:54:20
39.940395,116.347687,0,133,39853.3294560185,2009-02-09,07:54:25
39.940409,116.347645,0,134,39853.3295138889,2009-02-09,07:54:30
39.940432,116.347611,0,141,39853.3295717593,2009-02-09,07:54:35
39.940469,116.347561,0,139,39853.3296180556,2009-02-09,07:54:39
39.940514,116.347549,0,143,39853.3296759259,2009-02-09,07:54:44
39.940548,116.347532,0,144,39853.3297337963,2009-02-09,07:54:49
39.940533,116.347499,0,145,39853.3297916667,2009-02-09,07:54:54
39.940591,116.347522,0,146,39853.329837963,2009-02-09,07:54:58
39.940625,116.34751,0,146,39853.3298958333,2009-02-09,07:55:03
39.940647,116.347509,0,147,39853.3299537037,2009-02-09,07:55:08
39.94066,116.347512,0,147,39853.3300115741,2009-02-09,07:55:13
39.94066,116.347512,0,147,39853.3300462963,2009-02-09,07:55:16
39.940663,116.347505,0,147,39853.3300694444,2009-02-09,07:55:18
39.940667,116.347495,0,147,39853.3301273148,2009-02-09,07:55:23
39.940675,116.347434,0,148,39853.3301851852,2009-02-09,07:55:28
39.940689,116.347388,0,148,39853.3302430556,2009-02-09,07:55:33
39.940717,116.347332,0,150,39853.3302893518,2009-02-09,07:55:37
39.940684,116.34732,0,152,39853.3303472222,2009-02-09,07:55:42
39.940671,116.347269,0,156,39853.3304050926,2009-02-09,07:55:47
39.940654,116.34724,0,157,39853.330462963,2009-02-09,07:55:52
39.940647,116.347214,0,157,39853.3305208333,2009-02-09,07:55:57
39.940646,116.347217,0,157,39853.3305787037,2009-02-09,07:56:02
39.940646,116.347217,0,157,39853.3306134259,2009-02-09,07:56:05
39.940646,116.347216,0,158,39853.3306365741,2009-02-09,07:56:07
39.940651,116.347205,0,158,39853.3306944444,2009-02-09,07:56:12
39.940632,116.347149,0,158,39853.3307523148,2009-02-09,07:56:17
39.940632,116.347149,0,158,39853.330787037,2009-02-09,07:56:20
39.940639,116.347145,0,158,39853.3308101852,2009-02-09,07:56:22
39.940649,116.347149,0,159,39853.3308680556,2009-02-09,07:56:27
39.940647,116.347146,0,160,39853.3309259259,2009-02-09,07:56:32
39.940647,116.347146,0,160,39853.3309606481,2009-02-09,07:56:35
39.940648,116.347142,0,160,39853.3309837963,2009-02-09,07:56:37
39.940652,116.347131,0,160,39853.3310416667,2009-02-09,07:56:42
39.940676,116.347093,0,160,39853.331099537,2009-02-09,07:56:47
39.940705,116.347036,0,160,39853.3311574074,2009-02-09,07:56:52
39.940753,116.34701,0,160,39853.3312152778,2009-02-09,07:56:57
39.940792,116.347023,0,160,39853.3312731481,2009-02-09,07:57:02
39.940832,116.347072,0,161,39853.3313310185,2009-02-09,07:57:07
39.940906,116.347151,0,161,39853.3313657407,2009-02-09,07:57:10
39.940949,116.347241,0,161,39853.3313773148,2009-02-09,07:57:11
39.941001,116.347302,0,162,39853.3313888889,2009-02-09,07:57:12
39.941008,116.347175,0,162,39853.3314236111,2009-02-09,07:57:15
39.941085,116.347135,0,163,39853.3314351852,2009-02-09,07:57:16
39.941154,116.347118,0,163,39853.3314467593,2009-02-09,07:57:17
39.941226,116.347132,0,164,39853.3314583333,2009-02-09,07:57:18
39.941275,116.347106,0,164,39853.3314814815,2009-02-09,07:57:20
39.941287,116.347039,0,165,39853.3315046296,2009-02-09,07:57:22
39.941295,116.346967,0,167,39853.3315625,2009-02-09,07:57:27
39.941332,116.346919,0,167,39853.3315972222,2009-02-09,07:57:30
39.941366,116.34686,0,167,39853.3316087963,2009-02-09,07:57:31
39.941418,116.346826,0,167,39853.3316319444,2009-02-09,07:57:33
39.941465,116.346824,0,168,39853.3316435185,2009-02-09,07:57:34
39.941497,116.346783,0,170,39853.3317013889,2009-02-09,07:57:39
39.941493,116.346767,0,170,39853.3317592593,2009-02-09,07:57:44
39.941493,116.346765,0,170,39853.3318171296,2009-02-09,07:57:49
39.941492,116.346758,0,170,39853.331875,2009-02-09,07:57:54
39.941491,116.346751,0,170,39853.3319328704,2009-02-09,07:57:59
39.94149,116.346749,0,170,39853.3319907407,2009-02-09,07:58:04
39.941491,116.346743,0,170,39853.3320486111,2009-02-09,07:58:09
39.941491,116.346743,0,170,39853.3320833333,2009-02-09,07:58:12
39.941489,116.346745,0,170,39853.3321064815,2009-02-09,07:58:14
39.941483,116.34676,0,170,39853.3321643519,2009-02-09,07:58:19
39.941464,116.34683,0,171,39853.3322222222,2009-02-09,07:58:24
39.941457,116.3469,0,171,39853.3322453704,2009-02-09,07:58:26
39.941452,116.346913,0,171,39853.3323032407,2009-02-09,07:58:31
39.941449,116.34692,0,171,39853.3323611111,2009-02-09,07:58:36
39.941444,116.346928,0,172,39853.3324189815,2009-02-09,07:58:41
39.941444,116.346928,0,172,39853.3324537037,2009-02-09,07:58:44
39.941439,116.346935,0,173,39853.3324768519,2009-02-09,07:58:46
39.941365,116.34697,0,173,39853.3325347222,2009-02-09,07:58:51
39.941313,116.346985,0,174,39853.3325462963,2009-02-09,07:58:52
39.941277,116.347002,0,175,39853.3326041667,2009-02-09,07:58:57
39.941271,116.347016,0,175,39853.332662037,2009-02-09,07:59:02
39.941267,116.347023,0,175,39853.3327199074,2009-02-09,07:59:07
39.941267,116.347018,0,175,39853.3327777778,2009-02-09,07:59:12
39.941266,116.347014,0,175,39853.3328356481,2009-02-09,07:59:17
39.941266,116.347014,0,175,39853.3328703704,2009-02-09,07:59:20
39.941266,116.347006,0,175,39853.3328935185,2009-02-09,07:59:22
39.941268,116.346995,0,175,39853.3329513889,2009-02-09,07:59:27
39.941226,116.346966,0,177,39853.3329976852,2009-02-09,07:59:31
39.941195,116.346917,0,185,39853.3330555556,2009-02-09,07:59:36
39.941163,116.346867,0,191,39853.3330902778,2009-02-09,07:59:39
39.941149,116.346841,0,198,39853.3331481481,2009-02-09,07:59:44
39.941101,116.346826,0,202,39853.3332060185,2009-02-09,07:59:49
39.941055,116.346816,0,203,39853.3332407407,2009-02-09,07:59:52
39.941029,116.346801,0,207,39853.3332986111,2009-02-09,07:59:57
39.940974,116.346759,0,208,39853.3333333333,2009-02-09,08:00:00
39.940942,116.346736,0,210,39853.3333912037,2009-02-09,08:00:05
39.940905,116.346725,0,216,39853.3334490741,2009-02-09,08:00:10
39.940893,116.346716,0,222,39853.3335069444,2009-02-09,08:00:15
39.940909,116.346705,0,225,39853.3335648148,2009-02-09,08:00:20
39.940909,116.346705,0,225,39853.333599537,2009-02-09,08:00:23
39.940911,116.346711,0,227,39853.3336226852,2009-02-09,08:00:25
39.940911,116.346724,0,230,39853.3336805556,2009-02-09,08:00:30
39.940898,116.346749,0,236,39853.3337384259,2009-02-09,08:00:35
39.940884,116.346769,0,239,39853.3337962963,2009-02-09,08:00:40
39.940891,116.346772,0,243,39853.3338541667,2009-02-09,08:00:45
39.940891,116.346772,0,243,39853.3338888889,2009-02-09,08:00:48
39.940899,116.346773,0,247,39853.333912037,2009-02-09,08:00:50
39.94091,116.346776,0,251,39853.3339699074,2009-02-09,08:00:55
39.940907,116.346763,0,260,39853.3340277778,2009-02-09,08:01:00
39.940898,116.346762,0,264,39853.3340856481,2009-02-09,08:01:05
39.940898,116.346762,0,264,39853.3341203704,2009-02-09,08:01:08
39.940896,116.346767,0,268,39853.3341435185,2009-02-09,08:01:10
39.940875,116.346769,0,269,39853.3342013889,2009-02-09,08:01:15
39.940842,116.346761,0,271,39853.3342592593,2009-02-09,08:01:20
39.940842,116.346776,0,277,39853.3343171296,2009-02-09,08:01:25
39.940835,116.346786,0,281,39853.334375,2009-02-09,08:01:30
39.940833,116.346788,0,285,39853.3344328704,2009-02-09,08:01:35
39.940832,116.346793,0,288,39853.3344907407,2009-02-09,08:01:40
39.940831,116.346794,0,292,39853.3345486111,2009-02-09,08:01:45
39.940827,116.346795,0,295,39853.3346064815,2009-02-09,08:01:50
39.940821,116.346798,0,298,39853.3346643519,2009-02-09,08:01:55
39.940821,116.346798,0,298,39853.3346990741,2009-02-09,08:01:58
39.940821,116.346806,0,301,39853.3347222222,2009-02-09,08:02:00
39.940842,116.346844,0,303,39853.3347800926,2009-02-09,08:02:05
39.940872,116.346859,0,305,39853.334837963,2009-02-09,08:02:10
39.940912,116.346874,0,307,39853.3348958333,2009-02-09,08:02:15
39.940953,116.346894,0,309,39853.3349537037,2009-02-09,08:02:20
39.940997,116.34692,0,312,39853.3350115741,2009-02-09,08:02:25
39.941035,116.346949,0,315,39853.3350694444,2009-02-09,08:02:30
39.941063,116.346987,0,318,39853.3351273148,2009-02-09,08:02:35
39.941083,116.34704,0,321,39853.3351851852,2009-02-09,08:02:40
39.941101,116.347094,0,324,39853.3352430556,2009-02-09,08:02:45
39.941129,116.347146,0,326,39853.3352893519,2009-02-09,08:02:49
39.941159,116.34719,0,327,39853.3353240741,2009-02-09,08:02:52
39.9412,116.347243,0,329,39853.3353703704,2009-02-09,08:02:56
39.941239,116.347275,0,331,39853.3354050926,2009-02-09,08:02:59
39.975244,116.333693,0,174,39853.3405671296,2009-02-09,08:10:25
39.975147,116.333843,0,172,39853.3405787037,2009-02-09,08:10:26
39.975247,116.333819,0,170,39853.3405902778,2009-02-09,08:10:27
39.975206,116.333895,0,134,39853.3406018519,2009-02-09,08:10:28
39.97519,116.333949,0,113,39853.340625,2009-02-09,08:10:30
39.975182,116.333965,0,91,39853.3406481481,2009-02-09,08:10:32
39.975119,116.333986,0,102,39853.3407060185,2009-02-09,08:10:37
39.975126,116.333933,0,99,39853.3407638889,2009-02-09,08:10:42
39.975117,116.333916,0,96,39853.3408217593,2009-02-09,08:10:47
39.975129,116.333861,0,106,39853.3408796296,2009-02-09,08:10:52
39.975096,116.333818,0,105,39853.3409259259,2009-02-09,08:10:56
39.975087,116.333804,0,109,39853.3409837963,2009-02-09,08:11:01
39.975087,116.333804,0,109,39853.3410185185,2009-02-09,08:11:04
39.975087,116.333797,0,109,39853.3410416667,2009-02-09,08:11:06
39.975089,116.333788,0,109,39853.341099537,2009-02-09,08:11:11
39.975045,116.333808,0,108,39853.3411574074,2009-02-09,08:11:16
39.975009,116.333854,0,109,39853.3411921296,2009-02-09,08:11:19
39.974977,116.333882,0,110,39853.34125,2009-02-09,08:11:24
39.974941,116.333902,0,111,39853.3413078704,2009-02-09,08:11:29
39.974937,116.333915,0,111,39853.3413657407,2009-02-09,08:11:34
39.974925,116.333933,0,111,39853.3414236111,2009-02-09,08:11:39
39.974887,116.333989,0,110,39853.3414814815,2009-02-09,08:11:44
39.974851,116.334033,0,110,39853.3415393519,2009-02-09,08:11:49
39.974833,116.334053,0,110,39853.3415972222,2009-02-09,08:11:54
39.974819,116.334077,0,110,39853.3416550926,2009-02-09,08:11:59
39.973127,116.300239,0,208,39853.3550231481,2009-02-09,08:31:14
39.97314,116.300201,0,196,39853.3550347222,2009-02-09,08:31:15
39.973178,116.300159,0,190,39853.3550462963,2009-02-09,08:31:16
39.973233,116.300164,0,208,39853.3550578704,2009-02-09,08:31:17
39.973254,116.30019,0,231,39853.3550694444,2009-02-09,08:31:18
39.973234,116.300216,0,251,39853.3551041667,2009-02-09,08:31:21
39.973211,116.300263,0,280,39853.3551273148,2009-02-09,08:31:23
39.973151,116.300263,0,274,39853.3551736111,2009-02-09,08:31:27
39.973108,116.30029,0,281,39853.3552083333,2009-02-09,08:31:30
39.973065,116.300304,0,282,39853.3552662037,2009-02-09,08:31:35
39.973015,116.300309,0,279,39853.3553009259,2009-02-09,08:31:38
39.972975,116.30033,0,290,39853.3553587963,2009-02-09,08:31:43
39.972957,116.300322,0,293,39853.3554166667,2009-02-09,08:31:48
39.972944,116.300334,0,292,39853.355474537,2009-02-09,08:31:53
39.972937,116.300335,0,290,39853.3555324074,2009-02-09,08:31:58
39.972937,116.300335,0,290,39853.3555671296,2009-02-09,08:32:01
39.972933,116.30034,0,290,39853.3555902778,2009-02-09,08:32:03
39.972883,116.300349,0,290,39853.3556481482,2009-02-09,08:32:08
39.972851,116.300339,0,294,39853.3557060185,2009-02-09,08:32:13
39.972829,116.300305,0,299,39853.3557638889,2009-02-09,08:32:18
39.972829,116.300305,0,299,39853.3557986111,2009-02-09,08:32:21
39.97283,116.300308,0,300,39853.3558217593,2009-02-09,08:32:23
39.972782,116.300284,0,300,39853.3558796296,2009-02-09,08:32:28
39.972745,116.300252,0,297,39853.3559259259,2009-02-09,08:32:32
39.97271,116.300255,0,295,39853.3559837963,2009-02-09,08:32:37
39.972658,116.30029,0,296,39853.3560185185,2009-02-09,08:32:40
39.972607,116.300315,0,296,39853.3560648148,2009-02-09,08:32:44
39.972563,116.300318,0,297,39853.3561226852,2009-02-09,08:32:49
39.972517,116.300307,0,299,39853.3561689815,2009-02-09,08:32:53
39.972478,116.300259,0,297,39853.3562152778,2009-02-09,08:32:57
39.972439,116.300275,0,300,39853.3562731481,2009-02-09,08:33:02
39.972398,116.300312,0,303,39853.3563310185,2009-02-09,08:33:07
39.972359,116.30034,0,304,39853.3563773148,2009-02-09,08:33:11
39.972315,116.300391,0,306,39853.3564236111,2009-02-09,08:33:15
39.972272,116.300437,0,308,39853.3564583333,2009-02-09,08:33:18
39.972235,116.30047,0,311,39853.3564930556,2009-02-09,08:33:21
39.972181,116.300494,0,312,39853.3565277778,2009-02-09,08:33:24
39.972136,116.300471,0,314,39853.3565509259,2009-02-09,08:33:26
39.972071,116.300492,0,316,39853.3565972222,2009-02-09,08:33:30
39.972022,116.300516,0,319,39853.3566319444,2009-02-09,08:33:33
39.971984,116.300594,0,325,39853.3566666667,2009-02-09,08:33:36
39.971946,116.300643,0,329,39853.356712963,2009-02-09,08:33:40
39.971885,116.300666,0,333,39853.3567476852,2009-02-09,08:33:43
39.971833,116.300686,0,337,39853.3567939815,2009-02-09,08:33:47
39.971793,116.3007,0,342,39853.3568518519,2009-02-09,08:33:52
39.971746,116.300699,0,347,39853.3568981481,2009-02-09,08:33:56
39.971728,116.300645,0,350,39853.3569212963,2009-02-09,08:33:58
39.971741,116.300566,0,349,39853.3569675926,2009-02-09,08:34:02
39.971697,116.300543,0,352,39853.3570138889,2009-02-09,08:34:06
39.971702,116.300483,0,349,39853.3570601852,2009-02-09,08:34:10
39.971664,116.300429,0,353,39853.3570949074,2009-02-09,08:34:13
39.971608,116.300383,0,358,39853.3571296296,2009-02-09,08:34:16
39.971583,116.300357,0,360,39853.3571875,2009-02-09,08:34:21
39.971565,116.300334,0,365,39853.3572453704,2009-02-09,08:34:26
39.971541,116.300355,0,366,39853.3573032407,2009-02-09,08:34:31
39.97153,116.300363,0,365,39853.3573611111,2009-02-09,08:34:36
39.971501,116.300385,0,367,39853.3574189815,2009-02-09,08:34:41
39.971465,116.300402,0,368,39853.3574768519,2009-02-09,08:34:46
39.97141,116.30041,0,372,39853.3575347222,2009-02-09,08:34:51
39.971366,116.300426,0,374,39853.3575810185,2009-02-09,08:34:55
39.971318,116.300432,0,370,39853.3576157407,2009-02-09,08:34:58
39.971284,116.300436,0,371,39853.3576736111,2009-02-09,08:35:03
39.971285,116.300427,0,372,39853.3577314815,2009-02-09,08:35:08
39.971285,116.300427,0,372,39853.3577662037,2009-02-09,08:35:11
39.971282,116.300421,0,372,39853.3577893519,2009-02-09,08:35:13
39.971257,116.300422,0,373,39853.3578472222,2009-02-09,08:35:18
39.971212,116.300443,0,373,39853.3578703704,2009-02-09,08:35:20
39.971166,116.300452,0,373,39853.3578935185,2009-02-09,08:35:22
39.971118,116.30044,0,372,39853.3579166667,2009-02-09,08:35:24
39.97106,116.300421,0,371,39853.3579513889,2009-02-09,08:35:27
39.971006,116.300421,0,373,39853.3579861111,2009-02-09,08:35:30
39.970958,116.300418,0,371,39853.3580092593,2009-02-09,08:35:32
39.97089,116.300432,0,371,39853.3580555556,2009-02-09,08:35:36
39.970829,116.300443,0,372,39853.3581018519,2009-02-09,08:35:40
39.970774,116.300438,0,372,39853.3581481481,2009-02-09,08:35:44
39.970701,116.300432,0,368,39853.3581712963,2009-02-09,08:35:46
39.970647,116.300418,0,365,39853.3582060185,2009-02-09,08:35:49
39.970597,116.300419,0,365,39853.3582523148,2009-02-09,08:35:53
39.970549,116.300431,0,364,39853.3582986111,2009-02-09,08:35:57
39.970498,116.300473,0,365,39853.3583564815,2009-02-09,08:36:02
39.97045,116.300444,0,363,39853.3583912037,2009-02-09,08:36:05
39.97041,116.300415,0,361,39853.3584143519,2009-02-09,08:36:07
39.97037,116.300383,0,359,39853.3584490741,2009-02-09,08:36:10
39.970322,116.300383,0,359,39853.3585069444,2009-02-09,08:36:15
39.970285,116.300364,0,358,39853.3585648148,2009-02-09,08:36:20
39.970254,116.300354,0,357,39853.3586226852,2009-02-09,08:36:25
39.970214,116.300338,0,357,39853.3586805556,2009-02-09,08:36:30
39.970216,116.300326,0,357,39853.3586921296,2009-02-09,08:36:31
39.970184,116.300292,0,356,39853.35875,2009-02-09,08:36:36
39.970147,116.300296,0,355,39853.3588078704,2009-02-09,08:36:41
39.970102,116.300334,0,353,39853.3588657407,2009-02-09,08:36:46
39.970045,116.300345,0,350,39853.3589236111,2009-02-09,08:36:51
39.969994,116.300357,0,348,39853.3589814815,2009-02-09,08:36:56
39.969948,116.300362,0,344,39853.3590393519,2009-02-09,08:37:01
39.969897,116.30037,0,340,39853.3590972222,2009-02-09,08:37:06
39.969855,116.300389,0,337,39853.3591550926,2009-02-09,08:37:11
39.969808,116.300385,0,331,39853.3592013889,2009-02-09,08:37:15
39.969742,116.300393,0,321,39853.3592592593,2009-02-09,08:37:20
39.969719,116.300477,0,309,39853.3592939815,2009-02-09,08:37:23
39.969693,116.300527,0,303,39853.3593287037,2009-02-09,08:37:26
39.969675,116.300579,0,297,39853.3593634259,2009-02-09,08:37:29
39.96965,116.300637,0,290,39853.3594097222,2009-02-09,08:37:33
39.969632,116.300707,0,284,39853.3594560185,2009-02-09,08:37:37
39.969595,116.300752,0,273,39853.3594907407,2009-02-09,08:37:40
39.969561,116.300792,0,270,39853.3595486111,2009-02-09,08:37:45
39.969561,116.300792,0,270,39853.3595833333,2009-02-09,08:37:48
39.96956,116.300794,0,269,39853.3596064815,2009-02-09,08:37:50
39.969551,116.300826,0,268,39853.3596643518,2009-02-09,08:37:55
39.969543,116.300884,0,267,39853.3596875,2009-02-09,08:37:57
39.969489,116.300937,0,263,39853.3597106481,2009-02-09,08:37:59
39.969447,116.300977,0,260,39853.3597337963,2009-02-09,08:38:01
39.969403,116.301019,0,253,39853.3597800926,2009-02-09,08:38:05
39.969365,116.301044,0,244,39853.3598148148,2009-02-09,08:38:08
39.969325,116.301062,0,236,39853.3598611111,2009-02-09,08:38:12
39.969288,116.301082,0,227,39853.3599074074,2009-02-09,08:38:16
39.969247,116.301062,0,216,39853.3599652778,2009-02-09,08:38:21
39.969221,116.301047,0,203,39853.3600231481,2009-02-09,08:38:26
39.969185,116.301034,0,191,39853.3600810185,2009-02-09,08:38:31
39.969148,116.301021,0,186,39853.3601388889,2009-02-09,08:38:36
39.969098,116.301013,0,178,39853.3601967593,2009-02-09,08:38:41
39.969049,116.301037,0,171,39853.3602546296,2009-02-09,08:38:46
39.969017,116.301062,0,162,39853.3603009259,2009-02-09,08:38:50
39.968978,116.301087,0,153,39853.3603587963,2009-02-09,08:38:55
39.968938,116.301119,0,148,39853.3604050926,2009-02-09,08:38:59
39.968894,116.301134,0,141,39853.360462963,2009-02-09,08:39:04
39.968863,116.30115,0,132,39853.3605208333,2009-02-09,08:39:09
39.968837,116.301157,0,125,39853.3605787037,2009-02-09,08:39:14
39.9688,116.301168,0,120,39853.3606365741,2009-02-09,08:39:19
39.96877,116.301165,0,118,39853.3606944444,2009-02-09,08:39:24
39.968738,116.301204,0,113,39853.3607523148,2009-02-09,08:39:29
39.968706,116.301235,0,112,39853.3608101852,2009-02-09,08:39:34
39.968655,116.30118,0,118,39853.3608680556,2009-02-09,08:39:39
39.968612,116.30117,0,122,39853.3609259259,2009-02-09,08:39:44
39.968565,116.301203,0,121,39853.3609837963,2009-02-09,08:39:49
39.968533,116.301225,0,119,39853.3610416667,2009-02-09,08:39:54
39.968487,116.301243,0,120,39853.361099537,2009-02-09,08:39:59
39.968436,116.30126,0,119,39853.3611574074,2009-02-09,08:40:04
39.968384,116.301252,0,115,39853.3612152778,2009-02-09,08:40:09
39.968311,116.301148,0,130,39853.3612384259,2009-02-09,08:40:11
39.968257,116.301144,0,135,39853.3612962963,2009-02-09,08:40:16
39.968201,116.301138,0,140,39853.3613541667,2009-02-09,08:40:21
39.968156,116.30114,0,143,39853.361412037,2009-02-09,08:40:26
39.968109,116.301148,0,145,39853.3614467593,2009-02-09,08:40:29
39.968059,116.301163,0,143,39853.3615046296,2009-02-09,08:40:34
39.968007,116.30116,0,142,39853.3615625,2009-02-09,08:40:39
39.967963,116.301177,0,140,39853.3616203704,2009-02-09,08:40:44
39.967914,116.301189,0,135,39853.3616782407,2009-02-09,08:40:49
39.967875,116.301207,0,133,39853.3617361111,2009-02-09,08:40:54
39.967834,116.301199,0,131,39853.3617939815,2009-02-09,08:40:59
39.967783,116.301214,0,130,39853.3618518518,2009-02-09,08:41:04
39.967737,116.30121,0,129,39853.3618981481,2009-02-09,08:41:08
39.967686,116.301214,0,128,39853.3619560185,2009-02-09,08:41:13
39.967637,116.301231,0,129,39853.3620138889,2009-02-09,08:41:18
39.967585,116.301239,0,128,39853.3620717593,2009-02-09,08:41:23
39.967531,116.301232,0,131,39853.3621296296,2009-02-09,08:41:28
39.967478,116.301243,0,132,39853.3621875,2009-02-09,08:41:33
39.967433,116.301242,0,133,39853.3622337963,2009-02-09,08:41:37
39.967391,116.301256,0,131,39853.3622916667,2009-02-09,08:41:42
39.967341,116.301277,0,128,39853.362349537,2009-02-09,08:41:47
39.967302,116.301294,0,123,39853.3624074074,2009-02-09,08:41:52
39.967253,116.301303,0,118,39853.3624652778,2009-02-09,08:41:57
39.967198,116.301295,0,121,39853.3625231481,2009-02-09,08:42:02
39.967144,116.301297,0,124,39853.3625810185,2009-02-09,08:42:07
39.967094,116.301299,0,123,39853.3626388889,2009-02-09,08:42:12
39.967046,116.301292,0,126,39853.3626736111,2009-02-09,08:42:15
39.967013,116.301305,0,130,39853.3627314815,2009-02-09,08:42:20
39.966967,116.30132,0,131,39853.3627777778,2009-02-09,08:42:24
39.966915,116.301324,0,134,39853.3628356481,2009-02-09,08:42:29
39.966862,116.301328,0,135,39853.3628935185,2009-02-09,08:42:34
39.966812,116.301339,0,136,39853.3629513889,2009-02-09,08:42:39
39.966766,116.301344,0,137,39853.3630092593,2009-02-09,08:42:44
39.966721,116.301347,0,137,39853.3630555556,2009-02-09,08:42:48
39.966676,116.301361,0,140,39853.3631134259,2009-02-09,08:42:53
39.96663,116.301364,0,142,39853.3631712963,2009-02-09,08:42:58
39.966576,116.301384,0,139,39853.3632291667,2009-02-09,08:43:03
39.966529,116.301412,0,133,39853.363287037,2009-02-09,08:43:08
39.966494,116.301427,0,125,39853.3633449074,2009-02-09,08:43:13
39.966453,116.301427,0,121,39853.3634027778,2009-02-09,08:43:18
39.966401,116.301414,0,122,39853.3634490741,2009-02-09,08:43:22
39.966347,116.301421,0,119,39853.3635069444,2009-02-09,08:43:27
39.966301,116.30144,0,114,39853.3635648148,2009-02-09,08:43:32
39.966252,116.301453,0,116,39853.3636226852,2009-02-09,08:43:37
39.966211,116.301474,0,113,39853.3636805556,2009-02-09,08:43:42
39.966166,116.301482,0,112,39853.3637384259,2009-02-09,08:43:47
39.966122,116.301488,0,111,39853.3637962963,2009-02-09,08:43:52
39.966089,116.301506,0,111,39853.3638541667,2009-02-09,08:43:57
39.966064,116.301489,0,111,39853.363912037,2009-02-09,08:44:02
39.966013,116.301487,0,109,39853.3639583333,2009-02-09,08:44:06
39.96597,116.301482,0,105,39853.3639930556,2009-02-09,08:44:09
39.965924,116.30148,0,105,39853.3640509259,2009-02-09,08:44:14
39.965878,116.301498,0,103,39853.3641087963,2009-02-09,08:44:19
39.965829,116.301517,0,107,39853.3641666667,2009-02-09,08:44:24
39.965786,116.301502,0,108,39853.364212963,2009-02-09,08:44:28
39.965738,116.301487,0,114,39853.3642592593,2009-02-09,08:44:32
39.96569,116.301498,0,121,39853.3643171296,2009-02-09,08:44:37
39.965671,116.301539,0,123,39853.364375,2009-02-09,08:44:42
39.965664,116.301598,0,123,39853.3644328704,2009-02-09,08:44:47
39.965667,116.30166,0,128,39853.3644791667,2009-02-09,08:44:51
39.965687,116.30171,0,129,39853.364537037,2009-02-09,08:44:56
39.965677,116.301774,0,129,39853.3645949074,2009-02-09,08:45:01
39.965681,116.301837,0,132,39853.3646527778,2009-02-09,08:45:06
39.96569,116.301894,0,130,39853.3646990741,2009-02-09,08:45:10
39.965696,116.301945,0,131,39853.3647569444,2009-02-09,08:45:15
39.965667,116.301994,0,134,39853.3648032407,2009-02-09,08:45:19
39.965651,116.302048,0,138,39853.3648611111,2009-02-09,08:45:24
39.965663,116.302107,0,137,39853.3649189815,2009-02-09,08:45:29
39.965665,116.302168,0,140,39853.3649652778,2009-02-09,08:45:33
39.965658,116.302231,0,141,39853.3650231481,2009-02-09,08:45:38
39.965656,116.302296,0,143,39853.3650694444,2009-02-09,08:45:42
39.96567,116.302359,0,141,39853.3651273148,2009-02-09,08:45:47
39.965667,116.30242,0,142,39853.3651851852,2009-02-09,08:45:52
39.965688,116.302481,0,142,39853.3652430556,2009-02-09,08:45:57
39.965719,116.302536,0,142,39853.3652893519,2009-02-09,08:46:01
39.965721,116.302614,0,141,39853.3653472222,2009-02-09,08:46:06
39.965719,116.302665,0,139,39853.3654050926,2009-02-09,08:46:11
39.96568,116.302696,0,140,39853.3654513889,2009-02-09,08:46:15
39.965701,116.302762,0,143,39853.3655092593,2009-02-09,08:46:20
39.965707,116.302835,0,145,39853.3655671296,2009-02-09,08:46:25
39.965699,116.302892,0,145,39853.365625,2009-02-09,08:46:30
39.965701,116.302912,0,146,39853.3656828704,2009-02-09,08:46:35
39.965699,116.302941,0,144,39853.3657407407,2009-02-09,08:46:40
39.965727,116.302999,0,144,39853.365787037,2009-02-09,08:46:44
39.965727,116.30306,0,142,39853.3658449074,2009-02-09,08:46:49
39.965719,116.303121,0,141,39853.3659027778,2009-02-09,08:46:54
39.965711,116.303181,0,142,39853.3659606481,2009-02-09,08:46:59
39.965675,116.303228,0,141,39853.3660185185,2009-02-09,08:47:04
39.965669,116.303288,0,142,39853.3660648148,2009-02-09,08:47:08
39.965656,116.303344,0,144,39853.3661226852,2009-02-09,08:47:13
39.96567,116.303415,0,146,39853.3661805556,2009-02-09,08:47:18
39.965674,116.303461,0,147,39853.3662384259,2009-02-09,08:47:23
39.965659,116.303515,0,150,39853.3662847222,2009-02-09,08:47:27
39.965675,116.303542,0,150,39853.3663425926,2009-02-09,08:47:32
39.965652,116.303562,0,152,39853.366400463,2009-02-09,08:47:37
39.965636,116.303568,0,155,39853.3664583333,2009-02-09,08:47:42
39.965626,116.303591,0,158,39853.3665162037,2009-02-09,08:47:47
39.965582,116.303597,0,162,39853.3665740741,2009-02-09,08:47:52
39.965604,116.303526,0,163,39853.3665972222,2009-02-09,08:47:54
39.965616,116.303542,0,165,39853.3666550926,2009-02-09,08:47:59
39.965614,116.303595,0,166,39853.366712963,2009-02-09,08:48:04
39.965598,116.303658,0,171,39853.3667476852,2009-02-09,08:48:07
39.965559,116.303714,0,170,39853.3667824074,2009-02-09,08:48:10
39.965508,116.303756,0,168,39853.3668171296,2009-02-09,08:48:13
39.965486,116.303809,0,169,39853.3668518519,2009-02-09,08:48:16
39.965491,116.303869,0,166,39853.3669097222,2009-02-09,08:48:21
39.965505,116.303924,0,168,39853.3669444444,2009-02-09,08:48:24
39.965586,116.303953,0,168,39853.3669560185,2009-02-09,08:48:25
39.965545,116.303981,0,168,39853.3669907407,2009-02-09,08:48:28
39.965534,116.30405,0,167,39853.3670486111,2009-02-09,08:48:33
39.965532,116.304112,0,167,39853.3671064815,2009-02-09,08:48:38
39.965526,116.304181,0,164,39853.3671643519,2009-02-09,08:48:43
39.965534,116.304235,0,161,39853.3672222222,2009-02-09,08:48:48
39.965544,116.304303,0,159,39853.3672800926,2009-02-09,08:48:53
39.965545,116.304325,0,159,39853.367337963,2009-02-09,08:48:58
39.965547,116.304323,0,159,39853.3673958333,2009-02-09,08:49:03
39.965547,116.304321,0,159,39853.3674537037,2009-02-09,08:49:08
39.965549,116.304317,0,159,39853.3675115741,2009-02-09,08:49:13
39.965549,116.304317,0,159,39853.3675462963,2009-02-09,08:49:16
39.96555,116.304316,0,159,39853.3675694444,2009-02-09,08:49:18
39.965547,116.304337,0,159,39853.3676273148,2009-02-09,08:49:23
39.965549,116.304409,0,159,39853.3676736111,2009-02-09,08:49:27
39.96555,116.304471,0,159,39853.3677083333,2009-02-09,08:49:30
39.965551,116.30454,0,160,39853.3677430556,2009-02-09,08:49:33
39.965555,116.304619,0,160,39853.3677777778,2009-02-09,08:49:36
39.965551,116.304687,0,160,39853.3678125,2009-02-09,08:49:39
39.965541,116.304757,0,160,39853.3678587963,2009-02-09,08:49:43
39.965856,116.305464,0,190,39853.3686805556,2009-02-09,08:50:54
39.965861,116.305461,0,189,39853.3687384259,2009-02-09,08:50:59
39.965865,116.305454,0,189,39853.3687962963,2009-02-09,08:51:04
39.96587,116.305448,0,188,39853.3688541667,2009-02-09,08:51:09
39.965874,116.305443,0,188,39853.368912037,2009-02-09,08:51:14
39.965877,116.305441,0,188,39853.3689699074,2009-02-09,08:51:19
39.965879,116.305442,0,188,39853.3690277778,2009-02-09,08:51:24
39.965879,116.305448,0,187,39853.3690856481,2009-02-09,08:51:29
39.965879,116.305448,0,187,39853.3691203704,2009-02-09,08:51:32
39.965878,116.305456,0,187,39853.3691435185,2009-02-09,08:51:34
39.965875,116.305241,0,186,39853.3691782407,2009-02-09,08:51:37
39.965875,116.305091,0,185,39853.3691898148,2009-02-09,08:51:38
39.965877,116.304998,0,185,39853.3692013889,2009-02-09,08:51:39
39.965879,116.304925,0,185,39853.369212963,2009-02-09,08:51:40
39.965878,116.304864,0,185,39853.3692361111,2009-02-09,08:51:42
39.965886,116.304837,0,186,39853.3692939815,2009-02-09,08:51:47
39.96589,116.304834,0,186,39853.3693518518,2009-02-09,08:51:52
39.965894,116.304841,0,186,39853.3694097222,2009-02-09,08:51:57
39.965894,116.304841,0,186,39853.3694444444,2009-02-09,08:52:00
39.965891,116.304848,0,186,39853.3694675926,2009-02-09,08:52:02
39.965889,116.304888,0,186,39853.369525463,2009-02-09,08:52:07
39.965887,116.304958,0,186,39853.3695717593,2009-02-09,08:52:11
39.965894,116.305023,0,186,39853.3696180556,2009-02-09,08:52:15
39.965904,116.305083,0,187,39853.3696643518,2009-02-09,08:52:19
39.965931,116.305148,0,187,39853.3697106481,2009-02-09,08:52:23
39.965957,116.305205,0,187,39853.3697453704,2009-02-09,08:52:26
39.965987,116.305272,0,187,39853.3697800926,2009-02-09,08:52:29
39.966008,116.305324,0,187,39853.3698032407,2009-02-09,08:52:31
39.966022,116.305382,0,187,39853.369837963,2009-02-09,08:52:34
39.965563,116.304632,0,179,39853.3703587963,2009-02-09,08:53:19
39.965564,116.304629,0,179,39853.3704166667,2009-02-09,08:53:24
39.965564,116.304629,0,180,39853.370474537,2009-02-09,08:53:29
39.965564,116.304629,0,180,39853.3705092593,2009-02-09,08:53:32
39.965563,116.304634,0,180,39853.3705324074,2009-02-09,08:53:34
39.965566,116.30473,0,181,39853.3705902778,2009-02-09,08:53:39
39.965582,116.304814,0,182,39853.3706134259,2009-02-09,08:53:41
39.965603,116.304892,0,182,39853.3706365741,2009-02-09,08:53:43
39.96565,116.304918,0,184,39853.3706944444,2009-02-09,08:53:48
39.965697,116.304921,0,184,39853.3707523148,2009-02-09,08:53:53
39.965748,116.304913,0,185,39853.3708101852,2009-02-09,08:53:58
39.965807,116.304737,0,185,39853.3708680556,2009-02-09,08:54:03
39.965831,116.304666,0,185,39853.3708912037,2009-02-09,08:54:05
39.965882,116.304662,0,185,39853.3709490741,2009-02-09,08:54:10
39.965927,116.304653,0,186,39853.3710069444,2009-02-09,08:54:15
39.965964,116.304629,0,186,39853.3710648148,2009-02-09,08:54:20
39.965943,116.304608,0,186,39853.3711226852,2009-02-09,08:54:25
39.965909,116.304585,0,186,39853.3711805556,2009-02-09,08:54:30
39.9659,116.304378,0,186,39853.3712268519,2009-02-09,08:54:34
39.965891,116.30428,0,186,39853.3712384259,2009-02-09,08:54:35
39.965886,116.304161,0,186,39853.37125,2009-02-09,08:54:36
39.96588,116.304053,0,186,39853.3712731482,2009-02-09,08:54:38
39.965874,116.303972,0,186,39853.3713078704,2009-02-09,08:54:41
39.965853,116.303912,0,186,39853.3713541667,2009-02-09,08:54:45
39.965814,116.303868,0,185,39853.371412037,2009-02-09,08:54:50
39.965791,116.303845,0,185,39853.3714699074,2009-02-09,08:54:55
39.965779,116.303847,0,185,39853.3715277778,2009-02-09,08:55:00
39.965756,116.3039,0,185,39853.3715856481,2009-02-09,08:55:05
39.96575,116.303928,0,185,39853.3716435185,2009-02-09,08:55:10
39.96575,116.304,0,185,39853.3716782407,2009-02-09,08:55:13
39.965756,116.304075,0,184,39853.371724537,2009-02-09,08:55:17
39.96575,116.30411,0,185,39853.3717824074,2009-02-09,08:55:22
39.965721,116.304131,0,185,39853.3718402778,2009-02-09,08:55:27
39.965691,116.304165,0,185,39853.3718981481,2009-02-09,08:55:32
39.965691,116.30421,0,186,39853.3719560185,2009-02-09,08:55:37
39.965689,116.304255,0,186,39853.3720138889,2009-02-09,08:55:42
39.965668,116.304301,0,187,39853.3720717593,2009-02-09,08:55:47
39.965644,116.30434,0,188,39853.3721296296,2009-02-09,08:55:52
39.965606,116.304386,0,189,39853.3721759259,2009-02-09,08:55:56
[truncated: 4,772 more chars]
