# Supplementary material for: Research on differential privacy protection method based on user tendency
Source: PLoS One. 2023 Oct 26;18(10):e0288823. doi: 10.1371/journal.pone.0288823 (PMC10602288; doi:10.1371/journal.pone.0288823)
Supplement: S2 Data — (ZIP) [file pone.0288823.s002.zip › Data 5-2/022/Trajectory/20090210010335.plt]

Geolife trajectory
WGS 84
Altitude is in Feet
Reserved 3
0,2,255,My Track,0,0,2,8421376
0
39.969823,116.301854,0,492,39854.0441550926,2009-02-10,01:03:35
39.969725,116.301778,0,492,39854.0441782407,2009-02-10,01:03:37
39.969766,116.301817,0,492,39854.0441898148,2009-02-10,01:03:38
39.969664,116.301875,0,492,39854.044224537,2009-02-10,01:03:41
39.969543,116.301923,0,492,39854.0442592593,2009-02-10,01:03:44
39.969452,116.301951,0,492,39854.0442939815,2009-02-10,01:03:47
39.969391,116.301989,0,492,39854.0443055556,2009-02-10,01:03:48
39.969307,116.302011,0,491,39854.0443287037,2009-02-10,01:03:50
39.969244,116.302026,0,491,39854.0443518519,2009-02-10,01:03:52
39.969196,116.30202,0,491,39854.0443981481,2009-02-10,01:03:56
39.969221,116.301966,0,490,39854.0444212963,2009-02-10,01:03:58
39.969231,116.301898,0,490,39854.0444675926,2009-02-10,01:04:02
39.969263,116.301801,0,490,39854.0444907407,2009-02-10,01:04:04
39.969302,116.301729,0,490,39854.0445023148,2009-02-10,01:04:05
39.96937,116.301651,0,491,39854.0445138889,2009-02-10,01:04:06
39.969406,116.301605,0,491,39854.044525463,2009-02-10,01:04:07
39.969453,116.301538,0,491,39854.044537037,2009-02-10,01:04:08
39.969465,116.30146,0,491,39854.0445601852,2009-02-10,01:04:10
39.969456,116.301401,0,490,39854.0445949074,2009-02-10,01:04:13
39.969462,116.301343,0,490,39854.0446412037,2009-02-10,01:04:17
39.969466,116.301279,0,489,39854.0446875,2009-02-10,01:04:21
39.969463,116.30122,0,488,39854.0447222222,2009-02-10,01:04:24
39.969487,116.301164,0,487,39854.0447800926,2009-02-10,01:04:29
39.969539,116.301171,0,488,39854.0448263889,2009-02-10,01:04:33
39.969585,116.301165,0,488,39854.0448726852,2009-02-10,01:04:37
39.969618,116.301124,0,487,39854.0449189815,2009-02-10,01:04:41
39.969659,116.301111,0,487,39854.0449768519,2009-02-10,01:04:46
39.969711,116.301067,0,487,39854.0450115741,2009-02-10,01:04:49
39.96976,116.301048,0,488,39854.0450462963,2009-02-10,01:04:52
39.969788,116.300978,0,488,39854.0450694444,2009-02-10,01:04:54
39.96981,116.300889,0,488,39854.0450925926,2009-02-10,01:04:56
39.969747,116.300079,0,862,39854.0451157407,2009-02-10,01:04:58
39.969757,116.300033,0,842,39854.045150463,2009-02-10,01:05:01
39.969781,116.300065,0,824,39854.0451851852,2009-02-10,01:05:04
39.96981,116.300118,0,808,39854.0452199074,2009-02-10,01:05:07
39.969841,116.300151,0,792,39854.0452546296,2009-02-10,01:05:10
39.969864,116.300151,0,777,39854.0452893519,2009-02-10,01:05:13
39.969905,116.300111,0,766,39854.0453240741,2009-02-10,01:05:16
39.96994,116.300108,0,752,39854.0453703704,2009-02-10,01:05:20
39.969968,116.300107,0,738,39854.0454050926,2009-02-10,01:05:23
39.969986,116.300137,0,724,39854.0454398148,2009-02-10,01:05:26
39.970015,116.300144,0,706,39854.0454861111,2009-02-10,01:05:30
39.970039,116.300189,0,689,39854.0455324074,2009-02-10,01:05:34
39.970064,116.300201,0,675,39854.0455787037,2009-02-10,01:05:38
39.970087,116.300197,0,661,39854.0456365741,2009-02-10,01:05:43
39.97011,116.300211,0,652,39854.0456944444,2009-02-10,01:05:48
39.970121,116.300213,0,649,39854.0457523148,2009-02-10,01:05:53
39.970144,116.300244,0,646,39854.0458101852,2009-02-10,01:05:58
39.970164,116.300276,0,642,39854.0458680556,2009-02-10,01:06:03
39.970184,116.300299,0,640,39854.0459259259,2009-02-10,01:06:08
39.970202,116.30032,0,638,39854.0459837963,2009-02-10,01:06:13
39.970214,116.300343,0,637,39854.0460416667,2009-02-10,01:06:18
39.970228,116.300359,0,636,39854.046099537,2009-02-10,01:06:23
39.970232,116.300368,0,636,39854.0461574074,2009-02-10,01:06:28
39.970231,116.300376,0,635,39854.0462152778,2009-02-10,01:06:33
39.970229,116.300383,0,635,39854.0462731481,2009-02-10,01:06:38
39.970225,116.300389,0,635,39854.0463310185,2009-02-10,01:06:43
39.970225,116.300391,0,635,39854.0463888889,2009-02-10,01:06:48
39.970229,116.300388,0,634,39854.0464467593,2009-02-10,01:06:53
39.97023,116.300396,0,632,39854.0465046296,2009-02-10,01:06:58
39.970236,116.300399,0,632,39854.0465625,2009-02-10,01:07:03
39.970243,116.300393,0,632,39854.0466203704,2009-02-10,01:07:08
39.970243,116.300393,0,632,39854.0466550926,2009-02-10,01:07:11
39.970245,116.300388,0,626,39854.0466782407,2009-02-10,01:07:13
39.970248,116.300407,0,623,39854.0467361111,2009-02-10,01:07:18
39.970263,116.300408,0,622,39854.0467939815,2009-02-10,01:07:23
39.970266,116.300408,0,622,39854.0468518519,2009-02-10,01:07:28
39.970266,116.300408,0,622,39854.0468865741,2009-02-10,01:07:31
39.970265,116.30041,0,622,39854.0469097222,2009-02-10,01:07:33
39.970279,116.300397,0,621,39854.0469675926,2009-02-10,01:07:38
39.970261,116.300517,0,610,39854.0469791667,2009-02-10,01:07:39
39.970343,116.300385,0,591,39854.0470138889,2009-02-10,01:07:42
39.970372,116.300266,0,584,39854.047025463,2009-02-10,01:07:43
39.970483,116.300268,0,578,39854.0470601852,2009-02-10,01:07:46
39.970527,116.300283,0,578,39854.0470717593,2009-02-10,01:07:47
39.970578,116.300292,0,578,39854.0470949074,2009-02-10,01:07:49
39.970624,116.300278,0,577,39854.0471296296,2009-02-10,01:07:52
39.97067,116.300281,0,572,39854.0471643518,2009-02-10,01:07:55
39.970669,116.300282,0,566,39854.0472222222,2009-02-10,01:08:00
39.970671,116.300282,0,566,39854.0472800926,2009-02-10,01:08:05
39.970671,116.300282,0,566,39854.0473148148,2009-02-10,01:08:08
39.970664,116.30029,0,565,39854.047337963,2009-02-10,01:08:10
39.970635,116.30031,0,563,39854.0473958333,2009-02-10,01:08:15
39.970631,116.300314,0,559,39854.0474537037,2009-02-10,01:08:20
39.970632,116.300317,0,558,39854.0475115741,2009-02-10,01:08:25
39.970626,116.300319,0,558,39854.0475694444,2009-02-10,01:08:30
39.970628,116.300316,0,557,39854.0476273148,2009-02-10,01:08:35
39.970625,116.300316,0,557,39854.0476851852,2009-02-10,01:08:40
39.970619,116.300323,0,556,39854.0477430556,2009-02-10,01:08:45
39.970616,116.300326,0,554,39854.0478009259,2009-02-10,01:08:50
39.970617,116.300329,0,553,39854.0478587963,2009-02-10,01:08:55
39.970615,116.300328,0,552,39854.0479166667,2009-02-10,01:09:00
39.970615,116.300328,0,552,39854.0479513889,2009-02-10,01:09:03
39.970612,116.300323,0,551,39854.047974537,2009-02-10,01:09:05
39.970589,116.300335,0,549,39854.0480324074,2009-02-10,01:09:10
39.970563,116.300366,0,547,39854.0480902778,2009-02-10,01:09:15
39.970555,116.300393,0,546,39854.0481481481,2009-02-10,01:09:20
39.970598,116.300412,0,545,39854.0482060185,2009-02-10,01:09:25
39.970659,116.300408,0,544,39854.0482407407,2009-02-10,01:09:28
39.970716,116.300398,0,544,39854.0482638889,2009-02-10,01:09:30
39.970788,116.300377,0,543,39854.048287037,2009-02-10,01:09:32
39.970869,116.300358,0,543,39854.0483101852,2009-02-10,01:09:34
39.970955,116.300368,0,543,39854.0483333333,2009-02-10,01:09:36
39.971,116.300385,0,543,39854.0483449074,2009-02-10,01:09:37
39.971053,116.300411,0,545,39854.0483680556,2009-02-10,01:09:39
39.971104,116.300421,0,548,39854.0484027778,2009-02-10,01:09:42
39.971157,116.300432,0,551,39854.0484375,2009-02-10,01:09:45
39.971218,116.300467,0,554,39854.0484722222,2009-02-10,01:09:48
39.971261,116.300485,0,555,39854.0484953704,2009-02-10,01:09:50
39.971309,116.300498,0,557,39854.0485185185,2009-02-10,01:09:52
39.971366,116.300527,0,560,39854.0485532407,2009-02-10,01:09:55
39.97141,116.300558,0,565,39854.048587963,2009-02-10,01:09:58
39.971459,116.30055,0,566,39854.0486226852,2009-02-10,01:10:01
39.971524,116.300528,0,568,39854.0486458333,2009-02-10,01:10:03
39.971577,116.300512,0,568,39854.0486574074,2009-02-10,01:10:04
39.971643,116.300482,0,568,39854.0486689815,2009-02-10,01:10:05
39.971713,116.300457,0,568,39854.0486805556,2009-02-10,01:10:06
39.971764,116.300445,0,569,39854.0486921296,2009-02-10,01:10:07
39.971813,116.300424,0,570,39854.0487037037,2009-02-10,01:10:08
39.971865,116.300412,0,570,39854.0487152778,2009-02-10,01:10:09
39.97192,116.300393,0,571,39854.0487268518,2009-02-10,01:10:10
39.971978,116.300382,0,571,39854.0487384259,2009-02-10,01:10:11
39.972029,116.300374,0,572,39854.04875,2009-02-10,01:10:12
39.972097,116.300394,0,573,39854.0487615741,2009-02-10,01:10:13
39.972198,116.300525,0,572,39854.0487731481,2009-02-10,01:10:14
39.972284,116.300698,0,569,39854.0487847222,2009-02-10,01:10:15
39.972419,116.30085,0,566,39854.0487962963,2009-02-10,01:10:16
39.9725,116.300918,0,561,39854.0488078704,2009-02-10,01:10:17
39.972575,116.300952,0,558,39854.0488194444,2009-02-10,01:10:18
39.972652,116.30093,0,555,39854.0488310185,2009-02-10,01:10:19
39.972723,116.300911,0,554,39854.0488425926,2009-02-10,01:10:20
39.9728,116.300892,0,552,39854.0488541667,2009-02-10,01:10:21
39.972887,116.300867,0,552,39854.0488657407,2009-02-10,01:10:22
39.97297,116.300838,0,551,39854.0488773148,2009-02-10,01:10:23
39.973038,116.300813,0,551,39854.0488888889,2009-02-10,01:10:24
39.973099,116.300789,0,550,39854.048900463,2009-02-10,01:10:25
39.973149,116.300761,0,549,39854.048912037,2009-02-10,01:10:26
39.973218,116.300718,0,547,39854.0489351852,2009-02-10,01:10:28
39.973255,116.30068,0,544,39854.0489583333,2009-02-10,01:10:30
39.973333,116.300587,0,535,39854.0489930556,2009-02-10,01:10:33
39.973396,116.300512,0,531,39854.0490046296,2009-02-10,01:10:34
39.973424,116.300466,0,530,39854.0490393518,2009-02-10,01:10:37
39.973446,116.300442,0,527,39854.0490972222,2009-02-10,01:10:42
39.973464,116.300419,0,524,39854.0491550926,2009-02-10,01:10:47
39.973484,116.300404,0,521,39854.049212963,2009-02-10,01:10:52
39.973484,116.300404,0,521,39854.0492476852,2009-02-10,01:10:55
39.973486,116.300405,0,520,39854.0492708333,2009-02-10,01:10:57
39.973494,116.300395,0,520,39854.0493287037,2009-02-10,01:11:02
39.973516,116.300394,0,520,39854.0493865741,2009-02-10,01:11:07
39.973548,116.30032,0,517,39854.0494444444,2009-02-10,01:11:12
39.973525,116.300267,0,517,39854.0494560185,2009-02-10,01:11:13
39.973503,116.3002,0,512,39854.0494907407,2009-02-10,01:11:16
39.973496,116.300142,0,512,39854.0495138889,2009-02-10,01:11:18
39.973517,116.300119,0,507,39854.0495717593,2009-02-10,01:11:23
39.973554,116.300083,0,504,39854.0496296296,2009-02-10,01:11:28
39.973505,116.300065,0,503,39854.0496759259,2009-02-10,01:11:32
39.973456,116.300102,0,505,39854.0497337963,2009-02-10,01:11:37
39.973413,116.300155,0,506,39854.0497569444,2009-02-10,01:11:39
39.97338,116.3002,0,507,39854.0497800926,2009-02-10,01:11:41
39.973324,116.30026,0,509,39854.0498148148,2009-02-10,01:11:44
39.973272,116.300318,0,511,39854.049849537,2009-02-10,01:11:47
39.973238,116.30037,0,513,39854.0498726852,2009-02-10,01:11:49
39.973191,116.300401,0,515,39854.0499189815,2009-02-10,01:11:53
39.973167,116.300376,0,516,39854.0499768518,2009-02-10,01:11:58
39.973145,116.300377,0,514,39854.0500347222,2009-02-10,01:12:03
39.973207,116.300335,0,512,39854.0500578704,2009-02-10,01:12:05
39.973253,116.300302,0,511,39854.0500694444,2009-02-10,01:12:06
39.973302,116.300288,0,508,39854.0501041667,2009-02-10,01:12:09
39.973342,116.300258,0,506,39854.0501273148,2009-02-10,01:12:11
39.973398,116.300206,0,502,39854.050150463,2009-02-10,01:12:13
39.973433,116.300151,0,498,39854.0501736111,2009-02-10,01:12:15
39.973456,116.300104,0,492,39854.0501967593,2009-02-10,01:12:17
39.973491,116.30005,0,483,39854.0502199074,2009-02-10,01:12:19
39.973528,116.300005,0,478,39854.0502430556,2009-02-10,01:12:21
39.97355,116.29996,0,470,39854.0503009259,2009-02-10,01:12:26
39.973546,116.299949,0,466,39854.0503587963,2009-02-10,01:12:31
39.973503,116.299998,0,468,39854.0504166667,2009-02-10,01:12:36
39.97347,116.30006,0,469,39854.050462963,2009-02-10,01:12:40
39.973527,116.300076,0,471,39854.0505092593,2009-02-10,01:12:44
39.973628,116.300098,0,470,39854.0505208333,2009-02-10,01:12:45
39.973676,116.300139,0,472,39854.0505439815,2009-02-10,01:12:47
39.97374,116.300148,0,475,39854.0505671296,2009-02-10,01:12:49
39.973777,116.30021,0,484,39854.0506018519,2009-02-10,01:12:52
39.973857,116.300176,0,484,39854.0506134259,2009-02-10,01:12:53
39.973943,116.300152,0,483,39854.050625,2009-02-10,01:12:54
39.974009,116.300131,0,483,39854.0506365741,2009-02-10,01:12:55
39.974068,116.300119,0,484,39854.0506481482,2009-02-10,01:12:56
39.974176,116.300117,0,484,39854.0506597222,2009-02-10,01:12:57
39.97426,116.300082,0,479,39854.0506712963,2009-02-10,01:12:58
39.974318,116.300072,0,479,39854.0506828704,2009-02-10,01:12:59
39.974425,116.300114,0,479,39854.0507060185,2009-02-10,01:13:01
39.974467,116.300165,0,478,39854.0507175926,2009-02-10,01:13:02
39.974562,116.300294,0,474,39854.0507407407,2009-02-10,01:13:04
39.974604,116.300361,0,472,39854.0507523148,2009-02-10,01:13:05
39.97462,116.300431,0,467,39854.0507638889,2009-02-10,01:13:06
39.97464,116.300496,0,464,39854.050775463,2009-02-10,01:13:07
39.974684,116.300608,0,461,39854.0507986111,2009-02-10,01:13:09
39.974712,116.300686,0,458,39854.0508101852,2009-02-10,01:13:10
39.974721,116.3008,0,447,39854.0508217593,2009-02-10,01:13:11
39.974721,116.3009,0,437,39854.0508333333,2009-02-10,01:13:12
39.974721,116.301001,0,428,39854.0508449074,2009-02-10,01:13:13
39.974714,116.301088,0,424,39854.0508564815,2009-02-10,01:13:14
39.974705,116.301171,0,420,39854.0508680556,2009-02-10,01:13:15
39.974709,116.30126,0,417,39854.0508796296,2009-02-10,01:13:16
39.974714,116.301339,0,414,39854.0508912037,2009-02-10,01:13:17
39.974721,116.301428,0,410,39854.0509027778,2009-02-10,01:13:18
39.974728,116.301513,0,405,39854.0509143519,2009-02-10,01:13:19
39.974731,116.301596,0,401,39854.0509259259,2009-02-10,01:13:20
39.974732,116.301685,0,394,39854.0509375,2009-02-10,01:13:21
39.974678,116.301781,0,387,39854.0509490741,2009-02-10,01:13:22
39.974666,116.301868,0,378,39854.0509606482,2009-02-10,01:13:23
39.974597,116.301953,0,372,39854.0509722222,2009-02-10,01:13:24
39.974556,116.302012,0,362,39854.0509953704,2009-02-10,01:13:26
39.974583,116.301986,0,350,39854.0510532407,2009-02-10,01:13:31
39.974583,116.301986,0,350,39854.051087963,2009-02-10,01:13:34
39.974583,116.301983,0,344,39854.0511111111,2009-02-10,01:13:36
39.974579,116.301994,0,342,39854.0511689815,2009-02-10,01:13:41
39.974568,116.30201,0,340,39854.0512268519,2009-02-10,01:13:46
39.974559,116.302027,0,339,39854.0512847222,2009-02-10,01:13:51
39.974559,116.302027,0,339,39854.0513194444,2009-02-10,01:13:54
39.974553,116.302035,0,338,39854.0513425926,2009-02-10,01:13:56
39.974546,116.302045,0,337,39854.051400463,2009-02-10,01:14:01
39.974564,116.302094,0,329,39854.0514583333,2009-02-10,01:14:06
39.974542,116.302128,0,314,39854.0514699074,2009-02-10,01:14:07
39.974537,116.30221,0,311,39854.0514930556,2009-02-10,01:14:09
39.974531,116.302316,0,308,39854.0515162037,2009-02-10,01:14:11
39.974517,116.302386,0,307,39854.0515277778,2009-02-10,01:14:12
39.974484,116.302487,0,300,39854.0515393519,2009-02-10,01:14:13
39.974471,116.302583,0,297,39854.0515509259,2009-02-10,01:14:14
39.974468,116.302667,0,296,39854.0515625,2009-02-10,01:14:15
39.974443,116.302774,0,292,39854.0515740741,2009-02-10,01:14:16
39.974441,116.302861,0,292,39854.0515856481,2009-02-10,01:14:17
39.97444,116.302948,0,293,39854.0515972222,2009-02-10,01:14:18
39.974446,116.303036,0,294,39854.0516087963,2009-02-10,01:14:19
39.974446,116.303135,0,294,39854.0516203704,2009-02-10,01:14:20
39.974444,116.303233,0,294,39854.0516319444,2009-02-10,01:14:21
39.974445,116.303325,0,294,39854.0516435185,2009-02-10,01:14:22
39.974454,116.303418,0,295,39854.0516550926,2009-02-10,01:14:23
39.974459,116.303515,0,295,39854.0516666667,2009-02-10,01:14:24
39.974455,116.303629,0,294,39854.0516782407,2009-02-10,01:14:25
39.97445,116.303743,0,294,39854.0516898148,2009-02-10,01:14:26
39.974423,116.303879,0,293,39854.0517013889,2009-02-10,01:14:27
39.974416,116.303999,0,292,39854.051712963,2009-02-10,01:14:28
39.974417,116.304115,0,292,39854.051724537,2009-02-10,01:14:29
39.9744,116.304278,0,290,39854.0517361111,2009-02-10,01:14:30
39.974411,116.3044,0,289,39854.0517476852,2009-02-10,01:14:31
39.974411,116.304546,0,288,39854.0517592593,2009-02-10,01:14:32
39.974415,116.304666,0,287,39854.0517708333,2009-02-10,01:14:33
39.974426,116.304783,0,286,39854.0517824074,2009-02-10,01:14:34
39.974437,116.304911,0,285,39854.0517939815,2009-02-10,01:14:35
39.97445,116.305034,0,283,39854.0518055556,2009-02-10,01:14:36
39.974466,116.305157,0,281,39854.0518171296,2009-02-10,01:14:37
39.974478,116.305277,0,279,39854.0518287037,2009-02-10,01:14:38
39.974483,116.305406,0,277,39854.0518402778,2009-02-10,01:14:39
39.974511,116.30553,0,276,39854.0518518519,2009-02-10,01:14:40
39.974524,116.305658,0,275,39854.0518634259,2009-02-10,01:14:41
39.974546,116.305785,0,274,39854.051875,2009-02-10,01:14:42
39.974568,116.305918,0,273,39854.0518865741,2009-02-10,01:14:43
39.97459,116.306052,0,272,39854.0518981481,2009-02-10,01:14:44
39.974612,116.30618,0,272,39854.0519097222,2009-02-10,01:14:45
39.974633,116.306301,0,271,39854.0519212963,2009-02-10,01:14:46
39.974659,116.306419,0,270,39854.0519328704,2009-02-10,01:14:47
39.974685,116.306538,0,270,39854.0519444444,2009-02-10,01:14:48
39.974706,116.30666,0,269,39854.0519560185,2009-02-10,01:14:49
39.974726,116.306781,0,268,39854.0519675926,2009-02-10,01:14:50
39.974742,116.306896,0,268,39854.0519791667,2009-02-10,01:14:51
39.97476,116.307014,0,267,39854.0519907407,2009-02-10,01:14:52
39.974773,116.307136,0,266,39854.0520023148,2009-02-10,01:14:53
39.974783,116.307258,0,266,39854.0520138889,2009-02-10,01:14:54
39.974798,116.307375,0,265,39854.052025463,2009-02-10,01:14:55
39.974808,116.307499,0,265,39854.052037037,2009-02-10,01:14:56
39.974815,116.307609,0,263,39854.0520486111,2009-02-10,01:14:57
39.974815,116.307725,0,262,39854.0520601852,2009-02-10,01:14:58
39.97482,116.307834,0,261,39854.0520717593,2009-02-10,01:14:59
39.974826,116.307941,0,260,39854.0520833333,2009-02-10,01:15:00
39.974827,116.30805,0,259,39854.0520949074,2009-02-10,01:15:01
39.974826,116.308167,0,258,39854.0521064815,2009-02-10,01:15:02
39.974828,116.308282,0,257,39854.0521180556,2009-02-10,01:15:03
39.974828,116.308397,0,256,39854.0521296296,2009-02-10,01:15:04
39.974831,116.308528,0,253,39854.0521412037,2009-02-10,01:15:05
39.974828,116.308654,0,250,39854.0521527778,2009-02-10,01:15:06
39.974832,116.308761,0,248,39854.0521643519,2009-02-10,01:15:07
39.974829,116.308882,0,246,39854.0521759259,2009-02-10,01:15:08
39.974824,116.30901,0,243,39854.0521875,2009-02-10,01:15:09
39.97482,116.309131,0,241,39854.0521990741,2009-02-10,01:15:10
39.974819,116.309251,0,239,39854.0522106481,2009-02-10,01:15:11
39.974818,116.309368,0,238,39854.0522222222,2009-02-10,01:15:12
39.974821,116.309482,0,237,39854.0522337963,2009-02-10,01:15:13
39.974826,116.309589,0,235,39854.0522453704,2009-02-10,01:15:14
39.974827,116.309701,0,234,39854.0522569444,2009-02-10,01:15:15
39.974831,116.309814,0,232,39854.0522685185,2009-02-10,01:15:16
39.974838,116.309929,0,231,39854.0522800926,2009-02-10,01:15:17
39.974847,116.310043,0,229,39854.0522916667,2009-02-10,01:15:18
39.974849,116.31015,0,227,39854.0523032407,2009-02-10,01:15:19
39.974855,116.310255,0,225,39854.0523148148,2009-02-10,01:15:20
39.974862,116.310354,0,224,39854.0523263889,2009-02-10,01:15:21
39.974867,116.310448,0,223,39854.052337963,2009-02-10,01:15:22
39.97487,116.310539,0,221,39854.052349537,2009-02-10,01:15:23
39.97487,116.310624,0,219,39854.0523611111,2009-02-10,01:15:24
39.97486,116.310698,0,218,39854.0523726852,2009-02-10,01:15:25
39.97485,116.310755,0,217,39854.0523842593,2009-02-10,01:15:26
39.974845,116.310822,0,214,39854.0524074074,2009-02-10,01:15:28
39.974815,116.310786,0,214,39854.0524652778,2009-02-10,01:15:33
39.974805,116.31078,0,214,39854.0525231481,2009-02-10,01:15:38
39.974788,116.310783,0,214,39854.0525810185,2009-02-10,01:15:43
39.974781,116.310777,0,213,39854.0526388889,2009-02-10,01:15:48
39.97478,116.310779,0,213,39854.0526967593,2009-02-10,01:15:53
39.97478,116.310782,0,214,39854.0527546296,2009-02-10,01:15:58
39.97478,116.310782,0,214,39854.0527893519,2009-02-10,01:16:01
39.974785,116.310785,0,214,39854.0528125,2009-02-10,01:16:03
39.974802,116.310786,0,214,39854.0528703704,2009-02-10,01:16:08
39.974833,116.310789,0,215,39854.0529282407,2009-02-10,01:16:13
39.974864,116.310798,0,216,39854.0529861111,2009-02-10,01:16:18
39.974882,116.310803,0,218,39854.0530439815,2009-02-10,01:16:23
39.974895,116.310806,0,218,39854.0531018519,2009-02-10,01:16:28
39.974895,116.310806,0,218,39854.0531365741,2009-02-10,01:16:31
39.974903,116.310809,0,219,39854.0531597222,2009-02-10,01:16:33
39.974945,116.31084,0,221,39854.0532175926,2009-02-10,01:16:38
39.974982,116.31089,0,224,39854.0532407407,2009-02-10,01:16:40
39.974997,116.310951,0,226,39854.0532638889,2009-02-10,01:16:42
39.97499,116.311054,0,231,39854.053287037,2009-02-10,01:16:44
39.974981,116.311177,0,238,39854.0533101852,2009-02-10,01:16:46
39.974987,116.311244,0,239,39854.0533217593,2009-02-10,01:16:47
39.975,116.311316,0,240,39854.0533333333,2009-02-10,01:16:48
39.975014,116.311388,0,241,39854.0533449074,2009-02-10,01:16:49
39.975036,116.311461,0,242,39854.0533564815,2009-02-10,01:16:50
39.975049,116.311524,0,243,39854.0533680556,2009-02-10,01:16:51
39.975059,116.311589,0,244,39854.0533796296,2009-02-10,01:16:52
39.975067,116.311654,0,245,39854.0533912037,2009-02-10,01:16:53
39.975074,116.311722,0,246,39854.0534027778,2009-02-10,01:16:54
39.975084,116.311794,0,247,39854.0534143519,2009-02-10,01:16:55
39.97509,116.311865,0,250,39854.0534259259,2009-02-10,01:16:56
39.975097,116.311933,0,252,39854.0534375,2009-02-10,01:16:57
39.975102,116.312002,0,254,39854.0534490741,2009-02-10,01:16:58
39.975111,116.312064,0,256,39854.0534606481,2009-02-10,01:16:59
39.97512,116.312125,0,259,39854.0534722222,2009-02-10,01:17:00
39.975147,116.312191,0,263,39854.0534837963,2009-02-10,01:17:01
39.975184,116.312261,0,269,39854.0534953704,2009-02-10,01:17:02
39.975214,116.312312,0,273,39854.0535069444,2009-02-10,01:17:03
39.975242,116.312373,0,278,39854.0535185185,2009-02-10,01:17:04
39.975256,116.312428,0,281,39854.0535300926,2009-02-10,01:17:05
39.975275,116.312533,0,289,39854.0535532407,2009-02-10,01:17:07
39.975288,116.312595,0,294,39854.0535648148,2009-02-10,01:17:08
39.975292,116.312655,0,298,39854.0535763889,2009-02-10,01:17:09
39.975311,116.312706,0,302,39854.053587963,2009-02-10,01:17:10
39.975332,116.312825,0,300,39854.0536111111,2009-02-10,01:17:12
39.975338,116.312933,0,303,39854.0536342593,2009-02-10,01:17:14
39.975333,116.313011,0,307,39854.0536574074,2009-02-10,01:17:16
39.97533,116.313068,0,311,39854.0537152778,2009-02-10,01:17:21
39.97533,116.313068,0,311,39854.05375,2009-02-10,01:17:24
39.975336,116.31307,0,312,39854.0537731481,2009-02-10,01:17:26
39.975337,116.313082,0,310,39854.0538310185,2009-02-10,01:17:31
39.97535,116.313084,0,308,39854.0538888889,2009-02-10,01:17:36
39.975367,116.313137,0,311,39854.0539351852,2009-02-10,01:17:40
39.975342,116.313208,0,314,39854.0539583333,2009-02-10,01:17:42
39.97532,116.313291,0,317,39854.0539814815,2009-02-10,01:17:44
39.975287,116.313361,0,321,39854.0539930556,2009-02-10,01:17:45
39.975282,116.313472,0,322,39854.0540162037,2009-02-10,01:17:47
39.975282,116.313536,0,322,39854.0540277778,2009-02-10,01:17:48
39.975272,116.313608,0,322,39854.0540393519,2009-02-10,01:17:49
39.975259,116.313713,0,319,39854.0540509259,2009-02-10,01:17:50
39.975251,116.313807,0,318,39854.0540625,2009-02-10,01:17:51
39.975217,116.313935,0,317,39854.0540740741,2009-02-10,01:17:52
39.975202,116.314067,0,314,39854.0540856481,2009-02-10,01:17:53
39.975193,116.314226,0,307,39854.0540972222,2009-02-10,01:17:54
39.97518,116.314351,0,307,39854.0541087963,2009-02-10,01:17:55
39.97516,116.314488,0,308,39854.0541203704,2009-02-10,01:17:56
39.975146,116.314627,0,309,39854.0541319444,2009-02-10,01:17:57
39.97514,116.314769,0,308,39854.0541435185,2009-02-10,01:17:58
39.975136,116.314915,0,306,39854.0541550926,2009-02-10,01:17:59
39.975133,116.315063,0,305,39854.0541666667,2009-02-10,01:18:00
39.975131,116.315215,0,304,39854.0541782407,2009-02-10,01:18:01
39.975134,116.315367,0,302,39854.0541898148,2009-02-10,01:18:02
39.975132,116.315528,0,301,39854.0542013889,2009-02-10,01:18:03
39.975132,116.315699,0,300,39854.054212963,2009-02-10,01:18:04
39.975135,116.315881,0,298,39854.054224537,2009-02-10,01:18:05
39.975156,116.316088,0,294,39854.0542361111,2009-02-10,01:18:06
39.975178,116.31633,0,285,39854.0542476852,2009-02-10,01:18:07
39.975187,116.316563,0,275,39854.0542592593,2009-02-10,01:18:08
39.975188,116.316792,0,265,39854.0542708333,2009-02-10,01:18:09
39.975192,116.316982,0,260,39854.0542824074,2009-02-10,01:18:10
39.97513,116.317219,0,258,39854.0542939815,2009-02-10,01:18:11
39.975111,116.31741,0,253,39854.0543055556,2009-02-10,01:18:12
39.975106,116.317594,0,246,39854.0543171296,2009-02-10,01:18:13
39.975109,116.317757,0,241,39854.0543287037,2009-02-10,01:18:14
39.975109,116.31792,0,234,39854.0543402778,2009-02-10,01:18:15
39.975093,116.318085,0,228,39854.0543518519,2009-02-10,01:18:16
39.975104,116.318232,0,224,39854.0543634259,2009-02-10,01:18:17
39.975114,116.318383,0,222,39854.054375,2009-02-10,01:18:18
39.975123,116.318531,0,218,39854.0543865741,2009-02-10,01:18:19
39.975133,116.318682,0,216,39854.0543981481,2009-02-10,01:18:20
39.975147,116.318813,0,215,39854.0544097222,2009-02-10,01:18:21
39.975141,116.318927,0,210,39854.0544212963,2009-02-10,01:18:22
39.975148,116.319053,0,208,39854.0544328704,2009-02-10,01:18:23
39.975158,116.319172,0,203,39854.0544444444,2009-02-10,01:18:24
39.975167,116.319291,0,200,39854.0544560185,2009-02-10,01:18:25
39.975175,116.319418,0,195,39854.0544675926,2009-02-10,01:18:26
39.975191,116.319539,0,193,39854.0544791667,2009-02-10,01:18:27
39.975194,116.319659,0,190,39854.0544907407,2009-02-10,01:18:28
39.97519,116.319778,0,186,39854.0545023148,2009-02-10,01:18:29
39.975181,116.319892,0,182,39854.0545138889,2009-02-10,01:18:30
39.975172,116.32,0,179,39854.054525463,2009-02-10,01:18:31
39.975155,116.320115,0,173,39854.054537037,2009-02-10,01:18:32
39.975138,116.320222,0,171,39854.0545486111,2009-02-10,01:18:33
39.975123,116.32034,0,163,39854.0545601852,2009-02-10,01:18:34
39.975119,116.320439,0,158,39854.0545717593,2009-02-10,01:18:35
39.975118,116.320517,0,156,39854.0545833333,2009-02-10,01:18:36
39.975113,116.320575,0,154,39854.0545949074,2009-02-10,01:18:37
39.975077,116.320648,0,146,39854.0546180556,2009-02-10,01:18:39
39.975035,116.32065,0,139,39854.0546412037,2009-02-10,01:18:41
39.974997,116.320633,0,129,39854.0546759259,2009-02-10,01:18:44
39.974964,116.32064,0,120,39854.0547337963,2009-02-10,01:18:49
39.974929,116.320643,0,115,39854.0547916667,2009-02-10,01:18:54
39.974897,116.320702,0,112,39854.0548263889,2009-02-10,01:18:57
39.974897,116.320787,0,110,39854.054849537,2009-02-10,01:18:59
39.974911,116.320893,0,108,39854.0548726852,2009-02-10,01:19:01
39.974946,116.320954,0,106,39854.0548842593,2009-02-10,01:19:02
39.974947,116.321032,0,105,39854.0548958333,2009-02-10,01:19:03
39.97493,116.321108,0,102,39854.0549074074,2009-02-10,01:19:04
39.974937,116.321181,0,102,39854.0549189815,2009-02-10,01:19:05
39.974947,116.321264,0,102,39854.0549305556,2009-02-10,01:19:06
39.974958,116.321351,0,101,39854.0549421296,2009-02-10,01:19:07
39.974967,116.321439,0,99,39854.0549537037,2009-02-10,01:19:08
39.974975,116.321534,0,99,39854.0549652778,2009-02-10,01:19:09
39.974977,116.321628,0,96,39854.0549768518,2009-02-10,01:19:10
39.974987,116.321736,0,95,39854.0549884259,2009-02-10,01:19:11
39.974993,116.321846,0,94,39854.055,2009-02-10,01:19:12
39.974996,116.321958,0,93,39854.0550115741,2009-02-10,01:19:13
39.974997,116.322074,0,92,39854.0550231481,2009-02-10,01:19:14
39.975009,116.322182,0,92,39854.0550347222,2009-02-10,01:19:15
39.975006,116.322311,0,95,39854.0550462963,2009-02-10,01:19:16
39.975002,116.322436,0,96,39854.0550578704,2009-02-10,01:19:17
39.975002,116.322568,0,94,39854.0550694444,2009-02-10,01:19:18
39.974986,116.322706,0,92,39854.0550810185,2009-02-10,01:19:19
39.97499,116.322844,0,91,39854.0550925926,2009-02-10,01:19:20
39.975,116.322976,0,91,39854.0551041667,2009-02-10,01:19:21
39.975004,116.323108,0,90,39854.0551157407,2009-02-10,01:19:22
39.97501,116.32324,0,90,39854.0551273148,2009-02-10,01:19:23
39.975022,116.323374,0,88,39854.0551388889,2009-02-10,01:19:24
39.975038,116.323503,0,88,39854.055150463,2009-02-10,01:19:25
39.975038,116.323657,0,90,39854.055162037,2009-02-10,01:19:26
39.975046,116.323789,0,90,39854.0551736111,2009-02-10,01:19:27
39.975045,116.323912,0,88,39854.0551851852,2009-02-10,01:19:28
39.975043,116.324046,0,88,39854.0551967593,2009-02-10,01:19:29
39.975041,116.324179,0,89,39854.0552083333,2009-02-10,01:19:30
39.975046,116.324308,0,90,39854.0552199074,2009-02-10,01:19:31
39.975049,116.324438,0,90,39854.0552314815,2009-02-10,01:19:32
39.97505,116.324567,0,90,39854.0552430556,2009-02-10,01:19:33
39.975054,116.324691,0,91,39854.0552546296,2009-02-10,01:19:34
39.97506,116.324816,0,91,39854.0552662037,2009-02-10,01:19:35
39.975063,116.32494,0,93,39854.0552777778,2009-02-10,01:19:36
39.97507,116.325064,0,94,39854.0552893518,2009-02-10,01:19:37
39.975071,116.325186,0,92,39854.0553009259,2009-02-10,01:19:38
39.975072,116.325312,0,91,39854.0553125,2009-02-10,01:19:39
39.97508,116.325439,0,90,39854.0553240741,2009-02-10,01:19:40
39.975083,116.325554,0,90,39854.0553356481,2009-02-10,01:19:41
39.975066,116.325684,0,82,39854.0553472222,2009-02-10,01:19:42
39.975068,116.325797,0,82,39854.0553587963,2009-02-10,01:19:43
39.975069,116.325907,0,82,39854.0553703704,2009-02-10,01:19:44
39.975067,116.326023,0,80,39854.0553819444,2009-02-10,01:19:45
39.975066,116.326139,0,78,39854.0553935185,2009-02-10,01:19:46
39.975064,116.326247,0,78,39854.0554050926,2009-02-10,01:19:47
39.975061,116.326348,0,77,39854.0554166667,2009-02-10,01:19:48
39.975062,116.326445,0,77,39854.0554282407,2009-02-10,01:19:49
39.97506,116.326541,0,80,39854.0554398148,2009-02-10,01:19:50
39.975032,116.326626,0,84,39854.0554513889,2009-02-10,01:19:51
39.975074,116.326672,0,87,39854.055474537,2009-02-10,01:19:53
39.975098,116.326643,0,95,39854.0555324074,2009-02-10,01:19:58
39.9751,116.326643,0,96,39854.0555902778,2009-02-10,01:20:03
39.975099,116.326645,0,97,39854.0556481481,2009-02-10,01:20:08
39.975103,116.326651,0,98,39854.0557060185,2009-02-10,01:20:13
39.975101,116.326651,0,99,39854.0557638889,2009-02-10,01:20:18
39.975101,116.326647,0,99,39854.0558217593,2009-02-10,01:20:23
39.9751,116.326646,0,99,39854.0558796296,2009-02-10,01:20:28
39.9751,116.326646,0,99,39854.0559143518,2009-02-10,01:20:31
39.975102,116.32664,0,99,39854.0559375,2009-02-10,01:20:33
39.975102,116.326629,0,99,39854.0559953704,2009-02-10,01:20:38
39.9751,116.326613,0,99,39854.0560532407,2009-02-10,01:20:43
39.975098,116.326603,0,99,39854.0561111111,2009-02-10,01:20:48
39.975097,116.326606,0,99,39854.0561689815,2009-02-10,01:20:53
39.975096,116.326612,0,98,39854.0562268518,2009-02-10,01:20:58
39.975096,116.326612,0,98,39854.0562615741,2009-02-10,01:21:01
39.975096,116.326612,0,98,39854.0562847222,2009-02-10,01:21:03
39.975096,116.326603,0,98,39854.0563425926,2009-02-10,01:21:08
39.975095,116.326604,0,99,39854.056400463,2009-02-10,01:21:13
39.975097,116.326602,0,99,39854.0564583333,2009-02-10,01:21:18
39.975097,116.3266,0,99,39854.0565162037,2009-02-10,01:21:23
39.975098,116.326605,0,100,39854.0565740741,2009-02-10,01:21:28
39.975098,116.326603,0,100,39854.0566319444,2009-02-10,01:21:33
39.975098,116.326603,0,100,39854.0566666667,2009-02-10,01:21:36
39.975098,116.326599,0,101,39854.0566898148,2009-02-10,01:21:38
39.975098,116.32659,0,101,39854.0567476852,2009-02-10,01:21:43
39.975097,116.326585,0,102,39854.0568055556,2009-02-10,01:21:48
39.975096,116.326585,0,102,39854.0568634259,2009-02-10,01:21:53
39.975095,116.326587,0,102,39854.0569212963,2009-02-10,01:21:58
39.975095,116.32659,0,102,39854.0569791667,2009-02-10,01:22:03
39.975095,116.32659,0,102,39854.0570138889,2009-02-10,01:22:06
39.975094,116.326587,0,101,39854.057037037,2009-02-10,01:22:08
39.975076,116.326675,0,102,39854.0570833333,2009-02-10,01:22:12
39.975094,116.326779,0,102,39854.0571064815,2009-02-10,01:22:14
39.975108,116.326887,0,103,39854.0571296296,2009-02-10,01:22:16
39.975137,116.326995,0,106,39854.0571527778,2009-02-10,01:22:18
39.975129,116.327062,0,106,39854.0571643518,2009-02-10,01:22:19
39.975103,116.327142,0,106,39854.0571759259,2009-02-10,01:22:20
39.975104,116.327222,0,106,39854.0571875,2009-02-10,01:22:21
39.975101,116.327301,0,106,39854.0571990741,2009-02-10,01:22:22
39.975095,116.327382,0,105,39854.0572106481,2009-02-10,01:22:23
39.975092,116.32746,0,106,39854.0572222222,2009-02-10,01:22:24
39.975093,116.327547,0,111,39854.0572337963,2009-02-10,01:22:25
39.975091,116.327619,0,113,39854.0572453704,2009-02-10,01:22:26
39.975087,116.327682,0,114,39854.0572569444,2009-02-10,01:22:27
39.975089,116.327754,0,115,39854.0572685185,2009-02-10,01:22:28
39.975097,116.327873,0,117,39854.0572916667,2009-02-10,01:22:30
39.975104,116.327938,0,118,39854.0573032407,2009-02-10,01:22:31
39.975108,116.328003,0,119,39854.0573148148,2009-02-10,01:22:32
39.975113,116.328077,0,116,39854.0573263889,2009-02-10,01:22:33
39.975116,116.328153,0,113,39854.057337963,2009-02-10,01:22:34
39.975124,116.328231,0,109,39854.057349537,2009-02-10,01:22:35
39.975135,116.328304,0,106,39854.0573611111,2009-02-10,01:22:36
39.975148,116.328383,0,106,39854.0573726852,2009-02-10,01:22:37
39.975148,116.32846,0,103,39854.0573842593,2009-02-10,01:22:38
39.975152,116.328537,0,101,39854.0573958333,2009-02-10,01:22:39
39.975168,116.328612,0,103,39854.0574074074,2009-02-10,01:22:40
39.975156,116.328695,0,107,39854.0574189815,2009-02-10,01:22:41
39.975155,116.328783,0,112,39854.0574305556,2009-02-10,01:22:42
39.975167,116.328859,0,117,39854.0574421296,2009-02-10,01:22:43
39.975162,116.328942,0,116,39854.0574537037,2009-02-10,01:22:44
39.975166,116.329008,0,117,39854.0574652778,2009-02-10,01:22:45
39.975136,116.329088,0,110,39854.0574768518,2009-02-10,01:22:46
39.975107,116.329112,0,111,39854.0575347222,2009-02-10,01:22:51
39.975107,116.329112,0,111,39854.0575694444,2009-02-10,01:22:54
39.975105,116.329108,0,110,39854.0575925926,2009-02-10,01:22:56
39.975091,116.329134,0,110,39854.057650463,2009-02-10,01:23:01
39.975064,116.329162,0,109,39854.0577083333,2009-02-10,01:23:06
39.97501,116.329222,0,111,39854.0577430556,2009-02-10,01:23:09
39.974961,116.329293,0,119,39854.0577777778,2009-02-10,01:23:12
39.974964,116.329346,0,128,39854.0578125,2009-02-10,01:23:15
39.97497,116.329403,0,139,39854.0578703704,2009-02-10,01:23:20
39.974983,116.32945,0,145,39854.0579282407,2009-02-10,01:23:25
39.974952,116.329508,0,152,39854.057974537,2009-02-10,01:23:29
39.974927,116.329575,0,159,39854.0580092593,2009-02-10,01:23:32
39.97491,116.329632,0,165,39854.0580439815,2009-02-10,01:23:35
39.974907,116.329676,0,175,39854.0581018519,2009-02-10,01:23:40
39.97491,116.329746,0,179,39854.0581481481,2009-02-10,01:23:44
39.974911,116.329806,0,180,39854.0581944444,2009-02-10,01:23:48
39.974908,116.329879,0,185,39854.0582407407,2009-02-10,01:23:52
39.97492,116.329934,0,188,39854.058275463,2009-02-10,01:23:55
39.974906,116.330006,0,187,39854.0583101852,2009-02-10,01:23:58
39.974919,116.330072,0,188,39854.0583564815,2009-02-10,01:24:02
39.974946,116.330128,0,189,39854.0584027778,2009-02-10,01:24:06
39.974942,116.330191,0,192,39854.0584375,2009-02-10,01:24:09
39.974989,116.330221,0,196,39854.0584722222,2009-02-10,01:24:12
39.975016,116.330276,0,198,39854.0585069444,2009-02-10,01:24:15
39.975058,116.330318,0,201,39854.0585416667,2009-02-10,01:24:18
39.975075,116.330384,0,206,39854.0585763889,2009-02-10,01:24:21
39.975078,116.330444,0,212,39854.0586226852,2009-02-10,01:24:25
39.975095,116.330514,0,215,39854.0586689815,2009-02-10,01:24:29
39.975091,116.330577,0,216,39854.0587268519,2009-02-10,01:24:34
39.975126,116.330615,0,220,39854.0587615741,2009-02-10,01:24:37
39.975126,116.330686,0,222,39854.0588078704,2009-02-10,01:24:41
39.975125,116.330758,0,224,39854.0588541667,2009-02-10,01:24:45
39.975121,116.330829,0,221,39854.0588888889,2009-02-10,01:24:48
39.975094,116.330894,0,217,39854.0589236111,2009-02-10,01:24:51
39.975105,116.330957,0,218,39854.0589699074,2009-02-10,01:24:55
39.975083,116.331009,0,213,39854.0590046296,2009-02-10,01:24:58
39.975065,116.331077,0,213,39854.0590625,2009-02-10,01:25:03
39.975044,116.331143,0,209,39854.0591087963,2009-02-10,01:25:07
39.975041,116.331204,0,203,39854.0591435185,2009-02-10,01:25:10
39.974991,116.331241,0,199,39854.0591666667,2009-02-10,01:25:12
39.974999,116.33131,0,198,39854.059212963,2009-02-10,01:25:16
39.974991,116.331377,0,199,39854.0592592593,2009-02-10,01:25:20
39.975015,116.331438,0,198,39854.0592939815,2009-02-10,01:25:23
39.975033,116.331504,0,196,39854.0593402778,2009-02-10,01:25:27
39.975025,116.331574,0,192,39854.059375,2009-02-10,01:25:30
39.975003,116.331635,0,188,39854.0594097222,2009-02-10,01:25:33
39.974965,116.331673,0,181,39854.0594444444,2009-02-10,01:25:36
39.974922,116.331711,0,177,39854.0594791667,2009-02-10,01:25:39
39.97487,116.331732,0,170,39854.0595138889,2009-02-10,01:25:42
39.97483,116.331751,0,164,39854.0595486111,2009-02-10,01:25:45
39.974779,116.33177,0,162,39854.0595833333,2009-02-10,01:25:48
39.974726,116.331786,0,157,39854.0596296296,2009-02-10,01:25:52
39.974682,116.331812,0,154,39854.0596643519,2009-02-10,01:25:55
39.974633,116.331839,0,155,39854.0597222222,2009-02-10,01:26:00
39.974595,116.331882,0,154,39854.0597685185,2009-02-10,01:26:04
39.97455,116.331929,0,163,39854.0598263889,2009-02-10,01:26:09
39.974526,116.331977,0,169,39854.0598611111,2009-02-10,01:26:12
39.974487,116.332,0,173,39854.0599189815,2009-02-10,01:26:17
39.974439,116.332011,0,174,39854.0599652778,2009-02-10,01:26:21
39.974391,116.332035,0,174,39854.0600115741,2009-02-10,01:26:25
39.974341,116.332057,0,173,39854.0600578704,2009-02-10,01:26:29
39.974286,116.332096,0,172,39854.0601041667,2009-02-10,01:26:33
39.974228,116.332087,0,177,39854.060162037,2009-02-10,01:26:38
39.97418,116.332089,0,179,39854.0602083333,2009-02-10,01:26:42
39.974131,116.332117,0,176,39854.0602430556,2009-02-10,01:26:45
39.974081,116.332143,0,174,39854.0602777778,2009-02-10,01:26:48
39.974029,116.332174,0,174,39854.0603125,2009-02-10,01:26:51
39.974012,116.332221,0,183,39854.0603587963,2009-02-10,01:26:55
39.973963,116.332265,0,189,39854.0603935185,2009-02-10,01:26:58
39.973909,116.332323,0,197,39854.0604282407,2009-02-10,01:27:01
39.973865,116.33236,0,201,39854.060474537,2009-02-10,01:27:05
39.973835,116.332396,0,202,39854.0605324074,2009-02-10,01:27:10
39.973834,116.332359,0,210,39854.0605902778,2009-02-10,01:27:15
39.973779,116.332323,0,214,39854.0606481481,2009-02-10,01:27:20
39.973821,116.332317,0,220,39854.0606944444,2009-02-10,01:27:24
39.973771,116.33232,0,222,39854.0607291667,2009-02-10,01:27:27
39.97371,116.332293,0,222,39854.0607407407,2009-02-10,01:27:28
39.973663,116.332243,0,226,39854.0607638889,2009-02-10,01:27:30
39.973688,116.332174,0,234,39854.0608101852,2009-02-10,01:27:34
39.973666,116.332139,0,240,39854.0608680556,2009-02-10,01:27:39
39.973666,116.332139,0,240,39854.0609027778,2009-02-10,01:27:42
39.973665,116.332138,0,241,39854.0609259259,2009-02-10,01:27:44
39.973664,116.332124,0,241,39854.0609837963,2009-02-10,01:27:49
39.973664,116.332124,0,241,39854.0610185185,2009-02-10,01:27:52
39.973668,116.332119,0,242,39854.0610416667,2009-02-10,01:27:54
39.973674,116.332134,0,243,39854.061099537,2009-02-10,01:27:59
39.973688,116.332176,0,243,39854.0611574074,2009-02-10,01:28:04
39.973661,116.33497,0,303,39854.0637152778,2009-02-10,01:31:45
39.973526,116.334692,0,283,39854.0637268518,2009-02-10,01:31:46
39.973385,116.334591,0,270,39854.0637384259,2009-02-10,01:31:47
39.973352,116.334436,0,261,39854.06375,2009-02-10,01:31:48
39.973344,116.334288,0,256,39854.0637615741,2009-02-10,01:31:49
39.973307,116.33441,0,253,39854.0637731481,2009-02-10,01:31:50
39.973386,116.33434,0,250,39854.0637847222,2009-02-10,01:31:51
39.973361,116.334261,0,248,39854.0637962963,2009-02-10,01:31:52
39.973383,116.334271,0,244,39854.0638541667,2009-02-10,01:31:57
39.973383,116.334271,0,244,39854.0638888889,2009-02-10,01:32:00
39.973383,116.334274,0,244,39854.063912037,2009-02-10,01:32:02
39.973383,116.334263,0,244,39854.0639699074,2009-02-10,01:32:07
39.973378,116.334285,0,244,39854.0640277778,2009-02-10,01:32:12
39.973381,116.334249,0,243,39854.0640856481,2009-02-10,01:32:17
39.973382,116.334221,0,243,39854.0641435185,2009-02-10,01:32:22
39.973428,116.334288,0,243,39854.0641898148,2009-02-10,01:32:26
39.973448,116.334374,0,243,39854.064224537,2009-02-10,01:32:29
39.973461,116.334432,0,243,39854.0642361111,2009-02-10,01:32:30
39.973478,116.334493,0,243,39854.0642592593,2009-02-10,01:32:32
39.973528,116.334554,0,243,39854.0642824074,2009-02-10,01:32:34
39.973519,116.33448,0,243,39854.0643287037,2009-02-10,01:32:38
39.973532,116.334416,0,243,39854.064375,2009-02-10,01:32:42
39.973505,116.334365,0,243,39854.0643865741,2009-02-10,01:32:43
39.973458,116.334333,0,243,39854.0644097222,2009-02-10,01:32:45
39.973446,116.334264,0,244,39854.0644328704,2009-02-10,01:32:47
39.973441,116.334189,0,244,39854.0644675926,2009-02-10,01:32:50
39.973427,116.334197,0,243,39854.064525463,2009-02-10,01:32:55
39.973426,116.334207,0,244,39854.0645833333,2009-02-10,01:33:00
39.973424,116.334216,0,244,39854.0646412037,2009-02-10,01:33:05
39.97342,116.334208,0,244,39854.0646990741,2009-02-10,01:33:10
39.97342,116.334208,0,244,39854.0647337963,2009-02-10,01:33:13
39.973418,116.334206,0,244,39854.0647569444,2009-02-10,01:33:15
39.973371,116.334252,0,244,39854.0647800926,2009-02-10,01:33:17
39.97332,116.334261,0,245,39854.0648148148,2009-02-10,01:33:20
39.973382,116.33432,0,245,39854.0648726852,2009-02-10,01:33:25
39.973427,116.33429,0,245,39854.0648958333,2009-02-10,01:33:27
39.973479,116.334309,0,242,39854.0649537037,2009-02-10,01:33:32
39.973481,116.334331,0,241,39854.0650115741,2009-02-10,01:33:37
39.973422,116.334331,0,240,39854.0650462963,2009-02-10,01:33:40
39.973382,116.33427,0,241,39854.0650694444,2009-02-10,01:33:42
39.973313,116.334229,0,242,39854.0650925926,2009-02-10,01:33:44
39.973323,116.334153,0,242,39854.065150463,2009-02-10,01:33:49
39.973367,116.334044,0,243,39854.0651736111,2009-02-10,01:33:51
39.97341,116.334003,0,243,39854.0651967593,2009-02-10,01:33:53
39.97347,116.333963,0,244,39854.0652314815,2009-02-10,01:33:56
39.97351,116.333925,0,245,39854.0652546296,2009-02-10,01:33:58
39.973554,116.333885,0,245,39854.0652893518,2009-02-10,01:34:01
39.973549,116.333859,0,245,39854.0653472222,2009-02-10,01:34:06
39.9736,116.333856,0,246,39854.0653819444,2009-02-10,01:34:09
39.973652,116.333855,0,245,39854.0654050926,2009-02-10,01:34:11
39.973632,116.333888,0,249,39854.065462963,2009-02-10,01:34:16
39.973629,116.333912,0,249,39854.0655208333,2009-02-10,01:34:21
39.973629,116.333912,0,249,39854.0655555556,2009-02-10,01:34:24
39.973624,116.333913,0,248,39854.0655787037,2009-02-10,01:34:26
39.973641,116.333964,0,247,39854.0656365741,2009-02-10,01:34:31
39.973601,116.333999,0,245,39854.0656944444,2009-02-10,01:34:36
39.973581,116.333999,0,245,39854.0657523148,2009-02-10,01:34:41
39.973574,116.333973,0,245,39854.0658101852,2009-02-10,01:34:46
