# Supplementary material for: Research on differential privacy protection method based on user tendency
Source: PLoS One. 2023 Oct 26;18(10):e0288823. doi: 10.1371/journal.pone.0288823 (PMC10602288; doi:10.1371/journal.pone.0288823)
Supplement: S2 Data — (ZIP) [file pone.0288823.s002.zip › Data 5-2/022/Trajectory/20090210083728.plt]

Geolife trajectory
WGS 84
Altitude is in Feet
Reserved 3
0,2,255,My Track,0,0,2,8421376
0
39.974704,116.334671,0,492,39854.3593518519,2009-02-10,08:37:28
39.97459,116.334753,0,492,39854.3593634259,2009-02-10,08:37:29
39.974595,116.334805,0,492,39854.3594212963,2009-02-10,08:37:34
39.974631,116.334758,0,492,39854.3594675926,2009-02-10,08:37:38
39.974641,116.334827,0,492,39854.359525463,2009-02-10,08:37:43
39.974598,116.33491,0,492,39854.3595486111,2009-02-10,08:37:45
39.974599,116.334983,0,492,39854.3595717593,2009-02-10,08:37:47
39.973049,116.334549,0,28,39854.3596064815,2009-02-10,08:37:50
39.97305,116.334479,0,29,39854.3596412037,2009-02-10,08:37:53
39.973024,116.33442,0,30,39854.3596527778,2009-02-10,08:37:54
39.973012,116.334348,0,31,39854.3596643518,2009-02-10,08:37:55
39.972974,116.334266,0,34,39854.3596990741,2009-02-10,08:37:58
39.972946,116.334219,0,41,39854.3597453704,2009-02-10,08:38:02
39.972973,116.33417,0,45,39854.3597800926,2009-02-10,08:38:05
39.973015,116.334137,0,46,39854.3598032407,2009-02-10,08:38:07
39.973042,116.33403,0,47,39854.359849537,2009-02-10,08:38:11
39.97301,116.333978,0,51,39854.3599074074,2009-02-10,08:38:16
39.973055,116.333932,0,57,39854.3599652778,2009-02-10,08:38:21
39.973104,116.333893,0,64,39854.3600115741,2009-02-10,08:38:25
39.973119,116.333881,0,73,39854.3600694444,2009-02-10,08:38:30
39.973112,116.333796,0,73,39854.3601273148,2009-02-10,08:38:35
39.973113,116.333725,0,73,39854.3601851852,2009-02-10,08:38:40
39.973063,116.33371,0,79,39854.3602314815,2009-02-10,08:38:44
39.973061,116.333727,0,85,39854.3602893518,2009-02-10,08:38:49
39.973022,116.333769,0,88,39854.3603125,2009-02-10,08:38:51
39.973008,116.333829,0,93,39854.3603587963,2009-02-10,08:38:55
39.97305,116.333812,0,97,39854.3604050926,2009-02-10,08:38:59
39.97311,116.333836,0,98,39854.3604282407,2009-02-10,08:39:01
39.973149,116.333907,0,101,39854.360462963,2009-02-10,08:39:04
39.973155,116.333974,0,105,39854.3605208333,2009-02-10,08:39:09
39.973176,116.333983,0,109,39854.3605787037,2009-02-10,08:39:14
39.973125,116.333955,0,112,39854.360625,2009-02-10,08:39:18
39.973121,116.333912,0,116,39854.3606828704,2009-02-10,08:39:23
39.973169,116.333911,0,119,39854.3607291667,2009-02-10,08:39:27
39.973221,116.33388,0,122,39854.360775463,2009-02-10,08:39:31
39.973256,116.333821,0,124,39854.3608101852,2009-02-10,08:39:34
39.973278,116.333761,0,127,39854.3608564815,2009-02-10,08:39:38
39.973234,116.333808,0,131,39854.3609143518,2009-02-10,08:39:43
39.97322,116.333882,0,132,39854.3609375,2009-02-10,08:39:45
39.973168,116.333889,0,135,39854.3609837963,2009-02-10,08:39:49
39.973183,116.333831,0,137,39854.3610300926,2009-02-10,08:39:53
39.97324,116.333807,0,138,39854.3610648148,2009-02-10,08:39:56
39.973287,116.333801,0,139,39854.361099537,2009-02-10,08:39:59
39.973295,116.333856,0,143,39854.3611574074,2009-02-10,08:40:04
39.973308,116.333865,0,148,39854.3612152778,2009-02-10,08:40:09
39.973322,116.33382,0,152,39854.3612731481,2009-02-10,08:40:14
39.973328,116.333758,0,154,39854.3613194444,2009-02-10,08:40:18
39.973294,116.333715,0,155,39854.3613425926,2009-02-10,08:40:20
39.973247,116.333717,0,157,39854.3613657407,2009-02-10,08:40:22
39.973215,116.33366,0,159,39854.361412037,2009-02-10,08:40:26
39.973245,116.333656,0,162,39854.3614699074,2009-02-10,08:40:31
39.973272,116.33376,0,163,39854.3614930556,2009-02-10,08:40:33
39.973277,116.333832,0,164,39854.3615046296,2009-02-10,08:40:34
39.973291,116.333915,0,164,39854.3615162037,2009-02-10,08:40:35
39.973306,116.333996,0,164,39854.3615277778,2009-02-10,08:40:36
39.973325,116.334085,0,165,39854.3615509259,2009-02-10,08:40:38
39.973302,116.334171,0,166,39854.3615740741,2009-02-10,08:40:40
39.973295,116.334238,0,167,39854.3615972222,2009-02-10,08:40:42
39.973271,116.334297,0,168,39854.3616319444,2009-02-10,08:40:45
39.973324,116.334284,0,170,39854.3616782407,2009-02-10,08:40:49
39.973347,116.334231,0,172,39854.361724537,2009-02-10,08:40:53
39.973321,116.334233,0,175,39854.3617824074,2009-02-10,08:40:58
39.973367,116.334192,0,178,39854.3618287037,2009-02-10,08:41:02
39.973349,116.334142,0,180,39854.3618865741,2009-02-10,08:41:07
39.973311,116.334104,0,183,39854.3619444444,2009-02-10,08:41:12
39.97331,116.334132,0,185,39854.3620023148,2009-02-10,08:41:17
39.973369,116.334155,0,186,39854.362025463,2009-02-10,08:41:19
39.973398,116.33422,0,186,39854.3620601852,2009-02-10,08:41:22
39.973438,116.334266,0,185,39854.3620949074,2009-02-10,08:41:25
39.973484,116.33429,0,189,39854.3621527778,2009-02-10,08:41:30
39.973534,116.334308,0,194,39854.3621990741,2009-02-10,08:41:34
39.973523,116.334344,0,197,39854.3622569444,2009-02-10,08:41:39
39.973485,116.334386,0,198,39854.3622800926,2009-02-10,08:41:41
39.973423,116.334402,0,199,39854.3623148148,2009-02-10,08:41:44
39.973434,116.334314,0,200,39854.3623611111,2009-02-10,08:41:48
39.973468,116.334249,0,201,39854.3623958333,2009-02-10,08:41:51
39.973498,116.334187,0,202,39854.3624189815,2009-02-10,08:41:53
39.973543,116.334132,0,202,39854.3624421296,2009-02-10,08:41:55
39.973558,116.334069,0,203,39854.3624768518,2009-02-10,08:41:58
39.973512,116.334051,0,204,39854.3625231481,2009-02-10,08:42:02
39.973446,116.334106,0,208,39854.3625694444,2009-02-10,08:42:06
39.973391,116.334138,0,210,39854.3626041667,2009-02-10,08:42:09
39.973345,116.334137,0,214,39854.362650463,2009-02-10,08:42:13
39.973348,116.334175,0,217,39854.3627083333,2009-02-10,08:42:18
39.973407,116.334131,0,217,39854.3627430556,2009-02-10,08:42:21
39.973442,116.334092,0,218,39854.3627777778,2009-02-10,08:42:24
39.973489,116.334094,0,219,39854.3628240741,2009-02-10,08:42:28
39.973537,116.334065,0,221,39854.3628587963,2009-02-10,08:42:31
39.973566,116.334077,0,224,39854.3629166667,2009-02-10,08:42:36
39.973554,116.334078,0,225,39854.362974537,2009-02-10,08:42:41
39.973517,116.33411,0,227,39854.3630324074,2009-02-10,08:42:46
39.973538,116.334053,0,227,39854.3630902778,2009-02-10,08:42:51
39.973572,116.333995,0,228,39854.3631134259,2009-02-10,08:42:53
39.973637,116.333957,0,229,39854.3631481482,2009-02-10,08:42:56
39.973657,116.334008,0,231,39854.3632060185,2009-02-10,08:43:01
39.973667,116.33412,0,232,39854.3632291667,2009-02-10,08:43:03
39.973682,116.334199,0,233,39854.363275463,2009-02-10,08:43:07
39.973698,116.334215,0,235,39854.3633333333,2009-02-10,08:43:12
39.973674,116.334257,0,237,39854.3633912037,2009-02-10,08:43:17
39.973684,116.334214,0,237,39854.3634490741,2009-02-10,08:43:22
39.973707,116.334178,0,237,39854.3635069444,2009-02-10,08:43:27
39.97369,116.334177,0,238,39854.3635648148,2009-02-10,08:43:32
39.97372,116.334101,0,238,39854.3636111111,2009-02-10,08:43:36
39.973753,116.334041,0,238,39854.3636458333,2009-02-10,08:43:39
39.973753,116.333956,0,238,39854.3636805556,2009-02-10,08:43:42
39.973712,116.333936,0,237,39854.3637384259,2009-02-10,08:43:47
39.973695,116.333996,0,237,39854.3637615741,2009-02-10,08:43:49
39.973696,116.334089,0,237,39854.3637962963,2009-02-10,08:43:52
39.973709,116.334151,0,236,39854.3638194444,2009-02-10,08:43:54
39.9737,116.334132,0,236,39854.3638773148,2009-02-10,08:43:59
39.973694,116.334107,0,234,39854.3639351852,2009-02-10,08:44:04
39.973708,116.334128,0,234,39854.3639930556,2009-02-10,08:44:09
39.973692,116.334108,0,232,39854.3640509259,2009-02-10,08:44:14
39.973638,116.33409,0,230,39854.3640972222,2009-02-10,08:44:18
39.97359,116.334078,0,229,39854.3641550926,2009-02-10,08:44:23
39.973584,116.334005,0,227,39854.3642013889,2009-02-10,08:44:27
39.973582,116.333943,0,227,39854.3642361111,2009-02-10,08:44:30
39.973577,116.333871,0,226,39854.3642824074,2009-02-10,08:44:34
39.973583,116.33385,0,226,39854.3643402778,2009-02-10,08:44:39
39.973552,116.333838,0,226,39854.3643981481,2009-02-10,08:44:44
39.973523,116.333873,0,227,39854.3644560185,2009-02-10,08:44:49
39.973526,116.333935,0,228,39854.3644907407,2009-02-10,08:44:52
39.973548,116.333983,0,228,39854.3645486111,2009-02-10,08:44:57
39.973586,116.333937,0,227,39854.3645833333,2009-02-10,08:45:00
39.97361,116.333905,0,226,39854.3646412037,2009-02-10,08:45:05
39.973611,116.333854,0,226,39854.3646990741,2009-02-10,08:45:10
39.973583,116.333843,0,226,39854.3647569444,2009-02-10,08:45:15
39.97356,116.33378,0,227,39854.3648032407,2009-02-10,08:45:19
39.973541,116.333718,0,226,39854.364837963,2009-02-10,08:45:22
39.973536,116.333806,0,227,39854.3648958333,2009-02-10,08:45:27
39.973533,116.333889,0,227,39854.3649305556,2009-02-10,08:45:30
39.973547,116.333955,0,227,39854.3649537037,2009-02-10,08:45:32
39.97356,116.334025,0,227,39854.3649884259,2009-02-10,08:45:35
39.97353,116.33407,0,227,39854.3650347222,2009-02-10,08:45:39
39.973517,116.334074,0,226,39854.3650925926,2009-02-10,08:45:44
39.973559,116.334052,0,226,39854.365150463,2009-02-10,08:45:49
39.973599,116.334046,0,226,39854.3652083333,2009-02-10,08:45:54
39.973571,116.334034,0,226,39854.3652662037,2009-02-10,08:45:59
39.973551,116.333975,0,226,39854.3653125,2009-02-10,08:46:03
39.973552,116.333905,0,226,39854.3653472222,2009-02-10,08:46:06
39.973545,116.33384,0,226,39854.3653703704,2009-02-10,08:46:08
39.973505,116.333789,0,226,39854.3654282407,2009-02-10,08:46:13
39.973456,116.333778,0,228,39854.365462963,2009-02-10,08:46:16
39.973402,116.333801,0,231,39854.3655092593,2009-02-10,08:46:20
39.973391,116.333858,0,233,39854.3655555556,2009-02-10,08:46:24
39.973391,116.333929,0,234,39854.3655787037,2009-02-10,08:46:26
39.973358,116.33388,0,236,39854.3656365741,2009-02-10,08:46:31
39.973373,116.333853,0,237,39854.3656944444,2009-02-10,08:46:36
39.973396,116.33388,0,238,39854.3657523148,2009-02-10,08:46:41
39.973435,116.333881,0,240,39854.3658101852,2009-02-10,08:46:46
39.973488,116.333855,0,241,39854.3658449074,2009-02-10,08:46:49
39.973533,116.333853,0,241,39854.3658680556,2009-02-10,08:46:51
39.973571,116.333793,0,242,39854.3658912037,2009-02-10,08:46:53
39.973609,116.33374,0,242,39854.3659143519,2009-02-10,08:46:55
39.973629,116.333702,0,244,39854.3659722222,2009-02-10,08:47:00
39.973574,116.33371,0,246,39854.3660185185,2009-02-10,08:47:04
39.973524,116.333729,0,247,39854.3660532407,2009-02-10,08:47:07
39.973507,116.333714,0,247,39854.3661111111,2009-02-10,08:47:12
39.973532,116.333764,0,247,39854.3661689815,2009-02-10,08:47:17
39.97352,116.333851,0,246,39854.3661921296,2009-02-10,08:47:19
39.97351,116.333858,0,246,39854.36625,2009-02-10,08:47:24
39.973521,116.333843,0,246,39854.3663078704,2009-02-10,08:47:29
39.973511,116.333859,0,246,39854.3663657407,2009-02-10,08:47:34
39.973485,116.333912,0,246,39854.366400463,2009-02-10,08:47:37
39.973449,116.333968,0,246,39854.3664236111,2009-02-10,08:47:39
39.973681,116.333822,0,257,39854.3685300926,2009-02-10,08:50:41
39.973706,116.333796,0,257,39854.368587963,2009-02-10,08:50:46
39.973767,116.333831,0,256,39854.3686111111,2009-02-10,08:50:48
39.97382,116.333846,0,256,39854.3686342593,2009-02-10,08:50:50
39.973853,116.333844,0,254,39854.3686921296,2009-02-10,08:50:55
39.973847,116.333828,0,252,39854.36875,2009-02-10,08:51:00
39.973819,116.333778,0,250,39854.3688078704,2009-02-10,08:51:05
39.973765,116.333796,0,246,39854.3688657407,2009-02-10,08:51:10
39.973731,116.333864,0,244,39854.368900463,2009-02-10,08:51:13
39.973705,116.333916,0,242,39854.3689467593,2009-02-10,08:51:17
39.973652,116.333905,0,240,39854.3689814815,2009-02-10,08:51:20
39.973597,116.333921,0,240,39854.3690046296,2009-02-10,08:51:22
39.973556,116.333967,0,238,39854.3690509259,2009-02-10,08:51:26
39.973569,116.333997,0,234,39854.3691087963,2009-02-10,08:51:31
39.973568,116.333985,0,233,39854.3691666667,2009-02-10,08:51:36
39.973538,116.333932,0,234,39854.369212963,2009-02-10,08:51:40
39.973545,116.333909,0,236,39854.3692708333,2009-02-10,08:51:45
39.973585,116.333857,0,237,39854.3692939815,2009-02-10,08:51:47
39.97363,116.333853,0,239,39854.3693287037,2009-02-10,08:51:50
39.973643,116.333822,0,236,39854.3693865741,2009-02-10,08:51:55
39.973608,116.333813,0,234,39854.3694444444,2009-02-10,08:52:00
39.973626,116.333841,0,235,39854.3695023148,2009-02-10,08:52:05
39.973626,116.333841,0,235,39854.369537037,2009-02-10,08:52:08
39.973631,116.333849,0,234,39854.3695601852,2009-02-10,08:52:10
39.97366,116.333883,0,234,39854.3696180556,2009-02-10,08:52:15
39.973689,116.333854,0,235,39854.3696759259,2009-02-10,08:52:20
39.973713,116.333816,0,236,39854.3697337963,2009-02-10,08:52:25
39.973682,116.333803,0,235,39854.3697916667,2009-02-10,08:52:30
39.973629,116.333771,0,236,39854.369849537,2009-02-10,08:52:35
39.973603,116.333751,0,236,39854.3699074074,2009-02-10,08:52:40
39.973556,116.333746,0,236,39854.3699537037,2009-02-10,08:52:44
39.973494,116.33372,0,235,39854.3699884259,2009-02-10,08:52:47
39.97347,116.333772,0,235,39854.3700231481,2009-02-10,08:52:50
39.973438,116.333785,0,233,39854.3700810185,2009-02-10,08:52:55
39.973418,116.333779,0,231,39854.3701388889,2009-02-10,08:53:00
39.973432,116.33376,0,229,39854.3701967593,2009-02-10,08:53:05
39.973465,116.333813,0,228,39854.3702430556,2009-02-10,08:53:09
39.973485,116.333828,0,227,39854.3703009259,2009-02-10,08:53:14
39.97347,116.333813,0,226,39854.3703587963,2009-02-10,08:53:19
39.97347,116.333813,0,226,39854.3703935185,2009-02-10,08:53:22
39.973478,116.333814,0,226,39854.3704166667,2009-02-10,08:53:24
39.973473,116.333781,0,225,39854.370474537,2009-02-10,08:53:29
39.973433,116.33375,0,224,39854.3705324074,2009-02-10,08:53:34
39.973411,116.33379,0,223,39854.3705902778,2009-02-10,08:53:39
39.973425,116.333801,0,223,39854.3706481481,2009-02-10,08:53:44
39.973425,116.333801,0,223,39854.3706828704,2009-02-10,08:53:47
39.973428,116.333805,0,223,39854.3707060185,2009-02-10,08:53:49
39.973439,116.333808,0,223,39854.3707638889,2009-02-10,08:53:54
39.973452,116.333837,0,223,39854.3708217593,2009-02-10,08:53:59
39.97348,116.3339,0,222,39854.3708564815,2009-02-10,08:54:02
39.973649,116.333627,0,223,39854.3829513889,2009-02-10,09:11:27
39.973645,116.33362,0,223,39854.3830092593,2009-02-10,09:11:32
39.973645,116.33362,0,223,39854.3830439815,2009-02-10,09:11:35
39.973637,116.333623,0,223,39854.3830671296,2009-02-10,09:11:37
39.97359,116.333616,0,222,39854.3831134259,2009-02-10,09:11:41
39.973546,116.333652,0,222,39854.3831712963,2009-02-10,09:11:46
39.973521,116.333612,0,222,39854.3832291667,2009-02-10,09:11:51
39.973517,116.333564,0,223,39854.383287037,2009-02-10,09:11:56
39.973497,116.333582,0,222,39854.3833449074,2009-02-10,09:12:01
39.973495,116.333598,0,223,39854.3834027778,2009-02-10,09:12:06
39.973493,116.333586,0,223,39854.3834606481,2009-02-10,09:12:11
39.973493,116.333572,0,223,39854.3835185185,2009-02-10,09:12:16
39.973513,116.333606,0,223,39854.3835763889,2009-02-10,09:12:21
39.973513,116.33361,0,223,39854.3836342593,2009-02-10,09:12:26
39.973517,116.333607,0,223,39854.3836921296,2009-02-10,09:12:31
39.973517,116.333607,0,223,39854.3837268518,2009-02-10,09:12:34
39.973521,116.33361,0,223,39854.38375,2009-02-10,09:12:36
39.973516,116.333588,0,222,39854.3838078704,2009-02-10,09:12:41
39.973506,116.333596,0,221,39854.3838657407,2009-02-10,09:12:46
39.973506,116.333596,0,221,39854.383900463,2009-02-10,09:12:49
39.973505,116.3336,0,221,39854.3839236111,2009-02-10,09:12:51
39.973485,116.333596,0,221,39854.3839814815,2009-02-10,09:12:56
39.973487,116.333556,0,221,39854.3840393518,2009-02-10,09:13:01
39.973482,116.333535,0,221,39854.3840972222,2009-02-10,09:13:06
39.973482,116.333535,0,221,39854.3841319444,2009-02-10,09:13:09
39.973476,116.333535,0,221,39854.3841550926,2009-02-10,09:13:11
39.973451,116.333537,0,221,39854.384212963,2009-02-10,09:13:16
39.97342,116.33356,0,220,39854.3842708333,2009-02-10,09:13:21
39.973423,116.33358,0,220,39854.3843287037,2009-02-10,09:13:26
39.973416,116.33359,0,219,39854.3843865741,2009-02-10,09:13:31
39.973416,116.33359,0,219,39854.3844212963,2009-02-10,09:13:34
39.97342,116.333586,0,219,39854.3844444444,2009-02-10,09:13:36
39.973442,116.333555,0,219,39854.3845023148,2009-02-10,09:13:41
39.973436,116.333532,0,219,39854.3845601852,2009-02-10,09:13:46
39.973448,116.333543,0,219,39854.3846180556,2009-02-10,09:13:51
39.973469,116.333544,0,219,39854.3846759259,2009-02-10,09:13:56
39.973484,116.333537,0,219,39854.3847337963,2009-02-10,09:14:01
39.97348,116.333485,0,220,39854.3847916667,2009-02-10,09:14:06
39.973472,116.333427,0,220,39854.3848263889,2009-02-10,09:14:09
39.973472,116.333427,0,220,39854.3848611111,2009-02-10,09:14:12
39.973475,116.333429,0,220,39854.3848842593,2009-02-10,09:14:14
39.97348,116.333442,0,220,39854.3849421296,2009-02-10,09:14:19
39.97348,116.333442,0,220,39854.3849768518,2009-02-10,09:14:22
39.97348,116.333437,0,220,39854.385,2009-02-10,09:14:24
39.973495,116.333438,0,220,39854.3850578704,2009-02-10,09:14:29
39.973495,116.333438,0,220,39854.3850925926,2009-02-10,09:14:32
39.973502,116.333432,0,219,39854.3851157407,2009-02-10,09:14:34
39.973472,116.333413,0,219,39854.3851736111,2009-02-10,09:14:39
39.973472,116.333413,0,219,39854.3852083333,2009-02-10,09:14:42
39.973478,116.333413,0,219,39854.3852314815,2009-02-10,09:14:44
39.973438,116.333387,0,219,39854.3852893518,2009-02-10,09:14:49
39.97341,116.333367,0,219,39854.3853472222,2009-02-10,09:14:54
39.973436,116.333427,0,218,39854.3854050926,2009-02-10,09:14:59
39.973462,116.333469,0,219,39854.385462963,2009-02-10,09:15:04
39.973476,116.333469,0,219,39854.3855208333,2009-02-10,09:15:09
39.973473,116.333511,0,218,39854.3855787037,2009-02-10,09:15:14
39.973421,116.333517,0,219,39854.3856365741,2009-02-10,09:15:19
39.973378,116.333479,0,219,39854.3856712963,2009-02-10,09:15:22
39.97333,116.33342,0,219,39854.3857175926,2009-02-10,09:15:26
39.97335,116.333417,0,219,39854.385775463,2009-02-10,09:15:31
39.973394,116.333398,0,218,39854.3858101852,2009-02-10,09:15:34
39.973441,116.333357,0,217,39854.3858680556,2009-02-10,09:15:39
39.973475,116.333333,0,216,39854.3859259259,2009-02-10,09:15:44
39.973518,116.333365,0,215,39854.3859837963,2009-02-10,09:15:49
39.973573,116.333372,0,215,39854.3860416667,2009-02-10,09:15:54
39.973619,116.333344,0,214,39854.386099537,2009-02-10,09:15:59
39.973657,116.333292,0,214,39854.3861574074,2009-02-10,09:16:04
39.967351,116.343834,0,266,39854.3864699074,2009-02-10,09:16:31
39.969237,116.340595,0,247,39854.3869212963,2009-02-10,09:17:10
39.969281,116.340499,0,246,39854.3869328704,2009-02-10,09:17:11
39.972743,116.334406,0,219,39854.3869791667,2009-02-10,09:17:15
39.97287,116.334383,0,234,39854.3869907407,2009-02-10,09:17:16
39.972923,116.334253,0,234,39854.3870023148,2009-02-10,09:17:17
39.972949,116.334127,0,238,39854.3870138889,2009-02-10,09:17:18
39.973017,116.334188,0,242,39854.387025463,2009-02-10,09:17:19
39.973032,116.334112,0,242,39854.387037037,2009-02-10,09:17:20
39.973074,116.334144,0,243,39854.3870601852,2009-02-10,09:17:22
39.973094,116.334198,0,246,39854.3870717593,2009-02-10,09:17:23
39.973082,116.334141,0,240,39854.3871180556,2009-02-10,09:17:27
39.973104,116.334164,0,233,39854.3871759259,2009-02-10,09:17:32
39.973139,116.33423,0,237,39854.3872106481,2009-02-10,09:17:35
39.973172,116.334207,0,232,39854.3872685185,2009-02-10,09:17:40
39.973216,116.334184,0,229,39854.3873032407,2009-02-10,09:17:43
39.973225,116.334142,0,228,39854.3873611111,2009-02-10,09:17:48
39.973284,116.334072,0,228,39854.3874652778,2009-02-10,09:17:57
39.973329,116.334009,0,228,39854.3875,2009-02-10,09:18:00
39.973376,116.333946,0,229,39854.3875231481,2009-02-10,09:18:02
39.973419,116.333897,0,229,39854.3875462963,2009-02-10,09:18:04
39.973465,116.333848,0,229,39854.3875810185,2009-02-10,09:18:07
39.9735,116.333812,0,229,39854.3876157407,2009-02-10,09:18:10
39.973507,116.333766,0,230,39854.3876736111,2009-02-10,09:18:15
39.97349,116.333767,0,231,39854.3877314815,2009-02-10,09:18:20
39.973482,116.333819,0,231,39854.3877893519,2009-02-10,09:18:25
39.973439,116.33384,0,232,39854.3878472222,2009-02-10,09:18:30
39.973405,116.333801,0,234,39854.3878703704,2009-02-10,09:18:32
39.973403,116.333784,0,234,39854.3879282407,2009-02-10,09:18:37
39.97341,116.333741,0,233,39854.3879861111,2009-02-10,09:18:42
39.973445,116.333778,0,232,39854.3880439815,2009-02-10,09:18:47
39.973408,116.333735,0,231,39854.3880902778,2009-02-10,09:18:51
39.973394,116.33377,0,233,39854.3881481481,2009-02-10,09:18:56
39.973386,116.333836,0,235,39854.3882060185,2009-02-10,09:19:01
39.97337,116.333827,0,236,39854.3882638889,2009-02-10,09:19:06
39.973391,116.333885,0,241,39854.3883217593,2009-02-10,09:19:11
39.973413,116.333948,0,246,39854.3883564815,2009-02-10,09:19:14
39.973419,116.333971,0,247,39854.3884143519,2009-02-10,09:19:19
39.973461,116.334031,0,249,39854.3884375,2009-02-10,09:19:21
39.973503,116.33409,0,253,39854.3884606481,2009-02-10,09:19:23
39.973537,116.334158,0,261,39854.3885069444,2009-02-10,09:19:27
39.973576,116.334164,0,263,39854.3885648148,2009-02-10,09:19:32
39.973578,116.334137,0,263,39854.3886226852,2009-02-10,09:19:37
39.973563,116.334095,0,262,39854.3886805556,2009-02-10,09:19:42
39.973588,116.334088,0,261,39854.3887384259,2009-02-10,09:19:47
39.973589,116.334043,0,262,39854.3887962963,2009-02-10,09:19:52
39.973633,116.334044,0,262,39854.3888541667,2009-02-10,09:19:57
39.973613,116.334077,0,265,39854.388912037,2009-02-10,09:20:02
39.973613,116.334077,0,265,39854.3889467593,2009-02-10,09:20:05
39.973614,116.334081,0,265,39854.3889699074,2009-02-10,09:20:07
39.97362,116.334091,0,265,39854.3890277778,2009-02-10,09:20:12
39.973629,116.334091,0,265,39854.3890856481,2009-02-10,09:20:17
39.97364,116.334088,0,266,39854.3891435185,2009-02-10,09:20:22
39.97364,116.334088,0,266,39854.3891782407,2009-02-10,09:20:25
39.973638,116.33409,0,266,39854.3892013889,2009-02-10,09:20:27
39.973617,116.334106,0,267,39854.3892592593,2009-02-10,09:20:32
39.973568,116.334134,0,269,39854.3892939815,2009-02-10,09:20:35
39.973535,116.334193,0,270,39854.3893287037,2009-02-10,09:20:38
39.973494,116.334235,0,271,39854.3893865741,2009-02-10,09:20:43
39.97348,116.334224,0,271,39854.3894444444,2009-02-10,09:20:48
39.97347,116.334184,0,275,39854.3895023148,2009-02-10,09:20:53
39.9735,116.334228,0,279,39854.389537037,2009-02-10,09:20:56
39.973534,116.334265,0,280,39854.3895949074,2009-02-10,09:21:01
39.973547,116.334297,0,282,39854.3896527778,2009-02-10,09:21:06
39.973549,116.334324,0,284,39854.3897106481,2009-02-10,09:21:11
39.973553,116.334392,0,287,39854.3897685185,2009-02-10,09:21:16
39.973556,116.33443,0,288,39854.3898263889,2009-02-10,09:21:21
39.973566,116.334489,0,289,39854.3898726852,2009-02-10,09:21:25
39.973545,116.334542,0,289,39854.3899305556,2009-02-10,09:21:30
39.973594,116.334533,0,288,39854.3899652778,2009-02-10,09:21:33
39.973557,116.333392,0,255,39854.390150463,2009-02-10,09:21:49
39.973516,116.33339,0,249,39854.3902083333,2009-02-10,09:21:54
39.973542,116.333527,0,256,39854.3902199074,2009-02-10,09:21:55
39.973585,116.33373,0,262,39854.3902314815,2009-02-10,09:21:56
39.973603,116.333883,0,273,39854.3902430556,2009-02-10,09:21:57
39.973653,116.334182,0,297,39854.3902546296,2009-02-10,09:21:58
39.973661,116.334295,0,309,39854.3902662037,2009-02-10,09:21:59
39.97368,116.334377,0,308,39854.3902777778,2009-02-10,09:22:00
39.97368,116.334455,0,316,39854.3902893519,2009-02-10,09:22:01
39.973678,116.334537,0,324,39854.3903009259,2009-02-10,09:22:02
39.973689,116.334618,0,328,39854.3903125,2009-02-10,09:22:03
39.973678,116.334739,0,339,39854.3903356481,2009-02-10,09:22:05
39.973675,116.33481,0,344,39854.3903472222,2009-02-10,09:22:06
39.973652,116.33488,0,343,39854.3903703704,2009-02-10,09:22:08
39.973664,116.334946,0,340,39854.3904050926,2009-02-10,09:22:11
39.973691,116.335002,0,347,39854.3904282407,2009-02-10,09:22:13
39.973719,116.335061,0,357,39854.3904513889,2009-02-10,09:22:15
39.973762,116.335105,0,361,39854.3904861111,2009-02-10,09:22:18
39.97381,116.335126,0,361,39854.3905208333,2009-02-10,09:22:21
39.973862,116.335183,0,368,39854.3905555556,2009-02-10,09:22:24
39.973892,116.335248,0,377,39854.3905787037,2009-02-10,09:22:26
39.973922,116.335307,0,387,39854.3906134259,2009-02-10,09:22:29
39.973944,116.335361,0,394,39854.3906481481,2009-02-10,09:22:32
39.97395,116.335412,0,407,39854.3906712963,2009-02-10,09:22:34
39.973947,116.33545,0,420,39854.3906944444,2009-02-10,09:22:36
39.973952,116.335482,0,427,39854.3907523148,2009-02-10,09:22:41
39.973956,116.335544,0,430,39854.390787037,2009-02-10,09:22:44
39.97396,116.335649,0,438,39854.3908101852,2009-02-10,09:22:46
39.973959,116.33574,0,445,39854.3908333333,2009-02-10,09:22:48
39.973967,116.33582,0,447,39854.3908564815,2009-02-10,09:22:50
39.973984,116.335886,0,449,39854.3908912037,2009-02-10,09:22:53
39.973959,116.335951,0,448,39854.3909490741,2009-02-10,09:22:58
39.973935,116.336011,0,455,39854.3909837963,2009-02-10,09:23:01
39.973922,116.336071,0,452,39854.3910300926,2009-02-10,09:23:05
39.973961,116.336133,0,444,39854.391087963,2009-02-10,09:23:10
39.974028,116.336143,0,439,39854.3911342593,2009-02-10,09:23:14
39.974076,116.336175,0,435,39854.3911805556,2009-02-10,09:23:18
39.974033,116.336214,0,439,39854.3912384259,2009-02-10,09:23:23
39.974026,116.336247,0,437,39854.3912962963,2009-02-10,09:23:28
39.974049,116.336262,0,432,39854.3913541667,2009-02-10,09:23:33
39.974048,116.336219,0,420,39854.391400463,2009-02-10,09:23:37
39.974005,116.336169,0,409,39854.3914583333,2009-02-10,09:23:42
39.973946,116.336156,0,408,39854.3914814815,2009-02-10,09:23:44
39.973947,116.336117,0,415,39854.3915393518,2009-02-10,09:23:49
39.973997,116.3361,0,415,39854.3915625,2009-02-10,09:23:51
39.974039,116.336028,0,418,39854.3915972222,2009-02-10,09:23:54
39.974046,116.335948,0,414,39854.3916319444,2009-02-10,09:23:57
39.974029,116.335891,0,410,39854.3916550926,2009-02-10,09:23:59
39.973983,116.335813,0,405,39854.3916898148,2009-02-10,09:24:02
39.973943,116.335779,0,398,39854.3917361111,2009-02-10,09:24:06
39.973909,116.335732,0,398,39854.3917476852,2009-02-10,09:24:07
39.973865,116.335657,0,396,39854.3917708333,2009-02-10,09:24:09
39.973842,116.335605,0,395,39854.3917824074,2009-02-10,09:24:10
39.973808,116.335525,0,393,39854.3918055556,2009-02-10,09:24:12
39.973785,116.335455,0,392,39854.3918287037,2009-02-10,09:24:14
39.973808,116.335403,0,388,39854.3918865741,2009-02-10,09:24:19
39.973862,116.335441,0,386,39854.3919328704,2009-02-10,09:24:23
39.973902,116.33549,0,388,39854.3919675926,2009-02-10,09:24:26
39.973888,116.335511,0,389,39854.392025463,2009-02-10,09:24:31
39.973885,116.335524,0,391,39854.3920833333,2009-02-10,09:24:36
39.973873,116.335579,0,398,39854.3921412037,2009-02-10,09:24:41
39.973876,116.335595,0,399,39854.3921990741,2009-02-10,09:24:46
39.973855,116.335597,0,398,39854.3922569444,2009-02-10,09:24:51
39.973864,116.33559,0,397,39854.3923148148,2009-02-10,09:24:56
39.97386,116.335589,0,397,39854.3923726852,2009-02-10,09:25:01
39.97386,116.335589,0,397,39854.3924074074,2009-02-10,09:25:04
39.973859,116.335595,0,397,39854.3924305556,2009-02-10,09:25:06
39.973857,116.335609,0,397,39854.3924884259,2009-02-10,09:25:11
39.973861,116.335677,0,401,39854.3925231481,2009-02-10,09:25:14
39.973885,116.335737,0,400,39854.3925462963,2009-02-10,09:25:16
39.973935,116.335797,0,398,39854.3925694444,2009-02-10,09:25:18
39.973962,116.335851,0,397,39854.3926041667,2009-02-10,09:25:21
39.973981,116.335884,0,397,39854.392662037,2009-02-10,09:25:26
39.974031,116.335905,0,398,39854.3927083333,2009-02-10,09:25:30
39.974058,116.335904,0,396,39854.3927662037,2009-02-10,09:25:35
39.974026,116.335862,0,397,39854.3928009259,2009-02-10,09:25:38
39.974018,116.335831,0,396,39854.3928587963,2009-02-10,09:25:43
39.974001,116.335807,0,394,39854.3929166667,2009-02-10,09:25:48
39.973959,116.335776,0,393,39854.392962963,2009-02-10,09:25:52
39.973918,116.335757,0,399,39854.3929976852,2009-02-10,09:25:55
39.97391,116.335696,0,406,39854.3930324074,2009-02-10,09:25:58
39.973919,116.335628,0,409,39854.3930787037,2009-02-10,09:26:02
39.973895,116.335632,0,410,39854.3931365741,2009-02-10,09:26:07
39.973895,116.335632,0,410,39854.3931712963,2009-02-10,09:26:10
39.973896,116.335637,0,414,39854.3931944444,2009-02-10,09:26:12
39.973899,116.335667,0,416,39854.3932523148,2009-02-10,09:26:17
39.97388,116.335666,0,416,39854.3933101852,2009-02-10,09:26:22
39.97388,116.335661,0,416,39854.3933680556,2009-02-10,09:26:27
39.97388,116.335661,0,416,39854.3934027778,2009-02-10,09:26:30
39.973885,116.335658,0,416,39854.3934259259,2009-02-10,09:26:32
39.973895,116.33566,0,416,39854.3934837963,2009-02-10,09:26:37
39.973903,116.335669,0,415,39854.3935416667,2009-02-10,09:26:42
39.973894,116.335653,0,406,39854.393599537,2009-02-10,09:26:47
39.973928,116.335641,0,399,39854.3936574074,2009-02-10,09:26:52
39.973937,116.335644,0,399,39854.3937152778,2009-02-10,09:26:57
39.973926,116.335621,0,395,39854.3937731481,2009-02-10,09:27:02
39.973914,116.335598,0,393,39854.3938310185,2009-02-10,09:27:07
39.973908,116.335581,0,392,39854.3938888889,2009-02-10,09:27:12
39.973925,116.335582,0,388,39854.3939467593,2009-02-10,09:27:17
39.97394,116.335564,0,389,39854.3940046296,2009-02-10,09:27:22
39.973954,116.335606,0,388,39854.3940625,2009-02-10,09:27:27
39.973941,116.335609,0,388,39854.3941203704,2009-02-10,09:27:32
39.973941,116.335609,0,388,39854.3941550926,2009-02-10,09:27:35
39.973936,116.335617,0,388,39854.3941782407,2009-02-10,09:27:37
39.973908,116.335591,0,387,39854.3942361111,2009-02-10,09:27:42
39.973894,116.335573,0,385,39854.3942939815,2009-02-10,09:27:47
39.973886,116.335544,0,385,39854.3943518519,2009-02-10,09:27:52
39.973873,116.335487,0,384,39854.3943865741,2009-02-10,09:27:55
39.973853,116.335485,0,379,39854.3944444444,2009-02-10,09:28:00
39.973843,116.335447,0,378,39854.3945023148,2009-02-10,09:28:05
39.97385,116.335427,0,375,39854.3945601852,2009-02-10,09:28:10
39.97385,116.335419,0,375,39854.3946180556,2009-02-10,09:28:15
39.97385,116.335419,0,375,39854.3946527778,2009-02-10,09:28:18
39.97385,116.335423,0,374,39854.3946759259,2009-02-10,09:28:20
39.973849,116.335432,0,372,39854.3947337963,2009-02-10,09:28:25
39.973849,116.335432,0,372,39854.3947685185,2009-02-10,09:28:28
39.973857,116.335424,0,372,39854.3947916667,2009-02-10,09:28:30
39.973861,116.335433,0,372,39854.394849537,2009-02-10,09:28:35
39.973841,116.335412,0,373,39854.3949074074,2009-02-10,09:28:40
39.973842,116.33543,0,373,39854.3949652778,2009-02-10,09:28:45
39.973842,116.33543,0,373,39854.395,2009-02-10,09:28:48
39.97384,116.335427,0,373,39854.3950231481,2009-02-10,09:28:50
39.973792,116.335348,0,376,39854.3950694444,2009-02-10,09:28:54
39.973769,116.33529,0,376,39854.3951041667,2009-02-10,09:28:57
39.973789,116.335252,0,375,39854.395162037,2009-02-10,09:29:02
39.973766,116.335215,0,377,39854.3952199074,2009-02-10,09:29:07
39.973761,116.335249,0,374,39854.3952777778,2009-02-10,09:29:12
39.973772,116.335312,0,370,39854.3953240741,2009-02-10,09:29:16
39.973772,116.335312,0,370,39854.3953587963,2009-02-10,09:29:19
39.973773,116.335315,0,370,39854.3953819444,2009-02-10,09:29:21
39.973788,116.335371,0,370,39854.3954282407,2009-02-10,09:29:25
39.973816,116.335426,0,373,39854.395474537,2009-02-10,09:29:29
39.973802,116.335381,0,375,39854.3955324074,2009-02-10,09:29:34
39.973808,116.335386,0,377,39854.3955902778,2009-02-10,09:29:39
39.973807,116.335384,0,377,39854.3956481481,2009-02-10,09:29:44
39.973811,116.335387,0,377,39854.3957060185,2009-02-10,09:29:49
39.973817,116.335387,0,376,39854.3957638889,2009-02-10,09:29:54
39.973817,116.335387,0,376,39854.3957986111,2009-02-10,09:29:57
39.973822,116.335392,0,376,39854.3958217593,2009-02-10,09:29:59
39.973841,116.335413,0,373,39854.3958796296,2009-02-10,09:30:04
39.973847,116.335471,0,368,39854.3959259259,2009-02-10,09:30:08
39.97384,116.33549,0,366,39854.3959837963,2009-02-10,09:30:13
39.973839,116.335413,0,366,39854.3960300926,2009-02-10,09:30:17
39.973793,116.335356,0,366,39854.3960763889,2009-02-10,09:30:21
39.973811,116.335382,0,366,39854.3961342593,2009-02-10,09:30:26
39.973868,116.335438,0,363,39854.3961805556,2009-02-10,09:30:30
39.973853,116.335461,0,362,39854.3962384259,2009-02-10,09:30:35
39.973831,116.335434,0,357,39854.3962962963,2009-02-10,09:30:40
39.973843,116.335376,0,354,39854.3963541667,2009-02-10,09:30:45
39.973848,116.335381,0,354,39854.396412037,2009-02-10,09:30:50
39.973848,116.335381,0,354,39854.3964467593,2009-02-10,09:30:53
39.973853,116.33538,0,354,39854.3964699074,2009-02-10,09:30:55
39.973829,116.335328,0,354,39854.3965162037,2009-02-10,09:30:59
39.973798,116.335282,0,352,39854.3965509259,2009-02-10,09:31:02
39.973773,116.335223,0,351,39854.3965856481,2009-02-10,09:31:05
39.973736,116.33517,0,348,39854.3966319444,2009-02-10,09:31:09
39.973716,116.335097,0,347,39854.3966898148,2009-02-10,09:31:14
39.973703,116.335016,0,347,39854.396712963,2009-02-10,09:31:16
39.973694,116.334956,0,346,39854.3967361111,2009-02-10,09:31:18
39.973667,116.334892,0,346,39854.3967939815,2009-02-10,09:31:23
39.973685,116.334951,0,344,39854.3968402778,2009-02-10,09:31:27
39.973709,116.334971,0,345,39854.3968981481,2009-02-10,09:31:32
39.973743,116.335005,0,347,39854.3969560185,2009-02-10,09:31:37
39.973743,116.335005,0,347,39854.3969907407,2009-02-10,09:31:40
39.973749,116.335007,0,347,39854.3970138889,2009-02-10,09:31:42
39.97379,116.335058,0,344,39854.3970717593,2009-02-10,09:31:47
39.973794,116.335119,0,342,39854.3971064815,2009-02-10,09:31:50
39.973828,116.335161,0,338,39854.3971527778,2009-02-10,09:31:54
39.973841,116.335227,0,336,39854.3972106481,2009-02-10,09:31:59
39.973841,116.335227,0,336,39854.3972453704,2009-02-10,09:32:02
39.973842,116.335219,0,335,39854.3972685185,2009-02-10,09:32:04
39.973847,116.33524,0,333,39854.3973263889,2009-02-10,09:32:09
39.973824,116.335171,0,331,39854.3973726852,2009-02-10,09:32:13
39.973801,116.335119,0,331,39854.3973958333,2009-02-10,09:32:15
39.973804,116.335064,0,329,39854.3974537037,2009-02-10,09:32:20
39.973809,116.335076,0,329,39854.3975115741,2009-02-10,09:32:25
39.973826,116.335075,0,328,39854.3975694444,2009-02-10,09:32:30
39.973824,116.335158,0,325,39854.3976157407,2009-02-10,09:32:34
39.973834,116.33522,0,323,39854.3976388889,2009-02-10,09:32:36
39.973848,116.335257,0,323,39854.3976967593,2009-02-10,09:32:41
39.97386,116.335256,0,318,39854.3977546296,2009-02-10,09:32:46
39.973837,116.33519,0,315,39854.3978009259,2009-02-10,09:32:50
39.973846,116.335175,0,312,39854.3978587963,2009-02-10,09:32:55
39.973836,116.335163,0,312,39854.3979166667,2009-02-10,09:33:00
39.973772,116.33506,0,312,39854.3979513889,2009-02-10,09:33:03
39.973757,116.334982,0,312,39854.397962963,2009-02-10,09:33:04
39.973734,116.334922,0,312,39854.397974537,2009-02-10,09:33:05
39.973732,116.334844,0,312,39854.3980092593,2009-02-10,09:33:08
39.973711,116.334778,0,312,39854.3980208333,2009-02-10,09:33:09
39.973687,116.334718,0,313,39854.3980555556,2009-02-10,09:33:12
39.973681,116.334653,0,313,39854.3980671296,2009-02-10,09:33:13
39.973692,116.334595,0,312,39854.3980902778,2009-02-10,09:33:15
39.973735,116.334574,0,311,39854.3981365741,2009-02-10,09:33:19
39.973749,116.334514,0,311,39854.3981712963,2009-02-10,09:33:22
39.973797,116.334476,0,310,39854.3982175926,2009-02-10,09:33:26
39.973838,116.334441,0,310,39854.3982638889,2009-02-10,09:33:30
39.97386,116.334423,0,311,39854.3983217593,2009-02-10,09:33:35
39.973876,116.334344,0,310,39854.3983680556,2009-02-10,09:33:39
39.973865,116.334293,0,310,39854.3984259259,2009-02-10,09:33:44
39.973801,116.334265,0,309,39854.3984837963,2009-02-10,09:33:49
39.973737,116.334261,0,309,39854.3985185185,2009-02-10,09:33:52
39.973681,116.334253,0,310,39854.3985532407,2009-02-10,09:33:55
39.973659,116.334201,0,308,39854.3986111111,2009-02-10,09:34:00
39.973658,116.334142,0,307,39854.3986574074,2009-02-10,09:34:04
39.973654,116.334083,0,306,39854.3987152778,2009-02-10,09:34:09
39.973661,116.334014,0,304,39854.39875,2009-02-10,09:34:12
39.973684,116.333998,0,303,39854.3988078704,2009-02-10,09:34:17
39.973666,116.334009,0,302,39854.3988657407,2009-02-10,09:34:22
39.973651,116.334012,0,300,39854.3989236111,2009-02-10,09:34:27
39.973651,116.334012,0,300,39854.3989583333,2009-02-10,09:34:30
39.973644,116.334006,0,299,39854.3989814815,2009-02-10,09:34:32
39.973625,116.334066,0,296,39854.3990277778,2009-02-10,09:34:36
39.973593,116.334132,0,294,39854.3990740741,2009-02-10,09:34:40
39.973593,116.334178,0,291,39854.3991319444,2009-02-10,09:34:45
39.973598,116.334173,0,288,39854.3991898148,2009-02-10,09:34:50
39.973595,116.334168,0,288,39854.3992476852,2009-02-10,09:34:55
39.973595,116.334168,0,288,39854.3992824074,2009-02-10,09:34:58
39.973593,116.334161,0,287,39854.3993055556,2009-02-10,09:35:00
39.973566,116.334169,0,285,39854.3993634259,2009-02-10,09:35:05
39.973543,116.334167,0,283,39854.3994212963,2009-02-10,09:35:10
39.973543,116.334167,0,283,39854.3994560185,2009-02-10,09:35:13
39.973541,116.334159,0,283,39854.3994791667,2009-02-10,09:35:15
39.973574,116.334269,0,285,39854.3995138889,2009-02-10,09:35:18
39.973605,116.334337,0,285,39854.399525463,2009-02-10,09:35:19
39.973624,116.33445,0,286,39854.399537037,2009-02-10,09:35:20
39.973666,116.33455,0,286,39854.3995486111,2009-02-10,09:35:21
39.973676,116.334612,0,288,39854.3996064815,2009-02-10,09:35:26
39.973685,116.334664,0,288,39854.3996643518,2009-02-10,09:35:31
39.973682,116.334638,0,287,39854.3997222222,2009-02-10,09:35:36
39.973651,116.334607,0,284,39854.3997800926,2009-02-10,09:35:41
39.973656,116.334637,0,283,39854.399837963,2009-02-10,09:35:46
39.973665,116.334668,0,279,39854.3998958333,2009-02-10,09:35:51
39.973657,116.334693,0,281,39854.3999537037,2009-02-10,09:35:56
39.973633,116.334626,0,278,39854.4000115741,2009-02-10,09:36:01
39.973617,116.33459,0,278,39854.4000694444,2009-02-10,09:36:06
39.973592,116.334511,0,277,39854.4001273148,2009-02-10,09:36:11
39.9736,116.334474,0,274,39854.4001851852,2009-02-10,09:36:16
39.973604,116.334462,0,273,39854.4002430556,2009-02-10,09:36:21
39.973614,116.33448,0,273,39854.4003009259,2009-02-10,09:36:26
39.973613,116.334474,0,273,39854.4003587963,2009-02-10,09:36:31
39.973613,116.334474,0,273,39854.4003935185,2009-02-10,09:36:34
39.973613,116.334477,0,273,39854.4004166667,2009-02-10,09:36:36
39.973603,116.334476,0,273,39854.400474537,2009-02-10,09:36:41
39.973597,116.334405,0,273,39854.4005208333,2009-02-10,09:36:45
39.973573,116.334345,0,275,39854.4005555556,2009-02-10,09:36:48
39.973557,116.334285,0,275,39854.4005902778,2009-02-10,09:36:51
39.973547,116.334223,0,272,39854.4006481481,2009-02-10,09:36:56
39.973485,116.333958,0,249,39854.4041782407,2009-02-10,09:42:01
39.973464,116.333887,0,251,39854.404212963,2009-02-10,09:42:04
39.973435,116.333834,0,252,39854.4042708333,2009-02-10,09:42:09
39.973431,116.333848,0,250,39854.4043287037,2009-02-10,09:42:14
39.973448,116.333909,0,249,39854.4043518519,2009-02-10,09:42:16
39.973467,116.33397,0,249,39854.4043865741,2009-02-10,09:42:19
39.973467,116.33397,0,249,39854.4044212963,2009-02-10,09:42:22
39.973471,116.333971,0,249,39854.4044444444,2009-02-10,09:42:24
39.973492,116.334056,0,250,39854.4044675926,2009-02-10,09:42:26
39.973507,116.334104,0,249,39854.404525463,2009-02-10,09:42:31
39.973507,116.334104,0,249,39854.4045601852,2009-02-10,09:42:34
39.973512,116.334112,0,249,39854.4045833333,2009-02-10,09:42:36
39.973523,116.334041,0,249,39854.4046412037,2009-02-10,09:42:41
39.973526,116.333975,0,247,39854.4046990741,2009-02-10,09:42:46
39.973501,116.333926,0,248,39854.4047453704,2009-02-10,09:42:50
39.973454,116.333917,0,247,39854.4048032407,2009-02-10,09:42:55
39.973447,116.333963,0,247,39854.4048611111,2009-02-10,09:43:00
39.973419,116.333894,0,248,39854.4048958333,2009-02-10,09:43:03
39.973408,116.333829,0,248,39854.4049305556,2009-02-10,09:43:06
39.973401,116.333764,0,248,39854.4049537037,2009-02-10,09:43:08
39.973426,116.333812,0,249,39854.4050115741,2009-02-10,09:43:13
39.973445,116.333856,0,249,39854.4050694444,2009-02-10,09:43:18
39.973471,116.333932,0,249,39854.4051273148,2009-02-10,09:43:23
39.973465,116.334073,0,249,39854.4051388889,2009-02-10,09:43:24
39.973484,116.334157,0,249,39854.405162037,2009-02-10,09:43:26
39.973528,116.334196,0,248,39854.4052199074,2009-02-10,09:43:31
39.97352,116.334145,0,246,39854.4052777778,2009-02-10,09:43:36
39.97352,116.334145,0,246,39854.4053125,2009-02-10,09:43:39
39.973515,116.334139,0,245,39854.4053356481,2009-02-10,09:43:41
39.973538,116.33419,0,246,39854.4053935185,2009-02-10,09:43:46
39.973522,116.334149,0,244,39854.4054513889,2009-02-10,09:43:51
39.9735,116.334072,0,243,39854.4054976852,2009-02-10,09:43:55
39.973486,116.33401,0,242,39854.4055208333,2009-02-10,09:43:57
39.973476,116.333953,0,242,39854.4055439815,2009-02-10,09:43:59
39.973472,116.333925,0,241,39854.4056018519,2009-02-10,09:44:04
39.973475,116.334011,0,241,39854.4056597222,2009-02-10,09:44:09
39.973481,116.334056,0,241,39854.4057175926,2009-02-10,09:44:14
39.97349,116.33406,0,241,39854.405775463,2009-02-10,09:44:19
39.973497,116.334069,0,241,39854.4058333333,2009-02-10,09:44:24
39.973505,116.334086,0,241,39854.4058912037,2009-02-10,09:44:29
39.973499,116.334063,0,240,39854.4059490741,2009-02-10,09:44:34
39.973503,116.334058,0,241,39854.4060069444,2009-02-10,09:44:39
39.973503,116.334058,0,241,39854.4060416667,2009-02-10,09:44:42
39.973501,116.33405,0,241,39854.4060648148,2009-02-10,09:44:44
39.973521,116.33407,0,244,39854.4061226852,2009-02-10,09:44:49
39.973521,116.33407,0,244,39854.4061574074,2009-02-10,09:44:52
39.973521,116.334063,0,244,39854.4061805556,2009-02-10,09:44:54
39.973517,116.334034,0,244,39854.4062384259,2009-02-10,09:44:59
39.973498,116.333971,0,245,39854.4062731481,2009-02-10,09:45:02
39.973485,116.333905,0,245,39854.4062962963,2009-02-10,09:45:04
39.973478,116.333872,0,245,39854.4063541667,2009-02-10,09:45:09
39.973434,116.33391,0,244,39854.406412037,2009-02-10,09:45:14
39.973442,116.333955,0,244,39854.4064699074,2009-02-10,09:45:19
39.973445,116.33398,0,245,39854.4065277778,2009-02-10,09:45:24
39.973461,116.334024,0,245,39854.4065856481,2009-02-10,09:45:29
39.97348,116.33406,0,246,39854.4066435185,2009-02-10,09:45:34
39.973502,116.334078,0,246,39854.4067013889,2009-02-10,09:45:39
39.973504,116.334072,0,246,39854.4067592593,2009-02-10,09:45:44
39.973504,116.334072,0,246,39854.4067939815,2009-02-10,09:45:47
39.973504,116.334073,0,246,39854.4068171296,2009-02-10,09:45:49
39.973495,116.334059,0,246,39854.406875,2009-02-10,09:45:54
39.973485,116.333985,0,246,39854.4069328704,2009-02-10,09:45:59
39.973524,116.33397,0,247,39854.4069907407,2009-02-10,09:46:04
39.973546,116.334027,0,246,39854.4070138889,2009-02-10,09:46:06
39.97356,116.334039,0,247,39854.4070717593,2009-02-10,09:46:11
39.97356,116.334039,0,247,39854.4071064815,2009-02-10,09:46:14
39.973561,116.334038,0,247,39854.4071296296,2009-02-10,09:46:16
39.973523,116.334072,0,246,39854.4071643518,2009-02-10,09:46:19
39.973476,116.334031,0,245,39854.4072222222,2009-02-10,09:46:24
39.973456,116.334016,0,244,39854.4072800926,2009-02-10,09:46:29
39.973477,116.334044,0,246,39854.407337963,2009-02-10,09:46:34
39.973482,116.334053,0,246,39854.4073958333,2009-02-10,09:46:39
39.973485,116.334118,0,247,39854.4074421296,2009-02-10,09:46:43
39.973471,116.334105,0,246,39854.4075,2009-02-10,09:46:48
39.973471,116.334105,0,246,39854.4075347222,2009-02-10,09:46:51
39.973412,116.333834,0,248,39854.4121296296,2009-02-10,09:53:28
39.973372,116.333749,0,249,39854.4121875,2009-02-10,09:53:33
39.973376,116.333772,0,247,39854.4122453704,2009-02-10,09:53:38
39.973382,116.333812,0,246,39854.4123032407,2009-02-10,09:53:43
39.973401,116.333878,0,247,39854.412337963,2009-02-10,09:53:46
39.973426,116.33394,0,246,39854.4123842593,2009-02-10,09:53:50
39.973454,116.334011,0,246,39854.4124189815,2009-02-10,09:53:53
39.973494,116.334089,0,246,39854.4124768519,2009-02-10,09:53:58
39.973524,116.334142,0,246,39854.4125231481,2009-02-10,09:54:02
39.97353,116.3341,0,246,39854.4125810185,2009-02-10,09:54:07
39.973507,116.334056,0,245,39854.4126388889,2009-02-10,09:54:12
39.973501,116.333986,0,244,39854.4126736111,2009-02-10,09:54:15
39.973488,116.333923,0,243,39854.4126967593,2009-02-10,09:54:17
39.973462,116.333835,0,242,39854.4127314815,2009-02-10,09:54:20
39.973454,116.33377,0,244,39854.4127546296,2009-02-10,09:54:22
39.973427,116.333705,0,246,39854.4127893519,2009-02-10,09:54:25
39.973424,116.333723,0,246,39854.4128472222,2009-02-10,09:54:30
39.973413,116.333741,0,248,39854.4129050926,2009-02-10,09:54:35
39.973431,116.333796,0,248,39854.4129282407,2009-02-10,09:54:37
39.973452,116.333855,0,249,39854.4129513889,2009-02-10,09:54:39
39.973471,116.333911,0,250,39854.4129976852,2009-02-10,09:54:43
39.973467,116.333959,0,249,39854.4130555556,2009-02-10,09:54:48
39.97348,116.334023,0,248,39854.4131134259,2009-02-10,09:54:53
39.97351,116.334066,0,246,39854.4131712963,2009-02-10,09:54:58
39.973525,116.334026,0,244,39854.4132291667,2009-02-10,09:55:03
39.973534,116.334017,0,243,39854.413287037,2009-02-10,09:55:08
39.973502,116.33398,0,242,39854.4133449074,2009-02-10,09:55:13
39.973476,116.333914,0,241,39854.4133796296,2009-02-10,09:55:16
39.973453,116.333856,0,243,39854.4134259259,2009-02-10,09:55:20
39.973458,116.333853,0,242,39854.4134837963,2009-02-10,09:55:25
39.973458,116.333853,0,242,39854.4135185185,2009-02-10,09:55:28
39.973458,116.333861,0,240,39854.4135416667,2009-02-10,09:55:30
39.973438,116.333799,0,238,39854.4135648148,2009-02-10,09:55:32
39.973448,116.333817,0,235,39854.4136226852,2009-02-10,09:55:37
39.973462,116.333799,0,234,39854.4136805556,2009-02-10,09:55:42
39.973475,116.33375,0,230,39854.4137384259,2009-02-10,09:55:47
39.973462,116.333687,0,228,39854.4137731481,2009-02-10,09:55:50
39.973476,116.33373,0,228,39854.4138310185,2009-02-10,09:55:55
39.973476,116.33373,0,228,39854.4138657407,2009-02-10,09:55:58
39.973474,116.333733,0,228,39854.4138888889,2009-02-10,09:56:00
39.973474,116.333751,0,227,39854.4139467593,2009-02-10,09:56:05
39.973459,116.333802,0,225,39854.4140046296,2009-02-10,09:56:10
39.973475,116.333802,0,226,39854.4140625,2009-02-10,09:56:15
39.973463,116.333741,0,226,39854.4140972222,2009-02-10,09:56:18
39.97348,116.333714,0,223,39854.4141550926,2009-02-10,09:56:23
39.973526,116.333719,0,222,39854.414212963,2009-02-10,09:56:28
39.973545,116.333661,0,222,39854.4142592593,2009-02-10,09:56:32
39.973555,116.333659,0,222,39854.4143171296,2009-02-10,09:56:37
39.973584,116.333721,0,222,39854.4143634259,2009-02-10,09:56:41
39.973617,116.333797,0,223,39854.4144097222,2009-02-10,09:56:45
39.973624,116.333783,0,219,39854.4144675926,2009-02-10,09:56:50
39.973658,116.333808,0,216,39854.414525463,2009-02-10,09:56:55
39.973626,116.333751,0,216,39854.4145833333,2009-02-10,09:57:00
39.973587,116.333739,0,213,39854.4146412037,2009-02-10,09:57:05
39.973564,116.333755,0,213,39854.4146990741,2009-02-10,09:57:10
39.973534,116.333769,0,214,39854.4147569444,2009-02-10,09:57:15
39.973505,116.333828,0,215,39854.4147916667,2009-02-10,09:57:18
39.973465,116.333871,0,215,39854.4148263889,2009-02-10,09:57:21
39.973423,116.333905,0,215,39854.4148611111,2009-02-10,09:57:24
39.973376,116.333847,0,214,39854.4148958333,2009-02-10,09:57:27
39.97335,116.333799,0,213,39854.4149189815,2009-02-10,09:57:29
39.973337,116.333746,0,212,39854.4149768518,2009-02-10,09:57:34
39.973345,116.333713,0,212,39854.4150347222,2009-02-10,09:57:39
39.9733,116.333742,0,211,39854.4150925926,2009-02-10,09:57:44
39.973304,116.333703,0,211,39854.415150463,2009-02-10,09:57:49
39.97332,116.333738,0,211,39854.4152083333,2009-02-10,09:57:54
39.973355,116.33378,0,210,39854.4152430556,2009-02-10,09:57:57
39.973401,116.333738,0,209,39854.4152662037,2009-02-10,09:57:59
39.973459,116.333689,0,209,39854.4153009259,2009-02-10,09:58:02
39.973524,116.333632,0,209,39854.4153240741,2009-02-10,09:58:04
39.973571,116.333603,0,209,39854.4153703704,2009-02-10,09:58:08
39.973612,116.33354,0,210,39854.4154050926,2009-02-10,09:58:11
39.973661,116.333508,0,211,39854.4154282407,2009-02-10,09:58:13
39.973686,116.333583,0,212,39854.415474537,2009-02-10,09:58:17
39.973659,116.333677,0,214,39854.4155208333,2009-02-10,09:58:21
39.973653,116.333746,0,215,39854.4155439815,2009-02-10,09:58:23
39.973659,116.33377,0,220,39854.4156018518,2009-02-10,09:58:28
39.973663,116.33365,0,226,39854.4156481481,2009-02-10,09:58:32
39.973692,116.33358,0,227,39854.4156712963,2009-02-10,09:58:34
39.973705,116.333521,0,230,39854.4157291667,2009-02-10,09:58:39
39.973676,116.333472,0,234,39854.415787037,2009-02-10,09:58:44
39.973623,116.333508,0,236,39854.4158217593,2009-02-10,09:58:47
39.97364,116.333569,0,237,39854.4158796296,2009-02-10,09:58:52
39.973673,116.333589,0,237,39854.4159375,2009-02-10,09:58:57
39.973727,116.333631,0,238,39854.4159837963,2009-02-10,09:59:01
39.973763,116.333659,0,237,39854.4160416667,2009-02-10,09:59:06
39.973807,116.333647,0,239,39854.4160763889,2009-02-10,09:59:09
39.973855,116.333614,0,239,39854.416099537,2009-02-10,09:59:11
39.973889,116.333563,0,240,39854.4161226852,2009-02-10,09:59:13
39.973923,116.333512,0,242,39854.4161805556,2009-02-10,09:59:18
39.973881,116.333496,0,246,39854.4162384259,2009-02-10,09:59:23
39.973854,116.33354,0,249,39854.4162962963,2009-02-10,09:59:28
39.973798,116.333586,0,250,39854.4163194444,2009-02-10,09:59:30
39.973751,116.333603,0,252,39854.4163425926,2009-02-10,09:59:32
39.973675,116.33365,0,253,39854.4163657407,2009-02-10,09:59:34
39.973634,116.333691,0,252,39854.416400463,2009-02-10,09:59:37
39.973597,116.333728,0,252,39854.4164351852,2009-02-10,09:59:40
39.973597,116.333728,0,252,39854.4164699074,2009-02-10,09:59:43
39.973605,116.333727,0,252,39854.4164930556,2009-02-10,09:59:45
39.973573,116.333759,0,251,39854.4165509259,2009-02-10,09:59:50
39.973622,116.333741,0,249,39854.4165856481,2009-02-10,09:59:53
39.973674,116.333757,0,249,39854.4166203704,2009-02-10,09:59:56
39.9737,116.333634,0,251,39854.4166666667,2009-02-10,10:00:00
39.97371,116.333526,0,252,39854.4166898148,2009-02-10,10:00:02
39.973674,116.333582,0,252,39854.4167013889,2009-02-10,10:00:03
39.973665,116.333657,0,250,39854.416724537,2009-02-10,10:00:05
39.973617,116.333689,0,250,39854.4167592593,2009-02-10,10:00:08
39.973577,116.333721,0,251,39854.4168171296,2009-02-10,10:00:13
39.97355,116.333777,0,250,39854.4168287037,2009-02-10,10:00:14
39.973523,116.333878,0,249,39854.4168865741,2009-02-10,10:00:19
39.973532,116.333988,0,247,39854.4169444444,2009-02-10,10:00:24
39.973523,116.334084,0,246,39854.4169675926,2009-02-10,10:00:26
39.973729,116.333879,0,256,39854.4192824074,2009-02-10,10:03:46
39.973731,116.333829,0,257,39854.4193402778,2009-02-10,10:03:51
39.973765,116.333902,0,255,39854.4193634259,2009-02-10,10:03:53
39.973814,116.333889,0,253,39854.4193981481,2009-02-10,10:03:56
39.973833,116.333823,0,254,39854.4194560185,2009-02-10,10:04:01
39.973851,116.333779,0,254,39854.4195138889,2009-02-10,10:04:06
39.973813,116.333815,0,254,39854.4195486111,2009-02-10,10:04:09
39.973829,116.333844,0,253,39854.4196064815,2009-02-10,10:04:14
39.973845,116.333845,0,253,39854.4196643519,2009-02-10,10:04:19
39.973814,116.333842,0,255,39854.4197222222,2009-02-10,10:04:24
39.973756,116.333818,0,256,39854.4197453704,2009-02-10,10:04:26
39.973679,116.33382,0,256,39854.4197685185,2009-02-10,10:04:28
39.973631,116.333845,0,254,39854.4198032407,2009-02-10,10:04:31
39.973531,116.333874,0,253,39854.4198148148,2009-02-10,10:04:32
39.973485,116.33391,0,253,39854.4198263889,2009-02-10,10:04:33
39.973432,116.333911,0,252,39854.419849537,2009-02-10,10:04:35
39.973407,116.333887,0,251,39854.4199074074,2009-02-10,10:04:40
39.973473,116.333859,0,248,39854.4199652778,2009-02-10,10:04:45
39.973426,116.33388,0,245,39854.4200231481,2009-02-10,10:04:50
39.973411,116.333891,0,243,39854.4200810185,2009-02-10,10:04:55
39.973361,116.333933,0,241,39854.4201388889,2009-02-10,10:05:00
39.973329,116.333983,0,238,39854.4201967593,2009-02-10,10:05:05
39.973379,116.333984,0,238,39854.4202314815,2009-02-10,10:05:08
39.973453,116.333918,0,238,39854.4202546296,2009-02-10,10:05:10
39.973489,116.333881,0,238,39854.4202777778,2009-02-10,10:05:12
39.973552,116.333869,0,237,39854.4203009259,2009-02-10,10:05:14
39.973589,116.333913,0,237,39854.4203587963,2009-02-10,10:05:19
39.973536,116.333926,0,234,39854.4204166667,2009-02-10,10:05:24
39.973568,116.333895,0,235,39854.420474537,2009-02-10,10:05:29
39.973574,116.333885,0,237,39854.4205324074,2009-02-10,10:05:34
39.973574,116.333885,0,237,39854.4205671296,2009-02-10,10:05:37
39.973577,116.333878,0,238,39854.4205902778,2009-02-10,10:05:39
39.973572,116.333913,0,238,39854.4206481481,2009-02-10,10:05:44
39.973623,116.333912,0,237,39854.4206944444,2009-02-10,10:05:48
39.973691,116.333918,0,234,39854.4207175926,2009-02-10,10:05:50
39.973691,116.333918,0,234,39854.4207523148,2009-02-10,10:05:53
39.973689,116.333917,0,235,39854.420775463,2009-02-10,10:05:55
39.973747,116.3339,0,235,39854.4208217593,2009-02-10,10:05:59
39.973801,116.333858,0,235,39854.4208564815,2009-02-10,10:06:02
39.97384,116.333822,0,235,39854.4208912037,2009-02-10,10:06:05
39.973867,116.333776,0,235,39854.4209490741,2009-02-10,10:06:10
39.973824,116.333811,0,236,39854.4210069444,2009-02-10,10:06:15
39.973763,116.333956,0,233,39854.4210648148,2009-02-10,10:06:20
39.973701,116.334039,0,234,39854.4211226852,2009-02-10,10:06:25
39.973668,116.334086,0,234,39854.4211342593,2009-02-10,10:06:26
39.973678,116.334091,0,233,39854.4211921296,2009-02-10,10:06:31
39.973653,116.334167,0,232,39854.4212268519,2009-02-10,10:06:34
39.973633,116.334196,0,232,39854.4212847222,2009-02-10,10:06:39
39.973601,116.33429,0,232,39854.4212962963,2009-02-10,10:06:40
39.973607,116.334333,0,233,39854.4213541667,2009-02-10,10:06:45
39.973626,116.334387,0,234,39854.421400463,2009-02-10,10:06:49
39.973583,116.334411,0,234,39854.4214236111,2009-02-10,10:06:51
39.973499,116.334446,0,234,39854.4214467593,2009-02-10,10:06:53
39.973479,116.334433,0,237,39854.4215046296,2009-02-10,10:06:58
39.973479,116.334433,0,237,39854.4215393519,2009-02-10,10:07:01
39.973474,116.334435,0,238,39854.4215625,2009-02-10,10:07:03
39.97343,116.334463,0,237,39854.4215972222,2009-02-10,10:07:06
39.973393,116.334538,0,236,39854.4216203704,2009-02-10,10:07:08
39.973425,116.334529,0,236,39854.4216782407,2009-02-10,10:07:13
39.973425,116.334529,0,236,39854.421712963,2009-02-10,10:07:16
39.973425,116.334528,0,236,39854.4217361111,2009-02-10,10:07:18
39.973479,116.33452,0,236,39854.4217824074,2009-02-10,10:07:22
39.973524,116.334509,0,237,39854.4217939815,2009-02-10,10:07:23
39.973584,116.334476,0,237,39854.4218171296,2009-02-10,10:07:25
39.973607,116.334431,0,238,39854.421875,2009-02-10,10:07:30
39.973607,116.334431,0,238,39854.4219097222,2009-02-10,10:07:33
39.973602,116.334438,0,239,39854.4219328704,2009-02-10,10:07:35
39.973562,116.334466,0,240,39854.4219675926,2009-02-10,10:07:38
39.973597,116.334406,0,241,39854.4220023148,2009-02-10,10:07:41
39.973644,116.334367,0,241,39854.422025463,2009-02-10,10:07:43
39.973659,116.334313,0,242,39854.4220833333,2009-02-10,10:07:48
39.973623,116.334272,0,241,39854.4221296296,2009-02-10,10:07:52
39.973576,116.33428,0,241,39854.4221875,2009-02-10,10:07:57
39.973505,116.334307,0,242,39854.4222222222,2009-02-10,10:08:00
39.973442,116.334337,0,242,39854.4222453704,2009-02-10,10:08:02
39.973367,116.334358,0,243,39854.4222685185,2009-02-10,10:08:04
39.973295,116.334377,0,244,39854.4222916667,2009-02-10,10:08:06
39.973248,116.334388,0,245,39854.4223032407,2009-02-10,10:08:07
39.973198,116.334414,0,245,39854.422349537,2009-02-10,10:08:11
39.973146,116.33441,0,245,39854.4223842593,2009-02-10,10:08:14
39.973189,116.334275,0,246,39854.4224421296,2009-02-10,10:08:19
39.973229,116.334144,0,247,39854.4224537037,2009-02-10,10:08:20
39.973249,116.334035,0,248,39854.4224652778,2009-02-10,10:08:21
39.973282,116.333879,0,250,39854.4227083333,2009-02-10,10:08:42
39.973394,116.333831,0,250,39854.4227199074,2009-02-10,10:08:43
39.973475,116.333792,0,250,39854.4227314815,2009-02-10,10:08:44
39.973567,116.333747,0,250,39854.4227430556,2009-02-10,10:08:45
39.97354,116.333715,0,250,39854.4228009259,2009-02-10,10:08:50
39.973528,116.333653,0,250,39854.4228356481,2009-02-10,10:08:53
39.973494,116.333613,0,251,39854.4228935185,2009-02-10,10:08:58
39.974063,116.337996,0,249,39854.4236574074,2009-02-10,10:10:04
39.974057,116.337935,0,248,39854.4236689815,2009-02-10,10:10:05
39.974775,116.331323,0,364,39854.4237384259,2009-02-10,10:10:11
39.974724,116.331084,0,357,39854.42375,2009-02-10,10:10:12
39.974702,116.330949,0,348,39854.4237615741,2009-02-10,10:10:13
39.974676,116.330839,0,340,39854.4237731481,2009-02-10,10:10:14
39.974698,116.330795,0,330,39854.4237847222,2009-02-10,10:10:15
39.974692,116.330714,0,323,39854.4237962963,2009-02-10,10:10:16
39.974662,116.330625,0,312,39854.4238194444,2009-02-10,10:10:18
39.974686,116.330543,0,307,39854.4238310185,2009-02-10,10:10:19
39.974713,116.330433,0,307,39854.4238541667,2009-02-10,10:10:21
39.974715,116.330324,0,305,39854.4238657407,2009-02-10,10:10:22
39.974639,116.330196,0,301,39854.423912037,2009-02-10,10:10:26
39.974637,116.330212,0,298,39854.4239699074,2009-02-10,10:10:31
39.974611,116.330292,0,294,39854.4239930556,2009-02-10,10:10:33
39.974512,116.330413,0,288,39854.4240972222,2009-02-10,10:10:42
39.974479,116.330477,0,286,39854.4241435185,2009-02-10,10:10:46
39.974471,116.330566,0,284,39854.4241666667,2009-02-10,10:10:48
39.974455,116.330622,0,279,39854.4241898148,2009-02-10,10:10:50
39.974421,116.330717,0,278,39854.424212963,2009-02-10,10:10:52
39.97439,116.330813,0,276,39854.4242361111,2009-02-10,10:10:54
39.974381,116.330872,0,272,39854.4242592593,2009-02-10,10:10:56
39.974382,116.330941,0,270,39854.4242824074,2009-02-10,10:10:58
39.974387,116.331026,0,269,39854.4243055556,2009-02-10,10:11:00
39.974384,116.331111,0,267,39854.4243287037,2009-02-10,10:11:02
39.974391,116.331201,0,266,39854.4243518518,2009-02-10,10:11:04
39.974387,116.331265,0,263,39854.424375,2009-02-10,10:11:06
39.974387,116.331359,0,257,39854.4244328704,2009-02-10,10:11:11
39.974405,116.331464,0,257,39854.4244560185,2009-02-10,10:11:13
39.974406,116.331523,0,257,39854.4244675926,2009-02-10,10:11:14
39.974419,116.331621,0,257,39854.4244907407,2009-02-10,10:11:16
39.974429,116.331737,0,257,39854.4245138889,2009-02-10,10:11:18
39.974427,116.331805,0,255,39854.424537037,2009-02-10,10:11:20
39.97443,116.331904,0,251,39854.4245717593,2009-02-10,10:11:23
39.97444,116.331967,0,250,39854.4245833333,2009-02-10,10:11:24
39.974447,116.332026,0,250,39854.4245949074,2009-02-10,10:11:25
39.974448,116.332109,0,250,39854.4246064815,2009-02-10,10:11:26
39.974447,116.332175,0,250,39854.4246180556,2009-02-10,10:11:27
39.974447,116.332268,0,249,39854.4246296296,2009-02-10,10:11:28
39.974413,116.332484,0,248,39854.4246412037,2009-02-10,10:11:29
39.97437,116.332535,0,246,39854.4246643518,2009-02-10,10:11:31
39.974121,116.332639,0,246,39854.4246759259,2009-02-10,10:11:32
39.97408,116.332691,0,246,39854.4247106481,2009-02-10,10:11:35
39.974099,116.332756,0,245,39854.4247569444,2009-02-10,10:11:39
39.974137,116.332788,0,244,39854.4247916667,2009-02-10,10:11:42
39.974188,116.332788,0,243,39854.4248148148,2009-02-10,10:11:44
39.974249,116.332782,0,242,39854.424837963,2009-02-10,10:11:46
39.974288,116.332731,0,241,39854.4248611111,2009-02-10,10:11:48
39.973402,116.334311,0,251,39854.4251041667,2009-02-10,10:12:09
39.973401,116.333769,0,250,39854.4251157407,2009-02-10,10:12:10
39.973412,116.333787,0,252,39854.4251736111,2009-02-10,10:12:15
39.973308,116.333862,0,236,39854.4252083333,2009-02-10,10:12:18
39.973259,116.333876,0,231,39854.4252546296,2009-02-10,10:12:22
39.973252,116.333918,0,222,39854.4253125,2009-02-10,10:12:27
39.973237,116.333959,0,209,39854.4253472222,2009-02-10,10:12:30
39.973251,116.333922,0,193,39854.4253935185,2009-02-10,10:12:34
39.97326,116.333912,0,189,39854.4254513889,2009-02-10,10:12:39
39.973258,116.333901,0,188,39854.4255092593,2009-02-10,10:12:44
39.973254,116.333903,0,188,39854.4255671296,2009-02-10,10:12:49
39.973254,116.333903,0,188,39854.4256018519,2009-02-10,10:12:52
39.973252,116.333902,0,188,39854.425625,2009-02-10,10:12:54
39.973255,116.33388,0,185,39854.4256828704,2009-02-10,10:12:59
39.973278,116.333821,0,178,39854.4257291667,2009-02-10,10:13:03
39.973272,116.333867,0,162,39854.4257407407,2009-02-10,10:13:04
39.973277,116.333885,0,143,39854.4257638889,2009-02-10,10:13:06
39.973298,116.333852,0,118,39854.425787037,2009-02-10,10:13:08
39.973293,116.333864,0,101,39854.4258333333,2009-02-10,10:13:12
39.973308,116.333862,0,103,39854.4258912037,2009-02-10,10:13:17
39.973355,116.333832,0,113,39854.4259375,2009-02-10,10:13:21
39.97339,116.333763,0,119,39854.4259722222,2009-02-10,10:13:24
39.973426,116.333693,0,122,39854.4260069444,2009-02-10,10:13:27
39.973443,116.333685,0,129,39854.4260648148,2009-02-10,10:13:32
39.97345,116.33373,0,131,39854.4261226852,2009-02-10,10:13:37
39.97344,116.333843,0,141,39854.4261458333,2009-02-10,10:13:39
39.973421,116.333857,0,141,39854.4262037037,2009-02-10,10:13:44
39.973398,116.333851,0,140,39854.4262615741,2009-02-10,10:13:49
39.973382,116.333905,0,133,39854.4263194444,2009-02-10,10:13:54
39.973357,116.33394,0,136,39854.4263773148,2009-02-10,10:13:59
39.973357,116.33394,0,136,39854.426412037,2009-02-10,10:14:02
39.973352,116.333941,0,135,39854.4264351852,2009-02-10,10:14:04
39.973374,116.333988,0,145,39854.4264930556,2009-02-10,10:14:09
39.973353,116.334068,0,146,39854.4265162037,2009-02-10,10:14:11
39.973375,116.334022,0,149,39854.4265740741,2009-02-10,10:14:16
39.973383,116.333983,0,149,39854.4266319444,2009-02-10,10:14:21
39.973399,116.333922,0,149,39854.4266782407,2009-02-10,10:14:25
39.973414,116.333865,0,149,39854.426712963,2009-02-10,10:14:28
39.973439,116.3338,0,149,39854.4267476852,2009-02-10,10:14:31
39.973458,116.333742,0,149,39854.4267824074,2009-02-10,10:14:34
39.973678,116.33182,0,165,39854.4298611111,2009-02-10,10:19:00
39.973693,116.331771,0,175,39854.4298958333,2009-02-10,10:19:03
39.97374,116.331102,0,174,39854.4299305556,2009-02-10,10:19:06
39.973723,116.330927,0,172,39854.4299421296,2009-02-10,10:19:07
39.973661,116.330841,0,171,39854.4299537037,2009-02-10,10:19:08
39.973618,116.330749,0,170,39854.4299652778,2009-02-10,10:19:09
39.973632,116.33058,0,171,39854.4299768518,2009-02-10,10:19:10
39.97368,116.330393,0,172,39854.4299884259,2009-02-10,10:19:11
39.973694,116.330307,0,172,39854.43,2009-02-10,10:19:12
39.973718,116.3302,0,172,39854.4300115741,2009-02-10,10:19:13
39.973749,116.330101,0,172,39854.4300231481,2009-02-10,10:19:14
39.973772,116.330001,0,172,39854.4300347222,2009-02-10,10:19:15
39.973781,116.329941,0,169,39854.4300694444,2009-02-10,10:19:18
39.973769,116.330001,0,167,39854.4301041667,2009-02-10,10:19:21
39.973773,116.330041,0,166,39854.430162037,2009-02-10,10:19:26
39.97377,116.330102,0,166,39854.4301967593,2009-02-10,10:19:29
39.973772,116.330166,0,165,39854.4302430556,2009-02-10,10:19:33
39.973788,116.330268,0,165,39854.4302893518,2009-02-10,10:19:37
39.973793,116.330397,0,165,39854.4303009259,2009-02-10,10:19:38
39.973928,116.331013,0,164,39854.4303472222,2009-02-10,10:19:42
39.973979,116.331022,0,164,39854.4303703704,2009-02-10,10:19:44
39.97399,116.33114,0,166,39854.4304166667,2009-02-10,10:19:48
39.973993,116.33119,0,162,39854.430474537,2009-02-10,10:19:53
39.974134,116.332029,0,162,39854.4304976852,2009-02-10,10:19:55
39.97411,116.332017,0,162,39854.4305555556,2009-02-10,10:20:00
39.974147,116.331958,0,162,39854.4306018518,2009-02-10,10:20:04
39.974135,116.332035,0,161,39854.4306365741,2009-02-10,10:20:07
39.974179,116.331923,0,162,39854.4306597222,2009-02-10,10:20:09
39.974204,116.331863,0,162,39854.4306712963,2009-02-10,10:20:10
39.974221,116.331947,0,165,39854.4307291667,2009-02-10,10:20:15
39.974207,116.332033,0,165,39854.4307407407,2009-02-10,10:20:16
39.974203,116.332093,0,166,39854.4307523148,2009-02-10,10:20:17
39.974244,116.332066,0,168,39854.430775463,2009-02-10,10:20:19
39.974273,116.331997,0,171,39854.4307986111,2009-02-10,10:20:21
39.97432,116.331928,0,178,39854.4308564815,2009-02-10,10:20:26
39.974381,116.331862,0,186,39854.4309027778,2009-02-10,10:20:30
39.974422,116.331811,0,190,39854.4309259259,2009-02-10,10:20:32
39.97447,116.331815,0,196,39854.4309606481,2009-02-10,10:20:35
39.974489,116.331823,0,213,39854.4310185185,2009-02-10,10:20:40
39.974539,116.331835,0,217,39854.4310416667,2009-02-10,10:20:42
39.97454,116.33189,0,227,39854.4310763889,2009-02-10,10:20:45
39.974569,116.331867,0,239,39854.4311342593,2009-02-10,10:20:50
39.974621,116.331888,0,240,39854.4311805556,2009-02-10,10:20:54
39.97468,116.331912,0,244,39854.4312384259,2009-02-10,10:20:59
39.97472,116.331992,0,242,39854.43125,2009-02-10,10:21:00
39.974752,116.33204,0,240,39854.4312615741,2009-02-10,10:21:01
39.97478,116.332103,0,238,39854.4312731481,2009-02-10,10:21:02
39.974778,116.332147,0,236,39854.4313310185,2009-02-10,10:21:07
39.974753,116.332155,0,229,39854.4313888889,2009-02-10,10:21:12
39.974762,116.332129,0,221,39854.4314467593,2009-02-10,10:21:17
39.97479,116.332143,0,210,39854.4315046296,2009-02-10,10:21:22
39.97479,116.332143,0,210,39854.4315393518,2009-02-10,10:21:25
39.974783,116.332141,0,210,39854.4315625,2009-02-10,10:21:27
39.974763,116.332141,0,210,39854.4316203704,2009-02-10,10:21:32
39.97474,116.332134,0,210,39854.4316782407,2009-02-10,10:21:37
39.974726,116.332074,0,209,39854.431724537,2009-02-10,10:21:41
39.974721,116.332014,0,210,39854.4317476852,2009-02-10,10:21:43
39.97474,116.331939,0,211,39854.4317824074,2009-02-10,10:21:46
39.974737,116.331882,0,211,39854.4318402778,2009-02-10,10:21:51
39.974716,116.331861,0,211,39854.4318981481,2009-02-10,10:21:56
39.974696,116.331846,0,209,39854.4319560185,2009-02-10,10:22:01
39.974682,116.331812,0,211,39854.4320138889,2009-02-10,10:22:06
39.974652,116.331796,0,212,39854.4320717593,2009-02-10,10:22:11
39.974633,116.331772,0,214,39854.4321296296,2009-02-10,10:22:16
39.974606,116.331704,0,216,39854.4321643518,2009-02-10,10:22:19
39.974565,116.331682,0,218,39854.4322106481,2009-02-10,10:22:23
39.974565,116.331642,0,221,39854.4322685185,2009-02-10,10:22:28
39.974575,116.331604,0,225,39854.4323263889,2009-02-10,10:22:33
39.974646,116.331309,0,202,39854.4323842593,2009-02-10,10:22:38
39.974661,116.331202,0,199,39854.4323958333,2009-02-10,10:22:39
39.974705,116.331145,0,199,39854.4324305556,2009-02-10,10:22:42
39.974723,116.331076,0,201,39854.4324768518,2009-02-10,10:22:46
39.974711,116.331054,0,205,39854.4325347222,2009-02-10,10:22:51
39.974684,116.331015,0,202,39854.4325925926,2009-02-10,10:22:56
39.974635,116.331001,0,202,39854.4326388889,2009-02-10,10:23:00
39.974629,116.330974,0,205,39854.4326967593,2009-02-10,10:23:05
39.974605,116.330951,0,210,39854.4327546296,2009-02-10,10:23:10
39.974579,116.330935,0,215,39854.4328125,2009-02-10,10:23:15
39.974571,116.330877,0,222,39854.4328703704,2009-02-10,10:23:20
39.974543,116.330823,0,229,39854.4329282407,2009-02-10,10:23:25
39.974511,116.330784,0,235,39854.4329861111,2009-02-10,10:23:30
39.974482,116.330739,0,239,39854.4330439815,2009-02-10,10:23:35
39.974417,116.330732,0,241,39854.4330902778,2009-02-10,10:23:39
39.974392,116.330682,0,246,39854.4331481481,2009-02-10,10:23:44
39.97437,116.330627,0,248,39854.4332060185,2009-02-10,10:23:49
39.975012,116.329474,0,241,39854.4333101852,2009-02-10,10:23:58
39.975108,116.329386,0,238,39854.4333333333,2009-02-10,10:24:00
39.975038,116.329414,0,234,39854.4333449074,2009-02-10,10:24:01
39.974962,116.329456,0,229,39854.4333564815,2009-02-10,10:24:02
39.974894,116.329504,0,225,39854.4333680556,2009-02-10,10:24:03
39.974856,116.329497,0,221,39854.4334259259,2009-02-10,10:24:08
39.974887,116.329396,0,219,39854.4334375,2009-02-10,10:24:09
39.974902,116.329327,0,216,39854.4334837963,2009-02-10,10:24:13
39.974939,116.329287,0,214,39854.4335185185,2009-02-10,10:24:16
39.974943,116.329216,0,211,39854.4335532407,2009-02-10,10:24:19
39.974943,116.329157,0,208,39854.433599537,2009-02-10,10:24:23
39.974949,116.329133,0,203,39854.4336574074,2009-02-10,10:24:28
39.974944,116.329119,0,199,39854.4337152778,2009-02-10,10:24:33
39.974955,116.329057,0,197,39854.4337615741,2009-02-10,10:24:37
39.974954,116.329008,0,194,39854.4338194444,2009-02-10,10:24:42
39.974964,116.328947,0,192,39854.4338657407,2009-02-10,10:24:46
39.974968,116.328884,0,189,39854.433912037,2009-02-10,10:24:50
39.974966,116.328832,0,180,39854.4339583333,2009-02-10,10:24:54
39.97497,116.328767,0,176,39854.4340046296,2009-02-10,10:24:58
39.974952,116.328708,0,170,39854.4340509259,2009-02-10,10:25:02
39.974951,116.328632,0,166,39854.4341087963,2009-02-10,10:25:07
39.97497,116.32857,0,165,39854.4341435185,2009-02-10,10:25:10
39.975027,116.328477,0,163,39854.4341782407,2009-02-10,10:25:13
39.974995,116.328435,0,164,39854.4341898148,2009-02-10,10:25:14
39.975028,116.328354,0,162,39854.434224537,2009-02-10,10:25:17
39.974989,116.328322,0,156,39854.4342824074,2009-02-10,10:25:22
39.974991,116.328262,0,154,39854.4343171296,2009-02-10,10:25:25
39.974996,116.328202,0,147,39854.4343634259,2009-02-10,10:25:29
39.974992,116.328135,0,144,39854.4344212963,2009-02-10,10:25:34
39.974978,116.328091,0,145,39854.4344791667,2009-02-10,10:25:39
39.974984,116.328054,0,149,39854.434537037,2009-02-10,10:25:44
39.974997,116.328019,0,150,39854.4345949074,2009-02-10,10:25:49
39.975001,116.327956,0,149,39854.4346180556,2009-02-10,10:25:51
39.974982,116.327895,0,147,39854.4346527778,2009-02-10,10:25:54
39.974988,116.327808,0,143,39854.4346875,2009-02-10,10:25:57
39.974971,116.327749,0,139,39854.4347222222,2009-02-10,10:26:00
39.974969,116.327678,0,136,39854.4347685185,2009-02-10,10:26:04
39.974976,116.327579,0,132,39854.4348148148,2009-02-10,10:26:08
39.974971,116.327509,0,133,39854.4348726852,2009-02-10,10:26:13
39.974984,116.327451,0,130,39854.4349074074,2009-02-10,10:26:16
39.974981,116.327411,0,130,39854.4349652778,2009-02-10,10:26:21
39.974974,116.327373,0,130,39854.4350231481,2009-02-10,10:26:26
39.974988,116.327341,0,133,39854.4350810185,2009-02-10,10:26:31
39.974982,116.327332,0,133,39854.4351388889,2009-02-10,10:26:36
39.974977,116.327352,0,126,39854.4351967593,2009-02-10,10:26:41
39.974968,116.327389,0,124,39854.4352546296,2009-02-10,10:26:46
39.974983,116.327403,0,123,39854.4353125,2009-02-10,10:26:51
39.975015,116.327344,0,124,39854.4353703704,2009-02-10,10:26:56
39.975027,116.327312,0,124,39854.4354282407,2009-02-10,10:27:01
39.975053,116.327257,0,124,39854.435474537,2009-02-10,10:27:05
39.975077,116.327226,0,124,39854.4355324074,2009-02-10,10:27:10
39.975104,116.327182,0,123,39854.4355902778,2009-02-10,10:27:15
39.975154,116.327158,0,123,39854.4356365741,2009-02-10,10:27:19
39.975203,116.327145,0,122,39854.4356712963,2009-02-10,10:27:22
39.975252,116.327133,0,122,39854.4357175926,2009-02-10,10:27:26
39.975262,116.327081,0,123,39854.435775463,2009-02-10,10:27:31
39.975342,116.327149,0,120,39854.4357986111,2009-02-10,10:27:33
39.975326,116.327084,0,120,39854.4358333333,2009-02-10,10:27:36
39.975331,116.327008,0,121,39854.4358680556,2009-02-10,10:27:39
39.975353,116.326941,0,122,39854.4359027778,2009-02-10,10:27:42
39.975351,116.326813,0,123,39854.4359375,2009-02-10,10:27:45
39.975341,116.326771,0,124,39854.4359953704,2009-02-10,10:27:50
39.975291,116.326779,0,126,39854.4360532407,2009-02-10,10:27:55
39.97529,116.32674,0,131,39854.4361111111,2009-02-10,10:28:00
39.975292,116.326684,0,132,39854.4361689815,2009-02-10,10:28:05
39.975281,116.326626,0,135,39854.4362152778,2009-02-10,10:28:09
39.975305,116.326559,0,137,39854.43625,2009-02-10,10:28:12
39.975306,116.326497,0,136,39854.4362847222,2009-02-10,10:28:15
39.975327,116.32644,0,137,39854.4363194444,2009-02-10,10:28:18
39.975333,116.326381,0,145,39854.4363773148,2009-02-10,10:28:23
39.97533,116.326322,0,148,39854.4364351852,2009-02-10,10:28:28
39.975354,116.326234,0,149,39854.4364699074,2009-02-10,10:28:31
39.975356,116.326161,0,149,39854.4365277778,2009-02-10,10:28:36
39.975369,116.326103,0,152,39854.4365740741,2009-02-10,10:28:40
39.975355,116.32605,0,157,39854.4366203704,2009-02-10,10:28:44
39.975336,116.326007,0,161,39854.4366782407,2009-02-10,10:28:49
39.975304,116.325977,0,163,39854.4367361111,2009-02-10,10:28:54
39.975355,116.325933,0,166,39854.4367476852,2009-02-10,10:28:55
39.975338,116.325891,0,170,39854.4368055556,2009-02-10,10:29:00
39.97534,116.325832,0,174,39854.4368634259,2009-02-10,10:29:05
39.975375,116.325812,0,178,39854.4369212963,2009-02-10,10:29:10
39.975375,116.325812,0,178,39854.4369560185,2009-02-10,10:29:13
39.975381,116.325807,0,179,39854.4369791667,2009-02-10,10:29:15
39.975396,116.325797,0,180,39854.437037037,2009-02-10,10:29:20
39.975396,116.325797,0,180,39854.4370717593,2009-02-10,10:29:23
39.975403,116.325792,0,180,39854.4370949074,2009-02-10,10:29:25
39.975414,116.325791,0,180,39854.4371527778,2009-02-10,10:29:30
39.975472,116.325744,0,181,39854.4371643519,2009-02-10,10:29:31
39.975557,116.325664,0,177,39854.4371990741,2009-02-10,10:29:34
39.975303,116.325549,0,199,39854.4408101852,2009-02-10,10:34:46
39.975278,116.325544,0,193,39854.4408680556,2009-02-10,10:34:51
39.97527,116.325533,0,193,39854.4409259259,2009-02-10,10:34:56
39.975263,116.325534,0,193,39854.4409837963,2009-02-10,10:35:01
39.975263,116.325534,0,193,39854.4410185185,2009-02-10,10:35:04
39.975256,116.325536,0,192,39854.4410416667,2009-02-10,10:35:06
39.975245,116.325475,0,192,39854.4410648148,2009-02-10,10:35:08
39.975228,116.325404,0,192,39854.441087963,2009-02-10,10:35:10
39.975203,116.325313,0,192,39854.4411111111,2009-02-10,10:35:12
39.975213,116.325194,0,192,39854.4411342593,2009-02-10,10:35:14
39.97522,116.325124,0,192,39854.4411458333,2009-02-10,10:35:15
39.975232,116.325046,0,192,39854.4411574074,2009-02-10,10:35:16
39.975236,116.324973,0,191,39854.4411689815,2009-02-10,10:35:17
39.97524,116.324903,0,191,39854.4411805556,2009-02-10,10:35:18
39.975254,116.32479,0,191,39854.4411921296,2009-02-10,10:35:19
39.975263,116.324701,0,190,39854.4412037037,2009-02-10,10:35:20
39.975266,116.324604,0,190,39854.4412152778,2009-02-10,10:35:21
39.975267,116.32451,0,190,39854.4412268519,2009-02-10,10:35:22
39.975268,116.324407,0,190,39854.4412384259,2009-02-10,10:35:23
39.975262,116.324305,0,190,39854.44125,2009-02-10,10:35:24
39.97526,116.324196,0,190,39854.4412615741,2009-02-10,10:35:25
39.97525,116.324088,0,190,39854.4412731482,2009-02-10,10:35:26
39.97525,116.323984,0,190,39854.4412847222,2009-02-10,10:35:27
39.975242,116.323877,0,189,39854.4412962963,2009-02-10,10:35:28
39.975241,116.323769,0,189,39854.4413078704,2009-02-10,10:35:29
39.975253,116.323651,0,189,39854.4413194444,2009-02-10,10:35:30
39.975252,116.323537,0,189,39854.4413310185,2009-02-10,10:35:31
39.975248,116.323412,0,189,39854.4413425926,2009-02-10,10:35:32
39.97524,116.323287,0,189,39854.4413541667,2009-02-10,10:35:33
39.975236,116.323162,0,189,39854.4413657407,2009-02-10,10:35:34
39.975229,116.323029,0,189,39854.4413773148,2009-02-10,10:35:35
39.975225,116.32289,0,189,39854.4413888889,2009-02-10,10:35:36
39.97522,116.322753,0,189,39854.441400463,2009-02-10,10:35:37
39.975216,116.322606,0,188,39854.441412037,2009-02-10,10:35:38
39.975206,116.322449,0,188,39854.4414236111,2009-02-10,10:35:39
39.975202,116.322298,0,188,39854.4414351852,2009-02-10,10:35:40
39.975196,116.322144,0,187,39854.4414467593,2009-02-10,10:35:41
39.975185,116.321983,0,187,39854.4414583333,2009-02-10,10:35:42
39.97518,116.321829,0,186,39854.4414699074,2009-02-10,10:35:43
39.975171,116.32167,0,186,39854.4414814815,2009-02-10,10:35:44
39.975162,116.321509,0,185,39854.4414930556,2009-02-10,10:35:45
39.97515,116.321339,0,185,39854.4415046296,2009-02-10,10:35:46
39.97514,116.321166,0,184,39854.4415162037,2009-02-10,10:35:47
39.975134,116.320998,0,183,39854.4415277778,2009-02-10,10:35:48
39.975128,116.320835,0,183,39854.4415393519,2009-02-10,10:35:49
39.975125,116.320675,0,182,39854.4415509259,2009-02-10,10:35:50
39.975124,116.320517,0,181,39854.4415625,2009-02-10,10:35:51
39.975122,116.320361,0,181,39854.4415740741,2009-02-10,10:35:52
39.975119,116.320211,0,180,39854.4415856482,2009-02-10,10:35:53
39.975115,116.320064,0,180,39854.4415972222,2009-02-10,10:35:54
39.975112,116.319922,0,179,39854.4416087963,2009-02-10,10:35:55
39.975114,116.319786,0,178,39854.4416203704,2009-02-10,10:35:56
39.975119,116.319661,0,178,39854.4416319444,2009-02-10,10:35:57
39.975123,116.319542,0,178,39854.4416435185,2009-02-10,10:35:58
39.975128,116.319432,0,177,39854.4416550926,2009-02-10,10:35:59
39.975132,116.31933,0,177,39854.4416666667,2009-02-10,10:36:00
39.975135,116.319241,0,177,39854.4416782407,2009-02-10,10:36:01
39.97514,116.319157,0,176,39854.4416898148,2009-02-10,10:36:02
39.975146,116.319081,0,176,39854.4417013889,2009-02-10,10:36:03
39.975152,116.319011,0,176,39854.441712963,2009-02-10,10:36:04
39.975152,116.318952,0,176,39854.441724537,2009-02-10,10:36:05
39.975148,116.318863,0,176,39854.4417476852,2009-02-10,10:36:07
39.975148,116.318796,0,176,39854.4417708333,2009-02-10,10:36:09
39.975177,116.318753,0,176,39854.4418171296,2009-02-10,10:36:13
39.975218,116.318749,0,176,39854.441875,2009-02-10,10:36:18
39.975209,116.318712,0,176,39854.4419328704,2009-02-10,10:36:23
39.975198,116.318698,0,176,39854.4419907407,2009-02-10,10:36:28
39.975186,116.318699,0,177,39854.4420486111,2009-02-10,10:36:33
39.975186,116.318699,0,177,39854.4420833333,2009-02-10,10:36:36
39.975184,116.318703,0,177,39854.4421064815,2009-02-10,10:36:38
39.975176,116.318715,0,177,39854.4421643519,2009-02-10,10:36:43
39.975181,116.31873,0,177,39854.4422222222,2009-02-10,10:36:48
39.975181,116.318741,0,177,39854.4422800926,2009-02-10,10:36:53
39.975172,116.318756,0,178,39854.442337963,2009-02-10,10:36:58
39.975159,116.31877,0,179,39854.4423958333,2009-02-10,10:37:03
39.975149,116.318796,0,180,39854.4424537037,2009-02-10,10:37:08
39.975157,116.318777,0,181,39854.4425115741,2009-02-10,10:37:13
39.975171,116.318691,0,183,39854.4425462963,2009-02-10,10:37:16
39.975128,116.318611,0,183,39854.4425694444,2009-02-10,10:37:18
39.975093,116.318567,0,183,39854.4425810185,2009-02-10,10:37:19
39.975043,116.318519,0,181,39854.4425925926,2009-02-10,10:37:20
39.975034,116.318455,0,181,39854.4426041667,2009-02-10,10:37:21
39.975027,116.318389,0,181,39854.4426157407,2009-02-10,10:37:22
39.97502,116.318321,0,181,39854.4426273148,2009-02-10,10:37:23
39.975014,116.318254,0,180,39854.4426388889,2009-02-10,10:37:24
39.975006,116.318187,0,180,39854.442650463,2009-02-10,10:37:25
39.974999,116.318117,0,180,39854.442662037,2009-02-10,10:37:26
39.974998,116.318045,0,180,39854.4426736111,2009-02-10,10:37:27
39.974997,116.317965,0,180,39854.4426851852,2009-02-10,10:37:28
39.974997,116.317881,0,179,39854.4426967593,2009-02-10,10:37:29
39.974997,116.317796,0,179,39854.4427083333,2009-02-10,10:37:30
39.975,116.317714,0,178,39854.4427199074,2009-02-10,10:37:31
39.975003,116.317631,0,177,39854.4427314815,2009-02-10,10:37:32
39.975,116.317559,0,176,39854.4427430556,2009-02-10,10:37:33
39.975001,116.317489,0,175,39854.4427546296,2009-02-10,10:37:34
39.975008,116.317424,0,175,39854.4427662037,2009-02-10,10:37:35
39.975012,116.317366,0,174,39854.4427777778,2009-02-10,10:37:36
39.975024,116.317266,0,172,39854.4428009259,2009-02-10,10:37:38
39.975031,116.317195,0,174,39854.4428240741,2009-02-10,10:37:40
39.975039,116.317134,0,172,39854.4428472222,2009-02-10,10:37:42
39.975062,116.317074,0,169,39854.4428819444,2009-02-10,10:37:45
39.975087,116.317043,0,164,39854.4429398148,2009-02-10,10:37:50
39.975095,116.316989,0,160,39854.4429976852,2009-02-10,10:37:55
39.975103,116.316916,0,157,39854.4430324074,2009-02-10,10:37:58
39.975111,116.316852,0,154,39854.4430671296,2009-02-10,10:38:01
39.975123,116.316785,0,151,39854.4431018519,2009-02-10,10:38:04
39.975141,116.316707,0,152,39854.443125,2009-02-10,10:38:06
39.975135,116.316647,0,157,39854.4431365741,2009-02-10,10:38:07
39.975127,116.316575,0,158,39854.4431481481,2009-02-10,10:38:08
39.975128,116.316509,0,158,39854.4431597222,2009-02-10,10:38:09
39.975132,116.316442,0,158,39854.4431712963,2009-02-10,10:38:10
39.975205,116.316366,0,163,39854.4431828704,2009-02-10,10:38:11
39.975227,116.316302,0,164,39854.4431944444,2009-02-10,10:38:12
39.97525,116.316235,0,165,39854.4432060185,2009-02-10,10:38:13
39.975269,116.316174,0,164,39854.4432175926,2009-02-10,10:38:14
39.975283,116.316108,0,164,39854.4432291667,2009-02-10,10:38:15
39.975292,116.316034,0,165,39854.4432407407,2009-02-10,10:38:16
39.975297,116.315947,0,165,39854.4432523148,2009-02-10,10:38:17
39.975304,116.315869,0,165,39854.4432638889,2009-02-10,10:38:18
39.975309,116.315791,0,164,39854.443275463,2009-02-10,10:38:19
39.975313,116.315708,0,164,39854.443287037,2009-02-10,10:38:20
39.97531,116.315618,0,164,39854.4432986111,2009-02-10,10:38:21
39.975317,116.315507,0,164,39854.4433101852,2009-02-10,10:38:22
39.975302,116.315395,0,164,39854.4433217593,2009-02-10,10:38:23
39.975297,116.315293,0,164,39854.4433333333,2009-02-10,10:38:24
39.975302,116.315174,0,163,39854.4433449074,2009-02-10,10:38:25
39.975288,116.315041,0,164,39854.4433564815,2009-02-10,10:38:26
39.975279,116.314904,0,164,39854.4433680556,2009-02-10,10:38:27
39.975266,116.314775,0,164,39854.4433796296,2009-02-10,10:38:28
39.975265,116.314647,0,163,39854.4433912037,2009-02-10,10:38:29
39.975267,116.314515,0,163,39854.4434027778,2009-02-10,10:38:30
39.975274,116.314386,0,162,39854.4434143519,2009-02-10,10:38:31
39.975266,116.314259,0,161,39854.4434259259,2009-02-10,10:38:32
39.975254,116.31414,0,159,39854.4434375,2009-02-10,10:38:33
39.975247,116.314021,0,158,39854.4434490741,2009-02-10,10:38:34
39.975232,116.313902,0,157,39854.4434606481,2009-02-10,10:38:35
39.975223,116.313791,0,155,39854.4434722222,2009-02-10,10:38:36
39.975218,116.313681,0,153,39854.4434837963,2009-02-10,10:38:37
39.975216,116.313567,0,151,39854.4434953704,2009-02-10,10:38:38
39.975184,116.31349,0,148,39854.4435069444,2009-02-10,10:38:39
39.975184,116.313376,0,147,39854.4435185185,2009-02-10,10:38:40
39.975184,116.313273,0,146,39854.4435300926,2009-02-10,10:38:41
39.975185,116.313176,0,146,39854.4435416667,2009-02-10,10:38:42
39.975182,116.313079,0,145,39854.4435532407,2009-02-10,10:38:43
39.97518,116.31299,0,144,39854.4435648148,2009-02-10,10:38:44
39.975182,116.312897,0,143,39854.4435763889,2009-02-10,10:38:45
39.975177,116.312837,0,143,39854.443587963,2009-02-10,10:38:46
39.975169,116.312778,0,143,39854.443599537,2009-02-10,10:38:47
39.975141,116.31269,0,146,39854.4436226852,2009-02-10,10:38:49
39.975111,116.312631,0,150,39854.4436458333,2009-02-10,10:38:51
39.975092,116.31257,0,154,39854.4436805556,2009-02-10,10:38:54
39.975065,116.312536,0,157,39854.4437384259,2009-02-10,10:38:59
39.975074,116.312528,0,157,39854.4437962963,2009-02-10,10:39:04
39.97509,116.312523,0,157,39854.4438541667,2009-02-10,10:39:09
39.97509,116.312523,0,157,39854.4438888889,2009-02-10,10:39:12
39.975091,116.312519,0,158,39854.443912037,2009-02-10,10:39:14
39.975113,116.31248,0,184,39854.4439583333,2009-02-10,10:39:18
39.975181,116.312398,0,191,39854.4439699074,2009-02-10,10:39:19
39.975138,116.31237,0,194,39854.4439814815,2009-02-10,10:39:20
39.975079,116.31223,0,200,39854.4440046296,2009-02-10,10:39:22
39.975065,116.31215,0,203,39854.4440162037,2009-02-10,10:39:23
39.974905,116.312069,0,205,39854.4440277778,2009-02-10,10:39:24
39.974893,116.312012,0,207,39854.4440393519,2009-02-10,10:39:25
39.97484,116.311948,0,208,39854.4440509259,2009-02-10,10:39:26
39.974774,116.311858,0,210,39854.4440625,2009-02-10,10:39:27
39.974732,116.311764,0,210,39854.4440740741,2009-02-10,10:39:28
39.974697,116.311687,0,211,39854.4440856481,2009-02-10,10:39:29
39.974681,116.3116,0,214,39854.4440972222,2009-02-10,10:39:30
39.974682,116.311527,0,216,39854.4441087963,2009-02-10,10:39:31
39.974677,116.311458,0,217,39854.4441203704,2009-02-10,10:39:32
39.974661,116.311384,0,217,39854.4441319444,2009-02-10,10:39:33
39.974659,116.311304,0,219,39854.4441435185,2009-02-10,10:39:34
39.974654,116.311225,0,220,39854.4441550926,2009-02-10,10:39:35
39.974648,116.311145,0,221,39854.4441666667,2009-02-10,10:39:36
39.974642,116.311054,0,221,39854.4441782407,2009-02-10,10:39:37
39.974638,116.310963,0,223,39854.4441898148,2009-02-10,10:39:38
39.974642,116.310883,0,222,39854.4442013889,2009-02-10,10:39:39
39.974646,116.310799,0,222,39854.444212963,2009-02-10,10:39:40
39.974647,116.310712,0,222,39854.444224537,2009-02-10,10:39:41
39.974649,116.310628,0,222,39854.4442361111,2009-02-10,10:39:42
39.974647,116.310538,0,222,39854.4442476852,2009-02-10,10:39:43
39.97465,116.310452,0,221,39854.4442592593,2009-02-10,10:39:44
39.974654,116.310362,0,221,39854.4442708333,2009-02-10,10:39:45
39.974659,116.31027,0,221,39854.4442824074,2009-02-10,10:39:46
39.974665,116.310179,0,222,39854.4442939815,2009-02-10,10:39:47
39.974673,116.310089,0,222,39854.4443055556,2009-02-10,10:39:48
39.974682,116.310002,0,223,39854.4443171296,2009-02-10,10:39:49
39.974701,116.309902,0,224,39854.4443287037,2009-02-10,10:39:50
39.974711,116.30981,0,225,39854.4443402778,2009-02-10,10:39:51
39.974745,116.309697,0,227,39854.4443518519,2009-02-10,10:39:52
39.974762,116.309597,0,227,39854.4443634259,2009-02-10,10:39:53
39.974776,116.309498,0,227,39854.444375,2009-02-10,10:39:54
39.974786,116.309374,0,235,39854.4443865741,2009-02-10,10:39:55
39.974796,116.309278,0,234,39854.4443981481,2009-02-10,10:39:56
39.974811,116.309188,0,235,39854.4444097222,2009-02-10,10:39:57
39.974827,116.309104,0,239,39854.4444212963,2009-02-10,10:39:58
39.974828,116.309035,0,239,39854.4444328704,2009-02-10,10:39:59
39.97483,116.308953,0,243,39854.4444444444,2009-02-10,10:40:00
39.974838,116.30885,0,248,39854.4444675926,2009-02-10,10:40:02
39.974852,116.308779,0,252,39854.4444907407,2009-02-10,10:40:04
39.974848,116.308716,0,252,39854.444525463,2009-02-10,10:40:07
39.974837,116.308696,0,254,39854.4445833333,2009-02-10,10:40:12
39.974837,116.308696,0,254,39854.4446180556,2009-02-10,10:40:15
39.974833,116.308697,0,254,39854.4446412037,2009-02-10,10:40:17
39.974819,116.308665,0,257,39854.4446990741,2009-02-10,10:40:22
39.974805,116.308591,0,256,39854.4447222222,2009-02-10,10:40:24
39.974801,116.308497,0,249,39854.4447453704,2009-02-10,10:40:26
39.974803,116.308439,0,246,39854.4447685185,2009-02-10,10:40:28
39.974786,116.308391,0,238,39854.4448032407,2009-02-10,10:40:31
39.974767,116.308406,0,230,39854.4448611111,2009-02-10,10:40:36
39.974767,116.308431,0,231,39854.4449189815,2009-02-10,10:40:41
39.974773,116.308443,0,230,39854.4449768519,2009-02-10,10:40:46
39.974774,116.308452,0,230,39854.4450347222,2009-02-10,10:40:51
39.974766,116.308409,0,231,39854.4450925926,2009-02-10,10:40:56
39.974749,116.308336,0,232,39854.4451157407,2009-02-10,10:40:58
39.974754,116.308269,0,232,39854.4451388889,2009-02-10,10:41:00
39.974762,116.308179,0,232,39854.445162037,2009-02-10,10:41:02
39.974782,116.308073,0,230,39854.4451851852,2009-02-10,10:41:04
39.974787,116.308013,0,229,39854.4451967593,2009-02-10,10:41:05
39.974789,116.307952,0,228,39854.4452083333,2009-02-10,10:41:06
39.97479,116.307883,0,227,39854.4452199074,2009-02-10,10:41:07
39.974785,116.307799,0,226,39854.4452314815,2009-02-10,10:41:08
39.974744,116.307673,0,230,39854.4452430556,2009-02-10,10:41:09
39.974723,116.307569,0,231,39854.4452546296,2009-02-10,10:41:10
39.974712,116.307481,0,231,39854.4452662037,2009-02-10,10:41:11
39.974711,116.307398,0,230,39854.4452777778,2009-02-10,10:41:12
39.974714,116.307311,0,229,39854.4452893519,2009-02-10,10:41:13
39.974716,116.307222,0,228,39854.4453009259,2009-02-10,10:41:14
39.974717,116.307136,0,228,39854.4453125,2009-02-10,10:41:15
39.974724,116.307045,0,227,39854.4453240741,2009-02-10,10:41:16
39.97473,116.30695,0,226,39854.4453356481,2009-02-10,10:41:17
39.974733,116.306861,0,225,39854.4453472222,2009-02-10,10:41:18
39.974735,116.306776,0,224,39854.4453587963,2009-02-10,10:41:19
39.974736,116.306694,0,225,39854.4453703704,2009-02-10,10:41:20
39.97474,116.30661,0,221,39854.4453819444,2009-02-10,10:41:21
39.974739,116.306532,0,220,39854.4453935185,2009-02-10,10:41:22
39.974738,116.306455,0,221,39854.4454050926,2009-02-10,10:41:23
39.974738,116.306383,0,223,39854.4454166667,2009-02-10,10:41:24
39.974734,116.30632,0,222,39854.4454282407,2009-02-10,10:41:25
39.974738,116.306259,0,223,39854.4454398148,2009-02-10,10:41:26
39.974742,116.306159,0,221,39854.445462963,2009-02-10,10:41:28
39.974748,116.306064,0,216,39854.4454861111,2009-02-10,10:41:30
39.974748,116.306005,0,215,39854.4454976852,2009-02-10,10:41:31
39.974746,116.305945,0,213,39854.4455092593,2009-02-10,10:41:32
39.974742,116.305882,0,212,39854.4455208333,2009-02-10,10:41:33
39.974735,116.305816,0,210,39854.4455324074,2009-02-10,10:41:34
39.974728,116.30575,0,208,39854.4455439815,2009-02-10,10:41:35
39.974718,116.305685,0,206,39854.4455555556,2009-02-10,10:41:36
39.974713,116.305617,0,205,39854.4455671296,2009-02-10,10:41:37
39.974709,116.305543,0,203,39854.4455787037,2009-02-10,10:41:38
39.974719,116.305467,0,203,39854.4455902778,2009-02-10,10:41:39
39.974723,116.305389,0,202,39854.4456018518,2009-02-10,10:41:40
39.974725,116.305312,0,201,39854.4456134259,2009-02-10,10:41:41
39.974726,116.30523,0,201,39854.445625,2009-02-10,10:41:42
39.974723,116.305144,0,199,39854.4456365741,2009-02-10,10:41:43
39.974712,116.305042,0,199,39854.4456481481,2009-02-10,10:41:44
39.974708,116.304944,0,200,39854.4456597222,2009-02-10,10:41:45
39.974708,116.304843,0,197,39854.4456712963,2009-02-10,10:41:46
39.974696,116.304745,0,196,39854.4456828704,2009-02-10,10:41:47
39.974623,116.304621,0,199,39854.4456944444,2009-02-10,10:41:48
39.974601,116.3045,0,194,39854.4457060185,2009-02-10,10:41:49
39.974578,116.304406,0,194,39854.4457175926,2009-02-10,10:41:50
39.974554,116.304313,0,197,39854.4457291667,2009-02-10,10:41:51
39.974541,116.304227,0,199,39854.4457407407,2009-02-10,10:41:52
39.974533,116.304143,0,199,39854.4457523148,2009-02-10,10:41:53
39.974531,116.304066,0,200,39854.4457638889,2009-02-10,10:41:54
39.974536,116.303996,0,205,39854.445775463,2009-02-10,10:41:55
39.974534,116.303936,0,210,39854.445787037,2009-02-10,10:41:56
39.974557,116.303832,0,225,39854.4458101852,2009-02-10,10:41:58
39.97454,116.303776,0,224,39854.4458333333,2009-02-10,10:42:00
39.974517,116.303721,0,218,39854.4458796296,2009-02-10,10:42:04
39.974535,116.303714,0,204,39854.4459375,2009-02-10,10:42:09
39.974514,116.303721,0,192,39854.4459953704,2009-02-10,10:42:14
39.974508,116.30369,0,192,39854.4460532407,2009-02-10,10:42:19
39.974504,116.303623,0,190,39854.4460763889,2009-02-10,10:42:21
39.974495,116.303561,0,190,39854.4461111111,2009-02-10,10:42:24
39.974479,116.303502,0,187,39854.4461689815,2009-02-10,10:42:29
39.974456,116.303486,0,182,39854.4462268518,2009-02-10,10:42:34
39.97446,116.303472,0,180,39854.4462847222,2009-02-10,10:42:39
39.974466,116.303448,0,182,39854.4463425926,2009-02-10,10:42:44
39.974499,116.303401,0,181,39854.4463773148,2009-02-10,10:42:47
39.974476,116.303332,0,182,39854.4463888889,2009-02-10,10:42:48
39.974457,116.303259,0,183,39854.446400463,2009-02-10,10:42:49
39.974446,116.303192,0,182,39854.446412037,2009-02-10,10:42:50
39.974438,116.303124,0,182,39854.4464236111,2009-02-10,10:42:51
39.974433,116.303057,0,182,39854.4464351852,2009-02-10,10:42:52
39.974426,116.302986,0,182,39854.4464467593,2009-02-10,10:42:53
39.974417,116.302911,0,181,39854.4464583333,2009-02-10,10:42:54
39.974415,116.302842,0,182,39854.4464699074,2009-02-10,10:42:55
39.974411,116.302768,0,183,39854.4464814815,2009-02-10,10:42:56
39.974407,116.302698,0,184,39854.4464930556,2009-02-10,10:42:57
39.974395,116.302616,0,186,39854.4465046296,2009-02-10,10:42:58
39.97439,116.30255,0,189,39854.4465162037,2009-02-10,10:42:59
39.974389,116.302489,0,192,39854.4465277778,2009-02-10,10:43:00
39.974392,116.302379,0,199,39854.4465509259,2009-02-10,10:43:02
39.974401,116.302303,0,202,39854.4465740741,2009-02-10,10:43:04
39.974415,116.302224,0,207,39854.4466087963,2009-02-10,10:43:07
39.974467,116.302223,0,203,39854.4466550926,2009-02-10,10:43:11
39.974475,116.302204,0,207,39854.446712963,2009-02-10,10:43:16
39.974474,116.302185,0,211,39854.4467708333,2009-02-10,10:43:21
39.974483,116.302161,0,213,39854.4468287037,2009-02-10,10:43:26
39.974497,116.302147,0,216,39854.4468865741,2009-02-10,10:43:31
39.974496,116.302133,0,217,39854.4469444444,2009-02-10,10:43:36
39.974498,116.302049,0,218,39854.4470023148,2009-02-10,10:43:41
39.974506,116.301981,0,218,39854.447025463,2009-02-10,10:43:43
39.974523,116.301921,0,219,39854.4470486111,2009-02-10,10:43:45
39.974551,116.301858,0,221,39854.4470833333,2009-02-10,10:43:48
39.974558,116.301781,0,223,39854.4471180556,2009-02-10,10:43:51
39.974554,116.301712,0,226,39854.4471527778,2009-02-10,10:43:54
39.974551,116.301646,0,228,39854.4471875,2009-02-10,10:43:57
39.974544,116.301583,0,230,39854.4472222222,2009-02-10,10:44:00
39.974549,116.301523,0,231,39854.4472685185,2009-02-10,10:44:04
39.974577,116.301476,0,231,39854.4473032407,2009-02-10,10:44:07
39.974588,116.3014,0,235,39854.447349537,2009-02-10,10:44:11
39.974561,116.301347,0,238,39854.4473726852,2009-02-10,10:44:13
39.974516,116.301298,0,241,39854.4473842593,2009-02-10,10:44:14
39.974485,116.301254,0,244,39854.4474189815,2009-02-10,10:44:17
39.974478,116.30124,0,247,39854.4474768518,2009-02-10,10:44:22
39.974463,116.301232,0,249,39854.4475347222,2009-02-10,10:44:27
39.974439,116.301237,0,252,39854.4475925926,2009-02-10,10:44:32
39.974407,116.301248,0,252,39854.447650463,2009-02-10,10:44:37
39.974394,116.301232,0,251,39854.4477083333,2009-02-10,10:44:42
39.974394,116.301232,0,251,39854.4477430556,2009-02-10,10:44:45
39.974396,116.301233,0,250,39854.4477662037,2009-02-10,10:44:47
39.974386,116.30125,0,246,39854.4478240741,2009-02-10,10:44:52
39.974376,116.301279,0,243,39854.4478819444,2009-02-10,10:44:57
39.974376,116.301325,0,243,39854.4479398148,2009-02-10,10:45:02
39.974387,116.301365,0,242,39854.4479976852,2009-02-10,10:45:07
39.974369,116.301365,0,240,39854.4480555556,2009-02-10,10:45:12
39.974341,116.301314,0,242,39854.4480902778,2009-02-10,10:45:15
39.974357,116.301242,0,244,39854.4481365741,2009-02-10,10:45:19
39.97437,116.301169,0,246,39854.4481828704,2009-02-10,10:45:23
39.974397,116.301114,0,247,39854.4482407407,2009-02-10,10:45:28
39.974382,116.301054,0,248,39854.448275463,2009-02-10,10:45:31
39.974379,116.301018,0,247,39854.4483333333,2009-02-10,10:45:36
39.97438,116.301005,0,247,39854.4483912037,2009-02-10,10:45:41
39.974395,116.301025,0,245,39854.4484490741,2009-02-10,10:45:46
39.97441,116.301045,0,241,39854.4485069444,2009-02-10,10:45:51
39.974414,116.301047,0,241,39854.4485648148,2009-02-10,10:45:56
39.974414,116.301047,0,241,39854.448599537,2009-02-10,10:45:59
39.974419,116.301054,0,240,39854.4486226852,2009-02-10,10:46:01
39.974455,116.30104,0,241,39854.4486805556,2009-02-10,10:46:06
39.974472,116.300981,0,244,39854.4487384259,2009-02-10,10:46:11
39.974459,116.300884,0,249,39854.4487731481,2009-02-10,10:46:14
39.974452,116.300824,0,251,39854.4487962963,2009-02-10,10:46:16
39.97445,116.300733,0,254,39854.4488194444,2009-02-10,10:46:18
39.974429,116.300635,0,257,39854.4488425926,2009-02-10,10:46:20
39.974422,116.300544,0,258,39854.4488657407,2009-02-10,10:46:22
39.974419,116.300453,0,259,39854.4488888889,2009-02-10,10:46:24
39.974426,116.300374,0,261,39854.448912037,2009-02-10,10:46:26
39.974449,116.30032,0,264,39854.4489236111,2009-02-10,10:46:27
39.974431,116.300245,0,265,39854.4489467593,2009-02-10,10:46:29
39.974387,116.300181,0,263,39854.4489699074,2009-02-10,10:46:31
39.974335,116.300133,0,259,39854.4489930556,2009-02-10,10:46:33
39.974284,116.300133,0,256,39854.4490162037,2009-02-10,10:46:35
39.974238,116.300127,0,254,39854.4490393519,2009-02-10,10:46:37
39.974186,116.300108,0,253,39854.4490625,2009-02-10,10:46:39
39.974115,116.300101,0,256,39854.4490856482,2009-02-10,10:46:41
39.974034,116.300067,0,260,39854.4491087963,2009-02-10,10:46:43
39.973941,116.300074,0,260,39854.4491319444,2009-02-10,10:46:45
39.973875,116.300083,0,261,39854.4491435185,2009-02-10,10:46:46
39.973807,116.300096,0,261,39854.4491550926,2009-02-10,10:46:47
39.973721,116.300118,0,262,39854.4491666667,2009-02-10,10:46:48
39.973642,116.300126,0,263,39854.4491782407,2009-02-10,10:46:49
39.973532,116.300168,0,267,39854.4491898148,2009-02-10,10:46:50
39.97343,116.300182,0,269,39854.4492013889,2009-02-10,10:46:51
39.973352,116.300196,0,271,39854.449212963,2009-02-10,10:46:52
39.973278,116.300206,0,272,39854.449224537,2009-02-10,10:46:53
39.973193,116.30021,0,273,39854.4492361111,2009-02-10,10:46:54
39.973128,116.300228,0,273,39854.4492476852,2009-02-10,10:46:55
39.973084,116.300272,0,270,39854.4492592593,2009-02-10,10:46:56
39.973025,116.300288,0,272,39854.4492708333,2009-02-10,10:46:57
39.972978,116.300311,0,272,39854.4492824074,2009-02-10,10:46:58
39.972915,116.30033,0,273,39854.4493055556,2009-02-10,10:47:00
39.972873,116.300354,0,276,39854.4493171296,2009-02-10,10:47:01
39.972828,116.300382,0,277,39854.4493518519,2009-02-10,10:47:04
39.972807,116.300403,0,285,39854.4494097222,2009-02-10,10:47:09
39.972761,116.300411,0,286,39854.4494328704,2009-02-10,10:47:11
39.97267,116.300426,0,286,39854.4494560185,2009-02-10,10:47:13
39.972592,116.300438,0,288,39854.4494791667,2009-02-10,10:47:15
39.972497,116.300467,0,289,39854.4495023148,2009-02-10,10:47:17
39.972445,116.300445,0,284,39854.4495138889,2009-02-10,10:47:18
39.972395,116.300416,0,278,39854.449525463,2009-02-10,10:47:19
39.972349,116.300416,0,276,39854.449537037,2009-02-10,10:47:20
39.97227,116.300438,0,273,39854.4495601852,2009-02-10,10:47:22
39.9722,116.300476,0,273,39854.4495833333,2009-02-10,10:47:24
39.972151,116.300492,0,272,39854.4495949074,2009-02-10,10:47:25
39.972099,116.300514,0,270,39854.4496064815,2009-02-10,10:47:26
39.972024,116.300566,0,266,39854.4496296296,2009-02-10,10:47:28
39.971925,116.300566,0,258,39854.4496527778,2009-02-10,10:47:30
39.971884,116.300595,0,255,39854.4496643519,2009-02-10,10:47:31
39.971844,116.300628,0,253,39854.4496759259,2009-02-10,10:47:32
39.971774,116.300608,0,245,39854.4496875,2009-02-10,10:47:33
39.971698,116.300598,0,238,39854.4496990741,2009-02-10,10:47:34
39.971647,116.300607,0,233,39854.4497106481,2009-02-10,10:47:35
39.971593,116.30061,0,229,39854.4497222222,2009-02-10,10:47:36
39.971547,116.300644,0,224,39854.4497337963,2009-02-10,10:47:37
39.971494,116.300688,0,219,39854.4497453704,2009-02-10,10:47:38
39.971427,116.300733,0,212,39854.4497569444,2009-02-10,10:47:39
39.971341,116.300735,0,202,39854.4497685185,2009-02-10,10:47:40
39.971255,116.300772,0,197,39854.4497800926,2009-02-10,10:47:41
39.971198,116.300793,0,187,39854.4497916667,2009-02-10,10:47:42
39.971125,116.300817,0,174,39854.4498148148,2009-02-10,10:47:44
39.971065,116.300822,0,166,39854.449837963,2009-02-10,10:47:46
39.971089,116.300862,0,147,39854.4498611111,2009-02-10,10:47:48
39.971041,116.300892,0,136,39854.4498958333,2009-02-10,10:47:51
39.970999,116.300908,0,138,39854.4499537037,2009-02-10,10:47:56
39.970989,116.300931,0,133,39854.4500115741,2009-02-10,10:48:01
39.970971,116.300931,0,128,39854.4500694444,2009-02-10,10:48:06
39.970911,116.300968,0,124,39854.4501157407,2009-02-10,10:48:10
39.970876,116.300977,0,134,39854.4501388889,2009-02-10,10:48:12
39.970809,116.300958,0,144,39854.450150463,2009-02-10,10:48:13
39.970756,116.300863,0,132,39854.4501736111,2009-02-10,10:48:15
39.97072,116.300829,0,128,39854.4501967593,2009-02-10,10:48:17
39.970661,116.300835,0,129,39854.4502314815,2009-02-10,10:48:20
39.970596,116.300806,0,139,39854.4502430556,2009-02-10,10:48:21
39.970535,116.300804,0,137,39854.4502662037,2009-02-10,10:48:23
39.970476,116.3008,0,135,39854.4502893519,2009-02-10,10:48:25
39.970389,116.300771,0,149,39854.4503240741,2009-02-10,10:48:28
39.970331,116.300736,0,163,39854.4503356481,2009-02-10,10:48:29
39.970265,116.30071,0,177,39854.4503587963,2009-02-10,10:48:31
39.970224,116.300688,0,186,39854.4503703704,2009-02-10,10:48:32
39.970183,116.300675,0,194,39854.4503819444,2009-02-10,10:48:33
39.970124,116.300666,0,200,39854.4504050926,2009-02-10,10:48:35
39.970086,116.30064,0,207,39854.4504282407,2009-02-10,10:48:37
39.970036,116.300623,0,213,39854.4504513889,2009-02-10,10:48:39
39.969989,116.300606,0,221,39854.450474537,2009-02-10,10:48:41
39.969937,116.300584,0,228,39854.4505092593,2009-02-10,10:48:44
39.969891,116.300583,0,231,39854.4505324074,2009-02-10,10:48:46
39.969839,116.300585,0,233,39854.4505555556,2009-02-10,10:48:48
39.969794,116.300587,0,237,39854.4505902778,2009-02-10,10:48:51
39.969743,116.300586,0,246,39854.450625,2009-02-10,10:48:54
39.96971,116.300603,0,259,39854.4506481481,2009-02-10,10:48:56
39.969674,116.300586,0,257,39854.4507060185,2009-02-10,10:49:01
39.969641,116.300569,0,257,39854.4507638889,2009-02-10,10:49:06
39.969603,116.300547,0,263,39854.4508217593,2009-02-10,10:49:11
39.969545,116.300554,0,270,39854.4508564815,2009-02-10,10:49:14
39.969514,116.300592,0,277,39854.4508796296,2009-02-10,10:49:16
39.969474,116.300635,0,278,39854.4509375,2009-02-10,10:49:21
39.969424,116.30061,0,282,39854.4509837963,2009-02-10,10:49:25
39.969382,116.300618,0,288,39854.4510300926,2009-02-10,10:49:29
39.969363,116.300634,0,279,39854.451087963,2009-02-10,10:49:34
39.96933,116.300601,0,270,39854.4511111111,2009-02-10,10:49:36
39.969314,116.300613,0,259,39854.4511689815,2009-02-10,10:49:41
39.96933,116.300673,0,255,39854.4512037037,2009-02-10,10:49:44
39.96936,116.300676,0,238,39854.4512384259,2009-02-10,10:49:47
39.969385,116.300668,0,222,39854.4512731481,2009-02-10,10:49:50
39.969412,116.300723,0,219,39854.4513194444,2009-02-10,10:49:54
39.969431,116.300778,0,212,39854.4513541667,2009-02-10,10:49:57
39.969453,116.300838,0,205,39854.4513888889,2009-02-10,10:50:00
39.969451,116.300905,0,197,39854.4514351852,2009-02-10,10:50:04
39.969444,116.300969,0,191,39854.4514814815,2009-02-10,10:50:08
39.96944,116.301026,0,182,39854.4515277778,2009-02-10,10:50:12
39.969441,116.301082,0,176,39854.4515856481,2009-02-10,10:50:17
39.969457,116.301125,0,174,39854.4516435185,2009-02-10,10:50:22
39.969495,116.301174,0,172,39854.4516898148,2009-02-10,10:50:26
39.96953,116.301218,0,173,39854.4517361111,2009-02-10,10:50:30
39.969548,116.301286,0,176,39854.4517939815,2009-02-10,10:50:35
39.969572,116.301336,0,175,39854.4518287037,2009-02-10,10:50:38
39.969603,116.30138,0,174,39854.4518634259,2009-02-10,10:50:41
39.969622,116.301433,0,175,39854.4518981481,2009-02-10,10:50:44
39.969648,116.301488,0,177,39854.4519444444,2009-02-10,10:50:48
39.96968,116.301543,0,180,39854.4519907407,2009-02-10,10:50:52
39.96971,116.301589,0,182,39854.452025463,2009-02-10,10:50:55
39.969755,116.30163,0,182,39854.4520717593,2009-02-10,10:50:59
39.969768,116.301686,0,180,39854.4521296296,2009-02-10,10:51:04
39.969807,116.301743,0,176,39854.4521875,2009-02-10,10:51:09
39.969846,116.301748,0,178,39854.4522453704,2009-02-10,10:51:14
39.969881,116.301759,0,178,39854.4523032407,2009-02-10,10:51:19
39.969911,116.301795,0,180,39854.4523611111,2009-02-10,10:51:24
39.969876,116.30187,0,177,39854.4524074074,2009-02-10,10:51:28
39.969869,116.301925,0,177,39854.4524652778,2009-02-10,10:51:33
39.969895,116.301973,0,176,39854.4525231481,2009-02-10,10:51:38
39.969921,116.302025,0,177,39854.4525694444,2009-02-10,10:51:42
39.969968,116.302046,0,179,39854.4526273148,2009-02-10,10:51:47
39.970025,116.302046,0,179,39854.4526851852,2009-02-10,10:51:52
39.970098,116.302067,0,181,39854.4527199074,2009-02-10,10:51:55
39.970154,116.302055,0,182,39854.4527546296,2009-02-10,10:51:58
39.970202,116.302055,0,183,39854.4528009259,2009-02-10,10:52:02
39.970306,116.30209,0,185,39854.4528356481,2009-02-10,10:52:05
39.970372,116.302099,0,186,39854.4528587963,2009-02-10,10:52:07
39.970426,116.302135,0,194,39854.4528935185,2009-02-10,10:52:10
39.970476,116.302147,0,196,39854.4529166667,2009-02-10,10:52:12
39.970534,116.302171,0,198,39854.452962963,2009-02-10,10:52:16
39.970585,116.302162,0,195,39854.4530208333,2009-02-10,10:52:21
39.970632,116.302112,0,192,39854.4530671296,2009-02-10,10:52:25
39.970655,116.302097,0,186,39854.453125,2009-02-10,10:52:30
39.970661,116.302183,0,181,39854.4531828704,2009-02-10,10:52:35
39.970716,116.302209,0,186,39854.4531944444,2009-02-10,10:52:36
39.970712,116.302317,0,183,39854.4532175926,2009-02-10,10:52:38
39.970732,116.302377,0,178,39854.4532638889,2009-02-10,10:52:42
39.970784,116.302468,0,181,39854.453287037,2009-02-10,10:52:44
39.970797,116.302566,0,180,39854.4533333333,2009-02-10,10:52:48
39.970734,116.302612,0,176,39854.4533564815,2009-02-10,10:52:50
39.970672,116.302655,0,172,39854.4533680556,2009-02-10,10:52:51
39.970619,116.302704,0,168,39854.4534027778,2009-02-10,10:52:54
39.970566,116.302788,0,171,39854.4534143518,2009-02-10,10:52:55
39.970596,116.302801,0,173,39854.4534722222,2009-02-10,10:53:00
39.970658,116.302774,0,169,39854.4535185185,2009-02-10,10:53:04
39.970693,116.302724,0,172,39854.4535763889,2009-02-10,10:53:09
39.970678,116.302687,0,176,39854.4536342593,2009-02-10,10:53:14
39.970658,116.302734,0,185,39854.4536921296,2009-02-10,10:53:19
39.970667,116.302766,0,203,39854.4537384259,2009-02-10,10:53:23
39.970657,116.30282,0,212,39854.4537731481,2009-02-10,10:53:26
39.970608,116.302862,0,218,39854.4538194444,2009-02-10,10:53:30
39.97058,116.302908,0,223,39854.4538657407,2009-02-10,10:53:34
39.97057,116.302917,0,230,39854.4539236111,2009-02-10,10:53:39
39.970633,116.302883,0,234,39854.4539814815,2009-02-10,10:53:44
39.970677,116.302871,0,236,39854.4540162037,2009-02-10,10:53:47
39.970733,116.302912,0,239,39854.4540393518,2009-02-10,10:53:49
39.970774,116.302938,0,241,39854.4540625,2009-02-10,10:53:51
39.970819,116.30299,0,245,39854.4541087963,2009-02-10,10:53:55
39.970846,116.303059,0,242,39854.4541550926,2009-02-10,10:53:59
39.970893,116.303149,0,252,39854.4541898148,2009-02-10,10:54:02
39.970933,116.303186,0,261,39854.454224537,2009-02-10,10:54:05
39.970988,116.303247,0,263,39854.4542592593,2009-02-10,10:54:08
39.971025,116.303289,0,261,39854.4542824074,2009-02-10,10:54:10
39.971062,116.303332,0,261,39854.4543055556,2009-02-10,10:54:12
39.971098,116.30337,0,271,39854.4543518518,2009-02-10,10:54:16
39.971118,116.30343,0,274,39854.4543981481,2009-02-10,10:54:20
39.971145,116.303494,0,276,39854.4544212963,2009-02-10,10:54:22
39.971163,116.30358,0,280,39854.4544560185,2009-02-10,10:54:25
39.971158,116.303652,0,278,39854.4544675926,2009-02-10,10:54:26
39.971162,116.303746,0,279,39854.4544907407,2009-02-10,10:54:28
39.971179,116.303807,0,277,39854.4545138889,2009-02-10,10:54:30
39.971208,116.303862,0,276,39854.454537037,2009-02-10,10:54:32
39.971188,116.303906,0,277,39854.4545949074,2009-02-10,10:54:37
39.971215,116.303955,0,281,39854.4546527778,2009-02-10,10:54:42
39.971262,116.303989,0,283,39854.4546990741,2009-02-10,10:54:46
39.971308,116.304026,0,284,39854.4547453704,2009-02-10,10:54:50
39.971348,116.304064,0,287,39854.4547916667,2009-02-10,10:54:54
39.971382,116.30412,0,290,39854.454837963,2009-02-10,10:54:58
39.971442,116.304171,0,289,39854.4548726852,2009-02-10,10:55:01
39.971513,116.304235,0,287,39854.4548958333,2009-02-10,10:55:03
39.97155,116.304282,0,293,39854.4549421296,2009-02-10,10:55:07
39.971584,116.30434,0,297,39854.455,2009-02-10,10:55:12
39.971559,116.30442,0,293,39854.4550462963,2009-02-10,10:55:16
39.971586,116.304464,0,286,39854.4550578704,2009-02-10,10:55:17
39.971614,116.304517,0,284,39854.4550925926,2009-02-10,10:55:20
39.97164,116.304583,0,280,39854.4551273148,2009-02-10,10:55:23
39.971666,116.304642,0,273,39854.455150463,2009-02-10,10:55:25
39.971688,116.304697,0,266,39854.4551851852,2009-02-10,10:55:28
39.971676,116.304741,0,259,39854.4552430556,2009-02-10,10:55:33
39.971676,116.304741,0,259,39854.4552777778,2009-02-10,10:55:36
39.971676,116.304734,0,260,39854.4553009259,2009-02-10,10:55:38
39.97168,116.304723,0,260,39854.4553587963,2009-02-10,10:55:43
39.971675,116.304703,0,260,39854.4554166667,2009-02-10,10:55:48
39.971654,116.304693,0,260,39854.455474537,2009-02-10,10:55:53
39.971631,116.304696,0,260,39854.4555324074,2009-02-10,10:55:58
