# Supplementary material for: Research on differential privacy protection method based on user tendency
Source: PLoS One. 2023 Oct 26;18(10):e0288823. doi: 10.1371/journal.pone.0288823 (PMC10602288; doi:10.1371/journal.pone.0288823)
Supplement: S2 Data — (ZIP) [file pone.0288823.s002.zip › Data 5-2/022/Trajectory/20090211154127.plt]

Geolife trajectory
WGS 84
Altitude is in Feet
Reserved 3
0,2,255,My Track,0,0,2,8421376
0
39.969844,116.304868,0,492,39855.6537847222,2009-02-11,15:41:27
39.969828,116.304737,0,492,39855.6538078704,2009-02-11,15:41:29
39.969828,116.304728,0,492,39855.6538657407,2009-02-11,15:41:34
39.969799,116.304685,0,493,39855.6539236111,2009-02-11,15:41:39
39.969752,116.304647,0,492,39855.6539814815,2009-02-11,15:41:44
39.969707,116.30461,0,492,39855.6540277778,2009-02-11,15:41:48
39.969693,116.303831,0,218,39855.6540740741,2009-02-11,15:41:52
39.969709,116.30379,0,219,39855.6541319444,2009-02-11,15:41:57
39.969737,116.303737,0,217,39855.6541782407,2009-02-11,15:42:01
39.96976,116.303669,0,216,39855.6542361111,2009-02-11,15:42:06
39.969769,116.30361,0,209,39855.6542824074,2009-02-11,15:42:10
39.969774,116.303539,0,206,39855.6543402778,2009-02-11,15:42:15
39.969769,116.303477,0,203,39855.6543865741,2009-02-11,15:42:19
39.969743,116.303421,0,202,39855.6544444444,2009-02-11,15:42:24
39.969702,116.30338,0,197,39855.6544907407,2009-02-11,15:42:28
39.969657,116.30335,0,198,39855.654525463,2009-02-11,15:42:31
39.969631,116.303307,0,188,39855.6545717593,2009-02-11,15:42:35
39.969602,116.30325,0,187,39855.6546180556,2009-02-11,15:42:39
39.969578,116.303195,0,185,39855.6546643519,2009-02-11,15:42:43
39.969585,116.303125,0,183,39855.6547106481,2009-02-11,15:42:47
39.969603,116.303059,0,181,39855.6547569444,2009-02-11,15:42:51
39.969615,116.302992,0,178,39855.6548148148,2009-02-11,15:42:56
39.96961,116.302931,0,172,39855.6548611111,2009-02-11,15:43:00
39.969612,116.302881,0,171,39855.6549189815,2009-02-11,15:43:05
39.969619,116.302818,0,171,39855.6549768519,2009-02-11,15:43:10
39.969629,116.302756,0,169,39855.6550231481,2009-02-11,15:43:14
39.96961,116.30269,0,168,39855.6550694444,2009-02-11,15:43:18
39.969602,116.302621,0,167,39855.6551157407,2009-02-11,15:43:22
39.969589,116.302559,0,166,39855.655162037,2009-02-11,15:43:26
39.969579,116.302494,0,163,39855.6552083333,2009-02-11,15:43:30
39.969577,116.302436,0,161,39855.6552546296,2009-02-11,15:43:34
39.969578,116.302367,0,157,39855.6553125,2009-02-11,15:43:39
39.969574,116.302301,0,154,39855.6553587963,2009-02-11,15:43:43
39.969572,116.302241,0,153,39855.6554050926,2009-02-11,15:43:47
39.969568,116.302183,0,150,39855.6554513889,2009-02-11,15:43:51
39.969558,116.30212,0,148,39855.6554976852,2009-02-11,15:43:55
39.96955,116.302056,0,144,39855.6555439815,2009-02-11,15:43:59
39.969548,116.301995,0,142,39855.6555902778,2009-02-11,15:44:03
39.969527,116.301937,0,143,39855.6556365741,2009-02-11,15:44:07
39.969522,116.301876,0,139,39855.6556828704,2009-02-11,15:44:11
39.969511,116.301812,0,136,39855.6557291667,2009-02-11,15:44:15
39.969497,116.301757,0,130,39855.655775463,2009-02-11,15:44:19
39.969491,116.301687,0,131,39855.6558217593,2009-02-11,15:44:23
39.969489,116.30163,0,134,39855.6558680556,2009-02-11,15:44:27
39.969513,116.301571,0,130,39855.6559143519,2009-02-11,15:44:31
39.969529,116.301504,0,128,39855.6559606481,2009-02-11,15:44:35
39.96952,116.301435,0,129,39855.6560185185,2009-02-11,15:44:40
39.969526,116.301373,0,128,39855.6560648148,2009-02-11,15:44:44
39.969533,116.301312,0,127,39855.6561111111,2009-02-11,15:44:48
39.969503,116.301259,0,128,39855.6561574074,2009-02-11,15:44:52
39.969478,116.301204,0,129,39855.6562037037,2009-02-11,15:44:56
39.969441,116.301148,0,130,39855.6562615741,2009-02-11,15:45:01
39.969434,116.301085,0,128,39855.6563194444,2009-02-11,15:45:06
39.969447,116.301051,0,127,39855.6563773148,2009-02-11,15:45:11
39.969476,116.30107,0,137,39855.6564351852,2009-02-11,15:45:16
39.969473,116.301057,0,138,39855.6564930556,2009-02-11,15:45:21
39.969471,116.30101,0,137,39855.6565509259,2009-02-11,15:45:26
39.969471,116.300921,0,137,39855.6565856481,2009-02-11,15:45:29
39.969533,116.300856,0,136,39855.6566087963,2009-02-11,15:45:31
39.969598,116.300822,0,135,39855.6566203704,2009-02-11,15:45:32
39.969655,116.300814,0,134,39855.6566319444,2009-02-11,15:45:33
39.969721,116.300798,0,132,39855.6566435185,2009-02-11,15:45:34
39.969791,116.300774,0,130,39855.6566550926,2009-02-11,15:45:35
39.96986,116.300751,0,127,39855.6566666667,2009-02-11,15:45:36
39.969932,116.30073,0,124,39855.6566782407,2009-02-11,15:45:37
39.970024,116.300707,0,123,39855.6566898148,2009-02-11,15:45:38
39.970119,116.300694,0,121,39855.6567013889,2009-02-11,15:45:39
39.970219,116.300682,0,120,39855.656712963,2009-02-11,15:45:40
39.970325,116.300664,0,119,39855.656724537,2009-02-11,15:45:41
39.970434,116.300651,0,119,39855.6567361111,2009-02-11,15:45:42
39.970548,116.300635,0,118,39855.6567476852,2009-02-11,15:45:43
39.97066,116.300604,0,118,39855.6567592593,2009-02-11,15:45:44
39.970758,116.300574,0,117,39855.6567708333,2009-02-11,15:45:45
39.970857,116.300572,0,113,39855.6567824074,2009-02-11,15:45:46
39.970971,116.300532,0,114,39855.6567939815,2009-02-11,15:45:47
39.971089,116.300514,0,115,39855.6568055556,2009-02-11,15:45:48
39.971192,116.300491,0,115,39855.6568171296,2009-02-11,15:45:49
39.971315,116.300466,0,117,39855.6568287037,2009-02-11,15:45:50
39.971421,116.300438,0,117,39855.6568402778,2009-02-11,15:45:51
39.971539,116.300402,0,119,39855.6568518518,2009-02-11,15:45:52
39.971654,116.300375,0,120,39855.6568634259,2009-02-11,15:45:53
39.971791,116.300359,0,123,39855.656875,2009-02-11,15:45:54
39.971917,116.300343,0,123,39855.6568865741,2009-02-11,15:45:55
39.972048,116.300323,0,124,39855.6568981481,2009-02-11,15:45:56
39.972183,116.300318,0,126,39855.6569097222,2009-02-11,15:45:57
39.972323,116.300309,0,130,39855.6569212963,2009-02-11,15:45:58
39.972464,116.300312,0,134,39855.6569328704,2009-02-11,15:45:59
39.972615,116.300327,0,138,39855.6569444444,2009-02-11,15:46:00
39.972768,116.300349,0,142,39855.6569560185,2009-02-11,15:46:01
39.972897,116.300333,0,145,39855.6569675926,2009-02-11,15:46:02
39.973028,116.300322,0,149,39855.6569791667,2009-02-11,15:46:03
39.973151,116.300312,0,151,39855.6569907407,2009-02-11,15:46:04
39.973276,116.300301,0,154,39855.6570023148,2009-02-11,15:46:05
39.973376,116.300286,0,155,39855.6570138889,2009-02-11,15:46:06
39.973474,116.300285,0,156,39855.657025463,2009-02-11,15:46:07
39.973569,116.300279,0,162,39855.657037037,2009-02-11,15:46:08
39.973658,116.300272,0,164,39855.6570486111,2009-02-11,15:46:09
39.973735,116.300264,0,167,39855.6570601852,2009-02-11,15:46:10
39.973811,116.300254,0,168,39855.6570717593,2009-02-11,15:46:11
39.973899,116.300255,0,166,39855.6570833333,2009-02-11,15:46:12
39.97397,116.300261,0,171,39855.6570949074,2009-02-11,15:46:13
39.974027,116.300265,0,175,39855.6571064815,2009-02-11,15:46:14
39.974126,116.300324,0,171,39855.6571180556,2009-02-11,15:46:15
39.97418,116.300352,0,171,39855.6571296296,2009-02-11,15:46:16
39.974227,116.300387,0,170,39855.6571412037,2009-02-11,15:46:17
39.974264,116.300437,0,167,39855.6571527778,2009-02-11,15:46:18
39.974285,116.300498,0,167,39855.6571643518,2009-02-11,15:46:19
39.974305,116.300575,0,167,39855.6571759259,2009-02-11,15:46:20
39.974322,116.300662,0,169,39855.6571875,2009-02-11,15:46:21
39.974337,116.300756,0,168,39855.6571990741,2009-02-11,15:46:22
39.974353,116.300869,0,169,39855.6572106481,2009-02-11,15:46:23
39.974372,116.300981,0,167,39855.6572222222,2009-02-11,15:46:24
39.974382,116.301107,0,166,39855.6572337963,2009-02-11,15:46:25
39.974397,116.30124,0,165,39855.6572453704,2009-02-11,15:46:26
39.97441,116.301372,0,165,39855.6572569444,2009-02-11,15:46:27
39.974418,116.301514,0,164,39855.6572685185,2009-02-11,15:46:28
39.97442,116.301664,0,165,39855.6572800926,2009-02-11,15:46:29
39.974416,116.301807,0,165,39855.6572916667,2009-02-11,15:46:30
39.974415,116.30195,0,164,39855.6573032407,2009-02-11,15:46:31
39.974412,116.30209,0,164,39855.6573148148,2009-02-11,15:46:32
39.974408,116.302236,0,164,39855.6573263889,2009-02-11,15:46:33
39.974408,116.302372,0,163,39855.657337963,2009-02-11,15:46:34
39.97441,116.302512,0,163,39855.657349537,2009-02-11,15:46:35
39.974411,116.302647,0,164,39855.6573611111,2009-02-11,15:46:36
39.974417,116.302779,0,164,39855.6573726852,2009-02-11,15:46:37
39.974422,116.302909,0,164,39855.6573842593,2009-02-11,15:46:38
39.974427,116.30304,0,165,39855.6573958333,2009-02-11,15:46:39
39.974432,116.303184,0,165,39855.6574074074,2009-02-11,15:46:40
39.974439,116.303323,0,165,39855.6574189815,2009-02-11,15:46:41
39.974439,116.303465,0,166,39855.6574305556,2009-02-11,15:46:42
39.974439,116.303603,0,166,39855.6574421296,2009-02-11,15:46:43
39.974433,116.303734,0,168,39855.6574537037,2009-02-11,15:46:44
39.974435,116.303861,0,169,39855.6574652778,2009-02-11,15:46:45
39.974438,116.303982,0,169,39855.6574768518,2009-02-11,15:46:46
39.974441,116.304094,0,170,39855.6574884259,2009-02-11,15:46:47
39.974442,116.3042,0,170,39855.6575,2009-02-11,15:46:48
39.97444,116.304285,0,169,39855.6575115741,2009-02-11,15:46:49
39.97444,116.30436,0,169,39855.6575231481,2009-02-11,15:46:50
39.974436,116.304421,0,168,39855.6575347222,2009-02-11,15:46:51
39.974434,116.304522,0,169,39855.6575578704,2009-02-11,15:46:53
39.974442,116.30461,0,169,39855.6575810185,2009-02-11,15:46:55
39.974454,116.304674,0,169,39855.6576041667,2009-02-11,15:46:57
39.974465,116.304726,0,171,39855.657662037,2009-02-11,15:47:02
39.974485,116.304819,0,172,39855.6577199074,2009-02-11,15:47:07
39.974488,116.304915,0,172,39855.6577430556,2009-02-11,15:47:09
39.97449,116.305009,0,173,39855.6577662037,2009-02-11,15:47:11
39.974499,116.305114,0,174,39855.6577893518,2009-02-11,15:47:13
39.9745,116.305179,0,175,39855.6578009259,2009-02-11,15:47:14
39.974502,116.305262,0,175,39855.6578125,2009-02-11,15:47:15
39.974508,116.305346,0,175,39855.6578240741,2009-02-11,15:47:16
39.974534,116.305429,0,175,39855.6578356481,2009-02-11,15:47:17
39.974561,116.305526,0,175,39855.6578472222,2009-02-11,15:47:18
39.974585,116.30563,0,174,39855.6578587963,2009-02-11,15:47:19
39.974621,116.305742,0,174,39855.6578703704,2009-02-11,15:47:20
39.974657,116.305875,0,173,39855.6578819444,2009-02-11,15:47:21
39.974676,116.306008,0,173,39855.6578935185,2009-02-11,15:47:22
39.974699,116.306145,0,173,39855.6579050926,2009-02-11,15:47:23
39.974712,116.306294,0,173,39855.6579166667,2009-02-11,15:47:24
39.974713,116.306447,0,173,39855.6579282407,2009-02-11,15:47:25
39.974722,116.306589,0,173,39855.6579398148,2009-02-11,15:47:26
39.974747,116.30673,0,172,39855.6579513889,2009-02-11,15:47:27
39.974755,116.306879,0,171,39855.657962963,2009-02-11,15:47:28
39.974761,116.307034,0,170,39855.657974537,2009-02-11,15:47:29
39.974768,116.307169,0,169,39855.6579861111,2009-02-11,15:47:30
39.974767,116.307315,0,168,39855.6579976852,2009-02-11,15:47:31
39.974766,116.307446,0,167,39855.6580092593,2009-02-11,15:47:32
39.974754,116.307572,0,166,39855.6580208333,2009-02-11,15:47:33
39.974742,116.307675,0,165,39855.6580324074,2009-02-11,15:47:34
39.974729,116.307766,0,164,39855.6580439815,2009-02-11,15:47:35
39.974716,116.307843,0,162,39855.6580555556,2009-02-11,15:47:36
39.974704,116.307914,0,161,39855.6580671296,2009-02-11,15:47:37
39.974691,116.308022,0,159,39855.6580902778,2009-02-11,15:47:39
39.974675,116.308093,0,157,39855.6581134259,2009-02-11,15:47:41
39.974681,116.308109,0,155,39855.6581712963,2009-02-11,15:47:46
39.974681,116.308109,0,155,39855.6582060185,2009-02-11,15:47:49
39.974683,116.308113,0,155,39855.6582291667,2009-02-11,15:47:51
39.974688,116.308173,0,156,39855.658287037,2009-02-11,15:47:56
39.974707,116.308283,0,155,39855.6583101852,2009-02-11,15:47:58
39.974709,116.308357,0,155,39855.6583217593,2009-02-11,15:47:59
39.974709,116.308448,0,155,39855.6583333333,2009-02-11,15:48:00
39.974692,116.308563,0,157,39855.6583449074,2009-02-11,15:48:01
39.974685,116.308673,0,157,39855.6583564815,2009-02-11,15:48:02
39.974687,116.308799,0,158,39855.6583680556,2009-02-11,15:48:03
39.974687,116.308921,0,157,39855.6583796296,2009-02-11,15:48:04
39.97469,116.309059,0,156,39855.6583912037,2009-02-11,15:48:05
39.974686,116.309199,0,155,39855.6584027778,2009-02-11,15:48:06
39.974687,116.309341,0,154,39855.6584143518,2009-02-11,15:48:07
39.974686,116.309477,0,153,39855.6584259259,2009-02-11,15:48:08
39.974687,116.309615,0,153,39855.6584375,2009-02-11,15:48:09
39.974683,116.30975,0,152,39855.6584490741,2009-02-11,15:48:10
39.974676,116.309886,0,151,39855.6584606481,2009-02-11,15:48:11
39.974671,116.310018,0,151,39855.6584722222,2009-02-11,15:48:12
39.974669,116.310146,0,150,39855.6584837963,2009-02-11,15:48:13
39.974665,116.310271,0,150,39855.6584953704,2009-02-11,15:48:14
39.974654,116.31038,0,150,39855.6585069444,2009-02-11,15:48:15
39.974639,116.310485,0,149,39855.6585185185,2009-02-11,15:48:16
39.974635,116.310572,0,149,39855.6585300926,2009-02-11,15:48:17
39.974635,116.310649,0,149,39855.6585416667,2009-02-11,15:48:18
39.974626,116.31072,0,149,39855.6585532407,2009-02-11,15:48:19
39.974607,116.310828,0,149,39855.6585763889,2009-02-11,15:48:21
39.974612,116.310887,0,149,39855.658599537,2009-02-11,15:48:23
39.974578,116.310903,0,143,39855.6586574074,2009-02-11,15:48:28
39.974547,116.310906,0,134,39855.6587152778,2009-02-11,15:48:33
39.974547,116.310906,0,134,39855.65875,2009-02-11,15:48:36
39.97455,116.310909,0,131,39855.6587731481,2009-02-11,15:48:38
39.97456,116.310888,0,129,39855.6588310185,2009-02-11,15:48:43
39.974568,116.310897,0,126,39855.6588888889,2009-02-11,15:48:48
39.974567,116.310909,0,124,39855.6589467593,2009-02-11,15:48:53
39.974593,116.310879,0,122,39855.6590046296,2009-02-11,15:48:58
39.974587,116.310873,0,121,39855.6590625,2009-02-11,15:49:03
39.974587,116.310873,0,121,39855.6590972222,2009-02-11,15:49:06
39.974587,116.310878,0,121,39855.6591203704,2009-02-11,15:49:08
39.974591,116.310869,0,120,39855.6591782407,2009-02-11,15:49:13
39.974592,116.310894,0,121,39855.6592361111,2009-02-11,15:49:18
39.974589,116.310893,0,121,39855.6592939815,2009-02-11,15:49:23
39.974589,116.310893,0,121,39855.6593287037,2009-02-11,15:49:26
39.974586,116.310895,0,121,39855.6593518518,2009-02-11,15:49:28
39.974547,116.310921,0,135,39855.6594097222,2009-02-11,15:49:33
39.974535,116.310928,0,142,39855.6594675926,2009-02-11,15:49:38
39.974532,116.31093,0,142,39855.659525463,2009-02-11,15:49:43
39.974531,116.310929,0,142,39855.6595833333,2009-02-11,15:49:48
39.97453,116.310925,0,142,39855.6596412037,2009-02-11,15:49:53
39.974532,116.310918,0,142,39855.6596990741,2009-02-11,15:49:58
39.974532,116.310918,0,142,39855.6597337963,2009-02-11,15:50:01
39.974529,116.310912,0,142,39855.6597569444,2009-02-11,15:50:03
39.974527,116.310903,0,142,39855.6598148148,2009-02-11,15:50:08
39.974527,116.310899,0,142,39855.6598726852,2009-02-11,15:50:13
39.974527,116.310894,0,142,39855.6599305556,2009-02-11,15:50:18
39.974531,116.310889,0,142,39855.6599884259,2009-02-11,15:50:23
39.974531,116.310889,0,142,39855.6600231482,2009-02-11,15:50:26
39.974534,116.310883,0,142,39855.6600462963,2009-02-11,15:50:28
39.974553,116.310964,0,144,39855.6600925926,2009-02-11,15:50:32
39.974554,116.311087,0,144,39855.6601157407,2009-02-11,15:50:34
39.974559,116.311171,0,144,39855.6601273148,2009-02-11,15:50:35
39.974563,116.311262,0,144,39855.6601388889,2009-02-11,15:50:36
39.974567,116.311361,0,143,39855.660150463,2009-02-11,15:50:37
39.974577,116.31146,0,143,39855.660162037,2009-02-11,15:50:38
39.97459,116.311583,0,143,39855.6601736111,2009-02-11,15:50:39
39.974601,116.311706,0,142,39855.6601851852,2009-02-11,15:50:40
39.974612,116.311843,0,141,39855.6601967593,2009-02-11,15:50:41
39.974625,116.311983,0,140,39855.6602083333,2009-02-11,15:50:42
39.974636,116.312121,0,139,39855.6602199074,2009-02-11,15:50:43
39.97465,116.312259,0,141,39855.6602314815,2009-02-11,15:50:44
39.974665,116.3124,0,144,39855.6602430556,2009-02-11,15:50:45
39.974674,116.312542,0,146,39855.6602546296,2009-02-11,15:50:46
39.97468,116.31269,0,147,39855.6602662037,2009-02-11,15:50:47
39.974682,116.312843,0,149,39855.6602777778,2009-02-11,15:50:48
39.974691,116.312995,0,149,39855.6602893519,2009-02-11,15:50:49
39.974718,116.313138,0,157,39855.6603009259,2009-02-11,15:50:50
39.974724,116.313287,0,158,39855.6603125,2009-02-11,15:50:51
39.974727,116.313431,0,160,39855.6603240741,2009-02-11,15:50:52
39.974735,116.313561,0,160,39855.6603356482,2009-02-11,15:50:53
39.97474,116.313686,0,163,39855.6603472222,2009-02-11,15:50:54
39.974738,116.313815,0,164,39855.6603587963,2009-02-11,15:50:55
39.974734,116.313936,0,165,39855.6603703704,2009-02-11,15:50:56
39.97475,116.314036,0,162,39855.6603819444,2009-02-11,15:50:57
39.974786,116.314099,0,171,39855.6603935185,2009-02-11,15:50:58
39.97478,116.314203,0,175,39855.6604166667,2009-02-11,15:51:00
39.974788,116.314316,0,174,39855.6604398148,2009-02-11,15:51:02
39.974794,116.314391,0,175,39855.6604513889,2009-02-11,15:51:03
39.9748,116.314479,0,178,39855.660462963,2009-02-11,15:51:04
39.974802,116.314571,0,179,39855.660474537,2009-02-11,15:51:05
39.974807,116.314667,0,180,39855.6604861111,2009-02-11,15:51:06
39.974812,116.314773,0,183,39855.6604976852,2009-02-11,15:51:07
39.974815,116.314882,0,185,39855.6605092593,2009-02-11,15:51:08
39.974818,116.315,0,187,39855.6605208333,2009-02-11,15:51:09
39.974811,116.31512,0,192,39855.6605324074,2009-02-11,15:51:10
39.974823,116.315252,0,193,39855.6605439815,2009-02-11,15:51:11
39.974846,116.315391,0,191,39855.6605555556,2009-02-11,15:51:12
39.974869,116.315538,0,191,39855.6605671296,2009-02-11,15:51:13
39.974901,116.31569,0,190,39855.6605787037,2009-02-11,15:51:14
39.974925,116.315846,0,191,39855.6605902778,2009-02-11,15:51:15
39.97494,116.316007,0,190,39855.6606018519,2009-02-11,15:51:16
39.974957,116.316168,0,191,39855.6606134259,2009-02-11,15:51:17
39.974977,116.316327,0,192,39855.660625,2009-02-11,15:51:18
39.974997,116.316485,0,191,39855.6606365741,2009-02-11,15:51:19
39.975012,116.316647,0,191,39855.6606481481,2009-02-11,15:51:20
39.975018,116.316815,0,191,39855.6606597222,2009-02-11,15:51:21
39.975016,116.316977,0,194,39855.6606712963,2009-02-11,15:51:22
39.975016,116.317132,0,195,39855.6606828704,2009-02-11,15:51:23
39.974957,116.317316,0,189,39855.6606944444,2009-02-11,15:51:24
39.974939,116.317473,0,187,39855.6607060185,2009-02-11,15:51:25
39.974917,116.317644,0,191,39855.6607175926,2009-02-11,15:51:26
39.974918,116.317797,0,191,39855.6607291667,2009-02-11,15:51:27
39.974923,116.317939,0,187,39855.6607407407,2009-02-11,15:51:28
39.974927,116.318078,0,186,39855.6607523148,2009-02-11,15:51:29
39.974933,116.318214,0,187,39855.6607638889,2009-02-11,15:51:30
39.97494,116.318347,0,188,39855.660775463,2009-02-11,15:51:31
39.974939,116.31848,0,185,39855.660787037,2009-02-11,15:51:32
39.974941,116.318607,0,184,39855.6607986111,2009-02-11,15:51:33
39.974934,116.318734,0,182,39855.6608101852,2009-02-11,15:51:34
39.97494,116.318856,0,181,39855.6608217593,2009-02-11,15:51:35
39.974945,116.31897,0,179,39855.6608333333,2009-02-11,15:51:36
39.974952,116.319084,0,180,39855.6608449074,2009-02-11,15:51:37
39.974955,116.319203,0,180,39855.6608564815,2009-02-11,15:51:38
39.974963,116.319325,0,180,39855.6608680556,2009-02-11,15:51:39
39.974975,116.319446,0,180,39855.6608796296,2009-02-11,15:51:40
39.974973,116.319573,0,181,39855.6608912037,2009-02-11,15:51:41
39.974977,116.319695,0,178,39855.6609027778,2009-02-11,15:51:42
39.974986,116.319821,0,179,39855.6609143519,2009-02-11,15:51:43
39.97499,116.31997,0,179,39855.6609259259,2009-02-11,15:51:44
39.975001,116.320106,0,178,39855.6609375,2009-02-11,15:51:45
39.975,116.320256,0,179,39855.6609490741,2009-02-11,15:51:46
39.975012,116.320398,0,179,39855.6609606481,2009-02-11,15:51:47
39.975026,116.320555,0,178,39855.6609722222,2009-02-11,15:51:48
39.97503,116.320708,0,179,39855.6609837963,2009-02-11,15:51:49
39.975038,116.320867,0,178,39855.6609953704,2009-02-11,15:51:50
39.97505,116.321031,0,177,39855.6610069444,2009-02-11,15:51:51
39.975055,116.321192,0,177,39855.6610185185,2009-02-11,15:51:52
39.975059,116.321355,0,177,39855.6610300926,2009-02-11,15:51:53
39.975066,116.321516,0,178,39855.6610416667,2009-02-11,15:51:54
39.97508,116.321687,0,178,39855.6610532407,2009-02-11,15:51:55
39.975087,116.321858,0,179,39855.6610648148,2009-02-11,15:51:56
39.975096,116.322025,0,179,39855.6610763889,2009-02-11,15:51:57
39.9751,116.322193,0,180,39855.661087963,2009-02-11,15:51:58
39.975103,116.322373,0,180,39855.661099537,2009-02-11,15:51:59
39.975105,116.322545,0,181,39855.6611111111,2009-02-11,15:52:00
39.975123,116.322727,0,179,39855.6611226852,2009-02-11,15:52:01
39.975127,116.322918,0,179,39855.6611342593,2009-02-11,15:52:02
39.975143,116.323091,0,179,39855.6611458333,2009-02-11,15:52:03
39.975135,116.323284,0,174,39855.6611574074,2009-02-11,15:52:04
39.975136,116.323471,0,172,39855.6611689815,2009-02-11,15:52:05
39.975138,116.323659,0,170,39855.6611805556,2009-02-11,15:52:06
39.975134,116.323843,0,167,39855.6611921296,2009-02-11,15:52:07
39.975144,116.324018,0,164,39855.6612037037,2009-02-11,15:52:08
39.975148,116.324202,0,165,39855.6612152778,2009-02-11,15:52:09
39.975152,116.324385,0,163,39855.6612268519,2009-02-11,15:52:10
39.975153,116.324569,0,162,39855.6612384259,2009-02-11,15:52:11
39.975152,116.324754,0,162,39855.66125,2009-02-11,15:52:12
39.975158,116.324938,0,161,39855.6612615741,2009-02-11,15:52:13
39.975163,116.325116,0,162,39855.6612731481,2009-02-11,15:52:14
39.975175,116.325297,0,163,39855.6612847222,2009-02-11,15:52:15
39.975188,116.325474,0,163,39855.6612962963,2009-02-11,15:52:16
39.975202,116.325649,0,167,39855.6613078704,2009-02-11,15:52:17
39.975206,116.325827,0,167,39855.6613194444,2009-02-11,15:52:18
39.975211,116.325997,0,170,39855.6613310185,2009-02-11,15:52:19
39.97522,116.326164,0,172,39855.6613425926,2009-02-11,15:52:20
39.975186,116.326336,0,177,39855.6613541667,2009-02-11,15:52:21
39.975192,116.32649,0,176,39855.6613657407,2009-02-11,15:52:22
39.975191,116.32663,0,175,39855.6613773148,2009-02-11,15:52:23
39.975194,116.326766,0,173,39855.6613888889,2009-02-11,15:52:24
39.975213,116.326874,0,173,39855.661400463,2009-02-11,15:52:25
39.975235,116.326969,0,173,39855.661412037,2009-02-11,15:52:26
39.97526,116.327048,0,172,39855.6614236111,2009-02-11,15:52:27
39.975267,116.327114,0,171,39855.6614351852,2009-02-11,15:52:28
39.975261,116.327174,0,170,39855.6614467593,2009-02-11,15:52:29
39.975255,116.327232,0,168,39855.6614699074,2009-02-11,15:52:31
39.97522,116.327276,0,164,39855.6615162037,2009-02-11,15:52:35
39.975234,116.327307,0,163,39855.6615740741,2009-02-11,15:52:40
39.975234,116.327307,0,163,39855.6616087963,2009-02-11,15:52:43
39.975233,116.327303,0,161,39855.6616319444,2009-02-11,15:52:45
39.975232,116.327288,0,161,39855.6616898148,2009-02-11,15:52:50
39.975232,116.327279,0,161,39855.6617476852,2009-02-11,15:52:55
39.975231,116.327263,0,161,39855.6618055556,2009-02-11,15:53:00
39.975231,116.327263,0,161,39855.6618402778,2009-02-11,15:53:03
39.975227,116.327262,0,161,39855.6618634259,2009-02-11,15:53:05
39.975223,116.327275,0,162,39855.6619212963,2009-02-11,15:53:10
39.975222,116.327288,0,163,39855.6619791667,2009-02-11,15:53:15
39.975222,116.327307,0,163,39855.662037037,2009-02-11,15:53:20
39.97522,116.327312,0,164,39855.6620949074,2009-02-11,15:53:25
39.97522,116.327312,0,164,39855.6621296296,2009-02-11,15:53:28
39.975218,116.327306,0,164,39855.6621527778,2009-02-11,15:53:30
39.975218,116.327317,0,164,39855.6622106481,2009-02-11,15:53:35
39.975219,116.327337,0,164,39855.6622685185,2009-02-11,15:53:40
39.975201,116.327395,0,172,39855.6623263889,2009-02-11,15:53:45
39.975157,116.327404,0,173,39855.6623842593,2009-02-11,15:53:50
39.975097,116.327389,0,173,39855.6624421296,2009-02-11,15:53:55
39.975076,116.327391,0,173,39855.6625,2009-02-11,15:54:00
39.975075,116.327383,0,173,39855.6625578704,2009-02-11,15:54:05
39.975074,116.327384,0,173,39855.6626157407,2009-02-11,15:54:10
39.975075,116.327385,0,173,39855.6626736111,2009-02-11,15:54:15
39.975075,116.327382,0,173,39855.6627314815,2009-02-11,15:54:20
39.975075,116.327377,0,173,39855.6627893519,2009-02-11,15:54:25
39.975075,116.327373,0,173,39855.6628472222,2009-02-11,15:54:30
39.975075,116.327366,0,173,39855.6629050926,2009-02-11,15:54:35
39.975075,116.327366,0,173,39855.6629398148,2009-02-11,15:54:38
39.975076,116.32736,0,173,39855.662962963,2009-02-11,15:54:40
39.975127,116.327415,0,174,39855.6629976852,2009-02-11,15:54:43
39.975181,116.327458,0,177,39855.6630092593,2009-02-11,15:54:44
39.975226,116.327496,0,179,39855.6630208333,2009-02-11,15:54:45
39.975285,116.327516,0,180,39855.6630324074,2009-02-11,15:54:46
39.975341,116.327526,0,180,39855.6630439815,2009-02-11,15:54:47
39.975403,116.327523,0,181,39855.6630555556,2009-02-11,15:54:48
39.975464,116.327523,0,182,39855.6630671296,2009-02-11,15:54:49
39.975523,116.327512,0,182,39855.6630787037,2009-02-11,15:54:50
39.975618,116.327532,0,183,39855.6630902778,2009-02-11,15:54:51
39.975698,116.32755,0,187,39855.6631018519,2009-02-11,15:54:52
39.975779,116.327555,0,190,39855.6631134259,2009-02-11,15:54:53
39.97586,116.327551,0,192,39855.663125,2009-02-11,15:54:54
39.975931,116.327545,0,193,39855.6631481481,2009-02-11,15:54:56
39.975985,116.327548,0,193,39855.6631597222,2009-02-11,15:54:57
39.976044,116.327545,0,193,39855.6631712963,2009-02-11,15:54:58
39.976096,116.327537,0,193,39855.6631828704,2009-02-11,15:54:59
39.976144,116.327533,0,193,39855.6631944444,2009-02-11,15:55:00
39.976201,116.327537,0,192,39855.6632060185,2009-02-11,15:55:01
39.976263,116.327522,0,191,39855.6632175926,2009-02-11,15:55:02
39.976342,116.327508,0,192,39855.6632407407,2009-02-11,15:55:04
39.976403,116.327492,0,194,39855.6632638889,2009-02-11,15:55:06
39.976461,116.32753,0,196,39855.663287037,2009-02-11,15:55:08
39.9765,116.32756,0,208,39855.6633217593,2009-02-11,15:55:11
39.9765,116.32756,0,208,39855.6633564815,2009-02-11,15:55:14
39.976506,116.32756,0,213,39855.6633796296,2009-02-11,15:55:16
39.976569,116.32756,0,207,39855.6634027778,2009-02-11,15:55:18
39.976621,116.32756,0,205,39855.6634143519,2009-02-11,15:55:19
39.976675,116.327552,0,204,39855.6634259259,2009-02-11,15:55:20
39.976747,116.327547,0,205,39855.6634375,2009-02-11,15:55:21
39.976825,116.327545,0,207,39855.6634490741,2009-02-11,15:55:22
39.976908,116.327544,0,204,39855.6634606481,2009-02-11,15:55:23
39.977012,116.327535,0,208,39855.6634722222,2009-02-11,15:55:24
39.977103,116.327531,0,209,39855.6634837963,2009-02-11,15:55:25
39.977202,116.327528,0,210,39855.6634953704,2009-02-11,15:55:26
39.977301,116.327524,0,216,39855.6635069444,2009-02-11,15:55:27
39.977409,116.327521,0,224,39855.6635185185,2009-02-11,15:55:28
39.977515,116.327509,0,227,39855.6635300926,2009-02-11,15:55:29
39.977629,116.327501,0,227,39855.6635416667,2009-02-11,15:55:30
39.977745,116.327495,0,225,39855.6635532407,2009-02-11,15:55:31
39.977861,116.327489,0,225,39855.6635648148,2009-02-11,15:55:32
39.977981,116.327493,0,228,39855.6635763889,2009-02-11,15:55:33
39.978106,116.327483,0,227,39855.663587963,2009-02-11,15:55:34
39.978235,116.327477,0,223,39855.663599537,2009-02-11,15:55:35
39.978358,116.327471,0,223,39855.6636111111,2009-02-11,15:55:36
39.978487,116.327459,0,222,39855.6636226852,2009-02-11,15:55:37
39.978605,116.327456,0,224,39855.6636342593,2009-02-11,15:55:38
39.97873,116.327447,0,224,39855.6636458333,2009-02-11,15:55:39
39.978858,116.327435,0,221,39855.6636574074,2009-02-11,15:55:40
39.978983,116.327426,0,221,39855.6636689815,2009-02-11,15:55:41
39.979106,116.327416,0,220,39855.6636805556,2009-02-11,15:55:42
39.979238,116.327408,0,217,39855.6636921296,2009-02-11,15:55:43
39.979373,116.327399,0,216,39855.6637037037,2009-02-11,15:55:44
39.979508,116.327389,0,216,39855.6637152778,2009-02-11,15:55:45
39.979658,116.327396,0,214,39855.6637268519,2009-02-11,15:55:46
39.979802,116.327393,0,213,39855.6637384259,2009-02-11,15:55:47
39.979949,116.327385,0,210,39855.66375,2009-02-11,15:55:48
39.980092,116.327376,0,209,39855.6637615741,2009-02-11,15:55:49
39.980233,116.327369,0,206,39855.6637731481,2009-02-11,15:55:50
39.980372,116.327362,0,205,39855.6637847222,2009-02-11,15:55:51
39.980499,116.327353,0,198,39855.6637962963,2009-02-11,15:55:52
39.980646,116.327339,0,192,39855.6638078704,2009-02-11,15:55:53
39.980787,116.327325,0,185,39855.6638194444,2009-02-11,15:55:54
39.980927,116.327322,0,182,39855.6638310185,2009-02-11,15:55:55
39.98107,116.327315,0,181,39855.6638425926,2009-02-11,15:55:56
39.981213,116.327303,0,181,39855.6638541667,2009-02-11,15:55:57
39.98136,116.327292,0,178,39855.6638657407,2009-02-11,15:55:58
39.981495,116.32726,0,177,39855.6638773148,2009-02-11,15:55:59
39.981633,116.327235,0,177,39855.6638888889,2009-02-11,15:56:00
39.981776,116.327208,0,177,39855.663900463,2009-02-11,15:56:01
39.981923,116.327192,0,177,39855.663912037,2009-02-11,15:56:02
39.982075,116.327178,0,178,39855.6639236111,2009-02-11,15:56:03
39.98222,116.327149,0,178,39855.6639351852,2009-02-11,15:56:04
39.982381,116.327159,0,180,39855.6639467593,2009-02-11,15:56:05
39.982534,116.327145,0,180,39855.6639583333,2009-02-11,15:56:06
39.982685,116.327143,0,180,39855.6639699074,2009-02-11,15:56:07
39.98282,116.327151,0,183,39855.6639814815,2009-02-11,15:56:08
39.982965,116.327154,0,184,39855.6639930556,2009-02-11,15:56:09
39.983117,116.327146,0,183,39855.6640046296,2009-02-11,15:56:10
39.983273,116.327143,0,178,39855.6640162037,2009-02-11,15:56:11
39.983424,116.327141,0,177,39855.6640277778,2009-02-11,15:56:12
39.983566,116.327143,0,177,39855.6640393519,2009-02-11,15:56:13
39.983699,116.327158,0,176,39855.6640509259,2009-02-11,15:56:14
39.983826,116.327159,0,176,39855.6640625,2009-02-11,15:56:15
39.983935,116.327159,0,176,39855.6640740741,2009-02-11,15:56:16
39.984039,116.327162,0,175,39855.6640856481,2009-02-11,15:56:17
39.984128,116.327162,0,173,39855.6640972222,2009-02-11,15:56:18
39.984207,116.32717,0,173,39855.6641087963,2009-02-11,15:56:19
39.984263,116.327166,0,177,39855.6641203704,2009-02-11,15:56:20
39.984308,116.327159,0,179,39855.6641319444,2009-02-11,15:56:21
39.984362,116.327155,0,184,39855.6641550926,2009-02-11,15:56:23
39.984362,116.327155,0,184,39855.6641666667,2009-02-11,15:56:24
39.98436,116.327147,0,201,39855.6641898148,2009-02-11,15:56:26
39.984349,116.327156,0,199,39855.6642476852,2009-02-11,15:56:31
39.984349,116.327156,0,199,39855.6642824074,2009-02-11,15:56:34
39.984344,116.327156,0,201,39855.6643055556,2009-02-11,15:56:36
39.984334,116.327158,0,200,39855.6643634259,2009-02-11,15:56:41
39.984328,116.327158,0,200,39855.6644212963,2009-02-11,15:56:46
39.984322,116.327159,0,199,39855.6644791667,2009-02-11,15:56:51
39.984316,116.32716,0,198,39855.664537037,2009-02-11,15:56:56
39.984316,116.327161,0,198,39855.6645949074,2009-02-11,15:57:01
39.984315,116.327162,0,198,39855.6646527778,2009-02-11,15:57:06
39.984311,116.327162,0,197,39855.6647106481,2009-02-11,15:57:11
39.984306,116.327163,0,197,39855.6647685185,2009-02-11,15:57:16
39.984305,116.327163,0,197,39855.6648263889,2009-02-11,15:57:21
39.984307,116.327164,0,196,39855.6648842593,2009-02-11,15:57:26
39.984306,116.327164,0,195,39855.6649421296,2009-02-11,15:57:31
39.984306,116.327164,0,195,39855.6649768518,2009-02-11,15:57:34
39.984306,116.327165,0,195,39855.665,2009-02-11,15:57:36
39.984335,116.327172,0,192,39855.6650578704,2009-02-11,15:57:41
39.984436,116.327169,0,189,39855.6650810185,2009-02-11,15:57:43
39.984502,116.327167,0,188,39855.6650925926,2009-02-11,15:57:44
39.984576,116.327167,0,186,39855.6651041667,2009-02-11,15:57:45
39.984653,116.327164,0,184,39855.6651157407,2009-02-11,15:57:46
39.984735,116.327164,0,183,39855.6651273148,2009-02-11,15:57:47
39.984823,116.327161,0,182,39855.6651388889,2009-02-11,15:57:48
39.984914,116.327159,0,181,39855.665150463,2009-02-11,15:57:49
39.985011,116.327154,0,181,39855.665162037,2009-02-11,15:57:50
39.985114,116.327149,0,181,39855.6651736111,2009-02-11,15:57:51
39.985224,116.327141,0,181,39855.6651851852,2009-02-11,15:57:52
39.985336,116.327138,0,182,39855.6651967593,2009-02-11,15:57:53
39.985446,116.327134,0,182,39855.6652083333,2009-02-11,15:57:54
39.985561,116.327136,0,181,39855.6652199074,2009-02-11,15:57:55
39.98568,116.327126,0,180,39855.6652314815,2009-02-11,15:57:56
39.985793,116.327137,0,179,39855.6652430556,2009-02-11,15:57:57
39.98592,116.327149,0,178,39855.6652546296,2009-02-11,15:57:58
39.986041,116.327143,0,178,39855.6652662037,2009-02-11,15:57:59
39.986163,116.327136,0,178,39855.6652777778,2009-02-11,15:58:00
39.986287,116.32713,0,178,39855.6652893518,2009-02-11,15:58:01
39.986405,116.32714,0,178,39855.6653009259,2009-02-11,15:58:02
39.986537,116.327131,0,178,39855.6653125,2009-02-11,15:58:03
39.986693,116.327152,0,170,39855.6653240741,2009-02-11,15:58:04
39.986804,116.327148,0,175,39855.6653356481,2009-02-11,15:58:05
39.986917,116.327134,0,179,39855.6653472222,2009-02-11,15:58:06
39.987047,116.32712,0,179,39855.6653587963,2009-02-11,15:58:07
39.987183,116.327105,0,180,39855.6653703704,2009-02-11,15:58:08
39.987324,116.327096,0,179,39855.6653819444,2009-02-11,15:58:09
39.987468,116.327078,0,176,39855.6653935185,2009-02-11,15:58:10
39.98761,116.327064,0,176,39855.6654050926,2009-02-11,15:58:11
39.98775,116.327048,0,175,39855.6654166667,2009-02-11,15:58:12
39.987888,116.327036,0,175,39855.6654282407,2009-02-11,15:58:13
39.988021,116.327023,0,173,39855.6654398148,2009-02-11,15:58:14
39.988155,116.327015,0,172,39855.6654513889,2009-02-11,15:58:15
39.988295,116.327006,0,170,39855.665462963,2009-02-11,15:58:16
39.988434,116.326998,0,167,39855.665474537,2009-02-11,15:58:17
39.988576,116.326997,0,165,39855.6654861111,2009-02-11,15:58:18
39.988719,116.326989,0,164,39855.6654976852,2009-02-11,15:58:19
39.988869,116.326985,0,165,39855.6655092593,2009-02-11,15:58:20
39.989014,116.326975,0,165,39855.6655208333,2009-02-11,15:58:21
39.989163,116.326959,0,164,39855.6655324074,2009-02-11,15:58:22
39.989314,116.32693,0,164,39855.6655439815,2009-02-11,15:58:23
39.989459,116.326911,0,163,39855.6655555556,2009-02-11,15:58:24
39.989596,116.326904,0,163,39855.6655671296,2009-02-11,15:58:25
39.989733,116.326893,0,163,39855.6655787037,2009-02-11,15:58:26
39.989851,116.326849,0,164,39855.6655902778,2009-02-11,15:58:27
39.989973,116.326835,0,163,39855.6656018518,2009-02-11,15:58:28
39.990089,116.326835,0,164,39855.6656134259,2009-02-11,15:58:29
39.990199,116.326833,0,164,39855.665625,2009-02-11,15:58:30
39.990295,116.326847,0,166,39855.6656365741,2009-02-11,15:58:31
39.990398,116.32686,0,166,39855.6656481481,2009-02-11,15:58:32
39.990495,116.32688,0,165,39855.6656597222,2009-02-11,15:58:33
39.990593,116.326906,0,161,39855.6656712963,2009-02-11,15:58:34
39.990671,116.326894,0,161,39855.6656828704,2009-02-11,15:58:35
39.990759,116.326893,0,159,39855.6656944444,2009-02-11,15:58:36
39.990853,116.32689,0,159,39855.6657060185,2009-02-11,15:58:37
39.99095,116.326888,0,158,39855.6657175926,2009-02-11,15:58:38
39.991038,116.326888,0,160,39855.6657291667,2009-02-11,15:58:39
39.991113,116.326866,0,161,39855.6657407407,2009-02-11,15:58:40
39.991208,116.326883,0,161,39855.6657523148,2009-02-11,15:58:41
39.991283,116.326898,0,165,39855.6657638889,2009-02-11,15:58:42
39.991354,116.32692,0,166,39855.665775463,2009-02-11,15:58:43
39.991423,116.326964,0,176,39855.665787037,2009-02-11,15:58:44
39.991478,116.327012,0,178,39855.6657986111,2009-02-11,15:58:45
39.991533,116.327068,0,182,39855.6658101852,2009-02-11,15:58:46
39.991594,116.327153,0,183,39855.6658217593,2009-02-11,15:58:47
39.991649,116.327247,0,181,39855.6658333333,2009-02-11,15:58:48
39.991692,116.327349,0,173,39855.6658449074,2009-02-11,15:58:49
39.991725,116.327469,0,169,39855.6658564815,2009-02-11,15:58:50
39.991762,116.327617,0,166,39855.6658680556,2009-02-11,15:58:51
39.991763,116.327759,0,168,39855.6658796296,2009-02-11,15:58:52
39.99179,116.327894,0,172,39855.6658912037,2009-02-11,15:58:53
39.991819,116.328034,0,170,39855.6659027778,2009-02-11,15:58:54
39.99184,116.328185,0,173,39855.6659143518,2009-02-11,15:58:55
39.991842,116.328346,0,173,39855.6659259259,2009-02-11,15:58:56
39.991833,116.328516,0,176,39855.6659375,2009-02-11,15:58:57
39.991817,116.328678,0,181,39855.6659490741,2009-02-11,15:58:58
39.991811,116.328835,0,183,39855.6659606481,2009-02-11,15:58:59
39.991809,116.328991,0,185,39855.6659722222,2009-02-11,15:59:00
39.991793,116.329153,0,188,39855.6659837963,2009-02-11,15:59:01
39.991752,116.329336,0,186,39855.6659953704,2009-02-11,15:59:02
39.991755,116.329481,0,186,39855.6660069444,2009-02-11,15:59:03
39.991743,116.329608,0,186,39855.6660185185,2009-02-11,15:59:04
39.99174,116.32974,0,189,39855.6660300926,2009-02-11,15:59:05
39.991728,116.329867,0,188,39855.6660416667,2009-02-11,15:59:06
39.991715,116.329989,0,185,39855.6660532407,2009-02-11,15:59:07
39.991699,116.330086,0,183,39855.6660648148,2009-02-11,15:59:08
39.991679,116.330158,0,181,39855.6660763889,2009-02-11,15:59:09
39.991616,116.330216,0,189,39855.6661226852,2009-02-11,15:59:13
39.991573,116.33023,0,192,39855.6661342593,2009-02-11,15:59:14
39.991541,116.330259,0,192,39855.6661921296,2009-02-11,15:59:19
39.991523,116.330259,0,192,39855.66625,2009-02-11,15:59:24
39.991492,116.330262,0,193,39855.6663078704,2009-02-11,15:59:29
39.991457,116.330271,0,193,39855.6663657407,2009-02-11,15:59:34
39.991436,116.330276,0,193,39855.6664236111,2009-02-11,15:59:39
39.991431,116.330275,0,194,39855.6664814815,2009-02-11,15:59:44
39.991435,116.330273,0,194,39855.6665393518,2009-02-11,15:59:49
39.991435,116.330273,0,194,39855.6665740741,2009-02-11,15:59:52
39.991435,116.330271,0,194,39855.6665972222,2009-02-11,15:59:54
39.991447,116.330268,0,194,39855.6666550926,2009-02-11,15:59:59
39.991447,116.330268,0,194,39855.6666898148,2009-02-11,16:00:02
39.991445,116.330268,0,194,39855.666712963,2009-02-11,16:00:04
39.991434,116.330268,0,194,39855.6667708333,2009-02-11,16:00:09
39.991434,116.330268,0,194,39855.6668055556,2009-02-11,16:00:12
39.99143,116.330267,0,194,39855.6668287037,2009-02-11,16:00:14
39.991412,116.330278,0,193,39855.6668865741,2009-02-11,16:00:19
39.991387,116.330292,0,192,39855.6669444444,2009-02-11,16:00:24
39.991387,116.330292,0,192,39855.6669791667,2009-02-11,16:00:27
39.991384,116.330298,0,190,39855.6670023148,2009-02-11,16:00:29
39.991382,116.330339,0,188,39855.6670601852,2009-02-11,16:00:34
39.991421,116.330365,0,182,39855.6671064815,2009-02-11,16:00:38
39.991428,116.330402,0,175,39855.6671643518,2009-02-11,16:00:43
39.991433,116.330444,0,167,39855.6672222222,2009-02-11,16:00:48
39.991424,116.330463,0,163,39855.6672800926,2009-02-11,16:00:53
39.991399,116.330514,0,157,39855.667337963,2009-02-11,16:00:58
39.991368,116.330535,0,151,39855.6673958333,2009-02-11,16:01:03
39.991336,116.330561,0,146,39855.6674537037,2009-02-11,16:01:08
39.991294,116.330563,0,145,39855.6675115741,2009-02-11,16:01:13
39.991249,116.330574,0,143,39855.6675578704,2009-02-11,16:01:17
39.99121,116.330592,0,142,39855.6676157407,2009-02-11,16:01:22
39.991187,116.33063,0,139,39855.6676736111,2009-02-11,16:01:27
39.991154,116.330662,0,136,39855.6677314815,2009-02-11,16:01:32
39.991126,116.3307,0,134,39855.6677893519,2009-02-11,16:01:37
39.991078,116.330716,0,134,39855.6678472222,2009-02-11,16:01:42
39.991038,116.330721,0,133,39855.6679050926,2009-02-11,16:01:47
39.990998,116.330728,0,136,39855.667962963,2009-02-11,16:01:52
39.990945,116.330727,0,136,39855.6680208333,2009-02-11,16:01:57
39.990914,116.330774,0,137,39855.6680671296,2009-02-11,16:02:01
39.990881,116.330763,0,138,39855.668125,2009-02-11,16:02:06
39.990836,116.330768,0,137,39855.6681828704,2009-02-11,16:02:11
39.99079,116.330783,0,140,39855.6682291667,2009-02-11,16:02:15
39.990743,116.330806,0,140,39855.668287037,2009-02-11,16:02:20
39.990705,116.330805,0,135,39855.6683449074,2009-02-11,16:02:25
39.990665,116.330818,0,132,39855.6684027778,2009-02-11,16:02:30
39.990625,116.330832,0,129,39855.6684606481,2009-02-11,16:02:35
39.990588,116.330844,0,130,39855.6685185185,2009-02-11,16:02:40
39.990539,116.33083,0,126,39855.6685763889,2009-02-11,16:02:45
39.9905,116.330827,0,130,39855.6686342593,2009-02-11,16:02:50
39.99046,116.330859,0,128,39855.6686574074,2009-02-11,16:02:52
39.99042,116.330848,0,131,39855.6687152778,2009-02-11,16:02:57
39.990511,116.330935,0,21,39855.7736574074,2009-02-11,18:34:04
39.99058,116.330909,0,204,39855.7737384259,2009-02-11,18:34:11
39.990591,116.330913,0,220,39855.7737615741,2009-02-11,18:34:13
39.990616,116.330944,0,209,39855.7738078704,2009-02-11,18:34:17
39.990629,116.330988,0,199,39855.7738541667,2009-02-11,18:34:21
39.99063,116.331037,0,186,39855.773912037,2009-02-11,18:34:26
39.990646,116.331085,0,178,39855.7739699074,2009-02-11,18:34:31
39.99064,116.331105,0,162,39855.7739814815,2009-02-11,18:34:32
39.99068,116.331087,0,171,39855.7740393518,2009-02-11,18:34:37
39.990726,116.331012,0,170,39855.7740740741,2009-02-11,18:34:40
39.990781,116.330928,0,171,39855.7741087963,2009-02-11,18:34:43
39.990786,116.330989,0,165,39855.7741435185,2009-02-11,18:34:46
39.990818,116.330991,0,161,39855.7742013889,2009-02-11,18:34:51
39.99082,116.331036,0,149,39855.7742361111,2009-02-11,18:34:54
39.990853,116.330985,0,145,39855.7742708333,2009-02-11,18:34:57
39.990898,116.330978,0,144,39855.7743171296,2009-02-11,18:35:01
39.990952,116.330957,0,146,39855.774375,2009-02-11,18:35:06
39.990986,116.330907,0,151,39855.7744097222,2009-02-11,18:35:09
39.991008,116.330828,0,152,39855.7744212963,2009-02-11,18:35:10
39.9911,116.330544,0,166,39855.7744444444,2009-02-11,18:35:12
39.991145,116.330505,0,167,39855.7744675926,2009-02-11,18:35:14
39.991213,116.330595,0,178,39855.7744791667,2009-02-11,18:35:15
39.991251,116.330562,0,184,39855.7745023148,2009-02-11,18:35:17
39.991292,116.330585,0,189,39855.7745486111,2009-02-11,18:35:21
39.991158,116.330741,0,233,39855.7745601852,2009-02-11,18:35:22
39.991162,116.330701,0,258,39855.7745833333,2009-02-11,18:35:24
39.991146,116.330624,0,263,39855.7746180556,2009-02-11,18:35:27
39.991179,116.330602,0,276,39855.7746643518,2009-02-11,18:35:31
39.991252,116.330687,0,298,39855.7746990741,2009-02-11,18:35:34
39.991299,116.330739,0,300,39855.7747222222,2009-02-11,18:35:36
39.99134,116.330774,0,304,39855.7747569444,2009-02-11,18:35:39
39.991381,116.330813,0,312,39855.7747685185,2009-02-11,18:35:40
39.991424,116.330806,0,310,39855.7748263889,2009-02-11,18:35:45
39.991468,116.330809,0,310,39855.7748842593,2009-02-11,18:35:50
39.991502,116.33082,0,309,39855.7749421296,2009-02-11,18:35:55
39.991525,116.33084,0,307,39855.775,2009-02-11,18:36:00
39.99155,116.33086,0,305,39855.7750578704,2009-02-11,18:36:05
39.991591,116.330863,0,302,39855.7751157407,2009-02-11,18:36:10
39.991618,116.330885,0,295,39855.7751736111,2009-02-11,18:36:15
39.991649,116.330892,0,288,39855.7752314815,2009-02-11,18:36:20
39.991666,116.330891,0,277,39855.7752893518,2009-02-11,18:36:25
39.991692,116.330918,0,268,39855.7753472222,2009-02-11,18:36:30
39.991703,116.330968,0,260,39855.7754050926,2009-02-11,18:36:35
39.991714,116.331012,0,251,39855.775462963,2009-02-11,18:36:40
39.991701,116.331079,0,247,39855.7755208333,2009-02-11,18:36:45
39.991701,116.331126,0,238,39855.7755787037,2009-02-11,18:36:50
39.991709,116.331166,0,232,39855.7756365741,2009-02-11,18:36:55
39.991719,116.331207,0,224,39855.7756944444,2009-02-11,18:37:00
39.991716,116.331249,0,215,39855.7757523148,2009-02-11,18:37:05
39.991698,116.331308,0,206,39855.7758101852,2009-02-11,18:37:10
39.991697,116.331363,0,200,39855.7758680556,2009-02-11,18:37:15
39.991686,116.331402,0,193,39855.7759259259,2009-02-11,18:37:20
39.991677,116.331442,0,187,39855.7759837963,2009-02-11,18:37:25
39.991676,116.331491,0,182,39855.7760416667,2009-02-11,18:37:30
39.991702,116.331546,0,178,39855.776099537,2009-02-11,18:37:35
39.991725,116.331601,0,177,39855.7761111111,2009-02-11,18:37:36
39.991738,116.331657,0,174,39855.7761574074,2009-02-11,18:37:40
39.991741,116.331708,0,173,39855.7762152778,2009-02-11,18:37:45
39.991738,116.331779,0,169,39855.7762731481,2009-02-11,18:37:50
39.991686,116.331827,0,161,39855.7763078704,2009-02-11,18:37:53
39.991692,116.33187,0,168,39855.7763657407,2009-02-11,18:37:58
39.991688,116.331923,0,166,39855.7764236111,2009-02-11,18:38:03
39.9917,116.331988,0,164,39855.7764814815,2009-02-11,18:38:08
39.991696,116.332052,0,165,39855.7765393518,2009-02-11,18:38:13
39.991696,116.332093,0,167,39855.7765972222,2009-02-11,18:38:18
39.991697,116.332145,0,166,39855.7766550926,2009-02-11,18:38:23
39.991699,116.332207,0,164,39855.776712963,2009-02-11,18:38:28
39.991725,116.332237,0,183,39855.7767708333,2009-02-11,18:38:33
39.991721,116.332295,0,183,39855.7768287037,2009-02-11,18:38:38
39.991734,116.332332,0,189,39855.7768865741,2009-02-11,18:38:43
39.991732,116.332343,0,189,39855.7769444444,2009-02-11,18:38:48
39.991732,116.332343,0,189,39855.7769791667,2009-02-11,18:38:51
39.991738,116.332345,0,186,39855.7770023148,2009-02-11,18:38:53
39.991768,116.332357,0,177,39855.7770601852,2009-02-11,18:38:58
39.991796,116.332354,0,164,39855.7771180556,2009-02-11,18:39:03
39.991824,116.332352,0,154,39855.7771759259,2009-02-11,18:39:08
39.991833,116.332355,0,145,39855.7772337963,2009-02-11,18:39:13
39.991851,116.332338,0,138,39855.7772916667,2009-02-11,18:39:18
39.991902,116.332336,0,134,39855.777349537,2009-02-11,18:39:23
39.991948,116.332344,0,130,39855.7773958333,2009-02-11,18:39:27
39.991993,116.332348,0,127,39855.7774421296,2009-02-11,18:39:31
39.992028,116.332334,0,124,39855.7775,2009-02-11,18:39:36
39.992066,116.33237,0,122,39855.7775462963,2009-02-11,18:39:40
39.992085,116.332364,0,128,39855.7776041667,2009-02-11,18:39:45
39.992068,116.332359,0,127,39855.777662037,2009-02-11,18:39:50
39.992033,116.332376,0,129,39855.7777199074,2009-02-11,18:39:55
39.991997,116.332393,0,130,39855.7777777778,2009-02-11,18:40:00
39.991985,116.332381,0,132,39855.7778356481,2009-02-11,18:40:05
39.991947,116.332387,0,130,39855.7778935185,2009-02-11,18:40:10
39.991894,116.332383,0,130,39855.7779513889,2009-02-11,18:40:15
39.99185,116.332402,0,126,39855.7779861111,2009-02-11,18:40:18
39.991826,116.332388,0,124,39855.7780439815,2009-02-11,18:40:23
39.991797,116.332384,0,124,39855.7781018519,2009-02-11,18:40:28
39.991761,116.332399,0,125,39855.7781597222,2009-02-11,18:40:33
39.991731,116.33238,0,127,39855.7782175926,2009-02-11,18:40:38
39.991721,116.332369,0,132,39855.778275463,2009-02-11,18:40:43
39.991719,116.332381,0,141,39855.7783333333,2009-02-11,18:40:48
39.991721,116.332395,0,143,39855.7783912037,2009-02-11,18:40:53
39.991718,116.332402,0,146,39855.7784490741,2009-02-11,18:40:58
39.991718,116.332402,0,146,39855.7784837963,2009-02-11,18:41:01
39.991719,116.332402,0,146,39855.7785069444,2009-02-11,18:41:03
39.991726,116.332342,0,147,39855.7785532407,2009-02-11,18:41:07
39.99172,116.33227,0,147,39855.7785763889,2009-02-11,18:41:09
39.991712,116.332169,0,147,39855.778599537,2009-02-11,18:41:11
39.991707,116.332108,0,147,39855.7786111111,2009-02-11,18:41:12
39.991702,116.331993,0,147,39855.7786342593,2009-02-11,18:41:14
39.991699,116.33193,0,147,39855.7786458333,2009-02-11,18:41:15
39.991695,116.331863,0,146,39855.7786574074,2009-02-11,18:41:16
39.99169,116.331801,0,146,39855.7786689815,2009-02-11,18:41:17
39.991678,116.331735,0,145,39855.7786805556,2009-02-11,18:41:18
39.991663,116.331674,0,145,39855.7786921296,2009-02-11,18:41:19
39.991668,116.331607,0,144,39855.7787037037,2009-02-11,18:41:20
39.991668,116.331543,0,143,39855.7787152778,2009-02-11,18:41:21
39.991667,116.331481,0,143,39855.7787268519,2009-02-11,18:41:22
39.991665,116.331377,0,142,39855.77875,2009-02-11,18:41:24
39.99166,116.331294,0,141,39855.7787731481,2009-02-11,18:41:26
39.991648,116.331235,0,140,39855.7787962963,2009-02-11,18:41:28
39.991645,116.331175,0,137,39855.7788310185,2009-02-11,18:41:31
39.991644,116.331125,0,133,39855.7788888889,2009-02-11,18:41:36
39.991644,116.331125,0,133,39855.7789236111,2009-02-11,18:41:39
39.991636,116.331125,0,131,39855.7789467593,2009-02-11,18:41:41
39.991631,116.331115,0,130,39855.7790046296,2009-02-11,18:41:46
39.991621,116.331033,0,131,39855.7790277778,2009-02-11,18:41:48
39.991623,116.330935,0,131,39855.7790509259,2009-02-11,18:41:50
39.99162,116.33083,0,132,39855.7790740741,2009-02-11,18:41:52
39.991617,116.330733,0,134,39855.7790972222,2009-02-11,18:41:54
39.991614,116.330651,0,137,39855.7791203704,2009-02-11,18:41:56
39.991606,116.330588,0,138,39855.7791319444,2009-02-11,18:41:57
39.991604,116.330507,0,139,39855.7791550926,2009-02-11,18:41:59
39.991623,116.330389,0,140,39855.7791782407,2009-02-11,18:42:01
39.99164,116.33032,0,141,39855.7791898148,2009-02-11,18:42:02
39.991639,116.330238,0,141,39855.7792013889,2009-02-11,18:42:03
39.991638,116.330148,0,141,39855.779212963,2009-02-11,18:42:04
39.991633,116.330047,0,141,39855.779224537,2009-02-11,18:42:05
39.991631,116.329927,0,142,39855.7792361111,2009-02-11,18:42:06
39.991639,116.329807,0,142,39855.7792476852,2009-02-11,18:42:07
39.991601,116.329674,0,142,39855.7792592593,2009-02-11,18:42:08
39.991598,116.329548,0,142,39855.7792708333,2009-02-11,18:42:09
39.991596,116.329421,0,142,39855.7792824074,2009-02-11,18:42:10
39.991593,116.329291,0,141,39855.7792939815,2009-02-11,18:42:11
39.991589,116.329157,0,141,39855.7793055556,2009-02-11,18:42:12
39.991582,116.329023,0,141,39855.7793171296,2009-02-11,18:42:13
39.99158,116.328885,0,141,39855.7793287037,2009-02-11,18:42:14
39.991574,116.32875,0,141,39855.7793402778,2009-02-11,18:42:15
39.991572,116.328613,0,141,39855.7793518519,2009-02-11,18:42:16
39.991571,116.328481,0,141,39855.7793634259,2009-02-11,18:42:17
39.991629,116.328361,0,142,39855.779375,2009-02-11,18:42:18
39.991628,116.328234,0,142,39855.7793865741,2009-02-11,18:42:19
39.991626,116.32811,0,142,39855.7793981481,2009-02-11,18:42:20
39.991626,116.327989,0,143,39855.7794097222,2009-02-11,18:42:21
39.991625,116.327872,0,143,39855.7794212963,2009-02-11,18:42:22
39.99162,116.327763,0,143,39855.7794328704,2009-02-11,18:42:23
39.99162,116.327666,0,143,39855.7794444444,2009-02-11,18:42:24
39.991614,116.327575,0,143,39855.7794560185,2009-02-11,18:42:25
39.991611,116.327491,0,143,39855.7794675926,2009-02-11,18:42:26
39.991611,116.327411,0,144,39855.7794791667,2009-02-11,18:42:27
39.991591,116.327336,0,144,39855.7794907407,2009-02-11,18:42:28
39.991552,116.327273,0,144,39855.7795023148,2009-02-11,18:42:29
39.991537,116.3272,0,144,39855.779525463,2009-02-11,18:42:31
39.991528,116.327141,0,146,39855.7795601852,2009-02-11,18:42:34
39.99153,116.327143,0,147,39855.7796180556,2009-02-11,18:42:39
39.991531,116.327144,0,146,39855.7796759259,2009-02-11,18:42:44
39.99153,116.327144,0,146,39855.7797337963,2009-02-11,18:42:49
39.99153,116.327145,0,146,39855.7797916667,2009-02-11,18:42:54
39.991531,116.327145,0,146,39855.779849537,2009-02-11,18:42:59
39.99153,116.327143,0,146,39855.7799074074,2009-02-11,18:43:04
39.99153,116.327143,0,146,39855.7799652778,2009-02-11,18:43:09
39.99153,116.327143,0,146,39855.7800231481,2009-02-11,18:43:14
39.99153,116.327143,0,146,39855.7800578704,2009-02-11,18:43:17
39.991528,116.327143,0,146,39855.7800810185,2009-02-11,18:43:19
39.991524,116.327044,0,147,39855.7801157407,2009-02-11,18:43:22
39.991522,116.326983,0,147,39855.7801273148,2009-02-11,18:43:23
39.99152,116.326902,0,148,39855.7801388889,2009-02-11,18:43:24
39.991516,116.326813,0,148,39855.780150463,2009-02-11,18:43:25
39.991511,116.32671,0,149,39855.780162037,2009-02-11,18:43:26
39.991508,116.326601,0,149,39855.7801736111,2009-02-11,18:43:27
39.991505,116.326482,0,149,39855.7801851852,2009-02-11,18:43:28
39.991497,116.326359,0,149,39855.7801967593,2009-02-11,18:43:29
39.991489,116.326228,0,149,39855.7802083333,2009-02-11,18:43:30
39.991479,116.326077,0,149,39855.7802199074,2009-02-11,18:43:31
39.991481,116.325922,0,149,39855.7802314815,2009-02-11,18:43:32
39.99146,116.325777,0,148,39855.7802430556,2009-02-11,18:43:33
39.991472,116.325607,0,150,39855.7802546296,2009-02-11,18:43:34
39.991481,116.325439,0,150,39855.7802662037,2009-02-11,18:43:35
39.991491,116.325243,0,154,39855.7802777778,2009-02-11,18:43:36
39.991457,116.325008,0,158,39855.7802893519,2009-02-11,18:43:37
39.991426,116.324825,0,159,39855.7803009259,2009-02-11,18:43:38
39.991447,116.32465,0,160,39855.7803125,2009-02-11,18:43:39
39.991452,116.324452,0,160,39855.7803240741,2009-02-11,18:43:40
39.991455,116.324274,0,160,39855.7803356481,2009-02-11,18:43:41
39.991439,116.324101,0,159,39855.7803472222,2009-02-11,18:43:42
39.991433,116.323927,0,158,39855.7803587963,2009-02-11,18:43:43
39.991431,116.32375,0,157,39855.7803703704,2009-02-11,18:43:44
39.991446,116.323574,0,157,39855.7803819444,2009-02-11,18:43:45
39.991444,116.323397,0,156,39855.7803935185,2009-02-11,18:43:46
39.99143,116.323216,0,155,39855.7804050926,2009-02-11,18:43:47
39.991426,116.323037,0,154,39855.7804166667,2009-02-11,18:43:48
39.991418,116.322853,0,153,39855.7804282407,2009-02-11,18:43:49
39.991406,116.322662,0,152,39855.7804398148,2009-02-11,18:43:50
39.991389,116.322474,0,152,39855.7804513889,2009-02-11,18:43:51
39.991378,116.322286,0,152,39855.780462963,2009-02-11,18:43:52
39.991375,116.322096,0,151,39855.780474537,2009-02-11,18:43:53
39.99137,116.321911,0,150,39855.7804861111,2009-02-11,18:43:54
39.991358,116.321717,0,151,39855.7804976852,2009-02-11,18:43:55
39.991348,116.321527,0,150,39855.7805092593,2009-02-11,18:43:56
39.991347,116.321316,0,152,39855.7805208333,2009-02-11,18:43:57
39.991356,116.321132,0,151,39855.7805324074,2009-02-11,18:43:58
39.99135,116.320945,0,149,39855.7805439815,2009-02-11,18:43:59
39.991347,116.320759,0,148,39855.7805555556,2009-02-11,18:44:00
39.991343,116.320572,0,147,39855.7805671296,2009-02-11,18:44:01
39.99134,116.320394,0,146,39855.7805787037,2009-02-11,18:44:02
39.991332,116.32021,0,145,39855.7805902778,2009-02-11,18:44:03
39.99135,116.320009,0,148,39855.7806018519,2009-02-11,18:44:04
39.991345,116.319821,0,148,39855.7806134259,2009-02-11,18:44:05
39.991328,116.319627,0,148,39855.780625,2009-02-11,18:44:06
39.99131,116.319436,0,148,39855.7806365741,2009-02-11,18:44:07
39.991312,116.319255,0,148,39855.7806481481,2009-02-11,18:44:08
39.991302,116.319074,0,148,39855.7806597222,2009-02-11,18:44:09
39.991288,116.318894,0,149,39855.7806712963,2009-02-11,18:44:10
39.991284,116.318721,0,150,39855.7806828704,2009-02-11,18:44:11
39.991283,116.318563,0,151,39855.7806944444,2009-02-11,18:44:12
39.991274,116.318381,0,155,39855.7807060185,2009-02-11,18:44:13
39.991265,116.318222,0,156,39855.7807175926,2009-02-11,18:44:14
39.991258,116.318073,0,155,39855.7807291667,2009-02-11,18:44:15
39.991245,116.317907,0,156,39855.7807407407,2009-02-11,18:44:16
39.991235,116.317741,0,158,39855.7807523148,2009-02-11,18:44:17
39.991233,116.317597,0,157,39855.7807638889,2009-02-11,18:44:18
39.991229,116.317454,0,157,39855.780775463,2009-02-11,18:44:19
39.991222,116.317316,0,156,39855.780787037,2009-02-11,18:44:20
39.991218,116.317184,0,155,39855.7807986111,2009-02-11,18:44:21
39.991211,116.317041,0,156,39855.7808101852,2009-02-11,18:44:22
39.991208,116.316898,0,155,39855.7808217593,2009-02-11,18:44:23
39.991203,116.316751,0,156,39855.7808333333,2009-02-11,18:44:24
39.991203,116.316614,0,157,39855.7808449074,2009-02-11,18:44:25
39.991198,116.316483,0,157,39855.7808564815,2009-02-11,18:44:26
39.991197,116.316362,0,157,39855.7808680556,2009-02-11,18:44:27
39.99119,116.316236,0,156,39855.7808796296,2009-02-11,18:44:28
39.991181,116.316127,0,158,39855.7808912037,2009-02-11,18:44:29
39.991176,116.316037,0,158,39855.7809027778,2009-02-11,18:44:30
39.991167,116.315956,0,159,39855.7809143519,2009-02-11,18:44:31
39.991157,116.315868,0,160,39855.7809259259,2009-02-11,18:44:32
39.991145,116.315766,0,163,39855.7809375,2009-02-11,18:44:33
39.991127,116.315645,0,167,39855.7809490741,2009-02-11,18:44:34
39.991116,116.315534,0,171,39855.7809606481,2009-02-11,18:44:35
39.991111,116.315426,0,172,39855.7809722222,2009-02-11,18:44:36
39.991104,116.31531,0,174,39855.7809837963,2009-02-11,18:44:37
39.991099,116.315181,0,176,39855.7809953704,2009-02-11,18:44:38
39.991088,116.315038,0,178,39855.7810069444,2009-02-11,18:44:39
39.991077,116.314901,0,181,39855.7810185185,2009-02-11,18:44:40
39.991071,116.314758,0,183,39855.7810300926,2009-02-11,18:44:41
39.991069,116.314614,0,182,39855.7810416667,2009-02-11,18:44:42
39.991058,116.31446,0,184,39855.7810532407,2009-02-11,18:44:43
39.991053,116.314317,0,183,39855.7810648148,2009-02-11,18:44:44
39.991045,116.314159,0,184,39855.7810763889,2009-02-11,18:44:45
39.991037,116.313993,0,185,39855.781087963,2009-02-11,18:44:46
39.99103,116.313822,0,186,39855.781099537,2009-02-11,18:44:47
39.991023,116.313644,0,186,39855.7811111111,2009-02-11,18:44:48
39.991016,116.313461,0,186,39855.7811226852,2009-02-11,18:44:49
39.991009,116.313277,0,185,39855.7811342593,2009-02-11,18:44:50
39.991005,116.313087,0,185,39855.7811458333,2009-02-11,18:44:51
39.990996,116.312896,0,184,39855.7811574074,2009-02-11,18:44:52
39.99099,116.31271,0,185,39855.7811689815,2009-02-11,18:44:53
39.99098,116.312516,0,185,39855.7811805556,2009-02-11,18:44:54
39.990972,116.312328,0,184,39855.7811921296,2009-02-11,18:44:55
39.990961,116.312143,0,184,39855.7812037037,2009-02-11,18:44:56
39.990951,116.311959,0,184,39855.7812152778,2009-02-11,18:44:57
39.990945,116.311778,0,184,39855.7812268519,2009-02-11,18:44:58
39.990941,116.311599,0,184,39855.7812384259,2009-02-11,18:44:59
39.990934,116.311425,0,183,39855.78125,2009-02-11,18:45:00
39.990929,116.311256,0,182,39855.7812615741,2009-02-11,18:45:01
39.990923,116.311097,0,182,39855.7812731481,2009-02-11,18:45:02
39.990919,116.310955,0,180,39855.7812847222,2009-02-11,18:45:03
39.990919,116.310829,0,178,39855.7812962963,2009-02-11,18:45:04
39.990912,116.310707,0,176,39855.7813078704,2009-02-11,18:45:05
39.990903,116.310594,0,175,39855.7813194444,2009-02-11,18:45:06
39.99089,116.310503,0,173,39855.7813310185,2009-02-11,18:45:07
39.990887,116.310438,0,170,39855.7813425926,2009-02-11,18:45:08
39.990876,116.310315,0,170,39855.7813657407,2009-02-11,18:45:10
39.990868,116.310243,0,169,39855.7813888889,2009-02-11,18:45:12
39.99087,116.31018,0,165,39855.7814351852,2009-02-11,18:45:16
39.990871,116.310122,0,162,39855.7814814815,2009-02-11,18:45:20
39.99087,116.310053,0,162,39855.7815393518,2009-02-11,18:45:25
39.990856,116.30996,0,161,39855.7815625,2009-02-11,18:45:27
39.99081,116.309863,0,158,39855.7815856481,2009-02-11,18:45:29
39.990773,116.309819,0,155,39855.7815972222,2009-02-11,18:45:30
39.990722,116.309786,0,152,39855.7816087963,2009-02-11,18:45:31
39.990658,116.30975,0,151,39855.7816203704,2009-02-11,18:45:32
39.990592,116.309731,0,149,39855.7816319444,2009-02-11,18:45:33
39.990524,116.30973,0,146,39855.7816435185,2009-02-11,18:45:34
39.990448,116.309728,0,144,39855.7816550926,2009-02-11,18:45:35
39.99036,116.309727,0,142,39855.7816666667,2009-02-11,18:45:36
39.990265,116.309729,0,141,39855.7816782407,2009-02-11,18:45:37
39.990165,116.309731,0,138,39855.7816898148,2009-02-11,18:45:38
39.99006,116.309738,0,137,39855.7817013889,2009-02-11,18:45:39
39.989945,116.309746,0,135,39855.781712963,2009-02-11,18:45:40
39.989826,116.30976,0,133,39855.781724537,2009-02-11,18:45:41
39.989698,116.309771,0,131,39855.7817361111,2009-02-11,18:45:42
39.989567,116.309776,0,130,39855.7817476852,2009-02-11,18:45:43
39.989426,116.30978,0,129,39855.7817592593,2009-02-11,18:45:44
39.989285,116.309782,0,127,39855.7817708333,2009-02-11,18:45:45
39.989139,116.309786,0,126,39855.7817824074,2009-02-11,18:45:46
39.988995,116.309791,0,125,39855.7817939815,2009-02-11,18:45:47
39.988842,116.309799,0,123,39855.7818055556,2009-02-11,18:45:48
39.988685,116.309811,0,122,39855.7818171296,2009-02-11,18:45:49
39.988528,116.309823,0,120,39855.7818287037,2009-02-11,18:45:50
39.988366,116.309836,0,119,39855.7818402778,2009-02-11,18:45:51
39.988208,116.309848,0,117,39855.7818518518,2009-02-11,18:45:52
39.98805,116.309858,0,115,39855.7818634259,2009-02-11,18:45:53
39.987895,116.309865,0,114,39855.781875,2009-02-11,18:45:54
39.987739,116.309877,0,113,39855.7818865741,2009-02-11,18:45:55
39.987586,116.309885,0,112,39855.7818981481,2009-02-11,18:45:56
39.987435,116.309893,0,110,39855.7819097222,2009-02-11,18:45:57
39.987289,116.309896,0,109,39855.7819212963,2009-02-11,18:45:58
39.987142,116.309895,0,108,39855.7819328704,2009-02-11,18:45:59
39.986998,116.309906,0,106,39855.7819444444,2009-02-11,18:46:00
39.986859,116.309912,0,104,39855.7819560185,2009-02-11,18:46:01
39.986725,116.309919,0,102,39855.7819675926,2009-02-11,18:46:02
39.98659,116.309928,0,100,39855.7819791667,2009-02-11,18:46:03
39.986456,116.309933,0,99,39855.7819907407,2009-02-11,18:46:04
39.986326,116.309932,0,97,39855.7820023148,2009-02-11,18:46:05
39.986198,116.309936,0,95,39855.7820138889,2009-02-11,18:46:06
39.986075,116.309937,0,95,39855.782025463,2009-02-11,18:46:07
39.985949,116.309943,0,94,39855.782037037,2009-02-11,18:46:08
39.985822,116.309948,0,93,39855.7820486111,2009-02-11,18:46:09
39.985699,116.30995,0,92,39855.7820601852,2009-02-11,18:46:10
39.985573,116.309951,0,92,39855.7820717593,2009-02-11,18:46:11
39.985448,116.309949,0,91,39855.7820833333,2009-02-11,18:46:12
39.985327,116.309947,0,90,39855.7820949074,2009-02-11,18:46:13
39.985217,116.309942,0,89,39855.7821064815,2009-02-11,18:46:14
39.985119,116.309941,0,88,39855.7821180556,2009-02-11,18:46:15
39.985033,116.309941,0,87,39855.7821296296,2009-02-11,18:46:16
39.984962,116.309946,0,86,39855.7821412037,2009-02-11,18:46:17
39.984903,116.309952,0,85,39855.7821527778,2009-02-11,18:46:18
39.984856,116.309961,0,85,39855.7821643518,2009-02-11,18:46:19
39.984782,116.309966,0,84,39855.7821875,2009-02-11,18:46:21
39.984729,116.309973,0,82,39855.7822106481,2009-02-11,18:46:23
39.984679,116.309975,0,81,39855.7822453704,2009-02-11,18:46:26
39.984661,116.309911,0,97,39855.7822916667,2009-02-11,18:46:30
39.98466,116.30991,0,95,39855.782349537,2009-02-11,18:46:35
39.984661,116.30991,0,95,39855.7824074074,2009-02-11,18:46:40
39.984665,116.309909,0,95,39855.7824652778,2009-02-11,18:46:45
39.984666,116.309903,0,96,39855.7825231481,2009-02-11,18:46:50
39.984667,116.3099,0,96,39855.7825810185,2009-02-11,18:46:55
39.984667,116.309901,0,97,39855.7826388889,2009-02-11,18:47:00
39.984666,116.309901,0,97,39855.7826967593,2009-02-11,18:47:05
39.984666,116.309901,0,98,39855.7827546296,2009-02-11,18:47:10
39.984666,116.309902,0,98,39855.7828125,2009-02-11,18:47:15
39.984665,116.309902,0,99,39855.7828703704,2009-02-11,18:47:20
39.984663,116.309903,0,99,39855.7829282407,2009-02-11,18:47:25
39.984663,116.309902,0,100,39855.7829861111,2009-02-11,18:47:30
39.984662,116.309902,0,100,39855.7830439815,2009-02-11,18:47:35
39.984662,116.309902,0,100,39855.7831018518,2009-02-11,18:47:40
39.984662,116.309903,0,100,39855.7831597222,2009-02-11,18:47:45
39.984662,116.309903,0,100,39855.7832175926,2009-02-11,18:47:50
39.984662,116.309903,0,100,39855.783275463,2009-02-11,18:47:55
39.984662,116.309903,0,100,39855.7833333333,2009-02-11,18:48:00
39.984662,116.309902,0,100,39855.7833912037,2009-02-11,18:48:05
39.984662,116.309902,0,100,39855.7834259259,2009-02-11,18:48:08
39.984662,116.309902,0,101,39855.7834490741,2009-02-11,18:48:10
39.984596,116.309904,0,100,39855.7835069444,2009-02-11,18:48:15
39.984525,116.309869,0,102,39855.7835300926,2009-02-11,18:48:17
39.98449,116.30983,0,103,39855.7835416667,2009-02-11,18:48:18
39.984457,116.309778,0,104,39855.7835532407,2009-02-11,18:48:19
39.984434,116.309717,0,104,39855.7835648148,2009-02-11,18:48:20
39.984419,116.309632,0,105,39855.7835763889,2009-02-11,18:48:21
39.984404,116.309532,0,109,39855.783587963,2009-02-11,18:48:22
39.984398,116.309413,0,110,39855.783599537,2009-02-11,18:48:23
39.984396,116.309281,0,111,39855.7836111111,2009-02-11,18:48:24
39.984396,116.309138,0,112,39855.7836226852,2009-02-11,18:48:25
39.984393,116.30899,0,113,39855.7836342593,2009-02-11,18:48:26
39.984388,116.308836,0,113,39855.7836458333,2009-02-11,18:48:27
39.984382,116.308674,0,114,39855.7836574074,2009-02-11,18:48:28
39.984382,116.308509,0,114,39855.7836689815,2009-02-11,18:48:29
39.984384,116.308341,0,115,39855.7836805556,2009-02-11,18:48:30
39.984381,116.308169,0,116,39855.7836921296,2009-02-11,18:48:31
39.984375,116.307991,0,117,39855.7837037037,2009-02-11,18:48:32
39.984373,116.30781,0,118,39855.7837152778,2009-02-11,18:48:33
39.984368,116.307623,0,118,39855.7837268518,2009-02-11,18:48:34
39.984361,116.307433,0,119,39855.7837384259,2009-02-11,18:48:35
39.984353,116.307241,0,119,39855.78375,2009-02-11,18:48:36
39.984348,116.307052,0,120,39855.7837615741,2009-02-11,18:48:37
39.984355,116.306866,0,121,39855.7837731481,2009-02-11,18:48:38
39.984351,116.306678,0,121,39855.7837847222,2009-02-11,18:48:39
39.984345,116.306475,0,123,39855.7837962963,2009-02-11,18:48:40
39.98434,116.306283,0,123,39855.7838078704,2009-02-11,18:48:41
39.984335,116.306092,0,124,39855.7838194444,2009-02-11,18:48:42
39.984327,116.305895,0,124,39855.7838310185,2009-02-11,18:48:43
39.984321,116.305698,0,125,39855.7838425926,2009-02-11,18:48:44
39.984306,116.305496,0,125,39855.7838541667,2009-02-11,18:48:45
39.984298,116.305297,0,125,39855.7838657407,2009-02-11,18:48:46
39.98429,116.305097,0,125,39855.7838773148,2009-02-11,18:48:47
39.984275,116.304894,0,125,39855.7838888889,2009-02-11,18:48:48
39.984273,116.304695,0,125,39855.783900463,2009-02-11,18:48:49
39.98429,116.304498,0,126,39855.783912037,2009-02-11,18:48:50
39.984284,116.304291,0,126,39855.7839236111,2009-02-11,18:48:51
39.984278,116.304084,0,126,39855.7839351852,2009-02-11,18:48:52
39.984272,116.303867,0,126,39855.7839467593,2009-02-11,18:48:53
39.984265,116.30365,0,126,39855.7839583333,2009-02-11,18:48:54
39.984265,116.303429,0,127,39855.7839699074,2009-02-11,18:48:55
39.984271,116.303209,0,129,39855.7839814815,2009-02-11,18:48:56
39.984278,116.302987,0,132,39855.7839930556,2009-02-11,18:48:57
39.984284,116.302768,0,134,39855.7840046296,2009-02-11,18:48:58
39.984287,116.302555,0,137,39855.7840162037,2009-02-11,18:48:59
39.984289,116.302349,0,137,39855.7840277778,2009-02-11,18:49:00
39.984289,116.302149,0,137,39855.7840393518,2009-02-11,18:49:01
39.984281,116.301947,0,138,39855.7840509259,2009-02-11,18:49:02
39.984269,116.301749,0,138,39855.7840625,2009-02-11,18:49:03
39.98426,116.301547,0,138,39855.7840740741,2009-02-11,18:49:04
39.984248,116.301351,0,138,39855.7840856481,2009-02-11,18:49:05
39.984236,116.301153,0,138,39855.7840972222,2009-02-11,18:49:06
39.984227,116.300964,0,136,39855.7841087963,2009-02-11,18:49:07
39.984219,116.300788,0,135,39855.7841203704,2009-02-11,18:49:08
39.984213,116.300624,0,133,39855.7841319444,2009-02-11,18:49:09
39.984209,116.300467,0,130,39855.7841435185,2009-02-11,18:49:10
39.984202,116.30032,0,129,39855.7841550926,2009-02-11,18:49:11
39.984183,116.300191,0,127,39855.7841666667,2009-02-11,18:49:12
39.984168,116.300078,0,126,39855.7841782407,2009-02-11,18:49:13
39.984161,116.299982,0,125,39855.7841898148,2009-02-11,18:49:14
39.984159,116.299908,0,124,39855.7842013889,2009-02-11,18:49:15
39.984147,116.299833,0,121,39855.784224537,2009-02-11,18:49:17
39.984153,116.29984,0,125,39855.7842824074,2009-02-11,18:49:22
39.984153,116.299842,0,124,39855.7843402778,2009-02-11,18:49:27
39.984153,116.299846,0,124,39855.7843981481,2009-02-11,18:49:32
39.984154,116.299848,0,125,39855.7844560185,2009-02-11,18:49:37
39.984154,116.299851,0,125,39855.7845138889,2009-02-11,18:49:42
39.984154,116.299857,0,125,39855.7845717593,2009-02-11,18:49:47
39.984154,116.299859,0,125,39855.7846296296,2009-02-11,18:49:52
39.984154,116.299861,0,126,39855.7846875,2009-02-11,18:49:57
39.984155,116.299864,0,126,39855.7847453704,2009-02-11,18:50:02
39.984154,116.299864,0,126,39855.7848032407,2009-02-11,18:50:07
39.984155,116.299864,0,126,39855.7848611111,2009-02-11,18:50:12
39.984155,116.299864,0,126,39855.7849189815,2009-02-11,18:50:17
39.984155,116.299864,0,126,39855.7849537037,2009-02-11,18:50:20
39.984155,116.299864,0,126,39855.7849768519,2009-02-11,18:50:22
39.984125,116.29979,0,127,39855.7850347222,2009-02-11,18:50:27
39.984081,116.299729,0,126,39855.7850578704,2009-02-11,18:50:29
39.984014,116.29965,0,129,39855.7850810185,2009-02-11,18:50:31
39.983965,116.299585,0,128,39855.7851041667,2009-02-11,18:50:33
39.983924,116.299549,0,127,39855.7851273148,2009-02-11,18:50:35
39.983878,116.299521,0,123,39855.7851851852,2009-02-11,18:50:40
39.983862,116.299529,0,121,39855.7852430556,2009-02-11,18:50:45
39.983842,116.299522,0,120,39855.7853009259,2009-02-11,18:50:50
39.983827,116.299515,0,120,39855.7853587963,2009-02-11,18:50:55
39.983827,116.299515,0,120,39855.7853935185,2009-02-11,18:50:58
39.98382,116.299509,0,121,39855.7854166667,2009-02-11,18:51:00
39.98381,116.299501,0,121,39855.785474537,2009-02-11,18:51:05
39.983776,116.299379,0,123,39855.7855208333,2009-02-11,18:51:09
39.983692,116.299344,0,124,39855.7855324074,2009-02-11,18:51:10
39.983631,116.299354,0,124,39855.7855439815,2009-02-11,18:51:11
39.983573,116.299404,0,123,39855.7855555556,2009-02-11,18:51:12
39.983504,116.299429,0,123,39855.7855671296,2009-02-11,18:51:13
39.98344,116.299444,0,122,39855.7855787037,2009-02-11,18:51:14
39.98337,116.29946,0,122,39855.7855902778,2009-02-11,18:51:15
39.983297,116.299469,0,120,39855.7856018519,2009-02-11,18:51:16
39.983214,116.299478,0,120,39855.7856134259,2009-02-11,18:51:17
39.983122,116.299486,0,118,39855.785625,2009-02-11,18:51:18
39.983017,116.299498,0,116,39855.7856365741,2009-02-11,18:51:19
39.982911,116.299514,0,114,39855.7856481481,2009-02-11,18:51:20
39.982803,116.299519,0,111,39855.7856597222,2009-02-11,18:51:21
39.982691,116.29953,0,110,39855.7856712963,2009-02-11,18:51:22
39.982573,116.299543,0,109,39855.7856828704,2009-02-11,18:51:23
39.982464,116.299553,0,108,39855.7856944444,2009-02-11,18:51:24
39.982354,116.299568,0,107,39855.7857060185,2009-02-11,18:51:25
39.982246,116.29958,0,107,39855.7857175926,2009-02-11,18:51:26
39.982138,116.299593,0,106,39855.7857291667,2009-02-11,18:51:27
39.982031,116.299604,0,105,39855.7857407407,2009-02-11,18:51:28
39.981925,116.299612,0,104,39855.7857523148,2009-02-11,18:51:29
39.981832,116.299622,0,103,39855.7857638889,2009-02-11,18:51:30
39.981742,116.299634,0,102,39855.785775463,2009-02-11,18:51:31
39.981657,116.299649,0,101,39855.785787037,2009-02-11,18:51:32
39.981583,116.299661,0,100,39855.7857986111,2009-02-11,18:51:33
39.981511,116.299662,0,100,39855.7858101852,2009-02-11,18:51:34
39.981448,116.299668,0,99,39855.7858217593,2009-02-11,18:51:35
39.981401,116.299679,0,98,39855.7858333333,2009-02-11,18:51:36
39.981329,116.2997,0,95,39855.7858564815,2009-02-11,18:51:38
39.981278,116.299698,0,91,39855.7858912037,2009-02-11,18:51:41
39.981282,116.299717,0,88,39855.7859490741,2009-02-11,18:51:46
39.981282,116.299715,0,87,39855.7860069444,2009-02-11,18:51:51
39.981282,116.299715,0,87,39855.7860416667,2009-02-11,18:51:54
39.981276,116.299714,0,86,39855.7860648148,2009-02-11,18:51:56
39.981196,116.299705,0,86,39855.786099537,2009-02-11,18:51:59
39.981136,116.299689,0,85,39855.7861111111,2009-02-11,18:52:00
39.98102,116.299639,0,82,39855.7861342593,2009-02-11,18:52:02
39.980968,116.299618,0,82,39855.7861458333,2009-02-11,18:52:03
39.980915,116.299564,0,81,39855.7861574074,2009-02-11,18:52:04
39.980842,116.29951,0,82,39855.7861805556,2009-02-11,18:52:06
39.980734,116.299539,0,83,39855.7861921296,2009-02-11,18:52:07
39.980606,116.299586,0,82,39855.7862037037,2009-02-11,18:52:08
39.980492,116.299598,0,82,39855.7862152778,2009-02-11,18:52:09
39.980359,116.299622,0,81,39855.7862268519,2009-02-11,18:52:10
39.980214,116.299648,0,81,39855.7862384259,2009-02-11,18:52:11
39.980076,116.299653,0,81,39855.78625,2009-02-11,18:52:12
39.979911,116.299608,0,80,39855.7862615741,2009-02-11,18:52:13
39.979775,116.299649,0,81,39855.7862731481,2009-02-11,18:52:14
39.979631,116.299667,0,80,39855.7862847222,2009-02-11,18:52:15
39.979482,116.299687,0,80,39855.7862962963,2009-02-11,18:52:16
39.979323,116.299704,0,80,39855.7863078704,2009-02-11,18:52:17
39.979164,116.299715,0,79,39855.7863194444,2009-02-11,18:52:18
39.978991,116.299737,0,80,39855.7863310185,2009-02-11,18:52:19
39.978828,116.299756,0,80,39855.7863425926,2009-02-11,18:52:20
39.978673,116.299773,0,79,39855.7863541667,2009-02-11,18:52:21
39.978546,116.29979,0,80,39855.7863657407,2009-02-11,18:52:22
39.978379,116.299809,0,79,39855.7863773148,2009-02-11,18:52:23
39.978204,116.299827,0,79,39855.7863888889,2009-02-11,18:52:24
39.978032,116.29984,0,78,39855.786400463,2009-02-11,18:52:25
39.977857,116.299852,0,76,39855.786412037,2009-02-11,18:52:26
39.977681,116.299864,0,74,39855.7864236111,2009-02-11,18:52:27
39.977503,116.299882,0,72,39855.7864351852,2009-02-11,18:52:28
39.977325,116.299893,0,71,39855.7864467593,2009-02-11,18:52:29
39.977142,116.299903,0,69,39855.7864583333,2009-02-11,18:52:30
39.976951,116.29992,0,69,39855.7864699074,2009-02-11,18:52:31
39.976762,116.299933,0,67,39855.7864814815,2009-02-11,18:52:32
39.97657,116.299953,0,66,39855.7864930556,2009-02-11,18:52:33
39.97638,116.299974,0,64,39855.7865046296,2009-02-11,18:52:34
39.976189,116.299978,0,64,39855.7865162037,2009-02-11,18:52:35
39.976,116.299992,0,62,39855.7865277778,2009-02-11,18:52:36
39.975808,116.300003,0,61,39855.7865393519,2009-02-11,18:52:37
39.975615,116.300018,0,60,39855.7865509259,2009-02-11,18:52:38
39.975437,116.30006,0,59,39855.7865625,2009-02-11,18:52:39
39.975261,116.300078,0,58,39855.7865740741,2009-02-11,18:52:40
39.975086,116.300093,0,59,39855.7865856481,2009-02-11,18:52:41
39.974927,116.300115,0,58,39855.7865972222,2009-02-11,18:52:42
39.974804,116.300102,0,56,39855.7866087963,2009-02-11,18:52:43
39.974732,116.300085,0,57,39855.7866203704,2009-02-11,18:52:44
39.97466,116.300076,0,56,39855.7866319444,2009-02-11,18:52:45
39.974588,116.300068,0,56,39855.7866550926,2009-02-11,18:52:47
39.974594,116.300071,0,59,39855.786712963,2009-02-11,18:52:52
39.974591,116.300072,0,58,39855.7867708333,2009-02-11,18:52:57
39.974587,116.300073,0,57,39855.7868287037,2009-02-11,18:53:02
39.974584,116.300074,0,57,39855.7868865741,2009-02-11,18:53:07
39.974584,116.300074,0,57,39855.7869444444,2009-02-11,18:53:12
39.974585,116.300074,0,57,39855.7870023148,2009-02-11,18:53:17
39.974584,116.300074,0,57,39855.7870601852,2009-02-11,18:53:22
39.974585,116.300074,0,57,39855.7871180556,2009-02-11,18:53:27
39.974585,116.300075,0,57,39855.7871759259,2009-02-11,18:53:32
39.974585,116.300075,0,57,39855.7872337963,2009-02-11,18:53:37
39.974586,116.300075,0,57,39855.7872916667,2009-02-11,18:53:42
39.974587,116.300075,0,57,39855.787349537,2009-02-11,18:53:47
39.97459,116.300074,0,57,39855.7874074074,2009-02-11,18:53:52
39.974595,116.300074,0,58,39855.7874652778,2009-02-11,18:53:57
39.974596,116.300074,0,58,39855.7875231481,2009-02-11,18:54:02
39.974596,116.300075,0,59,39855.7875810185,2009-02-11,18:54:07
39.974596,116.300074,0,59,39855.7876388889,2009-02-11,18:54:12
39.974597,116.300074,0,59,39855.7876967593,2009-02-11,18:54:17
39.974597,116.300073,0,59,39855.7877546296,2009-02-11,18:54:22
39.974594,116.300073,0,59,39855.7878125,2009-02-11,18:54:27
39.974594,116.300073,0,59,39855.7878703704,2009-02-11,18:54:32
39.974594,116.300073,0,59,39855.7879282407,2009-02-11,18:54:37
39.974592,116.300074,0,59,39855.7879861111,2009-02-11,18:54:42
39.974592,116.300075,0,59,39855.7880439815,2009-02-11,18:54:47
39.974593,116.300075,0,59,39855.7881018519,2009-02-11,18:54:52
39.974593,116.300075,0,59,39855.7881365741,2009-02-11,18:54:55
39.974591,116.300074,0,59,39855.7881597222,2009-02-11,18:54:57
39.974581,116.300075,0,59,39855.7882175926,2009-02-11,18:55:02
39.97453,116.30007,0,60,39855.7882407407,2009-02-11,18:55:04
39.974483,116.300078,0,60,39855.7882523148,2009-02-11,18:55:05
39.974421,116.300081,0,60,39855.7882638889,2009-02-11,18:55:06
39.974352,116.300095,0,60,39855.788275463,2009-02-11,18:55:07
39.97428,116.3001,0,60,39855.788287037,2009-02-11,18:55:08
39.974201,116.300116,0,60,39855.7882986111,2009-02-11,18:55:09
39.974116,116.30013,0,60,39855.7883101852,2009-02-11,18:55:10
39.974024,116.300143,0,60,39855.7883217593,2009-02-11,18:55:11
39.973929,116.300155,0,60,39855.7883333333,2009-02-11,18:55:12
39.973831,116.300154,0,61,39855.7883449074,2009-02-11,18:55:13
39.973724,116.300124,0,61,39855.7883564815,2009-02-11,18:55:14
39.973622,116.300139,0,61,39855.7883680556,2009-02-11,18:55:15
39.973514,116.30016,0,60,39855.7883796296,2009-02-11,18:55:16
39.973397,116.300178,0,60,39855.7883912037,2009-02-11,18:55:17
39.973273,116.300194,0,61,39855.7884027778,2009-02-11,18:55:18
39.973157,116.300214,0,61,39855.7884143519,2009-02-11,18:55:19
39.973046,116.300232,0,61,39855.7884259259,2009-02-11,18:55:20
39.972928,116.300251,0,61,39855.7884375,2009-02-11,18:55:21
39.972816,116.300265,0,61,39855.7884490741,2009-02-11,18:55:22
39.972697,116.300276,0,62,39855.7884606481,2009-02-11,18:55:23
39.972576,116.300293,0,62,39855.7884722222,2009-02-11,18:55:24
39.972454,116.300311,0,62,39855.7884837963,2009-02-11,18:55:25
39.972326,116.300317,0,64,39855.7884953704,2009-02-11,18:55:26
39.972201,116.300326,0,65,39855.7885069444,2009-02-11,18:55:27
39.972076,116.30034,0,65,39855.7885185185,2009-02-11,18:55:28
39.971947,116.300363,0,65,39855.7885300926,2009-02-11,18:55:29
39.971815,116.300383,0,65,39855.7885416667,2009-02-11,18:55:30
39.97168,116.300403,0,66,39855.7885532407,2009-02-11,18:55:31
39.971544,116.300424,0,66,39855.7885648148,2009-02-11,18:55:32
39.971406,116.300444,0,66,39855.7885763889,2009-02-11,18:55:33
39.971263,116.30046,0,66,39855.788587963,2009-02-11,18:55:34
39.971119,116.300482,0,66,39855.788599537,2009-02-11,18:55:35
39.970972,116.300499,0,66,39855.7886111111,2009-02-11,18:55:36
39.970826,116.300523,0,67,39855.7886226852,2009-02-11,18:55:37
39.970678,116.300544,0,67,39855.7886342593,2009-02-11,18:55:38
39.970532,116.300568,0,67,39855.7886458333,2009-02-11,18:55:39
39.970385,116.300572,0,67,39855.7886574074,2009-02-11,18:55:40
39.970239,116.300581,0,68,39855.7886689815,2009-02-11,18:55:41
39.970104,116.300589,0,69,39855.7886805556,2009-02-11,18:55:42
39.969978,116.300596,0,69,39855.7886921296,2009-02-11,18:55:43
39.969859,116.300603,0,69,39855.7887037037,2009-02-11,18:55:44
39.969752,116.300606,0,70,39855.7887152778,2009-02-11,18:55:45
39.969659,116.300618,0,70,39855.7887268519,2009-02-11,18:55:46
39.969587,116.300632,0,70,39855.7887384259,2009-02-11,18:55:47
39.969533,116.30064,0,70,39855.78875,2009-02-11,18:55:48
39.96947,116.300653,0,72,39855.7887731481,2009-02-11,18:55:50
39.969449,116.300642,0,80,39855.7888310185,2009-02-11,18:55:55
39.969446,116.300642,0,80,39855.7888888889,2009-02-11,18:56:00
39.969445,116.300641,0,80,39855.7889467593,2009-02-11,18:56:05
39.969447,116.30064,0,81,39855.7890046296,2009-02-11,18:56:10
39.969446,116.30064,0,81,39855.7890625,2009-02-11,18:56:15
39.969443,116.30064,0,82,39855.7891203704,2009-02-11,18:56:20
39.969442,116.30064,0,82,39855.7891782407,2009-02-11,18:56:25
39.969442,116.300641,0,82,39855.7892361111,2009-02-11,18:56:30
39.969442,116.300641,0,82,39855.7892708333,2009-02-11,18:56:33
39.969443,116.30064,0,82,39855.7892939815,2009-02-11,18:56:35
39.969419,116.300648,0,84,39855.7893518518,2009-02-11,18:56:40
39.969374,116.300738,0,85,39855.789375,2009-02-11,18:56:42
39.969362,116.300833,0,86,39855.7893981481,2009-02-11,18:56:44
39.969365,116.300898,0,87,39855.7894097222,2009-02-11,18:56:45
39.969375,116.300962,0,87,39855.7894212963,2009-02-11,18:56:46
39.969383,116.301064,0,88,39855.7894444444,2009-02-11,18:56:48
39.969376,116.30117,0,89,39855.7894675926,2009-02-11,18:56:50
39.969372,116.301239,0,90,39855.7894791667,2009-02-11,18:56:51
39.969371,116.301306,0,90,39855.7894907407,2009-02-11,18:56:52
39.969375,116.301371,0,91,39855.7895023148,2009-02-11,18:56:53
39.969381,116.301443,0,91,39855.7895138889,2009-02-11,18:56:54
39.969377,116.301528,0,92,39855.789525463,2009-02-11,18:56:55
39.969375,116.301615,0,92,39855.789537037,2009-02-11,18:56:56
39.969363,116.301731,0,93,39855.7895486111,2009-02-11,18:56:57
39.969364,116.30185,0,93,39855.7895601852,2009-02-11,18:56:58
39.96936,116.301957,0,93,39855.7895717593,2009-02-11,18:56:59
39.96937,116.302079,0,94,39855.7895833333,2009-02-11,18:57:00
39.969367,116.302177,0,95,39855.7895949074,2009-02-11,18:57:01
39.969388,116.30229,0,96,39855.7896064815,2009-02-11,18:57:02
39.969422,116.302426,0,96,39855.7896180556,2009-02-11,18:57:03
39.969444,116.302561,0,97,39855.7896296296,2009-02-11,18:57:04
39.969457,116.302683,0,97,39855.7896412037,2009-02-11,18:57:05
39.969467,116.302795,0,98,39855.7896527778,2009-02-11,18:57:06
39.96948,116.30289,0,98,39855.7896643518,2009-02-11,18:57:07
39.969503,116.302967,0,99,39855.7896759259,2009-02-11,18:57:08
39.969523,116.303036,0,100,39855.7896875,2009-02-11,18:57:09
39.969577,116.303132,0,100,39855.7897106481,2009-02-11,18:57:11
39.969647,116.303214,0,102,39855.7897337963,2009-02-11,18:57:13
39.969685,116.303268,0,103,39855.7897453704,2009-02-11,18:57:14
39.969723,116.303307,0,104,39855.7897569444,2009-02-11,18:57:15
39.969746,116.303382,0,105,39855.7897685185,2009-02-11,18:57:16
39.969763,116.303448,0,106,39855.7897800926,2009-02-11,18:57:17
39.969792,116.3035,0,109,39855.7898032407,2009-02-11,18:57:19
39.969802,116.303561,0,110,39855.7898148148,2009-02-11,18:57:20
39.969799,116.303668,0,109,39855.7898263889,2009-02-11,18:57:21
39.969804,116.303756,0,109,39855.789837963,2009-02-11,18:57:22
39.969804,116.303815,0,110,39855.789849537,2009-02-11,18:57:23
39.969804,116.303874,0,111,39855.7898611111,2009-02-11,18:57:24
39.969781,116.303965,0,114,39855.7898842593,2009-02-11,18:57:26
39.969788,116.304029,0,115,39855.7898958333,2009-02-11,18:57:27
39.969801,116.304098,0,115,39855.7899074074,2009-02-11,18:57:28
39.969813,116.304159,0,115,39855.7899189815,2009-02-11,18:57:29
39.969816,116.304235,0,116,39855.7899305556,2009-02-11,18:57:30
39.969802,116.304317,0,119,39855.7899421296,2009-02-11,18:57:31
39.969817,116.304438,0,121,39855.7899652778,2009-02-11,18:57:33
39.969841,116.304525,0,121,39855.7899768518,2009-02-11,18:57:34
39.969859,116.304602,0,121,39855.7899884259,2009-02-11,18:57:35
39.969875,116.304688,0,122,39855.79,2009-02-11,18:57:36
39.969891,116.304774,0,122,39855.7900115741,2009-02-11,18:57:37
39.969901,116.304857,0,123,39855.7900231481,2009-02-11,18:57:38
39.969905,116.304937,0,124,39855.7900347222,2009-02-11,18:57:39
39.969906,116.305007,0,126,39855.7900462963,2009-02-11,18:57:40
39.969905,116.305104,0,129,39855.7900694444,2009-02-11,18:57:42
39.969924,116.305186,0,136,39855.7901041667,2009-02-11,18:57:45
39.969965,116.30522,0,144,39855.7901273148,2009-02-11,18:57:47
39.970013,116.305236,0,148,39855.790162037,2009-02-11,18:57:50
39.970066,116.305245,0,152,39855.7901967593,2009-02-11,18:57:53
39.970093,116.305275,0,153,39855.7902546296,2009-02-11,18:57:58
39.970094,116.305283,0,154,39855.7903125,2009-02-11,18:58:03
39.970095,116.305288,0,154,39855.7903703704,2009-02-11,18:58:08
39.970095,116.305288,0,154,39855.7904050926,2009-02-11,18:58:11
39.970096,116.305294,0,155,39855.7904282407,2009-02-11,18:58:13
39.970098,116.305307,0,155,39855.7904861111,2009-02-11,18:58:18
39.970099,116.305308,0,155,39855.7905439815,2009-02-11,18:58:23
39.970099,116.305311,0,155,39855.7906018518,2009-02-11,18:58:28
39.970099,116.305314,0,155,39855.7906597222,2009-02-11,18:58:33
39.9701,116.305318,0,156,39855.7907175926,2009-02-11,18:58:38
39.9701,116.305312,0,155,39855.790775463,2009-02-11,18:58:43
39.9701,116.305312,0,155,39855.7908101852,2009-02-11,18:58:46
39.970099,116.30531,0,156,39855.7908333333,2009-02-11,18:58:48
39.97009,116.305299,0,156,39855.7908912037,2009-02-11,18:58:53
39.970089,116.30529,0,156,39855.7909490741,2009-02-11,18:58:58
39.970106,116.30529,0,156,39855.7910069444,2009-02-11,18:59:03
39.970126,116.305259,0,155,39855.7910648148,2009-02-11,18:59:08
39.970154,116.305237,0,158,39855.7911226852,2009-02-11,18:59:13
39.970195,116.305218,0,161,39855.7911805556,2009-02-11,18:59:18
39.970247,116.305213,0,164,39855.7912384259,2009-02-11,18:59:23
39.970284,116.305213,0,167,39855.7912962963,2009-02-11,18:59:28
39.970326,116.305218,0,170,39855.7913541667,2009-02-11,18:59:33
39.970367,116.305232,0,171,39855.791412037,2009-02-11,18:59:38
39.970412,116.305243,0,166,39855.7914467593,2009-02-11,18:59:41
39.970457,116.305232,0,166,39855.7914930556,2009-02-11,18:59:45
39.970491,116.305239,0,165,39855.7915509259,2009-02-11,18:59:50
39.970515,116.305246,0,164,39855.7916087963,2009-02-11,18:59:55
39.970529,116.305245,0,161,39855.7916666667,2009-02-11,19:00:00
39.970569,116.305217,0,163,39855.791712963,2009-02-11,19:00:04
39.970589,116.305214,0,164,39855.7917708333,2009-02-11,19:00:09
39.970608,116.305212,0,163,39855.7918287037,2009-02-11,19:00:14
39.970646,116.30522,0,163,39855.7918865741,2009-02-11,19:00:19
39.970702,116.305229,0,160,39855.7919328704,2009-02-11,19:00:23
39.970744,116.305228,0,159,39855.7919907407,2009-02-11,19:00:28
39.970784,116.305227,0,156,39855.7920486111,2009-02-11,19:00:33
39.970814,116.30523,0,156,39855.7921064815,2009-02-11,19:00:38
39.970817,116.305265,0,156,39855.7921643518,2009-02-11,19:00:43
39.970848,116.305287,0,157,39855.7922222222,2009-02-11,19:00:48
39.97088,116.305259,0,158,39855.7922800926,2009-02-11,19:00:53
39.970901,116.305261,0,158,39855.792337963,2009-02-11,19:00:58
39.970956,116.305232,0,158,39855.7923611111,2009-02-11,19:01:00
39.970983,116.305206,0,158,39855.7924189815,2009-02-11,19:01:05
39.971022,116.305248,0,156,39855.7924768519,2009-02-11,19:01:10
39.971067,116.305262,0,158,39855.7925231481,2009-02-11,19:01:14
39.971117,116.305263,0,158,39855.7925810185,2009-02-11,19:01:19
39.971139,116.305249,0,159,39855.7926388889,2009-02-11,19:01:24
39.971189,116.30525,0,160,39855.7926967593,2009-02-11,19:01:29
39.971236,116.305238,0,160,39855.7927199074,2009-02-11,19:01:31
39.971286,116.305198,0,161,39855.7927546296,2009-02-11,19:01:34
39.971313,116.305157,0,161,39855.7928125,2009-02-11,19:01:39
39.971347,116.305078,0,162,39855.7928703704,2009-02-11,19:01:44
39.971364,116.305016,0,161,39855.7929050926,2009-02-11,19:01:47
39.971391,116.30496,0,161,39855.7929513889,2009-02-11,19:01:51
39.971395,116.304921,0,159,39855.7930092593,2009-02-11,19:01:56
39.971406,116.304888,0,159,39855.7930671296,2009-02-11,19:02:01
39.971382,116.304873,0,159,39855.793125,2009-02-11,19:02:06
39.971339,116.304907,0,159,39855.7931597222,2009-02-11,19:02:09
39.971339,116.304907,0,159,39855.7931944444,2009-02-11,19:02:12
39.971337,116.304908,0,159,39855.7932175926,2009-02-11,19:02:14
39.971336,116.304898,0,160,39855.793275463,2009-02-11,19:02:19
39.97136,116.304867,0,160,39855.7933333333,2009-02-11,19:02:24
39.971365,116.304832,0,160,39855.7933912037,2009-02-11,19:02:29
39.971333,116.304821,0,160,39855.7934490741,2009-02-11,19:02:34
39.971286,116.304814,0,160,39855.7934953704,2009-02-11,19:02:38
39.971232,116.304812,0,160,39855.7935300926,2009-02-11,19:02:41
39.971175,116.30482,0,160,39855.7935648148,2009-02-11,19:02:44
39.971159,116.304828,0,161,39855.7936226852,2009-02-11,19:02:49
39.971561,116.304716,0,120,39855.7945486111,2009-02-11,19:04:09
39.971491,116.304718,0,106,39855.7945601852,2009-02-11,19:04:10
39.971564,116.304728,0,117,39855.7945717593,2009-02-11,19:04:11
39.971526,116.304742,0,142,39855.7946064815,2009-02-11,19:04:14
39.971542,116.304685,0,141,39855.7946527778,2009-02-11,19:04:18
39.971608,116.304613,0,140,39855.7946643519,2009-02-11,19:04:19
39.971645,116.304578,0,140,39855.7947222222,2009-02-11,19:04:24
39.971649,116.304558,0,140,39855.7947800926,2009-02-11,19:04:29
39.97165,116.304571,0,140,39855.794837963,2009-02-11,19:04:34
39.97165,116.304571,0,140,39855.7948726852,2009-02-11,19:04:37
39.97165,116.304573,0,140,39855.7948958333,2009-02-11,19:04:39
39.971658,116.304545,0,140,39855.7949537037,2009-02-11,19:04:44
39.971669,116.304606,0,143,39855.7949884259,2009-02-11,19:04:47
39.971672,116.30462,0,144,39855.7950462963,2009-02-11,19:04:52
39.971669,116.304603,0,143,39855.7951041667,2009-02-11,19:04:57
39.971691,116.304565,0,144,39855.795162037,2009-02-11,19:05:02
39.971692,116.30457,0,144,39855.7952199074,2009-02-11,19:05:07
39.971694,116.304562,0,145,39855.7952777778,2009-02-11,19:05:12
39.971694,116.304562,0,145,39855.7953125,2009-02-11,19:05:15
39.971694,116.304569,0,145,39855.7953356481,2009-02-11,19:05:17
39.97167,116.304542,0,145,39855.7953935185,2009-02-11,19:05:22
39.971639,116.304494,0,145,39855.7954513889,2009-02-11,19:05:27
39.971616,116.304476,0,145,39855.7955092593,2009-02-11,19:05:32
39.971594,116.304464,0,145,39855.7955671296,2009-02-11,19:05:37
39.971594,116.304464,0,145,39855.7956018519,2009-02-11,19:05:40
39.971589,116.30446,0,145,39855.795625,2009-02-11,19:05:42
39.971588,116.304447,0,145,39855.7956828704,2009-02-11,19:05:47
39.971584,116.304405,0,145,39855.7957407407,2009-02-11,19:05:52
39.970817,116.304062,0,149,39855.7959606481,2009-02-11,19:06:11
39.970738,116.304014,0,149,39855.7959722222,2009-02-11,19:06:12
39.970693,116.303979,0,150,39855.7959837963,2009-02-11,19:06:13
39.971128,116.304449,0,129,39855.7960185185,2009-02-11,19:06:16
39.971241,116.304479,0,152,39855.7960300926,2009-02-11,19:06:17
39.971303,116.304443,0,158,39855.7960532407,2009-02-11,19:06:19
39.971348,116.30442,0,162,39855.796087963,2009-02-11,19:06:22
39.971364,116.304418,0,164,39855.7961458333,2009-02-11,19:06:27
39.971357,116.304403,0,164,39855.7962037037,2009-02-11,19:06:32
39.971354,116.304369,0,165,39855.7962615741,2009-02-11,19:06:37
39.971595,116.304321,0,164,39855.7980787037,2009-02-11,19:09:14
39.971616,116.304232,0,164,39855.7981018518,2009-02-11,19:09:16
39.971602,116.304118,0,164,39855.7981134259,2009-02-11,19:09:17
39.971609,116.304057,0,168,39855.7981365741,2009-02-11,19:09:19
39.971616,116.303997,0,170,39855.7981481481,2009-02-11,19:09:20
39.971652,116.304027,0,176,39855.7981828704,2009-02-11,19:09:23
39.971666,116.304099,0,180,39855.7982291667,2009-02-11,19:09:27
39.971689,116.304222,0,177,39855.7982523148,2009-02-11,19:09:29
39.971696,116.304277,0,184,39855.798275463,2009-02-11,19:09:31
39.971698,116.304321,0,180,39855.7983333333,2009-02-11,19:09:36
39.971706,116.304341,0,180,39855.7983912037,2009-02-11,19:09:41
39.971742,116.304349,0,181,39855.7984490741,2009-02-11,19:09:46
39.971736,116.304365,0,182,39855.7985069444,2009-02-11,19:09:51
39.971736,116.304366,0,182,39855.7985648148,2009-02-11,19:09:56
39.971735,116.304359,0,182,39855.7986226852,2009-02-11,19:10:01
39.971735,116.304363,0,182,39855.7986805556,2009-02-11,19:10:06
39.971735,116.304363,0,182,39855.7987152778,2009-02-11,19:10:09
39.971735,116.304371,0,182,39855.7987384259,2009-02-11,19:10:11
