# Supplementary material for: Research on differential privacy protection method based on user tendency
Source: PLoS One. 2023 Oct 26;18(10):e0288823. doi: 10.1371/journal.pone.0288823 (PMC10602288; doi:10.1371/journal.pone.0288823)
Supplement: S2 Data — (ZIP) [file pone.0288823.s002.zip › Data 5-2/022/Trajectory/20090212011658.plt]

Geolife trajectory
WGS 84
Altitude is in Feet
Reserved 3
0,2,255,My Track,0,0,2,8421376
0
39.969899,116.308525,0,492,39856.0534490741,2009-02-12,01:16:58
39.969944,116.308543,0,492,39856.0534606481,2009-02-12,01:16:59
39.970199,116.308401,0,491,39856.0534837963,2009-02-12,01:17:01
39.970261,116.308358,0,491,39856.0535416667,2009-02-12,01:17:06
39.970359,116.308342,0,491,39856.0535648148,2009-02-12,01:17:08
39.970501,116.308303,0,491,39856.0535763889,2009-02-12,01:17:09
39.970526,116.308252,0,491,39856.053587963,2009-02-12,01:17:10
39.97049,116.308307,0,491,39856.0536342593,2009-02-12,01:17:14
39.970449,116.308333,0,491,39856.0536574074,2009-02-12,01:17:16
39.970402,116.308363,0,491,39856.0536689815,2009-02-12,01:17:17
39.970349,116.308362,0,491,39856.0536805556,2009-02-12,01:17:18
39.970279,116.308358,0,491,39856.0536921296,2009-02-12,01:17:19
39.970233,116.308366,0,491,39856.0537152778,2009-02-12,01:17:21
39.970176,116.30838,0,491,39856.05375,2009-02-12,01:17:24
39.970128,116.308386,0,491,39856.0537615741,2009-02-12,01:17:25
39.970051,116.308391,0,491,39856.0537847222,2009-02-12,01:17:27
39.970004,116.308403,0,491,39856.0538194444,2009-02-12,01:17:30
39.969892,116.30841,0,491,39856.0538541667,2009-02-12,01:17:33
39.969842,116.308424,0,492,39856.0538888889,2009-02-12,01:17:36
39.969796,116.308441,0,492,39856.0539351852,2009-02-12,01:17:40
39.969823,116.308412,0,491,39856.0539930556,2009-02-12,01:17:45
39.969869,116.308358,0,491,39856.0540162037,2009-02-12,01:17:47
39.969849,116.308297,0,491,39856.0540625,2009-02-12,01:17:51
39.969835,116.308259,0,491,39856.0541203704,2009-02-12,01:17:56
39.969794,116.308222,0,491,39856.0541782407,2009-02-12,01:18:01
39.969747,116.308223,0,491,39856.0542013889,2009-02-12,01:18:03
39.969693,116.30822,0,492,39856.0542476852,2009-02-12,01:18:07
39.969497,116.308454,0,493,39856.0542939815,2009-02-12,01:18:11
39.969427,116.308517,0,494,39856.0543171296,2009-02-12,01:18:13
39.969386,116.308551,0,495,39856.0543402778,2009-02-12,01:18:15
39.969346,116.308591,0,495,39856.054375,2009-02-12,01:18:18
39.969389,116.308636,0,495,39856.0544328704,2009-02-12,01:18:23
39.969437,116.308686,0,494,39856.0544791667,2009-02-12,01:18:27
39.969452,116.308727,0,494,39856.054537037,2009-02-12,01:18:32
39.969494,116.30877,0,494,39856.0545949074,2009-02-12,01:18:37
39.969446,116.308834,0,494,39856.0546296296,2009-02-12,01:18:40
39.969181,116.308993,0,493,39856.0546643519,2009-02-12,01:18:43
39.969186,116.309056,0,493,39856.0547222222,2009-02-12,01:18:48
39.969194,116.309132,0,494,39856.0547685185,2009-02-12,01:18:52
39.969221,116.309188,0,495,39856.0548148148,2009-02-12,01:18:56
39.96925,116.309236,0,495,39856.0548611111,2009-02-12,01:19:00
39.969272,116.309294,0,495,39856.0549189815,2009-02-12,01:19:05
39.96927,116.30936,0,495,39856.0549768518,2009-02-12,01:19:10
39.969238,116.30942,0,496,39856.0550231481,2009-02-12,01:19:14
39.969235,116.309466,0,495,39856.0550810185,2009-02-12,01:19:19
39.969312,116.309461,0,495,39856.0551041667,2009-02-12,01:19:21
39.969357,116.309461,0,495,39856.0551157407,2009-02-12,01:19:22
39.969409,116.309475,0,495,39856.0551736111,2009-02-12,01:19:27
39.969459,116.309468,0,495,39856.0551967593,2009-02-12,01:19:29
39.969491,116.30951,0,495,39856.0552546296,2009-02-12,01:19:34
39.969479,116.309593,0,494,39856.0553009259,2009-02-12,01:19:38
39.969469,116.309652,0,494,39856.0553356481,2009-02-12,01:19:41
39.969474,116.309715,0,494,39856.0553819444,2009-02-12,01:19:45
39.969519,116.309732,0,494,39856.0554166667,2009-02-12,01:19:48
39.969583,116.309719,0,494,39856.0554513889,2009-02-12,01:19:51
39.969495,116.309745,0,494,39856.0554976852,2009-02-12,01:19:55
39.969552,116.30979,0,494,39856.0555092593,2009-02-12,01:19:56
39.969584,116.309844,0,496,39856.0555439815,2009-02-12,01:19:59
39.970154,116.309448,0,194,39856.0556018518,2009-02-12,01:20:04
39.970057,116.309489,0,198,39856.0556134259,2009-02-12,01:20:05
39.970042,116.309545,0,199,39856.0556712963,2009-02-12,01:20:10
39.970032,116.30961,0,197,39856.0557060185,2009-02-12,01:20:13
39.969971,116.309618,0,199,39856.0557291667,2009-02-12,01:20:15
39.969921,116.309638,0,201,39856.0557523148,2009-02-12,01:20:17
39.969912,116.309676,0,204,39856.0558101852,2009-02-12,01:20:22
39.969902,116.309728,0,206,39856.0558680556,2009-02-12,01:20:27
39.969936,116.309798,0,205,39856.0559259259,2009-02-12,01:20:32
39.969975,116.30985,0,203,39856.0559722222,2009-02-12,01:20:36
39.969988,116.309913,0,204,39856.0560185185,2009-02-12,01:20:40
39.969999,116.309982,0,202,39856.0560648148,2009-02-12,01:20:44
39.970006,116.310046,0,202,39856.0561111111,2009-02-12,01:20:48
39.970026,116.310099,0,204,39856.0561689815,2009-02-12,01:20:53
39.970029,116.31016,0,204,39856.0562152778,2009-02-12,01:20:57
39.970036,116.310212,0,205,39856.0562731481,2009-02-12,01:21:02
39.970033,116.310276,0,204,39856.0563194444,2009-02-12,01:21:06
39.970038,116.310334,0,202,39856.0563773148,2009-02-12,01:21:11
39.97001,116.310393,0,202,39856.0564236111,2009-02-12,01:21:15
39.97001,116.310461,0,207,39856.0564814815,2009-02-12,01:21:20
39.969997,116.310523,0,213,39856.0565393518,2009-02-12,01:21:25
39.969965,116.310578,0,213,39856.0565972222,2009-02-12,01:21:30
39.969931,116.310619,0,213,39856.0566319444,2009-02-12,01:21:33
39.969917,116.310683,0,212,39856.0566666667,2009-02-12,01:21:36
39.969891,116.310738,0,211,39856.0566898148,2009-02-12,01:21:38
39.969866,116.310804,0,211,39856.0567361111,2009-02-12,01:21:42
39.96983,116.310846,0,214,39856.0567708333,2009-02-12,01:21:45
39.969791,116.31089,0,211,39856.0568171296,2009-02-12,01:21:49
39.969775,116.310926,0,213,39856.056875,2009-02-12,01:21:54
39.969722,116.310962,0,214,39856.0569212963,2009-02-12,01:21:58
39.969704,116.311022,0,214,39856.0569791667,2009-02-12,01:22:03
39.969672,116.311051,0,203,39856.0570023148,2009-02-12,01:22:05
39.96963,116.311089,0,191,39856.0570486111,2009-02-12,01:22:09
39.969588,116.311105,0,185,39856.0570717593,2009-02-12,01:22:11
39.969527,116.311111,0,186,39856.0571064815,2009-02-12,01:22:14
39.969477,116.311101,0,187,39856.0571412037,2009-02-12,01:22:17
39.969416,116.311087,0,190,39856.0571875,2009-02-12,01:22:21
39.969369,116.311104,0,195,39856.0572453704,2009-02-12,01:22:26
39.969353,116.311112,0,194,39856.0573032407,2009-02-12,01:22:31
39.96931,116.311129,0,191,39856.057349537,2009-02-12,01:22:35
39.969268,116.311138,0,194,39856.0574074074,2009-02-12,01:22:40
39.969217,116.311136,0,192,39856.0574537037,2009-02-12,01:22:44
39.969186,116.311144,0,194,39856.0575115741,2009-02-12,01:22:49
39.969129,116.311139,0,196,39856.0575578704,2009-02-12,01:22:53
39.969066,116.311158,0,198,39856.0575694444,2009-02-12,01:22:54
39.969022,116.311147,0,199,39856.0576041667,2009-02-12,01:22:57
39.96894,116.311168,0,199,39856.0576388889,2009-02-12,01:23:00
39.968967,116.311195,0,203,39856.0576967593,2009-02-12,01:23:05
39.968918,116.311269,0,204,39856.0577546296,2009-02-12,01:23:10
39.968881,116.311316,0,205,39856.0577777778,2009-02-12,01:23:12
39.968842,116.311347,0,206,39856.0578009259,2009-02-12,01:23:14
39.968804,116.311381,0,210,39856.0578472222,2009-02-12,01:23:18
39.968803,116.311425,0,217,39856.0579050926,2009-02-12,01:23:23
39.968793,116.311479,0,221,39856.057962963,2009-02-12,01:23:28
39.968825,116.311522,0,225,39856.0580208333,2009-02-12,01:23:33
39.968832,116.311591,0,229,39856.0580787037,2009-02-12,01:23:38
39.968827,116.311643,0,234,39856.0581365741,2009-02-12,01:23:43
39.968851,116.311696,0,236,39856.0581828704,2009-02-12,01:23:47
39.968899,116.311739,0,240,39856.0582291667,2009-02-12,01:23:51
39.968931,116.311797,0,244,39856.058287037,2009-02-12,01:23:56
39.968898,116.311855,0,246,39856.0583217593,2009-02-12,01:23:59
39.968921,116.311918,0,250,39856.0583796296,2009-02-12,01:24:04
39.968936,116.311976,0,253,39856.0584259259,2009-02-12,01:24:08
39.968885,116.312044,0,256,39856.0584606482,2009-02-12,01:24:11
39.968842,116.312125,0,257,39856.0584837963,2009-02-12,01:24:13
39.968812,116.312185,0,259,39856.0585185185,2009-02-12,01:24:16
39.968811,116.312246,0,264,39856.0585648148,2009-02-12,01:24:20
39.96881,116.312308,0,267,39856.0586111111,2009-02-12,01:24:24
39.968794,116.312401,0,269,39856.0586689815,2009-02-12,01:24:29
39.968758,116.312437,0,268,39856.0586921296,2009-02-12,01:24:31
39.968757,116.312459,0,272,39856.05875,2009-02-12,01:24:36
39.968776,116.312515,0,276,39856.0588078704,2009-02-12,01:24:41
39.968805,116.312549,0,281,39856.0588657407,2009-02-12,01:24:46
39.968827,116.312581,0,287,39856.0589236111,2009-02-12,01:24:51
39.968895,116.312522,0,288,39856.0589814815,2009-02-12,01:24:56
39.969003,116.31248,0,290,39856.0590162037,2009-02-12,01:24:59
39.969047,116.312458,0,295,39856.0590740741,2009-02-12,01:25:04
39.969077,116.312443,0,300,39856.0591319444,2009-02-12,01:25:09
39.969095,116.312446,0,306,39856.0591898148,2009-02-12,01:25:14
39.969138,116.312437,0,310,39856.0592361111,2009-02-12,01:25:18
39.969186,116.31244,0,314,39856.0592824074,2009-02-12,01:25:22
39.969209,116.312471,0,319,39856.0593402778,2009-02-12,01:25:27
39.969183,116.312508,0,324,39856.0593981481,2009-02-12,01:25:32
39.969164,116.312518,0,325,39856.0594560185,2009-02-12,01:25:37
39.969164,116.312548,0,327,39856.0595138889,2009-02-12,01:25:42
39.969164,116.31257,0,329,39856.0595717593,2009-02-12,01:25:47
39.969166,116.312601,0,330,39856.0596296296,2009-02-12,01:25:52
39.969143,116.312615,0,332,39856.0596875,2009-02-12,01:25:57
39.969124,116.31261,0,334,39856.0597453704,2009-02-12,01:26:02
39.969143,116.312574,0,335,39856.0598032407,2009-02-12,01:26:07
39.969169,116.312561,0,335,39856.0598611111,2009-02-12,01:26:12
39.969178,116.312557,0,335,39856.0599189815,2009-02-12,01:26:17
39.969218,116.312524,0,335,39856.0599537037,2009-02-12,01:26:20
39.969227,116.312492,0,333,39856.0600115741,2009-02-12,01:26:25
39.969227,116.312492,0,333,39856.0600462963,2009-02-12,01:26:28
39.96923,116.312486,0,333,39856.0600694444,2009-02-12,01:26:30
39.969234,116.312476,0,333,39856.0601273148,2009-02-12,01:26:35
39.969238,116.312462,0,333,39856.0601851852,2009-02-12,01:26:40
39.969223,116.312426,0,332,39856.0602430556,2009-02-12,01:26:45
39.969188,116.31241,0,331,39856.0603009259,2009-02-12,01:26:50
39.969175,116.312412,0,331,39856.0603587963,2009-02-12,01:26:55
39.969154,116.312415,0,330,39856.0604166667,2009-02-12,01:27:00
39.969098,116.312528,0,323,39856.0604513889,2009-02-12,01:27:03
39.969088,116.312461,0,317,39856.060474537,2009-02-12,01:27:05
39.969059,116.312432,0,305,39856.0605092593,2009-02-12,01:27:08
39.969039,116.312438,0,296,39856.0605671296,2009-02-12,01:27:13
39.969006,116.312485,0,289,39856.060625,2009-02-12,01:27:18
39.96896,116.312511,0,286,39856.0606828704,2009-02-12,01:27:23
39.968922,116.312516,0,287,39856.0607407407,2009-02-12,01:27:28
39.968869,116.312536,0,288,39856.0607986111,2009-02-12,01:27:33
39.968823,116.312554,0,283,39856.0608217593,2009-02-12,01:27:35
39.968758,116.312561,0,276,39856.0608680556,2009-02-12,01:27:39
39.968716,116.312558,0,273,39856.0609259259,2009-02-12,01:27:44
39.968674,116.312559,0,267,39856.0609837963,2009-02-12,01:27:49
39.968631,116.31259,0,269,39856.0610416667,2009-02-12,01:27:54
39.968595,116.312606,0,269,39856.061099537,2009-02-12,01:27:59
39.968563,116.312649,0,270,39856.0611574074,2009-02-12,01:28:04
39.96857,116.312715,0,273,39856.0612037037,2009-02-12,01:28:08
39.968572,116.312782,0,274,39856.06125,2009-02-12,01:28:12
39.968597,116.312841,0,269,39856.0612847222,2009-02-12,01:28:15
39.968601,116.312895,0,262,39856.0613194444,2009-02-12,01:28:18
39.968586,116.312935,0,260,39856.0613773148,2009-02-12,01:28:23
39.96858,116.312949,0,242,39856.061412037,2009-02-12,01:28:26
39.968587,116.312933,0,225,39856.0614467593,2009-02-12,01:28:29
39.968563,116.312952,0,210,39856.0615046296,2009-02-12,01:28:34
39.968528,116.31299,0,204,39856.0615625,2009-02-12,01:28:39
39.968505,116.313022,0,196,39856.0616203704,2009-02-12,01:28:44
39.968463,116.313048,0,195,39856.0616435185,2009-02-12,01:28:46
39.968433,116.3131,0,197,39856.0617013889,2009-02-12,01:28:51
39.968443,116.313158,0,198,39856.0617476852,2009-02-12,01:28:55
39.968398,116.313203,0,203,39856.0617824074,2009-02-12,01:28:58
39.968372,116.313219,0,206,39856.0618402778,2009-02-12,01:29:03
39.968338,116.313279,0,208,39856.0618981481,2009-02-12,01:29:08
39.968342,116.31334,0,211,39856.0619560185,2009-02-12,01:29:13
39.968354,116.313408,0,217,39856.0620138889,2009-02-12,01:29:18
39.968368,116.313517,0,214,39856.0620601852,2009-02-12,01:29:22
39.968363,116.313584,0,210,39856.0620949074,2009-02-12,01:29:25
39.968377,116.313599,0,193,39856.0621296296,2009-02-12,01:29:28
39.968359,116.313659,0,191,39856.0621875,2009-02-12,01:29:33
39.968336,116.313707,0,192,39856.0622453704,2009-02-12,01:29:38
39.968314,116.31376,0,192,39856.0622916667,2009-02-12,01:29:42
39.968281,116.313789,0,190,39856.062349537,2009-02-12,01:29:47
39.968247,116.313802,0,193,39856.0624074074,2009-02-12,01:29:52
39.9682,116.313814,0,195,39856.0624652778,2009-02-12,01:29:57
39.968162,116.313834,0,199,39856.0625231481,2009-02-12,01:30:02
39.968126,116.313826,0,198,39856.0625810185,2009-02-12,01:30:07
39.968108,116.313818,0,198,39856.0626388889,2009-02-12,01:30:12
39.968018,116.313849,0,199,39856.0626967593,2009-02-12,01:30:17
39.96797,116.313871,0,197,39856.0627314815,2009-02-12,01:30:20
39.967928,116.313887,0,197,39856.0627893518,2009-02-12,01:30:25
39.967883,116.313911,0,199,39856.0628472222,2009-02-12,01:30:30
39.967845,116.313915,0,201,39856.0629050926,2009-02-12,01:30:35
39.967826,116.31392,0,200,39856.062962963,2009-02-12,01:30:40
39.967821,116.31394,0,204,39856.0630208333,2009-02-12,01:30:45
39.967814,116.313929,0,208,39856.0630787037,2009-02-12,01:30:50
39.967845,116.31399,0,206,39856.0631134259,2009-02-12,01:30:53
39.967856,116.314061,0,206,39856.0631712963,2009-02-12,01:30:58
39.96788,116.314118,0,202,39856.0632175926,2009-02-12,01:31:02
39.967903,116.314153,0,198,39856.063275463,2009-02-12,01:31:07
39.96792,116.314231,0,195,39856.0633333333,2009-02-12,01:31:12
39.967931,116.314287,0,192,39856.0633680556,2009-02-12,01:31:15
39.967947,116.314352,0,188,39856.0634143518,2009-02-12,01:31:19
39.967957,116.314413,0,185,39856.0634722222,2009-02-12,01:31:24
39.967992,116.314465,0,189,39856.0635185185,2009-02-12,01:31:28
39.968042,116.314477,0,190,39856.0635763889,2009-02-12,01:31:33
39.968077,116.314479,0,185,39856.0636342593,2009-02-12,01:31:38
39.9681,116.314484,0,184,39856.0636921296,2009-02-12,01:31:43
39.968099,116.314471,0,186,39856.06375,2009-02-12,01:31:48
39.968071,116.314436,0,188,39856.0637962963,2009-02-12,01:31:52
39.968059,116.314416,0,189,39856.0638541667,2009-02-12,01:31:57
39.96806,116.314408,0,189,39856.0638773148,2009-02-12,01:31:59
39.968107,116.314393,0,190,39856.0639236111,2009-02-12,01:32:03
39.968165,116.314358,0,191,39856.0639583333,2009-02-12,01:32:06
39.968245,116.314317,0,191,39856.0639814815,2009-02-12,01:32:08
39.968296,116.314298,0,192,39856.0639930556,2009-02-12,01:32:09
39.968363,116.314269,0,192,39856.0640046296,2009-02-12,01:32:10
39.968452,116.314246,0,193,39856.0640162037,2009-02-12,01:32:11
39.968552,116.314214,0,193,39856.0640277778,2009-02-12,01:32:12
39.96866,116.314176,0,195,39856.0640393518,2009-02-12,01:32:13
39.968789,116.314148,0,196,39856.0640509259,2009-02-12,01:32:14
39.968919,116.314119,0,197,39856.0640625,2009-02-12,01:32:15
39.969056,116.314079,0,197,39856.0640740741,2009-02-12,01:32:16
39.969196,116.314042,0,198,39856.0640856481,2009-02-12,01:32:17
39.969307,116.313996,0,199,39856.0640972222,2009-02-12,01:32:18
39.969423,116.313949,0,199,39856.0641087963,2009-02-12,01:32:19
39.969548,116.313893,0,200,39856.0641203704,2009-02-12,01:32:20
39.969652,116.313837,0,201,39856.0641319444,2009-02-12,01:32:21
39.969754,116.313779,0,201,39856.0641435185,2009-02-12,01:32:22
39.969852,116.313728,0,201,39856.0641550926,2009-02-12,01:32:23
39.969966,116.313551,0,199,39856.0641666667,2009-02-12,01:32:24
39.970042,116.31349,0,198,39856.0641782407,2009-02-12,01:32:25
39.970071,116.313406,0,199,39856.0641898148,2009-02-12,01:32:26
39.970124,116.313378,0,199,39856.0642013889,2009-02-12,01:32:27
39.970174,116.313358,0,200,39856.064212963,2009-02-12,01:32:28
39.970207,116.313317,0,200,39856.064224537,2009-02-12,01:32:29
39.970238,116.313271,0,201,39856.0642476852,2009-02-12,01:32:31
39.970277,116.313223,0,203,39856.0642939815,2009-02-12,01:32:35
39.970264,116.313238,0,205,39856.0643518518,2009-02-12,01:32:40
39.970267,116.313226,0,205,39856.0644097222,2009-02-12,01:32:45
39.970265,116.313225,0,205,39856.0644675926,2009-02-12,01:32:50
39.970265,116.313225,0,205,39856.0645023148,2009-02-12,01:32:53
39.970272,116.313223,0,205,39856.064525463,2009-02-12,01:32:55
39.970281,116.313214,0,206,39856.0645833333,2009-02-12,01:33:00
39.970297,116.31319,0,207,39856.0646412037,2009-02-12,01:33:05
39.970305,116.313112,0,209,39856.0646990741,2009-02-12,01:33:10
39.970327,116.313059,0,214,39856.0647453704,2009-02-12,01:33:14
39.97039,116.313026,0,220,39856.0647800926,2009-02-12,01:33:17
39.970438,116.313017,0,220,39856.0647916667,2009-02-12,01:33:18
39.970485,116.313,0,220,39856.0648032407,2009-02-12,01:33:19
39.970538,116.312986,0,220,39856.0648148148,2009-02-12,01:33:20
39.970593,116.312967,0,220,39856.0648263889,2009-02-12,01:33:21
39.970651,116.312948,0,220,39856.064837963,2009-02-12,01:33:22
39.970729,116.31292,0,220,39856.064849537,2009-02-12,01:33:23
39.970808,116.312899,0,219,39856.0648611111,2009-02-12,01:33:24
39.970886,116.312879,0,218,39856.0648726852,2009-02-12,01:33:25
39.970961,116.312866,0,217,39856.0648842593,2009-02-12,01:33:26
39.971043,116.312848,0,217,39856.0648958333,2009-02-12,01:33:27
39.971129,116.312841,0,216,39856.0649074074,2009-02-12,01:33:28
39.971215,116.312822,0,216,39856.0649189815,2009-02-12,01:33:29
39.971307,116.312788,0,217,39856.0649305556,2009-02-12,01:33:30
39.971408,116.312758,0,216,39856.0649421296,2009-02-12,01:33:31
39.971509,116.312732,0,214,39856.0649537037,2009-02-12,01:33:32
39.971612,116.312704,0,214,39856.0649652778,2009-02-12,01:33:33
39.971699,116.312676,0,214,39856.0649768518,2009-02-12,01:33:34
39.97178,116.312646,0,214,39856.0649884259,2009-02-12,01:33:35
39.971859,116.312605,0,213,39856.065,2009-02-12,01:33:36
39.971937,116.312571,0,213,39856.0650115741,2009-02-12,01:33:37
39.972009,116.312535,0,212,39856.0650231481,2009-02-12,01:33:38
39.972087,116.312486,0,211,39856.0650347222,2009-02-12,01:33:39
39.972177,116.31245,0,210,39856.0650462963,2009-02-12,01:33:40
39.972259,116.312425,0,209,39856.0650578704,2009-02-12,01:33:41
39.972337,116.312391,0,209,39856.0650694444,2009-02-12,01:33:42
39.972413,116.312354,0,208,39856.0650810185,2009-02-12,01:33:43
39.972485,116.312317,0,208,39856.0650925926,2009-02-12,01:33:44
39.972546,116.312288,0,208,39856.0651041667,2009-02-12,01:33:45
39.9726,116.31226,0,206,39856.0651157407,2009-02-12,01:33:46
39.972674,116.312235,0,206,39856.0651388889,2009-02-12,01:33:48
39.972738,116.312208,0,204,39856.065162037,2009-02-12,01:33:50
39.97279,116.3122,0,205,39856.0651967593,2009-02-12,01:33:53
39.972842,116.312195,0,207,39856.0652430556,2009-02-12,01:33:57
39.972901,116.312169,0,209,39856.0652777778,2009-02-12,01:34:00
39.972946,116.312131,0,209,39856.0652893518,2009-02-12,01:34:01
39.972989,116.312096,0,207,39856.0653009259,2009-02-12,01:34:02
39.973036,116.312095,0,207,39856.0653472222,2009-02-12,01:34:06
39.973071,116.312093,0,207,39856.0654050926,2009-02-12,01:34:11
39.973066,116.312083,0,208,39856.065462963,2009-02-12,01:34:16
39.973042,116.312052,0,208,39856.0655208333,2009-02-12,01:34:21
39.973042,116.312036,0,208,39856.0655787037,2009-02-12,01:34:26
39.973039,116.312031,0,208,39856.0656365741,2009-02-12,01:34:31
39.973039,116.312031,0,208,39856.0656712963,2009-02-12,01:34:34
39.973041,116.312034,0,209,39856.0656944444,2009-02-12,01:34:36
39.973051,116.312045,0,209,39856.0657523148,2009-02-12,01:34:41
39.973051,116.312045,0,209,39856.065787037,2009-02-12,01:34:44
39.973057,116.312052,0,209,39856.0658101852,2009-02-12,01:34:46
39.973045,116.312036,0,209,39856.0658680556,2009-02-12,01:34:51
39.97302,116.312038,0,210,39856.0659259259,2009-02-12,01:34:56
39.973004,116.312012,0,210,39856.0659837963,2009-02-12,01:35:01
39.97304,116.311967,0,223,39856.0660416667,2009-02-12,01:35:06
39.973071,116.312056,0,232,39856.0660648148,2009-02-12,01:35:08
39.973054,116.312142,0,235,39856.0660763889,2009-02-12,01:35:09
39.973099,116.312154,0,238,39856.066087963,2009-02-12,01:35:10
39.973169,116.31214,0,241,39856.066099537,2009-02-12,01:35:11
39.973242,116.31213,0,244,39856.0661111111,2009-02-12,01:35:12
39.973322,116.312129,0,245,39856.0661226852,2009-02-12,01:35:13
39.9734,116.312113,0,247,39856.0661342593,2009-02-12,01:35:14
39.973481,116.312093,0,250,39856.0661458333,2009-02-12,01:35:15
39.973557,116.312067,0,252,39856.0661574074,2009-02-12,01:35:16
39.973665,116.312043,0,255,39856.0661689815,2009-02-12,01:35:17
39.973787,116.312048,0,254,39856.0661805556,2009-02-12,01:35:18
39.973888,116.312034,0,255,39856.0661921296,2009-02-12,01:35:19
39.974,116.312009,0,254,39856.0662037037,2009-02-12,01:35:20
39.974074,116.311996,0,255,39856.0662152778,2009-02-12,01:35:21
39.974172,116.311936,0,252,39856.0662268519,2009-02-12,01:35:22
39.974251,116.311887,0,250,39856.0662384259,2009-02-12,01:35:23
39.974343,116.311826,0,245,39856.06625,2009-02-12,01:35:24
39.974389,116.311829,0,245,39856.0662615741,2009-02-12,01:35:25
39.974434,116.31184,0,246,39856.0662731482,2009-02-12,01:35:26
39.974475,116.311876,0,246,39856.0662847222,2009-02-12,01:35:27
39.974503,116.311926,0,246,39856.0662962963,2009-02-12,01:35:28
39.974522,116.312008,0,246,39856.0663078704,2009-02-12,01:35:29
39.974541,116.312103,0,245,39856.0663194444,2009-02-12,01:35:30
39.974553,116.312205,0,245,39856.0663310185,2009-02-12,01:35:31
39.974557,116.312315,0,245,39856.0663425926,2009-02-12,01:35:32
39.974556,116.312425,0,245,39856.0663541667,2009-02-12,01:35:33
39.97456,116.312536,0,245,39856.0663657407,2009-02-12,01:35:34
39.974569,116.312654,0,245,39856.0663773148,2009-02-12,01:35:35
39.974576,116.312775,0,244,39856.0663888889,2009-02-12,01:35:36
39.974586,116.312896,0,244,39856.066400463,2009-02-12,01:35:37
39.974589,116.31301,0,244,39856.066412037,2009-02-12,01:35:38
39.974588,116.31311,0,244,39856.0664236111,2009-02-12,01:35:39
39.974592,116.313195,0,245,39856.0664351852,2009-02-12,01:35:40
39.97461,116.313255,0,245,39856.0664467593,2009-02-12,01:35:41
39.974611,116.31334,0,245,39856.0664699074,2009-02-12,01:35:43
39.974657,116.313331,0,246,39856.0664930556,2009-02-12,01:35:45
39.974701,116.31331,0,246,39856.0665046296,2009-02-12,01:35:46
39.974723,116.313305,0,246,39856.0665625,2009-02-12,01:35:51
39.974795,116.313281,0,245,39856.0666203704,2009-02-12,01:35:56
39.974856,116.313259,0,243,39856.0666319444,2009-02-12,01:35:57
39.974893,116.313209,0,238,39856.0666435185,2009-02-12,01:35:58
39.974878,116.313313,0,234,39856.0666666667,2009-02-12,01:36:00
39.974896,116.313383,0,233,39856.0666782407,2009-02-12,01:36:01
39.974919,116.313458,0,232,39856.0666898148,2009-02-12,01:36:02
39.974913,116.313558,0,231,39856.0667013889,2009-02-12,01:36:03
39.974906,116.313675,0,229,39856.066712963,2009-02-12,01:36:04
39.974907,116.313788,0,228,39856.066724537,2009-02-12,01:36:05
39.974915,116.313899,0,226,39856.0667361111,2009-02-12,01:36:06
39.974925,116.314016,0,225,39856.0667476852,2009-02-12,01:36:07
39.974935,116.314142,0,223,39856.0667592593,2009-02-12,01:36:08
39.974949,116.314267,0,222,39856.0667708333,2009-02-12,01:36:09
39.974944,116.31441,0,221,39856.0667824074,2009-02-12,01:36:10
39.974939,116.314567,0,219,39856.0667939815,2009-02-12,01:36:11
39.974945,116.314738,0,218,39856.0668055556,2009-02-12,01:36:12
39.97498,116.314945,0,212,39856.0668171296,2009-02-12,01:36:13
39.97499,116.315128,0,210,39856.0668287037,2009-02-12,01:36:14
39.975021,116.315332,0,206,39856.0668402778,2009-02-12,01:36:15
39.975045,116.315523,0,203,39856.0668518519,2009-02-12,01:36:16
39.975074,116.315724,0,200,39856.0668634259,2009-02-12,01:36:17
39.975081,116.315917,0,198,39856.066875,2009-02-12,01:36:18
39.975078,116.316103,0,197,39856.0668865741,2009-02-12,01:36:19
39.975081,116.316275,0,196,39856.0668981481,2009-02-12,01:36:20
39.975086,116.31644,0,194,39856.0669097222,2009-02-12,01:36:21
39.975087,116.316616,0,192,39856.0669212963,2009-02-12,01:36:22
39.975086,116.316788,0,191,39856.0669328704,2009-02-12,01:36:23
39.97507,116.316961,0,191,39856.0669444444,2009-02-12,01:36:24
39.975066,116.317135,0,189,39856.0669560185,2009-02-12,01:36:25
39.975053,116.317307,0,188,39856.0669675926,2009-02-12,01:36:26
39.975047,116.317464,0,187,39856.0669791667,2009-02-12,01:36:27
39.975046,116.317619,0,186,39856.0669907407,2009-02-12,01:36:28
39.975034,116.317771,0,185,39856.0670023148,2009-02-12,01:36:29
39.97503,116.317921,0,183,39856.0670138889,2009-02-12,01:36:30
39.975018,116.318059,0,182,39856.067025463,2009-02-12,01:36:31
39.975004,116.318198,0,180,39856.067037037,2009-02-12,01:36:32
39.974994,116.318328,0,180,39856.0670486111,2009-02-12,01:36:33
39.974991,116.318449,0,179,39856.0670601852,2009-02-12,01:36:34
39.974994,116.318562,0,178,39856.0670717593,2009-02-12,01:36:35
39.974991,116.318682,0,178,39856.0670833333,2009-02-12,01:36:36
39.97498,116.318792,0,177,39856.0670949074,2009-02-12,01:36:37
39.974965,116.318897,0,177,39856.0671064815,2009-02-12,01:36:38
39.974964,116.318991,0,176,39856.0671180556,2009-02-12,01:36:39
39.974921,116.319077,0,178,39856.0671296296,2009-02-12,01:36:40
39.974903,116.319171,0,179,39856.0671412037,2009-02-12,01:36:41
39.9749,116.319261,0,178,39856.0671527778,2009-02-12,01:36:42
39.974898,116.319363,0,178,39856.0671643519,2009-02-12,01:36:43
39.974899,116.319459,0,177,39856.0671759259,2009-02-12,01:36:44
39.974899,116.319558,0,176,39856.0671875,2009-02-12,01:36:45
39.974882,116.319657,0,175,39856.0671990741,2009-02-12,01:36:46
39.974904,116.319758,0,174,39856.0672106481,2009-02-12,01:36:47
39.974911,116.319851,0,174,39856.0672222222,2009-02-12,01:36:48
39.974925,116.319936,0,172,39856.0672337963,2009-02-12,01:36:49
39.974933,116.320018,0,172,39856.0672453704,2009-02-12,01:36:50
39.974943,116.320107,0,172,39856.0672569444,2009-02-12,01:36:51
39.974936,116.320201,0,171,39856.0672685185,2009-02-12,01:36:52
39.97495,116.320293,0,170,39856.0672800926,2009-02-12,01:36:53
39.974968,116.320386,0,169,39856.0672916667,2009-02-12,01:36:54
39.974982,116.320482,0,169,39856.0673032407,2009-02-12,01:36:55
39.974981,116.320569,0,168,39856.0673148148,2009-02-12,01:36:56
39.974971,116.320651,0,168,39856.0673263889,2009-02-12,01:36:57
39.97496,116.320722,0,167,39856.067337963,2009-02-12,01:36:58
39.974948,116.32078,0,167,39856.067349537,2009-02-12,01:36:59
39.974959,116.320848,0,164,39856.0673726852,2009-02-12,01:37:01
39.974942,116.320852,0,161,39856.0674305556,2009-02-12,01:37:06
39.974942,116.320852,0,161,39856.0674652778,2009-02-12,01:37:09
39.974936,116.320856,0,158,39856.0674884259,2009-02-12,01:37:11
39.974966,116.320894,0,157,39856.0675462963,2009-02-12,01:37:16
39.974936,116.320951,0,154,39856.0675578704,2009-02-12,01:37:17
39.974945,116.321072,0,154,39856.0675810185,2009-02-12,01:37:19
39.974957,116.32114,0,154,39856.0675925926,2009-02-12,01:37:20
39.974976,116.321209,0,153,39856.0676041667,2009-02-12,01:37:21
39.975025,116.321273,0,152,39856.0676157407,2009-02-12,01:37:22
39.975086,116.321353,0,152,39856.0676273148,2009-02-12,01:37:23
39.975127,116.321444,0,151,39856.0676388889,2009-02-12,01:37:24
39.975148,116.321547,0,151,39856.067650463,2009-02-12,01:37:25
39.975169,116.321674,0,151,39856.067662037,2009-02-12,01:37:26
39.975189,116.321818,0,151,39856.0676736111,2009-02-12,01:37:27
39.97521,116.321956,0,151,39856.0676851852,2009-02-12,01:37:28
39.975233,116.322104,0,151,39856.0676967593,2009-02-12,01:37:29
39.975237,116.322258,0,151,39856.0677083333,2009-02-12,01:37:30
39.975243,116.322412,0,151,39856.0677199074,2009-02-12,01:37:31
39.975228,116.322568,0,152,39856.0677314815,2009-02-12,01:37:32
39.975245,116.322722,0,152,39856.0677430556,2009-02-12,01:37:33
39.975244,116.322874,0,154,39856.0677546296,2009-02-12,01:37:34
39.975202,116.323055,0,157,39856.0677662037,2009-02-12,01:37:35
39.975203,116.323214,0,158,39856.0677777778,2009-02-12,01:37:36
39.975213,116.323371,0,158,39856.0677893519,2009-02-12,01:37:37
39.975223,116.323529,0,159,39856.0678009259,2009-02-12,01:37:38
39.975224,116.323701,0,161,39856.0678125,2009-02-12,01:37:39
39.975232,116.323866,0,161,39856.0678240741,2009-02-12,01:37:40
39.975239,116.324028,0,161,39856.0678356481,2009-02-12,01:37:41
39.975236,116.324195,0,160,39856.0678472222,2009-02-12,01:37:42
39.975236,116.324363,0,160,39856.0678587963,2009-02-12,01:37:43
39.975232,116.324527,0,159,39856.0678703704,2009-02-12,01:37:44
39.975226,116.324684,0,159,39856.0678819444,2009-02-12,01:37:45
39.975221,116.324831,0,159,39856.0678935185,2009-02-12,01:37:46
39.975209,116.32497,0,158,39856.0679050926,2009-02-12,01:37:47
39.975196,116.325098,0,157,39856.0679166667,2009-02-12,01:37:48
39.975184,116.325217,0,157,39856.0679282407,2009-02-12,01:37:49
39.975181,116.325326,0,156,39856.0679398148,2009-02-12,01:37:50
39.975179,116.325427,0,155,39856.0679513889,2009-02-12,01:37:51
39.975174,116.32553,0,154,39856.067962963,2009-02-12,01:37:52
39.975164,116.32563,0,153,39856.067974537,2009-02-12,01:37:53
39.975201,116.325704,0,153,39856.0679861111,2009-02-12,01:37:54
39.975277,116.325763,0,154,39856.0679976852,2009-02-12,01:37:55
39.975359,116.325813,0,155,39856.0680092593,2009-02-12,01:37:56
39.975367,116.325881,0,154,39856.0680208333,2009-02-12,01:37:57
39.975372,116.325941,0,153,39856.0680324074,2009-02-12,01:37:58
39.975297,116.325939,0,156,39856.0680439815,2009-02-12,01:37:59
39.975361,116.325914,0,157,39856.0680671296,2009-02-12,01:38:01
39.975426,116.325891,0,156,39856.0680787037,2009-02-12,01:38:02
39.975476,116.325862,0,156,39856.0680902778,2009-02-12,01:38:03
39.975472,116.325881,0,151,39856.0681481481,2009-02-12,01:38:08
39.975485,116.325864,0,148,39856.0682060185,2009-02-12,01:38:13
39.975502,116.325818,0,147,39856.0682638889,2009-02-12,01:38:18
39.975567,116.325679,0,149,39856.068275463,2009-02-12,01:38:19
39.975609,116.325582,0,152,39856.068287037,2009-02-12,01:38:20
39.975653,116.325496,0,154,39856.0682986111,2009-02-12,01:38:21
39.975695,116.325414,0,156,39856.0683217593,2009-02-12,01:38:23
39.975729,116.325355,0,158,39856.0683449074,2009-02-12,01:38:25
39.975761,116.325296,0,159,39856.0683680556,2009-02-12,01:38:27
39.975786,116.325246,0,159,39856.0684027778,2009-02-12,01:38:30
39.975825,116.325195,0,158,39856.0684490741,2009-02-12,01:38:34
39.975877,116.325181,0,156,39856.0685069444,2009-02-12,01:38:39
39.975718,116.325306,0,161,39856.068599537,2009-02-12,01:38:47
39.975823,116.32518,0,168,39856.0686458333,2009-02-12,01:38:51
39.975845,116.32521,0,186,39856.0686689815,2009-02-12,01:38:53
39.975847,116.32526,0,198,39856.0686921296,2009-02-12,01:38:55
39.975805,116.325366,0,224,39856.0687384259,2009-02-12,01:38:59
39.975781,116.325431,0,247,39856.06875,2009-02-12,01:39:00
39.975775,116.325492,0,254,39856.0687615741,2009-02-12,01:39:01
39.975765,116.325557,0,258,39856.0687731481,2009-02-12,01:39:02
39.97578,116.325644,0,266,39856.0687962963,2009-02-12,01:39:04
39.97582,116.325702,0,268,39856.0688194444,2009-02-12,01:39:06
39.975818,116.325761,0,271,39856.0688310185,2009-02-12,01:39:07
39.975808,116.325847,0,274,39856.0688425926,2009-02-12,01:39:08
39.975794,116.32593,0,277,39856.0688541667,2009-02-12,01:39:09
39.975784,116.32602,0,279,39856.0688657407,2009-02-12,01:39:10
39.975792,116.326098,0,280,39856.0688773148,2009-02-12,01:39:11
39.975809,116.326175,0,281,39856.0688888889,2009-02-12,01:39:12
39.975819,116.32626,0,283,39856.068900463,2009-02-12,01:39:13
39.975833,116.326341,0,287,39856.068912037,2009-02-12,01:39:14
39.975848,116.326419,0,288,39856.0689236111,2009-02-12,01:39:15
39.975856,116.326507,0,292,39856.0689351852,2009-02-12,01:39:16
39.975844,116.326619,0,298,39856.0689467593,2009-02-12,01:39:17
39.975861,116.326678,0,296,39856.0689583333,2009-02-12,01:39:18
39.975785,116.326789,0,285,39856.0689699074,2009-02-12,01:39:19
39.975498,116.327009,0,270,39856.0689930556,2009-02-12,01:39:21
39.975473,116.327157,0,271,39856.0690046296,2009-02-12,01:39:22
39.975453,116.327305,0,273,39856.0690162037,2009-02-12,01:39:23
39.97545,116.327375,0,273,39856.0690277778,2009-02-12,01:39:24
39.975447,116.327472,0,273,39856.0690393519,2009-02-12,01:39:25
39.975453,116.327575,0,273,39856.0690509259,2009-02-12,01:39:26
39.975358,116.327704,0,269,39856.0690625,2009-02-12,01:39:27
39.975358,116.327801,0,265,39856.0690740741,2009-02-12,01:39:28
39.975322,116.327921,0,261,39856.0690856481,2009-02-12,01:39:29
39.975319,116.328009,0,259,39856.0690972222,2009-02-12,01:39:30
39.975316,116.328106,0,258,39856.0691087963,2009-02-12,01:39:31
39.975309,116.328205,0,255,39856.0691203704,2009-02-12,01:39:32
39.975306,116.328312,0,252,39856.0691319444,2009-02-12,01:39:33
39.97531,116.328418,0,249,39856.0691435185,2009-02-12,01:39:34
39.975315,116.328517,0,245,39856.0691550926,2009-02-12,01:39:35
39.975322,116.328621,0,241,39856.0691666667,2009-02-12,01:39:36
39.975322,116.328728,0,239,39856.0691782407,2009-02-12,01:39:37
39.975334,116.328835,0,234,39856.0691898148,2009-02-12,01:39:38
39.975303,116.328973,0,226,39856.0692013889,2009-02-12,01:39:39
39.975277,116.329111,0,213,39856.069212963,2009-02-12,01:39:40
39.975241,116.329222,0,205,39856.069224537,2009-02-12,01:39:41
39.975165,116.329345,0,198,39856.0692361111,2009-02-12,01:39:42
39.975166,116.329421,0,193,39856.0692476852,2009-02-12,01:39:43
39.975151,116.329482,0,192,39856.0692592593,2009-02-12,01:39:44
39.975119,116.329534,0,190,39856.0692824074,2009-02-12,01:39:46
39.975031,116.329435,0,184,39856.0693402778,2009-02-12,01:39:51
39.975023,116.329425,0,180,39856.0693981481,2009-02-12,01:39:56
39.974993,116.329419,0,178,39856.0694560185,2009-02-12,01:40:01
39.974983,116.329467,0,177,39856.0695138889,2009-02-12,01:40:06
39.974968,116.329514,0,176,39856.0695717593,2009-02-12,01:40:11
39.974953,116.329556,0,176,39856.0696296296,2009-02-12,01:40:16
39.974902,116.329594,0,178,39856.0696643519,2009-02-12,01:40:19
39.974869,116.32964,0,179,39856.0696875,2009-02-12,01:40:21
39.974825,116.329693,0,179,39856.0696990741,2009-02-12,01:40:22
39.974819,116.329761,0,177,39856.0697569444,2009-02-12,01:40:27
39.974796,116.329822,0,175,39856.0697916667,2009-02-12,01:40:30
39.974848,116.329825,0,170,39856.0698148148,2009-02-12,01:40:32
39.974896,116.329835,0,169,39856.069849537,2009-02-12,01:40:35
39.974868,116.329881,0,167,39856.0698842593,2009-02-12,01:40:38
39.974837,116.329929,0,168,39856.0699189815,2009-02-12,01:40:41
39.974791,116.330012,0,166,39856.0699652778,2009-02-12,01:40:45
39.974744,116.330069,0,166,39856.0699884259,2009-02-12,01:40:47
39.974737,116.330143,0,168,39856.0700347222,2009-02-12,01:40:51
39.974707,116.330188,0,167,39856.0700578704,2009-02-12,01:40:53
39.974747,116.330232,0,167,39856.0701041667,2009-02-12,01:40:57
39.974784,116.330275,0,169,39856.070150463,2009-02-12,01:41:01
39.974841,116.330279,0,172,39856.0701851852,2009-02-12,01:41:04
39.974886,116.330294,0,175,39856.0702314815,2009-02-12,01:41:08
39.974891,116.330366,0,172,39856.0702777778,2009-02-12,01:41:12
39.974893,116.330444,0,170,39856.0703240741,2009-02-12,01:41:16
39.974906,116.330505,0,170,39856.0703587963,2009-02-12,01:41:19
39.97492,116.33057,0,172,39856.0704050926,2009-02-12,01:41:23
39.974905,116.330615,0,182,39856.0704398148,2009-02-12,01:41:26
39.974919,116.330685,0,188,39856.0704861111,2009-02-12,01:41:30
39.974955,116.330735,0,195,39856.0705324074,2009-02-12,01:41:34
39.974952,116.330803,0,200,39856.0705902778,2009-02-12,01:41:39
39.974986,116.330857,0,204,39856.0706481481,2009-02-12,01:41:44
39.974967,116.330908,0,208,39856.0706828704,2009-02-12,01:41:47
39.974964,116.33097,0,211,39856.0707291667,2009-02-12,01:41:51
39.975013,116.331002,0,214,39856.0707638889,2009-02-12,01:41:54
39.975055,116.331032,0,216,39856.0707986111,2009-02-12,01:41:57
39.975065,116.33109,0,218,39856.0708564815,2009-02-12,01:42:02
39.975045,116.331146,0,220,39856.0709027778,2009-02-12,01:42:06
39.974953,116.331198,0,212,39856.0709143518,2009-02-12,01:42:07
39.974919,116.331242,0,209,39856.0709375,2009-02-12,01:42:09
39.97491,116.331299,0,203,39856.0709953704,2009-02-12,01:42:14
39.974897,116.331369,0,202,39856.0710532407,2009-02-12,01:42:19
39.974891,116.331434,0,199,39856.0711111111,2009-02-12,01:42:24
39.974898,116.331489,0,196,39856.0711689815,2009-02-12,01:42:29
39.974939,116.331529,0,195,39856.0712037037,2009-02-12,01:42:32
39.974984,116.331565,0,194,39856.0712384259,2009-02-12,01:42:35
39.974947,116.331633,0,191,39856.0712847222,2009-02-12,01:42:39
39.974932,116.331695,0,186,39856.0713310185,2009-02-12,01:42:43
39.974881,116.33172,0,180,39856.0713657407,2009-02-12,01:42:46
39.974838,116.331755,0,176,39856.071400463,2009-02-12,01:42:49
39.974798,116.331785,0,176,39856.0714467593,2009-02-12,01:42:53
39.974758,116.331788,0,171,39856.0715046296,2009-02-12,01:42:58
39.97471,116.331805,0,173,39856.0715625,2009-02-12,01:43:03
39.974669,116.331834,0,178,39856.0716203704,2009-02-12,01:43:08
39.974635,116.331865,0,183,39856.0716782407,2009-02-12,01:43:13
39.97464,116.331925,0,179,39856.071724537,2009-02-12,01:43:17
39.974606,116.33192,0,175,39856.0717824074,2009-02-12,01:43:22
39.974555,116.331948,0,167,39856.0718402778,2009-02-12,01:43:27
39.974505,116.331956,0,161,39856.0718865741,2009-02-12,01:43:31
39.974457,116.331968,0,160,39856.0719328704,2009-02-12,01:43:35
39.974405,116.331991,0,159,39856.0719791667,2009-02-12,01:43:39
39.974358,116.332007,0,160,39856.072025463,2009-02-12,01:43:43
39.97431,116.332023,0,160,39856.0720717593,2009-02-12,01:43:47
39.974269,116.332059,0,162,39856.0721296296,2009-02-12,01:43:52
39.974228,116.332077,0,162,39856.0721875,2009-02-12,01:43:57
39.974167,116.332096,0,158,39856.0722453704,2009-02-12,01:44:02
39.974126,116.332098,0,155,39856.0723032407,2009-02-12,01:44:07
39.974085,116.332092,0,150,39856.0723611111,2009-02-12,01:44:12
39.974038,116.33211,0,144,39856.0724189815,2009-02-12,01:44:17
39.973994,116.33214,0,144,39856.0724652778,2009-02-12,01:44:21
39.973955,116.332165,0,148,39856.0725,2009-02-12,01:44:24
39.97391,116.332194,0,153,39856.0725578704,2009-02-12,01:44:29
39.973864,116.332195,0,160,39856.0725925926,2009-02-12,01:44:32
39.973844,116.33224,0,166,39856.072650463,2009-02-12,01:44:37
39.973858,116.332247,0,168,39856.0727083333,2009-02-12,01:44:42
39.973811,116.33225,0,174,39856.0727662037,2009-02-12,01:44:47
39.973758,116.332285,0,178,39856.0727893518,2009-02-12,01:44:49
39.973716,116.332339,0,181,39856.0728240741,2009-02-12,01:44:52
39.973664,116.332371,0,184,39856.0728472222,2009-02-12,01:44:54
39.973616,116.332384,0,191,39856.0728935185,2009-02-12,01:44:58
39.973569,116.332337,0,193,39856.0729282407,2009-02-12,01:45:01
39.973565,116.332279,0,193,39856.072962963,2009-02-12,01:45:04
39.973529,116.332222,0,192,39856.0729861111,2009-02-12,01:45:06
39.973591,116.3322,0,200,39856.0730439815,2009-02-12,01:45:11
39.97356,116.332161,0,205,39856.0730787037,2009-02-12,01:45:14
39.973524,116.332104,0,210,39856.0731365741,2009-02-12,01:45:19
39.973533,116.332048,0,215,39856.0731828704,2009-02-12,01:45:23
39.973489,116.332017,0,221,39856.0732407407,2009-02-12,01:45:28
39.973477,116.332015,0,223,39856.0732986111,2009-02-12,01:45:33
39.973474,116.332024,0,223,39856.0733564815,2009-02-12,01:45:38
39.973477,116.332037,0,223,39856.0734143518,2009-02-12,01:45:43
39.973487,116.332046,0,223,39856.0734722222,2009-02-12,01:45:48
39.973487,116.332046,0,223,39856.0735069444,2009-02-12,01:45:51
39.973492,116.33205,0,223,39856.0735300926,2009-02-12,01:45:53
39.973814,116.333884,0,409,39856.0753125,2009-02-12,01:48:27
39.973992,116.333883,0,438,39856.0753240741,2009-02-12,01:48:28
39.974029,116.333971,0,460,39856.0753356481,2009-02-12,01:48:29
39.974051,116.334075,0,483,39856.0753472222,2009-02-12,01:48:30
39.973477,116.334579,0,300,39856.0753703704,2009-02-12,01:48:32
39.973441,116.334535,0,267,39856.0753819444,2009-02-12,01:48:33
39.973415,116.334513,0,251,39856.0753935185,2009-02-12,01:48:34
39.973355,116.334523,0,240,39856.0754166667,2009-02-12,01:48:36
39.973324,116.334467,0,237,39856.0754513889,2009-02-12,01:48:39
39.973378,116.3344,0,237,39856.075462963,2009-02-12,01:48:40
39.973378,116.3344,0,237,39856.0754976852,2009-02-12,01:48:43
39.973375,116.334404,0,237,39856.0755208333,2009-02-12,01:48:45
39.973403,116.334453,0,237,39856.0755555556,2009-02-12,01:48:48
39.973644,116.333838,0,240,39856.0756018519,2009-02-12,01:48:52
39.973715,116.333823,0,240,39856.075625,2009-02-12,01:48:54
39.973769,116.333842,0,242,39856.0756481481,2009-02-12,01:48:56
39.973655,116.333896,0,197,39856.0756712963,2009-02-12,01:48:58
39.973694,116.333931,0,188,39856.0757060185,2009-02-12,01:49:01
39.973751,116.333963,0,182,39856.0757407407,2009-02-12,01:49:04
39.97381,116.333981,0,188,39856.0757638889,2009-02-12,01:49:06
39.973851,116.333997,0,194,39856.0758217593,2009-02-12,01:49:11
39.973794,116.333976,0,194,39856.0758796296,2009-02-12,01:49:16
39.973718,116.333941,0,193,39856.0759027778,2009-02-12,01:49:18
39.973734,116.333944,0,194,39856.0759606481,2009-02-12,01:49:23
39.973752,116.333983,0,194,39856.0760185185,2009-02-12,01:49:28
39.973787,116.33402,0,194,39856.0760532407,2009-02-12,01:49:31
39.973827,116.334005,0,190,39856.0761111111,2009-02-12,01:49:36
39.97377,116.333981,0,191,39856.0761574074,2009-02-12,01:49:40
39.973723,116.333943,0,191,39856.0761921296,2009-02-12,01:49:43
39.973661,116.333914,0,192,39856.0762152778,2009-02-12,01:49:45
39.9736,116.333892,0,191,39856.0762384259,2009-02-12,01:49:47
39.973542,116.333868,0,192,39856.0762615741,2009-02-12,01:49:49
39.973477,116.333834,0,191,39856.0762962963,2009-02-12,01:49:52
39.973432,116.333817,0,192,39856.0763194444,2009-02-12,01:49:54
39.973384,116.3338,0,193,39856.0763425926,2009-02-12,01:49:56
39.973325,116.333781,0,193,39856.0763773148,2009-02-12,01:49:59
39.973292,116.333767,0,194,39856.0764351852,2009-02-12,01:50:04
39.973291,116.333776,0,193,39856.0764930556,2009-02-12,01:50:09
39.973219,116.333761,0,190,39856.0765393519,2009-02-12,01:50:13
39.973173,116.33375,0,190,39856.0765740741,2009-02-12,01:50:16
39.973129,116.333732,0,190,39856.0766087963,2009-02-12,01:50:19
39.973075,116.333725,0,190,39856.0766550926,2009-02-12,01:50:23
39.973075,116.333725,0,190,39856.0766898148,2009-02-12,01:50:26
39.973082,116.333728,0,189,39856.076712963,2009-02-12,01:50:28
39.973136,116.333744,0,188,39856.0767708333,2009-02-12,01:50:33
39.973174,116.333759,0,188,39856.0768287037,2009-02-12,01:50:38
39.973234,116.333774,0,187,39856.0768518519,2009-02-12,01:50:40
39.973288,116.333796,0,188,39856.076875,2009-02-12,01:50:42
39.973331,116.333812,0,190,39856.0768981481,2009-02-12,01:50:44
39.973378,116.333828,0,189,39856.0769328704,2009-02-12,01:50:47
39.973435,116.333837,0,189,39856.0769907407,2009-02-12,01:50:52
39.973459,116.333836,0,185,39856.0770486111,2009-02-12,01:50:57
39.973492,116.333849,0,181,39856.0771064815,2009-02-12,01:51:02
39.973527,116.333872,0,180,39856.0771643519,2009-02-12,01:51:07
39.973522,116.333885,0,177,39856.0772222222,2009-02-12,01:51:12
39.973556,116.333925,0,174,39856.0772800926,2009-02-12,01:51:17
39.973616,116.333973,0,171,39856.077337963,2009-02-12,01:51:22
39.973675,116.333979,0,172,39856.0773958333,2009-02-12,01:51:27
39.973626,116.333981,0,170,39856.0774537037,2009-02-12,01:51:32
39.973581,116.333955,0,173,39856.0774768519,2009-02-12,01:51:34
39.973512,116.33393,0,176,39856.0775115741,2009-02-12,01:51:37
39.973485,116.333942,0,178,39856.0775694444,2009-02-12,01:51:42
