# Supplementary material for: Research on differential privacy protection method based on user tendency
Source: PLoS One. 2023 Oct 26;18(10):e0288823. doi: 10.1371/journal.pone.0288823 (PMC10602288; doi:10.1371/journal.pone.0288823)
Supplement: S2 Data — (ZIP) [file pone.0288823.s002.zip › Data 5-2/022/Trajectory/20090212103652.plt]

Geolife trajectory
WGS 84
Altitude is in Feet
Reserved 3
0,2,255,My Track,0,0,2,8421376
0
39.969479,116.301041,0,165,39856.4422685185,2009-02-12,10:36:52
39.96956,116.301085,0,113,39856.4422800926,2009-02-12,10:36:53
39.969547,116.301078,0,141,39856.4422916667,2009-02-12,10:36:54
39.969527,116.301108,0,162,39856.4423263889,2009-02-12,10:36:57
39.969527,116.301108,0,162,39856.442337963,2009-02-12,10:36:58
39.96953,116.301105,0,180,39856.4423611111,2009-02-12,10:37:00
39.96951,116.301082,0,200,39856.4423958333,2009-02-12,10:37:03
39.969501,116.301075,0,214,39856.4424537037,2009-02-12,10:37:08
39.9695,116.301084,0,225,39856.4425115741,2009-02-12,10:37:13
39.969491,116.301075,0,242,39856.4425578704,2009-02-12,10:37:17
39.969502,116.301134,0,241,39856.4426041667,2009-02-12,10:37:21
39.96953,116.301184,0,247,39856.442662037,2009-02-12,10:37:26
39.969548,116.301215,0,248,39856.4427199074,2009-02-12,10:37:31
39.969561,116.301266,0,247,39856.4427777778,2009-02-12,10:37:36
39.969582,116.301306,0,249,39856.4428356481,2009-02-12,10:37:41
39.969593,116.301354,0,251,39856.4428935185,2009-02-12,10:37:46
39.969622,116.301387,0,252,39856.4429513889,2009-02-12,10:37:51
39.969647,116.301426,0,254,39856.4430092593,2009-02-12,10:37:56
39.969671,116.301444,0,257,39856.4430671296,2009-02-12,10:38:01
39.969707,116.301455,0,260,39856.443125,2009-02-12,10:38:06
39.969744,116.301479,0,263,39856.4431828704,2009-02-12,10:38:11
39.969793,116.30149,0,265,39856.4432291667,2009-02-12,10:38:15
39.96984,116.30152,0,268,39856.443275463,2009-02-12,10:38:19
39.969889,116.301534,0,271,39856.4433217593,2009-02-12,10:38:23
39.969932,116.301555,0,272,39856.4433564815,2009-02-12,10:38:26
39.969957,116.301582,0,276,39856.4434143519,2009-02-12,10:38:31
39.969963,116.301634,0,272,39856.4434722222,2009-02-12,10:38:36
39.969978,116.301721,0,247,39856.4435069444,2009-02-12,10:38:39
39.970003,116.301814,0,211,39856.4435300926,2009-02-12,10:38:41
39.970014,116.301858,0,193,39856.4435416667,2009-02-12,10:38:42
39.97004,116.301906,0,179,39856.4435763889,2009-02-12,10:38:45
39.970072,116.301939,0,182,39856.4436342593,2009-02-12,10:38:50
39.970091,116.301961,0,185,39856.4436921296,2009-02-12,10:38:55
39.970121,116.302011,0,185,39856.44375,2009-02-12,10:39:00
39.97016,116.302065,0,193,39856.4438078704,2009-02-12,10:39:05
39.97019,116.302107,0,196,39856.4438425926,2009-02-12,10:39:08
39.970211,116.30216,0,208,39856.4438888889,2009-02-12,10:39:12
39.970217,116.302223,0,220,39856.4439236111,2009-02-12,10:39:15
39.970267,116.302251,0,229,39856.4439814815,2009-02-12,10:39:20
39.970304,116.302277,0,239,39856.4440393519,2009-02-12,10:39:25
39.970319,116.30227,0,253,39856.4440972222,2009-02-12,10:39:30
39.970319,116.30227,0,253,39856.4441319444,2009-02-12,10:39:33
39.970316,116.302267,0,262,39856.4441550926,2009-02-12,10:39:35
39.970323,116.302247,0,265,39856.444212963,2009-02-12,10:39:40
39.97031,116.302213,0,268,39856.4442708333,2009-02-12,10:39:45
39.970291,116.302208,0,270,39856.4443287037,2009-02-12,10:39:50
39.970247,116.302251,0,271,39856.444375,2009-02-12,10:39:54
39.970134,116.302338,0,264,39856.4444212963,2009-02-12,10:39:58
39.97008,116.302355,0,261,39856.4444328704,2009-02-12,10:39:59
39.970041,116.302398,0,259,39856.4444675926,2009-02-12,10:40:02
39.970084,116.302417,0,260,39856.4445138889,2009-02-12,10:40:06
39.970114,116.302461,0,261,39856.4445486111,2009-02-12,10:40:09
39.970179,116.302556,0,264,39856.4445601852,2009-02-12,10:40:10
39.97022,116.302585,0,263,39856.4446180556,2009-02-12,10:40:15
39.970268,116.302583,0,264,39856.4446643519,2009-02-12,10:40:19
39.970307,116.302625,0,267,39856.4447106481,2009-02-12,10:40:23
39.970328,116.302686,0,265,39856.4447337963,2009-02-12,10:40:25
39.97037,116.302712,0,269,39856.4447800926,2009-02-12,10:40:29
39.970421,116.302737,0,264,39856.4448263889,2009-02-12,10:40:33
39.970489,116.302687,0,253,39856.444837963,2009-02-12,10:40:34
39.970538,116.302687,0,249,39856.4448726852,2009-02-12,10:40:37
39.970588,116.302745,0,238,39856.4448958333,2009-02-12,10:40:39
39.97064,116.302798,0,224,39856.4449189815,2009-02-12,10:40:41
39.970685,116.302832,0,217,39856.4449537037,2009-02-12,10:40:44
39.970722,116.302874,0,214,39856.4450115741,2009-02-12,10:40:49
39.970742,116.302877,0,216,39856.4450694444,2009-02-12,10:40:54
39.970742,116.302877,0,216,39856.4451041667,2009-02-12,10:40:57
39.970748,116.302875,0,216,39856.4451273148,2009-02-12,10:40:59
39.970747,116.302864,0,216,39856.4451851852,2009-02-12,10:41:04
39.970745,116.302807,0,217,39856.4452430556,2009-02-12,10:41:09
39.970767,116.302836,0,214,39856.4453009259,2009-02-12,10:41:14
39.97078,116.302875,0,218,39856.4453587963,2009-02-12,10:41:19
39.970786,116.302927,0,220,39856.4454166667,2009-02-12,10:41:24
39.970797,116.302993,0,224,39856.445462963,2009-02-12,10:41:28
39.970831,116.303067,0,223,39856.4454861111,2009-02-12,10:41:30
39.970837,116.303125,0,228,39856.4455324074,2009-02-12,10:41:34
39.970869,116.30318,0,229,39856.4455671296,2009-02-12,10:41:37
39.970942,116.303303,0,242,39856.4455787037,2009-02-12,10:41:38
39.970981,116.303383,0,245,39856.4456018518,2009-02-12,10:41:40
39.971047,116.303411,0,248,39856.445625,2009-02-12,10:41:42
39.971101,116.303411,0,248,39856.4456481481,2009-02-12,10:41:44
39.97113,116.303431,0,254,39856.4457060185,2009-02-12,10:41:49
39.97117,116.303418,0,259,39856.4457638889,2009-02-12,10:41:54
39.971188,116.303415,0,263,39856.4458217593,2009-02-12,10:41:59
39.971239,116.303387,0,268,39856.4458680556,2009-02-12,10:42:03
39.971277,116.303373,0,276,39856.4459259259,2009-02-12,10:42:08
39.971237,116.303392,0,282,39856.4459722222,2009-02-12,10:42:12
39.971197,116.303432,0,284,39856.4459953704,2009-02-12,10:42:14
39.971186,116.30349,0,291,39856.4460416667,2009-02-12,10:42:18
39.971189,116.30357,0,298,39856.4460648148,2009-02-12,10:42:20
39.971173,116.303623,0,310,39856.4461111111,2009-02-12,10:42:24
39.971178,116.303682,0,313,39856.4461458333,2009-02-12,10:42:27
39.971205,116.303734,0,315,39856.4461805556,2009-02-12,10:42:30
39.971238,116.303791,0,317,39856.4462152778,2009-02-12,10:42:33
39.971276,116.303847,0,318,39856.44625,2009-02-12,10:42:36
39.971317,116.303897,0,320,39856.4462962963,2009-02-12,10:42:40
39.971347,116.303952,0,323,39856.4463425926,2009-02-12,10:42:44
39.971367,116.30401,0,330,39856.4463888889,2009-02-12,10:42:48
39.971393,116.30407,0,329,39856.4464236111,2009-02-12,10:42:51
39.971424,116.304123,0,326,39856.4464583333,2009-02-12,10:42:54
39.971459,116.304161,0,332,39856.4465162037,2009-02-12,10:42:59
39.971472,116.304189,0,339,39856.4465740741,2009-02-12,10:43:04
39.971428,116.304211,0,343,39856.4466203704,2009-02-12,10:43:08
39.971377,116.304218,0,344,39856.4466435185,2009-02-12,10:43:10
39.971372,116.304231,0,346,39856.4467013889,2009-02-12,10:43:15
39.97137,116.304242,0,347,39856.4467592593,2009-02-12,10:43:20
39.971367,116.304299,0,347,39856.4468171296,2009-02-12,10:43:25
39.971379,116.304331,0,347,39856.446875,2009-02-12,10:43:30
39.971361,116.304372,0,347,39856.4469328704,2009-02-12,10:43:35
39.97135,116.304373,0,347,39856.4469907407,2009-02-12,10:43:40
39.971305,116.304398,0,347,39856.4470486111,2009-02-12,10:43:45
39.971271,116.304405,0,347,39856.4471064815,2009-02-12,10:43:50
