# Supplementary material for: Research on differential privacy protection method based on user tendency
Source: PLoS One. 2023 Oct 26;18(10):e0288823. doi: 10.1371/journal.pone.0288823 (PMC10602288; doi:10.1371/journal.pone.0288823)
Supplement: S2 Data — (ZIP) [file pone.0288823.s002.zip › Data 5-2/022/Trajectory/20090213023557.plt]

Geolife trajectory
WGS 84
Altitude is in Feet
Reserved 3
0,2,255,My Track,0,0,2,8421376
0
39.969661,116.300541,0,492,39857.1082986111,2009-02-13,02:35:57
39.969461,116.300537,0,492,39857.1083217593,2009-02-13,02:35:59
39.969698,116.300605,0,495,39857.1102893518,2009-02-13,02:38:49
39.969782,116.300592,0,487,39857.1103356481,2009-02-13,02:38:53
39.969868,116.300662,0,463,39857.1103587963,2009-02-13,02:38:55
39.96992,116.3007,0,446,39857.1103703704,2009-02-13,02:38:56
39.969934,116.300641,0,436,39857.1103935185,2009-02-13,02:38:58
39.969959,116.300685,0,426,39857.1104050926,2009-02-13,02:38:59
39.969979,116.300716,0,413,39857.1104166667,2009-02-13,02:39:00
39.969995,116.30075,0,400,39857.1104282407,2009-02-13,02:39:01
39.970013,116.300771,0,380,39857.1104513889,2009-02-13,02:39:03
39.970035,116.300801,0,361,39857.110474537,2009-02-13,02:39:05
39.97006,116.300814,0,342,39857.1105092593,2009-02-13,02:39:08
39.970087,116.300821,0,323,39857.1105439815,2009-02-13,02:39:11
39.970107,116.300842,0,305,39857.1105787037,2009-02-13,02:39:14
39.970119,116.300851,0,293,39857.1106365741,2009-02-13,02:39:19
39.970133,116.300855,0,281,39857.1106944444,2009-02-13,02:39:24
39.970142,116.300859,0,275,39857.1107523148,2009-02-13,02:39:29
39.97018,116.300796,0,275,39857.1108101852,2009-02-13,02:39:34
39.970181,116.300795,0,275,39857.1108680556,2009-02-13,02:39:39
39.970181,116.300794,0,275,39857.1109259259,2009-02-13,02:39:44
39.970182,116.300794,0,275,39857.1109837963,2009-02-13,02:39:49
39.970182,116.300794,0,275,39857.1110416667,2009-02-13,02:39:54
39.970181,116.300793,0,275,39857.111099537,2009-02-13,02:39:59
39.970181,116.300792,0,275,39857.1111574074,2009-02-13,02:40:04
39.970182,116.300793,0,275,39857.1112152778,2009-02-13,02:40:09
39.970184,116.300797,0,275,39857.1112731481,2009-02-13,02:40:14
39.970188,116.300798,0,276,39857.1113310185,2009-02-13,02:40:19
39.970191,116.300799,0,276,39857.1113888889,2009-02-13,02:40:24
39.970191,116.3008,0,277,39857.1114467593,2009-02-13,02:40:29
39.970191,116.300799,0,277,39857.1115046296,2009-02-13,02:40:34
39.970191,116.300798,0,278,39857.1115625,2009-02-13,02:40:39
39.97019,116.300797,0,278,39857.1116203704,2009-02-13,02:40:44
39.97019,116.300796,0,278,39857.1116782407,2009-02-13,02:40:49
39.97019,116.300794,0,278,39857.1117361111,2009-02-13,02:40:54
39.970189,116.300791,0,278,39857.1117939815,2009-02-13,02:40:59
39.970189,116.30079,0,278,39857.1118518518,2009-02-13,02:41:04
39.970189,116.300791,0,278,39857.1119097222,2009-02-13,02:41:09
39.97019,116.300792,0,278,39857.1119675926,2009-02-13,02:41:14
39.970191,116.300792,0,278,39857.112025463,2009-02-13,02:41:19
39.970191,116.300792,0,278,39857.1120833333,2009-02-13,02:41:24
39.970191,116.300792,0,278,39857.1121412037,2009-02-13,02:41:29
39.970192,116.300792,0,278,39857.1121990741,2009-02-13,02:41:34
39.970192,116.300791,0,278,39857.1122569444,2009-02-13,02:41:39
39.970192,116.300789,0,278,39857.1123148148,2009-02-13,02:41:44
39.970191,116.300789,0,278,39857.1123726852,2009-02-13,02:41:49
39.97019,116.300788,0,278,39857.1124305556,2009-02-13,02:41:54
39.970188,116.300788,0,278,39857.1124884259,2009-02-13,02:41:59
39.970188,116.300789,0,278,39857.1125462963,2009-02-13,02:42:04
39.970188,116.300789,0,278,39857.1126041667,2009-02-13,02:42:09
39.970187,116.300789,0,278,39857.112662037,2009-02-13,02:42:14
39.970187,116.300787,0,278,39857.1127199074,2009-02-13,02:42:19
39.970187,116.300787,0,278,39857.1127777778,2009-02-13,02:42:24
39.970187,116.300787,0,278,39857.1128356481,2009-02-13,02:42:29
39.970187,116.300786,0,278,39857.1128935185,2009-02-13,02:42:34
39.970187,116.300786,0,278,39857.1129513889,2009-02-13,02:42:39
39.970187,116.300785,0,278,39857.1130092593,2009-02-13,02:42:44
39.970186,116.300784,0,278,39857.1130671296,2009-02-13,02:42:49
39.970186,116.300784,0,278,39857.113125,2009-02-13,02:42:54
39.970185,116.300783,0,278,39857.1131828704,2009-02-13,02:42:59
39.970185,116.300783,0,278,39857.1132175926,2009-02-13,02:43:02
39.970184,116.300783,0,278,39857.1132407407,2009-02-13,02:43:04
39.970172,116.300799,0,278,39857.1132986111,2009-02-13,02:43:09
39.970115,116.300913,0,278,39857.1133217593,2009-02-13,02:43:11
39.970102,116.300973,0,278,39857.1133449074,2009-02-13,02:43:13
39.970068,116.301049,0,279,39857.1134027778,2009-02-13,02:43:18
39.970018,116.30101,0,280,39857.1134490741,2009-02-13,02:43:22
39.969998,116.300998,0,280,39857.1135069444,2009-02-13,02:43:27
39.969997,116.301,0,280,39857.1135648148,2009-02-13,02:43:32
39.969993,116.301003,0,280,39857.1136226852,2009-02-13,02:43:37
39.969991,116.301007,0,280,39857.1136805556,2009-02-13,02:43:42
39.969993,116.301004,0,280,39857.1137384259,2009-02-13,02:43:47
39.969991,116.301006,0,280,39857.1137962963,2009-02-13,02:43:52
39.96999,116.301008,0,280,39857.1138541667,2009-02-13,02:43:57
39.96999,116.301008,0,280,39857.1138888889,2009-02-13,02:44:00
39.96999,116.30101,0,280,39857.113912037,2009-02-13,02:44:02
39.96999,116.301001,0,280,39857.1139699074,2009-02-13,02:44:07
39.969985,116.301002,0,280,39857.1140277778,2009-02-13,02:44:12
39.969979,116.301003,0,280,39857.1140856481,2009-02-13,02:44:17
39.969978,116.301002,0,280,39857.1141435185,2009-02-13,02:44:22
39.969978,116.301002,0,280,39857.1141782407,2009-02-13,02:44:25
39.969977,116.301002,0,280,39857.1142013889,2009-02-13,02:44:27
39.969907,116.301006,0,282,39857.1142476852,2009-02-13,02:44:31
39.969856,116.301014,0,282,39857.1142592593,2009-02-13,02:44:32
39.969803,116.30101,0,283,39857.1142708333,2009-02-13,02:44:33
39.969754,116.301004,0,284,39857.1142824074,2009-02-13,02:44:34
39.969686,116.300995,0,284,39857.1142939815,2009-02-13,02:44:35
39.969623,116.300995,0,283,39857.1143055556,2009-02-13,02:44:36
39.969556,116.300994,0,283,39857.1143171296,2009-02-13,02:44:37
39.96948,116.300987,0,283,39857.1143287037,2009-02-13,02:44:38
39.969396,116.300968,0,283,39857.1143402778,2009-02-13,02:44:39
39.969319,116.300946,0,283,39857.1143518519,2009-02-13,02:44:40
39.969224,116.300917,0,283,39857.1143634259,2009-02-13,02:44:41
39.969127,116.300882,0,284,39857.114375,2009-02-13,02:44:42
39.969039,116.300849,0,285,39857.1143865741,2009-02-13,02:44:43
39.96893,116.300834,0,282,39857.1143981481,2009-02-13,02:44:44
39.968803,116.300827,0,279,39857.1144097222,2009-02-13,02:44:45
39.968742,116.300832,0,279,39857.1144212963,2009-02-13,02:44:46
39.968685,116.300842,0,279,39857.1144328704,2009-02-13,02:44:47
39.968619,116.300819,0,278,39857.1144444444,2009-02-13,02:44:48
39.968506,116.300816,0,276,39857.1144560185,2009-02-13,02:44:49
39.968435,116.300842,0,276,39857.1144675926,2009-02-13,02:44:50
39.968357,116.300833,0,277,39857.1144791667,2009-02-13,02:44:51
39.968248,116.300784,0,276,39857.1144907407,2009-02-13,02:44:52
39.968159,116.300799,0,276,39857.1145023148,2009-02-13,02:44:53
39.968066,116.300814,0,275,39857.1145138889,2009-02-13,02:44:54
39.967913,116.300826,0,273,39857.114525463,2009-02-13,02:44:55
39.967817,116.300837,0,272,39857.114537037,2009-02-13,02:44:56
39.967723,116.300846,0,272,39857.1145486111,2009-02-13,02:44:57
39.967631,116.300853,0,272,39857.1145601852,2009-02-13,02:44:58
39.967445,116.300843,0,267,39857.1145717593,2009-02-13,02:44:59
39.967308,116.30084,0,264,39857.1145833333,2009-02-13,02:45:00
39.967173,116.30076,0,262,39857.1145949074,2009-02-13,02:45:01
39.967089,116.300795,0,260,39857.1146064815,2009-02-13,02:45:02
39.967009,116.300846,0,257,39857.1146180556,2009-02-13,02:45:03
39.966925,116.300893,0,254,39857.1146296296,2009-02-13,02:45:04
39.96684,116.300905,0,252,39857.1146412037,2009-02-13,02:45:05
39.966764,116.300919,0,250,39857.1146527778,2009-02-13,02:45:06
39.966685,116.300937,0,248,39857.1146643519,2009-02-13,02:45:07
39.966604,116.300946,0,247,39857.1146759259,2009-02-13,02:45:08
39.966534,116.300959,0,244,39857.1146875,2009-02-13,02:45:09
39.96647,116.30096,0,242,39857.1146990741,2009-02-13,02:45:10
39.966401,116.300964,0,239,39857.1147106481,2009-02-13,02:45:11
39.966333,116.300966,0,236,39857.1147222222,2009-02-13,02:45:12
39.966268,116.300974,0,234,39857.1147337963,2009-02-13,02:45:13
39.96621,116.300975,0,232,39857.1147453704,2009-02-13,02:45:14
39.96616,116.300977,0,230,39857.1147569444,2009-02-13,02:45:15
39.966114,116.30098,0,228,39857.1147685185,2009-02-13,02:45:16
39.966047,116.30097,0,225,39857.1147916667,2009-02-13,02:45:18
39.966005,116.300929,0,220,39857.1148148148,2009-02-13,02:45:20
39.965967,116.300901,0,214,39857.114837963,2009-02-13,02:45:22
39.965918,116.300921,0,206,39857.1148726852,2009-02-13,02:45:25
39.965895,116.300926,0,202,39857.1149305556,2009-02-13,02:45:30
39.965905,116.300917,0,198,39857.1149884259,2009-02-13,02:45:35
39.965917,116.300878,0,194,39857.1150462963,2009-02-13,02:45:40
39.965935,116.300834,0,189,39857.1151041667,2009-02-13,02:45:45
39.96595,116.300795,0,184,39857.115162037,2009-02-13,02:45:50
39.965938,116.30079,0,181,39857.1152199074,2009-02-13,02:45:55
39.965912,116.300782,0,177,39857.1152777778,2009-02-13,02:46:00
39.965888,116.300835,0,177,39857.1152893519,2009-02-13,02:46:01
39.965858,116.300887,0,177,39857.1153009259,2009-02-13,02:46:02
39.965813,116.30091,0,177,39857.1153125,2009-02-13,02:46:03
39.965757,116.30094,0,178,39857.1153240741,2009-02-13,02:46:04
39.965697,116.300977,0,179,39857.1153356481,2009-02-13,02:46:05
39.965639,116.300997,0,178,39857.1153472222,2009-02-13,02:46:06
39.965569,116.301025,0,179,39857.1153587963,2009-02-13,02:46:07
39.965501,116.30105,0,178,39857.1153703704,2009-02-13,02:46:08
39.96544,116.301062,0,178,39857.1153819444,2009-02-13,02:46:09
39.965378,116.301071,0,177,39857.1153935185,2009-02-13,02:46:10
39.965311,116.301082,0,176,39857.1154050926,2009-02-13,02:46:11
39.965237,116.301118,0,174,39857.1154166667,2009-02-13,02:46:12
39.965171,116.30116,0,172,39857.1154282407,2009-02-13,02:46:13
39.965115,116.301182,0,170,39857.1154398148,2009-02-13,02:46:14
39.965046,116.301201,0,169,39857.115462963,2009-02-13,02:46:16
39.965002,116.301214,0,170,39857.1155208333,2009-02-13,02:46:21
39.965002,116.301214,0,170,39857.1155555556,2009-02-13,02:46:24
39.965006,116.301215,0,171,39857.1155787037,2009-02-13,02:46:26
39.964993,116.301216,0,171,39857.1156365741,2009-02-13,02:46:31
39.96494,116.301224,0,171,39857.1156712963,2009-02-13,02:46:34
39.964871,116.301278,0,174,39857.1156944444,2009-02-13,02:46:36
39.964821,116.301275,0,175,39857.1157060185,2009-02-13,02:46:37
39.964766,116.301289,0,176,39857.1157175926,2009-02-13,02:46:38
39.964704,116.301314,0,176,39857.1157291667,2009-02-13,02:46:39
39.96464,116.30134,0,176,39857.1157407407,2009-02-13,02:46:40
39.964575,116.301363,0,175,39857.1157523148,2009-02-13,02:46:41
39.964511,116.301383,0,176,39857.1157638889,2009-02-13,02:46:42
39.964441,116.301405,0,176,39857.115775463,2009-02-13,02:46:43
39.964379,116.301436,0,176,39857.115787037,2009-02-13,02:46:44
39.964305,116.301473,0,177,39857.1157986111,2009-02-13,02:46:45
39.964235,116.30152,0,177,39857.1158101852,2009-02-13,02:46:46
39.96412,116.301578,0,179,39857.1158217593,2009-02-13,02:46:47
39.963991,116.301632,0,181,39857.1158333333,2009-02-13,02:46:48
39.963883,116.301662,0,182,39857.1158449074,2009-02-13,02:46:49
39.963758,116.301658,0,185,39857.1158564815,2009-02-13,02:46:50
39.963669,116.301648,0,184,39857.1158680556,2009-02-13,02:46:51
39.963571,116.301651,0,183,39857.1158796296,2009-02-13,02:46:52
39.963473,116.301654,0,183,39857.1158912037,2009-02-13,02:46:53
39.963374,116.301661,0,182,39857.1159027778,2009-02-13,02:46:54
39.963275,116.30167,0,182,39857.1159143519,2009-02-13,02:46:55
39.96315,116.301648,0,182,39857.1159259259,2009-02-13,02:46:56
39.96306,116.301663,0,181,39857.1159375,2009-02-13,02:46:57
39.962965,116.301677,0,181,39857.1159490741,2009-02-13,02:46:58
39.962875,116.301695,0,181,39857.1159606481,2009-02-13,02:46:59
39.962786,116.301715,0,182,39857.1159722222,2009-02-13,02:47:00
39.962701,116.301735,0,182,39857.1159837963,2009-02-13,02:47:01
39.962618,116.301747,0,183,39857.1159953704,2009-02-13,02:47:02
39.962528,116.30176,0,184,39857.1160069444,2009-02-13,02:47:03
39.962435,116.301776,0,186,39857.1160185185,2009-02-13,02:47:04
39.962346,116.301779,0,187,39857.1160300926,2009-02-13,02:47:05
39.962259,116.301771,0,188,39857.1160416667,2009-02-13,02:47:06
39.962183,116.301755,0,188,39857.1160532407,2009-02-13,02:47:07
39.962094,116.301736,0,189,39857.1160648148,2009-02-13,02:47:08
39.962016,116.301728,0,190,39857.1160763889,2009-02-13,02:47:09
39.961919,116.301712,0,194,39857.116087963,2009-02-13,02:47:10
39.961842,116.30169,0,196,39857.116099537,2009-02-13,02:47:11
39.961798,116.301674,0,196,39857.1161111111,2009-02-13,02:47:12
39.961742,116.301652,0,194,39857.1161342593,2009-02-13,02:47:14
39.96169,116.301638,0,192,39857.1161574074,2009-02-13,02:47:16
39.961639,116.301608,0,187,39857.1161805556,2009-02-13,02:47:18
39.961604,116.301573,0,182,39857.1162384259,2009-02-13,02:47:23
39.961606,116.301579,0,181,39857.1162962963,2009-02-13,02:47:28
39.961606,116.301579,0,181,39857.1163310185,2009-02-13,02:47:31
39.961603,116.301579,0,180,39857.1163541667,2009-02-13,02:47:33
39.961594,116.301579,0,180,39857.116412037,2009-02-13,02:47:38
39.961586,116.301579,0,180,39857.1164699074,2009-02-13,02:47:43
39.961592,116.301577,0,180,39857.1165277778,2009-02-13,02:47:48
39.961597,116.301577,0,181,39857.1165856481,2009-02-13,02:47:53
39.961593,116.301577,0,181,39857.1166435185,2009-02-13,02:47:58
39.961596,116.301578,0,181,39857.1167013889,2009-02-13,02:48:03
39.961592,116.301578,0,181,39857.1167592593,2009-02-13,02:48:08
39.961592,116.301578,0,181,39857.1167939815,2009-02-13,02:48:11
39.961596,116.30158,0,180,39857.1168171296,2009-02-13,02:48:13
39.96161,116.301581,0,179,39857.116875,2009-02-13,02:48:18
39.9616,116.301584,0,179,39857.1169328704,2009-02-13,02:48:23
39.961547,116.301577,0,177,39857.1169791667,2009-02-13,02:48:27
39.961502,116.301571,0,178,39857.1169907407,2009-02-13,02:48:28
39.96142,116.301573,0,176,39857.1170138889,2009-02-13,02:48:30
39.961331,116.301597,0,178,39857.117037037,2009-02-13,02:48:32
39.961235,116.301586,0,176,39857.1170486111,2009-02-13,02:48:33
39.961162,116.301593,0,175,39857.1170601852,2009-02-13,02:48:34
39.961074,116.301548,0,178,39857.1170717593,2009-02-13,02:48:35
39.960978,116.301505,0,180,39857.1170833333,2009-02-13,02:48:36
39.960904,116.301508,0,180,39857.1170949074,2009-02-13,02:48:37
39.960821,116.301517,0,179,39857.1171064815,2009-02-13,02:48:38
39.960741,116.301562,0,179,39857.1171180556,2009-02-13,02:48:39
39.960663,116.301611,0,181,39857.1171296296,2009-02-13,02:48:40
39.960586,116.301619,0,181,39857.1171412037,2009-02-13,02:48:41
39.960507,116.301605,0,181,39857.1171527778,2009-02-13,02:48:42
39.960436,116.301613,0,182,39857.1171643519,2009-02-13,02:48:43
39.960358,116.301611,0,183,39857.1171759259,2009-02-13,02:48:44
39.960283,116.301622,0,184,39857.1171875,2009-02-13,02:48:45
39.96021,116.301633,0,185,39857.1171990741,2009-02-13,02:48:46
39.96013,116.301633,0,186,39857.1172106481,2009-02-13,02:48:47
39.960043,116.301634,0,187,39857.1172222222,2009-02-13,02:48:48
39.959961,116.301641,0,189,39857.1172337963,2009-02-13,02:48:49
39.959883,116.301646,0,190,39857.1172453704,2009-02-13,02:48:50
39.959804,116.30166,0,191,39857.1172569444,2009-02-13,02:48:51
39.95972,116.301668,0,193,39857.1172685185,2009-02-13,02:48:52
39.959634,116.301678,0,194,39857.1172800926,2009-02-13,02:48:53
39.959553,116.301699,0,194,39857.1172916667,2009-02-13,02:48:54
39.959455,116.301719,0,194,39857.1173032407,2009-02-13,02:48:55
39.959358,116.301734,0,192,39857.1173148148,2009-02-13,02:48:56
39.959266,116.301748,0,189,39857.1173263889,2009-02-13,02:48:57
39.959203,116.30174,0,187,39857.117337963,2009-02-13,02:48:58
39.959139,116.301745,0,189,39857.117349537,2009-02-13,02:48:59
39.959088,116.301749,0,189,39857.1173611111,2009-02-13,02:49:00
39.959044,116.301802,0,190,39857.1173842593,2009-02-13,02:49:02
39.959043,116.301861,0,194,39857.1174305556,2009-02-13,02:49:06
39.959072,116.301881,0,195,39857.1174884259,2009-02-13,02:49:11
39.959114,116.301913,0,195,39857.1175347222,2009-02-13,02:49:15
39.959048,116.30189,0,194,39857.1175810185,2009-02-13,02:49:19
39.958999,116.301886,0,194,39857.1175925926,2009-02-13,02:49:20
39.95891,116.3019,0,194,39857.1176157407,2009-02-13,02:49:22
39.958851,116.301901,0,193,39857.1176273148,2009-02-13,02:49:23
39.95879,116.301893,0,193,39857.1176388889,2009-02-13,02:49:24
39.958696,116.301894,0,194,39857.117662037,2009-02-13,02:49:26
39.95864,116.301881,0,194,39857.1176736111,2009-02-13,02:49:27
39.958578,116.301864,0,195,39857.1176851852,2009-02-13,02:49:28
39.958523,116.301862,0,194,39857.1176967593,2009-02-13,02:49:29
39.958447,116.30186,0,194,39857.1177199074,2009-02-13,02:49:31
39.958359,116.301854,0,193,39857.1177430556,2009-02-13,02:49:33
39.958273,116.301853,0,192,39857.1177662037,2009-02-13,02:49:35
39.958202,116.301888,0,195,39857.1177893518,2009-02-13,02:49:37
39.958145,116.301946,0,201,39857.1178125,2009-02-13,02:49:39
39.958053,116.301961,0,204,39857.1178356481,2009-02-13,02:49:41
39.957992,116.301967,0,211,39857.1178587963,2009-02-13,02:49:43
39.957936,116.301979,0,217,39857.1178819444,2009-02-13,02:49:45
39.957916,116.30202,0,226,39857.1179166667,2009-02-13,02:49:48
39.957907,116.302089,0,236,39857.1179398148,2009-02-13,02:49:50
39.957851,116.3021,0,237,39857.1179513889,2009-02-13,02:49:51
39.957801,116.302116,0,241,39857.117962963,2009-02-13,02:49:52
39.957707,116.302132,0,241,39857.117974537,2009-02-13,02:49:53
39.957492,116.302163,0,238,39857.1179861111,2009-02-13,02:49:54
39.95737,116.302173,0,240,39857.1179976852,2009-02-13,02:49:55
39.957232,116.302185,0,238,39857.1180092593,2009-02-13,02:49:56
39.957154,116.302197,0,237,39857.1180208333,2009-02-13,02:49:57
39.957083,116.302215,0,237,39857.1180324074,2009-02-13,02:49:58
39.957013,116.302246,0,238,39857.1180439815,2009-02-13,02:49:59
39.956937,116.302281,0,240,39857.1180555556,2009-02-13,02:50:00
39.956868,116.302318,0,243,39857.1180671296,2009-02-13,02:50:01
39.956784,116.302352,0,244,39857.1180787037,2009-02-13,02:50:02
39.956703,116.302384,0,246,39857.1180902778,2009-02-13,02:50:03
39.956621,116.302405,0,246,39857.1181018518,2009-02-13,02:50:04
39.956547,116.302435,0,248,39857.1181134259,2009-02-13,02:50:05
39.956468,116.302462,0,248,39857.118125,2009-02-13,02:50:06
39.956396,116.30248,0,250,39857.1181365741,2009-02-13,02:50:07
39.956331,116.302496,0,251,39857.1181481481,2009-02-13,02:50:08
39.95627,116.302521,0,251,39857.1181597222,2009-02-13,02:50:09
39.956217,116.302534,0,253,39857.1181712963,2009-02-13,02:50:10
39.956134,116.302558,0,254,39857.1181944444,2009-02-13,02:50:12
39.956061,116.302586,0,257,39857.1182175926,2009-02-13,02:50:14
39.955996,116.3026,0,256,39857.1182407407,2009-02-13,02:50:16
39.955966,116.302574,0,261,39857.1182986111,2009-02-13,02:50:21
39.95594,116.302601,0,263,39857.1183564815,2009-02-13,02:50:26
39.955929,116.302604,0,265,39857.1184143518,2009-02-13,02:50:31
39.955929,116.302604,0,265,39857.1184490741,2009-02-13,02:50:34
39.955925,116.302601,0,265,39857.1184722222,2009-02-13,02:50:36
39.955901,116.302599,0,266,39857.1185300926,2009-02-13,02:50:41
39.955882,116.302591,0,266,39857.118587963,2009-02-13,02:50:46
39.95588,116.30258,0,266,39857.1186458333,2009-02-13,02:50:51
39.955799,116.302607,0,268,39857.1186805556,2009-02-13,02:50:54
39.955706,116.302633,0,271,39857.1187037037,2009-02-13,02:50:56
39.955643,116.302626,0,273,39857.1187152778,2009-02-13,02:50:57
39.955587,116.30264,0,270,39857.1187268518,2009-02-13,02:50:58
39.955531,116.302642,0,268,39857.1187384259,2009-02-13,02:50:59
39.955482,116.30264,0,265,39857.11875,2009-02-13,02:51:00
39.955435,116.302639,0,261,39857.1187615741,2009-02-13,02:51:01
39.955372,116.302626,0,258,39857.1187731481,2009-02-13,02:51:02
39.95531,116.30263,0,254,39857.1187847222,2009-02-13,02:51:03
39.955241,116.302629,0,253,39857.1187962963,2009-02-13,02:51:04
39.955186,116.302624,0,241,39857.1188078704,2009-02-13,02:51:05
39.955129,116.302634,0,238,39857.1188194444,2009-02-13,02:51:06
39.955068,116.302654,0,236,39857.1188310185,2009-02-13,02:51:07
39.955,116.302672,0,236,39857.1188425926,2009-02-13,02:51:08
39.954927,116.302695,0,239,39857.1188541667,2009-02-13,02:51:09
39.954855,116.302711,0,240,39857.1188657407,2009-02-13,02:51:10
39.954789,116.302721,0,241,39857.1188773148,2009-02-13,02:51:11
39.954711,116.302728,0,241,39857.1188888889,2009-02-13,02:51:12
39.954643,116.302737,0,242,39857.118900463,2009-02-13,02:51:13
39.954567,116.302744,0,243,39857.118912037,2009-02-13,02:51:14
39.95449,116.302752,0,250,39857.1189236111,2009-02-13,02:51:15
39.954415,116.302761,0,251,39857.1189351852,2009-02-13,02:51:16
39.954336,116.302767,0,251,39857.1189467593,2009-02-13,02:51:17
39.954263,116.302779,0,252,39857.1189583333,2009-02-13,02:51:18
39.954182,116.302788,0,251,39857.1189699074,2009-02-13,02:51:19
39.954102,116.302789,0,249,39857.1189814815,2009-02-13,02:51:20
39.954028,116.302793,0,248,39857.1189930556,2009-02-13,02:51:21
39.953955,116.302795,0,248,39857.1190046296,2009-02-13,02:51:22
39.95388,116.302802,0,249,39857.1190162037,2009-02-13,02:51:23
39.953813,116.302804,0,248,39857.1190277778,2009-02-13,02:51:24
39.953747,116.302794,0,239,39857.1190393518,2009-02-13,02:51:25
39.953701,116.302795,0,235,39857.1190509259,2009-02-13,02:51:26
39.953654,116.30279,0,231,39857.1190625,2009-02-13,02:51:27
39.953589,116.302825,0,215,39857.1190856481,2009-02-13,02:51:29
39.953554,116.302845,0,202,39857.1191087963,2009-02-13,02:51:31
39.953554,116.302876,0,184,39857.1191666667,2009-02-13,02:51:36
39.953541,116.302876,0,179,39857.119224537,2009-02-13,02:51:41
39.953533,116.302876,0,177,39857.1192824074,2009-02-13,02:51:46
39.953533,116.302876,0,177,39857.1193171296,2009-02-13,02:51:49
39.953532,116.302877,0,176,39857.1193402778,2009-02-13,02:51:51
39.953469,116.302898,0,175,39857.1193981481,2009-02-13,02:51:56
39.953409,116.302911,0,175,39857.1194212963,2009-02-13,02:51:58
39.953364,116.302916,0,173,39857.1194444444,2009-02-13,02:52:00
39.953309,116.302918,0,172,39857.1194675926,2009-02-13,02:52:02
39.953253,116.302912,0,170,39857.1194907407,2009-02-13,02:52:04
39.953219,116.302909,0,171,39857.1195486111,2009-02-13,02:52:09
39.953215,116.302903,0,174,39857.1196064815,2009-02-13,02:52:14
39.953215,116.302903,0,174,39857.1196412037,2009-02-13,02:52:17
39.953221,116.302904,0,175,39857.1196643518,2009-02-13,02:52:19
39.953139,116.302926,0,180,39857.1196990741,2009-02-13,02:52:22
39.95305,116.302958,0,178,39857.1197222222,2009-02-13,02:52:24
39.953001,116.302972,0,176,39857.1197337963,2009-02-13,02:52:25
39.952929,116.302973,0,174,39857.1197453704,2009-02-13,02:52:26
39.952872,116.302987,0,173,39857.1197569444,2009-02-13,02:52:27
39.952816,116.303001,0,172,39857.1197685185,2009-02-13,02:52:28
39.952765,116.303017,0,171,39857.1197800926,2009-02-13,02:52:29
39.952716,116.303038,0,168,39857.1197916667,2009-02-13,02:52:30
39.95267,116.303053,0,165,39857.1198032407,2009-02-13,02:52:31
39.952623,116.303059,0,164,39857.1198148148,2009-02-13,02:52:32
39.952559,116.303084,0,167,39857.119837963,2009-02-13,02:52:34
39.952514,116.303129,0,166,39857.1198611111,2009-02-13,02:52:36
39.952459,116.30316,0,168,39857.1198842593,2009-02-13,02:52:38
39.952414,116.303147,0,170,39857.1198958333,2009-02-13,02:52:39
39.952359,116.303121,0,174,39857.1199074074,2009-02-13,02:52:40
39.952303,116.303115,0,174,39857.1199189815,2009-02-13,02:52:41
39.952244,116.303126,0,174,39857.1199305556,2009-02-13,02:52:42
39.952195,116.303163,0,171,39857.1199421296,2009-02-13,02:52:43
39.952136,116.303168,0,172,39857.1199537037,2009-02-13,02:52:44
39.952069,116.303174,0,173,39857.1199652778,2009-02-13,02:52:45
39.951979,116.303166,0,170,39857.1199768518,2009-02-13,02:52:46
39.951901,116.30317,0,171,39857.1199884259,2009-02-13,02:52:47
39.951828,116.303176,0,175,39857.12,2009-02-13,02:52:48
39.951726,116.303186,0,183,39857.1200115741,2009-02-13,02:52:49
39.951634,116.303195,0,185,39857.1200231481,2009-02-13,02:52:50
39.951521,116.303207,0,190,39857.1200347222,2009-02-13,02:52:51
39.951428,116.30323,0,190,39857.1200462963,2009-02-13,02:52:52
39.951337,116.303237,0,191,39857.1200578704,2009-02-13,02:52:53
39.951258,116.303247,0,191,39857.1200694444,2009-02-13,02:52:54
39.951181,116.303257,0,193,39857.1200810185,2009-02-13,02:52:55
39.951092,116.303267,0,192,39857.1200925926,2009-02-13,02:52:56
39.951012,116.303277,0,191,39857.1201041667,2009-02-13,02:52:57
39.95093,116.303277,0,189,39857.1201157407,2009-02-13,02:52:58
39.950852,116.303274,0,185,39857.1201273148,2009-02-13,02:52:59
39.95078,116.303281,0,183,39857.1201388889,2009-02-13,02:53:00
39.950701,116.303275,0,179,39857.120150463,2009-02-13,02:53:01
39.950627,116.30327,0,175,39857.120162037,2009-02-13,02:53:02
39.950562,116.303272,0,173,39857.1201736111,2009-02-13,02:53:03
39.950487,116.303267,0,168,39857.1201851852,2009-02-13,02:53:04
39.950419,116.30326,0,169,39857.1201967593,2009-02-13,02:53:05
39.950341,116.303256,0,166,39857.1202083333,2009-02-13,02:53:06
39.950267,116.303256,0,164,39857.1202199074,2009-02-13,02:53:07
39.950192,116.303255,0,162,39857.1202314815,2009-02-13,02:53:08
39.950115,116.303259,0,161,39857.1202430556,2009-02-13,02:53:09
39.950039,116.303267,0,161,39857.1202546296,2009-02-13,02:53:10
39.949955,116.30327,0,159,39857.1202662037,2009-02-13,02:53:11
39.949874,116.303286,0,160,39857.1202777778,2009-02-13,02:53:12
39.949791,116.303298,0,159,39857.1202893518,2009-02-13,02:53:13
39.949692,116.303302,0,159,39857.1203009259,2009-02-13,02:53:14
39.949602,116.303306,0,159,39857.1203125,2009-02-13,02:53:15
39.949517,116.303307,0,160,39857.1203240741,2009-02-13,02:53:16
39.949436,116.303306,0,160,39857.1203356481,2009-02-13,02:53:17
39.949343,116.303309,0,161,39857.1203472222,2009-02-13,02:53:18
39.94926,116.30331,0,161,39857.1203587963,2009-02-13,02:53:19
39.949186,116.303315,0,161,39857.1203703704,2009-02-13,02:53:20
39.949115,116.303316,0,161,39857.1203819444,2009-02-13,02:53:21
39.949044,116.30332,0,161,39857.1203935185,2009-02-13,02:53:22
39.948964,116.303318,0,158,39857.1204050926,2009-02-13,02:53:23
39.948889,116.303322,0,157,39857.1204166667,2009-02-13,02:53:24
39.948827,116.303321,0,156,39857.1204282407,2009-02-13,02:53:25
39.948772,116.303325,0,156,39857.1204398148,2009-02-13,02:53:26
39.948721,116.303328,0,156,39857.1204513889,2009-02-13,02:53:27
39.948652,116.30333,0,152,39857.120462963,2009-02-13,02:53:28
39.948595,116.303327,0,148,39857.120474537,2009-02-13,02:53:29
39.948516,116.303322,0,140,39857.1204976852,2009-02-13,02:53:31
39.948541,116.303367,0,136,39857.1205555556,2009-02-13,02:53:36
39.948541,116.303367,0,136,39857.1205902778,2009-02-13,02:53:39
39.948547,116.303372,0,139,39857.1206134259,2009-02-13,02:53:41
39.948481,116.303376,0,138,39857.1206712963,2009-02-13,02:53:46
39.948422,116.303391,0,144,39857.1206944444,2009-02-13,02:53:48
39.948355,116.303395,0,145,39857.1207175926,2009-02-13,02:53:50
39.948334,116.303391,0,146,39857.120775463,2009-02-13,02:53:55
39.948348,116.303394,0,149,39857.1208333333,2009-02-13,02:54:00
39.948349,116.303394,0,148,39857.1208912037,2009-02-13,02:54:05
39.948353,116.303394,0,149,39857.1209490741,2009-02-13,02:54:10
39.948353,116.303394,0,149,39857.1209837963,2009-02-13,02:54:13
39.948352,116.303395,0,149,39857.1210069444,2009-02-13,02:54:15
39.948321,116.303405,0,149,39857.1210648148,2009-02-13,02:54:20
39.948271,116.303414,0,149,39857.121087963,2009-02-13,02:54:22
39.948214,116.303416,0,151,39857.1211111111,2009-02-13,02:54:24
39.948152,116.303376,0,149,39857.1211342593,2009-02-13,02:54:26
39.948097,116.303363,0,149,39857.1211689815,2009-02-13,02:54:29
39.948063,116.303345,0,151,39857.1212268519,2009-02-13,02:54:34
39.948001,116.303329,0,151,39857.1212847222,2009-02-13,02:54:39
39.94795,116.303336,0,154,39857.1213078704,2009-02-13,02:54:41
39.947854,116.303331,0,152,39857.1213310185,2009-02-13,02:54:43
39.947807,116.303347,0,152,39857.1213425926,2009-02-13,02:54:44
39.94776,116.303367,0,152,39857.1213541667,2009-02-13,02:54:45
39.947717,116.303391,0,153,39857.1213657407,2009-02-13,02:54:46
39.94767,116.303403,0,152,39857.1213773148,2009-02-13,02:54:47
39.94762,116.303412,0,151,39857.1213888889,2009-02-13,02:54:48
39.947568,116.303418,0,150,39857.121400463,2009-02-13,02:54:49
39.947511,116.303421,0,147,39857.121412037,2009-02-13,02:54:50
39.947451,116.303431,0,147,39857.1214236111,2009-02-13,02:54:51
39.94738,116.303438,0,145,39857.1214351852,2009-02-13,02:54:52
39.947305,116.303441,0,144,39857.1214467593,2009-02-13,02:54:53
39.947218,116.303448,0,142,39857.1214583333,2009-02-13,02:54:54
39.947139,116.303459,0,144,39857.1214699074,2009-02-13,02:54:55
39.947058,116.303467,0,143,39857.1214814815,2009-02-13,02:54:56
39.946955,116.303468,0,141,39857.1214930556,2009-02-13,02:54:57
39.946869,116.303484,0,141,39857.1215046296,2009-02-13,02:54:58
39.946781,116.303491,0,140,39857.1215162037,2009-02-13,02:54:59
39.946691,116.303493,0,139,39857.1215277778,2009-02-13,02:55:00
39.946597,116.303499,0,137,39857.1215393519,2009-02-13,02:55:01
39.946509,116.303517,0,138,39857.1215509259,2009-02-13,02:55:02
39.946413,116.303526,0,138,39857.1215625,2009-02-13,02:55:03
39.946315,116.303537,0,137,39857.1215740741,2009-02-13,02:55:04
39.946212,116.303547,0,140,39857.1215856481,2009-02-13,02:55:05
39.946119,116.303556,0,138,39857.1215972222,2009-02-13,02:55:06
39.946041,116.303568,0,141,39857.1216087963,2009-02-13,02:55:07
39.945953,116.303578,0,141,39857.1216203704,2009-02-13,02:55:08
39.945861,116.303582,0,141,39857.1216319444,2009-02-13,02:55:09
39.945775,116.303587,0,143,39857.1216435185,2009-02-13,02:55:10
39.94569,116.30359,0,144,39857.1216550926,2009-02-13,02:55:11
39.945597,116.303595,0,144,39857.1216666667,2009-02-13,02:55:12
39.945501,116.303596,0,146,39857.1216782407,2009-02-13,02:55:13
39.945404,116.303598,0,145,39857.1216898148,2009-02-13,02:55:14
39.945315,116.3036,0,144,39857.1217013889,2009-02-13,02:55:15
39.945231,116.303593,0,141,39857.121712963,2009-02-13,02:55:16
39.945148,116.303588,0,141,39857.121724537,2009-02-13,02:55:17
39.945071,116.303581,0,136,39857.1217361111,2009-02-13,02:55:18
39.944999,116.303579,0,134,39857.1217476852,2009-02-13,02:55:19
39.944935,116.303575,0,134,39857.1217592593,2009-02-13,02:55:20
39.944867,116.303574,0,133,39857.1217708333,2009-02-13,02:55:21
39.944795,116.303573,0,134,39857.1217824074,2009-02-13,02:55:22
39.944715,116.30357,0,133,39857.1217939815,2009-02-13,02:55:23
39.944642,116.303575,0,135,39857.1218055556,2009-02-13,02:55:24
39.94456,116.303576,0,135,39857.1218171296,2009-02-13,02:55:25
39.944471,116.303571,0,131,39857.1218287037,2009-02-13,02:55:26
39.944407,116.303572,0,133,39857.1218402778,2009-02-13,02:55:27
39.944351,116.303576,0,134,39857.1218518519,2009-02-13,02:55:28
39.944301,116.303575,0,134,39857.1218634259,2009-02-13,02:55:29
39.944217,116.303578,0,136,39857.1218865741,2009-02-13,02:55:31
39.94416,116.303581,0,133,39857.1218981481,2009-02-13,02:55:32
39.944112,116.303582,0,129,39857.1219097222,2009-02-13,02:55:33
39.944065,116.303589,0,130,39857.1219212963,2009-02-13,02:55:34
39.943996,116.303588,0,129,39857.1219328704,2009-02-13,02:55:35
39.943934,116.303591,0,133,39857.1219444444,2009-02-13,02:55:36
39.943859,116.303587,0,131,39857.1219560185,2009-02-13,02:55:37
39.943791,116.303589,0,133,39857.1219675926,2009-02-13,02:55:38
39.94372,116.303587,0,132,39857.1219791667,2009-02-13,02:55:39
39.943645,116.303581,0,128,39857.1219907407,2009-02-13,02:55:40
39.943592,116.303583,0,130,39857.1220023148,2009-02-13,02:55:41
39.943529,116.303589,0,131,39857.1220138889,2009-02-13,02:55:42
39.943446,116.303593,0,135,39857.122037037,2009-02-13,02:55:44
39.943408,116.303604,0,145,39857.1220949074,2009-02-13,02:55:49
39.943343,116.3036,0,145,39857.1221527778,2009-02-13,02:55:54
39.943258,116.303604,0,147,39857.1221759259,2009-02-13,02:55:56
39.943206,116.303611,0,148,39857.1221875,2009-02-13,02:55:57
39.943145,116.303615,0,148,39857.1221990741,2009-02-13,02:55:58
39.943087,116.303629,0,148,39857.1222106481,2009-02-13,02:55:59
39.943019,116.303629,0,148,39857.1222222222,2009-02-13,02:56:00
39.942944,116.303644,0,148,39857.1222337963,2009-02-13,02:56:01
39.942873,116.303656,0,149,39857.1222453704,2009-02-13,02:56:02
39.942806,116.303664,0,149,39857.1222569444,2009-02-13,02:56:03
39.942736,116.303677,0,147,39857.1222685185,2009-02-13,02:56:04
39.942674,116.303677,0,146,39857.1222800926,2009-02-13,02:56:05
39.942603,116.303683,0,147,39857.1222916667,2009-02-13,02:56:06
39.942537,116.303692,0,148,39857.1223032407,2009-02-13,02:56:07
39.942469,116.303719,0,147,39857.1223148148,2009-02-13,02:56:08
39.942395,116.303731,0,147,39857.1223263889,2009-02-13,02:56:09
39.942319,116.303737,0,147,39857.122337963,2009-02-13,02:56:10
39.942242,116.303746,0,148,39857.122349537,2009-02-13,02:56:11
39.942155,116.303747,0,148,39857.1223611111,2009-02-13,02:56:12
39.94207,116.303748,0,150,39857.1223726852,2009-02-13,02:56:13
39.941975,116.30375,0,147,39857.1223842593,2009-02-13,02:56:14
39.941885,116.303758,0,147,39857.1223958333,2009-02-13,02:56:15
39.941803,116.30377,0,147,39857.1224074074,2009-02-13,02:56:16
39.941715,116.303778,0,145,39857.1224189815,2009-02-13,02:56:17
39.941627,116.303784,0,143,39857.1224305556,2009-02-13,02:56:18
39.941539,116.303794,0,144,39857.1224421296,2009-02-13,02:56:19
39.941456,116.303789,0,142,39857.1224537037,2009-02-13,02:56:20
39.94137,116.303798,0,141,39857.1224652778,2009-02-13,02:56:21
39.941272,116.303793,0,141,39857.1224768519,2009-02-13,02:56:22
39.941192,116.303802,0,141,39857.1224884259,2009-02-13,02:56:23
39.941113,116.303813,0,141,39857.1225,2009-02-13,02:56:24
39.941031,116.303825,0,141,39857.1225115741,2009-02-13,02:56:25
39.940948,116.303838,0,141,39857.1225231481,2009-02-13,02:56:26
39.940862,116.303856,0,140,39857.1225347222,2009-02-13,02:56:27
39.940787,116.303874,0,140,39857.1225462963,2009-02-13,02:56:28
39.940723,116.303867,0,139,39857.1225578704,2009-02-13,02:56:29
39.940627,116.303845,0,138,39857.1225694444,2009-02-13,02:56:30
39.940529,116.303839,0,138,39857.1225810185,2009-02-13,02:56:31
39.940445,116.303854,0,137,39857.1225925926,2009-02-13,02:56:32
39.94035,116.303841,0,137,39857.1226041667,2009-02-13,02:56:33
39.940287,116.303838,0,137,39857.1226157407,2009-02-13,02:56:34
39.940194,116.30384,0,138,39857.1226273148,2009-02-13,02:56:35
39.940091,116.303839,0,138,39857.1226388889,2009-02-13,02:56:36
39.939969,116.303831,0,139,39857.122650463,2009-02-13,02:56:37
39.939849,116.303826,0,140,39857.122662037,2009-02-13,02:56:38
39.939743,116.303818,0,141,39857.1226736111,2009-02-13,02:56:39
39.939651,116.30383,0,142,39857.1226851852,2009-02-13,02:56:40
39.939532,116.303827,0,142,39857.1226967593,2009-02-13,02:56:41
39.939414,116.303818,0,139,39857.1227083333,2009-02-13,02:56:42
39.939303,116.303818,0,140,39857.1227199074,2009-02-13,02:56:43
39.939204,116.303816,0,141,39857.1227314815,2009-02-13,02:56:44
39.939068,116.303815,0,132,39857.1227430556,2009-02-13,02:56:45
39.938974,116.303809,0,132,39857.1227546296,2009-02-13,02:56:46
39.938878,116.303808,0,134,39857.1227662037,2009-02-13,02:56:47
39.938784,116.30381,0,133,39857.1227777778,2009-02-13,02:56:48
39.938702,116.303819,0,131,39857.1227893519,2009-02-13,02:56:49
39.938608,116.303816,0,130,39857.1228009259,2009-02-13,02:56:50
39.938513,116.303821,0,129,39857.1228125,2009-02-13,02:56:51
39.938433,116.303824,0,129,39857.1228240741,2009-02-13,02:56:52
39.938353,116.303823,0,130,39857.1228356481,2009-02-13,02:56:53
39.938264,116.303822,0,128,39857.1228472222,2009-02-13,02:56:54
39.938178,116.303818,0,128,39857.1228587963,2009-02-13,02:56:55
39.938079,116.303814,0,127,39857.1228703704,2009-02-13,02:56:56
39.937988,116.30381,0,126,39857.1228819444,2009-02-13,02:56:57
39.937919,116.303823,0,125,39857.1228935185,2009-02-13,02:56:58
39.937833,116.303824,0,126,39857.1229050926,2009-02-13,02:56:59
39.93774,116.303826,0,127,39857.1229166667,2009-02-13,02:57:00
39.937649,116.303818,0,126,39857.1229282407,2009-02-13,02:57:01
39.937555,116.303797,0,129,39857.1229398148,2009-02-13,02:57:02
39.93747,116.303787,0,131,39857.1229513889,2009-02-13,02:57:03
39.937351,116.303778,0,130,39857.122962963,2009-02-13,02:57:04
39.937234,116.303773,0,129,39857.122974537,2009-02-13,02:57:05
39.937137,116.303763,0,129,39857.1229861111,2009-02-13,02:57:06
39.937039,116.303756,0,130,39857.1229976852,2009-02-13,02:57:07
39.936958,116.303761,0,130,39857.1230092593,2009-02-13,02:57:08
39.936885,116.303767,0,130,39857.1230208333,2009-02-13,02:57:09
39.936803,116.303763,0,131,39857.1230324074,2009-02-13,02:57:10
39.936717,116.303752,0,132,39857.1230439815,2009-02-13,02:57:11
39.936644,116.303748,0,133,39857.1230555556,2009-02-13,02:57:12
39.936564,116.303736,0,134,39857.1230671296,2009-02-13,02:57:13
39.936494,116.303725,0,136,39857.1230787037,2009-02-13,02:57:14
39.936432,116.303714,0,136,39857.1230902778,2009-02-13,02:57:15
39.936371,116.303697,0,136,39857.1231018519,2009-02-13,02:57:16
39.936283,116.303695,0,135,39857.123125,2009-02-13,02:57:18
39.936228,116.303691,0,132,39857.1231597222,2009-02-13,02:57:21
39.936185,116.303723,0,135,39857.1232060185,2009-02-13,02:57:25
39.936113,116.303724,0,131,39857.1232407407,2009-02-13,02:57:28
39.936027,116.30373,0,132,39857.1232638889,2009-02-13,02:57:30
39.935978,116.303733,0,128,39857.123275463,2009-02-13,02:57:31
39.935922,116.303737,0,129,39857.123287037,2009-02-13,02:57:32
39.935865,116.303742,0,130,39857.1232986111,2009-02-13,02:57:33
39.935786,116.303738,0,128,39857.1233101852,2009-02-13,02:57:34
39.93572,116.303738,0,129,39857.1233217593,2009-02-13,02:57:35
39.935636,116.303733,0,128,39857.1233333333,2009-02-13,02:57:36
39.935555,116.303734,0,127,39857.1233449074,2009-02-13,02:57:37
39.935472,116.303745,0,126,39857.1233564815,2009-02-13,02:57:38
39.935381,116.303746,0,125,39857.1233680556,2009-02-13,02:57:39
39.935295,116.303753,0,125,39857.1233796296,2009-02-13,02:57:40
39.935213,116.303754,0,124,39857.1233912037,2009-02-13,02:57:41
39.93513,116.303757,0,125,39857.1234027778,2009-02-13,02:57:42
39.935046,116.303765,0,126,39857.1234143519,2009-02-13,02:57:43
39.934965,116.30377,0,126,39857.1234259259,2009-02-13,02:57:44
39.934882,116.303767,0,127,39857.1234375,2009-02-13,02:57:45
39.934776,116.303763,0,128,39857.1234490741,2009-02-13,02:57:46
39.934691,116.30376,0,127,39857.1234606481,2009-02-13,02:57:47
39.934596,116.303744,0,128,39857.1234722222,2009-02-13,02:57:48
39.934506,116.30374,0,129,39857.1234837963,2009-02-13,02:57:49
39.934416,116.303736,0,131,39857.1234953704,2009-02-13,02:57:50
39.934322,116.30374,0,131,39857.1235069444,2009-02-13,02:57:51
39.934238,116.303742,0,132,39857.1235185185,2009-02-13,02:57:52
39.934148,116.303743,0,132,39857.1235300926,2009-02-13,02:57:53
39.934057,116.303735,0,132,39857.1235416667,2009-02-13,02:57:54
39.933966,116.303726,0,132,39857.1235532407,2009-02-13,02:57:55
39.933872,116.303722,0,133,39857.1235648148,2009-02-13,02:57:56
39.933759,116.303729,0,134,39857.1235763889,2009-02-13,02:57:57
39.933632,116.303703,0,128,39857.123587963,2009-02-13,02:57:58
39.933516,116.303709,0,128,39857.123599537,2009-02-13,02:57:59
39.93341,116.303706,0,127,39857.1236111111,2009-02-13,02:58:00
39.933315,116.303723,0,126,39857.1236226852,2009-02-13,02:58:01
39.933223,116.303731,0,128,39857.1236342593,2009-02-13,02:58:02
39.933133,116.303746,0,131,39857.1236458333,2009-02-13,02:58:03
39.933032,116.303735,0,132,39857.1236574074,2009-02-13,02:58:04
39.932944,116.303736,0,134,39857.1236689815,2009-02-13,02:58:05
39.93284,116.303735,0,136,39857.1236805556,2009-02-13,02:58:06
39.93273,116.303727,0,138,39857.1236921296,2009-02-13,02:58:07
39.932619,116.303711,0,137,39857.1237037037,2009-02-13,02:58:08
39.932511,116.30371,0,137,39857.1237152778,2009-02-13,02:58:09
39.932407,116.303699,0,138,39857.1237268519,2009-02-13,02:58:10
39.932301,116.303708,0,136,39857.1237384259,2009-02-13,02:58:11
39.932202,116.303697,0,134,39857.12375,2009-02-13,02:58:12
39.93209,116.30367,0,132,39857.1237615741,2009-02-13,02:58:13
39.931994,116.303662,0,133,39857.1237731481,2009-02-13,02:58:14
39.931898,116.303671,0,135,39857.1237847222,2009-02-13,02:58:15
39.931805,116.303689,0,140,39857.1237962963,2009-02-13,02:58:16
39.931712,116.303695,0,139,39857.1238078704,2009-02-13,02:58:17
39.931601,116.303682,0,139,39857.1238194444,2009-02-13,02:58:18
39.931506,116.303679,0,139,39857.1238310185,2009-02-13,02:58:19
39.931415,116.303672,0,139,39857.1238425926,2009-02-13,02:58:20
39.931317,116.303662,0,140,39857.1238541667,2009-02-13,02:58:21
39.931226,116.303653,0,139,39857.1238657407,2009-02-13,02:58:22
39.931138,116.303645,0,141,39857.1238773148,2009-02-13,02:58:23
39.931055,116.303638,0,141,39857.1238888889,2009-02-13,02:58:24
39.930977,116.303649,0,143,39857.123900463,2009-02-13,02:58:25
39.930899,116.303654,0,145,39857.123912037,2009-02-13,02:58:26
39.930822,116.303648,0,146,39857.1239236111,2009-02-13,02:58:27
39.930748,116.30365,0,147,39857.1239351852,2009-02-13,02:58:28
39.930678,116.303656,0,149,39857.1239467593,2009-02-13,02:58:29
39.93062,116.303673,0,152,39857.1239583333,2009-02-13,02:58:30
39.930561,116.30369,0,154,39857.1239699074,2009-02-13,02:58:31
39.930493,116.303698,0,155,39857.1239814815,2009-02-13,02:58:32
39.930441,116.303703,0,158,39857.1239930556,2009-02-13,02:58:33
39.930375,116.303707,0,158,39857.1240046296,2009-02-13,02:58:34
39.930299,116.303705,0,158,39857.1240162037,2009-02-13,02:58:35
39.930226,116.303709,0,159,39857.1240277778,2009-02-13,02:58:36
39.93016,116.303713,0,160,39857.1240393519,2009-02-13,02:58:37
39.930103,116.303734,0,156,39857.1240509259,2009-02-13,02:58:38
39.93004,116.303733,0,154,39857.1240625,2009-02-13,02:58:39
39.929977,116.303741,0,153,39857.1240740741,2009-02-13,02:58:40
39.929909,116.303751,0,147,39857.1240856481,2009-02-13,02:58:41
39.929853,116.303742,0,146,39857.1240972222,2009-02-13,02:58:42
39.929801,116.303781,0,141,39857.1241203704,2009-02-13,02:58:44
39.929721,116.303799,0,136,39857.1241435185,2009-02-13,02:58:46
39.929656,116.303797,0,135,39857.1241550926,2009-02-13,02:58:47
39.929602,116.303797,0,134,39857.1241666667,2009-02-13,02:58:48
39.929529,116.303799,0,131,39857.1241782407,2009-02-13,02:58:49
39.929461,116.303805,0,129,39857.1241898148,2009-02-13,02:58:50
39.929384,116.303808,0,128,39857.1242013889,2009-02-13,02:58:51
39.929296,116.303807,0,127,39857.124212963,2009-02-13,02:58:52
39.929213,116.303808,0,126,39857.124224537,2009-02-13,02:58:53
39.929137,116.303804,0,128,39857.1242361111,2009-02-13,02:58:54
39.929065,116.3038,0,130,39857.1242476852,2009-02-13,02:58:55
39.928986,116.303785,0,129,39857.1242592593,2009-02-13,02:58:56
39.928911,116.303778,0,128,39857.1242708333,2009-02-13,02:58:57
39.928837,116.303769,0,126,39857.1242824074,2009-02-13,02:58:58
39.928768,116.303761,0,123,39857.1242939815,2009-02-13,02:58:59
39.928706,116.303758,0,125,39857.1243055556,2009-02-13,02:59:00
39.928644,116.303753,0,125,39857.1243171296,2009-02-13,02:59:01
39.92859,116.303756,0,125,39857.1243287037,2009-02-13,02:59:02
39.928508,116.303757,0,127,39857.1243518519,2009-02-13,02:59:04
39.928463,116.30376,0,130,39857.124375,2009-02-13,02:59:06
39.928412,116.303782,0,131,39857.1244328704,2009-02-13,02:59:11
39.928351,116.303785,0,130,39857.1244675926,2009-02-13,02:59:14
39.928294,116.303802,0,131,39857.1245023148,2009-02-13,02:59:17
39.928261,116.303813,0,136,39857.1245601852,2009-02-13,02:59:22
39.928261,116.303813,0,136,39857.1245949074,2009-02-13,02:59:25
39.928257,116.303813,0,136,39857.1246180556,2009-02-13,02:59:27
39.928176,116.303829,0,144,39857.1246759259,2009-02-13,02:59:32
39.928132,116.30384,0,148,39857.1246875,2009-02-13,02:59:33
39.928087,116.303852,0,151,39857.1246990741,2009-02-13,02:59:34
39.92804,116.303865,0,155,39857.1247106481,2009-02-13,02:59:35
39.92799,116.303869,0,158,39857.1247222222,2009-02-13,02:59:36
39.927923,116.303883,0,165,39857.1247337963,2009-02-13,02:59:37
39.927866,116.303888,0,169,39857.1247453704,2009-02-13,02:59:38
39.927806,116.303891,0,173,39857.1247569444,2009-02-13,02:59:39
39.927752,116.303878,0,176,39857.1247685185,2009-02-13,02:59:40
39.927697,116.30389,0,176,39857.1247800926,2009-02-13,02:59:41
39.927641,116.303901,0,177,39857.1247916667,2009-02-13,02:59:42
39.927584,116.303912,0,178,39857.1248032407,2009-02-13,02:59:43
39.927521,116.303923,0,180,39857.1248148148,2009-02-13,02:59:44
39.927446,116.303943,0,181,39857.1248263889,2009-02-13,02:59:45
39.927376,116.303953,0,181,39857.124837963,2009-02-13,02:59:46
39.927294,116.303973,0,183,39857.124849537,2009-02-13,02:59:47
39.927218,116.303984,0,183,39857.1248611111,2009-02-13,02:59:48
39.927134,116.304006,0,184,39857.1248726852,2009-02-13,02:59:49
39.927052,116.304019,0,185,39857.1248842593,2009-02-13,02:59:50
39.926967,116.304036,0,190,39857.1248958333,2009-02-13,02:59:51
39.926867,116.304018,0,193,39857.1249074074,2009-02-13,02:59:52
39.926776,116.304003,0,197,39857.1249189815,2009-02-13,02:59:53
39.926684,116.303974,0,199,39857.1249305556,2009-02-13,02:59:54
39.926616,116.303951,0,196,39857.1249421296,2009-02-13,02:59:55
39.926524,116.303945,0,197,39857.1249537037,2009-02-13,02:59:56
39.926424,116.303939,0,198,39857.1249652778,2009-02-13,02:59:57
39.926339,116.303943,0,199,39857.1249768519,2009-02-13,02:59:58
39.926255,116.303946,0,201,39857.1249884259,2009-02-13,02:59:59
39.926166,116.303936,0,203,39857.125,2009-02-13,03:00:00
39.926077,116.303928,0,203,39857.1250115741,2009-02-13,03:00:01
39.925997,116.303921,0,206,39857.1250231481,2009-02-13,03:00:02
39.925916,116.303922,0,206,39857.1250347222,2009-02-13,03:00:03
39.925816,116.303918,0,208,39857.1250462963,2009-02-13,03:00:04
39.925717,116.303921,0,208,39857.1250578704,2009-02-13,03:00:05
39.925623,116.303921,0,210,39857.1250694444,2009-02-13,03:00:06
39.925507,116.303911,0,209,39857.1250810185,2009-02-13,03:00:07
39.925403,116.303904,0,209,39857.1250925926,2009-02-13,03:00:08
39.92529,116.303901,0,206,39857.1251041667,2009-02-13,03:00:09
39.925198,116.303896,0,203,39857.1251157407,2009-02-13,03:00:10
39.925104,116.303896,0,204,39857.1251273148,2009-02-13,03:00:11
39.925002,116.303885,0,204,39857.1251388889,2009-02-13,03:00:12
39.924907,116.303873,0,203,39857.125150463,2009-02-13,03:00:13
39.924822,116.303876,0,204,39857.125162037,2009-02-13,03:00:14
39.924741,116.303866,0,202,39857.1251736111,2009-02-13,03:00:15
39.924661,116.303866,0,198,39857.1251851852,2009-02-13,03:00:16
39.924577,116.303861,0,197,39857.1251967593,2009-02-13,03:00:17
39.92449,116.303861,0,193,39857.1252083333,2009-02-13,03:00:18
39.924422,116.303854,0,192,39857.1252199074,2009-02-13,03:00:19
39.924346,116.303849,0,189,39857.1252314815,2009-02-13,03:00:20
39.924273,116.303847,0,188,39857.1252430556,2009-02-13,03:00:21
39.924212,116.303852,0,187,39857.1252546296,2009-02-13,03:00:22
39.924152,116.303847,0,187,39857.1252662037,2009-02-13,03:00:23
39.92409,116.303836,0,186,39857.1252777778,2009-02-13,03:00:24
39.924036,116.303823,0,184,39857.1252893518,2009-02-13,03:00:25
39.923981,116.303832,0,182,39857.1253125,2009-02-13,03:00:27
39.923976,116.30385,0,180,39857.1253703704,2009-02-13,03:00:32
39.923981,116.30385,0,179,39857.1254282407,2009-02-13,03:00:37
39.923986,116.30385,0,179,39857.1254861111,2009-02-13,03:00:42
39.92398,116.30385,0,178,39857.1255439815,2009-02-13,03:00:47
39.923973,116.303849,0,178,39857.1256018518,2009-02-13,03:00:52
39.923971,116.303849,0,178,39857.1256597222,2009-02-13,03:00:57
39.923971,116.303849,0,178,39857.1256944444,2009-02-13,03:01:00
39.923969,116.303849,0,179,39857.1257175926,2009-02-13,03:01:02
39.92391,116.30384,0,178,39857.1257638889,2009-02-13,03:01:06
39.923858,116.303846,0,177,39857.125775463,2009-02-13,03:01:07
39.923807,116.303845,0,175,39857.125787037,2009-02-13,03:01:08
39.923758,116.303848,0,175,39857.1257986111,2009-02-13,03:01:09
39.923706,116.303854,0,175,39857.1258101852,2009-02-13,03:01:10
39.923652,116.303856,0,176,39857.1258217593,2009-02-13,03:01:11
39.9236,116.303856,0,176,39857.1258333333,2009-02-13,03:01:12
39.923545,116.303845,0,176,39857.1258449074,2009-02-13,03:01:13
39.923493,116.303833,0,176,39857.1258564815,2009-02-13,03:01:14
39.9234,116.303786,0,176,39857.1258796296,2009-02-13,03:01:16
39.923364,116.30375,0,176,39857.1258912037,2009-02-13,03:01:17
39.9233,116.303703,0,177,39857.1259027778,2009-02-13,03:01:18
39.92324,116.303668,0,177,39857.1259143518,2009-02-13,03:01:19
39.923175,116.303631,0,177,39857.1259259259,2009-02-13,03:01:20
39.923115,116.303589,0,177,39857.1259375,2009-02-13,03:01:21
39.923048,116.30355,0,177,39857.1259490741,2009-02-13,03:01:22
39.922979,116.303523,0,177,39857.1259606481,2009-02-13,03:01:23
39.922915,116.303507,0,177,39857.1259722222,2009-02-13,03:01:24
39.922852,116.303494,0,177,39857.1259837963,2009-02-13,03:01:25
39.922785,116.303482,0,177,39857.1259953704,2009-02-13,03:01:26
39.922709,116.30348,0,177,39857.1260069444,2009-02-13,03:01:27
39.922578,116.303469,0,176,39857.1260185185,2009-02-13,03:01:28
39.922498,116.303485,0,177,39857.1260300926,2009-02-13,03:01:29
39.922435,116.30351,0,178,39857.1260416667,2009-02-13,03:01:30
39.922416,116.30358,0,180,39857.1260532407,2009-02-13,03:01:31
39.922399,116.303652,0,179,39857.1260648148,2009-02-13,03:01:32
39.922364,116.303698,0,179,39857.1260763889,2009-02-13,03:01:33
39.92231,116.303735,0,177,39857.126087963,2009-02-13,03:01:34
39.922236,116.303768,0,177,39857.126099537,2009-02-13,03:01:35
39.922181,116.30379,0,174,39857.1261111111,2009-02-13,03:01:36
39.922116,116.303808,0,176,39857.1261226852,2009-02-13,03:01:37
39.922054,116.30381,0,173,39857.1261342593,2009-02-13,03:01:38
39.92199,116.303813,0,171,39857.1261458333,2009-02-13,03:01:39
39.921931,116.303814,0,170,39857.1261574074,2009-02-13,03:01:40
39.921876,116.303816,0,170,39857.1261689815,2009-02-13,03:01:41
39.921826,116.303813,0,167,39857.1261805556,2009-02-13,03:01:42
39.921757,116.303803,0,167,39857.1261921296,2009-02-13,03:01:43
39.921708,116.303797,0,167,39857.1262037037,2009-02-13,03:01:44
39.921663,116.303791,0,166,39857.1262152778,2009-02-13,03:01:45
39.921604,116.303774,0,166,39857.1262268518,2009-02-13,03:01:46
39.921501,116.303753,0,166,39857.12625,2009-02-13,03:01:48
39.921424,116.303746,0,163,39857.1262615741,2009-02-13,03:01:49
39.921359,116.303751,0,157,39857.1262731481,2009-02-13,03:01:50
39.921286,116.303741,0,155,39857.1262847222,2009-02-13,03:01:51
39.921192,116.303733,0,153,39857.1263078704,2009-02-13,03:01:53
39.921135,116.303721,0,152,39857.1263194444,2009-02-13,03:01:54
39.92108,116.303712,0,150,39857.1263425926,2009-02-13,03:01:56
39.921024,116.303735,0,146,39857.1263773148,2009-02-13,03:01:59
39.921027,116.303758,0,148,39857.1264351852,2009-02-13,03:02:04
39.921051,116.303782,0,150,39857.1264930556,2009-02-13,03:02:09
39.921028,116.303771,0,150,39857.1265509259,2009-02-13,03:02:14
39.921025,116.303784,0,153,39857.1266087963,2009-02-13,03:02:19
39.92101,116.303784,0,155,39857.1266666667,2009-02-13,03:02:24
39.921008,116.303785,0,155,39857.126724537,2009-02-13,03:02:29
39.921009,116.303787,0,156,39857.1267824074,2009-02-13,03:02:34
39.921009,116.303787,0,156,39857.1268171296,2009-02-13,03:02:37
39.921003,116.303787,0,156,39857.1268402778,2009-02-13,03:02:39
39.920957,116.303798,0,157,39857.1268981481,2009-02-13,03:02:44
39.920907,116.303796,0,156,39857.1269212963,2009-02-13,03:02:46
39.920847,116.303796,0,155,39857.1269444444,2009-02-13,03:02:48
39.920798,116.303796,0,157,39857.1269675926,2009-02-13,03:02:50
39.920749,116.303791,0,159,39857.1270138889,2009-02-13,03:02:54
39.920697,116.303803,0,161,39857.1270601852,2009-02-13,03:02:58
39.920651,116.303819,0,160,39857.1270833333,2009-02-13,03:03:00
39.920557,116.30381,0,161,39857.1271064815,2009-02-13,03:03:02
39.920508,116.303812,0,160,39857.1271180556,2009-02-13,03:03:03
39.920438,116.303807,0,159,39857.1271296296,2009-02-13,03:03:04
39.920337,116.303791,0,158,39857.1271412037,2009-02-13,03:03:05
39.920267,116.303802,0,158,39857.1271527778,2009-02-13,03:03:06
39.920186,116.303808,0,155,39857.1271643518,2009-02-13,03:03:07
39.920132,116.303825,0,154,39857.1271759259,2009-02-13,03:03:08
39.920071,116.303838,0,152,39857.1271875,2009-02-13,03:03:09
39.920002,116.30384,0,151,39857.1271990741,2009-02-13,03:03:10
39.919936,116.303848,0,151,39857.1272106481,2009-02-13,03:03:11
39.919852,116.303849,0,153,39857.1272222222,2009-02-13,03:03:12
39.919765,116.303853,0,154,39857.1272337963,2009-02-13,03:03:13
39.919669,116.303848,0,155,39857.1272453704,2009-02-13,03:03:14
39.919569,116.303847,0,155,39857.1272569444,2009-02-13,03:03:15
39.919474,116.303847,0,153,39857.1272685185,2009-02-13,03:03:16
39.919378,116.303849,0,149,39857.1272800926,2009-02-13,03:03:17
39.919279,116.303845,0,142,39857.1272916667,2009-02-13,03:03:18
39.919193,116.303849,0,143,39857.1273032407,2009-02-13,03:03:19
39.919096,116.303844,0,146,39857.1273148148,2009-02-13,03:03:20
39.919,116.303841,0,150,39857.1273263889,2009-02-13,03:03:21
39.918908,116.303847,0,152,39857.127337963,2009-02-13,03:03:22
39.91882,116.303849,0,149,39857.127349537,2009-02-13,03:03:23
39.918733,116.303851,0,148,39857.1273611111,2009-02-13,03:03:24
39.918647,116.303847,0,148,39857.1273726852,2009-02-13,03:03:25
39.918565,116.303846,0,147,39857.1273842593,2009-02-13,03:03:26
39.918486,116.303847,0,147,39857.1273958333,2009-02-13,03:03:27
39.918425,116.303847,0,151,39857.1274074074,2009-02-13,03:03:28
39.91836,116.303849,0,151,39857.1274189815,2009-02-13,03:03:29
39.91831,116.303851,0,152,39857.1274305556,2009-02-13,03:03:30
39.918259,116.303846,0,151,39857.1274421296,2009-02-13,03:03:31
39.918213,116.30384,0,149,39857.1274537037,2009-02-13,03:03:32
39.918168,116.303837,0,148,39857.1274652778,2009-02-13,03:03:33
39.918115,116.303837,0,148,39857.1274768518,2009-02-13,03:03:34
39.918063,116.303849,0,154,39857.1274884259,2009-02-13,03:03:35
39.918008,116.303849,0,155,39857.1275,2009-02-13,03:03:36
39.917952,116.303848,0,155,39857.1275115741,2009-02-13,03:03:37
39.91789,116.303847,0,156,39857.1275231481,2009-02-13,03:03:38
39.917827,116.30385,0,157,39857.1275347222,2009-02-13,03:03:39
39.917756,116.303854,0,157,39857.1275462963,2009-02-13,03:03:40
39.917686,116.30386,0,158,39857.1275578704,2009-02-13,03:03:41
39.917607,116.303866,0,163,39857.1275694444,2009-02-13,03:03:42
39.917529,116.303866,0,166,39857.1275810185,2009-02-13,03:03:43
39.917442,116.303868,0,166,39857.1275925926,2009-02-13,03:03:44
39.917359,116.303874,0,165,39857.1276041667,2009-02-13,03:03:45
39.917262,116.303877,0,165,39857.1276157407,2009-02-13,03:03:46
39.917169,116.303869,0,159,39857.1276273148,2009-02-13,03:03:47
39.917069,116.303866,0,157,39857.1276388889,2009-02-13,03:03:48
39.916963,116.303863,0,158,39857.127650463,2009-02-13,03:03:49
39.916853,116.303866,0,158,39857.127662037,2009-02-13,03:03:50
39.916748,116.303876,0,156,39857.1276736111,2009-02-13,03:03:51
39.91664,116.303881,0,159,39857.1276851852,2009-02-13,03:03:52
39.916525,116.303878,0,155,39857.1276967593,2009-02-13,03:03:53
39.916416,116.303875,0,153,39857.1277083333,2009-02-13,03:03:54
39.916305,116.303871,0,152,39857.1277199074,2009-02-13,03:03:55
39.916183,116.30387,0,149,39857.1277314815,2009-02-13,03:03:56
39.91607,116.303875,0,148,39857.1277430556,2009-02-13,03:03:57
39.915961,116.30388,0,149,39857.1277546296,2009-02-13,03:03:58
39.91586,116.303886,0,151,39857.1277662037,2009-02-13,03:03:59
39.915746,116.303889,0,153,39857.1277777778,2009-02-13,03:04:00
39.915633,116.303892,0,155,39857.1277893518,2009-02-13,03:04:01
39.915519,116.303894,0,155,39857.1278009259,2009-02-13,03:04:02
39.915404,116.303895,0,155,39857.1278125,2009-02-13,03:04:03
39.915284,116.303894,0,153,39857.1278240741,2009-02-13,03:04:04
39.915167,116.303896,0,153,39857.1278356481,2009-02-13,03:04:05
39.915058,116.3039,0,155,39857.1278472222,2009-02-13,03:04:06
39.91494,116.303911,0,158,39857.1278587963,2009-02-13,03:04:07
39.914815,116.303918,0,157,39857.1278703704,2009-02-13,03:04:08
39.914694,116.303919,0,157,39857.1278819444,2009-02-13,03:04:09
39.914568,116.30392,0,158,39857.1278935185,2009-02-13,03:04:10
39.914445,116.30392,0,157,39857.1279050926,2009-02-13,03:04:11
39.914326,116.303925,0,159,39857.1279166667,2009-02-13,03:04:12
39.914203,116.303927,0,157,39857.1279282407,2009-02-13,03:04:13
39.914085,116.303927,0,154,39857.1279398148,2009-02-13,03:04:14
39.913958,116.303928,0,153,39857.1279513889,2009-02-13,03:04:15
39.913837,116.303925,0,154,39857.127962963,2009-02-13,03:04:16
39.913711,116.303929,0,156,39857.127974537,2009-02-13,03:04:17
39.913587,116.303935,0,156,39857.1279861111,2009-02-13,03:04:18
39.913472,116.303938,0,155,39857.1279976852,2009-02-13,03:04:19
39.913348,116.303938,0,155,39857.1280092593,2009-02-13,03:04:20
39.913231,116.303943,0,154,39857.1280208333,2009-02-13,03:04:21
39.913123,116.303934,0,155,39857.1280324074,2009-02-13,03:04:22
39.91301,116.303933,0,156,39857.1280439815,2009-02-13,03:04:23
39.912894,116.303924,0,156,39857.1280555556,2009-02-13,03:04:24
39.912785,116.303919,0,155,39857.1280671296,2009-02-13,03:04:25
39.912674,116.303918,0,155,39857.1280787037,2009-02-13,03:04:26
39.912564,116.30392,0,153,39857.1280902778,2009-02-13,03:04:27
39.912455,116.303923,0,152,39857.1281018518,2009-02-13,03:04:28
39.912349,116.303933,0,152,39857.1281134259,2009-02-13,03:04:29
39.912247,116.303945,0,152,39857.128125,2009-02-13,03:04:30
39.91215,116.303956,0,153,39857.1281365741,2009-02-13,03:04:31
39.912042,116.303959,0,153,39857.1281481481,2009-02-13,03:04:32
39.911938,116.303961,0,154,39857.1281597222,2009-02-13,03:04:33
39.911835,116.303953,0,156,39857.1281712963,2009-02-13,03:04:34
39.911737,116.303947,0,156,39857.1281828704,2009-02-13,03:04:35
39.911636,116.303936,0,157,39857.1281944444,2009-02-13,03:04:36
39.911534,116.303934,0,159,39857.1282060185,2009-02-13,03:04:37
39.911427,116.303932,0,159,39857.1282175926,2009-02-13,03:04:38
39.911311,116.303927,0,158,39857.1282291667,2009-02-13,03:04:39
39.911201,116.303927,0,157,39857.1282407407,2009-02-13,03:04:40
39.911094,116.303923,0,156,39857.1282523148,2009-02-13,03:04:41
39.910985,116.303923,0,156,39857.1282638889,2009-02-13,03:04:42
39.910878,116.303929,0,156,39857.128275463,2009-02-13,03:04:43
39.910778,116.303932,0,156,39857.128287037,2009-02-13,03:04:44
39.910677,116.303934,0,156,39857.1282986111,2009-02-13,03:04:45
39.910575,116.303936,0,159,39857.1283101852,2009-02-13,03:04:46
39.910472,116.303932,0,159,39857.1283217593,2009-02-13,03:04:47
39.910375,116.303906,0,155,39857.1283333333,2009-02-13,03:04:48
39.910292,116.303902,0,156,39857.1283449074,2009-02-13,03:04:49
39.910202,116.303903,0,156,39857.1283564815,2009-02-13,03:04:50
39.910122,116.303902,0,161,39857.1283680556,2009-02-13,03:04:51
39.910048,116.303901,0,157,39857.1283796296,2009-02-13,03:04:52
39.91,116.303897,0,151,39857.1283912037,2009-02-13,03:04:53
39.909951,116.303924,0,138,39857.1284490741,2009-02-13,03:04:58
39.909888,116.303925,0,135,39857.1284837963,2009-02-13,03:05:01
39.909843,116.30394,0,137,39857.1285069444,2009-02-13,03:05:03
39.909775,116.303948,0,135,39857.1285300926,2009-02-13,03:05:05
39.909705,116.303942,0,133,39857.1285532407,2009-02-13,03:05:07
39.909652,116.303966,0,131,39857.128587963,2009-02-13,03:05:10
39.909594,116.30396,0,133,39857.1286111111,2009-02-13,03:05:12
39.909538,116.303946,0,133,39857.1286342593,2009-02-13,03:05:14
39.909493,116.303932,0,132,39857.1286458333,2009-02-13,03:05:15
39.909414,116.30391,0,130,39857.1286689815,2009-02-13,03:05:17
39.909364,116.303895,0,131,39857.1286805556,2009-02-13,03:05:18
39.909318,116.303894,0,130,39857.1286921296,2009-02-13,03:05:19
39.909242,116.303876,0,129,39857.1287152778,2009-02-13,03:05:21
39.909191,116.30386,0,128,39857.1287384259,2009-02-13,03:05:23
39.909143,116.30385,0,127,39857.1287615741,2009-02-13,03:05:25
39.909156,116.303827,0,131,39857.1288194444,2009-02-13,03:05:30
39.909116,116.303825,0,120,39857.1288773148,2009-02-13,03:05:35
39.909105,116.303769,0,116,39857.1289236111,2009-02-13,03:05:39
39.909083,116.303717,0,122,39857.1289814815,2009-02-13,03:05:44
39.909048,116.303672,0,123,39857.1290277778,2009-02-13,03:05:48
39.909008,116.303598,0,129,39857.1290509259,2009-02-13,03:05:50
39.908976,116.303599,0,127,39857.1291087963,2009-02-13,03:05:55
39.908967,116.303584,0,126,39857.1291666667,2009-02-13,03:06:00
39.908915,116.303581,0,124,39857.129212963,2009-02-13,03:06:04
39.908868,116.303549,0,124,39857.1292708333,2009-02-13,03:06:09
39.908841,116.303556,0,124,39857.1293287037,2009-02-13,03:06:14
39.908837,116.303491,0,122,39857.1293865741,2009-02-13,03:06:19
39.90879,116.30347,0,121,39857.1294444444,2009-02-13,03:06:24
39.908757,116.303411,0,121,39857.1294675926,2009-02-13,03:06:26
39.908684,116.303423,0,121,39857.1294791667,2009-02-13,03:06:27
39.908659,116.30343,0,128,39857.129537037,2009-02-13,03:06:32
39.908715,116.303445,0,131,39857.1295486111,2009-02-13,03:06:33
39.908713,116.303496,0,136,39857.1296064815,2009-02-13,03:06:38
39.908647,116.303511,0,140,39857.1296527778,2009-02-13,03:06:42
39.90859,116.303524,0,143,39857.1296759259,2009-02-13,03:06:44
39.908545,116.303557,0,142,39857.1297222222,2009-02-13,03:06:48
39.908528,116.303597,0,142,39857.1297800926,2009-02-13,03:06:53
39.908467,116.303609,0,147,39857.1298032407,2009-02-13,03:06:55
39.908423,116.303616,0,153,39857.129849537,2009-02-13,03:06:59
39.908378,116.303629,0,157,39857.1298842593,2009-02-13,03:07:02
39.908337,116.303668,0,156,39857.1299305556,2009-02-13,03:07:06
39.908301,116.303669,0,158,39857.1299884259,2009-02-13,03:07:11
39.908274,116.303671,0,163,39857.1300462963,2009-02-13,03:07:16
39.908247,116.30366,0,167,39857.1301041667,2009-02-13,03:07:21
39.908194,116.303649,0,170,39857.1301388889,2009-02-13,03:07:24
39.908148,116.303648,0,169,39857.1301736111,2009-02-13,03:07:27
39.908099,116.303652,0,168,39857.1301967593,2009-02-13,03:07:29
39.908044,116.303654,0,164,39857.1302430556,2009-02-13,03:07:33
39.907999,116.303664,0,160,39857.1302893519,2009-02-13,03:07:37
39.907932,116.303671,0,157,39857.1303356481,2009-02-13,03:07:41
39.907872,116.303701,0,154,39857.1303819444,2009-02-13,03:07:45
39.907835,116.303736,0,151,39857.1304282407,2009-02-13,03:07:49
39.907801,116.303754,0,149,39857.1304861111,2009-02-13,03:07:54
39.907757,116.303763,0,146,39857.1305439815,2009-02-13,03:07:59
39.907694,116.303759,0,144,39857.1305787037,2009-02-13,03:08:02
39.90765,116.303733,0,142,39857.1306018519,2009-02-13,03:08:04
39.907608,116.303721,0,137,39857.1306481481,2009-02-13,03:08:08
39.907596,116.303778,0,136,39857.1306944444,2009-02-13,03:08:12
39.90784,116.303736,0,153,39857.1337847222,2009-02-13,03:12:39
39.907875,116.303753,0,156,39857.1338425926,2009-02-13,03:12:44
39.907926,116.303774,0,157,39857.1338773148,2009-02-13,03:12:47
39.907981,116.303786,0,158,39857.133912037,2009-02-13,03:12:50
39.908039,116.303795,0,158,39857.1339583333,2009-02-13,03:12:54
39.908093,116.303785,0,157,39857.1340046296,2009-02-13,03:12:58
39.908148,116.303782,0,156,39857.1340509259,2009-02-13,03:13:02
39.908199,116.303771,0,154,39857.1340972222,2009-02-13,03:13:06
39.908253,116.303769,0,155,39857.1341435185,2009-02-13,03:13:10
39.9083,116.303773,0,157,39857.1341898148,2009-02-13,03:13:14
39.908346,116.30378,0,159,39857.1342361111,2009-02-13,03:13:18
39.908393,116.303785,0,160,39857.1342939815,2009-02-13,03:13:23
39.908409,116.303796,0,163,39857.1343518518,2009-02-13,03:13:28
39.908403,116.303735,0,172,39857.1343981481,2009-02-13,03:13:32
39.908404,116.303734,0,173,39857.1344560185,2009-02-13,03:13:37
39.908399,116.303733,0,173,39857.1345138889,2009-02-13,03:13:42
39.908401,116.303733,0,174,39857.1345717593,2009-02-13,03:13:47
39.908408,116.303732,0,174,39857.1346296296,2009-02-13,03:13:52
39.908408,116.303732,0,174,39857.1346643518,2009-02-13,03:13:55
39.908411,116.303733,0,175,39857.1346875,2009-02-13,03:13:57
39.908422,116.303721,0,176,39857.1347453704,2009-02-13,03:14:02
39.908422,116.303721,0,176,39857.1347800926,2009-02-13,03:14:05
39.908421,116.303714,0,178,39857.1348032407,2009-02-13,03:14:07
39.908451,116.303729,0,179,39857.1348611111,2009-02-13,03:14:12
39.908466,116.303722,0,179,39857.1349189815,2009-02-13,03:14:17
39.908502,116.303732,0,180,39857.1349768518,2009-02-13,03:14:22
39.908548,116.303747,0,180,39857.1350347222,2009-02-13,03:14:27
39.908554,116.30373,0,182,39857.1350925926,2009-02-13,03:14:32
39.90856,116.30373,0,184,39857.135150463,2009-02-13,03:14:37
39.90856,116.30373,0,184,39857.1351851852,2009-02-13,03:14:40
39.908563,116.30373,0,185,39857.1352083333,2009-02-13,03:14:42
39.908583,116.303744,0,183,39857.1352662037,2009-02-13,03:14:47
39.90863,116.303763,0,180,39857.1353009259,2009-02-13,03:14:50
39.908678,116.303787,0,179,39857.1353472222,2009-02-13,03:14:54
39.908723,116.303802,0,175,39857.1353819444,2009-02-13,03:14:57
39.908772,116.303812,0,174,39857.1354282407,2009-02-13,03:15:01
39.908807,116.303858,0,176,39857.1354861111,2009-02-13,03:15:06
39.908828,116.303835,0,175,39857.1355439815,2009-02-13,03:15:11
39.908833,116.303818,0,175,39857.1356018518,2009-02-13,03:15:16
39.908833,116.303819,0,175,39857.1356597222,2009-02-13,03:15:21
39.908833,116.303819,0,175,39857.1356944444,2009-02-13,03:15:24
39.908832,116.303823,0,175,39857.1357175926,2009-02-13,03:15:26
39.908882,116.30382,0,166,39857.1357638889,2009-02-13,03:15:30
39.908924,116.303809,0,165,39857.1358217593,2009-02-13,03:15:35
39.908939,116.303804,0,168,39857.1358796296,2009-02-13,03:15:40
39.908926,116.303806,0,171,39857.1359375,2009-02-13,03:15:45
39.908925,116.303804,0,170,39857.1359953704,2009-02-13,03:15:50
39.908922,116.303802,0,171,39857.1360532407,2009-02-13,03:15:55
39.908922,116.303802,0,170,39857.1361111111,2009-02-13,03:16:00
39.908923,116.303802,0,170,39857.1361689815,2009-02-13,03:16:05
39.908924,116.303801,0,170,39857.1362268519,2009-02-13,03:16:10
39.908924,116.303801,0,170,39857.1362847222,2009-02-13,03:16:15
39.908924,116.303801,0,170,39857.1363425926,2009-02-13,03:16:20
39.908925,116.303802,0,170,39857.136400463,2009-02-13,03:16:25
39.908925,116.303803,0,170,39857.1364583333,2009-02-13,03:16:30
39.908925,116.303806,0,171,39857.1365162037,2009-02-13,03:16:35
39.908925,116.303808,0,171,39857.1365740741,2009-02-13,03:16:40
39.908925,116.30381,0,171,39857.1366319444,2009-02-13,03:16:45
39.908925,116.303811,0,171,39857.1366898148,2009-02-13,03:16:50
39.908925,116.303812,0,171,39857.1367476852,2009-02-13,03:16:55
39.908926,116.303812,0,171,39857.1368055556,2009-02-13,03:17:00
39.908926,116.303813,0,171,39857.1368634259,2009-02-13,03:17:05
39.908927,116.303814,0,171,39857.1369212963,2009-02-13,03:17:10
39.908927,116.303815,0,171,39857.1369791667,2009-02-13,03:17:15
39.908928,116.303815,0,171,39857.137037037,2009-02-13,03:17:20
39.908928,116.303816,0,171,39857.1370949074,2009-02-13,03:17:25
39.908929,116.303816,0,171,39857.1371527778,2009-02-13,03:17:30
39.908929,116.303817,0,171,39857.1372106481,2009-02-13,03:17:35
39.90893,116.303817,0,171,39857.1372685185,2009-02-13,03:17:40
39.90893,116.303818,0,171,39857.1373263889,2009-02-13,03:17:45
39.90893,116.303818,0,171,39857.1373842593,2009-02-13,03:17:50
39.90893,116.303819,0,171,39857.1374421296,2009-02-13,03:17:55
39.90893,116.303818,0,171,39857.1375,2009-02-13,03:18:00
39.908931,116.303818,0,172,39857.1375578704,2009-02-13,03:18:05
39.908931,116.303818,0,172,39857.1375925926,2009-02-13,03:18:08
39.908931,116.303817,0,172,39857.1376157407,2009-02-13,03:18:10
39.908931,116.303808,0,173,39857.1376736111,2009-02-13,03:18:15
39.908928,116.303799,0,173,39857.1377314815,2009-02-13,03:18:20
39.908927,116.30379,0,174,39857.1377893519,2009-02-13,03:18:25
39.908923,116.303778,0,175,39857.1378472222,2009-02-13,03:18:30
39.908916,116.303767,0,176,39857.1379050926,2009-02-13,03:18:35
39.908904,116.303765,0,177,39857.137962963,2009-02-13,03:18:40
39.908894,116.303764,0,178,39857.1380208333,2009-02-13,03:18:45
39.90888,116.303765,0,180,39857.1380787037,2009-02-13,03:18:50
39.908824,116.30375,0,180,39857.1381365741,2009-02-13,03:18:55
39.908763,116.303729,0,180,39857.1381597222,2009-02-13,03:18:57
39.908708,116.303725,0,181,39857.1381712963,2009-02-13,03:18:58
39.908653,116.303726,0,180,39857.1381828704,2009-02-13,03:18:59
39.908594,116.303722,0,181,39857.1381944444,2009-02-13,03:19:00
39.908529,116.303735,0,181,39857.1382060185,2009-02-13,03:19:01
39.908461,116.303756,0,181,39857.1382175926,2009-02-13,03:19:02
39.908397,116.303774,0,182,39857.1382291667,2009-02-13,03:19:03
39.908339,116.303779,0,182,39857.1382407407,2009-02-13,03:19:04
39.908284,116.303785,0,182,39857.1382523148,2009-02-13,03:19:05
39.908231,116.3038,0,182,39857.1382638889,2009-02-13,03:19:06
39.908182,116.303812,0,182,39857.138275463,2009-02-13,03:19:07
39.908139,116.303839,0,182,39857.138287037,2009-02-13,03:19:08
39.908077,116.303842,0,182,39857.1383101852,2009-02-13,03:19:10
39.908026,116.303843,0,181,39857.1383449074,2009-02-13,03:19:13
39.907967,116.303838,0,180,39857.1383796296,2009-02-13,03:19:16
39.907914,116.303803,0,179,39857.1384143519,2009-02-13,03:19:19
39.907874,116.303774,0,177,39857.1384606481,2009-02-13,03:19:23
39.907833,116.303719,0,175,39857.1385069444,2009-02-13,03:19:27
39.907802,116.303667,0,175,39857.1385300926,2009-02-13,03:19:29
39.907742,116.303588,0,174,39857.1385532407,2009-02-13,03:19:31
39.907678,116.303502,0,173,39857.1385763889,2009-02-13,03:19:33
39.907646,116.30343,0,172,39857.138599537,2009-02-13,03:19:35
39.907597,116.30335,0,171,39857.1386226852,2009-02-13,03:19:37
39.907562,116.303312,0,171,39857.1386342593,2009-02-13,03:19:38
39.907525,116.303271,0,170,39857.1386458333,2009-02-13,03:19:39
39.907472,116.303183,0,170,39857.1386689815,2009-02-13,03:19:41
39.907389,116.303079,0,169,39857.1386921296,2009-02-13,03:19:43
39.907326,116.303011,0,168,39857.1387037037,2009-02-13,03:19:44
39.907262,116.30294,0,168,39857.1387152778,2009-02-13,03:19:45
39.907157,116.302844,0,167,39857.1387268519,2009-02-13,03:19:46
39.907094,116.30276,0,167,39857.1387384259,2009-02-13,03:19:47
39.907027,116.302678,0,166,39857.13875,2009-02-13,03:19:48
39.906935,116.30255,0,165,39857.1387615741,2009-02-13,03:19:49
39.90683,116.302448,0,165,39857.1387731481,2009-02-13,03:19:50
39.906753,116.30237,0,164,39857.1387847222,2009-02-13,03:19:51
39.906674,116.302301,0,163,39857.1387962963,2009-02-13,03:19:52
39.906603,116.302252,0,163,39857.1388078704,2009-02-13,03:19:53
39.906517,116.30222,0,162,39857.1388194444,2009-02-13,03:19:54
39.906438,116.302201,0,162,39857.1388310185,2009-02-13,03:19:55
39.90635,116.302189,0,161,39857.1388425926,2009-02-13,03:19:56
39.906267,116.302176,0,161,39857.1388541667,2009-02-13,03:19:57
39.906184,116.302163,0,160,39857.1388657407,2009-02-13,03:19:58
39.9061,116.302149,0,160,39857.1388773148,2009-02-13,03:19:59
39.906017,116.302136,0,159,39857.1388888889,2009-02-13,03:20:00
39.905935,116.302151,0,159,39857.138900463,2009-02-13,03:20:01
39.905834,116.30216,0,159,39857.138912037,2009-02-13,03:20:02
39.905754,116.302192,0,158,39857.1389236111,2009-02-13,03:20:03
39.905647,116.302232,0,158,39857.1389351852,2009-02-13,03:20:04
39.90557,116.302314,0,158,39857.1389467593,2009-02-13,03:20:05
39.905485,116.302378,0,157,39857.1389583333,2009-02-13,03:20:06
39.905425,116.302451,0,157,39857.1389699074,2009-02-13,03:20:07
39.905387,116.302544,0,157,39857.1389814815,2009-02-13,03:20:08
39.905362,116.302641,0,156,39857.1389930556,2009-02-13,03:20:09
39.905318,116.302715,0,156,39857.1390046296,2009-02-13,03:20:10
39.905276,116.302785,0,156,39857.1390162037,2009-02-13,03:20:11
39.905232,116.302852,0,156,39857.1390277778,2009-02-13,03:20:12
39.90519,116.302915,0,155,39857.1390393519,2009-02-13,03:20:13
39.905149,116.302972,0,155,39857.1390509259,2009-02-13,03:20:14
39.905109,116.303021,0,155,39857.1390625,2009-02-13,03:20:15
39.905069,116.303068,0,154,39857.1390740741,2009-02-13,03:20:16
39.905027,116.303116,0,154,39857.1390856481,2009-02-13,03:20:17
39.904984,116.303164,0,154,39857.1390972222,2009-02-13,03:20:18
39.904942,116.303211,0,154,39857.1391087963,2009-02-13,03:20:19
39.904899,116.303258,0,153,39857.1391203704,2009-02-13,03:20:20
39.904856,116.303306,0,153,39857.1391319444,2009-02-13,03:20:21
39.904926,116.303254,0,152,39857.139212963,2009-02-13,03:20:28
39.904982,116.303301,0,150,39857.1392361111,2009-02-13,03:20:30
39.904924,116.303284,0,162,39857.1392476852,2009-02-13,03:20:31
39.904926,116.303321,0,140,39857.1392592593,2009-02-13,03:20:32
39.904883,116.303366,0,149,39857.1392824074,2009-02-13,03:20:34
39.904831,116.303419,0,149,39857.1393287037,2009-02-13,03:20:38
39.904799,116.303466,0,148,39857.1393518519,2009-02-13,03:20:40
39.904767,116.303549,0,147,39857.1393865741,2009-02-13,03:20:43
39.904747,116.303615,0,146,39857.1394097222,2009-02-13,03:20:45
39.904736,116.303675,0,145,39857.1394328704,2009-02-13,03:20:47
39.904718,116.303738,0,144,39857.1394675926,2009-02-13,03:20:50
39.9047,116.303803,0,142,39857.1395023148,2009-02-13,03:20:53
39.904663,116.303873,0,141,39857.139537037,2009-02-13,03:20:56
39.90463,116.303922,0,140,39857.1395601852,2009-02-13,03:20:58
39.904562,116.303964,0,139,39857.1395833333,2009-02-13,03:21:00
39.904514,116.303974,0,139,39857.1395949074,2009-02-13,03:21:01
39.904457,116.303977,0,138,39857.1396064815,2009-02-13,03:21:02
39.904405,116.303981,0,138,39857.1396180556,2009-02-13,03:21:03
39.904336,116.303974,0,137,39857.1396296296,2009-02-13,03:21:04
39.904275,116.303972,0,137,39857.1396412037,2009-02-13,03:21:05
39.904209,116.303969,0,136,39857.1396527778,2009-02-13,03:21:06
39.904134,116.303962,0,135,39857.1396643519,2009-02-13,03:21:07
39.904056,116.303954,0,135,39857.1396759259,2009-02-13,03:21:08
39.903977,116.303952,0,134,39857.1396875,2009-02-13,03:21:09
39.903887,116.303947,0,134,39857.1396990741,2009-02-13,03:21:10
39.903799,116.303943,0,133,39857.1397106481,2009-02-13,03:21:11
39.903713,116.303951,0,132,39857.1397222222,2009-02-13,03:21:12
39.90363,116.303962,0,131,39857.1397337963,2009-02-13,03:21:13
39.903525,116.303956,0,131,39857.1397453704,2009-02-13,03:21:14
39.903426,116.303961,0,130,39857.1397569444,2009-02-13,03:21:15
39.903331,116.30396,0,129,39857.1397685185,2009-02-13,03:21:16
39.90323,116.303946,0,129,39857.1397800926,2009-02-13,03:21:17
39.903137,116.303947,0,128,39857.1397916667,2009-02-13,03:21:18
39.903043,116.30395,0,127,39857.1398032407,2009-02-13,03:21:19
39.902954,116.303955,0,127,39857.1398148148,2009-02-13,03:21:20
39.902854,116.303955,0,126,39857.1398263889,2009-02-13,03:21:21
39.902754,116.303954,0,126,39857.139837963,2009-02-13,03:21:22
39.902645,116.303946,0,125,39857.139849537,2009-02-13,03:21:23
39.902539,116.303944,0,124,39857.1398611111,2009-02-13,03:21:24
39.902436,116.30394,0,124,39857.1398726852,2009-02-13,03:21:25
39.902342,116.303939,0,123,39857.1398842593,2009-02-13,03:21:26
39.902245,116.303941,0,122,39857.1398958333,2009-02-13,03:21:27
39.902149,116.303939,0,122,39857.1399074074,2009-02-13,03:21:28
39.902055,116.303933,0,121,39857.1399189815,2009-02-13,03:21:29
39.901962,116.303926,0,120,39857.1399305556,2009-02-13,03:21:30
39.901867,116.303921,0,120,39857.1399421296,2009-02-13,03:21:31
39.901775,116.303912,0,119,39857.1399537037,2009-02-13,03:21:32
39.901684,116.303906,0,118,39857.1399652778,2009-02-13,03:21:33
39.901592,116.303901,0,118,39857.1399768519,2009-02-13,03:21:34
39.901504,116.303897,0,117,39857.1399884259,2009-02-13,03:21:35
39.901435,116.303898,0,116,39857.14,2009-02-13,03:21:36
39.901371,116.303899,0,116,39857.1400115741,2009-02-13,03:21:37
39.901314,116.303904,0,115,39857.1400231481,2009-02-13,03:21:38
39.901253,116.303907,0,114,39857.1400347222,2009-02-13,03:21:39
39.901263,116.303885,0,111,39857.1400925926,2009-02-13,03:21:44
39.901292,116.303875,0,109,39857.140150463,2009-02-13,03:21:49
39.901292,116.303875,0,109,39857.1401851852,2009-02-13,03:21:52
39.901294,116.303876,0,108,39857.1402083333,2009-02-13,03:21:54
39.901231,116.303867,0,107,39857.1402546296,2009-02-13,03:21:58
39.901178,116.303845,0,107,39857.1402893519,2009-02-13,03:22:01
39.901105,116.303841,0,107,39857.1403125,2009-02-13,03:22:03
39.901024,116.303839,0,106,39857.1403356481,2009-02-13,03:22:05
39.900976,116.303832,0,106,39857.1403472222,2009-02-13,03:22:06
39.900921,116.30382,0,106,39857.1403703704,2009-02-13,03:22:08
39.900874,116.303828,0,106,39857.1403819444,2009-02-13,03:22:09
39.900827,116.303837,0,106,39857.1403935185,2009-02-13,03:22:10
39.900762,116.303839,0,106,39857.1404166667,2009-02-13,03:22:12
39.900703,116.303857,0,105,39857.1404513889,2009-02-13,03:22:15
39.900738,116.303863,0,104,39857.1405092593,2009-02-13,03:22:20
39.900711,116.303857,0,103,39857.1405671296,2009-02-13,03:22:25
39.900632,116.303854,0,102,39857.1406018519,2009-02-13,03:22:28
39.900577,116.303862,0,101,39857.140625,2009-02-13,03:22:30
39.900525,116.303872,0,101,39857.1406481481,2009-02-13,03:22:32
39.900535,116.303863,0,100,39857.1407060185,2009-02-13,03:22:37
39.900595,116.303891,0,101,39857.1407638889,2009-02-13,03:22:42
39.900622,116.303879,0,103,39857.1408217593,2009-02-13,03:22:47
39.900622,116.303879,0,103,39857.1408564815,2009-02-13,03:22:50
39.900625,116.303876,0,102,39857.1408796296,2009-02-13,03:22:52
39.900563,116.303872,0,102,39857.1409259259,2009-02-13,03:22:56
39.900517,116.303879,0,103,39857.1409490741,2009-02-13,03:22:58
39.900403,116.303918,0,104,39857.1409722222,2009-02-13,03:23:00
39.900348,116.30394,0,104,39857.1409837963,2009-02-13,03:23:01
39.900301,116.303943,0,104,39857.1409953704,2009-02-13,03:23:02
39.900239,116.30393,0,104,39857.1410069444,2009-02-13,03:23:03
39.90018,116.303929,0,105,39857.1410185185,2009-02-13,03:23:04
39.900102,116.303953,0,108,39857.1410416667,2009-02-13,03:23:06
39.900035,116.303948,0,109,39857.1410532407,2009-02-13,03:23:07
39.899965,116.30393,0,110,39857.1410648148,2009-02-13,03:23:08
39.899896,116.303923,0,111,39857.1410763889,2009-02-13,03:23:09
39.899815,116.303903,0,110,39857.141087963,2009-02-13,03:23:10
39.89976,116.303888,0,110,39857.141099537,2009-02-13,03:23:11
39.899713,116.303855,0,109,39857.1411111111,2009-02-13,03:23:12
39.899669,116.303837,0,110,39857.1411226852,2009-02-13,03:23:13
39.899581,116.303823,0,110,39857.1411458333,2009-02-13,03:23:15
39.899526,116.303817,0,110,39857.1411574074,2009-02-13,03:23:16
39.899427,116.303831,0,110,39857.1411689815,2009-02-13,03:23:17
39.899353,116.303829,0,109,39857.1411805556,2009-02-13,03:23:18
39.899292,116.303818,0,108,39857.1411921296,2009-02-13,03:23:19
39.899223,116.303825,0,107,39857.1412037037,2009-02-13,03:23:20
39.899147,116.303844,0,106,39857.1412152778,2009-02-13,03:23:21
39.899068,116.303868,0,106,39857.1412268518,2009-02-13,03:23:22
39.898996,116.303869,0,107,39857.1412384259,2009-02-13,03:23:23
39.898932,116.303865,0,108,39857.14125,2009-02-13,03:23:24
39.898877,116.303865,0,109,39857.1412615741,2009-02-13,03:23:25
39.898827,116.303866,0,108,39857.1412731481,2009-02-13,03:23:26
39.89876,116.303884,0,108,39857.1412847222,2009-02-13,03:23:27
39.898707,116.303898,0,108,39857.1412962963,2009-02-13,03:23:28
39.898648,116.303911,0,109,39857.1413078704,2009-02-13,03:23:29
39.898559,116.303923,0,107,39857.1413310185,2009-02-13,03:23:31
39.89851,116.303938,0,105,39857.1413425926,2009-02-13,03:23:32
39.898465,116.303955,0,105,39857.1413541667,2009-02-13,03:23:33
39.898416,116.303968,0,105,39857.1413657407,2009-02-13,03:23:34
39.898369,116.303975,0,103,39857.1413773148,2009-02-13,03:23:35
39.898313,116.303978,0,103,39857.1413888889,2009-02-13,03:23:36
39.898251,116.303983,0,102,39857.141400463,2009-02-13,03:23:37
39.898177,116.304,0,102,39857.141412037,2009-02-13,03:23:38
39.898105,116.304006,0,100,39857.1414236111,2009-02-13,03:23:39
39.898026,116.304012,0,99,39857.1414351852,2009-02-13,03:23:40
39.897947,116.304005,0,100,39857.1414467593,2009-02-13,03:23:41
39.897853,116.304016,0,103,39857.1414583333,2009-02-13,03:23:42
39.897761,116.30402,0,112,39857.1414699074,2009-02-13,03:23:43
39.897685,116.304015,0,113,39857.1414814815,2009-02-13,03:23:44
39.897602,116.304006,0,116,39857.1414930556,2009-02-13,03:23:45
39.897522,116.303997,0,116,39857.1415046296,2009-02-13,03:23:46
39.897442,116.303988,0,116,39857.1415162037,2009-02-13,03:23:47
39.897359,116.303984,0,116,39857.1415277778,2009-02-13,03:23:48
39.897277,116.303978,0,114,39857.1415393518,2009-02-13,03:23:49
39.897198,116.303975,0,113,39857.1415509259,2009-02-13,03:23:50
39.89711,116.303977,0,113,39857.1415625,2009-02-13,03:23:51
39.897021,116.303977,0,112,39857.1415740741,2009-02-13,03:23:52
39.896936,116.30398,0,111,39857.1415856481,2009-02-13,03:23:53
39.896852,116.303979,0,112,39857.1415972222,2009-02-13,03:23:54
39.896768,116.303981,0,112,39857.1416087963,2009-02-13,03:23:55
39.89669,116.303982,0,112,39857.1416203704,2009-02-13,03:23:56
39.896611,116.30398,0,110,39857.1416319444,2009-02-13,03:23:57
39.896536,116.303976,0,110,39857.1416435185,2009-02-13,03:23:58
39.896456,116.303976,0,110,39857.1416550926,2009-02-13,03:23:59
39.896376,116.303976,0,109,39857.1416666667,2009-02-13,03:24:00
39.896296,116.303979,0,109,39857.1416782407,2009-02-13,03:24:01
39.896221,116.303976,0,109,39857.1416898148,2009-02-13,03:24:02
39.89615,116.303976,0,109,39857.1417013889,2009-02-13,03:24:03
39.89608,116.303978,0,108,39857.141712963,2009-02-13,03:24:04
39.896007,116.303979,0,108,39857.141724537,2009-02-13,03:24:05
39.89594,116.303981,0,107,39857.1417361111,2009-02-13,03:24:06
39.895873,116.30398,0,106,39857.1417476852,2009-02-13,03:24:07
39.895811,116.303979,0,105,39857.1417592593,2009-02-13,03:24:08
39.89575,116.303976,0,104,39857.1417708333,2009-02-13,03:24:09
39.895699,116.303981,0,103,39857.1417824074,2009-02-13,03:24:10
39.895632,116.303982,0,102,39857.1417939815,2009-02-13,03:24:11
39.895565,116.303973,0,101,39857.1418055556,2009-02-13,03:24:12
39.895498,116.303969,0,100,39857.1418171296,2009-02-13,03:24:13
39.895425,116.303969,0,99,39857.1418287037,2009-02-13,03:24:14
39.895359,116.303957,0,98,39857.1418402778,2009-02-13,03:24:15
39.895305,116.303932,0,97,39857.1418518518,2009-02-13,03:24:16
39.895262,116.303892,0,96,39857.1418634259,2009-02-13,03:24:17
39.895224,116.303833,0,96,39857.141875,2009-02-13,03:24:18
39.895195,116.303717,0,94,39857.1418981481,2009-02-13,03:24:20
39.895185,116.30363,0,92,39857.1419097222,2009-02-13,03:24:21
39.895172,116.30354,0,91,39857.1419212963,2009-02-13,03:24:22
39.895169,116.30345,0,91,39857.1419328704,2009-02-13,03:24:23
39.895173,116.303361,0,91,39857.1419444444,2009-02-13,03:24:24
39.895168,116.303265,0,90,39857.1419560185,2009-02-13,03:24:25
39.895171,116.303176,0,91,39857.1419675926,2009-02-13,03:24:26
39.895163,116.303078,0,93,39857.1419791667,2009-02-13,03:24:27
39.895154,116.302992,0,94,39857.1419907407,2009-02-13,03:24:28
39.895149,116.302907,0,94,39857.1420023148,2009-02-13,03:24:29
39.89515,116.302824,0,94,39857.1420138889,2009-02-13,03:24:30
39.895152,116.302739,0,94,39857.142025463,2009-02-13,03:24:31
39.895152,116.302656,0,95,39857.142037037,2009-02-13,03:24:32
39.895149,116.302575,0,96,39857.1420486111,2009-02-13,03:24:33
39.895144,116.302485,0,95,39857.1420601852,2009-02-13,03:24:34
39.895152,116.302397,0,94,39857.1420717593,2009-02-13,03:24:35
39.895159,116.302311,0,95,39857.1420833333,2009-02-13,03:24:36
39.895165,116.302226,0,95,39857.1420949074,2009-02-13,03:24:37
39.895163,116.302139,0,96,39857.1421064815,2009-02-13,03:24:38
39.895164,116.302057,0,96,39857.1421180556,2009-02-13,03:24:39
39.895169,116.301973,0,97,39857.1421296296,2009-02-13,03:24:40
39.895219,116.301926,0,95,39857.1421412037,2009-02-13,03:24:41
39.895264,116.301867,0,94,39857.1421527778,2009-02-13,03:24:42
39.895302,116.301804,0,95,39857.1421643518,2009-02-13,03:24:43
39.895342,116.301754,0,97,39857.1421759259,2009-02-13,03:24:44
39.895389,116.301728,0,98,39857.1421875,2009-02-13,03:24:45
39.89545,116.301734,0,98,39857.1421990741,2009-02-13,03:24:46
39.895519,116.301756,0,97,39857.1422106481,2009-02-13,03:24:47
39.895583,116.301794,0,97,39857.1422222222,2009-02-13,03:24:48
39.895616,116.301838,0,98,39857.1422337963,2009-02-13,03:24:49
39.895627,116.301898,0,98,39857.1422453704,2009-02-13,03:24:50
39.895632,116.301974,0,99,39857.1422569444,2009-02-13,03:24:51
39.895649,116.302063,0,101,39857.1422685185,2009-02-13,03:24:52
39.895654,116.302162,0,104,39857.1422800926,2009-02-13,03:24:53
39.89565,116.302266,0,105,39857.1422916667,2009-02-13,03:24:54
39.89565,116.302368,0,105,39857.1423032407,2009-02-13,03:24:55
39.895648,116.302471,0,106,39857.1423148148,2009-02-13,03:24:56
39.895642,116.302571,0,106,39857.1423263889,2009-02-13,03:24:57
39.895631,116.302681,0,106,39857.142337963,2009-02-13,03:24:58
39.895625,116.302791,0,105,39857.142349537,2009-02-13,03:24:59
39.89562,116.302903,0,104,39857.1423611111,2009-02-13,03:25:00
39.895613,116.303022,0,103,39857.1423726852,2009-02-13,03:25:01
39.895606,116.303137,0,102,39857.1423842593,2009-02-13,03:25:02
39.895607,116.303252,0,100,39857.1423958333,2009-02-13,03:25:03
39.8956,116.303367,0,99,39857.1424074074,2009-02-13,03:25:04
39.895598,116.303483,0,98,39857.1424189815,2009-02-13,03:25:05
39.895598,116.303596,0,97,39857.1424305556,2009-02-13,03:25:06
39.895609,116.303706,0,96,39857.1424421296,2009-02-13,03:25:07
39.895612,116.303806,0,95,39857.1424537037,2009-02-13,03:25:08
39.895611,116.303903,0,94,39857.1424652778,2009-02-13,03:25:09
39.895621,116.303997,0,96,39857.1424768518,2009-02-13,03:25:10
39.895624,116.304082,0,97,39857.1424884259,2009-02-13,03:25:11
39.895631,116.304162,0,98,39857.1425,2009-02-13,03:25:12
39.895646,116.304255,0,101,39857.1425115741,2009-02-13,03:25:13
39.895653,116.304345,0,102,39857.1425231481,2009-02-13,03:25:14
39.895663,116.304443,0,103,39857.1425347222,2009-02-13,03:25:15
39.89567,116.30454,0,104,39857.1425462963,2009-02-13,03:25:16
39.895672,116.304639,0,105,39857.1425578704,2009-02-13,03:25:17
39.895675,116.304735,0,106,39857.1425694444,2009-02-13,03:25:18
39.895678,116.304836,0,108,39857.1425810185,2009-02-13,03:25:19
39.895671,116.304925,0,110,39857.1425925926,2009-02-13,03:25:20
39.895666,116.30502,0,110,39857.1426041667,2009-02-13,03:25:21
39.89566,116.305112,0,111,39857.1426157407,2009-02-13,03:25:22
39.895661,116.305209,0,111,39857.1426273148,2009-02-13,03:25:23
39.895666,116.305302,0,111,39857.1426388889,2009-02-13,03:25:24
39.895671,116.305399,0,109,39857.142650463,2009-02-13,03:25:25
39.895675,116.305492,0,109,39857.142662037,2009-02-13,03:25:26
39.895672,116.305577,0,108,39857.1426736111,2009-02-13,03:25:27
39.895678,116.305653,0,106,39857.1426851852,2009-02-13,03:25:28
39.895673,116.305725,0,105,39857.1426967593,2009-02-13,03:25:29
39.895678,116.305791,0,104,39857.1427083333,2009-02-13,03:25:30
39.895679,116.305853,0,104,39857.1427199074,2009-02-13,03:25:31
39.895676,116.30594,0,104,39857.1427430556,2009-02-13,03:25:33
39.895677,116.306008,0,106,39857.1427777778,2009-02-13,03:25:36
39.895673,116.306043,0,114,39857.1428356481,2009-02-13,03:25:41
39.895658,116.3061,0,120,39857.1428935185,2009-02-13,03:25:46
39.895646,116.306167,0,122,39857.1429398148,2009-02-13,03:25:50
39.895632,116.306242,0,123,39857.142974537,2009-02-13,03:25:53
39.895637,116.306321,0,120,39857.1429976852,2009-02-13,03:25:55
39.89564,116.306441,0,117,39857.1430208333,2009-02-13,03:25:57
39.895636,116.306544,0,115,39857.1430439815,2009-02-13,03:25:59
39.895629,116.306628,0,118,39857.1430671296,2009-02-13,03:26:01
39.89563,116.3067,0,123,39857.1430902778,2009-02-13,03:26:03
39.895625,116.306769,0,126,39857.1431134259,2009-02-13,03:26:05
39.895619,116.306837,0,131,39857.1431365741,2009-02-13,03:26:07
39.89562,116.3069,0,136,39857.1431712963,2009-02-13,03:26:10
39.895609,116.306953,0,144,39857.1431944444,2009-02-13,03:26:12
39.895612,116.307028,0,150,39857.1432175926,2009-02-13,03:26:14
39.895619,116.307111,0,156,39857.1432407407,2009-02-13,03:26:16
39.895624,116.307186,0,159,39857.1432638889,2009-02-13,03:26:18
39.895612,116.307252,0,162,39857.143287037,2009-02-13,03:26:20
39.895603,116.307294,0,173,39857.1433449074,2009-02-13,03:26:25
39.895579,116.307344,0,170,39857.1434027778,2009-02-13,03:26:30
39.895603,116.307415,0,164,39857.1434259259,2009-02-13,03:26:32
39.895617,116.307491,0,159,39857.1434490741,2009-02-13,03:26:34
39.895613,116.307594,0,158,39857.1434722222,2009-02-13,03:26:36
39.895618,116.307702,0,156,39857.1434953704,2009-02-13,03:26:38
39.895625,116.307802,0,155,39857.1435185185,2009-02-13,03:26:40
39.895621,116.307887,0,157,39857.1435416667,2009-02-13,03:26:42
39.895616,116.307959,0,150,39857.1435648148,2009-02-13,03:26:44
39.895611,116.307981,0,154,39857.1436226852,2009-02-13,03:26:49
39.895606,116.308029,0,157,39857.1436805556,2009-02-13,03:26:54
39.89558,116.308077,0,159,39857.1437152778,2009-02-13,03:26:57
39.895568,116.308135,0,156,39857.14375,2009-02-13,03:27:00
39.895564,116.308229,0,154,39857.1437847222,2009-02-13,03:27:03
39.895555,116.308291,0,154,39857.1438078704,2009-02-13,03:27:05
39.895555,116.308369,0,150,39857.1438425926,2009-02-13,03:27:08
39.895546,116.308446,0,150,39857.1438773148,2009-02-13,03:27:11
39.895552,116.308511,0,149,39857.143900463,2009-02-13,03:27:13
39.895554,116.308575,0,148,39857.1439236111,2009-02-13,03:27:15
39.895539,116.308655,0,144,39857.1439583333,2009-02-13,03:27:18
39.895527,116.308758,0,144,39857.1439930556,2009-02-13,03:27:21
39.895536,116.308852,0,142,39857.1440162037,2009-02-13,03:27:23
39.89556,116.308942,0,139,39857.1440393519,2009-02-13,03:27:25
39.895564,116.309012,0,136,39857.1440625,2009-02-13,03:27:27
39.895563,116.309088,0,130,39857.1440972222,2009-02-13,03:27:30
39.895547,116.309179,0,128,39857.1441319444,2009-02-13,03:27:33
39.895541,116.309281,0,126,39857.1441550926,2009-02-13,03:27:35
39.895545,116.309348,0,124,39857.1441666667,2009-02-13,03:27:36
39.895547,116.309407,0,124,39857.1441782407,2009-02-13,03:27:37
39.895534,116.309491,0,120,39857.1442013889,2009-02-13,03:27:39
39.895523,116.309561,0,121,39857.144224537,2009-02-13,03:27:41
39.895489,116.309626,0,125,39857.1442592593,2009-02-13,03:27:44
39.895482,116.309698,0,129,39857.1442824074,2009-02-13,03:27:46
39.895474,116.309771,0,143,39857.1443055556,2009-02-13,03:27:48
39.895494,116.309867,0,147,39857.1443287037,2009-02-13,03:27:50
39.895505,116.309972,0,159,39857.1443518519,2009-02-13,03:27:52
39.895514,116.310098,0,164,39857.144375,2009-02-13,03:27:54
39.895503,116.310167,0,165,39857.1443865741,2009-02-13,03:27:55
39.895507,116.310242,0,166,39857.1443981482,2009-02-13,03:27:56
39.895509,116.31031,0,165,39857.1444097222,2009-02-13,03:27:57
39.895511,116.310381,0,164,39857.1444212963,2009-02-13,03:27:58
39.895523,116.31047,0,168,39857.1444328704,2009-02-13,03:27:59
39.895526,116.310552,0,167,39857.1444444444,2009-02-13,03:28:00
39.895519,116.310624,0,166,39857.1444560185,2009-02-13,03:28:01
39.89551,116.310705,0,167,39857.1444675926,2009-02-13,03:28:02
39.89551,116.3108,0,162,39857.1444791667,2009-02-13,03:28:03
39.895501,116.310884,0,162,39857.1444907407,2009-02-13,03:28:04
39.8955,116.310982,0,161,39857.1445023148,2009-02-13,03:28:05
39.8955,116.311078,0,159,39857.1445138889,2009-02-13,03:28:06
39.89552,116.311182,0,154,39857.144525463,2009-02-13,03:28:07
39.895533,116.311281,0,152,39857.144537037,2009-02-13,03:28:08
39.89554,116.31139,0,149,39857.1445486111,2009-02-13,03:28:09
39.895542,116.311503,0,141,39857.1445601852,2009-02-13,03:28:10
39.89554,116.311617,0,136,39857.1445717593,2009-02-13,03:28:11
39.895543,116.311732,0,134,39857.1445833333,2009-02-13,03:28:12
39.895551,116.311855,0,133,39857.1445949074,2009-02-13,03:28:13
39.895555,116.311974,0,130,39857.1446064815,2009-02-13,03:28:14
39.895557,116.312096,0,131,39857.1446180556,2009-02-13,03:28:15
39.89556,116.312223,0,130,39857.1446296296,2009-02-13,03:28:16
39.895559,116.312344,0,128,39857.1446412037,2009-02-13,03:28:17
39.895565,116.312465,0,128,39857.1446527778,2009-02-13,03:28:18
39.895568,116.312584,0,127,39857.1446643519,2009-02-13,03:28:19
39.895564,116.312702,0,127,39857.1446759259,2009-02-13,03:28:20
39.895567,116.312819,0,126,39857.1446875,2009-02-13,03:28:21
39.895577,116.312935,0,124,39857.1446990741,2009-02-13,03:28:22
39.895591,116.313051,0,123,39857.1447106482,2009-02-13,03:28:23
39.895593,116.313156,0,128,39857.1447222222,2009-02-13,03:28:24
39.895594,116.313251,0,129,39857.1447337963,2009-02-13,03:28:25
39.895585,116.313329,0,134,39857.1447453704,2009-02-13,03:28:26
39.895575,116.31342,0,131,39857.1447569444,2009-02-13,03:28:27
39.895568,116.313506,0,131,39857.1447685185,2009-02-13,03:28:28
39.895559,116.313603,0,133,39857.1447800926,2009-02-13,03:28:29
39.895552,116.313702,0,137,39857.1447916667,2009-02-13,03:28:30
39.895543,116.313803,0,139,39857.1448032407,2009-02-13,03:28:31
39.89554,116.313915,0,146,39857.1448148148,2009-02-13,03:28:32
39.895542,116.314032,0,148,39857.1448263889,2009-02-13,03:28:33
39.895541,116.314147,0,150,39857.144837963,2009-02-13,03:28:34
39.895543,116.314261,0,150,39857.144849537,2009-02-13,03:28:35
39.895545,116.31438,0,152,39857.1448611111,2009-02-13,03:28:36
39.895544,116.314497,0,153,39857.1448726852,2009-02-13,03:28:37
39.895548,116.314623,0,151,39857.1448842593,2009-02-13,03:28:38
39.895557,116.314748,0,149,39857.1448958333,2009-02-13,03:28:39
39.895562,116.314869,0,147,39857.1449074074,2009-02-13,03:28:40
39.895568,116.314992,0,140,39857.1449189815,2009-02-13,03:28:41
39.895565,116.315115,0,134,39857.1449305556,2009-02-13,03:28:42
39.895565,116.315232,0,131,39857.1449421296,2009-02-13,03:28:43
39.895566,116.315349,0,127,39857.1449537037,2009-02-13,03:28:44
39.895563,116.315464,0,123,39857.1449652778,2009-02-13,03:28:45
39.895561,116.315574,0,120,39857.1449768519,2009-02-13,03:28:46
39.895563,116.315684,0,119,39857.1449884259,2009-02-13,03:28:47
39.895562,116.315795,0,117,39857.145,2009-02-13,03:28:48
39.895559,116.315909,0,118,39857.1450115741,2009-02-13,03:28:49
39.895565,116.31602,0,116,39857.1450231481,2009-02-13,03:28:50
39.895561,116.316123,0,115,39857.1450347222,2009-02-13,03:28:51
39.895553,116.316222,0,116,39857.1450462963,2009-02-13,03:28:52
39.895552,116.316327,0,114,39857.1450578704,2009-02-13,03:28:53
39.895555,116.316436,0,112,39857.1450694444,2009-02-13,03:28:54
39.895554,116.316544,0,112,39857.1450810185,2009-02-13,03:28:55
39.895553,116.316644,0,111,39857.1450925926,2009-02-13,03:28:56
39.895554,116.316742,0,110,39857.1451041667,2009-02-13,03:28:57
39.895551,116.316837,0,110,39857.1451157407,2009-02-13,03:28:58
39.895549,116.316922,0,110,39857.1451273148,2009-02-13,03:28:59
39.895544,116.316995,0,109,39857.1451388889,2009-02-13,03:29:00
39.895532,116.317057,0,108,39857.145150463,2009-02-13,03:29:01
39.895524,116.317155,0,110,39857.1451736111,2009-02-13,03:29:03
39.895512,116.31724,0,110,39857.1451967593,2009-02-13,03:29:05
39.895504,116.317331,0,109,39857.1452199074,2009-02-13,03:29:07
39.895493,116.317453,0,111,39857.1452430556,2009-02-13,03:29:09
39.895492,116.317521,0,113,39857.1452546296,2009-02-13,03:29:10
39.89548,116.317634,0,113,39857.1452777778,2009-02-13,03:29:12
39.895479,116.317743,0,113,39857.1453009259,2009-02-13,03:29:14
39.895472,116.317822,0,115,39857.1453240741,2009-02-13,03:29:16
39.895465,116.317874,0,112,39857.1453819444,2009-02-13,03:29:21
39.895462,116.317873,0,110,39857.1454398148,2009-02-13,03:29:26
39.895463,116.31787,0,110,39857.1454976852,2009-02-13,03:29:31
39.895462,116.317877,0,110,39857.1455555556,2009-02-13,03:29:36
39.895463,116.317876,0,110,39857.1456134259,2009-02-13,03:29:41
39.895464,116.317876,0,110,39857.1456712963,2009-02-13,03:29:46
39.895464,116.317876,0,110,39857.1457060185,2009-02-13,03:29:49
39.895464,116.317869,0,110,39857.1457291667,2009-02-13,03:29:51
39.895465,116.317856,0,110,39857.145787037,2009-02-13,03:29:56
39.895472,116.317824,0,110,39857.1458449074,2009-02-13,03:30:01
39.895466,116.317777,0,110,39857.1459027778,2009-02-13,03:30:06
39.895461,116.317739,0,111,39857.1459606481,2009-02-13,03:30:11
39.895471,116.31769,0,112,39857.1460185185,2009-02-13,03:30:16
39.895468,116.317621,0,117,39857.1460763889,2009-02-13,03:30:21
39.895473,116.31756,0,118,39857.1461226852,2009-02-13,03:30:25
39.895476,116.317502,0,121,39857.1461805556,2009-02-13,03:30:30
39.895499,116.31745,0,128,39857.1462384259,2009-02-13,03:30:35
39.895476,116.317404,0,130,39857.1462962963,2009-02-13,03:30:40
39.895476,116.317404,0,130,39857.1463310185,2009-02-13,03:30:43
39.895479,116.317405,0,129,39857.1463541667,2009-02-13,03:30:45
39.895483,116.31739,0,129,39857.146412037,2009-02-13,03:30:50
39.895479,116.317321,0,129,39857.1464699074,2009-02-13,03:30:55
39.895452,116.31725,0,131,39857.1465162037,2009-02-13,03:30:59
39.895432,116.317199,0,131,39857.1465740741,2009-02-13,03:31:04
39.895428,116.317148,0,129,39857.1466319444,2009-02-13,03:31:09
39.895423,116.317103,0,130,39857.1466898148,2009-02-13,03:31:14
39.895405,116.317078,0,132,39857.1467476852,2009-02-13,03:31:19
39.895405,116.317078,0,132,39857.1467824074,2009-02-13,03:31:22
39.895405,116.317073,0,132,39857.1468055556,2009-02-13,03:31:24
39.895405,116.317043,0,132,39857.1468634259,2009-02-13,03:31:29
39.895387,116.317041,0,134,39857.1469212963,2009-02-13,03:31:34
39.895363,116.317052,0,130,39857.1469791667,2009-02-13,03:31:39
39.895326,116.31706,0,125,39857.147037037,2009-02-13,03:31:44
39.895278,116.317043,0,127,39857.1470949074,2009-02-13,03:31:49
39.895243,116.317045,0,133,39857.1471527778,2009-02-13,03:31:54
39.895186,116.317048,0,138,39857.1472106481,2009-02-13,03:31:59
39.895137,116.317058,0,139,39857.1472685185,2009-02-13,03:32:04
39.895085,116.317053,0,140,39857.1472916667,2009-02-13,03:32:06
39.895041,116.31704,0,136,39857.1473148148,2009-02-13,03:32:08
39.894996,116.31701,0,137,39857.147337963,2009-02-13,03:32:10
39.894983,116.316969,0,132,39857.1473958333,2009-02-13,03:32:15
39.894968,116.316909,0,131,39857.1474421296,2009-02-13,03:32:19
39.894979,116.316844,0,125,39857.1474884259,2009-02-13,03:32:23
39.894987,116.316775,0,127,39857.1475347222,2009-02-13,03:32:27
39.894994,116.316704,0,130,39857.1475925926,2009-02-13,03:32:32
39.894998,116.316657,0,133,39857.147650463,2009-02-13,03:32:37
39.894947,116.316647,0,140,39857.1476851852,2009-02-13,03:32:40
39.894912,116.316616,0,146,39857.1477199074,2009-02-13,03:32:43
39.89487,116.316588,0,151,39857.1477546296,2009-02-13,03:32:46
39.894896,116.316576,0,152,39857.1478125,2009-02-13,03:32:51
39.894918,116.316582,0,153,39857.1478703704,2009-02-13,03:32:56
39.894917,116.316594,0,153,39857.1479282407,2009-02-13,03:33:01
39.894915,116.316607,0,153,39857.1479861111,2009-02-13,03:33:06
39.894506,116.31622,0,144,39857.1502430556,2009-02-13,03:36:21
39.89456,116.316214,0,128,39857.1502546296,2009-02-13,03:36:22
39.895049,116.316124,0,69,39857.1502662037,2009-02-13,03:36:23
39.895273,116.316084,0,71,39857.1502777778,2009-02-13,03:36:24
39.895454,116.316045,0,72,39857.1502893518,2009-02-13,03:36:25
39.895521,116.316034,0,98,39857.1503009259,2009-02-13,03:36:26
39.895623,116.316025,0,125,39857.1503125,2009-02-13,03:36:27
39.895655,116.316023,0,138,39857.1503240741,2009-02-13,03:36:28
39.895685,116.315988,0,147,39857.1503703704,2009-02-13,03:36:32
39.895674,116.315959,0,144,39857.1504282407,2009-02-13,03:36:37
39.895681,116.315924,0,143,39857.1504861111,2009-02-13,03:36:42
39.895694,116.315873,0,142,39857.1505439815,2009-02-13,03:36:47
39.895669,116.31582,0,142,39857.1505787037,2009-02-13,03:36:50
39.895666,116.315792,0,142,39857.1506365741,2009-02-13,03:36:55
39.895666,116.315792,0,142,39857.1506712963,2009-02-13,03:36:58
39.89566,116.315787,0,142,39857.1506944444,2009-02-13,03:37:00
39.895658,116.315797,0,142,39857.1507523148,2009-02-13,03:37:05
39.895655,116.315806,0,142,39857.1508101852,2009-02-13,03:37:10
39.895655,116.315806,0,142,39857.1508449074,2009-02-13,03:37:13
39.895654,116.315806,0,142,39857.1508680556,2009-02-13,03:37:15
39.895653,116.315797,0,142,39857.1509259259,2009-02-13,03:37:20
39.895654,116.315783,0,142,39857.1509837963,2009-02-13,03:37:25
39.894983,116.316237,0,673,39857.201099537,2009-02-13,04:49:35
39.89467,116.316469,0,682,39857.2011111111,2009-02-13,04:49:36
39.894329,116.316837,0,231,39857.2011226852,2009-02-13,04:49:37
39.894308,116.31686,0,208,39857.2011458333,2009-02-13,04:49:39
39.894349,116.31683,0,215,39857.2011689815,2009-02-13,04:49:41
39.894266,116.316884,0,218,39857.2011921296,2009-02-13,04:49:43
39.894219,116.316912,0,221,39857.2012037037,2009-02-13,04:49:44
39.894167,116.316926,0,230,39857.2012268519,2009-02-13,04:49:46
39.894119,116.316946,0,239,39857.2012847222,2009-02-13,04:49:51
39.894181,116.316908,0,234,39857.2013078704,2009-02-13,04:49:53
39.894193,116.316846,0,231,39857.2013425926,2009-02-13,04:49:56
39.894146,116.316844,0,232,39857.2013657407,2009-02-13,04:49:58
39.894116,116.316817,0,232,39857.2014236111,2009-02-13,04:50:03
39.894118,116.316773,0,244,39857.2014699074,2009-02-13,04:50:07
39.894113,116.316744,0,256,39857.2015277778,2009-02-13,04:50:12
39.894134,116.31671,0,262,39857.2015856481,2009-02-13,04:50:17
39.894186,116.31668,0,265,39857.2016203704,2009-02-13,04:50:20
39.8942,116.31665,0,275,39857.2016782407,2009-02-13,04:50:25
39.894202,116.31664,0,275,39857.2017361111,2009-02-13,04:50:30
39.894203,116.31663,0,276,39857.2017939815,2009-02-13,04:50:35
39.894203,116.31663,0,276,39857.2018287037,2009-02-13,04:50:38
39.894205,116.316624,0,276,39857.2018518519,2009-02-13,04:50:40
39.894207,116.316611,0,276,39857.2019097222,2009-02-13,04:50:45
39.894208,116.316608,0,276,39857.2019675926,2009-02-13,04:50:50
39.894208,116.316608,0,276,39857.2020023148,2009-02-13,04:50:53
39.89421,116.316605,0,276,39857.202025463,2009-02-13,04:50:55
39.894269,116.31657,0,277,39857.2020717593,2009-02-13,04:50:59
39.89431,116.316529,0,276,39857.2020949074,2009-02-13,04:51:01
39.894316,116.316517,0,275,39857.2021527778,2009-02-13,04:51:06
39.894316,116.316517,0,275,39857.2021875,2009-02-13,04:51:09
39.894319,116.316512,0,275,39857.2022106481,2009-02-13,04:51:11
39.894361,116.316501,0,273,39857.2022685185,2009-02-13,04:51:16
39.89441,116.316461,0,271,39857.2023148148,2009-02-13,04:51:20
39.894429,116.316434,0,269,39857.2023726852,2009-02-13,04:51:25
39.894417,116.316435,0,269,39857.2024305556,2009-02-13,04:51:30
39.894466,116.316402,0,270,39857.2024768519,2009-02-13,04:51:34
39.894466,116.316402,0,270,39857.2025115741,2009-02-13,04:51:37
39.894465,116.3164,0,269,39857.2025347222,2009-02-13,04:51:39
39.894461,116.316411,0,269,39857.2025925926,2009-02-13,04:51:44
39.89439,116.316467,0,269,39857.2026157407,2009-02-13,04:51:46
39.894343,116.316502,0,269,39857.2026388889,2009-02-13,04:51:48
39.894339,116.31651,0,269,39857.2026967593,2009-02-13,04:51:53
39.894339,116.31651,0,269,39857.2027314815,2009-02-13,04:51:56
39.89434,116.316502,0,269,39857.2027546296,2009-02-13,04:51:58
39.894397,116.316452,0,270,39857.2028125,2009-02-13,04:52:03
39.894371,116.316449,0,271,39857.2028703704,2009-02-13,04:52:08
39.894363,116.31645,0,272,39857.2029282407,2009-02-13,04:52:13
39.894361,116.316451,0,272,39857.2029861111,2009-02-13,04:52:18
39.894361,116.316443,0,272,39857.2030439815,2009-02-13,04:52:23
39.894362,116.316438,0,273,39857.2031018519,2009-02-13,04:52:28
39.894361,116.316436,0,273,39857.2031597222,2009-02-13,04:52:33
39.894361,116.316436,0,273,39857.2031944444,2009-02-13,04:52:36
39.894359,116.31644,0,273,39857.2032175926,2009-02-13,04:52:38
39.894359,116.316425,0,274,39857.203275463,2009-02-13,04:52:43
39.894359,116.316408,0,274,39857.2033333333,2009-02-13,04:52:48
39.894359,116.316394,0,274,39857.2033912037,2009-02-13,04:52:53
39.894386,116.316361,0,274,39857.2034490741,2009-02-13,04:52:58
39.894431,116.31632,0,274,39857.2034722222,2009-02-13,04:53:00
39.894486,116.316258,0,275,39857.2035069444,2009-02-13,04:53:03
39.894518,116.316193,0,275,39857.2035532407,2009-02-13,04:53:07
39.894559,116.316146,0,275,39857.2035763889,2009-02-13,04:53:09
39.894532,116.316099,0,274,39857.2036226852,2009-02-13,04:53:13
39.894472,116.316083,0,274,39857.2036458333,2009-02-13,04:53:15
39.894412,116.316074,0,275,39857.2036574074,2009-02-13,04:53:16
39.894346,116.316059,0,276,39857.2036805556,2009-02-13,04:53:18
39.894302,116.316025,0,278,39857.2037152778,2009-02-13,04:53:21
39.894251,116.316022,0,279,39857.20375,2009-02-13,04:53:24
39.894273,116.316051,0,278,39857.2038078704,2009-02-13,04:53:29
39.894273,116.316051,0,278,39857.2038425926,2009-02-13,04:53:32
39.894268,116.316046,0,277,39857.2038657407,2009-02-13,04:53:34
39.894247,116.316055,0,275,39857.2039236111,2009-02-13,04:53:39
39.894232,116.316063,0,275,39857.2039814815,2009-02-13,04:53:44
39.894232,116.316055,0,275,39857.2040393518,2009-02-13,04:53:49
39.894232,116.31605,0,274,39857.2040972222,2009-02-13,04:53:54
39.894232,116.316045,0,274,39857.2041550926,2009-02-13,04:53:59
39.894232,116.316045,0,274,39857.2041898148,2009-02-13,04:54:02
39.894231,116.316043,0,274,39857.204212963,2009-02-13,04:54:04
39.894228,116.316053,0,275,39857.2042708333,2009-02-13,04:54:09
39.894228,116.316053,0,275,39857.2043055556,2009-02-13,04:54:12
39.894227,116.31605,0,275,39857.2043287037,2009-02-13,04:54:14
39.894226,116.316039,0,275,39857.2043865741,2009-02-13,04:54:19
39.894226,116.316035,0,275,39857.2044444444,2009-02-13,04:54:24
39.894225,116.316032,0,275,39857.2045023148,2009-02-13,04:54:29
39.894224,116.316029,0,275,39857.2045601852,2009-02-13,04:54:34
39.894223,116.316024,0,275,39857.2046180556,2009-02-13,04:54:39
39.894223,116.316024,0,275,39857.2046527778,2009-02-13,04:54:42
39.894221,116.31602,0,275,39857.2046759259,2009-02-13,04:54:44
39.89422,116.31601,0,275,39857.2047337963,2009-02-13,04:54:49
39.894195,116.315962,0,275,39857.2047685185,2009-02-13,04:54:52
39.894175,116.315899,0,275,39857.2048032407,2009-02-13,04:54:55
39.894152,116.315841,0,275,39857.204849537,2009-02-13,04:54:59
39.894122,116.31584,0,275,39857.2049074074,2009-02-13,04:55:04
39.894121,116.315831,0,275,39857.2049652778,2009-02-13,04:55:09
39.894121,116.315795,0,275,39857.2050231481,2009-02-13,04:55:14
39.894093,116.315809,0,275,39857.2050810185,2009-02-13,04:55:19
39.894082,116.315803,0,275,39857.2051388889,2009-02-13,04:55:24
39.894082,116.315807,0,275,39857.2051967593,2009-02-13,04:55:29
39.894082,116.315807,0,275,39857.2052314815,2009-02-13,04:55:32
39.894082,116.315815,0,275,39857.2052546296,2009-02-13,04:55:34
39.894081,116.315826,0,275,39857.2053125,2009-02-13,04:55:39
39.894079,116.315841,0,275,39857.2053703704,2009-02-13,04:55:44
39.894066,116.315897,0,274,39857.2054282407,2009-02-13,04:55:49
39.894026,116.31596,0,274,39857.205474537,2009-02-13,04:55:53
39.893994,116.316003,0,273,39857.2055092593,2009-02-13,04:55:56
39.894033,116.316055,0,272,39857.2055671296,2009-02-13,04:56:01
39.894082,116.316082,0,272,39857.2056134259,2009-02-13,04:56:05
39.894025,116.316164,0,271,39857.2056597222,2009-02-13,04:56:09
39.894106,116.316059,0,270,39857.2056944444,2009-02-13,04:56:12
39.894103,116.316068,0,270,39857.2057523148,2009-02-13,04:56:17
39.894102,116.316078,0,270,39857.2058101852,2009-02-13,04:56:22
39.894174,116.316112,0,270,39857.2058333333,2009-02-13,04:56:24
39.894174,116.316118,0,270,39857.2058912037,2009-02-13,04:56:29
39.894174,116.316118,0,270,39857.2059259259,2009-02-13,04:56:32
39.894174,116.316116,0,269,39857.2059490741,2009-02-13,04:56:34
39.894128,116.316188,0,269,39857.2059837963,2009-02-13,04:56:37
39.894033,116.316304,0,269,39857.2060069444,2009-02-13,04:56:39
39.894096,116.316354,0,269,39857.2060416667,2009-02-13,04:56:42
39.894096,116.316354,0,269,39857.2060763889,2009-02-13,04:56:45
39.894099,116.316357,0,269,39857.206099537,2009-02-13,04:56:47
39.894109,116.316415,0,271,39857.2061574074,2009-02-13,04:56:52
39.894101,116.316439,0,272,39857.2062152778,2009-02-13,04:56:57
39.8941,116.31645,0,272,39857.2062731481,2009-02-13,04:57:02
39.894075,116.316453,0,273,39857.2063310185,2009-02-13,04:57:07
39.894135,116.316427,0,274,39857.2063657407,2009-02-13,04:57:10
39.894169,116.316404,0,275,39857.2064236111,2009-02-13,04:57:15
39.894071,116.316458,0,275,39857.2064583333,2009-02-13,04:57:18
39.894076,116.316407,0,274,39857.2065162037,2009-02-13,04:57:23
39.894085,116.316394,0,275,39857.2065740741,2009-02-13,04:57:28
39.894089,116.316396,0,275,39857.2066319444,2009-02-13,04:57:33
39.894089,116.316396,0,275,39857.2066666667,2009-02-13,04:57:36
39.894088,116.316403,0,275,39857.2066898148,2009-02-13,04:57:38
39.895182,116.318006,0,-38,39857.2306018519,2009-02-13,05:32:04
39.894926,116.317883,0,-20,39857.2306134259,2009-02-13,05:32:05
39.895331,116.317938,0,158,39857.2306481482,2009-02-13,05:32:08
39.895402,116.318019,0,147,39857.2306597222,2009-02-13,05:32:09
39.89547,116.318095,0,129,39857.2306712963,2009-02-13,05:32:10
39.895463,116.318184,0,133,39857.2307060185,2009-02-13,05:32:13
39.89549,116.31826,0,137,39857.2307291667,2009-02-13,05:32:15
39.89553,116.318321,0,138,39857.2307523148,2009-02-13,05:32:17
39.895581,116.318382,0,142,39857.230787037,2009-02-13,05:32:20
39.895632,116.318417,0,142,39857.2307986111,2009-02-13,05:32:21
39.895681,116.318452,0,138,39857.2308217593,2009-02-13,05:32:23
39.895711,116.31848,0,139,39857.2308796296,2009-02-13,05:32:28
39.895694,116.318534,0,143,39857.2309259259,2009-02-13,05:32:32
39.895727,116.318606,0,145,39857.2309490741,2009-02-13,05:32:34
39.895774,116.318644,0,148,39857.2309606481,2009-02-13,05:32:35
39.895825,116.31867,0,151,39857.2309722222,2009-02-13,05:32:36
39.895873,116.318676,0,154,39857.2309837963,2009-02-13,05:32:37
39.895945,116.318668,0,158,39857.2310069444,2009-02-13,05:32:39
39.895987,116.318635,0,163,39857.2310416667,2009-02-13,05:32:42
39.896013,116.318589,0,169,39857.231087963,2009-02-13,05:32:46
39.896013,116.318589,0,169,39857.2311226852,2009-02-13,05:32:49
39.896014,116.318583,0,171,39857.2311458333,2009-02-13,05:32:51
39.896016,116.318525,0,168,39857.2311689815,2009-02-13,05:32:53
39.896009,116.318441,0,162,39857.2311921296,2009-02-13,05:32:55
39.896009,116.318351,0,155,39857.2312152778,2009-02-13,05:32:57
39.896014,116.318264,0,150,39857.2312384259,2009-02-13,05:32:59
39.896018,116.318185,0,145,39857.2312615741,2009-02-13,05:33:01
39.896025,116.318117,0,142,39857.2312847222,2009-02-13,05:33:03
39.896033,116.318047,0,137,39857.2313078704,2009-02-13,05:33:05
39.896042,116.317986,0,130,39857.2313310185,2009-02-13,05:33:07
39.896061,116.317916,0,124,39857.2313541667,2009-02-13,05:33:09
39.896084,116.317839,0,115,39857.2313773148,2009-02-13,05:33:11
39.896106,116.317745,0,107,39857.231400463,2009-02-13,05:33:13
39.896125,116.317663,0,100,39857.2314236111,2009-02-13,05:33:15
39.896146,116.317581,0,93,39857.2314467593,2009-02-13,05:33:17
39.896166,116.317462,0,90,39857.2314699074,2009-02-13,05:33:19
39.896171,116.317404,0,86,39857.2314814815,2009-02-13,05:33:20
39.896174,116.31734,0,88,39857.2314930556,2009-02-13,05:33:21
39.896186,116.317273,0,86,39857.2315046296,2009-02-13,05:33:22
39.896186,116.317202,0,84,39857.2315162037,2009-02-13,05:33:23
39.896192,116.317129,0,83,39857.2315277778,2009-02-13,05:33:24
39.896199,116.317052,0,84,39857.2315393519,2009-02-13,05:33:25
39.896208,116.31697,0,82,39857.2315509259,2009-02-13,05:33:26
39.896218,116.316885,0,80,39857.2315625,2009-02-13,05:33:27
39.896219,116.3168,0,76,39857.2315740741,2009-02-13,05:33:28
39.89622,116.31672,0,72,39857.2315856481,2009-02-13,05:33:29
39.896228,116.316644,0,70,39857.2315972222,2009-02-13,05:33:30
39.896237,116.316568,0,67,39857.2316087963,2009-02-13,05:33:31
39.896246,116.316487,0,65,39857.2316203704,2009-02-13,05:33:32
39.896249,116.316403,0,63,39857.2316319444,2009-02-13,05:33:33
39.896271,116.316287,0,63,39857.2316435185,2009-02-13,05:33:34
39.896284,116.316182,0,62,39857.2316550926,2009-02-13,05:33:35
39.896291,116.316084,0,61,39857.2316666667,2009-02-13,05:33:36
39.896295,116.315984,0,60,39857.2316782407,2009-02-13,05:33:37
39.896285,116.315893,0,60,39857.2316898148,2009-02-13,05:33:38
39.896278,116.31579,0,62,39857.2317013889,2009-02-13,05:33:39
39.896267,116.315701,0,68,39857.231712963,2009-02-13,05:33:40
39.896253,116.315621,0,71,39857.231724537,2009-02-13,05:33:41
39.896248,116.315549,0,72,39857.2317361111,2009-02-13,05:33:42
39.896247,116.315476,0,74,39857.2317476852,2009-02-13,05:33:43
39.896234,116.315413,0,76,39857.2317592593,2009-02-13,05:33:44
39.896228,116.315333,0,77,39857.2317708333,2009-02-13,05:33:45
39.896223,116.315253,0,77,39857.2317824074,2009-02-13,05:33:46
39.896225,116.315162,0,77,39857.2317939815,2009-02-13,05:33:47
39.896228,116.315065,0,75,39857.2318055556,2009-02-13,05:33:48
39.896234,116.314955,0,77,39857.2318171296,2009-02-13,05:33:49
39.896236,116.314843,0,76,39857.2318287037,2009-02-13,05:33:50
39.896242,116.314735,0,76,39857.2318402778,2009-02-13,05:33:51
39.896238,116.314633,0,78,39857.2318518519,2009-02-13,05:33:52
39.896238,116.314548,0,80,39857.2318634259,2009-02-13,05:33:53
39.896236,116.314468,0,81,39857.231875,2009-02-13,05:33:54
39.896232,116.314397,0,83,39857.2318865741,2009-02-13,05:33:55
39.896231,116.314321,0,86,39857.2318981481,2009-02-13,05:33:56
39.896231,116.314256,0,88,39857.2319097222,2009-02-13,05:33:57
39.896228,116.314197,0,89,39857.2319212963,2009-02-13,05:33:58
39.896222,116.314086,0,91,39857.2319444444,2009-02-13,05:34:00
39.896235,116.313972,0,93,39857.2319675926,2009-02-13,05:34:02
39.896236,116.31386,0,92,39857.2319907407,2009-02-13,05:34:04
39.89625,116.313797,0,93,39857.2320023148,2009-02-13,05:34:05
39.896268,116.313727,0,94,39857.2320138889,2009-02-13,05:34:06
39.89628,116.313649,0,94,39857.232025463,2009-02-13,05:34:07
39.896285,116.313562,0,94,39857.232037037,2009-02-13,05:34:08
39.896286,116.313471,0,94,39857.2320486111,2009-02-13,05:34:09
39.896281,116.313379,0,93,39857.2320601852,2009-02-13,05:34:10
39.896278,116.313288,0,92,39857.2320717593,2009-02-13,05:34:11
39.896286,116.313182,0,92,39857.2320833333,2009-02-13,05:34:12
39.896288,116.313077,0,92,39857.2320949074,2009-02-13,05:34:13
39.89629,116.312971,0,92,39857.2321064815,2009-02-13,05:34:14
39.896293,116.312865,0,91,39857.2321180556,2009-02-13,05:34:15
39.896302,116.312744,0,91,39857.2321296296,2009-02-13,05:34:16
39.896309,116.312613,0,91,39857.2321412037,2009-02-13,05:34:17
39.896306,116.312473,0,91,39857.2321527778,2009-02-13,05:34:18
39.896305,116.312345,0,92,39857.2321643519,2009-02-13,05:34:19
39.896304,116.312229,0,92,39857.2321759259,2009-02-13,05:34:20
39.896298,116.312122,0,94,39857.2321875,2009-02-13,05:34:21
39.896285,116.312019,0,98,39857.2321990741,2009-02-13,05:34:22
39.896284,116.311916,0,98,39857.2322106481,2009-02-13,05:34:23
39.896283,116.311817,0,99,39857.2322222222,2009-02-13,05:34:24
39.896272,116.311711,0,99,39857.2322337963,2009-02-13,05:34:25
39.896267,116.311615,0,99,39857.2322453704,2009-02-13,05:34:26
39.89626,116.311514,0,101,39857.2322569444,2009-02-13,05:34:27
39.89626,116.311433,0,104,39857.2322685185,2009-02-13,05:34:28
39.896257,116.311357,0,105,39857.2322800926,2009-02-13,05:34:29
39.896254,116.311288,0,106,39857.2322916667,2009-02-13,05:34:30
39.896245,116.311205,0,107,39857.2323032407,2009-02-13,05:34:31
39.89624,116.311117,0,108,39857.2323148148,2009-02-13,05:34:32
39.896234,116.311017,0,109,39857.2323263889,2009-02-13,05:34:33
39.89623,116.310913,0,109,39857.232337963,2009-02-13,05:34:34
39.89624,116.310806,0,112,39857.232349537,2009-02-13,05:34:35
39.896254,116.310692,0,113,39857.2323611111,2009-02-13,05:34:36
39.896265,116.310567,0,115,39857.2323726852,2009-02-13,05:34:37
39.896273,116.310441,0,114,39857.2323842593,2009-02-13,05:34:38
39.896274,116.31031,0,114,39857.2323958333,2009-02-13,05:34:39
39.89627,116.310192,0,112,39857.2324074074,2009-02-13,05:34:40
39.89627,116.310074,0,113,39857.2324189815,2009-02-13,05:34:41
39.896265,116.309953,0,113,39857.2324305556,2009-02-13,05:34:42
39.896261,116.309834,0,114,39857.2324421296,2009-02-13,05:34:43
39.896257,116.309714,0,115,39857.2324537037,2009-02-13,05:34:44
39.896257,116.309598,0,117,39857.2324652778,2009-02-13,05:34:45
39.896252,116.309483,0,118,39857.2324768519,2009-02-13,05:34:46
39.896253,116.309368,0,119,39857.2324884259,2009-02-13,05:34:47
39.896256,116.309252,0,121,39857.2325,2009-02-13,05:34:48
39.896256,116.309126,0,122,39857.2325115741,2009-02-13,05:34:49
39.896192,116.308986,0,127,39857.2325231481,2009-02-13,05:34:50
39.89618,116.308869,0,128,39857.2325347222,2009-02-13,05:34:51
39.896179,116.308753,0,128,39857.2325462963,2009-02-13,05:34:52
39.89611,116.308603,0,133,39857.2325578704,2009-02-13,05:34:53
39.89612,116.308463,0,133,39857.2325694444,2009-02-13,05:34:54
39.896114,116.308326,0,133,39857.2325810185,2009-02-13,05:34:55
39.896033,116.308156,0,137,39857.2325925926,2009-02-13,05:34:56
39.895957,116.307989,0,142,39857.2326041667,2009-02-13,05:34:57
39.895891,116.307826,0,147,39857.2326157407,2009-02-13,05:34:58
39.895917,116.307681,0,149,39857.2326273148,2009-02-13,05:34:59
39.895927,116.307546,0,149,39857.2326388889,2009-02-13,05:35:00
39.895934,116.307417,0,150,39857.232650463,2009-02-13,05:35:01
39.895951,116.307286,0,151,39857.232662037,2009-02-13,05:35:02
39.895947,116.307164,0,151,39857.2326736111,2009-02-13,05:35:03
39.895897,116.307036,0,155,39857.2326851852,2009-02-13,05:35:04
39.895847,116.306916,0,160,39857.2326967593,2009-02-13,05:35:05
39.895801,116.306796,0,164,39857.2327083333,2009-02-13,05:35:06
39.895732,116.306678,0,169,39857.2327199074,2009-02-13,05:35:07
39.895738,116.306589,0,171,39857.2327314815,2009-02-13,05:35:08
39.895738,116.306498,0,173,39857.2327430556,2009-02-13,05:35:09
39.89574,116.306409,0,175,39857.2327546296,2009-02-13,05:35:10
39.895742,116.306316,0,177,39857.2327662037,2009-02-13,05:35:11
39.895739,116.306214,0,178,39857.2327777778,2009-02-13,05:35:12
39.89574,116.306118,0,179,39857.2327893519,2009-02-13,05:35:13
39.895747,116.306027,0,180,39857.2328009259,2009-02-13,05:35:14
39.895751,116.305941,0,180,39857.2328125,2009-02-13,05:35:15
39.895767,116.305855,0,178,39857.2328240741,2009-02-13,05:35:16
39.895782,116.305783,0,178,39857.2328356481,2009-02-13,05:35:17
39.895796,116.305708,0,177,39857.2328472222,2009-02-13,05:35:18
39.895807,116.305637,0,177,39857.2328587963,2009-02-13,05:35:19
39.895813,116.30557,0,177,39857.2328703704,2009-02-13,05:35:20
39.895818,116.305507,0,178,39857.2328819444,2009-02-13,05:35:21
39.895825,116.305444,0,178,39857.2328935185,2009-02-13,05:35:22
39.895848,116.305376,0,178,39857.2329050926,2009-02-13,05:35:23
39.895904,116.305322,0,176,39857.2329166667,2009-02-13,05:35:24
39.895971,116.305255,0,174,39857.2329282407,2009-02-13,05:35:25
39.896027,116.305208,0,176,39857.2329398148,2009-02-13,05:35:26
39.896093,116.305168,0,177,39857.2329513889,2009-02-13,05:35:27
39.896164,116.305136,0,179,39857.232962963,2009-02-13,05:35:28
39.896241,116.305118,0,181,39857.232974537,2009-02-13,05:35:29
39.896324,116.305105,0,183,39857.2329861111,2009-02-13,05:35:30
39.896427,116.305099,0,183,39857.2329976852,2009-02-13,05:35:31
39.896518,116.3051,0,183,39857.2330092593,2009-02-13,05:35:32
39.896616,116.305097,0,182,39857.2330208333,2009-02-13,05:35:33
39.89672,116.305097,0,181,39857.2330324074,2009-02-13,05:35:34
39.896813,116.305081,0,179,39857.2330439815,2009-02-13,05:35:35
39.896904,116.305053,0,176,39857.2330555556,2009-02-13,05:35:36
39.896987,116.305017,0,177,39857.2330671296,2009-02-13,05:35:37
39.897065,116.304974,0,178,39857.2330787037,2009-02-13,05:35:38
39.897127,116.30493,0,177,39857.2330902778,2009-02-13,05:35:39
39.897183,116.304889,0,177,39857.2331018519,2009-02-13,05:35:40
39.89723,116.304854,0,175,39857.2331134259,2009-02-13,05:35:41
39.897274,116.304823,0,174,39857.233125,2009-02-13,05:35:42
39.897351,116.30476,0,175,39857.2331481481,2009-02-13,05:35:44
39.897411,116.304693,0,176,39857.2331712963,2009-02-13,05:35:46
39.89747,116.304622,0,180,39857.2331944444,2009-02-13,05:35:48
39.897549,116.304545,0,182,39857.2332175926,2009-02-13,05:35:50
39.897596,116.304505,0,183,39857.2332291667,2009-02-13,05:35:51
39.897632,116.304466,0,183,39857.2332407407,2009-02-13,05:35:52
39.897674,116.304437,0,183,39857.2332523148,2009-02-13,05:35:53
39.897717,116.304409,0,183,39857.2332638889,2009-02-13,05:35:54
39.897773,116.304408,0,183,39857.233275463,2009-02-13,05:35:55
39.897831,116.30441,0,183,39857.233287037,2009-02-13,05:35:56
39.897888,116.304402,0,182,39857.2332986111,2009-02-13,05:35:57
39.897958,116.304399,0,182,39857.2333101852,2009-02-13,05:35:58
39.898025,116.304401,0,179,39857.2333217593,2009-02-13,05:35:59
39.898111,116.304404,0,177,39857.2333333333,2009-02-13,05:36:00
39.898183,116.304396,0,177,39857.2333449074,2009-02-13,05:36:01
39.898262,116.304387,0,178,39857.2333564815,2009-02-13,05:36:02
39.898343,116.304369,0,179,39857.2333680556,2009-02-13,05:36:03
39.898428,116.304362,0,180,39857.2333796296,2009-02-13,05:36:04
39.898513,116.304353,0,180,39857.2333912037,2009-02-13,05:36:05
39.898599,116.30435,0,179,39857.2334027778,2009-02-13,05:36:06
39.898676,116.304341,0,179,39857.2334143519,2009-02-13,05:36:07
39.898747,116.304334,0,180,39857.2334259259,2009-02-13,05:36:08
39.898813,116.304328,0,180,39857.2334375,2009-02-13,05:36:09
39.89886,116.304329,0,179,39857.2334490741,2009-02-13,05:36:10
39.898907,116.304338,0,178,39857.2334606481,2009-02-13,05:36:11
39.898955,116.30432,0,177,39857.2334837963,2009-02-13,05:36:13
39.899025,116.304306,0,182,39857.2335069444,2009-02-13,05:36:15
39.899073,116.304299,0,181,39857.2335185185,2009-02-13,05:36:16
39.899126,116.304294,0,182,39857.2335300926,2009-02-13,05:36:17
39.899176,116.30429,0,182,39857.2335416667,2009-02-13,05:36:18
39.899227,116.304283,0,184,39857.2335532407,2009-02-13,05:36:19
39.899287,116.30428,0,181,39857.2335648148,2009-02-13,05:36:20
39.899356,116.30428,0,183,39857.2335763889,2009-02-13,05:36:21
39.899427,116.304275,0,184,39857.233587963,2009-02-13,05:36:22
39.899496,116.304273,0,186,39857.233599537,2009-02-13,05:36:23
39.899559,116.304271,0,187,39857.2336111111,2009-02-13,05:36:24
39.89963,116.304269,0,190,39857.2336226852,2009-02-13,05:36:25
39.899706,116.30426,0,194,39857.2336342593,2009-02-13,05:36:26
39.899773,116.304258,0,199,39857.2336458333,2009-02-13,05:36:27
39.899842,116.304255,0,201,39857.2336574074,2009-02-13,05:36:28
39.899922,116.30425,0,205,39857.2336689815,2009-02-13,05:36:29
39.9,116.304246,0,205,39857.2336805556,2009-02-13,05:36:30
39.900068,116.304257,0,198,39857.2336921296,2009-02-13,05:36:31
39.900147,116.304269,0,193,39857.2337037037,2009-02-13,05:36:32
39.900242,116.304276,0,191,39857.2337152778,2009-02-13,05:36:33
39.900343,116.30428,0,190,39857.2337268519,2009-02-13,05:36:34
39.900458,116.304283,0,192,39857.2337384259,2009-02-13,05:36:35
39.900568,116.304287,0,192,39857.23375,2009-02-13,05:36:36
39.900686,116.304291,0,189,39857.2337615741,2009-02-13,05:36:37
39.900809,116.304295,0,189,39857.2337731481,2009-02-13,05:36:38
39.900936,116.3043,0,187,39857.2337847222,2009-02-13,05:36:39
39.901066,116.304309,0,187,39857.2337962963,2009-02-13,05:36:40
39.901196,116.304313,0,185,39857.2338078704,2009-02-13,05:36:41
39.90133,116.304314,0,182,39857.2338194444,2009-02-13,05:36:42
39.901468,116.304322,0,180,39857.2338310185,2009-02-13,05:36:43
39.901603,116.304327,0,178,39857.2338425926,2009-02-13,05:36:44
39.901737,116.304325,0,173,39857.2338541667,2009-02-13,05:36:45
39.901865,116.304324,0,171,39857.2338657407,2009-02-13,05:36:46
39.902,116.304328,0,170,39857.2338773148,2009-02-13,05:36:47
39.90213,116.30433,0,168,39857.2338888889,2009-02-13,05:36:48
39.902261,116.30433,0,163,39857.233900463,2009-02-13,05:36:49
39.902394,116.304331,0,162,39857.233912037,2009-02-13,05:36:50
39.902533,116.304337,0,162,39857.2339236111,2009-02-13,05:36:51
39.902669,116.304334,0,163,39857.2339351852,2009-02-13,05:36:52
39.902814,116.304336,0,165,39857.2339467593,2009-02-13,05:36:53
39.902957,116.304336,0,167,39857.2339583333,2009-02-13,05:36:54
39.903109,116.304345,0,168,39857.2339699074,2009-02-13,05:36:55
39.903256,116.304339,0,170,39857.2339814815,2009-02-13,05:36:56
39.903403,116.304338,0,172,39857.2339930556,2009-02-13,05:36:57
39.903547,116.304336,0,174,39857.2340046296,2009-02-13,05:36:58
39.90369,116.304334,0,177,39857.2340162037,2009-02-13,05:36:59
39.903835,116.304332,0,179,39857.2340277778,2009-02-13,05:37:00
39.903977,116.304331,0,182,39857.2340393519,2009-02-13,05:37:01
39.904112,116.304326,0,186,39857.2340509259,2009-02-13,05:37:02
39.904245,116.304321,0,188,39857.2340625,2009-02-13,05:37:03
39.90439,116.304327,0,190,39857.2340740741,2009-02-13,05:37:04
39.904524,116.304317,0,197,39857.2340856481,2009-02-13,05:37:05
39.904651,116.304316,0,200,39857.2340972222,2009-02-13,05:37:06
39.904769,116.304307,0,201,39857.2341087963,2009-02-13,05:37:07
39.904891,116.304305,0,200,39857.2341203704,2009-02-13,05:37:08
39.905027,116.304301,0,199,39857.2341319444,2009-02-13,05:37:09
39.905168,116.304303,0,196,39857.2341435185,2009-02-13,05:37:10
39.905311,116.304301,0,195,39857.2341550926,2009-02-13,05:37:11
39.905455,116.304297,0,195,39857.2341666667,2009-02-13,05:37:12
39.905595,116.304291,0,196,39857.2341782407,2009-02-13,05:37:13
39.905742,116.304291,0,197,39857.2341898148,2009-02-13,05:37:14
39.905885,116.304283,0,195,39857.2342013889,2009-02-13,05:37:15
39.906025,116.304281,0,196,39857.234212963,2009-02-13,05:37:16
39.906166,116.304277,0,199,39857.234224537,2009-02-13,05:37:17
39.90631,116.304275,0,199,39857.2342361111,2009-02-13,05:37:18
39.906448,116.304271,0,200,39857.2342476852,2009-02-13,05:37:19
39.90659,116.304274,0,198,39857.2342592593,2009-02-13,05:37:20
39.906729,116.304271,0,195,39857.2342708333,2009-02-13,05:37:21
39.906878,116.304275,0,194,39857.2342824074,2009-02-13,05:37:22
39.907025,116.304272,0,193,39857.2342939815,2009-02-13,05:37:23
39.907175,116.304283,0,188,39857.2343055556,2009-02-13,05:37:24
39.907315,116.30427,0,192,39857.2343171296,2009-02-13,05:37:25
39.907451,116.304271,0,193,39857.2343287037,2009-02-13,05:37:26
39.907579,116.304265,0,193,39857.2343402778,2009-02-13,05:37:27
39.907716,116.304265,0,192,39857.2343518519,2009-02-13,05:37:28
39.907858,116.304262,0,190,39857.2343634259,2009-02-13,05:37:29
39.907996,116.304255,0,188,39857.234375,2009-02-13,05:37:30
39.908146,116.304259,0,187,39857.2343865741,2009-02-13,05:37:31
39.908295,116.304264,0,188,39857.2343981481,2009-02-13,05:37:32
39.908449,116.304265,0,188,39857.2344097222,2009-02-13,05:37:33
39.908595,116.304252,0,187,39857.2344212963,2009-02-13,05:37:34
39.90875,116.304241,0,184,39857.2344328704,2009-02-13,05:37:35
39.908906,116.30424,0,185,39857.2344444444,2009-02-13,05:37:36
39.909064,116.304234,0,186,39857.2344560185,2009-02-13,05:37:37
39.909224,116.304231,0,186,39857.2344675926,2009-02-13,05:37:38
39.90938,116.304223,0,187,39857.2344791667,2009-02-13,05:37:39
39.909531,116.304219,0,188,39857.2344907407,2009-02-13,05:37:40
39.909678,116.304212,0,188,39857.2345023148,2009-02-13,05:37:41
39.909824,116.304205,0,190,39857.2345138889,2009-02-13,05:37:42
39.909967,116.304194,0,190,39857.234525463,2009-02-13,05:37:43
39.910104,116.304185,0,195,39857.234537037,2009-02-13,05:37:44
39.910239,116.304191,0,196,39857.2345486111,2009-02-13,05:37:45
39.910373,116.304193,0,194,39857.2345601852,2009-02-13,05:37:46
39.910507,116.304198,0,195,39857.2345717593,2009-02-13,05:37:47
39.910641,116.304196,0,194,39857.2345833333,2009-02-13,05:37:48
39.910777,116.304196,0,195,39857.2345949074,2009-02-13,05:37:49
39.910914,116.304202,0,197,39857.2346064815,2009-02-13,05:37:50
39.911055,116.304209,0,195,39857.2346180556,2009-02-13,05:37:51
39.9112,116.304227,0,187,39857.2346296296,2009-02-13,05:37:52
39.911346,116.304237,0,184,39857.2346412037,2009-02-13,05:37:53
39.911485,116.304246,0,184,39857.2346527778,2009-02-13,05:37:54
39.911616,116.304261,0,182,39857.2346643518,2009-02-13,05:37:55
39.911731,116.304275,0,181,39857.2346759259,2009-02-13,05:37:56
39.911838,116.304285,0,180,39857.2346875,2009-02-13,05:37:57
39.911932,116.304291,0,178,39857.2346990741,2009-02-13,05:37:58
39.91202,116.304296,0,176,39857.2347106481,2009-02-13,05:37:59
39.912098,116.304297,0,173,39857.2347222222,2009-02-13,05:38:00
39.91217,116.304301,0,172,39857.2347337963,2009-02-13,05:38:01
39.912233,116.304301,0,166,39857.2347453704,2009-02-13,05:38:02
39.912284,116.304303,0,162,39857.2347569444,2009-02-13,05:38:03
39.912349,116.304324,0,161,39857.2347800926,2009-02-13,05:38:05
39.912377,116.304336,0,156,39857.234837963,2009-02-13,05:38:10
39.912431,116.304332,0,149,39857.2348842593,2009-02-13,05:38:14
39.91248,116.304331,0,152,39857.2349074074,2009-02-13,05:38:16
39.912543,116.304329,0,150,39857.2349305556,2009-02-13,05:38:18
39.912625,116.30433,0,149,39857.2349537037,2009-02-13,05:38:20
39.912695,116.304319,0,150,39857.2349768518,2009-02-13,05:38:22
39.912772,116.304317,0,151,39857.235,2009-02-13,05:38:24
39.912832,116.304314,0,150,39857.2350231481,2009-02-13,05:38:26
39.91288,116.304319,0,147,39857.2350462963,2009-02-13,05:38:28
39.912935,116.304316,0,151,39857.2350810185,2009-02-13,05:38:31
39.912981,116.304313,0,159,39857.2351273148,2009-02-13,05:38:35
39.913032,116.304306,0,163,39857.235150463,2009-02-13,05:38:37
39.913113,116.304297,0,167,39857.2351736111,2009-02-13,05:38:39
39.913196,116.304282,0,169,39857.2351967593,2009-02-13,05:38:41
39.913244,116.304279,0,169,39857.2352083333,2009-02-13,05:38:42
39.913313,116.304278,0,174,39857.2352314815,2009-02-13,05:38:44
39.91337,116.304287,0,168,39857.2352546296,2009-02-13,05:38:46
39.913424,116.304301,0,164,39857.2352777778,2009-02-13,05:38:48
39.913469,116.304286,0,172,39857.2353009259,2009-02-13,05:38:50
39.913531,116.304278,0,172,39857.2353356481,2009-02-13,05:38:53
39.913577,116.304282,0,172,39857.2353587963,2009-02-13,05:38:55
39.913663,116.304272,0,170,39857.2353819444,2009-02-13,05:38:57
39.913716,116.30427,0,170,39857.2353935185,2009-02-13,05:38:58
39.913774,116.304272,0,169,39857.2354050926,2009-02-13,05:38:59
39.913835,116.30427,0,164,39857.2354166667,2009-02-13,05:39:00
39.913904,116.304271,0,166,39857.2354282407,2009-02-13,05:39:01
39.913978,116.304276,0,169,39857.2354398148,2009-02-13,05:39:02
39.914053,116.304275,0,169,39857.2354513889,2009-02-13,05:39:03
39.914127,116.304272,0,167,39857.235462963,2009-02-13,05:39:04
39.9142,116.304271,0,169,39857.235474537,2009-02-13,05:39:05
39.914275,116.304264,0,167,39857.2354861111,2009-02-13,05:39:06
39.914347,116.304261,0,164,39857.2354976852,2009-02-13,05:39:07
39.91442,116.304259,0,163,39857.2355092593,2009-02-13,05:39:08
39.914496,116.304258,0,162,39857.2355208333,2009-02-13,05:39:09
39.91457,116.304258,0,161,39857.2355324074,2009-02-13,05:39:10
39.91464,116.304259,0,160,39857.2355439815,2009-02-13,05:39:11
39.91471,116.304258,0,159,39857.2355555556,2009-02-13,05:39:12
39.914771,116.304261,0,159,39857.2355671296,2009-02-13,05:39:13
39.914834,116.304266,0,160,39857.2355787037,2009-02-13,05:39:14
39.914897,116.304268,0,158,39857.2355902778,2009-02-13,05:39:15
39.914958,116.304266,0,160,39857.2356018518,2009-02-13,05:39:16
39.915017,116.304262,0,162,39857.2356134259,2009-02-13,05:39:17
39.915075,116.304263,0,162,39857.235625,2009-02-13,05:39:18
39.915136,116.304263,0,163,39857.2356365741,2009-02-13,05:39:19
39.915196,116.304264,0,162,39857.2356481481,2009-02-13,05:39:20
39.915254,116.304265,0,162,39857.2356597222,2009-02-13,05:39:21
39.915318,116.304265,0,163,39857.2356712963,2009-02-13,05:39:22
39.915377,116.304272,0,163,39857.2356828704,2009-02-13,05:39:23
39.915439,116.304273,0,163,39857.2356944444,2009-02-13,05:39:24
39.915498,116.304273,0,164,39857.2357060185,2009-02-13,05:39:25
39.915555,116.304268,0,164,39857.2357175926,2009-02-13,05:39:26
39.915611,116.304266,0,164,39857.2357291667,2009-02-13,05:39:27
39.915669,116.30426,0,165,39857.2357407407,2009-02-13,05:39:28
39.91573,116.304257,0,163,39857.2357523148,2009-02-13,05:39:29
39.915789,116.304258,0,164,39857.2357638889,2009-02-13,05:39:30
39.915847,116.304256,0,164,39857.235775463,2009-02-13,05:39:31
39.91591,116.304247,0,167,39857.235787037,2009-02-13,05:39:32
39.915978,116.304243,0,170,39857.2357986111,2009-02-13,05:39:33
39.916053,116.304243,0,169,39857.2358101852,2009-02-13,05:39:34
39.916141,116.304236,0,167,39857.2358217593,2009-02-13,05:39:35
39.916229,116.304236,0,166,39857.2358333333,2009-02-13,05:39:36
39.916318,116.304239,0,166,39857.2358449074,2009-02-13,05:39:37
39.916405,116.304241,0,164,39857.2358564815,2009-02-13,05:39:38
39.916489,116.304242,0,164,39857.2358680556,2009-02-13,05:39:39
39.916568,116.304246,0,163,39857.2358796296,2009-02-13,05:39:40
39.916642,116.304251,0,163,39857.2358912037,2009-02-13,05:39:41
39.916717,116.304255,0,161,39857.2359027778,2009-02-13,05:39:42
39.916793,116.304256,0,159,39857.2359143518,2009-02-13,05:39:43
39.916871,116.304259,0,155,39857.2359259259,2009-02-13,05:39:44
39.916949,116.304259,0,154,39857.2359375,2009-02-13,05:39:45
39.917032,116.304258,0,154,39857.2359490741,2009-02-13,05:39:46
39.917116,116.304252,0,151,39857.2359606481,2009-02-13,05:39:47
39.917202,116.304248,0,153,39857.2359722222,2009-02-13,05:39:48
39.917289,116.304242,0,151,39857.2359837963,2009-02-13,05:39:49
39.917372,116.304245,0,152,39857.2359953704,2009-02-13,05:39:50
39.917459,116.304244,0,152,39857.2360069444,2009-02-13,05:39:51
39.917547,116.304248,0,153,39857.2360185185,2009-02-13,05:39:52
39.917629,116.30425,0,155,39857.2360300926,2009-02-13,05:39:53
39.917711,116.304246,0,158,39857.2360416667,2009-02-13,05:39:54
39.917789,116.304247,0,159,39857.2360532407,2009-02-13,05:39:55
39.917861,116.30425,0,159,39857.2360648148,2009-02-13,05:39:56
39.917924,116.304246,0,158,39857.2360763889,2009-02-13,05:39:57
39.917983,116.304251,0,162,39857.236087963,2009-02-13,05:39:58
39.918045,116.304245,0,163,39857.236099537,2009-02-13,05:39:59
39.918106,116.304246,0,164,39857.2361111111,2009-02-13,05:40:00
39.918163,116.304244,0,164,39857.2361226852,2009-02-13,05:40:01
39.918223,116.304244,0,164,39857.2361342593,2009-02-13,05:40:02
39.918283,116.304242,0,163,39857.2361458333,2009-02-13,05:40:03
39.918341,116.304242,0,164,39857.2361574074,2009-02-13,05:40:04
39.918441,116.304242,0,164,39857.2361805556,2009-02-13,05:40:06
39.918501,116.304242,0,166,39857.2361921296,2009-02-13,05:40:07
39.918557,116.304248,0,167,39857.2362037037,2009-02-13,05:40:08
39.918615,116.304248,0,167,39857.2362152778,2009-02-13,05:40:09
39.918675,116.304246,0,163,39857.2362268518,2009-02-13,05:40:10
39.918742,116.304245,0,165,39857.2362384259,2009-02-13,05:40:11
39.918809,116.304246,0,167,39857.23625,2009-02-13,05:40:12
39.918877,116.304249,0,169,39857.2362615741,2009-02-13,05:40:13
39.918946,116.30425,0,169,39857.2362731481,2009-02-13,05:40:14
39.919018,116.304253,0,170,39857.2362847222,2009-02-13,05:40:15
39.919095,116.304252,0,171,39857.2362962963,2009-02-13,05:40:16
39.919175,116.304252,0,173,39857.2363078704,2009-02-13,05:40:17
39.919251,116.304251,0,173,39857.2363194444,2009-02-13,05:40:18
39.919323,116.304252,0,173,39857.2363310185,2009-02-13,05:40:19
39.919396,116.304257,0,175,39857.2363425926,2009-02-13,05:40:20
39.919468,116.304254,0,175,39857.2363541667,2009-02-13,05:40:21
39.91954,116.304255,0,176,39857.2363657407,2009-02-13,05:40:22
39.919616,116.304251,0,175,39857.2363773148,2009-02-13,05:40:23
39.919698,116.304254,0,177,39857.2363888889,2009-02-13,05:40:24
39.919782,116.304257,0,178,39857.236400463,2009-02-13,05:40:25
39.91987,116.304255,0,177,39857.236412037,2009-02-13,05:40:26
39.919961,116.304255,0,178,39857.2364236111,2009-02-13,05:40:27
39.920053,116.304255,0,178,39857.2364351852,2009-02-13,05:40:28
39.920145,116.304255,0,178,39857.2364467593,2009-02-13,05:40:29
39.920241,116.304255,0,179,39857.2364583333,2009-02-13,05:40:30
39.920336,116.304252,0,179,39857.2364699074,2009-02-13,05:40:31
39.92043,116.304247,0,180,39857.2364814815,2009-02-13,05:40:32
39.920532,116.304242,0,181,39857.2364930556,2009-02-13,05:40:33
39.920631,116.304244,0,185,39857.2365046296,2009-02-13,05:40:34
39.920741,116.304235,0,187,39857.2365162037,2009-02-13,05:40:35
39.920845,116.304231,0,190,39857.2365277778,2009-02-13,05:40:36
39.920952,116.304229,0,191,39857.2365393518,2009-02-13,05:40:37
39.921062,116.304224,0,193,39857.2365509259,2009-02-13,05:40:38
39.921165,116.304226,0,194,39857.2365625,2009-02-13,05:40:39
39.921268,116.304224,0,192,39857.2365740741,2009-02-13,05:40:40
39.921366,116.30422,0,190,39857.2365856481,2009-02-13,05:40:41
39.921464,116.304221,0,187,39857.2365972222,2009-02-13,05:40:42
39.921563,116.304222,0,187,39857.2366087963,2009-02-13,05:40:43
39.921666,116.304219,0,187,39857.2366203704,2009-02-13,05:40:44
39.921766,116.304219,0,188,39857.2366319444,2009-02-13,05:40:45
39.921867,116.304223,0,190,39857.2366435185,2009-02-13,05:40:46
39.921973,116.304228,0,193,39857.2366550926,2009-02-13,05:40:47
39.922069,116.304226,0,192,39857.2366666667,2009-02-13,05:40:48
39.922164,116.304223,0,194,39857.2366782407,2009-02-13,05:40:49
39.922257,116.304216,0,192,39857.2366898148,2009-02-13,05:40:50
39.922341,116.304208,0,193,39857.2367013889,2009-02-13,05:40:51
39.92243,116.304209,0,190,39857.236712963,2009-02-13,05:40:52
39.92251,116.304211,0,190,39857.236724537,2009-02-13,05:40:53
39.922588,116.304212,0,189,39857.2367361111,2009-02-13,05:40:54
39.922661,116.304212,0,186,39857.2367476852,2009-02-13,05:40:55
39.922727,116.304213,0,186,39857.2367592593,2009-02-13,05:40:56
39.922794,116.304218,0,186,39857.2367708333,2009-02-13,05:40:57
39.922865,116.304219,0,186,39857.2367824074,2009-02-13,05:40:58
39.922939,116.304222,0,187,39857.2367939815,2009-02-13,05:40:59
39.923023,116.304212,0,187,39857.2368055556,2009-02-13,05:41:00
39.923101,116.304209,0,188,39857.2368171296,2009-02-13,05:41:01
39.923183,116.304209,0,187,39857.2368287037,2009-02-13,05:41:02
39.923258,116.304205,0,188,39857.2368402778,2009-02-13,05:41:03
39.923343,116.304198,0,191,39857.2368518518,2009-02-13,05:41:04
39.923426,116.304199,0,194,39857.2368634259,2009-02-13,05:41:05
39.92352,116.304194,0,190,39857.236875,2009-02-13,05:41:06
39.923622,116.304197,0,190,39857.2368865741,2009-02-13,05:41:07
39.923727,116.304197,0,187,39857.2368981481,2009-02-13,05:41:08
39.923832,116.304205,0,186,39857.2369097222,2009-02-13,05:41:09
39.923935,116.304203,0,181,39857.2369212963,2009-02-13,05:41:10
39.924035,116.304199,0,175,39857.2369328704,2009-02-13,05:41:11
39.924124,116.304205,0,179,39857.2369444444,2009-02-13,05:41:12
39.92422,116.304209,0,178,39857.2369560185,2009-02-13,05:41:13
39.924319,116.304208,0,176,39857.2369675926,2009-02-13,05:41:14
39.924427,116.304208,0,174,39857.2369791667,2009-02-13,05:41:15
39.924533,116.304205,0,170,39857.2369907407,2009-02-13,05:41:16
39.924639,116.304208,0,173,39857.2370023148,2009-02-13,05:41:17
39.924746,116.304213,0,173,39857.2370138889,2009-02-13,05:41:18
39.924854,116.304211,0,170,39857.237025463,2009-02-13,05:41:19
39.924972,116.304219,0,169,39857.237037037,2009-02-13,05:41:20
39.925093,116.304213,0,163,39857.2370486111,2009-02-13,05:41:21
39.925211,116.304214,0,159,39857.2370601852,2009-02-13,05:41:22
39.925312,116.304198,0,165,39857.2370717593,2009-02-13,05:41:23
39.92542,116.304199,0,168,39857.2370833333,2009-02-13,05:41:24
39.92551,116.304197,0,166,39857.2370949074,2009-02-13,05:41:25
39.925598,116.304198,0,164,39857.2371064815,2009-02-13,05:41:26
39.92567,116.304203,0,164,39857.2371180556,2009-02-13,05:41:27
39.92574,116.304206,0,165,39857.2371296296,2009-02-13,05:41:28
39.925807,116.3042,0,167,39857.2371412037,2009-02-13,05:41:29
39.925884,116.304196,0,168,39857.2371527778,2009-02-13,05:41:30
39.925967,116.304195,0,167,39857.2371643518,2009-02-13,05:41:31
39.926055,116.304195,0,164,39857.2371759259,2009-02-13,05:41:32
39.926147,116.304202,0,163,39857.2371875,2009-02-13,05:41:33
39.926265,116.304185,0,153,39857.2371990741,2009-02-13,05:41:34
39.926357,116.30419,0,149,39857.2372106481,2009-02-13,05:41:35
39.926455,116.304166,0,161,39857.2372222222,2009-02-13,05:41:36
39.926562,116.30416,0,160,39857.2372337963,2009-02-13,05:41:37
39.926668,116.304165,0,158,39857.2372453704,2009-02-13,05:41:38
39.926777,116.304168,0,155,39857.2372569444,2009-02-13,05:41:39
39.926877,116.304174,0,153,39857.2372685185,2009-02-13,05:41:40
39.926972,116.304182,0,152,39857.2372800926,2009-02-13,05:41:41
39.927068,116.304189,0,150,39857.2372916667,2009-02-13,05:41:42
39.927167,116.304194,0,149,39857.2373032407,2009-02-13,05:41:43
39.927265,116.304203,0,151,39857.2373148148,2009-02-13,05:41:44
39.92736,116.304203,0,152,39857.2373263889,2009-02-13,05:41:45
39.927461,116.304198,0,151,39857.237337963,2009-02-13,05:41:46
39.927566,116.304195,0,149,39857.237349537,2009-02-13,05:41:47
39.927671,116.304194,0,153,39857.2373611111,2009-02-13,05:41:48
39.927793,116.304193,0,146,39857.2373726852,2009-02-13,05:41:49
39.927899,116.304171,0,159,39857.2373842593,2009-02-13,05:41:50
39.928017,116.304172,0,156,39857.2373958333,2009-02-13,05:41:51
39.928141,116.304174,0,155,39857.2374074074,2009-02-13,05:41:52
39.928267,116.304182,0,156,39857.2374189815,2009-02-13,05:41:53
39.928398,116.304188,0,155,39857.2374305556,2009-02-13,05:41:54
39.928525,116.304193,0,154,39857.2374421296,2009-02-13,05:41:55
39.92864,116.304194,0,153,39857.2374537037,2009-02-13,05:41:56
39.928756,116.304199,0,154,39857.2374652778,2009-02-13,05:41:57
39.928865,116.304197,0,153,39857.2374768518,2009-02-13,05:41:58
39.928974,116.304186,0,157,39857.2374884259,2009-02-13,05:41:59
39.929097,116.304192,0,157,39857.2375,2009-02-13,05:42:00
39.929223,116.304199,0,158,39857.2375115741,2009-02-13,05:42:01
39.929344,116.304197,0,160,39857.2375231481,2009-02-13,05:42:02
39.929458,116.304191,0,162,39857.2375347222,2009-02-13,05:42:03
39.929583,116.304192,0,164,39857.2375462963,2009-02-13,05:42:04
39.929713,116.304192,0,167,39857.2375578704,2009-02-13,05:42:05
39.929845,116.304197,0,170,39857.2375694444,2009-02-13,05:42:06
39.929968,116.304194,0,172,39857.2375810185,2009-02-13,05:42:07
39.930097,116.304197,0,173,39857.2375925926,2009-02-13,05:42:08
39.930222,116.304199,0,173,39857.2376041667,2009-02-13,05:42:09
39.930341,116.304199,0,175,39857.2376157407,2009-02-13,05:42:10
39.930462,116.304201,0,177,39857.2376273148,2009-02-13,05:42:11
39.930584,116.3042,0,179,39857.2376388889,2009-02-13,05:42:12
39.930709,116.304199,0,178,39857.237650463,2009-02-13,05:42:13
39.930837,116.3042,0,174,39857.237662037,2009-02-13,05:42:14
39.930969,116.304197,0,173,39857.2376736111,2009-02-13,05:42:15
39.931101,116.304194,0,173,39857.2376851852,2009-02-13,05:42:16
39.931234,116.304192,0,175,39857.2376967593,2009-02-13,05:42:17
39.931364,116.304191,0,175,39857.2377083333,2009-02-13,05:42:18
39.931495,116.304191,0,176,39857.2377199074,2009-02-13,05:42:19
39.931628,116.304191,0,177,39857.2377314815,2009-02-13,05:42:20
39.931759,116.304185,0,177,39857.2377430556,2009-02-13,05:42:21
39.931892,116.304179,0,180,39857.2377546296,2009-02-13,05:42:22
39.932032,116.304178,0,178,39857.2377662037,2009-02-13,05:42:23
39.932167,116.304179,0,178,39857.2377777778,2009-02-13,05:42:24
39.932288,116.304171,0,180,39857.2377893519,2009-02-13,05:42:25
39.932404,116.304158,0,188,39857.2378009259,2009-02-13,05:42:26
39.932522,116.304148,0,200,39857.2378125,2009-02-13,05:42:27
39.932646,116.304141,0,203,39857.2378240741,2009-02-13,05:42:28
39.932771,116.304131,0,210,39857.2378356481,2009-02-13,05:42:29
39.932892,116.30414,0,210,39857.2378472222,2009-02-13,05:42:30
39.933003,116.304119,0,218,39857.2378587963,2009-02-13,05:42:31
39.933101,116.304091,0,222,39857.2378703704,2009-02-13,05:42:32
39.933199,116.304087,0,223,39857.2378819444,2009-02-13,05:42:33
39.933293,116.304081,0,224,39857.2378935185,2009-02-13,05:42:34
39.933384,116.304083,0,222,39857.2379050926,2009-02-13,05:42:35
39.933466,116.304087,0,222,39857.2379166667,2009-02-13,05:42:36
39.933542,116.30409,0,223,39857.2379282407,2009-02-13,05:42:37
39.933611,116.304092,0,223,39857.2379398148,2009-02-13,05:42:38
39.93367,116.304091,0,225,39857.2379513889,2009-02-13,05:42:39
39.933731,116.304085,0,221,39857.237962963,2009-02-13,05:42:40
39.933793,116.304084,0,220,39857.237974537,2009-02-13,05:42:41
39.933853,116.304086,0,222,39857.2379861111,2009-02-13,05:42:42
39.933916,116.30409,0,224,39857.2379976852,2009-02-13,05:42:43
39.933996,116.304074,0,227,39857.2380092593,2009-02-13,05:42:44
39.934076,116.304066,0,232,39857.2380208333,2009-02-13,05:42:45
39.934163,116.304066,0,233,39857.2380324074,2009-02-13,05:42:46
39.934254,116.304062,0,239,39857.2380439815,2009-02-13,05:42:47
39.934349,116.304052,0,235,39857.2380555556,2009-02-13,05:42:48
39.934444,116.304051,0,236,39857.2380671296,2009-02-13,05:42:49
39.93453,116.30404,0,237,39857.2380787037,2009-02-13,05:42:50
39.934634,116.304036,0,238,39857.2380902778,2009-02-13,05:42:51
39.934742,116.304031,0,238,39857.2381018519,2009-02-13,05:42:52
39.934853,116.304027,0,241,39857.2381134259,2009-02-13,05:42:53
39.934974,116.304026,0,244,39857.238125,2009-02-13,05:42:54
39.935094,116.30401,0,243,39857.2381365741,2009-02-13,05:42:55
39.935218,116.30403,0,251,39857.2381481482,2009-02-13,05:42:56
39.93534,116.304039,0,252,39857.2381597222,2009-02-13,05:42:57
39.935448,116.304048,0,253,39857.2381712963,2009-02-13,05:42:58
39.935544,116.30406,0,253,39857.2381828704,2009-02-13,05:42:59
39.935633,116.30407,0,254,39857.2381944444,2009-02-13,05:43:00
39.935709,116.304074,0,252,39857.2382060185,2009-02-13,05:43:01
39.935789,116.304078,0,252,39857.2382175926,2009-02-13,05:43:02
39.935866,116.304081,0,251,39857.2382291667,2009-02-13,05:43:03
39.935943,116.304087,0,250,39857.2382407407,2009-02-13,05:43:04
39.936021,116.304087,0,249,39857.2382523148,2009-02-13,05:43:05
39.936097,116.304098,0,245,39857.2382638889,2009-02-13,05:43:06
39.936167,116.304103,0,240,39857.238275463,2009-02-13,05:43:07
39.936243,116.30411,0,238,39857.238287037,2009-02-13,05:43:08
39.936317,116.304115,0,237,39857.2382986111,2009-02-13,05:43:09
39.936396,116.30412,0,238,39857.2383101852,2009-02-13,05:43:10
39.936485,116.304124,0,234,39857.2383217593,2009-02-13,05:43:11
39.936577,116.304138,0,225,39857.2383333333,2009-02-13,05:43:12
39.936672,116.30416,0,217,39857.2383449074,2009-02-13,05:43:13
39.936768,116.304171,0,213,39857.2383564815,2009-02-13,05:43:14
39.936871,116.304179,0,211,39857.2383680556,2009-02-13,05:43:15
39.936977,116.304182,0,209,39857.2383796296,2009-02-13,05:43:16
39.937092,116.304187,0,208,39857.2383912037,2009-02-13,05:43:17
39.937204,116.304187,0,206,39857.2384027778,2009-02-13,05:43:18
39.937324,116.304193,0,201,39857.2384143519,2009-02-13,05:43:19
39.937445,116.304196,0,199,39857.2384259259,2009-02-13,05:43:20
39.937564,116.304188,0,201,39857.2384375,2009-02-13,05:43:21
39.937692,116.304188,0,201,39857.2384490741,2009-02-13,05:43:22
39.93782,116.304191,0,200,39857.2384606482,2009-02-13,05:43:23
39.937943,116.304171,0,205,39857.2384722222,2009-02-13,05:43:24
39.938064,116.304159,0,219,39857.2384837963,2009-02-13,05:43:25
39.938188,116.304159,0,218,39857.2384953704,2009-02-13,05:43:26
39.938314,116.304159,0,222,39857.2385069444,2009-02-13,05:43:27
39.938441,116.304155,0,221,39857.2385185185,2009-02-13,05:43:28
39.938567,116.304152,0,221,39857.2385300926,2009-02-13,05:43:29
39.938693,116.304152,0,222,39857.2385416667,2009-02-13,05:43:30
39.938818,116.304154,0,225,39857.2385532407,2009-02-13,05:43:31
39.938944,116.30415,0,230,39857.2385648148,2009-02-13,05:43:32
39.939072,116.304151,0,230,39857.2385763889,2009-02-13,05:43:33
39.939199,116.304146,0,227,39857.238587963,2009-02-13,05:43:34
39.939322,116.304145,0,227,39857.238599537,2009-02-13,05:43:35
39.939435,116.304138,0,229,39857.2386111111,2009-02-13,05:43:36
39.939554,116.304127,0,230,39857.2386226852,2009-02-13,05:43:37
39.939674,116.304113,0,230,39857.2386342593,2009-02-13,05:43:38
39.939797,116.304114,0,233,39857.2386458333,2009-02-13,05:43:39
39.939911,116.304107,0,233,39857.2386574074,2009-02-13,05:43:40
39.940027,116.304099,0,232,39857.2386689815,2009-02-13,05:43:41
39.940155,116.304103,0,229,39857.2386805556,2009-02-13,05:43:42
39.940288,116.304105,0,223,39857.2386921296,2009-02-13,05:43:43
39.940424,116.304116,0,217,39857.2387037037,2009-02-13,05:43:44
39.940563,116.304104,0,214,39857.2387152778,2009-02-13,05:43:45
39.940695,116.304105,0,214,39857.2387268519,2009-02-13,05:43:46
39.940827,116.304105,0,213,39857.2387384259,2009-02-13,05:43:47
39.94096,116.304105,0,213,39857.23875,2009-02-13,05:43:48
39.941096,116.304106,0,213,39857.2387615741,2009-02-13,05:43:49
39.941233,116.304114,0,213,39857.2387731481,2009-02-13,05:43:50
39.941368,116.304123,0,213,39857.2387847222,2009-02-13,05:43:51
39.941495,116.304136,0,213,39857.2387962963,2009-02-13,05:43:52
39.941618,116.30412,0,213,39857.2388078704,2009-02-13,05:43:53
39.941728,116.304117,0,214,39857.2388194444,2009-02-13,05:43:54
39.941828,116.304121,0,216,39857.2388310185,2009-02-13,05:43:55
39.941933,116.304111,0,217,39857.2388425926,2009-02-13,05:43:56
39.942034,116.304097,0,218,39857.2388541667,2009-02-13,05:43:57
39.942137,116.304081,0,219,39857.2388657407,2009-02-13,05:43:58
39.942243,116.304083,0,221,39857.2388773148,2009-02-13,05:43:59
39.942346,116.30408,0,221,39857.2388888889,2009-02-13,05:44:00
39.942445,116.304092,0,221,39857.238900463,2009-02-13,05:44:01
39.942549,116.304106,0,222,39857.238912037,2009-02-13,05:44:02
39.94266,116.304094,0,222,39857.2389236111,2009-02-13,05:44:03
39.942776,116.304103,0,225,39857.2389351852,2009-02-13,05:44:04
39.942892,116.304096,0,226,39857.2389467593,2009-02-13,05:44:05
39.943005,116.304088,0,225,39857.2389583333,2009-02-13,05:44:06
39.943135,116.304107,0,217,39857.2389699074,2009-02-13,05:44:07
39.943264,116.304109,0,210,39857.2389814815,2009-02-13,05:44:08
39.943396,116.304111,0,208,39857.2389930556,2009-02-13,05:44:09
39.943528,116.304108,0,206,39857.2390046296,2009-02-13,05:44:10
39.943662,116.304103,0,204,39857.2390162037,2009-02-13,05:44:11
39.94379,116.304091,0,205,39857.2390277778,2009-02-13,05:44:12
39.943915,116.304084,0,205,39857.2390393519,2009-02-13,05:44:13
39.944036,116.30409,0,201,39857.2390509259,2009-02-13,05:44:14
39.944166,116.3041,0,199,39857.2390625,2009-02-13,05:44:15
39.944286,116.304099,0,196,39857.2390740741,2009-02-13,05:44:16
39.944406,116.304101,0,195,39857.2390856481,2009-02-13,05:44:17
39.944522,116.304097,0,195,39857.2390972222,2009-02-13,05:44:18
39.944641,116.304085,0,194,39857.2391087963,2009-02-13,05:44:19
39.944756,116.304075,0,194,39857.2391203704,2009-02-13,05:44:20
39.944868,116.304062,0,196,39857.2391319444,2009-02-13,05:44:21
39.944977,116.304055,0,195,39857.2391435185,2009-02-13,05:44:22
39.945091,116.304045,0,197,39857.2391550926,2009-02-13,05:44:23
39.945206,116.304047,0,193,39857.2391666667,2009-02-13,05:44:24
39.945325,116.304044,0,191,39857.2391782407,2009-02-13,05:44:25
39.945444,116.304037,0,189,39857.2391898148,2009-02-13,05:44:26
39.945567,116.30404,0,187,39857.2392013889,2009-02-13,05:44:27
39.945689,116.304042,0,188,39857.239212963,2009-02-13,05:44:28
39.945813,116.304044,0,188,39857.239224537,2009-02-13,05:44:29
39.945935,116.304048,0,187,39857.2392361111,2009-02-13,05:44:30
39.946058,116.304047,0,182,39857.2392476852,2009-02-13,05:44:31
39.946176,116.304039,0,184,39857.2392592593,2009-02-13,05:44:32
39.946294,116.304039,0,183,39857.2392708333,2009-02-13,05:44:33
39.946409,116.304034,0,185,39857.2392824074,2009-02-13,05:44:34
39.946519,116.304034,0,187,39857.2392939815,2009-02-13,05:44:35
39.94663,116.304025,0,184,39857.2393055556,2009-02-13,05:44:36
39.946746,116.304023,0,184,39857.2393171296,2009-02-13,05:44:37
39.946863,116.304018,0,185,39857.2393287037,2009-02-13,05:44:38
39.946976,116.304011,0,182,39857.2393402778,2009-02-13,05:44:39
39.947102,116.303999,0,174,39857.2393518519,2009-02-13,05:44:40
39.947228,116.304001,0,173,39857.2393634259,2009-02-13,05:44:41
39.947358,116.303998,0,172,39857.239375,2009-02-13,05:44:42
39.947496,116.303989,0,169,39857.2393865741,2009-02-13,05:44:43
39.947628,116.303987,0,168,39857.2393981481,2009-02-13,05:44:44
39.94776,116.303983,0,168,39857.2394097222,2009-02-13,05:44:45
39.947896,116.30397,0,167,39857.2394212963,2009-02-13,05:44:46
39.948032,116.303964,0,168,39857.2394328704,2009-02-13,05:44:47
39.948165,116.303958,0,169,39857.2394444444,2009-02-13,05:44:48
39.948298,116.303955,0,172,39857.2394560185,2009-02-13,05:44:49
39.948429,116.303953,0,172,39857.2394675926,2009-02-13,05:44:50
39.948559,116.30395,0,172,39857.2394791667,2009-02-13,05:44:51
39.94869,116.303946,0,171,39857.2394907407,2009-02-13,05:44:52
39.948816,116.303949,0,171,39857.2395023148,2009-02-13,05:44:53
39.94894,116.303951,0,173,39857.2395138889,2009-02-13,05:44:54
39.94906,116.303947,0,171,39857.239525463,2009-02-13,05:44:55
39.949168,116.303947,0,169,39857.239537037,2009-02-13,05:44:56
39.949264,116.303942,0,167,39857.2395486111,2009-02-13,05:44:57
39.949351,116.303939,0,165,39857.2395601852,2009-02-13,05:44:58
39.949428,116.303928,0,162,39857.2395717593,2009-02-13,05:44:59
39.949505,116.303931,0,162,39857.2395833333,2009-02-13,05:45:00
39.949571,116.303921,0,162,39857.2395949074,2009-02-13,05:45:01
39.949616,116.303909,0,169,39857.2396064815,2009-02-13,05:45:02
39.949671,116.303928,0,176,39857.2396412037,2009-02-13,05:45:05
39.949681,116.303986,0,176,39857.2396643519,2009-02-13,05:45:07
39.949677,116.304073,0,175,39857.2396875,2009-02-13,05:45:09
39.949708,116.304161,0,169,39857.2396990741,2009-02-13,05:45:10
39.949721,116.304254,0,167,39857.2397106481,2009-02-13,05:45:11
39.949726,116.304352,0,165,39857.2397222222,2009-02-13,05:45:12
39.949731,116.304459,0,162,39857.2397337963,2009-02-13,05:45:13
39.949736,116.304559,0,161,39857.2397453704,2009-02-13,05:45:14
39.94974,116.304679,0,155,39857.2397569444,2009-02-13,05:45:15
39.949744,116.304797,0,157,39857.2397685185,2009-02-13,05:45:16
39.949749,116.304915,0,156,39857.2397800926,2009-02-13,05:45:17
39.949757,116.305045,0,158,39857.2397916667,2009-02-13,05:45:18
39.949765,116.305157,0,158,39857.2398032407,2009-02-13,05:45:19
39.949778,116.305268,0,158,39857.2398148148,2009-02-13,05:45:20
39.949797,116.305388,0,158,39857.2398263889,2009-02-13,05:45:21
39.949815,116.305498,0,158,39857.239837963,2009-02-13,05:45:22
39.949862,116.305621,0,160,39857.239849537,2009-02-13,05:45:23
39.949875,116.305711,0,164,39857.2398611111,2009-02-13,05:45:24
39.949897,116.305802,0,161,39857.2398726852,2009-02-13,05:45:25
39.949905,116.305874,0,162,39857.2398842593,2009-02-13,05:45:26
39.949916,116.305937,0,159,39857.2398958333,2009-02-13,05:45:27
39.949945,116.30602,0,161,39857.2399189815,2009-02-13,05:45:29
39.949978,116.306064,0,164,39857.2399652778,2009-02-13,05:45:33
39.949978,116.306064,0,164,39857.24,2009-02-13,05:45:36
39.949981,116.306068,0,165,39857.2400231481,2009-02-13,05:45:38
39.949984,116.306191,0,163,39857.2400578704,2009-02-13,05:45:41
39.950006,116.306298,0,157,39857.2400694444,2009-02-13,05:45:42
39.949997,116.306377,0,158,39857.2400810185,2009-02-13,05:45:43
39.949995,116.306464,0,157,39857.2400925926,2009-02-13,05:45:44
39.949997,116.30655,0,157,39857.2401041667,2009-02-13,05:45:45
39.950003,116.306644,0,159,39857.2401157407,2009-02-13,05:45:46
39.950012,116.306747,0,161,39857.2401273148,2009-02-13,05:45:47
39.950021,116.30685,0,162,39857.2401388889,2009-02-13,05:45:48
39.95003,116.306953,0,163,39857.240150463,2009-02-13,05:45:49
39.950038,116.307056,0,162,39857.240162037,2009-02-13,05:45:50
39.950045,116.307154,0,163,39857.2401736111,2009-02-13,05:45:51
39.95006,116.307249,0,165,39857.2401851852,2009-02-13,05:45:52
39.950066,116.307333,0,166,39857.2401967593,2009-02-13,05:45:53
39.950075,116.307406,0,167,39857.2402083333,2009-02-13,05:45:54
39.950057,116.307467,0,170,39857.2402199074,2009-02-13,05:45:55
39.950041,116.307533,0,168,39857.2402314815,2009-02-13,05:45:56
39.950041,116.307618,0,164,39857.2402430556,2009-02-13,05:45:57
39.950055,116.307715,0,159,39857.2402546296,2009-02-13,05:45:58
39.950063,116.307814,0,155,39857.2402662037,2009-02-13,05:45:59
39.950074,116.3079,0,156,39857.2402777778,2009-02-13,05:46:00
39.950084,116.307998,0,155,39857.2402893519,2009-02-13,05:46:01
39.950108,116.308128,0,154,39857.2403009259,2009-02-13,05:46:02
39.950115,116.308256,0,153,39857.2403125,2009-02-13,05:46:03
39.950115,116.308388,0,157,39857.2403240741,2009-02-13,05:46:04
39.950126,116.308516,0,156,39857.2403356481,2009-02-13,05:46:05
39.950137,116.308634,0,158,39857.2403472222,2009-02-13,05:46:06
39.95014,116.308763,0,162,39857.2403587963,2009-02-13,05:46:07
39.95016,116.308881,0,161,39857.2403703704,2009-02-13,05:46:08
39.950182,116.308998,0,158,39857.2403819444,2009-02-13,05:46:09
39.950204,116.309114,0,156,39857.2403935185,2009-02-13,05:46:10
39.950223,116.309237,0,157,39857.2404050926,2009-02-13,05:46:11
39.950295,116.309388,0,160,39857.2404166667,2009-02-13,05:46:12
39.950337,116.309531,0,161,39857.2404282407,2009-02-13,05:46:13
39.950345,116.309666,0,160,39857.2404398148,2009-02-13,05:46:14
39.950354,116.309805,0,158,39857.2404513889,2009-02-13,05:46:15
39.950363,116.309944,0,158,39857.240462963,2009-02-13,05:46:16
39.950374,116.310084,0,159,39857.240474537,2009-02-13,05:46:17
39.950386,116.310233,0,163,39857.2404861111,2009-02-13,05:46:18
39.950399,116.31038,0,166,39857.2404976852,2009-02-13,05:46:19
39.950418,116.310517,0,166,39857.2405092593,2009-02-13,05:46:20
39.950441,116.310646,0,169,39857.2405208333,2009-02-13,05:46:21
39.950467,116.310746,0,172,39857.2405324074,2009-02-13,05:46:22
39.950508,116.310844,0,173,39857.2405439815,2009-02-13,05:46:23
39.950544,116.310928,0,174,39857.2405555556,2009-02-13,05:46:24
39.950539,116.311005,0,174,39857.2405671296,2009-02-13,05:46:25
39.950556,116.311073,0,174,39857.2405902778,2009-02-13,05:46:27
39.950506,116.311065,0,182,39857.2406365741,2009-02-13,05:46:31
39.950445,116.311033,0,181,39857.2406597222,2009-02-13,05:46:33
39.950428,116.311018,0,181,39857.2407175926,2009-02-13,05:46:38
39.950426,116.311015,0,182,39857.240775463,2009-02-13,05:46:43
39.950426,116.311015,0,182,39857.2408101852,2009-02-13,05:46:46
39.950424,116.311008,0,182,39857.2408333333,2009-02-13,05:46:48
39.950421,116.310998,0,182,39857.2408912037,2009-02-13,05:46:53
39.95042,116.310995,0,182,39857.2409490741,2009-02-13,05:46:58
39.950419,116.310992,0,182,39857.2410069444,2009-02-13,05:47:03
39.950419,116.310992,0,182,39857.2410416667,2009-02-13,05:47:06
39.950418,116.310989,0,182,39857.2410648148,2009-02-13,05:47:08
39.950416,116.310979,0,182,39857.2411226852,2009-02-13,05:47:13
39.950416,116.310979,0,182,39857.2411574074,2009-02-13,05:47:16
39.950413,116.310975,0,182,39857.2411805556,2009-02-13,05:47:18
39.950413,116.310964,0,182,39857.2412384259,2009-02-13,05:47:23
39.95041,116.310957,0,182,39857.2412962963,2009-02-13,05:47:28
39.95041,116.310952,0,182,39857.2413541667,2009-02-13,05:47:33
39.950409,116.310954,0,182,39857.241412037,2009-02-13,05:47:38
39.950409,116.310954,0,182,39857.2414699074,2009-02-13,05:47:43
39.950409,116.310953,0,182,39857.2415277778,2009-02-13,05:47:48
39.950409,116.310951,0,182,39857.2415856481,2009-02-13,05:47:53
39.950407,116.31095,0,182,39857.2416435185,2009-02-13,05:47:58
39.950406,116.310949,0,182,39857.2417013889,2009-02-13,05:48:03
39.950405,116.310949,0,182,39857.2417592593,2009-02-13,05:48:08
39.950405,116.310945,0,182,39857.2418171296,2009-02-13,05:48:13
39.950402,116.310939,0,182,39857.241875,2009-02-13,05:48:18
39.950402,116.310939,0,182,39857.2419097222,2009-02-13,05:48:21
39.950396,116.310932,0,182,39857.2419328704,2009-02-13,05:48:23
39.950389,116.310922,0,182,39857.2419907407,2009-02-13,05:48:28
39.95038,116.310914,0,182,39857.2420486111,2009-02-13,05:48:33
39.950367,116.310909,0,181,39857.2421064815,2009-02-13,05:48:38
39.950353,116.310902,0,180,39857.2421643519,2009-02-13,05:48:43
39.950338,116.31089,0,178,39857.2422222222,2009-02-13,05:48:48
39.950326,116.310879,0,177,39857.2422800926,2009-02-13,05:48:53
39.950316,116.31087,0,174,39857.242337963,2009-02-13,05:48:58
39.950306,116.310864,0,171,39857.2423958333,2009-02-13,05:49:03
39.950297,116.310857,0,167,39857.2424537037,2009-02-13,05:49:08
39.950293,116.310849,0,163,39857.2425115741,2009-02-13,05:49:13
39.950288,116.310846,0,158,39857.2425694444,2009-02-13,05:49:18
39.950287,116.310843,0,154,39857.2426273148,2009-02-13,05:49:23
39.950286,116.31084,0,149,39857.2426851852,2009-02-13,05:49:28
39.950286,116.310837,0,145,39857.2427430556,2009-02-13,05:49:33
39.950287,116.310835,0,140,39857.2428009259,2009-02-13,05:49:38
39.95029,116.310835,0,135,39857.2428587963,2009-02-13,05:49:43
39.950297,116.31084,0,131,39857.2429166667,2009-02-13,05:49:48
39.950298,116.310846,0,126,39857.242974537,2009-02-13,05:49:53
39.950304,116.310847,0,122,39857.2430324074,2009-02-13,05:49:58
39.950309,116.310843,0,118,39857.2430902778,2009-02-13,05:50:03
39.950307,116.31084,0,114,39857.2431481481,2009-02-13,05:50:08
39.950309,116.310836,0,110,39857.2432060185,2009-02-13,05:50:13
39.950313,116.310836,0,106,39857.2432638889,2009-02-13,05:50:18
39.950317,116.310835,0,102,39857.2433217593,2009-02-13,05:50:23
39.950319,116.310835,0,100,39857.2433796296,2009-02-13,05:50:28
39.95032,116.310832,0,98,39857.2434375,2009-02-13,05:50:33
39.950319,116.31083,0,98,39857.2434953704,2009-02-13,05:50:38
39.950319,116.310829,0,98,39857.2435532407,2009-02-13,05:50:43
39.950319,116.310829,0,98,39857.243587963,2009-02-13,05:50:46
39.950316,116.310831,0,98,39857.2436111111,2009-02-13,05:50:48
39.950282,116.310813,0,111,39857.2436574074,2009-02-13,05:50:52
39.950259,116.310813,0,117,39857.2437152778,2009-02-13,05:50:57
39.950245,116.310795,0,126,39857.2437731481,2009-02-13,05:51:02
39.950246,116.310828,0,133,39857.2438310185,2009-02-13,05:51:07
39.950265,116.310902,0,131,39857.2438541667,2009-02-13,05:51:09
39.950273,116.310934,0,134,39857.243912037,2009-02-13,05:51:14
39.950254,116.310931,0,139,39857.2439699074,2009-02-13,05:51:19
39.950237,116.310961,0,144,39857.2440277778,2009-02-13,05:51:24
39.950216,116.31099,0,152,39857.2440856481,2009-02-13,05:51:29
39.950196,116.311025,0,164,39857.2441435185,2009-02-13,05:51:34
39.950203,116.311078,0,172,39857.2441898148,2009-02-13,05:51:38
39.950215,116.311139,0,176,39857.2442361111,2009-02-13,05:51:42
39.950232,116.311204,0,182,39857.2442824074,2009-02-13,05:51:46
39.950245,116.311273,0,186,39857.2443171296,2009-02-13,05:51:49
39.950257,116.31133,0,191,39857.2443634259,2009-02-13,05:51:53
39.950212,116.311334,0,193,39857.2443865741,2009-02-13,05:51:55
39.950182,116.311379,0,199,39857.2444444444,2009-02-13,05:52:00
39.950177,116.311433,0,205,39857.2445023148,2009-02-13,05:52:05
39.950179,116.31149,0,211,39857.2445486111,2009-02-13,05:52:09
39.95019,116.311547,0,216,39857.2445949074,2009-02-13,05:52:13
39.950209,116.311599,0,220,39857.2446296296,2009-02-13,05:52:16
39.95023,116.31166,0,224,39857.2446643518,2009-02-13,05:52:19
39.950229,116.311719,0,231,39857.2447222222,2009-02-13,05:52:24
39.950235,116.311776,0,235,39857.2447685185,2009-02-13,05:52:28
39.950197,116.311807,0,239,39857.2448148148,2009-02-13,05:52:32
39.950198,116.311866,0,243,39857.2448611111,2009-02-13,05:52:36
39.950186,116.311966,0,242,39857.2449189815,2009-02-13,05:52:41
39.950208,116.311994,0,243,39857.2449768518,2009-02-13,05:52:46
39.950206,116.311991,0,245,39857.2450347222,2009-02-13,05:52:51
39.950206,116.311991,0,245,39857.2450694444,2009-02-13,05:52:54
39.950205,116.311988,0,245,39857.2450925926,2009-02-13,05:52:56
39.950194,116.312006,0,245,39857.245150463,2009-02-13,05:53:01
39.950167,116.31195,0,247,39857.245162037,2009-02-13,05:53:02
39.950081,116.311934,0,247,39857.2451967593,2009-02-13,05:53:05
39.950052,116.311945,0,248,39857.2452546296,2009-02-13,05:53:10
39.950002,116.31196,0,249,39857.2453125,2009-02-13,05:53:15
39.950001,116.31196,0,249,39857.2453703704,2009-02-13,05:53:20
39.949998,116.311952,0,250,39857.2454282407,2009-02-13,05:53:25
39.949998,116.311952,0,250,39857.245462963,2009-02-13,05:53:28
39.949996,116.311945,0,250,39857.2454861111,2009-02-13,05:53:30
39.949978,116.31197,0,251,39857.2455439815,2009-02-13,05:53:35
39.949968,116.312032,0,253,39857.2455787037,2009-02-13,05:53:38
39.950003,116.312088,0,254,39857.2456134259,2009-02-13,05:53:41
39.949956,116.312118,0,256,39857.2456597222,2009-02-13,05:53:45
39.949871,116.312097,0,258,39857.2457060185,2009-02-13,05:53:49
39.949849,116.312132,0,259,39857.2457638889,2009-02-13,05:53:54
39.949828,116.312181,0,260,39857.2458217593,2009-02-13,05:53:59
39.949807,116.312238,0,263,39857.2458680556,2009-02-13,05:54:03
39.949799,116.312274,0,264,39857.2459259259,2009-02-13,05:54:08
39.949811,116.312324,0,265,39857.2459837963,2009-02-13,05:54:13
39.949834,116.312433,0,265,39857.2460300926,2009-02-13,05:54:17
39.949848,116.312499,0,265,39857.2460416667,2009-02-13,05:54:18
39.949697,116.312252,0,258,39857.2510763889,2009-02-13,06:01:33
39.949676,116.312198,0,258,39857.251099537,2009-02-13,06:01:35
39.949667,116.312184,0,259,39857.2511574074,2009-02-13,06:01:40
39.949655,116.312158,0,260,39857.2512152778,2009-02-13,06:01:45
39.949684,116.312205,0,260,39857.25125,2009-02-13,06:01:48
39.949686,116.312216,0,260,39857.2513078704,2009-02-13,06:01:53
39.949695,116.312231,0,260,39857.2513657407,2009-02-13,06:01:58
39.949685,116.312251,0,260,39857.2514236111,2009-02-13,06:02:03
39.949676,116.312187,0,261,39857.2514699074,2009-02-13,06:02:07
39.949673,116.31216,0,261,39857.2515277778,2009-02-13,06:02:12
39.949673,116.312161,0,261,39857.2515856481,2009-02-13,06:02:17
39.949672,116.312164,0,261,39857.2516435185,2009-02-13,06:02:22
39.949672,116.312164,0,261,39857.2516782407,2009-02-13,06:02:25
39.949673,116.312167,0,262,39857.2517013889,2009-02-13,06:02:27
39.949685,116.312239,0,262,39857.2517476852,2009-02-13,06:02:31
39.949711,116.312279,0,262,39857.2518055556,2009-02-13,06:02:36
39.949713,116.312251,0,262,39857.2518634259,2009-02-13,06:02:41
39.949716,116.312258,0,262,39857.2519212963,2009-02-13,06:02:46
39.949717,116.312261,0,262,39857.2519791667,2009-02-13,06:02:51
39.949717,116.312261,0,262,39857.252037037,2009-02-13,06:02:56
39.949716,116.312253,0,262,39857.2520949074,2009-02-13,06:03:01
39.949718,116.312254,0,262,39857.2521527778,2009-02-13,06:03:06
39.949719,116.312258,0,262,39857.2522106481,2009-02-13,06:03:11
39.94972,116.312264,0,262,39857.2522685185,2009-02-13,06:03:16
39.949721,116.312269,0,262,39857.2523263889,2009-02-13,06:03:21
39.949721,116.312273,0,262,39857.2523842593,2009-02-13,06:03:26
39.949722,116.312277,0,262,39857.2524421296,2009-02-13,06:03:31
39.949723,116.312281,0,261,39857.2525,2009-02-13,06:03:36
39.949723,116.312281,0,261,39857.2525578704,2009-02-13,06:03:41
39.949724,116.312287,0,261,39857.2526157407,2009-02-13,06:03:46
39.949724,116.312287,0,261,39857.252650463,2009-02-13,06:03:49
39.949725,116.312291,0,261,39857.2526736111,2009-02-13,06:03:51
39.949726,116.312302,0,261,39857.2527314815,2009-02-13,06:03:56
39.949727,116.312313,0,261,39857.2527893518,2009-02-13,06:04:01
39.949726,116.312324,0,261,39857.2528472222,2009-02-13,06:04:06
39.949727,116.312328,0,262,39857.2529050926,2009-02-13,06:04:11
39.949727,116.312335,0,262,39857.252962963,2009-02-13,06:04:16
39.949727,116.312339,0,262,39857.2530208333,2009-02-13,06:04:21
39.949727,116.312346,0,262,39857.2530787037,2009-02-13,06:04:26
39.949727,116.312346,0,262,39857.2531134259,2009-02-13,06:04:29
39.949727,116.312343,0,262,39857.2531365741,2009-02-13,06:04:31
39.949727,116.312407,0,262,39857.2531944444,2009-02-13,06:04:36
39.949729,116.312417,0,262,39857.2532523148,2009-02-13,06:04:41
39.949729,116.312417,0,262,39857.253287037,2009-02-13,06:04:44
39.949729,116.312424,0,262,39857.2533101852,2009-02-13,06:04:46
39.949731,116.312438,0,262,39857.2533680556,2009-02-13,06:04:51
39.949732,116.312445,0,262,39857.2534259259,2009-02-13,06:04:56
39.949732,116.312444,0,262,39857.2534837963,2009-02-13,06:05:01
39.949733,116.312446,0,262,39857.2535416667,2009-02-13,06:05:06
39.949733,116.312446,0,262,39857.2535763889,2009-02-13,06:05:09
39.949734,116.31245,0,262,39857.253599537,2009-02-13,06:05:11
39.949736,116.312461,0,262,39857.2536574074,2009-02-13,06:05:16
39.949735,116.312463,0,262,39857.2537152778,2009-02-13,06:05:21
39.949735,116.312456,0,262,39857.2537731482,2009-02-13,06:05:26
39.949735,116.312448,0,262,39857.2538310185,2009-02-13,06:05:31
39.949736,116.312445,0,262,39857.2538888889,2009-02-13,06:05:36
39.949738,116.312442,0,262,39857.2539467593,2009-02-13,06:05:41
39.94974,116.312438,0,262,39857.2540046296,2009-02-13,06:05:46
39.949741,116.312439,0,262,39857.2540625,2009-02-13,06:05:51
39.949741,116.312439,0,262,39857.2540972222,2009-02-13,06:05:54
39.94974,116.312435,0,262,39857.2541203704,2009-02-13,06:05:56
39.949724,116.312457,0,262,39857.2541782407,2009-02-13,06:06:01
39.949699,116.31248,0,262,39857.2542361111,2009-02-13,06:06:06
39.949699,116.31248,0,262,39857.2542708333,2009-02-13,06:06:09
39.949706,116.312481,0,262,39857.2542939815,2009-02-13,06:06:11
39.949667,116.312196,0,264,39857.2543287037,2009-02-13,06:06:14
39.949669,116.312114,0,268,39857.2543518519,2009-02-13,06:06:16
39.949672,116.312107,0,268,39857.2544097222,2009-02-13,06:06:21
39.949673,116.312108,0,268,39857.2544675926,2009-02-13,06:06:26
39.949673,116.312108,0,268,39857.2545023148,2009-02-13,06:06:29
39.949676,116.312102,0,267,39857.254525463,2009-02-13,06:06:31
39.949678,116.312091,0,267,39857.2545833333,2009-02-13,06:06:36
39.949678,116.312079,0,267,39857.2546412037,2009-02-13,06:06:41
39.949679,116.312081,0,267,39857.2546990741,2009-02-13,06:06:46
39.94968,116.312089,0,268,39857.2547569444,2009-02-13,06:06:51
39.94968,116.312092,0,268,39857.2548148148,2009-02-13,06:06:56
39.94968,116.31209,0,268,39857.2548726852,2009-02-13,06:07:01
39.94968,116.31209,0,268,39857.2549074074,2009-02-13,06:07:04
39.94968,116.312085,0,268,39857.2549305556,2009-02-13,06:07:06
39.949682,116.312094,0,268,39857.2549884259,2009-02-13,06:07:11
39.949683,116.312085,0,268,39857.2550462963,2009-02-13,06:07:16
39.949684,116.312073,0,268,39857.2551041667,2009-02-13,06:07:21
39.949686,116.31206,0,268,39857.255162037,2009-02-13,06:07:26
39.949733,116.312022,0,271,39857.2552199074,2009-02-13,06:07:31
39.949747,116.311978,0,272,39857.2552777778,2009-02-13,06:07:36
39.949749,116.311972,0,272,39857.2553356481,2009-02-13,06:07:41
39.949752,116.311971,0,272,39857.2553935185,2009-02-13,06:07:46
39.949753,116.311973,0,272,39857.2554513889,2009-02-13,06:07:51
39.949753,116.311979,0,272,39857.2555092593,2009-02-13,06:07:56
39.949753,116.311975,0,272,39857.2555671296,2009-02-13,06:08:01
39.949754,116.31197,0,273,39857.255625,2009-02-13,06:08:06
39.949753,116.311967,0,273,39857.2556828704,2009-02-13,06:08:11
39.949753,116.311967,0,273,39857.2557175926,2009-02-13,06:08:14
39.949753,116.311967,0,273,39857.2557407407,2009-02-13,06:08:16
39.949753,116.311958,0,273,39857.2557986111,2009-02-13,06:08:21
39.949753,116.311945,0,273,39857.2558564815,2009-02-13,06:08:26
39.949738,116.31194,0,280,39857.2559143519,2009-02-13,06:08:31
39.949741,116.31197,0,281,39857.2559722222,2009-02-13,06:08:36
39.949741,116.311976,0,281,39857.2560300926,2009-02-13,06:08:41
39.949742,116.31198,0,281,39857.256087963,2009-02-13,06:08:46
39.949742,116.311986,0,282,39857.2561458333,2009-02-13,06:08:51
39.949742,116.311993,0,282,39857.2562037037,2009-02-13,06:08:56
39.949743,116.311992,0,282,39857.2562615741,2009-02-13,06:09:01
39.949742,116.311987,0,282,39857.2563194444,2009-02-13,06:09:06
39.949742,116.311984,0,282,39857.2563773148,2009-02-13,06:09:11
39.949741,116.311983,0,282,39857.2564351852,2009-02-13,06:09:16
39.949741,116.311984,0,282,39857.2564930556,2009-02-13,06:09:21
39.949742,116.311985,0,282,39857.2565509259,2009-02-13,06:09:26
39.949742,116.311985,0,282,39857.2565856481,2009-02-13,06:09:29
39.949741,116.311993,0,282,39857.2566087963,2009-02-13,06:09:31
39.949731,116.312045,0,282,39857.2566666667,2009-02-13,06:09:36
39.949705,116.312094,0,282,39857.256712963,2009-02-13,06:09:40
39.949696,116.312164,0,283,39857.2567476852,2009-02-13,06:09:43
39.949683,116.312213,0,283,39857.2568055556,2009-02-13,06:09:48
39.949701,116.31226,0,283,39857.2568634259,2009-02-13,06:09:53
39.949701,116.31226,0,283,39857.2568981481,2009-02-13,06:09:56
39.949704,116.312266,0,283,39857.2569212963,2009-02-13,06:09:58
39.949733,116.312342,0,283,39857.2569560185,2009-02-13,06:10:01
39.949754,116.312418,0,283,39857.2569791667,2009-02-13,06:10:03
39.949768,116.312484,0,283,39857.2570023148,2009-02-13,06:10:05
39.949786,116.312553,0,283,39857.257025463,2009-02-13,06:10:07
39.94981,116.312616,0,283,39857.2570486111,2009-02-13,06:10:09
39.949838,116.312672,0,283,39857.2570833333,2009-02-13,06:10:12
39.94978,116.312401,0,265,39857.260162037,2009-02-13,06:14:38
39.949731,116.312343,0,265,39857.2602199074,2009-02-13,06:14:43
39.949716,116.312266,0,269,39857.2602430556,2009-02-13,06:14:45
39.949728,116.312205,0,271,39857.2603009259,2009-02-13,06:14:50
39.949748,116.312152,0,273,39857.2603356481,2009-02-13,06:14:53
39.949797,116.312099,0,273,39857.2603703704,2009-02-13,06:14:56
39.949844,116.312094,0,271,39857.2604282407,2009-02-13,06:15:01
39.949858,116.312095,0,270,39857.2604861111,2009-02-13,06:15:06
39.949919,116.312066,0,269,39857.2605324074,2009-02-13,06:15:10
39.949969,116.312038,0,270,39857.2605787037,2009-02-13,06:15:14
39.950015,116.312006,0,272,39857.260625,2009-02-13,06:15:18
39.950064,116.311985,0,275,39857.2606712963,2009-02-13,06:15:22
39.95009,116.311975,0,276,39857.2607291667,2009-02-13,06:15:27
39.95012,116.311982,0,283,39857.260787037,2009-02-13,06:15:32
39.950111,116.311935,0,285,39857.2608449074,2009-02-13,06:15:37
39.950115,116.311925,0,281,39857.2609027778,2009-02-13,06:15:42
39.95012,116.311906,0,271,39857.2609606481,2009-02-13,06:15:47
39.95014,116.31186,0,266,39857.2610185185,2009-02-13,06:15:52
39.950182,116.311828,0,262,39857.2610532407,2009-02-13,06:15:55
39.950199,116.311761,0,255,39857.2611111111,2009-02-13,06:16:00
39.950233,116.311712,0,252,39857.2611458333,2009-02-13,06:16:03
39.950272,116.311685,0,247,39857.2611805556,2009-02-13,06:16:06
39.950302,116.311638,0,242,39857.2612384259,2009-02-13,06:16:11
39.950327,116.311579,0,238,39857.2612847222,2009-02-13,06:16:15
39.950317,116.311498,0,230,39857.2613194444,2009-02-13,06:16:18
39.950313,116.311438,0,223,39857.2613541667,2009-02-13,06:16:21
39.950306,116.311381,0,215,39857.261400463,2009-02-13,06:16:25
39.950298,116.311323,0,212,39857.2614351852,2009-02-13,06:16:28
39.950287,116.311267,0,209,39857.2614699074,2009-02-13,06:16:31
39.95027,116.31122,0,204,39857.2615277778,2009-02-13,06:16:36
39.950288,116.311152,0,204,39857.2615509259,2009-02-13,06:16:38
39.950285,116.311078,0,205,39857.2616087963,2009-02-13,06:16:43
39.950319,116.311035,0,208,39857.2616550926,2009-02-13,06:16:47
39.950355,116.311003,0,209,39857.261712963,2009-02-13,06:16:52
39.950361,116.310958,0,217,39857.2617708333,2009-02-13,06:16:57
39.950356,116.310915,0,226,39857.2618287037,2009-02-13,06:17:02
39.950369,116.310902,0,230,39857.2618865741,2009-02-13,06:17:07
39.950348,116.31088,0,230,39857.2619444444,2009-02-13,06:17:12
39.950332,116.310867,0,229,39857.2620023148,2009-02-13,06:17:17
39.950332,116.310868,0,229,39857.2620601852,2009-02-13,06:17:22
39.950332,116.310872,0,229,39857.2621180556,2009-02-13,06:17:27
39.950332,116.310872,0,229,39857.2621527778,2009-02-13,06:17:30
39.950333,116.310878,0,229,39857.2621759259,2009-02-13,06:17:32
39.950334,116.310913,0,229,39857.2622337963,2009-02-13,06:17:37
39.950343,116.310927,0,229,39857.2622916667,2009-02-13,06:17:42
39.950355,116.310918,0,229,39857.262349537,2009-02-13,06:17:47
39.950354,116.310924,0,229,39857.2624074074,2009-02-13,06:17:52
39.950355,116.310924,0,229,39857.2624652778,2009-02-13,06:17:57
39.950355,116.310924,0,229,39857.2625,2009-02-13,06:18:00
39.950355,116.310918,0,229,39857.2625231481,2009-02-13,06:18:02
39.950336,116.310889,0,229,39857.2625810185,2009-02-13,06:18:07
39.950296,116.310849,0,229,39857.2626273148,2009-02-13,06:18:11
39.950253,116.310815,0,229,39857.2626736111,2009-02-13,06:18:15
39.950253,116.310795,0,229,39857.2627314815,2009-02-13,06:18:20
39.950272,116.310789,0,229,39857.2627893519,2009-02-13,06:18:25
39.950272,116.310782,0,229,39857.2628472222,2009-02-13,06:18:30
39.950272,116.310782,0,229,39857.2628819444,2009-02-13,06:18:33
39.950275,116.310779,0,229,39857.2629050926,2009-02-13,06:18:35
39.950278,116.310769,0,229,39857.262962963,2009-02-13,06:18:40
39.950257,116.310742,0,229,39857.2630208333,2009-02-13,06:18:45
39.95027,116.310756,0,229,39857.2630787037,2009-02-13,06:18:50
39.950271,116.310752,0,229,39857.2631365741,2009-02-13,06:18:55
39.950272,116.310748,0,229,39857.2631944444,2009-02-13,06:19:00
39.950272,116.310743,0,229,39857.2632523148,2009-02-13,06:19:05
39.950273,116.310735,0,229,39857.2633101852,2009-02-13,06:19:10
39.950273,116.310735,0,229,39857.2633449074,2009-02-13,06:19:13
39.950275,116.310732,0,229,39857.2633680556,2009-02-13,06:19:15
39.939317,116.303766,0,337,39857.2667708333,2009-02-13,06:24:09
39.939386,116.30381,0,336,39857.2667824074,2009-02-13,06:24:10
39.94991,116.310491,0,234,39857.2669212963,2009-02-13,06:24:22
39.950041,116.310645,0,234,39857.2669328704,2009-02-13,06:24:23
39.95012,116.310729,0,234,39857.2669444444,2009-02-13,06:24:24
39.95019,116.310807,0,234,39857.2669560185,2009-02-13,06:24:25
39.950256,116.310895,0,234,39857.2669791667,2009-02-13,06:24:27
39.950308,116.310945,0,235,39857.2670023148,2009-02-13,06:24:29
39.950338,116.310978,0,236,39857.2670601852,2009-02-13,06:24:34
39.950368,116.310983,0,237,39857.2671180556,2009-02-13,06:24:39
39.950368,116.310983,0,237,39857.2671527778,2009-02-13,06:24:42
39.950367,116.310983,0,237,39857.2671759259,2009-02-13,06:24:44
39.950341,116.310986,0,238,39857.2672337963,2009-02-13,06:24:49
39.950292,116.310987,0,239,39857.2672800926,2009-02-13,06:24:53
39.950229,116.310979,0,240,39857.2673263889,2009-02-13,06:24:57
39.950182,116.310975,0,241,39857.2673611111,2009-02-13,06:25:00
39.950123,116.310949,0,243,39857.2673958333,2009-02-13,06:25:03
39.950083,116.310916,0,245,39857.2674305556,2009-02-13,06:25:06
39.950087,116.310894,0,246,39857.2674884259,2009-02-13,06:25:11
39.950105,116.310891,0,247,39857.2675462963,2009-02-13,06:25:16
39.950166,116.310878,0,247,39857.2676041667,2009-02-13,06:25:21
39.950227,116.310884,0,246,39857.2676273148,2009-02-13,06:25:23
39.950277,116.310889,0,246,39857.267650463,2009-02-13,06:25:25
39.95038,116.310933,0,244,39857.2676851852,2009-02-13,06:25:28
39.950431,116.310956,0,243,39857.2677314815,2009-02-13,06:25:32
39.95044,116.31095,0,243,39857.2677893518,2009-02-13,06:25:37
39.950484,116.310995,0,242,39857.2678472222,2009-02-13,06:25:42
39.9505,116.311031,0,242,39857.2679050926,2009-02-13,06:25:47
39.950461,116.311071,0,242,39857.267962963,2009-02-13,06:25:52
39.950443,116.311113,0,243,39857.2680208333,2009-02-13,06:25:57
39.950423,116.311145,0,244,39857.2680787037,2009-02-13,06:26:02
39.950377,116.311146,0,244,39857.268125,2009-02-13,06:26:06
39.950336,116.311162,0,245,39857.2681828704,2009-02-13,06:26:11
39.950287,116.31116,0,246,39857.2682407407,2009-02-13,06:26:16
39.950279,116.311149,0,248,39857.2682986111,2009-02-13,06:26:21
39.950277,116.31109,0,249,39857.2683449074,2009-02-13,06:26:25
39.950267,116.311045,0,250,39857.2684027778,2009-02-13,06:26:30
39.950297,116.311048,0,250,39857.2684606481,2009-02-13,06:26:35
39.950297,116.311048,0,250,39857.2684953704,2009-02-13,06:26:38
39.950293,116.311046,0,251,39857.2685185185,2009-02-13,06:26:40
39.950233,116.311017,0,251,39857.2685763889,2009-02-13,06:26:45
39.950178,116.310996,0,251,39857.268599537,2009-02-13,06:26:47
39.950118,116.310978,0,251,39857.2686226852,2009-02-13,06:26:49
39.950065,116.310978,0,251,39857.2686458333,2009-02-13,06:26:51
39.95,116.310966,0,250,39857.2686689815,2009-02-13,06:26:53
39.949932,116.310949,0,250,39857.2686921296,2009-02-13,06:26:55
39.949879,116.310951,0,250,39857.2687384259,2009-02-13,06:26:59
39.949816,116.310939,0,250,39857.2687962963,2009-02-13,06:27:04
39.949761,116.310925,0,251,39857.2688310185,2009-02-13,06:27:07
39.949717,116.310901,0,251,39857.2688657407,2009-02-13,06:27:10
39.949739,116.310887,0,252,39857.2689236111,2009-02-13,06:27:15
39.949758,116.310896,0,252,39857.2689814815,2009-02-13,06:27:20
39.949758,116.310914,0,250,39857.2690393519,2009-02-13,06:27:25
39.949804,116.310968,0,247,39857.2690972222,2009-02-13,06:27:30
39.949851,116.310984,0,248,39857.2691203704,2009-02-13,06:27:32
39.949905,116.311015,0,249,39857.2691550926,2009-02-13,06:27:35
39.949957,116.311028,0,249,39857.2692013889,2009-02-13,06:27:39
39.949997,116.311014,0,250,39857.2692592593,2009-02-13,06:27:44
39.950047,116.310997,0,250,39857.2692939815,2009-02-13,06:27:47
39.950079,116.310986,0,251,39857.2693518519,2009-02-13,06:27:52
39.950125,116.310971,0,251,39857.2693981482,2009-02-13,06:27:56
39.950181,116.31097,0,252,39857.2694560185,2009-02-13,06:28:01
39.950206,116.31096,0,253,39857.2695138889,2009-02-13,06:28:06
39.950253,116.310979,0,254,39857.2695486111,2009-02-13,06:28:09
39.950294,116.310982,0,255,39857.2696064815,2009-02-13,06:28:14
39.950343,116.310992,0,257,39857.2696527778,2009-02-13,06:28:18
39.950586,116.310906,0,263,39857.271875,2009-02-13,06:31:30
39.950637,116.31091,0,262,39857.2719212963,2009-02-13,06:31:34
39.95067,116.310914,0,261,39857.2719791667,2009-02-13,06:31:39
39.950683,116.310909,0,258,39857.272037037,2009-02-13,06:31:44
39.950701,116.310893,0,255,39857.2720949074,2009-02-13,06:31:49
39.950702,116.310866,0,251,39857.2721527778,2009-02-13,06:31:54
39.950696,116.31085,0,248,39857.2722106481,2009-02-13,06:31:59
39.950654,116.310861,0,242,39857.2722685185,2009-02-13,06:32:04
39.950612,116.310883,0,234,39857.2723032407,2009-02-13,06:32:07
39.950562,116.310908,0,228,39857.272337963,2009-02-13,06:32:10
39.950514,116.310916,0,224,39857.2723726852,2009-02-13,06:32:13
39.950465,116.310935,0,222,39857.2724189815,2009-02-13,06:32:17
39.950414,116.310943,0,223,39857.2724537037,2009-02-13,06:32:20
39.950361,116.310944,0,226,39857.2724884259,2009-02-13,06:32:23
39.950322,116.310953,0,230,39857.2725462963,2009-02-13,06:32:28
39.950319,116.310978,0,234,39857.2726041667,2009-02-13,06:32:33
39.950276,116.310973,0,236,39857.272662037,2009-02-13,06:32:38
39.950226,116.310958,0,239,39857.2727083333,2009-02-13,06:32:42
39.950183,116.310954,0,242,39857.2727662037,2009-02-13,06:32:47
39.950168,116.31091,0,247,39857.2728240741,2009-02-13,06:32:52
39.950217,116.310872,0,252,39857.2728703704,2009-02-13,06:32:56
39.950247,116.310844,0,259,39857.2729282407,2009-02-13,06:33:01
39.950241,116.310874,0,267,39857.2729861111,2009-02-13,06:33:06
39.950276,116.310907,0,271,39857.2730324074,2009-02-13,06:33:10
39.950336,116.310941,0,271,39857.2730902778,2009-02-13,06:33:15
39.950363,116.310955,0,271,39857.2731481481,2009-02-13,06:33:20
39.950399,116.310994,0,270,39857.2731828704,2009-02-13,06:33:23
39.950375,116.311011,0,272,39857.2732407407,2009-02-13,06:33:28
39.950375,116.311011,0,272,39857.273275463,2009-02-13,06:33:31
39.950382,116.311008,0,279,39857.2732986111,2009-02-13,06:33:33
39.950424,116.31103,0,283,39857.2733449074,2009-02-13,06:33:37
39.950456,116.31103,0,285,39857.2734027778,2009-02-13,06:33:42
39.950456,116.311019,0,288,39857.2734606481,2009-02-13,06:33:47
39.950459,116.310998,0,292,39857.2735185185,2009-02-13,06:33:52
39.95045,116.310954,0,292,39857.2735763889,2009-02-13,06:33:57
39.950492,116.310928,0,298,39857.2736342593,2009-02-13,06:34:02
39.950498,116.310916,0,302,39857.2736921296,2009-02-13,06:34:07
39.950451,116.310905,0,304,39857.2737384259,2009-02-13,06:34:11
39.950406,116.310894,0,305,39857.2737847222,2009-02-13,06:34:15
39.950349,116.310894,0,301,39857.2738194444,2009-02-13,06:34:18
39.950297,116.310875,0,297,39857.2738541667,2009-02-13,06:34:21
39.950253,116.310845,0,292,39857.273912037,2009-02-13,06:34:26
39.950273,116.310801,0,288,39857.2739699074,2009-02-13,06:34:31
39.950299,116.310818,0,286,39857.2740277778,2009-02-13,06:34:36
39.950303,116.310827,0,285,39857.2740856481,2009-02-13,06:34:41
39.950286,116.310824,0,285,39857.2741435185,2009-02-13,06:34:46
39.950306,116.310825,0,285,39857.2742013889,2009-02-13,06:34:51
39.950329,116.310795,0,286,39857.2742592593,2009-02-13,06:34:56
39.95035,116.310766,0,289,39857.2743171296,2009-02-13,06:35:01
39.950376,116.310779,0,289,39857.274375,2009-02-13,06:35:06
39.950377,116.310774,0,289,39857.2744328704,2009-02-13,06:35:11
39.950377,116.310774,0,289,39857.2744675926,2009-02-13,06:35:14
39.950377,116.310781,0,290,39857.2744907407,2009-02-13,06:35:16
39.950424,116.310827,0,289,39857.274537037,2009-02-13,06:35:20
39.950436,116.310845,0,289,39857.2745949074,2009-02-13,06:35:25
39.950444,116.310869,0,288,39857.2746527778,2009-02-13,06:35:30
39.950466,116.310939,0,289,39857.2746990741,2009-02-13,06:35:34
39.950514,116.310982,0,290,39857.2747337963,2009-02-13,06:35:37
39.950563,116.311004,0,291,39857.2747685185,2009-02-13,06:35:40
39.950608,116.311034,0,291,39857.2748032407,2009-02-13,06:35:43
39.950621,116.31105,0,292,39857.2748611111,2009-02-13,06:35:48
39.950602,116.311061,0,286,39857.2749189815,2009-02-13,06:35:53
39.950596,116.31105,0,282,39857.2749768518,2009-02-13,06:35:58
39.950597,116.311047,0,283,39857.2750347222,2009-02-13,06:36:03
39.950597,116.311047,0,283,39857.2750694444,2009-02-13,06:36:06
39.950597,116.311041,0,283,39857.2750925926,2009-02-13,06:36:08
39.950581,116.310994,0,272,39857.275150463,2009-02-13,06:36:13
39.950556,116.310978,0,260,39857.2752083333,2009-02-13,06:36:18
39.950523,116.310946,0,254,39857.2752662037,2009-02-13,06:36:23
39.950523,116.31089,0,244,39857.2753125,2009-02-13,06:36:27
39.95054,116.310844,0,231,39857.2753703704,2009-02-13,06:36:32
39.950556,116.310825,0,226,39857.2754282407,2009-02-13,06:36:37
39.950605,116.310802,0,223,39857.2754861111,2009-02-13,06:36:42
39.950655,116.310754,0,218,39857.2755208333,2009-02-13,06:36:45
39.950664,116.310706,0,210,39857.2755787037,2009-02-13,06:36:50
39.950692,116.31067,0,199,39857.2756365741,2009-02-13,06:36:55
39.950722,116.310634,0,194,39857.2756944444,2009-02-13,06:37:00
39.950761,116.310627,0,190,39857.2757523148,2009-02-13,06:37:05
39.95077,116.31061,0,186,39857.2758101852,2009-02-13,06:37:10
39.950725,116.310563,0,183,39857.2758680556,2009-02-13,06:37:15
39.950673,116.310561,0,183,39857.2759259259,2009-02-13,06:37:20
39.950627,116.31057,0,185,39857.2759722222,2009-02-13,06:37:24
39.950587,116.310538,0,187,39857.2760300926,2009-02-13,06:37:29
39.9506,116.310547,0,190,39857.276087963,2009-02-13,06:37:34
39.950599,116.310531,0,193,39857.2761458333,2009-02-13,06:37:39
39.950593,116.310505,0,194,39857.2762037037,2009-02-13,06:37:44
39.950551,116.310473,0,194,39857.27625,2009-02-13,06:37:48
39.950539,116.310446,0,193,39857.2763078704,2009-02-13,06:37:53
39.950562,116.310424,0,191,39857.2763657407,2009-02-13,06:37:58
39.950539,116.31037,0,189,39857.2764236111,2009-02-13,06:38:03
39.950565,116.310319,0,188,39857.2764814815,2009-02-13,06:38:08
39.950534,116.310296,0,188,39857.2765393518,2009-02-13,06:38:13
39.95051,116.310266,0,189,39857.2765972222,2009-02-13,06:38:18
39.950541,116.310272,0,189,39857.2766550926,2009-02-13,06:38:23
39.950611,116.310296,0,186,39857.2767013889,2009-02-13,06:38:27
39.950656,116.310296,0,184,39857.2767476852,2009-02-13,06:38:31
39.950696,116.310297,0,176,39857.2768055556,2009-02-13,06:38:36
39.950678,116.310316,0,171,39857.2768634259,2009-02-13,06:38:41
39.9507,116.310299,0,167,39857.2769212963,2009-02-13,06:38:46
39.950693,116.310246,0,164,39857.2769791667,2009-02-13,06:38:51
39.95068,116.310238,0,164,39857.277037037,2009-02-13,06:38:56
39.950681,116.310237,0,164,39857.2770949074,2009-02-13,06:39:01
39.950681,116.310237,0,164,39857.2771296296,2009-02-13,06:39:04
39.950673,116.310234,0,163,39857.2771527778,2009-02-13,06:39:06
39.950636,116.310214,0,162,39857.2772106482,2009-02-13,06:39:11
39.950608,116.310224,0,162,39857.2772685185,2009-02-13,06:39:16
39.950639,116.310217,0,162,39857.2773263889,2009-02-13,06:39:21
39.950671,116.310213,0,162,39857.2773842593,2009-02-13,06:39:26
39.950671,116.310213,0,162,39857.2774189815,2009-02-13,06:39:29
39.950672,116.310215,0,161,39857.2774421296,2009-02-13,06:39:31
39.950656,116.310211,0,161,39857.2775,2009-02-13,06:39:36
39.950656,116.310211,0,161,39857.2775347222,2009-02-13,06:39:39
39.950649,116.310214,0,160,39857.2775578704,2009-02-13,06:39:41
39.950651,116.310225,0,161,39857.2776157407,2009-02-13,06:39:46
39.950675,116.310256,0,158,39857.2776736111,2009-02-13,06:39:51
39.9507,116.310314,0,155,39857.2777083333,2009-02-13,06:39:54
39.950727,116.310373,0,153,39857.2777430556,2009-02-13,06:39:57
39.950746,116.310426,0,153,39857.2778009259,2009-02-13,06:40:02
39.950746,116.310414,0,153,39857.2778587963,2009-02-13,06:40:07
39.950767,116.31039,0,156,39857.2779166667,2009-02-13,06:40:12
39.950774,116.310381,0,156,39857.277974537,2009-02-13,06:40:17
39.950789,116.310373,0,157,39857.2780324074,2009-02-13,06:40:22
39.950846,116.31037,0,157,39857.2780671296,2009-02-13,06:40:25
39.950913,116.310355,0,158,39857.2781018519,2009-02-13,06:40:28
39.950968,116.310336,0,161,39857.2781365741,2009-02-13,06:40:31
39.951027,116.310313,0,165,39857.2781712963,2009-02-13,06:40:34
39.951078,116.310299,0,170,39857.2781944444,2009-02-13,06:40:36
39.95113,116.310286,0,177,39857.2782175926,2009-02-13,06:40:38
39.95118,116.310281,0,184,39857.2782407407,2009-02-13,06:40:40
39.95122,116.310265,0,193,39857.278275463,2009-02-13,06:40:43
39.951225,116.310237,0,183,39857.2783333333,2009-02-13,06:40:48
39.951177,116.310358,0,192,39857.2783912037,2009-02-13,06:40:53
39.951154,116.310443,0,196,39857.2784027778,2009-02-13,06:40:54
39.951139,116.310493,0,204,39857.2784375,2009-02-13,06:40:57
39.95112,116.310544,0,212,39857.2784837963,2009-02-13,06:41:01
39.951101,116.310606,0,216,39857.2785416667,2009-02-13,06:41:06
39.951101,116.310606,0,216,39857.2785763889,2009-02-13,06:41:09
39.951096,116.310608,0,216,39857.278599537,2009-02-13,06:41:11
39.951044,116.31063,0,219,39857.2786342593,2009-02-13,06:41:14
39.950985,116.310659,0,223,39857.2786458333,2009-02-13,06:41:15
39.950934,116.310684,0,227,39857.2786574074,2009-02-13,06:41:16
39.950889,116.310709,0,230,39857.2786689815,2009-02-13,06:41:17
39.950842,116.310735,0,235,39857.2786805556,2009-02-13,06:41:18
39.950799,116.310758,0,239,39857.2786921296,2009-02-13,06:41:19
39.950754,116.310785,0,241,39857.2787152778,2009-02-13,06:41:21
39.950712,116.310824,0,243,39857.2787384259,2009-02-13,06:41:23
39.950678,116.310908,0,246,39857.2787731481,2009-02-13,06:41:26
39.950629,116.310966,0,255,39857.2787962963,2009-02-13,06:41:28
39.950585,116.311008,0,263,39857.2788194444,2009-02-13,06:41:30
39.950537,116.311039,0,270,39857.2788425926,2009-02-13,06:41:32
39.950481,116.311065,0,278,39857.2788773148,2009-02-13,06:41:35
39.950432,116.311061,0,286,39857.2789236111,2009-02-13,06:41:39
39.950404,116.311045,0,295,39857.2789814815,2009-02-13,06:41:44
39.950393,116.311027,0,300,39857.2790393519,2009-02-13,06:41:49
39.950375,116.311036,0,302,39857.2790972222,2009-02-13,06:41:54
39.950349,116.310988,0,303,39857.2791435185,2009-02-13,06:41:58
39.950306,116.310957,0,303,39857.2791898148,2009-02-13,06:42:02
39.950267,116.310926,0,302,39857.2792476852,2009-02-13,06:42:07
39.950244,116.310869,0,303,39857.2793055556,2009-02-13,06:42:12
39.950229,116.310828,0,308,39857.2793634259,2009-02-13,06:42:17
39.950228,116.310798,0,313,39857.2794212963,2009-02-13,06:42:22
39.950208,116.310732,0,317,39857.2794675926,2009-02-13,06:42:26
39.95019,116.310671,0,319,39857.2795023148,2009-02-13,06:42:29
39.950208,116.310627,0,322,39857.2795601852,2009-02-13,06:42:34
39.95025,116.310657,0,325,39857.2796064815,2009-02-13,06:42:38
39.950278,116.310706,0,326,39857.2796412037,2009-02-13,06:42:41
39.950291,116.310796,0,324,39857.2796759259,2009-02-13,06:42:44
39.950295,116.310855,0,324,39857.2796990741,2009-02-13,06:42:46
39.95033,116.310899,0,328,39857.2797337963,2009-02-13,06:42:49
39.950383,116.310943,0,330,39857.2797685185,2009-02-13,06:42:52
39.950432,116.310986,0,332,39857.2798032407,2009-02-13,06:42:55
39.950471,116.311047,0,333,39857.279837963,2009-02-13,06:42:58
39.950507,116.31111,0,333,39857.2798726852,2009-02-13,06:43:01
39.950551,116.311172,0,334,39857.2799074074,2009-02-13,06:43:04
39.950566,116.311251,0,327,39857.2799305556,2009-02-13,06:43:06
39.95061,116.311266,0,325,39857.2799652778,2009-02-13,06:43:09
39.950656,116.311283,0,327,39857.28,2009-02-13,06:43:12
39.950675,116.311308,0,315,39857.2800578704,2009-02-13,06:43:17
39.950675,116.311308,0,315,39857.2800925926,2009-02-13,06:43:20
39.950682,116.311302,0,306,39857.2801157407,2009-02-13,06:43:22
39.950663,116.311285,0,300,39857.2801736111,2009-02-13,06:43:27
39.950659,116.311251,0,293,39857.2802314815,2009-02-13,06:43:32
39.950692,116.311247,0,291,39857.2802893519,2009-02-13,06:43:37
39.950739,116.311294,0,290,39857.2803472222,2009-02-13,06:43:42
39.950628,116.311242,0,285,39857.2804050926,2009-02-13,06:43:47
39.950547,116.311149,0,269,39857.2804282407,2009-02-13,06:43:49
39.95058,116.311086,0,256,39857.2804513889,2009-02-13,06:43:51
39.950548,116.311038,0,236,39857.280474537,2009-02-13,06:43:53
39.950538,116.310991,0,221,39857.2804861111,2009-02-13,06:43:54
39.950507,116.310952,0,212,39857.2805092593,2009-02-13,06:43:56
39.950488,116.310924,0,209,39857.2805671296,2009-02-13,06:44:01
39.95047,116.310912,0,216,39857.280625,2009-02-13,06:44:06
39.950429,116.310929,0,225,39857.2806712963,2009-02-13,06:44:10
39.950391,116.31097,0,221,39857.2807175926,2009-02-13,06:44:14
39.950336,116.310971,0,224,39857.2807638889,2009-02-13,06:44:18
39.950291,116.310963,0,232,39857.2807986111,2009-02-13,06:44:21
39.950291,116.310963,0,232,39857.2808333333,2009-02-13,06:44:24
39.950288,116.31097,0,244,39857.2808564815,2009-02-13,06:44:26
39.950289,116.311032,0,244,39857.2809143519,2009-02-13,06:44:31
39.950292,116.311073,0,246,39857.2809722222,2009-02-13,06:44:36
39.95028,116.311085,0,250,39857.2810300926,2009-02-13,06:44:41
39.950271,116.311127,0,257,39857.281087963,2009-02-13,06:44:46
39.950278,116.311147,0,261,39857.2811458333,2009-02-13,06:44:51
39.950278,116.311169,0,262,39857.2812037037,2009-02-13,06:44:56
39.950287,116.311226,0,266,39857.28125,2009-02-13,06:45:00
39.95028,116.311277,0,274,39857.2812962963,2009-02-13,06:45:04
39.95027,116.311324,0,283,39857.2813541667,2009-02-13,06:45:09
39.950261,116.311377,0,289,39857.281412037,2009-02-13,06:45:14
39.950251,116.311432,0,294,39857.2814699074,2009-02-13,06:45:19
39.950232,116.311467,0,294,39857.2815277778,2009-02-13,06:45:24
39.95024,116.311509,0,297,39857.2815856481,2009-02-13,06:45:29
39.950234,116.311569,0,299,39857.2816435185,2009-02-13,06:45:34
39.950231,116.311628,0,296,39857.2817013889,2009-02-13,06:45:39
39.950219,116.311687,0,299,39857.2817476852,2009-02-13,06:45:43
39.950219,116.311723,0,303,39857.2818055556,2009-02-13,06:45:48
39.950219,116.31177,0,303,39857.2818634259,2009-02-13,06:45:53
39.950234,116.311819,0,310,39857.2819212963,2009-02-13,06:45:58
39.95022,116.311842,0,314,39857.2819791667,2009-02-13,06:46:03
39.950204,116.311884,0,314,39857.282037037,2009-02-13,06:46:08
39.950198,116.311952,0,314,39857.2820949074,2009-02-13,06:46:13
39.9502,116.31202,0,315,39857.2821412037,2009-02-13,06:46:17
39.950195,116.312145,0,313,39857.2821875,2009-02-13,06:46:21
39.950219,116.312205,0,312,39857.2822453704,2009-02-13,06:46:26
39.950202,116.312233,0,312,39857.2823032407,2009-02-13,06:46:31
39.950208,116.312269,0,312,39857.2823611111,2009-02-13,06:46:36
39.950187,116.312352,0,312,39857.2824074074,2009-02-13,06:46:40
39.950179,116.312393,0,310,39857.2824652778,2009-02-13,06:46:45
39.950161,116.312448,0,310,39857.2825115741,2009-02-13,06:46:49
39.950164,116.312511,0,308,39857.2825347222,2009-02-13,06:46:51
39.950168,116.312558,0,307,39857.2825925926,2009-02-13,06:46:56
39.950163,116.312614,0,307,39857.282650463,2009-02-13,06:47:01
39.950154,116.312672,0,304,39857.2826967593,2009-02-13,06:47:05
39.950146,116.312699,0,302,39857.2827546296,2009-02-13,06:47:10
39.950142,116.312745,0,301,39857.2828125,2009-02-13,06:47:15
39.950141,116.31279,0,301,39857.2828703704,2009-02-13,06:47:20
39.95014,116.312817,0,301,39857.2829282407,2009-02-13,06:47:25
39.950151,116.312857,0,301,39857.2829861111,2009-02-13,06:47:30
39.950132,116.313036,0,301,39857.2829976852,2009-02-13,06:47:31
39.950111,116.313117,0,301,39857.2830208333,2009-02-13,06:47:33
39.950105,116.313176,0,300,39857.2830439815,2009-02-13,06:47:35
39.950106,116.313192,0,299,39857.2831018518,2009-02-13,06:47:40
39.950106,116.313192,0,299,39857.2831597222,2009-02-13,06:47:45
39.950106,116.313189,0,299,39857.2832175926,2009-02-13,06:47:50
39.950106,116.313196,0,299,39857.283275463,2009-02-13,06:47:55
39.950106,116.313196,0,299,39857.2833101852,2009-02-13,06:47:58
39.950107,116.313204,0,299,39857.2833333333,2009-02-13,06:48:00
39.949516,116.313647,0,213,39857.2868402778,2009-02-13,06:53:03
39.950273,116.312935,0,165,39857.286875,2009-02-13,06:53:06
39.950182,116.313018,0,181,39857.2868865741,2009-02-13,06:53:07
39.950192,116.313076,0,246,39857.2868981481,2009-02-13,06:53:08
39.950192,116.313139,0,243,39857.2869212963,2009-02-13,06:53:10
39.950166,116.313134,0,215,39857.2869328704,2009-02-13,06:53:11
39.950155,116.313103,0,209,39857.2869907407,2009-02-13,06:53:16
39.950169,116.313029,0,201,39857.287037037,2009-02-13,06:53:20
39.950185,116.312999,0,187,39857.2870949074,2009-02-13,06:53:25
39.950202,116.312956,0,169,39857.2871412037,2009-02-13,06:53:29
39.950235,116.312922,0,155,39857.2871643519,2009-02-13,06:53:31
39.950251,116.312861,0,154,39857.2872222222,2009-02-13,06:53:36
39.950286,116.312811,0,171,39857.2872800926,2009-02-13,06:53:41
39.950295,116.312749,0,171,39857.2873263889,2009-02-13,06:53:45
39.950296,116.312682,0,168,39857.2873842593,2009-02-13,06:53:50
39.950321,116.312627,0,170,39857.2874305556,2009-02-13,06:53:54
39.950344,116.312571,0,166,39857.2874768519,2009-02-13,06:53:58
39.950341,116.31251,0,159,39857.2875231481,2009-02-13,06:54:02
39.950355,116.312448,0,158,39857.2875810185,2009-02-13,06:54:07
39.950372,116.312398,0,154,39857.2876388889,2009-02-13,06:54:12
39.950352,116.312338,0,151,39857.2876851852,2009-02-13,06:54:16
39.950333,116.312276,0,148,39857.2877430556,2009-02-13,06:54:21
39.95029,116.31225,0,147,39857.2878009259,2009-02-13,06:54:26
39.950279,116.312214,0,143,39857.2878587963,2009-02-13,06:54:31
39.950276,116.312204,0,143,39857.2879166667,2009-02-13,06:54:36
39.950276,116.312204,0,143,39857.2879513889,2009-02-13,06:54:39
39.950275,116.312205,0,143,39857.287974537,2009-02-13,06:54:41
39.950222,116.312194,0,141,39857.2880324074,2009-02-13,06:54:46
39.950152,116.312164,0,140,39857.2880787037,2009-02-13,06:54:50
39.950108,116.31214,0,139,39857.2881134259,2009-02-13,06:54:53
39.950041,116.312101,0,140,39857.2881481481,2009-02-13,06:54:56
39.949987,116.312122,0,139,39857.2881712963,2009-02-13,06:54:58
39.949917,116.312156,0,138,39857.2882060185,2009-02-13,06:55:01
39.949855,116.312156,0,139,39857.2882407407,2009-02-13,06:55:04
39.949854,116.312215,0,139,39857.2882986111,2009-02-13,06:55:09
39.949819,116.312242,0,141,39857.2883564815,2009-02-13,06:55:14
39.949802,116.312274,0,140,39857.2884143519,2009-02-13,06:55:19
39.949788,116.312314,0,140,39857.2884722222,2009-02-13,06:55:24
39.949828,116.312379,0,140,39857.2884953704,2009-02-13,06:55:26
39.949801,116.312479,0,139,39857.2885416667,2009-02-13,06:55:30
39.949783,116.312542,0,138,39857.2885763889,2009-02-13,06:55:33
39.949815,116.312567,0,136,39857.2886342593,2009-02-13,06:55:38
39.949826,116.312587,0,135,39857.2886921296,2009-02-13,06:55:43
39.949854,116.312621,0,135,39857.28875,2009-02-13,06:55:48
39.949786,116.31269,0,137,39857.2938310185,2009-02-13,07:03:07
39.955866,116.307475,0,134,39857.2940393519,2009-02-13,07:03:25
39.955874,116.307285,0,134,39857.2940625,2009-02-13,07:03:27
39.955862,116.307207,0,134,39857.2940740741,2009-02-13,07:03:28
39.95588,116.30712,0,134,39857.2940972222,2009-02-13,07:03:30
39.955918,116.307063,0,134,39857.2941203704,2009-02-13,07:03:32
39.95597,116.307011,0,135,39857.2941435185,2009-02-13,07:03:34
39.955973,116.306998,0,135,39857.2942013889,2009-02-13,07:03:39
39.955935,116.307036,0,136,39857.2942476852,2009-02-13,07:03:43
39.955924,116.307077,0,136,39857.2943055556,2009-02-13,07:03:48
39.955966,116.307113,0,136,39857.2943634259,2009-02-13,07:03:53
39.955947,116.307183,0,137,39857.2944097222,2009-02-13,07:03:57
39.949884,116.31321,0,110,39857.2946412037,2009-02-13,07:04:17
39.949704,116.313028,0,113,39857.2946527778,2009-02-13,07:04:18
39.949693,116.312963,0,117,39857.2946759259,2009-02-13,07:04:20
39.949631,116.31294,0,117,39857.2946990741,2009-02-13,07:04:22
39.949603,116.312915,0,120,39857.2947569444,2009-02-13,07:04:27
39.949624,116.31289,0,124,39857.2948148148,2009-02-13,07:04:32
39.949662,116.312839,0,132,39857.2948263889,2009-02-13,07:04:33
39.949691,116.312799,0,139,39857.294837963,2009-02-13,07:04:34
39.949719,116.312793,0,143,39857.2948958333,2009-02-13,07:04:39
39.949749,116.312739,0,146,39857.2949421296,2009-02-13,07:04:43
39.949781,116.312702,0,152,39857.2949537037,2009-02-13,07:04:44
39.949809,116.312654,0,154,39857.295,2009-02-13,07:04:48
39.949786,116.31267,0,162,39857.2950578704,2009-02-13,07:04:53
39.949784,116.31267,0,163,39857.2951157407,2009-02-13,07:04:58
39.949785,116.312678,0,163,39857.2951736111,2009-02-13,07:05:03
39.949785,116.312678,0,163,39857.2952083333,2009-02-13,07:05:06
39.949786,116.312678,0,163,39857.2952314815,2009-02-13,07:05:08
39.9498,116.312662,0,162,39857.2952893519,2009-02-13,07:05:13
39.949811,116.312666,0,161,39857.2953472222,2009-02-13,07:05:18
39.949829,116.31269,0,160,39857.2954050926,2009-02-13,07:05:23
39.94982,116.312699,0,162,39857.295462963,2009-02-13,07:05:28
39.949776,116.312754,0,167,39857.2954976852,2009-02-13,07:05:31
39.949773,116.312775,0,170,39857.2955555556,2009-02-13,07:05:36
39.949774,116.312791,0,170,39857.2956134259,2009-02-13,07:05:41
39.949775,116.312801,0,170,39857.2956712963,2009-02-13,07:05:46
39.949775,116.312808,0,170,39857.2957291667,2009-02-13,07:05:51
39.949774,116.312809,0,170,39857.295787037,2009-02-13,07:05:56
39.949773,116.312803,0,170,39857.2958449074,2009-02-13,07:06:01
39.949773,116.312803,0,170,39857.2958796296,2009-02-13,07:06:04
39.949771,116.312801,0,170,39857.2959027778,2009-02-13,07:06:06
39.949771,116.312811,0,170,39857.2959606481,2009-02-13,07:06:11
39.94977,116.312817,0,171,39857.2960185185,2009-02-13,07:06:16
39.94977,116.312817,0,171,39857.2960532407,2009-02-13,07:06:19
39.949769,116.312815,0,171,39857.2960763889,2009-02-13,07:06:21
39.949767,116.312805,0,171,39857.2961342593,2009-02-13,07:06:26
39.949748,116.31278,0,171,39857.2961921296,2009-02-13,07:06:31
39.94974,116.312737,0,170,39857.29625,2009-02-13,07:06:36
39.94978,116.312741,0,169,39857.2963078704,2009-02-13,07:06:41
39.949783,116.312752,0,168,39857.2963657407,2009-02-13,07:06:46
39.949784,116.312753,0,168,39857.2964236111,2009-02-13,07:06:51
39.949786,116.312746,0,168,39857.2964814815,2009-02-13,07:06:56
39.949786,116.312746,0,168,39857.2965162037,2009-02-13,07:06:59
39.949789,116.312745,0,168,39857.2965393519,2009-02-13,07:07:01
39.949795,116.312756,0,168,39857.2965972222,2009-02-13,07:07:06
39.949861,116.312752,0,169,39857.2966203704,2009-02-13,07:07:08
39.949913,116.312742,0,169,39857.2966435185,2009-02-13,07:07:10
39.949962,116.312728,0,169,39857.2966666667,2009-02-13,07:07:12
39.950008,116.31272,0,169,39857.2966898148,2009-02-13,07:07:14
39.950059,116.312703,0,170,39857.296712963,2009-02-13,07:07:16
39.950104,116.312695,0,170,39857.2967361111,2009-02-13,07:07:18
39.95017,116.312674,0,170,39857.2967708333,2009-02-13,07:07:21
39.950217,116.312656,0,170,39857.2967939815,2009-02-13,07:07:23
39.950266,116.312642,0,168,39857.2968402778,2009-02-13,07:07:27
39.950259,116.312612,0,167,39857.2968981481,2009-02-13,07:07:32
39.950221,116.312573,0,166,39857.2969560185,2009-02-13,07:07:37
39.950273,116.312586,0,165,39857.2969907407,2009-02-13,07:07:40
39.950326,116.312601,0,163,39857.297025463,2009-02-13,07:07:43
39.950377,116.312627,0,162,39857.2970601852,2009-02-13,07:07:46
39.950422,116.312639,0,161,39857.2970949074,2009-02-13,07:07:49
39.950373,116.312664,0,161,39857.2971296296,2009-02-13,07:07:52
39.950319,116.312678,0,161,39857.2971759259,2009-02-13,07:07:56
39.950267,116.312669,0,162,39857.2972106481,2009-02-13,07:07:59
39.950212,116.312653,0,163,39857.2972453704,2009-02-13,07:08:02
39.950197,116.312592,0,165,39857.2973032407,2009-02-13,07:08:07
39.950219,116.312537,0,168,39857.297349537,2009-02-13,07:08:11
39.950281,116.312521,0,171,39857.2974074074,2009-02-13,07:08:16
39.950332,116.312538,0,173,39857.2974421296,2009-02-13,07:08:19
39.950373,116.312587,0,174,39857.2974768518,2009-02-13,07:08:22
39.950421,116.312639,0,175,39857.2975231481,2009-02-13,07:08:26
39.950465,116.31266,0,177,39857.2975578704,2009-02-13,07:08:29
39.95049,116.312645,0,179,39857.2976157407,2009-02-13,07:08:34
39.950528,116.312633,0,182,39857.2976736111,2009-02-13,07:08:39
39.950483,116.3126,0,184,39857.2977314815,2009-02-13,07:08:44
39.950431,116.312579,0,185,39857.2977662037,2009-02-13,07:08:47
39.95045,116.312586,0,184,39857.2978240741,2009-02-13,07:08:52
39.950496,116.312589,0,180,39857.2978587963,2009-02-13,07:08:55
39.950517,116.31259,0,181,39857.2979166667,2009-02-13,07:09:00
39.950496,116.312607,0,184,39857.297962963,2009-02-13,07:09:04
39.950496,116.312607,0,184,39857.2979976852,2009-02-13,07:09:07
39.950495,116.312604,0,185,39857.2980208333,2009-02-13,07:09:09
39.950442,116.312627,0,186,39857.2980787037,2009-02-13,07:09:14
39.95039,116.312643,0,187,39857.2981365741,2009-02-13,07:09:19
39.950329,116.312651,0,187,39857.2981597222,2009-02-13,07:09:21
39.950276,116.312659,0,187,39857.2981944444,2009-02-13,07:09:24
39.950232,116.312682,0,187,39857.2982291667,2009-02-13,07:09:27
39.950196,116.312714,0,188,39857.298287037,2009-02-13,07:09:32
39.950158,116.312727,0,189,39857.2983449074,2009-02-13,07:09:37
39.950094,116.312713,0,190,39857.2984027778,2009-02-13,07:09:42
39.950046,116.312701,0,189,39857.2984259259,2009-02-13,07:09:44
39.95,116.312692,0,189,39857.2984490741,2009-02-13,07:09:46
39.949934,116.312683,0,188,39857.2984837963,2009-02-13,07:09:49
39.949888,116.312672,0,187,39857.2985069444,2009-02-13,07:09:51
39.949835,116.312653,0,187,39857.2985648148,2009-02-13,07:09:56
39.94981,116.312632,0,188,39857.2986226852,2009-02-13,07:10:01
39.949788,116.312627,0,189,39857.2986805556,2009-02-13,07:10:06
39.949737,116.31262,0,191,39857.2987152778,2009-02-13,07:10:09
39.949669,116.312624,0,191,39857.29875,2009-02-13,07:10:12
39.949627,116.312605,0,190,39857.2988078704,2009-02-13,07:10:17
39.949582,116.312589,0,191,39857.2988541667,2009-02-13,07:10:21
39.94954,116.312586,0,189,39857.298912037,2009-02-13,07:10:26
39.949508,116.31256,0,188,39857.2989699074,2009-02-13,07:10:31
39.949476,116.312511,0,188,39857.2990162037,2009-02-13,07:10:35
39.949446,116.312446,0,188,39857.2990509259,2009-02-13,07:10:38
39.949434,116.312385,0,190,39857.2990740741,2009-02-13,07:10:40
39.949455,116.312376,0,190,39857.2991319444,2009-02-13,07:10:45
39.949485,116.312428,0,190,39857.2991782407,2009-02-13,07:10:49
39.949513,116.312479,0,191,39857.299224537,2009-02-13,07:10:53
39.949537,116.312524,0,191,39857.2992824074,2009-02-13,07:10:58
39.949579,116.312582,0,192,39857.2993402778,2009-02-13,07:11:03
39.949604,116.31264,0,192,39857.299375,2009-02-13,07:11:06
39.949642,116.312688,0,192,39857.2994097222,2009-02-13,07:11:09
39.949673,116.312688,0,193,39857.2994675926,2009-02-13,07:11:14
39.94968,116.312704,0,192,39857.299525463,2009-02-13,07:11:19
39.949697,116.31276,0,192,39857.2995717593,2009-02-13,07:11:23
39.949715,116.312822,0,190,39857.2996296296,2009-02-13,07:11:28
39.949724,116.312796,0,190,39857.2996875,2009-02-13,07:11:33
39.949781,116.312793,0,191,39857.2997453704,2009-02-13,07:11:38
39.949828,116.3128,0,191,39857.2998032407,2009-02-13,07:11:43
39.949873,116.312818,0,192,39857.299837963,2009-02-13,07:11:46
39.949913,116.312837,0,194,39857.2998958333,2009-02-13,07:11:51
39.949912,116.312852,0,193,39857.2999537037,2009-02-13,07:11:56
39.94987,116.312817,0,196,39857.3000115741,2009-02-13,07:12:01
39.949871,116.312798,0,198,39857.3000694444,2009-02-13,07:12:06
39.949868,116.312786,0,199,39857.3001273148,2009-02-13,07:12:11
39.949868,116.312786,0,199,39857.300162037,2009-02-13,07:12:14
39.949867,116.312779,0,200,39857.3001851852,2009-02-13,07:12:16
39.949839,116.312747,0,202,39857.3002430556,2009-02-13,07:12:21
39.949802,116.312705,0,203,39857.3002777778,2009-02-13,07:12:24
39.949782,116.312667,0,201,39857.3003356481,2009-02-13,07:12:29
39.949759,116.31265,0,198,39857.3003935185,2009-02-13,07:12:34
39.949744,116.312613,0,199,39857.3004513889,2009-02-13,07:12:39
39.949787,116.312611,0,199,39857.3005092593,2009-02-13,07:12:44
39.949837,116.312613,0,199,39857.3005324074,2009-02-13,07:12:46
39.949883,116.312623,0,199,39857.3005555556,2009-02-13,07:12:48
39.949932,116.312629,0,202,39857.3006018519,2009-02-13,07:12:52
39.949949,116.312614,0,204,39857.3006597222,2009-02-13,07:12:57
39.949988,116.312617,0,205,39857.3007175926,2009-02-13,07:13:02
39.950023,116.312596,0,206,39857.300775463,2009-02-13,07:13:07
39.950072,116.312621,0,205,39857.3008101852,2009-02-13,07:13:10
39.950107,116.31266,0,203,39857.3008564815,2009-02-13,07:13:14
39.950146,116.31269,0,203,39857.3009143519,2009-02-13,07:13:19
39.950083,116.312712,0,201,39857.3009490741,2009-02-13,07:13:22
39.950015,116.312721,0,200,39857.3009722222,2009-02-13,07:13:24
39.949933,116.31273,0,199,39857.3009953704,2009-02-13,07:13:26
39.949885,116.312737,0,198,39857.3010069444,2009-02-13,07:13:27
39.949834,116.312747,0,198,39857.3010185185,2009-02-13,07:13:28
39.949779,116.312757,0,197,39857.3010300926,2009-02-13,07:13:29
39.94973,116.312762,0,196,39857.3010416667,2009-02-13,07:13:30
39.949679,116.312766,0,195,39857.3010532407,2009-02-13,07:13:31
39.949623,116.312773,0,194,39857.3010648148,2009-02-13,07:13:32
39.94957,116.312783,0,193,39857.3010763889,2009-02-13,07:13:33
39.949515,116.312794,0,192,39857.301087963,2009-02-13,07:13:34
39.949403,116.312837,0,192,39857.301099537,2009-02-13,07:13:35
39.949302,116.312872,0,191,39857.3011111111,2009-02-13,07:13:36
39.949217,116.312898,0,190,39857.3011226852,2009-02-13,07:13:37
39.949273,116.312943,0,188,39857.3011689815,2009-02-13,07:13:41
39.949337,116.312937,0,187,39857.3011805556,2009-02-13,07:13:42
39.949384,116.312937,0,186,39857.3011921296,2009-02-13,07:13:43
39.94945,116.312935,0,185,39857.3012152778,2009-02-13,07:13:45
39.949504,116.312925,0,184,39857.3012384259,2009-02-13,07:13:47
39.94955,116.312922,0,184,39857.3012615741,2009-02-13,07:13:49
39.949562,116.312931,0,183,39857.3013194444,2009-02-13,07:13:54
39.949536,116.31295,0,183,39857.3013773148,2009-02-13,07:13:59
39.949521,116.312989,0,183,39857.3014351852,2009-02-13,07:14:04
39.949576,116.313016,0,184,39857.3014583333,2009-02-13,07:14:06
39.949637,116.313045,0,184,39857.3014930556,2009-02-13,07:14:09
39.949682,116.313063,0,184,39857.3015162037,2009-02-13,07:14:11
39.949715,116.313092,0,186,39857.3015740741,2009-02-13,07:14:16
39.949743,116.313058,0,188,39857.3016319444,2009-02-13,07:14:21
39.949757,116.313,0,189,39857.3016666667,2009-02-13,07:14:24
39.949767,116.312938,0,189,39857.301724537,2009-02-13,07:14:29
39.949732,116.31294,0,188,39857.3017824074,2009-02-13,07:14:34
39.949709,116.312938,0,187,39857.3018402778,2009-02-13,07:14:39
39.949728,116.31291,0,187,39857.3018981481,2009-02-13,07:14:44
39.949714,116.312854,0,188,39857.3019328704,2009-02-13,07:14:47
39.94977,116.312812,0,191,39857.3019791667,2009-02-13,07:14:51
39.949814,116.312793,0,192,39857.3020023148,2009-02-13,07:14:53
39.949842,116.312759,0,194,39857.3020601852,2009-02-13,07:14:58
39.949826,116.312728,0,194,39857.3021180556,2009-02-13,07:15:03
39.949824,116.312696,0,195,39857.3021759259,2009-02-13,07:15:08
39.949838,116.312705,0,196,39857.3022337963,2009-02-13,07:15:13
39.949788,116.312717,0,196,39857.3022685185,2009-02-13,07:15:16
39.949788,116.312717,0,196,39857.3023032407,2009-02-13,07:15:19
39.949793,116.31272,0,197,39857.3023263889,2009-02-13,07:15:21
39.949768,116.312745,0,197,39857.3023842593,2009-02-13,07:15:26
39.94974,116.312771,0,196,39857.3024421296,2009-02-13,07:15:31
39.949761,116.312762,0,194,39857.3025,2009-02-13,07:15:36
39.949814,116.312726,0,196,39857.3025462963,2009-02-13,07:15:40
39.949873,116.312681,0,199,39857.3025810185,2009-02-13,07:15:43
39.949928,116.312605,0,202,39857.3026041667,2009-02-13,07:15:45
39.94996,116.312555,0,203,39857.3026157407,2009-02-13,07:15:46
39.950003,116.312527,0,204,39857.3026388889,2009-02-13,07:15:48
39.950035,116.312617,0,208,39857.3026851852,2009-02-13,07:15:52
39.950075,116.312678,0,211,39857.3027083333,2009-02-13,07:15:54
39.950122,116.312688,0,213,39857.3027199074,2009-02-13,07:15:55
39.950185,116.312682,0,215,39857.3027314815,2009-02-13,07:15:56
39.950255,116.312697,0,219,39857.3027546296,2009-02-13,07:15:58
39.950317,116.312719,0,224,39857.3027893519,2009-02-13,07:16:01
39.950368,116.312749,0,228,39857.3028125,2009-02-13,07:16:03
39.95031,116.312759,0,235,39857.3028472222,2009-02-13,07:16:06
39.950285,116.312799,0,241,39857.3029050926,2009-02-13,07:16:11
39.950266,116.312857,0,246,39857.3029513889,2009-02-13,07:16:15
39.95027,116.312914,0,252,39857.3029976852,2009-02-13,07:16:19
39.950304,116.312953,0,256,39857.3030324074,2009-02-13,07:16:22
39.95035,116.312983,0,259,39857.3030671296,2009-02-13,07:16:25
39.9504,116.313018,0,262,39857.3031018519,2009-02-13,07:16:28
39.950438,116.313057,0,264,39857.3031365741,2009-02-13,07:16:31
39.950468,116.313111,0,267,39857.3031712963,2009-02-13,07:16:34
39.950403,116.313151,0,270,39857.3032291667,2009-02-13,07:16:39
39.950357,116.313154,0,271,39857.3032407407,2009-02-13,07:16:40
39.95031,116.313156,0,271,39857.3032523148,2009-02-13,07:16:41
39.950267,116.31318,0,272,39857.303275463,2009-02-13,07:16:43
39.950198,116.313188,0,272,39857.3032986111,2009-02-13,07:16:45
39.950103,116.313181,0,271,39857.3033217593,2009-02-13,07:16:47
39.950046,116.313193,0,269,39857.3033449074,2009-02-13,07:16:49
39.949984,116.31319,0,269,39857.3033564815,2009-02-13,07:16:50
39.94993,116.313218,0,270,39857.3033912037,2009-02-13,07:16:53
39.949867,116.31322,0,273,39857.3034259259,2009-02-13,07:16:56
39.949817,116.313188,0,275,39857.3034606481,2009-02-13,07:16:59
39.949776,116.313149,0,277,39857.3034953704,2009-02-13,07:17:02
39.949777,116.313087,0,277,39857.3035300926,2009-02-13,07:17:05
39.949744,116.313049,0,277,39857.303587963,2009-02-13,07:17:10
39.949686,116.313022,0,277,39857.3036111111,2009-02-13,07:17:12
39.94962,116.312984,0,277,39857.3036342593,2009-02-13,07:17:14
39.949555,116.312953,0,277,39857.3036574074,2009-02-13,07:17:16
39.949505,116.312947,0,276,39857.3036805556,2009-02-13,07:17:18
39.949457,116.312942,0,276,39857.3037037037,2009-02-13,07:17:20
39.949409,116.312935,0,275,39857.3037268519,2009-02-13,07:17:22
39.949362,116.312926,0,274,39857.30375,2009-02-13,07:17:24
39.949315,116.312926,0,274,39857.3037731481,2009-02-13,07:17:26
39.94927,116.312916,0,274,39857.3038194444,2009-02-13,07:17:30
39.949315,116.31291,0,273,39857.3038773148,2009-02-13,07:17:35
39.949333,116.312871,0,274,39857.3039351852,2009-02-13,07:17:40
39.949302,116.312851,0,274,39857.3039930556,2009-02-13,07:17:45
39.94925,116.312881,0,276,39857.3040509259,2009-02-13,07:17:50
39.949212,116.312917,0,277,39857.3040856481,2009-02-13,07:17:53
39.949269,116.312875,0,280,39857.3041203704,2009-02-13,07:17:56
39.9493,116.312917,0,283,39857.3041550926,2009-02-13,07:17:59
39.94931,116.312919,0,288,39857.304212963,2009-02-13,07:18:04
39.949327,116.312909,0,292,39857.3042708333,2009-02-13,07:18:09
39.949285,116.312882,0,294,39857.3043055556,2009-02-13,07:18:12
39.949222,116.312869,0,294,39857.3043402778,2009-02-13,07:18:15
39.949172,116.312856,0,296,39857.304375,2009-02-13,07:18:18
39.949147,116.312801,0,297,39857.3043981481,2009-02-13,07:18:20
39.949157,116.31273,0,300,39857.3044328704,2009-02-13,07:18:23
39.949198,116.312683,0,301,39857.3044444444,2009-02-13,07:18:24
39.949232,116.312639,0,304,39857.3044675926,2009-02-13,07:18:26
39.949267,116.312586,0,305,39857.3045023148,2009-02-13,07:18:29
39.949301,116.312546,0,307,39857.3045601852,2009-02-13,07:18:34
39.949346,116.31256,0,307,39857.3045949074,2009-02-13,07:18:37
39.94938,116.312577,0,309,39857.3046527778,2009-02-13,07:18:42
39.949433,116.312594,0,310,39857.3046759259,2009-02-13,07:18:44
39.949498,116.312643,0,311,39857.3046990741,2009-02-13,07:18:46
39.949459,116.31265,0,312,39857.3047569444,2009-02-13,07:18:51
39.949396,116.312614,0,312,39857.3047916667,2009-02-13,07:18:54
39.94937,116.312579,0,307,39857.304849537,2009-02-13,07:18:59
39.949418,116.312581,0,302,39857.3048958333,2009-02-13,07:19:03
39.949403,116.312526,0,295,39857.3049537037,2009-02-13,07:19:08
39.949355,116.312506,0,288,39857.3050115741,2009-02-13,07:19:13
39.949344,116.312552,0,282,39857.3050694444,2009-02-13,07:19:18
39.949328,116.312538,0,279,39857.3051273148,2009-02-13,07:19:23
39.949372,116.312575,0,279,39857.3051851852,2009-02-13,07:19:28
39.949383,116.312607,0,279,39857.3052430556,2009-02-13,07:19:33
39.949383,116.312607,0,279,39857.3052777778,2009-02-13,07:19:36
39.949384,116.312605,0,280,39857.3053009259,2009-02-13,07:19:38
39.949437,116.312585,0,282,39857.3053587963,2009-02-13,07:19:43
39.949484,116.312593,0,282,39857.3053819444,2009-02-13,07:19:45
39.949528,116.312596,0,284,39857.3054398148,2009-02-13,07:19:50
39.949528,116.312596,0,284,39857.3054513889,2009-02-13,07:19:51
39.94953,116.312591,0,286,39857.305474537,2009-02-13,07:19:53
39.949586,116.312585,0,287,39857.3055324074,2009-02-13,07:19:58
39.94962,116.312572,0,287,39857.3055902778,2009-02-13,07:20:03
39.949658,116.312593,0,284,39857.3056481481,2009-02-13,07:20:08
39.949675,116.312619,0,281,39857.3057060185,2009-02-13,07:20:13
39.94965,116.312635,0,280,39857.3057638889,2009-02-13,07:20:18
39.94966,116.312635,0,280,39857.3058217593,2009-02-13,07:20:23
39.949661,116.312623,0,280,39857.3058796296,2009-02-13,07:20:28
39.949666,116.312601,0,278,39857.3059375,2009-02-13,07:20:33
39.949653,116.312581,0,278,39857.3059953704,2009-02-13,07:20:38
39.949606,116.312556,0,278,39857.3060532407,2009-02-13,07:20:43
39.949535,116.312539,0,277,39857.306087963,2009-02-13,07:20:46
39.949487,116.31251,0,276,39857.3061226852,2009-02-13,07:20:49
39.949451,116.312438,0,275,39857.3061689815,2009-02-13,07:20:53
39.949468,116.312378,0,273,39857.3062037037,2009-02-13,07:20:56
39.949488,116.312377,0,270,39857.3062615741,2009-02-13,07:21:01
39.949489,116.312438,0,269,39857.3063078704,2009-02-13,07:21:05
39.949531,116.312478,0,269,39857.3063657407,2009-02-13,07:21:10
39.949583,116.312504,0,269,39857.3063888889,2009-02-13,07:21:12
39.949644,116.31253,0,269,39857.306412037,2009-02-13,07:21:14
39.949687,116.312554,0,272,39857.3064699074,2009-02-13,07:21:19
39.949647,116.312563,0,272,39857.3065277778,2009-02-13,07:21:24
39.949589,116.312584,0,272,39857.3065509259,2009-02-13,07:21:26
39.949503,116.312661,0,269,39857.3065625,2009-02-13,07:21:27
39.949412,116.312732,0,266,39857.3065740741,2009-02-13,07:21:28
39.949338,116.31278,0,264,39857.3065856481,2009-02-13,07:21:29
39.949295,116.312815,0,262,39857.3065972222,2009-02-13,07:21:30
39.949225,116.312854,0,260,39857.3066203704,2009-02-13,07:21:32
39.94918,116.312868,0,260,39857.3066550926,2009-02-13,07:21:35
39.94918,116.312868,0,260,39857.3066898148,2009-02-13,07:21:38
39.949181,116.312862,0,260,39857.306712963,2009-02-13,07:21:40
39.949209,116.312868,0,255,39857.3067708333,2009-02-13,07:21:45
39.949243,116.312889,0,248,39857.3068287037,2009-02-13,07:21:50
39.949256,116.31288,0,243,39857.3068865741,2009-02-13,07:21:55
39.949312,116.312874,0,236,39857.3069444444,2009-02-13,07:22:00
39.949365,116.312851,0,227,39857.3069907407,2009-02-13,07:22:04
39.949365,116.312851,0,227,39857.307025463,2009-02-13,07:22:07
39.949372,116.312852,0,226,39857.3070486111,2009-02-13,07:22:09
39.949426,116.31284,0,224,39857.3070833333,2009-02-13,07:22:12
39.949493,116.31282,0,226,39857.3070949074,2009-02-13,07:22:13
39.949541,116.312798,0,227,39857.3071180556,2009-02-13,07:22:15
39.949604,116.312769,0,230,39857.3071527778,2009-02-13,07:22:18
39.949606,116.312775,0,230,39857.3072106481,2009-02-13,07:22:23
39.949609,116.312779,0,230,39857.3072685185,2009-02-13,07:22:28
39.949609,116.312779,0,230,39857.3073032407,2009-02-13,07:22:31
39.949611,116.312778,0,231,39857.3073263889,2009-02-13,07:22:33
39.949608,116.312745,0,231,39857.3073842593,2009-02-13,07:22:38
39.949578,116.312774,0,231,39857.3074421296,2009-02-13,07:22:43
39.949597,116.312772,0,227,39857.3075,2009-02-13,07:22:48
39.949631,116.312765,0,223,39857.3075578704,2009-02-13,07:22:53
39.949621,116.312756,0,216,39857.3076157407,2009-02-13,07:22:58
39.949575,116.312721,0,213,39857.307662037,2009-02-13,07:23:02
39.949532,116.312701,0,208,39857.3076967593,2009-02-13,07:23:05
39.949484,116.312684,0,203,39857.3077314815,2009-02-13,07:23:08
39.94943,116.312655,0,199,39857.3077662037,2009-02-13,07:23:11
39.949386,116.31263,0,197,39857.3078009259,2009-02-13,07:23:14
39.949345,116.312601,0,195,39857.3078356481,2009-02-13,07:23:17
39.94936,116.312538,0,195,39857.3078703704,2009-02-13,07:23:20
39.949428,116.312515,0,193,39857.3079166667,2009-02-13,07:23:24
39.949492,116.312527,0,192,39857.3079398148,2009-02-13,07:23:26
39.94954,116.31253,0,190,39857.307962963,2009-02-13,07:23:28
39.949567,116.312482,0,185,39857.3080092593,2009-02-13,07:23:32
39.949552,116.312422,0,181,39857.3080439815,2009-02-13,07:23:35
39.949529,116.312387,0,174,39857.3081018519,2009-02-13,07:23:40
39.949557,116.312431,0,169,39857.3081597222,2009-02-13,07:23:45
39.949603,116.312481,0,167,39857.3081944444,2009-02-13,07:23:48
39.949644,116.312515,0,165,39857.3082407407,2009-02-13,07:23:52
39.949645,116.312547,0,164,39857.3082986111,2009-02-13,07:23:57
39.949695,116.312581,0,163,39857.3083449074,2009-02-13,07:24:01
39.949764,116.312619,0,163,39857.3083680556,2009-02-13,07:24:03
39.949818,116.312637,0,162,39857.3083912037,2009-02-13,07:24:05
39.949867,116.312644,0,160,39857.3084259259,2009-02-13,07:24:08
39.949876,116.312644,0,160,39857.3084837963,2009-02-13,07:24:13
39.949876,116.312644,0,160,39857.3085185185,2009-02-13,07:24:16
39.949876,116.312644,0,157,39857.3085416667,2009-02-13,07:24:18
39.949863,116.312698,0,159,39857.308599537,2009-02-13,07:24:23
39.94983,116.312733,0,163,39857.3086574074,2009-02-13,07:24:28
39.94983,116.312722,0,167,39857.3087152778,2009-02-13,07:24:33
39.94983,116.312718,0,167,39857.3087731482,2009-02-13,07:24:38
39.94983,116.312726,0,167,39857.3088310185,2009-02-13,07:24:43
39.94983,116.312726,0,167,39857.3088657407,2009-02-13,07:24:46
39.94983,116.312731,0,167,39857.3088888889,2009-02-13,07:24:48
39.94983,116.312741,0,167,39857.3089467593,2009-02-13,07:24:53
39.949831,116.312755,0,167,39857.3090046296,2009-02-13,07:24:58
39.949831,116.312755,0,167,39857.3090393519,2009-02-13,07:25:01
39.949833,116.312752,0,166,39857.3090625,2009-02-13,07:25:03
39.949805,116.312749,0,162,39857.3091203704,2009-02-13,07:25:08
39.949787,116.312756,0,160,39857.3091782407,2009-02-13,07:25:13
39.949765,116.312734,0,159,39857.3092361111,2009-02-13,07:25:18
39.949766,116.312745,0,159,39857.3092939815,2009-02-13,07:25:23
39.956807,116.308385,0,2,39857.3115277778,2009-02-13,07:28:36
39.95686,116.30836,0,-3,39857.3115625,2009-02-13,07:28:39
39.956908,116.308327,0,-7,39857.3115972222,2009-02-13,07:28:42
39.949277,116.312856,0,202,39857.3117592593,2009-02-13,07:28:56
39.949688,116.312618,0,802,39857.3117708333,2009-02-13,07:28:57
39.950276,116.312275,0,193,39857.312962963,2009-02-13,07:30:40
39.950216,116.312323,0,197,39857.312974537,2009-02-13,07:30:41
39.950153,116.312378,0,204,39857.3129861111,2009-02-13,07:30:42
39.950105,116.31242,0,207,39857.3130092593,2009-02-13,07:30:44
39.950075,116.312466,0,205,39857.3130439815,2009-02-13,07:30:47
39.95003,116.312506,0,199,39857.3130902778,2009-02-13,07:30:51
39.949986,116.312548,0,192,39857.3131134259,2009-02-13,07:30:53
39.949937,116.312611,0,185,39857.3131365741,2009-02-13,07:30:55
39.949837,116.312611,0,157,39857.3131597222,2009-02-13,07:30:57
39.94978,116.312677,0,141,39857.3131712963,2009-02-13,07:30:58
39.949744,116.312686,0,156,39857.3132060185,2009-02-13,07:31:01
39.949833,116.312698,0,155,39857.3132175926,2009-02-13,07:31:02
39.949881,116.312668,0,150,39857.313275463,2009-02-13,07:31:07
39.9499,116.312659,0,134,39857.3132986111,2009-02-13,07:31:09
39.949858,116.312664,0,143,39857.3133101852,2009-02-13,07:31:10
39.949843,116.31266,0,149,39857.3133680556,2009-02-13,07:31:15
39.949842,116.31265,0,148,39857.3134259259,2009-02-13,07:31:20
39.949851,116.312643,0,154,39857.3134837963,2009-02-13,07:31:25
39.949902,116.312641,0,161,39857.3135069444,2009-02-13,07:31:27
39.949896,116.312611,0,173,39857.3135648148,2009-02-13,07:31:32
39.949898,116.312639,0,189,39857.313599537,2009-02-13,07:31:35
39.949895,116.312555,0,193,39857.3136574074,2009-02-13,07:31:40
39.949888,116.312497,0,190,39857.3136805556,2009-02-13,07:31:42
39.949907,116.312443,0,186,39857.3137268518,2009-02-13,07:31:46
39.949903,116.312431,0,186,39857.3137847222,2009-02-13,07:31:51
39.949881,116.312359,0,185,39857.3138310185,2009-02-13,07:31:55
39.94986,116.312296,0,182,39857.3138888889,2009-02-13,07:32:00
39.949859,116.312236,0,181,39857.3139467593,2009-02-13,07:32:05
39.949866,116.312203,0,181,39857.3140046296,2009-02-13,07:32:10
39.949841,116.312181,0,181,39857.3140625,2009-02-13,07:32:15
39.949825,116.312139,0,181,39857.3141203704,2009-02-13,07:32:20
39.949818,116.312109,0,181,39857.3141782407,2009-02-13,07:32:25
39.949831,116.31208,0,184,39857.3142361111,2009-02-13,07:32:30
39.94983,116.312059,0,187,39857.3142939815,2009-02-13,07:32:35
39.94983,116.312059,0,187,39857.3143287037,2009-02-13,07:32:38
39.949831,116.312051,0,188,39857.3143518518,2009-02-13,07:32:40
39.949847,116.31205,0,188,39857.3144097222,2009-02-13,07:32:45
39.949898,116.312046,0,189,39857.3144328704,2009-02-13,07:32:47
39.949944,116.312054,0,189,39857.3144560185,2009-02-13,07:32:49
39.949993,116.312052,0,190,39857.3144907407,2009-02-13,07:32:52
39.950031,116.312016,0,189,39857.314537037,2009-02-13,07:32:56
39.950075,116.311956,0,189,39857.3145949074,2009-02-13,07:33:01
39.950101,116.311906,0,189,39857.3146412037,2009-02-13,07:33:05
39.95015,116.311904,0,187,39857.3146527778,2009-02-13,07:33:06
39.950201,116.311879,0,182,39857.3146759259,2009-02-13,07:33:08
39.950195,116.311835,0,180,39857.3147337963,2009-02-13,07:33:13
39.950214,116.311797,0,173,39857.3147916667,2009-02-13,07:33:18
39.950237,116.311738,0,169,39857.314849537,2009-02-13,07:33:23
39.950232,116.311678,0,170,39857.3149074074,2009-02-13,07:33:28
39.95025,116.311622,0,170,39857.3149652778,2009-02-13,07:33:33
39.950266,116.311559,0,169,39857.3150231481,2009-02-13,07:33:38
39.950279,116.311489,0,168,39857.3150810185,2009-02-13,07:33:43
39.950255,116.311431,0,166,39857.3151388889,2009-02-13,07:33:48
39.950254,116.311366,0,166,39857.3151967593,2009-02-13,07:33:53
39.950242,116.311331,0,167,39857.3152546296,2009-02-13,07:33:58
39.950262,116.311279,0,170,39857.3153125,2009-02-13,07:34:03
39.950292,116.311226,0,174,39857.3153703704,2009-02-13,07:34:08
39.9503,116.311167,0,177,39857.3154166667,2009-02-13,07:34:12
39.950313,116.311106,0,181,39857.3154513889,2009-02-13,07:34:15
39.950343,116.311026,0,185,39857.3154861111,2009-02-13,07:34:18
39.95039,116.311018,0,185,39857.3155092593,2009-02-13,07:34:20
39.950434,116.31098,0,187,39857.3155555556,2009-02-13,07:34:24
39.950442,116.310958,0,187,39857.3156134259,2009-02-13,07:34:29
39.950443,116.310962,0,188,39857.3156712963,2009-02-13,07:34:34
39.950443,116.310962,0,188,39857.3157060185,2009-02-13,07:34:37
39.950444,116.310963,0,188,39857.3157291667,2009-02-13,07:34:39
39.950471,116.31095,0,189,39857.315787037,2009-02-13,07:34:44
39.950492,116.310959,0,192,39857.3158449074,2009-02-13,07:34:49
39.950527,116.310944,0,196,39857.3159027778,2009-02-13,07:34:54
39.950543,116.31095,0,198,39857.3159606481,2009-02-13,07:34:59
39.950544,116.310953,0,199,39857.3160185185,2009-02-13,07:35:04
39.950546,116.310946,0,199,39857.3160763889,2009-02-13,07:35:09
39.95055,116.310938,0,199,39857.3161342593,2009-02-13,07:35:14
39.950553,116.310934,0,200,39857.3161921296,2009-02-13,07:35:19
39.950553,116.310934,0,200,39857.3162268519,2009-02-13,07:35:22
39.950558,116.310936,0,200,39857.31625,2009-02-13,07:35:24
39.950755,116.310884,0,200,39857.3162731482,2009-02-13,07:35:26
39.950811,116.310876,0,201,39857.3162847222,2009-02-13,07:35:27
39.950861,116.310877,0,203,39857.3163194444,2009-02-13,07:35:30
39.950925,116.31086,0,205,39857.3163541667,2009-02-13,07:35:33
39.95094,116.310906,0,207,39857.316412037,2009-02-13,07:35:38
39.950968,116.310926,0,206,39857.3164699074,2009-02-13,07:35:43
39.951007,116.310917,0,204,39857.3165277778,2009-02-13,07:35:48
39.951063,116.310927,0,206,39857.3165856482,2009-02-13,07:35:53
39.951125,116.310957,0,210,39857.3166435185,2009-02-13,07:35:58
39.951179,116.31096,0,209,39857.3166666667,2009-02-13,07:36:00
39.951233,116.310958,0,205,39857.3166898148,2009-02-13,07:36:02
39.951248,116.311,0,207,39857.3167476852,2009-02-13,07:36:07
39.951248,116.311,0,207,39857.3167824074,2009-02-13,07:36:10
39.951249,116.311007,0,207,39857.3168055556,2009-02-13,07:36:12
39.95126,116.311012,0,205,39857.3168634259,2009-02-13,07:36:17
39.951288,116.311,0,209,39857.3169212963,2009-02-13,07:36:22
39.95129,116.311,0,209,39857.3169791667,2009-02-13,07:36:27
39.95129,116.311,0,209,39857.3170138889,2009-02-13,07:36:30
39.951292,116.311003,0,210,39857.317037037,2009-02-13,07:36:32
39.951332,116.311004,0,210,39857.3170949074,2009-02-13,07:36:37
39.951393,116.31102,0,212,39857.3171296296,2009-02-13,07:36:40
39.95145,116.311041,0,212,39857.3171527778,2009-02-13,07:36:42
39.9515,116.311037,0,211,39857.3171759259,2009-02-13,07:36:44
39.951547,116.311029,0,212,39857.3172106481,2009-02-13,07:36:47
39.951561,116.311055,0,211,39857.3172685185,2009-02-13,07:36:52
39.95163,116.311054,0,212,39857.3173148148,2009-02-13,07:36:56
39.95163,116.311054,0,212,39857.317349537,2009-02-13,07:36:59
39.951633,116.311059,0,212,39857.3173726852,2009-02-13,07:37:01
39.951688,116.311068,0,211,39857.3173958333,2009-02-13,07:37:03
39.951779,116.311046,0,212,39857.3174074074,2009-02-13,07:37:04
39.951833,116.311035,0,212,39857.3174305556,2009-02-13,07:37:06
39.951864,116.31103,0,209,39857.3174884259,2009-02-13,07:37:11
39.951907,116.31104,0,205,39857.3175347222,2009-02-13,07:37:15
39.951959,116.311066,0,204,39857.3175925926,2009-02-13,07:37:20
39.951977,116.311058,0,201,39857.317650463,2009-02-13,07:37:25
39.951989,116.311064,0,195,39857.3177083333,2009-02-13,07:37:30
39.952017,116.311066,0,183,39857.3177662037,2009-02-13,07:37:35
39.95206,116.311074,0,174,39857.3178240741,2009-02-13,07:37:40
39.952105,116.311072,0,170,39857.3178587963,2009-02-13,07:37:43
39.952153,116.311055,0,169,39857.3179050926,2009-02-13,07:37:47
39.952191,116.311042,0,168,39857.317962963,2009-02-13,07:37:52
39.952209,116.311047,0,169,39857.3180208333,2009-02-13,07:37:57
39.952225,116.311046,0,169,39857.3180787037,2009-02-13,07:38:02
39.952268,116.31102,0,169,39857.3181018519,2009-02-13,07:38:04
39.95233,116.31101,0,168,39857.318125,2009-02-13,07:38:06
39.952388,116.310998,0,167,39857.3181597222,2009-02-13,07:38:09
39.952434,116.310997,0,168,39857.3182060185,2009-02-13,07:38:13
39.95248,116.311025,0,168,39857.3182638889,2009-02-13,07:38:18
39.952504,116.31108,0,170,39857.318287037,2009-02-13,07:38:20
39.952526,116.3111,0,174,39857.3183449074,2009-02-13,07:38:25
39.952598,116.311081,0,174,39857.3183912037,2009-02-13,07:38:29
39.952643,116.311073,0,174,39857.3184143519,2009-02-13,07:38:31
39.952693,116.311071,0,174,39857.3184606481,2009-02-13,07:38:35
39.95274,116.311056,0,176,39857.3184953704,2009-02-13,07:38:38
39.952792,116.311078,0,178,39857.3185416667,2009-02-13,07:38:42
39.952833,116.311101,0,185,39857.318599537,2009-02-13,07:38:47
39.952855,116.311079,0,192,39857.3186574074,2009-02-13,07:38:52
39.952883,116.311073,0,191,39857.3187152778,2009-02-13,07:38:57
39.952897,116.311085,0,191,39857.3187731481,2009-02-13,07:39:02
39.952956,116.311066,0,193,39857.3188194444,2009-02-13,07:39:06
39.953003,116.311066,0,194,39857.3188425926,2009-02-13,07:39:08
39.953003,116.311066,0,194,39857.3188773148,2009-02-13,07:39:11
39.953005,116.311069,0,195,39857.318900463,2009-02-13,07:39:13
39.953006,116.311078,0,196,39857.3189583333,2009-02-13,07:39:18
39.953006,116.311084,0,196,39857.3190162037,2009-02-13,07:39:23
39.953006,116.311082,0,196,39857.3190740741,2009-02-13,07:39:28
39.953007,116.311084,0,196,39857.3191319444,2009-02-13,07:39:33
39.953008,116.31108,0,196,39857.3191898148,2009-02-13,07:39:38
39.953009,116.311072,0,197,39857.3192476852,2009-02-13,07:39:43
39.953009,116.311072,0,197,39857.3192824074,2009-02-13,07:39:46
39.953009,116.31107,0,197,39857.3193055556,2009-02-13,07:39:48
39.953014,116.31108,0,196,39857.3193634259,2009-02-13,07:39:53
39.953068,116.311067,0,196,39857.3193865741,2009-02-13,07:39:55
39.953139,116.311041,0,196,39857.3193981481,2009-02-13,07:39:56
39.953198,116.311016,0,196,39857.3194212963,2009-02-13,07:39:58
39.953251,116.310994,0,196,39857.3194328704,2009-02-13,07:39:59
39.953254,116.310986,0,196,39857.3194907407,2009-02-13,07:40:04
39.953256,116.31098,0,196,39857.3195486111,2009-02-13,07:40:09
39.953256,116.31098,0,196,39857.3195833333,2009-02-13,07:40:12
39.953257,116.31098,0,196,39857.3196064815,2009-02-13,07:40:14
39.953252,116.310963,0,195,39857.3196643519,2009-02-13,07:40:19
39.953271,116.310958,0,198,39857.3197222222,2009-02-13,07:40:24
39.953273,116.310963,0,198,39857.3197800926,2009-02-13,07:40:29
39.953275,116.310964,0,198,39857.319837963,2009-02-13,07:40:34
39.953276,116.310961,0,197,39857.3198958333,2009-02-13,07:40:39
39.953277,116.310959,0,198,39857.3199537037,2009-02-13,07:40:44
39.953277,116.310963,0,198,39857.3200115741,2009-02-13,07:40:49
39.953277,116.310965,0,199,39857.3200694444,2009-02-13,07:40:54
39.953277,116.310965,0,199,39857.3201273148,2009-02-13,07:40:59
39.953278,116.31097,0,200,39857.3201851852,2009-02-13,07:41:04
39.953278,116.310966,0,200,39857.3202430556,2009-02-13,07:41:09
39.953277,116.310962,0,200,39857.3203009259,2009-02-13,07:41:14
39.953277,116.310962,0,200,39857.3203587963,2009-02-13,07:41:19
39.953279,116.310961,0,200,39857.3204166667,2009-02-13,07:41:24
39.953279,116.310964,0,200,39857.320474537,2009-02-13,07:41:29
39.953278,116.310964,0,199,39857.3205324074,2009-02-13,07:41:34
39.953274,116.310967,0,199,39857.3205902778,2009-02-13,07:41:39
39.953273,116.310972,0,199,39857.3206481481,2009-02-13,07:41:44
39.953273,116.310972,0,199,39857.3206828704,2009-02-13,07:41:47
39.953273,116.310972,0,200,39857.3207060185,2009-02-13,07:41:49
39.953311,116.310964,0,200,39857.3207638889,2009-02-13,07:41:54
39.953353,116.310949,0,205,39857.3208101852,2009-02-13,07:41:58
39.953368,116.310945,0,207,39857.3208680556,2009-02-13,07:42:03
39.953369,116.310958,0,207,39857.3209259259,2009-02-13,07:42:08
39.953369,116.310958,0,207,39857.3209606481,2009-02-13,07:42:11
39.953368,116.310962,0,208,39857.3209837963,2009-02-13,07:42:13
39.953333,116.311011,0,211,39857.3210300926,2009-02-13,07:42:17
39.953301,116.311062,0,213,39857.3210416667,2009-02-13,07:42:18
39.953262,116.311099,0,218,39857.3210763889,2009-02-13,07:42:21
39.953256,116.311165,0,223,39857.3211226852,2009-02-13,07:42:25
39.953268,116.311228,0,227,39857.3211805556,2009-02-13,07:42:30
39.953292,116.311294,0,225,39857.3212152778,2009-02-13,07:42:33
39.953314,116.311361,0,228,39857.3212615741,2009-02-13,07:42:37
39.953324,116.311433,0,230,39857.3212962963,2009-02-13,07:42:40
39.95333,116.3115,0,230,39857.3213310185,2009-02-13,07:42:43
39.95334,116.311558,0,231,39857.3213657407,2009-02-13,07:42:46
39.953363,116.311629,0,229,39857.321400463,2009-02-13,07:42:49
39.953381,116.311692,0,228,39857.3214351852,2009-02-13,07:42:52
39.953389,116.311758,0,227,39857.3214699074,2009-02-13,07:42:55
39.953393,116.311826,0,226,39857.3215162037,2009-02-13,07:42:59
39.953432,116.311866,0,226,39857.3215625,2009-02-13,07:43:03
39.953448,116.311916,0,228,39857.3216203704,2009-02-13,07:43:08
39.953463,116.31195,0,229,39857.3216782407,2009-02-13,07:43:13
39.953471,116.311989,0,228,39857.3217361111,2009-02-13,07:43:18
39.95347,116.312055,0,228,39857.3217939815,2009-02-13,07:43:23
39.953463,116.312124,0,228,39857.3218402778,2009-02-13,07:43:27
39.953472,116.312171,0,228,39857.3218981481,2009-02-13,07:43:32
39.953479,116.312182,0,229,39857.3219560185,2009-02-13,07:43:37
39.953478,116.312173,0,229,39857.3220138889,2009-02-13,07:43:42
39.953462,116.312238,0,228,39857.3220601852,2009-02-13,07:43:46
39.953433,116.312286,0,228,39857.3220949074,2009-02-13,07:43:49
39.953401,116.312361,0,228,39857.3221296296,2009-02-13,07:43:52
39.953374,116.31242,0,226,39857.3221527778,2009-02-13,07:43:54
39.953386,116.312491,0,225,39857.3221990741,2009-02-13,07:43:58
39.953404,116.312562,0,223,39857.3222453704,2009-02-13,07:44:02
39.953445,116.31261,0,220,39857.3222916667,2009-02-13,07:44:06
39.953463,116.312658,0,219,39857.322349537,2009-02-13,07:44:11
39.953465,116.312692,0,219,39857.3224074074,2009-02-13,07:44:16
39.953433,116.312693,0,218,39857.3224652778,2009-02-13,07:44:21
39.953473,116.312742,0,217,39857.3225231481,2009-02-13,07:44:26
39.953482,116.312738,0,217,39857.3225810185,2009-02-13,07:44:31
39.953483,116.312735,0,217,39857.3226388889,2009-02-13,07:44:36
39.953484,116.312739,0,217,39857.3226967593,2009-02-13,07:44:41
39.953484,116.312747,0,217,39857.3227546296,2009-02-13,07:44:46
39.953294,116.312538,0,228,39857.3246875,2009-02-13,07:47:33
39.953236,116.312478,0,227,39857.3247453704,2009-02-13,07:47:38
39.953197,116.312445,0,227,39857.3247800926,2009-02-13,07:47:41
39.953216,116.31244,0,224,39857.324837963,2009-02-13,07:47:46
39.953252,116.312445,0,224,39857.3248958333,2009-02-13,07:47:51
39.9533,116.312451,0,222,39857.3249421296,2009-02-13,07:47:55
39.953345,116.312457,0,224,39857.325,2009-02-13,07:48:00
39.95335,116.312485,0,225,39857.3250578704,2009-02-13,07:48:05
39.953346,116.312532,0,226,39857.3251157407,2009-02-13,07:48:10
39.953361,116.312567,0,227,39857.3251736111,2009-02-13,07:48:15
39.953372,116.312616,0,229,39857.3252314815,2009-02-13,07:48:20
39.953338,116.312663,0,230,39857.3252893519,2009-02-13,07:48:25
39.95329,116.31268,0,232,39857.3253240741,2009-02-13,07:48:28
39.953284,116.31273,0,233,39857.3253819444,2009-02-13,07:48:33
39.953254,116.312734,0,236,39857.3254398148,2009-02-13,07:48:38
39.953241,116.312762,0,238,39857.3254976852,2009-02-13,07:48:43
39.953223,116.312761,0,241,39857.3255555556,2009-02-13,07:48:48
39.953249,116.312778,0,244,39857.3256134259,2009-02-13,07:48:53
39.953208,116.312746,0,245,39857.325625,2009-02-13,07:48:54
39.953206,116.312777,0,246,39857.3256828704,2009-02-13,07:48:59
39.953239,116.312821,0,247,39857.3257175926,2009-02-13,07:49:02
39.953264,116.312879,0,248,39857.3257638889,2009-02-13,07:49:06
39.953311,116.312912,0,251,39857.325775463,2009-02-13,07:49:07
39.953349,116.312948,0,253,39857.3257986111,2009-02-13,07:49:09
39.953364,116.313015,0,255,39857.3258564815,2009-02-13,07:49:14
39.95337,116.313075,0,256,39857.3259027778,2009-02-13,07:49:18
39.953375,116.31314,0,255,39857.3259375,2009-02-13,07:49:21
39.953353,116.313214,0,256,39857.3259606481,2009-02-13,07:49:23
39.953314,116.313243,0,258,39857.3260185185,2009-02-13,07:49:28
39.953337,116.313306,0,259,39857.3260416667,2009-02-13,07:49:30
39.953372,116.313352,0,259,39857.3260532407,2009-02-13,07:49:31
39.953314,116.313434,0,260,39857.3260763889,2009-02-13,07:49:33
39.953268,116.313488,0,260,39857.326087963,2009-02-13,07:49:34
39.953233,116.313529,0,259,39857.326099537,2009-02-13,07:49:35
39.953284,116.31353,0,263,39857.3261342593,2009-02-13,07:49:38
39.953283,116.313558,0,263,39857.3261921296,2009-02-13,07:49:43
39.953337,116.313596,0,265,39857.32625,2009-02-13,07:49:48
39.953442,116.313565,0,267,39857.3262731481,2009-02-13,07:49:50
39.953471,116.313618,0,272,39857.3263194444,2009-02-13,07:49:54
39.953509,116.313614,0,273,39857.3263773148,2009-02-13,07:49:59
39.953511,116.313604,0,273,39857.3264351852,2009-02-13,07:50:04
39.953511,116.313604,0,273,39857.3264699074,2009-02-13,07:50:07
39.953516,116.313612,0,272,39857.3264930556,2009-02-13,07:50:09
39.953569,116.313609,0,270,39857.3265162037,2009-02-13,07:50:11
39.953627,116.313611,0,266,39857.3265393519,2009-02-13,07:50:13
39.953748,116.313549,0,265,39857.3265740741,2009-02-13,07:50:16
39.953816,116.313515,0,264,39857.3265856481,2009-02-13,07:50:17
39.953882,116.313494,0,264,39857.3266087963,2009-02-13,07:50:19
39.953933,116.313482,0,264,39857.3266319444,2009-02-13,07:50:21
39.953995,116.313466,0,266,39857.3266666667,2009-02-13,07:50:24
39.954043,116.313473,0,266,39857.3267013889,2009-02-13,07:50:27
39.954089,116.313486,0,266,39857.3267361111,2009-02-13,07:50:30
39.95414,116.313516,0,263,39857.3267824074,2009-02-13,07:50:34
39.95414,116.313516,0,263,39857.3268171296,2009-02-13,07:50:37
39.95414,116.313518,0,263,39857.3268402778,2009-02-13,07:50:39
39.954147,116.313535,0,263,39857.3268981481,2009-02-13,07:50:44
39.954168,116.313548,0,260,39857.3269560185,2009-02-13,07:50:49
39.954218,116.313542,0,259,39857.3270023148,2009-02-13,07:50:53
39.954267,116.313521,0,260,39857.3270138889,2009-02-13,07:50:54
39.954314,116.313515,0,261,39857.327037037,2009-02-13,07:50:56
39.95437,116.313509,0,262,39857.3270717593,2009-02-13,07:50:59
39.954426,116.313483,0,262,39857.3271064815,2009-02-13,07:51:02
39.954488,116.31345,0,262,39857.3271296296,2009-02-13,07:51:04
39.954527,116.313467,0,260,39857.3271875,2009-02-13,07:51:09
39.954534,116.313483,0,259,39857.3272453704,2009-02-13,07:51:14
39.954558,116.313521,0,255,39857.3273032407,2009-02-13,07:51:19
39.954625,116.313552,0,249,39857.327349537,2009-02-13,07:51:23
39.954677,116.313545,0,249,39857.3273958333,2009-02-13,07:51:27
39.9547,116.313533,0,249,39857.3274537037,2009-02-13,07:51:32
39.9547,116.313533,0,249,39857.3274884259,2009-02-13,07:51:35
39.954703,116.31353,0,250,39857.3275115741,2009-02-13,07:51:37
39.954744,116.313533,0,249,39857.3275694444,2009-02-13,07:51:42
39.95476,116.313544,0,249,39857.3276273148,2009-02-13,07:51:47
39.954816,116.31355,0,247,39857.3276736111,2009-02-13,07:51:51
39.954816,116.31355,0,247,39857.3277083333,2009-02-13,07:51:54
39.954818,116.313556,0,248,39857.3277314815,2009-02-13,07:51:56
39.954863,116.313549,0,249,39857.3277777778,2009-02-13,07:52:00
39.954929,116.313558,0,253,39857.3278125,2009-02-13,07:52:03
39.954988,116.31353,0,253,39857.3278356481,2009-02-13,07:52:05
39.955036,116.31353,0,248,39857.3278703704,2009-02-13,07:52:08
39.955096,116.313521,0,246,39857.3279050926,2009-02-13,07:52:11
39.955142,116.313528,0,242,39857.327962963,2009-02-13,07:52:16
39.955143,116.313523,0,242,39857.3280208333,2009-02-13,07:52:21
39.955143,116.313523,0,242,39857.3280555556,2009-02-13,07:52:24
39.955144,116.313529,0,242,39857.3280787037,2009-02-13,07:52:26
39.955188,116.313515,0,244,39857.3281365741,2009-02-13,07:52:31
39.955258,116.313506,0,243,39857.3281712963,2009-02-13,07:52:34
39.955314,116.3135,0,240,39857.3281944444,2009-02-13,07:52:36
39.955366,116.313507,0,238,39857.3282407407,2009-02-13,07:52:40
39.955385,116.313502,0,238,39857.3282986111,2009-02-13,07:52:45
39.955449,116.313506,0,237,39857.3283564815,2009-02-13,07:52:50
39.955511,116.313509,0,235,39857.3283912037,2009-02-13,07:52:53
39.95556,116.313541,0,233,39857.3284259259,2009-02-13,07:52:56
39.955591,116.313583,0,230,39857.3284490741,2009-02-13,07:52:58
39.955621,116.313629,0,231,39857.3285069444,2009-02-13,07:53:03
39.955642,116.313657,0,230,39857.3285648148,2009-02-13,07:53:08
39.955647,116.31373,0,229,39857.3286111111,2009-02-13,07:53:12
39.955661,116.313792,0,228,39857.3286689815,2009-02-13,07:53:17
39.955663,116.313861,0,228,39857.3287152778,2009-02-13,07:53:21
39.955668,116.313935,0,227,39857.3287615741,2009-02-13,07:53:25
39.955671,116.314006,0,227,39857.3287962963,2009-02-13,07:53:28
39.955652,116.314069,0,223,39857.3288425926,2009-02-13,07:53:32
39.955657,116.314127,0,219,39857.328900463,2009-02-13,07:53:37
39.955664,116.314172,0,220,39857.3289583333,2009-02-13,07:53:42
39.955658,116.314233,0,215,39857.3290046296,2009-02-13,07:53:46
39.955636,116.31429,0,211,39857.3290509259,2009-02-13,07:53:50
39.955645,116.31436,0,207,39857.3290972222,2009-02-13,07:53:54
39.955667,116.314457,0,202,39857.3291435185,2009-02-13,07:53:58
39.955682,116.314512,0,197,39857.3291898148,2009-02-13,07:54:02
39.955667,116.314571,0,193,39857.3292476852,2009-02-13,07:54:07
39.955682,116.314633,0,188,39857.3292939815,2009-02-13,07:54:11
39.955713,116.314689,0,184,39857.3293287037,2009-02-13,07:54:14
39.955739,116.314734,0,180,39857.3293865741,2009-02-13,07:54:19
39.955756,116.314781,0,177,39857.3294444444,2009-02-13,07:54:24
39.955776,116.314848,0,175,39857.3294907407,2009-02-13,07:54:28
39.955771,116.314909,0,172,39857.3295486111,2009-02-13,07:54:33
39.955757,116.314973,0,171,39857.3295949074,2009-02-13,07:54:37
39.955747,116.315032,0,171,39857.3296412037,2009-02-13,07:54:41
39.955745,116.315073,0,171,39857.3296990741,2009-02-13,07:54:46
39.955716,116.315115,0,174,39857.3297569444,2009-02-13,07:54:51
39.955694,116.315126,0,175,39857.3298148148,2009-02-13,07:54:56
39.955694,116.315126,0,175,39857.329849537,2009-02-13,07:54:59
39.95569,116.315129,0,179,39857.3298726852,2009-02-13,07:55:01
39.955678,116.315183,0,181,39857.3299305556,2009-02-13,07:55:06
39.955655,116.315256,0,183,39857.3299884259,2009-02-13,07:55:11
39.955646,116.315295,0,185,39857.3300462963,2009-02-13,07:55:16
39.955669,116.315293,0,192,39857.3301041667,2009-02-13,07:55:21
39.955683,116.315355,0,196,39857.330150463,2009-02-13,07:55:25
39.955648,116.315399,0,198,39857.3301851852,2009-02-13,07:55:28
39.955628,116.315415,0,203,39857.3302430556,2009-02-13,07:55:33
39.955617,116.315415,0,206,39857.3303009259,2009-02-13,07:55:38
39.955584,116.315423,0,214,39857.3303587963,2009-02-13,07:55:43
39.955528,116.315464,0,214,39857.3303935185,2009-02-13,07:55:46
39.955519,116.315532,0,217,39857.3304398148,2009-02-13,07:55:50
39.955525,116.315563,0,216,39857.3304976852,2009-02-13,07:55:55
39.955551,116.315622,0,214,39857.3305555556,2009-02-13,07:56:00
39.955565,116.315696,0,211,39857.3305902778,2009-02-13,07:56:03
39.955578,116.315773,0,210,39857.3306365741,2009-02-13,07:56:07
39.955583,116.315852,0,210,39857.3306712963,2009-02-13,07:56:10
39.955595,116.315917,0,209,39857.3307060185,2009-02-13,07:56:13
39.955606,116.315987,0,211,39857.3307407407,2009-02-13,07:56:16
39.955602,116.316012,0,210,39857.3307986111,2009-02-13,07:56:21
39.955628,116.316056,0,210,39857.3308564815,2009-02-13,07:56:26
39.955658,116.316125,0,210,39857.3309143518,2009-02-13,07:56:31
39.955696,116.316161,0,211,39857.3309490741,2009-02-13,07:56:34
39.955757,116.316206,0,213,39857.3309606481,2009-02-13,07:56:35
39.955809,116.316235,0,214,39857.3309837963,2009-02-13,07:56:37
39.955854,116.316266,0,215,39857.3310069444,2009-02-13,07:56:39
39.955884,116.316309,0,214,39857.3310648148,2009-02-13,07:56:44
39.955916,116.316351,0,213,39857.3311111111,2009-02-13,07:56:48
39.955933,116.316384,0,211,39857.3311689815,2009-02-13,07:56:53
39.955969,116.316413,0,210,39857.3312268518,2009-02-13,07:56:58
39.955998,116.31643,0,207,39857.3312847222,2009-02-13,07:57:03
39.956051,116.316479,0,205,39857.3313425926,2009-02-13,07:57:08
39.956085,116.316521,0,203,39857.3313657407,2009-02-13,07:57:10
39.956122,116.31656,0,203,39857.331400463,2009-02-13,07:57:13
39.956163,116.316539,0,199,39857.3314467593,2009-02-13,07:57:17
39.956212,116.316531,0,191,39857.3314699074,2009-02-13,07:57:19
39.956237,116.31652,0,186,39857.3315277778,2009-02-13,07:57:24
39.956239,116.316513,0,186,39857.3315856481,2009-02-13,07:57:29
39.956239,116.316513,0,186,39857.3316203704,2009-02-13,07:57:32
39.956243,116.316514,0,186,39857.3316435185,2009-02-13,07:57:34
39.956284,116.316487,0,180,39857.3316666667,2009-02-13,07:57:36
39.956334,116.316474,0,174,39857.3317013889,2009-02-13,07:57:39
39.956385,116.316454,0,167,39857.3317476852,2009-02-13,07:57:43
39.956409,116.316455,0,162,39857.3318055556,2009-02-13,07:57:48
39.956437,116.316465,0,160,39857.3318634259,2009-02-13,07:57:53
39.956451,116.316458,0,160,39857.3319212963,2009-02-13,07:57:58
39.956462,116.316473,0,160,39857.3319791667,2009-02-13,07:58:03
39.956462,116.316473,0,160,39857.3320138889,2009-02-13,07:58:06
39.956465,116.316469,0,160,39857.332037037,2009-02-13,07:58:08
39.956468,116.31646,0,160,39857.3320949074,2009-02-13,07:58:13
39.956471,116.316458,0,159,39857.3321527778,2009-02-13,07:58:18
39.956471,116.316458,0,159,39857.3321875,2009-02-13,07:58:21
39.956477,116.316466,0,159,39857.3322106482,2009-02-13,07:58:23
39.956485,116.316487,0,159,39857.3322685185,2009-02-13,07:58:28
39.956469,116.316503,0,158,39857.3323263889,2009-02-13,07:58:33
39.956467,116.316514,0,158,39857.3323842593,2009-02-13,07:58:38
39.956471,116.316526,0,157,39857.3324421296,2009-02-13,07:58:43
39.956471,116.316526,0,157,39857.3324768519,2009-02-13,07:58:46
39.956475,116.316531,0,157,39857.3325,2009-02-13,07:58:48
39.956373,116.316776,0,146,39857.3328125,2009-02-13,07:59:15
39.956461,116.316048,0,13,39857.3328472222,2009-02-13,07:59:18
39.956508,116.315437,0,-105,39857.3328587963,2009-02-13,07:59:19
39.956418,116.316155,0,114,39857.3364583333,2009-02-13,08:04:30
39.956402,116.316245,0,115,39857.3364699074,2009-02-13,08:04:31
39.956394,116.316311,0,114,39857.3364814815,2009-02-13,08:04:32
39.956395,116.316321,0,113,39857.3365393518,2009-02-13,08:04:37
39.956395,116.316321,0,113,39857.3365740741,2009-02-13,08:04:40
39.956396,116.316328,0,99,39857.3365972222,2009-02-13,08:04:42
39.956398,116.316269,0,96,39857.3366435185,2009-02-13,08:04:46
39.956393,116.316181,0,99,39857.3366782407,2009-02-13,08:04:49
39.956378,116.316124,0,103,39857.3367013889,2009-02-13,08:04:51
39.956373,116.316079,0,107,39857.3367592593,2009-02-13,08:04:56
39.956391,116.316114,0,110,39857.3368171296,2009-02-13,08:05:01
39.956362,116.316146,0,111,39857.336875,2009-02-13,08:05:06
39.956324,116.316189,0,111,39857.3369097222,2009-02-13,08:05:09
39.956293,116.316251,0,112,39857.3369560185,2009-02-13,08:05:13
39.956288,116.316316,0,114,39857.3370138889,2009-02-13,08:05:18
39.956293,116.316382,0,116,39857.3370486111,2009-02-13,08:05:21
39.956309,116.316442,0,118,39857.3370949074,2009-02-13,08:05:25
39.956317,116.316511,0,120,39857.3371296296,2009-02-13,08:05:28
39.956323,116.316574,0,120,39857.3371527778,2009-02-13,08:05:30
39.956345,116.316622,0,120,39857.3372106481,2009-02-13,08:05:35
39.956389,116.316601,0,122,39857.3372685185,2009-02-13,08:05:40
39.956413,116.31657,0,122,39857.3373263889,2009-02-13,08:05:45
39.956395,116.316589,0,118,39857.3373842593,2009-02-13,08:05:50
39.956382,116.316535,0,117,39857.3374421296,2009-02-13,08:05:55
39.956376,116.316472,0,115,39857.3374652778,2009-02-13,08:05:57
39.956373,116.316408,0,113,39857.3375,2009-02-13,08:06:00
39.956366,116.316351,0,107,39857.3375347222,2009-02-13,08:06:03
39.956362,116.316319,0,101,39857.3375925926,2009-02-13,08:06:08
39.956352,116.31635,0,102,39857.337650463,2009-02-13,08:06:13
39.956354,116.316361,0,105,39857.3377083333,2009-02-13,08:06:18
39.956354,116.316381,0,104,39857.3377662037,2009-02-13,08:06:23
39.95635,116.316358,0,101,39857.3378240741,2009-02-13,08:06:28
39.956338,116.316401,0,99,39857.3378819444,2009-02-13,08:06:33
39.956345,116.31646,0,98,39857.3379050926,2009-02-13,08:06:35
39.956358,116.316522,0,97,39857.3379282407,2009-02-13,08:06:37
39.956379,116.316575,0,96,39857.3379513889,2009-02-13,08:06:39
39.956404,116.316635,0,94,39857.337974537,2009-02-13,08:06:41
39.956451,116.316671,0,90,39857.3380092593,2009-02-13,08:06:44
39.956493,116.316667,0,84,39857.3380555556,2009-02-13,08:06:48
39.956511,116.316656,0,77,39857.3381134259,2009-02-13,08:06:53
39.956511,116.316596,0,71,39857.3381597222,2009-02-13,08:06:57
39.956517,116.316536,0,66,39857.3381944444,2009-02-13,08:07:00
39.956536,116.316471,0,60,39857.3382407407,2009-02-13,08:07:04
39.956564,116.316418,0,56,39857.3382638889,2009-02-13,08:07:06
39.956597,116.316357,0,51,39857.3382986111,2009-02-13,08:07:09
39.956629,116.316292,0,44,39857.3383333333,2009-02-13,08:07:12
39.956665,116.316302,0,36,39857.3383912037,2009-02-13,08:07:17
39.956699,116.316346,0,27,39857.3384259259,2009-02-13,08:07:20
39.956764,116.31635,0,23,39857.3384490741,2009-02-13,08:07:22
39.956811,116.316341,0,16,39857.3384722222,2009-02-13,08:07:24
39.956829,116.3163,0,4,39857.3385069444,2009-02-13,08:07:27
39.956816,116.31625,0,-11,39857.3385532407,2009-02-13,08:07:31
39.956796,116.316203,0,-22,39857.338587963,2009-02-13,08:07:34
39.95678,116.316184,0,-31,39857.3386458333,2009-02-13,08:07:39
39.956779,116.316119,0,-36,39857.3386921296,2009-02-13,08:07:43
39.956774,116.316051,0,-39,39857.3387384259,2009-02-13,08:07:47
39.956794,116.315992,0,-41,39857.3387847222,2009-02-13,08:07:51
39.956787,116.315953,0,-46,39857.3388425926,2009-02-13,08:07:56
39.956765,116.315889,0,-50,39857.3388888889,2009-02-13,08:08:00
39.956767,116.315861,0,-53,39857.3389467593,2009-02-13,08:08:05
39.956767,116.315807,0,-57,39857.3390046296,2009-02-13,08:08:10
39.956763,116.315753,0,-60,39857.3390625,2009-02-13,08:08:15
39.956767,116.315791,0,-64,39857.3391203704,2009-02-13,08:08:20
39.956748,116.315824,0,-70,39857.3391782407,2009-02-13,08:08:25
39.956746,116.315897,0,-71,39857.339224537,2009-02-13,08:08:29
39.956746,116.315897,0,-71,39857.3392592593,2009-02-13,08:08:32
39.956745,116.31589,0,-72,39857.3392824074,2009-02-13,08:08:34
39.956745,116.3159,0,-72,39857.3393402778,2009-02-13,08:08:39
39.956745,116.315907,0,-72,39857.3393981481,2009-02-13,08:08:44
39.956745,116.315907,0,-72,39857.3394328704,2009-02-13,08:08:47
39.956743,116.315906,0,-71,39857.3394560185,2009-02-13,08:08:49
39.956717,116.315908,0,-68,39857.3395138889,2009-02-13,08:08:54
39.956699,116.315901,0,-65,39857.3395717593,2009-02-13,08:08:59
39.956644,116.315917,0,-59,39857.3396296296,2009-02-13,08:09:04
39.956596,116.315938,0,-55,39857.3396759259,2009-02-13,08:09:08
39.956565,116.31594,0,-48,39857.3397337963,2009-02-13,08:09:13
39.956564,116.315921,0,-40,39857.3397916667,2009-02-13,08:09:18
39.956564,116.315908,0,-39,39857.339849537,2009-02-13,08:09:23
39.956562,116.315863,0,-34,39857.3399074074,2009-02-13,08:09:28
39.956562,116.315799,0,-25,39857.3399652778,2009-02-13,08:09:33
39.956565,116.315747,0,-18,39857.3400231482,2009-02-13,08:09:38
39.95657,116.315772,0,-12,39857.3400810185,2009-02-13,08:09:43
39.956569,116.315826,0,-8,39857.3401388889,2009-02-13,08:09:48
39.956564,116.315897,0,-7,39857.340162037,2009-02-13,08:09:50
39.956558,116.315959,0,-5,39857.3401851852,2009-02-13,08:09:52
39.956541,116.316019,0,-2,39857.3402199074,2009-02-13,08:09:55
39.956527,116.316075,0,0,39857.3402777778,2009-02-13,08:10:00
39.956521,116.31613,0,1,39857.3403356481,2009-02-13,08:10:05
39.956503,116.316193,0,2,39857.3403935185,2009-02-13,08:10:10
39.956452,116.316256,0,5,39857.3404513889,2009-02-13,08:10:15
39.956382,116.316278,0,8,39857.340474537,2009-02-13,08:10:17
39.956321,116.316296,0,11,39857.3404976852,2009-02-13,08:10:19
39.956272,116.31628,0,14,39857.3405324074,2009-02-13,08:10:22
39.956249,116.31621,0,17,39857.3405787037,2009-02-13,08:10:26
39.956224,116.316151,0,19,39857.3406134259,2009-02-13,08:10:29
39.956216,116.316087,0,22,39857.3406597222,2009-02-13,08:10:33
39.956223,116.316048,0,24,39857.3407175926,2009-02-13,08:10:38
39.956226,116.315979,0,26,39857.3407523148,2009-02-13,08:10:41
39.956219,116.315934,0,29,39857.3408101852,2009-02-13,08:10:46
39.956195,116.315976,0,32,39857.3408680556,2009-02-13,08:10:51
39.956187,116.316009,0,33,39857.3409259259,2009-02-13,08:10:56
39.956187,116.316006,0,34,39857.3409837963,2009-02-13,08:11:01
39.956186,116.316004,0,34,39857.3410416667,2009-02-13,08:11:06
39.956186,116.316004,0,34,39857.3410763889,2009-02-13,08:11:09
39.956186,116.315999,0,34,39857.341099537,2009-02-13,08:11:11
39.956187,116.316009,0,34,39857.3411574074,2009-02-13,08:11:16
39.956187,116.316019,0,34,39857.3412152778,2009-02-13,08:11:21
39.956187,116.316019,0,34,39857.34125,2009-02-13,08:11:24
39.956187,116.316012,0,34,39857.3412731481,2009-02-13,08:11:26
39.956186,116.315999,0,35,39857.3413310185,2009-02-13,08:11:31
39.956186,116.315999,0,35,39857.3413657407,2009-02-13,08:11:34
39.956186,116.316004,0,35,39857.3413888889,2009-02-13,08:11:36
39.956172,116.316042,0,35,39857.3414467593,2009-02-13,08:11:41
39.956146,116.316096,0,37,39857.3414814815,2009-02-13,08:11:44
39.956139,116.316108,0,38,39857.3415393519,2009-02-13,08:11:49
39.956139,116.316108,0,38,39857.3415740741,2009-02-13,08:11:52
39.956139,116.31611,0,38,39857.3415972222,2009-02-13,08:11:54
39.956118,116.316095,0,39,39857.3416550926,2009-02-13,08:11:59
39.956115,116.316069,0,39,39857.341712963,2009-02-13,08:12:04
39.956138,116.316008,0,39,39857.3417476852,2009-02-13,08:12:07
39.956175,116.315973,0,38,39857.3417824074,2009-02-13,08:12:10
39.95621,116.315897,0,39,39857.3418402778,2009-02-13,08:12:15
39.956249,116.315865,0,39,39857.341875,2009-02-13,08:12:18
39.956272,116.315812,0,40,39857.3419212963,2009-02-13,08:12:22
39.956273,116.31576,0,41,39857.3419791667,2009-02-13,08:12:27
39.956273,116.31576,0,41,39857.3420138889,2009-02-13,08:12:30
39.956272,116.31576,0,41,39857.342037037,2009-02-13,08:12:32
39.956236,116.315809,0,41,39857.3420717593,2009-02-13,08:12:35
39.956224,116.31587,0,41,39857.3421064815,2009-02-13,08:12:38
39.956216,116.315938,0,40,39857.3421527778,2009-02-13,08:12:42
39.956216,116.315938,0,40,39857.3421875,2009-02-13,08:12:45
39.956217,116.315934,0,40,39857.3422106481,2009-02-13,08:12:47
39.956193,116.315919,0,40,39857.3422685185,2009-02-13,08:12:52
39.956173,116.315992,0,40,39857.3423148148,2009-02-13,08:12:56
39.956212,116.316049,0,44,39857.3423611111,2009-02-13,08:13:00
39.956201,116.316121,0,44,39857.3423958333,2009-02-13,08:13:03
39.956174,116.316148,0,44,39857.3424537037,2009-02-13,08:13:08
39.956171,116.31613,0,44,39857.3425115741,2009-02-13,08:13:13
39.956156,116.316161,0,44,39857.3425694444,2009-02-13,08:13:18
39.956149,116.316136,0,45,39857.3426273148,2009-02-13,08:13:23
39.956149,116.316136,0,45,39857.342662037,2009-02-13,08:13:26
39.956148,116.316136,0,45,39857.3426851852,2009-02-13,08:13:28
39.956129,116.316191,0,46,39857.3427430556,2009-02-13,08:13:33
39.956117,116.316212,0,46,39857.3428009259,2009-02-13,08:13:38
39.956117,116.316212,0,46,39857.3428356481,2009-02-13,08:13:41
39.956118,116.316213,0,47,39857.3428587963,2009-02-13,08:13:43
39.956138,116.316193,0,47,39857.3429166667,2009-02-13,08:13:48
39.95618,116.316133,0,49,39857.342962963,2009-02-13,08:13:52
39.956227,116.316097,0,52,39857.3429976852,2009-02-13,08:13:55
39.956271,116.316074,0,55,39857.3430324074,2009-02-13,08:13:58
39.95631,116.31603,0,57,39857.3430555556,2009-02-13,08:14:00
39.956333,116.316028,0,62,39857.3431134259,2009-02-13,08:14:05
39.956333,116.316028,0,62,39857.3431481481,2009-02-13,08:14:08
39.956336,116.316034,0,65,39857.3431712963,2009-02-13,08:14:10
39.956367,116.316022,0,69,39857.3432291667,2009-02-13,08:14:15
39.956392,116.315969,0,72,39857.343287037,2009-02-13,08:14:20
39.956395,116.315906,0,74,39857.3433333333,2009-02-13,08:14:24
39.956395,116.315844,0,77,39857.3433912037,2009-02-13,08:14:29
39.956413,116.315783,0,80,39857.3434375,2009-02-13,08:14:33
39.95644,116.31573,0,82,39857.3434722222,2009-02-13,08:14:36
39.956384,116.31572,0,82,39857.3435069444,2009-02-13,08:14:39
39.956345,116.31568,0,82,39857.3435648148,2009-02-13,08:14:44
39.956318,116.315629,0,82,39857.3436226852,2009-02-13,08:14:49
39.956318,116.315629,0,82,39857.3436574074,2009-02-13,08:14:52
39.956315,116.315621,0,83,39857.3436805556,2009-02-13,08:14:54
39.956314,116.315635,0,84,39857.3437384259,2009-02-13,08:14:59
39.956305,116.315651,0,84,39857.3437962963,2009-02-13,08:15:04
39.956319,116.315713,0,84,39857.3438541667,2009-02-13,08:15:09
39.956334,116.315772,0,84,39857.3438888889,2009-02-13,08:15:12
39.956344,116.315829,0,84,39857.343912037,2009-02-13,08:15:14
39.956335,116.315903,0,84,39857.3439467593,2009-02-13,08:15:17
39.956322,116.315979,0,85,39857.3439814815,2009-02-13,08:15:20
39.956282,116.316041,0,85,39857.3440162037,2009-02-13,08:15:23
39.956253,116.316084,0,86,39857.3440740741,2009-02-13,08:15:28
39.956292,116.316122,0,86,39857.3441319444,2009-02-13,08:15:33
39.956285,116.316171,0,87,39857.3441898148,2009-02-13,08:15:38
39.956287,116.316196,0,87,39857.3442476852,2009-02-13,08:15:43
39.956302,116.316164,0,87,39857.3443055556,2009-02-13,08:15:48
39.956333,116.316139,0,87,39857.3443634259,2009-02-13,08:15:53
39.956375,116.316142,0,87,39857.3444212963,2009-02-13,08:15:58
39.95638,116.316134,0,87,39857.3444791667,2009-02-13,08:16:03
39.95638,116.316134,0,87,39857.3445138889,2009-02-13,08:16:06
39.956382,116.316127,0,87,39857.344537037,2009-02-13,08:16:08
39.956439,116.316175,0,88,39857.3445601852,2009-02-13,08:16:10
39.956476,116.316211,0,88,39857.3445833333,2009-02-13,08:16:12
39.956575,116.316267,0,88,39857.3445949074,2009-02-13,08:16:13
39.956542,116.316327,0,88,39857.3446064815,2009-02-13,08:16:14
39.956613,116.316386,0,88,39857.3446180556,2009-02-13,08:16:15
39.95658,116.31644,0,88,39857.3446643518,2009-02-13,08:16:19
39.956492,116.316475,0,88,39857.3446759259,2009-02-13,08:16:20
39.956443,116.316493,0,88,39857.3446875,2009-02-13,08:16:21
39.956521,116.316493,0,89,39857.3447337963,2009-02-13,08:16:25
39.956499,116.316422,0,90,39857.3447453704,2009-02-13,08:16:26
39.956419,116.316393,0,90,39857.3447569444,2009-02-13,08:16:27
39.956401,116.316335,0,91,39857.3448148148,2009-02-13,08:16:32
39.956444,116.316309,0,91,39857.344849537,2009-02-13,08:16:35
39.956446,116.316286,0,92,39857.3449074074,2009-02-13,08:16:40
39.956458,116.316301,0,94,39857.3449652778,2009-02-13,08:16:45
39.956508,116.316311,0,95,39857.345,2009-02-13,08:16:48
39.95652,116.316344,0,100,39857.3450578704,2009-02-13,08:16:53
39.956526,116.316356,0,104,39857.3451157407,2009-02-13,08:16:58
39.956585,116.316376,0,105,39857.3451388889,2009-02-13,08:17:00
39.956639,116.316388,0,108,39857.3451851852,2009-02-13,08:17:04
39.956665,116.316389,0,109,39857.3452430556,2009-02-13,08:17:09
39.956665,116.316402,0,110,39857.3453009259,2009-02-13,08:17:14
39.956682,116.316469,0,111,39857.3453587963,2009-02-13,08:17:19
39.956714,116.316522,0,113,39857.3454050926,2009-02-13,08:17:23
39.956755,116.316546,0,114,39857.345462963,2009-02-13,08:17:28
39.956792,116.316548,0,116,39857.3455208333,2009-02-13,08:17:33
39.956837,116.316559,0,118,39857.3455671296,2009-02-13,08:17:37
39.956894,116.316524,0,118,39857.3456018518,2009-02-13,08:17:40
39.95694,116.316511,0,118,39857.3456365741,2009-02-13,08:17:43
39.956976,116.316492,0,120,39857.3456944444,2009-02-13,08:17:48
39.957002,116.316466,0,123,39857.3457523148,2009-02-13,08:17:53
39.957009,116.316456,0,124,39857.3458101852,2009-02-13,08:17:58
39.957009,116.316456,0,124,39857.3458449074,2009-02-13,08:18:01
39.95701,116.316462,0,124,39857.3458680556,2009-02-13,08:18:03
39.957058,116.316489,0,128,39857.3458796296,2009-02-13,08:18:04
39.957171,116.316551,0,129,39857.3458912037,2009-02-13,08:18:05
39.957223,116.316616,0,130,39857.3459027778,2009-02-13,08:18:06
39.957289,116.316636,0,132,39857.3459143518,2009-02-13,08:18:07
39.957331,116.31667,0,134,39857.3459259259,2009-02-13,08:18:08
39.95734,116.316691,0,135,39857.3459837963,2009-02-13,08:18:13
39.95734,116.316691,0,135,39857.3460185185,2009-02-13,08:18:16
39.95734,116.316694,0,135,39857.3460416667,2009-02-13,08:18:18
39.957342,116.316704,0,135,39857.346099537,2009-02-13,08:18:23
39.957342,116.316704,0,135,39857.3461342593,2009-02-13,08:18:26
39.957344,116.316712,0,136,39857.3461574074,2009-02-13,08:18:28
39.957397,116.316708,0,134,39857.3462152778,2009-02-13,08:18:33
39.95745,116.316722,0,134,39857.3462731481,2009-02-13,08:18:38
39.957512,116.316762,0,138,39857.3463194444,2009-02-13,08:18:42
39.957554,116.316783,0,143,39857.3463773148,2009-02-13,08:18:47
39.957614,116.316809,0,147,39857.3464236111,2009-02-13,08:18:51
39.957659,116.316808,0,154,39857.3464699074,2009-02-13,08:18:55
39.957707,116.316807,0,156,39857.3465162037,2009-02-13,08:18:59
39.957754,116.31682,0,162,39857.3465625,2009-02-13,08:19:03
39.957811,116.316842,0,170,39857.3466087963,2009-02-13,08:19:07
39.957858,116.31684,0,172,39857.3466550926,2009-02-13,08:19:11
39.957893,116.316845,0,185,39857.3466898148,2009-02-13,08:19:14
39.957946,116.316883,0,196,39857.3467361111,2009-02-13,08:19:18
39.957993,116.316875,0,201,39857.3467708333,2009-02-13,08:19:21
39.958038,116.316879,0,209,39857.3468171296,2009-02-13,08:19:25
39.95808,116.316858,0,210,39857.3468518518,2009-02-13,08:19:28
39.958147,116.316874,0,220,39857.3468865741,2009-02-13,08:19:31
39.958184,116.316889,0,218,39857.3469444444,2009-02-13,08:19:36
39.958234,116.316894,0,219,39857.3469907407,2009-02-13,08:19:40
39.958271,116.316858,0,227,39857.347025463,2009-02-13,08:19:43
39.958321,116.316884,0,240,39857.3470486111,2009-02-13,08:19:45
39.958371,116.316894,0,250,39857.3470601852,2009-02-13,08:19:46
39.958413,116.316897,0,259,39857.3470717593,2009-02-13,08:19:47
39.95846,116.316906,0,270,39857.3470949074,2009-02-13,08:19:49
39.958513,116.316904,0,280,39857.3471180556,2009-02-13,08:19:51
39.958571,116.316877,0,291,39857.3471412037,2009-02-13,08:19:53
39.958611,116.316884,0,300,39857.3471759259,2009-02-13,08:19:56
39.958656,116.316847,0,306,39857.3471875,2009-02-13,08:19:57
39.958704,116.316849,0,314,39857.3472106481,2009-02-13,08:19:59
39.958756,116.316845,0,324,39857.3472453704,2009-02-13,08:20:02
39.958797,116.316829,0,331,39857.3472685185,2009-02-13,08:20:04
39.958852,116.316827,0,341,39857.3473148148,2009-02-13,08:20:08
39.958909,116.316808,0,353,39857.347349537,2009-02-13,08:20:11
39.958926,116.316784,0,360,39857.3474074074,2009-02-13,08:20:16
39.958961,116.316768,0,364,39857.3474652778,2009-02-13,08:20:21
39.958984,116.316767,0,370,39857.3475231482,2009-02-13,08:20:26
39.959005,116.316762,0,375,39857.3475810185,2009-02-13,08:20:31
39.959036,116.31673,0,370,39857.3476388889,2009-02-13,08:20:36
39.959071,116.316698,0,371,39857.3476967593,2009-02-13,08:20:41
39.959097,116.316657,0,373,39857.3477546296,2009-02-13,08:20:46
39.959054,116.316613,0,363,39857.3478125,2009-02-13,08:20:51
39.95903,116.316585,0,351,39857.3478472222,2009-02-13,08:20:54
39.959016,116.316574,0,334,39857.3478703704,2009-02-13,08:20:56
39.958999,116.316572,0,326,39857.3479282407,2009-02-13,08:21:01
39.95899,116.316559,0,317,39857.3479861111,2009-02-13,08:21:06
39.95899,116.316559,0,317,39857.3480208333,2009-02-13,08:21:09
39.958991,116.316551,0,317,39857.3480439815,2009-02-13,08:21:11
39.959004,116.316535,0,316,39857.3481018519,2009-02-13,08:21:16
39.959052,116.316512,0,314,39857.3481481481,2009-02-13,08:21:20
39.959116,116.316461,0,312,39857.3481944444,2009-02-13,08:21:24
39.959157,116.31643,0,311,39857.3482175926,2009-02-13,08:21:26
39.959199,116.316398,0,316,39857.348275463,2009-02-13,08:21:31
39.959249,116.316416,0,311,39857.3483101852,2009-02-13,08:21:34
39.959305,116.31643,0,302,39857.3483449074,2009-02-13,08:21:37
39.959364,116.31645,0,300,39857.3483912037,2009-02-13,08:21:41
39.959381,116.31647,0,297,39857.3484490741,2009-02-13,08:21:46
39.959396,116.316496,0,301,39857.3485069444,2009-02-13,08:21:51
39.959409,116.316538,0,299,39857.3485648148,2009-02-13,08:21:56
39.95944,116.31656,0,298,39857.3486226852,2009-02-13,08:22:01
39.959444,116.316566,0,298,39857.3486805556,2009-02-13,08:22:06
39.959444,116.316566,0,298,39857.3487152778,2009-02-13,08:22:09
39.959451,116.316573,0,298,39857.3487384259,2009-02-13,08:22:11
39.959518,116.316557,0,299,39857.3487615741,2009-02-13,08:22:13
39.959574,116.316501,0,299,39857.3487731481,2009-02-13,08:22:14
39.959648,116.31647,0,299,39857.3487962963,2009-02-13,08:22:16
39.959645,116.316436,0,288,39857.3488541667,2009-02-13,08:22:21
39.959682,116.316476,0,281,39857.348912037,2009-02-13,08:22:26
39.95971,116.316469,0,269,39857.3489699074,2009-02-13,08:22:31
39.959731,116.316518,0,263,39857.3490162037,2009-02-13,08:22:35
39.95973,116.316574,0,255,39857.3490625,2009-02-13,08:22:39
39.959722,116.316634,0,249,39857.3490972222,2009-02-13,08:22:42
39.959719,116.3167,0,242,39857.3491435185,2009-02-13,08:22:46
39.959697,116.316735,0,242,39857.3492013889,2009-02-13,08:22:51
39.959697,116.316735,0,242,39857.3492361111,2009-02-13,08:22:54
39.959692,116.316739,0,246,39857.3492592593,2009-02-13,08:22:56
39.959651,116.316785,0,246,39857.3492939815,2009-02-13,08:22:59
39.959618,116.316813,0,247,39857.3493518519,2009-02-13,08:23:04
39.959604,116.316826,0,247,39857.3494097222,2009-02-13,08:23:09
39.959572,116.316854,0,250,39857.3494675926,2009-02-13,08:23:14
39.959532,116.316911,0,249,39857.3494791667,2009-02-13,08:23:15
39.959496,116.316956,0,249,39857.3495023148,2009-02-13,08:23:17
39.959496,116.316956,0,249,39857.349537037,2009-02-13,08:23:20
39.959494,116.316956,0,249,39857.3495601852,2009-02-13,08:23:22
39.959482,116.316941,0,249,39857.3496180556,2009-02-13,08:23:27
39.959473,116.316936,0,248,39857.3496759259,2009-02-13,08:23:32
39.959432,116.316972,0,248,39857.3497222222,2009-02-13,08:23:36
39.959408,116.316993,0,247,39857.3497800926,2009-02-13,08:23:41
39.9594,116.316975,0,247,39857.349837963,2009-02-13,08:23:46
39.959409,116.31699,0,248,39857.3498958333,2009-02-13,08:23:51
39.959409,116.31699,0,248,39857.3499305556,2009-02-13,08:23:54
39.959409,116.316989,0,248,39857.3499537037,2009-02-13,08:23:56
39.959399,116.316974,0,249,39857.3500115741,2009-02-13,08:24:01
39.959399,116.316974,0,249,39857.3500462963,2009-02-13,08:24:04
39.959395,116.316976,0,250,39857.3500694444,2009-02-13,08:24:06
39.959397,116.316957,0,250,39857.3501273148,2009-02-13,08:24:11
39.959397,116.316948,0,251,39857.3501851852,2009-02-13,08:24:16
39.959407,116.316951,0,252,39857.3502430556,2009-02-13,08:24:21
39.959418,116.316987,0,253,39857.3503009259,2009-02-13,08:24:26
39.959418,116.316987,0,253,39857.3503356481,2009-02-13,08:24:29
39.959418,116.316983,0,253,39857.3503587963,2009-02-13,08:24:31
39.959416,116.316971,0,253,39857.3504166667,2009-02-13,08:24:36
39.959414,116.31696,0,253,39857.350474537,2009-02-13,08:24:41
39.959414,116.31696,0,253,39857.3505092593,2009-02-13,08:24:44
39.959413,116.316956,0,253,39857.3505324074,2009-02-13,08:24:46
39.959374,116.316924,0,254,39857.3505555556,2009-02-13,08:24:48
39.95934,116.316903,0,256,39857.3506134259,2009-02-13,08:24:53
39.959325,116.316858,0,260,39857.3506712963,2009-02-13,08:24:58
39.959288,116.316843,0,261,39857.3507291667,2009-02-13,08:25:03
39.959247,116.316804,0,261,39857.350787037,2009-02-13,08:25:08
39.959245,116.316791,0,261,39857.3508449074,2009-02-13,08:25:13
39.959238,116.316806,0,261,39857.3509027778,2009-02-13,08:25:18
39.959219,116.316924,0,262,39857.3509259259,2009-02-13,08:25:20
39.959205,116.317003,0,262,39857.3509375,2009-02-13,08:25:21
39.959208,116.31702,0,262,39857.3509953704,2009-02-13,08:25:26
39.959208,116.317023,0,262,39857.3510532407,2009-02-13,08:25:31
39.959207,116.317023,0,262,39857.3511111111,2009-02-13,08:25:36
39.959204,116.317026,0,263,39857.3511689815,2009-02-13,08:25:41
39.9592,116.317027,0,263,39857.3512268519,2009-02-13,08:25:46
39.959197,116.317025,0,263,39857.3512847222,2009-02-13,08:25:51
39.959197,116.317025,0,263,39857.3513194444,2009-02-13,08:25:54
39.959195,116.317024,0,263,39857.3513425926,2009-02-13,08:25:56
39.959147,116.316948,0,266,39857.3513541667,2009-02-13,08:25:57
39.959081,116.316895,0,268,39857.3513773148,2009-02-13,08:25:59
39.959076,116.316795,0,276,39857.351400463,2009-02-13,08:26:01
39.959063,116.316767,0,278,39857.3514583333,2009-02-13,08:26:06
39.95906,116.316738,0,280,39857.3515162037,2009-02-13,08:26:11
39.959074,116.316728,0,282,39857.3515740741,2009-02-13,08:26:16
39.959085,116.316772,0,294,39857.3515972222,2009-02-13,08:26:18
39.959058,116.316837,0,295,39857.3516435185,2009-02-13,08:26:22
39.959055,116.316883,0,298,39857.3517013889,2009-02-13,08:26:27
39.959055,116.316883,0,298,39857.3517361111,2009-02-13,08:26:30
39.959063,116.316886,0,297,39857.3517592593,2009-02-13,08:26:32
39.959064,116.316876,0,297,39857.3518171296,2009-02-13,08:26:37
39.959133,116.316864,0,298,39857.3518402778,2009-02-13,08:26:39
39.959193,116.316848,0,299,39857.3518634259,2009-02-13,08:26:41
39.959238,116.316826,0,299,39857.351875,2009-02-13,08:26:42
39.959288,116.316788,0,300,39857.3518865741,2009-02-13,08:26:43
39.959352,116.316739,0,300,39857.3518981481,2009-02-13,08:26:44
39.959417,116.316698,0,300,39857.3519097222,2009-02-13,08:26:45
39.959508,116.31663,0,300,39857.3519212963,2009-02-13,08:26:46
39.959594,116.316584,0,299,39857.3519328704,2009-02-13,08:26:47
39.959687,116.316525,0,299,39857.3519444444,2009-02-13,08:26:48
39.959755,116.316456,0,299,39857.3519560185,2009-02-13,08:26:49
39.959818,116.316588,0,292,39857.3519675926,2009-02-13,08:26:50
39.959885,116.316599,0,288,39857.3519791667,2009-02-13,08:26:51
39.959949,116.316598,0,285,39857.3519907407,2009-02-13,08:26:52
39.960021,116.316591,0,282,39857.3520023148,2009-02-13,08:26:53
39.96009,116.316585,0,279,39857.3520138889,2009-02-13,08:26:54
39.960166,116.316579,0,277,39857.352025463,2009-02-13,08:26:55
39.960249,116.316593,0,273,39857.352037037,2009-02-13,08:26:56
39.960326,116.3166,0,270,39857.3520486111,2009-02-13,08:26:57
39.960446,116.316568,0,265,39857.3520601852,2009-02-13,08:26:58
39.960567,116.316538,0,261,39857.3520717593,2009-02-13,08:26:59
39.960682,116.316511,0,255,39857.3520833333,2009-02-13,08:27:00
39.960794,116.31648,0,251,39857.3520949074,2009-02-13,08:27:01
39.960887,116.316477,0,246,39857.3521064815,2009-02-13,08:27:02
39.961004,116.316464,0,241,39857.3521180556,2009-02-13,08:27:03
39.961116,116.316447,0,236,39857.3521296296,2009-02-13,08:27:04
39.96123,116.316427,0,230,39857.3521412037,2009-02-13,08:27:05
39.961343,116.316411,0,225,39857.3521527778,2009-02-13,08:27:06
39.961464,116.316398,0,220,39857.3521643518,2009-02-13,08:27:07
39.96159,116.316384,0,214,39857.3521759259,2009-02-13,08:27:08
39.961704,116.316371,0,209,39857.3521875,2009-02-13,08:27:09
39.961815,116.316358,0,205,39857.3521990741,2009-02-13,08:27:10
39.961918,116.316349,0,200,39857.3522106481,2009-02-13,08:27:11
39.962026,116.316339,0,196,39857.3522222222,2009-02-13,08:27:12
39.962129,116.316327,0,191,39857.3522337963,2009-02-13,08:27:13
39.962232,116.316309,0,186,39857.3522453704,2009-02-13,08:27:14
39.962327,116.316298,0,182,39857.3522569444,2009-02-13,08:27:15
39.962417,116.316283,0,178,39857.3522685185,2009-02-13,08:27:16
39.962499,116.316268,0,173,39857.3522800926,2009-02-13,08:27:17
39.962573,116.316256,0,168,39857.3522916667,2009-02-13,08:27:18
39.962636,116.316248,0,164,39857.3523032407,2009-02-13,08:27:19
39.962687,116.316239,0,161,39857.3523148148,2009-02-13,08:27:20
39.962739,116.31623,0,157,39857.3523263889,2009-02-13,08:27:21
39.962786,116.316221,0,152,39857.352337963,2009-02-13,08:27:22
39.962867,116.31621,0,146,39857.3523611111,2009-02-13,08:27:24
39.962941,116.316195,0,138,39857.3523842593,2009-02-13,08:27:26
39.963032,116.316169,0,131,39857.3524074074,2009-02-13,08:27:28
39.96311,116.31614,0,121,39857.3524189815,2009-02-13,08:27:29
39.963194,116.316112,0,112,39857.3524305556,2009-02-13,08:27:30
39.963258,116.316091,0,105,39857.3524421296,2009-02-13,08:27:31
39.96333,116.316085,0,99,39857.3524652778,2009-02-13,08:27:33
39.96339,116.316074,0,92,39857.3524884259,2009-02-13,08:27:35
39.963442,116.316069,0,89,39857.3525115741,2009-02-13,08:27:37
39.963494,116.316069,0,87,39857.3525694444,2009-02-13,08:27:42
39.963489,116.316073,0,78,39857.3526273148,2009-02-13,08:27:47
39.96349,116.316075,0,77,39857.3526851852,2009-02-13,08:27:52
39.96349,116.316078,0,76,39857.3527430556,2009-02-13,08:27:57
39.96349,116.316078,0,76,39857.3527777778,2009-02-13,08:28:00
39.963491,116.316071,0,76,39857.3528009259,2009-02-13,08:28:02
39.963491,116.316054,0,76,39857.3528587963,2009-02-13,08:28:07
39.963492,116.316048,0,76,39857.3529166667,2009-02-13,08:28:12
39.963492,116.316045,0,76,39857.352974537,2009-02-13,08:28:17
39.963493,116.31604,0,76,39857.3530324074,2009-02-13,08:28:22
39.963495,116.316046,0,76,39857.3530902778,2009-02-13,08:28:27
39.963497,116.316038,0,76,39857.3531481481,2009-02-13,08:28:32
39.963496,116.316037,0,76,39857.3532060185,2009-02-13,08:28:37
39.963496,116.316042,0,76,39857.3532638889,2009-02-13,08:28:42
39.963499,116.316046,0,76,39857.3533217593,2009-02-13,08:28:47
39.963501,116.316046,0,76,39857.3533796296,2009-02-13,08:28:52
39.963505,116.316048,0,77,39857.3534375,2009-02-13,08:28:57
39.963507,116.316052,0,77,39857.3534953704,2009-02-13,08:29:02
39.963507,116.316052,0,77,39857.3535300926,2009-02-13,08:29:05
39.963511,116.316054,0,77,39857.3535532407,2009-02-13,08:29:07
39.963519,116.316063,0,77,39857.3536111111,2009-02-13,08:29:12
39.963544,116.316068,0,77,39857.3536689815,2009-02-13,08:29:17
39.96355,116.316072,0,78,39857.3537268518,2009-02-13,08:29:22
39.963554,116.316078,0,78,39857.3537847222,2009-02-13,08:29:27
39.963554,116.316078,0,78,39857.3538194444,2009-02-13,08:29:30
39.963556,116.316086,0,78,39857.3538425926,2009-02-13,08:29:32
39.963559,116.316095,0,78,39857.353900463,2009-02-13,08:29:37
39.963613,116.316059,0,79,39857.3539351852,2009-02-13,08:29:40
39.963658,116.316108,0,84,39857.3539699074,2009-02-13,08:29:43
39.963707,116.31612,0,91,39857.3540046296,2009-02-13,08:29:46
39.96376,116.31608,0,90,39857.3540393518,2009-02-13,08:29:49
39.963801,116.316043,0,89,39857.3540625,2009-02-13,08:29:51
39.963826,116.316047,0,89,39857.3541203704,2009-02-13,08:29:56
39.963826,116.31605,0,89,39857.3541782407,2009-02-13,08:30:01
39.963829,116.316053,0,89,39857.3542361111,2009-02-13,08:30:06
39.963829,116.316053,0,89,39857.3542708333,2009-02-13,08:30:09
39.96383,116.316058,0,90,39857.3542939815,2009-02-13,08:30:11
39.963834,116.316067,0,90,39857.3543518518,2009-02-13,08:30:16
39.963837,116.316078,0,91,39857.3544097222,2009-02-13,08:30:21
39.963837,116.316092,0,91,39857.3544675926,2009-02-13,08:30:26
39.963839,116.3161,0,92,39857.354525463,2009-02-13,08:30:31
39.963839,116.3161,0,92,39857.3545601852,2009-02-13,08:30:34
39.963842,116.316101,0,92,39857.3545833333,2009-02-13,08:30:36
39.963896,116.31609,0,96,39857.3546296296,2009-02-13,08:30:40
39.963919,116.316142,0,98,39857.3546643518,2009-02-13,08:30:43
39.963962,116.316191,0,101,39857.3546875,2009-02-13,08:30:45
39.964024,116.316224,0,105,39857.3547106481,2009-02-13,08:30:47
39.964037,116.316274,0,107,39857.3547685185,2009-02-13,08:30:52
39.964053,116.316302,0,105,39857.3548263889,2009-02-13,08:30:57
39.964048,116.316384,0,102,39857.3548726852,2009-02-13,08:31:01
39.964086,116.316436,0,101,39857.3548958333,2009-02-13,08:31:03
39.964099,116.316497,0,100,39857.3549421296,2009-02-13,08:31:07
39.964139,116.316529,0,100,39857.3549652778,2009-02-13,08:31:09
39.964172,116.316569,0,100,39857.355,2009-02-13,08:31:12
39.964215,116.316618,0,102,39857.3550231481,2009-02-13,08:31:14
39.964268,116.316668,0,105,39857.3550462963,2009-02-13,08:31:16
39.964272,116.316745,0,103,39857.3551041667,2009-02-13,08:31:21
39.964288,116.316816,0,101,39857.3551273148,2009-02-13,08:31:23
39.964306,116.316883,0,100,39857.3551388889,2009-02-13,08:31:24
39.964322,116.31696,0,97,39857.355162037,2009-02-13,08:31:26
39.964313,116.317028,0,91,39857.3551967593,2009-02-13,08:31:29
39.964266,116.317123,0,85,39857.3552314815,2009-02-13,08:31:32
39.964263,116.317221,0,81,39857.3552546296,2009-02-13,08:31:34
39.964237,116.317318,0,76,39857.3552777778,2009-02-13,08:31:36
39.964206,116.317405,0,72,39857.3553009259,2009-02-13,08:31:38
39.964183,116.317482,0,69,39857.3553125,2009-02-13,08:31:39
39.964153,116.317583,0,65,39857.3553356482,2009-02-13,08:31:41
39.964145,116.317654,0,62,39857.3553472222,2009-02-13,08:31:42
39.964137,116.317728,0,60,39857.3553587963,2009-02-13,08:31:43
39.964128,116.317828,0,57,39857.3553703704,2009-02-13,08:31:44
39.964142,116.317934,0,52,39857.3553819444,2009-02-13,08:31:45
39.964149,116.318015,0,50,39857.3553935185,2009-02-13,08:31:46
39.964139,116.318083,0,47,39857.3554050926,2009-02-13,08:31:47
39.964123,116.318171,0,42,39857.3554282407,2009-02-13,08:31:49
39.964153,116.318285,0,35,39857.3554513889,2009-02-13,08:31:51
39.964098,116.318384,0,30,39857.355474537,2009-02-13,08:31:53
39.964109,116.318501,0,25,39857.3554976852,2009-02-13,08:31:55
39.964117,116.31858,0,22,39857.3555092593,2009-02-13,08:31:56
39.96415,116.318624,0,20,39857.3555208333,2009-02-13,08:31:57
39.964228,116.318673,0,16,39857.3555439815,2009-02-13,08:31:59
39.964295,116.318706,0,11,39857.3555671296,2009-02-13,08:32:01
39.964386,116.318725,0,6,39857.3555902778,2009-02-13,08:32:03
39.964433,116.318728,0,3,39857.3556018519,2009-02-13,08:32:04
39.964479,116.318732,0,1,39857.3556134259,2009-02-13,08:32:05
39.964524,116.318737,0,-1,39857.355625,2009-02-13,08:32:06
39.964567,116.318757,0,-4,39857.3556365741,2009-02-13,08:32:07
39.96464,116.318798,0,-10,39857.3556597222,2009-02-13,08:32:09
39.964692,116.318819,0,-16,39857.3556828704,2009-02-13,08:32:11
39.964725,116.318816,0,-28,39857.3557291667,2009-02-13,08:32:15
39.964746,116.318831,0,-42,39857.355787037,2009-02-13,08:32:20
39.964765,116.31881,0,-50,39857.3558449074,2009-02-13,08:32:25
39.96479,116.318808,0,-56,39857.3559027778,2009-02-13,08:32:30
39.964839,116.318833,0,-58,39857.3559375,2009-02-13,08:32:33
39.964884,116.318865,0,-57,39857.3559837963,2009-02-13,08:32:37
39.964928,116.318741,0,-56,39857.3559953704,2009-02-13,08:32:38
39.964964,116.318774,0,-51,39857.3560300926,2009-02-13,08:32:41
39.965029,116.318762,0,-47,39857.3560648148,2009-02-13,08:32:44
39.96507,116.318804,0,-40,39857.356099537,2009-02-13,08:32:47
39.965119,116.318827,0,-33,39857.3561342593,2009-02-13,08:32:50
39.965163,116.318862,0,-29,39857.3561574074,2009-02-13,08:32:52
39.96522,116.318915,0,-19,39857.3561805556,2009-02-13,08:32:54
39.965275,116.318929,0,-12,39857.3562037037,2009-02-13,08:32:56
39.965334,116.318942,0,-2,39857.3562384259,2009-02-13,08:32:59
39.965382,116.318988,0,2,39857.3562615741,2009-02-13,08:33:01
39.965425,116.319065,0,5,39857.3562847222,2009-02-13,08:33:03
39.965445,116.31912,0,7,39857.3562962963,2009-02-13,08:33:04
39.965465,116.319186,0,8,39857.3563078704,2009-02-13,08:33:05
39.965484,116.319262,0,9,39857.3563194444,2009-02-13,08:33:06
39.965501,116.319346,0,9,39857.3563310185,2009-02-13,08:33:07
39.965521,116.319439,0,10,39857.3563425926,2009-02-13,08:33:08
39.965536,116.319533,0,11,39857.3563541667,2009-02-13,08:33:09
39.96555,116.319637,0,12,39857.3563657407,2009-02-13,08:33:10
39.965557,116.319746,0,14,39857.3563773148,2009-02-13,08:33:11
39.96557,116.31987,0,16,39857.3563888889,2009-02-13,08:33:12
39.965575,116.319996,0,18,39857.356400463,2009-02-13,08:33:13
39.96557,116.320127,0,20,39857.356412037,2009-02-13,08:33:14
39.965592,116.320275,0,22,39857.3564236111,2009-02-13,08:33:15
39.965601,116.320415,0,25,39857.3564351852,2009-02-13,08:33:16
39.965606,116.320556,0,27,39857.3564467593,2009-02-13,08:33:17
39.965611,116.320694,0,29,39857.3564583333,2009-02-13,08:33:18
39.965619,116.320831,0,31,39857.3564699074,2009-02-13,08:33:19
39.965622,116.320961,0,34,39857.3564814815,2009-02-13,08:33:20
39.965633,116.321089,0,37,39857.3564930556,2009-02-13,08:33:21
39.965619,116.321221,0,42,39857.3565046296,2009-02-13,08:33:22
39.965627,116.321351,0,43,39857.3565162037,2009-02-13,08:33:23
39.965632,116.321482,0,45,39857.3565277778,2009-02-13,08:33:24
39.965632,116.321612,0,46,39857.3565393519,2009-02-13,08:33:25
39.965632,116.321732,0,47,39857.3565509259,2009-02-13,08:33:26
39.965627,116.321849,0,49,39857.3565625,2009-02-13,08:33:27
39.965615,116.321947,0,50,39857.3565740741,2009-02-13,08:33:28
39.965606,116.322037,0,51,39857.3565856481,2009-02-13,08:33:29
39.965613,116.322129,0,53,39857.3565972222,2009-02-13,08:33:30
39.965613,116.322204,0,55,39857.3566087963,2009-02-13,08:33:31
39.965615,116.322287,0,57,39857.3566203704,2009-02-13,08:33:32
39.965621,116.322369,0,60,39857.3566319444,2009-02-13,08:33:33
39.965635,116.322446,0,64,39857.3566435185,2009-02-13,08:33:34
39.965638,116.322527,0,68,39857.3566550926,2009-02-13,08:33:35
39.96565,116.322599,0,70,39857.3566666667,2009-02-13,08:33:36
39.965665,116.322682,0,73,39857.3566782407,2009-02-13,08:33:37
39.96568,116.322769,0,75,39857.3566898148,2009-02-13,08:33:38
39.965693,116.322849,0,79,39857.3567013889,2009-02-13,08:33:39
39.965701,116.322933,0,81,39857.356712963,2009-02-13,08:33:40
39.965708,116.323019,0,84,39857.356724537,2009-02-13,08:33:41
39.96572,116.323104,0,86,39857.3567361111,2009-02-13,08:33:42
39.965732,116.323181,0,88,39857.3567476852,2009-02-13,08:33:43
39.965743,116.323253,0,90,39857.3567592593,2009-02-13,08:33:44
39.965759,116.323326,0,93,39857.3567708333,2009-02-13,08:33:45
39.965777,116.323404,0,95,39857.3567824074,2009-02-13,08:33:46
39.965768,116.323506,0,99,39857.3567939815,2009-02-13,08:33:47
39.96578,116.323603,0,104,39857.3568055556,2009-02-13,08:33:48
39.965799,116.323699,0,110,39857.3568171296,2009-02-13,08:33:49
39.965813,116.323802,0,114,39857.3568287037,2009-02-13,08:33:50
39.965826,116.323918,0,118,39857.3568402778,2009-02-13,08:33:51
39.965839,116.324036,0,121,39857.3568518519,2009-02-13,08:33:52
39.965843,116.324156,0,121,39857.3568634259,2009-02-13,08:33:53
39.965846,116.324274,0,123,39857.356875,2009-02-13,08:33:54
39.96585,116.324393,0,124,39857.3568865741,2009-02-13,08:33:55
39.965864,116.324513,0,127,39857.3568981481,2009-02-13,08:33:56
39.965882,116.324637,0,130,39857.3569097222,2009-02-13,08:33:57
39.965905,116.324767,0,131,39857.3569212963,2009-02-13,08:33:58
39.965941,116.324892,0,134,39857.3569328704,2009-02-13,08:33:59
39.965969,116.325014,0,139,39857.3569444444,2009-02-13,08:34:00
39.965987,116.325132,0,142,39857.3569560185,2009-02-13,08:34:01
39.966021,116.32526,0,149,39857.3569675926,2009-02-13,08:34:02
39.966022,116.325377,0,149,39857.3569791667,2009-02-13,08:34:03
39.966023,116.325497,0,149,39857.3569907407,2009-02-13,08:34:04
39.966028,116.325618,0,150,39857.3570023148,2009-02-13,08:34:05
39.966035,116.325742,0,151,39857.3570138889,2009-02-13,08:34:06
39.966053,116.325878,0,155,39857.357025463,2009-02-13,08:34:07
39.966054,116.326018,0,157,39857.357037037,2009-02-13,08:34:08
39.966058,116.326159,0,161,39857.3570486111,2009-02-13,08:34:09
39.966068,116.326304,0,164,39857.3570601852,2009-02-13,08:34:10
39.966071,116.326449,0,166,39857.3570717593,2009-02-13,08:34:11
39.966078,116.326588,0,169,39857.3570833333,2009-02-13,08:34:12
39.966085,116.326723,0,171,39857.3570949074,2009-02-13,08:34:13
39.966087,116.326856,0,171,39857.3571064815,2009-02-13,08:34:14
39.966089,116.326988,0,171,39857.3571180556,2009-02-13,08:34:15
39.966091,116.327109,0,170,39857.3571296296,2009-02-13,08:34:16
39.966093,116.327219,0,171,39857.3571412037,2009-02-13,08:34:17
39.966091,116.327317,0,171,39857.3571527778,2009-02-13,08:34:18
39.966081,116.327401,0,168,39857.3571643519,2009-02-13,08:34:19
39.966082,116.327462,0,169,39857.3571759259,2009-02-13,08:34:20
39.966078,116.327547,0,165,39857.3571990741,2009-02-13,08:34:22
39.966055,116.327569,0,155,39857.3572569444,2009-02-13,08:34:27
39.966055,116.327563,0,155,39857.3573148148,2009-02-13,08:34:32
39.966055,116.327561,0,155,39857.3573726852,2009-02-13,08:34:37
39.966055,116.327561,0,155,39857.3574074074,2009-02-13,08:34:40
39.966055,116.327563,0,155,39857.3574305556,2009-02-13,08:34:42
39.966054,116.327552,0,155,39857.3574884259,2009-02-13,08:34:47
39.966054,116.32755,0,155,39857.3575462963,2009-02-13,08:34:52
39.966055,116.327549,0,155,39857.3576041667,2009-02-13,08:34:57
39.966054,116.327544,0,155,39857.357662037,2009-02-13,08:35:02
39.966053,116.327543,0,155,39857.3577199074,2009-02-13,08:35:07
39.966053,116.327543,0,155,39857.3577546296,2009-02-13,08:35:10
39.966053,116.327541,0,155,39857.3577777778,2009-02-13,08:35:12
39.966056,116.327592,0,153,39857.3578356481,2009-02-13,08:35:17
39.966054,116.327667,0,153,39857.3578587963,2009-02-13,08:35:19
39.966056,116.327728,0,152,39857.3578703704,2009-02-13,08:35:20
39.966051,116.327795,0,152,39857.3578819444,2009-02-13,08:35:21
39.96605,116.327876,0,152,39857.3578935185,2009-02-13,08:35:22
39.966044,116.32796,0,151,39857.3579050926,2009-02-13,08:35:23
39.966034,116.328052,0,150,39857.3579166667,2009-02-13,08:35:24
39.966038,116.328147,0,153,39857.3579282407,2009-02-13,08:35:25
39.966035,116.328249,0,154,39857.3579398148,2009-02-13,08:35:26
39.966033,116.328351,0,155,39857.3579513889,2009-02-13,08:35:27
39.966031,116.328461,0,156,39857.357962963,2009-02-13,08:35:28
39.966033,116.328571,0,156,39857.357974537,2009-02-13,08:35:29
39.966032,116.328686,0,158,39857.3579861111,2009-02-13,08:35:30
39.96603,116.328804,0,158,39857.3579976852,2009-02-13,08:35:31
39.966028,116.32892,0,159,39857.3580092593,2009-02-13,08:35:32
39.966032,116.329032,0,160,39857.3580208333,2009-02-13,08:35:33
39.966036,116.329143,0,161,39857.3580324074,2009-02-13,08:35:34
39.966044,116.329257,0,159,39857.3580439815,2009-02-13,08:35:35
39.96605,116.329371,0,158,39857.3580555556,2009-02-13,08:35:36
39.966063,116.329477,0,152,39857.3580671296,2009-02-13,08:35:37
39.966063,116.329582,0,150,39857.3580787037,2009-02-13,08:35:38
39.966072,116.32968,0,147,39857.3580902778,2009-02-13,08:35:39
39.96607,116.32978,0,148,39857.3581018519,2009-02-13,08:35:40
39.966069,116.329881,0,145,39857.3581134259,2009-02-13,08:35:41
39.966067,116.329992,0,145,39857.358125,2009-02-13,08:35:42
39.966064,116.330099,0,144,39857.3581365741,2009-02-13,08:35:43
39.96606,116.330191,0,145,39857.3581481481,2009-02-13,08:35:44
39.966057,116.330279,0,145,39857.3581597222,2009-02-13,08:35:45
39.966054,116.330355,0,144,39857.3581712963,2009-02-13,08:35:46
39.966055,116.330432,0,142,39857.3581828704,2009-02-13,08:35:47
39.966051,116.330509,0,142,39857.3581944444,2009-02-13,08:35:48
39.966053,116.330578,0,142,39857.3582060185,2009-02-13,08:35:49
39.966058,116.330654,0,141,39857.3582175926,2009-02-13,08:35:50
39.966069,116.330722,0,138,39857.3582291667,2009-02-13,08:35:51
39.966075,116.330797,0,136,39857.3582407407,2009-02-13,08:35:52
39.96608,116.33088,0,135,39857.3582523148,2009-02-13,08:35:53
39.966084,116.330966,0,130,39857.3582638889,2009-02-13,08:35:54
39.966092,116.331051,0,127,39857.358275463,2009-02-13,08:35:55
39.966096,116.331131,0,128,39857.358287037,2009-02-13,08:35:56
39.9661,116.331212,0,128,39857.3582986111,2009-02-13,08:35:57
39.966103,116.331288,0,128,39857.3583101852,2009-02-13,08:35:58
39.966105,116.331357,0,129,39857.3583217593,2009-02-13,08:35:59
39.966098,116.331419,0,132,39857.3583333333,2009-02-13,08:36:00
39.966093,116.331502,0,129,39857.3583564815,2009-02-13,08:36:02
39.966084,116.33159,0,125,39857.3583796296,2009-02-13,08:36:04
39.966082,116.331684,0,125,39857.3584027778,2009-02-13,08:36:06
39.966093,116.331747,0,122,39857.3584259259,2009-02-13,08:36:08
39.966089,116.33177,0,127,39857.3584837963,2009-02-13,08:36:13
39.966089,116.331765,0,127,39857.3585416667,2009-02-13,08:36:18
39.966089,116.331765,0,127,39857.3585763889,2009-02-13,08:36:21
39.966089,116.331768,0,127,39857.358599537,2009-02-13,08:36:23
39.966092,116.331867,0,125,39857.3586342593,2009-02-13,08:36:26
39.966091,116.331929,0,126,39857.3586458333,2009-02-13,08:36:27
39.966088,116.332001,0,126,39857.3586574074,2009-02-13,08:36:28
39.966089,116.33207,0,126,39857.3586689815,2009-02-13,08:36:29
39.966089,116.332141,0,127,39857.3586805556,2009-02-13,08:36:30
39.966088,116.33223,0,126,39857.3586921296,2009-02-13,08:36:31
39.966087,116.332316,0,126,39857.3587037037,2009-02-13,08:36:32
39.966084,116.332425,0,125,39857.3587152778,2009-02-13,08:36:33
39.966085,116.332529,0,124,39857.3587268519,2009-02-13,08:36:34
39.966066,116.33264,0,123,39857.3587384259,2009-02-13,08:36:35
39.96607,116.332736,0,121,39857.35875,2009-02-13,08:36:36
39.966069,116.33284,0,120,39857.3587615741,2009-02-13,08:36:37
39.966069,116.332946,0,120,39857.3587731481,2009-02-13,08:36:38
39.966069,116.333056,0,122,39857.3587847222,2009-02-13,08:36:39
39.966073,116.333152,0,121,39857.3587962963,2009-02-13,08:36:40
39.966073,116.333256,0,122,39857.3588078704,2009-02-13,08:36:41
39.966066,116.333359,0,125,39857.3588194444,2009-02-13,08:36:42
39.966066,116.333452,0,128,39857.3588310185,2009-02-13,08:36:43
39.966072,116.333536,0,130,39857.3588425926,2009-02-13,08:36:44
39.966077,116.333603,0,132,39857.3588541667,2009-02-13,08:36:45
39.966077,116.333665,0,136,39857.3588657407,2009-02-13,08:36:46
39.966071,116.333761,0,140,39857.3588888889,2009-02-13,08:36:48
39.966067,116.33384,0,144,39857.358912037,2009-02-13,08:36:50
39.966064,116.333905,0,154,39857.3589351852,2009-02-13,08:36:52
39.966062,116.333964,0,167,39857.3589583333,2009-02-13,08:36:54
39.966068,116.334023,0,168,39857.3589814815,2009-02-13,08:36:56
39.966073,116.334079,0,174,39857.3590277778,2009-02-13,08:37:00
39.966071,116.334155,0,179,39857.3590856481,2009-02-13,08:37:05
39.966066,116.334216,0,179,39857.3591087963,2009-02-13,08:37:07
39.966065,116.334307,0,184,39857.3591319444,2009-02-13,08:37:09
39.966075,116.334423,0,186,39857.3591550926,2009-02-13,08:37:11
39.966078,116.33449,0,188,39857.3591666667,2009-02-13,08:37:12
39.966068,116.334572,0,194,39857.3591782407,2009-02-13,08:37:13
39.96606,116.334658,0,202,39857.3591898148,2009-02-13,08:37:14
39.966053,116.334745,0,207,39857.3592013889,2009-02-13,08:37:15
39.966061,116.334831,0,208,39857.359212963,2009-02-13,08:37:16
39.966073,116.334911,0,209,39857.359224537,2009-02-13,08:37:17
39.966076,116.334988,0,213,39857.3592361111,2009-02-13,08:37:18
39.966077,116.335062,0,214,39857.3592476852,2009-02-13,08:37:19
39.966068,116.335122,0,215,39857.3592592593,2009-02-13,08:37:20
39.966047,116.335174,0,214,39857.3592708333,2009-02-13,08:37:21
39.965999,116.335246,0,211,39857.3592939815,2009-02-13,08:37:23
39.96593,116.335273,0,206,39857.3593171296,2009-02-13,08:37:25
39.965856,116.335291,0,204,39857.3593402778,2009-02-13,08:37:27
39.965771,116.335293,0,198,39857.3593634259,2009-02-13,08:37:29
39.965719,116.335292,0,194,39857.359375,2009-02-13,08:37:30
39.965667,116.335297,0,192,39857.3593865741,2009-02-13,08:37:31
39.965619,116.335308,0,191,39857.3593981481,2009-02-13,08:37:32
39.96557,116.335314,0,190,39857.3594097222,2009-02-13,08:37:33
39.965522,116.335302,0,190,39857.3594212963,2009-02-13,08:37:34
39.965433,116.335314,0,193,39857.3594444444,2009-02-13,08:37:36
39.965364,116.335354,0,205,39857.3594675926,2009-02-13,08:37:38
39.965305,116.33537,0,206,39857.3594791667,2009-02-13,08:37:39
39.965236,116.335399,0,207,39857.3594907407,2009-02-13,08:37:40
39.965154,116.335438,0,211,39857.3595023148,2009-02-13,08:37:41
39.965079,116.335478,0,217,39857.3595138889,2009-02-13,08:37:42
39.965013,116.335502,0,220,39857.359525463,2009-02-13,08:37:43
39.964939,116.335545,0,224,39857.359537037,2009-02-13,08:37:44
39.964857,116.335598,0,231,39857.3595486111,2009-02-13,08:37:45
39.96479,116.335614,0,236,39857.3595601852,2009-02-13,08:37:46
39.964714,116.335637,0,238,39857.3595717593,2009-02-13,08:37:47
39.964633,116.33566,0,238,39857.3595833333,2009-02-13,08:37:48
39.964556,116.335687,0,238,39857.3595949074,2009-02-13,08:37:49
39.964476,116.335711,0,236,39857.3596064815,2009-02-13,08:37:50
39.964393,116.335735,0,237,39857.3596180556,2009-02-13,08:37:51
39.964306,116.335769,0,239,39857.3596296296,2009-02-13,08:37:52
39.964225,116.335795,0,241,39857.3596412037,2009-02-13,08:37:53
39.964146,116.335818,0,244,39857.3596527778,2009-02-13,08:37:54
39.96406,116.335844,0,247,39857.3596643518,2009-02-13,08:37:55
39.963975,116.33586,0,249,39857.3596759259,2009-02-13,08:37:56
39.963885,116.335868,0,249,39857.3596875,2009-02-13,08:37:57
39.963813,116.335882,0,250,39857.3596990741,2009-02-13,08:37:58
39.963729,116.335894,0,256,39857.3597106481,2009-02-13,08:37:59
39.963662,116.335907,0,260,39857.3597222222,2009-02-13,08:38:00
39.9636,116.335919,0,263,39857.3597337963,2009-02-13,08:38:01
39.963531,116.335928,0,266,39857.3597453704,2009-02-13,08:38:02
39.963462,116.335936,0,268,39857.3597569444,2009-02-13,08:38:03
39.963395,116.335944,0,271,39857.3597685185,2009-02-13,08:38:04
39.963323,116.335949,0,274,39857.3597800926,2009-02-13,08:38:05
39.963249,116.335965,0,273,39857.3597916667,2009-02-13,08:38:06
39.963158,116.33599,0,274,39857.3598032407,2009-02-13,08:38:07
39.963079,116.336007,0,275,39857.3598148148,2009-02-13,08:38:08
39.96301,116.336019,0,277,39857.3598263889,2009-02-13,08:38:09
39.962936,116.336025,0,280,39857.359837963,2009-02-13,08:38:10
39.962859,116.336035,0,283,39857.359849537,2009-02-13,08:38:11
39.962778,116.336037,0,286,39857.3598611111,2009-02-13,08:38:12
39.962696,116.33604,0,288,39857.3598726852,2009-02-13,08:38:13
39.962596,116.336064,0,287,39857.3598842593,2009-02-13,08:38:14
39.962502,116.336085,0,287,39857.3598958333,2009-02-13,08:38:15
39.962413,116.336111,0,286,39857.3599074074,2009-02-13,08:38:16
39.962317,116.336121,0,286,39857.3599189815,2009-02-13,08:38:17
39.962232,116.336131,0,290,39857.3599305556,2009-02-13,08:38:18
39.962145,116.336148,0,287,39857.3599421296,2009-02-13,08:38:19
39.962061,116.336165,0,287,39857.3599537037,2009-02-13,08:38:20
39.961966,116.336177,0,292,39857.3599652778,2009-02-13,08:38:21
39.961884,116.336183,0,290,39857.3599768518,2009-02-13,08:38:22
39.961813,116.336179,0,285,39857.3599884259,2009-02-13,08:38:23
39.961748,116.336193,0,278,39857.36,2009-02-13,08:38:24
39.961695,116.336247,0,265,39857.3600115741,2009-02-13,08:38:25
39.961634,116.336304,0,263,39857.3600231481,2009-02-13,08:38:26
39.961567,116.336353,0,261,39857.3600347222,2009-02-13,08:38:27
39.961515,116.33641,0,258,39857.3600462963,2009-02-13,08:38:28
39.961453,116.336494,0,244,39857.3600578704,2009-02-13,08:38:29
39.961413,116.336528,0,238,39857.3600694444,2009-02-13,08:38:30
39.961377,116.336549,0,222,39857.3600925926,2009-02-13,08:38:32
39.961326,116.336597,0,215,39857.3601157407,2009-02-13,08:38:34
39.961305,116.336613,0,201,39857.360162037,2009-02-13,08:38:38
39.961306,116.336615,0,202,39857.3602199074,2009-02-13,08:38:43
39.961306,116.33662,0,202,39857.3602777778,2009-02-13,08:38:48
39.961305,116.33662,0,202,39857.3603356481,2009-02-13,08:38:53
39.961304,116.336619,0,202,39857.3603935185,2009-02-13,08:38:58
39.961303,116.336615,0,202,39857.3604513889,2009-02-13,08:39:03
39.961302,116.336614,0,201,39857.3605092593,2009-02-13,08:39:08
39.961302,116.336614,0,201,39857.3605439815,2009-02-13,08:39:11
39.961302,116.336608,0,201,39857.3605671296,2009-02-13,08:39:13
39.9613,116.336598,0,201,39857.360625,2009-02-13,08:39:18
39.9613,116.336598,0,201,39857.3606597222,2009-02-13,08:39:21
39.961303,116.33659,0,199,39857.3606828704,2009-02-13,08:39:23
39.961305,116.33658,0,199,39857.3607407407,2009-02-13,08:39:28
39.96131,116.336588,0,199,39857.3607986111,2009-02-13,08:39:33
39.961307,116.33659,0,199,39857.3608564815,2009-02-13,08:39:38
39.961307,116.33659,0,199,39857.3608912037,2009-02-13,08:39:41
39.961307,116.336591,0,200,39857.3609143518,2009-02-13,08:39:43
39.961293,116.336609,0,200,39857.3609722222,2009-02-13,08:39:48
39.961292,116.336619,0,200,39857.3610300926,2009-02-13,08:39:53
39.961287,116.336644,0,201,39857.361087963,2009-02-13,08:39:58
39.961288,116.336679,0,201,39857.3611458333,2009-02-13,08:40:03
39.961289,116.336719,0,201,39857.3612037037,2009-02-13,08:40:08
39.961287,116.336755,0,201,39857.3612615741,2009-02-13,08:40:13
39.961276,116.336796,0,202,39857.3613194444,2009-02-13,08:40:18
39.96127,116.336818,0,201,39857.3613773148,2009-02-13,08:40:23
39.96127,116.336818,0,201,39857.361412037,2009-02-13,08:40:26
39.96127,116.336816,0,201,39857.3614351852,2009-02-13,08:40:28
39.961269,116.336807,0,201,39857.3614930556,2009-02-13,08:40:33
39.961268,116.336798,0,201,39857.3615509259,2009-02-13,08:40:38
39.961267,116.336793,0,201,39857.3616087963,2009-02-13,08:40:43
39.961267,116.336793,0,201,39857.3616435185,2009-02-13,08:40:46
39.961266,116.336795,0,201,39857.3616666667,2009-02-13,08:40:48
39.960978,116.336593,0,201,39857.3619097222,2009-02-13,08:41:09
39.960941,116.336555,0,201,39857.3619212963,2009-02-13,08:41:10
39.960982,116.336623,0,201,39857.3619328704,2009-02-13,08:41:11
39.960966,116.336582,0,201,39857.3619907407,2009-02-13,08:41:16
39.960968,116.336557,0,201,39857.3620486111,2009-02-13,08:41:21
39.961,116.336506,0,201,39857.3620833333,2009-02-13,08:41:24
39.961048,116.336489,0,201,39857.3621296296,2009-02-13,08:41:28
39.961002,116.337009,0,448,39857.3647569444,2009-02-13,08:45:15
39.961185,116.337233,0,377,39857.3647685185,2009-02-13,08:45:16
39.961497,116.337249,0,192,39857.3647800926,2009-02-13,08:45:17
39.961439,116.337258,0,201,39857.3648032407,2009-02-13,08:45:19
39.961187,116.337337,0,151,39857.3648148148,2009-02-13,08:45:20
39.961281,116.337324,0,186,39857.3648263889,2009-02-13,08:45:21
39.961311,116.337314,0,198,39857.3648611111,2009-02-13,08:45:24
39.961328,116.337327,0,213,39857.3649189815,2009-02-13,08:45:29
39.961375,116.337316,0,220,39857.3649652778,2009-02-13,08:45:33
39.961375,116.337316,0,220,39857.365,2009-02-13,08:45:36
39.961383,116.337308,0,213,39857.3650231481,2009-02-13,08:45:38
39.961426,116.337313,0,206,39857.3650578704,2009-02-13,08:45:41
39.961469,116.33732,0,200,39857.3650925926,2009-02-13,08:45:44
39.961248,116.337319,0,187,39857.3695601852,2009-02-13,08:52:10
39.961189,116.337286,0,187,39857.3695833333,2009-02-13,08:52:12
39.961139,116.337258,0,188,39857.3696180556,2009-02-13,08:52:15
39.961152,116.337266,0,190,39857.3696759259,2009-02-13,08:52:20
39.9612,116.337299,0,192,39857.3697222222,2009-02-13,08:52:24
39.961257,116.337327,0,194,39857.3697685185,2009-02-13,08:52:28
39.96131,116.337344,0,193,39857.3698148148,2009-02-13,08:52:32
39.961354,116.33735,0,193,39857.369849537,2009-02-13,08:52:35
39.9614,116.337359,0,192,39857.3698842593,2009-02-13,08:52:38
39.961422,116.337352,0,196,39857.3699421296,2009-02-13,08:52:43
39.961435,116.337362,0,199,39857.37,2009-02-13,08:52:48
39.961483,116.337359,0,202,39857.3700462963,2009-02-13,08:52:52
39.961537,116.337358,0,204,39857.3700810185,2009-02-13,08:52:55
39.961608,116.337353,0,206,39857.3701157407,2009-02-13,08:52:58
39.961653,116.33735,0,207,39857.370150463,2009-02-13,08:53:01
39.961672,116.337335,0,209,39857.3702083333,2009-02-13,08:53:06
39.961687,116.337351,0,213,39857.3702662037,2009-02-13,08:53:11
39.961694,116.337344,0,219,39857.3703240741,2009-02-13,08:53:16
39.961694,116.337344,0,219,39857.3703587963,2009-02-13,08:53:19
39.961702,116.337343,0,224,39857.3703819444,2009-02-13,08:53:21
39.961731,116.337331,0,230,39857.3704398148,2009-02-13,08:53:26
39.961698,116.337306,0,227,39857.3704976852,2009-02-13,08:53:31
39.961655,116.337284,0,224,39857.3705439815,2009-02-13,08:53:35
39.961608,116.33728,0,225,39857.3705787037,2009-02-13,08:53:38
39.961546,116.337276,0,225,39857.3706134259,2009-02-13,08:53:41
39.961526,116.337287,0,226,39857.3706712963,2009-02-13,08:53:46
39.961569,116.337318,0,225,39857.3707291667,2009-02-13,08:53:51
39.961605,116.337343,0,223,39857.370787037,2009-02-13,08:53:56
39.961592,116.337355,0,222,39857.3708449074,2009-02-13,08:54:01
39.961641,116.337347,0,219,39857.3709027778,2009-02-13,08:54:06
39.961666,116.33731,0,213,39857.3709606482,2009-02-13,08:54:11
39.961671,116.337286,0,207,39857.3710185185,2009-02-13,08:54:16
39.961724,116.337261,0,208,39857.3710648148,2009-02-13,08:54:20
39.961777,116.337261,0,207,39857.3711111111,2009-02-13,08:54:24
39.961789,116.337298,0,201,39857.3711689815,2009-02-13,08:54:29
39.961782,116.337309,0,199,39857.3712268519,2009-02-13,08:54:34
39.961802,116.33732,0,195,39857.3712847222,2009-02-13,08:54:39
39.961793,116.33734,0,187,39857.3713425926,2009-02-13,08:54:44
39.961774,116.337347,0,179,39857.371400463,2009-02-13,08:54:49
39.96178,116.337354,0,172,39857.3714583333,2009-02-13,08:54:54
39.96178,116.337354,0,172,39857.3714930556,2009-02-13,08:54:57
39.961786,116.337361,0,174,39857.3715162037,2009-02-13,08:54:59
39.961803,116.337351,0,174,39857.3715740741,2009-02-13,08:55:04
39.961803,116.337351,0,174,39857.3716087963,2009-02-13,08:55:07
39.961797,116.337356,0,174,39857.3716319444,2009-02-13,08:55:09
39.961727,116.337333,0,174,39857.3716782407,2009-02-13,08:55:13
39.961675,116.337327,0,174,39857.371712963,2009-02-13,08:55:16
39.961675,116.337327,0,174,39857.3717476852,2009-02-13,08:55:19
39.961672,116.337334,0,175,39857.3717708333,2009-02-13,08:55:21
39.961659,116.337328,0,175,39857.3718287037,2009-02-13,08:55:26
39.961624,116.337329,0,171,39857.3718865741,2009-02-13,08:55:31
39.961624,116.337329,0,171,39857.3719212963,2009-02-13,08:55:34
39.961623,116.337333,0,171,39857.3719444444,2009-02-13,08:55:36
39.961633,116.33734,0,169,39857.3720023148,2009-02-13,08:55:41
39.961632,116.337345,0,169,39857.3720601852,2009-02-13,08:55:46
39.961632,116.337345,0,169,39857.3720949074,2009-02-13,08:55:49
39.961631,116.337343,0,168,39857.3721180556,2009-02-13,08:55:51
39.961568,116.337337,0,168,39857.3721527778,2009-02-13,08:55:54
39.961517,116.337339,0,169,39857.3721990741,2009-02-13,08:55:58
39.961465,116.337338,0,169,39857.3722337963,2009-02-13,08:56:01
39.961399,116.33733,0,169,39857.3722800926,2009-02-13,08:56:05
39.961357,116.337309,0,166,39857.3723148148,2009-02-13,08:56:08
39.961331,116.337303,0,163,39857.3723726852,2009-02-13,08:56:13
39.96128,116.337284,0,164,39857.3724189815,2009-02-13,08:56:17
39.96127,116.337296,0,164,39857.3724768519,2009-02-13,08:56:22
39.961295,116.337306,0,164,39857.3725347222,2009-02-13,08:56:27
39.961297,116.337309,0,163,39857.3725925926,2009-02-13,08:56:32
39.961297,116.337309,0,163,39857.3726273148,2009-02-13,08:56:35
39.961298,116.337311,0,161,39857.372650463,2009-02-13,08:56:37
39.961332,116.337306,0,158,39857.3727083333,2009-02-13,08:56:42
39.961299,116.337284,0,155,39857.3727662037,2009-02-13,08:56:47
39.961294,116.337271,0,153,39857.3728240741,2009-02-13,08:56:52
39.961294,116.337271,0,153,39857.3728587963,2009-02-13,08:56:55
39.961295,116.337277,0,152,39857.3728819444,2009-02-13,08:56:57
39.961298,116.33729,0,152,39857.3729398148,2009-02-13,08:57:02
39.961261,116.337281,0,154,39857.3729976852,2009-02-13,08:57:07
39.961215,116.337276,0,157,39857.3730555556,2009-02-13,08:57:12
39.96124,116.337307,0,160,39857.3731134259,2009-02-13,08:57:17
39.96123,116.33732,0,164,39857.3731712963,2009-02-13,08:57:22
39.961251,116.337313,0,170,39857.3732291667,2009-02-13,08:57:27
39.961279,116.337309,0,174,39857.373287037,2009-02-13,08:57:32
39.961331,116.337327,0,176,39857.3733333333,2009-02-13,08:57:36
39.961353,116.33733,0,177,39857.3733912037,2009-02-13,08:57:41
39.961353,116.33733,0,177,39857.3734259259,2009-02-13,08:57:44
39.961358,116.337322,0,175,39857.3734490741,2009-02-13,08:57:46
39.961351,116.337335,0,172,39857.3735069444,2009-02-13,08:57:51
39.961298,116.337335,0,167,39857.3735648148,2009-02-13,08:57:56
39.961267,116.337348,0,161,39857.3736226852,2009-02-13,08:58:01
39.961267,116.337348,0,161,39857.3736574074,2009-02-13,08:58:04
39.961265,116.337341,0,156,39857.3736805556,2009-02-13,08:58:06
39.961292,116.337334,0,151,39857.3737384259,2009-02-13,08:58:11
39.961331,116.337322,0,148,39857.3737962963,2009-02-13,08:58:16
39.961331,116.337314,0,148,39857.3738541667,2009-02-13,08:58:21
39.961331,116.337314,0,148,39857.3738888889,2009-02-13,08:58:24
39.961325,116.337309,0,148,39857.373912037,2009-02-13,08:58:26
39.961326,116.337295,0,149,39857.3739699074,2009-02-13,08:58:31
39.961326,116.337295,0,149,39857.3740046296,2009-02-13,08:58:34
39.961331,116.337293,0,149,39857.3740277778,2009-02-13,08:58:36
39.961384,116.337307,0,150,39857.3740740741,2009-02-13,08:58:40
39.961404,116.337337,0,151,39857.3741319444,2009-02-13,08:58:45
39.961445,116.337351,0,153,39857.3741898148,2009-02-13,08:58:50
39.96147,116.337323,0,153,39857.3742476852,2009-02-13,08:58:55
39.961472,116.337303,0,153,39857.3743055556,2009-02-13,08:59:00
39.961443,116.337312,0,152,39857.3743634259,2009-02-13,08:59:05
39.961445,116.3373,0,153,39857.3744212963,2009-02-13,08:59:10
39.961422,116.337299,0,153,39857.3744791667,2009-02-13,08:59:15
39.961449,116.337317,0,154,39857.374537037,2009-02-13,08:59:20
39.96143,116.33735,0,155,39857.3745949074,2009-02-13,08:59:25
39.961384,116.337363,0,156,39857.3746412037,2009-02-13,08:59:29
39.961373,116.337358,0,157,39857.3746990741,2009-02-13,08:59:34
39.96135,116.337358,0,157,39857.3747569444,2009-02-13,08:59:39
39.961292,116.337364,0,158,39857.3748148148,2009-02-13,08:59:44
39.961292,116.337364,0,158,39857.374849537,2009-02-13,08:59:47
39.96129,116.337367,0,158,39857.3748726852,2009-02-13,08:59:49
39.961244,116.337376,0,157,39857.3749189815,2009-02-13,08:59:53
39.96121,116.337397,0,156,39857.3749768519,2009-02-13,08:59:58
39.96126,116.337417,0,159,39857.3750347222,2009-02-13,09:00:03
39.961303,116.3374,0,160,39857.3750925926,2009-02-13,09:00:08
39.961349,116.337375,0,160,39857.3751273148,2009-02-13,09:00:11
39.961377,116.337351,0,163,39857.3751851852,2009-02-13,09:00:16
39.961342,116.337331,0,161,39857.3752430556,2009-02-13,09:00:21
39.961329,116.337348,0,161,39857.3753009259,2009-02-13,09:00:26
39.961286,116.337368,0,165,39857.3753587963,2009-02-13,09:00:31
39.96131,116.337405,0,170,39857.3754166667,2009-02-13,09:00:36
39.961359,116.337421,0,174,39857.375474537,2009-02-13,09:00:41
39.961416,116.337398,0,175,39857.3755208333,2009-02-13,09:00:45
39.961458,116.337374,0,176,39857.3755671296,2009-02-13,09:00:49
39.961488,116.33733,0,179,39857.3756134259,2009-02-13,09:00:53
39.961515,116.33727,0,181,39857.3756712963,2009-02-13,09:00:58
39.96155,116.337219,0,184,39857.3757291667,2009-02-13,09:01:03
39.961587,116.337168,0,186,39857.375775463,2009-02-13,09:01:07
39.96154,116.33717,0,187,39857.3758101852,2009-02-13,09:01:10
39.961494,116.337186,0,189,39857.3758449074,2009-02-13,09:01:13
39.961494,116.337186,0,189,39857.3758796296,2009-02-13,09:01:16
39.961501,116.337182,0,192,39857.3759027778,2009-02-13,09:01:18
39.961531,116.33713,0,195,39857.3759490741,2009-02-13,09:01:22
39.961549,116.337082,0,199,39857.3760069444,2009-02-13,09:01:27
39.961517,116.33708,0,204,39857.3760648148,2009-02-13,09:01:32
39.961472,116.33712,0,206,39857.3761111111,2009-02-13,09:01:36
39.961424,116.337152,0,208,39857.3761342593,2009-02-13,09:01:38
39.961391,116.337195,0,211,39857.3761689815,2009-02-13,09:01:41
39.961357,116.337252,0,217,39857.3762268518,2009-02-13,09:01:46
39.961311,116.337264,0,220,39857.3762615741,2009-02-13,09:01:49
39.961324,116.337283,0,222,39857.3763194444,2009-02-13,09:01:54
39.961394,116.337264,0,222,39857.3763773148,2009-02-13,09:01:59
39.961456,116.337239,0,221,39857.376400463,2009-02-13,09:02:01
39.96152,116.337198,0,221,39857.3764351852,2009-02-13,09:02:04
39.961524,116.337174,0,222,39857.3764930556,2009-02-13,09:02:09
39.961468,116.337196,0,223,39857.3765277778,2009-02-13,09:02:12
39.961425,116.33724,0,224,39857.3765509259,2009-02-13,09:02:14
39.96144,116.337248,0,225,39857.3766087963,2009-02-13,09:02:19
39.96144,116.33726,0,225,39857.3766666667,2009-02-13,09:02:24
39.961509,116.337231,0,224,39857.3766898148,2009-02-13,09:02:26
39.961552,116.33721,0,223,39857.3767013889,2009-02-13,09:02:27
39.961597,116.337177,0,223,39857.3767476852,2009-02-13,09:02:31
39.961653,116.337154,0,223,39857.3767708333,2009-02-13,09:02:33
39.961722,116.337135,0,223,39857.3767939815,2009-02-13,09:02:35
39.961776,116.337125,0,222,39857.3768171296,2009-02-13,09:02:37
39.961738,116.337175,0,222,39857.376875,2009-02-13,09:02:42
39.961827,116.33714,0,221,39857.3769097222,2009-02-13,09:02:45
39.961816,116.337163,0,219,39857.3769675926,2009-02-13,09:02:50
39.961863,116.33713,0,216,39857.377025463,2009-02-13,09:02:55
39.961913,116.337085,0,213,39857.3770833333,2009-02-13,09:03:00
39.961964,116.337061,0,213,39857.3770949074,2009-02-13,09:03:01
39.962025,116.337024,0,212,39857.3771064815,2009-02-13,09:03:02
39.96198,116.337054,0,211,39857.3771180556,2009-02-13,09:03:03
39.961867,116.337126,0,210,39857.3771296296,2009-02-13,09:03:04
39.961769,116.337186,0,209,39857.3771412037,2009-02-13,09:03:05
39.96171,116.337222,0,208,39857.3771527778,2009-02-13,09:03:06
39.961626,116.337257,0,207,39857.3771990741,2009-02-13,09:03:10
39.961396,116.337398,0,205,39857.3793287037,2009-02-13,09:06:14
39.961383,116.337411,0,204,39857.3793865741,2009-02-13,09:06:19
39.961394,116.337411,0,202,39857.3794444444,2009-02-13,09:06:24
39.961398,116.337418,0,202,39857.3795023148,2009-02-13,09:06:29
39.961398,116.337415,0,202,39857.3795601852,2009-02-13,09:06:34
39.961398,116.337415,0,202,39857.3795949074,2009-02-13,09:06:37
39.961397,116.337416,0,202,39857.3796180556,2009-02-13,09:06:39
39.961413,116.33742,0,202,39857.3796759259,2009-02-13,09:06:44
39.961427,116.337395,0,202,39857.3797337963,2009-02-13,09:06:49
39.961426,116.337401,0,202,39857.3797916667,2009-02-13,09:06:54
39.961426,116.337402,0,202,39857.379849537,2009-02-13,09:06:59
39.961424,116.337398,0,202,39857.3799074074,2009-02-13,09:07:04
39.961424,116.337397,0,202,39857.3799652778,2009-02-13,09:07:09
39.961424,116.337395,0,202,39857.3800231481,2009-02-13,09:07:14
39.961423,116.337394,0,202,39857.3800810185,2009-02-13,09:07:19
39.961422,116.3374,0,202,39857.3801388889,2009-02-13,09:07:24
39.961422,116.3374,0,202,39857.3801736111,2009-02-13,09:07:27
39.961423,116.337408,0,202,39857.3801967593,2009-02-13,09:07:29
39.961423,116.33742,0,202,39857.3802546296,2009-02-13,09:07:34
39.961423,116.33742,0,202,39857.3802893519,2009-02-13,09:07:37
39.961425,116.337418,0,202,39857.3803125,2009-02-13,09:07:39
39.961418,116.337392,0,202,39857.3803703704,2009-02-13,09:07:44
39.961415,116.337389,0,203,39857.3804282407,2009-02-13,09:07:49
39.961414,116.337397,0,203,39857.3804861111,2009-02-13,09:07:54
39.961414,116.337397,0,203,39857.3805208333,2009-02-13,09:07:57
39.961415,116.337403,0,203,39857.3805439815,2009-02-13,09:07:59
39.961415,116.337412,0,203,39857.3806018519,2009-02-13,09:08:04
39.961415,116.337418,0,203,39857.3806597222,2009-02-13,09:08:09
39.961415,116.337418,0,203,39857.3806944444,2009-02-13,09:08:12
39.961413,116.337412,0,203,39857.3807175926,2009-02-13,09:08:14
39.961363,116.3374,0,203,39857.3807523148,2009-02-13,09:08:17
39.961356,116.337362,0,203,39857.3808101852,2009-02-13,09:08:22
39.961377,116.33735,0,204,39857.3808680556,2009-02-13,09:08:27
39.961379,116.337357,0,204,39857.3809259259,2009-02-13,09:08:32
39.96138,116.33736,0,204,39857.3809837963,2009-02-13,09:08:37
39.96138,116.33736,0,204,39857.3810185185,2009-02-13,09:08:40
39.961381,116.337363,0,204,39857.3810416667,2009-02-13,09:08:42
39.961381,116.337374,0,204,39857.381099537,2009-02-13,09:08:47
39.96138,116.337374,0,204,39857.3811574074,2009-02-13,09:08:52
39.96138,116.337373,0,204,39857.3812152778,2009-02-13,09:08:57
39.961379,116.337366,0,204,39857.3812731481,2009-02-13,09:09:02
39.961376,116.337358,0,204,39857.3813310185,2009-02-13,09:09:07
39.961376,116.337355,0,204,39857.3813888889,2009-02-13,09:09:12
39.961377,116.337358,0,204,39857.3814467593,2009-02-13,09:09:17
39.961579,116.337497,0,183,39857.3881944444,2009-02-13,09:19:00
39.961629,116.337497,0,181,39857.3882291667,2009-02-13,09:19:03
39.961638,116.337487,0,180,39857.388287037,2009-02-13,09:19:08
39.961226,116.337323,0,181,39857.3888541667,2009-02-13,09:19:57
39.961275,116.33729,0,181,39857.388900463,2009-02-13,09:20:01
39.961316,116.337264,0,181,39857.3889236111,2009-02-13,09:20:03
39.961318,116.337254,0,181,39857.3889814815,2009-02-13,09:20:08
39.961318,116.337254,0,181,39857.3890162037,2009-02-13,09:20:11
39.961319,116.337255,0,181,39857.3890393519,2009-02-13,09:20:13
39.961321,116.337268,0,181,39857.3890972222,2009-02-13,09:20:18
39.961323,116.337283,0,181,39857.3891550926,2009-02-13,09:20:23
39.961325,116.337291,0,181,39857.389212963,2009-02-13,09:20:28
39.961326,116.337295,0,181,39857.3892708333,2009-02-13,09:20:33
39.961326,116.337295,0,181,39857.3893055556,2009-02-13,09:20:36
39.961326,116.337297,0,181,39857.3893287037,2009-02-13,09:20:38
39.961322,116.337307,0,181,39857.3893865741,2009-02-13,09:20:43
39.961306,116.337274,0,181,39857.3894444444,2009-02-13,09:20:48
39.961272,116.337287,0,181,39857.3895023148,2009-02-13,09:20:53
39.961272,116.337287,0,181,39857.389537037,2009-02-13,09:20:56
39.961271,116.337291,0,181,39857.3895601852,2009-02-13,09:20:58
39.961272,116.337303,0,181,39857.3896180556,2009-02-13,09:21:03
39.961273,116.337313,0,181,39857.3896759259,2009-02-13,09:21:08
39.961275,116.337314,0,181,39857.3897337963,2009-02-13,09:21:13
39.961277,116.337321,0,180,39857.3897916667,2009-02-13,09:21:18
39.961277,116.337321,0,180,39857.3898263889,2009-02-13,09:21:21
39.96128,116.337329,0,180,39857.389849537,2009-02-13,09:21:23
39.961282,116.337339,0,180,39857.3899074074,2009-02-13,09:21:28
39.961282,116.337339,0,180,39857.3899421296,2009-02-13,09:21:31
39.961283,116.337346,0,181,39857.3899652778,2009-02-13,09:21:33
39.961284,116.337358,0,181,39857.3900231481,2009-02-13,09:21:38
39.961284,116.337367,0,181,39857.3900810185,2009-02-13,09:21:43
39.961284,116.337367,0,181,39857.3901157407,2009-02-13,09:21:46
39.961285,116.337365,0,181,39857.3901388889,2009-02-13,09:21:48
39.961285,116.337354,0,181,39857.3901967593,2009-02-13,09:21:53
39.961285,116.337343,0,181,39857.3902546296,2009-02-13,09:21:58
39.961287,116.33734,0,180,39857.3903125,2009-02-13,09:22:03
39.961287,116.337345,0,180,39857.3903703704,2009-02-13,09:22:08
39.961288,116.337351,0,180,39857.3904282407,2009-02-13,09:22:13
39.961288,116.337357,0,181,39857.3904861111,2009-02-13,09:22:18
39.961288,116.337357,0,181,39857.3905208333,2009-02-13,09:22:21
39.961289,116.337362,0,180,39857.3905439815,2009-02-13,09:22:23
39.961291,116.337372,0,180,39857.3906018519,2009-02-13,09:22:28
39.961311,116.337385,0,180,39857.3906597222,2009-02-13,09:22:33
39.961356,116.337373,0,180,39857.3906828704,2009-02-13,09:22:35
39.961387,116.337345,0,179,39857.3907407407,2009-02-13,09:22:40
39.961387,116.337345,0,179,39857.390775463,2009-02-13,09:22:43
39.961387,116.337344,0,179,39857.3907986111,2009-02-13,09:22:45
39.961387,116.337354,0,179,39857.3908564815,2009-02-13,09:22:50
39.961388,116.337357,0,179,39857.3909143518,2009-02-13,09:22:55
39.961388,116.337357,0,179,39857.3909490741,2009-02-13,09:22:58
39.961389,116.337353,0,179,39857.3909722222,2009-02-13,09:23:00
39.961379,116.337345,0,179,39857.3910300926,2009-02-13,09:23:05
39.961372,116.337361,0,179,39857.391087963,2009-02-13,09:23:10
39.961379,116.337379,0,179,39857.3911458333,2009-02-13,09:23:15
39.961361,116.337392,0,179,39857.3912037037,2009-02-13,09:23:20
39.961361,116.3374,0,179,39857.3912615741,2009-02-13,09:23:25
39.961363,116.337402,0,179,39857.3913194444,2009-02-13,09:23:30
39.961364,116.33741,0,179,39857.3913773148,2009-02-13,09:23:35
39.961365,116.337414,0,179,39857.3914351852,2009-02-13,09:23:40
39.961365,116.337414,0,179,39857.3914699074,2009-02-13,09:23:43
39.961364,116.337406,0,179,39857.3914930556,2009-02-13,09:23:45
39.961327,116.337381,0,178,39857.3915509259,2009-02-13,09:23:50
39.961291,116.337342,0,178,39857.3916087963,2009-02-13,09:23:55
39.961289,116.33731,0,178,39857.3916666667,2009-02-13,09:24:00
39.96133,116.337285,0,179,39857.3917013889,2009-02-13,09:24:03
39.961374,116.337261,0,179,39857.3917476852,2009-02-13,09:24:07
39.961386,116.337278,0,179,39857.3918055556,2009-02-13,09:24:12
39.961402,116.337298,0,179,39857.3918634259,2009-02-13,09:24:17
39.961401,116.337308,0,179,39857.3919212963,2009-02-13,09:24:22
39.961401,116.337312,0,179,39857.3919791667,2009-02-13,09:24:27
39.961401,116.337317,0,179,39857.392037037,2009-02-13,09:24:32
39.961401,116.337323,0,179,39857.3920949074,2009-02-13,09:24:37
39.961402,116.337322,0,179,39857.3921527778,2009-02-13,09:24:42
39.961402,116.337322,0,179,39857.3921875,2009-02-13,09:24:45
39.961401,116.337328,0,179,39857.3922106481,2009-02-13,09:24:47
39.961402,116.337338,0,179,39857.3922685185,2009-02-13,09:24:52
39.961401,116.33734,0,179,39857.3923263889,2009-02-13,09:24:57
39.961401,116.33734,0,179,39857.3923611111,2009-02-13,09:25:00
39.961401,116.337338,0,179,39857.3923842593,2009-02-13,09:25:02
39.9614,116.337326,0,179,39857.3924421296,2009-02-13,09:25:07
39.9614,116.337315,0,179,39857.3925,2009-02-13,09:25:12
39.9614,116.337315,0,179,39857.3925347222,2009-02-13,09:25:15
39.961401,116.337309,0,179,39857.3925578704,2009-02-13,09:25:17
39.961399,116.337297,0,179,39857.3926157407,2009-02-13,09:25:22
39.961398,116.337294,0,179,39857.3926736111,2009-02-13,09:25:27
39.961399,116.337301,0,179,39857.3927314815,2009-02-13,09:25:32
39.961401,116.337309,0,179,39857.3927893518,2009-02-13,09:25:37
39.961399,116.337309,0,179,39857.3928472222,2009-02-13,09:25:42
39.961397,116.337304,0,179,39857.3929050926,2009-02-13,09:25:47
39.961395,116.337301,0,179,39857.392962963,2009-02-13,09:25:52
39.961395,116.337301,0,179,39857.3929976852,2009-02-13,09:25:55
39.961393,116.337306,0,179,39857.3930208333,2009-02-13,09:25:57
39.961393,116.337322,0,179,39857.3930787037,2009-02-13,09:26:02
39.961368,116.337336,0,178,39857.3931365741,2009-02-13,09:26:07
39.961364,116.337334,0,178,39857.3931944444,2009-02-13,09:26:12
39.961364,116.337328,0,178,39857.3932523148,2009-02-13,09:26:17
39.961364,116.337329,0,178,39857.3933101852,2009-02-13,09:26:22
39.961364,116.337329,0,178,39857.3933449074,2009-02-13,09:26:25
39.961364,116.337337,0,178,39857.3933680556,2009-02-13,09:26:27
39.961363,116.337349,0,178,39857.3934259259,2009-02-13,09:26:32
39.961363,116.337361,0,178,39857.3934837963,2009-02-13,09:26:37
39.961365,116.337373,0,178,39857.3935416667,2009-02-13,09:26:42
39.961367,116.337377,0,178,39857.393599537,2009-02-13,09:26:47
39.961367,116.337377,0,178,39857.3936342593,2009-02-13,09:26:50
39.961368,116.337371,0,178,39857.3936574074,2009-02-13,09:26:52
39.961368,116.337381,0,178,39857.3937152778,2009-02-13,09:26:57
39.961369,116.337391,0,178,39857.3937731481,2009-02-13,09:27:02
39.961369,116.337391,0,178,39857.3938310185,2009-02-13,09:27:07
39.961369,116.337384,0,178,39857.3938888889,2009-02-13,09:27:12
39.961369,116.33739,0,179,39857.3939467593,2009-02-13,09:27:17
39.961369,116.33739,0,179,39857.3939814815,2009-02-13,09:27:20
39.961368,116.337383,0,179,39857.3940046296,2009-02-13,09:27:22
39.961325,116.337358,0,179,39857.3940625,2009-02-13,09:27:27
39.961307,116.337339,0,179,39857.3941203704,2009-02-13,09:27:32
39.961245,116.33735,0,180,39857.3941782407,2009-02-13,09:27:37
39.9612,116.337365,0,179,39857.3942013889,2009-02-13,09:27:39
39.961132,116.337373,0,179,39857.3942361111,2009-02-13,09:27:42
39.961067,116.337382,0,180,39857.3942592593,2009-02-13,09:27:44
39.960994,116.337379,0,180,39857.3942824074,2009-02-13,09:27:46
39.960911,116.337379,0,182,39857.3943055556,2009-02-13,09:27:48
39.960827,116.337373,0,186,39857.3943287037,2009-02-13,09:27:50
39.960735,116.337375,0,189,39857.3943518519,2009-02-13,09:27:52
39.960688,116.33738,0,192,39857.3943634259,2009-02-13,09:27:53
39.96061,116.337385,0,197,39857.3943865741,2009-02-13,09:27:55
39.960558,116.337391,0,202,39857.3944097222,2009-02-13,09:27:57
39.960502,116.337398,0,209,39857.3944328704,2009-02-13,09:27:59
39.960454,116.337401,0,215,39857.3944560185,2009-02-13,09:28:01
39.960404,116.337407,0,221,39857.3944791667,2009-02-13,09:28:03
39.960356,116.337411,0,226,39857.3945023148,2009-02-13,09:28:05
39.960306,116.337419,0,230,39857.394525463,2009-02-13,09:28:07
39.960236,116.337437,0,234,39857.3945486111,2009-02-13,09:28:09
39.960158,116.33745,0,238,39857.3945717593,2009-02-13,09:28:11
39.960072,116.337453,0,241,39857.3945949074,2009-02-13,09:28:13
39.960018,116.337443,0,244,39857.3946180556,2009-02-13,09:28:15
39.959954,116.337431,0,247,39857.3946412037,2009-02-13,09:28:17
39.959883,116.33743,0,249,39857.3946643519,2009-02-13,09:28:19
39.959804,116.337433,0,252,39857.3946875,2009-02-13,09:28:21
39.959753,116.337446,0,253,39857.3946990741,2009-02-13,09:28:22
39.959708,116.33745,0,255,39857.3947106482,2009-02-13,09:28:23
39.959619,116.337453,0,257,39857.3947337963,2009-02-13,09:28:25
39.959533,116.337453,0,259,39857.3947569444,2009-02-13,09:28:27
39.959452,116.337458,0,261,39857.3947800926,2009-02-13,09:28:29
39.959362,116.337466,0,263,39857.3948032407,2009-02-13,09:28:31
39.959313,116.337474,0,264,39857.3948148148,2009-02-13,09:28:32
39.959263,116.337484,0,265,39857.3948263889,2009-02-13,09:28:33
39.959215,116.337492,0,266,39857.394837963,2009-02-13,09:28:34
39.959142,116.337504,0,269,39857.3948611111,2009-02-13,09:28:36
39.959071,116.337521,0,272,39857.3948958333,2009-02-13,09:28:39
39.959035,116.33754,0,273,39857.3949537037,2009-02-13,09:28:44
39.959041,116.33756,0,267,39857.3950115741,2009-02-13,09:28:49
39.959038,116.337591,0,261,39857.3950694444,2009-02-13,09:28:54
39.959038,116.337591,0,261,39857.3951041667,2009-02-13,09:28:57
39.959039,116.337584,0,253,39857.3951273148,2009-02-13,09:28:59
39.958987,116.337596,0,247,39857.395162037,2009-02-13,09:29:02
39.95893,116.337614,0,241,39857.3951967593,2009-02-13,09:29:05
39.958888,116.337629,0,236,39857.3952314815,2009-02-13,09:29:08
39.958835,116.337623,0,232,39857.3952662037,2009-02-13,09:29:11
39.95879,116.337626,0,228,39857.3953009259,2009-02-13,09:29:14
39.958739,116.337617,0,223,39857.3953472222,2009-02-13,09:29:18
39.958744,116.337603,0,217,39857.3954050926,2009-02-13,09:29:23
39.958797,116.337597,0,213,39857.3954398148,2009-02-13,09:29:26
39.958828,116.337597,0,210,39857.3954976852,2009-02-13,09:29:31
39.958875,116.337604,0,206,39857.3955439815,2009-02-13,09:29:35
39.958933,116.33761,0,203,39857.3955671296,2009-02-13,09:29:37
39.958984,116.33763,0,199,39857.3956018519,2009-02-13,09:29:40
39.959032,116.33763,0,197,39857.395625,2009-02-13,09:29:42
39.959091,116.337614,0,195,39857.3956597222,2009-02-13,09:29:45
39.959087,116.337589,0,194,39857.3957175926,2009-02-13,09:29:50
39.9593,116.337576,0,197,39857.3957407407,2009-02-13,09:29:52
39.959449,116.337575,0,199,39857.3957523148,2009-02-13,09:29:53
39.959406,116.337586,0,205,39857.3958101852,2009-02-13,09:29:58
39.959359,116.337583,0,208,39857.3958680556,2009-02-13,09:30:03
39.959378,116.337578,0,210,39857.3959259259,2009-02-13,09:30:08
39.959385,116.337544,0,212,39857.3959837963,2009-02-13,09:30:13
39.959495,116.337523,0,216,39857.3960300926,2009-02-13,09:30:17
39.959599,116.337517,0,216,39857.3960416667,2009-02-13,09:30:18
39.9597,116.337513,0,216,39857.3960532407,2009-02-13,09:30:19
39.959784,116.337512,0,215,39857.3960648148,2009-02-13,09:30:20
39.959853,116.337513,0,215,39857.3960763889,2009-02-13,09:30:21
39.959885,116.337515,0,217,39857.3961342593,2009-02-13,09:30:26
39.959937,116.337533,0,219,39857.3961689815,2009-02-13,09:30:29
39.959987,116.337536,0,220,39857.3962037037,2009-02-13,09:30:32
39.960041,116.337528,0,222,39857.3962384259,2009-02-13,09:30:35
39.960103,116.337547,0,224,39857.3962731481,2009-02-13,09:30:38
39.960131,116.337564,0,228,39857.3963310185,2009-02-13,09:30:43
39.96022,116.337585,0,233,39857.3963773148,2009-02-13,09:30:47
39.960231,116.337645,0,233,39857.396400463,2009-02-13,09:30:49
39.960296,116.337638,0,236,39857.3964583333,2009-02-13,09:30:54
39.960348,116.33761,0,237,39857.3964814815,2009-02-13,09:30:56
39.96039,116.337575,0,239,39857.3965162037,2009-02-13,09:30:59
39.96034,116.337551,0,242,39857.3965740741,2009-02-13,09:31:04
39.960284,116.337529,0,246,39857.3966203704,2009-02-13,09:31:08
39.960262,116.337551,0,249,39857.3966782407,2009-02-13,09:31:13
39.960292,116.337555,0,252,39857.3967361111,2009-02-13,09:31:18
39.960336,116.337515,0,252,39857.3967939815,2009-02-13,09:31:23
39.960354,116.337475,0,251,39857.3968518519,2009-02-13,09:31:28
39.960334,116.337462,0,248,39857.3969097222,2009-02-13,09:31:33
39.960291,116.337451,0,244,39857.3969675926,2009-02-13,09:31:38
39.960239,116.337452,0,241,39857.3970023148,2009-02-13,09:31:41
39.960193,116.337455,0,238,39857.397025463,2009-02-13,09:31:43
39.960144,116.337447,0,231,39857.3970717593,2009-02-13,09:31:47
39.960113,116.337437,0,228,39857.3971296296,2009-02-13,09:31:52
39.960117,116.337428,0,224,39857.3971875,2009-02-13,09:31:57
39.960092,116.337455,0,223,39857.3972453704,2009-02-13,09:32:02
39.960077,116.337464,0,222,39857.3973032407,2009-02-13,09:32:07
39.960048,116.337484,0,220,39857.3973611111,2009-02-13,09:32:12
39.960057,116.337532,0,221,39857.3974189815,2009-02-13,09:32:17
39.9601,116.337565,0,222,39857.3974652778,2009-02-13,09:32:21
39.960118,116.337586,0,224,39857.3975231481,2009-02-13,09:32:26
39.960139,116.337592,0,226,39857.3975810185,2009-02-13,09:32:31
39.96016,116.337584,0,227,39857.3976388889,2009-02-13,09:32:36
39.96016,116.337584,0,227,39857.3976736111,2009-02-13,09:32:39
39.960159,116.337579,0,227,39857.3976967593,2009-02-13,09:32:41
39.960158,116.33759,0,228,39857.3977546296,2009-02-13,09:32:46
39.960116,116.337575,0,228,39857.3978125,2009-02-13,09:32:51
39.960208,116.33756,0,230,39857.3978356481,2009-02-13,09:32:53
39.960321,116.337548,0,232,39857.3978703704,2009-02-13,09:32:56
39.96033,116.337546,0,232,39857.3979282407,2009-02-13,09:33:01
39.96042,116.337534,0,233,39857.397962963,2009-02-13,09:33:04
39.9605,116.337525,0,233,39857.397974537,2009-02-13,09:33:05
39.960561,116.337514,0,234,39857.3979861111,2009-02-13,09:33:06
39.960629,116.337506,0,235,39857.3979976852,2009-02-13,09:33:07
39.960681,116.337499,0,236,39857.3980092593,2009-02-13,09:33:08
39.960757,116.337493,0,236,39857.3980324074,2009-02-13,09:33:10
39.960822,116.337496,0,236,39857.3980555556,2009-02-13,09:33:12
39.960873,116.337494,0,236,39857.3980787037,2009-02-13,09:33:14
39.960923,116.337476,0,236,39857.3981134259,2009-02-13,09:33:17
39.960973,116.337457,0,235,39857.3981481481,2009-02-13,09:33:20
39.961002,116.337434,0,237,39857.3982060185,2009-02-13,09:33:25
39.960951,116.337429,0,235,39857.3982638889,2009-02-13,09:33:30
39.960898,116.337441,0,235,39857.3983217593,2009-02-13,09:33:35
39.960843,116.337457,0,237,39857.3983564815,2009-02-13,09:33:38
39.960839,116.337476,0,240,39857.3984143519,2009-02-13,09:33:43
39.960895,116.337477,0,243,39857.3984722222,2009-02-13,09:33:48
39.960939,116.337493,0,243,39857.3985300926,2009-02-13,09:33:53
39.960978,116.337469,0,242,39857.398587963,2009-02-13,09:33:58
39.960978,116.337469,0,242,39857.3986226852,2009-02-13,09:34:01
39.96098,116.33747,0,243,39857.3986458333,2009-02-13,09:34:03
39.961021,116.337482,0,240,39857.3987037037,2009-02-13,09:34:08
39.961067,116.337452,0,238,39857.3987384259,2009-02-13,09:34:11
39.961109,116.33746,0,237,39857.3987962963,2009-02-13,09:34:16
39.961141,116.337455,0,237,39857.3988541667,2009-02-13,09:34:21
39.961141,116.337455,0,237,39857.3988888889,2009-02-13,09:34:24
39.961133,116.337452,0,237,39857.398912037,2009-02-13,09:34:26
39.961187,116.337446,0,235,39857.3989699074,2009-02-13,09:34:31
39.961187,116.337446,0,235,39857.3990046296,2009-02-13,09:34:34
39.961186,116.337447,0,235,39857.3990277778,2009-02-13,09:34:36
39.961201,116.337451,0,235,39857.3990856481,2009-02-13,09:34:41
39.961205,116.337466,0,234,39857.3991435185,2009-02-13,09:34:46
39.961234,116.337474,0,231,39857.3992013889,2009-02-13,09:34:51
39.961234,116.337464,0,232,39857.3992592593,2009-02-13,09:34:56
39.961282,116.337449,0,232,39857.3992824074,2009-02-13,09:34:58
39.961329,116.337424,0,232,39857.3993171296,2009-02-13,09:35:01
39.96138,116.337421,0,233,39857.3993518518,2009-02-13,09:35:04
39.961595,116.337285,0,139,39857.4109027778,2009-02-13,09:51:42
39.961673,116.337281,0,138,39857.4109259259,2009-02-13,09:51:44
39.96172,116.337287,0,138,39857.4109606481,2009-02-13,09:51:47
39.961798,116.337289,0,137,39857.4109837963,2009-02-13,09:51:49
39.961867,116.337287,0,137,39857.4110185185,2009-02-13,09:51:52
39.961891,116.337293,0,138,39857.4110763889,2009-02-13,09:51:57
39.961946,116.337308,0,138,39857.4111342593,2009-02-13,09:52:02
39.961957,116.337304,0,138,39857.4111921296,2009-02-13,09:52:07
39.961903,116.337311,0,139,39857.41125,2009-02-13,09:52:12
39.961945,116.337306,0,140,39857.4113078704,2009-02-13,09:52:17
39.961894,116.337316,0,142,39857.4113657407,2009-02-13,09:52:22
39.961879,116.337325,0,146,39857.4114236111,2009-02-13,09:52:27
39.961904,116.337305,0,146,39857.4114814815,2009-02-13,09:52:32
39.961866,116.337312,0,146,39857.4115393519,2009-02-13,09:52:37
39.961841,116.337304,0,145,39857.4115972222,2009-02-13,09:52:42
39.961841,116.337296,0,145,39857.4116550926,2009-02-13,09:52:47
39.961841,116.337289,0,145,39857.411712963,2009-02-13,09:52:52
39.961841,116.337289,0,145,39857.4117476852,2009-02-13,09:52:55
39.96184,116.337284,0,145,39857.4117708333,2009-02-13,09:52:57
39.961752,116.337281,0,144,39857.4117824074,2009-02-13,09:52:58
39.961691,116.33728,0,142,39857.4117939815,2009-02-13,09:52:59
39.961635,116.337282,0,141,39857.4118055556,2009-02-13,09:53:00
39.961589,116.337284,0,140,39857.4118171296,2009-02-13,09:53:01
39.961541,116.337283,0,139,39857.4118287037,2009-02-13,09:53:02
39.961474,116.337291,0,137,39857.4118518519,2009-02-13,09:53:04
39.961417,116.337298,0,134,39857.411875,2009-02-13,09:53:06
39.961372,116.337308,0,132,39857.4119212963,2009-02-13,09:53:10
39.961377,116.337311,0,133,39857.4119791667,2009-02-13,09:53:15
39.961377,116.337311,0,133,39857.4120138889,2009-02-13,09:53:18
39.961382,116.337315,0,135,39857.412037037,2009-02-13,09:53:20
39.961332,116.33729,0,136,39857.4120949074,2009-02-13,09:53:25
39.961282,116.337284,0,137,39857.4121296296,2009-02-13,09:53:28
39.961235,116.337284,0,136,39857.4121643519,2009-02-13,09:53:31
39.961274,116.337284,0,135,39857.4122222222,2009-02-13,09:53:36
39.961291,116.337287,0,136,39857.4122800926,2009-02-13,09:53:41
39.961331,116.337289,0,138,39857.412337963,2009-02-13,09:53:46
39.961344,116.337298,0,139,39857.4123958333,2009-02-13,09:53:51
39.961344,116.337298,0,139,39857.4124305556,2009-02-13,09:53:54
39.961348,116.337296,0,139,39857.4124537037,2009-02-13,09:53:56
39.961349,116.33731,0,139,39857.4125115741,2009-02-13,09:54:01
39.961358,116.337313,0,138,39857.4125694444,2009-02-13,09:54:06
39.961339,116.337315,0,138,39857.4126273148,2009-02-13,09:54:11
39.961291,116.337313,0,138,39857.412662037,2009-02-13,09:54:14
39.961283,116.337294,0,138,39857.4127199074,2009-02-13,09:54:19
39.961268,116.337285,0,136,39857.4127777778,2009-02-13,09:54:24
39.961287,116.337281,0,133,39857.4128356481,2009-02-13,09:54:29
39.961318,116.337271,0,132,39857.4128935185,2009-02-13,09:54:34
39.961318,116.337271,0,132,39857.4129282407,2009-02-13,09:54:37
39.96132,116.337264,0,132,39857.4129513889,2009-02-13,09:54:39
39.961296,116.33728,0,134,39857.4130092593,2009-02-13,09:54:44
39.96128,116.337284,0,133,39857.4130671296,2009-02-13,09:54:49
39.961296,116.337283,0,130,39857.413125,2009-02-13,09:54:54
39.961296,116.337271,0,129,39857.4131828704,2009-02-13,09:54:59
39.961292,116.337266,0,128,39857.4132407407,2009-02-13,09:55:04
39.961288,116.337263,0,128,39857.4132986111,2009-02-13,09:55:09
39.961292,116.337258,0,129,39857.4133564815,2009-02-13,09:55:14
39.961292,116.337258,0,129,39857.4133912037,2009-02-13,09:55:17
39.961286,116.337265,0,130,39857.4134143519,2009-02-13,09:55:19
39.961303,116.337298,0,132,39857.4134722222,2009-02-13,09:55:24
39.961308,116.337297,0,132,39857.4135300926,2009-02-13,09:55:29
39.961309,116.337296,0,132,39857.413587963,2009-02-13,09:55:34
39.961309,116.337293,0,132,39857.4136458333,2009-02-13,09:55:39
39.96131,116.337285,0,132,39857.4137037037,2009-02-13,09:55:44
39.961309,116.337277,0,132,39857.4137615741,2009-02-13,09:55:49
39.961309,116.337281,0,132,39857.4138194444,2009-02-13,09:55:54
39.961309,116.337281,0,132,39857.4138541667,2009-02-13,09:55:57
39.961309,116.337279,0,132,39857.4138773148,2009-02-13,09:55:59
39.961309,116.33727,0,132,39857.4139351852,2009-02-13,09:56:04
39.961309,116.33727,0,132,39857.4139699074,2009-02-13,09:56:07
39.961309,116.337266,0,132,39857.4139930556,2009-02-13,09:56:09
39.961316,116.337256,0,132,39857.4140509259,2009-02-13,09:56:14
39.961331,116.337257,0,130,39857.4141087963,2009-02-13,09:56:19
39.961331,116.337257,0,130,39857.4141435185,2009-02-13,09:56:22
39.96133,116.337249,0,130,39857.4141666667,2009-02-13,09:56:24
39.961329,116.337236,0,130,39857.414224537,2009-02-13,09:56:29
39.961328,116.337235,0,130,39857.4142824074,2009-02-13,09:56:34
39.961328,116.33723,0,130,39857.4143402778,2009-02-13,09:56:39
39.961328,116.33723,0,130,39857.414375,2009-02-13,09:56:42
39.961329,116.337232,0,130,39857.4143981481,2009-02-13,09:56:44
39.961329,116.337241,0,130,39857.4144560185,2009-02-13,09:56:49
39.961329,116.337247,0,130,39857.4145138889,2009-02-13,09:56:54
39.961329,116.33725,0,130,39857.4145717593,2009-02-13,09:56:59
39.961329,116.33725,0,130,39857.4146064815,2009-02-13,09:57:02
39.961328,116.337244,0,130,39857.4146296296,2009-02-13,09:57:04
39.961327,116.337233,0,130,39857.4146875,2009-02-13,09:57:09
39.961326,116.337232,0,130,39857.4147453704,2009-02-13,09:57:14
39.961326,116.337232,0,130,39857.4147800926,2009-02-13,09:57:17
39.961327,116.337233,0,130,39857.4148032407,2009-02-13,09:57:19
39.961324,116.337246,0,130,39857.4148611111,2009-02-13,09:57:24
39.961334,116.337256,0,132,39857.4149189815,2009-02-13,09:57:29
39.961334,116.337256,0,132,39857.4149537037,2009-02-13,09:57:32
39.961334,116.337248,0,133,39857.4149768518,2009-02-13,09:57:34
39.961353,116.337234,0,134,39857.4150347222,2009-02-13,09:57:39
39.961392,116.337221,0,137,39857.4150925926,2009-02-13,09:57:44
39.961408,116.337214,0,137,39857.415150463,2009-02-13,09:57:49
39.961399,116.337202,0,136,39857.4152083333,2009-02-13,09:57:54
39.96135,116.337194,0,133,39857.4152546296,2009-02-13,09:57:58
39.961308,116.337205,0,129,39857.4153125,2009-02-13,09:58:03
39.961308,116.337194,0,129,39857.4153703704,2009-02-13,09:58:08
39.961308,116.337185,0,129,39857.4154282407,2009-02-13,09:58:13
39.961308,116.337185,0,129,39857.415462963,2009-02-13,09:58:16
39.961309,116.337192,0,129,39857.4154861111,2009-02-13,09:58:18
39.961333,116.337221,0,130,39857.4155439815,2009-02-13,09:58:23
39.961364,116.33723,0,130,39857.4156018518,2009-02-13,09:58:28
39.961364,116.33723,0,130,39857.4156365741,2009-02-13,09:58:31
39.961363,116.337224,0,130,39857.4156597222,2009-02-13,09:58:33
39.961362,116.337214,0,130,39857.4157175926,2009-02-13,09:58:38
39.961362,116.337211,0,130,39857.415775463,2009-02-13,09:58:43
39.961362,116.337212,0,130,39857.4158333333,2009-02-13,09:58:48
39.961363,116.33721,0,130,39857.4158912037,2009-02-13,09:58:53
39.961363,116.337216,0,130,39857.4159490741,2009-02-13,09:58:58
39.961364,116.337224,0,130,39857.4160069444,2009-02-13,09:59:03
39.961363,116.337229,0,130,39857.4160648148,2009-02-13,09:59:08
39.961363,116.337229,0,130,39857.416099537,2009-02-13,09:59:11
39.961363,116.337231,0,130,39857.4161226852,2009-02-13,09:59:13
39.961364,116.337245,0,130,39857.4161805556,2009-02-13,09:59:18
39.961365,116.337255,0,130,39857.4162384259,2009-02-13,09:59:23
39.961391,116.337274,0,129,39857.4162962963,2009-02-13,09:59:28
39.961411,116.33729,0,128,39857.4163541667,2009-02-13,09:59:33
39.961412,116.337302,0,128,39857.416412037,2009-02-13,09:59:38
39.961412,116.33731,0,128,39857.4164699074,2009-02-13,09:59:43
39.961412,116.33731,0,128,39857.4165046296,2009-02-13,09:59:46
39.961409,116.337303,0,128,39857.4165277778,2009-02-13,09:59:48
39.961407,116.337291,0,128,39857.4165856481,2009-02-13,09:59:53
39.961407,116.337291,0,128,39857.4166435185,2009-02-13,09:59:58
39.961408,116.337297,0,128,39857.4167013889,2009-02-13,10:00:03
39.96141,116.337304,0,128,39857.4167592593,2009-02-13,10:00:08
39.961411,116.337298,0,128,39857.4168171296,2009-02-13,10:00:13
39.961412,116.337294,0,128,39857.416875,2009-02-13,10:00:18
39.961411,116.337288,0,128,39857.4169328704,2009-02-13,10:00:23
39.961409,116.33729,0,128,39857.4169907407,2009-02-13,10:00:28
39.961407,116.337295,0,128,39857.4170486111,2009-02-13,10:00:33
39.961407,116.337295,0,128,39857.4170833333,2009-02-13,10:00:36
39.961406,116.337288,0,128,39857.4171064815,2009-02-13,10:00:38
39.961404,116.337279,0,128,39857.4171643518,2009-02-13,10:00:43
39.961389,116.337269,0,128,39857.4172222222,2009-02-13,10:00:48
39.961387,116.337267,0,128,39857.4172800926,2009-02-13,10:00:53
39.961387,116.337267,0,128,39857.4173148148,2009-02-13,10:00:56
39.961386,116.337268,0,128,39857.417337963,2009-02-13,10:00:58
39.961384,116.337258,0,128,39857.4173958333,2009-02-13,10:01:03
39.961381,116.337245,0,128,39857.4174537037,2009-02-13,10:01:08
39.961343,116.337225,0,128,39857.4175115741,2009-02-13,10:01:13
39.961324,116.33722,0,128,39857.4175694444,2009-02-13,10:01:18
39.961322,116.337211,0,128,39857.4176273148,2009-02-13,10:01:23
39.961322,116.337211,0,128,39857.417662037,2009-02-13,10:01:26
39.961321,116.337206,0,128,39857.4176851852,2009-02-13,10:01:28
39.961321,116.337215,0,128,39857.4177430556,2009-02-13,10:01:33
39.961321,116.337215,0,128,39857.4177777778,2009-02-13,10:01:36
39.961318,116.33721,0,128,39857.4178009259,2009-02-13,10:01:38
39.961315,116.337198,0,128,39857.4178587963,2009-02-13,10:01:43
39.961249,116.337196,0,128,39857.4178935185,2009-02-13,10:01:46
39.9612,116.337205,0,129,39857.4179166667,2009-02-13,10:01:48
39.961177,116.337209,0,129,39857.417974537,2009-02-13,10:01:53
39.961176,116.337207,0,129,39857.4180324074,2009-02-13,10:01:58
39.961175,116.337206,0,128,39857.4180902778,2009-02-13,10:02:03
39.961175,116.337206,0,128,39857.418125,2009-02-13,10:02:06
39.961175,116.337211,0,128,39857.4181481482,2009-02-13,10:02:08
39.961172,116.33724,0,128,39857.4182060185,2009-02-13,10:02:13
39.961189,116.337234,0,128,39857.4182638889,2009-02-13,10:02:18
39.961189,116.337234,0,128,39857.4182986111,2009-02-13,10:02:21
39.961189,116.337241,0,128,39857.4183217593,2009-02-13,10:02:23
39.961253,116.337261,0,129,39857.4183796296,2009-02-13,10:02:28
39.961321,116.337265,0,130,39857.4184027778,2009-02-13,10:02:30
39.961351,116.337273,0,131,39857.4184606481,2009-02-13,10:02:35
39.961353,116.337273,0,131,39857.4185185185,2009-02-13,10:02:40
39.961356,116.337267,0,131,39857.4185763889,2009-02-13,10:02:45
39.961357,116.337263,0,131,39857.4186342593,2009-02-13,10:02:50
39.961357,116.337257,0,131,39857.4186921296,2009-02-13,10:02:55
39.961358,116.337259,0,131,39857.41875,2009-02-13,10:03:00
39.961358,116.337259,0,131,39857.4187847222,2009-02-13,10:03:03
39.961359,116.337263,0,131,39857.4188078704,2009-02-13,10:03:05
39.961359,116.337254,0,131,39857.4188657407,2009-02-13,10:03:10
39.961358,116.337248,0,131,39857.4189236111,2009-02-13,10:03:15
39.961357,116.337243,0,131,39857.4189814815,2009-02-13,10:03:20
39.961358,116.337238,0,131,39857.4190393519,2009-02-13,10:03:25
39.961358,116.337238,0,131,39857.4190740741,2009-02-13,10:03:28
39.961359,116.33724,0,131,39857.4190972222,2009-02-13,10:03:30
39.961361,116.337254,0,131,39857.4191550926,2009-02-13,10:03:35
39.96136,116.337262,0,131,39857.419212963,2009-02-13,10:03:40
39.961361,116.337256,0,131,39857.4192708333,2009-02-13,10:03:45
39.961361,116.337256,0,131,39857.4193055556,2009-02-13,10:03:48
39.961361,116.337259,0,131,39857.4193287037,2009-02-13,10:03:50
39.961363,116.337269,0,130,39857.4193865741,2009-02-13,10:03:55
39.961364,116.337274,0,130,39857.4194444444,2009-02-13,10:04:00
39.961365,116.337279,0,130,39857.4195023148,2009-02-13,10:04:05
39.961365,116.337281,0,130,39857.4195601852,2009-02-13,10:04:10
39.961365,116.337281,0,130,39857.4195949074,2009-02-13,10:04:13
39.961365,116.337281,0,130,39857.4196180556,2009-02-13,10:04:15
39.961348,116.337263,0,131,39857.4196759259,2009-02-13,10:04:20
39.961317,116.337214,0,131,39857.4197337963,2009-02-13,10:04:25
39.961258,116.337209,0,131,39857.4197685185,2009-02-13,10:04:28
39.961225,116.337186,0,132,39857.4198263889,2009-02-13,10:04:33
39.961184,116.337189,0,132,39857.4198842593,2009-02-13,10:04:38
39.961201,116.337208,0,134,39857.4199421296,2009-02-13,10:04:43
39.961156,116.337236,0,134,39857.4199884259,2009-02-13,10:04:47
39.961165,116.337242,0,134,39857.4200462963,2009-02-13,10:04:52
39.961164,116.337253,0,134,39857.4201041667,2009-02-13,10:04:57
39.961163,116.337256,0,134,39857.420162037,2009-02-13,10:05:02
39.961163,116.337253,0,133,39857.4202199074,2009-02-13,10:05:07
39.961165,116.337257,0,133,39857.4202777778,2009-02-13,10:05:12
39.961165,116.337257,0,133,39857.4203125,2009-02-13,10:05:15
39.961168,116.337264,0,133,39857.4203356481,2009-02-13,10:05:17
39.961214,116.337262,0,134,39857.4203472222,2009-02-13,10:05:18
39.961288,116.337269,0,134,39857.4203703704,2009-02-13,10:05:20
39.961346,116.337268,0,134,39857.4203819444,2009-02-13,10:05:21
39.961418,116.337281,0,134,39857.4204398148,2009-02-13,10:05:26
39.961491,116.337293,0,134,39857.420462963,2009-02-13,10:05:28
39.96157,116.337293,0,135,39857.4204861111,2009-02-13,10:05:30
39.961634,116.337291,0,135,39857.4205092593,2009-02-13,10:05:32
39.961672,116.337296,0,135,39857.4205671296,2009-02-13,10:05:37
39.961724,116.337304,0,135,39857.4205902778,2009-02-13,10:05:39
39.961791,116.337309,0,135,39857.4206134259,2009-02-13,10:05:41
39.961853,116.337321,0,135,39857.4206365741,2009-02-13,10:05:43
39.961922,116.337326,0,135,39857.4206712963,2009-02-13,10:05:46
39.961957,116.33733,0,136,39857.4207291667,2009-02-13,10:05:51
39.962017,116.337344,0,136,39857.420775463,2009-02-13,10:05:55
39.962069,116.337353,0,136,39857.4208101852,2009-02-13,10:05:58
39.962098,116.337366,0,137,39857.4208680556,2009-02-13,10:06:03
39.962117,116.337377,0,137,39857.4209259259,2009-02-13,10:06:08
39.962125,116.337361,0,137,39857.4209837963,2009-02-13,10:06:13
39.962108,116.337351,0,137,39857.4210416667,2009-02-13,10:06:18
39.962105,116.337358,0,137,39857.421099537,2009-02-13,10:06:23
39.962104,116.337363,0,137,39857.4211574074,2009-02-13,10:06:28
39.962104,116.337363,0,137,39857.4211921296,2009-02-13,10:06:31
39.9621,116.337358,0,137,39857.4212152778,2009-02-13,10:06:33
39.961743,116.337314,0,129,39857.4244675926,2009-02-13,10:11:14
39.96177,116.337311,0,135,39857.424525463,2009-02-13,10:11:19
39.96177,116.337311,0,135,39857.4245601852,2009-02-13,10:11:22
39.961766,116.337316,0,137,39857.4245833333,2009-02-13,10:11:24
39.961784,116.337321,0,139,39857.4246412037,2009-02-13,10:11:29
39.96182,116.337317,0,141,39857.4246990741,2009-02-13,10:11:34
39.961831,116.337307,0,142,39857.4247569444,2009-02-13,10:11:39
39.961831,116.337307,0,142,39857.4247916667,2009-02-13,10:11:42
39.961833,116.337299,0,143,39857.4248148148,2009-02-13,10:11:44
39.96187,116.337291,0,151,39857.4248726852,2009-02-13,10:11:49
39.961932,116.337288,0,156,39857.4248842593,2009-02-13,10:11:50
39.961991,116.337294,0,166,39857.4249074074,2009-02-13,10:11:52
39.962208,116.337434,0,230,39857.4290972222,2009-02-13,10:17:54
39.962258,116.337473,0,230,39857.4291203704,2009-02-13,10:17:56
39.962303,116.337492,0,230,39857.4291319444,2009-02-13,10:17:57
39.962357,116.337512,0,229,39857.4291435185,2009-02-13,10:17:58
39.962427,116.337543,0,229,39857.4291666667,2009-02-13,10:18:00
39.962474,116.337563,0,229,39857.4291782407,2009-02-13,10:18:01
39.962559,116.3376,0,227,39857.4292013889,2009-02-13,10:18:03
39.962596,116.337592,0,224,39857.4292592593,2009-02-13,10:18:08
39.962558,116.337554,0,223,39857.4293171296,2009-02-13,10:18:13
39.962507,116.33754,0,223,39857.4293402778,2009-02-13,10:18:15
39.962446,116.337514,0,223,39857.429375,2009-02-13,10:18:18
39.962382,116.337485,0,223,39857.4294097222,2009-02-13,10:18:21
39.962321,116.337461,0,223,39857.4294328704,2009-02-13,10:18:23
39.962267,116.337439,0,223,39857.4294675926,2009-02-13,10:18:26
39.962127,116.337404,0,222,39857.429525463,2009-02-13,10:18:31
39.962043,116.3374,0,221,39857.429537037,2009-02-13,10:18:32
39.961965,116.337399,0,221,39857.4295486111,2009-02-13,10:18:33
39.961865,116.337392,0,220,39857.4295601852,2009-02-13,10:18:34
39.961774,116.337379,0,219,39857.4295717593,2009-02-13,10:18:35
39.961689,116.337369,0,218,39857.4295833333,2009-02-13,10:18:36
39.9616,116.337331,0,218,39857.4296064815,2009-02-13,10:18:38
39.961553,116.337282,0,218,39857.4296412037,2009-02-13,10:18:41
39.961459,116.337222,0,217,39857.4296759259,2009-02-13,10:18:44
39.961397,116.337198,0,216,39857.4296875,2009-02-13,10:18:45
39.961344,116.337177,0,215,39857.4296990741,2009-02-13,10:18:46
39.961256,116.337142,0,214,39857.4297222222,2009-02-13,10:18:48
39.961174,116.337123,0,212,39857.4297453704,2009-02-13,10:18:50
39.961103,116.337107,0,211,39857.4297685185,2009-02-13,10:18:52
39.961057,116.337084,0,209,39857.4297916667,2009-02-13,10:18:54
39.960997,116.337049,0,206,39857.4298263889,2009-02-13,10:18:57
39.960941,116.337039,0,204,39857.429849537,2009-02-13,10:18:59
39.96088,116.337028,0,203,39857.4298726852,2009-02-13,10:19:01
39.960821,116.33701,0,203,39857.4298958333,2009-02-13,10:19:03
39.960755,116.336987,0,203,39857.4299189815,2009-02-13,10:19:05
39.960684,116.336961,0,204,39857.4299421296,2009-02-13,10:19:07
39.960607,116.336953,0,206,39857.4299652778,2009-02-13,10:19:09
39.960537,116.33695,0,207,39857.4299884259,2009-02-13,10:19:11
39.960477,116.336953,0,208,39857.4300231481,2009-02-13,10:19:14
39.960442,116.336969,0,209,39857.4300810185,2009-02-13,10:19:19
39.960443,116.336942,0,208,39857.4301388889,2009-02-13,10:19:24
39.960476,116.33691,0,206,39857.4301967593,2009-02-13,10:19:29
39.960521,116.336916,0,205,39857.4302314815,2009-02-13,10:19:32
39.96058,116.336943,0,205,39857.4302662037,2009-02-13,10:19:35
39.960563,116.336939,0,205,39857.4303240741,2009-02-13,10:19:40
39.960536,116.336935,0,205,39857.4303819444,2009-02-13,10:19:45
39.960529,116.336945,0,206,39857.4304398148,2009-02-13,10:19:50
39.96053,116.336964,0,207,39857.4304976852,2009-02-13,10:19:55
39.960526,116.336992,0,208,39857.4305555556,2009-02-13,10:20:00
39.960532,116.337009,0,209,39857.4306134259,2009-02-13,10:20:05
39.960532,116.337009,0,209,39857.4306481481,2009-02-13,10:20:08
39.960537,116.337012,0,211,39857.4306712963,2009-02-13,10:20:10
39.960541,116.337023,0,212,39857.4307291667,2009-02-13,10:20:15
39.960541,116.337023,0,212,39857.4307638889,2009-02-13,10:20:18
39.960545,116.337029,0,214,39857.430787037,2009-02-13,10:20:20
39.96058,116.336964,0,215,39857.4308449074,2009-02-13,10:20:25
39.960614,116.336902,0,215,39857.4308796296,2009-02-13,10:20:28
39.960629,116.336843,0,218,39857.4309259259,2009-02-13,10:20:32
39.960684,116.336842,0,219,39857.4309606481,2009-02-13,10:20:35
39.960776,116.336864,0,219,39857.4309837963,2009-02-13,10:20:37
39.960853,116.336892,0,221,39857.4310069444,2009-02-13,10:20:39
39.960908,116.336919,0,222,39857.4310300926,2009-02-13,10:20:41
39.960972,116.336935,0,223,39857.4310532407,2009-02-13,10:20:43
39.961028,116.336963,0,225,39857.4310763889,2009-02-13,10:20:45
39.961084,116.337004,0,226,39857.431099537,2009-02-13,10:20:47
39.961119,116.33705,0,227,39857.4311226852,2009-02-13,10:20:49
39.961169,116.337084,0,229,39857.4311574074,2009-02-13,10:20:52
39.961192,116.337088,0,230,39857.4312152778,2009-02-13,10:20:57
39.961241,116.337093,0,231,39857.4312731481,2009-02-13,10:21:02
39.961285,116.337077,0,232,39857.4313194444,2009-02-13,10:21:06
39.961322,116.337069,0,233,39857.4313773148,2009-02-13,10:21:11
39.96136,116.337042,0,234,39857.4314351852,2009-02-13,10:21:16
39.961364,116.337009,0,236,39857.4314930556,2009-02-13,10:21:21
39.961315,116.337003,0,239,39857.4315393518,2009-02-13,10:21:25
39.961249,116.336991,0,241,39857.4315740741,2009-02-13,10:21:28
39.961197,116.336951,0,244,39857.4316087963,2009-02-13,10:21:31
39.961139,116.336927,0,248,39857.4316435185,2009-02-13,10:21:34
39.961078,116.336912,0,252,39857.4316782407,2009-02-13,10:21:37
39.961041,116.33691,0,258,39857.4317361111,2009-02-13,10:21:42
39.961044,116.336899,0,264,39857.4317939815,2009-02-13,10:21:47
39.96109,116.336905,0,268,39857.4318402778,2009-02-13,10:21:51
39.96115,116.336935,0,267,39857.431875,2009-02-13,10:21:54
39.961204,116.336958,0,266,39857.4319097222,2009-02-13,10:21:57
39.961276,116.336991,0,266,39857.4319675926,2009-02-13,10:22:02
39.96133,116.337037,0,265,39857.4320023148,2009-02-13,10:22:05
39.961393,116.337065,0,265,39857.432037037,2009-02-13,10:22:08
39.961437,116.337091,0,265,39857.4320833333,2009-02-13,10:22:12
39.961479,116.337117,0,265,39857.4321064815,2009-02-13,10:22:14
39.961535,116.337136,0,266,39857.4321296296,2009-02-13,10:22:16
39.961594,116.337147,0,267,39857.4321527778,2009-02-13,10:22:18
39.961649,116.337169,0,268,39857.4321759259,2009-02-13,10:22:20
39.961698,116.337207,0,269,39857.4322106481,2009-02-13,10:22:23
39.961738,116.337234,0,269,39857.4322685185,2009-02-13,10:22:28
39.961751,116.337286,0,269,39857.4323263889,2009-02-13,10:22:33
39.961804,116.337331,0,269,39857.4323726852,2009-02-13,10:22:37
39.961843,116.337366,0,269,39857.4324074074,2009-02-13,10:22:40
39.961864,116.33737,0,269,39857.4324652778,2009-02-13,10:22:45
39.961828,116.33738,0,269,39857.4325231481,2009-02-13,10:22:50
39.961776,116.337352,0,266,39857.4325694444,2009-02-13,10:22:54
39.961711,116.337349,0,263,39857.4326041667,2009-02-13,10:22:57
39.961648,116.337358,0,260,39857.4326388889,2009-02-13,10:23:00
39.961578,116.337349,0,255,39857.4326736111,2009-02-13,10:23:03
39.961526,116.337335,0,253,39857.4326967593,2009-02-13,10:23:05
39.961456,116.337337,0,250,39857.4327199074,2009-02-13,10:23:07
39.961392,116.337314,0,246,39857.4327546296,2009-02-13,10:23:10
39.961335,116.337308,0,243,39857.4327893518,2009-02-13,10:23:13
39.961285,116.337314,0,241,39857.4328356481,2009-02-13,10:23:17
39.961229,116.337308,0,239,39857.4328819444,2009-02-13,10:23:21
39.961201,116.337312,0,237,39857.4329398148,2009-02-13,10:23:26
39.961172,116.337293,0,230,39857.4329976852,2009-02-13,10:23:31
39.961141,116.337271,0,223,39857.4330555556,2009-02-13,10:23:36
39.961099,116.337275,0,218,39857.4331134259,2009-02-13,10:23:41
39.961099,116.337275,0,218,39857.4331481481,2009-02-13,10:23:44
39.961107,116.337276,0,212,39857.4331712963,2009-02-13,10:23:46
39.961147,116.337246,0,207,39857.4332175926,2009-02-13,10:23:50
39.961138,116.337227,0,205,39857.433275463,2009-02-13,10:23:55
39.961094,116.337206,0,205,39857.4333101852,2009-02-13,10:23:58
39.961052,116.337179,0,205,39857.4333449074,2009-02-13,10:24:01
39.961004,116.337183,0,208,39857.4333912037,2009-02-13,10:24:05
39.961001,116.337157,0,211,39857.4334490741,2009-02-13,10:24:10
39.961001,116.337166,0,212,39857.4335069444,2009-02-13,10:24:15
39.96097,116.337191,0,215,39857.4335648148,2009-02-13,10:24:20
39.960961,116.337205,0,220,39857.4336226852,2009-02-13,10:24:25
39.960939,116.337241,0,224,39857.4336805556,2009-02-13,10:24:30
39.960969,116.337242,0,227,39857.4337384259,2009-02-13,10:24:35
39.961012,116.337273,0,229,39857.4337962963,2009-02-13,10:24:40
39.961057,116.337281,0,230,39857.4338194444,2009-02-13,10:24:42
39.961087,116.337294,0,232,39857.4338773148,2009-02-13,10:24:47
39.961112,116.337274,0,235,39857.4339351852,2009-02-13,10:24:52
39.961096,116.337252,0,241,39857.4339930556,2009-02-13,10:24:57
39.96112,116.337214,0,244,39857.4340509259,2009-02-13,10:25:02
39.961116,116.337223,0,248,39857.4341087963,2009-02-13,10:25:07
39.961136,116.337185,0,252,39857.4341666667,2009-02-13,10:25:12
39.961152,116.337171,0,259,39857.434224537,2009-02-13,10:25:17
39.96112,116.337152,0,272,39857.4342824074,2009-02-13,10:25:22
39.96108,116.337129,0,277,39857.4343171296,2009-02-13,10:25:25
39.961112,116.337127,0,287,39857.434375,2009-02-13,10:25:30
39.961109,116.337154,0,292,39857.4344328704,2009-02-13,10:25:35
39.961163,116.337142,0,299,39857.4344791667,2009-02-13,10:25:39
39.961209,116.337136,0,304,39857.4345023148,2009-02-13,10:25:41
39.961262,116.337133,0,308,39857.434525463,2009-02-13,10:25:43
39.96133,116.33714,0,314,39857.4345601852,2009-02-13,10:25:46
39.961381,116.337145,0,318,39857.4345833333,2009-02-13,10:25:48
39.961437,116.337138,0,319,39857.4346064815,2009-02-13,10:25:50
39.961489,116.337141,0,324,39857.4346643519,2009-02-13,10:25:55
39.961526,116.337184,0,328,39857.4347106481,2009-02-13,10:25:59
39.961578,116.337202,0,329,39857.4347453704,2009-02-13,10:26:02
39.961604,116.337213,0,331,39857.4348032407,2009-02-13,10:26:07
39.961632,116.33725,0,331,39857.4348611111,2009-02-13,10:26:12
39.961647,116.337306,0,331,39857.4349189815,2009-02-13,10:26:17
39.961388,116.337384,0,268,39857.4367708333,2009-02-13,10:28:57
39.961366,116.337349,0,265,39857.4368287037,2009-02-13,10:29:02
39.961366,116.337341,0,266,39857.4368865741,2009-02-13,10:29:07
39.961363,116.33734,0,266,39857.4369444444,2009-02-13,10:29:12
39.961362,116.337333,0,266,39857.4370023148,2009-02-13,10:29:17
39.961359,116.337334,0,266,39857.4370601852,2009-02-13,10:29:22
39.961358,116.33734,0,266,39857.4371180556,2009-02-13,10:29:27
39.961358,116.33734,0,266,39857.4371527778,2009-02-13,10:29:30
39.961356,116.337348,0,266,39857.4371759259,2009-02-13,10:29:32
39.961298,116.33735,0,264,39857.4372337963,2009-02-13,10:29:37
39.961253,116.337352,0,264,39857.4372800926,2009-02-13,10:29:41
39.961254,116.337344,0,264,39857.437337963,2009-02-13,10:29:46
39.961254,116.337344,0,264,39857.4373726852,2009-02-13,10:29:49
39.961253,116.337352,0,264,39857.4373958333,2009-02-13,10:29:51
39.961253,116.337362,0,263,39857.4374537037,2009-02-13,10:29:56
39.961253,116.337363,0,263,39857.4375115741,2009-02-13,10:30:01
39.961253,116.337365,0,263,39857.4375694444,2009-02-13,10:30:06
39.961253,116.337363,0,263,39857.4376273148,2009-02-13,10:30:11
39.961252,116.337368,0,263,39857.4376851852,2009-02-13,10:30:16
39.961252,116.337368,0,263,39857.4377199074,2009-02-13,10:30:19
39.961247,116.337371,0,262,39857.4377430556,2009-02-13,10:30:21
39.961251,116.337358,0,259,39857.4378009259,2009-02-13,10:30:26
39.96125,116.337356,0,259,39857.4378587963,2009-02-13,10:30:31
39.96125,116.337356,0,259,39857.4378935185,2009-02-13,10:30:34
39.961251,116.337355,0,259,39857.4379166667,2009-02-13,10:30:36
39.961251,116.337341,0,259,39857.437974537,2009-02-13,10:30:41
39.961251,116.337352,0,259,39857.4380324074,2009-02-13,10:30:46
39.961219,116.337373,0,258,39857.4380902778,2009-02-13,10:30:51
39.961217,116.337373,0,259,39857.4381481481,2009-02-13,10:30:56
39.961217,116.337373,0,259,39857.4381828704,2009-02-13,10:30:59
39.961218,116.337371,0,258,39857.4382060185,2009-02-13,10:31:01
39.961191,116.337367,0,257,39857.4382638889,2009-02-13,10:31:06
39.961158,116.33737,0,256,39857.4383217593,2009-02-13,10:31:11
39.961146,116.337353,0,255,39857.4383796296,2009-02-13,10:31:16
39.961151,116.337353,0,254,39857.4384375,2009-02-13,10:31:21
39.96115,116.337354,0,254,39857.4384953704,2009-02-13,10:31:26
39.961151,116.337361,0,254,39857.4385532407,2009-02-13,10:31:31
39.961152,116.337366,0,254,39857.4386111111,2009-02-13,10:31:36
39.96115,116.337368,0,254,39857.4386689815,2009-02-13,10:31:41
39.961149,116.337372,0,254,39857.4387268518,2009-02-13,10:31:46
39.961149,116.337372,0,254,39857.4387615741,2009-02-13,10:31:49
39.961328,116.337129,0,247,39857.4411458333,2009-02-13,10:35:15
39.961336,116.337068,0,246,39857.4411805556,2009-02-13,10:35:18
39.961311,116.337018,0,246,39857.4412152778,2009-02-13,10:35:21
39.961285,116.336969,0,245,39857.4412731482,2009-02-13,10:35:26
39.961284,116.336939,0,245,39857.4413310185,2009-02-13,10:35:31
39.961306,116.336938,0,245,39857.4413888889,2009-02-13,10:35:36
39.961325,116.336958,0,246,39857.4414467593,2009-02-13,10:35:41
39.961326,116.33697,0,246,39857.4415046296,2009-02-13,10:35:46
39.961327,116.336978,0,246,39857.4415625,2009-02-13,10:35:51
39.961327,116.336978,0,246,39857.4415972222,2009-02-13,10:35:54
39.961326,116.336983,0,246,39857.4416203704,2009-02-13,10:35:56
39.961326,116.336994,0,246,39857.4416782407,2009-02-13,10:36:01
39.96131,116.337055,0,246,39857.4417361111,2009-02-13,10:36:06
39.961274,116.337067,0,246,39857.4417939815,2009-02-13,10:36:11
39.961223,116.337065,0,246,39857.4418518519,2009-02-13,10:36:16
39.961202,116.337051,0,246,39857.4419097222,2009-02-13,10:36:21
39.9612,116.337031,0,246,39857.4419675926,2009-02-13,10:36:26
39.961182,116.33699,0,246,39857.442025463,2009-02-13,10:36:31
39.961165,116.336991,0,246,39857.4420833333,2009-02-13,10:36:36
39.961164,116.336986,0,246,39857.4421412037,2009-02-13,10:36:41
39.961164,116.336986,0,246,39857.4421759259,2009-02-13,10:36:44
39.961165,116.336991,0,246,39857.4421990741,2009-02-13,10:36:46
39.961207,116.337027,0,246,39857.4422337963,2009-02-13,10:36:49
39.961256,116.337052,0,246,39857.4422569444,2009-02-13,10:36:51
39.961313,116.337075,0,246,39857.4422800926,2009-02-13,10:36:53
39.961365,116.337083,0,247,39857.4423032407,2009-02-13,10:36:55
39.961432,116.337096,0,247,39857.4423263889,2009-02-13,10:36:57
39.961518,116.337121,0,247,39857.442349537,2009-02-13,10:36:59
39.961563,116.337134,0,247,39857.4423611111,2009-02-13,10:37:00
39.96161,116.337147,0,247,39857.4423726852,2009-02-13,10:37:01
39.961706,116.33717,0,248,39857.4423958333,2009-02-13,10:37:03
39.961791,116.337203,0,248,39857.4424189815,2009-02-13,10:37:05
39.961828,116.33724,0,249,39857.4424537037,2009-02-13,10:37:08
39.961807,116.337297,0,250,39857.4424884259,2009-02-13,10:37:11
39.961758,116.337341,0,250,39857.4425231481,2009-02-13,10:37:14
39.961709,116.337344,0,250,39857.4425462963,2009-02-13,10:37:16
39.961666,116.337368,0,251,39857.4425925926,2009-02-13,10:37:20
39.961627,116.337368,0,251,39857.442650463,2009-02-13,10:37:25
39.961591,116.337324,0,251,39857.4426851852,2009-02-13,10:37:28
39.961594,116.337307,0,252,39857.4427430556,2009-02-13,10:37:33
39.961594,116.337307,0,252,39857.4427777778,2009-02-13,10:37:36
39.961592,116.337299,0,252,39857.4428009259,2009-02-13,10:37:38
39.961592,116.337311,0,252,39857.4428587963,2009-02-13,10:37:43
39.961571,116.337302,0,253,39857.4429166667,2009-02-13,10:37:48
39.96152,116.337302,0,254,39857.4429398148,2009-02-13,10:37:50
39.961454,116.337308,0,254,39857.442962963,2009-02-13,10:37:52
39.961443,116.337286,0,255,39857.4430208333,2009-02-13,10:37:57
39.961441,116.337274,0,255,39857.4430787037,2009-02-13,10:38:02
39.961439,116.337264,0,255,39857.4431365741,2009-02-13,10:38:07
39.961437,116.337261,0,255,39857.4431944444,2009-02-13,10:38:12
39.961437,116.337261,0,255,39857.4432291667,2009-02-13,10:38:15
39.961434,116.337259,0,255,39857.4432523148,2009-02-13,10:38:17
39.961444,116.337248,0,253,39857.4433101852,2009-02-13,10:38:22
39.961494,116.337255,0,252,39857.4433680556,2009-02-13,10:38:27
39.961507,116.337251,0,251,39857.4434259259,2009-02-13,10:38:32
39.961508,116.337254,0,251,39857.4434837963,2009-02-13,10:38:37
39.961508,116.337254,0,251,39857.4435185185,2009-02-13,10:38:40
39.961509,116.337251,0,251,39857.4435416667,2009-02-13,10:38:42
39.961525,116.337261,0,250,39857.443599537,2009-02-13,10:38:47
39.9615,116.337256,0,248,39857.4436574074,2009-02-13,10:38:52
39.961458,116.337225,0,246,39857.4437152778,2009-02-13,10:38:57
39.961428,116.337193,0,245,39857.4437731481,2009-02-13,10:39:02
39.961378,116.337202,0,243,39857.4438078704,2009-02-13,10:39:05
39.96137,116.337211,0,243,39857.4438657407,2009-02-13,10:39:10
39.961369,116.337205,0,243,39857.4439236111,2009-02-13,10:39:15
39.961369,116.337205,0,243,39857.4439583333,2009-02-13,10:39:18
39.961368,116.337201,0,243,39857.4439814815,2009-02-13,10:39:20
39.961368,116.337211,0,243,39857.4440393519,2009-02-13,10:39:25
39.961362,116.337233,0,243,39857.4440972222,2009-02-13,10:39:30
39.961371,116.337258,0,241,39857.4441550926,2009-02-13,10:39:35
39.961388,116.337244,0,239,39857.444212963,2009-02-13,10:39:40
39.961363,116.337229,0,238,39857.4442708333,2009-02-13,10:39:45
39.961341,116.337241,0,238,39857.4443287037,2009-02-13,10:39:50
39.961339,116.337231,0,238,39857.4443865741,2009-02-13,10:39:55
39.961339,116.337225,0,238,39857.4444444444,2009-02-13,10:40:00
39.961339,116.337225,0,238,39857.4444791667,2009-02-13,10:40:03
39.961339,116.337224,0,238,39857.4445023148,2009-02-13,10:40:05
39.961303,116.337194,0,238,39857.4445601852,2009-02-13,10:40:10
39.96128,116.337144,0,237,39857.4446180556,2009-02-13,10:40:15
39.961235,116.337131,0,237,39857.4446527778,2009-02-13,10:40:18
39.96119,116.337113,0,237,39857.4446875,2009-02-13,10:40:21
39.961137,116.337078,0,238,39857.4447337963,2009-02-13,10:40:25
39.961077,116.33705,0,238,39857.4447685185,2009-02-13,10:40:28
39.96105,116.337023,0,238,39857.4448263889,2009-02-13,10:40:33
39.961027,116.337003,0,238,39857.4448842593,2009-02-13,10:40:38
39.961073,116.336991,0,239,39857.4449305556,2009-02-13,10:40:42
39.961125,116.336983,0,238,39857.4449652778,2009-02-13,10:40:45
39.961199,116.336993,0,238,39857.4450231481,2009-02-13,10:40:50
39.961252,116.337021,0,238,39857.4450578704,2009-02-13,10:40:53
39.961301,116.33705,0,238,39857.4450925926,2009-02-13,10:40:56
39.96134,116.337086,0,238,39857.4451388889,2009-02-13,10:41:00
39.96136,116.337089,0,239,39857.4451967593,2009-02-13,10:41:05
39.961316,116.337071,0,239,39857.4452546296,2009-02-13,10:41:10
39.961316,116.337071,0,239,39857.4452893519,2009-02-13,10:41:13
39.961314,116.33707,0,239,39857.4453125,2009-02-13,10:41:15
39.961323,116.337113,0,238,39857.4453703704,2009-02-13,10:41:20
39.961314,116.337168,0,238,39857.4454282407,2009-02-13,10:41:25
39.961382,116.337192,0,237,39857.445462963,2009-02-13,10:41:28
39.961392,116.337205,0,237,39857.4455208333,2009-02-13,10:41:33
39.961402,116.337207,0,236,39857.4455787037,2009-02-13,10:41:38
39.961402,116.337207,0,236,39857.4456134259,2009-02-13,10:41:41
39.961402,116.337213,0,237,39857.4456365741,2009-02-13,10:41:43
39.961443,116.337229,0,236,39857.4456944444,2009-02-13,10:41:48
39.961419,116.337179,0,237,39857.4457407407,2009-02-13,10:41:52
39.961422,116.337146,0,237,39857.4457986111,2009-02-13,10:41:57
39.961417,116.337133,0,237,39857.4458564815,2009-02-13,10:42:02
39.961372,116.337125,0,236,39857.4459027778,2009-02-13,10:42:06
39.961372,116.337125,0,236,39857.4459375,2009-02-13,10:42:09
39.961372,116.337117,0,236,39857.4459606481,2009-02-13,10:42:11
39.961329,116.33708,0,237,39857.4460069444,2009-02-13,10:42:15
39.961295,116.337037,0,237,39857.4460416667,2009-02-13,10:42:18
39.961233,116.337005,0,238,39857.4460763889,2009-02-13,10:42:21
39.961171,116.336981,0,238,39857.4461111111,2009-02-13,10:42:24
39.961104,116.336961,0,238,39857.4461458333,2009-02-13,10:42:27
39.961054,116.336952,0,239,39857.4461689815,2009-02-13,10:42:29
39.960988,116.33693,0,239,39857.4462037037,2009-02-13,10:42:32
39.960941,116.336905,0,239,39857.4462268518,2009-02-13,10:42:34
39.960877,116.336883,0,239,39857.44625,2009-02-13,10:42:36
39.960836,116.336852,0,239,39857.4462731481,2009-02-13,10:42:38
39.960794,116.336806,0,239,39857.4463078704,2009-02-13,10:42:41
39.960753,116.336773,0,237,39857.4463425926,2009-02-13,10:42:44
39.960702,116.336764,0,234,39857.4463888889,2009-02-13,10:42:48
39.960675,116.336767,0,231,39857.4464467593,2009-02-13,10:42:53
39.960661,116.336758,0,228,39857.4465046296,2009-02-13,10:42:58
39.960746,116.336807,0,222,39857.4465625,2009-02-13,10:43:03
39.960792,116.336822,0,222,39857.4465740741,2009-02-13,10:43:04
39.960837,116.336835,0,222,39857.4465856481,2009-02-13,10:43:05
39.960969,116.336899,0,220,39857.4466087963,2009-02-13,10:43:07
39.960969,116.336899,0,220,39857.4466435185,2009-02-13,10:43:10
39.960974,116.336902,0,220,39857.4466666667,2009-02-13,10:43:12
39.961031,116.336922,0,224,39857.446724537,2009-02-13,10:43:17
39.961085,116.336936,0,228,39857.4467824074,2009-02-13,10:43:22
39.961146,116.336932,0,229,39857.4468055556,2009-02-13,10:43:24
39.961137,116.336947,0,233,39857.4468634259,2009-02-13,10:43:29
39.961104,116.337001,0,236,39857.4469212963,2009-02-13,10:43:34
39.961115,116.337039,0,241,39857.4469791667,2009-02-13,10:43:39
39.961115,116.337039,0,241,39857.4470138889,2009-02-13,10:43:42
39.961112,116.337041,0,245,39857.447037037,2009-02-13,10:43:44
39.9611,116.337043,0,249,39857.4470949074,2009-02-13,10:43:49
39.961143,116.337085,0,243,39857.4471296296,2009-02-13,10:43:52
39.961208,116.33712,0,237,39857.4471527778,2009-02-13,10:43:54
39.961427,116.337237,0,155,39857.4491898148,2009-02-13,10:46:50
39.961461,116.337244,0,156,39857.4492476852,2009-02-13,10:46:55
39.961463,116.33727,0,157,39857.4493055556,2009-02-13,10:47:00
39.961459,116.337266,0,159,39857.4493634259,2009-02-13,10:47:05
39.961465,116.337266,0,161,39857.4494212963,2009-02-13,10:47:10
39.961465,116.337266,0,161,39857.4494560185,2009-02-13,10:47:13
39.961463,116.337263,0,165,39857.4494791667,2009-02-13,10:47:15
39.961413,116.337263,0,166,39857.4495023148,2009-02-13,10:47:17
39.961353,116.337271,0,168,39857.449525463,2009-02-13,10:47:19
39.961311,116.33727,0,168,39857.4495833333,2009-02-13,10:47:24
39.961364,116.337263,0,168,39857.4496412037,2009-02-13,10:47:29
39.961401,116.337266,0,168,39857.4496990741,2009-02-13,10:47:34
39.961428,116.337259,0,167,39857.4497569444,2009-02-13,10:47:39
39.961486,116.337242,0,167,39857.4498032407,2009-02-13,10:47:43
39.961486,116.337242,0,167,39857.449837963,2009-02-13,10:47:46
39.961493,116.33724,0,168,39857.4498611111,2009-02-13,10:47:48
39.961471,116.337244,0,167,39857.4499189815,2009-02-13,10:47:53
39.961503,116.337248,0,166,39857.4499768519,2009-02-13,10:47:58
39.96149,116.337256,0,166,39857.4500347222,2009-02-13,10:48:03
39.961457,116.337293,0,167,39857.4500925926,2009-02-13,10:48:08
39.961485,116.337295,0,167,39857.450150463,2009-02-13,10:48:13
39.961485,116.337275,0,166,39857.4502083333,2009-02-13,10:48:18
39.961479,116.337288,0,164,39857.4502662037,2009-02-13,10:48:23
39.961454,116.337287,0,162,39857.4503240741,2009-02-13,10:48:28
39.961468,116.337266,0,160,39857.4503819444,2009-02-13,10:48:33
39.961481,116.337249,0,158,39857.4504398148,2009-02-13,10:48:38
39.961481,116.337249,0,158,39857.450474537,2009-02-13,10:48:41
39.961489,116.337242,0,159,39857.4504976852,2009-02-13,10:48:43
39.961482,116.337226,0,157,39857.4505555556,2009-02-13,10:48:48
39.96154,116.337208,0,155,39857.4505902778,2009-02-13,10:48:51
39.9616,116.337212,0,152,39857.4506134259,2009-02-13,10:48:53
39.961648,116.337199,0,146,39857.4506597222,2009-02-13,10:48:57
39.961646,116.33721,0,143,39857.4507175926,2009-02-13,10:49:02
39.96159,116.337231,0,143,39857.4507638889,2009-02-13,10:49:06
39.961566,116.337228,0,142,39857.4508217593,2009-02-13,10:49:11
39.9616,116.33722,0,144,39857.4508796296,2009-02-13,10:49:16
39.9616,116.337231,0,144,39857.4509375,2009-02-13,10:49:21
39.9616,116.337231,0,144,39857.4509722222,2009-02-13,10:49:24
39.961596,116.337232,0,144,39857.4509953704,2009-02-13,10:49:26
39.961584,116.337232,0,143,39857.4510532407,2009-02-13,10:49:31
39.961553,116.337247,0,143,39857.4511111111,2009-02-13,10:49:36
39.961533,116.33726,0,144,39857.4511689815,2009-02-13,10:49:41
39.961532,116.337275,0,141,39857.4512268519,2009-02-13,10:49:46
39.961478,116.337295,0,139,39857.4512847222,2009-02-13,10:49:51
39.961436,116.337295,0,140,39857.4513425926,2009-02-13,10:49:56
39.961475,116.337278,0,138,39857.451400463,2009-02-13,10:50:01
39.961493,116.337276,0,137,39857.4514583333,2009-02-13,10:50:06
39.961535,116.337291,0,138,39857.4515162037,2009-02-13,10:50:11
39.961535,116.337291,0,138,39857.4515509259,2009-02-13,10:50:14
39.961543,116.337287,0,136,39857.4515740741,2009-02-13,10:50:16
39.961605,116.337278,0,134,39857.4516319444,2009-02-13,10:50:21
39.96166,116.337268,0,133,39857.4516666667,2009-02-13,10:50:24
39.961714,116.337243,0,131,39857.4517013889,2009-02-13,10:50:27
39.961491,116.337439,0,163,39857.4543518518,2009-02-13,10:54:16
39.961497,116.337499,0,167,39857.4543981481,2009-02-13,10:54:20
39.961494,116.337552,0,173,39857.4544560185,2009-02-13,10:54:25
39.961482,116.337585,0,177,39857.4545138889,2009-02-13,10:54:30
39.961482,116.337585,0,177,39857.4545486111,2009-02-13,10:54:33
39.961479,116.337591,0,181,39857.4545717593,2009-02-13,10:54:35
39.961448,116.337532,0,183,39857.4546296296,2009-02-13,10:54:40
39.961425,116.337474,0,183,39857.4546875,2009-02-13,10:54:45
39.961419,116.337405,0,184,39857.4547337963,2009-02-13,10:54:49
39.96142,116.337336,0,185,39857.4547800926,2009-02-13,10:54:53
39.961403,116.337276,0,186,39857.4548263889,2009-02-13,10:54:57
39.961402,116.337236,0,188,39857.4548842593,2009-02-13,10:55:02
39.961408,116.337248,0,190,39857.4549421296,2009-02-13,10:55:07
39.961413,116.33726,0,191,39857.455,2009-02-13,10:55:12
39.961423,116.337258,0,193,39857.4550578704,2009-02-13,10:55:17
39.961424,116.337231,0,192,39857.4551157407,2009-02-13,10:55:22
39.961407,116.337171,0,190,39857.4551736111,2009-02-13,10:55:27
39.961426,116.337144,0,189,39857.4552314815,2009-02-13,10:55:32
39.961462,116.337104,0,188,39857.4552893518,2009-02-13,10:55:37
39.961516,116.337092,0,188,39857.4553472222,2009-02-13,10:55:42
39.961562,116.3371,0,189,39857.4554050926,2009-02-13,10:55:47
39.961582,116.337097,0,189,39857.455462963,2009-02-13,10:55:52
39.961595,116.337085,0,188,39857.4555208333,2009-02-13,10:55:57
39.961639,116.337112,0,189,39857.4555787037,2009-02-13,10:56:02
39.96168,116.337143,0,191,39857.4556365741,2009-02-13,10:56:07
39.961694,116.337172,0,191,39857.4556944444,2009-02-13,10:56:12
39.961693,116.33716,0,191,39857.4557523148,2009-02-13,10:56:17
39.961711,116.337142,0,191,39857.4558101852,2009-02-13,10:56:22
39.961711,116.337142,0,191,39857.4558449074,2009-02-13,10:56:25
39.961717,116.337134,0,188,39857.4558680556,2009-02-13,10:56:27
39.961724,116.337143,0,190,39857.4559259259,2009-02-13,10:56:32
39.961723,116.337155,0,190,39857.4559837963,2009-02-13,10:56:37
39.961758,116.337176,0,192,39857.4560416667,2009-02-13,10:56:42
39.961718,116.337192,0,200,39857.456099537,2009-02-13,10:56:47
39.961675,116.33721,0,205,39857.4561226852,2009-02-13,10:56:49
39.961626,116.337225,0,209,39857.4561458333,2009-02-13,10:56:51
39.96157,116.337249,0,215,39857.4561689815,2009-02-13,10:56:53
39.961527,116.337263,0,217,39857.4561805556,2009-02-13,10:56:54
39.961484,116.337287,0,221,39857.4562037037,2009-02-13,10:56:56
39.961436,116.337299,0,225,39857.4562268518,2009-02-13,10:56:58
39.961374,116.337291,0,235,39857.4562731481,2009-02-13,10:57:02
39.961314,116.337284,0,241,39857.4563078704,2009-02-13,10:57:05
39.961267,116.337292,0,245,39857.4563310185,2009-02-13,10:57:07
39.961203,116.337302,0,250,39857.4563425926,2009-02-13,10:57:08
39.961149,116.337304,0,258,39857.4563773148,2009-02-13,10:57:11
39.961098,116.337309,0,266,39857.456412037,2009-02-13,10:57:14
39.961055,116.33734,0,275,39857.4564467593,2009-02-13,10:57:17
39.961,116.337356,0,286,39857.4564814815,2009-02-13,10:57:20
39.960921,116.337365,0,301,39857.4565162037,2009-02-13,10:57:23
39.960912,116.337353,0,317,39857.4565740741,2009-02-13,10:57:28
39.960954,116.337336,0,329,39857.4566319444,2009-02-13,10:57:33
39.960998,116.337299,0,333,39857.4566898148,2009-02-13,10:57:38
39.961025,116.337292,0,334,39857.4567476852,2009-02-13,10:57:43
39.961278,116.337319,0,250,39857.4585300926,2009-02-13,11:00:17
39.961317,116.337284,0,247,39857.4585763889,2009-02-13,11:00:21
39.961328,116.337244,0,246,39857.4586342593,2009-02-13,11:00:26
39.961359,116.337251,0,249,39857.4586921296,2009-02-13,11:00:31
39.961396,116.33725,0,250,39857.45875,2009-02-13,11:00:36
39.961344,116.337253,0,251,39857.4587962963,2009-02-13,11:00:40
39.961344,116.337253,0,251,39857.4588310185,2009-02-13,11:00:43
39.961341,116.337252,0,254,39857.4588541667,2009-02-13,11:00:45
39.961295,116.337258,0,255,39857.4588888889,2009-02-13,11:00:48
39.961277,116.33724,0,254,39857.4589467593,2009-02-13,11:00:53
39.961255,116.33726,0,255,39857.4590046296,2009-02-13,11:00:58
39.961209,116.337279,0,254,39857.4590393519,2009-02-13,11:01:01
39.961296,116.33729,0,253,39857.4590856481,2009-02-13,11:01:05
39.961366,116.337285,0,252,39857.4591087963,2009-02-13,11:01:07
39.961315,116.337277,0,251,39857.4591550926,2009-02-13,11:01:11
39.961289,116.33726,0,250,39857.459212963,2009-02-13,11:01:16
39.961254,116.337238,0,250,39857.4592708333,2009-02-13,11:01:21
39.961223,116.337267,0,250,39857.4593287037,2009-02-13,11:01:26
39.961251,116.337292,0,249,39857.4593865741,2009-02-13,11:01:31
39.961207,116.337301,0,246,39857.4594444444,2009-02-13,11:01:36
39.961168,116.337331,0,245,39857.4594675926,2009-02-13,11:01:38
39.961171,116.33737,0,243,39857.459525463,2009-02-13,11:01:43
39.961172,116.33736,0,241,39857.4595833333,2009-02-13,11:01:48
39.961202,116.337324,0,239,39857.4596412037,2009-02-13,11:01:53
39.961173,116.337324,0,240,39857.4596990741,2009-02-13,11:01:58
39.961211,116.337292,0,241,39857.4597453704,2009-02-13,11:02:02
39.961243,116.337259,0,242,39857.4598032407,2009-02-13,11:02:07
39.961293,116.337249,0,243,39857.4598263889,2009-02-13,11:02:09
39.961259,116.337265,0,241,39857.4598842593,2009-02-13,11:02:14
39.961305,116.337264,0,239,39857.4599421296,2009-02-13,11:02:19
39.961356,116.337264,0,234,39857.46,2009-02-13,11:02:24
39.961393,116.337274,0,229,39857.4600578704,2009-02-13,11:02:29
39.961377,116.337281,0,223,39857.4601157407,2009-02-13,11:02:34
39.961332,116.337287,0,220,39857.4601736111,2009-02-13,11:02:39
39.961255,116.337286,0,220,39857.4602083333,2009-02-13,11:02:42
39.961239,116.337266,0,220,39857.4602662037,2009-02-13,11:02:47
39.961195,116.337238,0,219,39857.4603240741,2009-02-13,11:02:52
39.961142,116.337235,0,218,39857.4603703704,2009-02-13,11:02:56
39.961189,116.33724,0,217,39857.4604166667,2009-02-13,11:03:00
39.961168,116.33726,0,215,39857.460474537,2009-02-13,11:03:05
39.961168,116.33726,0,215,39857.4605092593,2009-02-13,11:03:08
39.961428,116.337265,0,139,39857.4623958333,2009-02-13,11:05:51
39.961482,116.337281,0,136,39857.4624421296,2009-02-13,11:05:55
39.961426,116.337299,0,134,39857.4624768518,2009-02-13,11:05:58
39.961405,116.3373,0,131,39857.4625347222,2009-02-13,11:06:03
39.961453,116.337296,0,130,39857.4625578704,2009-02-13,11:06:05
39.961453,116.337296,0,130,39857.4625925926,2009-02-13,11:06:08
39.961455,116.337299,0,130,39857.4626157407,2009-02-13,11:06:10
39.961508,116.337297,0,129,39857.462662037,2009-02-13,11:06:14
39.961546,116.337309,0,127,39857.4627199074,2009-02-13,11:06:19
39.96156,116.33733,0,124,39857.4627777778,2009-02-13,11:06:24
39.96152,116.337322,0,124,39857.4628356481,2009-02-13,11:06:29
39.961501,116.337313,0,128,39857.4628935185,2009-02-13,11:06:34
39.961487,116.337287,0,133,39857.4629513889,2009-02-13,11:06:39
39.961434,116.33728,0,137,39857.462974537,2009-02-13,11:06:41
39.961424,116.337282,0,142,39857.4630324074,2009-02-13,11:06:46
39.961367,116.337285,0,149,39857.4630902778,2009-02-13,11:06:51
39.961316,116.337282,0,153,39857.4631365741,2009-02-13,11:06:55
39.961269,116.337286,0,156,39857.4631597222,2009-02-13,11:06:57
39.961269,116.337286,0,156,39857.4631944444,2009-02-13,11:07:00
39.961272,116.337284,0,159,39857.4632175926,2009-02-13,11:07:02
39.9613,116.33729,0,157,39857.463275463,2009-02-13,11:07:07
39.96127,116.337299,0,149,39857.4633333333,2009-02-13,11:07:12
39.961276,116.337329,0,141,39857.4633912037,2009-02-13,11:07:17
39.961289,116.337341,0,136,39857.4634490741,2009-02-13,11:07:22
39.96125,116.337321,0,138,39857.4635069444,2009-02-13,11:07:27
39.961192,116.337311,0,140,39857.4635416667,2009-02-13,11:07:30
39.961216,116.337286,0,145,39857.463599537,2009-02-13,11:07:35
39.96119,116.337291,0,151,39857.4636574074,2009-02-13,11:07:40
39.961238,116.337297,0,154,39857.4637037037,2009-02-13,11:07:44
39.961291,116.337298,0,155,39857.4637268518,2009-02-13,11:07:46
39.961323,116.337302,0,155,39857.4637847222,2009-02-13,11:07:51
39.961341,116.337317,0,157,39857.4638425926,2009-02-13,11:07:56
39.961395,116.337321,0,159,39857.4638773148,2009-02-13,11:07:59
39.961339,116.33731,0,160,39857.4639351852,2009-02-13,11:08:04
39.961289,116.3373,0,162,39857.4639814815,2009-02-13,11:08:08
39.961242,116.337306,0,163,39857.4639930556,2009-02-13,11:08:09
39.961189,116.337312,0,164,39857.4640046296,2009-02-13,11:08:10
39.961136,116.337317,0,165,39857.4640277778,2009-02-13,11:08:12
39.961136,116.337317,0,165,39857.4640625,2009-02-13,11:08:15
39.961128,116.33732,0,166,39857.4640856481,2009-02-13,11:08:17
39.961201,116.337298,0,167,39857.4641203704,2009-02-13,11:08:20
39.961247,116.337288,0,167,39857.4641435185,2009-02-13,11:08:22
39.961297,116.337278,0,168,39857.4641782407,2009-02-13,11:08:25
39.961359,116.337273,0,167,39857.4642013889,2009-02-13,11:08:27
39.961432,116.337264,0,167,39857.464224537,2009-02-13,11:08:29
39.961478,116.337258,0,166,39857.4642361111,2009-02-13,11:08:30
39.961536,116.337239,0,167,39857.4642824074,2009-02-13,11:08:34
39.961575,116.337269,0,169,39857.4643402778,2009-02-13,11:08:39
39.961607,116.3373,0,171,39857.4643981481,2009-02-13,11:08:44
39.961662,116.337306,0,174,39857.4644328704,2009-02-13,11:08:47
39.961664,116.337307,0,175,39857.4644907407,2009-02-13,11:08:52
39.961664,116.337307,0,175,39857.464525463,2009-02-13,11:08:55
39.961658,116.337306,0,175,39857.4645486111,2009-02-13,11:08:57
39.961716,116.33731,0,175,39857.4645949074,2009-02-13,11:09:01
39.96177,116.337309,0,174,39857.4646412037,2009-02-13,11:09:05
39.961722,116.337301,0,177,39857.4646990741,2009-02-13,11:09:10
39.96167,116.33733,0,178,39857.4647337963,2009-02-13,11:09:13
39.96163,116.33736,0,179,39857.4647569444,2009-02-13,11:09:15
39.961576,116.3374,0,179,39857.4647916667,2009-02-13,11:09:18
39.961493,116.337415,0,180,39857.4648148148,2009-02-13,11:09:20
39.961416,116.337428,0,177,39857.464837963,2009-02-13,11:09:22
39.961367,116.337436,0,176,39857.464849537,2009-02-13,11:09:23
39.961303,116.337445,0,174,39857.4648726852,2009-02-13,11:09:25
39.961275,116.33746,0,170,39857.4649305556,2009-02-13,11:09:30
39.961229,116.337447,0,168,39857.4649652778,2009-02-13,11:09:33
39.961261,116.337413,0,165,39857.4650231482,2009-02-13,11:09:38
39.961315,116.337377,0,162,39857.4650578704,2009-02-13,11:09:41
39.961386,116.337327,0,160,39857.4651157407,2009-02-13,11:09:46
39.961468,116.33731,0,160,39857.4651388889,2009-02-13,11:09:48
39.961519,116.337305,0,160,39857.465162037,2009-02-13,11:09:50
39.961569,116.337298,0,158,39857.4652083333,2009-02-13,11:09:54
39.961552,116.337285,0,154,39857.4652662037,2009-02-13,11:09:59
39.961502,116.337297,0,154,39857.4653240741,2009-02-13,11:10:04
39.96151,116.337274,0,150,39857.4653819444,2009-02-13,11:10:09
39.961483,116.337278,0,146,39857.4654398148,2009-02-13,11:10:14
39.961406,116.337289,0,144,39857.465462963,2009-02-13,11:10:16
39.961352,116.337299,0,142,39857.4654861111,2009-02-13,11:10:18
39.961297,116.337325,0,138,39857.4655324074,2009-02-13,11:10:22
39.961329,116.337316,0,134,39857.4655902778,2009-02-13,11:10:27
39.961329,116.337316,0,134,39857.465625,2009-02-13,11:10:30
39.961334,116.337323,0,133,39857.4656481481,2009-02-13,11:10:32
39.961281,116.337346,0,132,39857.4656944444,2009-02-13,11:10:36
39.961269,116.33737,0,131,39857.4657523148,2009-02-13,11:10:41
39.96132,116.337376,0,131,39857.4657986111,2009-02-13,11:10:45
39.961397,116.337372,0,130,39857.4658333333,2009-02-13,11:10:48
39.961442,116.33736,0,128,39857.4658564815,2009-02-13,11:10:50
39.961493,116.337345,0,127,39857.4658796296,2009-02-13,11:10:52
39.961545,116.337343,0,125,39857.4659027778,2009-02-13,11:10:54
39.961601,116.337349,0,123,39857.4659259259,2009-02-13,11:10:56
39.961653,116.337338,0,123,39857.4659490741,2009-02-13,11:10:58
39.961718,116.337323,0,122,39857.4659722222,2009-02-13,11:11:00
39.961672,116.337303,0,123,39857.4660185185,2009-02-13,11:11:04
39.96162,116.3373,0,124,39857.4660416667,2009-02-13,11:11:06
39.961544,116.337324,0,125,39857.4660763889,2009-02-13,11:11:09
39.961496,116.337328,0,126,39857.4661111111,2009-02-13,11:11:12
39.961435,116.337345,0,128,39857.4661574074,2009-02-13,11:11:16
39.961419,116.337362,0,129,39857.4662152778,2009-02-13,11:11:21
39.961464,116.337352,0,128,39857.4662615741,2009-02-13,11:11:25
39.96152,116.337337,0,126,39857.4663078704,2009-02-13,11:11:29
39.961526,116.337318,0,127,39857.4663657407,2009-02-13,11:11:34
39.961526,116.337318,0,127,39857.466400463,2009-02-13,11:11:37
39.961518,116.337319,0,127,39857.4664236111,2009-02-13,11:11:39
39.961503,116.337314,0,127,39857.4664814815,2009-02-13,11:11:44
39.961553,116.337314,0,128,39857.4665277778,2009-02-13,11:11:48
39.961602,116.337301,0,130,39857.4665509259,2009-02-13,11:11:50
39.961652,116.337285,0,131,39857.4665740741,2009-02-13,11:11:52
39.961706,116.337269,0,131,39857.4665972222,2009-02-13,11:11:54
39.961695,116.337257,0,129,39857.4666550926,2009-02-13,11:11:59
39.961639,116.337272,0,129,39857.4666782407,2009-02-13,11:12:01
39.961614,116.3373,0,129,39857.4667361111,2009-02-13,11:12:06
39.961625,116.337303,0,130,39857.4667939815,2009-02-13,11:12:11
39.96156,116.337315,0,130,39857.4668402778,2009-02-13,11:12:15
39.961509,116.337302,0,131,39857.466875,2009-02-13,11:12:18
39.961523,116.337291,0,134,39857.4669328704,2009-02-13,11:12:23
39.961512,116.337299,0,136,39857.4669907407,2009-02-13,11:12:28
39.961514,116.337284,0,139,39857.4670486111,2009-02-13,11:12:33
39.961449,116.337279,0,141,39857.4671064815,2009-02-13,11:12:38
39.961398,116.337284,0,141,39857.4671296296,2009-02-13,11:12:40
39.961349,116.337283,0,141,39857.4671875,2009-02-13,11:12:45
39.961266,116.337289,0,141,39857.4672106481,2009-02-13,11:12:47
39.961192,116.337295,0,140,39857.4672337963,2009-02-13,11:12:49
39.96111,116.337295,0,140,39857.4672569444,2009-02-13,11:12:51
39.961063,116.337306,0,141,39857.4673032407,2009-02-13,11:12:55
39.961079,116.337295,0,142,39857.4673611111,2009-02-13,11:13:00
39.961152,116.337277,0,143,39857.4673842593,2009-02-13,11:13:02
39.961203,116.337268,0,144,39857.4673958333,2009-02-13,11:13:03
39.961259,116.337264,0,145,39857.4674074074,2009-02-13,11:13:04
39.961351,116.337262,0,146,39857.4674305556,2009-02-13,11:13:06
39.96143,116.337246,0,146,39857.4674652778,2009-02-13,11:13:09
39.961476,116.337244,0,145,39857.4674768519,2009-02-13,11:13:10
39.961525,116.33724,0,146,39857.4674884259,2009-02-13,11:13:11
39.961583,116.337223,0,146,39857.4675115741,2009-02-13,11:13:13
39.961637,116.337221,0,145,39857.4675347222,2009-02-13,11:13:15
39.961689,116.337215,0,142,39857.4675694444,2009-02-13,11:13:18
39.961777,116.33722,0,140,39857.4675925926,2009-02-13,11:13:20
39.961833,116.337217,0,139,39857.4676041667,2009-02-13,11:13:21
39.961886,116.337212,0,138,39857.4676157407,2009-02-13,11:13:22
39.961956,116.337215,0,139,39857.4676388889,2009-02-13,11:13:24
39.962008,116.33722,0,137,39857.467662037,2009-02-13,11:13:26
39.96206,116.337223,0,133,39857.4676967593,2009-02-13,11:13:29
39.962121,116.337217,0,128,39857.4677199074,2009-02-13,11:13:31
39.962186,116.337223,0,123,39857.4677430556,2009-02-13,11:13:33
39.962248,116.337219,0,118,39857.4677662037,2009-02-13,11:13:35
39.9623,116.337225,0,112,39857.4678009259,2009-02-13,11:13:38
39.962349,116.337229,0,105,39857.4678356481,2009-02-13,11:13:41
39.96233,116.33724,0,93,39857.4678935185,2009-02-13,11:13:46
39.962247,116.337249,0,91,39857.4679166667,2009-02-13,11:13:48
39.96218,116.337254,0,90,39857.4679398148,2009-02-13,11:13:50
39.962103,116.337253,0,87,39857.467974537,2009-02-13,11:13:53
39.962055,116.337238,0,80,39857.4679976852,2009-02-13,11:13:55
39.962118,116.33723,0,71,39857.4680439815,2009-02-13,11:13:59
39.962177,116.337229,0,65,39857.4680671296,2009-02-13,11:14:01
39.962251,116.337227,0,60,39857.4680902778,2009-02-13,11:14:03
39.962318,116.337223,0,55,39857.4681134259,2009-02-13,11:14:05
39.962374,116.337223,0,51,39857.4681365741,2009-02-13,11:14:07
39.962321,116.337232,0,57,39857.4681597222,2009-02-13,11:14:09
39.962399,116.337234,0,55,39857.4682060185,2009-02-13,11:14:13
39.962458,116.33723,0,54,39857.4682291667,2009-02-13,11:14:15
39.962504,116.337229,0,54,39857.4682523148,2009-02-13,11:14:17
39.962554,116.337219,0,52,39857.468275463,2009-02-13,11:14:19
39.962626,116.337212,0,50,39857.4682986111,2009-02-13,11:14:21
39.962686,116.3372,0,49,39857.4683217593,2009-02-13,11:14:23
39.962763,116.337196,0,48,39857.4683449074,2009-02-13,11:14:25
39.962818,116.337197,0,47,39857.4683680556,2009-02-13,11:14:27
39.962827,116.337187,0,48,39857.4684259259,2009-02-13,11:14:32
39.962765,116.337187,0,51,39857.4684490741,2009-02-13,11:14:34
39.9627,116.337198,0,54,39857.4684953704,2009-02-13,11:14:38
39.962629,116.337207,0,55,39857.4685185185,2009-02-13,11:14:40
39.962568,116.337213,0,57,39857.4685532407,2009-02-13,11:14:43
39.962521,116.337212,0,56,39857.4685763889,2009-02-13,11:14:45
39.962472,116.337198,0,57,39857.4686226852,2009-02-13,11:14:49
39.962468,116.337219,0,62,39857.4686805556,2009-02-13,11:14:54
39.962404,116.337221,0,65,39857.4687037037,2009-02-13,11:14:56
39.962341,116.337223,0,69,39857.4687384259,2009-02-13,11:14:59
39.962276,116.337231,0,72,39857.4687615741,2009-02-13,11:15:01
39.962214,116.33724,0,74,39857.4687962963,2009-02-13,11:15:04
39.962165,116.337242,0,78,39857.4688541667,2009-02-13,11:15:09
39.962102,116.337238,0,80,39857.4688773148,2009-02-13,11:15:11
39.962054,116.337232,0,85,39857.4689351852,2009-02-13,11:15:16
39.962021,116.337249,0,88,39857.4689930556,2009-02-13,11:15:21
39.961973,116.337234,0,87,39857.4690277778,2009-02-13,11:15:24
39.96191,116.337247,0,93,39857.4690856481,2009-02-13,11:15:29
39.961857,116.337255,0,101,39857.4691319444,2009-02-13,11:15:33
39.961843,116.337246,0,110,39857.4691898148,2009-02-13,11:15:38
39.961923,116.337241,0,113,39857.469212963,2009-02-13,11:15:40
39.961975,116.33724,0,115,39857.4692361111,2009-02-13,11:15:42
39.962039,116.337241,0,118,39857.4692592593,2009-02-13,11:15:44
39.962094,116.337241,0,119,39857.4692708333,2009-02-13,11:15:45
39.962141,116.337244,0,120,39857.4692824074,2009-02-13,11:15:46
39.962191,116.337248,0,121,39857.4692939815,2009-02-13,11:15:47
39.962274,116.33725,0,123,39857.4693171296,2009-02-13,11:15:49
39.962367,116.337245,0,125,39857.4693402778,2009-02-13,11:15:51
39.962309,116.337255,0,131,39857.4694560185,2009-02-13,11:16:01
39.96226,116.337259,0,131,39857.4694675926,2009-02-13,11:16:02
39.962185,116.33726,0,132,39857.4694791667,2009-02-13,11:16:03
39.962136,116.337259,0,132,39857.4694907407,2009-02-13,11:16:04
39.962073,116.33726,0,132,39857.4695023148,2009-02-13,11:16:05
39.96199,116.337264,0,132,39857.469525463,2009-02-13,11:16:07
39.961929,116.337273,0,131,39857.4695486111,2009-02-13,11:16:09
39.961929,116.337273,0,131,39857.4695833333,2009-02-13,11:16:12
39.961935,116.337265,0,131,39857.4696064815,2009-02-13,11:16:14
39.961911,116.337245,0,130,39857.4696643518,2009-02-13,11:16:19
39.961866,116.337237,0,130,39857.4696990741,2009-02-13,11:16:22
39.961866,116.337232,0,130,39857.4697569444,2009-02-13,11:16:27
39.961864,116.337233,0,130,39857.4698148148,2009-02-13,11:16:32
39.961867,116.337228,0,131,39857.4698726852,2009-02-13,11:16:37
39.961867,116.337228,0,131,39857.4699074074,2009-02-13,11:16:40
39.961859,116.337231,0,131,39857.4699305556,2009-02-13,11:16:42
39.961826,116.337242,0,131,39857.4699884259,2009-02-13,11:16:47
39.961778,116.33726,0,132,39857.4700347222,2009-02-13,11:16:51
39.961722,116.337254,0,132,39857.4700694444,2009-02-13,11:16:54
39.961664,116.337265,0,132,39857.4700925926,2009-02-13,11:16:56
39.961611,116.337279,0,134,39857.4701388889,2009-02-13,11:17:00
39.961577,116.337255,0,135,39857.4701967593,2009-02-13,11:17:05
39.961559,116.337256,0,137,39857.4702546296,2009-02-13,11:17:10
39.96156,116.337269,0,138,39857.4703125,2009-02-13,11:17:15
39.961507,116.337264,0,139,39857.4703356481,2009-02-13,11:17:17
39.961448,116.337261,0,139,39857.4703472222,2009-02-13,11:17:18
39.96138,116.337255,0,140,39857.4703703704,2009-02-13,11:17:20
39.961438,116.337267,0,140,39857.4704282407,2009-02-13,11:17:25
39.961503,116.337267,0,141,39857.4704513889,2009-02-13,11:17:27
39.961512,116.337263,0,141,39857.4705092593,2009-02-13,11:17:32
39.961512,116.337263,0,141,39857.4705439815,2009-02-13,11:17:35
39.961514,116.337265,0,141,39857.4705671296,2009-02-13,11:17:37
39.961493,116.337269,0,141,39857.470625,2009-02-13,11:17:42
39.961445,116.337304,0,140,39857.4706828704,2009-02-13,11:17:47
39.961543,116.337311,0,132,39857.4707407407,2009-02-13,11:17:52
39.961596,116.337311,0,129,39857.4707523148,2009-02-13,11:17:53
39.96167,116.337313,0,123,39857.470775463,2009-02-13,11:17:55
39.96172,116.337307,0,118,39857.4708217593,2009-02-13,11:17:59
39.961765,116.337297,0,119,39857.4708796296,2009-02-13,11:18:04
39.961778,116.337278,0,121,39857.4709375,2009-02-13,11:18:09
39.961837,116.337273,0,123,39857.4709953704,2009-02-13,11:18:14
39.961866,116.337284,0,122,39857.4710532407,2009-02-13,11:18:19
39.961909,116.337266,0,122,39857.4711111111,2009-02-13,11:18:24
39.961975,116.337246,0,122,39857.4711458333,2009-02-13,11:18:27
39.962023,116.337246,0,122,39857.4711689815,2009-02-13,11:18:29
39.961973,116.337252,0,122,39857.4712268518,2009-02-13,11:18:34
39.961923,116.337233,0,121,39857.4712847222,2009-02-13,11:18:39
39.961863,116.337228,0,121,39857.4713310185,2009-02-13,11:18:43
39.961809,116.337241,0,121,39857.4713773148,2009-02-13,11:18:47
39.961721,116.337238,0,121,39857.471400463,2009-02-13,11:18:49
39.961659,116.337252,0,121,39857.4714351852,2009-02-13,11:18:52
39.961608,116.337249,0,121,39857.4714583333,2009-02-13,11:18:54
39.96159,116.33723,0,121,39857.4715162037,2009-02-13,11:18:59
39.961575,116.337244,0,122,39857.4715740741,2009-02-13,11:19:04
39.96152,116.337249,0,122,39857.4716319444,2009-02-13,11:19:09
39.961568,116.337243,0,121,39857.4716898148,2009-02-13,11:19:14
39.961607,116.337252,0,122,39857.4717476852,2009-02-13,11:19:19
39.961655,116.337258,0,122,39857.4717708333,2009-02-13,11:19:21
39.961715,116.337265,0,122,39857.4718055556,2009-02-13,11:19:24
39.961796,116.337257,0,122,39857.4718287037,2009-02-13,11:19:26
39.961885,116.337257,0,122,39857.4718402778,2009-02-13,11:19:27
39.961956,116.337254,0,123,39857.4718518518,2009-02-13,11:19:28
39.962013,116.337251,0,123,39857.471875,2009-02-13,11:19:30
39.962064,116.337256,0,122,39857.4719097222,2009-02-13,11:19:33
39.962112,116.33724,0,122,39857.4719675926,2009-02-13,11:19:38
39.962138,116.337216,0,122,39857.472025463,2009-02-13,11:19:43
39.962189,116.337193,0,122,39857.4720486111,2009-02-13,11:19:45
39.962286,116.337175,0,121,39857.4720717593,2009-02-13,11:19:47
39.962345,116.337169,0,121,39857.4720833333,2009-02-13,11:19:48
39.962398,116.337158,0,121,39857.4720949074,2009-02-13,11:19:49
39.962451,116.337148,0,121,39857.4721064815,2009-02-13,11:19:50
39.962512,116.337138,0,122,39857.4721180556,2009-02-13,11:19:51
39.962593,116.337133,0,122,39857.4721296296,2009-02-13,11:19:52
39.962657,116.337119,0,122,39857.4721412037,2009-02-13,11:19:53
39.962716,116.337109,0,122,39857.4721527778,2009-02-13,11:19:54
39.962779,116.337095,0,122,39857.4721759259,2009-02-13,11:19:56
39.962893,116.337069,0,123,39857.4721990741,2009-02-13,11:19:58
39.962958,116.337053,0,123,39857.4722106481,2009-02-13,11:19:59
39.963004,116.337037,0,123,39857.4722222222,2009-02-13,11:20:00
39.963056,116.337029,0,123,39857.4722453704,2009-02-13,11:20:02
39.957496,116.338248,0,-524,39857.4847916667,2009-02-13,11:38:06
39.95754,116.338233,0,-513,39857.4848032407,2009-02-13,11:38:07
