# Supplementary material for: Research on differential privacy protection method based on user tendency
Source: PLoS One. 2023 Oct 26;18(10):e0288823. doi: 10.1371/journal.pone.0288823 (PMC10602288; doi:10.1371/journal.pone.0288823)
Supplement: S2 Data — (ZIP) [file pone.0288823.s002.zip › Data 5-2/022/Trajectory/20090214030328.plt]

Geolife trajectory
WGS 84
Altitude is in Feet
Reserved 3
0,2,255,My Track,0,0,2,8421376
0
39.960175,116.32896,0,492,39858.1274074074,2009-02-14,03:03:28
39.960216,116.329011,0,492,39858.1274189815,2009-02-14,03:03:29
39.96047,116.329075,0,166,39858.1274768518,2009-02-14,03:03:34
39.960463,116.329118,0,174,39858.1275347222,2009-02-14,03:03:39
39.960478,116.329146,0,172,39858.1275925926,2009-02-14,03:03:44
39.960497,116.32913,0,169,39858.127650463,2009-02-14,03:03:49
39.960498,116.329111,0,170,39858.1277083333,2009-02-14,03:03:54
39.960496,116.329123,0,169,39858.1277662037,2009-02-14,03:03:59
39.96048,116.329129,0,169,39858.1278240741,2009-02-14,03:04:04
39.960479,116.32913,0,170,39858.1278819444,2009-02-14,03:04:09
39.960479,116.32913,0,170,39858.1279166667,2009-02-14,03:04:12
39.960483,116.329133,0,170,39858.1279398148,2009-02-14,03:04:14
39.960495,116.329138,0,170,39858.1279976852,2009-02-14,03:04:19
39.960506,116.329067,0,170,39858.1280439815,2009-02-14,03:04:23
39.960496,116.328968,0,170,39858.1280671296,2009-02-14,03:04:25
39.96052,116.328899,0,168,39858.1280787037,2009-02-14,03:04:26
39.960561,116.328836,0,165,39858.1280902778,2009-02-14,03:04:27
39.960546,116.328772,0,165,39858.1281018518,2009-02-14,03:04:28
39.96055,116.328705,0,164,39858.1281134259,2009-02-14,03:04:29
39.960538,116.328647,0,163,39858.128125,2009-02-14,03:04:30
39.960523,116.328591,0,163,39858.1281365741,2009-02-14,03:04:31
39.960489,116.328524,0,162,39858.1281597222,2009-02-14,03:04:33
39.960419,116.328507,0,162,39858.1281828704,2009-02-14,03:04:35
39.960375,116.328532,0,160,39858.1281944444,2009-02-14,03:04:36
39.960315,116.328554,0,159,39858.1282060185,2009-02-14,03:04:37
39.960242,116.328574,0,158,39858.1282175926,2009-02-14,03:04:38
39.960167,116.328589,0,158,39858.1282291667,2009-02-14,03:04:39
39.960089,116.328612,0,158,39858.1282407407,2009-02-14,03:04:40
39.960014,116.328638,0,157,39858.1282523148,2009-02-14,03:04:41
39.959936,116.328666,0,157,39858.1282638889,2009-02-14,03:04:42
39.959842,116.328692,0,156,39858.128275463,2009-02-14,03:04:43
39.959753,116.328717,0,156,39858.128287037,2009-02-14,03:04:44
39.959657,116.328742,0,157,39858.1282986111,2009-02-14,03:04:45
39.959557,116.328763,0,158,39858.1283101852,2009-02-14,03:04:46
39.959453,116.328787,0,160,39858.1283217593,2009-02-14,03:04:47
39.959342,116.328814,0,162,39858.1283333333,2009-02-14,03:04:48
39.959224,116.328828,0,164,39858.1283449074,2009-02-14,03:04:49
39.959121,116.328852,0,166,39858.1283564815,2009-02-14,03:04:50
39.959022,116.32888,0,168,39858.1283680556,2009-02-14,03:04:51
39.958846,116.328848,0,174,39858.1283796296,2009-02-14,03:04:52
39.958687,116.32884,0,177,39858.1283912037,2009-02-14,03:04:53
39.958534,116.328853,0,178,39858.1284027778,2009-02-14,03:04:54
39.958398,116.328861,0,180,39858.1284143519,2009-02-14,03:04:55
39.95827,116.328872,0,180,39858.1284259259,2009-02-14,03:04:56
39.958114,116.328887,0,180,39858.1284375,2009-02-14,03:04:57
39.957976,116.328897,0,181,39858.1284490741,2009-02-14,03:04:58
39.957846,116.328901,0,181,39858.1284606481,2009-02-14,03:04:59
39.957722,116.328921,0,182,39858.1284722222,2009-02-14,03:05:00
39.957617,116.32893,0,181,39858.1284837963,2009-02-14,03:05:01
39.957501,116.328928,0,180,39858.1284953704,2009-02-14,03:05:02
39.957373,116.328919,0,181,39858.1285069444,2009-02-14,03:05:03
39.957245,116.328905,0,181,39858.1285185185,2009-02-14,03:05:04
39.957144,116.328908,0,181,39858.1285300926,2009-02-14,03:05:05
39.957047,116.328914,0,181,39858.1285416667,2009-02-14,03:05:06
39.956932,116.32891,0,182,39858.1285532407,2009-02-14,03:05:07
39.956842,116.328924,0,183,39858.1285648148,2009-02-14,03:05:08
39.956763,116.328934,0,183,39858.1285763889,2009-02-14,03:05:09
39.956686,116.328928,0,184,39858.128587963,2009-02-14,03:05:10
39.956594,116.328914,0,185,39858.1286111111,2009-02-14,03:05:12
39.956533,116.328881,0,187,39858.1286226852,2009-02-14,03:05:13
39.956484,116.328843,0,185,39858.1286342593,2009-02-14,03:05:14
39.95645,116.328763,0,185,39858.1286574074,2009-02-14,03:05:16
39.956437,116.328698,0,184,39858.1286689815,2009-02-14,03:05:17
39.956439,116.32862,0,183,39858.1286805556,2009-02-14,03:05:18
39.956448,116.328535,0,182,39858.1286921296,2009-02-14,03:05:19
39.956461,116.328454,0,181,39858.1287037037,2009-02-14,03:05:20
39.956481,116.328367,0,180,39858.1287152778,2009-02-14,03:05:21
39.956496,116.328266,0,180,39858.1287268519,2009-02-14,03:05:22
39.956506,116.32815,0,179,39858.1287384259,2009-02-14,03:05:23
39.956525,116.328037,0,177,39858.12875,2009-02-14,03:05:24
39.956543,116.327923,0,176,39858.1287615741,2009-02-14,03:05:25
39.95656,116.327811,0,175,39858.1287731482,2009-02-14,03:05:26
39.956553,116.327695,0,176,39858.1287847222,2009-02-14,03:05:27
39.956546,116.327563,0,176,39858.1287962963,2009-02-14,03:05:28
39.956555,116.327428,0,173,39858.1288078704,2009-02-14,03:05:29
39.956582,116.327302,0,171,39858.1288194444,2009-02-14,03:05:30
39.956593,116.32716,0,170,39858.1288310185,2009-02-14,03:05:31
39.956593,116.327017,0,170,39858.1288425926,2009-02-14,03:05:32
39.956601,116.326869,0,169,39858.1288541667,2009-02-14,03:05:33
39.956578,116.326707,0,167,39858.1288657407,2009-02-14,03:05:34
39.956581,116.326568,0,167,39858.1288773148,2009-02-14,03:05:35
39.956611,116.326434,0,169,39858.1288888889,2009-02-14,03:05:36
39.956631,116.32629,0,172,39858.128900463,2009-02-14,03:05:37
39.95662,116.326149,0,172,39858.128912037,2009-02-14,03:05:38
39.956614,116.326003,0,172,39858.1289236111,2009-02-14,03:05:39
39.95659,116.325844,0,172,39858.1289351852,2009-02-14,03:05:40
39.956535,116.325662,0,165,39858.1289467593,2009-02-14,03:05:41
39.956522,116.325504,0,166,39858.1289583333,2009-02-14,03:05:42
39.956505,116.325337,0,164,39858.1289699074,2009-02-14,03:05:43
39.956498,116.325179,0,165,39858.1289814815,2009-02-14,03:05:44
39.956468,116.325015,0,167,39858.1289930556,2009-02-14,03:05:45
39.956455,116.324863,0,167,39858.1290046296,2009-02-14,03:05:46
39.956414,116.324696,0,172,39858.1290162037,2009-02-14,03:05:47
39.956399,116.324549,0,173,39858.1290277778,2009-02-14,03:05:48
39.95637,116.324396,0,168,39858.1290393519,2009-02-14,03:05:49
39.956321,116.324237,0,169,39858.1290509259,2009-02-14,03:05:50
39.956289,116.32408,0,166,39858.1290625,2009-02-14,03:05:51
39.956257,116.323924,0,165,39858.1290740741,2009-02-14,03:05:52
39.956247,116.323773,0,167,39858.1290856482,2009-02-14,03:05:53
39.956226,116.323609,0,164,39858.1290972222,2009-02-14,03:05:54
39.956213,116.323452,0,164,39858.1291087963,2009-02-14,03:05:55
39.956181,116.323283,0,156,39858.1291203704,2009-02-14,03:05:56
39.956156,116.32313,0,158,39858.1291319444,2009-02-14,03:05:57
39.956148,116.322983,0,154,39858.1291435185,2009-02-14,03:05:58
39.956132,116.322842,0,153,39858.1291550926,2009-02-14,03:05:59
39.956112,116.322701,0,150,39858.1291666667,2009-02-14,03:06:00
39.956097,116.322562,0,148,39858.1291782407,2009-02-14,03:06:01
39.956082,116.322426,0,146,39858.1291898148,2009-02-14,03:06:02
39.956068,116.322292,0,143,39858.1292013889,2009-02-14,03:06:03
39.956058,116.322161,0,140,39858.129212963,2009-02-14,03:06:04
39.956053,116.322039,0,138,39858.129224537,2009-02-14,03:06:05
39.956038,116.321915,0,139,39858.1292361111,2009-02-14,03:06:06
39.956022,116.321794,0,136,39858.1292476852,2009-02-14,03:06:07
39.956012,116.321675,0,135,39858.1292592593,2009-02-14,03:06:08
39.955982,116.321552,0,133,39858.1292708333,2009-02-14,03:06:09
39.955947,116.321434,0,131,39858.1292824074,2009-02-14,03:06:10
39.955927,116.321312,0,134,39858.1292939815,2009-02-14,03:06:11
39.955883,116.321193,0,134,39858.1293055556,2009-02-14,03:06:12
39.955873,116.321081,0,135,39858.1293171296,2009-02-14,03:06:13
39.955863,116.320963,0,134,39858.1293287037,2009-02-14,03:06:14
39.955861,116.32085,0,133,39858.1293402778,2009-02-14,03:06:15
39.95585,116.32074,0,135,39858.1293518519,2009-02-14,03:06:16
39.955837,116.320628,0,132,39858.1293634259,2009-02-14,03:06:17
39.955816,116.320513,0,127,39858.129375,2009-02-14,03:06:18
39.955812,116.320413,0,127,39858.1293865741,2009-02-14,03:06:19
39.955798,116.320302,0,134,39858.1293981481,2009-02-14,03:06:20
39.955789,116.320195,0,131,39858.1294097222,2009-02-14,03:06:21
39.955785,116.320096,0,129,39858.1294212963,2009-02-14,03:06:22
39.955778,116.319989,0,127,39858.1294328704,2009-02-14,03:06:23
39.955776,116.319878,0,125,39858.1294444444,2009-02-14,03:06:24
39.95577,116.31977,0,124,39858.1294560185,2009-02-14,03:06:25
39.955766,116.319671,0,122,39858.1294675926,2009-02-14,03:06:26
39.95576,116.319561,0,125,39858.1294791667,2009-02-14,03:06:27
39.955757,116.319456,0,124,39858.1294907407,2009-02-14,03:06:28
39.955752,116.319356,0,128,39858.1295023148,2009-02-14,03:06:29
39.955756,116.319259,0,131,39858.1295138889,2009-02-14,03:06:30
39.955742,116.319155,0,135,39858.129525463,2009-02-14,03:06:31
39.955745,116.319056,0,135,39858.129537037,2009-02-14,03:06:32
39.955744,116.318952,0,137,39858.1295486111,2009-02-14,03:06:33
39.955744,116.318848,0,135,39858.1295601852,2009-02-14,03:06:34
39.955737,116.318749,0,139,39858.1295717593,2009-02-14,03:06:35
39.955733,116.318652,0,142,39858.1295833333,2009-02-14,03:06:36
39.955726,116.318557,0,143,39858.1295949074,2009-02-14,03:06:37
39.955726,116.318471,0,145,39858.1296064815,2009-02-14,03:06:38
39.955726,116.318394,0,149,39858.1296180556,2009-02-14,03:06:39
39.955724,116.318325,0,145,39858.1296296296,2009-02-14,03:06:40
39.955726,116.318264,0,145,39858.1296412037,2009-02-14,03:06:41
39.955721,116.318204,0,145,39858.1296527778,2009-02-14,03:06:42
39.955704,116.318076,0,150,39858.1296759259,2009-02-14,03:06:44
39.955695,116.317961,0,148,39858.1296990741,2009-02-14,03:06:46
39.95569,116.317902,0,148,39858.1297106481,2009-02-14,03:06:47
39.955684,116.317827,0,145,39858.1297337963,2009-02-14,03:06:49
39.955694,116.317814,0,149,39858.1297916667,2009-02-14,03:06:54
39.955678,116.317807,0,140,39858.129849537,2009-02-14,03:06:59
39.955637,116.317776,0,151,39858.1299074074,2009-02-14,03:07:04
39.955587,116.317737,0,161,39858.1299305556,2009-02-14,03:07:06
39.955609,116.317776,0,155,39858.1299884259,2009-02-14,03:07:11
39.955615,116.317779,0,155,39858.1300462963,2009-02-14,03:07:16
39.95561,116.317775,0,155,39858.1301041667,2009-02-14,03:07:21
39.955606,116.317768,0,155,39858.130162037,2009-02-14,03:07:26
39.955606,116.317768,0,155,39858.1301967593,2009-02-14,03:07:29
39.955607,116.317764,0,155,39858.1302199074,2009-02-14,03:07:31
39.955605,116.317755,0,155,39858.1302777778,2009-02-14,03:07:36
39.955605,116.317754,0,155,39858.1303356481,2009-02-14,03:07:41
39.955599,116.317752,0,155,39858.1303935185,2009-02-14,03:07:46
39.955599,116.317752,0,155,39858.1304282407,2009-02-14,03:07:49
39.955595,116.317749,0,155,39858.1304513889,2009-02-14,03:07:51
39.9556,116.317717,0,153,39858.1305092593,2009-02-14,03:07:56
39.95559,116.317632,0,152,39858.1305324074,2009-02-14,03:07:58
39.955567,116.317516,0,150,39858.1305555556,2009-02-14,03:08:00
39.955552,116.317458,0,147,39858.1305671296,2009-02-14,03:08:01
39.955521,116.317398,0,147,39858.1305787037,2009-02-14,03:08:02
39.95548,116.317304,0,140,39858.1306018519,2009-02-14,03:08:04
39.955435,116.317235,0,132,39858.130625,2009-02-14,03:08:06
39.955376,116.317185,0,135,39858.1306481481,2009-02-14,03:08:08
39.955317,116.317177,0,137,39858.1306597222,2009-02-14,03:08:09
39.955266,116.317169,0,135,39858.1306712963,2009-02-14,03:08:10
39.955199,116.317174,0,133,39858.1306828704,2009-02-14,03:08:11
39.955129,116.317184,0,131,39858.1306944444,2009-02-14,03:08:12
39.955057,116.317195,0,130,39858.1307060185,2009-02-14,03:08:13
39.954977,116.317209,0,131,39858.1307175926,2009-02-14,03:08:14
39.954893,116.317226,0,132,39858.1307291667,2009-02-14,03:08:15
39.954803,116.317239,0,131,39858.1307407407,2009-02-14,03:08:16
39.954691,116.317246,0,130,39858.1307523148,2009-02-14,03:08:17
39.954585,116.317254,0,129,39858.1307638889,2009-02-14,03:08:18
39.954486,116.317275,0,126,39858.130775463,2009-02-14,03:08:19
39.954382,116.317296,0,125,39858.130787037,2009-02-14,03:08:20
39.954261,116.317308,0,123,39858.1307986111,2009-02-14,03:08:21
39.95415,116.317325,0,121,39858.1308101852,2009-02-14,03:08:22
39.954032,116.317338,0,118,39858.1308217593,2009-02-14,03:08:23
39.953912,116.317352,0,117,39858.1308333333,2009-02-14,03:08:24
39.953794,116.317365,0,116,39858.1308449074,2009-02-14,03:08:25
39.953664,116.317375,0,113,39858.1308564815,2009-02-14,03:08:26
39.953545,116.317402,0,114,39858.1308680556,2009-02-14,03:08:27
39.953423,116.317425,0,116,39858.1308796296,2009-02-14,03:08:28
39.953303,116.317446,0,115,39858.1308912037,2009-02-14,03:08:29
39.953179,116.317459,0,114,39858.1309027778,2009-02-14,03:08:30
39.953065,116.31747,0,115,39858.1309143519,2009-02-14,03:08:31
39.952959,116.31748,0,117,39858.1309259259,2009-02-14,03:08:32
39.952854,116.317487,0,115,39858.1309375,2009-02-14,03:08:33
39.952751,116.31749,0,112,39858.1309490741,2009-02-14,03:08:34
39.952675,116.317501,0,107,39858.1309606481,2009-02-14,03:08:35
39.952611,116.317511,0,105,39858.1309722222,2009-02-14,03:08:36
39.952558,116.317512,0,100,39858.1309837963,2009-02-14,03:08:37
39.952512,116.317503,0,98,39858.1309953704,2009-02-14,03:08:38
39.952447,116.317467,0,95,39858.1310185185,2009-02-14,03:08:40
39.952384,116.317394,0,92,39858.1310416667,2009-02-14,03:08:42
39.952333,116.317282,0,88,39858.1310648148,2009-02-14,03:08:44
39.952309,116.317205,0,87,39858.1310763889,2009-02-14,03:08:45
39.952289,116.317121,0,85,39858.131087963,2009-02-14,03:08:46
39.952269,116.31704,0,82,39858.131099537,2009-02-14,03:08:47
39.952259,116.31695,0,80,39858.1311111111,2009-02-14,03:08:48
39.952248,116.31685,0,80,39858.1311226852,2009-02-14,03:08:49
39.952242,116.316743,0,77,39858.1311342593,2009-02-14,03:08:50
39.952247,116.316631,0,73,39858.1311458333,2009-02-14,03:08:51
39.952245,116.316536,0,71,39858.1311574074,2009-02-14,03:08:52
39.952237,116.316442,0,70,39858.1311689815,2009-02-14,03:08:53
39.952227,116.316335,0,69,39858.1311805556,2009-02-14,03:08:54
39.952226,116.316227,0,69,39858.1311921296,2009-02-14,03:08:55
39.952208,116.316147,0,69,39858.1312037037,2009-02-14,03:08:56
39.95221,116.316036,0,70,39858.1312152778,2009-02-14,03:08:57
39.95221,116.315935,0,70,39858.1312268519,2009-02-14,03:08:58
39.952208,116.315841,0,70,39858.1312384259,2009-02-14,03:08:59
39.952198,116.315741,0,70,39858.13125,2009-02-14,03:09:00
39.952198,116.315633,0,70,39858.1312615741,2009-02-14,03:09:01
39.952198,116.315531,0,69,39858.1312731481,2009-02-14,03:09:02
39.952178,116.315424,0,71,39858.1312847222,2009-02-14,03:09:03
39.95217,116.315313,0,72,39858.1312962963,2009-02-14,03:09:04
39.952155,116.315178,0,75,39858.1313078704,2009-02-14,03:09:05
39.952153,116.315048,0,79,39858.1313194444,2009-02-14,03:09:06
39.952148,116.314927,0,82,39858.1313310185,2009-02-14,03:09:07
39.952133,116.314814,0,83,39858.1313425926,2009-02-14,03:09:08
39.952119,116.314713,0,84,39858.1313541667,2009-02-14,03:09:09
39.952093,116.314633,0,85,39858.1313657407,2009-02-14,03:09:10
39.952069,116.31457,0,86,39858.1313773148,2009-02-14,03:09:11
39.952046,116.314517,0,88,39858.1313888889,2009-02-14,03:09:12
39.952008,116.314448,0,92,39858.131412037,2009-02-14,03:09:14
39.95201,116.314372,0,97,39858.1314351852,2009-02-14,03:09:16
39.95203,116.314312,0,101,39858.1314467593,2009-02-14,03:09:17
39.952041,116.314241,0,105,39858.1314583333,2009-02-14,03:09:18
39.95206,116.314169,0,108,39858.1314699074,2009-02-14,03:09:19
39.952059,116.314063,0,113,39858.1314814815,2009-02-14,03:09:20
39.952067,116.31397,0,117,39858.1314930556,2009-02-14,03:09:21
39.952072,116.313881,0,120,39858.1315046296,2009-02-14,03:09:22
39.952056,116.313787,0,124,39858.1315162037,2009-02-14,03:09:23
39.952038,116.313704,0,127,39858.1315277778,2009-02-14,03:09:24
39.952022,116.313612,0,131,39858.1315393519,2009-02-14,03:09:25
39.952018,116.31354,0,133,39858.1315509259,2009-02-14,03:09:26
39.952007,116.313467,0,136,39858.1315625,2009-02-14,03:09:27
39.952,116.3134,0,139,39858.1315740741,2009-02-14,03:09:28
39.951999,116.31334,0,142,39858.1315856481,2009-02-14,03:09:29
39.951992,116.313247,0,150,39858.1316087963,2009-02-14,03:09:31
39.951981,116.313147,0,158,39858.1316319444,2009-02-14,03:09:33
39.951992,116.313087,0,162,39858.1316435185,2009-02-14,03:09:34
39.95201,116.313033,0,165,39858.1316550926,2009-02-14,03:09:35
39.952065,116.312902,0,167,39858.1316782407,2009-02-14,03:09:37
39.952094,116.312843,0,166,39858.1316898148,2009-02-14,03:09:38
39.952167,116.312711,0,170,39858.1317013889,2009-02-14,03:09:39
39.952195,116.312594,0,172,39858.131712963,2009-02-14,03:09:40
39.952238,116.312497,0,171,39858.131724537,2009-02-14,03:09:41
39.952264,116.312399,0,173,39858.1317361111,2009-02-14,03:09:42
39.952286,116.312315,0,174,39858.1317476852,2009-02-14,03:09:43
39.952304,116.312222,0,175,39858.1317592593,2009-02-14,03:09:44
39.95231,116.312107,0,176,39858.1317708333,2009-02-14,03:09:45
39.952338,116.311998,0,179,39858.1317824074,2009-02-14,03:09:46
39.952363,116.31188,0,187,39858.1317939815,2009-02-14,03:09:47
39.952347,116.311713,0,195,39858.1318055556,2009-02-14,03:09:48
39.952321,116.311589,0,191,39858.1318171296,2009-02-14,03:09:49
39.952296,116.311507,0,193,39858.1318287037,2009-02-14,03:09:50
39.952231,116.311391,0,198,39858.1318402778,2009-02-14,03:09:51
39.952148,116.311289,0,179,39858.1318518519,2009-02-14,03:09:52
39.952077,116.311199,0,188,39858.1318634259,2009-02-14,03:09:53
39.952032,116.31116,0,190,39858.131875,2009-02-14,03:09:54
39.951984,116.311143,0,194,39858.1318865741,2009-02-14,03:09:55
39.951898,116.311116,0,202,39858.1319097222,2009-02-14,03:09:57
39.951852,116.31112,0,200,39858.1319212963,2009-02-14,03:09:58
39.951802,116.311118,0,202,39858.1319328704,2009-02-14,03:09:59
39.951757,116.311113,0,203,39858.1319444444,2009-02-14,03:10:00
39.951701,116.311115,0,205,39858.1319560185,2009-02-14,03:10:01
39.951604,116.311093,0,212,39858.1319675926,2009-02-14,03:10:02
39.951542,116.311111,0,206,39858.1319791667,2009-02-14,03:10:03
39.951461,116.311093,0,211,39858.1319907407,2009-02-14,03:10:04
39.951389,116.3111,0,214,39858.1320023148,2009-02-14,03:10:05
39.951326,116.3111,0,215,39858.1320138889,2009-02-14,03:10:06
39.951264,116.311093,0,216,39858.132025463,2009-02-14,03:10:07
39.9512,116.311092,0,216,39858.132037037,2009-02-14,03:10:08
39.951123,116.311076,0,217,39858.1320486111,2009-02-14,03:10:09
39.95106,116.311062,0,219,39858.1320601852,2009-02-14,03:10:10
39.951006,116.311043,0,222,39858.1320717593,2009-02-14,03:10:11
39.950913,116.311024,0,220,39858.1320949074,2009-02-14,03:10:13
39.950865,116.311008,0,221,39858.1321064815,2009-02-14,03:10:14
39.950811,116.311006,0,223,39858.1321180556,2009-02-14,03:10:15
39.95075,116.31101,0,222,39858.1321412037,2009-02-14,03:10:17
39.9507,116.310993,0,223,39858.1321759259,2009-02-14,03:10:20
39.950692,116.31098,0,224,39858.1322337963,2009-02-14,03:10:25
39.950689,116.310976,0,225,39858.1322916667,2009-02-14,03:10:30
39.950689,116.310976,0,225,39858.1323263889,2009-02-14,03:10:33
39.95069,116.310978,0,226,39858.132349537,2009-02-14,03:10:35
39.950636,116.310956,0,212,39858.1324074074,2009-02-14,03:10:40
39.950611,116.310945,0,206,39858.1324652778,2009-02-14,03:10:45
39.950602,116.310991,0,211,39858.1325231481,2009-02-14,03:10:50
39.950584,116.311004,0,213,39858.1325810185,2009-02-14,03:10:55
39.950571,116.311004,0,215,39858.1326388889,2009-02-14,03:11:00
39.950559,116.311,0,214,39858.1326967593,2009-02-14,03:11:05
39.950578,116.311017,0,213,39858.1327546296,2009-02-14,03:11:10
39.950558,116.310997,0,217,39858.1328125,2009-02-14,03:11:15
39.950577,116.310984,0,215,39858.1328703704,2009-02-14,03:11:20
39.950542,116.310944,0,215,39858.1329166667,2009-02-14,03:11:24
39.950508,116.310881,0,215,39858.1329513889,2009-02-14,03:11:27
39.950495,116.31085,0,213,39858.1330092593,2009-02-14,03:11:32
39.950499,116.310813,0,211,39858.1330671296,2009-02-14,03:11:37
39.950515,116.31082,0,212,39858.133125,2009-02-14,03:11:42
39.950588,116.310868,0,213,39858.1331597222,2009-02-14,03:11:45
39.950611,116.310861,0,212,39858.1332175926,2009-02-14,03:11:50
39.950619,116.310858,0,212,39858.133275463,2009-02-14,03:11:55
39.950618,116.310853,0,212,39858.1333333333,2009-02-14,03:12:00
39.950618,116.310854,0,212,39858.1333912037,2009-02-14,03:12:05
39.950618,116.310854,0,212,39858.1334259259,2009-02-14,03:12:08
39.950622,116.310862,0,212,39858.1334490741,2009-02-14,03:12:10
39.950627,116.310876,0,212,39858.1335069444,2009-02-14,03:12:15
39.950634,116.310897,0,213,39858.1335648148,2009-02-14,03:12:20
39.950659,116.310893,0,213,39858.1336226852,2009-02-14,03:12:25
39.950691,116.310921,0,213,39858.1336805556,2009-02-14,03:12:30
39.950734,116.310955,0,213,39858.1337268518,2009-02-14,03:12:34
39.950768,116.310989,0,213,39858.1337847222,2009-02-14,03:12:39
39.950812,116.311013,0,213,39858.1338425926,2009-02-14,03:12:44
39.950813,116.311023,0,214,39858.133900463,2009-02-14,03:12:49
39.950783,116.311032,0,214,39858.1339583333,2009-02-14,03:12:54
39.950788,116.311042,0,214,39858.1340162037,2009-02-14,03:12:59
39.950792,116.311053,0,214,39858.1340740741,2009-02-14,03:13:04
39.950793,116.311057,0,214,39858.1341319444,2009-02-14,03:13:09
39.950792,116.311057,0,214,39858.1341898148,2009-02-14,03:13:14
39.950792,116.311057,0,214,39858.134224537,2009-02-14,03:13:17
39.950788,116.311053,0,214,39858.1342476852,2009-02-14,03:13:19
39.950762,116.31103,0,214,39858.1343055556,2009-02-14,03:13:24
39.950721,116.310992,0,215,39858.1343287037,2009-02-14,03:13:26
39.950692,116.311045,0,220,39858.1343518518,2009-02-14,03:13:28
39.95068,116.311052,0,231,39858.1344097222,2009-02-14,03:13:33
39.950662,116.31099,0,232,39858.1344328704,2009-02-14,03:13:35
39.950665,116.31093,0,229,39858.1344791667,2009-02-14,03:13:39
39.950619,116.31096,0,230,39858.1345138889,2009-02-14,03:13:42
39.950574,116.31098,0,231,39858.1345717593,2009-02-14,03:13:47
39.950532,116.310982,0,225,39858.1346180556,2009-02-14,03:13:51
39.950534,116.311014,0,222,39858.1346759259,2009-02-14,03:13:56
39.95048,116.311033,0,222,39858.1347337963,2009-02-14,03:14:01
39.950434,116.311027,0,218,39858.1347453704,2009-02-14,03:14:02
39.950379,116.311026,0,213,39858.1347685185,2009-02-14,03:14:04
39.950401,116.311089,0,205,39858.1348148148,2009-02-14,03:14:08
39.950409,116.311131,0,202,39858.1348726852,2009-02-14,03:14:13
39.950365,116.311144,0,200,39858.1349189815,2009-02-14,03:14:17
39.950363,116.311206,0,197,39858.1349768518,2009-02-14,03:14:22
39.950357,116.311271,0,198,39858.1350231481,2009-02-14,03:14:26
39.950348,116.311324,0,201,39858.1350810185,2009-02-14,03:14:31
39.950343,116.31139,0,202,39858.1351157407,2009-02-14,03:14:34
39.950367,116.311447,0,201,39858.1351273148,2009-02-14,03:14:35
39.950357,116.311503,0,204,39858.1351851852,2009-02-14,03:14:40
39.950392,116.311541,0,208,39858.1352199074,2009-02-14,03:14:43
39.950417,116.311594,0,211,39858.1352546296,2009-02-14,03:14:46
39.950406,116.311654,0,216,39858.1353009259,2009-02-14,03:14:50
39.950401,116.31173,0,221,39858.1353356481,2009-02-14,03:14:53
39.950465,116.311771,0,225,39858.1353472222,2009-02-14,03:14:54
39.950489,116.311831,0,229,39858.1353935185,2009-02-14,03:14:58
39.950473,116.311917,0,227,39858.1354166667,2009-02-14,03:15:00
39.950454,116.311982,0,232,39858.135474537,2009-02-14,03:15:05
39.950412,116.31201,0,234,39858.1355208333,2009-02-14,03:15:09
39.950408,116.312015,0,234,39858.1355787037,2009-02-14,03:15:14
39.950408,116.312015,0,234,39858.1356134259,2009-02-14,03:15:17
39.950403,116.312012,0,235,39858.1356365741,2009-02-14,03:15:19
39.950282,116.312232,0,235,39858.1356597222,2009-02-14,03:15:21
39.95024,116.312293,0,235,39858.1356828704,2009-02-14,03:15:23
39.950156,116.312292,0,235,39858.1356944444,2009-02-14,03:15:24
39.950108,116.312315,0,233,39858.1357175926,2009-02-14,03:15:26
39.950023,116.312333,0,233,39858.1357291667,2009-02-14,03:15:27
39.94998,116.312354,0,233,39858.1357407407,2009-02-14,03:15:28
39.949956,116.312416,0,230,39858.135787037,2009-02-14,03:15:32
39.949912,116.312459,0,229,39858.1358333333,2009-02-14,03:15:36
39.949907,116.312506,0,228,39858.1358912037,2009-02-14,03:15:41
39.949934,116.312558,0,225,39858.1359375,2009-02-14,03:15:45
39.94995,116.312614,0,225,39858.1359837963,2009-02-14,03:15:49
39.94997,116.312623,0,219,39858.1360416667,2009-02-14,03:15:54
39.949986,116.312631,0,211,39858.136099537,2009-02-14,03:15:59
39.950028,116.312646,0,209,39858.1361574074,2009-02-14,03:16:04
39.95004,116.312644,0,206,39858.1362152778,2009-02-14,03:16:09
39.950049,116.31266,0,203,39858.1362731481,2009-02-14,03:16:14
39.950055,116.312682,0,201,39858.1363310185,2009-02-14,03:16:19
39.950206,116.312296,0,239,39858.1364351852,2009-02-14,03:16:28
39.949703,116.311861,0,215,39858.1364467593,2009-02-14,03:16:29
39.949663,116.311819,0,204,39858.1364583333,2009-02-14,03:16:30
39.949611,116.31176,0,205,39858.1364814815,2009-02-14,03:16:32
39.949795,116.311932,0,207,39858.1364930556,2009-02-14,03:16:33
39.949923,116.312051,0,208,39858.1365046296,2009-02-14,03:16:34
39.949973,116.312096,0,208,39858.1365162037,2009-02-14,03:16:35
39.95002,116.312151,0,207,39858.1365625,2009-02-14,03:16:39
39.950065,116.312204,0,207,39858.1365856482,2009-02-14,03:16:41
39.950031,116.312201,0,206,39858.1366435185,2009-02-14,03:16:46
39.94998,116.312155,0,206,39858.1366782407,2009-02-14,03:16:49
39.949874,116.312107,0,189,39858.136724537,2009-02-14,03:16:53
39.949801,116.312287,0,190,39858.1367476852,2009-02-14,03:16:55
39.949762,116.312327,0,197,39858.1367708333,2009-02-14,03:16:57
39.94972,116.312291,0,203,39858.1368287037,2009-02-14,03:17:02
39.949758,116.312328,0,204,39858.1368518519,2009-02-14,03:17:04
39.94981,116.312384,0,204,39858.1368634259,2009-02-14,03:17:05
39.949858,116.312452,0,200,39858.1368865741,2009-02-14,03:17:07
39.949866,116.312525,0,199,39858.1369212963,2009-02-14,03:17:10
39.949856,116.312548,0,208,39858.1369791667,2009-02-14,03:17:15
39.949836,116.312551,0,209,39858.137037037,2009-02-14,03:17:20
39.949857,116.312549,0,210,39858.1370949074,2009-02-14,03:17:25
39.949863,116.312506,0,205,39858.1371527778,2009-02-14,03:17:30
39.949913,116.312494,0,203,39858.1371990741,2009-02-14,03:17:34
39.949926,116.312501,0,203,39858.1372569444,2009-02-14,03:17:39
39.949928,116.312504,0,203,39858.1373148148,2009-02-14,03:17:44
39.949928,116.312504,0,203,39858.137349537,2009-02-14,03:17:47
39.949932,116.31251,0,203,39858.1373726852,2009-02-14,03:17:49
39.949969,116.312556,0,204,39858.1374305556,2009-02-14,03:17:54
39.949918,116.312859,0,162,39858.1438425926,2009-02-14,03:27:08
39.949908,116.3129,0,166,39858.143900463,2009-02-14,03:27:13
39.949908,116.3129,0,166,39858.1439351852,2009-02-14,03:27:16
39.949908,116.312901,0,167,39858.1439583333,2009-02-14,03:27:18
39.949913,116.312913,0,167,39858.1440162037,2009-02-14,03:27:23
39.949913,116.312913,0,167,39858.1440509259,2009-02-14,03:27:26
39.949913,116.312916,0,167,39858.1440740741,2009-02-14,03:27:28
39.949895,116.312896,0,166,39858.1441319444,2009-02-14,03:27:33
39.949895,116.312896,0,166,39858.1441666667,2009-02-14,03:27:36
39.949888,116.312889,0,167,39858.1441898148,2009-02-14,03:27:38
39.949871,116.312857,0,168,39858.1442476852,2009-02-14,03:27:43
39.949859,116.312822,0,166,39858.1443055556,2009-02-14,03:27:48
39.94986,116.312808,0,166,39858.1443634259,2009-02-14,03:27:53
39.949868,116.312773,0,165,39858.1444212963,2009-02-14,03:27:58
39.949868,116.312747,0,163,39858.1444791667,2009-02-14,03:28:03
39.949896,116.312712,0,161,39858.144537037,2009-02-14,03:28:08
39.949909,116.312697,0,161,39858.1445949074,2009-02-14,03:28:13
39.949916,116.312656,0,162,39858.1446527778,2009-02-14,03:28:18
39.949915,116.31264,0,162,39858.1447106482,2009-02-14,03:28:23
39.949919,116.312649,0,163,39858.1447685185,2009-02-14,03:28:28
39.949916,116.312641,0,163,39858.1448263889,2009-02-14,03:28:33
39.949912,116.312633,0,163,39858.1448842593,2009-02-14,03:28:38
39.949911,116.312631,0,163,39858.1449421296,2009-02-14,03:28:43
39.949911,116.312631,0,163,39858.1449768519,2009-02-14,03:28:46
39.949909,116.312627,0,163,39858.145,2009-02-14,03:28:48
39.949905,116.312613,0,163,39858.1450578704,2009-02-14,03:28:53
39.949902,116.312575,0,163,39858.1451157407,2009-02-14,03:28:58
39.949882,116.312553,0,161,39858.1451736111,2009-02-14,03:29:03
39.949854,116.312515,0,159,39858.1452314815,2009-02-14,03:29:08
39.949849,116.312496,0,159,39858.1452893519,2009-02-14,03:29:13
39.949849,116.312496,0,159,39858.1453240741,2009-02-14,03:29:16
39.949847,116.312498,0,160,39858.1453472222,2009-02-14,03:29:18
39.949855,116.312507,0,160,39858.1454050926,2009-02-14,03:29:23
39.949863,116.312528,0,160,39858.145462963,2009-02-14,03:29:28
39.949865,116.312532,0,160,39858.1455208333,2009-02-14,03:29:33
39.949865,116.312532,0,160,39858.1455555556,2009-02-14,03:29:36
39.949865,116.312533,0,160,39858.1455787037,2009-02-14,03:29:38
39.949878,116.312562,0,160,39858.1456365741,2009-02-14,03:29:43
39.949899,116.312614,0,161,39858.1456828704,2009-02-14,03:29:47
39.949916,116.312661,0,163,39858.1457407407,2009-02-14,03:29:52
39.949924,116.312681,0,166,39858.1457986111,2009-02-14,03:29:57
39.949924,116.312681,0,166,39858.1458333333,2009-02-14,03:30:00
39.949919,116.312684,0,166,39858.1458564815,2009-02-14,03:30:02
39.949914,116.312672,0,167,39858.1459143519,2009-02-14,03:30:07
39.949914,116.312672,0,167,39858.1459490741,2009-02-14,03:30:10
39.949911,116.312667,0,167,39858.1459722222,2009-02-14,03:30:12
39.949886,116.312694,0,170,39858.1460300926,2009-02-14,03:30:17
39.949886,116.312718,0,171,39858.146087963,2009-02-14,03:30:22
39.949889,116.312727,0,171,39858.1461458333,2009-02-14,03:30:27
39.949889,116.312727,0,171,39858.1461805556,2009-02-14,03:30:30
39.949885,116.312721,0,171,39858.1462037037,2009-02-14,03:30:32
39.949864,116.312703,0,175,39858.1462615741,2009-02-14,03:30:37
39.949843,116.312694,0,180,39858.1463194444,2009-02-14,03:30:42
39.949826,116.31268,0,182,39858.1463773148,2009-02-14,03:30:47
39.949833,116.312638,0,184,39858.1464351852,2009-02-14,03:30:52
39.949812,116.312637,0,186,39858.1464930556,2009-02-14,03:30:57
39.949822,116.312646,0,189,39858.1465509259,2009-02-14,03:31:02
39.949808,116.312641,0,190,39858.1466087963,2009-02-14,03:31:07
39.949792,116.312637,0,191,39858.1466666667,2009-02-14,03:31:12
39.949789,116.312632,0,191,39858.146724537,2009-02-14,03:31:17
39.949789,116.312632,0,191,39858.1467592593,2009-02-14,03:31:20
39.949786,116.312626,0,191,39858.1467824074,2009-02-14,03:31:22
39.949783,116.312616,0,191,39858.1468402778,2009-02-14,03:31:27
39.949774,116.312599,0,193,39858.1468981481,2009-02-14,03:31:32
39.949774,116.312599,0,193,39858.1469328704,2009-02-14,03:31:35
39.949772,116.3126,0,195,39858.1469560185,2009-02-14,03:31:37
39.949789,116.312622,0,195,39858.1470138889,2009-02-14,03:31:42
39.949791,116.312629,0,195,39858.1470717593,2009-02-14,03:31:47
39.949791,116.312629,0,195,39858.1471064815,2009-02-14,03:31:50
39.949792,116.312629,0,195,39858.1471296296,2009-02-14,03:31:52
39.949789,116.312618,0,195,39858.1471875,2009-02-14,03:31:57
39.949787,116.312608,0,195,39858.1472453704,2009-02-14,03:32:02
39.94979,116.312577,0,197,39858.1473032407,2009-02-14,03:32:07
39.949829,116.312533,0,198,39858.1473611111,2009-02-14,03:32:12
39.949856,116.312475,0,199,39858.1473842593,2009-02-14,03:32:14
39.949854,116.312485,0,199,39858.1474421296,2009-02-14,03:32:19
39.94982,116.312521,0,198,39858.1475,2009-02-14,03:32:24
39.949825,116.312538,0,196,39858.1475578704,2009-02-14,03:32:29
39.949825,116.312538,0,196,39858.1475925926,2009-02-14,03:32:32
39.949828,116.312545,0,195,39858.1476157407,2009-02-14,03:32:34
39.949824,116.312534,0,195,39858.1476736111,2009-02-14,03:32:39
39.949824,116.312533,0,195,39858.1477314815,2009-02-14,03:32:44
39.949822,116.312526,0,195,39858.1477893519,2009-02-14,03:32:49
39.949822,116.312529,0,195,39858.1478472222,2009-02-14,03:32:54
39.949822,116.312525,0,195,39858.1479050926,2009-02-14,03:32:59
39.949822,116.312525,0,195,39858.1479398148,2009-02-14,03:33:02
39.949822,116.31252,0,195,39858.147962963,2009-02-14,03:33:04
39.949831,116.312485,0,193,39858.1480208333,2009-02-14,03:33:09
39.94984,116.312495,0,193,39858.1480787037,2009-02-14,03:33:14
39.94984,116.312495,0,193,39858.1481134259,2009-02-14,03:33:17
39.949843,116.312503,0,193,39858.1481365741,2009-02-14,03:33:19
39.949848,116.312515,0,193,39858.1481944444,2009-02-14,03:33:24
39.949853,116.312527,0,193,39858.1482523148,2009-02-14,03:33:29
39.949836,116.312528,0,193,39858.1483101852,2009-02-14,03:33:34
39.949799,116.312507,0,191,39858.1483680556,2009-02-14,03:33:39
39.949803,116.312499,0,190,39858.1484259259,2009-02-14,03:33:44
39.949803,116.312499,0,190,39858.1484606481,2009-02-14,03:33:47
39.949801,116.312493,0,190,39858.1484837963,2009-02-14,03:33:49
39.949798,116.312483,0,190,39858.1485416667,2009-02-14,03:33:54
39.949804,116.312476,0,190,39858.148599537,2009-02-14,03:33:59
39.949804,116.312476,0,190,39858.1486342593,2009-02-14,03:34:02
39.949802,116.312479,0,191,39858.1486574074,2009-02-14,03:34:04
39.949818,116.312526,0,191,39858.1487152778,2009-02-14,03:34:09
39.949828,116.312589,0,191,39858.14875,2009-02-14,03:34:12
39.949859,116.312654,0,191,39858.1487847222,2009-02-14,03:34:15
39.949882,116.312725,0,191,39858.1488310185,2009-02-14,03:34:19
39.949909,116.312781,0,192,39858.1488773148,2009-02-14,03:34:23
39.94994,116.312741,0,191,39858.1489351852,2009-02-14,03:34:28
39.94994,116.312741,0,191,39858.1489699074,2009-02-14,03:34:31
39.949943,116.312738,0,188,39858.1489930556,2009-02-14,03:34:33
39.949937,116.312766,0,188,39858.1490509259,2009-02-14,03:34:38
39.949925,116.31276,0,190,39858.1491087963,2009-02-14,03:34:43
39.949886,116.312773,0,194,39858.1491666667,2009-02-14,03:34:48
39.949879,116.312794,0,193,39858.149224537,2009-02-14,03:34:53
39.949876,116.312785,0,193,39858.1492824074,2009-02-14,03:34:58
39.949833,116.312757,0,198,39858.1493171296,2009-02-14,03:35:01
39.949807,116.312712,0,204,39858.1493634259,2009-02-14,03:35:05
39.949781,116.312683,0,206,39858.1494212963,2009-02-14,03:35:10
39.949763,116.312707,0,207,39858.1494791667,2009-02-14,03:35:15
39.949766,116.312714,0,207,39858.149537037,2009-02-14,03:35:20
39.94977,116.312719,0,207,39858.1495949074,2009-02-14,03:35:25
39.949772,116.312719,0,207,39858.1496527778,2009-02-14,03:35:30
39.949772,116.312719,0,207,39858.1496875,2009-02-14,03:35:33
39.949774,116.312723,0,207,39858.1497106481,2009-02-14,03:35:35
39.949792,116.312736,0,207,39858.1497685185,2009-02-14,03:35:40
39.949809,116.312752,0,207,39858.1498263889,2009-02-14,03:35:45
39.949809,116.312752,0,207,39858.1498611111,2009-02-14,03:35:48
39.94981,116.312755,0,207,39858.1498842593,2009-02-14,03:35:50
39.94983,116.3128,0,208,39858.1499421296,2009-02-14,03:35:55
39.949833,116.312861,0,208,39858.1499884259,2009-02-14,03:35:59
39.949821,116.312866,0,210,39858.1500462963,2009-02-14,03:36:04
39.949821,116.312866,0,210,39858.1500810185,2009-02-14,03:36:07
39.949817,116.312859,0,210,39858.1501041667,2009-02-14,03:36:09
39.949812,116.312847,0,211,39858.150162037,2009-02-14,03:36:14
39.949812,116.312847,0,211,39858.1501967593,2009-02-14,03:36:17
39.949807,116.31284,0,211,39858.1502199074,2009-02-14,03:36:19
39.949886,116.31254,0,191,39858.1729398148,2009-02-14,04:09:02
39.949904,116.312496,0,192,39858.1729976852,2009-02-14,04:09:07
39.949913,116.312484,0,191,39858.1730555556,2009-02-14,04:09:12
39.949906,116.312466,0,190,39858.1731134259,2009-02-14,04:09:17
39.949901,116.31245,0,189,39858.1731712963,2009-02-14,04:09:22
39.9499,116.312446,0,189,39858.1732291667,2009-02-14,04:09:27
39.949899,116.312441,0,189,39858.173287037,2009-02-14,04:09:32
39.949897,116.312435,0,189,39858.1733449074,2009-02-14,04:09:37
39.949896,116.312433,0,189,39858.1734027778,2009-02-14,04:09:42
39.949896,116.312434,0,189,39858.1734606481,2009-02-14,04:09:47
39.9499,116.312441,0,189,39858.1735185185,2009-02-14,04:09:52
39.949901,116.312437,0,189,39858.1735763889,2009-02-14,04:09:57
39.949899,116.312429,0,189,39858.1736342593,2009-02-14,04:10:02
39.949896,116.312422,0,189,39858.1736921296,2009-02-14,04:10:07
39.949894,116.312421,0,189,39858.17375,2009-02-14,04:10:12
39.949894,116.312419,0,189,39858.1738078704,2009-02-14,04:10:17
39.949893,116.312419,0,189,39858.1738657407,2009-02-14,04:10:22
39.949892,116.31242,0,189,39858.1739236111,2009-02-14,04:10:27
39.949893,116.312424,0,189,39858.1739814815,2009-02-14,04:10:32
39.949895,116.312428,0,189,39858.1740393518,2009-02-14,04:10:37
39.949896,116.312434,0,189,39858.1740972222,2009-02-14,04:10:42
39.949895,116.312435,0,189,39858.1741550926,2009-02-14,04:10:47
39.949891,116.312428,0,189,39858.174212963,2009-02-14,04:10:52
39.949887,116.31242,0,189,39858.1742708333,2009-02-14,04:10:57
39.949888,116.312419,0,189,39858.1743287037,2009-02-14,04:11:02
39.949888,116.312418,0,189,39858.1743865741,2009-02-14,04:11:07
39.949888,116.312418,0,189,39858.1744212963,2009-02-14,04:11:10
39.949885,116.312411,0,189,39858.1744444444,2009-02-14,04:11:12
39.949874,116.31242,0,190,39858.1745023148,2009-02-14,04:11:17
39.94989,116.312438,0,190,39858.1745601852,2009-02-14,04:11:22
39.949895,116.312448,0,190,39858.1746180556,2009-02-14,04:11:27
39.949893,116.312442,0,190,39858.1746759259,2009-02-14,04:11:32
39.949894,116.312442,0,190,39858.1747337963,2009-02-14,04:11:37
39.949896,116.312448,0,190,39858.1747916667,2009-02-14,04:11:42
39.949898,116.312452,0,190,39858.174849537,2009-02-14,04:11:47
39.949902,116.312459,0,190,39858.1749074074,2009-02-14,04:11:52
39.949904,116.31246,0,190,39858.1749652778,2009-02-14,04:11:57
39.949904,116.31246,0,190,39858.175,2009-02-14,04:12:00
39.949905,116.312462,0,190,39858.1750231481,2009-02-14,04:12:02
39.949908,116.312471,0,190,39858.1750810185,2009-02-14,04:12:07
39.949935,116.312487,0,190,39858.1751388889,2009-02-14,04:12:12
39.949975,116.312479,0,190,39858.1751967593,2009-02-14,04:12:17
39.949979,116.312487,0,190,39858.1752546296,2009-02-14,04:12:22
39.949979,116.312487,0,190,39858.1752893519,2009-02-14,04:12:25
39.949983,116.312493,0,190,39858.1753125,2009-02-14,04:12:27
39.949987,116.312472,0,189,39858.1753703704,2009-02-14,04:12:32
39.949989,116.312431,0,188,39858.1754282407,2009-02-14,04:12:37
39.949988,116.312431,0,187,39858.1754861111,2009-02-14,04:12:42
39.94999,116.312438,0,187,39858.1755439815,2009-02-14,04:12:47
39.94999,116.31244,0,187,39858.1756018519,2009-02-14,04:12:52
39.94999,116.31244,0,187,39858.1756365741,2009-02-14,04:12:55
39.94999,116.312436,0,187,39858.1756597222,2009-02-14,04:12:57
39.949995,116.312445,0,188,39858.1757175926,2009-02-14,04:13:02
39.949996,116.312446,0,188,39858.175775463,2009-02-14,04:13:07
39.949998,116.312453,0,187,39858.1758333333,2009-02-14,04:13:12
39.95,116.312446,0,187,39858.1758912037,2009-02-14,04:13:17
39.949998,116.312439,0,187,39858.1759490741,2009-02-14,04:13:22
39.949998,116.312439,0,187,39858.1759837963,2009-02-14,04:13:25
39.949997,116.312435,0,187,39858.1760069444,2009-02-14,04:13:27
39.949987,116.312442,0,186,39858.1760648148,2009-02-14,04:13:32
39.949987,116.312442,0,186,39858.176099537,2009-02-14,04:13:35
39.949984,116.312438,0,186,39858.1761226852,2009-02-14,04:13:37
39.94998,116.31248,0,187,39858.1761805556,2009-02-14,04:13:42
39.949974,116.312511,0,187,39858.1762384259,2009-02-14,04:13:47
39.949957,116.312575,0,188,39858.1762847222,2009-02-14,04:13:51
39.949976,116.312567,0,188,39858.1763425926,2009-02-14,04:13:56
39.949979,116.312571,0,189,39858.176400463,2009-02-14,04:14:01
39.94998,116.312569,0,189,39858.1764583333,2009-02-14,04:14:06
39.949981,116.312573,0,189,39858.1765162037,2009-02-14,04:14:11
39.949981,116.312573,0,189,39858.1765509259,2009-02-14,04:14:14
39.949985,116.312579,0,189,39858.1765740741,2009-02-14,04:14:16
39.950029,116.312584,0,191,39858.1766319444,2009-02-14,04:14:21
39.950029,116.312585,0,192,39858.1766898148,2009-02-14,04:14:26
39.950028,116.312581,0,192,39858.1767476852,2009-02-14,04:14:31
39.950028,116.312581,0,192,39858.1767824074,2009-02-14,04:14:34
39.950025,116.312574,0,192,39858.1768055556,2009-02-14,04:14:36
39.950004,116.31255,0,192,39858.1768634259,2009-02-14,04:14:41
39.949966,116.312528,0,192,39858.1769212963,2009-02-14,04:14:46
39.949952,116.312533,0,192,39858.1769791667,2009-02-14,04:14:51
39.949955,116.312542,0,191,39858.177037037,2009-02-14,04:14:56
39.949945,116.312524,0,191,39858.1770949074,2009-02-14,04:15:01
39.949941,116.31248,0,191,39858.1771527778,2009-02-14,04:15:06
39.949946,116.312461,0,190,39858.1772106481,2009-02-14,04:15:11
39.949986,116.312428,0,190,39858.1772685185,2009-02-14,04:15:16
39.950025,116.312396,0,190,39858.1772800926,2009-02-14,04:15:17
39.950066,116.312356,0,191,39858.1773032407,2009-02-14,04:15:19
39.950105,116.312334,0,190,39858.1773611111,2009-02-14,04:15:24
39.950108,116.312337,0,191,39858.1774189815,2009-02-14,04:15:29
39.950108,116.312337,0,191,39858.1774537037,2009-02-14,04:15:32
39.950106,116.31233,0,190,39858.1774768519,2009-02-14,04:15:34
39.950077,116.312339,0,192,39858.1775347222,2009-02-14,04:15:39
39.950071,116.312348,0,192,39858.1775925926,2009-02-14,04:15:44
39.950076,116.312358,0,192,39858.177650463,2009-02-14,04:15:49
39.950077,116.312357,0,192,39858.1777083333,2009-02-14,04:15:54
39.950077,116.312357,0,192,39858.1777430556,2009-02-14,04:15:57
39.950075,116.312349,0,192,39858.1777662037,2009-02-14,04:15:59
39.950071,116.312338,0,192,39858.1778240741,2009-02-14,04:16:04
39.950069,116.312331,0,192,39858.1778819444,2009-02-14,04:16:09
39.950066,116.312328,0,192,39858.1779398148,2009-02-14,04:16:14
39.950063,116.312325,0,191,39858.1779976852,2009-02-14,04:16:19
39.950063,116.312325,0,191,39858.1780324074,2009-02-14,04:16:22
39.950063,116.312326,0,191,39858.1780555556,2009-02-14,04:16:24
39.950054,116.312339,0,191,39858.1781134259,2009-02-14,04:16:29
39.950046,116.312345,0,190,39858.1781712963,2009-02-14,04:16:34
39.95005,116.312352,0,190,39858.1782291667,2009-02-14,04:16:39
39.950052,116.312355,0,190,39858.178287037,2009-02-14,04:16:44
39.950052,116.312355,0,190,39858.1783217593,2009-02-14,04:16:47
39.950054,116.312361,0,189,39858.1783449074,2009-02-14,04:16:49
39.950059,116.312371,0,189,39858.1784027778,2009-02-14,04:16:54
39.950059,116.312384,0,189,39858.1784606481,2009-02-14,04:16:59
39.950059,116.312384,0,189,39858.1784953704,2009-02-14,04:17:02
39.950059,116.312389,0,189,39858.1785185185,2009-02-14,04:17:04
39.950056,116.312402,0,189,39858.1785763889,2009-02-14,04:17:09
39.950012,116.312455,0,190,39858.1786342593,2009-02-14,04:17:14
39.949954,116.312497,0,191,39858.1786458333,2009-02-14,04:17:15
39.949913,116.312521,0,195,39858.1786805556,2009-02-14,04:17:18
39.949911,116.312533,0,195,39858.1787384259,2009-02-14,04:17:23
39.949905,116.312533,0,195,39858.1787962963,2009-02-14,04:17:28
39.949905,116.312533,0,195,39858.1788310185,2009-02-14,04:17:31
39.949898,116.312527,0,195,39858.1788541667,2009-02-14,04:17:33
39.949888,116.312526,0,196,39858.178912037,2009-02-14,04:17:38
39.949914,116.312512,0,197,39858.1789699074,2009-02-14,04:17:43
39.949937,116.312499,0,196,39858.1790277778,2009-02-14,04:17:48
39.949933,116.312485,0,196,39858.1790856481,2009-02-14,04:17:53
39.949914,116.312447,0,196,39858.1791435185,2009-02-14,04:17:58
39.949915,116.312419,0,195,39858.1792013889,2009-02-14,04:18:03
39.949895,116.312423,0,194,39858.1792592593,2009-02-14,04:18:08
39.949895,116.312425,0,194,39858.1793171296,2009-02-14,04:18:13
39.949891,116.31242,0,193,39858.179375,2009-02-14,04:18:18
39.949891,116.31242,0,193,39858.1794097222,2009-02-14,04:18:21
39.949889,116.312423,0,193,39858.1794328704,2009-02-14,04:18:23
39.949869,116.312452,0,193,39858.1794907407,2009-02-14,04:18:28
39.949825,116.312482,0,193,39858.1795138889,2009-02-14,04:18:30
39.949793,116.312502,0,195,39858.1795717593,2009-02-14,04:18:35
39.949798,116.312512,0,195,39858.1796296296,2009-02-14,04:18:40
39.949825,116.312523,0,194,39858.1796875,2009-02-14,04:18:45
39.949859,116.312499,0,196,39858.1797453704,2009-02-14,04:18:50
39.949863,116.312499,0,196,39858.1798032407,2009-02-14,04:18:55
39.949865,116.312495,0,196,39858.1798611111,2009-02-14,04:19:00
39.949866,116.312495,0,196,39858.1799189815,2009-02-14,04:19:05
39.94987,116.312498,0,196,39858.1799768518,2009-02-14,04:19:10
39.949872,116.312495,0,195,39858.1800347222,2009-02-14,04:19:15
39.949872,116.31249,0,195,39858.1800925926,2009-02-14,04:19:20
39.94987,116.312485,0,195,39858.180150463,2009-02-14,04:19:25
39.94987,116.312485,0,195,39858.1801851852,2009-02-14,04:19:28
39.949873,116.312492,0,195,39858.1802083333,2009-02-14,04:19:30
39.949878,116.312503,0,195,39858.1802662037,2009-02-14,04:19:35
39.949878,116.312502,0,195,39858.1803240741,2009-02-14,04:19:40
39.949877,116.312495,0,195,39858.1803819444,2009-02-14,04:19:45
39.949875,116.312488,0,194,39858.1804398148,2009-02-14,04:19:50
39.949875,116.312487,0,194,39858.1804976852,2009-02-14,04:19:55
39.949876,116.312484,0,194,39858.1805555556,2009-02-14,04:20:00
39.949877,116.31248,0,193,39858.1806134259,2009-02-14,04:20:05
39.949878,116.312478,0,193,39858.1806712963,2009-02-14,04:20:10
39.94988,116.312481,0,193,39858.1807291667,2009-02-14,04:20:15
39.949883,116.31248,0,193,39858.180787037,2009-02-14,04:20:20
39.949883,116.31248,0,193,39858.1808217593,2009-02-14,04:20:23
39.949886,116.312477,0,193,39858.1808449074,2009-02-14,04:20:25
39.949886,116.312468,0,193,39858.1809027778,2009-02-14,04:20:30
39.949885,116.312463,0,193,39858.1809606481,2009-02-14,04:20:35
39.949885,116.312463,0,193,39858.1809953704,2009-02-14,04:20:38
39.949891,116.312471,0,193,39858.1810185185,2009-02-14,04:20:40
39.949895,116.312481,0,193,39858.1810763889,2009-02-14,04:20:45
39.949896,116.31248,0,194,39858.1811342593,2009-02-14,04:20:50
39.949896,116.312476,0,194,39858.1811921296,2009-02-14,04:20:55
39.9499,116.312483,0,193,39858.18125,2009-02-14,04:21:00
39.949903,116.312487,0,193,39858.1813078704,2009-02-14,04:21:05
39.949904,116.312484,0,193,39858.1813657407,2009-02-14,04:21:10
39.949905,116.312485,0,193,39858.1814236111,2009-02-14,04:21:15
39.949908,116.312486,0,193,39858.1814814815,2009-02-14,04:21:20
39.94991,116.312486,0,192,39858.1815393518,2009-02-14,04:21:25
39.949914,116.312488,0,192,39858.1815972222,2009-02-14,04:21:30
39.949914,116.312488,0,192,39858.1816319444,2009-02-14,04:21:33
39.949917,116.312487,0,192,39858.1816550926,2009-02-14,04:21:35
39.949942,116.312447,0,191,39858.181712963,2009-02-14,04:21:40
39.949968,116.312397,0,189,39858.1817708333,2009-02-14,04:21:45
39.949979,116.312384,0,188,39858.1818287037,2009-02-14,04:21:50
39.949979,116.312384,0,188,39858.1818634259,2009-02-14,04:21:53
39.94998,116.312388,0,188,39858.1818865741,2009-02-14,04:21:55
39.949983,116.312399,0,188,39858.1819444444,2009-02-14,04:22:00
39.949987,116.312408,0,189,39858.1820023148,2009-02-14,04:22:05
39.949993,116.312418,0,189,39858.1820601852,2009-02-14,04:22:10
39.949994,116.31242,0,189,39858.1821180556,2009-02-14,04:22:15
39.949992,116.312419,0,189,39858.1821759259,2009-02-14,04:22:20
39.949995,116.312418,0,189,39858.1822337963,2009-02-14,04:22:25
39.949997,116.312416,0,189,39858.1822916667,2009-02-14,04:22:30
39.95,116.312418,0,189,39858.182349537,2009-02-14,04:22:35
39.95,116.312421,0,189,39858.1824074074,2009-02-14,04:22:40
39.950002,116.312422,0,189,39858.1824652778,2009-02-14,04:22:45
39.950004,116.312427,0,189,39858.1825231481,2009-02-14,04:22:50
39.950006,116.312431,0,189,39858.1825810185,2009-02-14,04:22:55
39.950009,116.312435,0,189,39858.1826388889,2009-02-14,04:23:00
39.950009,116.312438,0,189,39858.1826967593,2009-02-14,04:23:05
39.950009,116.312441,0,189,39858.1827546296,2009-02-14,04:23:10
39.95001,116.312444,0,189,39858.1828125,2009-02-14,04:23:15
39.950009,116.31244,0,189,39858.1828703704,2009-02-14,04:23:20
39.950004,116.312432,0,189,39858.1829282407,2009-02-14,04:23:25
39.950002,116.312427,0,189,39858.1829861111,2009-02-14,04:23:30
39.950004,116.31243,0,189,39858.1830439815,2009-02-14,04:23:35
39.950004,116.31243,0,189,39858.1830787037,2009-02-14,04:23:38
39.950004,116.312427,0,189,39858.1831018519,2009-02-14,04:23:40
39.950011,116.312397,0,189,39858.1831597222,2009-02-14,04:23:45
39.950019,116.312376,0,189,39858.1832175926,2009-02-14,04:23:50
39.950017,116.312372,0,189,39858.183275463,2009-02-14,04:23:55
39.950018,116.312379,0,189,39858.1833333333,2009-02-14,04:24:00
39.950018,116.312379,0,189,39858.1833680556,2009-02-14,04:24:03
39.950018,116.312376,0,189,39858.1833912037,2009-02-14,04:24:05
39.950026,116.312397,0,189,39858.1834490741,2009-02-14,04:24:10
39.950024,116.312463,0,190,39858.1835069444,2009-02-14,04:24:15
39.950043,116.31247,0,190,39858.1835648148,2009-02-14,04:24:20
39.950047,116.312478,0,190,39858.1836226852,2009-02-14,04:24:25
39.950049,116.312483,0,190,39858.1836805556,2009-02-14,04:24:30
39.950048,116.312483,0,190,39858.1837384259,2009-02-14,04:24:35
39.95005,116.312485,0,190,39858.1837962963,2009-02-14,04:24:40
39.950052,116.312487,0,190,39858.1838541667,2009-02-14,04:24:45
39.95005,116.312483,0,190,39858.183912037,2009-02-14,04:24:50
39.95005,116.312483,0,190,39858.1839467593,2009-02-14,04:24:53
39.95005,116.312484,0,190,39858.1839699074,2009-02-14,04:24:55
39.950053,116.312493,0,190,39858.1840277778,2009-02-14,04:25:00
39.950051,116.312539,0,186,39858.1840856481,2009-02-14,04:25:05
39.950057,116.312575,0,183,39858.1841435185,2009-02-14,04:25:10
39.950058,116.312575,0,183,39858.1842013889,2009-02-14,04:25:15
39.950058,116.312575,0,183,39858.1842361111,2009-02-14,04:25:18
39.950056,116.312569,0,183,39858.1842592593,2009-02-14,04:25:20
39.95006,116.312555,0,183,39858.1843171296,2009-02-14,04:25:25
39.950106,116.312535,0,180,39858.1843634259,2009-02-14,04:25:29
39.950135,116.312514,0,181,39858.1844212963,2009-02-14,04:25:34
39.950121,116.312513,0,183,39858.1844791667,2009-02-14,04:25:39
39.950118,116.312502,0,183,39858.184537037,2009-02-14,04:25:44
39.950119,116.312486,0,181,39858.1845949074,2009-02-14,04:25:49
39.950137,116.312494,0,180,39858.1846527778,2009-02-14,04:25:54
39.950137,116.312494,0,180,39858.1846875,2009-02-14,04:25:57
39.950139,116.312502,0,180,39858.1847106481,2009-02-14,04:25:59
39.950125,116.312478,0,179,39858.1847685185,2009-02-14,04:26:04
39.950118,116.312444,0,175,39858.1848263889,2009-02-14,04:26:09
39.950118,116.312429,0,173,39858.1848842593,2009-02-14,04:26:14
39.950112,116.312439,0,173,39858.1849421296,2009-02-14,04:26:19
39.950149,116.312437,0,172,39858.185,2009-02-14,04:26:24
39.950098,116.312416,0,171,39858.1850578704,2009-02-14,04:26:29
39.950049,116.312421,0,172,39858.1850925926,2009-02-14,04:26:32
39.950011,116.312436,0,172,39858.185150463,2009-02-14,04:26:37
39.95005,116.312424,0,170,39858.1852083333,2009-02-14,04:26:42
39.950061,116.312414,0,170,39858.1852662037,2009-02-14,04:26:47
39.950062,116.312413,0,170,39858.1853240741,2009-02-14,04:26:52
39.950063,116.312412,0,169,39858.1853819444,2009-02-14,04:26:57
39.950063,116.312412,0,169,39858.1854166667,2009-02-14,04:27:00
39.950061,116.312405,0,169,39858.1854398148,2009-02-14,04:27:02
39.95006,116.312396,0,169,39858.1854976852,2009-02-14,04:27:07
39.950079,116.312364,0,168,39858.1855555556,2009-02-14,04:27:12
39.950116,116.312342,0,165,39858.1856134259,2009-02-14,04:27:17
39.950109,116.312333,0,165,39858.1856712963,2009-02-14,04:27:22
39.950057,116.312347,0,165,39858.1856828704,2009-02-14,04:27:23
39.950011,116.31236,0,165,39858.1857060185,2009-02-14,04:27:25
39.950028,116.31238,0,164,39858.1857638889,2009-02-14,04:27:30
39.950036,116.312387,0,164,39858.1858217593,2009-02-14,04:27:35
39.950036,116.312387,0,164,39858.1858564815,2009-02-14,04:27:38
39.950032,116.312381,0,164,39858.1858796296,2009-02-14,04:27:40
39.95004,116.312427,0,165,39858.1859375,2009-02-14,04:27:45
39.950079,116.312459,0,166,39858.1859722222,2009-02-14,04:27:48
39.950088,116.312489,0,167,39858.1860300926,2009-02-14,04:27:53
39.950047,116.312532,0,169,39858.1860763889,2009-02-14,04:27:57
39.950031,116.312589,0,170,39858.1861226852,2009-02-14,04:28:01
39.950049,116.312621,0,170,39858.1861805556,2009-02-14,04:28:06
39.950051,116.312656,0,175,39858.1862384259,2009-02-14,04:28:11
39.950037,116.312687,0,182,39858.1862962963,2009-02-14,04:28:16
39.950059,116.312697,0,183,39858.1863541667,2009-02-14,04:28:21
39.950059,116.312697,0,183,39858.1863888889,2009-02-14,04:28:24
39.95006,116.312698,0,183,39858.186412037,2009-02-14,04:28:26
39.950087,116.312706,0,186,39858.1864699074,2009-02-14,04:28:31
39.950087,116.312706,0,186,39858.1865046296,2009-02-14,04:28:34
39.950089,116.312711,0,188,39858.1865277778,2009-02-14,04:28:36
39.950085,116.312699,0,188,39858.1865856481,2009-02-14,04:28:41
39.950065,116.31271,0,193,39858.1866435185,2009-02-14,04:28:46
39.950043,116.312707,0,196,39858.1867013889,2009-02-14,04:28:51
39.950048,116.312719,0,197,39858.1867592593,2009-02-14,04:28:56
39.950048,116.312719,0,197,39858.1867939815,2009-02-14,04:28:59
39.950048,116.312718,0,197,39858.1868171296,2009-02-14,04:29:01
39.950056,116.312701,0,199,39858.186875,2009-02-14,04:29:06
39.950073,116.312675,0,203,39858.1869328704,2009-02-14,04:29:11
39.950094,116.312636,0,207,39858.1869907407,2009-02-14,04:29:16
39.950095,116.312635,0,207,39858.1870486111,2009-02-14,04:29:21
39.950094,116.312629,0,207,39858.1871064815,2009-02-14,04:29:26
39.950097,116.312631,0,207,39858.1871643519,2009-02-14,04:29:31
39.950097,116.312631,0,207,39858.1871990741,2009-02-14,04:29:34
39.950098,116.312633,0,207,39858.1872222222,2009-02-14,04:29:36
39.950095,116.312624,0,207,39858.1872800926,2009-02-14,04:29:41
39.95009,116.312615,0,208,39858.187337963,2009-02-14,04:29:46
39.950084,116.312597,0,209,39858.1873958333,2009-02-14,04:29:51
39.950081,116.312527,0,211,39858.1874421296,2009-02-14,04:29:55
39.950058,116.312497,0,214,39858.1875,2009-02-14,04:30:00
39.950066,116.312491,0,215,39858.1875578704,2009-02-14,04:30:05
39.950063,116.312485,0,215,39858.1876157407,2009-02-14,04:30:10
39.950063,116.312486,0,215,39858.1876736111,2009-02-14,04:30:15
39.950063,116.312488,0,215,39858.1877314815,2009-02-14,04:30:20
39.950062,116.312491,0,215,39858.1877893518,2009-02-14,04:30:25
39.950062,116.312498,0,215,39858.1878472222,2009-02-14,04:30:30
39.950062,116.312503,0,215,39858.1879050926,2009-02-14,04:30:35
39.950062,116.312503,0,215,39858.1879398148,2009-02-14,04:30:38
39.950064,116.312505,0,215,39858.187962963,2009-02-14,04:30:40
39.95011,116.312501,0,214,39858.1880208333,2009-02-14,04:30:45
39.950131,116.312503,0,212,39858.1880787037,2009-02-14,04:30:50
39.950139,116.312505,0,211,39858.1881365741,2009-02-14,04:30:55
39.950138,116.312505,0,211,39858.1881944444,2009-02-14,04:31:00
39.950137,116.312505,0,211,39858.1882523148,2009-02-14,04:31:05
39.950137,116.312505,0,211,39858.188287037,2009-02-14,04:31:08
39.950134,116.312502,0,211,39858.1883101852,2009-02-14,04:31:10
39.950129,116.312493,0,211,39858.1883680556,2009-02-14,04:31:15
39.950107,116.312477,0,211,39858.1884259259,2009-02-14,04:31:20
39.95011,116.312478,0,210,39858.1884837963,2009-02-14,04:31:25
39.950113,116.31248,0,210,39858.1885416667,2009-02-14,04:31:30
39.950117,116.312487,0,210,39858.188599537,2009-02-14,04:31:35
39.950118,116.312486,0,210,39858.1886574074,2009-02-14,04:31:40
39.950118,116.312486,0,210,39858.1886921296,2009-02-14,04:31:43
39.950118,116.312486,0,210,39858.1887152778,2009-02-14,04:31:45
39.950114,116.312473,0,210,39858.1887731481,2009-02-14,04:31:50
39.950111,116.312463,0,210,39858.1888310185,2009-02-14,04:31:55
39.950108,116.312455,0,210,39858.1888888889,2009-02-14,04:32:00
39.950106,116.312451,0,210,39858.1889467593,2009-02-14,04:32:05
39.950106,116.31245,0,211,39858.1890046296,2009-02-14,04:32:10
39.950106,116.312458,0,211,39858.1890625,2009-02-14,04:32:15
39.950106,116.312458,0,211,39858.1890972222,2009-02-14,04:32:18
39.950106,116.312466,0,211,39858.1891203704,2009-02-14,04:32:20
39.950108,116.312484,0,212,39858.1891782407,2009-02-14,04:32:25
39.950124,116.312673,0,214,39858.1891898148,2009-02-14,04:32:26
39.950106,116.312748,0,216,39858.1892013889,2009-02-14,04:32:27
39.950065,116.312816,0,220,39858.189224537,2009-02-14,04:32:29
39.950027,116.312884,0,224,39858.1892592593,2009-02-14,04:32:32
39.949985,116.312905,0,228,39858.1893055556,2009-02-14,04:32:36
39.949965,116.312857,0,230,39858.1893634259,2009-02-14,04:32:41
39.949949,116.312834,0,232,39858.1894212963,2009-02-14,04:32:46
39.949949,116.312834,0,232,39858.1894560185,2009-02-14,04:32:49
39.949947,116.312829,0,232,39858.1894791667,2009-02-14,04:32:51
39.949942,116.312818,0,232,39858.189537037,2009-02-14,04:32:56
39.949942,116.312818,0,232,39858.1895717593,2009-02-14,04:32:59
39.94994,116.312812,0,232,39858.1895949074,2009-02-14,04:33:01
39.949937,116.312802,0,232,39858.1896527778,2009-02-14,04:33:06
39.949929,116.312791,0,232,39858.1897106481,2009-02-14,04:33:11
39.949925,116.312784,0,232,39858.1897685185,2009-02-14,04:33:16
39.949921,116.312777,0,232,39858.1898263889,2009-02-14,04:33:21
39.949917,116.312772,0,232,39858.1898842593,2009-02-14,04:33:26
39.949914,116.312767,0,232,39858.1899421296,2009-02-14,04:33:31
39.949914,116.312767,0,232,39858.1899768518,2009-02-14,04:33:34
39.949913,116.312766,0,232,39858.19,2009-02-14,04:33:36
39.949918,116.312775,0,232,39858.1900578704,2009-02-14,04:33:41
39.949918,116.312773,0,232,39858.1901157407,2009-02-14,04:33:46
39.949918,116.312773,0,232,39858.1901736111,2009-02-14,04:33:51
39.949917,116.312773,0,232,39858.1902314815,2009-02-14,04:33:56
39.949914,116.312767,0,231,39858.1902893518,2009-02-14,04:34:01
39.949913,116.312764,0,231,39858.1903472222,2009-02-14,04:34:06
39.949915,116.312766,0,231,39858.1904050926,2009-02-14,04:34:11
39.949915,116.312766,0,231,39858.1904398148,2009-02-14,04:34:14
39.949913,116.312761,0,231,39858.190462963,2009-02-14,04:34:16
39.949921,116.312736,0,230,39858.1905208333,2009-02-14,04:34:21
39.949941,116.312739,0,230,39858.1905787037,2009-02-14,04:34:26
39.94994,116.312737,0,230,39858.1906365741,2009-02-14,04:34:31
39.94994,116.312737,0,230,39858.1906712963,2009-02-14,04:34:34
39.949938,116.312735,0,230,39858.1906944444,2009-02-14,04:34:36
39.949934,116.312726,0,230,39858.1907523148,2009-02-14,04:34:41
39.949932,116.312718,0,230,39858.1908101852,2009-02-14,04:34:46
39.949932,116.312718,0,230,39858.1908449074,2009-02-14,04:34:49
39.949927,116.31271,0,230,39858.1908680556,2009-02-14,04:34:51
39.949937,116.312663,0,230,39858.1909259259,2009-02-14,04:34:56
39.949936,116.312612,0,231,39858.1909837963,2009-02-14,04:35:01
39.949881,116.31261,0,229,39858.1910416667,2009-02-14,04:35:06
39.949869,116.312606,0,227,39858.191099537,2009-02-14,04:35:11
39.949871,116.31261,0,227,39858.1911574074,2009-02-14,04:35:16
39.949871,116.31261,0,227,39858.1911921296,2009-02-14,04:35:19
39.949873,116.312616,0,227,39858.1912152778,2009-02-14,04:35:21
39.949876,116.312626,0,227,39858.1912731482,2009-02-14,04:35:26
39.949877,116.312628,0,227,39858.1913310185,2009-02-14,04:35:31
39.949878,116.31263,0,227,39858.1913888889,2009-02-14,04:35:36
39.949874,116.312623,0,227,39858.1914467593,2009-02-14,04:35:41
39.949871,116.312617,0,227,39858.1915046296,2009-02-14,04:35:46
39.949867,116.312611,0,227,39858.1915625,2009-02-14,04:35:51
39.949866,116.312615,0,227,39858.1916203704,2009-02-14,04:35:56
39.949866,116.312615,0,227,39858.1916550926,2009-02-14,04:35:59
39.949864,116.312616,0,227,39858.1916782407,2009-02-14,04:36:01
39.949858,116.312604,0,227,39858.1917361111,2009-02-14,04:36:06
39.949852,116.312593,0,227,39858.1917939815,2009-02-14,04:36:11
39.949852,116.312593,0,227,39858.1918287037,2009-02-14,04:36:14
39.949849,116.312586,0,227,39858.1918518519,2009-02-14,04:36:16
39.949845,116.312577,0,227,39858.1919097222,2009-02-14,04:36:21
39.949847,116.312579,0,227,39858.1919675926,2009-02-14,04:36:26
39.949847,116.312579,0,227,39858.1920023148,2009-02-14,04:36:29
39.949852,116.312585,0,227,39858.192025463,2009-02-14,04:36:31
39.94986,116.312595,0,227,39858.1920833333,2009-02-14,04:36:36
39.94986,116.312595,0,227,39858.1921180556,2009-02-14,04:36:39
39.949866,116.312596,0,227,39858.1921412037,2009-02-14,04:36:41
39.949917,116.312553,0,227,39858.1921875,2009-02-14,04:36:45
39.949958,116.312517,0,226,39858.1922337963,2009-02-14,04:36:49
39.949972,116.312511,0,225,39858.1922916667,2009-02-14,04:36:54
39.949973,116.312514,0,225,39858.192349537,2009-02-14,04:36:59
39.949971,116.312514,0,225,39858.1924074074,2009-02-14,04:37:04
39.949968,116.312514,0,225,39858.1924652778,2009-02-14,04:37:09
39.949964,116.312508,0,225,39858.1925231481,2009-02-14,04:37:14
39.949963,116.312506,0,225,39858.1925810185,2009-02-14,04:37:19
39.949959,116.312499,0,225,39858.1926388889,2009-02-14,04:37:24
39.949957,116.312498,0,225,39858.1926967593,2009-02-14,04:37:29
39.949957,116.312498,0,225,39858.1927314815,2009-02-14,04:37:32
39.949956,116.3125,0,225,39858.1927546296,2009-02-14,04:37:34
39.949957,116.312509,0,225,39858.1928125,2009-02-14,04:37:39
39.949929,116.312557,0,222,39858.1928703704,2009-02-14,04:37:44
39.949945,116.312586,0,223,39858.1929282407,2009-02-14,04:37:49
39.949977,116.312625,0,228,39858.1929513889,2009-02-14,04:37:51
39.950018,116.312671,0,231,39858.1929861111,2009-02-14,04:37:54
39.950003,116.312712,0,236,39858.1930439815,2009-02-14,04:37:59
39.950004,116.312718,0,236,39858.1931018519,2009-02-14,04:38:04
39.950003,116.312716,0,237,39858.1931597222,2009-02-14,04:38:09
39.950003,116.312716,0,237,39858.1931944444,2009-02-14,04:38:12
39.949998,116.312711,0,237,39858.1932175926,2009-02-14,04:38:14
39.949992,116.312699,0,237,39858.193275463,2009-02-14,04:38:19
39.949969,116.312675,0,239,39858.1933333333,2009-02-14,04:38:24
39.949966,116.312668,0,239,39858.1933912037,2009-02-14,04:38:29
39.949961,116.312662,0,239,39858.1934490741,2009-02-14,04:38:34
39.949958,116.312654,0,239,39858.1935069444,2009-02-14,04:38:39
39.949956,116.31265,0,239,39858.1935648148,2009-02-14,04:38:44
39.949956,116.31265,0,239,39858.193599537,2009-02-14,04:38:47
39.949954,116.312643,0,239,39858.1936226852,2009-02-14,04:38:49
39.94995,116.312633,0,239,39858.1936805556,2009-02-14,04:38:54
39.949942,116.312607,0,239,39858.1937384259,2009-02-14,04:38:59
39.949909,116.312602,0,239,39858.1937962963,2009-02-14,04:39:04
39.949906,116.312593,0,239,39858.1938541667,2009-02-14,04:39:09
39.949905,116.312582,0,239,39858.193912037,2009-02-14,04:39:14
39.949904,116.312574,0,238,39858.1939699074,2009-02-14,04:39:19
39.949905,116.312576,0,238,39858.1940277778,2009-02-14,04:39:24
39.949905,116.312573,0,238,39858.1940856481,2009-02-14,04:39:29
39.949908,116.312579,0,238,39858.1941435185,2009-02-14,04:39:34
39.949908,116.312579,0,238,39858.1941782407,2009-02-14,04:39:37
39.949911,116.312584,0,238,39858.1942013889,2009-02-14,04:39:39
39.949915,116.312594,0,239,39858.1942592593,2009-02-14,04:39:44
39.949925,116.312599,0,239,39858.1943171296,2009-02-14,04:39:49
39.949925,116.312599,0,239,39858.1943518519,2009-02-14,04:39:52
39.949927,116.312599,0,239,39858.194375,2009-02-14,04:39:54
39.949953,116.312619,0,240,39858.1944328704,2009-02-14,04:39:59
39.949949,116.3126,0,243,39858.1944907407,2009-02-14,04:40:04
39.949949,116.312551,0,245,39858.1945486111,2009-02-14,04:40:09
39.949965,116.312479,0,246,39858.1945949074,2009-02-14,04:40:13
39.95,116.312437,0,246,39858.1946412037,2009-02-14,04:40:17
39.950047,116.312387,0,246,39858.1946875,2009-02-14,04:40:21
39.950076,116.312324,0,244,39858.1947453704,2009-02-14,04:40:26
39.950109,116.312305,0,241,39858.1948032407,2009-02-14,04:40:31
39.950111,116.312311,0,241,39858.1948611111,2009-02-14,04:40:36
39.950111,116.312317,0,241,39858.1949189815,2009-02-14,04:40:41
39.950111,116.312317,0,241,39858.1949537037,2009-02-14,04:40:44
39.95011,116.312314,0,241,39858.1949768519,2009-02-14,04:40:46
39.950095,116.312313,0,240,39858.1950347222,2009-02-14,04:40:51
39.950059,116.31233,0,234,39858.1950925926,2009-02-14,04:40:56
39.95005,116.312339,0,230,39858.195150463,2009-02-14,04:41:01
39.949821,116.312495,0,220,39858.1980092593,2009-02-14,04:45:08
39.949784,116.312507,0,222,39858.1980671296,2009-02-14,04:45:13
39.949777,116.312496,0,222,39858.198125,2009-02-14,04:45:18
39.949738,116.312494,0,221,39858.1981828704,2009-02-14,04:45:23
39.949717,116.312502,0,221,39858.1982407407,2009-02-14,04:45:28
39.949715,116.312495,0,221,39858.1982986111,2009-02-14,04:45:33
39.949715,116.312495,0,221,39858.1983333333,2009-02-14,04:45:36
39.949713,116.312492,0,221,39858.1983564815,2009-02-14,04:45:38
39.949707,116.312482,0,221,39858.1984143518,2009-02-14,04:45:43
39.949705,116.312477,0,221,39858.1984722222,2009-02-14,04:45:48
39.949705,116.312477,0,221,39858.1985069444,2009-02-14,04:45:51
39.94971,116.312484,0,221,39858.1985300926,2009-02-14,04:45:53
39.949714,116.312503,0,221,39858.198587963,2009-02-14,04:45:58
39.949738,116.312513,0,219,39858.1986458333,2009-02-14,04:46:03
39.949743,116.312525,0,219,39858.1987037037,2009-02-14,04:46:08
39.949748,116.312532,0,219,39858.1987615741,2009-02-14,04:46:13
39.949748,116.312528,0,219,39858.1988194444,2009-02-14,04:46:18
39.949749,116.31253,0,219,39858.1988773148,2009-02-14,04:46:23
39.949749,116.31253,0,219,39858.198912037,2009-02-14,04:46:26
39.949754,116.312537,0,219,39858.1989351852,2009-02-14,04:46:28
39.94976,116.312548,0,219,39858.1989930556,2009-02-14,04:46:33
39.949809,116.312594,0,220,39858.1990277778,2009-02-14,04:46:36
39.94982,116.312635,0,222,39858.1990856482,2009-02-14,04:46:41
39.949865,116.312687,0,225,39858.1991319444,2009-02-14,04:46:45
39.949923,116.312755,0,228,39858.1991666667,2009-02-14,04:46:48
39.949984,116.312779,0,229,39858.1991782407,2009-02-14,04:46:49
39.950034,116.312805,0,231,39858.1991898148,2009-02-14,04:46:50
39.950107,116.312854,0,233,39858.199212963,2009-02-14,04:46:52
39.95015,116.312906,0,236,39858.1992476852,2009-02-14,04:46:55
39.950214,116.312951,0,239,39858.1992708333,2009-02-14,04:46:57
39.950267,116.312995,0,242,39858.1992939815,2009-02-14,04:46:59
39.950269,116.313041,0,246,39858.1993518519,2009-02-14,04:47:04
39.95027,116.313047,0,246,39858.1994097222,2009-02-14,04:47:09
39.950269,116.313048,0,246,39858.1994675926,2009-02-14,04:47:14
39.95027,116.313052,0,246,39858.199525463,2009-02-14,04:47:19
39.95027,116.313055,0,246,39858.1995833333,2009-02-14,04:47:24
39.950273,116.313063,0,247,39858.1996412037,2009-02-14,04:47:29
39.950273,116.313062,0,247,39858.1996990741,2009-02-14,04:47:34
39.950273,116.313062,0,247,39858.1997337963,2009-02-14,04:47:37
39.950268,116.313054,0,247,39858.1997569444,2009-02-14,04:47:39
39.950262,116.313042,0,247,39858.1998148148,2009-02-14,04:47:44
39.950287,116.313032,0,247,39858.1998726852,2009-02-14,04:47:49
39.950287,116.313032,0,247,39858.1999074074,2009-02-14,04:47:52
39.950285,116.31303,0,248,39858.1999305556,2009-02-14,04:47:54
39.950289,116.313041,0,248,39858.1999884259,2009-02-14,04:47:59
39.950289,116.313041,0,248,39858.2000231481,2009-02-14,04:48:02
39.950287,116.31304,0,248,39858.2000462963,2009-02-14,04:48:04
39.950213,116.313026,0,251,39858.2000810185,2009-02-14,04:48:07
39.950155,116.313027,0,253,39858.2001041667,2009-02-14,04:48:09
39.950106,116.313002,0,256,39858.200150463,2009-02-14,04:48:13
39.950066,116.312972,0,259,39858.2001967593,2009-02-14,04:48:17
39.950046,116.312959,0,259,39858.2002546296,2009-02-14,04:48:22
39.950032,116.312932,0,260,39858.2003125,2009-02-14,04:48:27
39.95003,116.312902,0,262,39858.2003703704,2009-02-14,04:48:32
39.95003,116.312902,0,262,39858.2004050926,2009-02-14,04:48:35
39.95003,116.312899,0,262,39858.2004282407,2009-02-14,04:48:37
39.950061,116.312885,0,263,39858.2004861111,2009-02-14,04:48:42
39.950071,116.312853,0,263,39858.2005439815,2009-02-14,04:48:47
39.95007,116.312848,0,263,39858.2006018519,2009-02-14,04:48:52
39.95007,116.312848,0,263,39858.2006365741,2009-02-14,04:48:55
39.950071,116.312846,0,263,39858.2006597222,2009-02-14,04:48:57
39.950127,116.31291,0,267,39858.2007060185,2009-02-14,04:49:01
39.950162,116.312948,0,270,39858.2007291667,2009-02-14,04:49:03
39.950176,116.312955,0,271,39858.200787037,2009-02-14,04:49:08
39.950175,116.31295,0,272,39858.2008449074,2009-02-14,04:49:13
39.950177,116.312953,0,272,39858.2009027778,2009-02-14,04:49:18
39.950179,116.312953,0,272,39858.2009606481,2009-02-14,04:49:23
39.950179,116.312953,0,272,39858.2009953704,2009-02-14,04:49:26
39.950181,116.312956,0,272,39858.2010185185,2009-02-14,04:49:28
39.950178,116.312946,0,272,39858.2010763889,2009-02-14,04:49:33
39.950175,116.312938,0,272,39858.2011342593,2009-02-14,04:49:38
39.950177,116.31294,0,272,39858.2011921296,2009-02-14,04:49:43
39.950177,116.31294,0,272,39858.2012268519,2009-02-14,04:49:46
39.95018,116.312945,0,271,39858.20125,2009-02-14,04:49:48
39.950184,116.312954,0,271,39858.2013078704,2009-02-14,04:49:53
39.950184,116.312954,0,271,39858.2013425926,2009-02-14,04:49:56
39.950182,116.312948,0,271,39858.2013657407,2009-02-14,04:49:58
39.950117,116.312882,0,270,39858.201400463,2009-02-14,04:50:01
39.950062,116.312835,0,269,39858.201412037,2009-02-14,04:50:02
39.950001,116.31278,0,268,39858.2014236111,2009-02-14,04:50:03
39.949935,116.312724,0,266,39858.2014467593,2009-02-14,04:50:05
39.949869,116.312691,0,265,39858.2014930556,2009-02-14,04:50:09
39.950108,116.312836,0,238,39858.2075231481,2009-02-14,04:58:50
39.950169,116.312873,0,239,39858.2075347222,2009-02-14,04:58:51
39.950235,116.312926,0,241,39858.2075578704,2009-02-14,04:58:53
39.950281,116.312957,0,242,39858.2075694444,2009-02-14,04:58:54
39.95034,116.31299,0,243,39858.2075810185,2009-02-14,04:58:55
39.950375,116.312978,0,244,39858.2076388889,2009-02-14,04:59:00
39.95039,116.31298,0,244,39858.2076967593,2009-02-14,04:59:05
39.95039,116.31298,0,244,39858.2077314815,2009-02-14,04:59:08
39.950392,116.312982,0,244,39858.2077546296,2009-02-14,04:59:10
39.950396,116.312991,0,244,39858.2078125,2009-02-14,04:59:15
39.950396,116.312991,0,244,39858.2078472222,2009-02-14,04:59:18
39.950398,116.312997,0,244,39858.2078703704,2009-02-14,04:59:20
39.950389,116.312987,0,243,39858.2079282407,2009-02-14,04:59:25
39.950381,116.312956,0,244,39858.2079861111,2009-02-14,04:59:30
39.950349,116.312933,0,244,39858.2080439815,2009-02-14,04:59:35
39.95029,116.312893,0,245,39858.2080787037,2009-02-14,04:59:38
39.950237,116.312861,0,245,39858.2081134259,2009-02-14,04:59:41
39.950181,116.312809,0,246,39858.2081481481,2009-02-14,04:59:44
39.950137,116.312777,0,246,39858.2081828704,2009-02-14,04:59:47
39.950078,116.312749,0,245,39858.2082291667,2009-02-14,04:59:51
39.950014,116.312722,0,245,39858.2082638889,2009-02-14,04:59:54
39.949964,116.312689,0,244,39858.2082986111,2009-02-14,04:59:57
39.949921,116.312666,0,243,39858.2083449074,2009-02-14,05:00:01
39.949915,116.312643,0,242,39858.2084027778,2009-02-14,05:00:06
39.949924,116.31264,0,242,39858.2084606481,2009-02-14,05:00:11
39.949925,116.312656,0,242,39858.2085185185,2009-02-14,05:00:16
39.949923,116.312693,0,241,39858.2085763889,2009-02-14,05:00:21
39.949973,116.312728,0,241,39858.2086226852,2009-02-14,05:00:25
39.950015,116.31275,0,241,39858.2086574074,2009-02-14,05:00:28
39.950063,116.312764,0,241,39858.2087037037,2009-02-14,05:00:32
39.95011,116.312763,0,241,39858.2087615741,2009-02-14,05:00:37
39.95011,116.312763,0,241,39858.2087962963,2009-02-14,05:00:40
39.950116,116.312764,0,241,39858.2088194444,2009-02-14,05:00:42
39.950103,116.312756,0,241,39858.2088773148,2009-02-14,05:00:47
39.950052,116.312746,0,241,39858.208912037,2009-02-14,05:00:50
39.949992,116.312715,0,241,39858.2089583333,2009-02-14,05:00:54
39.949966,116.312714,0,241,39858.2090162037,2009-02-14,05:00:59
39.949963,116.312709,0,241,39858.2090740741,2009-02-14,05:01:04
39.949966,116.312716,0,241,39858.2091319444,2009-02-14,05:01:09
39.949966,116.312716,0,241,39858.2091666667,2009-02-14,05:01:12
39.949969,116.312721,0,241,39858.2091898148,2009-02-14,05:01:14
39.949972,116.31273,0,241,39858.2092476852,2009-02-14,05:01:19
39.949973,116.312736,0,241,39858.2093055556,2009-02-14,05:01:24
39.94997,116.312733,0,241,39858.2093634259,2009-02-14,05:01:29
39.949966,116.312726,0,241,39858.2094212963,2009-02-14,05:01:34
39.949968,116.312729,0,241,39858.2094791667,2009-02-14,05:01:39
39.949968,116.312729,0,241,39858.2095138889,2009-02-14,05:01:42
39.949965,116.312724,0,241,39858.209537037,2009-02-14,05:01:44
39.949954,116.312723,0,243,39858.2095949074,2009-02-14,05:01:49
39.94995,116.312727,0,244,39858.2096527778,2009-02-14,05:01:54
39.949948,116.312719,0,245,39858.2097106481,2009-02-14,05:01:59
39.949948,116.312719,0,245,39858.2097453704,2009-02-14,05:02:02
39.949949,116.31272,0,244,39858.2097685185,2009-02-14,05:02:04
39.95,116.312774,0,245,39858.2098263889,2009-02-14,05:02:09
39.950061,116.312804,0,245,39858.2098611111,2009-02-14,05:02:12
39.95011,116.312828,0,246,39858.2099189815,2009-02-14,05:02:17
39.950106,116.312861,0,248,39858.2099768519,2009-02-14,05:02:22
39.950064,116.312878,0,251,39858.2100347222,2009-02-14,05:02:27
39.950014,116.312871,0,252,39858.2100578704,2009-02-14,05:02:29
39.949989,116.31286,0,254,39858.2101157407,2009-02-14,05:02:34
39.949987,116.312856,0,254,39858.2101736111,2009-02-14,05:02:39
39.949987,116.312856,0,254,39858.2102083333,2009-02-14,05:02:42
39.949983,116.312848,0,254,39858.2102314815,2009-02-14,05:02:44
39.949978,116.312836,0,254,39858.2102893519,2009-02-14,05:02:49
39.949978,116.312836,0,254,39858.2103240741,2009-02-14,05:02:52
39.949974,116.312829,0,254,39858.2103472222,2009-02-14,05:02:54
39.949968,116.312815,0,255,39858.2104050926,2009-02-14,05:02:59
39.949926,116.312777,0,255,39858.2104513889,2009-02-14,05:03:03
39.94988,116.312752,0,254,39858.2104861111,2009-02-14,05:03:06
39.949827,116.312728,0,257,39858.2105324074,2009-02-14,05:03:10
39.949777,116.312717,0,258,39858.2105902778,2009-02-14,05:03:15
39.94974,116.312696,0,260,39858.2106481481,2009-02-14,05:03:20
39.949735,116.312667,0,261,39858.2107060185,2009-02-14,05:03:25
39.949753,116.312606,0,262,39858.2107523148,2009-02-14,05:03:29
39.949769,116.312552,0,262,39858.2108101852,2009-02-14,05:03:34
39.949773,116.312497,0,261,39858.2108680556,2009-02-14,05:03:39
39.949772,116.312457,0,258,39858.2109259259,2009-02-14,05:03:44
39.949791,116.312458,0,255,39858.2109837963,2009-02-14,05:03:49
39.949805,116.312468,0,252,39858.2110416667,2009-02-14,05:03:54
39.949793,116.312502,0,250,39858.211099537,2009-02-14,05:03:59
39.949847,116.312479,0,248,39858.2111574074,2009-02-14,05:04:04
39.949895,116.312449,0,244,39858.2112152778,2009-02-14,05:04:09
39.94994,116.312443,0,241,39858.2112615741,2009-02-14,05:04:13
39.949997,116.312444,0,239,39858.2113078704,2009-02-14,05:04:17
39.950027,116.312453,0,239,39858.2113657407,2009-02-14,05:04:22
39.950027,116.312453,0,239,39858.211400463,2009-02-14,05:04:25
39.950019,116.312449,0,238,39858.2114236111,2009-02-14,05:04:27
39.95003,116.31247,0,238,39858.2114814815,2009-02-14,05:04:32
39.950077,116.312479,0,237,39858.2115393518,2009-02-14,05:04:37
39.950078,116.312468,0,236,39858.2115972222,2009-02-14,05:04:42
39.950078,116.312468,0,236,39858.2116319444,2009-02-14,05:04:45
39.950074,116.31246,0,235,39858.2116550926,2009-02-14,05:04:47
39.950054,116.312492,0,236,39858.211712963,2009-02-14,05:04:52
39.950015,116.312507,0,239,39858.2117708333,2009-02-14,05:04:57
39.94997,116.312503,0,239,39858.2118171296,2009-02-14,05:05:01
39.94991,116.312497,0,239,39858.2118402778,2009-02-14,05:05:03
39.949833,116.312499,0,240,39858.2118634259,2009-02-14,05:05:05
39.949755,116.312495,0,240,39858.2118865741,2009-02-14,05:05:07
39.949673,116.312505,0,240,39858.2119097222,2009-02-14,05:05:09
39.949592,116.312519,0,239,39858.2119328704,2009-02-14,05:05:11
39.949544,116.312529,0,239,39858.2119444444,2009-02-14,05:05:12
39.949465,116.312544,0,239,39858.2119675926,2009-02-14,05:05:14
39.949411,116.312546,0,238,39858.2119907407,2009-02-14,05:05:16
39.949364,116.312542,0,237,39858.212025463,2009-02-14,05:05:19
39.949405,116.312538,0,234,39858.2120833333,2009-02-14,05:05:24
39.94945,116.312531,0,233,39858.2121180556,2009-02-14,05:05:27
39.949511,116.312531,0,233,39858.2121643518,2009-02-14,05:05:31
39.949548,116.312497,0,233,39858.2122106481,2009-02-14,05:05:35
39.949533,116.31245,0,235,39858.2122685185,2009-02-14,05:05:40
39.949548,116.312406,0,237,39858.2123263889,2009-02-14,05:05:45
39.949554,116.312422,0,237,39858.2123842593,2009-02-14,05:05:50
39.94957,116.312419,0,237,39858.2124421296,2009-02-14,05:05:55
39.949593,116.312421,0,239,39858.2125,2009-02-14,05:06:00
39.949586,116.312433,0,239,39858.2125578704,2009-02-14,05:06:05
39.949575,116.312442,0,241,39858.2126157407,2009-02-14,05:06:10
39.949572,116.312438,0,241,39858.2126736111,2009-02-14,05:06:15
39.949573,116.312444,0,241,39858.2127314815,2009-02-14,05:06:20
39.949571,116.312443,0,241,39858.2127893518,2009-02-14,05:06:25
39.949573,116.312446,0,241,39858.2128472222,2009-02-14,05:06:30
39.949573,116.312446,0,241,39858.2128819444,2009-02-14,05:06:33
39.949575,116.312453,0,241,39858.2129050926,2009-02-14,05:06:35
39.949581,116.312466,0,240,39858.212962963,2009-02-14,05:06:40
39.949603,116.312495,0,239,39858.2130208333,2009-02-14,05:06:45
39.949644,116.312534,0,237,39858.2130787037,2009-02-14,05:06:50
39.949687,116.312567,0,236,39858.2131365741,2009-02-14,05:06:55
39.949704,116.312584,0,235,39858.2131944444,2009-02-14,05:07:00
39.949706,116.312585,0,235,39858.2132523148,2009-02-14,05:07:05
39.949708,116.312585,0,235,39858.2133101852,2009-02-14,05:07:10
39.949708,116.312585,0,235,39858.2133449074,2009-02-14,05:07:13
39.949711,116.312593,0,235,39858.2133680556,2009-02-14,05:07:15
39.949708,116.312642,0,235,39858.2134259259,2009-02-14,05:07:20
39.949708,116.312646,0,235,39858.2134837963,2009-02-14,05:07:25
39.949705,116.312642,0,235,39858.2135416667,2009-02-14,05:07:30
39.949705,116.312642,0,235,39858.2135763889,2009-02-14,05:07:33
39.949704,116.312641,0,235,39858.213599537,2009-02-14,05:07:35
39.949709,116.312651,0,235,39858.2136574074,2009-02-14,05:07:40
39.949755,116.312706,0,238,39858.2136805556,2009-02-14,05:07:42
39.949802,116.312748,0,241,39858.2136921296,2009-02-14,05:07:43
39.949844,116.312783,0,243,39858.2137037037,2009-02-14,05:07:44
39.94989,116.31283,0,246,39858.2137152778,2009-02-14,05:07:45
39.949929,116.31287,0,248,39858.2137268518,2009-02-14,05:07:46
39.949972,116.312919,0,251,39858.21375,2009-02-14,05:07:48
39.949971,116.31295,0,252,39858.2138078704,2009-02-14,05:07:53
39.950018,116.312995,0,255,39858.2138541667,2009-02-14,05:07:57
39.95007,116.31302,0,257,39858.2138773148,2009-02-14,05:07:59
39.950104,116.313064,0,259,39858.213912037,2009-02-14,05:08:02
39.950104,116.313064,0,259,39858.2139467593,2009-02-14,05:08:05
39.950107,116.313069,0,259,39858.2139699074,2009-02-14,05:08:07
39.950146,116.313116,0,260,39858.2140046296,2009-02-14,05:08:10
39.950182,116.313155,0,261,39858.2140625,2009-02-14,05:08:15
39.950239,116.31319,0,261,39858.2140972222,2009-02-14,05:08:18
39.950292,116.313257,0,261,39858.2141435185,2009-02-14,05:08:22
39.950319,116.313306,0,261,39858.2141666667,2009-02-14,05:08:24
39.950363,116.313316,0,262,39858.2141898148,2009-02-14,05:08:26
39.950412,116.313344,0,262,39858.2142476852,2009-02-14,05:08:31
39.950438,116.313369,0,262,39858.2143055556,2009-02-14,05:08:36
39.95044,116.313391,0,262,39858.2143634259,2009-02-14,05:08:41
39.95046,116.313334,0,263,39858.2144097222,2009-02-14,05:08:45
39.950495,116.313344,0,264,39858.2144675926,2009-02-14,05:08:50
39.950498,116.313349,0,264,39858.214525463,2009-02-14,05:08:55
39.950501,116.313355,0,264,39858.2145833333,2009-02-14,05:09:00
39.950507,116.313361,0,264,39858.2146412037,2009-02-14,05:09:05
39.950507,116.313359,0,264,39858.2146990741,2009-02-14,05:09:10
39.950511,116.313364,0,264,39858.2147569444,2009-02-14,05:09:15
39.950517,116.313368,0,264,39858.2149305556,2009-02-14,05:09:30
39.950518,116.313368,0,264,39858.2149884259,2009-02-14,05:09:35
39.950518,116.313368,0,264,39858.2150231482,2009-02-14,05:09:38
39.950519,116.313365,0,264,39858.2150462963,2009-02-14,05:09:40
39.950525,116.313356,0,264,39858.2151041667,2009-02-14,05:09:45
39.950532,116.313346,0,264,39858.215162037,2009-02-14,05:09:50
39.950468,116.313302,0,264,39858.2151851852,2009-02-14,05:09:52
39.950411,116.313253,0,264,39858.2151967593,2009-02-14,05:09:53
39.950348,116.313196,0,264,39858.2152199074,2009-02-14,05:09:55
39.950303,116.313156,0,264,39858.2152314815,2009-02-14,05:09:56
39.95025,116.313119,0,264,39858.2152430556,2009-02-14,05:09:57
39.950186,116.313076,0,263,39858.2152777778,2009-02-14,05:10:00
39.950142,116.313042,0,263,39858.2152893519,2009-02-14,05:10:01
39.950142,116.313042,0,263,39858.2153240741,2009-02-14,05:10:04
39.950138,116.313046,0,262,39858.2153472222,2009-02-14,05:10:06
39.950156,116.313036,0,262,39858.2154050926,2009-02-14,05:10:11
39.950156,116.313036,0,262,39858.2154398148,2009-02-14,05:10:14
39.950155,116.31303,0,262,39858.215462963,2009-02-14,05:10:16
39.950158,116.313011,0,262,39858.2155208333,2009-02-14,05:10:21
39.950193,116.312965,0,262,39858.2155787037,2009-02-14,05:10:26
39.950233,116.312924,0,261,39858.215625,2009-02-14,05:10:30
39.950425,116.313575,0,274,39858.2162847222,2009-02-14,05:11:27
39.950414,116.313562,0,279,39858.2163425926,2009-02-14,05:11:32
39.950414,116.313562,0,279,39858.2163773148,2009-02-14,05:11:35
39.95041,116.313555,0,280,39858.216400463,2009-02-14,05:11:37
39.950403,116.313542,0,281,39858.2164583333,2009-02-14,05:11:42
39.950395,116.313525,0,280,39858.2165162037,2009-02-14,05:11:47
39.95041,116.313471,0,273,39858.2165393519,2009-02-14,05:11:49
39.950412,116.313396,0,262,39858.2165625,2009-02-14,05:11:51
39.950396,116.313327,0,257,39858.2165972222,2009-02-14,05:11:54
39.950311,116.313223,0,244,39858.2166550926,2009-02-14,05:11:59
39.950243,116.313147,0,230,39858.2166666667,2009-02-14,05:12:00
39.950189,116.313086,0,221,39858.2166782407,2009-02-14,05:12:01
39.950131,116.313042,0,216,39858.2166898148,2009-02-14,05:12:02
39.95008,116.313012,0,215,39858.2167013889,2009-02-14,05:12:03
39.950038,116.312987,0,215,39858.216712963,2009-02-14,05:12:04
39.95001,116.312975,0,218,39858.2167708333,2009-02-14,05:12:09
39.950005,116.312973,0,219,39858.2168287037,2009-02-14,05:12:14
39.950005,116.312973,0,219,39858.2168634259,2009-02-14,05:12:17
39.950004,116.312975,0,220,39858.2168865741,2009-02-14,05:12:19
39.950003,116.312991,0,222,39858.2169444444,2009-02-14,05:12:24
39.949684,116.313035,0,247,39858.2169675926,2009-02-14,05:12:26
39.949424,116.313061,0,263,39858.2169791667,2009-02-14,05:12:27
39.949381,116.313116,0,269,39858.2170023148,2009-02-14,05:12:29
39.949369,116.313155,0,285,39858.217037037,2009-02-14,05:12:32
39.949391,116.31317,0,302,39858.2170949074,2009-02-14,05:12:37
39.949429,116.313146,0,308,39858.2171527778,2009-02-14,05:12:42
39.949432,116.313124,0,311,39858.2172106481,2009-02-14,05:12:47
39.949413,116.313105,0,316,39858.2172685185,2009-02-14,05:12:52
39.949413,116.313105,0,316,39858.2173032407,2009-02-14,05:12:55
39.949412,116.313103,0,316,39858.2173263889,2009-02-14,05:12:57
39.94941,116.313094,0,316,39858.2173842593,2009-02-14,05:13:02
39.949407,116.313085,0,316,39858.2174421296,2009-02-14,05:13:07
39.949397,116.313056,0,313,39858.2175,2009-02-14,05:13:12
39.949376,116.312989,0,308,39858.2175347222,2009-02-14,05:13:15
39.949353,116.312921,0,303,39858.2175694444,2009-02-14,05:13:18
39.949313,116.312855,0,296,39858.2176157407,2009-02-14,05:13:22
39.94929,116.312803,0,293,39858.217662037,2009-02-14,05:13:26
39.949342,116.312803,0,291,39858.2176851852,2009-02-14,05:13:28
39.949357,116.312796,0,292,39858.2177430556,2009-02-14,05:13:33
39.949361,116.312799,0,292,39858.2178009259,2009-02-14,05:13:38
39.949362,116.312796,0,292,39858.2178587963,2009-02-14,05:13:43
39.949362,116.312796,0,292,39858.2178935185,2009-02-14,05:13:46
39.949367,116.312795,0,292,39858.2179166667,2009-02-14,05:13:48
39.949377,116.312796,0,292,39858.217974537,2009-02-14,05:13:53
39.949432,116.312767,0,294,39858.2180324074,2009-02-14,05:13:58
39.949484,116.312756,0,295,39858.2180671296,2009-02-14,05:14:01
39.949525,116.312779,0,295,39858.218125,2009-02-14,05:14:06
39.949544,116.312833,0,297,39858.2181712963,2009-02-14,05:14:10
39.949562,116.3129,0,297,39858.2182175926,2009-02-14,05:14:14
39.949564,116.312958,0,299,39858.218275463,2009-02-14,05:14:19
39.949613,116.312942,0,297,39858.2183217593,2009-02-14,05:14:23
39.94963,116.312946,0,296,39858.2183796296,2009-02-14,05:14:28
39.949636,116.312958,0,296,39858.2184375,2009-02-14,05:14:33
39.949639,116.312966,0,296,39858.2184953704,2009-02-14,05:14:38
39.949639,116.312966,0,296,39858.2185300926,2009-02-14,05:14:41
39.949642,116.31297,0,296,39858.2185532407,2009-02-14,05:14:43
39.949654,116.312971,0,295,39858.2186111111,2009-02-14,05:14:48
39.949577,116.312658,0,272,39858.2214699074,2009-02-14,05:18:55
39.94959,116.312618,0,272,39858.2215277778,2009-02-14,05:19:00
39.94959,116.312618,0,272,39858.2215625,2009-02-14,05:19:03
39.949586,116.312612,0,272,39858.2215856481,2009-02-14,05:19:05
39.949578,116.312654,0,272,39858.2216435185,2009-02-14,05:19:10
39.949566,116.312713,0,273,39858.2216782407,2009-02-14,05:19:13
39.949545,116.31278,0,274,39858.221724537,2009-02-14,05:19:17
39.949518,116.312839,0,275,39858.2217708333,2009-02-14,05:19:21
39.949495,116.312849,0,276,39858.2218287037,2009-02-14,05:19:26
39.949496,116.312847,0,276,39858.2218865741,2009-02-14,05:19:31
39.949496,116.312847,0,276,39858.2219212963,2009-02-14,05:19:34
39.9495,116.312854,0,276,39858.2219444444,2009-02-14,05:19:36
39.949531,116.312838,0,277,39858.2220023148,2009-02-14,05:19:41
39.949575,116.312824,0,278,39858.2220601852,2009-02-14,05:19:46
39.949626,116.312834,0,278,39858.2221180556,2009-02-14,05:19:51
39.949669,116.312803,0,279,39858.2221759259,2009-02-14,05:19:56
39.949689,116.312749,0,281,39858.2222222222,2009-02-14,05:20:00
39.949685,116.312712,0,283,39858.2222800926,2009-02-14,05:20:05
39.949692,116.312625,0,282,39858.2223263889,2009-02-14,05:20:09
39.949694,116.312566,0,282,39858.222349537,2009-02-14,05:20:11
39.949691,116.312521,0,282,39858.2224074074,2009-02-14,05:20:16
39.949701,116.312463,0,281,39858.2224189815,2009-02-14,05:20:17
39.949708,116.312411,0,281,39858.2224768519,2009-02-14,05:20:22
39.949722,116.312336,0,280,39858.2225347222,2009-02-14,05:20:27
39.949743,116.312258,0,279,39858.2225578704,2009-02-14,05:20:29
39.949759,116.312192,0,279,39858.2226041667,2009-02-14,05:20:33
39.949766,116.312151,0,279,39858.222662037,2009-02-14,05:20:38
39.949766,116.312151,0,279,39858.2226967593,2009-02-14,05:20:41
39.949764,116.312149,0,279,39858.2227199074,2009-02-14,05:20:43
39.949765,116.312162,0,279,39858.2227777778,2009-02-14,05:20:48
39.949761,116.312192,0,278,39858.2228356482,2009-02-14,05:20:53
39.949762,116.312192,0,278,39858.2228935185,2009-02-14,05:20:58
39.949762,116.312192,0,278,39858.2229282407,2009-02-14,05:21:01
39.949761,116.312188,0,278,39858.2229513889,2009-02-14,05:21:03
39.949755,116.312167,0,278,39858.2230092593,2009-02-14,05:21:08
39.949736,116.312161,0,278,39858.2230671296,2009-02-14,05:21:13
39.949736,116.312164,0,277,39858.223125,2009-02-14,05:21:18
39.949736,116.312164,0,277,39858.2231597222,2009-02-14,05:21:21
39.949737,116.31217,0,277,39858.2231828704,2009-02-14,05:21:23
39.949738,116.312179,0,277,39858.2232407407,2009-02-14,05:21:28
39.949742,116.312198,0,276,39858.2232986111,2009-02-14,05:21:33
39.949769,116.312217,0,274,39858.2233564815,2009-02-14,05:21:38
39.949784,116.312234,0,273,39858.2234143519,2009-02-14,05:21:43
39.949782,116.312232,0,273,39858.2234722222,2009-02-14,05:21:48
39.949782,116.312232,0,273,39858.2235069444,2009-02-14,05:21:51
39.949778,116.312224,0,273,39858.2235300926,2009-02-14,05:21:53
39.949777,116.312215,0,272,39858.223587963,2009-02-14,05:21:58
39.949752,116.312206,0,268,39858.2236458333,2009-02-14,05:22:03
39.949754,116.312196,0,267,39858.2237037037,2009-02-14,05:22:08
39.949755,116.312199,0,267,39858.2237615741,2009-02-14,05:22:13
39.949755,116.312199,0,267,39858.2237962963,2009-02-14,05:22:16
39.949757,116.312206,0,267,39858.2238194444,2009-02-14,05:22:18
39.949761,116.312218,0,267,39858.2238773148,2009-02-14,05:22:23
39.949735,116.312235,0,266,39858.2239351852,2009-02-14,05:22:28
39.949699,116.312276,0,267,39858.2239699074,2009-02-14,05:22:31
39.94967,116.31233,0,267,39858.2240162037,2009-02-14,05:22:35
39.949638,116.312377,0,267,39858.2240625,2009-02-14,05:22:39
39.949638,116.312377,0,267,39858.2240972222,2009-02-14,05:22:42
39.949645,116.312381,0,265,39858.2241203704,2009-02-14,05:22:44
39.949894,116.312265,0,241,39858.2273726852,2009-02-14,05:27:25
39.94991,116.312305,0,236,39858.2274305556,2009-02-14,05:27:30
39.949909,116.312315,0,235,39858.2274884259,2009-02-14,05:27:35
39.949908,116.312316,0,235,39858.2275462963,2009-02-14,05:27:40
39.949908,116.312316,0,235,39858.2275810185,2009-02-14,05:27:43
39.94991,116.312322,0,235,39858.2276041667,2009-02-14,05:27:45
39.949913,116.312331,0,235,39858.227662037,2009-02-14,05:27:50
39.949918,116.312345,0,235,39858.2277199074,2009-02-14,05:27:55
39.949927,116.312366,0,235,39858.2279513889,2009-02-14,05:28:15
39.949927,116.312371,0,235,39858.2280671296,2009-02-14,05:28:25
39.949924,116.31237,0,235,39858.228125,2009-02-14,05:28:30
39.949924,116.31237,0,235,39858.2281597222,2009-02-14,05:28:33
39.949921,116.312371,0,235,39858.2281828704,2009-02-14,05:28:35
39.949866,116.312403,0,235,39858.2282291667,2009-02-14,05:28:39
39.94981,116.312419,0,236,39858.2282638889,2009-02-14,05:28:42
39.949771,116.312411,0,237,39858.2283217593,2009-02-14,05:28:47
39.949737,116.312386,0,237,39858.2283796296,2009-02-14,05:28:52
39.949697,116.312363,0,237,39858.2284375,2009-02-14,05:28:57
39.949672,116.312381,0,237,39858.2284953704,2009-02-14,05:29:02
39.949669,116.312384,0,237,39858.2285532407,2009-02-14,05:29:07
39.949669,116.312384,0,237,39858.228587963,2009-02-14,05:29:10
39.94967,116.312388,0,237,39858.2286111111,2009-02-14,05:29:12
39.949673,116.312399,0,237,39858.2286689815,2009-02-14,05:29:17
39.949676,116.312409,0,237,39858.2287268518,2009-02-14,05:29:22
39.949662,116.312465,0,237,39858.2287847222,2009-02-14,05:29:27
39.949641,116.312503,0,236,39858.2288425926,2009-02-14,05:29:32
39.949642,116.31257,0,235,39858.2288888889,2009-02-14,05:29:36
39.949648,116.312612,0,233,39858.2289467593,2009-02-14,05:29:41
39.949616,116.312628,0,233,39858.2290046296,2009-02-14,05:29:46
39.949614,116.312627,0,233,39858.2290625,2009-02-14,05:29:51
39.949614,116.312627,0,233,39858.2290972222,2009-02-14,05:29:54
39.949614,116.312626,0,233,39858.2291203704,2009-02-14,05:29:56
39.94961,116.312617,0,232,39858.2291782407,2009-02-14,05:30:01
39.94961,116.312616,0,232,39858.2292361111,2009-02-14,05:30:06
39.94961,116.312613,0,233,39858.2292939815,2009-02-14,05:30:11
39.94961,116.312613,0,233,39858.2293287037,2009-02-14,05:30:14
39.949616,116.312618,0,233,39858.2293518518,2009-02-14,05:30:16
39.949628,116.312622,0,233,39858.2294097222,2009-02-14,05:30:21
39.949636,116.312624,0,233,39858.2294675926,2009-02-14,05:30:26
39.949637,116.312626,0,233,39858.229525463,2009-02-14,05:30:31
39.949637,116.312626,0,233,39858.2295601852,2009-02-14,05:30:34
39.949636,116.312624,0,233,39858.2295833333,2009-02-14,05:30:36
39.949613,116.312607,0,234,39858.2296412037,2009-02-14,05:30:41
39.949589,116.312604,0,235,39858.2296990741,2009-02-14,05:30:46
39.949587,116.312597,0,235,39858.2297569444,2009-02-14,05:30:51
39.949587,116.312597,0,235,39858.2297916667,2009-02-14,05:30:54
39.949588,116.3126,0,235,39858.2298148148,2009-02-14,05:30:56
39.949611,116.312651,0,235,39858.2298726852,2009-02-14,05:31:01
39.949622,116.312658,0,235,39858.2299305556,2009-02-14,05:31:06
39.949638,116.312655,0,235,39858.2299884259,2009-02-14,05:31:11
39.949636,116.31265,0,235,39858.2300462963,2009-02-14,05:31:16
39.949637,116.312658,0,235,39858.2303356482,2009-02-14,05:31:41
39.949636,116.31266,0,235,39858.2305092593,2009-02-14,05:31:56
39.949636,116.31266,0,235,39858.2305439815,2009-02-14,05:31:59
39.949633,116.312653,0,236,39858.2305671296,2009-02-14,05:32:01
39.949628,116.312642,0,236,39858.230625,2009-02-14,05:32:06
39.949626,116.312637,0,236,39858.2306828704,2009-02-14,05:32:11
39.949624,116.312632,0,236,39858.2307407407,2009-02-14,05:32:16
39.949624,116.312632,0,236,39858.230775463,2009-02-14,05:32:19
39.949623,116.312628,0,236,39858.2307986111,2009-02-14,05:32:21
39.949619,116.312615,0,235,39858.2308564815,2009-02-14,05:32:26
39.949615,116.312606,0,235,39858.2309143519,2009-02-14,05:32:31
39.94962,116.312615,0,235,39858.2309722222,2009-02-14,05:32:36
39.94962,116.312615,0,235,39858.2310069444,2009-02-14,05:32:39
39.949621,116.312617,0,235,39858.2310300926,2009-02-14,05:32:41
39.949617,116.312605,0,235,39858.231087963,2009-02-14,05:32:46
39.949614,116.312594,0,236,39858.2311458333,2009-02-14,05:32:51
39.949611,116.312587,0,236,39858.2312037037,2009-02-14,05:32:56
39.949611,116.312587,0,236,39858.231412037,2009-02-14,05:33:14
39.949608,116.312583,0,235,39858.2314351852,2009-02-14,05:33:16
39.949673,116.312924,0,240,39858.2360416667,2009-02-14,05:39:54
39.949718,116.312911,0,241,39858.236099537,2009-02-14,05:39:59
39.949725,116.312919,0,242,39858.2363888889,2009-02-14,05:40:24
39.949726,116.312926,0,242,39858.2364467593,2009-02-14,05:40:29
39.949726,116.312926,0,242,39858.2364814815,2009-02-14,05:40:32
39.949728,116.312932,0,242,39858.2365046296,2009-02-14,05:40:34
39.94973,116.312941,0,242,39858.2365625,2009-02-14,05:40:39
39.94973,116.312941,0,242,39858.2365972222,2009-02-14,05:40:42
39.949731,116.312945,0,242,39858.2366203704,2009-02-14,05:40:44
39.949727,116.312936,0,242,39858.2366782407,2009-02-14,05:40:49
39.949726,116.31293,0,242,39858.2367361111,2009-02-14,05:40:54
39.949726,116.312926,0,242,39858.2367939815,2009-02-14,05:40:59
39.949729,116.312931,0,242,39858.2368518518,2009-02-14,05:41:04
39.94973,116.312935,0,241,39858.2369097222,2009-02-14,05:41:09
39.949732,116.312943,0,241,39858.2369675926,2009-02-14,05:41:14
39.949732,116.312943,0,241,39858.2370023148,2009-02-14,05:41:17
39.949735,116.312949,0,241,39858.237025463,2009-02-14,05:41:19
39.949738,116.312958,0,241,39858.2370833333,2009-02-14,05:41:24
39.949723,116.312931,0,241,39858.2371412037,2009-02-14,05:41:29
39.949692,116.312887,0,241,39858.2371759259,2009-02-14,05:41:32
39.949662,116.312821,0,241,39858.2372337963,2009-02-14,05:41:37
39.949655,116.312757,0,241,39858.2372800926,2009-02-14,05:41:41
39.949647,116.31272,0,241,39858.237337963,2009-02-14,05:41:46
39.949638,116.312727,0,241,39858.2373958333,2009-02-14,05:41:51
39.949638,116.312727,0,241,39858.2374537037,2009-02-14,05:41:56
39.94964,116.312732,0,242,39858.2375115741,2009-02-14,05:42:01
39.949638,116.312727,0,242,39858.2375694444,2009-02-14,05:42:06
39.949637,116.312721,0,242,39858.2376273148,2009-02-14,05:42:11
39.949636,116.312718,0,242,39858.2376851852,2009-02-14,05:42:16
39.949637,116.312719,0,242,39858.2377430556,2009-02-14,05:42:21
39.949638,116.312722,0,242,39858.2378009259,2009-02-14,05:42:26
39.949638,116.312722,0,242,39858.2378356481,2009-02-14,05:42:29
39.949639,116.312723,0,242,39858.2378587963,2009-02-14,05:42:31
39.949644,116.312732,0,241,39858.2379166667,2009-02-14,05:42:36
39.949661,116.312747,0,242,39858.237974537,2009-02-14,05:42:41
39.949664,116.312746,0,242,39858.2380324074,2009-02-14,05:42:46
39.949665,116.31275,0,242,39858.2380902778,2009-02-14,05:42:51
39.949664,116.312749,0,242,39858.2382060185,2009-02-14,05:43:01
39.949664,116.312749,0,242,39858.2382407407,2009-02-14,05:43:04
39.949663,116.312749,0,242,39858.2382638889,2009-02-14,05:43:06
39.94966,116.31274,0,242,39858.2383796296,2009-02-14,05:43:16
39.949656,116.312732,0,242,39858.2384375,2009-02-14,05:43:21
39.949656,116.312732,0,242,39858.2384722222,2009-02-14,05:43:24
39.949653,116.312728,0,242,39858.2384953704,2009-02-14,05:43:26
39.949649,116.312718,0,242,39858.2385532407,2009-02-14,05:43:31
39.949654,116.31273,0,241,39858.2386111111,2009-02-14,05:43:36
39.949656,116.312735,0,241,39858.2386689815,2009-02-14,05:43:41
39.949656,116.312735,0,241,39858.2387037037,2009-02-14,05:43:44
39.94966,116.312743,0,241,39858.2387268519,2009-02-14,05:43:46
39.949665,116.312754,0,241,39858.2387847222,2009-02-14,05:43:51
39.949665,116.312754,0,241,39858.2388194444,2009-02-14,05:43:54
39.949668,116.31276,0,241,39858.2388425926,2009-02-14,05:43:56
39.949674,116.312771,0,241,39858.238900463,2009-02-14,05:44:01
39.949709,116.312791,0,237,39858.2389583333,2009-02-14,05:44:06
39.949728,116.312823,0,231,39858.2390162037,2009-02-14,05:44:11
39.949764,116.312805,0,227,39858.2390740741,2009-02-14,05:44:16
39.949767,116.312811,0,226,39858.2391319444,2009-02-14,05:44:21
39.94977,116.312817,0,226,39858.2391898148,2009-02-14,05:44:26
39.949773,116.312824,0,226,39858.2392476852,2009-02-14,05:44:31
39.949773,116.312823,0,226,39858.2393055556,2009-02-14,05:44:36
39.949775,116.312826,0,225,39858.2393634259,2009-02-14,05:44:41
39.949776,116.312827,0,225,39858.2394212963,2009-02-14,05:44:46
39.949776,116.312826,0,225,39858.2394791667,2009-02-14,05:44:51
39.949779,116.312832,0,225,39858.239537037,2009-02-14,05:44:56
39.949779,116.312832,0,225,39858.2395717593,2009-02-14,05:44:59
39.949782,116.312839,0,225,39858.2395949074,2009-02-14,05:45:01
39.949793,116.312758,0,223,39858.2396527778,2009-02-14,05:45:06
39.94979,116.312697,0,222,39858.2396875,2009-02-14,05:45:09
39.949792,116.312646,0,222,39858.2397453704,2009-02-14,05:45:14
39.94979,116.31263,0,222,39858.2398032407,2009-02-14,05:45:19
39.949819,116.312536,0,219,39858.2398263889,2009-02-14,05:45:21
39.949841,116.312474,0,217,39858.239849537,2009-02-14,05:45:23
39.949865,116.312401,0,213,39858.2398842593,2009-02-14,05:45:26
39.949877,116.312345,0,210,39858.2399189815,2009-02-14,05:45:29
39.949879,116.31231,0,205,39858.2399768519,2009-02-14,05:45:34
39.949879,116.312298,0,200,39858.2400347222,2009-02-14,05:45:39
39.949876,116.312294,0,200,39858.2400925926,2009-02-14,05:45:44
39.949876,116.312294,0,200,39858.2401273148,2009-02-14,05:45:47
39.949812,116.312604,0,164,39858.2421064815,2009-02-14,05:48:38
39.949808,116.312671,0,164,39858.2421643519,2009-02-14,05:48:43
39.949816,116.312734,0,164,39858.2422106481,2009-02-14,05:48:47
39.949821,116.312782,0,163,39858.2422685185,2009-02-14,05:48:52
39.949815,116.312809,0,161,39858.2423263889,2009-02-14,05:48:57
39.949785,116.31287,0,160,39858.2423842593,2009-02-14,05:49:02
39.949773,116.31293,0,159,39858.2424189815,2009-02-14,05:49:05
39.949771,116.312991,0,158,39858.2424652778,2009-02-14,05:49:09
39.949776,116.313041,0,156,39858.2425231481,2009-02-14,05:49:14
39.949776,116.313041,0,156,39858.2425578704,2009-02-14,05:49:17
39.949769,116.313047,0,153,39858.2425810185,2009-02-14,05:49:19
39.949768,116.313038,0,151,39858.2426388889,2009-02-14,05:49:24
39.949786,116.312983,0,150,39858.242662037,2009-02-14,05:49:26
39.949787,116.312907,0,151,39858.2427199074,2009-02-14,05:49:31
39.949779,116.312846,0,149,39858.2427546296,2009-02-14,05:49:34
39.949766,116.312787,0,147,39858.2427893518,2009-02-14,05:49:37
39.949771,116.312705,0,145,39858.2428240741,2009-02-14,05:49:40
39.949779,116.312629,0,143,39858.2428587963,2009-02-14,05:49:43
39.949796,116.312586,0,141,39858.2429166667,2009-02-14,05:49:48
39.949823,116.312576,0,140,39858.242974537,2009-02-14,05:49:53
39.949825,116.312586,0,138,39858.2430324074,2009-02-14,05:49:58
39.949814,116.312675,0,138,39858.2430787037,2009-02-14,05:50:02
39.949804,116.312667,0,139,39858.2431365741,2009-02-14,05:50:07
39.949806,116.312671,0,138,39858.2431944444,2009-02-14,05:50:12
39.949807,116.312671,0,138,39858.2432523148,2009-02-14,05:50:17
39.949807,116.312671,0,138,39858.243287037,2009-02-14,05:50:20
39.949805,116.312666,0,138,39858.2433101852,2009-02-14,05:50:22
39.949801,116.312654,0,139,39858.2433680556,2009-02-14,05:50:27
39.949788,116.31263,0,139,39858.2434259259,2009-02-14,05:50:32
39.94977,116.31259,0,143,39858.2434837963,2009-02-14,05:50:37
39.949769,116.312588,0,143,39858.2435416667,2009-02-14,05:50:42
39.949771,116.312593,0,143,39858.243599537,2009-02-14,05:50:47
39.949772,116.312592,0,143,39858.2436574074,2009-02-14,05:50:52
39.949772,116.312592,0,143,39858.2436921296,2009-02-14,05:50:55
39.949774,116.312599,0,143,39858.2437152778,2009-02-14,05:50:57
39.949793,116.312546,0,148,39858.2437615741,2009-02-14,05:51:01
39.949806,116.31252,0,153,39858.2438194444,2009-02-14,05:51:06
39.949805,116.312511,0,153,39858.2438773148,2009-02-14,05:51:11
39.949804,116.312504,0,152,39858.2439351852,2009-02-14,05:51:16
39.949803,116.3125,0,152,39858.2439930556,2009-02-14,05:51:21
39.949804,116.312501,0,152,39858.2440509259,2009-02-14,05:51:26
39.949804,116.312497,0,152,39858.2441087963,2009-02-14,05:51:31
39.949804,116.312497,0,152,39858.2441435185,2009-02-14,05:51:34
39.949807,116.312501,0,152,39858.2441666667,2009-02-14,05:51:36
39.949809,116.31251,0,152,39858.244224537,2009-02-14,05:51:41
39.949809,116.31251,0,152,39858.2442592593,2009-02-14,05:51:44
39.949807,116.312503,0,152,39858.2442824074,2009-02-14,05:51:46
39.9498,116.312467,0,152,39858.2443402778,2009-02-14,05:51:51
39.949801,116.31244,0,151,39858.2443981481,2009-02-14,05:51:56
39.949807,116.312437,0,150,39858.2444560185,2009-02-14,05:52:01
39.949807,116.312435,0,150,39858.2445138889,2009-02-14,05:52:06
39.949807,116.312435,0,150,39858.2445486111,2009-02-14,05:52:09
39.949805,116.312429,0,150,39858.2445717593,2009-02-14,05:52:11
39.949801,116.312419,0,150,39858.2446296296,2009-02-14,05:52:16
39.949797,116.312407,0,150,39858.2446875,2009-02-14,05:52:21
39.949792,116.312375,0,150,39858.2447453704,2009-02-14,05:52:26
39.949794,116.312391,0,149,39858.2448032407,2009-02-14,05:52:31
39.949774,116.312413,0,148,39858.2448611111,2009-02-14,05:52:36
39.949765,116.312411,0,147,39858.2449189815,2009-02-14,05:52:41
39.949768,116.312419,0,147,39858.2449768518,2009-02-14,05:52:46
39.949768,116.312418,0,147,39858.2450347222,2009-02-14,05:52:51
39.949766,116.312412,0,147,39858.2450925926,2009-02-14,05:52:56
39.949767,116.312411,0,147,39858.245150463,2009-02-14,05:53:01
39.949767,116.312411,0,147,39858.2451851852,2009-02-14,05:53:04
39.949769,116.312416,0,147,39858.2452083333,2009-02-14,05:53:06
39.949799,116.312449,0,149,39858.2452662037,2009-02-14,05:53:11
39.949821,116.312445,0,150,39858.2453240741,2009-02-14,05:53:16
39.949825,116.312455,0,150,39858.2453819444,2009-02-14,05:53:21
39.949834,116.312466,0,150,39858.2454398148,2009-02-14,05:53:26
39.949854,116.312513,0,152,39858.2454976852,2009-02-14,05:53:31
39.949861,116.312499,0,152,39858.2455555556,2009-02-14,05:53:36
39.949821,116.312476,0,153,39858.2456134259,2009-02-14,05:53:41
39.949793,116.312424,0,153,39858.2456712963,2009-02-14,05:53:46
39.949764,116.312376,0,153,39858.2457175926,2009-02-14,05:53:50
39.949751,116.312309,0,153,39858.245775463,2009-02-14,05:53:55
39.94974,116.312271,0,152,39858.2458333333,2009-02-14,05:54:00
39.949729,116.312229,0,153,39858.2458912037,2009-02-14,05:54:05
39.949739,116.312212,0,154,39858.2459490741,2009-02-14,05:54:10
39.949747,116.312221,0,154,39858.2460069444,2009-02-14,05:54:15
39.949737,116.312199,0,154,39858.2460648148,2009-02-14,05:54:20
39.949737,116.312155,0,152,39858.2461226852,2009-02-14,05:54:25
39.949973,116.312163,0,149,39858.2483449074,2009-02-14,05:57:37
39.950019,116.312151,0,149,39858.2483912037,2009-02-14,05:57:41
39.950062,116.312179,0,148,39858.2484490741,2009-02-14,05:57:46
39.950077,116.312196,0,149,39858.2485069444,2009-02-14,05:57:51
39.950077,116.312196,0,149,39858.2485416667,2009-02-14,05:57:54
39.950082,116.312201,0,149,39858.2485648148,2009-02-14,05:57:56
39.950103,116.312192,0,148,39858.2486226852,2009-02-14,05:58:01
39.950102,116.312188,0,147,39858.2486805556,2009-02-14,05:58:06
39.950102,116.312188,0,147,39858.2487152778,2009-02-14,05:58:09
39.950103,116.312189,0,147,39858.2487384259,2009-02-14,05:58:11
39.950099,116.312207,0,146,39858.2487962963,2009-02-14,05:58:16
39.950135,116.312159,0,144,39858.2488541667,2009-02-14,05:58:21
39.950141,116.312154,0,144,39858.248912037,2009-02-14,05:58:26
39.950141,116.312154,0,144,39858.2489467593,2009-02-14,05:58:29
39.950145,116.312161,0,144,39858.2489699074,2009-02-14,05:58:31
39.950167,116.312162,0,143,39858.2490277778,2009-02-14,05:58:36
39.950212,116.312136,0,141,39858.2490856481,2009-02-14,05:58:41
39.950221,116.31212,0,140,39858.2491435185,2009-02-14,05:58:46
39.950221,116.312123,0,140,39858.2492013889,2009-02-14,05:58:51
39.950223,116.31213,0,140,39858.2492592593,2009-02-14,05:58:56
39.950224,116.312135,0,140,39858.2493171296,2009-02-14,05:59:01
39.950224,116.312135,0,140,39858.2493518519,2009-02-14,05:59:04
39.950222,116.31213,0,140,39858.249375,2009-02-14,05:59:06
39.950217,116.312119,0,140,39858.2494328704,2009-02-14,05:59:11
39.950213,116.312108,0,141,39858.2494907407,2009-02-14,05:59:16
39.950213,116.312105,0,141,39858.2495486111,2009-02-14,05:59:21
39.950212,116.312101,0,140,39858.2496064815,2009-02-14,05:59:26
39.950211,116.312096,0,140,39858.2496643519,2009-02-14,05:59:31
39.950206,116.312091,0,140,39858.2497222222,2009-02-14,05:59:36
39.950203,116.312089,0,141,39858.2497800926,2009-02-14,05:59:41
39.950203,116.312089,0,141,39858.249837963,2009-02-14,05:59:46
39.950204,116.312089,0,141,39858.2498958333,2009-02-14,05:59:51
39.950204,116.312089,0,141,39858.2499305556,2009-02-14,05:59:54
39.950202,116.312086,0,141,39858.2499537037,2009-02-14,05:59:56
39.950199,116.312077,0,141,39858.2500115741,2009-02-14,06:00:01
39.950198,116.312074,0,141,39858.2500694444,2009-02-14,06:00:06
39.950199,116.312072,0,141,39858.2501273148,2009-02-14,06:00:11
39.9502,116.312076,0,140,39858.2501851852,2009-02-14,06:00:16
39.950202,116.31208,0,140,39858.2502430556,2009-02-14,06:00:21
39.950204,116.312085,0,140,39858.2503009259,2009-02-14,06:00:26
39.950204,116.312085,0,140,39858.2503356481,2009-02-14,06:00:29
39.950206,116.312093,0,140,39858.2503587963,2009-02-14,06:00:31
39.950197,116.312082,0,140,39858.2504166667,2009-02-14,06:00:36
39.95017,116.312068,0,137,39858.250474537,2009-02-14,06:00:41
39.950137,116.312058,0,138,39858.2505324074,2009-02-14,06:00:46
39.950132,116.312045,0,138,39858.2505902778,2009-02-14,06:00:51
39.95013,116.312042,0,138,39858.2506481481,2009-02-14,06:00:56
39.950129,116.312039,0,139,39858.2507060185,2009-02-14,06:01:01
39.95013,116.312045,0,139,39858.2507638889,2009-02-14,06:01:06
39.950127,116.312045,0,139,39858.2508217593,2009-02-14,06:01:11
39.950122,116.31204,0,139,39858.2508796296,2009-02-14,06:01:16
39.950122,116.31204,0,139,39858.2509143518,2009-02-14,06:01:19
39.950119,116.312036,0,139,39858.2509375,2009-02-14,06:01:21
39.950112,116.312064,0,137,39858.2509953704,2009-02-14,06:01:26
39.950057,116.312125,0,135,39858.2510416667,2009-02-14,06:01:30
39.949997,116.312189,0,134,39858.2510648148,2009-02-14,06:01:32
39.949963,116.31224,0,134,39858.251087963,2009-02-14,06:01:34
39.949931,116.312265,0,136,39858.2511458333,2009-02-14,06:01:39
39.949931,116.312265,0,136,39858.2511805556,2009-02-14,06:01:42
39.949934,116.312273,0,136,39858.2512037037,2009-02-14,06:01:44
39.94991,116.312282,0,137,39858.2512615741,2009-02-14,06:01:49
39.949809,116.312002,0,178,39858.2536226852,2009-02-14,06:05:13
39.949765,116.311981,0,180,39858.2536574074,2009-02-14,06:05:16
39.949729,116.311948,0,183,39858.2537152778,2009-02-14,06:05:21
39.949738,116.311929,0,186,39858.2537731482,2009-02-14,06:05:26
39.949739,116.311931,0,186,39858.2538310185,2009-02-14,06:05:31
39.94974,116.311929,0,186,39858.2538888889,2009-02-14,06:05:36
39.94974,116.311929,0,186,39858.2539236111,2009-02-14,06:05:39
39.949744,116.311935,0,186,39858.2539467593,2009-02-14,06:05:41
39.949787,116.311958,0,187,39858.2539930556,2009-02-14,06:05:45
39.949846,116.311956,0,188,39858.2540277778,2009-02-14,06:05:48
39.9499,116.311964,0,189,39858.2540625,2009-02-14,06:05:51
39.949934,116.312006,0,190,39858.2541203704,2009-02-14,06:05:56
39.949957,116.312004,0,192,39858.2541782407,2009-02-14,06:06:01
39.949959,116.312008,0,192,39858.2542361111,2009-02-14,06:06:06
39.949959,116.312008,0,192,39858.2542708333,2009-02-14,06:06:09
39.949955,116.312001,0,192,39858.2542939815,2009-02-14,06:06:11
39.949966,116.312017,0,193,39858.2543518519,2009-02-14,06:06:16
39.949991,116.312035,0,195,39858.2544097222,2009-02-14,06:06:21
39.950003,116.312046,0,197,39858.2544675926,2009-02-14,06:06:26
39.950006,116.312046,0,197,39858.254525463,2009-02-14,06:06:31
39.95001,116.312047,0,197,39858.2545833333,2009-02-14,06:06:36
39.950013,116.312051,0,197,39858.2546412037,2009-02-14,06:06:41
39.950013,116.312051,0,197,39858.2546759259,2009-02-14,06:06:44
39.950016,116.312055,0,197,39858.2546990741,2009-02-14,06:06:46
39.950025,116.312085,0,193,39858.2547569444,2009-02-14,06:06:51
39.95001,116.312092,0,191,39858.2548148148,2009-02-14,06:06:56
39.95001,116.312092,0,191,39858.254849537,2009-02-14,06:06:59
39.950014,116.312096,0,191,39858.2548726852,2009-02-14,06:07:01
39.95001,116.312069,0,191,39858.2549305556,2009-02-14,06:07:06
39.949994,116.312009,0,192,39858.2549768519,2009-02-14,06:07:10
39.949978,116.311938,0,194,39858.2550231481,2009-02-14,06:07:14
39.949953,116.311876,0,195,39858.2550694444,2009-02-14,06:07:18
39.94993,116.311862,0,197,39858.2551273148,2009-02-14,06:07:23
39.949909,116.311831,0,200,39858.2551851852,2009-02-14,06:07:28
39.949899,116.311822,0,201,39858.2552430556,2009-02-14,06:07:33
39.949901,116.311833,0,202,39858.2553009259,2009-02-14,06:07:38
39.949901,116.311833,0,202,39858.2553356481,2009-02-14,06:07:41
39.949902,116.311838,0,202,39858.2553587963,2009-02-14,06:07:43
39.9499,116.311849,0,202,39858.2554166667,2009-02-14,06:07:48
39.9499,116.311849,0,202,39858.2554513889,2009-02-14,06:07:51
39.949896,116.311841,0,202,39858.255474537,2009-02-14,06:07:53
39.949594,116.311956,0,202,39858.2554861111,2009-02-14,06:07:54
39.949503,116.311951,0,202,39858.2554976852,2009-02-14,06:07:55
39.949457,116.312036,0,204,39858.2555092593,2009-02-14,06:07:56
39.949426,116.312022,0,205,39858.2555671296,2009-02-14,06:08:01
39.9494,116.312026,0,206,39858.255625,2009-02-14,06:08:06
39.949372,116.312009,0,207,39858.2556828704,2009-02-14,06:08:11
39.949371,116.312017,0,208,39858.2557407407,2009-02-14,06:08:16
39.949371,116.312017,0,208,39858.255775463,2009-02-14,06:08:19
39.949373,116.312023,0,209,39858.2557986111,2009-02-14,06:08:21
39.949378,116.312036,0,209,39858.2558564815,2009-02-14,06:08:26
39.949418,116.312042,0,214,39858.2559143519,2009-02-14,06:08:31
39.949439,116.312065,0,220,39858.2559722222,2009-02-14,06:08:36
39.949445,116.312078,0,220,39858.2560300926,2009-02-14,06:08:41
39.949447,116.312085,0,220,39858.256087963,2009-02-14,06:08:46
39.949447,116.312085,0,220,39858.2561458333,2009-02-14,06:08:51
39.949445,116.31208,0,220,39858.2562037037,2009-02-14,06:08:56
39.949445,116.31208,0,220,39858.2562384259,2009-02-14,06:08:59
39.949443,116.312076,0,220,39858.2562615741,2009-02-14,06:09:01
39.949446,116.312085,0,220,39858.2563194444,2009-02-14,06:09:06
39.94945,116.312097,0,220,39858.2563773148,2009-02-14,06:09:11
39.949457,116.31212,0,220,39858.2564351852,2009-02-14,06:09:16
39.949499,116.312168,0,220,39858.2564814815,2009-02-14,06:09:20
39.949547,116.312202,0,221,39858.2565046296,2009-02-14,06:09:22
39.949589,116.312191,0,222,39858.2565625,2009-02-14,06:09:27
39.94963,116.312235,0,222,39858.2566203704,2009-02-14,06:09:32
39.951541,116.313575,0,253,39858.256875,2009-02-14,06:09:54
39.95133,116.313438,0,239,39858.2572453704,2009-02-14,06:10:26
39.951233,116.31336,0,224,39858.2572569444,2009-02-14,06:10:27
39.951192,116.313256,0,231,39858.2572685185,2009-02-14,06:10:28
39.951157,116.313191,0,233,39858.2572800926,2009-02-14,06:10:29
39.951196,116.313215,0,212,39858.2572916667,2009-02-14,06:10:30
39.951232,116.313263,0,208,39858.2573148148,2009-02-14,06:10:32
39.95128,116.313234,0,205,39858.2573611111,2009-02-14,06:10:36
39.951333,116.313264,0,204,39858.2573842593,2009-02-14,06:10:38
39.951381,116.313284,0,203,39858.2574305556,2009-02-14,06:10:42
39.951392,116.313286,0,203,39858.2574884259,2009-02-14,06:10:47
39.951378,116.313317,0,202,39858.2575462963,2009-02-14,06:10:52
39.949918,116.312611,0,221,39858.2579050926,2009-02-14,06:11:23
39.950005,116.312653,0,187,39858.2579166667,2009-02-14,06:11:24
39.950005,116.312653,0,187,39858.2579513889,2009-02-14,06:11:27
39.949999,116.312658,0,184,39858.257974537,2009-02-14,06:11:29
39.950002,116.312667,0,184,39858.2580324074,2009-02-14,06:11:34
39.949963,116.312627,0,184,39858.2580902778,2009-02-14,06:11:39
39.949946,116.312591,0,187,39858.2581481481,2009-02-14,06:11:44
39.949941,116.31258,0,187,39858.2582060185,2009-02-14,06:11:49
39.949936,116.312552,0,201,39858.2582638889,2009-02-14,06:11:54
39.949931,116.31253,0,217,39858.2583217593,2009-02-14,06:11:59
39.949921,116.312512,0,217,39858.2583796296,2009-02-14,06:12:04
39.94985,116.312384,0,218,39858.2584027778,2009-02-14,06:12:06
39.949804,116.312293,0,222,39858.2584143518,2009-02-14,06:12:07
39.949785,116.312245,0,229,39858.2584490741,2009-02-14,06:12:10
39.949786,116.312195,0,242,39858.2584953704,2009-02-14,06:12:14
39.949788,116.312164,0,248,39858.2585532407,2009-02-14,06:12:19
39.94979,116.31217,0,248,39858.2586111111,2009-02-14,06:12:24
39.94979,116.31217,0,248,39858.2586458333,2009-02-14,06:12:27
39.949794,116.312178,0,248,39858.2586689815,2009-02-14,06:12:29
39.949808,116.312163,0,248,39858.2587268518,2009-02-14,06:12:34
39.949835,116.312169,0,250,39858.2587847222,2009-02-14,06:12:39
39.949872,116.312177,0,255,39858.2588425926,2009-02-14,06:12:44
39.94992,116.312167,0,261,39858.2588773148,2009-02-14,06:12:47
39.94994,116.312119,0,272,39858.2589351852,2009-02-14,06:12:52
39.949972,116.312069,0,279,39858.2589930556,2009-02-14,06:12:57
39.949991,116.312019,0,287,39858.2590509259,2009-02-14,06:13:02
39.94997,116.31196,0,287,39858.2590972222,2009-02-14,06:13:06
39.949959,116.311929,0,286,39858.2591550926,2009-02-14,06:13:11
39.949996,116.311888,0,288,39858.2592013889,2009-02-14,06:13:15
39.950052,116.311864,0,283,39858.2592361111,2009-02-14,06:13:18
39.950094,116.311841,0,282,39858.2592708333,2009-02-14,06:13:21
39.950146,116.311808,0,280,39858.2593055556,2009-02-14,06:13:24
39.950188,116.31178,0,277,39858.2593402778,2009-02-14,06:13:27
39.950249,116.311765,0,270,39858.2593634259,2009-02-14,06:13:29
39.950287,116.311708,0,266,39858.2594212963,2009-02-14,06:13:34
39.950311,116.311636,0,260,39858.2594791667,2009-02-14,06:13:39
39.950316,116.311574,0,258,39858.259537037,2009-02-14,06:13:44
39.950323,116.311511,0,258,39858.2595833333,2009-02-14,06:13:48
39.950292,116.311359,0,250,39858.2596180556,2009-02-14,06:13:51
39.950277,116.31128,0,246,39858.2596527778,2009-02-14,06:13:54
39.950263,116.311212,0,244,39858.2596759259,2009-02-14,06:13:56
39.950267,116.311138,0,247,39858.2597222222,2009-02-14,06:14:00
39.950284,116.311091,0,259,39858.2597569444,2009-02-14,06:14:03
39.950292,116.311077,0,264,39858.2598148148,2009-02-14,06:14:08
39.950293,116.311079,0,265,39858.2598726852,2009-02-14,06:14:13
39.950293,116.311079,0,265,39858.2599074074,2009-02-14,06:14:16
39.950291,116.311075,0,266,39858.2599305556,2009-02-14,06:14:18
39.950348,116.311093,0,266,39858.2599884259,2009-02-14,06:14:23
39.950404,116.311089,0,266,39858.2600115741,2009-02-14,06:14:25
39.950455,116.311079,0,268,39858.2600347222,2009-02-14,06:14:27
39.950504,116.311078,0,271,39858.2600578704,2009-02-14,06:14:29
39.95056,116.311087,0,274,39858.2600810185,2009-02-14,06:14:31
39.950637,116.311093,0,279,39858.2601041667,2009-02-14,06:14:33
39.950682,116.311101,0,281,39858.2601157407,2009-02-14,06:14:34
39.950774,116.311115,0,284,39858.2601388889,2009-02-14,06:14:36
39.950828,116.311123,0,286,39858.260150463,2009-02-14,06:14:37
39.950882,116.311127,0,287,39858.260162037,2009-02-14,06:14:38
39.950937,116.311134,0,288,39858.2601736111,2009-02-14,06:14:39
39.950997,116.311143,0,288,39858.2601851852,2009-02-14,06:14:40
39.951059,116.31116,0,288,39858.2601967593,2009-02-14,06:14:41
39.951117,116.311168,0,288,39858.2602083333,2009-02-14,06:14:42
39.951174,116.311173,0,288,39858.2602199074,2009-02-14,06:14:43
39.95123,116.311176,0,289,39858.2602314815,2009-02-14,06:14:44
39.951285,116.311178,0,289,39858.2602430556,2009-02-14,06:14:45
39.951336,116.311183,0,288,39858.2602546296,2009-02-14,06:14:46
39.95139,116.311189,0,287,39858.2602662037,2009-02-14,06:14:47
39.951449,116.311194,0,285,39858.2602777778,2009-02-14,06:14:48
39.951514,116.311207,0,284,39858.2602893518,2009-02-14,06:14:49
39.951571,116.311213,0,282,39858.2603009259,2009-02-14,06:14:50
39.951634,116.311223,0,282,39858.2603125,2009-02-14,06:14:51
39.9517,116.311232,0,280,39858.2603240741,2009-02-14,06:14:52
39.951758,116.311239,0,277,39858.2603356481,2009-02-14,06:14:53
39.951812,116.311251,0,275,39858.2603472222,2009-02-14,06:14:54
39.951865,116.311259,0,270,39858.2603587963,2009-02-14,06:14:55
39.951934,116.311273,0,266,39858.2603819444,2009-02-14,06:14:57
39.952005,116.311282,0,262,39858.2604166667,2009-02-14,06:15:00
39.952091,116.311289,0,258,39858.2604398148,2009-02-14,06:15:02
39.952138,116.311298,0,257,39858.2604513889,2009-02-14,06:15:03
39.952192,116.311305,0,255,39858.260462963,2009-02-14,06:15:04
39.952247,116.311315,0,253,39858.260474537,2009-02-14,06:15:05
39.952303,116.311326,0,251,39858.2604861111,2009-02-14,06:15:06
39.952361,116.311339,0,249,39858.2604976852,2009-02-14,06:15:07
39.952422,116.311351,0,243,39858.2605092593,2009-02-14,06:15:08
39.952481,116.311362,0,241,39858.2605208333,2009-02-14,06:15:09
39.952538,116.311361,0,239,39858.2605324074,2009-02-14,06:15:10
39.952598,116.311364,0,239,39858.2605439815,2009-02-14,06:15:11
39.95266,116.311368,0,238,39858.2605555556,2009-02-14,06:15:12
39.952715,116.31137,0,238,39858.2605671296,2009-02-14,06:15:13
39.952762,116.31137,0,236,39858.2605787037,2009-02-14,06:15:14
39.952811,116.311363,0,238,39858.2605902778,2009-02-14,06:15:15
39.952906,116.311352,0,237,39858.2606134259,2009-02-14,06:15:17
39.952996,116.311335,0,241,39858.2606365741,2009-02-14,06:15:19
39.953044,116.31133,0,240,39858.2606481481,2009-02-14,06:15:20
39.953099,116.311321,0,237,39858.2606597222,2009-02-14,06:15:21
39.953148,116.311319,0,238,39858.2606712963,2009-02-14,06:15:22
39.953249,116.311316,0,240,39858.2606944444,2009-02-14,06:15:24
39.953312,116.311316,0,240,39858.2607060185,2009-02-14,06:15:25
39.953378,116.311315,0,241,39858.2607175926,2009-02-14,06:15:26
39.953451,116.311302,0,238,39858.2607291667,2009-02-14,06:15:27
39.953519,116.311298,0,238,39858.2607407407,2009-02-14,06:15:28
39.95359,116.311293,0,238,39858.2607523148,2009-02-14,06:15:29
39.953665,116.311285,0,238,39858.2607638889,2009-02-14,06:15:30
39.953734,116.311272,0,238,39858.260775463,2009-02-14,06:15:31
39.953803,116.311266,0,238,39858.260787037,2009-02-14,06:15:32
39.953869,116.311259,0,239,39858.2607986111,2009-02-14,06:15:33
39.953931,116.311254,0,240,39858.2608101852,2009-02-14,06:15:34
39.954001,116.311249,0,241,39858.2608217593,2009-02-14,06:15:35
39.954063,116.31124,0,243,39858.2608333333,2009-02-14,06:15:36
39.954125,116.311232,0,245,39858.2608449074,2009-02-14,06:15:37
39.954189,116.311223,0,248,39858.2608564815,2009-02-14,06:15:38
39.954254,116.31122,0,249,39858.2608680556,2009-02-14,06:15:39
39.954318,116.311216,0,250,39858.2608796296,2009-02-14,06:15:40
39.954387,116.311216,0,252,39858.2608912037,2009-02-14,06:15:41
39.954448,116.311203,0,252,39858.2609027778,2009-02-14,06:15:42
39.954509,116.311197,0,254,39858.2609143518,2009-02-14,06:15:43
39.95456,116.311219,0,252,39858.2609259259,2009-02-14,06:15:44
39.954617,116.311218,0,253,39858.2609375,2009-02-14,06:15:45
39.95466,116.311249,0,245,39858.2609490741,2009-02-14,06:15:46
39.95472,116.311246,0,246,39858.2609606481,2009-02-14,06:15:47
39.954787,116.311233,0,249,39858.2609722222,2009-02-14,06:15:48
39.954912,116.311192,0,232,39858.2609837963,2009-02-14,06:15:49
39.955051,116.311167,0,203,39858.2609953704,2009-02-14,06:15:50
39.955101,116.31116,0,202,39858.2610069444,2009-02-14,06:15:51
39.955163,116.311159,0,194,39858.2610300926,2009-02-14,06:15:53
39.95523,116.31112,0,200,39858.2610532407,2009-02-14,06:15:55
39.955269,116.311092,0,206,39858.2610763889,2009-02-14,06:15:57
39.955306,116.311078,0,207,39858.2611342593,2009-02-14,06:16:02
39.955305,116.311074,0,205,39858.2611921296,2009-02-14,06:16:07
39.955305,116.311074,0,205,39858.2612268519,2009-02-14,06:16:10
39.955305,116.311071,0,205,39858.26125,2009-02-14,06:16:12
39.955308,116.311082,0,205,39858.2613078704,2009-02-14,06:16:17
39.95531,116.31109,0,206,39858.2613657407,2009-02-14,06:16:22
39.95531,116.31109,0,206,39858.261400463,2009-02-14,06:16:25
39.955308,116.311085,0,206,39858.2614236111,2009-02-14,06:16:27
39.955305,116.311076,0,206,39858.2614814815,2009-02-14,06:16:32
39.955299,116.31106,0,206,39858.2615393519,2009-02-14,06:16:37
39.955375,116.31105,0,202,39858.2615856482,2009-02-14,06:16:41
39.955425,116.311053,0,201,39858.2615972222,2009-02-14,06:16:42
39.955496,116.311045,0,199,39858.2616087963,2009-02-14,06:16:43
39.955545,116.311019,0,198,39858.2616203704,2009-02-14,06:16:44
39.955589,116.310991,0,197,39858.2616319444,2009-02-14,06:16:45
39.95565,116.310909,0,195,39858.2616550926,2009-02-14,06:16:47
39.9557,116.310824,0,194,39858.2616782407,2009-02-14,06:16:49
39.955752,116.31072,0,192,39858.2617013889,2009-02-14,06:16:51
39.955776,116.310652,0,192,39858.261712963,2009-02-14,06:16:52
39.955794,116.310563,0,190,39858.261724537,2009-02-14,06:16:53
39.955791,116.31044,0,189,39858.2617361111,2009-02-14,06:16:54
39.955796,116.31032,0,188,39858.2617476852,2009-02-14,06:16:55
39.955801,116.310208,0,188,39858.2617592593,2009-02-14,06:16:56
39.955801,116.310076,0,187,39858.2617708333,2009-02-14,06:16:57
39.955801,116.309943,0,186,39858.2617824074,2009-02-14,06:16:58
39.955802,116.309813,0,185,39858.2617939815,2009-02-14,06:16:59
39.955801,116.309681,0,185,39858.2618055556,2009-02-14,06:17:00
39.955796,116.309532,0,184,39858.2618171296,2009-02-14,06:17:01
39.955791,116.309372,0,183,39858.2618287037,2009-02-14,06:17:02
39.955793,116.309202,0,182,39858.2618402778,2009-02-14,06:17:03
39.955791,116.309029,0,182,39858.2618518519,2009-02-14,06:17:04
39.955791,116.308872,0,181,39858.2618634259,2009-02-14,06:17:05
39.955792,116.308711,0,181,39858.261875,2009-02-14,06:17:06
39.955784,116.308539,0,182,39858.2618865741,2009-02-14,06:17:07
39.955783,116.30838,0,182,39858.2618981482,2009-02-14,06:17:08
39.955783,116.308221,0,183,39858.2619097222,2009-02-14,06:17:09
39.955784,116.308062,0,184,39858.2619212963,2009-02-14,06:17:10
39.955789,116.307909,0,184,39858.2619328704,2009-02-14,06:17:11
39.955782,116.307744,0,185,39858.2619444444,2009-02-14,06:17:12
39.955779,116.307581,0,185,39858.2619560185,2009-02-14,06:17:13
39.955775,116.307423,0,186,39858.2619675926,2009-02-14,06:17:14
39.955777,116.307269,0,187,39858.2619791667,2009-02-14,06:17:15
39.955775,116.307115,0,187,39858.2619907407,2009-02-14,06:17:16
39.955781,116.306964,0,187,39858.2620023148,2009-02-14,06:17:17
39.955785,116.30681,0,188,39858.2620138889,2009-02-14,06:17:18
39.955785,116.306657,0,188,39858.262025463,2009-02-14,06:17:19
39.955786,116.3065,0,188,39858.262037037,2009-02-14,06:17:20
39.955786,116.306347,0,188,39858.2620486111,2009-02-14,06:17:21
39.955783,116.306201,0,187,39858.2620601852,2009-02-14,06:17:22
39.955774,116.30605,0,188,39858.2620717593,2009-02-14,06:17:23
39.955769,116.305917,0,188,39858.2620833333,2009-02-14,06:17:24
39.955767,116.305789,0,188,39858.2620949074,2009-02-14,06:17:25
39.955765,116.305656,0,188,39858.2621064815,2009-02-14,06:17:26
39.955762,116.305528,0,189,39858.2621180556,2009-02-14,06:17:27
39.955759,116.305405,0,188,39858.2621296296,2009-02-14,06:17:28
39.95576,116.30528,0,188,39858.2621412037,2009-02-14,06:17:29
39.955764,116.305152,0,188,39858.2621527778,2009-02-14,06:17:30
39.955769,116.305014,0,187,39858.2621643519,2009-02-14,06:17:31
39.955776,116.304869,0,187,39858.2621759259,2009-02-14,06:17:32
39.955783,116.304732,0,187,39858.2621875,2009-02-14,06:17:33
39.955794,116.304596,0,187,39858.2621990741,2009-02-14,06:17:34
39.955802,116.304455,0,186,39858.2622106481,2009-02-14,06:17:35
39.955814,116.304318,0,186,39858.2622222222,2009-02-14,06:17:36
39.955816,116.30418,0,185,39858.2622337963,2009-02-14,06:17:37
39.95582,116.304043,0,185,39858.2622453704,2009-02-14,06:17:38
39.955825,116.303908,0,184,39858.2622569444,2009-02-14,06:17:39
39.955828,116.303778,0,183,39858.2622685185,2009-02-14,06:17:40
39.955833,116.303661,0,182,39858.2622800926,2009-02-14,06:17:41
39.955836,116.303558,0,181,39858.2622916667,2009-02-14,06:17:42
39.955831,116.303465,0,181,39858.2623032407,2009-02-14,06:17:43
39.955828,116.303398,0,184,39858.2623148148,2009-02-14,06:17:44
39.955842,116.303318,0,183,39858.2623263889,2009-02-14,06:17:45
39.955878,116.303262,0,182,39858.262337963,2009-02-14,06:17:46
39.955937,116.303227,0,183,39858.262349537,2009-02-14,06:17:47
39.956028,116.303221,0,182,39858.2623611111,2009-02-14,06:17:48
39.956119,116.303202,0,181,39858.2623726852,2009-02-14,06:17:49
39.956234,116.303186,0,179,39858.2623842593,2009-02-14,06:17:50
39.956342,116.303165,0,179,39858.2623958333,2009-02-14,06:17:51
39.956461,116.303145,0,177,39858.2624074074,2009-02-14,06:17:52
39.95657,116.303124,0,176,39858.2624189815,2009-02-14,06:17:53
39.956702,116.303121,0,171,39858.2624305556,2009-02-14,06:17:54
39.95682,116.303109,0,173,39858.2624421296,2009-02-14,06:17:55
39.956938,116.303095,0,171,39858.2624537037,2009-02-14,06:17:56
39.957054,116.30308,0,169,39858.2624652778,2009-02-14,06:17:57
39.957171,116.303075,0,166,39858.2624768519,2009-02-14,06:17:58
39.957287,116.303062,0,165,39858.2624884259,2009-02-14,06:17:59
39.957405,116.303043,0,161,39858.2625,2009-02-14,06:18:00
39.957527,116.30304,0,162,39858.2625115741,2009-02-14,06:18:01
39.957645,116.303026,0,161,39858.2625231481,2009-02-14,06:18:02
39.957764,116.303011,0,160,39858.2625347222,2009-02-14,06:18:03
39.957888,116.302991,0,158,39858.2625462963,2009-02-14,06:18:04
39.958017,116.302972,0,155,39858.2625578704,2009-02-14,06:18:05
39.95814,116.302947,0,156,39858.2625694444,2009-02-14,06:18:06
39.958254,116.302933,0,156,39858.2625810185,2009-02-14,06:18:07
39.958363,116.302918,0,154,39858.2625925926,2009-02-14,06:18:08
39.958463,116.302906,0,154,39858.2626041667,2009-02-14,06:18:09
39.958561,116.302892,0,153,39858.2626157407,2009-02-14,06:18:10
39.958653,116.302871,0,152,39858.2626273148,2009-02-14,06:18:11
39.958733,116.302859,0,150,39858.2626388889,2009-02-14,06:18:12
39.958821,116.302838,0,158,39858.262650463,2009-02-14,06:18:13
39.958904,116.30282,0,163,39858.262662037,2009-02-14,06:18:14
39.958971,116.302799,0,167,39858.2626736111,2009-02-14,06:18:15
39.959039,116.302787,0,178,39858.2626851852,2009-02-14,06:18:16
39.959088,116.302803,0,190,39858.2627199074,2009-02-14,06:18:19
39.959088,116.302804,0,198,39858.2627777778,2009-02-14,06:18:24
39.959089,116.302807,0,198,39858.2628356481,2009-02-14,06:18:29
39.959091,116.302813,0,198,39858.2628935185,2009-02-14,06:18:34
39.959094,116.302816,0,199,39858.2629513889,2009-02-14,06:18:39
39.959091,116.30281,0,199,39858.2630092593,2009-02-14,06:18:44
39.959092,116.302814,0,199,39858.2630671296,2009-02-14,06:18:49
39.959092,116.302816,0,199,39858.263125,2009-02-14,06:18:54
39.95909,116.302813,0,199,39858.2631828704,2009-02-14,06:18:59
39.959088,116.302812,0,199,39858.2632407407,2009-02-14,06:19:04
39.959088,116.302815,0,200,39858.2632986111,2009-02-14,06:19:09
39.959089,116.302818,0,200,39858.2633564815,2009-02-14,06:19:14
39.959089,116.302818,0,200,39858.2633912037,2009-02-14,06:19:17
39.959088,116.302815,0,200,39858.2634143519,2009-02-14,06:19:19
39.959083,116.302806,0,200,39858.2634722222,2009-02-14,06:19:24
39.959083,116.302808,0,199,39858.2635300926,2009-02-14,06:19:29
39.959083,116.302808,0,199,39858.263587963,2009-02-14,06:19:34
39.959083,116.302812,0,199,39858.2636458333,2009-02-14,06:19:39
39.959084,116.302817,0,199,39858.2637037037,2009-02-14,06:19:44
39.959083,116.302824,0,199,39858.2637615741,2009-02-14,06:19:49
39.959083,116.302824,0,199,39858.2637962963,2009-02-14,06:19:52
39.959085,116.302829,0,199,39858.2638194444,2009-02-14,06:19:54
39.95915,116.302826,0,200,39858.2638425926,2009-02-14,06:19:56
39.959196,116.302822,0,201,39858.2638541667,2009-02-14,06:19:57
39.959251,116.302813,0,201,39858.2638657407,2009-02-14,06:19:58
39.959311,116.302802,0,201,39858.2638773148,2009-02-14,06:19:59
39.959379,116.302789,0,201,39858.2638888889,2009-02-14,06:20:00
39.959444,116.302776,0,202,39858.263900463,2009-02-14,06:20:01
39.959502,116.302767,0,201,39858.263912037,2009-02-14,06:20:02
39.959548,116.302748,0,200,39858.2639236111,2009-02-14,06:20:03
39.959601,116.30274,0,198,39858.2639351852,2009-02-14,06:20:04
39.959649,116.30273,0,196,39858.2639467593,2009-02-14,06:20:05
39.959696,116.302722,0,194,39858.2639583333,2009-02-14,06:20:06
39.959744,116.302721,0,191,39858.2639699074,2009-02-14,06:20:07
39.959835,116.302715,0,187,39858.2639930556,2009-02-14,06:20:09
39.95988,116.302705,0,185,39858.2640046296,2009-02-14,06:20:10
39.959929,116.302689,0,182,39858.2640162037,2009-02-14,06:20:11
39.959978,116.302672,0,178,39858.2640277778,2009-02-14,06:20:12
39.96003,116.302669,0,177,39858.2640393519,2009-02-14,06:20:13
39.960086,116.302653,0,179,39858.2640509259,2009-02-14,06:20:14
39.960141,116.30264,0,184,39858.2640740741,2009-02-14,06:20:16
39.960316,116.302492,0,181,39858.2662384259,2009-02-14,06:23:23
39.960382,116.302472,0,181,39858.2662615741,2009-02-14,06:23:25
39.960434,116.30246,0,181,39858.2662731481,2009-02-14,06:23:26
39.960531,116.302429,0,178,39858.2662847222,2009-02-14,06:23:27
39.960584,116.302409,0,178,39858.2662962963,2009-02-14,06:23:28
39.960703,116.302362,0,178,39858.2663078704,2009-02-14,06:23:29
39.960854,116.30229,0,182,39858.2663194444,2009-02-14,06:23:30
39.960975,116.30228,0,184,39858.2663310185,2009-02-14,06:23:31
39.961114,116.302294,0,186,39858.2663425926,2009-02-14,06:23:32
39.961246,116.302296,0,190,39858.2663541667,2009-02-14,06:23:33
39.96134,116.302296,0,192,39858.2663657407,2009-02-14,06:23:34
39.961415,116.302287,0,194,39858.2663773148,2009-02-14,06:23:35
39.961482,116.302265,0,192,39858.2663888889,2009-02-14,06:23:36
39.961572,116.302265,0,195,39858.266400463,2009-02-14,06:23:37
39.961649,116.302245,0,188,39858.266412037,2009-02-14,06:23:38
39.96171,116.302233,0,189,39858.2664236111,2009-02-14,06:23:39
39.961762,116.302221,0,188,39858.2664351852,2009-02-14,06:23:40
39.961831,116.302207,0,187,39858.2664583333,2009-02-14,06:23:42
39.96191,116.302197,0,185,39858.2664814815,2009-02-14,06:23:44
39.961981,116.30219,0,183,39858.2664930556,2009-02-14,06:23:45
39.962052,116.302176,0,182,39858.2665046296,2009-02-14,06:23:46
39.962126,116.302164,0,182,39858.2665162037,2009-02-14,06:23:47
39.962203,116.302139,0,175,39858.2665277778,2009-02-14,06:23:48
39.962284,116.30211,0,170,39858.2665393518,2009-02-14,06:23:49
39.962369,116.302076,0,165,39858.2665509259,2009-02-14,06:23:50
39.962467,116.302049,0,160,39858.2665625,2009-02-14,06:23:51
39.962564,116.302032,0,157,39858.2665740741,2009-02-14,06:23:52
39.96265,116.302016,0,154,39858.2665856481,2009-02-14,06:23:53
39.96272,116.30198,0,153,39858.2665972222,2009-02-14,06:23:54
39.962794,116.301957,0,152,39858.2666087963,2009-02-14,06:23:55
39.962866,116.301931,0,150,39858.2666203704,2009-02-14,06:23:56
39.962943,116.301908,0,148,39858.2666319444,2009-02-14,06:23:57
39.963019,116.3019,0,149,39858.2666435185,2009-02-14,06:23:58
39.96311,116.301899,0,148,39858.2666550926,2009-02-14,06:23:59
39.963213,116.301905,0,149,39858.2666666667,2009-02-14,06:24:00
39.963315,116.301903,0,148,39858.2666782407,2009-02-14,06:24:01
39.963419,116.301889,0,147,39858.2666898148,2009-02-14,06:24:02
39.963529,116.301877,0,146,39858.2667013889,2009-02-14,06:24:03
39.963636,116.301861,0,145,39858.266712963,2009-02-14,06:24:04
39.963791,116.301877,0,144,39858.266724537,2009-02-14,06:24:05
39.963882,116.30182,0,140,39858.2667361111,2009-02-14,06:24:06
39.963965,116.301804,0,138,39858.2667476852,2009-02-14,06:24:07
39.964055,116.301782,0,135,39858.2667592593,2009-02-14,06:24:08
39.964152,116.301771,0,135,39858.2667708333,2009-02-14,06:24:09
39.96425,116.301753,0,133,39858.2667824074,2009-02-14,06:24:10
39.96434,116.301734,0,130,39858.2667939815,2009-02-14,06:24:11
39.964428,116.301718,0,128,39858.2668055556,2009-02-14,06:24:12
39.964514,116.30171,0,126,39858.2668171296,2009-02-14,06:24:13
39.964596,116.301694,0,123,39858.2668287037,2009-02-14,06:24:14
39.964691,116.301669,0,119,39858.2668402778,2009-02-14,06:24:15
39.964794,116.301654,0,116,39858.2668518518,2009-02-14,06:24:16
39.964904,116.301639,0,114,39858.2668634259,2009-02-14,06:24:17
39.965026,116.301626,0,111,39858.266875,2009-02-14,06:24:18
39.965122,116.301602,0,107,39858.2668865741,2009-02-14,06:24:19
39.965221,116.30158,0,102,39858.2668981481,2009-02-14,06:24:20
39.965325,116.301561,0,99,39858.2669097222,2009-02-14,06:24:21
39.965421,116.301547,0,95,39858.2669212963,2009-02-14,06:24:22
39.96551,116.301532,0,91,39858.2669328704,2009-02-14,06:24:23
39.9656,116.301517,0,87,39858.2669444444,2009-02-14,06:24:24
39.965672,116.301481,0,91,39858.2669560185,2009-02-14,06:24:25
39.96575,116.301457,0,91,39858.2669675926,2009-02-14,06:24:26
39.965822,116.301412,0,99,39858.2669791667,2009-02-14,06:24:27
39.965895,116.301374,0,102,39858.2669907407,2009-02-14,06:24:28
39.965965,116.301337,0,106,39858.2670023148,2009-02-14,06:24:29
39.966038,116.301303,0,121,39858.2670138889,2009-02-14,06:24:30
39.966123,116.30128,0,139,39858.267025463,2009-02-14,06:24:31
39.966218,116.301268,0,150,39858.267037037,2009-02-14,06:24:32
39.96632,116.301251,0,158,39858.2670486111,2009-02-14,06:24:33
39.966425,116.301235,0,164,39858.2670601852,2009-02-14,06:24:34
39.966528,116.301217,0,174,39858.2670717593,2009-02-14,06:24:35
39.966627,116.301183,0,201,39858.2670833333,2009-02-14,06:24:36
39.966747,116.301183,0,198,39858.2670949074,2009-02-14,06:24:37
39.966878,116.301192,0,190,39858.2671064815,2009-02-14,06:24:38
39.966998,116.301182,0,196,39858.2671180556,2009-02-14,06:24:39
39.96712,116.301172,0,195,39858.2671296296,2009-02-14,06:24:40
39.967242,116.301158,0,199,39858.2671412037,2009-02-14,06:24:41
39.967354,116.30114,0,203,39858.2671527778,2009-02-14,06:24:42
39.967448,116.301125,0,203,39858.2671643518,2009-02-14,06:24:43
39.96753,116.301114,0,204,39858.2671759259,2009-02-14,06:24:44
39.967603,116.301108,0,205,39858.2671875,2009-02-14,06:24:45
39.967672,116.301101,0,205,39858.2671990741,2009-02-14,06:24:46
39.967723,116.30112,0,210,39858.2672106481,2009-02-14,06:24:47
39.967769,116.301143,0,216,39858.2672222222,2009-02-14,06:24:48
39.967814,116.30115,0,221,39858.2672337963,2009-02-14,06:24:49
39.967862,116.301187,0,226,39858.2672569444,2009-02-14,06:24:51
39.967911,116.30118,0,227,39858.2672800926,2009-02-14,06:24:53
39.96796,116.301182,0,230,39858.2673032407,2009-02-14,06:24:55
39.968032,116.301171,0,230,39858.2673263889,2009-02-14,06:24:57
39.968124,116.301174,0,234,39858.267349537,2009-02-14,06:24:59
39.968209,116.30118,0,231,39858.2673726852,2009-02-14,06:25:01
39.968266,116.301179,0,224,39858.2673842593,2009-02-14,06:25:02
39.968329,116.301179,0,221,39858.2673958333,2009-02-14,06:25:03
39.968382,116.301166,0,216,39858.2674074074,2009-02-14,06:25:04
39.968451,116.30116,0,210,39858.2674189815,2009-02-14,06:25:05
39.968512,116.301151,0,206,39858.2674305556,2009-02-14,06:25:06
39.968575,116.301146,0,196,39858.2674421296,2009-02-14,06:25:07
39.968633,116.301133,0,194,39858.2674537037,2009-02-14,06:25:08
39.968684,116.301125,0,194,39858.2674652778,2009-02-14,06:25:09
39.968736,116.301109,0,191,39858.2674768518,2009-02-14,06:25:10
39.968784,116.301101,0,187,39858.2674884259,2009-02-14,06:25:11
39.968833,116.301091,0,183,39858.2675,2009-02-14,06:25:12
39.968878,116.301075,0,180,39858.2675115741,2009-02-14,06:25:13
39.968942,116.301062,0,178,39858.2675347222,2009-02-14,06:25:15
39.968986,116.301035,0,174,39858.2675810185,2009-02-14,06:25:19
39.968978,116.301025,0,173,39858.2676388889,2009-02-14,06:25:24
39.968972,116.301026,0,172,39858.2676967593,2009-02-14,06:25:29
39.968965,116.301028,0,172,39858.2677546296,2009-02-14,06:25:34
39.968961,116.301034,0,172,39858.2678125,2009-02-14,06:25:39
39.968963,116.301036,0,172,39858.2678703704,2009-02-14,06:25:44
39.968964,116.301038,0,171,39858.2679282407,2009-02-14,06:25:49
39.968965,116.301038,0,171,39858.2679861111,2009-02-14,06:25:54
39.968965,116.301038,0,171,39858.2680208333,2009-02-14,06:25:57
39.968959,116.301035,0,171,39858.2680439815,2009-02-14,06:25:59
39.968975,116.301051,0,170,39858.2681018518,2009-02-14,06:26:04
39.968998,116.301046,0,173,39858.2681597222,2009-02-14,06:26:09
39.969019,116.301022,0,172,39858.2682175926,2009-02-14,06:26:14
39.969042,116.301003,0,175,39858.268275463,2009-02-14,06:26:19
39.969052,116.300992,0,178,39858.2683333333,2009-02-14,06:26:24
39.969072,116.30099,0,180,39858.2683912037,2009-02-14,06:26:29
39.969112,116.300962,0,186,39858.2684490741,2009-02-14,06:26:34
39.96916,116.300902,0,190,39858.2684953704,2009-02-14,06:26:38
39.969211,116.300881,0,194,39858.2685416667,2009-02-14,06:26:42
39.969256,116.301005,0,184,39858.2685648148,2009-02-14,06:26:44
39.969314,116.301011,0,178,39858.268599537,2009-02-14,06:26:47
39.96935,116.301062,0,173,39858.2686226852,2009-02-14,06:26:49
39.96938,116.301099,0,165,39858.2686458333,2009-02-14,06:26:51
39.969422,116.30112,0,155,39858.2686921296,2009-02-14,06:26:55
39.969427,116.301148,0,154,39858.26875,2009-02-14,06:27:00
39.969494,116.301248,0,154,39858.2687615741,2009-02-14,06:27:01
39.969509,116.301306,0,153,39858.2687731481,2009-02-14,06:27:02
39.969544,116.301358,0,151,39858.2687962963,2009-02-14,06:27:04
39.969636,116.301415,0,150,39858.2688541667,2009-02-14,06:27:09
39.969676,116.301449,0,150,39858.2688888889,2009-02-14,06:27:12
39.969695,116.301473,0,155,39858.2689467593,2009-02-14,06:27:17
39.969734,116.301505,0,155,39858.2689814815,2009-02-14,06:27:20
39.969781,116.301532,0,158,39858.2690162037,2009-02-14,06:27:23
39.969792,116.301533,0,162,39858.2690740741,2009-02-14,06:27:28
39.969792,116.301533,0,162,39858.2691087963,2009-02-14,06:27:31
39.969786,116.301532,0,163,39858.2691319444,2009-02-14,06:27:33
39.969763,116.301541,0,174,39858.2691898148,2009-02-14,06:27:38
39.969766,116.301558,0,189,39858.2692476852,2009-02-14,06:27:43
39.969753,116.301567,0,203,39858.2693055556,2009-02-14,06:27:48
39.969753,116.301567,0,203,39858.2693402778,2009-02-14,06:27:51
39.969752,116.301564,0,216,39858.2693634259,2009-02-14,06:27:53
39.969764,116.301555,0,223,39858.2694212963,2009-02-14,06:27:58
39.969773,116.301565,0,241,39858.2694791667,2009-02-14,06:28:03
39.969774,116.301578,0,253,39858.269537037,2009-02-14,06:28:08
39.969771,116.301564,0,258,39858.2695949074,2009-02-14,06:28:13
39.969763,116.30153,0,273,39858.2696412037,2009-02-14,06:28:17
39.969751,116.301516,0,289,39858.2696990741,2009-02-14,06:28:22
39.969724,116.301518,0,303,39858.2697569444,2009-02-14,06:28:27
39.969714,116.301524,0,309,39858.2698148148,2009-02-14,06:28:32
39.969701,116.301528,0,321,39858.2698726852,2009-02-14,06:28:37
39.969686,116.301527,0,326,39858.2699305556,2009-02-14,06:28:42
39.969698,116.301509,0,329,39858.2699884259,2009-02-14,06:28:47
39.969711,116.301492,0,334,39858.2700462963,2009-02-14,06:28:52
39.969696,116.301479,0,338,39858.2701041667,2009-02-14,06:28:57
39.969679,116.301492,0,345,39858.270162037,2009-02-14,06:29:02
39.969634,116.301484,0,347,39858.2702083333,2009-02-14,06:29:06
39.969599,116.301501,0,349,39858.2702662037,2009-02-14,06:29:11
39.969588,116.301506,0,350,39858.2703240741,2009-02-14,06:29:16
39.969588,116.301506,0,350,39858.2703587963,2009-02-14,06:29:19
39.969589,116.301505,0,350,39858.2703819444,2009-02-14,06:29:21
39.969422,116.301442,0,359,39858.2704050926,2009-02-14,06:29:23
39.969485,116.301508,0,366,39858.2704282407,2009-02-14,06:29:25
39.969464,116.301575,0,365,39858.2704398148,2009-02-14,06:29:26
39.969508,116.301636,0,368,39858.2704513889,2009-02-14,06:29:27
39.969526,116.301683,0,367,39858.2705092593,2009-02-14,06:29:32
39.969423,116.302755,0,405,39858.2705555556,2009-02-14,06:29:36
39.969527,116.302736,0,400,39858.2705902778,2009-02-14,06:29:39
39.969585,116.302729,0,403,39858.2706018519,2009-02-14,06:29:40
39.969641,116.302721,0,407,39858.2706134259,2009-02-14,06:29:41
39.969712,116.302738,0,409,39858.270625,2009-02-14,06:29:42
39.969772,116.302747,0,408,39858.2706365741,2009-02-14,06:29:43
39.969877,116.302822,0,400,39858.2706481481,2009-02-14,06:29:44
39.969969,116.302894,0,394,39858.2706597222,2009-02-14,06:29:45
39.970025,116.302917,0,389,39858.2706712963,2009-02-14,06:29:46
39.970088,116.302956,0,388,39858.2706828704,2009-02-14,06:29:47
39.970185,116.302993,0,388,39858.2707060185,2009-02-14,06:29:49
39.970226,116.302983,0,381,39858.2707175926,2009-02-14,06:29:50
39.970262,116.302961,0,373,39858.2707407407,2009-02-14,06:29:52
39.97033,116.302967,0,373,39858.2707638889,2009-02-14,06:29:54
39.970375,116.302948,0,373,39858.270775463,2009-02-14,06:29:55
39.970437,116.302916,0,372,39858.2707986111,2009-02-14,06:29:57
39.970484,116.302894,0,368,39858.2708101852,2009-02-14,06:29:58
39.970526,116.302873,0,364,39858.2708449074,2009-02-14,06:30:01
39.970562,116.302909,0,371,39858.2708912037,2009-02-14,06:30:05
39.9706,116.302931,0,379,39858.2709490741,2009-02-14,06:30:10
39.970573,116.302951,0,386,39858.2710069444,2009-02-14,06:30:15
39.970546,116.302987,0,400,39858.2710416667,2009-02-14,06:30:18
39.970517,116.302993,0,409,39858.271099537,2009-02-14,06:30:23
39.970548,116.303016,0,417,39858.2711574074,2009-02-14,06:30:28
39.970567,116.303034,0,423,39858.2712152778,2009-02-14,06:30:33
39.970608,116.303069,0,425,39858.2712731481,2009-02-14,06:30:38
39.97065,116.303081,0,430,39858.2713078704,2009-02-14,06:30:41
39.970704,116.303104,0,435,39858.2713541667,2009-02-14,06:30:45
39.970766,116.303107,0,442,39858.2713657407,2009-02-14,06:30:46
39.970852,116.30312,0,442,39858.2713888889,2009-02-14,06:30:48
39.970903,116.303133,0,446,39858.271412037,2009-02-14,06:30:50
39.970929,116.303173,0,446,39858.2714699074,2009-02-14,06:30:55
39.970929,116.30321,0,447,39858.2715277778,2009-02-14,06:31:00
39.970942,116.303249,0,448,39858.2715856481,2009-02-14,06:31:05
39.970958,116.303303,0,449,39858.2716435185,2009-02-14,06:31:10
39.970975,116.303367,0,448,39858.2716898148,2009-02-14,06:31:14
39.970996,116.303422,0,447,39858.271712963,2009-02-14,06:31:16
39.971031,116.303484,0,446,39858.2717708333,2009-02-14,06:31:21
39.97106,116.303538,0,445,39858.2717824074,2009-02-14,06:31:22
39.971089,116.3036,0,444,39858.2718287037,2009-02-14,06:31:26
39.971161,116.303694,0,441,39858.2718634259,2009-02-14,06:31:29
39.971194,116.30374,0,441,39858.2718865741,2009-02-14,06:31:31
39.971227,116.303794,0,440,39858.2719097222,2009-02-14,06:31:33
39.971249,116.303852,0,437,39858.2719444444,2009-02-14,06:31:36
39.971272,116.303904,0,435,39858.2719675926,2009-02-14,06:31:38
39.971295,116.303959,0,432,39858.2719907407,2009-02-14,06:31:40
39.971333,116.304005,0,429,39858.2720023148,2009-02-14,06:31:41
39.971369,116.304048,0,427,39858.2720138889,2009-02-14,06:31:42
39.971406,116.304116,0,419,39858.2720601852,2009-02-14,06:31:46
39.971469,116.304161,0,413,39858.2720833333,2009-02-14,06:31:48
39.971504,116.304201,0,407,39858.2721296296,2009-02-14,06:31:52
39.971549,116.304236,0,399,39858.2721759259,2009-02-14,06:31:56
39.971584,116.304276,0,392,39858.2722106481,2009-02-14,06:31:59
39.971591,116.30433,0,385,39858.2722569444,2009-02-14,06:32:03
39.971583,116.304396,0,379,39858.2723032407,2009-02-14,06:32:07
39.971564,116.304458,0,376,39858.272337963,2009-02-14,06:32:10
39.971555,116.304482,0,377,39858.2723958333,2009-02-14,06:32:15
39.971554,116.304486,0,377,39858.2724537037,2009-02-14,06:32:20
39.971552,116.304488,0,376,39858.2725115741,2009-02-14,06:32:25
39.97155,116.304492,0,376,39858.2725694444,2009-02-14,06:32:30
39.971556,116.304494,0,376,39858.2726273148,2009-02-14,06:32:35
39.971557,116.304497,0,375,39858.2726851852,2009-02-14,06:32:40
39.971557,116.304497,0,375,39858.2727199074,2009-02-14,06:32:43
39.971551,116.304502,0,374,39858.2727430556,2009-02-14,06:32:45
39.971541,116.304506,0,374,39858.2728009259,2009-02-14,06:32:50
39.971536,116.304508,0,374,39858.2728587963,2009-02-14,06:32:55
39.971536,116.304508,0,374,39858.2728935185,2009-02-14,06:32:58
39.971538,116.304508,0,374,39858.2729166667,2009-02-14,06:33:00
39.971468,116.305189,0,453,39858.2770601852,2009-02-14,06:38:58
39.971472,116.305281,0,414,39858.2770717593,2009-02-14,06:38:59
39.97144,116.305224,0,364,39858.2770833333,2009-02-14,06:39:00
39.971531,116.305259,0,386,39858.2770949074,2009-02-14,06:39:01
39.971653,116.305254,0,387,39858.2771064815,2009-02-14,06:39:02
39.971585,116.305091,0,300,39858.2771180556,2009-02-14,06:39:03
39.971549,116.305038,0,295,39858.2771643519,2009-02-14,06:39:07
39.971489,116.304989,0,280,39858.2771759259,2009-02-14,06:39:08
39.971453,116.304942,0,268,39858.2771990741,2009-02-14,06:39:10
39.971424,116.30489,0,252,39858.2772337963,2009-02-14,06:39:13
39.971408,116.30488,0,224,39858.2772453704,2009-02-14,06:39:14
39.971411,116.3049,0,204,39858.2772685185,2009-02-14,06:39:16
39.971448,116.304937,0,216,39858.2773148148,2009-02-14,06:39:20
39.971411,116.304922,0,201,39858.277337963,2009-02-14,06:39:22
39.971314,116.304881,0,189,39858.277349537,2009-02-14,06:39:23
39.971241,116.304838,0,182,39858.2773842593,2009-02-14,06:39:26
39.971207,116.304806,0,171,39858.2774074074,2009-02-14,06:39:28
39.97124,116.304784,0,180,39858.2774537037,2009-02-14,06:39:32
39.971276,116.30476,0,191,39858.2774768519,2009-02-14,06:39:34
39.97132,116.304707,0,199,39858.2775231482,2009-02-14,06:39:38
39.971332,116.304669,0,165,39858.2775347222,2009-02-14,06:39:39
39.971326,116.304621,0,155,39858.2775578704,2009-02-14,06:39:41
39.971287,116.304586,0,161,39858.2775925926,2009-02-14,06:39:44
39.971304,116.304527,0,163,39858.2776388889,2009-02-14,06:39:48
39.971301,116.304497,0,163,39858.2776967593,2009-02-14,06:39:53
39.971256,116.304488,0,150,39858.2777199074,2009-02-14,06:39:55
39.971255,116.304448,0,154,39858.2777777778,2009-02-14,06:40:00
39.971269,116.304391,0,160,39858.2778356481,2009-02-14,06:40:05
39.971278,116.304343,0,165,39858.2778935185,2009-02-14,06:40:10
39.97129,116.304289,0,168,39858.2779513889,2009-02-14,06:40:15
39.971288,116.304256,0,173,39858.2780092593,2009-02-14,06:40:20
39.971312,116.304209,0,175,39858.2780671296,2009-02-14,06:40:25
39.971342,116.30414,0,173,39858.2781018519,2009-02-14,06:40:28
39.971429,116.304083,0,181,39858.278125,2009-02-14,06:40:30
39.97141,116.304016,0,179,39858.2781828704,2009-02-14,06:40:35
39.971402,116.303939,0,179,39858.2782407407,2009-02-14,06:40:40
39.971394,116.303887,0,174,39858.2782986111,2009-02-14,06:40:45
39.971345,116.30384,0,175,39858.2783333333,2009-02-14,06:40:48
39.971347,116.303773,0,175,39858.2783680556,2009-02-14,06:40:51
39.971317,116.30373,0,175,39858.2784259259,2009-02-14,06:40:56
39.971301,116.303687,0,172,39858.2784837963,2009-02-14,06:41:01
39.971268,116.303645,0,170,39858.2785416667,2009-02-14,06:41:06
39.971222,116.303662,0,171,39858.2785648148,2009-02-14,06:41:08
39.971163,116.303681,0,173,39858.2785763889,2009-02-14,06:41:09
39.971097,116.303707,0,174,39858.278599537,2009-02-14,06:41:11
39.971047,116.303712,0,176,39858.2786226852,2009-02-14,06:41:13
39.970989,116.303706,0,177,39858.2786574074,2009-02-14,06:41:16
39.970943,116.303694,0,182,39858.2786921296,2009-02-14,06:41:19
39.970875,116.303612,0,180,39858.2787152778,2009-02-14,06:41:21
39.97086,116.303546,0,181,39858.2787731481,2009-02-14,06:41:26
39.97084,116.30349,0,183,39858.2788078704,2009-02-14,06:41:29
39.970815,116.303438,0,187,39858.2788541667,2009-02-14,06:41:33
39.970814,116.303371,0,194,39858.278912037,2009-02-14,06:41:38
39.970805,116.303307,0,199,39858.2789699074,2009-02-14,06:41:43
39.970781,116.303262,0,209,39858.2790162037,2009-02-14,06:41:47
39.970775,116.303207,0,214,39858.2790625,2009-02-14,06:41:51
39.970755,116.303158,0,221,39858.2791203704,2009-02-14,06:41:56
39.970727,116.30312,0,229,39858.2791782407,2009-02-14,06:42:01
39.970744,116.303132,0,238,39858.2792361111,2009-02-14,06:42:06
39.970775,116.303147,0,247,39858.2792939815,2009-02-14,06:42:11
39.970754,116.303086,0,250,39858.2793518519,2009-02-14,06:42:16
39.97072,116.303042,0,251,39858.279375,2009-02-14,06:42:18
39.970667,116.302974,0,252,39858.2793981481,2009-02-14,06:42:20
39.970617,116.302897,0,253,39858.2794212963,2009-02-14,06:42:22
39.970614,116.302816,0,255,39858.2794444444,2009-02-14,06:42:24
39.970577,116.302719,0,258,39858.2794675926,2009-02-14,06:42:26
39.970524,116.302633,0,260,39858.2795023148,2009-02-14,06:42:29
39.970534,116.302601,0,263,39858.2795601852,2009-02-14,06:42:34
39.970567,116.302562,0,268,39858.2796180556,2009-02-14,06:42:39
39.970578,116.302546,0,270,39858.2796759259,2009-02-14,06:42:44
39.970616,116.302507,0,277,39858.2797337963,2009-02-14,06:42:49
39.970675,116.302507,0,280,39858.2797569444,2009-02-14,06:42:51
39.97074,116.302513,0,281,39858.2797800926,2009-02-14,06:42:53
39.970795,116.302473,0,282,39858.2798148148,2009-02-14,06:42:56
39.970948,116.302372,0,286,39858.279837963,2009-02-14,06:42:58
39.970938,116.30235,0,292,39858.2798958333,2009-02-14,06:43:03
39.970884,116.302354,0,292,39858.2799189815,2009-02-14,06:43:05
39.970841,116.302314,0,295,39858.2799537037,2009-02-14,06:43:08
39.970788,116.302262,0,295,39858.2799884259,2009-02-14,06:43:11
39.970739,116.302236,0,295,39858.28,2009-02-14,06:43:12
39.970681,116.302215,0,295,39858.2800115741,2009-02-14,06:43:13
39.970634,116.302201,0,295,39858.2800231481,2009-02-14,06:43:14
39.970546,116.302179,0,296,39858.2800462963,2009-02-14,06:43:16
39.970486,116.302162,0,297,39858.2800694444,2009-02-14,06:43:18
39.970395,116.302022,0,299,39858.2800925926,2009-02-14,06:43:20
39.970352,116.301999,0,300,39858.2801157407,2009-02-14,06:43:22
39.97031,116.30197,0,299,39858.280150463,2009-02-14,06:43:25
39.970261,116.301935,0,300,39858.2801736111,2009-02-14,06:43:27
39.970211,116.301889,0,302,39858.2801967593,2009-02-14,06:43:29
39.970155,116.30182,0,303,39858.2802199074,2009-02-14,06:43:31
39.970177,116.301805,0,305,39858.2802777778,2009-02-14,06:43:36
39.970177,116.301805,0,305,39858.2803125,2009-02-14,06:43:39
39.970172,116.301804,0,305,39858.2803356481,2009-02-14,06:43:41
39.970143,116.3018,0,308,39858.2803935185,2009-02-14,06:43:46
39.970084,116.301802,0,309,39858.2804398148,2009-02-14,06:43:50
39.970057,116.30178,0,308,39858.2804976852,2009-02-14,06:43:55
39.969993,116.30177,0,305,39858.2805555556,2009-02-14,06:44:00
39.969934,116.301769,0,302,39858.2805902778,2009-02-14,06:44:03
39.969888,116.301754,0,299,39858.2806365741,2009-02-14,06:44:07
39.969831,116.301751,0,296,39858.2806828704,2009-02-14,06:44:11
39.969788,116.301738,0,294,39858.2807291667,2009-02-14,06:44:15
39.969755,116.301744,0,289,39858.280787037,2009-02-14,06:44:20
39.969727,116.301741,0,284,39858.2808449074,2009-02-14,06:44:25
39.969698,116.301694,0,280,39858.2809027778,2009-02-14,06:44:30
39.969669,116.301643,0,276,39858.2809375,2009-02-14,06:44:33
39.969628,116.30158,0,269,39858.2809837963,2009-02-14,06:44:37
39.969614,116.301513,0,262,39858.2810185185,2009-02-14,06:44:40
39.969594,116.301431,0,255,39858.2810532407,2009-02-14,06:44:43
39.969603,116.301366,0,248,39858.281087963,2009-02-14,06:44:46
39.969577,116.301308,0,236,39858.2811111111,2009-02-14,06:44:48
39.969533,116.301247,0,226,39858.2811574074,2009-02-14,06:44:52
39.969535,116.301184,0,218,39858.2811921296,2009-02-14,06:44:55
39.969553,116.301127,0,212,39858.2812268519,2009-02-14,06:44:58
39.969545,116.30107,0,205,39858.2812731481,2009-02-14,06:45:02
39.969587,116.301051,0,194,39858.2813310185,2009-02-14,06:45:07
39.969628,116.301024,0,186,39858.2813657407,2009-02-14,06:45:10
39.969652,116.301019,0,181,39858.2814236111,2009-02-14,06:45:15
39.969684,116.300999,0,174,39858.2814814815,2009-02-14,06:45:20
39.969723,116.300968,0,167,39858.2815277778,2009-02-14,06:45:24
39.969761,116.300958,0,158,39858.2815740741,2009-02-14,06:45:28
39.969797,116.300928,0,149,39858.2816319444,2009-02-14,06:45:33
39.969837,116.300906,0,141,39858.2816782407,2009-02-14,06:45:37
39.969899,116.300898,0,138,39858.2817361111,2009-02-14,06:45:42
39.969931,116.300867,0,133,39858.2817939815,2009-02-14,06:45:47
39.96999,116.300861,0,130,39858.2818287037,2009-02-14,06:45:50
39.970034,116.300816,0,125,39858.2818865741,2009-02-14,06:45:55
39.97008,116.300836,0,124,39858.2819097222,2009-02-14,06:45:57
39.970109,116.300817,0,120,39858.2819675926,2009-02-14,06:46:02
39.970167,116.300813,0,116,39858.282025463,2009-02-14,06:46:07
39.970224,116.300785,0,114,39858.2820717593,2009-02-14,06:46:11
39.970279,116.300787,0,112,39858.2820949074,2009-02-14,06:46:13
39.970344,116.300789,0,109,39858.2821527778,2009-02-14,06:46:18
39.97039,116.300783,0,107,39858.2822106481,2009-02-14,06:46:23
39.970426,116.300754,0,104,39858.2822685185,2009-02-14,06:46:28
39.970475,116.300753,0,101,39858.2823263889,2009-02-14,06:46:33
39.970509,116.300759,0,103,39858.2823842593,2009-02-14,06:46:38
39.970555,116.300779,0,105,39858.2824189815,2009-02-14,06:46:41
39.970603,116.300778,0,110,39858.2824421296,2009-02-14,06:46:43
39.970649,116.300764,0,113,39858.2824884259,2009-02-14,06:46:47
39.970679,116.300756,0,120,39858.2825462963,2009-02-14,06:46:52
39.970695,116.300703,0,126,39858.2826041667,2009-02-14,06:46:57
39.970767,116.300689,0,135,39858.282650463,2009-02-14,06:47:01
39.970797,116.300657,0,144,39858.2827083333,2009-02-14,06:47:06
39.970858,116.300639,0,150,39858.2827430556,2009-02-14,06:47:09
39.970909,116.300646,0,152,39858.2827777778,2009-02-14,06:47:12
39.970955,116.300647,0,154,39858.2828009259,2009-02-14,06:47:14
39.971034,116.300656,0,156,39858.2828356481,2009-02-14,06:47:17
39.971096,116.300664,0,157,39858.2828587963,2009-02-14,06:47:19
39.971131,116.300636,0,168,39858.2829050926,2009-02-14,06:47:23
39.971173,116.300617,0,173,39858.282962963,2009-02-14,06:47:28
39.971176,116.300594,0,187,39858.2830208333,2009-02-14,06:47:33
39.971216,116.300624,0,174,39858.2830787037,2009-02-14,06:47:38
39.971273,116.300643,0,174,39858.283125,2009-02-14,06:47:42
39.971315,116.300654,0,168,39858.2831481481,2009-02-14,06:47:44
39.971366,116.300675,0,161,39858.2831944444,2009-02-14,06:47:48
39.971424,116.300688,0,152,39858.2832291667,2009-02-14,06:47:51
39.971477,116.300693,0,142,39858.283275463,2009-02-14,06:47:55
39.971521,116.300701,0,133,39858.2833101852,2009-02-14,06:47:58
39.971575,116.300706,0,129,39858.2833564815,2009-02-14,06:48:02
39.971626,116.300702,0,125,39858.2834027778,2009-02-14,06:48:06
39.971667,116.300696,0,116,39858.2834490741,2009-02-14,06:48:10
39.971713,116.30069,0,116,39858.2834837963,2009-02-14,06:48:13
39.971738,116.300677,0,113,39858.2835416667,2009-02-14,06:48:18
39.971786,116.300639,0,111,39858.283599537,2009-02-14,06:48:23
39.971831,116.300632,0,112,39858.2836574074,2009-02-14,06:48:28
39.97187,116.300597,0,113,39858.2837152778,2009-02-14,06:48:33
39.971937,116.300612,0,115,39858.28375,2009-02-14,06:48:36
39.971981,116.300604,0,116,39858.2837962963,2009-02-14,06:48:40
39.972048,116.300588,0,117,39858.2838541667,2009-02-14,06:48:45
39.972096,116.300572,0,119,39858.2838888889,2009-02-14,06:48:48
39.97215,116.300567,0,121,39858.2839351852,2009-02-14,06:48:52
39.972203,116.300568,0,123,39858.2839699074,2009-02-14,06:48:55
39.972242,116.300548,0,128,39858.2840277778,2009-02-14,06:49:00
39.972271,116.300511,0,130,39858.2840856481,2009-02-14,06:49:05
39.972343,116.300491,0,135,39858.2841435185,2009-02-14,06:49:10
39.972392,116.300464,0,146,39858.2842013889,2009-02-14,06:49:15
39.972452,116.300462,0,154,39858.2842361111,2009-02-14,06:49:18
39.972501,116.300457,0,156,39858.2842592593,2009-02-14,06:49:20
39.972561,116.30046,0,159,39858.2842939815,2009-02-14,06:49:23
39.972618,116.300439,0,162,39858.2843287037,2009-02-14,06:49:26
39.972681,116.300464,0,156,39858.2843634259,2009-02-14,06:49:29
39.9727,116.300508,0,136,39858.2843865741,2009-02-14,06:49:31
39.972742,116.300509,0,130,39858.2844212963,2009-02-14,06:49:34
39.972788,116.300486,0,127,39858.2844791667,2009-02-14,06:49:39
39.972829,116.300478,0,125,39858.284537037,2009-02-14,06:49:44
39.972878,116.30046,0,126,39858.2845949074,2009-02-14,06:49:49
39.972929,116.300461,0,129,39858.2846296296,2009-02-14,06:49:52
39.972972,116.30044,0,133,39858.2846875,2009-02-14,06:49:57
39.973022,116.300436,0,138,39858.2847453704,2009-02-14,06:50:02
39.973069,116.300421,0,139,39858.2847916667,2009-02-14,06:50:06
39.973118,116.300406,0,140,39858.284849537,2009-02-14,06:50:11
39.973166,116.300403,0,141,39858.2848842593,2009-02-14,06:50:14
39.97322,116.300407,0,144,39858.2849305556,2009-02-14,06:50:18
39.973267,116.3004,0,145,39858.2849652778,2009-02-14,06:50:21
39.973317,116.300398,0,148,39858.285,2009-02-14,06:50:24
39.973363,116.300381,0,148,39858.2850578704,2009-02-14,06:50:29
39.973404,116.300365,0,148,39858.2851157407,2009-02-14,06:50:34
39.973463,116.300356,0,143,39858.285162037,2009-02-14,06:50:38
39.973508,116.300364,0,142,39858.2851851852,2009-02-14,06:50:40
39.973555,116.300359,0,136,39858.2852314815,2009-02-14,06:50:44
39.973597,116.300368,0,130,39858.2852777778,2009-02-14,06:50:48
39.97365,116.300383,0,120,39858.2853009259,2009-02-14,06:50:50
39.973694,116.300405,0,115,39858.2853472222,2009-02-14,06:50:54
39.973703,116.300415,0,108,39858.2854050926,2009-02-14,06:50:59
39.9737,116.3004,0,105,39858.285462963,2009-02-14,06:51:04
39.973725,116.300392,0,100,39858.2855208333,2009-02-14,06:51:09
39.973708,116.300334,0,98,39858.2855671296,2009-02-14,06:51:13
39.973696,116.300273,0,96,39858.2856134259,2009-02-14,06:51:17
39.973705,116.300268,0,94,39858.2856712963,2009-02-14,06:51:22
39.973705,116.300268,0,94,39858.2857060185,2009-02-14,06:51:25
39.973699,116.300267,0,94,39858.2857291667,2009-02-14,06:51:27
39.97369,116.300267,0,93,39858.285787037,2009-02-14,06:51:32
39.973652,116.300225,0,94,39858.2858333333,2009-02-14,06:51:36
39.973609,116.300231,0,95,39858.2858912037,2009-02-14,06:51:41
39.973569,116.300271,0,95,39858.2859490741,2009-02-14,06:51:46
39.973526,116.30029,0,96,39858.2859953704,2009-02-14,06:51:50
39.973478,116.300306,0,96,39858.2860416667,2009-02-14,06:51:54
39.880265,116.454779,0,102,39858.3219097222,2009-02-14,07:43:33
39.880177,116.454795,0,104,39858.3219212963,2009-02-14,07:43:34
39.88007,116.454817,0,102,39858.3219328704,2009-02-14,07:43:35
39.879974,116.454825,0,104,39858.3219444444,2009-02-14,07:43:36
39.87996,116.454785,0,85,39858.3219560185,2009-02-14,07:43:37
39.879889,116.454808,0,87,39858.3219675926,2009-02-14,07:43:38
39.879826,116.454802,0,80,39858.3219791667,2009-02-14,07:43:39
39.879764,116.454799,0,78,39858.3219907407,2009-02-14,07:43:40
39.879695,116.454813,0,80,39858.3220023148,2009-02-14,07:43:41
39.879645,116.454815,0,82,39858.3220138889,2009-02-14,07:43:42
39.879586,116.454804,0,75,39858.322025463,2009-02-14,07:43:43
39.879494,116.454807,0,74,39858.3220486111,2009-02-14,07:43:45
39.879448,116.454802,0,74,39858.3220601852,2009-02-14,07:43:46
39.879368,116.454793,0,68,39858.3220833333,2009-02-14,07:43:48
39.879316,116.454784,0,67,39858.3220949074,2009-02-14,07:43:49
39.879245,116.454777,0,62,39858.3221180556,2009-02-14,07:43:51
39.879177,116.454798,0,64,39858.3221527778,2009-02-14,07:43:54
39.879206,116.454762,0,72,39858.3221990741,2009-02-14,07:43:58
39.87916,116.454768,0,68,39858.3222337963,2009-02-14,07:44:01
39.879104,116.45477,0,71,39858.3222685185,2009-02-14,07:44:04
39.879051,116.454749,0,72,39858.3223032407,2009-02-14,07:44:07
39.879041,116.454757,0,78,39858.3223611111,2009-02-14,07:44:12
39.879031,116.454761,0,80,39858.3224189815,2009-02-14,07:44:17
39.879016,116.454765,0,80,39858.3224768518,2009-02-14,07:44:22
39.879016,116.454765,0,80,39858.3225115741,2009-02-14,07:44:25
39.879013,116.454757,0,86,39858.3225347222,2009-02-14,07:44:27
39.878979,116.454779,0,90,39858.3225925926,2009-02-14,07:44:32
39.878986,116.454757,0,88,39858.322650463,2009-02-14,07:44:37
39.878938,116.454765,0,91,39858.3227083333,2009-02-14,07:44:42
39.878888,116.454769,0,94,39858.3227662037,2009-02-14,07:44:47
39.878848,116.454768,0,94,39858.3228240741,2009-02-14,07:44:52
39.878842,116.454755,0,88,39858.3228819444,2009-02-14,07:44:57
39.87884,116.454774,0,84,39858.3229398148,2009-02-14,07:45:02
39.878845,116.454783,0,82,39858.3229976852,2009-02-14,07:45:07
39.878851,116.45478,0,82,39858.3230555556,2009-02-14,07:45:12
39.878851,116.45478,0,82,39858.3230902778,2009-02-14,07:45:15
39.878848,116.454781,0,82,39858.3231134259,2009-02-14,07:45:17
39.878821,116.454787,0,82,39858.3231712963,2009-02-14,07:45:22
39.878803,116.454792,0,75,39858.3232291667,2009-02-14,07:45:27
39.878803,116.454792,0,75,39858.3232638889,2009-02-14,07:45:30
39.878798,116.454785,0,73,39858.323287037,2009-02-14,07:45:32
39.87877,116.454783,0,76,39858.3233449074,2009-02-14,07:45:37
39.878782,116.454769,0,77,39858.3234027778,2009-02-14,07:45:42
39.87877,116.454769,0,75,39858.3234606481,2009-02-14,07:45:47
39.878727,116.454761,0,72,39858.3235185185,2009-02-14,07:45:52
39.878689,116.454746,0,72,39858.3235763889,2009-02-14,07:45:57
39.87867,116.454719,0,71,39858.3236342593,2009-02-14,07:46:02
39.878653,116.454721,0,71,39858.3236921296,2009-02-14,07:46:07
39.878631,116.454722,0,71,39858.32375,2009-02-14,07:46:12
39.878585,116.454726,0,73,39858.3237962963,2009-02-14,07:46:16
39.878551,116.454734,0,75,39858.3238541667,2009-02-14,07:46:21
39.87852,116.454742,0,74,39858.323912037,2009-02-14,07:46:26
39.878511,116.45475,0,74,39858.3239699074,2009-02-14,07:46:31
39.878527,116.454749,0,74,39858.3240277778,2009-02-14,07:46:36
39.878509,116.454757,0,75,39858.3240856482,2009-02-14,07:46:41
39.878485,116.454786,0,79,39858.3241435185,2009-02-14,07:46:46
39.878434,116.454774,0,83,39858.3241898148,2009-02-14,07:46:50
39.878383,116.454759,0,88,39858.3242476852,2009-02-14,07:46:55
39.878337,116.454766,0,91,39858.3242824074,2009-02-14,07:46:58
39.878309,116.454781,0,94,39858.3243402778,2009-02-14,07:47:03
39.878317,116.45479,0,100,39858.3243981482,2009-02-14,07:47:08
39.878287,116.454774,0,100,39858.3244560185,2009-02-14,07:47:13
39.878264,116.454767,0,103,39858.3245138889,2009-02-14,07:47:18
39.87822,116.454747,0,101,39858.3245601852,2009-02-14,07:47:22
39.878167,116.454746,0,103,39858.3246064815,2009-02-14,07:47:26
39.878121,116.454758,0,104,39858.3246412037,2009-02-14,07:47:29
39.878068,116.454755,0,107,39858.3246990741,2009-02-14,07:47:34
39.878025,116.454746,0,110,39858.3247569444,2009-02-14,07:47:39
39.877957,116.45476,0,112,39858.3247800926,2009-02-14,07:47:41
39.877908,116.454752,0,114,39858.3248032407,2009-02-14,07:47:43
39.877847,116.454747,0,116,39858.3248263889,2009-02-14,07:47:45
39.877801,116.454754,0,117,39858.3248611111,2009-02-14,07:47:48
39.87775,116.454776,0,121,39858.3249189815,2009-02-14,07:47:53
39.877698,116.454791,0,129,39858.3249537037,2009-02-14,07:47:56
39.877627,116.454776,0,124,39858.3249652778,2009-02-14,07:47:57
39.877572,116.45477,0,122,39858.3249768519,2009-02-14,07:47:58
39.877517,116.454765,0,121,39858.325,2009-02-14,07:48:00
39.877467,116.454758,0,125,39858.3250347222,2009-02-14,07:48:03
39.877407,116.454756,0,128,39858.3250694444,2009-02-14,07:48:06
39.87733,116.454768,0,133,39858.3250925926,2009-02-14,07:48:08
39.877241,116.454779,0,138,39858.3251157407,2009-02-14,07:48:10
39.877192,116.454772,0,142,39858.3251273148,2009-02-14,07:48:11
39.87714,116.454766,0,145,39858.3251388889,2009-02-14,07:48:12
39.877089,116.454771,0,148,39858.325150463,2009-02-14,07:48:13
39.877039,116.454772,0,149,39858.325162037,2009-02-14,07:48:14
39.876988,116.45477,0,150,39858.3251736111,2009-02-14,07:48:15
39.876932,116.454769,0,153,39858.3251851852,2009-02-14,07:48:16
39.876878,116.454775,0,155,39858.3251967593,2009-02-14,07:48:17
39.876778,116.454778,0,157,39858.3252199074,2009-02-14,07:48:19
39.876701,116.454796,0,161,39858.3252314815,2009-02-14,07:48:20
39.876615,116.454814,0,166,39858.3252430556,2009-02-14,07:48:21
39.876534,116.454819,0,168,39858.3252546296,2009-02-14,07:48:22
39.876433,116.454814,0,165,39858.3252662037,2009-02-14,07:48:23
39.876335,116.454797,0,164,39858.3252777778,2009-02-14,07:48:24
39.876204,116.454771,0,154,39858.3252893519,2009-02-14,07:48:25
39.876091,116.454757,0,155,39858.3253009259,2009-02-14,07:48:26
39.875969,116.454743,0,160,39858.3253125,2009-02-14,07:48:27
39.875853,116.454735,0,159,39858.3253240741,2009-02-14,07:48:28
39.875721,116.454722,0,151,39858.3253356481,2009-02-14,07:48:29
39.87559,116.454706,0,147,39858.3253472222,2009-02-14,07:48:30
39.875462,116.4547,0,141,39858.3253587963,2009-02-14,07:48:31
39.875337,116.4547,0,139,39858.3253703704,2009-02-14,07:48:32
39.875216,116.454709,0,135,39858.3253819444,2009-02-14,07:48:33
39.875097,116.454714,0,132,39858.3253935185,2009-02-14,07:48:34
39.874982,116.454723,0,131,39858.3254050926,2009-02-14,07:48:35
39.874879,116.45473,0,130,39858.3254166667,2009-02-14,07:48:36
39.874775,116.454737,0,129,39858.3254282407,2009-02-14,07:48:37
39.874657,116.454718,0,124,39858.3254398148,2009-02-14,07:48:38
39.874533,116.454704,0,121,39858.3254513889,2009-02-14,07:48:39
39.874407,116.454696,0,121,39858.325462963,2009-02-14,07:48:40
39.87428,116.454683,0,121,39858.325474537,2009-02-14,07:48:41
39.874149,116.454673,0,119,39858.3254861111,2009-02-14,07:48:42
39.874015,116.454674,0,118,39858.3254976852,2009-02-14,07:48:43
39.873875,116.454679,0,118,39858.3255092593,2009-02-14,07:48:44
39.87373,116.454684,0,117,39858.3255208333,2009-02-14,07:48:45
39.873587,116.45467,0,117,39858.3255324074,2009-02-14,07:48:46
39.873439,116.454661,0,118,39858.3255439815,2009-02-14,07:48:47
39.873291,116.454659,0,118,39858.3255555556,2009-02-14,07:48:48
39.873142,116.454668,0,117,39858.3255671296,2009-02-14,07:48:49
39.873001,116.454674,0,116,39858.3255787037,2009-02-14,07:48:50
39.872856,116.454668,0,117,39858.3255902778,2009-02-14,07:48:51
39.872704,116.454646,0,109,39858.3256018519,2009-02-14,07:48:52
39.872553,116.454641,0,112,39858.3256134259,2009-02-14,07:48:53
39.872411,116.454639,0,113,39858.325625,2009-02-14,07:48:54
39.872271,116.454642,0,114,39858.3256365741,2009-02-14,07:48:55
39.872138,116.454637,0,114,39858.3256481481,2009-02-14,07:48:56
39.872009,116.454632,0,115,39858.3256597222,2009-02-14,07:48:57
39.871885,116.454627,0,118,39858.3256712963,2009-02-14,07:48:58
39.871788,116.454611,0,114,39858.3256828704,2009-02-14,07:48:59
39.871668,116.454608,0,111,39858.3256944444,2009-02-14,07:49:00
39.871553,116.454607,0,112,39858.3257060185,2009-02-14,07:49:01
39.871434,116.454602,0,107,39858.3257175926,2009-02-14,07:49:02
39.871328,116.454607,0,107,39858.3257291667,2009-02-14,07:49:03
39.871213,116.454621,0,109,39858.3257407407,2009-02-14,07:49:04
39.871102,116.454626,0,104,39858.3257523148,2009-02-14,07:49:05
39.871007,116.454625,0,105,39858.3257638889,2009-02-14,07:49:06
39.870933,116.454629,0,107,39858.325775463,2009-02-14,07:49:07
39.870862,116.454629,0,102,39858.325787037,2009-02-14,07:49:08
39.870814,116.454623,0,101,39858.3257986111,2009-02-14,07:49:09
39.870723,116.454615,0,100,39858.3258217593,2009-02-14,07:49:11
39.870674,116.454613,0,101,39858.3258333333,2009-02-14,07:49:12
39.870621,116.454614,0,101,39858.3258449074,2009-02-14,07:49:13
39.870573,116.454621,0,100,39858.3258564815,2009-02-14,07:49:14
39.870525,116.454625,0,104,39858.3258680556,2009-02-14,07:49:15
39.870516,116.454665,0,122,39858.3258796296,2009-02-14,07:49:16
39.870462,116.454667,0,136,39858.3259143519,2009-02-14,07:49:19
39.870453,116.454641,0,136,39858.3259722222,2009-02-14,07:49:24
39.870453,116.454641,0,136,39858.3260069444,2009-02-14,07:49:27
39.87046,116.454638,0,137,39858.3260300926,2009-02-14,07:49:29
39.870475,116.454637,0,138,39858.326087963,2009-02-14,07:49:34
39.870487,116.454636,0,140,39858.3261458333,2009-02-14,07:49:39
39.870495,116.454634,0,141,39858.3262037037,2009-02-14,07:49:44
39.870503,116.454631,0,142,39858.3262615741,2009-02-14,07:49:49
39.870509,116.454623,0,145,39858.3263194444,2009-02-14,07:49:54
39.870511,116.454618,0,146,39858.3263773148,2009-02-14,07:49:59
39.870511,116.454618,0,146,39858.326412037,2009-02-14,07:50:02
39.870519,116.454611,0,148,39858.3264351852,2009-02-14,07:50:04
39.870528,116.454603,0,153,39858.3264930556,2009-02-14,07:50:09
39.87053,116.4546,0,157,39858.3265509259,2009-02-14,07:50:14
39.87053,116.4546,0,157,39858.3265856481,2009-02-14,07:50:17
39.870531,116.454598,0,159,39858.3266087963,2009-02-14,07:50:19
39.870485,116.454581,0,161,39858.3266666667,2009-02-14,07:50:24
39.870406,116.454558,0,163,39858.3266898148,2009-02-14,07:50:26
39.870331,116.454556,0,163,39858.326712963,2009-02-14,07:50:28
39.870258,116.45454,0,160,39858.3267361111,2009-02-14,07:50:30
39.870204,116.454544,0,159,39858.3267592593,2009-02-14,07:50:32
39.870147,116.454561,0,163,39858.3267939815,2009-02-14,07:50:35
39.870091,116.45459,0,167,39858.3268287037,2009-02-14,07:50:38
39.870047,116.454603,0,170,39858.3268634259,2009-02-14,07:50:41
39.870013,116.454566,0,174,39858.3269097222,2009-02-14,07:50:45
39.869997,116.454551,0,175,39858.3269675926,2009-02-14,07:50:50
39.869979,116.454549,0,176,39858.327025463,2009-02-14,07:50:55
39.869974,116.454485,0,178,39858.3270717593,2009-02-14,07:50:59
39.86994,116.454444,0,179,39858.3271180556,2009-02-14,07:51:03
39.870618,116.455161,0,315,39858.3273842593,2009-02-14,07:51:26
39.870615,116.455083,0,249,39858.3273958333,2009-02-14,07:51:27
39.870703,116.455258,0,261,39858.3274189815,2009-02-14,07:51:29
39.870731,116.455396,0,264,39858.3274305556,2009-02-14,07:51:30
39.870684,116.455521,0,267,39858.3274421296,2009-02-14,07:51:31
39.870642,116.455657,0,264,39858.3274537037,2009-02-14,07:51:32
39.870569,116.45579,0,256,39858.3274652778,2009-02-14,07:51:33
39.870499,116.455912,0,248,39858.3274768519,2009-02-14,07:51:34
39.870444,116.456043,0,235,39858.3274884259,2009-02-14,07:51:35
39.870393,116.456187,0,222,39858.3275,2009-02-14,07:51:36
39.870308,116.456352,0,214,39858.3275115741,2009-02-14,07:51:37
39.870262,116.456498,0,208,39858.3275231481,2009-02-14,07:51:38
39.870218,116.456659,0,197,39858.3275347222,2009-02-14,07:51:39
39.870194,116.456812,0,192,39858.3275462963,2009-02-14,07:51:40
39.870177,116.456965,0,187,39858.3275578704,2009-02-14,07:51:41
39.870151,116.457137,0,175,39858.3275694444,2009-02-14,07:51:42
39.870106,116.457308,0,158,39858.3275810185,2009-02-14,07:51:43
39.870088,116.457477,0,152,39858.3275925926,2009-02-14,07:51:44
39.870063,116.45765,0,146,39858.3276041667,2009-02-14,07:51:45
39.870045,116.457834,0,143,39858.3276157407,2009-02-14,07:51:46
39.870035,116.458017,0,138,39858.3276273148,2009-02-14,07:51:47
39.870031,116.458191,0,135,39858.3276388889,2009-02-14,07:51:48
39.870036,116.458375,0,135,39858.327650463,2009-02-14,07:51:49
39.870024,116.458562,0,123,39858.327662037,2009-02-14,07:51:50
39.870018,116.458744,0,122,39858.3276736111,2009-02-14,07:51:51
39.870019,116.458927,0,119,39858.3276851852,2009-02-14,07:51:52
39.869966,116.459139,0,114,39858.3276967593,2009-02-14,07:51:53
39.869948,116.459326,0,111,39858.3277083333,2009-02-14,07:51:54
39.869934,116.459508,0,111,39858.3277199074,2009-02-14,07:51:55
39.869876,116.459706,0,109,39858.3277314815,2009-02-14,07:51:56
39.869868,116.459855,0,110,39858.3277430556,2009-02-14,07:51:57
39.86986,116.460003,0,108,39858.3277546296,2009-02-14,07:51:58
39.86986,116.460151,0,106,39858.3277662037,2009-02-14,07:51:59
39.869852,116.460299,0,104,39858.3277777778,2009-02-14,07:52:00
39.869847,116.460443,0,104,39858.3277893519,2009-02-14,07:52:01
39.869841,116.46058,0,104,39858.3278009259,2009-02-14,07:52:02
39.869851,116.460692,0,103,39858.3278125,2009-02-14,07:52:03
39.869841,116.460803,0,102,39858.3278240741,2009-02-14,07:52:04
39.86984,116.460889,0,106,39858.3278356481,2009-02-14,07:52:05
39.869831,116.460984,0,108,39858.3278472222,2009-02-14,07:52:06
39.869823,116.461078,0,103,39858.3278587963,2009-02-14,07:52:07
39.869818,116.461174,0,96,39858.3278703704,2009-02-14,07:52:08
39.869821,116.461281,0,92,39858.3278819444,2009-02-14,07:52:09
39.869821,116.461391,0,88,39858.3278935185,2009-02-14,07:52:10
39.869827,116.46148,0,84,39858.3279050926,2009-02-14,07:52:11
39.869834,116.461561,0,84,39858.3279166667,2009-02-14,07:52:12
39.869843,116.461642,0,84,39858.3279282407,2009-02-14,07:52:13
39.869845,116.46173,0,83,39858.3279398148,2009-02-14,07:52:14
39.869841,116.461811,0,83,39858.3279513889,2009-02-14,07:52:15
39.869837,116.461889,0,81,39858.327962963,2009-02-14,07:52:16
39.869839,116.461977,0,83,39858.327974537,2009-02-14,07:52:17
39.86983,116.462076,0,79,39858.3279861111,2009-02-14,07:52:18
39.869829,116.462172,0,78,39858.3279976852,2009-02-14,07:52:19
39.869827,116.462281,0,75,39858.3280092593,2009-02-14,07:52:20
39.869832,116.46239,0,74,39858.3280208333,2009-02-14,07:52:21
39.869809,116.462503,0,72,39858.3280324074,2009-02-14,07:52:22
39.869764,116.462625,0,61,39858.3280439815,2009-02-14,07:52:23
39.86971,116.462753,0,47,39858.3280555556,2009-02-14,07:52:24
39.869691,116.462871,0,45,39858.3280671296,2009-02-14,07:52:25
39.869694,116.462995,0,44,39858.3280787037,2009-02-14,07:52:26
39.869665,116.46313,0,42,39858.3280902778,2009-02-14,07:52:27
39.869652,116.463258,0,39,39858.3281018519,2009-02-14,07:52:28
39.869629,116.463392,0,34,39858.3281134259,2009-02-14,07:52:29
39.869617,116.463532,0,32,39858.328125,2009-02-14,07:52:30
39.869607,116.463671,0,28,39858.3281365741,2009-02-14,07:52:31
39.869599,116.463804,0,26,39858.3281481481,2009-02-14,07:52:32
39.869593,116.463939,0,27,39858.3281597222,2009-02-14,07:52:33
39.869585,116.464076,0,26,39858.3281712963,2009-02-14,07:52:34
39.869579,116.46421,0,25,39858.3281828704,2009-02-14,07:52:35
39.869587,116.464334,0,27,39858.3281944444,2009-02-14,07:52:36
39.869674,116.464452,0,43,39858.3282060185,2009-02-14,07:52:37
39.869716,116.464565,0,48,39858.3282175926,2009-02-14,07:52:38
39.869744,116.464663,0,49,39858.3282291667,2009-02-14,07:52:39
39.869747,116.464751,0,49,39858.3282407407,2009-02-14,07:52:40
39.869755,116.464833,0,48,39858.3282523148,2009-02-14,07:52:41
39.869757,116.464903,0,48,39858.3282638889,2009-02-14,07:52:42
39.869753,116.465013,0,53,39858.328287037,2009-02-14,07:52:44
39.869744,116.465076,0,53,39858.3282986111,2009-02-14,07:52:45
39.869717,116.46519,0,52,39858.3283217593,2009-02-14,07:52:47
39.86971,116.465273,0,47,39858.3283449074,2009-02-14,07:52:49
39.869709,116.465337,0,45,39858.3283680556,2009-02-14,07:52:51
39.8697,116.465399,0,40,39858.3283912037,2009-02-14,07:52:53
39.869689,116.465396,0,33,39858.3284490741,2009-02-14,07:52:58
39.869698,116.465395,0,30,39858.3285069444,2009-02-14,07:53:03
39.869707,116.465395,0,29,39858.3285648148,2009-02-14,07:53:08
39.869702,116.465395,0,29,39858.3286226852,2009-02-14,07:53:13
39.869702,116.465395,0,29,39858.3286574074,2009-02-14,07:53:16
39.869701,116.465394,0,29,39858.3286805556,2009-02-14,07:53:18
39.869703,116.465403,0,30,39858.3287384259,2009-02-14,07:53:23
39.869738,116.46547,0,33,39858.3287615741,2009-02-14,07:53:25
39.869787,116.465555,0,40,39858.3287847222,2009-02-14,07:53:27
39.8698,116.465666,0,44,39858.3288078704,2009-02-14,07:53:29
39.869807,116.465742,0,47,39858.3288194444,2009-02-14,07:53:30
39.869813,116.465824,0,47,39858.3288310185,2009-02-14,07:53:31
39.869814,116.465913,0,48,39858.3288425926,2009-02-14,07:53:32
39.869824,116.466007,0,52,39858.3288541667,2009-02-14,07:53:33
39.869835,116.4661,0,56,39858.3288657407,2009-02-14,07:53:34
39.86986,116.466207,0,60,39858.3288773148,2009-02-14,07:53:35
39.869873,116.466319,0,64,39858.3288888889,2009-02-14,07:53:36
39.869902,116.466435,0,69,39858.328900463,2009-02-14,07:53:37
39.869945,116.466545,0,73,39858.328912037,2009-02-14,07:53:38
39.870014,116.466648,0,81,39858.3289236111,2009-02-14,07:53:39
39.870057,116.466748,0,82,39858.3289351852,2009-02-14,07:53:40
39.870081,116.466842,0,85,39858.3289467593,2009-02-14,07:53:41
39.870092,116.466951,0,87,39858.3289583333,2009-02-14,07:53:42
39.870081,116.467065,0,90,39858.3289699074,2009-02-14,07:53:43
39.870063,116.467195,0,89,39858.3289814815,2009-02-14,07:53:44
39.870037,116.467328,0,89,39858.3289930556,2009-02-14,07:53:45
39.870028,116.467465,0,92,39858.3290046296,2009-02-14,07:53:46
39.870022,116.467606,0,91,39858.3290162037,2009-02-14,07:53:47
39.870014,116.467754,0,92,39858.3290277778,2009-02-14,07:53:48
39.869992,116.467932,0,92,39858.3290393518,2009-02-14,07:53:49
39.869971,116.468104,0,89,39858.3290509259,2009-02-14,07:53:50
39.869958,116.468272,0,88,39858.3290625,2009-02-14,07:53:51
39.869953,116.468445,0,86,39858.3290740741,2009-02-14,07:53:52
39.869942,116.468626,0,79,39858.3290856481,2009-02-14,07:53:53
39.869927,116.468795,0,74,39858.3290972222,2009-02-14,07:53:54
39.869925,116.468953,0,76,39858.3291087963,2009-02-14,07:53:55
39.869912,116.469104,0,75,39858.3291203704,2009-02-14,07:53:56
39.869904,116.469238,0,79,39858.3291319444,2009-02-14,07:53:57
39.869903,116.46937,0,79,39858.3291435185,2009-02-14,07:53:58
39.869911,116.4695,0,78,39858.3291550926,2009-02-14,07:53:59
39.869917,116.469616,0,77,39858.3291666667,2009-02-14,07:54:00
39.869918,116.469723,0,77,39858.3291782407,2009-02-14,07:54:01
39.869917,116.469822,0,75,39858.3291898148,2009-02-14,07:54:02
39.869915,116.469899,0,70,39858.3292013889,2009-02-14,07:54:03
39.869915,116.469987,0,65,39858.329224537,2009-02-14,07:54:05
39.869893,116.470043,0,60,39858.3292476852,2009-02-14,07:54:07
39.869915,116.470046,0,49,39858.3293055556,2009-02-14,07:54:12
39.869914,116.470046,0,46,39858.3293634259,2009-02-14,07:54:17
39.869914,116.470046,0,46,39858.3293981481,2009-02-14,07:54:20
39.869907,116.470046,0,45,39858.3294212963,2009-02-14,07:54:22
39.869897,116.470046,0,45,39858.3294791667,2009-02-14,07:54:27
39.869897,116.470046,0,45,39858.3295138889,2009-02-14,07:54:30
39.869893,116.470045,0,45,39858.329537037,2009-02-14,07:54:32
39.869882,116.470046,0,45,39858.3295949074,2009-02-14,07:54:37
39.869878,116.470076,0,45,39858.3296527778,2009-02-14,07:54:42
39.869873,116.470149,0,47,39858.3296875,2009-02-14,07:54:45
39.869869,116.470229,0,48,39858.3297106481,2009-02-14,07:54:47
39.869879,116.470329,0,49,39858.3297337963,2009-02-14,07:54:49
39.869873,116.470459,0,50,39858.3297569444,2009-02-14,07:54:51
39.869873,116.470542,0,51,39858.3297685185,2009-02-14,07:54:52
39.869874,116.470625,0,52,39858.3297800926,2009-02-14,07:54:53
39.86987,116.470711,0,52,39858.3297916667,2009-02-14,07:54:54
39.869863,116.47081,0,51,39858.3298032407,2009-02-14,07:54:55
39.869865,116.470891,0,52,39858.3298148148,2009-02-14,07:54:56
39.869869,116.47097,0,52,39858.3298263889,2009-02-14,07:54:57
39.869866,116.471053,0,49,39858.329837963,2009-02-14,07:54:58
39.869871,116.47113,0,47,39858.329849537,2009-02-14,07:54:59
39.869877,116.471188,0,46,39858.3298611111,2009-02-14,07:55:00
39.86988,116.471252,0,45,39858.3298726852,2009-02-14,07:55:01
39.8699,116.471316,0,45,39858.3298842593,2009-02-14,07:55:02
39.8699,116.471396,0,49,39858.3298958333,2009-02-14,07:55:03
39.869905,116.471487,0,50,39858.3299074074,2009-02-14,07:55:04
39.869907,116.471581,0,50,39858.3299189815,2009-02-14,07:55:05
39.869906,116.471683,0,56,39858.3299305556,2009-02-14,07:55:06
39.869908,116.471798,0,57,39858.3299421296,2009-02-14,07:55:07
39.869913,116.47191,0,57,39858.3299537037,2009-02-14,07:55:08
39.869903,116.472025,0,59,39858.3299652778,2009-02-14,07:55:09
39.869892,116.472143,0,62,39858.3299768518,2009-02-14,07:55:10
39.869884,116.472255,0,62,39858.3299884259,2009-02-14,07:55:11
39.869874,116.472364,0,63,39858.33,2009-02-14,07:55:12
39.869867,116.472454,0,63,39858.3300115741,2009-02-14,07:55:13
39.869861,116.472534,0,65,39858.3300231481,2009-02-14,07:55:14
39.869851,116.472607,0,65,39858.3300347222,2009-02-14,07:55:15
39.869843,116.472667,0,66,39858.3300462963,2009-02-14,07:55:16
39.869816,116.472723,0,69,39858.3300578704,2009-02-14,07:55:17
39.869785,116.47276,0,75,39858.3300694444,2009-02-14,07:55:18
39.869763,116.472822,0,82,39858.3301041667,2009-02-14,07:55:21
39.869727,116.472882,0,74,39858.3301388889,2009-02-14,07:55:24
39.869679,116.472944,0,68,39858.330162037,2009-02-14,07:55:26
39.86965,116.472964,0,61,39858.3302199074,2009-02-14,07:55:31
39.86965,116.472963,0,63,39858.3302777778,2009-02-14,07:55:36
39.869645,116.472963,0,63,39858.3303356481,2009-02-14,07:55:41
39.869643,116.472962,0,63,39858.3303935185,2009-02-14,07:55:46
39.869643,116.472962,0,63,39858.3304282407,2009-02-14,07:55:49
39.869648,116.472961,0,63,39858.3304513889,2009-02-14,07:55:51
39.869633,116.473027,0,63,39858.3304861111,2009-02-14,07:55:54
39.869636,116.473115,0,65,39858.3305092593,2009-02-14,07:55:56
39.869626,116.473224,0,68,39858.3305324074,2009-02-14,07:55:58
39.869618,116.473288,0,69,39858.3305439815,2009-02-14,07:55:59
39.869614,116.473361,0,71,39858.3305555556,2009-02-14,07:56:00
39.869611,116.473444,0,70,39858.3305671296,2009-02-14,07:56:01
39.869607,116.473536,0,69,39858.3305787037,2009-02-14,07:56:02
39.869624,116.47363,0,67,39858.3305902778,2009-02-14,07:56:03
39.869634,116.473728,0,66,39858.3306018518,2009-02-14,07:56:04
39.869633,116.473819,0,68,39858.3306134259,2009-02-14,07:56:05
39.869624,116.473928,0,70,39858.330625,2009-02-14,07:56:06
39.869605,116.474046,0,71,39858.3306365741,2009-02-14,07:56:07
39.869599,116.474164,0,71,39858.3306481481,2009-02-14,07:56:08
39.869595,116.474287,0,70,39858.3306597222,2009-02-14,07:56:09
39.869598,116.474402,0,70,39858.3306712963,2009-02-14,07:56:10
39.869595,116.47452,0,69,39858.3306828704,2009-02-14,07:56:11
39.869595,116.474629,0,68,39858.3306944444,2009-02-14,07:56:12
39.869592,116.474745,0,68,39858.3307060185,2009-02-14,07:56:13
39.869595,116.474864,0,72,39858.3307175926,2009-02-14,07:56:14
39.869612,116.474985,0,73,39858.3307291667,2009-02-14,07:56:15
39.869635,116.4751,0,71,39858.3307407407,2009-02-14,07:56:16
39.869636,116.47522,0,71,39858.3307523148,2009-02-14,07:56:17
39.869645,116.47533,0,76,39858.3307638889,2009-02-14,07:56:18
39.869658,116.475443,0,81,39858.330775463,2009-02-14,07:56:19
39.869655,116.475571,0,78,39858.330787037,2009-02-14,07:56:20
39.869666,116.475684,0,84,39858.3307986111,2009-02-14,07:56:21
39.869679,116.475809,0,84,39858.3308101852,2009-02-14,07:56:22
39.869719,116.475938,0,86,39858.3308217593,2009-02-14,07:56:23
39.86974,116.476063,0,88,39858.3308333333,2009-02-14,07:56:24
39.869759,116.476195,0,90,39858.3308449074,2009-02-14,07:56:25
39.869782,116.476327,0,94,39858.3308564815,2009-02-14,07:56:26
39.869798,116.476463,0,99,39858.3308680556,2009-02-14,07:56:27
39.869802,116.476603,0,102,39858.3308796296,2009-02-14,07:56:28
39.869816,116.476744,0,106,39858.3308912037,2009-02-14,07:56:29
39.86982,116.476898,0,106,39858.3309027778,2009-02-14,07:56:30
39.869815,116.477058,0,104,39858.3309143518,2009-02-14,07:56:31
39.869801,116.477227,0,96,39858.3309259259,2009-02-14,07:56:32
39.869777,116.477403,0,91,39858.3309375,2009-02-14,07:56:33
39.869769,116.477574,0,89,39858.3309490741,2009-02-14,07:56:34
39.869759,116.477747,0,84,39858.3309606481,2009-02-14,07:56:35
39.86975,116.47792,0,81,39858.3309722222,2009-02-14,07:56:36
39.869744,116.478089,0,81,39858.3309837963,2009-02-14,07:56:37
39.869739,116.47825,0,78,39858.3309953704,2009-02-14,07:56:38
39.869735,116.478401,0,79,39858.3310069444,2009-02-14,07:56:39
39.869723,116.478551,0,74,39858.3310185185,2009-02-14,07:56:40
39.869714,116.478699,0,73,39858.3310300926,2009-02-14,07:56:41
39.8697,116.478852,0,74,39858.3310416667,2009-02-14,07:56:42
39.869702,116.479001,0,77,39858.3310532407,2009-02-14,07:56:43
39.869705,116.479152,0,80,39858.3310648148,2009-02-14,07:56:44
39.869672,116.479307,0,81,39858.3310763889,2009-02-14,07:56:45
39.869649,116.479462,0,82,39858.331087963,2009-02-14,07:56:46
39.86961,116.479624,0,81,39858.331099537,2009-02-14,07:56:47
39.869568,116.479777,0,80,39858.3311111111,2009-02-14,07:56:48
39.869533,116.47993,0,81,39858.3311226852,2009-02-14,07:56:49
39.869486,116.480079,0,82,39858.3311342593,2009-02-14,07:56:50
39.869431,116.480224,0,88,39858.3311458333,2009-02-14,07:56:51
39.869375,116.480357,0,89,39858.3311574074,2009-02-14,07:56:52
39.869323,116.48049,0,90,39858.3311689815,2009-02-14,07:56:53
39.86927,116.480615,0,90,39858.3311805556,2009-02-14,07:56:54
39.869192,116.480738,0,93,39858.3311921296,2009-02-14,07:56:55
39.869102,116.480847,0,98,39858.3312037037,2009-02-14,07:56:56
39.869016,116.480961,0,97,39858.3312152778,2009-02-14,07:56:57
39.868933,116.481074,0,97,39858.3312268518,2009-02-14,07:56:58
39.868839,116.48118,0,99,39858.3312384259,2009-02-14,07:56:59
39.868749,116.481288,0,101,39858.33125,2009-02-14,07:57:00
39.868645,116.481395,0,98,39858.3312615741,2009-02-14,07:57:01
39.868529,116.481483,0,96,39858.3312731481,2009-02-14,07:57:02
39.868425,116.481556,0,95,39858.3312847222,2009-02-14,07:57:03
39.868328,116.481611,0,96,39858.3312962963,2009-02-14,07:57:04
39.86822,116.481673,0,100,39858.3313078704,2009-02-14,07:57:05
39.868117,116.481725,0,100,39858.3313194444,2009-02-14,07:57:06
39.868017,116.481773,0,96,39858.3313310185,2009-02-14,07:57:07
39.867942,116.481814,0,96,39858.3313425926,2009-02-14,07:57:08
39.867883,116.481885,0,96,39858.3313541667,2009-02-14,07:57:09
39.867844,116.481975,0,97,39858.3313657407,2009-02-14,07:57:10
39.867828,116.48209,0,100,39858.3313773148,2009-02-14,07:57:11
39.867812,116.482197,0,101,39858.3313888889,2009-02-14,07:57:12
39.867797,116.482302,0,102,39858.331400463,2009-02-14,07:57:13
39.867785,116.482402,0,103,39858.331412037,2009-02-14,07:57:14
39.867774,116.482503,0,105,39858.3314236111,2009-02-14,07:57:15
39.867776,116.482628,0,106,39858.3314351852,2009-02-14,07:57:16
39.867778,116.482764,0,107,39858.3314467593,2009-02-14,07:57:17
39.867779,116.482914,0,109,39858.3314583333,2009-02-14,07:57:18
39.867771,116.483054,0,110,39858.3314699074,2009-02-14,07:57:19
39.86776,116.483202,0,112,39858.3314814815,2009-02-14,07:57:20
39.867755,116.483327,0,112,39858.3314930556,2009-02-14,07:57:21
39.867769,116.483451,0,112,39858.3315046296,2009-02-14,07:57:22
39.867796,116.48359,0,111,39858.3315162037,2009-02-14,07:57:23
39.867854,116.483675,0,110,39858.3315277778,2009-02-14,07:57:24
39.867926,116.483783,0,108,39858.3315393519,2009-02-14,07:57:25
39.868002,116.48388,0,106,39858.3315509259,2009-02-14,07:57:26
39.868071,116.483992,0,105,39858.3315625,2009-02-14,07:57:27
39.868157,116.484108,0,100,39858.3315740741,2009-02-14,07:57:28
39.868244,116.484242,0,99,39858.3315856481,2009-02-14,07:57:29
39.868308,116.484386,0,93,39858.3315972222,2009-02-14,07:57:30
39.868389,116.484523,0,86,39858.3316087963,2009-02-14,07:57:31
39.868463,116.484687,0,82,39858.3316203704,2009-02-14,07:57:32
39.868537,116.484841,0,79,39858.3316319444,2009-02-14,07:57:33
39.868613,116.485006,0,79,39858.3316435185,2009-02-14,07:57:34
39.868695,116.485167,0,78,39858.3316550926,2009-02-14,07:57:35
39.868772,116.485333,0,75,39858.3316666667,2009-02-14,07:57:36
39.868855,116.4855,0,70,39858.3316782407,2009-02-14,07:57:37
39.86893,116.485673,0,74,39858.3316898148,2009-02-14,07:57:38
39.869012,116.485836,0,70,39858.3317013889,2009-02-14,07:57:39
39.869086,116.486004,0,68,39858.331712963,2009-02-14,07:57:40
39.869159,116.486168,0,66,39858.331724537,2009-02-14,07:57:41
39.869234,116.486331,0,64,39858.3317361111,2009-02-14,07:57:42
39.869306,116.486495,0,64,39858.3317476852,2009-02-14,07:57:43
39.869368,116.486664,0,64,39858.3317592593,2009-02-14,07:57:44
39.869423,116.486842,0,64,39858.3317708333,2009-02-14,07:57:45
39.869481,116.487023,0,63,39858.3317824074,2009-02-14,07:57:46
39.869514,116.487213,0,67,39858.3317939815,2009-02-14,07:57:47
39.869539,116.487415,0,69,39858.3318055556,2009-02-14,07:57:48
39.869558,116.48763,0,69,39858.3318171296,2009-02-14,07:57:49
39.869574,116.487843,0,70,39858.3318287037,2009-02-14,07:57:50
39.869585,116.488062,0,71,39858.3318402778,2009-02-14,07:57:51
39.869582,116.488293,0,73,39858.3318518519,2009-02-14,07:57:52
39.869569,116.488532,0,75,39858.3318634259,2009-02-14,07:57:53
39.869565,116.488761,0,78,39858.331875,2009-02-14,07:57:54
39.869569,116.488983,0,79,39858.3318865741,2009-02-14,07:57:55
39.869564,116.48921,0,82,39858.3318981482,2009-02-14,07:57:56
39.869556,116.489449,0,86,39858.3319097222,2009-02-14,07:57:57
39.869554,116.489682,0,89,39858.3319212963,2009-02-14,07:57:58
39.869552,116.489916,0,92,39858.3319328704,2009-02-14,07:57:59
39.86954,116.490143,0,92,39858.3319444444,2009-02-14,07:58:00
39.869529,116.490368,0,92,39858.3319560185,2009-02-14,07:58:01
39.869523,116.490589,0,92,39858.3319675926,2009-02-14,07:58:02
39.869508,116.490806,0,92,39858.3319791667,2009-02-14,07:58:03
39.869501,116.491011,0,92,39858.3319907407,2009-02-14,07:58:04
39.869495,116.491217,0,92,39858.3320023148,2009-02-14,07:58:05
39.86948,116.491427,0,93,39858.3320138889,2009-02-14,07:58:06
39.86947,116.491637,0,95,39858.332025463,2009-02-14,07:58:07
39.86946,116.491845,0,96,39858.332037037,2009-02-14,07:58:08
39.86944,116.492055,0,94,39858.3320486111,2009-02-14,07:58:09
39.869429,116.492249,0,92,39858.3320601852,2009-02-14,07:58:10
39.869416,116.492445,0,91,39858.3320717593,2009-02-14,07:58:11
39.869416,116.492644,0,91,39858.3320833333,2009-02-14,07:58:12
39.869414,116.492838,0,91,39858.3320949074,2009-02-14,07:58:13
39.869412,116.493025,0,90,39858.3321064815,2009-02-14,07:58:14
39.869409,116.493194,0,90,39858.3321180556,2009-02-14,07:58:15
39.869397,116.493346,0,87,39858.3321296296,2009-02-14,07:58:16
39.869389,116.493466,0,81,39858.3321412037,2009-02-14,07:58:17
39.869376,116.493573,0,81,39858.3321527778,2009-02-14,07:58:18
39.869351,116.493658,0,79,39858.3321643519,2009-02-14,07:58:19
39.86929,116.493724,0,76,39858.3321759259,2009-02-14,07:58:20
39.86922,116.493753,0,78,39858.3321875,2009-02-14,07:58:21
39.869155,116.49375,0,72,39858.3321990741,2009-02-14,07:58:22
39.869083,116.493749,0,67,39858.3322106482,2009-02-14,07:58:23
39.868978,116.493751,0,63,39858.3322222222,2009-02-14,07:58:24
39.868865,116.493753,0,64,39858.3322337963,2009-02-14,07:58:25
39.868754,116.493755,0,64,39858.3322453704,2009-02-14,07:58:26
39.868645,116.493757,0,63,39858.3322569444,2009-02-14,07:58:27
39.868532,116.493761,0,60,39858.3322685185,2009-02-14,07:58:28
39.868412,116.493761,0,58,39858.3322800926,2009-02-14,07:58:29
39.868284,116.493766,0,56,39858.3322916667,2009-02-14,07:58:30
39.868157,116.493772,0,55,39858.3323032407,2009-02-14,07:58:31
39.868023,116.493776,0,54,39858.3323148148,2009-02-14,07:58:32
39.86789,116.493784,0,55,39858.3323263889,2009-02-14,07:58:33
39.867759,116.493787,0,54,39858.332337963,2009-02-14,07:58:34
39.867633,116.493792,0,55,39858.332349537,2009-02-14,07:58:35
39.867514,116.493797,0,57,39858.3323611111,2009-02-14,07:58:36
39.8674,116.493803,0,58,39858.3323726852,2009-02-14,07:58:37
39.867285,116.493805,0,57,39858.3323842593,2009-02-14,07:58:38
39.867188,116.493809,0,58,39858.3323958333,2009-02-14,07:58:39
39.867106,116.493813,0,59,39858.3324074074,2009-02-14,07:58:40
39.867021,116.493796,0,62,39858.3324189815,2009-02-14,07:58:41
39.866957,116.493796,0,54,39858.3324305556,2009-02-14,07:58:42
39.866891,116.493775,0,56,39858.3324537037,2009-02-14,07:58:44
39.866861,116.493756,0,51,39858.3325115741,2009-02-14,07:58:49
39.866862,116.493756,0,51,39858.3325694444,2009-02-14,07:58:54
39.866865,116.493756,0,51,39858.3326273148,2009-02-14,07:58:59
39.866871,116.493758,0,51,39858.3326851852,2009-02-14,07:59:04
39.866878,116.493759,0,52,39858.3327430556,2009-02-14,07:59:09
39.86688,116.493759,0,53,39858.3328009259,2009-02-14,07:59:14
39.866886,116.49376,0,54,39858.3328587963,2009-02-14,07:59:19
39.866888,116.49376,0,55,39858.3329166667,2009-02-14,07:59:24
39.866888,116.49376,0,55,39858.3329513889,2009-02-14,07:59:27
39.866888,116.49376,0,56,39858.332974537,2009-02-14,07:59:29
39.866876,116.493737,0,57,39858.3330324074,2009-02-14,07:59:34
39.866838,116.493718,0,59,39858.3330902778,2009-02-14,07:59:39
39.866783,116.493704,0,61,39858.3331365741,2009-02-14,07:59:43
39.866745,116.493689,0,62,39858.3331944444,2009-02-14,07:59:48
39.866698,116.493684,0,62,39858.3332291667,2009-02-14,07:59:51
39.866652,116.493703,0,59,39858.333287037,2009-02-14,07:59:56
39.866601,116.493698,0,55,39858.3333217593,2009-02-14,07:59:59
39.866552,116.493676,0,58,39858.3333680556,2009-02-14,08:00:03
39.866506,116.493665,0,66,39858.3334259259,2009-02-14,08:00:08
39.866457,116.493673,0,68,39858.3334837963,2009-02-14,08:00:13
39.866419,116.493677,0,72,39858.3335416667,2009-02-14,08:00:18
39.866375,116.493651,0,75,39858.333599537,2009-02-14,08:00:23
39.866342,116.493627,0,77,39858.3336574074,2009-02-14,08:00:28
39.866316,116.4936,0,80,39858.3337152778,2009-02-14,08:00:33
39.866278,116.493575,0,82,39858.3337731481,2009-02-14,08:00:38
39.86623,116.493537,0,85,39858.3338310185,2009-02-14,08:00:43
39.866193,116.493499,0,86,39858.3338773148,2009-02-14,08:00:47
39.866153,116.493466,0,86,39858.3339236111,2009-02-14,08:00:51
39.866112,116.493436,0,87,39858.3339814815,2009-02-14,08:00:56
39.866058,116.493417,0,87,39858.3340393519,2009-02-14,08:01:01
39.866006,116.493423,0,87,39858.3340740741,2009-02-14,08:01:04
39.865959,116.493408,0,86,39858.3341319444,2009-02-14,08:01:09
39.865907,116.493392,0,87,39858.3341782407,2009-02-14,08:01:13
39.865858,116.49337,0,85,39858.3342361111,2009-02-14,08:01:18
39.865831,116.493356,0,86,39858.3342939815,2009-02-14,08:01:23
39.86577,116.493389,0,93,39858.3343287037,2009-02-14,08:01:26
39.865716,116.493379,0,96,39858.3343865741,2009-02-14,08:01:31
39.865692,116.493393,0,106,39858.3344444444,2009-02-14,08:01:36
39.865661,116.493341,0,108,39858.3344907407,2009-02-14,08:01:40
39.865633,116.493289,0,110,39858.334537037,2009-02-14,08:01:44
39.865591,116.493248,0,109,39858.3345833333,2009-02-14,08:01:48
39.86555,116.493201,0,109,39858.3346180556,2009-02-14,08:01:51
39.865546,116.493122,0,108,39858.3346643519,2009-02-14,08:01:55
39.8655,116.493104,0,108,39858.3347106481,2009-02-14,08:01:59
39.865494,116.493042,0,104,39858.3347569444,2009-02-14,08:02:03
39.865457,116.493001,0,103,39858.3347916667,2009-02-14,08:02:06
39.86542,116.49295,0,101,39858.334849537,2009-02-14,08:02:11
39.865395,116.492891,0,100,39858.3348958333,2009-02-14,08:02:15
39.865387,116.492822,0,98,39858.3349421296,2009-02-14,08:02:19
39.865346,116.492772,0,96,39858.335,2009-02-14,08:02:24
39.865316,116.492721,0,96,39858.3350462963,2009-02-14,08:02:28
39.865274,116.492676,0,97,39858.3350925926,2009-02-14,08:02:32
39.865247,116.492621,0,96,39858.3351388889,2009-02-14,08:02:36
39.865204,116.492575,0,94,39858.3351851852,2009-02-14,08:02:40
39.865153,116.492549,0,92,39858.3352199074,2009-02-14,08:02:43
39.865151,116.492489,0,92,39858.3352662037,2009-02-14,08:02:47
39.86514,116.492468,0,92,39858.3353240741,2009-02-14,08:02:52
39.865119,116.492422,0,92,39858.3353819444,2009-02-14,08:02:57
39.865126,116.492364,0,91,39858.3354398148,2009-02-14,08:03:02
39.865107,116.492332,0,91,39858.3354976852,2009-02-14,08:03:07
39.865128,116.492266,0,90,39858.3355324074,2009-02-14,08:03:10
39.865128,116.492266,0,90,39858.3355671296,2009-02-14,08:03:13
39.865127,116.492262,0,91,39858.3355902778,2009-02-14,08:03:15
39.865107,116.492204,0,94,39858.3356365741,2009-02-14,08:03:19
39.865121,116.492142,0,94,39858.3356712963,2009-02-14,08:03:22
39.865102,116.492115,0,96,39858.3357291667,2009-02-14,08:03:27
39.865102,116.492115,0,96,39858.3357638889,2009-02-14,08:03:30
39.8651,116.492107,0,95,39858.335787037,2009-02-14,08:03:32
39.865075,116.492096,0,96,39858.3358449074,2009-02-14,08:03:37
39.865073,116.492094,0,96,39858.3359027778,2009-02-14,08:03:42
39.865073,116.492094,0,96,39858.3359375,2009-02-14,08:03:45
39.865069,116.49209,0,96,39858.3359606481,2009-02-14,08:03:47
39.865001,116.491918,0,93,39858.3359953704,2009-02-14,08:03:50
39.865003,116.491837,0,92,39858.3360185185,2009-02-14,08:03:52
39.864996,116.49183,0,92,39858.3360763889,2009-02-14,08:03:57
39.86499,116.491827,0,92,39858.3361342593,2009-02-14,08:04:02
39.864988,116.491823,0,92,39858.3361921296,2009-02-14,08:04:07
39.864988,116.491823,0,92,39858.3362268518,2009-02-14,08:04:10
39.864985,116.49182,0,92,39858.33625,2009-02-14,08:04:12
39.864896,116.491713,0,92,39858.3362962963,2009-02-14,08:04:16
39.864828,116.491649,0,92,39858.3363078704,2009-02-14,08:04:17
39.864858,116.491587,0,92,39858.3363657407,2009-02-14,08:04:22
39.864891,116.49154,0,93,39858.336400463,2009-02-14,08:04:25
39.864947,116.491494,0,95,39858.3364351852,2009-02-14,08:04:28
39.864965,116.491483,0,96,39858.3364930556,2009-02-14,08:04:33
39.864977,116.491484,0,96,39858.3365509259,2009-02-14,08:04:38
39.864988,116.491487,0,94,39858.3366087963,2009-02-14,08:04:43
39.865019,116.491509,0,84,39858.3366550926,2009-02-14,08:04:47
39.865042,116.491517,0,76,39858.336712963,2009-02-14,08:04:52
39.86506,116.491547,0,70,39858.3367708333,2009-02-14,08:04:57
39.865058,116.49158,0,71,39858.3368287037,2009-02-14,08:05:02
39.865047,116.491592,0,85,39858.3368865741,2009-02-14,08:05:07
39.865062,116.491651,0,89,39858.3369097222,2009-02-14,08:05:09
39.865074,116.491718,0,90,39858.3369444444,2009-02-14,08:05:12
39.865093,116.491749,0,90,39858.3370023148,2009-02-14,08:05:17
39.865093,116.491749,0,90,39858.337037037,2009-02-14,08:05:20
39.865098,116.491752,0,91,39858.3370601852,2009-02-14,08:05:22
39.86507,116.49184,0,88,39858.3371180556,2009-02-14,08:05:27
39.865079,116.491904,0,89,39858.3371527778,2009-02-14,08:05:30
39.865075,116.491957,0,114,39858.3371643518,2009-02-14,08:05:31
39.865023,116.492045,0,122,39858.3371990741,2009-02-14,08:05:34
39.865021,116.492095,0,126,39858.3372569444,2009-02-14,08:05:39
39.865024,116.492142,0,123,39858.3373148148,2009-02-14,08:05:44
39.865042,116.492193,0,116,39858.337349537,2009-02-14,08:05:47
39.865069,116.49222,0,116,39858.3374074074,2009-02-14,08:05:52
39.865084,116.492303,0,109,39858.3374305556,2009-02-14,08:05:54
39.865097,116.492324,0,107,39858.3374884259,2009-02-14,08:05:59
39.865102,116.492326,0,107,39858.3375462963,2009-02-14,08:06:04
39.865102,116.492326,0,107,39858.3375810185,2009-02-14,08:06:07
39.865107,116.492328,0,106,39858.3376041667,2009-02-14,08:06:09
39.865097,116.492398,0,107,39858.337650463,2009-02-14,08:06:13
39.86509,116.492426,0,104,39858.3377083333,2009-02-14,08:06:18
39.865097,116.492414,0,102,39858.3377662037,2009-02-14,08:06:23
39.865099,116.492414,0,102,39858.3378240741,2009-02-14,08:06:28
39.865096,116.492413,0,101,39858.3378819444,2009-02-14,08:06:33
39.865096,116.492413,0,101,39858.3379166667,2009-02-14,08:06:36
39.865096,116.492413,0,101,39858.3379398148,2009-02-14,08:06:38
39.865113,116.492429,0,99,39858.3379976852,2009-02-14,08:06:43
39.865125,116.492431,0,94,39858.3380555556,2009-02-14,08:06:48
39.865118,116.492429,0,94,39858.3381134259,2009-02-14,08:06:53
39.86512,116.492429,0,93,39858.3381712963,2009-02-14,08:06:58
39.865121,116.492429,0,93,39858.3382291667,2009-02-14,08:07:03
39.865121,116.492429,0,93,39858.3382638889,2009-02-14,08:07:06
39.865121,116.492429,0,93,39858.338287037,2009-02-14,08:07:08
39.865137,116.492412,0,91,39858.3383449074,2009-02-14,08:07:13
39.865137,116.492412,0,91,39858.3383796296,2009-02-14,08:07:16
39.86514,116.492412,0,90,39858.3384027778,2009-02-14,08:07:18
39.86515,116.492473,0,86,39858.3384490741,2009-02-14,08:07:22
39.865129,116.492493,0,82,39858.3385069444,2009-02-14,08:07:27
39.865115,116.492519,0,80,39858.3385648148,2009-02-14,08:07:32
39.865069,116.492543,0,78,39858.3386111111,2009-02-14,08:07:36
39.865025,116.492577,0,73,39858.3386574074,2009-02-14,08:07:40
39.865019,116.49264,0,72,39858.3387152778,2009-02-14,08:07:45
39.864992,116.49269,0,73,39858.33875,2009-02-14,08:07:48
39.864975,116.492754,0,74,39858.3387962963,2009-02-14,08:07:52
39.8651,116.493041,0,86,39858.3421990741,2009-02-14,08:12:46
39.865092,116.493087,0,88,39858.3422569444,2009-02-14,08:12:51
39.865092,116.49314,0,91,39858.3423148148,2009-02-14,08:12:56
39.865088,116.493198,0,95,39858.3423726852,2009-02-14,08:13:01
39.865096,116.493248,0,95,39858.3424305556,2009-02-14,08:13:06
39.865128,116.493298,0,95,39858.3424652778,2009-02-14,08:13:09
39.865111,116.493339,0,98,39858.3425231481,2009-02-14,08:13:14
39.865113,116.49334,0,99,39858.3425810185,2009-02-14,08:13:19
39.865115,116.49334,0,99,39858.3426388889,2009-02-14,08:13:24
39.865116,116.493339,0,99,39858.3426967593,2009-02-14,08:13:29
39.865114,116.493338,0,99,39858.3427546296,2009-02-14,08:13:34
39.865111,116.493338,0,98,39858.3428125,2009-02-14,08:13:39
39.865113,116.493338,0,98,39858.3428703704,2009-02-14,08:13:44
39.865106,116.493337,0,97,39858.3429282407,2009-02-14,08:13:49
39.865101,116.493335,0,97,39858.3429861111,2009-02-14,08:13:54
39.8651,116.493335,0,97,39858.3430439815,2009-02-14,08:13:59
39.865101,116.493336,0,98,39858.3431018519,2009-02-14,08:14:04
39.865101,116.493336,0,98,39858.3431597222,2009-02-14,08:14:09
39.8651,116.493336,0,98,39858.3432175926,2009-02-14,08:14:14
39.865101,116.493337,0,98,39858.343275463,2009-02-14,08:14:19
39.8651,116.493337,0,98,39858.3433333333,2009-02-14,08:14:24
39.8651,116.493337,0,98,39858.3433912037,2009-02-14,08:14:29
39.865099,116.493338,0,98,39858.3434490741,2009-02-14,08:14:34
39.865098,116.493338,0,98,39858.3435069444,2009-02-14,08:14:39
39.865098,116.493338,0,98,39858.3435648148,2009-02-14,08:14:44
39.865098,116.493338,0,98,39858.3436226852,2009-02-14,08:14:49
39.865097,116.493338,0,98,39858.3436805556,2009-02-14,08:14:54
39.865096,116.493338,0,97,39858.3437384259,2009-02-14,08:14:59
39.865095,116.493339,0,97,39858.3437962963,2009-02-14,08:15:04
39.865095,116.49334,0,97,39858.3438541667,2009-02-14,08:15:09
39.865095,116.493341,0,97,39858.343912037,2009-02-14,08:15:14
39.865095,116.493343,0,97,39858.3439699074,2009-02-14,08:15:19
39.865095,116.493344,0,97,39858.3440277778,2009-02-14,08:15:24
39.865096,116.493344,0,97,39858.3440856481,2009-02-14,08:15:29
39.865096,116.493343,0,97,39858.3441435185,2009-02-14,08:15:34
39.865096,116.493343,0,97,39858.3442013889,2009-02-14,08:15:39
39.865098,116.493344,0,97,39858.3442592593,2009-02-14,08:15:44
39.865099,116.493343,0,98,39858.3443171296,2009-02-14,08:15:49
39.8651,116.493343,0,98,39858.344375,2009-02-14,08:15:54
39.865101,116.493342,0,98,39858.3444328704,2009-02-14,08:15:59
39.865102,116.49334,0,98,39858.3444907407,2009-02-14,08:16:04
39.865101,116.493336,0,97,39858.3445486111,2009-02-14,08:16:09
39.865101,116.493335,0,97,39858.3446064815,2009-02-14,08:16:14
39.865101,116.493335,0,97,39858.3446412037,2009-02-14,08:16:17
39.865104,116.493338,0,97,39858.3446643518,2009-02-14,08:16:19
39.865111,116.493364,0,100,39858.3447222222,2009-02-14,08:16:24
39.865111,116.493364,0,100,39858.3447569444,2009-02-14,08:16:27
39.865118,116.493361,0,106,39858.3447800926,2009-02-14,08:16:29
39.865133,116.493406,0,108,39858.344837963,2009-02-14,08:16:34
39.865168,116.49346,0,110,39858.3448958333,2009-02-14,08:16:39
39.865197,116.493518,0,114,39858.3449537037,2009-02-14,08:16:44
39.865227,116.493559,0,115,39858.3450115741,2009-02-14,08:16:49
39.865228,116.493571,0,116,39858.3450694444,2009-02-14,08:16:54
39.865247,116.493602,0,118,39858.3451273148,2009-02-14,08:16:59
39.865249,116.493616,0,115,39858.3451851852,2009-02-14,08:17:04
39.865249,116.493616,0,115,39858.3452199074,2009-02-14,08:17:07
39.865252,116.493618,0,114,39858.3452430556,2009-02-14,08:17:09
39.865247,116.493633,0,112,39858.3453009259,2009-02-14,08:17:14
39.865267,116.493668,0,102,39858.3453587963,2009-02-14,08:17:19
39.865267,116.493668,0,102,39858.3453935185,2009-02-14,08:17:22
39.865264,116.493672,0,102,39858.3454166667,2009-02-14,08:17:24
39.865266,116.493702,0,105,39858.345474537,2009-02-14,08:17:29
39.865266,116.493702,0,105,39858.3455092593,2009-02-14,08:17:32
39.865268,116.493709,0,105,39858.3455324074,2009-02-14,08:17:34
39.865278,116.493712,0,104,39858.3455902778,2009-02-14,08:17:39
39.865278,116.493712,0,104,39858.345625,2009-02-14,08:17:42
39.865276,116.493713,0,105,39858.3456481481,2009-02-14,08:17:44
39.865256,116.493715,0,105,39858.3457060185,2009-02-14,08:17:49
39.865214,116.493692,0,102,39858.3457523148,2009-02-14,08:17:53
39.865162,116.493665,0,100,39858.3457986111,2009-02-14,08:17:57
39.865112,116.493657,0,98,39858.3458333333,2009-02-14,08:18:00
39.865093,116.493634,0,95,39858.3458912037,2009-02-14,08:18:05
39.865109,116.493621,0,96,39858.3459490741,2009-02-14,08:18:10
39.865109,116.493621,0,96,39858.3459837963,2009-02-14,08:18:13
39.865105,116.493621,0,97,39858.3460069444,2009-02-14,08:18:15
39.865046,116.493633,0,98,39858.3460648148,2009-02-14,08:18:20
39.865004,116.493608,0,98,39858.346099537,2009-02-14,08:18:23
39.864954,116.493583,0,98,39858.3461342593,2009-02-14,08:18:26
39.864907,116.493574,0,95,39858.3461921296,2009-02-14,08:18:31
39.864872,116.493566,0,95,39858.34625,2009-02-14,08:18:36
39.864812,116.493561,0,94,39858.3462962963,2009-02-14,08:18:40
39.864759,116.493555,0,95,39858.3463425926,2009-02-14,08:18:44
39.864709,116.493561,0,94,39858.3463888889,2009-02-14,08:18:48
39.864653,116.493565,0,95,39858.3464351852,2009-02-14,08:18:52
39.864589,116.493576,0,95,39858.3464814815,2009-02-14,08:18:56
39.864542,116.493585,0,93,39858.3465162037,2009-02-14,08:18:59
39.864489,116.493589,0,93,39858.3465509259,2009-02-14,08:19:02
39.864444,116.493586,0,91,39858.3465972222,2009-02-14,08:19:06
39.864396,116.493582,0,91,39858.3466435185,2009-02-14,08:19:10
39.864345,116.493588,0,91,39858.3467013889,2009-02-14,08:19:15
39.864297,116.493595,0,89,39858.3467476852,2009-02-14,08:19:19
39.864243,116.493602,0,88,39858.3467939815,2009-02-14,08:19:23
39.864194,116.493601,0,86,39858.3468518518,2009-02-14,08:19:28
39.86414,116.4936,0,85,39858.3469097222,2009-02-14,08:19:33
39.864092,116.49362,0,85,39858.3469560185,2009-02-14,08:19:37
39.864032,116.493623,0,84,39858.3470138889,2009-02-14,08:19:42
39.863989,116.493608,0,82,39858.3470717593,2009-02-14,08:19:47
39.863942,116.493597,0,79,39858.3471180556,2009-02-14,08:19:51
39.863894,116.49359,0,77,39858.3471759259,2009-02-14,08:19:56
39.863835,116.493578,0,76,39858.3472222222,2009-02-14,08:20:00
39.8638,116.493571,0,77,39858.3472800926,2009-02-14,08:20:05
39.863763,116.49357,0,78,39858.347337963,2009-02-14,08:20:10
39.863719,116.493582,0,77,39858.3473958333,2009-02-14,08:20:15
39.863684,116.493587,0,78,39858.3474537037,2009-02-14,08:20:20
39.863636,116.493579,0,79,39858.3475115741,2009-02-14,08:20:25
39.863606,116.493589,0,82,39858.3475694444,2009-02-14,08:20:30
39.863608,116.493621,0,82,39858.3476273148,2009-02-14,08:20:35
39.863608,116.49367,0,85,39858.3476851852,2009-02-14,08:20:40
39.86362,116.493718,0,87,39858.3477430556,2009-02-14,08:20:45
39.863614,116.493792,0,92,39858.3478009259,2009-02-14,08:20:50
39.863603,116.493862,0,93,39858.3478587963,2009-02-14,08:20:55
39.863583,116.493932,0,94,39858.3478935185,2009-02-14,08:20:58
39.863586,116.493992,0,94,39858.3479513889,2009-02-14,08:21:03
39.863577,116.49405,0,94,39858.3479976852,2009-02-14,08:21:07
39.863592,116.494111,0,95,39858.3480555556,2009-02-14,08:21:12
39.863612,116.494163,0,96,39858.3481134259,2009-02-14,08:21:17
39.863602,116.494226,0,96,39858.3481712963,2009-02-14,08:21:22
39.863588,116.4943,0,97,39858.3482291667,2009-02-14,08:21:27
39.863587,116.494367,0,96,39858.348275463,2009-02-14,08:21:31
39.863627,116.494392,0,95,39858.3483333333,2009-02-14,08:21:36
39.863669,116.494425,0,94,39858.3483796296,2009-02-14,08:21:40
39.863704,116.494445,0,95,39858.3484375,2009-02-14,08:21:45
39.86375,116.494476,0,92,39858.3484953704,2009-02-14,08:21:50
39.863789,116.494449,0,90,39858.3485532407,2009-02-14,08:21:55
39.863807,116.494408,0,88,39858.3486111111,2009-02-14,08:22:00
39.863807,116.494408,0,88,39858.3486458333,2009-02-14,08:22:03
39.863805,116.494407,0,84,39858.3486689815,2009-02-14,08:22:05
39.863804,116.494432,0,86,39858.3487268519,2009-02-14,08:22:10
39.863804,116.494432,0,86,39858.3487615741,2009-02-14,08:22:13
39.863808,116.49443,0,91,39858.3487847222,2009-02-14,08:22:15
39.86382,116.49437,0,98,39858.3488310185,2009-02-14,08:22:19
39.863833,116.494324,0,102,39858.3488888889,2009-02-14,08:22:24
39.863833,116.494324,0,102,39858.3489236111,2009-02-14,08:22:27
39.863825,116.494316,0,103,39858.3489467593,2009-02-14,08:22:29
39.863859,116.494284,0,109,39858.3490046296,2009-02-14,08:22:34
39.86387,116.494284,0,110,39858.3490625,2009-02-14,08:22:39
39.863841,116.494236,0,113,39858.3491203704,2009-02-14,08:22:44
39.863832,116.494203,0,110,39858.3491782407,2009-02-14,08:22:49
39.863819,116.494195,0,111,39858.3492361111,2009-02-14,08:22:54
39.863792,116.494177,0,110,39858.3492939815,2009-02-14,08:22:59
39.863781,116.494151,0,111,39858.3493518519,2009-02-14,08:23:04
39.863781,116.494151,0,111,39858.3493865741,2009-02-14,08:23:07
39.863775,116.49415,0,111,39858.3494097222,2009-02-14,08:23:09
39.863784,116.494152,0,110,39858.3494675926,2009-02-14,08:23:14
39.86373,116.494166,0,111,39858.3495138889,2009-02-14,08:23:18
39.863722,116.494165,0,112,39858.3495717593,2009-02-14,08:23:23
39.863722,116.494165,0,112,39858.3496064815,2009-02-14,08:23:26
39.863723,116.494165,0,112,39858.3496296296,2009-02-14,08:23:28
39.863743,116.49417,0,112,39858.3496875,2009-02-14,08:23:33
39.863787,116.494179,0,113,39858.3497453704,2009-02-14,08:23:38
39.863826,116.49418,0,114,39858.3498032407,2009-02-14,08:23:43
39.863883,116.494158,0,115,39858.3498263889,2009-02-14,08:23:45
39.863959,116.494156,0,115,39858.3498611111,2009-02-14,08:23:48
39.864009,116.494155,0,115,39858.3498726852,2009-02-14,08:23:49
39.864075,116.494161,0,115,39858.3498842593,2009-02-14,08:23:50
39.864142,116.494172,0,115,39858.3498958333,2009-02-14,08:23:51
39.864218,116.49417,0,116,39858.3499074074,2009-02-14,08:23:52
39.864299,116.494168,0,116,39858.3499189815,2009-02-14,08:23:53
39.864378,116.494167,0,116,39858.3499305556,2009-02-14,08:23:54
39.86446,116.494166,0,116,39858.3499421296,2009-02-14,08:23:55
39.864542,116.494163,0,116,39858.3499537037,2009-02-14,08:23:56
39.864629,116.494161,0,115,39858.3499652778,2009-02-14,08:23:57
39.864714,116.494159,0,114,39858.3499768519,2009-02-14,08:23:58
39.864801,116.494154,0,114,39858.3499884259,2009-02-14,08:23:59
39.864884,116.494158,0,114,39858.35,2009-02-14,08:24:00
39.864982,116.494139,0,114,39858.3500115741,2009-02-14,08:24:01
39.86507,116.494129,0,114,39858.3500231481,2009-02-14,08:24:02
39.865153,116.494123,0,113,39858.3500347222,2009-02-14,08:24:03
39.865233,116.494115,0,113,39858.3500462963,2009-02-14,08:24:04
39.865306,116.494116,0,112,39858.3500578704,2009-02-14,08:24:05
39.865378,116.49411,0,111,39858.3500694444,2009-02-14,08:24:06
39.865447,116.494104,0,111,39858.3500810185,2009-02-14,08:24:07
39.86551,116.494096,0,110,39858.3500925926,2009-02-14,08:24:08
39.865569,116.494089,0,110,39858.3501041667,2009-02-14,08:24:09
39.865623,116.49408,0,109,39858.3501157407,2009-02-14,08:24:10
39.865673,116.494072,0,107,39858.3501273148,2009-02-14,08:24:11
39.865752,116.494054,0,105,39858.350150463,2009-02-14,08:24:13
39.86581,116.494054,0,104,39858.3501736111,2009-02-14,08:24:15
39.865873,116.494056,0,103,39858.3502083333,2009-02-14,08:24:18
39.865925,116.494051,0,102,39858.3502314815,2009-02-14,08:24:20
39.865973,116.494052,0,103,39858.3502662037,2009-02-14,08:24:23
39.866023,116.494033,0,100,39858.3503125,2009-02-14,08:24:27
39.866097,116.494038,0,102,39858.3503472222,2009-02-14,08:24:30
39.866177,116.494041,0,101,39858.3503703704,2009-02-14,08:24:32
39.86626,116.494047,0,103,39858.3503819444,2009-02-14,08:24:33
39.866339,116.494035,0,107,39858.3503935185,2009-02-14,08:24:34
39.866414,116.494026,0,112,39858.3504050926,2009-02-14,08:24:35
39.86649,116.494025,0,115,39858.3504166667,2009-02-14,08:24:36
39.866564,116.494029,0,122,39858.3504282407,2009-02-14,08:24:37
39.86663,116.494027,0,133,39858.3504398148,2009-02-14,08:24:38
39.86671,116.494017,0,136,39858.3504513889,2009-02-14,08:24:39
39.866805,116.494019,0,133,39858.350462963,2009-02-14,08:24:40
39.8669,116.494026,0,133,39858.350474537,2009-02-14,08:24:41
39.867009,116.494023,0,130,39858.3504861111,2009-02-14,08:24:42
39.86712,116.494024,0,129,39858.3504976852,2009-02-14,08:24:43
39.867235,116.494018,0,127,39858.3505092593,2009-02-14,08:24:44
39.867354,116.494016,0,124,39858.3505208333,2009-02-14,08:24:45
39.867475,116.494016,0,123,39858.3505324074,2009-02-14,08:24:46
39.867607,116.494014,0,126,39858.3505439815,2009-02-14,08:24:47
39.867742,116.494015,0,127,39858.3505555556,2009-02-14,08:24:48
39.867871,116.494011,0,128,39858.3505671296,2009-02-14,08:24:49
39.867995,116.494015,0,129,39858.3505787037,2009-02-14,08:24:50
39.868121,116.494017,0,126,39858.3505902778,2009-02-14,08:24:51
39.868253,116.494016,0,123,39858.3506018519,2009-02-14,08:24:52
39.868382,116.494021,0,120,39858.3506134259,2009-02-14,08:24:53
39.868512,116.494011,0,120,39858.350625,2009-02-14,08:24:54
39.868639,116.49401,0,121,39858.3506365741,2009-02-14,08:24:55
39.868771,116.494003,0,123,39858.3506481481,2009-02-14,08:24:56
39.868895,116.494009,0,124,39858.3506597222,2009-02-14,08:24:57
39.869019,116.494013,0,126,39858.3506712963,2009-02-14,08:24:58
39.869123,116.494073,0,127,39858.3506828704,2009-02-14,08:24:59
39.869242,116.494089,0,127,39858.3506944444,2009-02-14,08:25:00
39.869367,116.494095,0,128,39858.3507060185,2009-02-14,08:25:01
39.869503,116.49408,0,129,39858.3507175926,2009-02-14,08:25:02
39.86964,116.494076,0,127,39858.3507291667,2009-02-14,08:25:03
39.869776,116.494078,0,126,39858.3507407407,2009-02-14,08:25:04
39.869908,116.494076,0,126,39858.3507523148,2009-02-14,08:25:05
39.870047,116.494065,0,126,39858.3507638889,2009-02-14,08:25:06
39.87019,116.494064,0,130,39858.350775463,2009-02-14,08:25:07
39.870321,116.494063,0,132,39858.350787037,2009-02-14,08:25:08
39.870456,116.494057,0,130,39858.3507986111,2009-02-14,08:25:09
39.87059,116.494045,0,129,39858.3508101852,2009-02-14,08:25:10
39.870728,116.494041,0,129,39858.3508217593,2009-02-14,08:25:11
39.870863,116.494041,0,129,39858.3508333333,2009-02-14,08:25:12
39.870999,116.494051,0,129,39858.3508449074,2009-02-14,08:25:13
39.871132,116.494072,0,130,39858.3508564815,2009-02-14,08:25:14
39.871261,116.494103,0,131,39858.3508680556,2009-02-14,08:25:15
39.871391,116.49414,0,132,39858.3508796296,2009-02-14,08:25:16
39.871523,116.494184,0,131,39858.3508912037,2009-02-14,08:25:17
39.871652,116.494236,0,132,39858.3509027778,2009-02-14,08:25:18
39.871775,116.49429,0,131,39858.3509143519,2009-02-14,08:25:19
39.871888,116.494339,0,129,39858.3509259259,2009-02-14,08:25:20
39.871997,116.494388,0,129,39858.3509375,2009-02-14,08:25:21
39.872098,116.494438,0,128,39858.3509490741,2009-02-14,08:25:22
39.872193,116.494483,0,126,39858.3509606481,2009-02-14,08:25:23
39.872281,116.494519,0,124,39858.3509722222,2009-02-14,08:25:24
39.872354,116.494557,0,122,39858.3509837963,2009-02-14,08:25:25
39.872424,116.494588,0,120,39858.3509953704,2009-02-14,08:25:26
39.872491,116.494615,0,116,39858.3510069444,2009-02-14,08:25:27
39.872543,116.494639,0,112,39858.3510185185,2009-02-14,08:25:28
39.87258,116.494663,0,103,39858.3510416667,2009-02-14,08:25:30
39.872555,116.494692,0,89,39858.351087963,2009-02-14,08:25:34
39.872567,116.494744,0,77,39858.3511458333,2009-02-14,08:25:39
39.872558,116.494697,0,69,39858.3512037037,2009-02-14,08:25:44
39.872534,116.494697,0,64,39858.3512615741,2009-02-14,08:25:49
39.872574,116.494731,0,62,39858.3513194444,2009-02-14,08:25:54
39.872658,116.494776,0,61,39858.3513425926,2009-02-14,08:25:56
39.872704,116.494801,0,60,39858.3513541667,2009-02-14,08:25:57
39.872751,116.494822,0,59,39858.3513657407,2009-02-14,08:25:58
39.872803,116.49484,0,59,39858.3513773148,2009-02-14,08:25:59
39.872886,116.494868,0,58,39858.351400463,2009-02-14,08:26:01
39.872965,116.494891,0,56,39858.3514236111,2009-02-14,08:26:03
39.873041,116.494926,0,52,39858.3514467593,2009-02-14,08:26:05
39.873096,116.494946,0,49,39858.3514699074,2009-02-14,08:26:07
39.873138,116.494977,0,46,39858.3514930556,2009-02-14,08:26:09
39.873185,116.49501,0,43,39858.3515277778,2009-02-14,08:26:12
39.87319,116.495021,0,44,39858.3515856481,2009-02-14,08:26:17
39.873179,116.495018,0,43,39858.3516435185,2009-02-14,08:26:22
39.873175,116.495017,0,43,39858.3517013889,2009-02-14,08:26:27
39.873175,116.495016,0,43,39858.3517592593,2009-02-14,08:26:32
39.873174,116.495016,0,43,39858.3518171296,2009-02-14,08:26:37
39.873181,116.495018,0,43,39858.351875,2009-02-14,08:26:42
39.873183,116.495018,0,43,39858.3519328704,2009-02-14,08:26:47
39.873183,116.495018,0,43,39858.3519675926,2009-02-14,08:26:50
39.873175,116.495016,0,43,39858.3519907407,2009-02-14,08:26:52
39.873219,116.495027,0,44,39858.352037037,2009-02-14,08:26:56
39.873288,116.495007,0,45,39858.3520601852,2009-02-14,08:26:58
39.873334,116.494978,0,45,39858.3520717593,2009-02-14,08:26:59
39.873379,116.494944,0,45,39858.3520833333,2009-02-14,08:27:00
39.873421,116.494895,0,46,39858.3520949074,2009-02-14,08:27:01
39.873473,116.49483,0,46,39858.3521064815,2009-02-14,08:27:02
39.873522,116.494756,0,46,39858.3521180556,2009-02-14,08:27:03
39.873569,116.494673,0,46,39858.3521296296,2009-02-14,08:27:04
39.873608,116.494578,0,46,39858.3521412037,2009-02-14,08:27:05
39.873648,116.494472,0,46,39858.3521527778,2009-02-14,08:27:06
39.873687,116.49436,0,46,39858.3521643518,2009-02-14,08:27:07
39.873725,116.494242,0,46,39858.3521759259,2009-02-14,08:27:08
39.87376,116.49412,0,46,39858.3521875,2009-02-14,08:27:09
39.873794,116.493995,0,46,39858.3521990741,2009-02-14,08:27:10
39.873825,116.493869,0,46,39858.3522106481,2009-02-14,08:27:11
39.873856,116.493744,0,47,39858.3522222222,2009-02-14,08:27:12
39.873886,116.493622,0,47,39858.3522337963,2009-02-14,08:27:13
39.873914,116.493512,0,47,39858.3522453704,2009-02-14,08:27:14
39.873942,116.493406,0,48,39858.3522569444,2009-02-14,08:27:15
39.87397,116.493305,0,49,39858.3522685185,2009-02-14,08:27:16
39.873999,116.49321,0,49,39858.3522800926,2009-02-14,08:27:17
39.874028,116.493134,0,50,39858.3522916667,2009-02-14,08:27:18
39.874052,116.493064,0,52,39858.3523032407,2009-02-14,08:27:19
39.87406,116.492997,0,56,39858.3523263889,2009-02-14,08:27:21
39.874052,116.492946,0,63,39858.3523842593,2009-02-14,08:27:26
39.874007,116.492945,0,69,39858.3524305556,2009-02-14,08:27:30
39.873997,116.492943,0,74,39858.3524884259,2009-02-14,08:27:35
39.873997,116.492943,0,74,39858.3525231481,2009-02-14,08:27:38
39.873993,116.492945,0,76,39858.3525462963,2009-02-14,08:27:40
39.873973,116.492935,0,82,39858.3526041667,2009-02-14,08:27:45
39.873994,116.492878,0,85,39858.3526273148,2009-02-14,08:27:47
39.874012,116.492776,0,89,39858.352650463,2009-02-14,08:27:49
39.874029,116.492722,0,89,39858.352662037,2009-02-14,08:27:50
39.874046,116.492662,0,90,39858.3526736111,2009-02-14,08:27:51
39.874059,116.492601,0,92,39858.3526851852,2009-02-14,08:27:52
39.87407,116.492536,0,93,39858.3526967593,2009-02-14,08:27:53
39.874088,116.492461,0,94,39858.3527083333,2009-02-14,08:27:54
39.874106,116.492377,0,95,39858.3527199074,2009-02-14,08:27:55
39.874127,116.492291,0,96,39858.3527314815,2009-02-14,08:27:56
39.874151,116.492201,0,96,39858.3527430556,2009-02-14,08:27:57
39.874177,116.492098,0,97,39858.3527546296,2009-02-14,08:27:58
39.874195,116.491995,0,98,39858.3527662037,2009-02-14,08:27:59
39.874201,116.491896,0,97,39858.3527777778,2009-02-14,08:28:00
39.874223,116.491787,0,98,39858.3527893518,2009-02-14,08:28:01
39.874247,116.491677,0,98,39858.3528009259,2009-02-14,08:28:02
39.874275,116.491564,0,98,39858.3528125,2009-02-14,08:28:03
39.874302,116.491452,0,99,39858.3528240741,2009-02-14,08:28:04
39.874326,116.491342,0,99,39858.3528356481,2009-02-14,08:28:05
39.874353,116.491229,0,100,39858.3528472222,2009-02-14,08:28:06
39.874382,116.49112,0,100,39858.3528587963,2009-02-14,08:28:07
39.874399,116.491017,0,100,39858.3528703704,2009-02-14,08:28:08
39.874412,116.490919,0,99,39858.3528819444,2009-02-14,08:28:09
39.874423,116.490823,0,99,39858.3528935185,2009-02-14,08:28:10
39.874433,116.490731,0,99,39858.3529050926,2009-02-14,08:28:11
39.874448,116.490638,0,100,39858.3529166667,2009-02-14,08:28:12
39.874457,116.490554,0,100,39858.3529282407,2009-02-14,08:28:13
39.87446,116.49048,0,100,39858.3529398148,2009-02-14,08:28:14
39.874472,116.490413,0,100,39858.3529513889,2009-02-14,08:28:15
39.87448,116.490352,0,101,39858.352962963,2009-02-14,08:28:16
39.874488,116.490294,0,102,39858.352974537,2009-02-14,08:28:17
39.874498,116.490193,0,105,39858.3529976852,2009-02-14,08:28:19
39.874519,116.490115,0,108,39858.3530208333,2009-02-14,08:28:21
39.874531,116.490058,0,113,39858.3530439815,2009-02-14,08:28:23
39.874562,116.490004,0,116,39858.3530787037,2009-02-14,08:28:26
39.874606,116.489946,0,117,39858.3531134259,2009-02-14,08:28:29
39.874651,116.489931,0,119,39858.3531365741,2009-02-14,08:28:31
39.874711,116.48994,0,121,39858.3531597222,2009-02-14,08:28:33
39.874785,116.489944,0,122,39858.3531828704,2009-02-14,08:28:35
39.874871,116.48998,0,127,39858.3532060185,2009-02-14,08:28:37
39.874935,116.490013,0,129,39858.3532175926,2009-02-14,08:28:38
39.875007,116.490048,0,130,39858.3532291667,2009-02-14,08:28:39
39.875085,116.4901,0,134,39858.3532407407,2009-02-14,08:28:40
39.875134,116.490126,0,136,39858.3532523148,2009-02-14,08:28:41
39.875179,116.490152,0,137,39858.3532638889,2009-02-14,08:28:42
39.875233,116.490182,0,139,39858.353275463,2009-02-14,08:28:43
39.875275,116.490216,0,142,39858.353287037,2009-02-14,08:28:44
39.875347,116.490261,0,148,39858.3533101852,2009-02-14,08:28:46
39.875402,116.490299,0,153,39858.3533333333,2009-02-14,08:28:48
39.875461,116.490325,0,158,39858.3533680556,2009-02-14,08:28:51
39.875508,116.490347,0,158,39858.3534027778,2009-02-14,08:28:54
39.875552,116.490367,0,159,39858.3534375,2009-02-14,08:28:57
39.875604,116.4904,0,159,39858.3534606481,2009-02-14,08:28:59
39.875683,116.490444,0,158,39858.3534837963,2009-02-14,08:29:01
39.875735,116.490472,0,157,39858.3534953704,2009-02-14,08:29:02
39.875792,116.49052,0,157,39858.3535069444,2009-02-14,08:29:03
39.875865,116.490569,0,157,39858.3535185185,2009-02-14,08:29:04
39.875951,116.490621,0,157,39858.3535300926,2009-02-14,08:29:05
39.876033,116.490685,0,157,39858.3535416667,2009-02-14,08:29:06
39.876125,116.490751,0,157,39858.3535532407,2009-02-14,08:29:07
39.876223,116.490822,0,158,39858.3535648148,2009-02-14,08:29:08
39.876319,116.490913,0,156,39858.3535763889,2009-02-14,08:29:09
39.87642,116.491005,0,156,39858.353587963,2009-02-14,08:29:10
39.876522,116.491087,0,155,39858.353599537,2009-02-14,08:29:11
39.876624,116.491191,0,153,39858.3536111111,2009-02-14,08:29:12
39.876737,116.491282,0,152,39858.3536226852,2009-02-14,08:29:13
39.876846,116.491373,0,152,39858.3536342593,2009-02-14,08:29:14
39.876944,116.491466,0,149,39858.3536458333,2009-02-14,08:29:15
39.877033,116.491549,0,147,39858.3536574074,2009-02-14,08:29:16
39.877118,116.491619,0,146,39858.3536689815,2009-02-14,08:29:17
39.877195,116.491684,0,144,39858.3536805556,2009-02-14,08:29:18
39.877271,116.491729,0,143,39858.3536921296,2009-02-14,08:29:19
39.87735,116.491774,0,140,39858.3537037037,2009-02-14,08:29:20
39.877433,116.491789,0,139,39858.3537152778,2009-02-14,08:29:21
39.87752,116.491792,0,137,39858.3537268518,2009-02-14,08:29:22
39.877595,116.491785,0,137,39858.3537384259,2009-02-14,08:29:23
39.877649,116.491763,0,137,39858.35375,2009-02-14,08:29:24
39.877692,116.491723,0,137,39858.3537615741,2009-02-14,08:29:25
39.877728,116.491666,0,137,39858.3537731481,2009-02-14,08:29:26
39.877761,116.491592,0,137,39858.3537847222,2009-02-14,08:29:27
39.877802,116.491506,0,137,39858.3537962963,2009-02-14,08:29:28
39.877847,116.491418,0,137,39858.3538078704,2009-02-14,08:29:29
39.877894,116.491323,0,137,39858.3538194444,2009-02-14,08:29:30
39.877944,116.491222,0,137,39858.3538310185,2009-02-14,08:29:31
39.877995,116.491117,0,138,39858.3538425926,2009-02-14,08:29:32
39.87805,116.491014,0,139,39858.3538541667,2009-02-14,08:29:33
39.878104,116.490906,0,139,39858.3538657407,2009-02-14,08:29:34
39.878162,116.490781,0,142,39858.3538773148,2009-02-14,08:29:35
39.878222,116.490668,0,144,39858.3538888889,2009-02-14,08:29:36
39.878284,116.490538,0,146,39858.353900463,2009-02-14,08:29:37
39.878347,116.490396,0,148,39858.353912037,2009-02-14,08:29:38
39.878413,116.490269,0,150,39858.3539236111,2009-02-14,08:29:39
39.878478,116.490152,0,152,39858.3539351852,2009-02-14,08:29:40
39.878542,116.490039,0,156,39858.3539467593,2009-02-14,08:29:41
39.878601,116.489933,0,159,39858.3539583333,2009-02-14,08:29:42
39.878658,116.489834,0,163,39858.3539699074,2009-02-14,08:29:43
39.878715,116.489739,0,166,39858.3539814815,2009-02-14,08:29:44
39.878762,116.489655,0,169,39858.3539930556,2009-02-14,08:29:45
39.878806,116.489576,0,172,39858.3540046296,2009-02-14,08:29:46
39.878852,116.489499,0,176,39858.3540162037,2009-02-14,08:29:47
39.878898,116.489434,0,179,39858.3540277778,2009-02-14,08:29:48
39.878939,116.489377,0,182,39858.3540393518,2009-02-14,08:29:49
39.878973,116.489328,0,185,39858.3540509259,2009-02-14,08:29:50
39.879,116.489284,0,190,39858.3540625,2009-02-14,08:29:51
39.879026,116.489231,0,199,39858.3540856481,2009-02-14,08:29:53
39.878999,116.489213,0,217,39858.3541087963,2009-02-14,08:29:55
39.878959,116.489236,0,243,39858.3541319444,2009-02-14,08:29:57
39.878918,116.489234,0,244,39858.3541898148,2009-02-14,08:30:02
39.878909,116.489232,0,246,39858.3542476852,2009-02-14,08:30:07
39.878934,116.489204,0,247,39858.3543055556,2009-02-14,08:30:12
39.878959,116.489135,0,246,39858.3543287037,2009-02-14,08:30:14
39.879004,116.489048,0,246,39858.3543518518,2009-02-14,08:30:16
39.879027,116.488988,0,246,39858.3543634259,2009-02-14,08:30:17
39.879058,116.488926,0,245,39858.354375,2009-02-14,08:30:18
39.879091,116.488858,0,243,39858.3543865741,2009-02-14,08:30:19
39.879119,116.488772,0,240,39858.3543981481,2009-02-14,08:30:20
39.879152,116.488693,0,237,39858.3544097222,2009-02-14,08:30:21
39.879186,116.488617,0,235,39858.3544212963,2009-02-14,08:30:22
39.879217,116.488542,0,233,39858.3544328704,2009-02-14,08:30:23
39.879245,116.48847,0,231,39858.3544444444,2009-02-14,08:30:24
39.879274,116.488401,0,230,39858.3544560185,2009-02-14,08:30:25
39.879305,116.488342,0,229,39858.3544675926,2009-02-14,08:30:26
39.879337,116.488287,0,227,39858.3544791667,2009-02-14,08:30:27
39.879366,116.488228,0,226,39858.3544907407,2009-02-14,08:30:28
39.879395,116.488168,0,225,39858.3545023148,2009-02-14,08:30:29
39.879426,116.488106,0,224,39858.3545138889,2009-02-14,08:30:30
39.879462,116.488042,0,222,39858.354525463,2009-02-14,08:30:31
39.879496,116.487976,0,219,39858.354537037,2009-02-14,08:30:32
39.879529,116.487909,0,215,39858.3545486111,2009-02-14,08:30:33
39.879562,116.48784,0,212,39858.3545601852,2009-02-14,08:30:34
39.879599,116.487769,0,209,39858.3545717593,2009-02-14,08:30:35
39.87964,116.487693,0,207,39858.3545833333,2009-02-14,08:30:36
39.879679,116.487621,0,205,39858.3545949074,2009-02-14,08:30:37
39.87972,116.487549,0,203,39858.3546064815,2009-02-14,08:30:38
39.879759,116.487476,0,202,39858.3546180556,2009-02-14,08:30:39
39.879799,116.4874,0,201,39858.3546296296,2009-02-14,08:30:40
39.879842,116.487327,0,200,39858.3546412037,2009-02-14,08:30:41
39.879884,116.487254,0,199,39858.3546527778,2009-02-14,08:30:42
39.879925,116.487181,0,199,39858.3546643518,2009-02-14,08:30:43
39.879966,116.487111,0,199,39858.3546759259,2009-02-14,08:30:44
39.880006,116.48704,0,199,39858.3546875,2009-02-14,08:30:45
39.880049,116.48697,0,198,39858.3546990741,2009-02-14,08:30:46
39.880094,116.486896,0,196,39858.3547106481,2009-02-14,08:30:47
39.880145,116.48682,0,194,39858.3547222222,2009-02-14,08:30:48
39.880202,116.486733,0,193,39858.3547337963,2009-02-14,08:30:49
39.88026,116.486643,0,192,39858.3547453704,2009-02-14,08:30:50
39.880315,116.486551,0,191,39858.3547569444,2009-02-14,08:30:51
39.880367,116.486449,0,188,39858.3547685185,2009-02-14,08:30:52
39.880422,116.486344,0,185,39858.3547800926,2009-02-14,08:30:53
39.880479,116.486234,0,180,39858.3547916667,2009-02-14,08:30:54
39.880535,116.486126,0,176,39858.3548032407,2009-02-14,08:30:55
39.880589,116.486012,0,172,39858.3548148148,2009-02-14,08:30:56
39.880644,116.485897,0,168,39858.3548263889,2009-02-14,08:30:57
39.880701,116.485781,0,164,39858.354837963,2009-02-14,08:30:58
39.880761,116.485659,0,157,39858.354849537,2009-02-14,08:30:59
39.880824,116.485538,0,154,39858.3548611111,2009-02-14,08:31:00
39.880885,116.485418,0,150,39858.3548726852,2009-02-14,08:31:01
39.880952,116.485301,0,148,39858.3548842593,2009-02-14,08:31:02
39.881013,116.485178,0,147,39858.3548958333,2009-02-14,08:31:03
39.881075,116.485054,0,147,39858.3549074074,2009-02-14,08:31:04
39.881137,116.48493,0,148,39858.3549189815,2009-02-14,08:31:05
39.881201,116.484803,0,148,39858.3549305556,2009-02-14,08:31:06
39.881264,116.484671,0,148,39858.3549421296,2009-02-14,08:31:07
39.881327,116.484542,0,148,39858.3549537037,2009-02-14,08:31:08
39.881392,116.484409,0,149,39858.3549652778,2009-02-14,08:31:09
39.881456,116.484284,0,149,39858.3549768519,2009-02-14,08:31:10
39.881525,116.484154,0,150,39858.3549884259,2009-02-14,08:31:11
39.881592,116.484023,0,150,39858.355,2009-02-14,08:31:12
39.881661,116.483886,0,150,39858.3550115741,2009-02-14,08:31:13
39.881731,116.483752,0,149,39858.3550231481,2009-02-14,08:31:14
39.881801,116.483602,0,149,39858.3550347222,2009-02-14,08:31:15
39.881876,116.483448,0,149,39858.3550462963,2009-02-14,08:31:16
39.881952,116.483285,0,149,39858.3550578704,2009-02-14,08:31:17
39.88203,116.483123,0,148,39858.3550694444,2009-02-14,08:31:18
39.882111,116.482965,0,147,39858.3550810185,2009-02-14,08:31:19
39.882191,116.482814,0,147,39858.3550925926,2009-02-14,08:31:20
39.882268,116.482661,0,147,39858.3551041667,2009-02-14,08:31:21
39.882343,116.482506,0,146,39858.3551157407,2009-02-14,08:31:22
39.882421,116.482349,0,144,39858.3551273148,2009-02-14,08:31:23
39.882499,116.482193,0,140,39858.3551388889,2009-02-14,08:31:24
39.882575,116.482036,0,138,39858.355150463,2009-02-14,08:31:25
39.88265,116.481877,0,137,39858.355162037,2009-02-14,08:31:26
39.882719,116.481724,0,133,39858.3551736111,2009-02-14,08:31:27
39.882782,116.481568,0,131,39858.3551851852,2009-02-14,08:31:28
39.882836,116.481413,0,129,39858.3551967593,2009-02-14,08:31:29
39.882886,116.481258,0,126,39858.3552083333,2009-02-14,08:31:30
39.88293,116.481102,0,124,39858.3552199074,2009-02-14,08:31:31
39.882972,116.480945,0,122,39858.3552314815,2009-02-14,08:31:32
39.88301,116.480785,0,121,39858.3552430556,2009-02-14,08:31:33
39.883053,116.480617,0,119,39858.3552546296,2009-02-14,08:31:34
39.88309,116.480447,0,118,39858.3552662037,2009-02-14,08:31:35
39.88312,116.480272,0,117,39858.3552777778,2009-02-14,08:31:36
39.883141,116.4801,0,116,39858.3552893519,2009-02-14,08:31:37
39.883154,116.479921,0,115,39858.3553009259,2009-02-14,08:31:38
39.883162,116.479744,0,114,39858.3553125,2009-02-14,08:31:39
39.883164,116.479565,0,113,39858.3553240741,2009-02-14,08:31:40
39.883162,116.479385,0,112,39858.3553356482,2009-02-14,08:31:41
39.883158,116.479206,0,112,39858.3553472222,2009-02-14,08:31:42
39.883158,116.479034,0,111,39858.3553587963,2009-02-14,08:31:43
39.883162,116.478872,0,110,39858.3553703704,2009-02-14,08:31:44
39.883165,116.478714,0,110,39858.3553819444,2009-02-14,08:31:45
39.883176,116.478556,0,110,39858.3553935185,2009-02-14,08:31:46
39.883184,116.4784,0,110,39858.3554050926,2009-02-14,08:31:47
39.883192,116.478246,0,110,39858.3554166667,2009-02-14,08:31:48
39.883206,116.478099,0,111,39858.3554282407,2009-02-14,08:31:49
39.883218,116.477953,0,112,39858.3554398148,2009-02-14,08:31:50
39.883226,116.477806,0,112,39858.3554513889,2009-02-14,08:31:51
39.883233,116.477656,0,114,39858.355462963,2009-02-14,08:31:52
39.883241,116.477511,0,115,39858.355474537,2009-02-14,08:31:53
39.883251,116.477368,0,116,39858.3554861111,2009-02-14,08:31:54
39.883262,116.477231,0,116,39858.3554976852,2009-02-14,08:31:55
39.883267,116.477099,0,117,39858.3555092593,2009-02-14,08:31:56
39.883269,116.476967,0,118,39858.3555208333,2009-02-14,08:31:57
39.883269,116.476832,0,120,39858.3555324074,2009-02-14,08:31:58
39.883268,116.476698,0,120,39858.3555439815,2009-02-14,08:31:59
39.883269,116.476561,0,121,39858.3555555556,2009-02-14,08:32:00
39.883267,116.476426,0,122,39858.3555671296,2009-02-14,08:32:01
39.883264,116.476288,0,122,39858.3555787037,2009-02-14,08:32:02
39.88326,116.476159,0,123,39858.3555902778,2009-02-14,08:32:03
39.883254,116.476039,0,123,39858.3556018519,2009-02-14,08:32:04
39.883248,116.475929,0,123,39858.3556134259,2009-02-14,08:32:05
39.883245,116.47583,0,123,39858.355625,2009-02-14,08:32:06
39.883247,116.475739,0,121,39858.3556365741,2009-02-14,08:32:07
39.883243,116.475662,0,120,39858.3556481482,2009-02-14,08:32:08
39.883248,116.475591,0,120,39858.3556597222,2009-02-14,08:32:09
39.883251,116.475526,0,120,39858.3556712963,2009-02-14,08:32:10
39.883255,116.475462,0,119,39858.3556828704,2009-02-14,08:32:11
39.883254,116.475398,0,118,39858.3556944444,2009-02-14,08:32:12
39.88325,116.475337,0,118,39858.3557060185,2009-02-14,08:32:13
39.883244,116.475276,0,117,39858.3557175926,2009-02-14,08:32:14
39.88324,116.475212,0,114,39858.3557291667,2009-02-14,08:32:15
39.883238,116.475148,0,111,39858.3557407407,2009-02-14,08:32:16
39.883241,116.475082,0,107,39858.3557523148,2009-02-14,08:32:17
39.883248,116.475014,0,105,39858.3557638889,2009-02-14,08:32:18
39.883252,116.474955,0,103,39858.355775463,2009-02-14,08:32:19
39.883259,116.474874,0,93,39858.3557986111,2009-02-14,08:32:21
39.88325,116.474819,0,85,39858.3558333333,2009-02-14,08:32:24
39.883228,116.474875,0,72,39858.3558796296,2009-02-14,08:32:28
39.88324,116.474878,0,69,39858.3559375,2009-02-14,08:32:33
39.883265,116.474773,0,68,39858.3559722222,2009-02-14,08:32:36
39.883265,116.474701,0,68,39858.3559837963,2009-02-14,08:32:37
39.883266,116.474619,0,68,39858.3559953704,2009-02-14,08:32:38
39.883269,116.474529,0,68,39858.3560069444,2009-02-14,08:32:39
39.883273,116.474429,0,68,39858.3560185185,2009-02-14,08:32:40
39.883274,116.474325,0,69,39858.3560300926,2009-02-14,08:32:41
39.883272,116.474209,0,69,39858.3560416667,2009-02-14,08:32:42
39.883265,116.474076,0,68,39858.3560532407,2009-02-14,08:32:43
39.883253,116.473943,0,67,39858.3560648148,2009-02-14,08:32:44
39.883247,116.473808,0,67,39858.3560763889,2009-02-14,08:32:45
39.883238,116.473672,0,67,39858.356087963,2009-02-14,08:32:46
39.883233,116.473527,0,66,39858.356099537,2009-02-14,08:32:47
39.883233,116.473389,0,66,39858.3561111111,2009-02-14,08:32:48
39.883231,116.473252,0,67,39858.3561226852,2009-02-14,08:32:49
39.883226,116.473129,0,70,39858.3561342593,2009-02-14,08:32:50
39.883224,116.47301,0,73,39858.3561458333,2009-02-14,08:32:51
39.88322,116.472907,0,76,39858.3561574074,2009-02-14,08:32:52
39.883211,116.472818,0,80,39858.3561689815,2009-02-14,08:32:53
39.883202,116.472739,0,81,39858.3561805556,2009-02-14,08:32:54
39.883178,116.472677,0,82,39858.3561921296,2009-02-14,08:32:55
39.883158,116.472585,0,87,39858.3562152778,2009-02-14,08:32:57
39.883154,116.472527,0,91,39858.3562384259,2009-02-14,08:32:59
39.883173,116.47252,0,91,39858.3562962963,2009-02-14,08:33:04
39.883173,116.47252,0,91,39858.3563310185,2009-02-14,08:33:07
39.883168,116.472519,0,92,39858.3563541667,2009-02-14,08:33:09
39.883153,116.472516,0,92,39858.356412037,2009-02-14,08:33:14
39.883137,116.472512,0,93,39858.3564699074,2009-02-14,08:33:19
39.883136,116.472513,0,93,39858.3565277778,2009-02-14,08:33:24
39.88313,116.472513,0,93,39858.3565856481,2009-02-14,08:33:29
39.883126,116.472512,0,93,39858.3566435185,2009-02-14,08:33:34
39.883129,116.472513,0,93,39858.3567013889,2009-02-14,08:33:39
39.883136,116.472515,0,94,39858.3567592593,2009-02-14,08:33:44
39.883136,116.472515,0,94,39858.3567939815,2009-02-14,08:33:47
39.88314,116.472518,0,95,39858.3568171296,2009-02-14,08:33:49
39.883152,116.472516,0,95,39858.356875,2009-02-14,08:33:54
39.883168,116.472439,0,100,39858.3569097222,2009-02-14,08:33:57
39.883188,116.472324,0,105,39858.3569328704,2009-02-14,08:33:59
39.883203,116.472252,0,107,39858.3569444444,2009-02-14,08:34:00
39.883216,116.472178,0,109,39858.3569560185,2009-02-14,08:34:01
39.883233,116.472101,0,112,39858.3569675926,2009-02-14,08:34:02
39.883241,116.472022,0,113,39858.3569791667,2009-02-14,08:34:03
39.883238,116.471939,0,113,39858.3569907407,2009-02-14,08:34:04
39.883241,116.471853,0,113,39858.3570023148,2009-02-14,08:34:05
39.883246,116.471766,0,114,39858.3570138889,2009-02-14,08:34:06
39.883253,116.471677,0,114,39858.357025463,2009-02-14,08:34:07
39.883253,116.471589,0,112,39858.357037037,2009-02-14,08:34:08
39.883251,116.471507,0,110,39858.3570486111,2009-02-14,08:34:09
39.883244,116.471427,0,109,39858.3570601852,2009-02-14,08:34:10
39.883238,116.471351,0,107,39858.3570717593,2009-02-14,08:34:11
39.883231,116.471288,0,106,39858.3570833333,2009-02-14,08:34:12
39.883223,116.471228,0,105,39858.3570949074,2009-02-14,08:34:13
39.883209,116.471126,0,103,39858.3571180556,2009-02-14,08:34:15
39.883198,116.47105,0,103,39858.3571412037,2009-02-14,08:34:17
39.883188,116.470976,0,101,39858.3571643519,2009-02-14,08:34:19
39.88317,116.470885,0,94,39858.3571875,2009-02-14,08:34:21
39.883154,116.470828,0,90,39858.3571990741,2009-02-14,08:34:22
39.88315,116.470762,0,88,39858.3572106481,2009-02-14,08:34:23
39.883153,116.470696,0,87,39858.3572222222,2009-02-14,08:34:24
39.88316,116.470622,0,87,39858.3572337963,2009-02-14,08:34:25
39.883174,116.47053,0,85,39858.3572453704,2009-02-14,08:34:26
39.883191,116.470425,0,82,39858.3572569444,2009-02-14,08:34:27
39.883201,116.470322,0,80,39858.3572685185,2009-02-14,08:34:28
39.883206,116.470214,0,77,39858.3572800926,2009-02-14,08:34:29
39.883205,116.470099,0,74,39858.3572916667,2009-02-14,08:34:30
39.883203,116.469984,0,72,39858.3573032407,2009-02-14,08:34:31
39.883201,116.469871,0,71,39858.3573148148,2009-02-14,08:34:32
39.8832,116.469754,0,68,39858.3573263889,2009-02-14,08:34:33
39.8832,116.469638,0,66,39858.357337963,2009-02-14,08:34:34
39.8832,116.46952,0,65,39858.357349537,2009-02-14,08:34:35
39.883201,116.469409,0,63,39858.3573611111,2009-02-14,08:34:36
39.883197,116.469299,0,63,39858.3573726852,2009-02-14,08:34:37
39.88319,116.469191,0,62,39858.3573842593,2009-02-14,08:34:38
39.883172,116.469085,0,60,39858.3573958333,2009-02-14,08:34:39
39.883162,116.468982,0,57,39858.3574074074,2009-02-14,08:34:40
39.883159,116.468886,0,56,39858.3574189815,2009-02-14,08:34:41
39.883159,116.468795,0,57,39858.3574305556,2009-02-14,08:34:42
39.883159,116.468705,0,57,39858.3574421296,2009-02-14,08:34:43
39.883159,116.468612,0,55,39858.3574537037,2009-02-14,08:34:44
39.88316,116.468524,0,55,39858.3574652778,2009-02-14,08:34:45
39.883164,116.468435,0,56,39858.3574768519,2009-02-14,08:34:46
39.88317,116.468344,0,55,39858.3574884259,2009-02-14,08:34:47
39.883177,116.468247,0,54,39858.3575,2009-02-14,08:34:48
39.883185,116.468152,0,52,39858.3575115741,2009-02-14,08:34:49
39.883195,116.468057,0,51,39858.3575231481,2009-02-14,08:34:50
39.883203,116.467966,0,49,39858.3575347222,2009-02-14,08:34:51
39.883211,116.467878,0,46,39858.3575462963,2009-02-14,08:34:52
39.883214,116.467793,0,42,39858.3575578704,2009-02-14,08:34:53
39.88321,116.467716,0,41,39858.3575694444,2009-02-14,08:34:54
39.883208,116.467639,0,42,39858.3575810185,2009-02-14,08:34:55
39.883199,116.467572,0,41,39858.3575925926,2009-02-14,08:34:56
39.883194,116.467507,0,39,39858.3576041667,2009-02-14,08:34:57
39.883196,116.467444,0,37,39858.3576157407,2009-02-14,08:34:58
39.883196,116.467383,0,35,39858.3576273148,2009-02-14,08:34:59
39.883197,116.46732,0,35,39858.3576388889,2009-02-14,08:35:00
39.883194,116.467212,0,36,39858.357662037,2009-02-14,08:35:02
39.883188,116.46714,0,36,39858.3576851852,2009-02-14,08:35:04
39.883187,116.467079,0,38,39858.3577314815,2009-02-14,08:35:08
39.883179,116.467073,0,39,39858.3577893519,2009-02-14,08:35:13
39.883179,116.467073,0,39,39858.3578240741,2009-02-14,08:35:16
39.883181,116.467073,0,38,39858.3578472222,2009-02-14,08:35:18
39.883183,116.467007,0,41,39858.3579050926,2009-02-14,08:35:23
39.883192,116.466924,0,42,39858.3579282407,2009-02-14,08:35:25
39.883205,116.466829,0,45,39858.3579513889,2009-02-14,08:35:27
39.883205,116.466773,0,51,39858.357974537,2009-02-14,08:35:29
39.883213,116.466791,0,59,39858.3580324074,2009-02-14,08:35:34
39.88322,116.466794,0,60,39858.3580902778,2009-02-14,08:35:39
39.88322,116.466794,0,60,39858.358125,2009-02-14,08:35:42
39.883219,116.466792,0,60,39858.3581481481,2009-02-14,08:35:44
39.883241,116.466731,0,64,39858.3582060185,2009-02-14,08:35:49
39.883206,116.466612,0,60,39858.3582291667,2009-02-14,08:35:51
39.8832,116.466536,0,60,39858.3582407407,2009-02-14,08:35:52
39.883209,116.466455,0,60,39858.3582523148,2009-02-14,08:35:53
39.883221,116.466363,0,60,39858.3582638889,2009-02-14,08:35:54
39.883224,116.466265,0,61,39858.358275463,2009-02-14,08:35:55
39.883225,116.466158,0,63,39858.358287037,2009-02-14,08:35:56
39.883224,116.466048,0,63,39858.3582986111,2009-02-14,08:35:57
39.883221,116.465941,0,63,39858.3583101852,2009-02-14,08:35:58
39.883209,116.465836,0,63,39858.3583217593,2009-02-14,08:35:59
39.883198,116.465738,0,65,39858.3583333333,2009-02-14,08:36:00
39.883188,116.465642,0,66,39858.3583449074,2009-02-14,08:36:01
39.883181,116.465553,0,68,39858.3583564815,2009-02-14,08:36:02
39.883178,116.465478,0,69,39858.3583680556,2009-02-14,08:36:03
39.883183,116.465419,0,70,39858.3583796296,2009-02-14,08:36:04
39.883201,116.465331,0,73,39858.3584027778,2009-02-14,08:36:06
39.883209,116.465272,0,80,39858.3584375,2009-02-14,08:36:09
39.883187,116.465301,0,88,39858.3584953704,2009-02-14,08:36:14
39.883167,116.46532,0,92,39858.3585532407,2009-02-14,08:36:19
39.88315,116.465339,0,94,39858.3586111111,2009-02-14,08:36:24
39.883143,116.465351,0,96,39858.3586689815,2009-02-14,08:36:29
39.883112,116.465275,0,99,39858.3587268519,2009-02-14,08:36:34
39.883103,116.465184,0,100,39858.35875,2009-02-14,08:36:36
39.883098,116.465118,0,100,39858.3587615741,2009-02-14,08:36:37
39.88309,116.465047,0,100,39858.3587731481,2009-02-14,08:36:38
39.883086,116.464968,0,100,39858.3587847222,2009-02-14,08:36:39
39.883082,116.464888,0,100,39858.3587962963,2009-02-14,08:36:40
39.883085,116.4648,0,100,39858.3588078704,2009-02-14,08:36:41
39.883092,116.464702,0,99,39858.3588194444,2009-02-14,08:36:42
39.883103,116.464598,0,98,39858.3588310185,2009-02-14,08:36:43
39.883117,116.464488,0,96,39858.3588425926,2009-02-14,08:36:44
39.883127,116.464386,0,95,39858.3588541667,2009-02-14,08:36:45
39.883136,116.46428,0,92,39858.3588657407,2009-02-14,08:36:46
39.883146,116.464171,0,90,39858.3588773148,2009-02-14,08:36:47
39.883155,116.464051,0,87,39858.3588888889,2009-02-14,08:36:48
39.883162,116.463931,0,85,39858.358900463,2009-02-14,08:36:49
39.883167,116.463816,0,82,39858.358912037,2009-02-14,08:36:50
39.88317,116.463709,0,79,39858.3589236111,2009-02-14,08:36:51
39.883171,116.463614,0,78,39858.3589351852,2009-02-14,08:36:52
39.883175,116.46354,0,78,39858.3589467593,2009-02-14,08:36:53
39.88319,116.463479,0,80,39858.3589583333,2009-02-14,08:36:54
39.883195,116.46339,0,82,39858.3589814815,2009-02-14,08:36:56
39.883182,116.463335,0,78,39858.3590046296,2009-02-14,08:36:58
39.883171,116.463301,0,72,39858.3590625,2009-02-14,08:37:03
39.883175,116.4633,0,70,39858.3591203704,2009-02-14,08:37:08
39.883175,116.4633,0,70,39858.3591550926,2009-02-14,08:37:11
39.88318,116.4633,0,69,39858.3591782407,2009-02-14,08:37:13
39.88317,116.463293,0,69,39858.3592361111,2009-02-14,08:37:18
39.883145,116.463261,0,70,39858.3592939815,2009-02-14,08:37:23
39.883135,116.46323,0,70,39858.3593518519,2009-02-14,08:37:28
39.883114,116.463226,0,70,39858.3594097222,2009-02-14,08:37:33
39.883114,116.463226,0,70,39858.3594444444,2009-02-14,08:37:36
39.883108,116.463224,0,70,39858.3594675926,2009-02-14,08:37:38
39.883121,116.463227,0,70,39858.359525463,2009-02-14,08:37:43
39.883132,116.463229,0,71,39858.3595833333,2009-02-14,08:37:48
39.883142,116.463232,0,71,39858.3596412037,2009-02-14,08:37:53
39.883157,116.463237,0,71,39858.3596990741,2009-02-14,08:37:58
39.88317,116.463238,0,72,39858.3597569444,2009-02-14,08:38:03
39.883207,116.463155,0,72,39858.3598032407,2009-02-14,08:38:07
39.883237,116.463079,0,72,39858.359837963,2009-02-14,08:38:10
39.883246,116.462961,0,72,39858.3598611111,2009-02-14,08:38:12
39.883236,116.462857,0,73,39858.3598726852,2009-02-14,08:38:13
39.883237,116.462785,0,73,39858.3598842593,2009-02-14,08:38:14
39.883234,116.462684,0,74,39858.3598958333,2009-02-14,08:38:15
39.883227,116.462566,0,74,39858.3599074074,2009-02-14,08:38:16
39.883229,116.462425,0,75,39858.3599189815,2009-02-14,08:38:17
39.88322,116.462287,0,76,39858.3599305556,2009-02-14,08:38:18
39.883209,116.462167,0,76,39858.3599421296,2009-02-14,08:38:19
39.883174,116.461997,0,78,39858.3599537037,2009-02-14,08:38:20
39.883159,116.461843,0,79,39858.3599652778,2009-02-14,08:38:21
39.883157,116.461725,0,79,39858.3599768518,2009-02-14,08:38:22
39.883159,116.461616,0,80,39858.3599884259,2009-02-14,08:38:23
39.883161,116.461518,0,80,39858.36,2009-02-14,08:38:24
39.88316,116.461422,0,80,39858.3600115741,2009-02-14,08:38:25
39.883159,116.461323,0,81,39858.3600231481,2009-02-14,08:38:26
39.88316,116.461223,0,81,39858.3600347222,2009-02-14,08:38:27
39.883165,116.461129,0,81,39858.3600462963,2009-02-14,08:38:28
39.883165,116.46104,0,81,39858.3600578704,2009-02-14,08:38:29
39.883167,116.460952,0,81,39858.3600694444,2009-02-14,08:38:30
39.883169,116.460859,0,81,39858.3600810185,2009-02-14,08:38:31
39.883167,116.460762,0,81,39858.3600925926,2009-02-14,08:38:32
39.883164,116.460664,0,81,39858.3601041667,2009-02-14,08:38:33
39.883162,116.460566,0,81,39858.3601157407,2009-02-14,08:38:34
39.883158,116.460477,0,81,39858.3601273148,2009-02-14,08:38:35
39.883157,116.460396,0,81,39858.3601388889,2009-02-14,08:38:36
39.883163,116.460314,0,82,39858.360150463,2009-02-14,08:38:37
39.883171,116.460254,0,82,39858.360162037,2009-02-14,08:38:38
39.883182,116.460193,0,82,39858.3601851852,2009-02-14,08:38:40
39.883201,116.460227,0,83,39858.3602430556,2009-02-14,08:38:45
39.883195,116.460242,0,82,39858.3603009259,2009-02-14,08:38:50
39.883163,116.460268,0,80,39858.3603587963,2009-02-14,08:38:55
39.883143,116.460205,0,81,39858.3603819444,2009-02-14,08:38:57
39.883121,116.460163,0,81,39858.3604398148,2009-02-14,08:39:02
39.88313,116.460148,0,82,39858.3604976852,2009-02-14,08:39:07
39.883173,116.460096,0,83,39858.3605324074,2009-02-14,08:39:10
39.883166,116.460025,0,82,39858.3605902778,2009-02-14,08:39:15
39.883165,116.459935,0,81,39858.360625,2009-02-14,08:39:18
39.883167,116.459866,0,81,39858.3606481481,2009-02-14,08:39:20
39.883167,116.45979,0,81,39858.3606712963,2009-02-14,08:39:22
39.88314,116.459724,0,80,39858.3606944444,2009-02-14,08:39:24
39.883132,116.459661,0,80,39858.3607175926,2009-02-14,08:39:26
39.883121,116.459595,0,80,39858.360775463,2009-02-14,08:39:31
39.883124,116.459506,0,80,39858.3608217593,2009-02-14,08:39:35
39.883109,116.459397,0,81,39858.3608449074,2009-02-14,08:39:37
39.88312,116.459314,0,81,39858.3608680556,2009-02-14,08:39:39
39.883129,116.459212,0,81,39858.3608912037,2009-02-14,08:39:41
39.883127,116.459147,0,81,39858.3609143518,2009-02-14,08:39:43
39.883116,116.459026,0,82,39858.3609375,2009-02-14,08:39:45
39.883111,116.458958,0,82,39858.3609490741,2009-02-14,08:39:46
39.883133,116.458864,0,82,39858.3609722222,2009-02-14,08:39:48
39.883142,116.458797,0,82,39858.3609953704,2009-02-14,08:39:50
39.883137,116.458702,0,82,39858.3610185185,2009-02-14,08:39:52
39.883122,116.458618,0,83,39858.3610416667,2009-02-14,08:39:54
39.883106,116.458533,0,83,39858.3610648148,2009-02-14,08:39:56
39.883107,116.458455,0,83,39858.361087963,2009-02-14,08:39:58
39.883107,116.458388,0,84,39858.3611111111,2009-02-14,08:40:00
39.883108,116.458324,0,85,39858.3611342593,2009-02-14,08:40:02
39.883118,116.458245,0,85,39858.3611574074,2009-02-14,08:40:04
39.883108,116.458173,0,86,39858.3611689815,2009-02-14,08:40:05
39.883108,116.458064,0,86,39858.3611921296,2009-02-14,08:40:07
39.883108,116.45795,0,86,39858.3612152778,2009-02-14,08:40:09
39.88312,116.457847,0,86,39858.3612384259,2009-02-14,08:40:11
39.883128,116.457778,0,85,39858.3612615741,2009-02-14,08:40:13
39.883189,116.457772,0,86,39858.3613078704,2009-02-14,08:40:17
39.883215,116.457725,0,85,39858.3613657407,2009-02-14,08:40:22
39.883224,116.457649,0,86,39858.3613773148,2009-02-14,08:40:23
39.883297,116.457592,0,95,39858.361400463,2009-02-14,08:40:25
39.883322,116.457611,0,111,39858.3614236111,2009-02-14,08:40:27
39.883348,116.457621,0,128,39858.3614583333,2009-02-14,08:40:30
39.88336,116.457603,0,142,39858.3615162037,2009-02-14,08:40:35
39.883314,116.457601,0,145,39858.3615509259,2009-02-14,08:40:38
39.8833,116.457533,0,152,39858.3616087963,2009-02-14,08:40:43
39.883327,116.45748,0,148,39858.3616319444,2009-02-14,08:40:45
39.883279,116.457451,0,142,39858.3616782407,2009-02-14,08:40:49
39.883266,116.457405,0,140,39858.3617361111,2009-02-14,08:40:54
39.883258,116.457377,0,140,39858.3617939815,2009-02-14,08:40:59
39.883256,116.457336,0,140,39858.3618518518,2009-02-14,08:41:04
39.883253,116.457294,0,141,39858.3619097222,2009-02-14,08:41:09
39.883254,116.457277,0,142,39858.3619675926,2009-02-14,08:41:14
39.883259,116.457276,0,143,39858.362025463,2009-02-14,08:41:19
39.883267,116.457273,0,143,39858.3620833333,2009-02-14,08:41:24
39.883267,116.457273,0,143,39858.3621180556,2009-02-14,08:41:27
39.883271,116.45727,0,144,39858.3621412037,2009-02-14,08:41:29
39.883289,116.457187,0,146,39858.3621875,2009-02-14,08:41:33
39.883281,116.457122,0,150,39858.3622106481,2009-02-14,08:41:35
39.883259,116.457121,0,169,39858.3622569444,2009-02-14,08:41:39
39.88327,116.457072,0,179,39858.3623148148,2009-02-14,08:41:44
39.883294,116.457025,0,185,39858.3623611111,2009-02-14,08:41:48
39.8833,116.456968,0,194,39858.3624074074,2009-02-14,08:41:52
39.883308,116.456909,0,200,39858.3624537037,2009-02-14,08:41:56
39.883299,116.456854,0,206,39858.3625,2009-02-14,08:42:00
39.883299,116.456807,0,214,39858.3625578704,2009-02-14,08:42:05
39.883299,116.456784,0,213,39858.3626157407,2009-02-14,08:42:10
39.883325,116.45676,0,214,39858.3626736111,2009-02-14,08:42:15
39.883312,116.456699,0,218,39858.3627199074,2009-02-14,08:42:19
39.883303,116.45664,0,221,39858.3627662037,2009-02-14,08:42:23
39.88336,116.456609,0,223,39858.3628125,2009-02-14,08:42:27
39.883385,116.456587,0,227,39858.3628703704,2009-02-14,08:42:32
39.883439,116.456503,0,227,39858.3629282407,2009-02-14,08:42:37
39.883475,116.456445,0,228,39858.362974537,2009-02-14,08:42:41
39.883496,116.456426,0,229,39858.3630324074,2009-02-14,08:42:46
39.883523,116.456421,0,232,39858.3630902778,2009-02-14,08:42:51
39.883535,116.456423,0,234,39858.3631481482,2009-02-14,08:42:56
39.883533,116.456434,0,236,39858.3632060185,2009-02-14,08:43:01
39.883533,116.456434,0,236,39858.3632407407,2009-02-14,08:43:04
39.883526,116.456432,0,237,39858.3632638889,2009-02-14,08:43:06
39.883504,116.456418,0,237,39858.3633217593,2009-02-14,08:43:11
39.883497,116.456395,0,237,39858.3633796296,2009-02-14,08:43:16
39.883485,116.456373,0,237,39858.3634375,2009-02-14,08:43:21
39.974778,116.31136,0,513,39858.3981828704,2009-02-14,09:33:23
39.974587,116.31132,0,306,39858.3981944444,2009-02-14,09:33:24
39.974643,116.311302,0,328,39858.3982060185,2009-02-14,09:33:25
39.974604,116.311261,0,282,39858.3982175926,2009-02-14,09:33:26
39.974582,116.311204,0,259,39858.3982291667,2009-02-14,09:33:27
39.974582,116.311204,0,259,39858.3982407407,2009-02-14,09:33:28
39.974576,116.311197,0,237,39858.3982638889,2009-02-14,09:33:30
39.974566,116.311184,0,219,39858.398287037,2009-02-14,09:33:32
39.97452,116.311203,0,225,39858.3983333333,2009-02-14,09:33:36
39.974549,116.311259,0,245,39858.3983912037,2009-02-14,09:33:41
39.974631,116.311261,0,271,39858.3984143519,2009-02-14,09:33:43
39.974694,116.311233,0,285,39858.3984490741,2009-02-14,09:33:46
39.974738,116.31124,0,300,39858.3984837963,2009-02-14,09:33:49
39.974738,116.31124,0,300,39858.3985185185,2009-02-14,09:33:52
39.974737,116.311235,0,311,39858.3985416667,2009-02-14,09:33:54
39.974741,116.311254,0,324,39858.398599537,2009-02-14,09:33:59
39.974736,116.311232,0,326,39858.3986574074,2009-02-14,09:34:04
39.974779,116.311196,0,332,39858.3987152778,2009-02-14,09:34:09
39.974776,116.311168,0,326,39858.3987731481,2009-02-14,09:34:14
39.974776,116.311168,0,326,39858.3988078704,2009-02-14,09:34:17
39.974778,116.311169,0,326,39858.3988310185,2009-02-14,09:34:19
39.974787,116.311172,0,327,39858.3988888889,2009-02-14,09:34:24
39.974787,116.311172,0,327,39858.3989236111,2009-02-14,09:34:27
39.974794,116.311174,0,327,39858.3989467593,2009-02-14,09:34:29
39.974807,116.311178,0,327,39858.3990046296,2009-02-14,09:34:34
39.974836,116.311194,0,330,39858.3990625,2009-02-14,09:34:39
39.97488,116.311182,0,333,39858.3991203704,2009-02-14,09:34:44
39.974834,116.311192,0,331,39858.3991666667,2009-02-14,09:34:48
39.974829,116.311191,0,331,39858.399224537,2009-02-14,09:34:53
39.974824,116.31119,0,331,39858.3992824074,2009-02-14,09:34:58
39.974816,116.311187,0,331,39858.3993402778,2009-02-14,09:35:03
39.974816,116.311187,0,331,39858.399375,2009-02-14,09:35:06
39.974823,116.311189,0,331,39858.3993981481,2009-02-14,09:35:08
39.974839,116.311185,0,329,39858.3994560185,2009-02-14,09:35:13
39.974833,116.311183,0,330,39858.3995138889,2009-02-14,09:35:18
39.974833,116.311183,0,330,39858.3995486111,2009-02-14,09:35:21
39.974835,116.311185,0,330,39858.3995717593,2009-02-14,09:35:23
39.974821,116.311198,0,334,39858.3996296296,2009-02-14,09:35:28
39.974805,116.311212,0,331,39858.3996875,2009-02-14,09:35:33
39.974789,116.311221,0,331,39858.3997453704,2009-02-14,09:35:38
39.974774,116.311271,0,335,39858.3998032407,2009-02-14,09:35:43
39.974776,116.3113,0,336,39858.3998611111,2009-02-14,09:35:48
39.974776,116.311288,0,333,39858.3999189815,2009-02-14,09:35:53
39.974766,116.311297,0,333,39858.3999768518,2009-02-14,09:35:58
39.974731,116.311324,0,331,39858.4000347222,2009-02-14,09:36:03
39.974716,116.311312,0,333,39858.4000925926,2009-02-14,09:36:08
39.974703,116.311265,0,338,39858.400150463,2009-02-14,09:36:13
39.97466,116.31123,0,339,39858.4001851852,2009-02-14,09:36:16
39.974617,116.311188,0,343,39858.4002199074,2009-02-14,09:36:19
39.974588,116.311137,0,348,39858.4002662037,2009-02-14,09:36:23
39.974537,116.311129,0,352,39858.4003125,2009-02-14,09:36:27
39.97448,116.311131,0,352,39858.4003472222,2009-02-14,09:36:30
39.974411,116.311147,0,355,39858.4003819444,2009-02-14,09:36:33
39.974364,116.311171,0,353,39858.4004166667,2009-02-14,09:36:36
39.974315,116.311197,0,355,39858.400462963,2009-02-14,09:36:40
39.974248,116.311204,0,357,39858.4004861111,2009-02-14,09:36:42
39.974189,116.311212,0,357,39858.4005092593,2009-02-14,09:36:44
39.974145,116.311242,0,356,39858.4005439815,2009-02-14,09:36:47
39.974095,116.31126,0,354,39858.4005787037,2009-02-14,09:36:50
39.974043,116.311297,0,351,39858.4006018518,2009-02-14,09:36:52
39.973986,116.311317,0,349,39858.400625,2009-02-14,09:36:54
39.973949,116.311371,0,347,39858.4006597222,2009-02-14,09:36:57
39.973913,116.311413,0,345,39858.4006828704,2009-02-14,09:36:59
39.973876,116.311446,0,342,39858.4007060185,2009-02-14,09:37:01
39.973821,116.311482,0,340,39858.4007407407,2009-02-14,09:37:04
39.97378,116.311511,0,339,39858.400787037,2009-02-14,09:37:08
39.973736,116.311544,0,338,39858.4008333333,2009-02-14,09:37:12
39.973701,116.311602,0,339,39858.4008564815,2009-02-14,09:37:14
39.973646,116.311631,0,339,39858.4009027778,2009-02-14,09:37:18
39.973596,116.311659,0,338,39858.4009375,2009-02-14,09:37:21
39.973551,116.311686,0,336,39858.4009722222,2009-02-14,09:37:24
39.973494,116.311684,0,335,39858.4010300926,2009-02-14,09:37:29
39.973454,116.311726,0,334,39858.4010763889,2009-02-14,09:37:33
39.973456,116.311792,0,332,39858.4011226852,2009-02-14,09:37:37
39.973424,116.31186,0,331,39858.4011574074,2009-02-14,09:37:40
39.973375,116.311883,0,328,39858.4012037037,2009-02-14,09:37:44
39.973321,116.311895,0,328,39858.40125,2009-02-14,09:37:48
39.973277,116.311877,0,328,39858.4012847222,2009-02-14,09:37:51
39.973227,116.311895,0,326,39858.4013310185,2009-02-14,09:37:55
39.973186,116.31192,0,326,39858.4013773148,2009-02-14,09:37:59
39.973118,116.311913,0,326,39858.401412037,2009-02-14,09:38:02
39.973064,116.311922,0,328,39858.4014467593,2009-02-14,09:38:05
39.973044,116.311923,0,329,39858.4015046296,2009-02-14,09:38:10
39.973031,116.311906,0,331,39858.4015625,2009-02-14,09:38:15
39.973038,116.311907,0,331,39858.4016203704,2009-02-14,09:38:20
39.973044,116.311908,0,331,39858.4016782407,2009-02-14,09:38:25
39.973044,116.311908,0,331,39858.401712963,2009-02-14,09:38:28
39.97304,116.311907,0,332,39858.4017361111,2009-02-14,09:38:30
39.973031,116.311904,0,333,39858.4017939815,2009-02-14,09:38:35
39.973013,116.311878,0,337,39858.4018518519,2009-02-14,09:38:40
39.972973,116.311864,0,343,39858.4019097222,2009-02-14,09:38:45
39.972936,116.311878,0,352,39858.4019675926,2009-02-14,09:38:50
39.972936,116.311878,0,352,39858.4020023148,2009-02-14,09:38:53
39.972932,116.311873,0,354,39858.402025463,2009-02-14,09:38:55
39.97288,116.311862,0,351,39858.4020833333,2009-02-14,09:39:00
39.972887,116.311921,0,359,39858.4021180556,2009-02-14,09:39:03
39.972918,116.311952,0,359,39858.4021759259,2009-02-14,09:39:08
39.972918,116.311952,0,359,39858.4022106482,2009-02-14,09:39:11
39.972916,116.311953,0,360,39858.4022337963,2009-02-14,09:39:13
39.972864,116.311974,0,360,39858.4022685185,2009-02-14,09:39:16
39.972819,116.312047,0,364,39858.4023032407,2009-02-14,09:39:19
39.972795,116.312109,0,364,39858.4023263889,2009-02-14,09:39:21
39.972804,116.312159,0,363,39858.4023842593,2009-02-14,09:39:26
39.972803,116.312168,0,364,39858.4024421296,2009-02-14,09:39:31
39.972788,116.312168,0,364,39858.4025,2009-02-14,09:39:36
39.972725,116.31218,0,366,39858.4025462963,2009-02-14,09:39:40
39.972654,116.312192,0,370,39858.4025810185,2009-02-14,09:39:43
39.972618,116.312156,0,369,39858.4026041667,2009-02-14,09:39:45
39.972571,116.312151,0,370,39858.4026273148,2009-02-14,09:39:47
39.97254,116.312176,0,372,39858.4026851852,2009-02-14,09:39:52
39.972529,116.31217,0,371,39858.4027430556,2009-02-14,09:39:57
39.972519,116.312154,0,369,39858.4028009259,2009-02-14,09:40:02
39.972531,116.312213,0,369,39858.4028472222,2009-02-14,09:40:06
39.972543,116.312213,0,370,39858.4029050926,2009-02-14,09:40:11
39.972512,116.312227,0,371,39858.402962963,2009-02-14,09:40:16
39.972508,116.312229,0,370,39858.4030208333,2009-02-14,09:40:21
39.972503,116.312228,0,370,39858.4030787037,2009-02-14,09:40:26
39.972503,116.312228,0,370,39858.4031134259,2009-02-14,09:40:29
39.972496,116.312228,0,369,39858.4031365741,2009-02-14,09:40:31
39.972439,116.312264,0,366,39858.4031828704,2009-02-14,09:40:35
39.972407,116.312209,0,364,39858.4032407407,2009-02-14,09:40:40
39.972363,116.312219,0,358,39858.403275463,2009-02-14,09:40:43
39.97235,116.312207,0,356,39858.4033333333,2009-02-14,09:40:48
39.972342,116.312205,0,356,39858.4033912037,2009-02-14,09:40:53
39.972338,116.312204,0,356,39858.4034490741,2009-02-14,09:40:58
39.972338,116.312204,0,356,39858.4034837963,2009-02-14,09:41:01
39.972333,116.312203,0,356,39858.4035069444,2009-02-14,09:41:03
39.972283,116.312213,0,355,39858.4035648148,2009-02-14,09:41:08
39.97222,116.312232,0,355,39858.403587963,2009-02-14,09:41:10
39.972145,116.312255,0,354,39858.4036111111,2009-02-14,09:41:12
39.972095,116.312275,0,355,39858.4036226852,2009-02-14,09:41:13
39.972035,116.312305,0,355,39858.4036342593,2009-02-14,09:41:14
39.971978,116.312323,0,355,39858.4036458333,2009-02-14,09:41:15
39.971923,116.312345,0,355,39858.4036574074,2009-02-14,09:41:16
39.971848,116.312368,0,355,39858.4036689815,2009-02-14,09:41:17
39.971775,116.312386,0,355,39858.4036805556,2009-02-14,09:41:18
39.971698,116.312405,0,356,39858.4036921296,2009-02-14,09:41:19
39.971618,116.312431,0,356,39858.4037037037,2009-02-14,09:41:20
39.97154,116.31246,0,356,39858.4037152778,2009-02-14,09:41:21
39.971459,116.312491,0,357,39858.4037268519,2009-02-14,09:41:22
39.971377,116.312527,0,358,39858.4037384259,2009-02-14,09:41:23
39.971292,116.312564,0,358,39858.40375,2009-02-14,09:41:24
39.971208,116.312616,0,359,39858.4037615741,2009-02-14,09:41:25
39.971119,116.312664,0,359,39858.4037731481,2009-02-14,09:41:26
39.971031,116.312717,0,360,39858.4037847222,2009-02-14,09:41:27
39.97094,116.312773,0,360,39858.4037962963,2009-02-14,09:41:28
39.970849,116.312823,0,361,39858.4038078704,2009-02-14,09:41:29
39.970753,116.31287,0,361,39858.4038194444,2009-02-14,09:41:30
39.97066,116.312917,0,362,39858.4038310185,2009-02-14,09:41:31
39.970568,116.312956,0,362,39858.4038425926,2009-02-14,09:41:32
39.970479,116.312992,0,362,39858.4038541667,2009-02-14,09:41:33
39.970393,116.313025,0,363,39858.4038657407,2009-02-14,09:41:34
39.97031,116.313057,0,364,39858.4038773148,2009-02-14,09:41:35
39.970214,116.313056,0,364,39858.4038888889,2009-02-14,09:41:36
39.970128,116.313075,0,365,39858.403900463,2009-02-14,09:41:37
39.970047,116.313101,0,365,39858.403912037,2009-02-14,09:41:38
39.969967,116.31313,0,366,39858.4039236111,2009-02-14,09:41:39
39.969894,116.313155,0,366,39858.4039351852,2009-02-14,09:41:40
39.969822,116.31318,0,366,39858.4039467593,2009-02-14,09:41:41
39.969749,116.313206,0,366,39858.4039583333,2009-02-14,09:41:42
39.969679,116.313234,0,365,39858.4039699074,2009-02-14,09:41:43
39.969618,116.313266,0,365,39858.4039814815,2009-02-14,09:41:44
39.969559,116.313295,0,364,39858.4039930556,2009-02-14,09:41:45
39.969508,116.313323,0,364,39858.4040046296,2009-02-14,09:41:46
39.96943,116.313358,0,362,39858.4040277778,2009-02-14,09:41:48
39.969374,116.313393,0,361,39858.4040509259,2009-02-14,09:41:50
39.969341,116.31346,0,359,39858.4040856481,2009-02-14,09:41:53
39.969313,116.313514,0,356,39858.4041203704,2009-02-14,09:41:56
39.969308,116.313514,0,355,39858.4041782407,2009-02-14,09:42:01
39.969314,116.313516,0,354,39858.4042361111,2009-02-14,09:42:06
39.969319,116.313518,0,350,39858.4042939815,2009-02-14,09:42:11
39.969313,116.313519,0,350,39858.4043518519,2009-02-14,09:42:16
39.969309,116.313519,0,350,39858.4044097222,2009-02-14,09:42:21
39.969309,116.313519,0,350,39858.4044444444,2009-02-14,09:42:24
39.969309,116.313514,0,349,39858.4044675926,2009-02-14,09:42:26
39.969263,116.313551,0,348,39858.4044907407,2009-02-14,09:42:28
39.969217,116.313565,0,346,39858.4045138889,2009-02-14,09:42:30
39.969151,116.313601,0,346,39858.404537037,2009-02-14,09:42:32
39.969103,116.313642,0,345,39858.4045601852,2009-02-14,09:42:34
39.969062,116.313679,0,344,39858.4045949074,2009-02-14,09:42:37
39.969084,116.3137,0,340,39858.4046527778,2009-02-14,09:42:42
39.969073,116.313744,0,330,39858.4047106481,2009-02-14,09:42:47
39.969081,116.313768,0,320,39858.4047685185,2009-02-14,09:42:52
39.969007,116.3138,0,315,39858.4048032407,2009-02-14,09:42:55
39.968933,116.313821,0,312,39858.4048263889,2009-02-14,09:42:57
39.968865,116.313849,0,312,39858.404849537,2009-02-14,09:42:59
39.968784,116.313881,0,311,39858.4048726852,2009-02-14,09:43:01
39.968733,116.313902,0,311,39858.4048842593,2009-02-14,09:43:02
39.968671,116.313926,0,309,39858.4048958333,2009-02-14,09:43:03
39.968615,116.313946,0,308,39858.4049074074,2009-02-14,09:43:04
39.968556,116.313969,0,308,39858.4049189815,2009-02-14,09:43:05
39.968496,116.313986,0,308,39858.4049305556,2009-02-14,09:43:06
39.968451,116.313958,0,306,39858.4049421296,2009-02-14,09:43:07
39.96838,116.313974,0,305,39858.4049537037,2009-02-14,09:43:08
39.968299,116.313996,0,304,39858.4049652778,2009-02-14,09:43:09
39.968227,116.314025,0,304,39858.4049768519,2009-02-14,09:43:10
39.968155,116.314059,0,304,39858.4049884259,2009-02-14,09:43:11
39.968082,116.314082,0,303,39858.405,2009-02-14,09:43:12
39.968015,116.314108,0,303,39858.4050115741,2009-02-14,09:43:13
39.967952,116.314133,0,303,39858.4050231481,2009-02-14,09:43:14
39.967894,116.314156,0,304,39858.4050347222,2009-02-14,09:43:15
39.967837,116.314177,0,304,39858.4050462963,2009-02-14,09:43:16
39.967764,116.31421,0,303,39858.4050694444,2009-02-14,09:43:18
39.967696,116.314235,0,302,39858.4050925926,2009-02-14,09:43:20
39.967621,116.314257,0,302,39858.4051157407,2009-02-14,09:43:22
39.967545,116.314283,0,300,39858.4051388889,2009-02-14,09:43:24
39.967461,116.314301,0,298,39858.405162037,2009-02-14,09:43:26
39.967414,116.314316,0,297,39858.4051736111,2009-02-14,09:43:27
39.96733,116.314346,0,295,39858.4051967593,2009-02-14,09:43:29
39.967285,116.314358,0,294,39858.4052083333,2009-02-14,09:43:30
39.9672,116.314373,0,294,39858.4052314815,2009-02-14,09:43:32
39.967113,116.314392,0,293,39858.4052546296,2009-02-14,09:43:34
39.967067,116.314399,0,293,39858.4052662037,2009-02-14,09:43:35
39.96702,116.314406,0,292,39858.4052777778,2009-02-14,09:43:36
39.966973,116.31442,0,292,39858.4052893519,2009-02-14,09:43:37
39.966924,116.314437,0,291,39858.4053009259,2009-02-14,09:43:38
39.966868,116.314458,0,291,39858.4053125,2009-02-14,09:43:39
39.96681,116.314482,0,290,39858.4053240741,2009-02-14,09:43:40
39.966743,116.314509,0,289,39858.4053356481,2009-02-14,09:43:41
39.966675,116.314535,0,289,39858.4053472222,2009-02-14,09:43:42
39.966606,116.314562,0,288,39858.4053587963,2009-02-14,09:43:43
39.966536,116.314592,0,288,39858.4053703704,2009-02-14,09:43:44
39.966473,116.314635,0,287,39858.4053819444,2009-02-14,09:43:45
39.966402,116.314673,0,286,39858.4053935185,2009-02-14,09:43:46
39.966334,116.314704,0,286,39858.4054050926,2009-02-14,09:43:47
39.966263,116.314735,0,285,39858.4054166667,2009-02-14,09:43:48
39.966194,116.314759,0,285,39858.4054282407,2009-02-14,09:43:49
39.966123,116.314782,0,284,39858.4054398148,2009-02-14,09:43:50
39.966048,116.314804,0,283,39858.4054513889,2009-02-14,09:43:51
39.965973,116.314826,0,283,39858.405462963,2009-02-14,09:43:52
39.965895,116.314841,0,282,39858.405474537,2009-02-14,09:43:53
39.965818,116.314865,0,281,39858.4054861111,2009-02-14,09:43:54
39.965742,116.314891,0,281,39858.4054976852,2009-02-14,09:43:55
39.965667,116.314917,0,280,39858.4055092593,2009-02-14,09:43:56
39.965592,116.314944,0,280,39858.4055208333,2009-02-14,09:43:57
39.965513,116.314975,0,279,39858.4055324074,2009-02-14,09:43:58
39.965435,116.315009,0,278,39858.4055439815,2009-02-14,09:43:59
39.965354,116.315045,0,277,39858.4055555556,2009-02-14,09:44:00
39.965268,116.315076,0,275,39858.4055671296,2009-02-14,09:44:01
39.965184,116.315115,0,275,39858.4055787037,2009-02-14,09:44:02
39.9651,116.315168,0,273,39858.4055902778,2009-02-14,09:44:03
39.965003,116.31521,0,272,39858.4056018519,2009-02-14,09:44:04
39.964903,116.315252,0,271,39858.4056134259,2009-02-14,09:44:05
39.964811,116.315302,0,270,39858.405625,2009-02-14,09:44:06
39.964712,116.315339,0,269,39858.4056365741,2009-02-14,09:44:07
39.964619,116.315373,0,268,39858.4056481481,2009-02-14,09:44:08
39.964519,116.315413,0,267,39858.4056597222,2009-02-14,09:44:09
39.96442,116.315454,0,266,39858.4056712963,2009-02-14,09:44:10
39.964321,116.315495,0,265,39858.4056828704,2009-02-14,09:44:11
39.964226,116.315535,0,264,39858.4056944444,2009-02-14,09:44:12
39.964133,116.315582,0,263,39858.4057060185,2009-02-14,09:44:13
39.964039,116.315625,0,262,39858.4057175926,2009-02-14,09:44:14
39.963942,116.315667,0,262,39858.4057291667,2009-02-14,09:44:15
39.963845,116.31571,0,261,39858.4057407407,2009-02-14,09:44:16
39.963744,116.315749,0,260,39858.4057523148,2009-02-14,09:44:17
39.963645,116.315786,0,258,39858.4057638889,2009-02-14,09:44:18
39.963547,116.315825,0,256,39858.405775463,2009-02-14,09:44:19
39.963452,116.315862,0,255,39858.405787037,2009-02-14,09:44:20
39.963358,116.315898,0,254,39858.4057986111,2009-02-14,09:44:21
39.963267,116.315936,0,253,39858.4058101852,2009-02-14,09:44:22
39.963178,116.315968,0,252,39858.4058217593,2009-02-14,09:44:23
39.963084,116.315995,0,251,39858.4058333333,2009-02-14,09:44:24
39.963004,116.315999,0,249,39858.4058449074,2009-02-14,09:44:25
39.962908,116.316019,0,248,39858.4058564815,2009-02-14,09:44:26
39.962812,116.316037,0,248,39858.4058680556,2009-02-14,09:44:27
39.962718,116.316055,0,247,39858.4058796296,2009-02-14,09:44:28
39.962626,116.316073,0,246,39858.4058912037,2009-02-14,09:44:29
39.96253,116.316092,0,245,39858.4059027778,2009-02-14,09:44:30
39.962435,116.316104,0,243,39858.4059143519,2009-02-14,09:44:31
39.962329,116.316108,0,239,39858.4059259259,2009-02-14,09:44:32
39.962224,116.316118,0,237,39858.4059375,2009-02-14,09:44:33
39.962119,116.316127,0,236,39858.4059490741,2009-02-14,09:44:34
39.962016,116.316136,0,234,39858.4059606481,2009-02-14,09:44:35
39.961906,116.316153,0,232,39858.4059722222,2009-02-14,09:44:36
39.961797,116.316177,0,230,39858.4059837963,2009-02-14,09:44:37
39.96169,116.316206,0,228,39858.4059953704,2009-02-14,09:44:38
39.961574,116.316221,0,226,39858.4060069444,2009-02-14,09:44:39
39.961456,116.316234,0,225,39858.4060185185,2009-02-14,09:44:40
39.96134,116.316248,0,223,39858.4060300926,2009-02-14,09:44:41
39.961227,116.316266,0,220,39858.4060416667,2009-02-14,09:44:42
39.961111,116.316282,0,218,39858.4060532407,2009-02-14,09:44:43
39.960995,116.316301,0,217,39858.4060648148,2009-02-14,09:44:44
39.960881,116.316316,0,215,39858.4060763889,2009-02-14,09:44:45
39.960767,116.316334,0,214,39858.406087963,2009-02-14,09:44:46
39.960668,116.316348,0,212,39858.406099537,2009-02-14,09:44:47
39.960571,116.316356,0,211,39858.4061111111,2009-02-14,09:44:48
39.96048,116.316373,0,208,39858.4061226852,2009-02-14,09:44:49
39.960403,116.316394,0,205,39858.4061342593,2009-02-14,09:44:50
39.960333,116.316406,0,202,39858.4061458333,2009-02-14,09:44:51
39.960273,116.31642,0,197,39858.4061574074,2009-02-14,09:44:52
39.960215,116.316432,0,195,39858.4061689815,2009-02-14,09:44:53
39.960165,116.316443,0,194,39858.4061805556,2009-02-14,09:44:54
39.960119,116.316445,0,191,39858.4061921296,2009-02-14,09:44:55
39.960042,116.316439,0,182,39858.4062152778,2009-02-14,09:44:57
39.959973,116.316433,0,173,39858.4062384259,2009-02-14,09:44:59
39.959911,116.316428,0,169,39858.4062615741,2009-02-14,09:45:01
39.959861,116.316401,0,159,39858.4062962963,2009-02-14,09:45:04
39.959838,116.316412,0,168,39858.4063541667,2009-02-14,09:45:09
39.959838,116.316412,0,168,39858.4063888889,2009-02-14,09:45:12
39.95983,116.316412,0,167,39858.406412037,2009-02-14,09:45:14
39.95976,116.316422,0,169,39858.4064699074,2009-02-14,09:45:19
39.959721,116.316433,0,175,39858.4065277778,2009-02-14,09:45:24
39.959729,116.316431,0,175,39858.4065856481,2009-02-14,09:45:29
39.959729,116.316431,0,175,39858.4066203704,2009-02-14,09:45:32
39.959729,116.316433,0,176,39858.4066435185,2009-02-14,09:45:34
39.959678,116.316456,0,179,39858.4066898148,2009-02-14,09:45:38
39.959606,116.316483,0,180,39858.406712963,2009-02-14,09:45:40
39.959538,116.316521,0,183,39858.4067361111,2009-02-14,09:45:42
39.959514,116.316541,0,183,39858.4067939815,2009-02-14,09:45:47
39.959498,116.316513,0,185,39858.4068518518,2009-02-14,09:45:52
39.959498,116.316513,0,185,39858.4068865741,2009-02-14,09:45:55
39.959493,116.316518,0,186,39858.4069097222,2009-02-14,09:45:57
39.959489,116.316509,0,187,39858.4069675926,2009-02-14,09:46:02
39.959483,116.316521,0,189,39858.407025463,2009-02-14,09:46:07
39.959446,116.316563,0,190,39858.4070717593,2009-02-14,09:46:11
39.959392,116.316571,0,190,39858.4070949074,2009-02-14,09:46:13
39.959294,116.316609,0,191,39858.4071180556,2009-02-14,09:46:15
39.959241,116.316622,0,192,39858.4071296296,2009-02-14,09:46:16
39.959184,116.316639,0,192,39858.4071412037,2009-02-14,09:46:17
39.959092,116.316702,0,194,39858.4071527778,2009-02-14,09:46:18
39.959015,116.31672,0,194,39858.4071643518,2009-02-14,09:46:19
39.958931,116.31674,0,194,39858.4071759259,2009-02-14,09:46:20
39.958835,116.316776,0,194,39858.4071875,2009-02-14,09:46:21
39.958739,116.316825,0,195,39858.4071990741,2009-02-14,09:46:22
39.958648,116.316869,0,196,39858.4072106481,2009-02-14,09:46:23
39.95855,116.316898,0,196,39858.4072222222,2009-02-14,09:46:24
39.958454,116.316932,0,196,39858.4072337963,2009-02-14,09:46:25
39.958362,116.316934,0,195,39858.4072453704,2009-02-14,09:46:26
39.958257,116.316945,0,195,39858.4072569444,2009-02-14,09:46:27
39.958164,116.316963,0,195,39858.4072685185,2009-02-14,09:46:28
39.958073,116.316977,0,194,39858.4072800926,2009-02-14,09:46:29
39.957979,116.316996,0,194,39858.4072916667,2009-02-14,09:46:30
39.957884,116.317012,0,194,39858.4073032407,2009-02-14,09:46:31
39.957791,116.317024,0,194,39858.4073148148,2009-02-14,09:46:32
39.957704,116.317037,0,193,39858.4073263889,2009-02-14,09:46:33
39.957617,116.317052,0,193,39858.407337963,2009-02-14,09:46:34
39.957533,116.317064,0,193,39858.407349537,2009-02-14,09:46:35
39.957454,116.317078,0,193,39858.4073611111,2009-02-14,09:46:36
39.957384,116.317095,0,193,39858.4073726852,2009-02-14,09:46:37
39.957317,116.317113,0,192,39858.4073842593,2009-02-14,09:46:38
39.957259,116.317123,0,192,39858.4073958333,2009-02-14,09:46:39
39.957195,116.317118,0,192,39858.4074074074,2009-02-14,09:46:40
39.957138,116.317106,0,191,39858.4074189815,2009-02-14,09:46:41
39.95709,116.317116,0,191,39858.4074305556,2009-02-14,09:46:42
39.957039,116.317125,0,190,39858.4074421296,2009-02-14,09:46:43
39.956977,116.317097,0,190,39858.4074537037,2009-02-14,09:46:44
39.956922,116.317086,0,189,39858.4074652778,2009-02-14,09:46:45
39.956869,116.317071,0,188,39858.4074768518,2009-02-14,09:46:46
39.956796,116.31706,0,187,39858.4075,2009-02-14,09:46:48
39.956756,116.317031,0,185,39858.4075231481,2009-02-14,09:46:50
39.956721,116.317023,0,182,39858.4075810185,2009-02-14,09:46:55
39.956663,116.317033,0,179,39858.4076388889,2009-02-14,09:47:00
39.956617,116.317028,0,178,39858.407662037,2009-02-14,09:47:02
39.956557,116.317021,0,176,39858.4076851852,2009-02-14,09:47:04
39.956486,116.317023,0,174,39858.4077083333,2009-02-14,09:47:06
39.9564,116.317029,0,174,39858.4077314815,2009-02-14,09:47:08
39.956348,116.317033,0,173,39858.4077430556,2009-02-14,09:47:09
39.956296,116.31704,0,173,39858.4077546296,2009-02-14,09:47:10
39.956246,116.317042,0,172,39858.4077662037,2009-02-14,09:47:11
39.956193,116.317045,0,172,39858.4077777778,2009-02-14,09:47:12
39.95614,116.317051,0,172,39858.4077893518,2009-02-14,09:47:13
39.956085,116.317056,0,172,39858.4078009259,2009-02-14,09:47:14
39.956024,116.317046,0,172,39858.4078125,2009-02-14,09:47:15
39.955959,116.317042,0,172,39858.4078240741,2009-02-14,09:47:16
39.955897,116.317051,0,171,39858.4078356481,2009-02-14,09:47:17
39.955829,116.31706,0,171,39858.4078472222,2009-02-14,09:47:18
39.955763,116.317067,0,171,39858.4078587963,2009-02-14,09:47:19
39.955698,116.317071,0,170,39858.4078703704,2009-02-14,09:47:20
39.955633,116.31708,0,170,39858.4078819444,2009-02-14,09:47:21
39.955562,116.317092,0,169,39858.4078935185,2009-02-14,09:47:22
39.95549,116.317101,0,169,39858.4079050926,2009-02-14,09:47:23
39.955401,116.317113,0,170,39858.4079166667,2009-02-14,09:47:24
39.955322,116.317126,0,170,39858.4079282407,2009-02-14,09:47:25
39.955238,116.317143,0,170,39858.4079398148,2009-02-14,09:47:26
39.955147,116.31716,0,170,39858.4079513889,2009-02-14,09:47:27
39.955046,116.317184,0,171,39858.407962963,2009-02-14,09:47:28
39.954952,116.317203,0,171,39858.407974537,2009-02-14,09:47:29
39.954854,116.31722,0,172,39858.4079861111,2009-02-14,09:47:30
39.954754,116.317233,0,172,39858.4079976852,2009-02-14,09:47:31
39.954653,116.317245,0,172,39858.4080092593,2009-02-14,09:47:32
39.95455,116.317256,0,172,39858.4080208333,2009-02-14,09:47:33
39.954449,116.317266,0,172,39858.4080324074,2009-02-14,09:47:34
39.954353,116.317279,0,172,39858.4080439815,2009-02-14,09:47:35
39.954255,116.317291,0,171,39858.4080555556,2009-02-14,09:47:36
39.954155,116.317306,0,172,39858.4080671296,2009-02-14,09:47:37
39.954058,116.317309,0,172,39858.4080787037,2009-02-14,09:47:38
39.953963,116.317305,0,172,39858.4080902778,2009-02-14,09:47:39
39.953866,116.317313,0,172,39858.4081018518,2009-02-14,09:47:40
39.953765,116.317324,0,172,39858.4081134259,2009-02-14,09:47:41
39.953666,116.317331,0,172,39858.408125,2009-02-14,09:47:42
39.953569,116.317336,0,172,39858.4081365741,2009-02-14,09:47:43
39.953475,116.317339,0,172,39858.4081481481,2009-02-14,09:47:44
39.953387,116.317344,0,172,39858.4081597222,2009-02-14,09:47:45
39.953295,116.317334,0,173,39858.4081712963,2009-02-14,09:47:46
39.953213,116.317339,0,174,39858.4081828704,2009-02-14,09:47:47
39.953128,116.317349,0,175,39858.4081944444,2009-02-14,09:47:48
39.953044,116.317352,0,175,39858.4082060185,2009-02-14,09:47:49
39.952962,116.317363,0,176,39858.4082175926,2009-02-14,09:47:50
39.95288,116.317373,0,176,39858.4082291667,2009-02-14,09:47:51
39.9528,116.31737,0,176,39858.4082407407,2009-02-14,09:47:52
39.952721,116.317374,0,176,39858.4082523148,2009-02-14,09:47:53
39.952642,116.317367,0,176,39858.4082638889,2009-02-14,09:47:54
39.952568,116.317375,0,176,39858.408275463,2009-02-14,09:47:55
39.952498,116.317383,0,176,39858.408287037,2009-02-14,09:47:56
39.952433,116.317393,0,176,39858.4082986111,2009-02-14,09:47:57
39.952375,116.317407,0,175,39858.4083101852,2009-02-14,09:47:58
39.952321,116.317417,0,175,39858.4083217593,2009-02-14,09:47:59
39.952273,116.317426,0,175,39858.4083333333,2009-02-14,09:48:00
39.952199,116.317435,0,175,39858.4083564815,2009-02-14,09:48:02
39.952154,116.317429,0,174,39858.4083912037,2009-02-14,09:48:05
39.952167,116.317404,0,174,39858.4084490741,2009-02-14,09:48:10
39.952199,116.317395,0,173,39858.4085069444,2009-02-14,09:48:15
39.952202,116.317396,0,174,39858.4085648148,2009-02-14,09:48:20
39.952202,116.317396,0,174,39858.408599537,2009-02-14,09:48:23
39.952199,116.317393,0,175,39858.4086226852,2009-02-14,09:48:25
39.952204,116.31738,0,177,39858.4086805556,2009-02-14,09:48:30
39.952179,116.317429,0,181,39858.4087037037,2009-02-14,09:48:32
39.952161,116.317485,0,187,39858.4087268518,2009-02-14,09:48:34
39.952092,116.317541,0,190,39858.40875,2009-02-14,09:48:36
39.952041,116.317559,0,191,39858.4087615741,2009-02-14,09:48:37
39.951992,116.317572,0,192,39858.4087731481,2009-02-14,09:48:38
39.951944,116.317581,0,192,39858.4087847222,2009-02-14,09:48:39
39.951895,116.317594,0,192,39858.4087962963,2009-02-14,09:48:40
39.951844,116.317601,0,193,39858.4088078704,2009-02-14,09:48:41
39.951794,116.317604,0,194,39858.4088194444,2009-02-14,09:48:42
39.951741,116.317606,0,196,39858.4088310185,2009-02-14,09:48:43
39.951696,116.317607,0,196,39858.4088425926,2009-02-14,09:48:44
39.95165,116.317624,0,197,39858.4088541667,2009-02-14,09:48:45
39.951576,116.317634,0,198,39858.4088773148,2009-02-14,09:48:47
39.951571,116.317561,0,200,39858.4089351852,2009-02-14,09:48:52
39.951518,116.317564,0,191,39858.4089583333,2009-02-14,09:48:54
39.951494,116.31763,0,212,39858.4090162037,2009-02-14,09:48:59
39.951493,116.317727,0,226,39858.4090393518,2009-02-14,09:49:01
39.95151,116.317693,0,244,39858.4090740741,2009-02-14,09:49:04
39.951519,116.317629,0,253,39858.4091203704,2009-02-14,09:49:08
39.951485,116.317654,0,254,39858.4091782407,2009-02-14,09:49:13
39.951456,116.317638,0,256,39858.4092361111,2009-02-14,09:49:18
39.951445,116.317626,0,257,39858.4092939815,2009-02-14,09:49:23
39.951382,116.317573,0,262,39858.4093171296,2009-02-14,09:49:25
39.951351,116.317514,0,271,39858.4093287037,2009-02-14,09:49:26
39.951331,116.31749,0,275,39858.4093865741,2009-02-14,09:49:31
39.951256,116.317473,0,277,39858.4094444444,2009-02-14,09:49:36
39.951201,116.317487,0,280,39858.4094791667,2009-02-14,09:49:39
39.951162,116.317486,0,281,39858.409537037,2009-02-14,09:49:44
39.951122,116.317488,0,282,39858.4095949074,2009-02-14,09:49:49
39.951106,116.317446,0,280,39858.4096527778,2009-02-14,09:49:54
39.95106,116.317466,0,278,39858.4097106481,2009-02-14,09:49:59
39.951015,116.317478,0,277,39858.4097569444,2009-02-14,09:50:03
39.950963,116.3175,0,276,39858.4098148148,2009-02-14,09:50:08
39.950906,116.317533,0,274,39858.409849537,2009-02-14,09:50:11
39.950858,116.317548,0,272,39858.4098842593,2009-02-14,09:50:14
39.950819,116.317599,0,269,39858.4099421296,2009-02-14,09:50:19
39.950777,116.31759,0,261,39858.41,2009-02-14,09:50:24
39.950755,116.317536,0,251,39858.4100462963,2009-02-14,09:50:28
39.950711,116.317544,0,250,39858.4100810185,2009-02-14,09:50:31
39.950667,116.317575,0,246,39858.4101388889,2009-02-14,09:50:36
39.95062,116.317576,0,243,39858.4101967593,2009-02-14,09:50:41
39.950579,116.317605,0,239,39858.4102430556,2009-02-14,09:50:45
39.950537,116.317596,0,231,39858.4102777778,2009-02-14,09:50:48
39.950489,116.317615,0,231,39858.4103240741,2009-02-14,09:50:52
39.950442,116.317615,0,230,39858.4103587963,2009-02-14,09:50:55
39.950392,116.31762,0,228,39858.4104050926,2009-02-14,09:50:59
39.950343,116.317627,0,229,39858.410462963,2009-02-14,09:51:04
39.950289,116.31763,0,229,39858.4105092593,2009-02-14,09:51:08
39.950247,116.317626,0,228,39858.4105671296,2009-02-14,09:51:13
39.950204,116.317651,0,229,39858.4106018519,2009-02-14,09:51:16
39.950204,116.317665,0,214,39858.4106597222,2009-02-14,09:51:21
39.950186,116.317676,0,210,39858.4107175926,2009-02-14,09:51:26
39.95021,116.317733,0,206,39858.410775463,2009-02-14,09:51:31
39.950226,116.31779,0,203,39858.4107986111,2009-02-14,09:51:33
39.950198,116.317842,0,197,39858.4108449074,2009-02-14,09:51:37
39.950194,116.317884,0,190,39858.4109027778,2009-02-14,09:51:42
39.950173,116.317921,0,188,39858.4109606481,2009-02-14,09:51:47
39.950137,116.317968,0,184,39858.4110185185,2009-02-14,09:51:52
39.950175,116.318017,0,189,39858.4110532407,2009-02-14,09:51:55
39.950194,116.318088,0,188,39858.4110763889,2009-02-14,09:51:57
39.950154,116.318153,0,190,39858.4111342593,2009-02-14,09:52:02
39.950106,116.318183,0,191,39858.4111689815,2009-02-14,09:52:05
39.950058,116.318202,0,192,39858.4112152778,2009-02-14,09:52:09
39.950018,116.318233,0,193,39858.41125,2009-02-14,09:52:12
39.949947,116.318254,0,193,39858.4113078704,2009-02-14,09:52:17
39.949891,116.318287,0,192,39858.4113541667,2009-02-14,09:52:21
39.949844,116.318291,0,191,39858.4113888889,2009-02-14,09:52:24
39.949787,116.318285,0,190,39858.411412037,2009-02-14,09:52:26
39.949734,116.3183,0,190,39858.4114467593,2009-02-14,09:52:29
39.949684,116.318275,0,190,39858.4114930556,2009-02-14,09:52:33
39.949653,116.318271,0,188,39858.4115509259,2009-02-14,09:52:38
39.949597,116.318242,0,186,39858.4116087963,2009-02-14,09:52:43
39.949541,116.318243,0,183,39858.4116550926,2009-02-14,09:52:47
39.949497,116.318218,0,180,39858.4117013889,2009-02-14,09:52:51
39.949468,116.318239,0,178,39858.4117592593,2009-02-14,09:52:56
39.949446,116.318217,0,177,39858.4118171296,2009-02-14,09:53:01
39.949497,116.318335,0,174,39858.4118518519,2009-02-14,09:53:04
39.949463,116.318359,0,172,39858.4119097222,2009-02-14,09:53:09
39.949407,116.31836,0,171,39858.4119675926,2009-02-14,09:53:14
39.949351,116.318353,0,170,39858.4120138889,2009-02-14,09:53:18
39.949305,116.318347,0,168,39858.4120601852,2009-02-14,09:53:22
39.949259,116.318325,0,168,39858.4121180556,2009-02-14,09:53:27
39.949206,116.318313,0,167,39858.4121527778,2009-02-14,09:53:30
39.949156,116.318309,0,166,39858.4122106481,2009-02-14,09:53:35
39.949106,116.318291,0,166,39858.4122685185,2009-02-14,09:53:40
39.949033,116.31829,0,164,39858.4122800926,2009-02-14,09:53:41
39.949019,116.318264,0,163,39858.412337963,2009-02-14,09:53:46
39.948992,116.318249,0,162,39858.4123958333,2009-02-14,09:53:51
39.94898,116.318214,0,161,39858.4124537037,2009-02-14,09:53:56
39.948977,116.318207,0,161,39858.4125115741,2009-02-14,09:54:01
39.948977,116.318207,0,161,39858.4125462963,2009-02-14,09:54:04
39.94897,116.318205,0,161,39858.4125694444,2009-02-14,09:54:06
39.949147,116.318365,0,492,39858.4556828704,2009-02-14,10:56:11
39.949672,116.31829,0,116,39858.4557407407,2009-02-14,10:56:16
39.949678,116.318271,0,131,39858.4557986111,2009-02-14,10:56:21
39.949671,116.318246,0,146,39858.4558449074,2009-02-14,10:56:25
39.94969,116.318201,0,165,39858.4558912037,2009-02-14,10:56:29
39.949698,116.318163,0,178,39858.4559259259,2009-02-14,10:56:32
39.949696,116.318122,0,190,39858.4559606481,2009-02-14,10:56:35
39.949696,116.318122,0,190,39858.4559953704,2009-02-14,10:56:38
39.949704,116.318124,0,202,39858.4560185185,2009-02-14,10:56:40
39.949734,116.31812,0,212,39858.4560763889,2009-02-14,10:56:45
39.949769,116.31811,0,219,39858.4561342593,2009-02-14,10:56:50
39.94978,116.318068,0,234,39858.4561921296,2009-02-14,10:56:55
39.949791,116.318025,0,247,39858.4562268518,2009-02-14,10:56:58
39.9498,116.317985,0,258,39858.4562847222,2009-02-14,10:57:03
39.949817,116.317937,0,276,39858.4563194444,2009-02-14,10:57:06
39.949856,116.317936,0,282,39858.4563773148,2009-02-14,10:57:11
39.949872,116.317907,0,298,39858.4564236111,2009-02-14,10:57:15
39.949894,116.317871,0,314,39858.4564583333,2009-02-14,10:57:18
39.949905,116.317855,0,331,39858.4565046296,2009-02-14,10:57:22
39.949907,116.317827,0,353,39858.4565393519,2009-02-14,10:57:25
39.950015,116.31811,0,351,39858.4565856481,2009-02-14,10:57:29
39.950026,116.318205,0,349,39858.4565972222,2009-02-14,10:57:30
39.950004,116.318258,0,343,39858.4566087963,2009-02-14,10:57:31
39.950037,116.318286,0,334,39858.4566319444,2009-02-14,10:57:33
39.95001,116.318301,0,332,39858.4566898148,2009-02-14,10:57:38
39.949982,116.31834,0,324,39858.456724537,2009-02-14,10:57:41
39.949961,116.318362,0,318,39858.4567824074,2009-02-14,10:57:46
39.949917,116.318357,0,311,39858.4568402778,2009-02-14,10:57:51
39.949898,116.318335,0,310,39858.4568981482,2009-02-14,10:57:56
39.949879,116.318322,0,307,39858.4569560185,2009-02-14,10:58:01
39.94988,116.318299,0,307,39858.4570138889,2009-02-14,10:58:06
39.949873,116.318276,0,305,39858.4570717593,2009-02-14,10:58:11
39.949852,116.318244,0,303,39858.4571296296,2009-02-14,10:58:16
39.949844,116.318202,0,302,39858.4571875,2009-02-14,10:58:21
39.949874,116.318183,0,297,39858.4572453704,2009-02-14,10:58:26
39.949903,116.318173,0,296,39858.4573032407,2009-02-14,10:58:31
39.949934,116.318136,0,295,39858.4573611111,2009-02-14,10:58:36
39.949979,116.31811,0,292,39858.4573958333,2009-02-14,10:58:39
39.950021,116.318069,0,290,39858.4574305556,2009-02-14,10:58:42
39.950064,116.318033,0,287,39858.4574652778,2009-02-14,10:58:45
39.950097,116.318015,0,286,39858.4575231481,2009-02-14,10:58:50
39.950151,116.317999,0,284,39858.4575694444,2009-02-14,10:58:54
39.950252,116.317895,0,270,39858.4576157407,2009-02-14,10:58:58
39.950303,116.317831,0,260,39858.4576273148,2009-02-14,10:58:59
39.950347,116.317773,0,251,39858.4576388889,2009-02-14,10:59:00
39.950395,116.317721,0,243,39858.457662037,2009-02-14,10:59:02
39.950431,116.317676,0,236,39858.4576851852,2009-02-14,10:59:04
39.950463,116.317642,0,230,39858.4577199074,2009-02-14,10:59:07
39.950495,116.317611,0,220,39858.4577662037,2009-02-14,10:59:11
39.950543,116.317617,0,212,39858.4578240741,2009-02-14,10:59:16
39.950562,116.31757,0,202,39858.4578819444,2009-02-14,10:59:21
39.950594,116.317542,0,200,39858.4579398148,2009-02-14,10:59:26
39.950625,116.31751,0,202,39858.4579976852,2009-02-14,10:59:31
39.950657,116.317518,0,205,39858.4580555556,2009-02-14,10:59:36
39.950726,116.317522,0,196,39858.4580787037,2009-02-14,10:59:38
39.950777,116.317518,0,185,39858.4580902778,2009-02-14,10:59:39
39.950826,116.31751,0,175,39858.458125,2009-02-14,10:59:42
39.950849,116.317478,0,169,39858.4581828704,2009-02-14,10:59:47
39.95087,116.317446,0,164,39858.4582407407,2009-02-14,10:59:52
39.95086,116.317417,0,166,39858.4582986111,2009-02-14,10:59:57
39.950872,116.31736,0,161,39858.4583564815,2009-02-14,11:00:02
39.950879,116.317338,0,163,39858.4584143519,2009-02-14,11:00:07
39.950877,116.317274,0,161,39858.4584722222,2009-02-14,11:00:12
39.950884,116.317205,0,161,39858.4585300926,2009-02-14,11:00:17
39.950887,116.317174,0,165,39858.458587963,2009-02-14,11:00:22
39.950912,116.31712,0,163,39858.4586342593,2009-02-14,11:00:26
39.950904,116.317081,0,165,39858.4586921296,2009-02-14,11:00:31
39.950882,116.317013,0,163,39858.45875,2009-02-14,11:00:36
39.95091,116.31696,0,163,39858.4587962963,2009-02-14,11:00:40
39.95092,116.316899,0,158,39858.4588310185,2009-02-14,11:00:43
39.950922,116.316836,0,155,39858.4588888889,2009-02-14,11:00:48
39.950911,116.316777,0,151,39858.4589351852,2009-02-14,11:00:52
39.950918,116.316712,0,149,39858.4589930556,2009-02-14,11:00:57
39.950912,116.316667,0,146,39858.4590509259,2009-02-14,11:01:02
39.950913,116.3166,0,142,39858.4591087963,2009-02-14,11:01:07
39.950909,116.31653,0,138,39858.4591666667,2009-02-14,11:01:12
39.950911,116.316476,0,138,39858.459224537,2009-02-14,11:01:17
39.950896,116.31645,0,140,39858.4592824074,2009-02-14,11:01:22
39.950878,116.316405,0,138,39858.4593402778,2009-02-14,11:01:27
39.950884,116.316364,0,137,39858.4593981481,2009-02-14,11:01:32
39.950882,116.316299,0,140,39858.4594444444,2009-02-14,11:01:36
39.95088,116.316239,0,140,39858.4595023148,2009-02-14,11:01:41
39.950879,116.31617,0,139,39858.4595486111,2009-02-14,11:01:45
39.9509,116.316115,0,141,39858.4595949074,2009-02-14,11:01:49
39.950895,116.316056,0,138,39858.4596527778,2009-02-14,11:01:54
39.950891,116.315998,0,136,39858.4596990741,2009-02-14,11:01:58
39.950873,116.315952,0,134,39858.4597569444,2009-02-14,11:02:03
39.950873,116.315892,0,133,39858.4597916667,2009-02-14,11:02:06
39.950879,116.315826,0,127,39858.459849537,2009-02-14,11:02:11
39.950865,116.315776,0,125,39858.4599074074,2009-02-14,11:02:16
39.95085,116.315761,0,124,39858.4599652778,2009-02-14,11:02:21
39.950829,116.315751,0,124,39858.4600231481,2009-02-14,11:02:26
39.950817,116.315742,0,128,39858.4600810185,2009-02-14,11:02:31
39.950774,116.315718,0,130,39858.4601388889,2009-02-14,11:02:36
39.950749,116.315705,0,131,39858.4601967593,2009-02-14,11:02:41
39.950719,116.315643,0,133,39858.4602314815,2009-02-14,11:02:44
39.950718,116.315604,0,135,39858.4602893519,2009-02-14,11:02:49
39.950673,116.315606,0,138,39858.4603472222,2009-02-14,11:02:54
39.950647,116.315589,0,140,39858.4604050926,2009-02-14,11:02:59
39.950625,116.315555,0,142,39858.460462963,2009-02-14,11:03:04
39.9506,116.315529,0,145,39858.4605208333,2009-02-14,11:03:09
39.950612,116.315505,0,147,39858.4605787037,2009-02-14,11:03:14
39.95061,116.315461,0,149,39858.4606365741,2009-02-14,11:03:19
39.950606,116.315445,0,149,39858.4606944444,2009-02-14,11:03:24
39.950606,116.315445,0,149,39858.4607291667,2009-02-14,11:03:27
39.950607,116.315443,0,149,39858.4607523148,2009-02-14,11:03:29
39.95063,116.315385,0,151,39858.4608101852,2009-02-14,11:03:34
39.950622,116.315319,0,153,39858.4608449074,2009-02-14,11:03:37
39.950628,116.315279,0,155,39858.4609027778,2009-02-14,11:03:42
39.95063,116.315278,0,155,39858.4609606481,2009-02-14,11:03:47
39.950631,116.315275,0,156,39858.4610185185,2009-02-14,11:03:52
39.950635,116.315274,0,156,39858.4610763889,2009-02-14,11:03:57
39.950638,116.315271,0,156,39858.4611342593,2009-02-14,11:04:02
39.950638,116.315267,0,157,39858.4611921296,2009-02-14,11:04:07
39.950635,116.315262,0,158,39858.46125,2009-02-14,11:04:12
39.950635,116.315262,0,158,39858.4612847222,2009-02-14,11:04:15
39.950639,116.315258,0,159,39858.4613078704,2009-02-14,11:04:17
39.950648,116.315256,0,159,39858.4613657407,2009-02-14,11:04:22
39.950686,116.315208,0,159,39858.4613888889,2009-02-14,11:04:24
39.950668,116.315147,0,162,39858.461412037,2009-02-14,11:04:26
39.950657,116.315102,0,165,39858.4614699074,2009-02-14,11:04:31
39.950653,116.315027,0,164,39858.4615162037,2009-02-14,11:04:35
39.950649,116.314951,0,164,39858.4615393518,2009-02-14,11:04:37
39.950645,116.31488,0,165,39858.4615740741,2009-02-14,11:04:40
39.950602,116.314843,0,165,39858.4616203704,2009-02-14,11:04:44
39.950577,116.314778,0,166,39858.4616666667,2009-02-14,11:04:48
39.950526,116.314709,0,165,39858.4617013889,2009-02-14,11:04:51
39.95049,116.31467,0,165,39858.4617361111,2009-02-14,11:04:54
39.950454,116.314601,0,167,39858.4617592593,2009-02-14,11:04:56
39.950451,116.314503,0,164,39858.4618171296,2009-02-14,11:05:01
39.950467,116.314453,0,162,39858.461875,2009-02-14,11:05:06
39.950464,116.314452,0,162,39858.4619328704,2009-02-14,11:05:11
39.950464,116.314452,0,162,39858.4619675926,2009-02-14,11:05:14
39.950457,116.31445,0,162,39858.4619907407,2009-02-14,11:05:16
39.950432,116.314441,0,162,39858.4620486111,2009-02-14,11:05:21
39.950452,116.314422,0,164,39858.4621064815,2009-02-14,11:05:26
39.950452,116.314422,0,164,39858.4621412037,2009-02-14,11:05:29
39.950457,116.314422,0,164,39858.4621643518,2009-02-14,11:05:31
39.950397,116.314399,0,163,39858.4622106481,2009-02-14,11:05:35
39.950356,116.314365,0,162,39858.4622569444,2009-02-14,11:05:39
39.95032,116.314329,0,162,39858.4623032407,2009-02-14,11:05:43
39.950299,116.314295,0,161,39858.4623611111,2009-02-14,11:05:48
39.950284,116.314271,0,162,39858.4624189815,2009-02-14,11:05:53
39.95022,116.314217,0,161,39858.4624652778,2009-02-14,11:05:57
39.950178,116.314182,0,160,39858.4624884259,2009-02-14,11:05:59
39.950121,116.31415,0,157,39858.4625,2009-02-14,11:06:00
39.950107,116.31408,0,156,39858.4625462963,2009-02-14,11:06:04
39.9501,116.314049,0,156,39858.4626041667,2009-02-14,11:06:09
39.950052,116.314022,0,158,39858.462650463,2009-02-14,11:06:13
39.950037,116.313972,0,158,39858.4627083333,2009-02-14,11:06:18
39.950033,116.313942,0,158,39858.4627662037,2009-02-14,11:06:23
39.950035,116.313875,0,160,39858.4628240741,2009-02-14,11:06:28
39.95005,116.313831,0,160,39858.4628819444,2009-02-14,11:06:33
39.950079,116.313772,0,160,39858.4629398148,2009-02-14,11:06:38
39.950127,116.313731,0,161,39858.4629976852,2009-02-14,11:06:43
39.950158,116.313692,0,163,39858.4630555556,2009-02-14,11:06:48
39.950183,116.313637,0,164,39858.4631134259,2009-02-14,11:06:53
39.95018,116.313584,0,165,39858.4631712963,2009-02-14,11:06:58
39.950185,116.313537,0,165,39858.4632291667,2009-02-14,11:07:03
39.950196,116.313485,0,167,39858.463287037,2009-02-14,11:07:08
39.950188,116.313436,0,168,39858.4633449074,2009-02-14,11:07:13
39.950133,116.313429,0,167,39858.4633564815,2009-02-14,11:07:14
39.950069,116.313397,0,166,39858.4633680556,2009-02-14,11:07:15
39.950036,116.313343,0,167,39858.4634143518,2009-02-14,11:07:19
39.94998,116.313323,0,165,39858.4634490741,2009-02-14,11:07:22
39.94995,116.313274,0,164,39858.4635069444,2009-02-14,11:07:27
39.949932,116.313227,0,165,39858.4635648148,2009-02-14,11:07:32
39.949909,116.313191,0,165,39858.4636226852,2009-02-14,11:07:37
39.949889,116.313146,0,166,39858.4636805556,2009-02-14,11:07:42
39.949892,116.313096,0,166,39858.4637384259,2009-02-14,11:07:47
39.949881,116.313045,0,167,39858.4637962963,2009-02-14,11:07:52
39.949873,116.312992,0,169,39858.4638541667,2009-02-14,11:07:57
39.949867,116.312961,0,170,39858.463912037,2009-02-14,11:08:02
39.949905,116.312867,0,170,39858.4639699074,2009-02-14,11:08:07
39.949912,116.31279,0,171,39858.4640046296,2009-02-14,11:08:10
39.949875,116.312685,0,175,39858.4640277778,2009-02-14,11:08:12
39.949849,116.312584,0,179,39858.4640740741,2009-02-14,11:08:16
39.949879,116.31272,0,199,39858.4691435185,2009-02-14,11:15:34
39.949572,116.312745,0,198,39858.4691550926,2009-02-14,11:15:35
39.949514,116.312715,0,198,39858.4692013889,2009-02-14,11:15:39
39.949467,116.312691,0,198,39858.4692361111,2009-02-14,11:15:42
39.949501,116.312676,0,197,39858.4692939815,2009-02-14,11:15:47
39.949549,116.312629,0,197,39858.4693402778,2009-02-14,11:15:51
39.94962,116.312631,0,195,39858.4693981481,2009-02-14,11:15:56
39.949611,116.31265,0,195,39858.4694560185,2009-02-14,11:16:01
39.949635,116.312667,0,194,39858.4695138889,2009-02-14,11:16:06
39.949637,116.312668,0,194,39858.4695717593,2009-02-14,11:16:11
39.949637,116.312668,0,194,39858.4696064815,2009-02-14,11:16:14
39.94964,116.312668,0,194,39858.4696296296,2009-02-14,11:16:16
39.949693,116.312627,0,195,39858.4696875,2009-02-14,11:16:21
39.949729,116.312606,0,194,39858.4697453704,2009-02-14,11:16:26
39.949769,116.3126,0,194,39858.4698032407,2009-02-14,11:16:31
39.949796,116.31258,0,194,39858.4698611111,2009-02-14,11:16:36
39.949827,116.312532,0,194,39858.4699189815,2009-02-14,11:16:41
39.949828,116.312528,0,194,39858.4699768518,2009-02-14,11:16:46
39.949828,116.312528,0,194,39858.4700115741,2009-02-14,11:16:49
39.949822,116.312528,0,194,39858.4700347222,2009-02-14,11:16:51
39.951308,116.312623,0,-458,39858.4704050926,2009-02-14,11:17:23
39.951265,116.312626,0,-434,39858.4704282407,2009-02-14,11:17:25
39.951232,116.312626,0,-416,39858.4704513889,2009-02-14,11:17:27
39.951195,116.312624,0,-396,39858.4704861111,2009-02-14,11:17:30
39.951168,116.312628,0,-380,39858.4705208333,2009-02-14,11:17:33
39.951158,116.312637,0,-374,39858.4705787037,2009-02-14,11:17:38
39.951099,116.312678,0,-343,39858.4706018518,2009-02-14,11:17:40
39.951066,116.312682,0,-325,39858.4706134259,2009-02-14,11:17:41
39.951015,116.312688,0,-295,39858.4706365741,2009-02-14,11:17:43
39.950922,116.312707,0,-282,39858.4706481481,2009-02-14,11:17:44
39.950902,116.312689,0,-278,39858.4707060185,2009-02-14,11:17:49
39.950883,116.312669,0,-258,39858.4707407407,2009-02-14,11:17:52
39.950817,116.312572,0,-188,39858.4707638889,2009-02-14,11:17:54
39.950775,116.312581,0,-160,39858.470775463,2009-02-14,11:17:55
39.950729,116.312544,0,-121,39858.470787037,2009-02-14,11:17:56
39.950686,116.312541,0,-101,39858.4707986111,2009-02-14,11:17:57
39.950651,116.312505,0,-73,39858.4708101852,2009-02-14,11:17:58
39.95059,116.312526,0,-49,39858.4708333333,2009-02-14,11:18:00
39.950541,116.312553,0,-28,39858.4708449074,2009-02-14,11:18:01
39.950512,116.312559,0,-15,39858.4708564815,2009-02-14,11:18:02
39.950463,116.312602,0,3,39858.4708680556,2009-02-14,11:18:03
39.950438,116.312588,0,18,39858.4708912037,2009-02-14,11:18:05
39.950405,116.312565,0,35,39858.4709143518,2009-02-14,11:18:07
39.950368,116.312563,0,54,39858.4709375,2009-02-14,11:18:09
39.950339,116.312571,0,68,39858.4709606481,2009-02-14,11:18:11
39.950301,116.312597,0,80,39858.4709722222,2009-02-14,11:18:12
39.950216,116.312663,0,112,39858.4709953704,2009-02-14,11:18:14
39.95018,116.312687,0,124,39858.4710069444,2009-02-14,11:18:15
39.950136,116.31266,0,144,39858.4710300926,2009-02-14,11:18:17
39.950103,116.312669,0,157,39858.4710416667,2009-02-14,11:18:18
39.950046,116.312685,0,171,39858.4710532407,2009-02-14,11:18:19
39.950009,116.312704,0,183,39858.4710648148,2009-02-14,11:18:20
39.949957,116.31272,0,199,39858.471087963,2009-02-14,11:18:22
39.949924,116.31257,0,177,39858.4711111111,2009-02-14,11:18:24
39.949898,116.312442,0,161,39858.4711458333,2009-02-14,11:18:27
39.949888,116.312387,0,153,39858.4711689815,2009-02-14,11:18:29
39.949881,116.312317,0,146,39858.4712037037,2009-02-14,11:18:32
39.949891,116.312241,0,135,39858.47125,2009-02-14,11:18:36
39.949905,116.312174,0,126,39858.4712847222,2009-02-14,11:18:39
39.949911,116.312112,0,124,39858.4713310185,2009-02-14,11:18:43
39.949915,116.312083,0,151,39858.4713657407,2009-02-14,11:18:46
39.949919,116.312054,0,165,39858.4714236111,2009-02-14,11:18:51
39.949931,116.312046,0,177,39858.4714814815,2009-02-14,11:18:56
39.949956,116.312037,0,187,39858.4715393518,2009-02-14,11:19:01
39.949932,116.312004,0,204,39858.4715740741,2009-02-14,11:19:04
39.949998,116.312027,0,191,39858.4715972222,2009-02-14,11:19:06
39.950078,116.312028,0,171,39858.4716203704,2009-02-14,11:19:08
39.950124,116.312046,0,163,39858.4716435185,2009-02-14,11:19:10
39.95016,116.312034,0,161,39858.4717013889,2009-02-14,11:19:15
39.950201,116.312031,0,163,39858.4717592593,2009-02-14,11:19:20
39.950241,116.312017,0,168,39858.4718171296,2009-02-14,11:19:25
39.950264,116.312005,0,172,39858.471875,2009-02-14,11:19:30
39.95029,116.311979,0,178,39858.4719328704,2009-02-14,11:19:35
39.950313,116.311965,0,191,39858.4719907407,2009-02-14,11:19:40
39.950344,116.311991,0,204,39858.472037037,2009-02-14,11:19:44
39.950348,116.311973,0,214,39858.4720949074,2009-02-14,11:19:49
39.950353,116.311941,0,222,39858.4721527778,2009-02-14,11:19:54
39.950346,116.311871,0,230,39858.4721990741,2009-02-14,11:19:58
39.950352,116.311812,0,237,39858.4722569444,2009-02-14,11:20:03
39.950369,116.311752,0,241,39858.4723032407,2009-02-14,11:20:07
39.950363,116.311693,0,248,39858.4723611111,2009-02-14,11:20:12
39.950323,116.311549,0,242,39858.4724074074,2009-02-14,11:20:16
39.95031,116.311481,0,241,39858.4724305556,2009-02-14,11:20:18
39.950305,116.311403,0,243,39858.4724768519,2009-02-14,11:20:22
39.950294,116.311342,0,242,39858.4725,2009-02-14,11:20:24
39.950293,116.311268,0,243,39858.4725347222,2009-02-14,11:20:27
39.950312,116.311214,0,245,39858.4725694444,2009-02-14,11:20:30
39.9503,116.311219,0,248,39858.4726273148,2009-02-14,11:20:35
39.950291,116.311169,0,251,39858.4726851852,2009-02-14,11:20:40
39.950264,116.311151,0,256,39858.4727430556,2009-02-14,11:20:45
39.950236,116.311118,0,262,39858.4728009259,2009-02-14,11:20:50
39.950219,116.311116,0,267,39858.4728587963,2009-02-14,11:20:55
39.950184,116.3111,0,269,39858.4729166667,2009-02-14,11:21:00
39.950146,116.311034,0,272,39858.472962963,2009-02-14,11:21:04
39.950141,116.310976,0,271,39858.4729861111,2009-02-14,11:21:06
39.950187,116.310986,0,271,39858.4730092593,2009-02-14,11:21:08
39.950211,116.310955,0,259,39858.4730555556,2009-02-14,11:21:12
39.95022,116.310919,0,248,39858.4731134259,2009-02-14,11:21:17
39.950239,116.310885,0,248,39858.4731712963,2009-02-14,11:21:22
39.950268,116.310886,0,247,39858.4732291667,2009-02-14,11:21:27
39.95027,116.310852,0,249,39858.473287037,2009-02-14,11:21:32
39.950256,116.310829,0,247,39858.4733449074,2009-02-14,11:21:37
39.950271,116.310831,0,247,39858.4734027778,2009-02-14,11:21:42
39.950269,116.310822,0,249,39858.4734606481,2009-02-14,11:21:47
39.950269,116.310822,0,249,39858.4734953704,2009-02-14,11:21:50
39.950519,116.310696,0,248,39858.475474537,2009-02-14,11:24:41
39.950567,116.310673,0,247,39858.4754861111,2009-02-14,11:24:42
39.950608,116.310646,0,246,39858.4754976852,2009-02-14,11:24:43
39.950675,116.310678,0,242,39858.4755208333,2009-02-14,11:24:45
39.950727,116.310683,0,238,39858.4755439815,2009-02-14,11:24:47
39.950773,116.310693,0,232,39858.4756018519,2009-02-14,11:24:52
39.950836,116.310699,0,231,39858.4756481481,2009-02-14,11:24:56
39.95088,116.310722,0,230,39858.4756944444,2009-02-14,11:25:00
39.950954,116.310734,0,226,39858.4757407407,2009-02-14,11:25:04
39.951028,116.310763,0,223,39858.4757638889,2009-02-14,11:25:06
39.951102,116.310772,0,224,39858.475787037,2009-02-14,11:25:08
39.951175,116.310779,0,224,39858.4758101852,2009-02-14,11:25:10
39.951253,116.310807,0,222,39858.4758333333,2009-02-14,11:25:12
39.95131,116.310801,0,221,39858.4758564815,2009-02-14,11:25:14
39.951375,116.310787,0,223,39858.4758912037,2009-02-14,11:25:17
39.951433,116.310798,0,221,39858.4759143519,2009-02-14,11:25:19
39.951483,116.310805,0,219,39858.4759375,2009-02-14,11:25:21
39.951517,116.310849,0,215,39858.4759490741,2009-02-14,11:25:22
39.951681,116.310895,0,200,39858.4759722222,2009-02-14,11:25:24
39.951757,116.310903,0,200,39858.4759837963,2009-02-14,11:25:25
39.95182,116.310923,0,199,39858.4759953704,2009-02-14,11:25:26
39.951871,116.310941,0,198,39858.4760069444,2009-02-14,11:25:27
39.951921,116.310971,0,199,39858.4760185185,2009-02-14,11:25:28
39.951986,116.310999,0,196,39858.4760416667,2009-02-14,11:25:30
39.952039,116.311025,0,197,39858.4760648148,2009-02-14,11:25:32
39.952095,116.311044,0,196,39858.476087963,2009-02-14,11:25:34
39.952171,116.311055,0,192,39858.4761111111,2009-02-14,11:25:36
39.952222,116.311064,0,192,39858.4761226852,2009-02-14,11:25:37
39.95227,116.311075,0,191,39858.4761342593,2009-02-14,11:25:38
39.952327,116.311091,0,187,39858.4761458333,2009-02-14,11:25:39
39.952382,116.311099,0,185,39858.4761574074,2009-02-14,11:25:40
39.952434,116.311108,0,182,39858.4761689815,2009-02-14,11:25:41
39.952484,116.311118,0,181,39858.4761805556,2009-02-14,11:25:42
39.95253,116.311072,0,183,39858.4761921296,2009-02-14,11:25:43
39.952581,116.311074,0,179,39858.4762037037,2009-02-14,11:25:44
39.952635,116.311079,0,172,39858.4762152778,2009-02-14,11:25:45
39.95269,116.311064,0,166,39858.4762268519,2009-02-14,11:25:46
39.952735,116.311056,0,163,39858.4762384259,2009-02-14,11:25:47
39.952801,116.311054,0,155,39858.47625,2009-02-14,11:25:48
39.952892,116.311086,0,156,39858.4762731481,2009-02-14,11:25:50
39.952986,116.311129,0,153,39858.4762962963,2009-02-14,11:25:52
39.95307,116.311139,0,151,39858.4763194444,2009-02-14,11:25:54
39.953142,116.311133,0,144,39858.4763310185,2009-02-14,11:25:55
39.953212,116.311123,0,133,39858.4763425926,2009-02-14,11:25:56
39.953272,116.311117,0,131,39858.4763541667,2009-02-14,11:25:57
39.953348,116.3111,0,124,39858.4763657407,2009-02-14,11:25:58
39.953408,116.311098,0,123,39858.4763773148,2009-02-14,11:25:59
39.953459,116.311095,0,124,39858.4763888889,2009-02-14,11:26:00
39.953513,116.311098,0,128,39858.476400463,2009-02-14,11:26:01
39.953584,116.311096,0,140,39858.4764236111,2009-02-14,11:26:03
39.953646,116.311092,0,150,39858.4764467593,2009-02-14,11:26:05
39.953683,116.311068,0,173,39858.4764699074,2009-02-14,11:26:07
39.953734,116.311042,0,188,39858.4764930556,2009-02-14,11:26:09
39.953801,116.311041,0,189,39858.4765162037,2009-02-14,11:26:11
39.953843,116.31104,0,198,39858.4765625,2009-02-14,11:26:15
39.953843,116.31104,0,198,39858.4765972222,2009-02-14,11:26:18
39.95384,116.311032,0,203,39858.4766203704,2009-02-14,11:26:20
39.953891,116.311011,0,207,39858.4766435185,2009-02-14,11:26:22
39.953959,116.31102,0,209,39858.4766666667,2009-02-14,11:26:24
39.954052,116.310994,0,206,39858.4766898148,2009-02-14,11:26:26
39.954103,116.310987,0,207,39858.4767013889,2009-02-14,11:26:27
39.954156,116.310973,0,209,39858.476712963,2009-02-14,11:26:28
39.954212,116.310973,0,212,39858.476724537,2009-02-14,11:26:29
39.95429,116.310987,0,217,39858.4767361111,2009-02-14,11:26:30
39.954355,116.311006,0,217,39858.4767476852,2009-02-14,11:26:31
39.954414,116.311021,0,214,39858.4767592593,2009-02-14,11:26:32
39.954467,116.311034,0,211,39858.4767708333,2009-02-14,11:26:33
39.954512,116.311047,0,207,39858.4767824074,2009-02-14,11:26:34
39.954584,116.311057,0,202,39858.4768055556,2009-02-14,11:26:36
39.954623,116.311088,0,204,39858.4768402778,2009-02-14,11:26:39
39.954634,116.311092,0,204,39858.4768981481,2009-02-14,11:26:44
39.95464,116.311093,0,203,39858.4769560185,2009-02-14,11:26:49
39.954644,116.311094,0,202,39858.4770138889,2009-02-14,11:26:54
39.954651,116.311097,0,199,39858.4770717593,2009-02-14,11:26:59
39.954651,116.311097,0,199,39858.4771064815,2009-02-14,11:27:02
39.954656,116.311099,0,197,39858.4771296296,2009-02-14,11:27:04
39.954704,116.311111,0,194,39858.4771759259,2009-02-14,11:27:08
39.954782,116.311128,0,192,39858.4771990741,2009-02-14,11:27:10
39.954829,116.311133,0,193,39858.4772222222,2009-02-14,11:27:12
39.954849,116.311193,0,203,39858.4772800926,2009-02-14,11:27:17
39.95485,116.311194,0,204,39858.477337963,2009-02-14,11:27:22
39.954852,116.311196,0,205,39858.4773958333,2009-02-14,11:27:27
39.954852,116.311196,0,205,39858.4774537037,2009-02-14,11:27:32
39.954852,116.311196,0,205,39858.4774884259,2009-02-14,11:27:35
39.954855,116.311196,0,206,39858.4775115741,2009-02-14,11:27:37
39.954901,116.311183,0,209,39858.4775347222,2009-02-14,11:27:39
39.954934,116.311144,0,212,39858.4775462963,2009-02-14,11:27:40
39.955006,116.31112,0,217,39858.4775694444,2009-02-14,11:27:42
39.955079,116.311116,0,217,39858.4775925926,2009-02-14,11:27:44
39.955144,116.311113,0,215,39858.4776157407,2009-02-14,11:27:46
39.95519,116.311155,0,215,39858.477650463,2009-02-14,11:27:49
39.955189,116.311184,0,209,39858.4777083333,2009-02-14,11:27:54
39.955188,116.311185,0,206,39858.4777662037,2009-02-14,11:27:59
39.955182,116.311186,0,205,39858.4778240741,2009-02-14,11:28:04
39.955181,116.311185,0,205,39858.4778819444,2009-02-14,11:28:09
39.955181,116.311185,0,205,39858.4779166667,2009-02-14,11:28:12
39.955174,116.311184,0,205,39858.4779398148,2009-02-14,11:28:14
39.955158,116.311184,0,204,39858.4779976852,2009-02-14,11:28:19
39.955145,116.311185,0,204,39858.4780555556,2009-02-14,11:28:24
39.955149,116.311184,0,204,39858.4781134259,2009-02-14,11:28:29
39.955154,116.311183,0,203,39858.4781712963,2009-02-14,11:28:34
39.955158,116.311183,0,202,39858.4782291667,2009-02-14,11:28:39
39.955164,116.311182,0,199,39858.478287037,2009-02-14,11:28:44
39.955164,116.311182,0,199,39858.4783217593,2009-02-14,11:28:47
39.955163,116.311182,0,194,39858.4783449074,2009-02-14,11:28:49
39.955149,116.311182,0,192,39858.4784027778,2009-02-14,11:28:54
39.955138,116.311182,0,190,39858.4784606481,2009-02-14,11:28:59
39.955138,116.311182,0,190,39858.4784953704,2009-02-14,11:29:02
39.955138,116.311182,0,188,39858.4785185185,2009-02-14,11:29:04
39.955207,116.311164,0,187,39858.4785532407,2009-02-14,11:29:07
39.955252,116.31116,0,187,39858.4785648148,2009-02-14,11:29:08
39.9553,116.311152,0,187,39858.4785763889,2009-02-14,11:29:09
39.955363,116.311151,0,187,39858.478587963,2009-02-14,11:29:10
39.955427,116.311153,0,182,39858.478599537,2009-02-14,11:29:11
39.955484,116.311138,0,182,39858.4786111111,2009-02-14,11:29:12
39.955526,116.311103,0,181,39858.4786226852,2009-02-14,11:29:13
39.955564,116.311057,0,179,39858.4786342593,2009-02-14,11:29:14
39.955595,116.310979,0,178,39858.4786458333,2009-02-14,11:29:15
39.955623,116.310889,0,175,39858.4786574074,2009-02-14,11:29:16
39.955645,116.310801,0,173,39858.4786689815,2009-02-14,11:29:17
39.955671,116.310689,0,172,39858.4786805556,2009-02-14,11:29:18
39.955696,116.310568,0,171,39858.4786921296,2009-02-14,11:29:19
39.955715,116.310452,0,170,39858.4787037037,2009-02-14,11:29:20
39.955731,116.310324,0,169,39858.4787152778,2009-02-14,11:29:21
39.95575,116.3102,0,168,39858.4787268518,2009-02-14,11:29:22
39.95577,116.310077,0,167,39858.4787384259,2009-02-14,11:29:23
39.955783,116.30995,0,167,39858.47875,2009-02-14,11:29:24
39.955793,116.309815,0,167,39858.4787615741,2009-02-14,11:29:25
39.955803,116.30968,0,166,39858.4787731481,2009-02-14,11:29:26
39.955824,116.309516,0,166,39858.4787847222,2009-02-14,11:29:27
39.955841,116.309369,0,165,39858.4787962963,2009-02-14,11:29:28
39.955855,116.309215,0,165,39858.4788078704,2009-02-14,11:29:29
39.95588,116.309067,0,165,39858.4788194444,2009-02-14,11:29:30
39.955902,116.308929,0,165,39858.4788310185,2009-02-14,11:29:31
39.955919,116.308776,0,166,39858.4788425926,2009-02-14,11:29:32
39.955935,116.308617,0,166,39858.4788541667,2009-02-14,11:29:33
39.955942,116.30847,0,167,39858.4788657407,2009-02-14,11:29:34
39.955946,116.308324,0,168,39858.4788773148,2009-02-14,11:29:35
39.955957,116.30819,0,168,39858.4788888889,2009-02-14,11:29:36
39.955962,116.308064,0,169,39858.478900463,2009-02-14,11:29:37
39.95597,116.307931,0,171,39858.478912037,2009-02-14,11:29:38
39.955972,116.307795,0,171,39858.4789236111,2009-02-14,11:29:39
39.955973,116.307663,0,172,39858.4789351852,2009-02-14,11:29:40
39.955979,116.307526,0,173,39858.4789467593,2009-02-14,11:29:41
39.955983,116.307393,0,175,39858.4789583333,2009-02-14,11:29:42
39.95599,116.30727,0,176,39858.4789699074,2009-02-14,11:29:43
39.955997,116.307123,0,177,39858.4789814815,2009-02-14,11:29:44
39.95602,116.306999,0,180,39858.4789930556,2009-02-14,11:29:45
39.956021,116.306868,0,181,39858.4790046296,2009-02-14,11:29:46
39.956019,116.306736,0,182,39858.4790162037,2009-02-14,11:29:47
39.956016,116.306598,0,184,39858.4790277778,2009-02-14,11:29:48
39.956009,116.306462,0,185,39858.4790393518,2009-02-14,11:29:49
39.956007,116.306328,0,186,39858.4790509259,2009-02-14,11:29:50
39.955999,116.306204,0,188,39858.4790625,2009-02-14,11:29:51
39.955985,116.306079,0,189,39858.4790740741,2009-02-14,11:29:52
39.955983,116.30596,0,192,39858.4790856481,2009-02-14,11:29:53
39.955975,116.305835,0,195,39858.4790972222,2009-02-14,11:29:54
39.955959,116.305715,0,197,39858.4791087963,2009-02-14,11:29:55
39.955941,116.305589,0,198,39858.4791203704,2009-02-14,11:29:56
39.95593,116.305465,0,198,39858.4791319444,2009-02-14,11:29:57
39.955922,116.305347,0,199,39858.4791435185,2009-02-14,11:29:58
39.955921,116.305227,0,199,39858.4791550926,2009-02-14,11:29:59
39.955914,116.305098,0,200,39858.4791666667,2009-02-14,11:30:00
39.955907,116.304971,0,199,39858.4791782407,2009-02-14,11:30:01
39.955902,116.304832,0,198,39858.4791898148,2009-02-14,11:30:02
39.955901,116.304685,0,197,39858.4792013889,2009-02-14,11:30:03
39.955887,116.304529,0,197,39858.479212963,2009-02-14,11:30:04
39.955887,116.304376,0,196,39858.479224537,2009-02-14,11:30:05
39.955878,116.304234,0,197,39858.4792361111,2009-02-14,11:30:06
39.95587,116.304105,0,197,39858.4792476852,2009-02-14,11:30:07
39.955877,116.303972,0,202,39858.4792592593,2009-02-14,11:30:08
39.955853,116.303844,0,196,39858.4792708333,2009-02-14,11:30:09
39.955826,116.303717,0,186,39858.4792824074,2009-02-14,11:30:10
39.955812,116.303618,0,183,39858.4792939815,2009-02-14,11:30:11
39.955755,116.303481,0,172,39858.4793055556,2009-02-14,11:30:12
39.955756,116.303407,0,172,39858.4793171296,2009-02-14,11:30:13
39.955764,116.303347,0,171,39858.4793287037,2009-02-14,11:30:14
39.955836,116.303265,0,170,39858.4793518518,2009-02-14,11:30:16
39.955896,116.303242,0,168,39858.4793634259,2009-02-14,11:30:17
39.955972,116.303236,0,156,39858.479375,2009-02-14,11:30:18
39.956056,116.303222,0,151,39858.4793865741,2009-02-14,11:30:19
39.956145,116.303209,0,149,39858.4793981481,2009-02-14,11:30:20
39.956255,116.30319,0,143,39858.4794097222,2009-02-14,11:30:21
39.956364,116.303176,0,144,39858.4794212963,2009-02-14,11:30:22
39.956485,116.303156,0,143,39858.4794328704,2009-02-14,11:30:23
39.956609,116.303143,0,144,39858.4794444444,2009-02-14,11:30:24
39.956744,116.303133,0,145,39858.4794560185,2009-02-14,11:30:25
39.956889,116.303117,0,144,39858.4794675926,2009-02-14,11:30:26
39.957037,116.303107,0,145,39858.4794791667,2009-02-14,11:30:27
39.957191,116.303106,0,144,39858.4794907407,2009-02-14,11:30:28
39.957347,116.303103,0,143,39858.4795023148,2009-02-14,11:30:29
39.957504,116.303093,0,144,39858.4795138889,2009-02-14,11:30:30
39.957667,116.303083,0,144,39858.479525463,2009-02-14,11:30:31
39.957837,116.303068,0,144,39858.479537037,2009-02-14,11:30:32
39.958006,116.303052,0,143,39858.4795486111,2009-02-14,11:30:33
39.958175,116.303027,0,146,39858.4795601852,2009-02-14,11:30:34
39.958357,116.302984,0,146,39858.4795717593,2009-02-14,11:30:35
39.958534,116.302946,0,152,39858.4795833333,2009-02-14,11:30:36
39.958693,116.302924,0,154,39858.4795949074,2009-02-14,11:30:37
39.95885,116.302886,0,154,39858.4796064815,2009-02-14,11:30:38
39.959002,116.302852,0,155,39858.4796180556,2009-02-14,11:30:39
39.959156,116.302807,0,162,39858.4796296296,2009-02-14,11:30:40
39.959281,116.302764,0,178,39858.4796412037,2009-02-14,11:30:41
39.959413,116.302737,0,188,39858.4796527778,2009-02-14,11:30:42
39.959543,116.302734,0,186,39858.4796643518,2009-02-14,11:30:43
39.959661,116.302725,0,190,39858.4796759259,2009-02-14,11:30:44
39.95978,116.302704,0,193,39858.4796875,2009-02-14,11:30:45
39.959894,116.302689,0,193,39858.4796990741,2009-02-14,11:30:46
39.959999,116.302655,0,192,39858.4797106481,2009-02-14,11:30:47
39.960086,116.302651,0,194,39858.4797222222,2009-02-14,11:30:48
39.960154,116.302661,0,199,39858.4797337963,2009-02-14,11:30:49
39.960211,116.302658,0,203,39858.4797453704,2009-02-14,11:30:50
39.960256,116.302656,0,208,39858.4797569444,2009-02-14,11:30:51
39.960315,116.302649,0,212,39858.4797800926,2009-02-14,11:30:53
39.96034,116.302647,0,220,39858.479837963,2009-02-14,11:30:58
39.960308,116.302647,0,223,39858.4798958333,2009-02-14,11:31:03
39.960281,116.302593,0,218,39858.4799305556,2009-02-14,11:31:06
39.960278,116.302556,0,214,39858.4799884259,2009-02-14,11:31:11
39.960259,116.302583,0,214,39858.4800462963,2009-02-14,11:31:16
39.96023,116.302553,0,211,39858.4801041667,2009-02-14,11:31:21
39.960254,116.302605,0,210,39858.4801273148,2009-02-14,11:31:23
39.960321,116.302612,0,210,39858.480162037,2009-02-14,11:31:26
39.960389,116.302596,0,210,39858.4801851852,2009-02-14,11:31:28
39.960479,116.302577,0,210,39858.4802083333,2009-02-14,11:31:30
39.960529,116.302569,0,211,39858.4802199074,2009-02-14,11:31:31
39.960582,116.302563,0,211,39858.4802314815,2009-02-14,11:31:32
39.960647,116.302566,0,211,39858.4802430556,2009-02-14,11:31:33
39.96072,116.302586,0,210,39858.4802546296,2009-02-14,11:31:34
39.960827,116.302505,0,208,39858.4802662037,2009-02-14,11:31:35
39.960915,116.302437,0,205,39858.4802777778,2009-02-14,11:31:36
39.961018,116.302394,0,203,39858.4802893519,2009-02-14,11:31:37
39.961116,116.302358,0,201,39858.4803009259,2009-02-14,11:31:38
39.961223,116.302358,0,197,39858.4803125,2009-02-14,11:31:39
39.961321,116.302365,0,194,39858.4803240741,2009-02-14,11:31:40
39.961413,116.302342,0,191,39858.4803356482,2009-02-14,11:31:41
39.961507,116.302315,0,184,39858.4803472222,2009-02-14,11:31:42
39.961611,116.302305,0,175,39858.4803587963,2009-02-14,11:31:43
39.961707,116.302278,0,170,39858.4803703704,2009-02-14,11:31:44
39.961789,116.302258,0,169,39858.4803819444,2009-02-14,11:31:45
39.961866,116.302225,0,168,39858.4803935185,2009-02-14,11:31:46
39.96195,116.302212,0,162,39858.4804050926,2009-02-14,11:31:47
39.962035,116.302193,0,160,39858.4804166667,2009-02-14,11:31:48
39.962121,116.302177,0,159,39858.4804282407,2009-02-14,11:31:49
39.962209,116.302163,0,159,39858.4804398148,2009-02-14,11:31:50
39.962303,116.302147,0,158,39858.4804513889,2009-02-14,11:31:51
39.962407,116.302132,0,157,39858.480462963,2009-02-14,11:31:52
39.962533,116.302117,0,156,39858.480474537,2009-02-14,11:31:53
39.962662,116.302102,0,156,39858.4804861111,2009-02-14,11:31:54
39.962794,116.302072,0,157,39858.4804976852,2009-02-14,11:31:55
39.962929,116.302042,0,156,39858.4805092593,2009-02-14,11:31:56
39.963061,116.302025,0,158,39858.4805208333,2009-02-14,11:31:57
39.963206,116.302002,0,154,39858.4805324074,2009-02-14,11:31:58
39.963337,116.301995,0,157,39858.4805439815,2009-02-14,11:31:59
39.963478,116.301991,0,156,39858.4805555556,2009-02-14,11:32:00
39.963616,116.301962,0,153,39858.4805671296,2009-02-14,11:32:01
39.963746,116.301938,0,152,39858.4805787037,2009-02-14,11:32:02
39.963897,116.301937,0,146,39858.4805902778,2009-02-14,11:32:03
39.963981,116.301873,0,146,39858.4806018519,2009-02-14,11:32:04
39.964096,116.30185,0,146,39858.4806134259,2009-02-14,11:32:05
39.964214,116.30183,0,143,39858.480625,2009-02-14,11:32:06
39.964329,116.301812,0,143,39858.4806365741,2009-02-14,11:32:07
39.964435,116.3018,0,143,39858.4806481482,2009-02-14,11:32:08
39.964543,116.301795,0,144,39858.4806597222,2009-02-14,11:32:09
39.964629,116.30178,0,144,39858.4806712963,2009-02-14,11:32:10
39.964691,116.301745,0,139,39858.4806828704,2009-02-14,11:32:11
39.964771,116.301744,0,141,39858.4806944444,2009-02-14,11:32:12
39.964848,116.301747,0,141,39858.4807060185,2009-02-14,11:32:13
39.964911,116.301735,0,142,39858.4807175926,2009-02-14,11:32:14
39.96495,116.301688,0,142,39858.4807291667,2009-02-14,11:32:15
39.965003,116.301675,0,142,39858.4807407407,2009-02-14,11:32:16
39.965048,116.301672,0,146,39858.4807523148,2009-02-14,11:32:17
39.96506,116.301608,0,146,39858.4807638889,2009-02-14,11:32:18
39.965097,116.301547,0,150,39858.480787037,2009-02-14,11:32:20
39.965111,116.301488,0,157,39858.4808101852,2009-02-14,11:32:22
39.965122,116.301407,0,160,39858.4808333333,2009-02-14,11:32:24
39.965158,116.301339,0,159,39858.4808564815,2009-02-14,11:32:26
39.965252,116.301397,0,145,39858.4808680556,2009-02-14,11:32:27
39.965348,116.301456,0,130,39858.4808796296,2009-02-14,11:32:28
39.965403,116.301473,0,126,39858.4808912037,2009-02-14,11:32:29
39.965466,116.301494,0,119,39858.4809027778,2009-02-14,11:32:30
39.965521,116.301496,0,114,39858.4809143519,2009-02-14,11:32:31
39.965599,116.30148,0,114,39858.4809375,2009-02-14,11:32:33
39.965685,116.30146,0,115,39858.4809606481,2009-02-14,11:32:35
39.965731,116.301455,0,119,39858.4809722222,2009-02-14,11:32:36
39.965786,116.301447,0,116,39858.4809837963,2009-02-14,11:32:37
39.965854,116.301439,0,113,39858.4809953704,2009-02-14,11:32:38
39.965921,116.301431,0,109,39858.4810069444,2009-02-14,11:32:39
39.966003,116.301405,0,108,39858.4810185185,2009-02-14,11:32:40
39.966073,116.301388,0,109,39858.4810300926,2009-02-14,11:32:41
39.966155,116.301373,0,108,39858.4810416667,2009-02-14,11:32:42
39.966247,116.301357,0,112,39858.4810532407,2009-02-14,11:32:43
39.966348,116.301344,0,113,39858.4810648148,2009-02-14,11:32:44
39.966444,116.301335,0,116,39858.4810763889,2009-02-14,11:32:45
39.966537,116.301329,0,117,39858.481087963,2009-02-14,11:32:46
39.966626,116.301327,0,119,39858.481099537,2009-02-14,11:32:47
39.966713,116.301328,0,123,39858.4811111111,2009-02-14,11:32:48
39.966806,116.301309,0,129,39858.4811226852,2009-02-14,11:32:49
39.966902,116.301288,0,129,39858.4811342593,2009-02-14,11:32:50
39.96699,116.301276,0,128,39858.4811458333,2009-02-14,11:32:51
39.967076,116.301259,0,127,39858.4811574074,2009-02-14,11:32:52
39.967168,116.301243,0,126,39858.4811689815,2009-02-14,11:32:53
39.967258,116.301219,0,129,39858.4811805556,2009-02-14,11:32:54
39.967349,116.301203,0,132,39858.4811921296,2009-02-14,11:32:55
39.967439,116.301194,0,132,39858.4812037037,2009-02-14,11:32:56
39.967534,116.301189,0,132,39858.4812152778,2009-02-14,11:32:57
39.967621,116.301173,0,131,39858.4812268519,2009-02-14,11:32:58
39.967707,116.301175,0,129,39858.4812384259,2009-02-14,11:32:59
39.967785,116.301187,0,129,39858.48125,2009-02-14,11:33:00
39.96787,116.301188,0,128,39858.4812615741,2009-02-14,11:33:01
39.967955,116.301192,0,128,39858.4812731481,2009-02-14,11:33:02
39.968048,116.301173,0,134,39858.4812847222,2009-02-14,11:33:03
39.96814,116.301171,0,135,39858.4812962963,2009-02-14,11:33:04
39.968232,116.301168,0,134,39858.4813078704,2009-02-14,11:33:05
39.968324,116.301161,0,134,39858.4813194444,2009-02-14,11:33:06
39.968418,116.301145,0,134,39858.4813310185,2009-02-14,11:33:07
39.968514,116.301142,0,135,39858.4813425926,2009-02-14,11:33:08
39.968609,116.301135,0,134,39858.4813541667,2009-02-14,11:33:09
39.968706,116.301129,0,134,39858.4813657407,2009-02-14,11:33:10
39.968794,116.301134,0,135,39858.4813773148,2009-02-14,11:33:11
39.968852,116.301136,0,137,39858.4813888889,2009-02-14,11:33:12
39.9689,116.301148,0,143,39858.481400463,2009-02-14,11:33:13
39.968946,116.30115,0,145,39858.481412037,2009-02-14,11:33:14
39.968997,116.301161,0,147,39858.4814236111,2009-02-14,11:33:15
39.969049,116.301165,0,154,39858.4814351852,2009-02-14,11:33:16
39.969079,116.301194,0,166,39858.4814467593,2009-02-14,11:33:17
39.96912,116.301208,0,176,39858.4814699074,2009-02-14,11:33:19
39.96916,116.301235,0,182,39858.4815046296,2009-02-14,11:33:22
39.969127,116.301289,0,175,39858.4815393519,2009-02-14,11:33:25
39.969105,116.301333,0,185,39858.4815740741,2009-02-14,11:33:28
39.969089,116.301331,0,198,39858.4816319444,2009-02-14,11:33:33
39.969043,116.301303,0,213,39858.4816550926,2009-02-14,11:33:35
39.969011,116.301265,0,219,39858.4816666667,2009-02-14,11:33:36
39.969009,116.301308,0,233,39858.4817013889,2009-02-14,11:33:39
39.968991,116.301314,0,246,39858.4817592593,2009-02-14,11:33:44
39.968989,116.301299,0,250,39858.4818171296,2009-02-14,11:33:49
39.968989,116.301299,0,250,39858.4818518519,2009-02-14,11:33:52
39.968995,116.301299,0,252,39858.481875,2009-02-14,11:33:54
39.96895,116.301244,0,253,39858.4819097222,2009-02-14,11:33:57
39.968876,116.301174,0,249,39858.4819675926,2009-02-14,11:34:02
39.96885,116.301127,0,243,39858.4819791667,2009-02-14,11:34:03
39.968814,116.301006,0,233,39858.4820023148,2009-02-14,11:34:05
39.9688,116.300982,0,237,39858.4820601852,2009-02-14,11:34:10
39.968806,116.30097,0,237,39858.4821180556,2009-02-14,11:34:15
39.968826,116.300932,0,245,39858.4821759259,2009-02-14,11:34:20
39.968871,116.300951,0,246,39858.4822337963,2009-02-14,11:34:25
39.96892,116.300937,0,248,39858.4822916667,2009-02-14,11:34:30
39.968978,116.300945,0,250,39858.482337963,2009-02-14,11:34:34
39.969029,116.300959,0,252,39858.4823842593,2009-02-14,11:34:38
39.96908,116.300982,0,254,39858.4824305556,2009-02-14,11:34:42
39.969129,116.300952,0,256,39858.4824768519,2009-02-14,11:34:46
39.969169,116.300902,0,258,39858.4825231481,2009-02-14,11:34:50
39.969202,116.30086,0,261,39858.4825810185,2009-02-14,11:34:55
39.969231,116.300801,0,264,39858.4826273148,2009-02-14,11:34:59
39.96928,116.300786,0,267,39858.4826851852,2009-02-14,11:35:04
39.969303,116.300846,0,269,39858.4827430556,2009-02-14,11:35:09
39.969284,116.3009,0,270,39858.4828009259,2009-02-14,11:35:14
39.969327,116.300954,0,268,39858.4828125,2009-02-14,11:35:15
39.969365,116.300998,0,267,39858.4828356481,2009-02-14,11:35:17
39.969363,116.301023,0,260,39858.4828935185,2009-02-14,11:35:22
39.969389,116.301074,0,257,39858.4829398148,2009-02-14,11:35:26
39.969426,116.301112,0,253,39858.4829976852,2009-02-14,11:35:31
39.969468,116.301206,0,246,39858.4830208333,2009-02-14,11:35:33
39.969494,116.30127,0,241,39858.4830671296,2009-02-14,11:35:37
39.969528,116.301313,0,239,39858.4831018519,2009-02-14,11:35:40
39.969576,116.301366,0,236,39858.4831481481,2009-02-14,11:35:44
39.969622,116.301408,0,233,39858.4831828704,2009-02-14,11:35:47
39.969663,116.301445,0,232,39858.4832060185,2009-02-14,11:35:49
39.969711,116.301447,0,228,39858.4832523148,2009-02-14,11:35:53
39.969736,116.301505,0,229,39858.4833101852,2009-02-14,11:35:58
39.969778,116.301547,0,225,39858.4833680556,2009-02-14,11:36:03
39.969831,116.30156,0,221,39858.4834143519,2009-02-14,11:36:07
39.969827,116.30153,0,231,39858.4834722222,2009-02-14,11:36:12
39.969828,116.301532,0,231,39858.4835300926,2009-02-14,11:36:17
39.969827,116.301535,0,231,39858.483587963,2009-02-14,11:36:22
39.969832,116.301537,0,232,39858.4836458333,2009-02-14,11:36:27
39.969827,116.30154,0,233,39858.4837037037,2009-02-14,11:36:32
39.969827,116.30154,0,233,39858.4837384259,2009-02-14,11:36:35
39.969829,116.301542,0,233,39858.4837615741,2009-02-14,11:36:37
39.969838,116.301545,0,234,39858.4838194444,2009-02-14,11:36:42
39.969838,116.301545,0,234,39858.4838541667,2009-02-14,11:36:45
39.969836,116.301547,0,235,39858.4838773148,2009-02-14,11:36:47
39.969791,116.301596,0,239,39858.4839236111,2009-02-14,11:36:51
39.969743,116.301634,0,242,39858.4839467593,2009-02-14,11:36:53
39.969679,116.301665,0,246,39858.4839814815,2009-02-14,11:36:56
39.969665,116.301701,0,251,39858.4840393519,2009-02-14,11:37:01
39.969689,116.301704,0,258,39858.4840972222,2009-02-14,11:37:06
39.96974,116.301702,0,263,39858.4841550926,2009-02-14,11:37:11
39.969796,116.301687,0,266,39858.4842013889,2009-02-14,11:37:15
39.969819,116.30168,0,267,39858.4842592593,2009-02-14,11:37:20
39.96988,116.301685,0,266,39858.4843055556,2009-02-14,11:37:24
39.970429,116.302812,0,226,39858.4855092593,2009-02-14,11:39:08
39.970464,116.30275,0,261,39858.4855208333,2009-02-14,11:39:09
39.970956,116.302901,0,130,39858.4855555556,2009-02-14,11:39:12
39.970866,116.302879,0,141,39858.4855671296,2009-02-14,11:39:13
39.970812,116.30288,0,146,39858.4856018518,2009-02-14,11:39:16
39.970696,116.30276,0,158,39858.4856134259,2009-02-14,11:39:17
39.970617,116.302773,0,153,39858.4856365741,2009-02-14,11:39:19
39.970589,116.302727,0,149,39858.4856712963,2009-02-14,11:39:22
39.970574,116.302668,0,140,39858.4856828704,2009-02-14,11:39:23
39.970584,116.302747,0,146,39858.4857175926,2009-02-14,11:39:26
39.970626,116.302706,0,140,39858.485775463,2009-02-14,11:39:31
39.970665,116.302665,0,144,39858.4858101852,2009-02-14,11:39:34
39.970712,116.302682,0,144,39858.4858449074,2009-02-14,11:39:37
39.970753,116.302704,0,137,39858.4858796296,2009-02-14,11:39:40
39.970804,116.302701,0,140,39858.4859143518,2009-02-14,11:39:43
39.97081,116.302691,0,144,39858.4859722222,2009-02-14,11:39:48
39.970775,116.302758,0,165,39858.4860185185,2009-02-14,11:39:52
39.970734,116.302796,0,177,39858.4860416667,2009-02-14,11:39:54
39.970713,116.302824,0,191,39858.4860763889,2009-02-14,11:39:57
39.970666,116.302809,0,206,39858.486099537,2009-02-14,11:39:59
39.970627,116.302822,0,218,39858.4861342593,2009-02-14,11:40:02
39.970586,116.302814,0,228,39858.4861805556,2009-02-14,11:40:06
39.970549,116.302785,0,237,39858.4862268518,2009-02-14,11:40:10
39.970521,116.302754,0,249,39858.4862847222,2009-02-14,11:40:15
39.970512,116.302753,0,259,39858.4863425926,2009-02-14,11:40:20
39.970438,116.302925,0,264,39858.4863657407,2009-02-14,11:40:22
39.970408,116.303044,0,266,39858.4863773148,2009-02-14,11:40:23
39.97045,116.303088,0,267,39858.4863888889,2009-02-14,11:40:24
39.970494,116.303152,0,269,39858.486412037,2009-02-14,11:40:26
39.97054,116.303188,0,272,39858.4864351852,2009-02-14,11:40:28
39.970582,116.30321,0,273,39858.4864467593,2009-02-14,11:40:29
39.970634,116.303236,0,274,39858.4864583333,2009-02-14,11:40:30
39.970681,116.303259,0,276,39858.4864814815,2009-02-14,11:40:32
39.970737,116.303289,0,277,39858.4865046296,2009-02-14,11:40:34
39.970787,116.303318,0,279,39858.4865277778,2009-02-14,11:40:36
39.970834,116.303344,0,279,39858.4865393518,2009-02-14,11:40:37
39.970889,116.30338,0,280,39858.4865509259,2009-02-14,11:40:38
39.970971,116.303418,0,280,39858.4865625,2009-02-14,11:40:39
39.971022,116.30339,0,286,39858.4866087963,2009-02-14,11:40:43
39.971053,116.303377,0,293,39858.4866666667,2009-02-14,11:40:48
39.971073,116.303385,0,300,39858.486724537,2009-02-14,11:40:53
39.97108,116.303385,0,304,39858.4867824074,2009-02-14,11:40:58
39.971088,116.303384,0,308,39858.4868402778,2009-02-14,11:41:03
39.971088,116.303384,0,308,39858.486875,2009-02-14,11:41:06
39.971096,116.303387,0,313,39858.4868981481,2009-02-14,11:41:08
39.971031,116.303438,0,312,39858.4869328704,2009-02-14,11:41:11
39.971007,116.303476,0,311,39858.4869907407,2009-02-14,11:41:16
39.971003,116.303477,0,312,39858.4870486111,2009-02-14,11:41:21
39.971009,116.303477,0,313,39858.4871064815,2009-02-14,11:41:26
39.971017,116.303477,0,315,39858.4871643518,2009-02-14,11:41:31
39.97101,116.303475,0,317,39858.4872222222,2009-02-14,11:41:36
39.97101,116.303475,0,317,39858.4872569444,2009-02-14,11:41:39
39.971003,116.303476,0,318,39858.4872800926,2009-02-14,11:41:41
39.970992,116.303477,0,318,39858.487337963,2009-02-14,11:41:46
39.970928,116.303423,0,323,39858.4873842593,2009-02-14,11:41:50
39.970852,116.30344,0,333,39858.4874074074,2009-02-14,11:41:52
39.970787,116.303453,0,341,39858.4874305556,2009-02-14,11:41:54
39.970755,116.303413,0,349,39858.4874884259,2009-02-14,11:41:59
39.970708,116.303355,0,358,39858.4875347222,2009-02-14,11:42:03
39.97067,116.303327,0,365,39858.4875694444,2009-02-14,11:42:06
39.970629,116.303312,0,377,39858.4876273148,2009-02-14,11:42:11
39.970629,116.303312,0,377,39858.487662037,2009-02-14,11:42:14
39.970636,116.303312,0,386,39858.4876851852,2009-02-14,11:42:16
39.970679,116.303329,0,389,39858.4877199074,2009-02-14,11:42:19
39.970691,116.303323,0,390,39858.4877777778,2009-02-14,11:42:24
