# Supplementary material for: Research on differential privacy protection method based on user tendency
Source: PLoS One. 2023 Oct 26;18(10):e0288823. doi: 10.1371/journal.pone.0288823 (PMC10602288; doi:10.1371/journal.pone.0288823)
Supplement: S2 Data — (ZIP) [file pone.0288823.s002.zip › Data 5-2/022/Trajectory/20090216044933.plt]

Geolife trajectory
WGS 84
Altitude is in Feet
Reserved 3
0,2,255,My Track,0,0,2,8421376
0
39.97037,116.307179,0,492,39860.2010763889,2009-02-16,04:49:33
39.970302,116.307188,0,492,39860.201099537,2009-02-16,04:49:35
39.970244,116.307063,0,492,39860.2011226852,2009-02-16,04:49:37
39.970186,116.307019,0,492,39860.2011458333,2009-02-16,04:49:39
39.970129,116.307001,0,492,39860.2012037037,2009-02-16,04:49:44
39.970088,116.307056,0,491,39860.2012615741,2009-02-16,04:49:49
39.970085,116.307115,0,491,39860.2013194444,2009-02-16,04:49:54
39.970082,116.30715,0,492,39860.2013773148,2009-02-16,04:49:59
39.970097,116.30722,0,493,39860.2014236111,2009-02-16,04:50:03
39.970177,116.307714,0,438,39860.2014351852,2009-02-16,04:50:04
39.970242,116.307891,0,424,39860.2014467593,2009-02-16,04:50:05
39.970299,116.308079,0,410,39860.2014583333,2009-02-16,04:50:06
39.970328,116.308183,0,407,39860.2014699074,2009-02-16,04:50:07
39.970335,116.308247,0,406,39860.2014814815,2009-02-16,04:50:08
39.970375,116.308352,0,402,39860.2015046296,2009-02-16,04:50:10
39.97041,116.30844,0,399,39860.2015162037,2009-02-16,04:50:11
39.970448,116.308527,0,395,39860.2015393519,2009-02-16,04:50:13
39.970464,116.308589,0,394,39860.2015509259,2009-02-16,04:50:14
39.970471,116.308648,0,392,39860.2015740741,2009-02-16,04:50:16
39.970481,116.308717,0,390,39860.2016319444,2009-02-16,04:50:21
39.970498,116.308779,0,391,39860.2016782407,2009-02-16,04:50:25
39.97045,116.308806,0,390,39860.201724537,2009-02-16,04:50:29
39.970405,116.308829,0,389,39860.2017708333,2009-02-16,04:50:33
39.970357,116.308855,0,388,39860.2018171296,2009-02-16,04:50:37
39.970307,116.308872,0,389,39860.201875,2009-02-16,04:50:42
39.97028,116.308879,0,388,39860.2019328704,2009-02-16,04:50:47
39.970244,116.308901,0,387,39860.2019907407,2009-02-16,04:50:52
39.97023,116.308911,0,388,39860.2020486111,2009-02-16,04:50:57
39.970222,116.308935,0,389,39860.2021064815,2009-02-16,04:51:02
39.9702,116.309213,0,368,39860.2021527778,2009-02-16,04:51:06
39.970209,116.309481,0,346,39860.2021643519,2009-02-16,04:51:07
39.970213,116.309581,0,338,39860.2021759259,2009-02-16,04:51:08
39.970283,116.309868,0,331,39860.2021875,2009-02-16,04:51:09
39.970292,116.310056,0,332,39860.2022222222,2009-02-16,04:51:12
39.970272,116.310253,0,332,39860.2022337963,2009-02-16,04:51:13
39.970288,116.310313,0,334,39860.2022569444,2009-02-16,04:51:15
39.970295,116.310376,0,335,39860.2022916667,2009-02-16,04:51:18
39.970291,116.310441,0,339,39860.202349537,2009-02-16,04:51:23
39.970281,116.310507,0,342,39860.2024074074,2009-02-16,04:51:28
39.97029,116.310571,0,345,39860.2024537037,2009-02-16,04:51:32
39.969794,116.310386,0,171,39860.2024768519,2009-02-16,04:51:34
39.969832,116.310349,0,162,39860.2024884259,2009-02-16,04:51:35
39.96987,116.31039,0,164,39860.2025231481,2009-02-16,04:51:38
39.969889,116.310421,0,165,39860.2025810185,2009-02-16,04:51:43
39.969888,116.310484,0,165,39860.2026388889,2009-02-16,04:51:48
39.96988,116.310572,0,164,39860.2026736111,2009-02-16,04:51:51
39.969874,116.31067,0,160,39860.2027199074,2009-02-16,04:51:55
39.969862,116.310734,0,160,39860.2027662037,2009-02-16,04:51:59
39.969833,116.310783,0,160,39860.2028125,2009-02-16,04:52:03
39.969801,116.310827,0,161,39860.2028703704,2009-02-16,04:52:08
39.969769,116.310867,0,162,39860.2029282407,2009-02-16,04:52:13
39.969721,116.310883,0,162,39860.202974537,2009-02-16,04:52:17
39.969672,116.310884,0,160,39860.2030092593,2009-02-16,04:52:20
39.969622,116.310888,0,159,39860.2030439815,2009-02-16,04:52:23
39.969605,116.310904,0,154,39860.2031018519,2009-02-16,04:52:28
39.969564,116.310935,0,150,39860.2031481481,2009-02-16,04:52:32
39.969521,116.310958,0,145,39860.2032060185,2009-02-16,04:52:37
39.969484,116.310979,0,143,39860.2032638889,2009-02-16,04:52:42
39.969437,116.311,0,139,39860.2033217593,2009-02-16,04:52:47
39.969387,116.311017,0,139,39860.2033449074,2009-02-16,04:52:49
39.969312,116.311032,0,137,39860.2033912037,2009-02-16,04:52:53
39.969276,116.311042,0,135,39860.2034490741,2009-02-16,04:52:58
39.96923,116.311046,0,134,39860.2034953704,2009-02-16,04:53:02
39.969183,116.311032,0,132,39860.2035416667,2009-02-16,04:53:06
39.969126,116.311043,0,132,39860.203587963,2009-02-16,04:53:10
39.969069,116.311038,0,133,39860.2036226852,2009-02-16,04:53:13
39.969016,116.31105,0,135,39860.2036689815,2009-02-16,04:53:17
39.968974,116.311073,0,136,39860.2037037037,2009-02-16,04:53:20
39.968929,116.311087,0,137,39860.2037384259,2009-02-16,04:53:23
39.968877,116.311095,0,140,39860.2037731481,2009-02-16,04:53:26
39.968825,116.31109,0,143,39860.2038194444,2009-02-16,04:53:30
39.968779,116.3111,0,146,39860.2038541667,2009-02-16,04:53:33
39.968731,116.311105,0,148,39860.2038888889,2009-02-16,04:53:36
39.968706,116.311164,0,148,39860.2039236111,2009-02-16,04:53:39
39.968656,116.311207,0,150,39860.2039467593,2009-02-16,04:53:41
39.968599,116.311247,0,151,39860.2039583333,2009-02-16,04:53:42
39.968456,116.311261,0,152,39860.2039699074,2009-02-16,04:53:43
39.968379,116.311263,0,152,39860.2039814815,2009-02-16,04:53:44
39.968275,116.311262,0,155,39860.2039930556,2009-02-16,04:53:45
39.968214,116.311252,0,155,39860.2040046296,2009-02-16,04:53:46
39.96815,116.31128,0,156,39860.2040277778,2009-02-16,04:53:48
39.968099,116.311336,0,156,39860.2040625,2009-02-16,04:53:51
39.967723,116.311357,0,156,39860.2040740741,2009-02-16,04:53:52
39.967689,116.311397,0,157,39860.2041203704,2009-02-16,04:53:56
39.967616,116.311409,0,157,39860.2041319444,2009-02-16,04:53:57
39.967515,116.311431,0,158,39860.2041550926,2009-02-16,04:53:59
39.967555,116.31146,0,162,39860.2041898148,2009-02-16,04:54:02
39.967591,116.311494,0,164,39860.204212963,2009-02-16,04:54:04
39.967644,116.311543,0,168,39860.2042476852,2009-02-16,04:54:07
39.967716,116.311565,0,168,39860.2042592593,2009-02-16,04:54:08
39.967757,116.311614,0,169,39860.2042824074,2009-02-16,04:54:10
39.967813,116.311636,0,170,39860.2043055556,2009-02-16,04:54:12
39.967849,116.311676,0,171,39860.2043287037,2009-02-16,04:54:14
39.967894,116.311697,0,171,39860.2043402778,2009-02-16,04:54:15
39.96803,116.311717,0,173,39860.2043518518,2009-02-16,04:54:16
39.968144,116.311736,0,174,39860.2043634259,2009-02-16,04:54:17
39.968248,116.311761,0,177,39860.204375,2009-02-16,04:54:18
39.968298,116.311772,0,174,39860.2043981481,2009-02-16,04:54:20
39.968379,116.311801,0,177,39860.2044097222,2009-02-16,04:54:21
39.96848,116.31184,0,179,39860.2044328704,2009-02-16,04:54:23
39.968546,116.311865,0,182,39860.2044444444,2009-02-16,04:54:24
39.968612,116.311907,0,183,39860.2044675926,2009-02-16,04:54:26
39.96865,116.311946,0,184,39860.2044907407,2009-02-16,04:54:28
39.968686,116.31199,0,185,39860.204525463,2009-02-16,04:54:31
39.968714,116.312042,0,183,39860.2045601852,2009-02-16,04:54:34
39.968748,116.312184,0,213,39860.2046064815,2009-02-16,04:54:38
39.968795,116.312189,0,208,39860.2046412037,2009-02-16,04:54:41
39.968797,116.312249,0,203,39860.2046990741,2009-02-16,04:54:46
39.968796,116.312332,0,214,39860.2047222222,2009-02-16,04:54:48
39.968806,116.312395,0,213,39860.2047800926,2009-02-16,04:54:53
39.968813,116.312456,0,210,39860.2048263889,2009-02-16,04:54:57
39.968821,116.312517,0,206,39860.2048842593,2009-02-16,04:55:02
39.968812,116.312574,0,198,39860.2049421296,2009-02-16,04:55:07
39.968777,116.31261,0,185,39860.205,2009-02-16,04:55:12
39.96876,116.312667,0,180,39860.2050578704,2009-02-16,04:55:17
39.968749,116.312724,0,178,39860.2050925926,2009-02-16,04:55:20
39.968726,116.312778,0,175,39860.2051388889,2009-02-16,04:55:24
39.968705,116.31284,0,170,39860.2051736111,2009-02-16,04:55:27
39.968668,116.31288,0,162,39860.2052083333,2009-02-16,04:55:30
39.968626,116.3129,0,154,39860.2052430556,2009-02-16,04:55:33
39.968587,116.312954,0,150,39860.2052777778,2009-02-16,04:55:36
39.968546,116.312983,0,144,39860.2053125,2009-02-16,04:55:39
39.968543,116.313037,0,141,39860.2053703704,2009-02-16,04:55:44
39.968507,116.31308,0,132,39860.2054166667,2009-02-16,04:55:48
39.968517,116.313149,0,135,39860.2054513889,2009-02-16,04:55:51
39.968485,116.313201,0,131,39860.2054976852,2009-02-16,04:55:55
39.968449,116.313236,0,135,39860.2055439815,2009-02-16,04:55:59
39.968458,116.313295,0,136,39860.2055902778,2009-02-16,04:56:03
39.968478,116.313355,0,139,39860.205625,2009-02-16,04:56:06
39.968503,116.31343,0,136,39860.2056828704,2009-02-16,04:56:11
39.968492,116.313487,0,133,39860.2057175926,2009-02-16,04:56:14
39.968494,116.313555,0,132,39860.2057638889,2009-02-16,04:56:18
39.968509,116.31361,0,129,39860.2058101852,2009-02-16,04:56:22
39.968488,116.313681,0,128,39860.2058564815,2009-02-16,04:56:26
39.968491,116.313739,0,131,39860.2058796296,2009-02-16,04:56:28
39.968546,116.313726,0,127,39860.2059259259,2009-02-16,04:56:32
39.968591,116.313718,0,132,39860.2059722222,2009-02-16,04:56:36
39.968645,116.313711,0,132,39860.2060069444,2009-02-16,04:56:39
39.968693,116.313727,0,129,39860.2060532407,2009-02-16,04:56:43
39.968753,116.313694,0,135,39860.2061111111,2009-02-16,04:56:48
39.968804,116.313695,0,136,39860.2061574074,2009-02-16,04:56:52
39.968855,116.313675,0,134,39860.2062152778,2009-02-16,04:56:57
39.968886,116.313661,0,137,39860.2062731481,2009-02-16,04:57:02
39.968913,116.313647,0,142,39860.2063310185,2009-02-16,04:57:07
39.968913,116.313647,0,142,39860.2063657407,2009-02-16,04:57:10
39.968908,116.313651,0,151,39860.2063888889,2009-02-16,04:57:12
39.968952,116.313627,0,156,39860.2064236111,2009-02-16,04:57:15
39.968994,116.313621,0,162,39860.2064699074,2009-02-16,04:57:19
39.969032,116.313629,0,172,39860.2065277778,2009-02-16,04:57:24
39.969057,116.313577,0,177,39860.2065625,2009-02-16,04:57:27
39.969103,116.313576,0,177,39860.2066203704,2009-02-16,04:57:32
39.969119,116.313585,0,178,39860.2066782407,2009-02-16,04:57:37
39.9691,116.313585,0,180,39860.2067361111,2009-02-16,04:57:42
39.969106,116.313614,0,181,39860.2067939815,2009-02-16,04:57:47
39.969084,116.313592,0,187,39860.2068518519,2009-02-16,04:57:52
39.969089,116.313581,0,190,39860.2069097222,2009-02-16,04:57:57
39.96909,116.313578,0,190,39860.2069675926,2009-02-16,04:58:02
39.969092,116.31358,0,190,39860.207025463,2009-02-16,04:58:07
39.969095,116.31358,0,190,39860.2070833333,2009-02-16,04:58:12
39.969095,116.31358,0,190,39860.2071180556,2009-02-16,04:58:15
39.969095,116.313587,0,190,39860.2071412037,2009-02-16,04:58:17
39.967025,116.312876,0,64,39860.2074537037,2009-02-16,04:58:44
39.967295,116.313009,0,-38,39860.2074652778,2009-02-16,04:58:45
39.967293,116.313468,0,56,39860.2074768519,2009-02-16,04:58:46
39.967074,116.31393,0,131,39860.2074884259,2009-02-16,04:58:47
39.966609,116.314227,0,160,39860.2075,2009-02-16,04:58:48
39.966295,116.314505,0,168,39860.2075115741,2009-02-16,04:58:49
39.96627,116.314589,0,173,39860.2075231481,2009-02-16,04:58:50
39.966242,116.314642,0,176,39860.2075347222,2009-02-16,04:58:51
39.96626,116.314696,0,175,39860.2075694444,2009-02-16,04:58:54
39.966268,116.314667,0,175,39860.2076273148,2009-02-16,04:58:59
39.966287,116.314672,0,176,39860.2076851852,2009-02-16,04:59:04
39.966305,116.314682,0,177,39860.2077430556,2009-02-16,04:59:09
39.966318,116.314697,0,178,39860.2078009259,2009-02-16,04:59:14
39.966318,116.314697,0,178,39860.2080092593,2009-02-16,04:59:32
39.966317,116.314694,0,179,39860.2080324074,2009-02-16,04:59:34
39.966319,116.314682,0,179,39860.2080902778,2009-02-16,04:59:39
39.966684,116.31734,0,120,39860.2085069444,2009-02-16,05:00:15
39.966458,116.316814,0,119,39860.2085185185,2009-02-16,05:00:16
39.966342,116.316414,0,121,39860.2085300926,2009-02-16,05:00:17
39.966206,116.316194,0,115,39860.2085416667,2009-02-16,05:00:18
39.966115,116.316172,0,111,39860.2085532407,2009-02-16,05:00:19
39.966026,116.316141,0,143,39860.2085648148,2009-02-16,05:00:20
39.96595,116.316151,0,159,39860.2085763889,2009-02-16,05:00:21
39.965884,116.316159,0,167,39860.208587963,2009-02-16,05:00:22
39.965415,116.315748,0,170,39860.2086111111,2009-02-16,05:00:24
39.965318,116.315766,0,172,39860.2086226852,2009-02-16,05:00:25
39.965239,116.315794,0,174,39860.2086342593,2009-02-16,05:00:26
39.965147,116.315818,0,174,39860.2086458333,2009-02-16,05:00:27
39.96506,116.315845,0,175,39860.2086574074,2009-02-16,05:00:28
39.96498,116.315883,0,175,39860.2086689815,2009-02-16,05:00:29
39.96489,116.315832,0,176,39860.2086805556,2009-02-16,05:00:30
39.964816,116.315854,0,176,39860.2086921296,2009-02-16,05:00:31
39.964749,116.315884,0,177,39860.2087037037,2009-02-16,05:00:32
39.964684,116.315908,0,177,39860.2087152778,2009-02-16,05:00:33
39.964607,116.315885,0,177,39860.2087268519,2009-02-16,05:00:34
39.964532,116.315916,0,177,39860.2087384259,2009-02-16,05:00:35
39.964456,116.31594,0,178,39860.20875,2009-02-16,05:00:36
39.964376,116.315968,0,178,39860.2087615741,2009-02-16,05:00:37
39.964289,116.315998,0,178,39860.2087731481,2009-02-16,05:00:38
39.964194,116.316033,0,178,39860.2087847222,2009-02-16,05:00:39
39.963917,116.316002,0,176,39860.2088078704,2009-02-16,05:00:41
39.963884,116.316061,0,170,39860.2088194444,2009-02-16,05:00:42
39.963776,116.316022,0,172,39860.2088310185,2009-02-16,05:00:43
39.963649,116.316034,0,175,39860.2088425926,2009-02-16,05:00:44
39.963535,116.316023,0,175,39860.2088541667,2009-02-16,05:00:45
39.963443,116.31603,0,177,39860.2088657407,2009-02-16,05:00:46
39.96337,116.316073,0,177,39860.2088773148,2009-02-16,05:00:47
39.963282,116.316105,0,176,39860.2088888889,2009-02-16,05:00:48
39.963182,116.316121,0,176,39860.208900463,2009-02-16,05:00:49
39.963042,116.31608,0,176,39860.208912037,2009-02-16,05:00:50
39.962924,116.316064,0,176,39860.2089236111,2009-02-16,05:00:51
39.962805,116.31605,0,176,39860.2089351852,2009-02-16,05:00:52
39.962723,116.316078,0,177,39860.2089467593,2009-02-16,05:00:53
39.962638,116.316108,0,177,39860.2089583333,2009-02-16,05:00:54
39.96254,116.316129,0,178,39860.2089699074,2009-02-16,05:00:55
39.962392,116.316094,0,178,39860.2089814815,2009-02-16,05:00:56
39.962217,116.316081,0,179,39860.2089930556,2009-02-16,05:00:57
39.962104,116.316088,0,179,39860.2090046296,2009-02-16,05:00:58
39.961994,116.31611,0,180,39860.2090162037,2009-02-16,05:00:59
39.961889,116.316132,0,180,39860.2090277778,2009-02-16,05:01:00
39.961782,116.316154,0,181,39860.2090393519,2009-02-16,05:01:01
39.961675,116.31618,0,182,39860.2090509259,2009-02-16,05:01:02
39.961567,116.316204,0,182,39860.2090625,2009-02-16,05:01:03
39.961473,116.316237,0,183,39860.2090740741,2009-02-16,05:01:04
39.961374,116.316267,0,184,39860.2090856481,2009-02-16,05:01:05
39.961271,116.316296,0,185,39860.2090972222,2009-02-16,05:01:06
39.961164,116.316312,0,185,39860.2091087963,2009-02-16,05:01:07
39.961053,116.316331,0,186,39860.2091203704,2009-02-16,05:01:08
39.960947,116.316353,0,187,39860.2091319444,2009-02-16,05:01:09
39.96084,116.316376,0,187,39860.2091435185,2009-02-16,05:01:10
39.960732,116.316399,0,188,39860.2091550926,2009-02-16,05:01:11
39.960617,116.316422,0,189,39860.2091666667,2009-02-16,05:01:12
39.960503,116.316443,0,190,39860.2091782407,2009-02-16,05:01:13
39.960388,116.316463,0,190,39860.2091898148,2009-02-16,05:01:14
39.960271,116.316482,0,191,39860.2092013889,2009-02-16,05:01:15
39.96015,116.316504,0,192,39860.209212963,2009-02-16,05:01:16
39.960039,116.316522,0,192,39860.209224537,2009-02-16,05:01:17
39.959935,116.316527,0,193,39860.2092361111,2009-02-16,05:01:18
39.959811,116.316527,0,194,39860.2092476852,2009-02-16,05:01:19
39.9597,116.316525,0,195,39860.2092592593,2009-02-16,05:01:20
39.959603,116.316526,0,195,39860.2092708333,2009-02-16,05:01:21
39.95951,116.316523,0,196,39860.2092824074,2009-02-16,05:01:22
39.959419,116.316515,0,197,39860.2092939815,2009-02-16,05:01:23
39.95933,116.316504,0,197,39860.2093055556,2009-02-16,05:01:24
39.959236,116.316494,0,198,39860.2093171296,2009-02-16,05:01:25
39.960356,116.316855,0,603,39860.2094444444,2009-02-16,05:01:36
39.960307,116.317135,0,630,39860.2094560185,2009-02-16,05:01:37
39.959522,116.317271,0,308,39860.209525463,2009-02-16,05:01:43
39.959522,116.317271,0,308,39860.2095601852,2009-02-16,05:01:46
39.959529,116.317279,0,308,39860.2095833333,2009-02-16,05:01:48
39.959497,116.317207,0,308,39860.2096180556,2009-02-16,05:01:51
39.959427,116.317191,0,308,39860.2096527778,2009-02-16,05:01:54
39.959254,116.317161,0,308,39860.2096759259,2009-02-16,05:01:56
39.9592,116.317155,0,308,39860.2096875,2009-02-16,05:01:57
39.959149,116.317164,0,308,39860.2096990741,2009-02-16,05:01:58
39.959098,116.317171,0,308,39860.2097106481,2009-02-16,05:01:59
39.959046,116.317188,0,308,39860.2097222222,2009-02-16,05:02:00
39.958926,116.317209,0,308,39860.2097337963,2009-02-16,05:02:01
39.958828,116.317226,0,308,39860.2097453704,2009-02-16,05:02:02
39.958775,116.317262,0,308,39860.2097569444,2009-02-16,05:02:03
39.958697,116.317284,0,308,39860.2097685185,2009-02-16,05:02:04
39.958622,116.317349,0,308,39860.2097800926,2009-02-16,05:02:05
39.958559,116.317348,0,307,39860.2097916667,2009-02-16,05:02:06
39.958467,116.31741,0,307,39860.2098032407,2009-02-16,05:02:07
39.958334,116.317408,0,307,39860.2098148148,2009-02-16,05:02:08
39.958189,116.317325,0,306,39860.2098263889,2009-02-16,05:02:09
39.958027,116.317259,0,306,39860.209837963,2009-02-16,05:02:10
39.957873,116.317219,0,305,39860.209849537,2009-02-16,05:02:11
39.957733,116.317191,0,305,39860.2098611111,2009-02-16,05:02:12
39.957599,116.31717,0,304,39860.2098726852,2009-02-16,05:02:13
39.957468,116.31716,0,304,39860.2098842593,2009-02-16,05:02:14
39.957342,116.317154,0,303,39860.2098958333,2009-02-16,05:02:15
39.957216,116.31714,0,303,39860.2099074074,2009-02-16,05:02:16
39.957099,116.317117,0,303,39860.2099189815,2009-02-16,05:02:17
39.956995,116.317102,0,303,39860.2099305556,2009-02-16,05:02:18
39.956913,116.317095,0,302,39860.2099421296,2009-02-16,05:02:19
39.95684,116.317072,0,302,39860.2099537037,2009-02-16,05:02:20
39.956775,116.317024,0,301,39860.2099652778,2009-02-16,05:02:21
39.956711,116.316973,0,300,39860.2099768519,2009-02-16,05:02:22
39.956663,116.316969,0,300,39860.2099884259,2009-02-16,05:02:23
39.956606,116.316907,0,297,39860.2100115741,2009-02-16,05:02:25
39.956558,116.316896,0,296,39860.2100347222,2009-02-16,05:02:27
39.956577,116.316874,0,296,39860.2100925926,2009-02-16,05:02:32
39.956623,116.316859,0,293,39860.2101388889,2009-02-16,05:02:36
39.956634,116.316849,0,293,39860.2101967593,2009-02-16,05:02:41
39.95659,116.316837,0,292,39860.2102199074,2009-02-16,05:02:43
39.956535,116.31687,0,290,39860.2102430556,2009-02-16,05:02:45
39.956454,116.316895,0,288,39860.2102662037,2009-02-16,05:02:47
39.956395,116.316935,0,287,39860.2102893519,2009-02-16,05:02:49
39.956311,116.316937,0,285,39860.2103009259,2009-02-16,05:02:50
39.95624,116.316945,0,284,39860.2103125,2009-02-16,05:02:51
39.95617,116.316957,0,283,39860.2103240741,2009-02-16,05:02:52
39.956083,116.31697,0,282,39860.2103356481,2009-02-16,05:02:53
39.955996,116.316985,0,281,39860.2103472222,2009-02-16,05:02:54
39.955919,116.317001,0,279,39860.2103587963,2009-02-16,05:02:55
39.955839,116.317014,0,278,39860.2103703704,2009-02-16,05:02:56
39.955757,116.317024,0,278,39860.2103819444,2009-02-16,05:02:57
39.955675,116.31703,0,277,39860.2103935185,2009-02-16,05:02:58
39.95559,116.317034,0,276,39860.2104050926,2009-02-16,05:02:59
39.955508,116.317041,0,275,39860.2104166667,2009-02-16,05:03:00
39.955433,116.317041,0,274,39860.2104282407,2009-02-16,05:03:01
39.955354,116.317054,0,273,39860.2104398148,2009-02-16,05:03:02
39.955279,116.317069,0,272,39860.2104513889,2009-02-16,05:03:03
39.955204,116.317079,0,271,39860.210462963,2009-02-16,05:03:04
39.95513,116.317091,0,270,39860.210474537,2009-02-16,05:03:05
39.955056,116.317104,0,270,39860.2104861111,2009-02-16,05:03:06
39.954982,116.317123,0,269,39860.2104976852,2009-02-16,05:03:07
39.954906,116.317148,0,269,39860.2105092593,2009-02-16,05:03:08
39.954825,116.317173,0,268,39860.2105208333,2009-02-16,05:03:09
39.954747,116.317194,0,268,39860.2105324074,2009-02-16,05:03:10
39.954669,116.317212,0,268,39860.2105439815,2009-02-16,05:03:11
39.954589,116.317227,0,268,39860.2105555556,2009-02-16,05:03:12
39.954505,116.317246,0,268,39860.2105671296,2009-02-16,05:03:13
39.954424,116.31726,0,268,39860.2105787037,2009-02-16,05:03:14
39.954343,116.317275,0,268,39860.2105902778,2009-02-16,05:03:15
39.954263,116.31729,0,268,39860.2106018519,2009-02-16,05:03:16
39.954177,116.317304,0,268,39860.2106134259,2009-02-16,05:03:17
39.954094,116.317322,0,268,39860.210625,2009-02-16,05:03:18
39.954018,116.317334,0,268,39860.2106365741,2009-02-16,05:03:19
39.953634,116.317331,0,269,39860.2107060185,2009-02-16,05:03:25
39.953586,116.317312,0,269,39860.2107291667,2009-02-16,05:03:27
39.953487,116.31732,0,269,39860.2107407407,2009-02-16,05:03:28
39.953406,116.317327,0,270,39860.2107523148,2009-02-16,05:03:29
39.953321,116.317337,0,270,39860.2107638889,2009-02-16,05:03:30
39.953235,116.317347,0,270,39860.210775463,2009-02-16,05:03:31
39.953144,116.317361,0,270,39860.210787037,2009-02-16,05:03:32
39.953052,116.317371,0,271,39860.2107986111,2009-02-16,05:03:33
39.953951,116.316067,0,203,39860.2112152778,2009-02-16,05:04:09
39.953906,116.316117,0,207,39860.2112384259,2009-02-16,05:04:11
39.95372,116.31648,0,210,39860.21125,2009-02-16,05:04:12
39.953468,116.316843,0,225,39860.2112615741,2009-02-16,05:04:13
39.95321,116.317164,0,243,39860.2112731481,2009-02-16,05:04:14
39.952827,116.317622,0,265,39860.2112847222,2009-02-16,05:04:15
39.952568,116.317862,0,272,39860.2112962963,2009-02-16,05:04:16
39.952502,116.317877,0,290,39860.2113078704,2009-02-16,05:04:17
39.952466,116.317855,0,299,39860.2113194444,2009-02-16,05:04:18
39.952399,116.317822,0,309,39860.2113425926,2009-02-16,05:04:20
39.952356,116.317802,0,311,39860.2113541667,2009-02-16,05:04:21
39.952324,116.31768,0,320,39860.2113657407,2009-02-16,05:04:22
39.952208,116.317745,0,326,39860.211412037,2009-02-16,05:04:26
39.952151,116.317758,0,328,39860.2114236111,2009-02-16,05:04:27
39.952096,116.317766,0,329,39860.2114351852,2009-02-16,05:04:28
39.952048,116.317796,0,330,39860.2114583333,2009-02-16,05:04:30
39.951235,116.317644,0,344,39860.2116435185,2009-02-16,05:04:46
39.951132,116.317674,0,334,39860.2116550926,2009-02-16,05:04:47
39.951141,116.317643,0,319,39860.2116898148,2009-02-16,05:04:50
39.951084,116.317669,0,321,39860.211712963,2009-02-16,05:04:52
39.951019,116.317699,0,321,39860.2117361111,2009-02-16,05:04:54
39.951013,116.317776,0,321,39860.2117708333,2009-02-16,05:04:57
39.950987,116.317855,0,321,39860.2118055556,2009-02-16,05:05:00
39.950872,116.317853,0,321,39860.2118402778,2009-02-16,05:05:03
39.950792,116.317835,0,321,39860.2118518518,2009-02-16,05:05:04
39.950717,116.317829,0,320,39860.2118634259,2009-02-16,05:05:05
39.950659,116.317838,0,320,39860.211875,2009-02-16,05:05:06
39.950611,116.31784,0,320,39860.2118865741,2009-02-16,05:05:07
39.950559,116.317839,0,319,39860.2118981481,2009-02-16,05:05:08
39.950514,116.317867,0,319,39860.2119097222,2009-02-16,05:05:09
39.95045,116.3179,0,318,39860.2119212963,2009-02-16,05:05:10
39.950375,116.317906,0,318,39860.2119328704,2009-02-16,05:05:11
39.950301,116.317918,0,317,39860.2119444444,2009-02-16,05:05:12
39.950219,116.317921,0,317,39860.2119560185,2009-02-16,05:05:13
39.950056,116.317866,0,303,39860.2119675926,2009-02-16,05:05:14
39.949958,116.317896,0,297,39860.2119791667,2009-02-16,05:05:15
39.949869,116.317906,0,295,39860.2119907407,2009-02-16,05:05:16
39.949792,116.317918,0,293,39860.2120023148,2009-02-16,05:05:17
39.949787,116.317999,0,293,39860.2120138889,2009-02-16,05:05:18
39.949701,116.318012,0,291,39860.212025463,2009-02-16,05:05:19
39.949558,116.317987,0,288,39860.212037037,2009-02-16,05:05:20
39.94946,116.317965,0,280,39860.2120486111,2009-02-16,05:05:21
39.949373,116.317958,0,276,39860.2120601852,2009-02-16,05:05:22
39.949289,116.317966,0,275,39860.2120717593,2009-02-16,05:05:23
39.949189,116.31797,0,273,39860.2120833333,2009-02-16,05:05:24
39.949118,116.317977,0,269,39860.2120949074,2009-02-16,05:05:25
39.949049,116.317979,0,266,39860.2121064815,2009-02-16,05:05:26
39.948979,116.317993,0,263,39860.2121180556,2009-02-16,05:05:27
39.948906,116.318013,0,259,39860.2121296296,2009-02-16,05:05:28
39.948821,116.318043,0,253,39860.2121412037,2009-02-16,05:05:29
39.948738,116.318059,0,249,39860.2121527778,2009-02-16,05:05:30
39.948662,116.318066,0,244,39860.2121643518,2009-02-16,05:05:31
39.948572,116.31807,0,241,39860.2121759259,2009-02-16,05:05:32
39.948488,116.318075,0,239,39860.2121875,2009-02-16,05:05:33
39.948421,116.31808,0,237,39860.2121990741,2009-02-16,05:05:34
39.948356,116.318084,0,233,39860.2122106481,2009-02-16,05:05:35
39.948285,116.318088,0,231,39860.2122222222,2009-02-16,05:05:36
39.948212,116.318087,0,226,39860.2122337963,2009-02-16,05:05:37
39.948139,116.318084,0,222,39860.2122453704,2009-02-16,05:05:38
39.948079,116.318087,0,221,39860.2122569444,2009-02-16,05:05:39
39.948029,116.318083,0,219,39860.2122685185,2009-02-16,05:05:40
39.947974,116.318073,0,214,39860.2122800926,2009-02-16,05:05:41
39.947919,116.318067,0,211,39860.2122916667,2009-02-16,05:05:42
39.94787,116.318064,0,207,39860.2123032407,2009-02-16,05:05:43
39.947824,116.318063,0,205,39860.2123148148,2009-02-16,05:05:44
39.947779,116.318058,0,203,39860.2123263889,2009-02-16,05:05:45
39.947697,116.31807,0,200,39860.212349537,2009-02-16,05:05:47
39.947631,116.318111,0,195,39860.2123726852,2009-02-16,05:05:49
39.947583,116.318134,0,189,39860.2123958333,2009-02-16,05:05:51
39.947527,116.318139,0,187,39860.2124305556,2009-02-16,05:05:54
39.94748,116.318165,0,184,39860.2124768518,2009-02-16,05:05:58
39.947455,116.318169,0,180,39860.2125347222,2009-02-16,05:06:03
39.947455,116.318159,0,178,39860.2125925926,2009-02-16,05:06:08
39.947448,116.318147,0,176,39860.212650463,2009-02-16,05:06:13
39.947437,116.318153,0,175,39860.2127083333,2009-02-16,05:06:18
39.947385,116.318178,0,175,39860.2127430556,2009-02-16,05:06:21
39.947336,116.318191,0,174,39860.2127662037,2009-02-16,05:06:23
39.947281,116.318204,0,174,39860.2127893518,2009-02-16,05:06:25
39.94722,116.318217,0,174,39860.2128125,2009-02-16,05:06:27
39.947175,116.318248,0,173,39860.2128356481,2009-02-16,05:06:29
39.947144,116.318309,0,174,39860.2128587963,2009-02-16,05:06:31
39.947099,116.318324,0,173,39860.2129050926,2009-02-16,05:06:35
39.947083,116.318313,0,174,39860.212962963,2009-02-16,05:06:40
39.947067,116.318304,0,176,39860.2130208333,2009-02-16,05:06:45
39.947056,116.318303,0,175,39860.2130787037,2009-02-16,05:06:50
39.947024,116.318358,0,175,39860.2131134259,2009-02-16,05:06:53
39.947016,116.318339,0,184,39860.2131712963,2009-02-16,05:06:58
39.947028,116.318351,0,187,39860.2132291667,2009-02-16,05:07:03
39.946996,116.318335,0,187,39860.213287037,2009-02-16,05:07:08
39.946943,116.318653,0,187,39860.2134259259,2009-02-16,05:07:20
39.946847,116.318566,0,187,39860.2134375,2009-02-16,05:07:21
39.94678,116.318499,0,187,39860.2134490741,2009-02-16,05:07:22
39.94672,116.318489,0,187,39860.2134606481,2009-02-16,05:07:23
39.946644,116.318424,0,187,39860.2134722222,2009-02-16,05:07:24
39.946583,116.318435,0,187,39860.2134837963,2009-02-16,05:07:25
39.946505,116.318426,0,187,39860.2134953704,2009-02-16,05:07:26
39.946419,116.318415,0,187,39860.2135069444,2009-02-16,05:07:27
39.946311,116.318398,0,187,39860.2135185185,2009-02-16,05:07:28
39.946208,116.318395,0,187,39860.2135300926,2009-02-16,05:07:29
39.946101,116.318371,0,187,39860.2135416667,2009-02-16,05:07:30
39.94601,116.318374,0,187,39860.2135532407,2009-02-16,05:07:31
39.946031,116.318136,0,193,39860.2135648148,2009-02-16,05:07:32
39.945947,116.318155,0,193,39860.2135763889,2009-02-16,05:07:33
39.945901,116.318022,0,196,39860.213587963,2009-02-16,05:07:34
39.945821,116.318001,0,197,39860.213599537,2009-02-16,05:07:35
39.945743,116.317984,0,199,39860.2136111111,2009-02-16,05:07:36
39.945672,116.317978,0,199,39860.2136226852,2009-02-16,05:07:37
39.945598,116.317974,0,200,39860.2136342593,2009-02-16,05:07:38
39.945526,116.317959,0,200,39860.2136458333,2009-02-16,05:07:39
39.945454,116.317935,0,200,39860.2136574074,2009-02-16,05:07:40
39.945391,116.317916,0,200,39860.2136689815,2009-02-16,05:07:41
39.945329,116.317911,0,200,39860.2136805556,2009-02-16,05:07:42
39.945276,116.317905,0,200,39860.2136921296,2009-02-16,05:07:43
39.945202,116.317893,0,199,39860.2137152778,2009-02-16,05:07:45
39.945152,116.317884,0,201,39860.21375,2009-02-16,05:07:48
39.945118,116.317873,0,207,39860.2138078704,2009-02-16,05:07:53
39.945145,116.317867,0,209,39860.2138657407,2009-02-16,05:07:58
39.945184,116.317882,0,210,39860.2139236111,2009-02-16,05:08:03
39.945154,116.317907,0,213,39860.2139814815,2009-02-16,05:08:08
39.945169,116.317943,0,215,39860.2140393518,2009-02-16,05:08:13
39.945121,116.317912,0,216,39860.2140625,2009-02-16,05:08:15
39.945048,116.317869,0,219,39860.2140972222,2009-02-16,05:08:18
39.944999,116.317854,0,220,39860.2141087963,2009-02-16,05:08:19
39.944912,116.317839,0,223,39860.2141319444,2009-02-16,05:08:21
39.944816,116.317861,0,229,39860.2141550926,2009-02-16,05:08:23
39.944759,116.317889,0,231,39860.2141666667,2009-02-16,05:08:24
39.944745,116.317954,0,235,39860.2141782407,2009-02-16,05:08:25
39.944709,116.318026,0,239,39860.2142013889,2009-02-16,05:08:27
39.944663,116.318055,0,240,39860.214212963,2009-02-16,05:08:28
39.944614,116.318085,0,242,39860.214224537,2009-02-16,05:08:29
39.944559,116.318122,0,243,39860.2142361111,2009-02-16,05:08:30
39.944506,116.318164,0,245,39860.2142476852,2009-02-16,05:08:31
39.944448,116.318189,0,245,39860.2142592593,2009-02-16,05:08:32
39.944372,116.318209,0,245,39860.2142708333,2009-02-16,05:08:33
39.944288,116.31823,0,245,39860.2142824074,2009-02-16,05:08:34
39.944189,116.318256,0,246,39860.2142939815,2009-02-16,05:08:35
39.944093,116.31826,0,246,39860.2143055556,2009-02-16,05:08:36
39.943989,116.318289,0,248,39860.2143171296,2009-02-16,05:08:37
39.943877,116.318309,0,249,39860.2143287037,2009-02-16,05:08:38
39.943765,116.31833,0,250,39860.2143402778,2009-02-16,05:08:39
39.943658,116.318352,0,251,39860.2143518519,2009-02-16,05:08:40
39.943549,116.318379,0,253,39860.2143634259,2009-02-16,05:08:41
39.94344,116.318403,0,254,39860.214375,2009-02-16,05:08:42
39.943332,116.318413,0,256,39860.2143865741,2009-02-16,05:08:43
39.943226,116.318422,0,257,39860.2143981481,2009-02-16,05:08:44
39.943129,116.318428,0,257,39860.2144097222,2009-02-16,05:08:45
39.94304,116.318435,0,258,39860.2144212963,2009-02-16,05:08:46
39.942964,116.318441,0,258,39860.2144328704,2009-02-16,05:08:47
39.942907,116.318455,0,259,39860.2144444444,2009-02-16,05:08:48
39.942862,116.31847,0,258,39860.2144560185,2009-02-16,05:08:49
39.942823,116.318509,0,258,39860.2144791667,2009-02-16,05:08:51
39.942877,116.318513,0,257,39860.2144907407,2009-02-16,05:08:52
39.942919,116.318533,0,256,39860.214537037,2009-02-16,05:08:56
39.942916,116.318545,0,257,39860.2145949074,2009-02-16,05:09:01
39.942904,116.318583,0,257,39860.2146527778,2009-02-16,05:09:06
39.942904,116.318583,0,257,39860.2146875,2009-02-16,05:09:09
39.942902,116.318584,0,257,39860.2147106482,2009-02-16,05:09:11
39.942887,116.318579,0,257,39860.2147685185,2009-02-16,05:09:16
39.942837,116.318588,0,255,39860.2147916667,2009-02-16,05:09:18
39.942757,116.318615,0,252,39860.2148148148,2009-02-16,05:09:20
39.942717,116.318648,0,251,39860.2148263889,2009-02-16,05:09:21
39.942656,116.318652,0,250,39860.214837963,2009-02-16,05:09:22
39.942595,116.318664,0,248,39860.214849537,2009-02-16,05:09:23
39.94253,116.318683,0,247,39860.2148611111,2009-02-16,05:09:24
39.942468,116.318702,0,246,39860.2148726852,2009-02-16,05:09:25
39.9424,116.318724,0,244,39860.2148842593,2009-02-16,05:09:26
39.942327,116.318749,0,243,39860.2148958333,2009-02-16,05:09:27
39.942249,116.31877,0,242,39860.2149074074,2009-02-16,05:09:28
39.942166,116.318787,0,242,39860.2149189815,2009-02-16,05:09:29
39.942065,116.318791,0,241,39860.2149305556,2009-02-16,05:09:30
39.941972,116.318802,0,240,39860.2149421296,2009-02-16,05:09:31
39.941877,116.318808,0,240,39860.2149537037,2009-02-16,05:09:32
39.941783,116.31882,0,239,39860.2149652778,2009-02-16,05:09:33
39.941694,116.318839,0,239,39860.2149768519,2009-02-16,05:09:34
39.941604,116.31886,0,239,39860.2149884259,2009-02-16,05:09:35
39.941516,116.31888,0,239,39860.215,2009-02-16,05:09:36
39.94143,116.318907,0,239,39860.2150115741,2009-02-16,05:09:37
39.941332,116.318925,0,238,39860.2150231482,2009-02-16,05:09:38
39.941232,116.318945,0,238,39860.2150347222,2009-02-16,05:09:39
39.941134,116.318966,0,238,39860.2150462963,2009-02-16,05:09:40
39.941034,116.318986,0,238,39860.2150578704,2009-02-16,05:09:41
39.940932,116.318999,0,237,39860.2150694444,2009-02-16,05:09:42
39.940828,116.319027,0,237,39860.2150810185,2009-02-16,05:09:43
39.94073,116.319054,0,237,39860.2150925926,2009-02-16,05:09:44
39.940632,116.31907,0,237,39860.2151041667,2009-02-16,05:09:45
39.940536,116.319094,0,236,39860.2151157407,2009-02-16,05:09:46
39.940446,116.319117,0,234,39860.2151273148,2009-02-16,05:09:47
39.940362,116.31914,0,232,39860.2151388889,2009-02-16,05:09:48
39.94028,116.319166,0,231,39860.215150463,2009-02-16,05:09:49
39.940199,116.319196,0,230,39860.215162037,2009-02-16,05:09:50
39.94011,116.31922,0,228,39860.2151736111,2009-02-16,05:09:51
39.940016,116.319249,0,225,39860.2151851852,2009-02-16,05:09:52
39.939916,116.319267,0,223,39860.2151967593,2009-02-16,05:09:53
39.939815,116.319285,0,221,39860.2152083333,2009-02-16,05:09:54
39.939715,116.3193,0,218,39860.2152199074,2009-02-16,05:09:55
39.939619,116.319324,0,216,39860.2152314815,2009-02-16,05:09:56
39.939522,116.319337,0,213,39860.2152430556,2009-02-16,05:09:57
39.939433,116.319355,0,210,39860.2152546296,2009-02-16,05:09:58
39.939345,116.319354,0,206,39860.2152662037,2009-02-16,05:09:59
39.939267,116.319361,0,203,39860.2152777778,2009-02-16,05:10:00
39.939197,116.319369,0,200,39860.2152893519,2009-02-16,05:10:01
39.939123,116.319373,0,198,39860.2153009259,2009-02-16,05:10:02
39.939046,116.31937,0,196,39860.2153125,2009-02-16,05:10:03
39.938968,116.319373,0,195,39860.2153240741,2009-02-16,05:10:04
39.938893,116.319379,0,194,39860.2153356481,2009-02-16,05:10:05
39.938819,116.319383,0,192,39860.2153472222,2009-02-16,05:10:06
39.938748,116.31939,0,191,39860.2153587963,2009-02-16,05:10:07
39.938678,116.319385,0,189,39860.2153703704,2009-02-16,05:10:08
39.938614,116.319385,0,187,39860.2153819444,2009-02-16,05:10:09
39.938557,116.31938,0,186,39860.2153935185,2009-02-16,05:10:10
39.938502,116.319376,0,185,39860.2154050926,2009-02-16,05:10:11
39.938439,116.319374,0,184,39860.2154282407,2009-02-16,05:10:13
39.938413,116.319377,0,177,39860.2154861111,2009-02-16,05:10:18
39.938387,116.319356,0,173,39860.2155439815,2009-02-16,05:10:23
39.938412,116.319413,0,170,39860.2155902778,2009-02-16,05:10:27
39.938422,116.319392,0,172,39860.2156481481,2009-02-16,05:10:32
39.938406,116.31939,0,170,39860.2157060185,2009-02-16,05:10:37
39.938389,116.319373,0,168,39860.2157638889,2009-02-16,05:10:42
39.938378,116.319357,0,166,39860.2158217593,2009-02-16,05:10:47
39.938398,116.319358,0,165,39860.2158796296,2009-02-16,05:10:52
39.938398,116.319358,0,165,39860.2159143519,2009-02-16,05:10:55
39.938403,116.319352,0,165,39860.2159375,2009-02-16,05:10:57
39.938305,116.319333,0,163,39860.2159837963,2009-02-16,05:11:01
39.938222,116.319329,0,163,39860.2160069444,2009-02-16,05:11:03
39.938136,116.319357,0,164,39860.2160300926,2009-02-16,05:11:05
39.938087,116.319366,0,164,39860.2160416667,2009-02-16,05:11:06
39.938029,116.319377,0,165,39860.2160532407,2009-02-16,05:11:07
39.93797,116.319391,0,165,39860.2160648148,2009-02-16,05:11:08
39.937903,116.319396,0,165,39860.2160763889,2009-02-16,05:11:09
39.937839,116.319403,0,165,39860.216087963,2009-02-16,05:11:10
39.937775,116.319415,0,165,39860.216099537,2009-02-16,05:11:11
39.937706,116.319429,0,164,39860.2161111111,2009-02-16,05:11:12
39.937631,116.319443,0,164,39860.2161226852,2009-02-16,05:11:13
39.937561,116.319463,0,163,39860.2161342593,2009-02-16,05:11:14
39.937493,116.31949,0,163,39860.2161458333,2009-02-16,05:11:15
39.937426,116.319522,0,162,39860.2161574074,2009-02-16,05:11:16
39.937361,116.319558,0,161,39860.2161689815,2009-02-16,05:11:17
39.937297,116.319597,0,161,39860.2161805556,2009-02-16,05:11:18
39.937241,116.319639,0,160,39860.2161921296,2009-02-16,05:11:19
39.937189,116.319685,0,160,39860.2162037037,2009-02-16,05:11:20
39.937147,116.319735,0,159,39860.2162152778,2009-02-16,05:11:21
39.937114,116.319792,0,158,39860.2162268519,2009-02-16,05:11:22
39.937107,116.319859,0,157,39860.2162384259,2009-02-16,05:11:23
39.937121,116.319945,0,155,39860.21625,2009-02-16,05:11:24
39.937123,116.32004,0,153,39860.2162615741,2009-02-16,05:11:25
39.937129,116.320145,0,152,39860.2162731481,2009-02-16,05:11:26
39.937131,116.320254,0,150,39860.2162847222,2009-02-16,05:11:27
39.937138,116.320364,0,149,39860.2162962963,2009-02-16,05:11:28
39.937152,116.320476,0,146,39860.2163078704,2009-02-16,05:11:29
39.937162,116.320591,0,144,39860.2163194444,2009-02-16,05:11:30
39.937173,116.320699,0,142,39860.2163310185,2009-02-16,05:11:31
39.937174,116.320799,0,141,39860.2163425926,2009-02-16,05:11:32
39.937168,116.320896,0,141,39860.2163541667,2009-02-16,05:11:33
39.937156,116.320988,0,140,39860.2163657407,2009-02-16,05:11:34
39.937139,116.321073,0,140,39860.2163773148,2009-02-16,05:11:35
39.937121,116.321155,0,140,39860.2163888889,2009-02-16,05:11:36
39.937101,116.321234,0,140,39860.216400463,2009-02-16,05:11:37
39.937081,116.32129,0,140,39860.216412037,2009-02-16,05:11:38
39.937051,116.321375,0,141,39860.2164351852,2009-02-16,05:11:40
39.937033,116.321437,0,141,39860.2164467593,2009-02-16,05:11:41
39.937015,116.321502,0,141,39860.2164583333,2009-02-16,05:11:42
39.936998,116.321599,0,142,39860.2164814815,2009-02-16,05:11:44
39.936987,116.321682,0,143,39860.2165046296,2009-02-16,05:11:46
39.936968,116.32175,0,143,39860.2165277778,2009-02-16,05:11:48
39.936934,116.321825,0,144,39860.2165625,2009-02-16,05:11:51
39.936914,116.3219,0,144,39860.2165972222,2009-02-16,05:11:54
39.936901,116.321962,0,145,39860.2166203704,2009-02-16,05:11:56
39.936896,116.322022,0,145,39860.2166435185,2009-02-16,05:11:58
39.936925,116.32207,0,145,39860.2166782407,2009-02-16,05:12:01
39.936982,116.322057,0,145,39860.216712963,2009-02-16,05:12:04
39.937012,116.322012,0,145,39860.2167361111,2009-02-16,05:12:06
39.937053,116.321967,0,146,39860.2167592593,2009-02-16,05:12:08
39.937068,116.321908,0,147,39860.2167939815,2009-02-16,05:12:11
39.937047,116.321915,0,143,39860.2168518519,2009-02-16,05:12:16
39.93702,116.32198,0,150,39860.2168634259,2009-02-16,05:12:17
39.936987,116.322126,0,158,39860.2168865741,2009-02-16,05:12:19
39.936982,116.322199,0,162,39860.2168981481,2009-02-16,05:12:20
39.936941,116.322275,0,163,39860.2169212963,2009-02-16,05:12:22
39.93694,116.322369,0,158,39860.2169444444,2009-02-16,05:12:24
39.936945,116.322428,0,161,39860.2169560185,2009-02-16,05:12:25
39.936944,116.322488,0,167,39860.2169675926,2009-02-16,05:12:26
39.936933,116.322546,0,171,39860.2169791667,2009-02-16,05:12:27
39.93693,116.322619,0,177,39860.2169907407,2009-02-16,05:12:28
39.936928,116.322687,0,179,39860.2170023148,2009-02-16,05:12:29
39.936949,116.32277,0,183,39860.2170138889,2009-02-16,05:12:30
39.936953,116.322854,0,187,39860.217025463,2009-02-16,05:12:31
39.936942,116.322943,0,188,39860.217037037,2009-02-16,05:12:32
39.936925,116.323033,0,188,39860.2170486111,2009-02-16,05:12:33
39.936919,116.323139,0,194,39860.2170601852,2009-02-16,05:12:34
39.936903,116.323284,0,197,39860.2170717593,2009-02-16,05:12:35
39.936904,116.323435,0,192,39860.2170833333,2009-02-16,05:12:36
39.936903,116.323581,0,184,39860.2170949074,2009-02-16,05:12:37
39.936896,116.32372,0,184,39860.2171064815,2009-02-16,05:12:38
39.936889,116.32385,0,180,39860.2171180556,2009-02-16,05:12:39
39.936898,116.323989,0,173,39860.2171296296,2009-02-16,05:12:40
39.936899,116.324122,0,172,39860.2171412037,2009-02-16,05:12:41
39.936904,116.324253,0,170,39860.2171527778,2009-02-16,05:12:42
39.936905,116.324393,0,165,39860.2171643519,2009-02-16,05:12:43
39.936899,116.32454,0,161,39860.2171759259,2009-02-16,05:12:44
39.93689,116.324673,0,161,39860.2171875,2009-02-16,05:12:45
39.936875,116.32481,0,161,39860.2171990741,2009-02-16,05:12:46
39.936864,116.324948,0,161,39860.2172106481,2009-02-16,05:12:47
39.936853,116.325086,0,162,39860.2172222222,2009-02-16,05:12:48
39.936836,116.325233,0,162,39860.2172337963,2009-02-16,05:12:49
39.936821,116.325394,0,162,39860.2172453704,2009-02-16,05:12:50
39.936778,116.325604,0,162,39860.2172569444,2009-02-16,05:12:51
39.936756,116.325832,0,165,39860.2172685185,2009-02-16,05:12:52
39.936743,116.326001,0,169,39860.2172800926,2009-02-16,05:12:53
39.936731,116.32616,0,172,39860.2172916667,2009-02-16,05:12:54
39.936718,116.326311,0,174,39860.2173032407,2009-02-16,05:12:55
39.936699,116.32645,0,176,39860.2173148148,2009-02-16,05:12:56
39.936686,116.326587,0,177,39860.2173263889,2009-02-16,05:12:57
39.936673,116.326724,0,179,39860.217337963,2009-02-16,05:12:58
39.936662,116.326863,0,179,39860.217349537,2009-02-16,05:12:59
39.936653,116.327003,0,181,39860.2173611111,2009-02-16,05:13:00
39.936644,116.327133,0,180,39860.2173726852,2009-02-16,05:13:01
39.936638,116.327266,0,179,39860.2173842593,2009-02-16,05:13:02
39.936625,116.327411,0,179,39860.2173958333,2009-02-16,05:13:03
39.936611,116.327553,0,180,39860.2174074074,2009-02-16,05:13:04
39.936614,116.327662,0,179,39860.2174189815,2009-02-16,05:13:05
39.93661,116.327787,0,180,39860.2174305556,2009-02-16,05:13:06
39.936615,116.327947,0,179,39860.2174421296,2009-02-16,05:13:07
39.936631,116.328127,0,178,39860.2174537037,2009-02-16,05:13:08
39.936627,116.328276,0,173,39860.2174652778,2009-02-16,05:13:09
39.936631,116.328428,0,171,39860.2174768519,2009-02-16,05:13:10
39.936639,116.328576,0,171,39860.2174884259,2009-02-16,05:13:11
39.936636,116.32872,0,172,39860.2175,2009-02-16,05:13:12
39.936632,116.328864,0,175,39860.2175115741,2009-02-16,05:13:13
39.936615,116.32898,0,175,39860.2175231481,2009-02-16,05:13:14
39.936597,116.32909,0,177,39860.2175347222,2009-02-16,05:13:15
39.936589,116.329195,0,179,39860.2175462963,2009-02-16,05:13:16
39.936587,116.329297,0,181,39860.2175578704,2009-02-16,05:13:17
39.936591,116.329401,0,181,39860.2175694444,2009-02-16,05:13:18
39.936604,116.329498,0,179,39860.2175810185,2009-02-16,05:13:19
39.936614,116.329586,0,179,39860.2175925926,2009-02-16,05:13:20
39.936619,116.329659,0,178,39860.2176041667,2009-02-16,05:13:21
39.936623,116.329734,0,182,39860.2176157407,2009-02-16,05:13:22
39.936621,116.329805,0,179,39860.2176273148,2009-02-16,05:13:23
39.936605,116.329906,0,178,39860.217650463,2009-02-16,05:13:25
39.936591,116.329977,0,176,39860.2176736111,2009-02-16,05:13:27
39.936571,116.330028,0,175,39860.2177314815,2009-02-16,05:13:32
39.936571,116.330034,0,177,39860.2177893519,2009-02-16,05:13:37
39.936571,116.330035,0,177,39860.2178472222,2009-02-16,05:13:42
39.93657,116.33003,0,177,39860.2179050926,2009-02-16,05:13:47
39.93657,116.330032,0,177,39860.217962963,2009-02-16,05:13:52
39.93657,116.330034,0,178,39860.2180208333,2009-02-16,05:13:57
39.936568,116.330035,0,178,39860.2180787037,2009-02-16,05:14:02
39.936566,116.330033,0,178,39860.2181365741,2009-02-16,05:14:07
39.936566,116.330035,0,178,39860.2181944444,2009-02-16,05:14:12
39.936566,116.330035,0,178,39860.2182291667,2009-02-16,05:14:15
39.936564,116.33004,0,179,39860.2182523148,2009-02-16,05:14:17
39.936563,116.330056,0,179,39860.2183101852,2009-02-16,05:14:22
39.936562,116.33014,0,180,39860.2183449074,2009-02-16,05:14:25
39.936556,116.330239,0,182,39860.2183680556,2009-02-16,05:14:27
39.936548,116.330346,0,185,39860.2183912037,2009-02-16,05:14:29
39.936546,116.330417,0,187,39860.2184027778,2009-02-16,05:14:30
39.936547,116.330483,0,188,39860.2184143519,2009-02-16,05:14:31
39.936549,116.330553,0,188,39860.2184259259,2009-02-16,05:14:32
39.936555,116.330636,0,187,39860.2184375,2009-02-16,05:14:33
39.936568,116.330724,0,187,39860.2184490741,2009-02-16,05:14:34
39.936568,116.33082,0,186,39860.2184606481,2009-02-16,05:14:35
39.936576,116.33092,0,187,39860.2184722222,2009-02-16,05:14:36
39.936585,116.331029,0,188,39860.2184837963,2009-02-16,05:14:37
39.936586,116.331174,0,186,39860.2184953704,2009-02-16,05:14:38
39.93659,116.33132,0,189,39860.2185069444,2009-02-16,05:14:39
39.936599,116.331482,0,194,39860.2185185185,2009-02-16,05:14:40
39.936601,116.331614,0,196,39860.2185300926,2009-02-16,05:14:41
39.936609,116.331742,0,199,39860.2185416667,2009-02-16,05:14:42
39.936616,116.331866,0,201,39860.2185532407,2009-02-16,05:14:43
39.936624,116.331976,0,203,39860.2185648148,2009-02-16,05:14:44
39.936645,116.332085,0,201,39860.2185763889,2009-02-16,05:14:45
39.936646,116.332193,0,201,39860.218587963,2009-02-16,05:14:46
39.936645,116.332309,0,201,39860.218599537,2009-02-16,05:14:47
39.936642,116.332424,0,202,39860.2186111111,2009-02-16,05:14:48
39.936647,116.332532,0,201,39860.2186226852,2009-02-16,05:14:49
39.936646,116.332635,0,202,39860.2186342593,2009-02-16,05:14:50
39.936648,116.332741,0,201,39860.2186458333,2009-02-16,05:14:51
39.936649,116.332838,0,196,39860.2186574074,2009-02-16,05:14:52
39.936645,116.332945,0,195,39860.2186689815,2009-02-16,05:14:53
39.936636,116.333059,0,194,39860.2186805556,2009-02-16,05:14:54
39.936635,116.333172,0,192,39860.2186921296,2009-02-16,05:14:55
39.936631,116.333283,0,189,39860.2187037037,2009-02-16,05:14:56
39.936631,116.333405,0,181,39860.2187152778,2009-02-16,05:14:57
39.936615,116.333495,0,172,39860.2187268519,2009-02-16,05:14:58
39.936607,116.333586,0,168,39860.2187384259,2009-02-16,05:14:59
39.936601,116.333679,0,165,39860.21875,2009-02-16,05:15:00
39.936602,116.333769,0,161,39860.2187615741,2009-02-16,05:15:01
39.936612,116.333856,0,161,39860.2187731481,2009-02-16,05:15:02
39.936643,116.333955,0,163,39860.2187847222,2009-02-16,05:15:03
39.936647,116.334038,0,159,39860.2187962963,2009-02-16,05:15:04
39.936648,116.334134,0,154,39860.2188078704,2009-02-16,05:15:05
39.93665,116.334228,0,154,39860.2188194444,2009-02-16,05:15:06
39.936654,116.334316,0,150,39860.2188310185,2009-02-16,05:15:07
39.936655,116.334409,0,147,39860.2188425926,2009-02-16,05:15:08
39.936646,116.334521,0,141,39860.2188541667,2009-02-16,05:15:09
39.936645,116.334645,0,133,39860.2188657407,2009-02-16,05:15:10
39.936639,116.334755,0,126,39860.2188773148,2009-02-16,05:15:11
39.936636,116.334877,0,118,39860.2188888889,2009-02-16,05:15:12
39.936675,116.335042,0,117,39860.218900463,2009-02-16,05:15:13
39.936683,116.335175,0,112,39860.218912037,2009-02-16,05:15:14
39.936677,116.335315,0,107,39860.2189236111,2009-02-16,05:15:15
39.936665,116.335462,0,100,39860.2189351852,2009-02-16,05:15:16
39.936658,116.335614,0,95,39860.2189467593,2009-02-16,05:15:17
39.936672,116.335775,0,99,39860.2189583333,2009-02-16,05:15:18
39.936681,116.33593,0,100,39860.2189699074,2009-02-16,05:15:19
39.936684,116.336089,0,98,39860.2189814815,2009-02-16,05:15:20
39.936683,116.336246,0,94,39860.2189930556,2009-02-16,05:15:21
39.93668,116.336401,0,91,39860.2190046296,2009-02-16,05:15:22
39.936683,116.33656,0,87,39860.2190162037,2009-02-16,05:15:23
39.936694,116.336728,0,84,39860.2190277778,2009-02-16,05:15:24
39.936695,116.336902,0,80,39860.2190393518,2009-02-16,05:15:25
39.93672,116.337086,0,77,39860.2190509259,2009-02-16,05:15:26
39.93673,116.337246,0,73,39860.2190625,2009-02-16,05:15:27
39.936734,116.337415,0,71,39860.2190740741,2009-02-16,05:15:28
39.93674,116.337584,0,68,39860.2190856481,2009-02-16,05:15:29
39.936746,116.337752,0,66,39860.2190972222,2009-02-16,05:15:30
39.93675,116.337919,0,63,39860.2191087963,2009-02-16,05:15:31
39.936756,116.338087,0,61,39860.2191203704,2009-02-16,05:15:32
39.936723,116.338221,0,59,39860.2191319444,2009-02-16,05:15:33
39.936725,116.338382,0,56,39860.2191435185,2009-02-16,05:15:34
39.936731,116.338536,0,54,39860.2191550926,2009-02-16,05:15:35
39.936765,116.338704,0,53,39860.2191666667,2009-02-16,05:15:36
39.936813,116.338859,0,51,39860.2191782407,2009-02-16,05:15:37
39.936863,116.339035,0,50,39860.2191898148,2009-02-16,05:15:38
39.936906,116.339193,0,48,39860.2192013889,2009-02-16,05:15:39
39.936971,116.339371,0,47,39860.219212963,2009-02-16,05:15:40
39.93706,116.339561,0,45,39860.219224537,2009-02-16,05:15:41
39.937129,116.339736,0,44,39860.2192361111,2009-02-16,05:15:42
39.937145,116.33991,0,43,39860.2192476852,2009-02-16,05:15:43
39.937178,116.340057,0,42,39860.2192592593,2009-02-16,05:15:44
39.937249,116.340176,0,41,39860.2192708333,2009-02-16,05:15:45
39.937283,116.340323,0,43,39860.2192824074,2009-02-16,05:15:46
39.937324,116.340444,0,43,39860.2192939815,2009-02-16,05:15:47
39.937377,116.34057,0,43,39860.2193055556,2009-02-16,05:15:48
39.937432,116.340685,0,44,39860.2193171296,2009-02-16,05:15:49
39.937462,116.340808,0,43,39860.2193287037,2009-02-16,05:15:50
39.937515,116.34093,0,41,39860.2193402778,2009-02-16,05:15:51
39.937578,116.341044,0,42,39860.2193518518,2009-02-16,05:15:52
39.937612,116.341173,0,43,39860.2193634259,2009-02-16,05:15:53
39.937622,116.341279,0,45,39860.219375,2009-02-16,05:15:54
39.937657,116.341364,0,48,39860.2193865741,2009-02-16,05:15:55
39.937689,116.34145,0,48,39860.2193981481,2009-02-16,05:15:56
39.937642,116.34152,0,54,39860.2194212963,2009-02-16,05:15:58
39.937649,116.341597,0,63,39860.2194444444,2009-02-16,05:16:00
39.937664,116.341693,0,76,39860.2194675926,2009-02-16,05:16:02
39.937676,116.341749,0,82,39860.2194791667,2009-02-16,05:16:03
39.937684,116.34181,0,94,39860.2194907407,2009-02-16,05:16:04
39.937689,116.341872,0,104,39860.2195023148,2009-02-16,05:16:05
39.937734,116.341959,0,109,39860.219525463,2009-02-16,05:16:07
39.937802,116.342067,0,117,39860.2195486111,2009-02-16,05:16:09
39.937837,116.342179,0,116,39860.2195717593,2009-02-16,05:16:11
39.93785,116.342266,0,116,39860.2195833333,2009-02-16,05:16:12
39.937919,116.342363,0,125,39860.2195949074,2009-02-16,05:16:13
39.937954,116.342431,0,127,39860.2196064815,2009-02-16,05:16:14
39.937982,116.342501,0,124,39860.2196180556,2009-02-16,05:16:15
39.937993,116.342559,0,128,39860.2196296296,2009-02-16,05:16:16
39.938022,116.342609,0,133,39860.2196412037,2009-02-16,05:16:17
39.938054,116.342662,0,133,39860.2196643518,2009-02-16,05:16:19
39.938075,116.342703,0,134,39860.2197222222,2009-02-16,05:16:24
39.938076,116.342706,0,134,39860.2197800926,2009-02-16,05:16:29
39.938075,116.3427,0,135,39860.219837963,2009-02-16,05:16:34
39.938075,116.3427,0,135,39860.2198726852,2009-02-16,05:16:37
39.938075,116.3427,0,135,39860.2198958333,2009-02-16,05:16:39
39.93812,116.342763,0,136,39860.2199421296,2009-02-16,05:16:43
39.938137,116.342833,0,137,39860.2199652778,2009-02-16,05:16:45
39.938153,116.342922,0,142,39860.2199884259,2009-02-16,05:16:47
39.938185,116.342973,0,146,39860.2200115741,2009-02-16,05:16:49
39.938213,116.343082,0,148,39860.2200347222,2009-02-16,05:16:51
39.938227,116.343141,0,149,39860.2200462963,2009-02-16,05:16:52
39.938248,116.343201,0,151,39860.2200578704,2009-02-16,05:16:53
39.938272,116.343267,0,153,39860.2200694444,2009-02-16,05:16:54
39.938296,116.343335,0,155,39860.2200810185,2009-02-16,05:16:55
39.938316,116.343393,0,156,39860.2200925926,2009-02-16,05:16:56
39.938343,116.343462,0,161,39860.2201041667,2009-02-16,05:16:57
39.938361,116.343548,0,160,39860.2201157407,2009-02-16,05:16:58
39.938379,116.343632,0,162,39860.2201273148,2009-02-16,05:16:59
39.938398,116.343717,0,163,39860.2201388889,2009-02-16,05:17:00
39.938416,116.343804,0,165,39860.220150463,2009-02-16,05:17:01
39.938432,116.343893,0,166,39860.220162037,2009-02-16,05:17:02
39.938447,116.34399,0,168,39860.2201736111,2009-02-16,05:17:03
39.938461,116.344084,0,170,39860.2201851852,2009-02-16,05:17:04
39.938476,116.344178,0,172,39860.2201967593,2009-02-16,05:17:05
39.938491,116.344274,0,174,39860.2202083333,2009-02-16,05:17:06
39.938496,116.344362,0,175,39860.2202199074,2009-02-16,05:17:07
39.938505,116.344457,0,178,39860.2202314815,2009-02-16,05:17:08
39.938518,116.344555,0,180,39860.2202430556,2009-02-16,05:17:09
39.938525,116.344661,0,183,39860.2202546296,2009-02-16,05:17:10
39.938536,116.344764,0,185,39860.2202662037,2009-02-16,05:17:11
39.938547,116.344871,0,187,39860.2202777778,2009-02-16,05:17:12
39.938565,116.34499,0,190,39860.2202893518,2009-02-16,05:17:13
39.938581,116.345101,0,192,39860.2203009259,2009-02-16,05:17:14
39.938599,116.345214,0,194,39860.2203125,2009-02-16,05:17:15
39.938617,116.345329,0,196,39860.2203240741,2009-02-16,05:17:16
39.938635,116.345444,0,198,39860.2203356481,2009-02-16,05:17:17
39.938651,116.345561,0,200,39860.2203472222,2009-02-16,05:17:18
39.93866,116.34568,0,200,39860.2203587963,2009-02-16,05:17:19
39.938674,116.345806,0,199,39860.2203703704,2009-02-16,05:17:20
39.938691,116.345942,0,197,39860.2203819444,2009-02-16,05:17:21
39.938706,116.346078,0,196,39860.2203935185,2009-02-16,05:17:22
39.938718,116.346223,0,197,39860.2204050926,2009-02-16,05:17:23
39.938724,116.346359,0,196,39860.2204166667,2009-02-16,05:17:24
39.938739,116.346499,0,196,39860.2204282407,2009-02-16,05:17:25
39.938761,116.346658,0,194,39860.2204398148,2009-02-16,05:17:26
39.93878,116.346815,0,194,39860.2204513889,2009-02-16,05:17:27
39.938797,116.346977,0,195,39860.220462963,2009-02-16,05:17:28
39.93881,116.34714,0,194,39860.220474537,2009-02-16,05:17:29
39.938824,116.347304,0,194,39860.2204861111,2009-02-16,05:17:30
39.938841,116.34747,0,194,39860.2204976852,2009-02-16,05:17:31
39.938857,116.347642,0,192,39860.2205092593,2009-02-16,05:17:32
39.938869,116.347802,0,191,39860.2205208333,2009-02-16,05:17:33
39.938883,116.34797,0,189,39860.2205324074,2009-02-16,05:17:34
39.938894,116.348131,0,187,39860.2205439815,2009-02-16,05:17:35
39.938909,116.348284,0,186,39860.2205555556,2009-02-16,05:17:36
39.938919,116.348437,0,184,39860.2205671296,2009-02-16,05:17:37
39.938928,116.348595,0,183,39860.2205787037,2009-02-16,05:17:38
39.938937,116.34875,0,182,39860.2205902778,2009-02-16,05:17:39
39.938949,116.348942,0,178,39860.2206018518,2009-02-16,05:17:40
39.938968,116.349083,0,177,39860.2206134259,2009-02-16,05:17:41
39.938972,116.349221,0,176,39860.220625,2009-02-16,05:17:42
39.938973,116.349357,0,175,39860.2206365741,2009-02-16,05:17:43
39.938978,116.349486,0,174,39860.2206481481,2009-02-16,05:17:44
39.938975,116.349613,0,173,39860.2206597222,2009-02-16,05:17:45
39.939011,116.349714,0,167,39860.2206712963,2009-02-16,05:17:46
39.939015,116.349837,0,165,39860.2206828704,2009-02-16,05:17:47
39.939017,116.349962,0,163,39860.2206944444,2009-02-16,05:17:48
39.939021,116.350082,0,162,39860.2207060185,2009-02-16,05:17:49
39.939023,116.350207,0,160,39860.2207175926,2009-02-16,05:17:50
39.939025,116.350325,0,159,39860.2207291667,2009-02-16,05:17:51
39.939025,116.350436,0,157,39860.2207407407,2009-02-16,05:17:52
39.939028,116.350537,0,156,39860.2207523148,2009-02-16,05:17:53
39.939029,116.350635,0,155,39860.2207638889,2009-02-16,05:17:54
39.93902,116.350711,0,154,39860.220775463,2009-02-16,05:17:55
39.939015,116.350771,0,154,39860.220787037,2009-02-16,05:17:56
39.939015,116.350873,0,150,39860.2208101852,2009-02-16,05:17:58
39.939015,116.350932,0,149,39860.2208333333,2009-02-16,05:18:00
39.938996,116.350986,0,149,39860.2208564815,2009-02-16,05:18:02
39.93896,116.351039,0,154,39860.2208796296,2009-02-16,05:18:04
39.938941,116.351113,0,150,39860.2209143518,2009-02-16,05:18:07
39.938906,116.351173,0,147,39860.2209375,2009-02-16,05:18:09
39.938899,116.351264,0,146,39860.2209606481,2009-02-16,05:18:11
39.938889,116.351321,0,145,39860.2209722222,2009-02-16,05:18:12
39.938878,116.351386,0,146,39860.2209837963,2009-02-16,05:18:13
39.938922,116.351483,0,145,39860.2209953704,2009-02-16,05:18:14
39.938933,116.351541,0,144,39860.2210069444,2009-02-16,05:18:15
39.938893,116.35159,0,148,39860.2210416667,2009-02-16,05:18:18
39.938876,116.351668,0,149,39860.2210763889,2009-02-16,05:18:21
39.938854,116.351753,0,147,39860.221099537,2009-02-16,05:18:23
39.938804,116.351857,0,145,39860.2211226852,2009-02-16,05:18:25
39.938746,116.351962,0,149,39860.2211458333,2009-02-16,05:18:27
39.938689,116.352058,0,153,39860.2211689815,2009-02-16,05:18:29
39.938641,116.352158,0,158,39860.2211921296,2009-02-16,05:18:31
39.938618,116.352209,0,160,39860.2212037037,2009-02-16,05:18:32
39.938607,116.352277,0,161,39860.2212152778,2009-02-16,05:18:33
39.938559,116.352369,0,163,39860.2212268518,2009-02-16,05:18:34
39.938548,116.352447,0,165,39860.2212384259,2009-02-16,05:18:35
39.938552,116.352506,0,166,39860.22125,2009-02-16,05:18:36
39.93855,116.352592,0,167,39860.2212731481,2009-02-16,05:18:38
39.938542,116.352677,0,167,39860.2212962963,2009-02-16,05:18:40
39.938571,116.35279,0,166,39860.2213194444,2009-02-16,05:18:42
39.938594,116.352893,0,166,39860.2213425926,2009-02-16,05:18:44
39.938597,116.352953,0,168,39860.2213541667,2009-02-16,05:18:45
39.938607,116.353014,0,168,39860.2213657407,2009-02-16,05:18:46
39.938609,116.353092,0,173,39860.2213773148,2009-02-16,05:18:47
39.938619,116.353174,0,172,39860.221400463,2009-02-16,05:18:49
39.938623,116.353264,0,172,39860.2214236111,2009-02-16,05:18:51
39.938653,116.353362,0,171,39860.2214467593,2009-02-16,05:18:53
39.93866,116.353421,0,169,39860.2214583333,2009-02-16,05:18:54
39.938681,116.353479,0,166,39860.2214699074,2009-02-16,05:18:55
39.938683,116.353546,0,163,39860.2214814815,2009-02-16,05:18:56
39.938693,116.353608,0,159,39860.2214930556,2009-02-16,05:18:57
39.938697,116.353695,0,159,39860.2215162037,2009-02-16,05:18:59
39.938701,116.353761,0,161,39860.2215509259,2009-02-16,05:19:02
39.938725,116.353799,0,159,39860.2216087963,2009-02-16,05:19:07
39.938728,116.353801,0,158,39860.2216666667,2009-02-16,05:19:12
39.938728,116.353801,0,158,39860.2217013889,2009-02-16,05:19:15
39.938729,116.3538,0,157,39860.221724537,2009-02-16,05:19:17
39.938736,116.353829,0,158,39860.2217824074,2009-02-16,05:19:22
39.938748,116.3539,0,160,39860.2218055556,2009-02-16,05:19:24
39.938747,116.35401,0,161,39860.2218287037,2009-02-16,05:19:26
39.938736,116.35407,0,162,39860.2218402778,2009-02-16,05:19:27
39.938705,116.354174,0,163,39860.2218634259,2009-02-16,05:19:29
39.938681,116.354279,0,164,39860.2218865741,2009-02-16,05:19:31
39.938673,116.354339,0,164,39860.2218981481,2009-02-16,05:19:32
39.938664,116.354426,0,164,39860.2219097222,2009-02-16,05:19:33
39.938656,116.354499,0,163,39860.2219212963,2009-02-16,05:19:34
39.938634,116.354599,0,161,39860.2219328704,2009-02-16,05:19:35
39.93863,116.354711,0,159,39860.2219444444,2009-02-16,05:19:36
39.938613,116.354803,0,159,39860.2219560185,2009-02-16,05:19:37
39.938603,116.354905,0,159,39860.2219675926,2009-02-16,05:19:38
39.93859,116.354991,0,159,39860.2219791667,2009-02-16,05:19:39
39.938576,116.355075,0,160,39860.2219907407,2009-02-16,05:19:40
39.938563,116.355171,0,163,39860.2220023148,2009-02-16,05:19:41
39.938555,116.35526,0,166,39860.2220138889,2009-02-16,05:19:42
39.938547,116.355347,0,172,39860.222025463,2009-02-16,05:19:43
39.938544,116.355422,0,172,39860.222037037,2009-02-16,05:19:44
39.938542,116.355495,0,172,39860.2220486111,2009-02-16,05:19:45
39.938539,116.355564,0,171,39860.2220601852,2009-02-16,05:19:46
39.938544,116.355642,0,171,39860.2220717593,2009-02-16,05:19:47
39.938541,116.355727,0,168,39860.2220833333,2009-02-16,05:19:48
39.938534,116.355832,0,161,39860.2221064815,2009-02-16,05:19:50
39.938528,116.355914,0,168,39860.2221296296,2009-02-16,05:19:52
39.938528,116.355976,0,182,39860.2221412037,2009-02-16,05:19:53
39.938521,116.356043,0,194,39860.2221643519,2009-02-16,05:19:55
39.93852,116.356082,0,203,39860.2222222222,2009-02-16,05:20:00
39.93852,116.356094,0,205,39860.2222800926,2009-02-16,05:20:05
39.93852,116.356108,0,206,39860.222337963,2009-02-16,05:20:10
39.938577,116.356196,0,206,39860.2223958333,2009-02-16,05:20:15
39.938616,116.356299,0,207,39860.2224074074,2009-02-16,05:20:16
39.938635,116.356428,0,209,39860.2224189815,2009-02-16,05:20:17
39.938655,116.356555,0,206,39860.2224305556,2009-02-16,05:20:18
39.938686,116.356646,0,206,39860.2224421296,2009-02-16,05:20:19
39.938704,116.356724,0,206,39860.2224537037,2009-02-16,05:20:20
39.938789,116.35685,0,203,39860.2224652778,2009-02-16,05:20:21
39.938828,116.356933,0,202,39860.2224768519,2009-02-16,05:20:22
39.938851,116.357007,0,202,39860.2224884259,2009-02-16,05:20:23
39.938886,116.357114,0,207,39860.2225,2009-02-16,05:20:24
39.938923,116.357205,0,208,39860.2225115741,2009-02-16,05:20:25
39.938958,116.357292,0,209,39860.2225231482,2009-02-16,05:20:26
39.938963,116.357375,0,214,39860.2225347222,2009-02-16,05:20:27
39.938981,116.357471,0,217,39860.2225462963,2009-02-16,05:20:28
39.938993,116.357555,0,217,39860.2225578704,2009-02-16,05:20:29
39.939002,116.357636,0,218,39860.2225694444,2009-02-16,05:20:30
39.939009,116.357737,0,217,39860.2225810185,2009-02-16,05:20:31
39.939014,116.357847,0,218,39860.2225925926,2009-02-16,05:20:32
39.939011,116.357937,0,217,39860.2226041667,2009-02-16,05:20:33
39.939025,116.358036,0,217,39860.2226157407,2009-02-16,05:20:34
39.93903,116.358134,0,217,39860.2226273148,2009-02-16,05:20:35
39.939028,116.358246,0,216,39860.2226388889,2009-02-16,05:20:36
39.939029,116.358367,0,214,39860.222650463,2009-02-16,05:20:37
39.939029,116.358489,0,212,39860.222662037,2009-02-16,05:20:38
39.939039,116.3586,0,213,39860.2226736111,2009-02-16,05:20:39
39.939046,116.358709,0,213,39860.2226851852,2009-02-16,05:20:40
39.939053,116.358829,0,211,39860.2226967593,2009-02-16,05:20:41
39.939045,116.358947,0,213,39860.2227083333,2009-02-16,05:20:42
39.939028,116.359071,0,213,39860.2227199074,2009-02-16,05:20:43
39.939027,116.359189,0,215,39860.2227314815,2009-02-16,05:20:44
39.939027,116.359306,0,216,39860.2227430556,2009-02-16,05:20:45
39.939026,116.35943,0,215,39860.2227546296,2009-02-16,05:20:46
39.939032,116.359545,0,216,39860.2227662037,2009-02-16,05:20:47
39.939058,116.359661,0,220,39860.2227777778,2009-02-16,05:20:48
39.939062,116.359767,0,220,39860.2227893519,2009-02-16,05:20:49
39.939068,116.359861,0,222,39860.2228009259,2009-02-16,05:20:50
39.939086,116.359953,0,225,39860.2228125,2009-02-16,05:20:51
39.93909,116.360031,0,226,39860.2228240741,2009-02-16,05:20:52
39.939097,116.3601,0,228,39860.2228356482,2009-02-16,05:20:53
39.9391,116.360164,0,229,39860.2228472222,2009-02-16,05:20:54
39.939104,116.360227,0,230,39860.2228587963,2009-02-16,05:20:55
39.939107,116.36029,0,231,39860.2228703704,2009-02-16,05:20:56
39.939107,116.360352,0,232,39860.2228819444,2009-02-16,05:20:57
39.93911,116.360423,0,235,39860.2228935185,2009-02-16,05:20:58
39.939079,116.360546,0,230,39860.2229166667,2009-02-16,05:21:00
39.939065,116.360635,0,227,39860.2229282407,2009-02-16,05:21:01
39.939048,116.360722,0,224,39860.2229398148,2009-02-16,05:21:02
39.939039,116.360798,0,224,39860.2229513889,2009-02-16,05:21:03
39.939033,116.360874,0,223,39860.222962963,2009-02-16,05:21:04
39.939079,116.360964,0,221,39860.222974537,2009-02-16,05:21:05
39.939089,116.36103,0,221,39860.2229861111,2009-02-16,05:21:06
39.939107,116.361092,0,219,39860.2229976852,2009-02-16,05:21:07
39.939137,116.361156,0,219,39860.2230092593,2009-02-16,05:21:08
39.93914,116.361249,0,215,39860.2230324074,2009-02-16,05:21:10
39.939174,116.361337,0,211,39860.2230555556,2009-02-16,05:21:12
39.939194,116.361396,0,208,39860.2230787037,2009-02-16,05:21:14
39.939169,116.361401,0,196,39860.2231365741,2009-02-16,05:21:19
39.939168,116.361417,0,195,39860.2231944444,2009-02-16,05:21:24
39.939168,116.361417,0,195,39860.2232291667,2009-02-16,05:21:27
39.939168,116.361422,0,194,39860.2232523148,2009-02-16,05:21:29
39.939168,116.361409,0,194,39860.2233101852,2009-02-16,05:21:34
39.939168,116.361409,0,194,39860.2233449074,2009-02-16,05:21:37
39.939168,116.361408,0,195,39860.2233680556,2009-02-16,05:21:39
39.939152,116.3615,0,197,39860.2234259259,2009-02-16,05:21:44
39.93912,116.361575,0,197,39860.2234490741,2009-02-16,05:21:46
39.939075,116.361665,0,197,39860.2234722222,2009-02-16,05:21:48
39.939027,116.361752,0,197,39860.2234837963,2009-02-16,05:21:49
39.938992,116.361827,0,197,39860.2234953704,2009-02-16,05:21:50
39.938934,116.36193,0,197,39860.2235069444,2009-02-16,05:21:51
39.938894,116.361999,0,198,39860.2235185185,2009-02-16,05:21:52
39.938899,116.362089,0,198,39860.2235300926,2009-02-16,05:21:53
39.938897,116.362178,0,199,39860.2235416667,2009-02-16,05:21:54
39.938902,116.362281,0,199,39860.2235532407,2009-02-16,05:21:55
39.938919,116.36239,0,200,39860.2235648148,2009-02-16,05:21:56
39.938934,116.362495,0,201,39860.2235763889,2009-02-16,05:21:57
39.938937,116.362595,0,202,39860.223587963,2009-02-16,05:21:58
39.938932,116.362697,0,202,39860.223599537,2009-02-16,05:21:59
39.938928,116.362796,0,203,39860.2236111111,2009-02-16,05:22:00
39.938927,116.362893,0,203,39860.2236226852,2009-02-16,05:22:01
39.93893,116.362985,0,204,39860.2236342593,2009-02-16,05:22:02
39.938932,116.363072,0,205,39860.2236458333,2009-02-16,05:22:03
39.938944,116.363168,0,205,39860.2236574074,2009-02-16,05:22:04
39.938959,116.363261,0,206,39860.2236689815,2009-02-16,05:22:05
39.938984,116.363356,0,207,39860.2236805556,2009-02-16,05:22:06
39.938995,116.363431,0,208,39860.2236921296,2009-02-16,05:22:07
39.939008,116.363502,0,207,39860.2237037037,2009-02-16,05:22:08
39.939023,116.36357,0,208,39860.2237152778,2009-02-16,05:22:09
39.939053,116.363656,0,209,39860.2237384259,2009-02-16,05:22:11
39.939091,116.363703,0,209,39860.2237615741,2009-02-16,05:22:13
39.939128,116.363776,0,206,39860.2237847222,2009-02-16,05:22:15
39.939154,116.363821,0,199,39860.2237962963,2009-02-16,05:22:16
39.93915,116.363889,0,197,39860.2238425926,2009-02-16,05:22:20
39.939165,116.36396,0,196,39860.2238541667,2009-02-16,05:22:21
39.939155,116.364073,0,194,39860.2238773148,2009-02-16,05:22:23
39.939158,116.364134,0,194,39860.2238888889,2009-02-16,05:22:24
39.939156,116.364244,0,193,39860.223912037,2009-02-16,05:22:26
39.939151,116.364346,0,191,39860.2239351852,2009-02-16,05:22:28
39.939151,116.364427,0,188,39860.2239583333,2009-02-16,05:22:30
39.939144,116.36451,0,187,39860.2239814815,2009-02-16,05:22:32
39.939156,116.364584,0,185,39860.2240162037,2009-02-16,05:22:35
39.939185,116.364635,0,182,39860.2240740741,2009-02-16,05:22:40
39.939187,116.364632,0,182,39860.2241319444,2009-02-16,05:22:45
39.939187,116.364632,0,182,39860.2241666667,2009-02-16,05:22:48
39.939188,116.364628,0,182,39860.2241898148,2009-02-16,05:22:50
39.93919,116.364619,0,182,39860.2242476852,2009-02-16,05:22:55
39.93919,116.364622,0,182,39860.2243055556,2009-02-16,05:23:00
39.939192,116.364618,0,182,39860.2243634259,2009-02-16,05:23:05
39.939192,116.364618,0,182,39860.2243981481,2009-02-16,05:23:08
39.939192,116.364611,0,182,39860.2244212963,2009-02-16,05:23:10
39.939194,116.364602,0,182,39860.2244791667,2009-02-16,05:23:15
39.939194,116.364602,0,182,39860.2245138889,2009-02-16,05:23:18
39.939194,116.364605,0,182,39860.224537037,2009-02-16,05:23:20
39.939195,116.364623,0,182,39860.2245949074,2009-02-16,05:23:25
39.939196,116.364624,0,181,39860.2246527778,2009-02-16,05:23:30
39.939197,116.364624,0,181,39860.2247106481,2009-02-16,05:23:35
39.939197,116.36463,0,181,39860.2247685185,2009-02-16,05:23:40
39.939197,116.364627,0,181,39860.2248263889,2009-02-16,05:23:45
39.939197,116.364627,0,181,39860.2248611111,2009-02-16,05:23:48
39.939197,116.364624,0,181,39860.2248842593,2009-02-16,05:23:50
39.939196,116.364642,0,181,39860.2249421296,2009-02-16,05:23:55
39.939196,116.36467,0,181,39860.225,2009-02-16,05:24:00
39.939192,116.364716,0,182,39860.2250578704,2009-02-16,05:24:05
39.939187,116.364778,0,181,39860.2250925926,2009-02-16,05:24:08
39.939165,116.364838,0,179,39860.2251157407,2009-02-16,05:24:10
39.939165,116.364898,0,176,39860.2251388889,2009-02-16,05:24:12
39.939185,116.364967,0,174,39860.2251851852,2009-02-16,05:24:16
39.939228,116.365008,0,175,39860.2252083333,2009-02-16,05:24:18
39.939249,116.365045,0,174,39860.2252662037,2009-02-16,05:24:23
39.939247,116.365078,0,175,39860.2253240741,2009-02-16,05:24:28
39.939243,116.365103,0,176,39860.2253819444,2009-02-16,05:24:33
39.939255,116.365112,0,176,39860.2254398148,2009-02-16,05:24:38
39.939256,116.365115,0,177,39860.2254976852,2009-02-16,05:24:43
39.939255,116.365114,0,177,39860.2255555556,2009-02-16,05:24:48
39.939255,116.36511,0,177,39860.2256134259,2009-02-16,05:24:53
39.939255,116.36511,0,177,39860.2256712963,2009-02-16,05:24:58
39.939255,116.36511,0,177,39860.2257060185,2009-02-16,05:25:01
39.939255,116.365111,0,177,39860.2257291667,2009-02-16,05:25:03
39.939258,116.365186,0,177,39860.225775463,2009-02-16,05:25:07
39.939248,116.365253,0,177,39860.2257986111,2009-02-16,05:25:09
39.939235,116.365325,0,179,39860.2258217593,2009-02-16,05:25:11
39.939223,116.365408,0,180,39860.2258449074,2009-02-16,05:25:13
39.939207,116.365491,0,183,39860.2258680556,2009-02-16,05:25:15
39.939188,116.365587,0,186,39860.2258912037,2009-02-16,05:25:17
39.939177,116.365676,0,188,39860.2259143519,2009-02-16,05:25:19
39.939165,116.365744,0,185,39860.2259375,2009-02-16,05:25:21
39.939159,116.365804,0,186,39860.2259606481,2009-02-16,05:25:23
39.93918,116.365862,0,192,39860.2260069444,2009-02-16,05:25:27
39.93918,116.365867,0,195,39860.2260648148,2009-02-16,05:25:32
39.93918,116.365867,0,195,39860.226099537,2009-02-16,05:25:35
39.939181,116.365869,0,195,39860.2261226852,2009-02-16,05:25:37
39.939181,116.36588,0,195,39860.2261805556,2009-02-16,05:25:42
39.939181,116.36588,0,195,39860.2262152778,2009-02-16,05:25:45
39.939181,116.365887,0,195,39860.2262384259,2009-02-16,05:25:47
39.93918,116.3659,0,195,39860.2262962963,2009-02-16,05:25:52
39.93918,116.3659,0,195,39860.2263310185,2009-02-16,05:25:55
39.93918,116.365908,0,195,39860.2263541667,2009-02-16,05:25:57
39.93918,116.365918,0,195,39860.226412037,2009-02-16,05:26:02
39.93918,116.365925,0,195,39860.2264699074,2009-02-16,05:26:07
39.93918,116.36593,0,194,39860.2265277778,2009-02-16,05:26:12
39.939179,116.365927,0,194,39860.2265856481,2009-02-16,05:26:17
39.939179,116.365927,0,194,39860.2266203704,2009-02-16,05:26:20
39.939178,116.365924,0,194,39860.2266435185,2009-02-16,05:26:22
39.939178,116.365911,0,194,39860.2267013889,2009-02-16,05:26:27
39.939173,116.36597,0,195,39860.2267592593,2009-02-16,05:26:32
39.93919,116.366092,0,193,39860.2267824074,2009-02-16,05:26:34
39.939185,116.366188,0,191,39860.2268055556,2009-02-16,05:26:36
39.939165,116.366278,0,189,39860.2268287037,2009-02-16,05:26:38
39.939131,116.36635,0,192,39860.2268518518,2009-02-16,05:26:40
39.93909,116.366396,0,188,39860.226875,2009-02-16,05:26:42
39.939041,116.366433,0,187,39860.2268981481,2009-02-16,05:26:44
39.938976,116.366445,0,185,39860.2269212963,2009-02-16,05:26:46
39.938906,116.36647,0,181,39860.2269444444,2009-02-16,05:26:48
39.93886,116.366473,0,184,39860.2269560185,2009-02-16,05:26:49
39.938804,116.36646,0,186,39860.2269675926,2009-02-16,05:26:50
39.938742,116.366455,0,186,39860.2269791667,2009-02-16,05:26:51
39.938656,116.366457,0,184,39860.2269907407,2009-02-16,05:26:52
39.938577,116.366454,0,181,39860.2270023148,2009-02-16,05:26:53
39.93851,116.366459,0,179,39860.2270138889,2009-02-16,05:26:54
39.938436,116.366473,0,173,39860.227025463,2009-02-16,05:26:55
39.938375,116.366484,0,171,39860.227037037,2009-02-16,05:26:56
39.938315,116.36649,0,167,39860.2270486111,2009-02-16,05:26:57
39.93824,116.366482,0,167,39860.2270601852,2009-02-16,05:26:58
39.938165,116.366477,0,171,39860.2270717593,2009-02-16,05:26:59
39.93811,116.366482,0,178,39860.2270833333,2009-02-16,05:27:00
39.938057,116.366473,0,178,39860.2271064815,2009-02-16,05:27:02
39.938043,116.36648,0,175,39860.2271643518,2009-02-16,05:27:07
39.938042,116.36648,0,174,39860.2272222222,2009-02-16,05:27:12
39.938047,116.36648,0,173,39860.2272800926,2009-02-16,05:27:17
39.938047,116.366482,0,174,39860.227337963,2009-02-16,05:27:22
39.938047,116.366482,0,174,39860.2273726852,2009-02-16,05:27:25
39.938043,116.366485,0,174,39860.2273958333,2009-02-16,05:27:27
39.937975,116.366521,0,176,39860.2274421296,2009-02-16,05:27:31
39.937913,116.366552,0,179,39860.2274652778,2009-02-16,05:27:33
39.937866,116.366563,0,179,39860.2274768518,2009-02-16,05:27:34
39.937784,116.366576,0,181,39860.2275,2009-02-16,05:27:36
39.937698,116.366601,0,183,39860.2275231481,2009-02-16,05:27:38
39.937652,116.366612,0,183,39860.2275347222,2009-02-16,05:27:39
39.937595,116.366619,0,184,39860.2275462963,2009-02-16,05:27:40
39.937534,116.366642,0,185,39860.2275578704,2009-02-16,05:27:41
39.937471,116.366657,0,186,39860.2275694444,2009-02-16,05:27:42
39.937408,116.366675,0,186,39860.2275810185,2009-02-16,05:27:43
39.937349,116.36668,0,186,39860.2275925926,2009-02-16,05:27:44
39.937295,116.366688,0,186,39860.2276041667,2009-02-16,05:27:45
39.937245,116.366694,0,186,39860.2276157407,2009-02-16,05:27:46
39.937194,116.366698,0,187,39860.2276273148,2009-02-16,05:27:47
39.937124,116.366692,0,185,39860.2276388889,2009-02-16,05:27:48
39.937051,116.366703,0,182,39860.227650463,2009-02-16,05:27:49
39.936981,116.366719,0,179,39860.227662037,2009-02-16,05:27:50
39.936908,116.366732,0,177,39860.2276736111,2009-02-16,05:27:51
39.93682,116.366751,0,174,39860.2276851852,2009-02-16,05:27:52
39.936732,116.366763,0,171,39860.2276967593,2009-02-16,05:27:53
39.93665,116.366767,0,171,39860.2277083333,2009-02-16,05:27:54
39.93656,116.366773,0,169,39860.2277199074,2009-02-16,05:27:55
39.936473,116.366774,0,168,39860.2277314815,2009-02-16,05:27:56
39.936387,116.366779,0,168,39860.2277430556,2009-02-16,05:27:57
39.936275,116.366771,0,167,39860.2277546296,2009-02-16,05:27:58
39.935979,116.36665,0,166,39860.2277662037,2009-02-16,05:27:59
39.935867,116.366666,0,165,39860.2277777778,2009-02-16,05:28:00
39.935763,116.366679,0,163,39860.2277893518,2009-02-16,05:28:01
39.93565,116.366677,0,160,39860.2278009259,2009-02-16,05:28:02
39.935538,116.366675,0,158,39860.2278125,2009-02-16,05:28:03
39.93539,116.366667,0,153,39860.2278240741,2009-02-16,05:28:04
39.935287,116.366666,0,150,39860.2278356481,2009-02-16,05:28:05
39.935181,116.366664,0,148,39860.2278472222,2009-02-16,05:28:06
39.935075,116.366664,0,146,39860.2278587963,2009-02-16,05:28:07
39.934974,116.366663,0,147,39860.2278703704,2009-02-16,05:28:08
39.934866,116.36667,0,146,39860.2278819444,2009-02-16,05:28:09
39.93476,116.366673,0,145,39860.2278935185,2009-02-16,05:28:10
39.934663,116.366675,0,146,39860.2279050926,2009-02-16,05:28:11
39.934566,116.366681,0,147,39860.2279166667,2009-02-16,05:28:12
39.934469,116.366691,0,147,39860.2279282407,2009-02-16,05:28:13
39.934384,116.366682,0,150,39860.2279398148,2009-02-16,05:28:14
39.934301,116.366678,0,151,39860.2279513889,2009-02-16,05:28:15
39.934219,116.36668,0,152,39860.227962963,2009-02-16,05:28:16
39.934134,116.366681,0,158,39860.227974537,2009-02-16,05:28:17
39.934071,116.366687,0,160,39860.2279861111,2009-02-16,05:28:18
39.934015,116.366689,0,162,39860.2279976852,2009-02-16,05:28:19
39.933969,116.366692,0,162,39860.2280092593,2009-02-16,05:28:20
39.93392,116.366689,0,164,39860.2280208333,2009-02-16,05:28:21
39.93388,116.366657,0,169,39860.2280439815,2009-02-16,05:28:23
39.933841,116.366626,0,172,39860.2281018518,2009-02-16,05:28:28
39.933837,116.366626,0,172,39860.2281597222,2009-02-16,05:28:33
39.933837,116.366626,0,172,39860.2281944444,2009-02-16,05:28:36
39.933836,116.366626,0,172,39860.2282175926,2009-02-16,05:28:38
39.933787,116.366627,0,173,39860.2282523148,2009-02-16,05:28:41
39.933684,116.36663,0,177,39860.228275463,2009-02-16,05:28:43
39.933608,116.366629,0,176,39860.228287037,2009-02-16,05:28:44
39.933541,116.366645,0,175,39860.2282986111,2009-02-16,05:28:45
39.933463,116.366657,0,174,39860.2283101852,2009-02-16,05:28:46
39.933392,116.366667,0,173,39860.2283217593,2009-02-16,05:28:47
39.933318,116.36667,0,172,39860.2283333333,2009-02-16,05:28:48
39.933239,116.366682,0,172,39860.2283449074,2009-02-16,05:28:49
39.933161,116.366698,0,170,39860.2283564815,2009-02-16,05:28:50
39.933082,116.366705,0,170,39860.2283680556,2009-02-16,05:28:51
39.932994,116.366712,0,169,39860.2283796296,2009-02-16,05:28:52
39.932902,116.366717,0,170,39860.2283912037,2009-02-16,05:28:53
39.932805,116.366721,0,170,39860.2284027778,2009-02-16,05:28:54
39.93272,116.366727,0,169,39860.2284143518,2009-02-16,05:28:55
39.932652,116.366738,0,162,39860.2284259259,2009-02-16,05:28:56
39.932551,116.366738,0,161,39860.2284375,2009-02-16,05:28:57
39.932474,116.366739,0,158,39860.2284490741,2009-02-16,05:28:58
39.932391,116.366738,0,156,39860.2284606481,2009-02-16,05:28:59
39.932303,116.366741,0,152,39860.2284722222,2009-02-16,05:29:00
39.932221,116.366748,0,155,39860.2284837963,2009-02-16,05:29:01
39.932147,116.366741,0,155,39860.2284953704,2009-02-16,05:29:02
39.932078,116.366737,0,155,39860.2285069444,2009-02-16,05:29:03
39.932017,116.366735,0,153,39860.2285185185,2009-02-16,05:29:04
39.931967,116.366724,0,155,39860.2285300926,2009-02-16,05:29:05
39.931899,116.366716,0,153,39860.2285532407,2009-02-16,05:29:07
39.931873,116.36672,0,151,39860.2286111111,2009-02-16,05:29:12
39.931872,116.36672,0,151,39860.2286689815,2009-02-16,05:29:17
39.93188,116.36672,0,150,39860.2287268518,2009-02-16,05:29:22
39.931878,116.366719,0,148,39860.2287847222,2009-02-16,05:29:27
39.931877,116.366718,0,148,39860.2288425926,2009-02-16,05:29:32
39.931875,116.366717,0,148,39860.228900463,2009-02-16,05:29:37
39.931873,116.366717,0,148,39860.2289583333,2009-02-16,05:29:42
39.931875,116.366717,0,149,39860.2290162037,2009-02-16,05:29:47
39.931874,116.366717,0,149,39860.2290740741,2009-02-16,05:29:52
39.931872,116.366717,0,150,39860.2291319444,2009-02-16,05:29:57
39.931875,116.366716,0,150,39860.2291898148,2009-02-16,05:30:02
39.931874,116.366717,0,149,39860.2292476852,2009-02-16,05:30:07
39.931873,116.366716,0,149,39860.2293055556,2009-02-16,05:30:12
39.931874,116.366716,0,149,39860.2293634259,2009-02-16,05:30:17
39.931872,116.366715,0,149,39860.2294212963,2009-02-16,05:30:22
39.931873,116.366714,0,149,39860.2294791667,2009-02-16,05:30:27
39.931873,116.366714,0,149,39860.2295138889,2009-02-16,05:30:30
39.931876,116.366714,0,149,39860.229537037,2009-02-16,05:30:32
39.931885,116.366715,0,150,39860.2295949074,2009-02-16,05:30:37
39.931859,116.366715,0,153,39860.2296527778,2009-02-16,05:30:42
39.931781,116.366736,0,154,39860.2296759259,2009-02-16,05:30:44
39.931733,116.366743,0,155,39860.2296875,2009-02-16,05:30:45
39.931679,116.36675,0,155,39860.2296990741,2009-02-16,05:30:46
39.931623,116.366751,0,154,39860.2297106481,2009-02-16,05:30:47
39.931564,116.366754,0,154,39860.2297222222,2009-02-16,05:30:48
39.931504,116.366754,0,154,39860.2297337963,2009-02-16,05:30:49
39.931445,116.366752,0,155,39860.2297453704,2009-02-16,05:30:50
39.931389,116.36675,0,156,39860.2297569444,2009-02-16,05:30:51
39.931303,116.366756,0,156,39860.2297800926,2009-02-16,05:30:53
39.931214,116.366773,0,156,39860.2298032407,2009-02-16,05:30:55
39.931163,116.366779,0,156,39860.2298148148,2009-02-16,05:30:56
39.931114,116.366777,0,155,39860.2298263889,2009-02-16,05:30:57
39.931065,116.366772,0,156,39860.229837963,2009-02-16,05:30:58
39.931,116.366781,0,153,39860.229849537,2009-02-16,05:30:59
39.930925,116.366777,0,153,39860.2298611111,2009-02-16,05:31:00
39.930855,116.366777,0,155,39860.2298726852,2009-02-16,05:31:01
39.930782,116.366783,0,155,39860.2298842593,2009-02-16,05:31:02
39.9307,116.366793,0,156,39860.2298958333,2009-02-16,05:31:03
39.93061,116.366804,0,154,39860.2299074074,2009-02-16,05:31:04
39.93053,116.366811,0,156,39860.2299189815,2009-02-16,05:31:05
39.930452,116.366819,0,157,39860.2299305556,2009-02-16,05:31:06
39.930374,116.366834,0,158,39860.2299421296,2009-02-16,05:31:07
39.930301,116.366845,0,159,39860.2299537037,2009-02-16,05:31:08
39.930239,116.366851,0,160,39860.2299652778,2009-02-16,05:31:09
39.930156,116.366855,0,163,39860.2299884259,2009-02-16,05:31:11
39.930089,116.366861,0,165,39860.2300115741,2009-02-16,05:31:13
39.930037,116.366866,0,168,39860.2300347222,2009-02-16,05:31:15
39.929983,116.366867,0,173,39860.2300578704,2009-02-16,05:31:17
39.929931,116.366848,0,177,39860.2300810185,2009-02-16,05:31:19
39.929894,116.366899,0,177,39860.2301273148,2009-02-16,05:31:23
39.929846,116.366903,0,183,39860.230150463,2009-02-16,05:31:25
39.9298,116.366912,0,184,39860.230162037,2009-02-16,05:31:26
39.929749,116.366922,0,185,39860.2301736111,2009-02-16,05:31:27
39.929688,116.366929,0,184,39860.2301851852,2009-02-16,05:31:28
39.92962,116.366943,0,183,39860.2301967593,2009-02-16,05:31:29
39.929553,116.366952,0,185,39860.2302083333,2009-02-16,05:31:30
39.929483,116.366951,0,185,39860.2302199074,2009-02-16,05:31:31
39.929392,116.366949,0,183,39860.2302314815,2009-02-16,05:31:32
39.929298,116.366942,0,182,39860.2302430556,2009-02-16,05:31:33
39.929218,116.366941,0,182,39860.2302546296,2009-02-16,05:31:34
39.929145,116.36694,0,182,39860.2302662037,2009-02-16,05:31:35
39.929068,116.366934,0,184,39860.2302777778,2009-02-16,05:31:36
39.929001,116.366921,0,190,39860.2302893519,2009-02-16,05:31:37
39.928945,116.366902,0,197,39860.2303125,2009-02-16,05:31:39
39.928906,116.366882,0,207,39860.2303356482,2009-02-16,05:31:41
39.928902,116.366865,0,222,39860.2303935185,2009-02-16,05:31:46
39.928855,116.36684,0,228,39860.2304282407,2009-02-16,05:31:49
39.928782,116.366852,0,230,39860.2304513889,2009-02-16,05:31:51
39.928732,116.36686,0,227,39860.230462963,2009-02-16,05:31:52
39.928676,116.366875,0,227,39860.230474537,2009-02-16,05:31:53
39.928619,116.36689,0,224,39860.2304861111,2009-02-16,05:31:54
39.928561,116.366896,0,224,39860.2304976852,2009-02-16,05:31:55
39.928494,116.366904,0,222,39860.2305092593,2009-02-16,05:31:56
39.928411,116.366918,0,215,39860.2305208333,2009-02-16,05:31:57
39.928334,116.366927,0,213,39860.2305324074,2009-02-16,05:31:58
39.928259,116.366933,0,212,39860.2305439815,2009-02-16,05:31:59
39.928179,116.366942,0,210,39860.2305555556,2009-02-16,05:32:00
39.928086,116.366949,0,207,39860.2305671296,2009-02-16,05:32:01
39.927989,116.366968,0,202,39860.2305787037,2009-02-16,05:32:02
39.927899,116.366979,0,199,39860.2305902778,2009-02-16,05:32:03
39.927809,116.366987,0,198,39860.2306018519,2009-02-16,05:32:04
39.927719,116.366993,0,196,39860.2306134259,2009-02-16,05:32:05
39.927616,116.366999,0,192,39860.230625,2009-02-16,05:32:06
39.927515,116.366999,0,190,39860.2306365741,2009-02-16,05:32:07
39.927419,116.367005,0,191,39860.2306481482,2009-02-16,05:32:08
39.927315,116.367006,0,190,39860.2306597222,2009-02-16,05:32:09
39.927215,116.36702,0,188,39860.2306712963,2009-02-16,05:32:10
39.927107,116.367038,0,185,39860.2306828704,2009-02-16,05:32:11
39.927007,116.367041,0,185,39860.2306944444,2009-02-16,05:32:12
39.926905,116.367046,0,187,39860.2307060185,2009-02-16,05:32:13
39.926808,116.367049,0,186,39860.2307175926,2009-02-16,05:32:14
39.926722,116.36706,0,187,39860.2307291667,2009-02-16,05:32:15
39.926644,116.367066,0,186,39860.2307407407,2009-02-16,05:32:16
39.926578,116.36707,0,184,39860.2307523148,2009-02-16,05:32:17
39.926516,116.367075,0,183,39860.2307638889,2009-02-16,05:32:18
39.926456,116.36708,0,183,39860.230775463,2009-02-16,05:32:19
39.926395,116.367084,0,181,39860.230787037,2009-02-16,05:32:20
39.926334,116.367092,0,180,39860.2307986111,2009-02-16,05:32:21
39.926276,116.367098,0,179,39860.2308101852,2009-02-16,05:32:22
39.926213,116.367101,0,178,39860.2308217593,2009-02-16,05:32:23
39.926145,116.367104,0,178,39860.2308333333,2009-02-16,05:32:24
39.926076,116.36711,0,177,39860.2308449074,2009-02-16,05:32:25
39.925997,116.367101,0,179,39860.2308564815,2009-02-16,05:32:26
39.925914,116.367098,0,180,39860.2308680556,2009-02-16,05:32:27
39.925837,116.367103,0,179,39860.2308796296,2009-02-16,05:32:28
39.925761,116.367104,0,179,39860.2308912037,2009-02-16,05:32:29
39.925658,116.367142,0,180,39860.2309027778,2009-02-16,05:32:30
39.925558,116.367163,0,180,39860.2309143519,2009-02-16,05:32:31
39.925461,116.367168,0,179,39860.2309259259,2009-02-16,05:32:32
39.925383,116.367167,0,185,39860.2309375,2009-02-16,05:32:33
39.925288,116.367176,0,185,39860.2309490741,2009-02-16,05:32:34
39.925183,116.367189,0,183,39860.2309606481,2009-02-16,05:32:35
39.925092,116.367196,0,184,39860.2309722222,2009-02-16,05:32:36
39.925003,116.367201,0,185,39860.2309837963,2009-02-16,05:32:37
39.924924,116.367191,0,189,39860.2309953704,2009-02-16,05:32:38
39.92486,116.367166,0,194,39860.2310069444,2009-02-16,05:32:39
39.924774,116.367157,0,196,39860.2310185185,2009-02-16,05:32:40
39.924696,116.367156,0,198,39860.2310300926,2009-02-16,05:32:41
39.924625,116.367162,0,200,39860.2310416667,2009-02-16,05:32:42
39.924553,116.367162,0,201,39860.2310532407,2009-02-16,05:32:43
39.924478,116.367159,0,201,39860.2310648148,2009-02-16,05:32:44
39.924405,116.367153,0,201,39860.2310763889,2009-02-16,05:32:45
39.924321,116.367144,0,201,39860.231087963,2009-02-16,05:32:46
39.924241,116.367138,0,202,39860.231099537,2009-02-16,05:32:47
39.924156,116.367141,0,203,39860.2311111111,2009-02-16,05:32:48
39.924049,116.367129,0,202,39860.2311226852,2009-02-16,05:32:49
39.923954,116.367125,0,202,39860.2311342593,2009-02-16,05:32:50
39.923842,116.367115,0,201,39860.2311458333,2009-02-16,05:32:51
39.923758,116.367114,0,200,39860.2311574074,2009-02-16,05:32:52
39.923672,116.367118,0,199,39860.2311689815,2009-02-16,05:32:53
39.923589,116.367124,0,198,39860.2311805556,2009-02-16,05:32:54
39.923506,116.367129,0,197,39860.2311921296,2009-02-16,05:32:55
39.923432,116.367139,0,196,39860.2312037037,2009-02-16,05:32:56
39.923365,116.367141,0,194,39860.2312152778,2009-02-16,05:32:57
39.92331,116.367156,0,194,39860.2312268519,2009-02-16,05:32:58
39.923237,116.367162,0,188,39860.23125,2009-02-16,05:33:00
39.923179,116.367173,0,185,39860.2312731481,2009-02-16,05:33:02
39.923124,116.367198,0,183,39860.2312962963,2009-02-16,05:33:04
39.92306,116.367212,0,182,39860.2313194444,2009-02-16,05:33:06
39.922983,116.367217,0,180,39860.2313425926,2009-02-16,05:33:08
39.922921,116.367218,0,177,39860.2313657407,2009-02-16,05:33:10
39.92287,116.367217,0,177,39860.2313888889,2009-02-16,05:33:12
39.922814,116.367227,0,177,39860.231412037,2009-02-16,05:33:14
39.922736,116.367229,0,174,39860.2314351852,2009-02-16,05:33:16
39.922651,116.367248,0,168,39860.2314583333,2009-02-16,05:33:18
39.922575,116.367241,0,163,39860.2314814815,2009-02-16,05:33:20
39.922502,116.36724,0,164,39860.2315046296,2009-02-16,05:33:22
39.922423,116.367248,0,163,39860.2315277778,2009-02-16,05:33:24
39.922336,116.367264,0,159,39860.2315509259,2009-02-16,05:33:26
39.922287,116.36728,0,161,39860.2315625,2009-02-16,05:33:27
39.922196,116.367302,0,161,39860.2315856481,2009-02-16,05:33:29
39.922139,116.367313,0,159,39860.2315972222,2009-02-16,05:33:30
39.922081,116.367322,0,158,39860.2316087963,2009-02-16,05:33:31
39.922006,116.367326,0,157,39860.2316203704,2009-02-16,05:33:32
39.921949,116.367336,0,157,39860.2316319444,2009-02-16,05:33:33
39.921856,116.367319,0,161,39860.2316435185,2009-02-16,05:33:34
39.921796,116.367323,0,160,39860.2316550926,2009-02-16,05:33:35
39.921734,116.367324,0,160,39860.2316666667,2009-02-16,05:33:36
39.921676,116.367336,0,159,39860.2316782407,2009-02-16,05:33:37
39.921596,116.367348,0,159,39860.2317013889,2009-02-16,05:33:39
39.921539,116.367325,0,163,39860.231724537,2009-02-16,05:33:41
39.921491,116.367315,0,164,39860.2317708333,2009-02-16,05:33:45
39.921471,116.367311,0,166,39860.2318287037,2009-02-16,05:33:50
39.921467,116.367309,0,166,39860.2318865741,2009-02-16,05:33:55
39.921464,116.367307,0,166,39860.2319444444,2009-02-16,05:34:00
39.921465,116.367306,0,166,39860.2320023148,2009-02-16,05:34:05
39.921473,116.367306,0,167,39860.2320601852,2009-02-16,05:34:10
39.921479,116.367308,0,170,39860.2321180556,2009-02-16,05:34:15
39.921482,116.367308,0,173,39860.2321759259,2009-02-16,05:34:20
39.921482,116.367308,0,173,39860.2322106481,2009-02-16,05:34:23
39.921482,116.367308,0,176,39860.2322337963,2009-02-16,05:34:25
39.921426,116.367324,0,179,39860.2322685185,2009-02-16,05:34:28
39.921333,116.367346,0,181,39860.2322916667,2009-02-16,05:34:30
39.92129,116.367362,0,183,39860.2323032407,2009-02-16,05:34:31
39.921243,116.367367,0,187,39860.2323148148,2009-02-16,05:34:32
39.921163,116.367366,0,191,39860.2323263889,2009-02-16,05:34:33
39.921095,116.367376,0,195,39860.232337963,2009-02-16,05:34:34
39.92103,116.367383,0,196,39860.232349537,2009-02-16,05:34:35
39.920956,116.367399,0,197,39860.2323611111,2009-02-16,05:34:36
39.920843,116.367399,0,195,39860.2323726852,2009-02-16,05:34:37
39.920763,116.367404,0,195,39860.2323842593,2009-02-16,05:34:38
39.920683,116.367401,0,196,39860.2323958333,2009-02-16,05:34:39
39.920595,116.367394,0,196,39860.2324074074,2009-02-16,05:34:40
39.920516,116.367387,0,196,39860.2324189815,2009-02-16,05:34:41
39.920449,116.367378,0,196,39860.2324305556,2009-02-16,05:34:42
39.920331,116.367352,0,196,39860.2324421296,2009-02-16,05:34:43
39.920271,116.36735,0,196,39860.2324537037,2009-02-16,05:34:44
39.920224,116.36733,0,199,39860.2324652778,2009-02-16,05:34:45
39.920162,116.367319,0,201,39860.2324768519,2009-02-16,05:34:46
39.920099,116.367309,0,203,39860.2324884259,2009-02-16,05:34:47
39.920023,116.367279,0,208,39860.2325,2009-02-16,05:34:48
39.919955,116.367262,0,210,39860.2325231481,2009-02-16,05:34:50
39.919863,116.367267,0,211,39860.2325462963,2009-02-16,05:34:52
39.919852,116.367264,0,211,39860.2326041667,2009-02-16,05:34:57
39.919853,116.367264,0,212,39860.232662037,2009-02-16,05:35:02
39.919852,116.367265,0,212,39860.2327199074,2009-02-16,05:35:07
39.919852,116.367265,0,212,39860.2327546296,2009-02-16,05:35:10
39.919847,116.367265,0,212,39860.2327777778,2009-02-16,05:35:12
39.919799,116.367267,0,207,39860.2328009259,2009-02-16,05:35:14
39.919746,116.367259,0,202,39860.2328125,2009-02-16,05:35:15
39.91966,116.367249,0,202,39860.2328240741,2009-02-16,05:35:16
39.919597,116.367242,0,202,39860.2328356481,2009-02-16,05:35:17
39.91954,116.367267,0,204,39860.2328472222,2009-02-16,05:35:18
39.919494,116.367266,0,203,39860.2328587963,2009-02-16,05:35:19
39.919447,116.36727,0,202,39860.2328703704,2009-02-16,05:35:20
39.919391,116.367261,0,201,39860.2328819444,2009-02-16,05:35:21
39.919336,116.367258,0,199,39860.2328935185,2009-02-16,05:35:22
39.919281,116.367256,0,197,39860.2329050926,2009-02-16,05:35:23
39.919222,116.367256,0,196,39860.2329166667,2009-02-16,05:35:24
39.919168,116.367249,0,195,39860.2329282407,2009-02-16,05:35:25
39.919102,116.36725,0,193,39860.2329398148,2009-02-16,05:35:26
39.919035,116.367252,0,191,39860.2329513889,2009-02-16,05:35:27
39.918958,116.367269,0,187,39860.232962963,2009-02-16,05:35:28
39.918891,116.367275,0,185,39860.232974537,2009-02-16,05:35:29
39.918809,116.367278,0,184,39860.2329861111,2009-02-16,05:35:30
39.918735,116.367278,0,182,39860.2329976852,2009-02-16,05:35:31
39.918664,116.367293,0,185,39860.2330092593,2009-02-16,05:35:32
39.918602,116.3673,0,184,39860.2330208333,2009-02-16,05:35:33
39.918543,116.367307,0,182,39860.2330324074,2009-02-16,05:35:34
39.918489,116.367312,0,181,39860.2330439815,2009-02-16,05:35:35
39.918435,116.367318,0,179,39860.2330555556,2009-02-16,05:35:36
39.918385,116.367323,0,177,39860.2330671296,2009-02-16,05:35:37
39.918336,116.367329,0,176,39860.2330787037,2009-02-16,05:35:38
39.918286,116.367339,0,174,39860.2330902778,2009-02-16,05:35:39
39.918238,116.367348,0,172,39860.2331018519,2009-02-16,05:35:40
39.918144,116.36735,0,170,39860.233125,2009-02-16,05:35:42
39.918077,116.367351,0,168,39860.2331365741,2009-02-16,05:35:43
39.918008,116.367359,0,167,39860.2331481481,2009-02-16,05:35:44
39.917934,116.367363,0,165,39860.2331597222,2009-02-16,05:35:45
39.917864,116.367363,0,163,39860.2331712963,2009-02-16,05:35:46
39.917757,116.367344,0,161,39860.2331828704,2009-02-16,05:35:47
39.917701,116.367341,0,160,39860.2331944444,2009-02-16,05:35:48
39.917651,116.367342,0,158,39860.2332060185,2009-02-16,05:35:49
39.917571,116.367348,0,155,39860.2332291667,2009-02-16,05:35:51
39.917509,116.367355,0,151,39860.2332523148,2009-02-16,05:35:53
39.917474,116.367369,0,147,39860.2333101852,2009-02-16,05:35:58
39.917472,116.367369,0,144,39860.2333680556,2009-02-16,05:36:03
39.917469,116.367368,0,144,39860.2334259259,2009-02-16,05:36:08
39.917469,116.367368,0,144,39860.2334606481,2009-02-16,05:36:11
39.917461,116.367367,0,143,39860.2334837963,2009-02-16,05:36:13
39.917419,116.367366,0,143,39860.2335416667,2009-02-16,05:36:18
39.917337,116.367365,0,144,39860.2335648148,2009-02-16,05:36:20
39.917292,116.367374,0,144,39860.2335763889,2009-02-16,05:36:21
39.917239,116.367377,0,144,39860.233587963,2009-02-16,05:36:22
39.917186,116.36738,0,144,39860.233599537,2009-02-16,05:36:23
39.917132,116.367381,0,144,39860.2336111111,2009-02-16,05:36:24
39.917078,116.367378,0,144,39860.2336226852,2009-02-16,05:36:25
39.917026,116.367373,0,144,39860.2336342593,2009-02-16,05:36:26
39.916978,116.367367,0,144,39860.2336458333,2009-02-16,05:36:27
39.916897,116.367361,0,144,39860.2336689815,2009-02-16,05:36:29
39.916815,116.367378,0,145,39860.2336921296,2009-02-16,05:36:31
39.916723,116.367411,0,145,39860.2337152778,2009-02-16,05:36:33
39.916672,116.367424,0,145,39860.2337268519,2009-02-16,05:36:34
39.91662,116.367435,0,145,39860.2337384259,2009-02-16,05:36:35
39.91656,116.367448,0,144,39860.23375,2009-02-16,05:36:36
39.916492,116.367468,0,145,39860.2337615741,2009-02-16,05:36:37
39.916426,116.367487,0,145,39860.2337731481,2009-02-16,05:36:38
39.916355,116.367504,0,146,39860.2337847222,2009-02-16,05:36:39
39.91627,116.36754,0,146,39860.2337962963,2009-02-16,05:36:40
39.916171,116.367553,0,146,39860.2338078704,2009-02-16,05:36:41
39.916075,116.36757,0,146,39860.2338194444,2009-02-16,05:36:42
39.915977,116.367585,0,146,39860.2338310185,2009-02-16,05:36:43
39.91588,116.367603,0,146,39860.2338425926,2009-02-16,05:36:44
39.915786,116.367622,0,147,39860.2338541667,2009-02-16,05:36:45
39.915689,116.36764,0,148,39860.2338657407,2009-02-16,05:36:46
39.91557,116.367692,0,152,39860.2338773148,2009-02-16,05:36:47
39.915471,116.367712,0,153,39860.2338888889,2009-02-16,05:36:48
39.915375,116.367718,0,154,39860.233900463,2009-02-16,05:36:49
39.915278,116.367722,0,154,39860.233912037,2009-02-16,05:36:50
39.915164,116.367697,0,154,39860.2339236111,2009-02-16,05:36:51
39.915067,116.367685,0,155,39860.2339351852,2009-02-16,05:36:52
39.914959,116.367666,0,156,39860.2339467593,2009-02-16,05:36:53
39.914856,116.367644,0,156,39860.2339583333,2009-02-16,05:36:54
39.914783,116.367641,0,156,39860.2339699074,2009-02-16,05:36:55
39.914721,116.367639,0,156,39860.2339814815,2009-02-16,05:36:56
39.91466,116.367641,0,156,39860.2339930556,2009-02-16,05:36:57
39.914605,116.36764,0,156,39860.2340046296,2009-02-16,05:36:58
39.914509,116.367623,0,155,39860.2340277778,2009-02-16,05:37:00
39.91443,116.367617,0,156,39860.2340509259,2009-02-16,05:37:02
39.914368,116.367618,0,157,39860.2340740741,2009-02-16,05:37:04
39.914337,116.367613,0,158,39860.2341319444,2009-02-16,05:37:09
39.914337,116.367613,0,158,39860.2341666667,2009-02-16,05:37:12
39.914333,116.367608,0,158,39860.2341898148,2009-02-16,05:37:14
39.914293,116.367602,0,159,39860.2342476852,2009-02-16,05:37:19
39.91424,116.367602,0,158,39860.2342708333,2009-02-16,05:37:21
39.914151,116.36761,0,158,39860.2342939815,2009-02-16,05:37:23
39.914101,116.367616,0,158,39860.2343055556,2009-02-16,05:37:24
39.914027,116.367614,0,159,39860.2343171296,2009-02-16,05:37:25
39.913954,116.367617,0,158,39860.2343287037,2009-02-16,05:37:26
39.913881,116.367613,0,158,39860.2343402778,2009-02-16,05:37:27
39.91382,116.36761,0,157,39860.2343518519,2009-02-16,05:37:28
39.913735,116.367602,0,157,39860.2343634259,2009-02-16,05:37:29
39.913665,116.367591,0,156,39860.234375,2009-02-16,05:37:30
39.913584,116.367569,0,155,39860.2343865741,2009-02-16,05:37:31
39.913523,116.367556,0,154,39860.2343981481,2009-02-16,05:37:32
39.91346,116.367545,0,152,39860.2344097222,2009-02-16,05:37:33
39.913398,116.367547,0,152,39860.2344212963,2009-02-16,05:37:34
39.913328,116.367544,0,152,39860.2344328704,2009-02-16,05:37:35
39.913278,116.367559,0,150,39860.2344444444,2009-02-16,05:37:36
39.913215,116.367581,0,149,39860.2344560185,2009-02-16,05:37:37
39.913134,116.367582,0,150,39860.2344675926,2009-02-16,05:37:38
39.91306,116.36759,0,150,39860.2344791667,2009-02-16,05:37:39
39.912985,116.367595,0,149,39860.2344907407,2009-02-16,05:37:40
39.912912,116.367599,0,150,39860.2345023148,2009-02-16,05:37:41
39.912838,116.3676,0,150,39860.2345138889,2009-02-16,05:37:42
39.912764,116.367601,0,151,39860.234525463,2009-02-16,05:37:43
39.912688,116.367604,0,151,39860.234537037,2009-02-16,05:37:44
39.912604,116.367598,0,151,39860.2345486111,2009-02-16,05:37:45
39.912524,116.367593,0,152,39860.2345601852,2009-02-16,05:37:46
39.912446,116.367593,0,153,39860.2345717593,2009-02-16,05:37:47
39.912371,116.367582,0,154,39860.2345833333,2009-02-16,05:37:48
39.912283,116.367572,0,154,39860.2345949074,2009-02-16,05:37:49
39.912193,116.367569,0,155,39860.2346064815,2009-02-16,05:37:50
39.912108,116.367573,0,156,39860.2346180556,2009-02-16,05:37:51
39.912021,116.367583,0,154,39860.2346296296,2009-02-16,05:37:52
39.911933,116.367591,0,156,39860.2346412037,2009-02-16,05:37:53
39.911849,116.367597,0,160,39860.2346527778,2009-02-16,05:37:54
39.911768,116.367595,0,162,39860.2346643518,2009-02-16,05:37:55
39.911689,116.367595,0,164,39860.2346759259,2009-02-16,05:37:56
39.911604,116.367589,0,166,39860.2346875,2009-02-16,05:37:57
39.911465,116.367567,0,166,39860.2346990741,2009-02-16,05:37:58
39.91138,116.367567,0,168,39860.2347106481,2009-02-16,05:37:59
39.91127,116.367543,0,172,39860.2347222222,2009-02-16,05:38:00
39.911183,116.367535,0,175,39860.2347337963,2009-02-16,05:38:01
39.911097,116.367528,0,177,39860.2347453704,2009-02-16,05:38:02
39.91101,116.367528,0,179,39860.2347569444,2009-02-16,05:38:03
39.910922,116.367537,0,182,39860.2347685185,2009-02-16,05:38:04
39.91082,116.367543,0,186,39860.2347800926,2009-02-16,05:38:05
39.910698,116.367564,0,191,39860.2347916667,2009-02-16,05:38:06
39.910557,116.367602,0,197,39860.2348032407,2009-02-16,05:38:07
39.910425,116.367609,0,203,39860.2348148148,2009-02-16,05:38:08
39.910306,116.367628,0,209,39860.2348263889,2009-02-16,05:38:09
39.91021,116.367617,0,213,39860.234837963,2009-02-16,05:38:10
39.910109,116.3676,0,217,39860.234849537,2009-02-16,05:38:11
39.910023,116.367586,0,223,39860.2348611111,2009-02-16,05:38:12
39.909946,116.367551,0,226,39860.2348726852,2009-02-16,05:38:13
39.909863,116.367507,0,232,39860.2348842593,2009-02-16,05:38:14
39.909775,116.367477,0,237,39860.2348958333,2009-02-16,05:38:15
39.909692,116.367466,0,241,39860.2349074074,2009-02-16,05:38:16
39.909611,116.367473,0,247,39860.2349189815,2009-02-16,05:38:17
39.909527,116.367491,0,250,39860.2349305556,2009-02-16,05:38:18
39.909433,116.367521,0,257,39860.2349421296,2009-02-16,05:38:19
39.909357,116.367555,0,263,39860.2349537037,2009-02-16,05:38:20
39.909276,116.367573,0,265,39860.2349652778,2009-02-16,05:38:21
39.909189,116.367579,0,268,39860.2349768518,2009-02-16,05:38:22
39.9091,116.367586,0,271,39860.2349884259,2009-02-16,05:38:23
39.909005,116.36759,0,273,39860.235,2009-02-16,05:38:24
39.908898,116.367595,0,276,39860.2350115741,2009-02-16,05:38:25
39.908803,116.367594,0,279,39860.2350231481,2009-02-16,05:38:26
39.908714,116.3676,0,281,39860.2350347222,2009-02-16,05:38:27
39.908612,116.367601,0,286,39860.2350462963,2009-02-16,05:38:28
39.90854,116.367626,0,288,39860.2350578704,2009-02-16,05:38:29
39.90847,116.36766,0,293,39860.2350694444,2009-02-16,05:38:30
39.908405,116.367673,0,294,39860.2350810185,2009-02-16,05:38:31
39.908351,116.367688,0,296,39860.2350925926,2009-02-16,05:38:32
39.908295,116.367666,0,294,39860.2351157407,2009-02-16,05:38:34
39.908251,116.367637,0,298,39860.2351736111,2009-02-16,05:38:39
39.908227,116.367632,0,303,39860.2352314815,2009-02-16,05:38:44
39.908206,116.367625,0,308,39860.2352893518,2009-02-16,05:38:49
39.908192,116.367617,0,316,39860.2353472222,2009-02-16,05:38:54
39.908146,116.367595,0,324,39860.2354050926,2009-02-16,05:38:59
39.90808,116.367578,0,326,39860.2354282407,2009-02-16,05:39:01
39.908024,116.367572,0,329,39860.2354513889,2009-02-16,05:39:03
39.907974,116.367581,0,339,39860.2354861111,2009-02-16,05:39:06
39.907927,116.367624,0,343,39860.2355324074,2009-02-16,05:39:10
39.907881,116.367667,0,343,39860.2355555556,2009-02-16,05:39:12
39.907856,116.367728,0,342,39860.2355787037,2009-02-16,05:39:14
39.907838,116.367799,0,342,39860.2356134259,2009-02-16,05:39:17
39.907844,116.367819,0,337,39860.2356712963,2009-02-16,05:39:22
39.907844,116.367819,0,337,39860.2357060185,2009-02-16,05:39:25
39.907842,116.367817,0,337,39860.2357291667,2009-02-16,05:39:27
39.90786,116.367795,0,336,39860.235787037,2009-02-16,05:39:32
39.907857,116.367776,0,330,39860.2358449074,2009-02-16,05:39:37
39.907821,116.367757,0,328,39860.2359027778,2009-02-16,05:39:42
39.90784,116.367739,0,316,39860.2359606481,2009-02-16,05:39:47
39.907806,116.36773,0,316,39860.2360185185,2009-02-16,05:39:52
39.907797,116.367727,0,309,39860.2360763889,2009-02-16,05:39:57
39.907786,116.367739,0,309,39860.2361342593,2009-02-16,05:40:02
39.907751,116.367769,0,309,39860.2361921296,2009-02-16,05:40:07
39.907724,116.367796,0,311,39860.23625,2009-02-16,05:40:12
39.90772,116.367798,0,312,39860.2363078704,2009-02-16,05:40:17
39.90772,116.367798,0,312,39860.2363425926,2009-02-16,05:40:20
39.907717,116.367795,0,312,39860.2363657407,2009-02-16,05:40:22
39.907707,116.367782,0,311,39860.2364236111,2009-02-16,05:40:27
39.907694,116.367792,0,311,39860.2364814815,2009-02-16,05:40:32
39.907642,116.36775,0,308,39860.2365277778,2009-02-16,05:40:36
39.907593,116.367745,0,307,39860.2365625,2009-02-16,05:40:39
39.907502,116.367626,0,302,39860.2365856481,2009-02-16,05:40:41
39.907453,116.367482,0,299,39860.2365972222,2009-02-16,05:40:42
39.907408,116.367411,0,298,39860.2366087963,2009-02-16,05:40:43
39.907371,116.36736,0,298,39860.2366203704,2009-02-16,05:40:44
39.907345,116.367303,0,299,39860.2366319444,2009-02-16,05:40:45
39.90729,116.367245,0,297,39860.2366666667,2009-02-16,05:40:48
39.907249,116.367221,0,296,39860.2367013889,2009-02-16,05:40:51
39.907204,116.367229,0,293,39860.2367476852,2009-02-16,05:40:55
39.907147,116.367191,0,290,39860.2367824074,2009-02-16,05:40:58
39.907099,116.367143,0,285,39860.2368055556,2009-02-16,05:41:00
39.907048,116.36713,0,279,39860.2368402778,2009-02-16,05:41:03
39.907,116.36708,0,278,39860.236875,2009-02-16,05:41:06
39.906941,116.367058,0,274,39860.2369212963,2009-02-16,05:41:10
39.906916,116.367012,0,273,39860.2369791667,2009-02-16,05:41:15
39.906904,116.366998,0,268,39860.237037037,2009-02-16,05:41:20
39.906918,116.366972,0,264,39860.2370949074,2009-02-16,05:41:25
39.906909,116.366934,0,255,39860.2371527778,2009-02-16,05:41:30
39.906906,116.366872,0,254,39860.2371759259,2009-02-16,05:41:32
39.906866,116.366861,0,245,39860.2372222222,2009-02-16,05:41:36
39.906897,116.366798,0,232,39860.2372800926,2009-02-16,05:41:41
39.906876,116.366747,0,229,39860.2373148148,2009-02-16,05:41:44
39.906825,116.366754,0,227,39860.2373611111,2009-02-16,05:41:48
39.906781,116.366781,0,225,39860.2373842593,2009-02-16,05:41:50
39.906728,116.366797,0,223,39860.2374189815,2009-02-16,05:41:53
39.906678,116.366778,0,219,39860.2374652778,2009-02-16,05:41:57
39.906654,116.366784,0,214,39860.2375231481,2009-02-16,05:42:02
39.906613,116.36681,0,202,39860.2375694444,2009-02-16,05:42:06
39.90655,116.366864,0,196,39860.2376157407,2009-02-16,05:42:10
39.906504,116.366861,0,196,39860.237650463,2009-02-16,05:42:13
39.906451,116.36689,0,199,39860.2376851852,2009-02-16,05:42:16
39.906402,116.366935,0,197,39860.2377083333,2009-02-16,05:42:18
39.906353,116.366958,0,197,39860.2377430556,2009-02-16,05:42:21
39.9063,116.366944,0,195,39860.2378009259,2009-02-16,05:42:26
39.906254,116.366995,0,195,39860.2378240741,2009-02-16,05:42:28
39.906236,116.367021,0,192,39860.2378819444,2009-02-16,05:42:33
39.906203,116.367088,0,192,39860.2379398148,2009-02-16,05:42:38
39.906172,116.36714,0,191,39860.237974537,2009-02-16,05:42:41
39.90616,116.367199,0,189,39860.2380208333,2009-02-16,05:42:45
39.90616,116.367199,0,189,39860.2380555556,2009-02-16,05:42:48
39.906156,116.367199,0,190,39860.2380787037,2009-02-16,05:42:50
39.906127,116.367255,0,189,39860.2381134259,2009-02-16,05:42:53
39.906101,116.36733,0,189,39860.2381365741,2009-02-16,05:42:55
39.906077,116.36739,0,188,39860.2381597222,2009-02-16,05:42:57
39.906042,116.367453,0,188,39860.2381944444,2009-02-16,05:43:00
39.906013,116.367521,0,187,39860.2382291667,2009-02-16,05:43:03
39.905976,116.367563,0,186,39860.238287037,2009-02-16,05:43:08
39.905934,116.367612,0,185,39860.2383449074,2009-02-16,05:43:13
39.905953,116.367628,0,185,39860.2384027778,2009-02-16,05:43:18
39.905943,116.367625,0,182,39860.2384606482,2009-02-16,05:43:23
39.905922,116.367637,0,173,39860.2385185185,2009-02-16,05:43:28
39.905906,116.367653,0,174,39860.2385763889,2009-02-16,05:43:33
39.905928,116.367642,0,178,39860.2386342593,2009-02-16,05:43:38
39.905972,116.367606,0,180,39860.2386921296,2009-02-16,05:43:43
39.906002,116.367578,0,183,39860.23875,2009-02-16,05:43:48
39.906032,116.367567,0,186,39860.2388078704,2009-02-16,05:43:53
39.906067,116.367523,0,188,39860.2388541667,2009-02-16,05:43:57
39.906115,116.367495,0,187,39860.2388888889,2009-02-16,05:44:00
39.906145,116.367446,0,186,39860.238912037,2009-02-16,05:44:02
39.906183,116.367399,0,183,39860.2389351852,2009-02-16,05:44:04
39.906212,116.367352,0,181,39860.2389583333,2009-02-16,05:44:06
39.906249,116.367307,0,180,39860.2389930556,2009-02-16,05:44:09
39.906306,116.367309,0,180,39860.2390277778,2009-02-16,05:44:12
39.906352,116.367318,0,178,39860.2390625,2009-02-16,05:44:15
39.906406,116.367313,0,173,39860.2391087963,2009-02-16,05:44:19
39.906455,116.367308,0,172,39860.2391435185,2009-02-16,05:44:22
39.906502,116.36731,0,175,39860.2392013889,2009-02-16,05:44:27
39.906535,116.367321,0,181,39860.2392592593,2009-02-16,05:44:32
39.906607,116.367281,0,169,39860.2392824074,2009-02-16,05:44:34
39.906659,116.367261,0,160,39860.2393055556,2009-02-16,05:44:36
39.906723,116.367235,0,150,39860.2393402778,2009-02-16,05:44:39
39.906787,116.3672,0,142,39860.239375,2009-02-16,05:44:42
39.906837,116.367195,0,145,39860.2394212963,2009-02-16,05:44:46
39.906893,116.367194,0,149,39860.2394675926,2009-02-16,05:44:50
39.906947,116.367191,0,157,39860.239525463,2009-02-16,05:44:55
39.906996,116.367187,0,155,39860.2395717593,2009-02-16,05:44:59
39.907043,116.367171,0,158,39860.2396180556,2009-02-16,05:45:03
39.907095,116.36718,0,161,39860.2396527778,2009-02-16,05:45:06
39.907145,116.367182,0,162,39860.2396990741,2009-02-16,05:45:10
39.907151,116.367159,0,164,39860.2397569444,2009-02-16,05:45:15
39.907165,116.367214,0,167,39860.2398032407,2009-02-16,05:45:19
39.907222,116.367242,0,168,39860.239837963,2009-02-16,05:45:22
39.907273,116.367279,0,171,39860.2398958333,2009-02-16,05:45:27
39.907309,116.367315,0,175,39860.2399421296,2009-02-16,05:45:31
39.907338,116.367356,0,181,39860.2399768519,2009-02-16,05:45:34
39.907385,116.36737,0,185,39860.2400231481,2009-02-16,05:45:38
39.907428,116.367371,0,191,39860.2400694444,2009-02-16,05:45:42
39.907459,116.367434,0,193,39860.2401273148,2009-02-16,05:45:47
39.907489,116.367466,0,198,39860.2401851852,2009-02-16,05:45:52
39.907489,116.367466,0,198,39860.2402199074,2009-02-16,05:45:55
39.907491,116.367464,0,200,39860.2402430556,2009-02-16,05:45:57
39.907519,116.367503,0,203,39860.2403009259,2009-02-16,05:46:02
39.907568,116.367536,0,206,39860.2403587963,2009-02-16,05:46:07
39.907618,116.367543,0,205,39860.2403935185,2009-02-16,05:46:10
39.907669,116.367545,0,207,39860.2404513889,2009-02-16,05:46:15
39.907729,116.367556,0,207,39860.2404861111,2009-02-16,05:46:18
39.907803,116.367546,0,205,39860.2405092593,2009-02-16,05:46:20
39.907859,116.367551,0,204,39860.2405324074,2009-02-16,05:46:22
39.90791,116.367548,0,204,39860.2405555556,2009-02-16,05:46:24
39.907956,116.367549,0,204,39860.2405787037,2009-02-16,05:46:26
39.908014,116.36757,0,205,39860.2406134259,2009-02-16,05:46:29
39.908076,116.367581,0,207,39860.2406481481,2009-02-16,05:46:32
39.908125,116.367579,0,207,39860.2406828704,2009-02-16,05:46:35
39.90816,116.36762,0,207,39860.2407407407,2009-02-16,05:46:40
39.908181,116.367683,0,207,39860.2407986111,2009-02-16,05:46:45
39.908191,116.367723,0,207,39860.2408564815,2009-02-16,05:46:50
39.908207,116.367751,0,208,39860.2409143519,2009-02-16,05:46:55
39.90822,116.367799,0,208,39860.2409722222,2009-02-16,05:47:00
39.908228,116.367802,0,210,39860.2410300926,2009-02-16,05:47:05
39.908232,116.367804,0,211,39860.241087963,2009-02-16,05:47:10
39.908232,116.367804,0,211,39860.2411226852,2009-02-16,05:47:13
39.908239,116.367805,0,213,39860.2411458333,2009-02-16,05:47:15
39.908256,116.36781,0,215,39860.2412037037,2009-02-16,05:47:20
39.908295,116.367844,0,215,39860.24125,2009-02-16,05:47:24
39.907825,116.367229,0,21,39860.2645023148,2009-02-16,06:20:53
39.907753,116.367598,0,313,39860.2645138889,2009-02-16,06:20:54
39.907764,116.367691,0,309,39860.264537037,2009-02-16,06:20:56
39.907753,116.367679,0,269,39860.2645486111,2009-02-16,06:20:57
39.907828,116.367574,0,236,39860.2645601852,2009-02-16,06:20:58
39.90782,116.3675,0,235,39860.2646064815,2009-02-16,06:21:02
39.907815,116.367462,0,218,39860.2646527778,2009-02-16,06:21:06
39.907806,116.367461,0,207,39860.2647106481,2009-02-16,06:21:11
39.907853,116.367424,0,202,39860.2647685185,2009-02-16,06:21:16
39.907892,116.367414,0,197,39860.2648263889,2009-02-16,06:21:21
39.907914,116.367392,0,187,39860.2648842593,2009-02-16,06:21:26
39.907923,116.36738,0,184,39860.2649421296,2009-02-16,06:21:31
39.907923,116.36738,0,184,39860.2649768519,2009-02-16,06:21:34
39.907923,116.367379,0,182,39860.265,2009-02-16,06:21:36
39.907912,116.367375,0,176,39860.2650578704,2009-02-16,06:21:41
39.907888,116.367377,0,169,39860.2651157407,2009-02-16,06:21:46
39.907874,116.367388,0,166,39860.2651736111,2009-02-16,06:21:51
39.907818,116.367418,0,164,39860.2652199074,2009-02-16,06:21:55
39.907786,116.367452,0,171,39860.2652314815,2009-02-16,06:21:56
39.907787,116.367485,0,172,39860.2652893519,2009-02-16,06:22:01
39.907746,116.367519,0,174,39860.2653240741,2009-02-16,06:22:04
39.907706,116.367479,0,176,39860.2653819444,2009-02-16,06:22:09
39.907659,116.367433,0,181,39860.2654398148,2009-02-16,06:22:14
39.90765,116.367413,0,190,39860.2654976852,2009-02-16,06:22:19
39.907621,116.367359,0,184,39860.2655555556,2009-02-16,06:22:24
39.907572,116.367324,0,186,39860.2656134259,2009-02-16,06:22:29
39.907572,116.367291,0,188,39860.2656712963,2009-02-16,06:22:34
39.907532,116.367264,0,194,39860.2657060185,2009-02-16,06:22:37
39.90749,116.367233,0,204,39860.2657638889,2009-02-16,06:22:42
39.907458,116.367209,0,209,39860.2658217593,2009-02-16,06:22:47
39.907416,116.367174,0,216,39860.2658564815,2009-02-16,06:22:50
39.907375,116.367148,0,224,39860.2658912037,2009-02-16,06:22:53
39.90733,116.36713,0,232,39860.2659375,2009-02-16,06:22:57
39.907289,116.367121,0,239,39860.2659837963,2009-02-16,06:23:01
39.907293,116.367089,0,243,39860.2660416667,2009-02-16,06:23:06
39.907267,116.36704,0,244,39860.2660648148,2009-02-16,06:23:08
39.907236,116.366982,0,246,39860.266099537,2009-02-16,06:23:11
39.907175,116.366981,0,250,39860.2661574074,2009-02-16,06:23:16
39.907062,116.366983,0,249,39860.2661805556,2009-02-16,06:23:18
39.90703,116.366975,0,251,39860.2662384259,2009-02-16,06:23:23
39.906987,116.367008,0,255,39860.2662615741,2009-02-16,06:23:25
39.906945,116.367062,0,258,39860.2662731481,2009-02-16,06:23:26
39.906902,116.367088,0,262,39860.2662847222,2009-02-16,06:23:27
39.906861,116.367134,0,265,39860.2663078704,2009-02-16,06:23:29
39.90681,116.367171,0,266,39860.2663425926,2009-02-16,06:23:32
39.906747,116.367192,0,261,39860.2663657407,2009-02-16,06:23:34
39.906699,116.367182,0,254,39860.266400463,2009-02-16,06:23:37
39.90665,116.367161,0,250,39860.2664351852,2009-02-16,06:23:40
39.906611,116.367149,0,246,39860.2664930556,2009-02-16,06:23:45
39.906557,116.367161,0,245,39860.2665277778,2009-02-16,06:23:48
39.906511,116.367193,0,245,39860.2665740741,2009-02-16,06:23:52
39.906508,116.367209,0,244,39860.2666319444,2009-02-16,06:23:57
39.906472,116.36721,0,242,39860.2666898148,2009-02-16,06:24:02
39.906458,116.367185,0,235,39860.2667476852,2009-02-16,06:24:07
39.906426,116.367138,0,230,39860.2667939815,2009-02-16,06:24:11
39.906381,116.367098,0,227,39860.2668518518,2009-02-16,06:24:16
39.906339,116.367074,0,225,39860.2668981481,2009-02-16,06:24:20
39.90629,116.36709,0,224,39860.2669212963,2009-02-16,06:24:22
39.906241,116.367082,0,222,39860.2669444444,2009-02-16,06:24:24
39.906196,116.36708,0,221,39860.2669791667,2009-02-16,06:24:27
39.906146,116.367076,0,219,39860.267025463,2009-02-16,06:24:31
39.906146,116.367149,0,214,39860.2670601852,2009-02-16,06:24:34
39.906146,116.367208,0,212,39860.2671064815,2009-02-16,06:24:38
39.906156,116.367266,0,210,39860.2671412037,2009-02-16,06:24:41
39.906111,116.367276,0,207,39860.2671875,2009-02-16,06:24:45
39.906068,116.367265,0,203,39860.2672337963,2009-02-16,06:24:49
39.906044,116.367255,0,200,39860.2672916667,2009-02-16,06:24:54
39.906044,116.367255,0,200,39860.2673263889,2009-02-16,06:24:57
39.906052,116.367262,0,188,39860.267349537,2009-02-16,06:24:59
39.906055,116.367237,0,182,39860.2674074074,2009-02-16,06:25:04
39.906061,116.367201,0,181,39860.2674652778,2009-02-16,06:25:09
39.906075,116.367157,0,184,39860.2675231481,2009-02-16,06:25:14
39.906076,116.367125,0,188,39860.2675810185,2009-02-16,06:25:19
39.906083,116.367081,0,189,39860.2676388889,2009-02-16,06:25:24
39.906088,116.367033,0,192,39860.2676967593,2009-02-16,06:25:29
39.906089,116.367004,0,195,39860.2677546296,2009-02-16,06:25:34
39.90611,116.36697,0,198,39860.2678125,2009-02-16,06:25:39
39.906157,116.366934,0,200,39860.2678703704,2009-02-16,06:25:44
39.906193,116.366898,0,203,39860.2679282407,2009-02-16,06:25:49
39.905299,116.367229,0,255,39860.2682523148,2009-02-16,06:26:17
39.905369,116.367141,0,211,39860.2682638889,2009-02-16,06:26:18
39.905456,116.367119,0,184,39860.268275463,2009-02-16,06:26:19
39.905506,116.36713,0,175,39860.2682986111,2009-02-16,06:26:21
39.905469,116.367116,0,176,39860.2683564815,2009-02-16,06:26:26
39.905443,116.367154,0,173,39860.2684143518,2009-02-16,06:26:31
39.90544,116.36718,0,163,39860.2684722222,2009-02-16,06:26:36
39.905418,116.367134,0,156,39860.2685300926,2009-02-16,06:26:41
39.905388,116.367108,0,156,39860.268587963,2009-02-16,06:26:46
39.905335,116.367111,0,158,39860.2686458333,2009-02-16,06:26:51
39.905279,116.36712,0,156,39860.2686805556,2009-02-16,06:26:54
39.905221,116.367119,0,162,39860.2687268518,2009-02-16,06:26:58
39.905223,116.367134,0,153,39860.2687847222,2009-02-16,06:27:03
39.905177,116.367111,0,152,39860.2688078704,2009-02-16,06:27:05
39.905145,116.367083,0,153,39860.2688657407,2009-02-16,06:27:10
39.905132,116.367049,0,151,39860.2689236111,2009-02-16,06:27:15
39.905127,116.367019,0,157,39860.2689814815,2009-02-16,06:27:20
39.905147,116.367004,0,156,39860.2690393519,2009-02-16,06:27:25
39.905109,116.367001,0,157,39860.2690972222,2009-02-16,06:27:30
39.9051,116.36699,0,158,39860.2691550926,2009-02-16,06:27:35
39.90509,116.366997,0,158,39860.269212963,2009-02-16,06:27:40
39.905075,116.367003,0,158,39860.2692708333,2009-02-16,06:27:45
39.905081,116.367014,0,158,39860.2693287037,2009-02-16,06:27:50
39.905114,116.367043,0,158,39860.2693865741,2009-02-16,06:27:55
39.905114,116.367043,0,158,39860.2694212963,2009-02-16,06:27:58
39.905112,116.367047,0,158,39860.2694444444,2009-02-16,06:28:00
39.905181,116.367076,0,158,39860.2695601852,2009-02-16,06:28:10
39.90519,116.367078,0,158,39860.2696180556,2009-02-16,06:28:15
39.905201,116.367089,0,158,39860.2696759259,2009-02-16,06:28:20
39.905229,116.367067,0,158,39860.2697337963,2009-02-16,06:28:25
39.905252,116.367051,0,158,39860.2697916667,2009-02-16,06:28:30
39.905268,116.367047,0,159,39860.269849537,2009-02-16,06:28:35
39.905254,116.367114,0,159,39860.2698958333,2009-02-16,06:28:39
39.905227,116.367187,0,159,39860.2699189815,2009-02-16,06:28:41
39.905208,116.367246,0,159,39860.2699537037,2009-02-16,06:28:44
39.905209,116.367294,0,159,39860.2700115741,2009-02-16,06:28:49
39.905184,116.367336,0,159,39860.2700694444,2009-02-16,06:28:54
39.905174,116.367321,0,160,39860.2701273148,2009-02-16,06:28:59
39.905184,116.367313,0,160,39860.2701851852,2009-02-16,06:29:04
39.905179,116.367312,0,160,39860.2702430556,2009-02-16,06:29:09
39.905172,116.367311,0,160,39860.2703009259,2009-02-16,06:29:14
39.905172,116.367311,0,160,39860.2703356481,2009-02-16,06:29:17
39.905167,116.367312,0,160,39860.2703587963,2009-02-16,06:29:19
39.905194,116.366827,0,218,39860.2715625,2009-02-16,06:31:03
39.905186,116.366636,0,238,39860.2715740741,2009-02-16,06:31:04
39.905158,116.367051,0,257,39860.2715856481,2009-02-16,06:31:05
39.90501,116.367007,0,110,39860.2716782407,2009-02-16,06:31:13
39.905038,116.367048,0,123,39860.2717013889,2009-02-16,06:31:15
39.905079,116.367141,0,128,39860.271724537,2009-02-16,06:31:17
39.905123,116.367158,0,127,39860.2717476852,2009-02-16,06:31:19
39.905105,116.367245,0,131,39860.2717824074,2009-02-16,06:31:22
39.905088,116.367318,0,135,39860.2718171296,2009-02-16,06:31:25
39.905041,116.367337,0,133,39860.2718287037,2009-02-16,06:31:26
39.904992,116.367337,0,130,39860.2718518519,2009-02-16,06:31:28
39.905023,116.367258,0,122,39860.2718981481,2009-02-16,06:31:32
39.905051,116.367254,0,123,39860.2719560185,2009-02-16,06:31:37
39.90505,116.367249,0,125,39860.2720138889,2009-02-16,06:31:42
39.90505,116.367249,0,125,39860.2720486111,2009-02-16,06:31:45
39.905057,116.36725,0,126,39860.2720717593,2009-02-16,06:31:47
39.905066,116.367252,0,127,39860.2721296296,2009-02-16,06:31:52
39.905119,116.367314,0,132,39860.2721643519,2009-02-16,06:31:55
39.905179,116.367374,0,138,39860.2721875,2009-02-16,06:31:57
39.905257,116.367431,0,140,39860.2722106481,2009-02-16,06:31:59
39.905294,116.367475,0,141,39860.2722337963,2009-02-16,06:32:01
39.905337,116.367537,0,143,39860.2722685185,2009-02-16,06:32:04
39.905343,116.367598,0,143,39860.2723148148,2009-02-16,06:32:08
39.905375,116.367667,0,144,39860.2723611111,2009-02-16,06:32:12
39.905415,116.367719,0,147,39860.2723842593,2009-02-16,06:32:14
39.905455,116.36777,0,156,39860.2724189815,2009-02-16,06:32:17
39.905504,116.367752,0,159,39860.2724421296,2009-02-16,06:32:19
39.905549,116.367763,0,165,39860.2724652778,2009-02-16,06:32:21
39.905581,116.367804,0,170,39860.2725,2009-02-16,06:32:24
39.905609,116.367834,0,181,39860.2725231481,2009-02-16,06:32:26
39.905624,116.367879,0,194,39860.2725578704,2009-02-16,06:32:29
39.905596,116.367913,0,204,39860.2725925926,2009-02-16,06:32:32
39.9056,116.367914,0,204,39860.272650463,2009-02-16,06:32:37
39.9056,116.367914,0,204,39860.2726851852,2009-02-16,06:32:40
39.905605,116.367914,0,205,39860.2727083333,2009-02-16,06:32:42
39.905614,116.367913,0,206,39860.2727662037,2009-02-16,06:32:47
39.905614,116.367913,0,206,39860.2728009259,2009-02-16,06:32:50
39.905619,116.367914,0,207,39860.2728240741,2009-02-16,06:32:52
39.905628,116.367914,0,209,39860.2728819444,2009-02-16,06:32:57
39.905632,116.367913,0,212,39860.2729398148,2009-02-16,06:33:02
39.905632,116.367913,0,212,39860.272974537,2009-02-16,06:33:05
39.905632,116.36791,0,213,39860.2729976852,2009-02-16,06:33:07
39.905623,116.367907,0,213,39860.2730555556,2009-02-16,06:33:12
39.905614,116.367905,0,214,39860.2731134259,2009-02-16,06:33:17
39.905648,116.367838,0,210,39860.2731597222,2009-02-16,06:33:21
39.905648,116.367838,0,210,39860.2731944444,2009-02-16,06:33:24
39.905645,116.367837,0,210,39860.2732175926,2009-02-16,06:33:26
39.905619,116.367817,0,206,39860.273275463,2009-02-16,06:33:31
39.905614,116.367827,0,210,39860.2733333333,2009-02-16,06:33:36
39.905614,116.367827,0,210,39860.2733680556,2009-02-16,06:33:39
39.905617,116.367827,0,209,39860.2733912037,2009-02-16,06:33:41
39.905635,116.367778,0,199,39860.2734490741,2009-02-16,06:33:46
39.905636,116.367711,0,187,39860.2734722222,2009-02-16,06:33:48
39.905632,116.367658,0,176,39860.2734953704,2009-02-16,06:33:50
39.905638,116.367621,0,168,39860.2735532407,2009-02-16,06:33:55
39.905638,116.367621,0,168,39860.273587963,2009-02-16,06:33:58
39.905641,116.36762,0,164,39860.2736111111,2009-02-16,06:34:00
39.905647,116.367559,0,146,39860.2736458333,2009-02-16,06:34:03
39.905641,116.367496,0,133,39860.2736689815,2009-02-16,06:34:05
39.905627,116.367457,0,116,39860.2737152778,2009-02-16,06:34:09
39.905613,116.367427,0,103,39860.27375,2009-02-16,06:34:12
39.905603,116.367399,0,95,39860.2738078704,2009-02-16,06:34:17
39.9056,116.367398,0,94,39860.2738657407,2009-02-16,06:34:22
39.905602,116.367397,0,94,39860.2739236111,2009-02-16,06:34:27
39.9056,116.367395,0,93,39860.2739814815,2009-02-16,06:34:32
39.9056,116.367395,0,93,39860.2740162037,2009-02-16,06:34:35
39.905596,116.367393,0,93,39860.2740393518,2009-02-16,06:34:37
39.905553,116.367335,0,85,39860.2740625,2009-02-16,06:34:39
39.905521,116.367282,0,79,39860.2740856481,2009-02-16,06:34:41
39.905499,116.367217,0,74,39860.2741203704,2009-02-16,06:34:44
39.905502,116.367173,0,69,39860.2741782407,2009-02-16,06:34:49
39.905482,116.367147,0,64,39860.2742361111,2009-02-16,06:34:54
39.905482,116.367147,0,64,39860.2742708333,2009-02-16,06:34:57
39.905475,116.367146,0,64,39860.2742939815,2009-02-16,06:34:59
39.905436,116.367148,0,64,39860.2743518518,2009-02-16,06:35:04
39.905373,116.367143,0,61,39860.274375,2009-02-16,06:35:06
39.905261,116.36684,0,34,39860.2778587963,2009-02-16,06:40:07
39.905208,116.366827,0,32,39860.2779050926,2009-02-16,06:40:11
39.905159,116.366816,0,30,39860.2779398148,2009-02-16,06:40:14
39.905111,116.366798,0,28,39860.277974537,2009-02-16,06:40:17
39.905048,116.366771,0,22,39860.2780208333,2009-02-16,06:40:21
39.905002,116.366773,0,15,39860.2780555556,2009-02-16,06:40:24
39.904981,116.36677,0,12,39860.2781134259,2009-02-16,06:40:29
39.904988,116.366787,0,7,39860.2781712963,2009-02-16,06:40:34
39.904992,116.366788,0,6,39860.2782291667,2009-02-16,06:40:39
39.904993,116.366789,0,6,39860.278287037,2009-02-16,06:40:44
39.904989,116.366789,0,5,39860.2783449074,2009-02-16,06:40:49
39.904983,116.366788,0,5,39860.2784027778,2009-02-16,06:40:54
39.904982,116.366789,0,5,39860.2784606481,2009-02-16,06:40:59
39.904982,116.366791,0,5,39860.2785185185,2009-02-16,06:41:04
39.904982,116.366791,0,5,39860.2785532407,2009-02-16,06:41:07
39.904984,116.366792,0,5,39860.2785763889,2009-02-16,06:41:09
39.905026,116.366833,0,4,39860.278599537,2009-02-16,06:41:11
39.905058,116.36689,0,3,39860.2786458333,2009-02-16,06:41:15
39.905097,116.366932,0,4,39860.2786805556,2009-02-16,06:41:18
39.905139,116.366968,0,5,39860.2787037037,2009-02-16,06:41:20
39.905181,116.367005,0,5,39860.2787268519,2009-02-16,06:41:22
39.905226,116.367029,0,5,39860.2787615741,2009-02-16,06:41:25
39.905279,116.367041,0,4,39860.2787962963,2009-02-16,06:41:28
39.905321,116.367055,0,3,39860.2788541667,2009-02-16,06:41:33
39.905327,116.367056,0,4,39860.278912037,2009-02-16,06:41:38
39.905327,116.367056,0,4,39860.2789467593,2009-02-16,06:41:41
39.905321,116.367054,0,4,39860.2789699074,2009-02-16,06:41:43
39.905294,116.367036,0,5,39860.2790277778,2009-02-16,06:41:48
39.905256,116.366995,0,7,39860.2790740741,2009-02-16,06:41:52
39.905207,116.36696,0,9,39860.2791319444,2009-02-16,06:41:57
39.905162,116.366906,0,8,39860.2791782407,2009-02-16,06:42:01
39.905124,116.36686,0,8,39860.279212963,2009-02-16,06:42:04
39.905106,116.366827,0,4,39860.2792708333,2009-02-16,06:42:09
39.905082,116.366771,0,2,39860.2793287037,2009-02-16,06:42:14
39.905069,116.36675,0,1,39860.2793865741,2009-02-16,06:42:19
39.905056,116.366753,0,2,39860.2794444444,2009-02-16,06:42:24
39.905049,116.366752,0,2,39860.2795023148,2009-02-16,06:42:29
39.905049,116.366753,0,2,39860.2795601852,2009-02-16,06:42:34
39.905051,116.366754,0,2,39860.2796180556,2009-02-16,06:42:39
39.905059,116.366757,0,2,39860.2796759259,2009-02-16,06:42:44
39.905059,116.366757,0,2,39860.2797106481,2009-02-16,06:42:47
39.905067,116.366761,0,1,39860.2797337963,2009-02-16,06:42:49
39.905107,116.366827,0,-3,39860.2797685185,2009-02-16,06:42:52
39.905151,116.366891,0,-8,39860.2798032407,2009-02-16,06:42:55
39.905174,116.366942,0,-14,39860.279837963,2009-02-16,06:42:58
39.905182,116.366995,0,-20,39860.2798842593,2009-02-16,06:43:02
39.905209,116.367048,0,-25,39860.2799421296,2009-02-16,06:43:07
39.905233,116.367072,0,-28,39860.28,2009-02-16,06:43:12
39.905221,116.367079,0,-29,39860.2800578704,2009-02-16,06:43:17
39.905218,116.367086,0,-29,39860.2801157407,2009-02-16,06:43:22
39.905215,116.367086,0,-29,39860.2801736111,2009-02-16,06:43:27
39.905211,116.367086,0,-29,39860.2802314815,2009-02-16,06:43:32
39.905215,116.367087,0,-29,39860.2802893519,2009-02-16,06:43:37
39.905214,116.367086,0,-29,39860.2803472222,2009-02-16,06:43:42
39.905214,116.367086,0,-29,39860.2803819444,2009-02-16,06:43:45
39.905216,116.367086,0,-28,39860.2804050926,2009-02-16,06:43:47
39.905185,116.367059,0,-28,39860.280462963,2009-02-16,06:43:52
39.905187,116.367093,0,-26,39860.2805208333,2009-02-16,06:43:57
39.905187,116.367093,0,-26,39860.2805555556,2009-02-16,06:44:00
39.905185,116.367092,0,-26,39860.2805787037,2009-02-16,06:44:02
39.905176,116.367091,0,-26,39860.2806365741,2009-02-16,06:44:07
39.905177,116.367092,0,-25,39860.2806944444,2009-02-16,06:44:12
39.905183,116.367093,0,-25,39860.2807523148,2009-02-16,06:44:17
39.905179,116.367092,0,-25,39860.2808101852,2009-02-16,06:44:22
39.905176,116.36709,0,-25,39860.2808680556,2009-02-16,06:44:27
39.905176,116.36709,0,-25,39860.2809027778,2009-02-16,06:44:30
39.905169,116.367088,0,-25,39860.2809259259,2009-02-16,06:44:32
39.905155,116.367097,0,-24,39860.2809837963,2009-02-16,06:44:37
39.905161,116.367102,0,-25,39860.2810416667,2009-02-16,06:44:42
39.905161,116.367102,0,-25,39860.2810763889,2009-02-16,06:44:45
39.905153,116.367102,0,-25,39860.281099537,2009-02-16,06:44:47
39.904959,116.366921,0,73,39860.2878009259,2009-02-16,06:54:26
39.90493,116.366882,0,63,39860.2878356481,2009-02-16,06:54:29
39.904884,116.366889,0,45,39860.2878703704,2009-02-16,06:54:32
39.904854,116.366873,0,30,39860.2879166667,2009-02-16,06:54:36
39.904842,116.366865,0,26,39860.287974537,2009-02-16,06:54:41
39.904842,116.366865,0,26,39860.2880092593,2009-02-16,06:54:44
39.904835,116.36687,0,25,39860.2880324074,2009-02-16,06:54:46
39.904852,116.366905,0,28,39860.2880902778,2009-02-16,06:54:51
39.904877,116.366909,0,27,39860.2881481481,2009-02-16,06:54:56
39.90488,116.366908,0,26,39860.2882060185,2009-02-16,06:55:01
39.904879,116.366907,0,26,39860.2882638889,2009-02-16,06:55:06
39.904881,116.366907,0,26,39860.2883217593,2009-02-16,06:55:11
39.904881,116.366906,0,25,39860.2883796296,2009-02-16,06:55:16
39.904888,116.366907,0,25,39860.2884375,2009-02-16,06:55:21
39.904893,116.366908,0,25,39860.2884953704,2009-02-16,06:55:26
39.9049,116.366908,0,24,39860.2885532407,2009-02-16,06:55:31
39.9049,116.366908,0,24,39860.288587963,2009-02-16,06:55:34
39.904896,116.366908,0,23,39860.2886111111,2009-02-16,06:55:36
39.904918,116.366952,0,18,39860.2886689815,2009-02-16,06:55:41
39.904933,116.366999,0,10,39860.2887268519,2009-02-16,06:55:46
39.904936,116.367001,0,9,39860.2887847222,2009-02-16,06:55:51
39.90494,116.367002,0,8,39860.2888425926,2009-02-16,06:55:56
39.904948,116.367002,0,7,39860.288900463,2009-02-16,06:56:01
39.904954,116.367001,0,6,39860.2889583333,2009-02-16,06:56:06
39.904952,116.367001,0,5,39860.2890162037,2009-02-16,06:56:11
39.904952,116.367001,0,5,39860.2890509259,2009-02-16,06:56:14
39.90496,116.367001,0,5,39860.2890740741,2009-02-16,06:56:16
39.904989,116.366994,0,10,39860.2891319444,2009-02-16,06:56:21
39.905029,116.366963,0,16,39860.2891782407,2009-02-16,06:56:25
39.90506,116.366941,0,27,39860.2892361111,2009-02-16,06:56:30
39.905078,116.366945,0,36,39860.2892939815,2009-02-16,06:56:35
39.905087,116.366946,0,43,39860.2893518518,2009-02-16,06:56:40
39.905131,116.366938,0,49,39860.2893981481,2009-02-16,06:56:44
39.905131,116.366938,0,49,39860.2894328704,2009-02-16,06:56:47
39.905137,116.366938,0,57,39860.2894560185,2009-02-16,06:56:49
39.905148,116.366939,0,67,39860.2895138889,2009-02-16,06:56:54
39.905158,116.366939,0,76,39860.2895717593,2009-02-16,06:56:59
39.905168,116.366941,0,85,39860.2896296296,2009-02-16,06:57:04
39.905168,116.366941,0,85,39860.2896643518,2009-02-16,06:57:07
39.905175,116.366943,0,92,39860.2896875,2009-02-16,06:57:09
39.905187,116.366943,0,100,39860.2897453704,2009-02-16,06:57:14
39.905227,116.36698,0,98,39860.2898032407,2009-02-16,06:57:19
39.905245,116.367018,0,86,39860.289849537,2009-02-16,06:57:23
39.905237,116.366979,0,76,39860.2899074074,2009-02-16,06:57:28
39.905244,116.36698,0,76,39860.2899652778,2009-02-16,06:57:33
39.905243,116.366978,0,75,39860.2900231481,2009-02-16,06:57:38
39.905237,116.366976,0,74,39860.2900810185,2009-02-16,06:57:43
39.905233,116.366976,0,74,39860.2901388889,2009-02-16,06:57:48
39.905232,116.366974,0,74,39860.2901967593,2009-02-16,06:57:53
39.905231,116.366972,0,74,39860.2902546296,2009-02-16,06:57:58
39.905236,116.36697,0,74,39860.2903125,2009-02-16,06:58:03
39.905241,116.366968,0,74,39860.2903703704,2009-02-16,06:58:08
39.905241,116.366968,0,74,39860.2904050926,2009-02-16,06:58:11
39.905235,116.366967,0,74,39860.2904282407,2009-02-16,06:58:13
39.905212,116.366977,0,69,39860.2904861111,2009-02-16,06:58:18
39.905206,116.366944,0,62,39860.2905439815,2009-02-16,06:58:23
39.9052,116.366944,0,62,39860.2906018518,2009-02-16,06:58:28
39.9052,116.366944,0,62,39860.2906365741,2009-02-16,06:58:31
39.905197,116.366946,0,62,39860.2906597222,2009-02-16,06:58:33
39.905188,116.366947,0,62,39860.2907175926,2009-02-16,06:58:38
39.905189,116.366949,0,62,39860.290775463,2009-02-16,06:58:43
39.905193,116.366953,0,63,39860.2908333333,2009-02-16,06:58:48
39.905198,116.366956,0,63,39860.2908912037,2009-02-16,06:58:53
39.905197,116.366957,0,63,39860.2909490741,2009-02-16,06:58:58
39.905197,116.366957,0,63,39860.2909837963,2009-02-16,06:59:01
39.905191,116.366955,0,63,39860.2910069444,2009-02-16,06:59:03
39.905178,116.366952,0,63,39860.2910648148,2009-02-16,06:59:08
39.905172,116.366951,0,63,39860.2911226852,2009-02-16,06:59:13
39.905172,116.36695,0,62,39860.2911805556,2009-02-16,06:59:18
39.905165,116.366947,0,62,39860.2912384259,2009-02-16,06:59:23
39.905165,116.366947,0,62,39860.2912731481,2009-02-16,06:59:26
39.905161,116.366946,0,62,39860.2912962963,2009-02-16,06:59:28
39.90516,116.366931,0,65,39860.2913541667,2009-02-16,06:59:33
39.905157,116.366902,0,65,39860.291412037,2009-02-16,06:59:38
39.905154,116.366901,0,65,39860.2914699074,2009-02-16,06:59:43
39.905157,116.3669,0,65,39860.2915277778,2009-02-16,06:59:48
39.90516,116.366901,0,65,39860.2915856481,2009-02-16,06:59:53
39.905157,116.366901,0,65,39860.2916435185,2009-02-16,06:59:58
39.905151,116.3669,0,65,39860.2917013889,2009-02-16,07:00:03
39.905146,116.366901,0,65,39860.2917592593,2009-02-16,07:00:08
39.905143,116.366902,0,65,39860.2918171296,2009-02-16,07:00:13
39.90515,116.366904,0,65,39860.291875,2009-02-16,07:00:18
39.905157,116.366906,0,65,39860.2919328704,2009-02-16,07:00:23
39.905149,116.366906,0,66,39860.2919907407,2009-02-16,07:00:28
39.905149,116.366906,0,66,39860.292025463,2009-02-16,07:00:31
39.905142,116.366906,0,66,39860.2920486111,2009-02-16,07:00:33
39.905141,116.366945,0,76,39860.2921064815,2009-02-16,07:00:38
39.905101,116.36693,0,79,39860.2921643518,2009-02-16,07:00:43
39.905108,116.366933,0,86,39860.2922222222,2009-02-16,07:00:48
39.905115,116.366931,0,90,39860.2922800926,2009-02-16,07:00:53
39.90512,116.366929,0,91,39860.292337963,2009-02-16,07:00:58
39.905126,116.36693,0,91,39860.2923958333,2009-02-16,07:01:03
39.905126,116.36693,0,91,39860.2924305556,2009-02-16,07:01:06
39.905129,116.36693,0,92,39860.2924537037,2009-02-16,07:01:08
39.905138,116.36693,0,92,39860.2925115741,2009-02-16,07:01:13
39.905153,116.366899,0,90,39860.2925694444,2009-02-16,07:01:18
39.905167,116.366879,0,86,39860.2926273148,2009-02-16,07:01:23
39.905167,116.366879,0,86,39860.292662037,2009-02-16,07:01:26
39.905169,116.366881,0,86,39860.2926851852,2009-02-16,07:01:28
39.905193,116.366914,0,88,39860.2927430556,2009-02-16,07:01:33
39.905212,116.366926,0,89,39860.2928009259,2009-02-16,07:01:38
39.90523,116.366932,0,90,39860.2928587963,2009-02-16,07:01:43
39.905273,116.366953,0,89,39860.2929050926,2009-02-16,07:01:47
39.905322,116.366973,0,88,39860.2929282407,2009-02-16,07:01:49
39.905344,116.367028,0,72,39860.2929861111,2009-02-16,07:01:54
39.905367,116.367066,0,61,39860.2930092593,2009-02-16,07:01:56
39.90539,116.367115,0,53,39860.2930324074,2009-02-16,07:01:58
39.905427,116.367169,0,45,39860.2930555556,2009-02-16,07:02:00
39.905471,116.367217,0,37,39860.2930787037,2009-02-16,07:02:02
39.905508,116.367255,0,31,39860.2931018519,2009-02-16,07:02:04
39.905554,116.367289,0,20,39860.2931365741,2009-02-16,07:02:07
39.905576,116.367293,0,5,39860.2931944444,2009-02-16,07:02:12
39.905558,116.367302,0,4,39860.2932523148,2009-02-16,07:02:17
39.905533,116.367343,0,3,39860.2933101852,2009-02-16,07:02:22
39.905487,116.367316,0,1,39860.2933680556,2009-02-16,07:02:27
39.90546,116.367287,0,1,39860.2934259259,2009-02-16,07:02:32
39.905454,116.367257,0,-1,39860.2934837963,2009-02-16,07:02:37
39.905436,116.367237,0,-2,39860.2935416667,2009-02-16,07:02:42
39.905417,116.367236,0,-4,39860.293599537,2009-02-16,07:02:47
39.905428,116.367223,0,-6,39860.2936574074,2009-02-16,07:02:52
39.905428,116.367223,0,-6,39860.2936921296,2009-02-16,07:02:55
39.905424,116.367221,0,-6,39860.2937152778,2009-02-16,07:02:57
39.905413,116.36722,0,-6,39860.2937731481,2009-02-16,07:03:02
39.905416,116.367218,0,-6,39860.2938310185,2009-02-16,07:03:07
39.905416,116.367218,0,-6,39860.2938657407,2009-02-16,07:03:10
39.905421,116.367217,0,-6,39860.2938888889,2009-02-16,07:03:12
39.90539,116.36721,0,-5,39860.2939467593,2009-02-16,07:03:17
39.90536,116.367218,0,-7,39860.2940046296,2009-02-16,07:03:22
39.90536,116.367218,0,-7,39860.2940393519,2009-02-16,07:03:25
39.905357,116.367217,0,-7,39860.2940625,2009-02-16,07:03:27
39.905306,116.367224,0,-8,39860.2941087963,2009-02-16,07:03:31
39.905257,116.367211,0,-10,39860.2941319444,2009-02-16,07:03:33
39.905239,116.367235,0,-16,39860.2941898148,2009-02-16,07:03:38
39.90523,116.367242,0,-18,39860.2942476852,2009-02-16,07:03:43
39.90523,116.367242,0,-18,39860.2942824074,2009-02-16,07:03:46
39.90522,116.366937,0,-61,39860.2968981481,2009-02-16,07:07:32
39.905253,116.366888,0,-63,39860.2969444444,2009-02-16,07:07:36
39.905274,116.366864,0,-64,39860.2970023148,2009-02-16,07:07:41
39.905284,116.366866,0,-64,39860.2970601852,2009-02-16,07:07:46
39.905293,116.366868,0,-63,39860.2971180556,2009-02-16,07:07:51
39.905352,116.366897,0,-58,39860.2971759259,2009-02-16,07:07:56
39.905378,116.366867,0,-52,39860.2972337963,2009-02-16,07:08:01
39.905424,116.366886,0,-45,39860.2972916667,2009-02-16,07:08:06
39.905485,116.366908,0,-38,39860.2973148148,2009-02-16,07:08:08
39.905502,116.366854,0,-28,39860.2973726852,2009-02-16,07:08:13
39.905539,116.366811,0,-23,39860.2974189815,2009-02-16,07:08:17
39.90557,116.366852,0,-19,39860.2974768518,2009-02-16,07:08:22
39.905593,116.366903,0,-17,39860.2975,2009-02-16,07:08:24
39.905606,116.366971,0,-16,39860.2975347222,2009-02-16,07:08:27
39.905631,116.367025,0,-12,39860.2975810185,2009-02-16,07:08:31
39.90567,116.367087,0,-9,39860.2976273148,2009-02-16,07:08:35
39.905706,116.367137,0,-9,39860.297650463,2009-02-16,07:08:37
39.905724,116.367199,0,-9,39860.2976736111,2009-02-16,07:08:39
39.905717,116.367264,0,-8,39860.2976967593,2009-02-16,07:08:41
39.905655,116.367276,0,-15,39860.2977546296,2009-02-16,07:08:46
39.905609,116.367281,0,-19,39860.2977893518,2009-02-16,07:08:49
39.905595,116.367292,0,-22,39860.2978472222,2009-02-16,07:08:54
39.905545,116.367302,0,-25,39860.2978935185,2009-02-16,07:08:58
39.905554,116.367333,0,-21,39860.2979513889,2009-02-16,07:09:03
39.905512,116.367386,0,-12,39860.2979976852,2009-02-16,07:09:07
39.905467,116.367393,0,-13,39860.2980092593,2009-02-16,07:09:08
39.905414,116.367426,0,-11,39860.2980324074,2009-02-16,07:09:10
39.905365,116.367465,0,-10,39860.2980555556,2009-02-16,07:09:12
39.905309,116.367517,0,-12,39860.2980787037,2009-02-16,07:09:14
39.905265,116.36755,0,-13,39860.2981018518,2009-02-16,07:09:16
39.905216,116.367586,0,-14,39860.2981365741,2009-02-16,07:09:19
39.905192,116.367545,0,-24,39860.2981944444,2009-02-16,07:09:24
39.905166,116.367492,0,-26,39860.2982407407,2009-02-16,07:09:28
39.905133,116.36745,0,-25,39860.298275463,2009-02-16,07:09:31
39.905091,116.367408,0,-25,39860.2983217593,2009-02-16,07:09:35
39.905076,116.367335,0,-25,39860.2983796296,2009-02-16,07:09:40
39.905086,116.367263,0,-23,39860.2984143518,2009-02-16,07:09:43
39.905052,116.367204,0,-24,39860.2984375,2009-02-16,07:09:45
39.905031,116.367148,0,-25,39860.2984722222,2009-02-16,07:09:48
39.905033,116.36709,0,-32,39860.2985300926,2009-02-16,07:09:53
39.905049,116.367087,0,-35,39860.298587963,2009-02-16,07:09:58
39.905065,116.367093,0,-37,39860.2986458333,2009-02-16,07:10:03
39.905066,116.367093,0,-37,39860.2987037037,2009-02-16,07:10:08
39.90507,116.367094,0,-37,39860.2987615741,2009-02-16,07:10:13
39.905076,116.367096,0,-37,39860.2988194444,2009-02-16,07:10:18
39.905076,116.367096,0,-37,39860.2988541667,2009-02-16,07:10:21
39.90508,116.367095,0,-36,39860.2988773148,2009-02-16,07:10:23
39.905118,116.367113,0,-30,39860.2989351852,2009-02-16,07:10:28
39.905155,116.367149,0,-21,39860.2989699074,2009-02-16,07:10:31
39.905165,116.367171,0,-20,39860.2990277778,2009-02-16,07:10:36
39.905117,116.367163,0,-24,39860.2990740741,2009-02-16,07:10:40
39.905079,116.367112,0,-27,39860.2991319444,2009-02-16,07:10:45
39.905063,116.367127,0,-33,39860.2991898148,2009-02-16,07:10:50
39.905052,116.367129,0,-34,39860.2992476852,2009-02-16,07:10:55
39.905051,116.36713,0,-33,39860.2993055556,2009-02-16,07:11:00
39.905051,116.36713,0,-33,39860.2993402778,2009-02-16,07:11:03
39.905044,116.367134,0,-38,39860.2993634259,2009-02-16,07:11:05
39.905065,116.367145,0,-44,39860.2994212963,2009-02-16,07:11:10
39.90508,116.367165,0,-47,39860.2994791667,2009-02-16,07:11:15
39.90508,116.367165,0,-47,39860.2995138889,2009-02-16,07:11:18
39.905073,116.367165,0,-47,39860.299537037,2009-02-16,07:11:20
39.905111,116.367207,0,-44,39860.2995601852,2009-02-16,07:11:22
39.905136,116.367232,0,-40,39860.2996180556,2009-02-16,07:11:27
39.905135,116.367232,0,-39,39860.2996759259,2009-02-16,07:11:32
39.905135,116.367232,0,-39,39860.2997106481,2009-02-16,07:11:35
39.905128,116.367234,0,-33,39860.2997337963,2009-02-16,07:11:37
39.905156,116.367227,0,-30,39860.2997916667,2009-02-16,07:11:42
39.905163,116.367228,0,-30,39860.299849537,2009-02-16,07:11:47
39.905162,116.367229,0,-30,39860.2999074074,2009-02-16,07:11:52
39.905165,116.367231,0,-29,39860.2999652778,2009-02-16,07:11:57
39.905158,116.367232,0,-29,39860.3000231481,2009-02-16,07:12:02
39.905158,116.367232,0,-29,39860.3000578704,2009-02-16,07:12:05
39.905152,116.367231,0,-29,39860.3000810185,2009-02-16,07:12:07
39.905202,116.367253,0,-33,39860.3001273148,2009-02-16,07:12:11
39.905247,116.367255,0,-37,39860.300162037,2009-02-16,07:12:14
39.905288,116.367279,0,-42,39860.3002083333,2009-02-16,07:12:18
39.905282,116.367288,0,-43,39860.3002662037,2009-02-16,07:12:23
39.905217,116.367238,0,-41,39860.3003009259,2009-02-16,07:12:26
39.905227,116.367251,0,-43,39860.3003587963,2009-02-16,07:12:31
39.905227,116.367251,0,-43,39860.3003935185,2009-02-16,07:12:34
39.905227,116.36725,0,-43,39860.3004166667,2009-02-16,07:12:36
39.905206,116.367232,0,-43,39860.300474537,2009-02-16,07:12:41
39.905217,116.367247,0,-43,39860.3005324074,2009-02-16,07:12:46
39.905273,116.367189,0,-44,39860.3005671296,2009-02-16,07:12:49
39.905297,116.367131,0,-44,39860.300625,2009-02-16,07:12:54
39.905215,116.367009,0,-39,39860.3006828704,2009-02-16,07:12:59
39.905188,116.367003,0,-42,39860.3007407407,2009-02-16,07:13:04
39.905166,116.367005,0,-43,39860.3007986111,2009-02-16,07:13:09
39.905155,116.367,0,-43,39860.3008564815,2009-02-16,07:13:14
39.905133,116.367017,0,-42,39860.3009143519,2009-02-16,07:13:19
39.90509,116.367066,0,-40,39860.3009606482,2009-02-16,07:13:23
39.905085,116.367131,0,-36,39860.3010185185,2009-02-16,07:13:28
39.905126,116.367174,0,-36,39860.3010648148,2009-02-16,07:13:32
39.905183,116.367206,0,-36,39860.301087963,2009-02-16,07:13:34
39.905253,116.367252,0,-35,39860.3011111111,2009-02-16,07:13:36
39.905329,116.367298,0,-36,39860.3011342593,2009-02-16,07:13:38
39.905132,116.367139,0,-24,39860.3032291667,2009-02-16,07:16:39
39.905097,116.367101,0,-26,39860.3032638889,2009-02-16,07:16:42
39.905073,116.367075,0,-29,39860.3033217593,2009-02-16,07:16:47
39.905057,116.367085,0,-30,39860.3033796296,2009-02-16,07:16:52
39.905059,116.367134,0,-33,39860.3034375,2009-02-16,07:16:57
39.905043,116.367175,0,-32,39860.3034953704,2009-02-16,07:17:02
39.905071,116.367223,0,-30,39860.3035185185,2009-02-16,07:17:04
39.905098,116.367287,0,-28,39860.3035532407,2009-02-16,07:17:07
39.905115,116.367309,0,-29,39860.3036111111,2009-02-16,07:17:12
39.905199,116.367302,0,-29,39860.3036458333,2009-02-16,07:17:15
39.905327,116.367291,0,-29,39860.3036574074,2009-02-16,07:17:16
39.905547,116.367299,0,-28,39860.3036689815,2009-02-16,07:17:17
39.905735,116.367388,0,-28,39860.3036805556,2009-02-16,07:17:18
39.905807,116.367364,0,-27,39860.3036921296,2009-02-16,07:17:19
39.906058,116.367167,0,-426,39860.3040856481,2009-02-16,07:17:53
39.906036,116.367158,0,-425,39860.3041435185,2009-02-16,07:17:58
39.906022,116.367151,0,-424,39860.3042013889,2009-02-16,07:18:03
39.906036,116.367162,0,-420,39860.3042592593,2009-02-16,07:18:08
39.906036,116.367162,0,-420,39860.3042939815,2009-02-16,07:18:11
39.906033,116.367162,0,-416,39860.3043171296,2009-02-16,07:18:13
39.906,116.36713,0,-409,39860.3043518519,2009-02-16,07:18:16
39.905955,116.367131,0,-395,39860.3043865741,2009-02-16,07:18:19
39.905914,116.367118,0,-387,39860.3043981481,2009-02-16,07:18:20
39.905839,116.367093,0,-374,39860.3044212963,2009-02-16,07:18:22
39.905771,116.367068,0,-367,39860.3044444444,2009-02-16,07:18:24
39.905727,116.36704,0,-361,39860.3044675926,2009-02-16,07:18:26
39.905693,116.366975,0,-358,39860.3045138889,2009-02-16,07:18:30
39.905669,116.366941,0,-346,39860.3045486111,2009-02-16,07:18:33
39.905644,116.366934,0,-331,39860.3045949074,2009-02-16,07:18:37
39.905597,116.36693,0,-333,39860.3046527778,2009-02-16,07:18:42
39.905551,116.366927,0,-335,39860.3047106481,2009-02-16,07:18:47
39.905507,116.366898,0,-337,39860.3047685185,2009-02-16,07:18:52
39.905454,116.366885,0,-335,39860.3048032407,2009-02-16,07:18:55
39.905411,116.366864,0,-329,39860.3048263889,2009-02-16,07:18:57
39.905359,116.366844,0,-322,39860.3048611111,2009-02-16,07:19:00
39.9056,116.366928,0,-221,39860.3066666667,2009-02-16,07:21:36
39.905624,116.366978,0,-217,39860.3067013889,2009-02-16,07:21:39
39.905637,116.367001,0,-213,39860.3067592593,2009-02-16,07:21:44
39.905662,116.366996,0,-212,39860.3068171296,2009-02-16,07:21:49
39.905648,116.367012,0,-209,39860.306875,2009-02-16,07:21:54
39.905588,116.366971,0,-206,39860.3069212963,2009-02-16,07:21:58
39.905544,116.366944,0,-203,39860.3069444444,2009-02-16,07:22:00
39.905507,116.366902,0,-202,39860.3069907407,2009-02-16,07:22:04
39.905484,116.366884,0,-205,39860.3070486111,2009-02-16,07:22:09
39.90544,116.366864,0,-206,39860.3070949074,2009-02-16,07:22:13
39.905398,116.366869,0,-207,39860.3071527778,2009-02-16,07:22:18
39.905413,116.366901,0,-207,39860.3072106481,2009-02-16,07:22:23
39.905457,116.366915,0,-209,39860.3072685185,2009-02-16,07:22:28
39.905518,116.36692,0,-211,39860.3072916667,2009-02-16,07:22:30
39.905565,116.366929,0,-211,39860.3073263889,2009-02-16,07:22:33
39.905608,116.366968,0,-213,39860.3073726852,2009-02-16,07:22:37
39.905659,116.366993,0,-214,39860.3074189815,2009-02-16,07:22:41
39.905677,116.366997,0,-214,39860.3074768518,2009-02-16,07:22:46
39.905674,116.366974,0,-217,39860.3075347222,2009-02-16,07:22:51
39.905674,116.366974,0,-217,39860.3075694444,2009-02-16,07:22:54
39.905679,116.366968,0,-221,39860.3075925926,2009-02-16,07:22:56
39.905668,116.36694,0,-224,39860.307650463,2009-02-16,07:23:01
39.905619,116.366912,0,-226,39860.3077083333,2009-02-16,07:23:06
39.905615,116.36691,0,-226,39860.3077662037,2009-02-16,07:23:11
39.905615,116.36691,0,-226,39860.3078009259,2009-02-16,07:23:14
39.905613,116.366907,0,-226,39860.3078240741,2009-02-16,07:23:16
39.905543,116.366883,0,-226,39860.3078819444,2009-02-16,07:23:21
39.905482,116.366875,0,-232,39860.3079166667,2009-02-16,07:23:24
39.905435,116.366846,0,-231,39860.307974537,2009-02-16,07:23:29
39.905426,116.366862,0,-235,39860.3080324074,2009-02-16,07:23:34
39.905448,116.366826,0,-241,39860.3080902778,2009-02-16,07:23:39
39.905472,116.366814,0,-243,39860.3081481481,2009-02-16,07:23:44
39.905472,116.366794,0,-243,39860.3082060185,2009-02-16,07:23:49
39.905461,116.366747,0,-245,39860.3082638889,2009-02-16,07:23:54
39.905425,116.366755,0,-248,39860.3083217593,2009-02-16,07:23:59
39.905404,116.366795,0,-245,39860.3083796296,2009-02-16,07:24:04
39.905405,116.366822,0,-237,39860.3084375,2009-02-16,07:24:09
39.905444,116.366877,0,-235,39860.3084606482,2009-02-16,07:24:11
39.905449,116.36688,0,-235,39860.3085185185,2009-02-16,07:24:16
39.905449,116.366881,0,-235,39860.3085763889,2009-02-16,07:24:21
39.905449,116.366881,0,-235,39860.3086111111,2009-02-16,07:24:24
39.905444,116.366879,0,-235,39860.3086342593,2009-02-16,07:24:26
39.905424,116.366876,0,-237,39860.3086921296,2009-02-16,07:24:31
39.905376,116.366843,0,-240,39860.3087384259,2009-02-16,07:24:35
39.905365,116.366867,0,-239,39860.3087962963,2009-02-16,07:24:40
39.905356,116.366873,0,-238,39860.3088541667,2009-02-16,07:24:45
39.905347,116.366869,0,-238,39860.308912037,2009-02-16,07:24:50
39.905347,116.366869,0,-238,39860.3089467593,2009-02-16,07:24:53
39.905345,116.366867,0,-238,39860.3089699074,2009-02-16,07:24:55
39.905333,116.366865,0,-238,39860.3090277778,2009-02-16,07:25:00
39.905297,116.366842,0,-237,39860.3090856481,2009-02-16,07:25:05
39.905254,116.366819,0,-236,39860.3091319444,2009-02-16,07:25:09
39.905264,116.366795,0,-237,39860.3091898148,2009-02-16,07:25:14
39.905255,116.366794,0,-237,39860.3092476852,2009-02-16,07:25:19
39.905255,116.366794,0,-237,39860.3092824074,2009-02-16,07:25:22
39.905254,116.366794,0,-237,39860.3093055556,2009-02-16,07:25:24
39.90531,116.366821,0,-241,39860.3093634259,2009-02-16,07:25:29
39.905363,116.366837,0,-243,39860.3094097222,2009-02-16,07:25:33
39.90542,116.366838,0,-243,39860.3094444444,2009-02-16,07:25:36
39.905411,116.366846,0,-242,39860.3095023148,2009-02-16,07:25:41
39.905402,116.366865,0,-240,39860.3095601852,2009-02-16,07:25:46
39.905344,116.366833,0,-237,39860.3096064815,2009-02-16,07:25:50
39.905297,116.366804,0,-235,39860.3096296296,2009-02-16,07:25:52
39.905253,116.366766,0,-237,39860.3096759259,2009-02-16,07:25:56
39.905236,116.366733,0,-241,39860.3097337963,2009-02-16,07:26:01
39.905237,116.366744,0,-239,39860.3097916667,2009-02-16,07:26:06
39.905228,116.366743,0,-236,39860.309849537,2009-02-16,07:26:11
39.905213,116.36674,0,-235,39860.3099074074,2009-02-16,07:26:16
39.905175,116.366756,0,-226,39860.3099421296,2009-02-16,07:26:19
39.905114,116.36708,0,-274,39860.3129513889,2009-02-16,07:30:39
39.905069,116.367084,0,-269,39860.3130092593,2009-02-16,07:30:44
39.905063,116.367085,0,-269,39860.3130671296,2009-02-16,07:30:49
39.905057,116.367085,0,-269,39860.313125,2009-02-16,07:30:54
39.905059,116.367088,0,-269,39860.3131828704,2009-02-16,07:30:59
39.90506,116.36709,0,-268,39860.3132407407,2009-02-16,07:31:04
39.905054,116.36709,0,-268,39860.3132986111,2009-02-16,07:31:09
39.905051,116.367095,0,-268,39860.3133564815,2009-02-16,07:31:14
39.905046,116.367092,0,-267,39860.3134143518,2009-02-16,07:31:19
39.905046,116.367092,0,-267,39860.3134490741,2009-02-16,07:31:22
39.905043,116.367085,0,-267,39860.3134722222,2009-02-16,07:31:24
39.905051,116.367072,0,-267,39860.3135300926,2009-02-16,07:31:29
39.905049,116.36707,0,-266,39860.313587963,2009-02-16,07:31:34
39.905054,116.367068,0,-266,39860.3136458333,2009-02-16,07:31:39
39.905057,116.367068,0,-265,39860.3137037037,2009-02-16,07:31:44
39.905057,116.367068,0,-265,39860.3137384259,2009-02-16,07:31:47
39.905063,116.367068,0,-264,39860.3137615741,2009-02-16,07:31:49
39.905062,116.367079,0,-253,39860.3138194444,2009-02-16,07:31:54
39.905062,116.367079,0,-253,39860.3138541667,2009-02-16,07:31:57
39.90507,116.36708,0,-250,39860.3138773148,2009-02-16,07:31:59
39.905038,116.367084,0,-243,39860.3139351852,2009-02-16,07:32:04
39.905008,116.367099,0,-241,39860.3139930556,2009-02-16,07:32:09
39.904997,116.367098,0,-240,39860.3140509259,2009-02-16,07:32:14
39.904992,116.367097,0,-240,39860.3141087963,2009-02-16,07:32:19
39.904992,116.367097,0,-240,39860.3141435185,2009-02-16,07:32:22
39.904987,116.367101,0,-239,39860.3141666667,2009-02-16,07:32:24
39.905012,116.367173,0,-235,39860.3141782407,2009-02-16,07:32:25
39.905012,116.367173,0,-235,39860.314212963,2009-02-16,07:32:28
39.905005,116.367175,0,-234,39860.3142361111,2009-02-16,07:32:30
39.905017,116.367191,0,-232,39860.3142939815,2009-02-16,07:32:35
39.905016,116.367192,0,-232,39860.3143518518,2009-02-16,07:32:40
39.905016,116.367192,0,-232,39860.3143865741,2009-02-16,07:32:43
39.905016,116.367193,0,-231,39860.3144097222,2009-02-16,07:32:45
39.905016,116.367209,0,-228,39860.3144675926,2009-02-16,07:32:50
39.905017,116.367203,0,-228,39860.314525463,2009-02-16,07:32:55
39.905017,116.367203,0,-228,39860.3145601852,2009-02-16,07:32:58
39.905019,116.367198,0,-228,39860.3145833333,2009-02-16,07:33:00
39.904978,116.367135,0,-225,39860.3146412037,2009-02-16,07:33:05
39.904991,116.36712,0,-222,39860.3146990741,2009-02-16,07:33:10
39.905002,116.367125,0,-218,39860.3147569444,2009-02-16,07:33:15
39.905002,116.367125,0,-218,39860.3147916667,2009-02-16,07:33:18
39.905007,116.367125,0,-217,39860.3148148148,2009-02-16,07:33:20
39.905019,116.367115,0,-216,39860.3148726852,2009-02-16,07:33:25
39.905024,116.367118,0,-216,39860.3149305556,2009-02-16,07:33:30
39.905025,116.367118,0,-215,39860.3149884259,2009-02-16,07:33:35
39.905025,116.367118,0,-215,39860.3150231481,2009-02-16,07:33:38
39.905027,116.367119,0,-215,39860.3150462963,2009-02-16,07:33:40
39.905048,116.367065,0,-218,39860.3151041667,2009-02-16,07:33:45
39.905048,116.367065,0,-218,39860.3151388889,2009-02-16,07:33:48
39.905052,116.367063,0,-218,39860.315162037,2009-02-16,07:33:50
39.90499,116.367053,0,-214,39860.3152199074,2009-02-16,07:33:55
39.904954,116.367044,0,-212,39860.3152777778,2009-02-16,07:34:00
39.904954,116.367044,0,-212,39860.3153125,2009-02-16,07:34:03
39.904954,116.367044,0,-212,39860.3153356481,2009-02-16,07:34:05
39.904962,116.366973,0,-212,39860.3153935185,2009-02-16,07:34:10
39.904962,116.366973,0,-212,39860.3154282407,2009-02-16,07:34:13
39.904954,116.366971,0,-212,39860.3154513889,2009-02-16,07:34:15
39.904895,116.366941,0,-211,39860.3155092593,2009-02-16,07:34:20
39.904842,116.366931,0,-211,39860.3155324074,2009-02-16,07:34:22
39.904783,116.366932,0,-212,39860.3155787037,2009-02-16,07:34:26
39.904737,116.366955,0,-211,39860.3156134259,2009-02-16,07:34:29
39.904688,116.366958,0,-211,39860.3156481481,2009-02-16,07:34:32
39.904699,116.366893,0,-213,39860.3157060185,2009-02-16,07:34:37
39.90475,116.366845,0,-215,39860.3157638889,2009-02-16,07:34:42
39.904761,116.366849,0,-217,39860.3158217593,2009-02-16,07:34:47
39.904768,116.366862,0,-220,39860.3158796296,2009-02-16,07:34:52
39.904764,116.366895,0,-222,39860.3159375,2009-02-16,07:34:57
39.904766,116.366907,0,-221,39860.3159953704,2009-02-16,07:35:02
39.904763,116.366891,0,-222,39860.3160532407,2009-02-16,07:35:07
39.904774,116.366884,0,-223,39860.3161111111,2009-02-16,07:35:12
39.904811,116.36687,0,-226,39860.3161689815,2009-02-16,07:35:17
39.904825,116.36687,0,-228,39860.3162268519,2009-02-16,07:35:22
39.904825,116.36687,0,-228,39860.3162615741,2009-02-16,07:35:25
39.904826,116.366871,0,-228,39860.3162847222,2009-02-16,07:35:27
39.90485,116.366893,0,-220,39860.3163425926,2009-02-16,07:35:32
39.904875,116.366894,0,-216,39860.316400463,2009-02-16,07:35:37
39.904905,116.366921,0,-218,39860.3164583333,2009-02-16,07:35:42
39.904903,116.366921,0,-218,39860.3165162037,2009-02-16,07:35:47
39.904903,116.366921,0,-218,39860.3165509259,2009-02-16,07:35:50
39.904907,116.366922,0,-218,39860.3165740741,2009-02-16,07:35:52
39.904916,116.36692,0,-218,39860.3166319444,2009-02-16,07:35:57
39.904925,116.366906,0,-217,39860.3166898148,2009-02-16,07:36:02
39.904924,116.366872,0,-218,39860.3167476852,2009-02-16,07:36:07
39.904881,116.366847,0,-218,39860.3167939815,2009-02-16,07:36:11
39.904816,116.366842,0,-219,39860.3168518519,2009-02-16,07:36:16
39.904766,116.366835,0,-218,39860.3168981481,2009-02-16,07:36:20
39.904784,116.366781,0,-217,39860.3169328704,2009-02-16,07:36:23
39.904829,116.366741,0,-215,39860.3169560185,2009-02-16,07:36:25
39.904853,116.366709,0,-212,39860.3170138889,2009-02-16,07:36:30
39.904858,116.36671,0,-212,39860.3170717593,2009-02-16,07:36:35
39.904858,116.36671,0,-212,39860.3171064815,2009-02-16,07:36:38
39.904858,116.366711,0,-211,39860.3171296296,2009-02-16,07:36:40
39.904892,116.366712,0,-211,39860.3171875,2009-02-16,07:36:45
39.904965,116.366711,0,-211,39860.3172106481,2009-02-16,07:36:47
39.905012,116.366718,0,-211,39860.3172337963,2009-02-16,07:36:49
39.905213,116.36687,0,-125,39860.3192361111,2009-02-16,07:39:42
39.905259,116.366869,0,-134,39860.3192939815,2009-02-16,07:39:47
39.905276,116.366868,0,-142,39860.3193518519,2009-02-16,07:39:52
39.905261,116.366836,0,-153,39860.3194097222,2009-02-16,07:39:57
39.905262,116.366836,0,-154,39860.3194675926,2009-02-16,07:40:02
39.905257,116.366834,0,-155,39860.319525463,2009-02-16,07:40:07
39.905253,116.366831,0,-156,39860.3195833333,2009-02-16,07:40:12
39.905252,116.36683,0,-156,39860.3196412037,2009-02-16,07:40:17
39.905252,116.36683,0,-156,39860.3196759259,2009-02-16,07:40:20
39.905246,116.366829,0,-156,39860.3196990741,2009-02-16,07:40:22
39.905199,116.366831,0,-161,39860.3197569444,2009-02-16,07:40:27
39.905154,116.366845,0,-161,39860.3198032407,2009-02-16,07:40:31
39.905174,116.366809,0,-173,39860.319837963,2009-02-16,07:40:34
39.905224,116.366794,0,-188,39860.3198611111,2009-02-16,07:40:36
39.905219,116.366792,0,-188,39860.3199189815,2009-02-16,07:40:41
39.905211,116.36679,0,-188,39860.3199768519,2009-02-16,07:40:46
39.905209,116.366789,0,-188,39860.3200347222,2009-02-16,07:40:51
39.905208,116.366789,0,-188,39860.3200925926,2009-02-16,07:40:56
39.905202,116.36679,0,-188,39860.320150463,2009-02-16,07:41:01
39.905202,116.36679,0,-188,39860.3201851852,2009-02-16,07:41:04
39.905206,116.36679,0,-188,39860.3202083333,2009-02-16,07:41:06
39.905216,116.366795,0,-187,39860.3202662037,2009-02-16,07:41:11
39.905216,116.366795,0,-187,39860.3203009259,2009-02-16,07:41:14
39.90521,116.366797,0,-187,39860.3203240741,2009-02-16,07:41:16
39.90522,116.366859,0,-186,39860.3203819444,2009-02-16,07:41:21
39.905254,116.366901,0,-185,39860.3204282407,2009-02-16,07:41:25
39.90525,116.366901,0,-186,39860.3204861111,2009-02-16,07:41:30
39.905242,116.366901,0,-186,39860.3205439815,2009-02-16,07:41:35
39.905238,116.366901,0,-186,39860.3206018518,2009-02-16,07:41:40
39.905241,116.366902,0,-186,39860.3206597222,2009-02-16,07:41:45
39.90524,116.366903,0,-186,39860.3207175926,2009-02-16,07:41:50
39.905247,116.366905,0,-186,39860.320775463,2009-02-16,07:41:55
39.905252,116.366907,0,-186,39860.3208333333,2009-02-16,07:42:00
39.905248,116.36691,0,-186,39860.3208912037,2009-02-16,07:42:05
39.905248,116.36691,0,-186,39860.3209259259,2009-02-16,07:42:08
39.905247,116.366912,0,-186,39860.3209490741,2009-02-16,07:42:10
39.905285,116.366951,0,-184,39860.3210069444,2009-02-16,07:42:15
39.905322,116.366988,0,-184,39860.3210300926,2009-02-16,07:42:17
39.905321,116.366991,0,-183,39860.321087963,2009-02-16,07:42:22
39.905316,116.366993,0,-183,39860.3211458333,2009-02-16,07:42:27
39.905322,116.366993,0,-183,39860.3212037037,2009-02-16,07:42:32
39.905322,116.366993,0,-183,39860.3212384259,2009-02-16,07:42:35
39.905322,116.366994,0,-182,39860.3212615741,2009-02-16,07:42:37
39.905307,116.366999,0,-182,39860.3213194444,2009-02-16,07:42:42
39.905146,116.367203,0,-185,39860.3231365741,2009-02-16,07:45:19
39.905083,116.367231,0,-183,39860.3231712963,2009-02-16,07:45:22
39.905029,116.367227,0,-180,39860.3231944444,2009-02-16,07:45:24
39.905029,116.367227,0,-180,39860.3232291667,2009-02-16,07:45:27
39.905034,116.367229,0,-177,39860.3232523148,2009-02-16,07:45:29
39.905048,116.367247,0,-169,39860.3233101852,2009-02-16,07:45:34
39.905042,116.367263,0,-164,39860.3233680556,2009-02-16,07:45:39
39.905035,116.367298,0,-159,39860.3234259259,2009-02-16,07:45:44
39.905072,116.367309,0,-161,39860.3234837963,2009-02-16,07:45:49
39.905083,116.367328,0,-164,39860.3235416667,2009-02-16,07:45:54
39.905124,116.367274,0,-162,39860.3235648148,2009-02-16,07:45:56
39.905167,116.367228,0,-163,39860.323599537,2009-02-16,07:45:59
39.905183,116.367214,0,-163,39860.3236574074,2009-02-16,07:46:04
39.905183,116.367214,0,-163,39860.3236921296,2009-02-16,07:46:07
39.905187,116.367215,0,-164,39860.3237152778,2009-02-16,07:46:09
39.905196,116.367224,0,-163,39860.3237731481,2009-02-16,07:46:14
39.905265,116.367166,0,-158,39860.3238310185,2009-02-16,07:46:19
39.905308,116.367128,0,-154,39860.3238425926,2009-02-16,07:46:20
39.905337,116.367077,0,-150,39860.3238773148,2009-02-16,07:46:23
39.905375,116.36702,0,-145,39860.323900463,2009-02-16,07:46:25
39.905415,116.367014,0,-135,39860.3239583333,2009-02-16,07:46:30
39.905433,116.367002,0,-139,39860.3240162037,2009-02-16,07:46:35
39.905444,116.367,0,-139,39860.3240740741,2009-02-16,07:46:40
39.905439,116.366995,0,-141,39860.3241319444,2009-02-16,07:46:45
39.905439,116.366995,0,-141,39860.3241666667,2009-02-16,07:46:48
39.905437,116.366994,0,-141,39860.3241898148,2009-02-16,07:46:50
39.905409,116.366978,0,-145,39860.3242476852,2009-02-16,07:46:55
39.905364,116.366985,0,-147,39860.3242939815,2009-02-16,07:46:59
39.905362,116.36702,0,-145,39860.3243518519,2009-02-16,07:47:04
39.905368,116.367062,0,-145,39860.3244097222,2009-02-16,07:47:09
39.905373,116.367062,0,-145,39860.3244675926,2009-02-16,07:47:14
39.905378,116.367063,0,-145,39860.324525463,2009-02-16,07:47:19
39.905378,116.367063,0,-145,39860.3245601852,2009-02-16,07:47:22
39.905372,116.367062,0,-146,39860.3245833333,2009-02-16,07:47:24
39.90532,116.367051,0,-147,39860.3246296296,2009-02-16,07:47:28
39.905266,116.367054,0,-151,39860.3246643519,2009-02-16,07:47:31
39.905208,116.367052,0,-154,39860.3246990741,2009-02-16,07:47:34
39.905145,116.367063,0,-157,39860.3247337963,2009-02-16,07:47:37
39.90513,116.367081,0,-163,39860.3247916667,2009-02-16,07:47:42
39.905176,116.367064,0,-164,39860.3248263889,2009-02-16,07:47:45
39.905192,116.367059,0,-165,39860.3248842593,2009-02-16,07:47:50
39.905197,116.367059,0,-165,39860.3249421296,2009-02-16,07:47:55
39.9052,116.367059,0,-164,39860.325,2009-02-16,07:48:00
39.905202,116.367059,0,-164,39860.3250578704,2009-02-16,07:48:05
39.905202,116.367059,0,-164,39860.3250925926,2009-02-16,07:48:08
39.905199,116.367057,0,-164,39860.3251157407,2009-02-16,07:48:10
39.905208,116.367055,0,-164,39860.3251736111,2009-02-16,07:48:15
39.905249,116.366995,0,-160,39860.3251967593,2009-02-16,07:48:17
39.905285,116.36695,0,-156,39860.3252199074,2009-02-16,07:48:19
39.905326,116.366908,0,-152,39860.3252430556,2009-02-16,07:48:21
39.905377,116.366871,0,-150,39860.3252662037,2009-02-16,07:48:23
39.905427,116.366844,0,-151,39860.3253240741,2009-02-16,07:48:28
39.905466,116.366837,0,-150,39860.3253819444,2009-02-16,07:48:33
39.905515,116.366871,0,-137,39860.3254166667,2009-02-16,07:48:36
39.905544,116.366904,0,-125,39860.3254282407,2009-02-16,07:48:37
39.905608,116.366904,0,-113,39860.3254398148,2009-02-16,07:48:38
39.905674,116.366892,0,-98,39860.3254513889,2009-02-16,07:48:39
39.905722,116.366909,0,-86,39860.325462963,2009-02-16,07:48:40
39.905789,116.366931,0,-70,39860.325474537,2009-02-16,07:48:41
39.905825,116.36694,0,-53,39860.3254976852,2009-02-16,07:48:43
39.905865,116.366928,0,-44,39860.3255092593,2009-02-16,07:48:44
39.905925,116.366914,0,-31,39860.3255208333,2009-02-16,07:48:45
39.905969,116.366898,0,-19,39860.3255324074,2009-02-16,07:48:46
39.906003,116.366879,0,-10,39860.3255439815,2009-02-16,07:48:47
39.905936,116.366879,0,-9,39860.3256018519,2009-02-16,07:48:52
39.905888,116.366866,0,-20,39860.3256365741,2009-02-16,07:48:55
39.905851,116.366874,0,-27,39860.3256944444,2009-02-16,07:49:00
39.90584,116.366873,0,-27,39860.3257523148,2009-02-16,07:49:05
39.905826,116.366871,0,-28,39860.3258101852,2009-02-16,07:49:10
39.905826,116.366871,0,-28,39860.3258449074,2009-02-16,07:49:13
39.905822,116.366872,0,-28,39860.3258680556,2009-02-16,07:49:15
39.905813,116.366872,0,-29,39860.3259259259,2009-02-16,07:49:20
39.905804,116.366871,0,-29,39860.3259837963,2009-02-16,07:49:25
39.905799,116.36687,0,-30,39860.3260416667,2009-02-16,07:49:30
39.905799,116.36687,0,-30,39860.3260763889,2009-02-16,07:49:33
39.905801,116.366871,0,-30,39860.326099537,2009-02-16,07:49:35
39.90577,116.366865,0,-43,39860.3261574074,2009-02-16,07:49:40
39.905752,116.366867,0,-48,39860.3262152778,2009-02-16,07:49:45
39.905703,116.366862,0,-53,39860.3262731481,2009-02-16,07:49:50
39.905655,116.366847,0,-56,39860.3262962963,2009-02-16,07:49:52
39.905651,116.366846,0,-56,39860.3263541667,2009-02-16,07:49:57
39.905651,116.366846,0,-56,39860.3263888889,2009-02-16,07:50:00
39.905646,116.366846,0,-56,39860.326412037,2009-02-16,07:50:02
39.905636,116.366846,0,-56,39860.3264699074,2009-02-16,07:50:07
39.905612,116.366843,0,-58,39860.3265277778,2009-02-16,07:50:12
39.905569,116.366839,0,-63,39860.3265740741,2009-02-16,07:50:16
39.905527,116.366848,0,-70,39860.3266319444,2009-02-16,07:50:21
39.905485,116.366833,0,-70,39860.3266898148,2009-02-16,07:50:26
39.905436,116.366827,0,-70,39860.326724537,2009-02-16,07:50:29
39.905409,116.366834,0,-71,39860.3267824074,2009-02-16,07:50:34
39.905409,116.366834,0,-71,39860.3268402778,2009-02-16,07:50:39
39.905413,116.366835,0,-71,39860.3268981481,2009-02-16,07:50:44
39.905413,116.366835,0,-71,39860.3269328704,2009-02-16,07:50:47
39.905413,116.366835,0,-71,39860.3269560185,2009-02-16,07:50:49
39.905384,116.36684,0,-70,39860.3270138889,2009-02-16,07:50:54
39.905348,116.366868,0,-70,39860.3270717593,2009-02-16,07:50:59
39.905338,116.366878,0,-70,39860.3271296296,2009-02-16,07:51:04
39.905339,116.366878,0,-70,39860.3271875,2009-02-16,07:51:09
39.905339,116.366878,0,-70,39860.3272222222,2009-02-16,07:51:12
39.905339,116.366879,0,-70,39860.3272453704,2009-02-16,07:51:14
39.905286,116.366869,0,-69,39860.3272916667,2009-02-16,07:51:18
39.905234,116.366863,0,-67,39860.3273263889,2009-02-16,07:51:21
39.905187,116.366847,0,-62,39860.3273842593,2009-02-16,07:51:26
39.905169,116.366833,0,-60,39860.3274421296,2009-02-16,07:51:31
39.905158,116.366815,0,-56,39860.3275,2009-02-16,07:51:36
39.905171,116.366799,0,-53,39860.3275578704,2009-02-16,07:51:41
39.905171,116.366799,0,-53,39860.3275925926,2009-02-16,07:51:44
39.905174,116.366802,0,-53,39860.3276157407,2009-02-16,07:51:46
39.905164,116.3668,0,-53,39860.3276736111,2009-02-16,07:51:51
39.905159,116.366798,0,-53,39860.3277314815,2009-02-16,07:51:56
39.905159,116.366798,0,-53,39860.3277662037,2009-02-16,07:51:59
39.905153,116.366797,0,-53,39860.3277893519,2009-02-16,07:52:01
39.905143,116.366795,0,-53,39860.3278472222,2009-02-16,07:52:06
39.905134,116.366775,0,-53,39860.3279050926,2009-02-16,07:52:11
39.905135,116.366715,0,-53,39860.327962963,2009-02-16,07:52:16
39.905136,116.366703,0,-53,39860.3280208333,2009-02-16,07:52:21
39.905134,116.366703,0,-53,39860.3280787037,2009-02-16,07:52:26
39.905134,116.366704,0,-54,39860.3281365741,2009-02-16,07:52:31
39.905136,116.366706,0,-54,39860.3281944444,2009-02-16,07:52:36
39.905136,116.366706,0,-54,39860.3282291667,2009-02-16,07:52:39
39.905143,116.366707,0,-53,39860.3282523148,2009-02-16,07:52:41
39.905152,116.366707,0,-53,39860.3283101852,2009-02-16,07:52:46
39.905145,116.366706,0,-53,39860.3283680556,2009-02-16,07:52:51
39.905145,116.366706,0,-53,39860.3284027778,2009-02-16,07:52:54
39.905143,116.366707,0,-52,39860.3284259259,2009-02-16,07:52:56
39.905134,116.366706,0,-52,39860.3284837963,2009-02-16,07:53:01
39.905134,116.366706,0,-52,39860.3285185185,2009-02-16,07:53:04
39.905137,116.366708,0,-52,39860.3285416667,2009-02-16,07:53:06
39.90515,116.366708,0,-52,39860.328599537,2009-02-16,07:53:11
39.905197,116.366701,0,-51,39860.3286226852,2009-02-16,07:53:13
39.905241,116.366717,0,-47,39860.3286458333,2009-02-16,07:53:15
39.905292,116.366722,0,-45,39860.3286805556,2009-02-16,07:53:18
39.905336,116.36675,0,-39,39860.3287152778,2009-02-16,07:53:21
39.905362,116.366729,0,-37,39860.3287731481,2009-02-16,07:53:26
39.905383,116.366712,0,-38,39860.3288310185,2009-02-16,07:53:31
39.905426,116.366675,0,-39,39860.3288541667,2009-02-16,07:53:33
39.905314,116.366967,0,-42,39860.3310069444,2009-02-16,07:56:39
39.905318,116.367016,0,-38,39860.3310648148,2009-02-16,07:56:44
39.905323,116.367017,0,-37,39860.3311226852,2009-02-16,07:56:49
39.905331,116.367018,0,-36,39860.3311805556,2009-02-16,07:56:54
39.905331,116.367018,0,-36,39860.3312152778,2009-02-16,07:56:57
39.905339,116.36702,0,-36,39860.3312384259,2009-02-16,07:56:59
39.905348,116.367024,0,-35,39860.3312962963,2009-02-16,07:57:04
39.905373,116.367083,0,-27,39860.3313310185,2009-02-16,07:57:07
39.905378,116.367106,0,-24,39860.3313888889,2009-02-16,07:57:12
39.905374,116.367105,0,-23,39860.3314467593,2009-02-16,07:57:17
39.905374,116.367105,0,-23,39860.3314814815,2009-02-16,07:57:20
39.905376,116.367106,0,-23,39860.3315046296,2009-02-16,07:57:22
39.905387,116.367108,0,-23,39860.3315625,2009-02-16,07:57:27
39.905391,116.367154,0,-21,39860.3316203704,2009-02-16,07:57:32
39.9054,116.367159,0,-19,39860.3316782407,2009-02-16,07:57:37
39.9054,116.367159,0,-19,39860.331712963,2009-02-16,07:57:40
39.905401,116.367165,0,-17,39860.3317361111,2009-02-16,07:57:42
39.905392,116.367164,0,-17,39860.3317939815,2009-02-16,07:57:47
39.905394,116.367113,0,-16,39860.3318518519,2009-02-16,07:57:52
39.905394,116.367098,0,-17,39860.3319097222,2009-02-16,07:57:57
39.905394,116.367098,0,-17,39860.3319444444,2009-02-16,07:58:00
39.905393,116.367099,0,-15,39860.3319675926,2009-02-16,07:58:02
39.905403,116.367087,0,-13,39860.332025463,2009-02-16,07:58:07
39.905401,116.367086,0,-13,39860.3320833333,2009-02-16,07:58:12
39.905394,116.367085,0,-13,39860.3321412037,2009-02-16,07:58:17
39.905394,116.367085,0,-13,39860.3321759259,2009-02-16,07:58:20
39.905387,116.367083,0,-13,39860.3321990741,2009-02-16,07:58:22
39.905397,116.367054,0,-10,39860.3322569444,2009-02-16,07:58:27
39.905434,116.367007,0,-7,39860.3322916667,2009-02-16,07:58:30
39.905436,116.367003,0,-7,39860.332349537,2009-02-16,07:58:35
39.905439,116.367003,0,-7,39860.3324074074,2009-02-16,07:58:40
39.905447,116.367003,0,-7,39860.3324652778,2009-02-16,07:58:45
39.905447,116.367002,0,-7,39860.3325231481,2009-02-16,07:58:50
39.905447,116.367002,0,-7,39860.3325578704,2009-02-16,07:58:53
39.905446,116.367,0,-7,39860.3325810185,2009-02-16,07:58:55
39.905475,116.366952,0,-7,39860.3326388889,2009-02-16,07:59:00
39.905471,116.36691,0,-7,39860.3326967593,2009-02-16,07:59:05
39.90547,116.36692,0,-6,39860.3327546296,2009-02-16,07:59:10
39.905481,116.366921,0,-6,39860.3328125,2009-02-16,07:59:15
39.905494,116.366921,0,-6,39860.3328703704,2009-02-16,07:59:20
39.905524,116.366923,0,-3,39860.3329282407,2009-02-16,07:59:25
39.905564,116.366922,0,-5,39860.3329861111,2009-02-16,07:59:30
39.905586,116.366926,0,-13,39860.3330439815,2009-02-16,07:59:35
39.905562,116.366924,0,-14,39860.3331018519,2009-02-16,07:59:40
39.905561,116.366924,0,-14,39860.3331597222,2009-02-16,07:59:45
39.905561,116.366924,0,-14,39860.3331944444,2009-02-16,07:59:48
39.90556,116.366923,0,-14,39860.3332175926,2009-02-16,07:59:50
39.905523,116.366934,0,-7,39860.333275463,2009-02-16,07:59:55
39.905493,116.366968,0,-10,39860.3333333333,2009-02-16,08:00:00
39.905491,116.36697,0,-10,39860.3333912037,2009-02-16,08:00:05
39.905491,116.36697,0,-10,39860.3334259259,2009-02-16,08:00:08
39.905497,116.366972,0,-10,39860.3334490741,2009-02-16,08:00:10
39.905506,116.366975,0,-10,39860.3335069444,2009-02-16,08:00:15
39.905509,116.366975,0,-11,39860.3335648148,2009-02-16,08:00:20
39.905512,116.366976,0,-11,39860.3336226852,2009-02-16,08:00:25
39.905507,116.366976,0,-11,39860.3336805556,2009-02-16,08:00:30
39.905507,116.366976,0,-11,39860.3337152778,2009-02-16,08:00:33
39.905501,116.366976,0,-11,39860.3337384259,2009-02-16,08:00:35
39.905491,116.366977,0,-11,39860.3337962963,2009-02-16,08:00:40
39.905478,116.366979,0,-11,39860.3338541667,2009-02-16,08:00:45
39.905469,116.36698,0,-11,39860.333912037,2009-02-16,08:00:50
39.905457,116.366979,0,-11,39860.3339699074,2009-02-16,08:00:55
39.905446,116.366978,0,-11,39860.3340277778,2009-02-16,08:01:00
39.90542,116.366936,0,-12,39860.3340856481,2009-02-16,08:01:05
39.905418,116.366935,0,-12,39860.3341435185,2009-02-16,08:01:10
39.905418,116.366935,0,-12,39860.3341782407,2009-02-16,08:01:13
39.905422,116.366937,0,-12,39860.3342013889,2009-02-16,08:01:15
39.905431,116.36694,0,-12,39860.3342592593,2009-02-16,08:01:20
39.905429,116.366939,0,-11,39860.3343171296,2009-02-16,08:01:25
39.905422,116.366938,0,-11,39860.334375,2009-02-16,08:01:30
39.905426,116.366937,0,-11,39860.3344328704,2009-02-16,08:01:35
39.905426,116.366937,0,-11,39860.3344675926,2009-02-16,08:01:38
39.905423,116.366934,0,-11,39860.3344907407,2009-02-16,08:01:40
39.905406,116.36687,0,-16,39860.334537037,2009-02-16,08:01:44
39.905411,116.366871,0,-16,39860.3345949074,2009-02-16,08:01:49
39.905411,116.366871,0,-16,39860.3346296296,2009-02-16,08:01:52
39.90541,116.366873,0,-17,39860.3346527778,2009-02-16,08:01:54
39.905392,116.366886,0,-14,39860.3347106481,2009-02-16,08:01:59
39.905373,116.366876,0,-13,39860.3347685185,2009-02-16,08:02:04
39.905317,116.366873,0,-17,39860.3348263889,2009-02-16,08:02:09
39.905275,116.366871,0,-16,39860.3348842593,2009-02-16,08:02:14
39.905268,116.366874,0,-16,39860.3349421296,2009-02-16,08:02:19
39.905268,116.366874,0,-16,39860.3349768519,2009-02-16,08:02:22
39.905266,116.366882,0,-16,39860.335,2009-02-16,08:02:24
39.905256,116.366885,0,-16,39860.3350578704,2009-02-16,08:02:29
39.90526,116.366943,0,-9,39860.3351157407,2009-02-16,08:02:34
39.905314,116.366954,0,-3,39860.3351388889,2009-02-16,08:02:36
39.905314,116.366954,0,-3,39860.3351736111,2009-02-16,08:02:39
39.905317,116.366954,0,-3,39860.3351967593,2009-02-16,08:02:41
39.905273,116.36694,0,-3,39860.3352546296,2009-02-16,08:02:46
39.905215,116.366949,0,0,39860.3353009259,2009-02-16,08:02:50
39.905211,116.366962,0,1,39860.3353587963,2009-02-16,08:02:55
39.905203,116.366961,0,1,39860.3354166667,2009-02-16,08:03:00
39.905203,116.366961,0,1,39860.3354513889,2009-02-16,08:03:03
39.905205,116.366962,0,2,39860.335474537,2009-02-16,08:03:05
39.905217,116.366963,0,2,39860.3355324074,2009-02-16,08:03:10
39.905224,116.366964,0,1,39860.3355902778,2009-02-16,08:03:15
39.905224,116.366964,0,1,39860.335625,2009-02-16,08:03:18
39.905218,116.366962,0,0,39860.3356481481,2009-02-16,08:03:20
39.905235,116.366974,0,-9,39860.3357060185,2009-02-16,08:03:25
39.905248,116.366977,0,-11,39860.3357638889,2009-02-16,08:03:30
39.905258,116.366977,0,-12,39860.3358217593,2009-02-16,08:03:35
39.905281,116.366969,0,-14,39860.3358796296,2009-02-16,08:03:40
39.9053,116.366918,0,-21,39860.3359375,2009-02-16,08:03:45
39.905308,116.366878,0,-34,39860.3359722222,2009-02-16,08:03:48
39.905333,116.366839,0,-47,39860.3360069444,2009-02-16,08:03:51
39.905393,116.366766,0,-48,39860.3360532407,2009-02-16,08:03:55
39.905454,116.366729,0,-48,39860.3360763889,2009-02-16,08:03:57
39.905501,116.366702,0,-52,39860.336099537,2009-02-16,08:03:59
39.905531,116.366688,0,-55,39860.3361574074,2009-02-16,08:04:04
39.905529,116.366687,0,-56,39860.3362152778,2009-02-16,08:04:09
39.905531,116.366687,0,-55,39860.3362731481,2009-02-16,08:04:14
39.905531,116.366687,0,-55,39860.3363078704,2009-02-16,08:04:17
39.905527,116.366687,0,-55,39860.3363310185,2009-02-16,08:04:19
39.905515,116.366687,0,-55,39860.3363888889,2009-02-16,08:04:24
39.905515,116.366687,0,-55,39860.3364236111,2009-02-16,08:04:27
39.90551,116.366687,0,-55,39860.3364467593,2009-02-16,08:04:29
39.90545,116.366669,0,-53,39860.3365046296,2009-02-16,08:04:34
39.905389,116.366677,0,-54,39860.3365393518,2009-02-16,08:04:37
39.905352,116.366708,0,-55,39860.3365972222,2009-02-16,08:04:42
39.905326,116.366727,0,-56,39860.3366550926,2009-02-16,08:04:47
39.90531,116.366735,0,-56,39860.336712963,2009-02-16,08:04:52
39.90531,116.366735,0,-56,39860.3367476852,2009-02-16,08:04:55
39.90531,116.366739,0,-57,39860.3367708333,2009-02-16,08:04:57
39.905302,116.366769,0,-57,39860.3368287037,2009-02-16,08:05:02
39.905253,116.366779,0,-56,39860.3368634259,2009-02-16,08:05:05
39.905207,116.36677,0,-56,39860.3368981481,2009-02-16,08:05:08
39.905193,116.366779,0,-56,39860.3369560185,2009-02-16,08:05:13
39.905193,116.366779,0,-56,39860.3369907407,2009-02-16,08:05:16
39.905194,116.366777,0,-55,39860.3370138889,2009-02-16,08:05:18
39.905244,116.366744,0,-54,39860.337025463,2009-02-16,08:05:19
39.905293,116.366722,0,-52,39860.3370486111,2009-02-16,08:05:21
39.905335,116.366669,0,-51,39860.3370949074,2009-02-16,08:05:25
39.905383,116.366598,0,-43,39860.3371412037,2009-02-16,08:05:29
39.905426,116.366564,0,-36,39860.3371643518,2009-02-16,08:05:31
39.905457,116.366564,0,-32,39860.3372222222,2009-02-16,08:05:36
39.905458,116.366637,0,-25,39860.3372569444,2009-02-16,08:05:39
39.905478,116.36665,0,-24,39860.3373148148,2009-02-16,08:05:44
39.905484,116.366651,0,-24,39860.3373726852,2009-02-16,08:05:49
39.905484,116.366651,0,-24,39860.3374074074,2009-02-16,08:05:52
39.905492,116.366653,0,-24,39860.3374305556,2009-02-16,08:05:54
39.90544,116.366679,0,-26,39860.3374768518,2009-02-16,08:05:58
39.90542,116.366703,0,-24,39860.3375347222,2009-02-16,08:06:03
39.905402,116.366716,0,-22,39860.3375925926,2009-02-16,08:06:08
39.905344,116.366731,0,-21,39860.3376388889,2009-02-16,08:06:12
39.905289,116.36674,0,-20,39860.3376736111,2009-02-16,08:06:15
39.90524,116.366757,0,-21,39860.3376967593,2009-02-16,08:06:17
39.905244,116.366806,0,-21,39860.3377546296,2009-02-16,08:06:22
39.905241,116.366839,0,-21,39860.3378125,2009-02-16,08:06:27
39.905217,116.366883,0,-20,39860.3378703704,2009-02-16,08:06:32
39.905195,116.366937,0,-20,39860.3379282407,2009-02-16,08:06:37
39.905175,116.366993,0,-20,39860.337974537,2009-02-16,08:06:41
39.905135,116.367051,0,-19,39860.3380208333,2009-02-16,08:06:45
39.905086,116.367094,0,-19,39860.3380671296,2009-02-16,08:06:49
39.905047,116.367124,0,-19,39860.3381018518,2009-02-16,08:06:52
39.90503,116.36716,0,-19,39860.3381597222,2009-02-16,08:06:57
39.905041,116.367216,0,-19,39860.3382175926,2009-02-16,08:07:02
39.905063,116.36728,0,-18,39860.3382638889,2009-02-16,08:07:06
39.905091,116.367345,0,-18,39860.3383101852,2009-02-16,08:07:10
39.905113,116.367413,0,-18,39860.3383564815,2009-02-16,08:07:14
39.905166,116.367444,0,-17,39860.3384027778,2009-02-16,08:07:18
39.905233,116.36743,0,-17,39860.3384375,2009-02-16,08:07:21
39.905174,116.367012,0,140,39860.3392476852,2009-02-16,08:08:31
39.905407,116.366993,0,183,39860.3392592593,2009-02-16,08:08:32
39.905148,116.367017,0,140,39860.3392708333,2009-02-16,08:08:33
39.90509,116.366954,0,70,39860.3392824074,2009-02-16,08:08:34
39.905136,116.366915,0,70,39860.3393055556,2009-02-16,08:08:36
39.905098,116.366989,0,51,39860.3393402778,2009-02-16,08:08:39
39.905048,116.367031,0,44,39860.3393634259,2009-02-16,08:08:41
39.904935,116.367055,0,31,39860.3393981481,2009-02-16,08:08:44
39.904992,116.367015,0,30,39860.3394212963,2009-02-16,08:08:46
39.904984,116.366941,0,29,39860.3394444444,2009-02-16,08:08:48
39.905019,116.366938,0,49,39860.3395023148,2009-02-16,08:08:53
39.905021,116.366984,0,56,39860.3395601852,2009-02-16,08:08:58
39.905018,116.367003,0,73,39860.3396064815,2009-02-16,08:09:02
39.905045,116.366992,0,86,39860.3396296296,2009-02-16,08:09:04
39.905092,116.366969,0,101,39860.3396527778,2009-02-16,08:09:06
39.905149,116.366956,0,99,39860.3396875,2009-02-16,08:09:09
39.905212,116.366914,0,95,39860.3397337963,2009-02-16,08:09:13
39.905251,116.366915,0,100,39860.3397916667,2009-02-16,08:09:18
39.905299,116.366881,0,99,39860.339849537,2009-02-16,08:09:23
39.905353,116.36687,0,97,39860.3398726852,2009-02-16,08:09:25
39.905405,116.366881,0,98,39860.3399074074,2009-02-16,08:09:28
39.905466,116.366885,0,103,39860.3399305556,2009-02-16,08:09:30
39.905489,116.366908,0,119,39860.3399652778,2009-02-16,08:09:33
39.905493,116.366922,0,138,39860.3400115741,2009-02-16,08:09:37
39.905511,116.366984,0,143,39860.3400578704,2009-02-16,08:09:41
39.905487,116.367015,0,142,39860.3401157407,2009-02-16,08:09:46
39.905519,116.366991,0,154,39860.3401736111,2009-02-16,08:09:51
39.905525,116.367013,0,160,39860.3402314815,2009-02-16,08:09:56
39.905516,116.367016,0,161,39860.3402893519,2009-02-16,08:10:01
39.905518,116.367017,0,162,39860.3403472222,2009-02-16,08:10:06
39.905518,116.367017,0,162,39860.3404050926,2009-02-16,08:10:11
39.905518,116.367017,0,162,39860.3404398148,2009-02-16,08:10:14
39.905519,116.367017,0,162,39860.340462963,2009-02-16,08:10:16
39.905815,116.366961,0,167,39860.3408217593,2009-02-16,08:10:47
39.905905,116.367018,0,148,39860.3408333333,2009-02-16,08:10:48
39.905965,116.367017,0,152,39860.3408449074,2009-02-16,08:10:49
39.906015,116.367014,0,140,39860.3408564815,2009-02-16,08:10:50
39.906079,116.367026,0,153,39860.3408680556,2009-02-16,08:10:51
39.906081,116.36703,0,175,39860.3408796296,2009-02-16,08:10:52
39.906112,116.36705,0,187,39860.3409027778,2009-02-16,08:10:54
39.906055,116.367044,0,180,39860.3409259259,2009-02-16,08:10:56
39.906034,116.367075,0,168,39860.3409722222,2009-02-16,08:11:00
39.906081,116.367094,0,172,39860.3409837963,2009-02-16,08:11:01
39.906092,116.367138,0,166,39860.3410416667,2009-02-16,08:11:06
39.906079,116.367202,0,164,39860.3410763889,2009-02-16,08:11:09
39.906136,116.3672,0,167,39860.3411111111,2009-02-16,08:11:12
39.906116,116.367211,0,161,39860.3411689815,2009-02-16,08:11:17
39.90612,116.367287,0,157,39860.3411805556,2009-02-16,08:11:18
39.906104,116.367347,0,155,39860.3412037037,2009-02-16,08:11:20
39.906115,116.367405,0,154,39860.3412384259,2009-02-16,08:11:23
39.906122,116.367472,0,157,39860.3412731481,2009-02-16,08:11:26
39.90611,116.367534,0,151,39860.3413194444,2009-02-16,08:11:30
39.906086,116.367601,0,149,39860.3413657407,2009-02-16,08:11:34
39.906076,116.36766,0,150,39860.341412037,2009-02-16,08:11:38
39.906071,116.36771,0,149,39860.3414699074,2009-02-16,08:11:43
39.906067,116.367759,0,149,39860.3415277778,2009-02-16,08:11:48
39.906033,116.3678,0,158,39860.3415856481,2009-02-16,08:11:53
39.90602,116.367853,0,167,39860.3416319444,2009-02-16,08:11:57
39.906031,116.36791,0,169,39860.3416898148,2009-02-16,08:12:02
39.906052,116.367963,0,168,39860.3417476852,2009-02-16,08:12:07
39.906089,116.367979,0,173,39860.3418055556,2009-02-16,08:12:12
39.906138,116.367986,0,176,39860.3418634259,2009-02-16,08:12:17
39.90617,116.368003,0,181,39860.3419212963,2009-02-16,08:12:22
39.906218,116.367997,0,182,39860.3419791667,2009-02-16,08:12:27
39.906264,116.368011,0,184,39860.342025463,2009-02-16,08:12:31
39.90631,116.367994,0,184,39860.3420486111,2009-02-16,08:12:33
39.906365,116.367998,0,185,39860.3420949074,2009-02-16,08:12:37
39.906411,116.367994,0,188,39860.3421527778,2009-02-16,08:12:42
39.906461,116.368042,0,189,39860.3421990741,2009-02-16,08:12:46
39.906504,116.368065,0,192,39860.3422453704,2009-02-16,08:12:50
39.906548,116.368094,0,192,39860.3422685185,2009-02-16,08:12:52
39.906585,116.368128,0,194,39860.3423032407,2009-02-16,08:12:55
39.906637,116.36813,0,195,39860.342349537,2009-02-16,08:12:59
39.90669,116.368129,0,197,39860.3423958333,2009-02-16,08:13:03
39.906748,116.368123,0,194,39860.3424421296,2009-02-16,08:13:07
39.906799,116.368127,0,195,39860.3424884259,2009-02-16,08:13:11
39.906849,116.368141,0,193,39860.3425347222,2009-02-16,08:13:15
39.906893,116.368133,0,191,39860.3425694444,2009-02-16,08:13:18
39.906944,116.368127,0,193,39860.3426157407,2009-02-16,08:13:22
39.906993,116.368129,0,197,39860.342662037,2009-02-16,08:13:26
39.907039,116.368141,0,196,39860.3427083333,2009-02-16,08:13:30
39.907092,116.368143,0,196,39860.3427662037,2009-02-16,08:13:35
39.907141,116.368157,0,198,39860.3428125,2009-02-16,08:13:39
39.907201,116.368171,0,189,39860.3428703704,2009-02-16,08:13:44
39.907253,116.368186,0,185,39860.3429166667,2009-02-16,08:13:48
39.907299,116.368193,0,181,39860.3429513889,2009-02-16,08:13:51
39.907349,116.368189,0,176,39860.3429861111,2009-02-16,08:13:54
39.907398,116.368201,0,171,39860.3430324074,2009-02-16,08:13:58
39.907447,116.368183,0,171,39860.3430787037,2009-02-16,08:14:02
39.907479,116.368225,0,167,39860.3431365741,2009-02-16,08:14:07
39.907507,116.36823,0,165,39860.3431944444,2009-02-16,08:14:12
39.9075,116.368282,0,166,39860.3432523148,2009-02-16,08:14:17
39.9075,116.368282,0,166,39860.343287037,2009-02-16,08:14:20
39.907501,116.368287,0,168,39860.3433101852,2009-02-16,08:14:22
39.907498,116.368299,0,172,39860.3433680556,2009-02-16,08:14:27
39.907498,116.368299,0,172,39860.3434027778,2009-02-16,08:14:30
39.907497,116.368307,0,175,39860.3434259259,2009-02-16,08:14:32
39.907509,116.368324,0,182,39860.3434837963,2009-02-16,08:14:37
39.907556,116.368331,0,191,39860.3435300926,2009-02-16,08:14:41
39.907581,116.368368,0,201,39860.3435648148,2009-02-16,08:14:44
39.907601,116.368406,0,214,39860.3436111111,2009-02-16,08:14:48
39.907636,116.368398,0,221,39860.3436689815,2009-02-16,08:14:53
39.90765,116.368445,0,232,39860.3436921296,2009-02-16,08:14:55
39.907688,116.368449,0,243,39860.3437384259,2009-02-16,08:14:59
39.90771,116.368517,0,250,39860.3437615741,2009-02-16,08:15:01
39.907762,116.368557,0,254,39860.3437847222,2009-02-16,08:15:03
39.907787,116.368554,0,262,39860.3438425926,2009-02-16,08:15:08
39.907795,116.368478,0,263,39860.3438657407,2009-02-16,08:15:10
39.907815,116.368541,0,265,39860.3438888889,2009-02-16,08:15:12
39.907859,116.368493,0,270,39860.3439351852,2009-02-16,08:15:16
39.907867,116.368452,0,286,39860.3439583333,2009-02-16,08:15:18
39.907916,116.368427,0,296,39860.3440046296,2009-02-16,08:15:22
39.907966,116.368458,0,291,39860.3440393518,2009-02-16,08:15:25
39.908012,116.36847,0,281,39860.3440740741,2009-02-16,08:15:28
39.908059,116.368469,0,283,39860.3441203704,2009-02-16,08:15:32
39.908106,116.368472,0,290,39860.3441666667,2009-02-16,08:15:36
39.908143,116.368457,0,304,39860.344224537,2009-02-16,08:15:41
39.908166,116.368428,0,311,39860.3442824074,2009-02-16,08:15:46
39.908183,116.368418,0,304,39860.3443402778,2009-02-16,08:15:51
39.908227,116.368374,0,303,39860.3443634259,2009-02-16,08:15:53
39.908222,116.368335,0,315,39860.3443981481,2009-02-16,08:15:56
39.908239,116.368292,0,327,39860.3444212963,2009-02-16,08:15:58
39.908274,116.368253,0,333,39860.3444560185,2009-02-16,08:16:01
39.908315,116.368132,0,342,39860.3444791667,2009-02-16,08:16:03
39.908335,116.368069,0,348,39860.3445023148,2009-02-16,08:16:05
39.908361,116.36803,0,357,39860.3445486111,2009-02-16,08:16:09
39.908391,116.367986,0,367,39860.3445949074,2009-02-16,08:16:13
39.908428,116.367952,0,374,39860.3446412037,2009-02-16,08:16:17
39.908472,116.367937,0,379,39860.3446875,2009-02-16,08:16:21
39.908511,116.367883,0,381,39860.3447453704,2009-02-16,08:16:26
39.908559,116.367857,0,378,39860.3447916667,2009-02-16,08:16:30
39.908604,116.367851,0,381,39860.344837963,2009-02-16,08:16:34
39.90865,116.367871,0,388,39860.3448842593,2009-02-16,08:16:38
39.908699,116.367864,0,393,39860.3449421296,2009-02-16,08:16:43
39.908721,116.367884,0,409,39860.3449652778,2009-02-16,08:16:45
39.908755,116.367914,0,420,39860.3450115741,2009-02-16,08:16:49
39.908791,116.367923,0,432,39860.3450578704,2009-02-16,08:16:53
39.908835,116.367932,0,438,39860.3451041667,2009-02-16,08:16:57
39.908853,116.367897,0,450,39860.345150463,2009-02-16,08:17:01
39.908907,116.367923,0,447,39860.3451967593,2009-02-16,08:17:05
39.908961,116.367935,0,449,39860.3452546296,2009-02-16,08:17:10
39.909014,116.367919,0,452,39860.3453009259,2009-02-16,08:17:14
39.909054,116.367905,0,453,39860.3453587963,2009-02-16,08:17:19
39.90909,116.367877,0,462,39860.3454166667,2009-02-16,08:17:24
39.909114,116.367865,0,478,39860.345462963,2009-02-16,08:17:28
39.909147,116.367831,0,474,39860.3455208333,2009-02-16,08:17:33
39.909165,116.367795,0,474,39860.3455787037,2009-02-16,08:17:38
39.909198,116.367781,0,474,39860.3456365741,2009-02-16,08:17:43
39.909245,116.367773,0,477,39860.3456944444,2009-02-16,08:17:48
39.909276,116.367704,0,476,39860.3457523148,2009-02-16,08:17:53
39.909293,116.367645,0,479,39860.3457986111,2009-02-16,08:17:57
39.909313,116.367589,0,479,39860.3458333333,2009-02-16,08:18:00
39.909334,116.367532,0,480,39860.3458680556,2009-02-16,08:18:03
39.909363,116.367415,0,475,39860.3458912037,2009-02-16,08:18:05
39.909388,116.367364,0,481,39860.3459490741,2009-02-16,08:18:10
39.909399,116.36731,0,486,39860.3459837963,2009-02-16,08:18:13
39.909445,116.367312,0,493,39860.3460300926,2009-02-16,08:18:17
39.909468,116.367242,0,495,39860.3460763889,2009-02-16,08:18:21
39.909509,116.367222,0,502,39860.3461342593,2009-02-16,08:18:26
39.909559,116.367197,0,494,39860.3461689815,2009-02-16,08:18:29
39.9096,116.367163,0,492,39860.3462037037,2009-02-16,08:18:32
39.909646,116.367208,0,498,39860.34625,2009-02-16,08:18:36
39.909694,116.367222,0,499,39860.3462847222,2009-02-16,08:18:39
39.909741,116.367239,0,495,39860.3463310185,2009-02-16,08:18:43
39.909793,116.367272,0,488,39860.3463773148,2009-02-16,08:18:47
39.909836,116.367251,0,483,39860.346412037,2009-02-16,08:18:50
39.909877,116.367273,0,474,39860.3464467593,2009-02-16,08:18:53
39.909926,116.367314,0,465,39860.3464814815,2009-02-16,08:18:56
39.909967,116.36735,0,457,39860.3465046296,2009-02-16,08:18:58
39.909997,116.367384,0,447,39860.3465162037,2009-02-16,08:18:59
39.910031,116.367424,0,438,39860.3465509259,2009-02-16,08:19:02
39.910074,116.367446,0,432,39860.3465856481,2009-02-16,08:19:05
39.910135,116.36749,0,428,39860.3466203704,2009-02-16,08:19:08
39.910376,116.367589,0,362,39860.3488078704,2009-02-16,08:22:17
39.910421,116.36764,0,360,39860.3488541667,2009-02-16,08:22:21
39.910468,116.367675,0,357,39860.3488888889,2009-02-16,08:22:24
39.910524,116.367679,0,358,39860.3489236111,2009-02-16,08:22:27
39.910573,116.367652,0,352,39860.3489699074,2009-02-16,08:22:31
39.910593,116.367643,0,356,39860.3490277778,2009-02-16,08:22:36
39.91059,116.367643,0,357,39860.3490856481,2009-02-16,08:22:41
39.91059,116.367643,0,357,39860.3491203704,2009-02-16,08:22:44
39.910592,116.367643,0,358,39860.3491435185,2009-02-16,08:22:46
39.910621,116.367637,0,358,39860.3492013889,2009-02-16,08:22:51
39.910676,116.367612,0,358,39860.349224537,2009-02-16,08:22:53
39.910763,116.367591,0,362,39860.3492476852,2009-02-16,08:22:55
39.910818,116.367574,0,365,39860.3492592593,2009-02-16,08:22:56
39.910881,116.367559,0,368,39860.3492708333,2009-02-16,08:22:57
39.910983,116.367555,0,372,39860.3492824074,2009-02-16,08:22:58
39.911061,116.367544,0,375,39860.3492939815,2009-02-16,08:22:59
39.911147,116.367535,0,377,39860.3493055556,2009-02-16,08:23:00
39.911232,116.367522,0,379,39860.3493171296,2009-02-16,08:23:01
39.911328,116.367514,0,380,39860.3493287037,2009-02-16,08:23:02
39.911427,116.367503,0,381,39860.3493402778,2009-02-16,08:23:03
39.91153,116.367501,0,381,39860.3493518519,2009-02-16,08:23:04
39.911623,116.36749,0,385,39860.3493634259,2009-02-16,08:23:05
39.911725,116.367487,0,386,39860.349375,2009-02-16,08:23:06
39.911832,116.367478,0,388,39860.3493865741,2009-02-16,08:23:07
39.911945,116.367465,0,389,39860.3493981481,2009-02-16,08:23:08
39.912081,116.367465,0,387,39860.3494097222,2009-02-16,08:23:09
39.912206,116.367439,0,390,39860.3494212963,2009-02-16,08:23:10
39.912332,116.367436,0,390,39860.3494328704,2009-02-16,08:23:11
39.912458,116.367428,0,388,39860.3494444444,2009-02-16,08:23:12
39.912573,116.367423,0,388,39860.3494560185,2009-02-16,08:23:13
39.912696,116.367418,0,386,39860.3494675926,2009-02-16,08:23:14
39.912805,116.367411,0,385,39860.3494791667,2009-02-16,08:23:15
39.91293,116.36738,0,359,39860.3494907407,2009-02-16,08:23:16
39.913038,116.367356,0,346,39860.3495023148,2009-02-16,08:23:17
39.913138,116.367337,0,334,39860.3495138889,2009-02-16,08:23:18
39.913233,116.367317,0,322,39860.349525463,2009-02-16,08:23:19
39.913317,116.367302,0,317,39860.349537037,2009-02-16,08:23:20
39.913405,116.367294,0,313,39860.3495486111,2009-02-16,08:23:21
39.913498,116.367294,0,308,39860.3495601852,2009-02-16,08:23:22
39.913605,116.367299,0,306,39860.3495717593,2009-02-16,08:23:23
39.913707,116.3673,0,304,39860.3495833333,2009-02-16,08:23:24
39.91381,116.367291,0,295,39860.3495949074,2009-02-16,08:23:25
39.913909,116.367286,0,286,39860.3496064815,2009-02-16,08:23:26
39.914012,116.367281,0,280,39860.3496180556,2009-02-16,08:23:27
39.914115,116.367272,0,274,39860.3496296296,2009-02-16,08:23:28
39.914213,116.367278,0,269,39860.3496412037,2009-02-16,08:23:29
39.914308,116.367272,0,258,39860.3496527778,2009-02-16,08:23:30
39.914413,116.367279,0,247,39860.3496643519,2009-02-16,08:23:31
39.914519,116.367275,0,241,39860.3496759259,2009-02-16,08:23:32
39.914634,116.367274,0,236,39860.3496875,2009-02-16,08:23:33
39.914756,116.367272,0,234,39860.3496990741,2009-02-16,08:23:34
39.914886,116.367269,0,228,39860.3497106481,2009-02-16,08:23:35
39.914996,116.367271,0,220,39860.3497222222,2009-02-16,08:23:36
39.915115,116.36727,0,213,39860.3497337963,2009-02-16,08:23:37
39.915225,116.367276,0,208,39860.3497453704,2009-02-16,08:23:38
39.915332,116.367281,0,204,39860.3497569444,2009-02-16,08:23:39
39.91544,116.367285,0,200,39860.3497685185,2009-02-16,08:23:40
39.915563,116.367292,0,200,39860.3497800926,2009-02-16,08:23:41
39.915666,116.367296,0,196,39860.3497916667,2009-02-16,08:23:42
39.915767,116.367297,0,192,39860.3498032407,2009-02-16,08:23:43
39.915863,116.367293,0,187,39860.3498148148,2009-02-16,08:23:44
39.91595,116.367289,0,185,39860.3498263889,2009-02-16,08:23:45
39.916029,116.367287,0,182,39860.349837963,2009-02-16,08:23:46
39.916099,116.367288,0,177,39860.349849537,2009-02-16,08:23:47
39.916177,116.367292,0,179,39860.3498611111,2009-02-16,08:23:48
39.916224,116.367299,0,175,39860.3498726852,2009-02-16,08:23:49
39.916294,116.367291,0,174,39860.3498958333,2009-02-16,08:23:51
39.916362,116.367293,0,179,39860.3499189815,2009-02-16,08:23:53
39.916414,116.36729,0,181,39860.3499421296,2009-02-16,08:23:55
39.916468,116.367291,0,181,39860.3499652778,2009-02-16,08:23:57
39.916538,116.36728,0,181,39860.3499884259,2009-02-16,08:23:59
39.916626,116.367267,0,184,39860.3500115741,2009-02-16,08:24:01
39.91668,116.367275,0,184,39860.3500231481,2009-02-16,08:24:02
39.916749,116.367301,0,180,39860.3500347222,2009-02-16,08:24:03
39.91681,116.367298,0,182,39860.3500462963,2009-02-16,08:24:04
39.916873,116.367291,0,182,39860.3500578704,2009-02-16,08:24:05
39.916933,116.367292,0,182,39860.3500694444,2009-02-16,08:24:06
39.916982,116.367298,0,181,39860.3500810185,2009-02-16,08:24:07
39.917029,116.367304,0,182,39860.3500925926,2009-02-16,08:24:08
39.917075,116.367308,0,186,39860.3501041667,2009-02-16,08:24:09
39.917119,116.367321,0,189,39860.3501388889,2009-02-16,08:24:12
39.917143,116.367327,0,190,39860.3501967593,2009-02-16,08:24:17
39.917146,116.367326,0,191,39860.3502546296,2009-02-16,08:24:22
39.917146,116.367326,0,191,39860.3502893519,2009-02-16,08:24:25
39.917148,116.367326,0,190,39860.3503125,2009-02-16,08:24:27
39.917158,116.367325,0,190,39860.3503703704,2009-02-16,08:24:32
39.91722,116.367304,0,182,39860.3504166667,2009-02-16,08:24:36
39.917269,116.367299,0,179,39860.3504282407,2009-02-16,08:24:37
39.91732,116.367298,0,178,39860.3504398148,2009-02-16,08:24:38
39.917381,116.367299,0,176,39860.3504513889,2009-02-16,08:24:39
39.917452,116.367297,0,172,39860.350462963,2009-02-16,08:24:40
39.917526,116.367298,0,169,39860.350474537,2009-02-16,08:24:41
39.917605,116.367297,0,167,39860.3504861111,2009-02-16,08:24:42
39.917687,116.367293,0,166,39860.3504976852,2009-02-16,08:24:43
39.917773,116.36729,0,166,39860.3505092593,2009-02-16,08:24:44
39.917865,116.367286,0,164,39860.3505208333,2009-02-16,08:24:45
39.917955,116.36728,0,164,39860.3505324074,2009-02-16,08:24:46
39.918039,116.367278,0,161,39860.3505439815,2009-02-16,08:24:47
39.91813,116.367274,0,160,39860.3505555556,2009-02-16,08:24:48
39.918219,116.367271,0,160,39860.3505671296,2009-02-16,08:24:49
39.918304,116.367267,0,160,39860.3505787037,2009-02-16,08:24:50
39.918386,116.367271,0,159,39860.3505902778,2009-02-16,08:24:51
39.918475,116.367265,0,154,39860.3506018519,2009-02-16,08:24:52
39.918561,116.367262,0,155,39860.3506134259,2009-02-16,08:24:53
39.91865,116.36726,0,154,39860.350625,2009-02-16,08:24:54
39.918743,116.367263,0,153,39860.3506365741,2009-02-16,08:24:55
39.918839,116.36726,0,149,39860.3506481481,2009-02-16,08:24:56
39.918924,116.36726,0,147,39860.3506597222,2009-02-16,08:24:57
39.919018,116.36726,0,146,39860.3506712963,2009-02-16,08:24:58
39.919117,116.367259,0,143,39860.3506828704,2009-02-16,08:24:59
39.919211,116.367256,0,142,39860.3506944444,2009-02-16,08:25:00
39.919304,116.367259,0,140,39860.3507060185,2009-02-16,08:25:01
39.919392,116.36726,0,138,39860.3507175926,2009-02-16,08:25:02
39.919478,116.367261,0,136,39860.3507291667,2009-02-16,08:25:03
39.91956,116.36726,0,136,39860.3507407407,2009-02-16,08:25:04
39.919635,116.36726,0,138,39860.3507523148,2009-02-16,08:25:05
39.919705,116.367265,0,140,39860.3507638889,2009-02-16,08:25:06
39.919763,116.367254,0,146,39860.350787037,2009-02-16,08:25:08
39.919778,116.367244,0,150,39860.3508449074,2009-02-16,08:25:13
39.91978,116.367243,0,152,39860.3509027778,2009-02-16,08:25:18
39.91978,116.367243,0,152,39860.3509375,2009-02-16,08:25:21
39.919782,116.367242,0,154,39860.3509606481,2009-02-16,08:25:23
39.919835,116.367221,0,160,39860.3509953704,2009-02-16,08:25:26
39.919912,116.367195,0,164,39860.3510185185,2009-02-16,08:25:28
39.919957,116.367168,0,166,39860.3510300926,2009-02-16,08:25:29
39.920011,116.367158,0,165,39860.3510416667,2009-02-16,08:25:30
39.920086,116.367156,0,162,39860.3510532407,2009-02-16,08:25:31
39.920165,116.367149,0,161,39860.3510648148,2009-02-16,08:25:32
39.920235,116.367147,0,161,39860.3510763889,2009-02-16,08:25:33
39.920306,116.367149,0,161,39860.351087963,2009-02-16,08:25:34
39.920369,116.367156,0,162,39860.351099537,2009-02-16,08:25:35
39.920422,116.367163,0,162,39860.3511111111,2009-02-16,08:25:36
39.920468,116.367169,0,162,39860.3511226852,2009-02-16,08:25:37
39.920551,116.367177,0,162,39860.3511458333,2009-02-16,08:25:39
39.920609,116.367177,0,162,39860.3511689815,2009-02-16,08:25:41
39.920666,116.36718,0,160,39860.3512037037,2009-02-16,08:25:44
39.920703,116.367194,0,164,39860.3512615741,2009-02-16,08:25:49
39.92071,116.367194,0,166,39860.3513194444,2009-02-16,08:25:54
39.920717,116.367193,0,168,39860.3513773148,2009-02-16,08:25:59
39.92072,116.367193,0,174,39860.3514351852,2009-02-16,08:26:04
39.920721,116.367193,0,180,39860.3514930556,2009-02-16,08:26:09
39.920722,116.367194,0,183,39860.3515509259,2009-02-16,08:26:14
39.920723,116.367196,0,186,39860.3516087963,2009-02-16,08:26:19
39.920723,116.367199,0,189,39860.3516666667,2009-02-16,08:26:24
39.920723,116.367199,0,189,39860.3517013889,2009-02-16,08:26:27
39.920725,116.3672,0,192,39860.351724537,2009-02-16,08:26:29
39.920789,116.36719,0,182,39860.3517592593,2009-02-16,08:26:32
39.920831,116.367182,0,172,39860.3517824074,2009-02-16,08:26:34
39.920877,116.367177,0,171,39860.3517939815,2009-02-16,08:26:35
39.920926,116.367176,0,171,39860.3518055556,2009-02-16,08:26:36
39.920983,116.36718,0,170,39860.3518171296,2009-02-16,08:26:37
39.921047,116.367181,0,169,39860.3518287037,2009-02-16,08:26:38
39.921119,116.36718,0,170,39860.3518402778,2009-02-16,08:26:39
39.921199,116.36717,0,170,39860.3518518518,2009-02-16,08:26:40
39.921284,116.367164,0,169,39860.3518634259,2009-02-16,08:26:41
39.921366,116.367159,0,169,39860.351875,2009-02-16,08:26:42
39.921449,116.367156,0,168,39860.3518865741,2009-02-16,08:26:43
39.921527,116.367149,0,166,39860.3518981481,2009-02-16,08:26:44
39.921604,116.367149,0,166,39860.3519097222,2009-02-16,08:26:45
39.921673,116.367143,0,165,39860.3519212963,2009-02-16,08:26:46
39.921748,116.36714,0,164,39860.3519328704,2009-02-16,08:26:47
39.921847,116.367144,0,168,39860.3519444444,2009-02-16,08:26:48
39.921921,116.367144,0,165,39860.3519560185,2009-02-16,08:26:49
39.922011,116.367142,0,165,39860.3519675926,2009-02-16,08:26:50
39.922108,116.367138,0,163,39860.3519791667,2009-02-16,08:26:51
39.922206,116.367139,0,161,39860.3519907407,2009-02-16,08:26:52
39.922309,116.367137,0,158,39860.3520023148,2009-02-16,08:26:53
39.922416,116.367142,0,156,39860.3520138889,2009-02-16,08:26:54
39.922521,116.367142,0,153,39860.352025463,2009-02-16,08:26:55
39.922629,116.367149,0,153,39860.352037037,2009-02-16,08:26:56
39.922739,116.36715,0,150,39860.3520486111,2009-02-16,08:26:57
39.922847,116.367149,0,150,39860.3520601852,2009-02-16,08:26:58
39.922962,116.367147,0,147,39860.3520717593,2009-02-16,08:26:59
39.923067,116.367143,0,149,39860.3520833333,2009-02-16,08:27:00
39.92317,116.367143,0,147,39860.3520949074,2009-02-16,08:27:01
39.923262,116.367145,0,149,39860.3521064815,2009-02-16,08:27:02
39.923343,116.367145,0,147,39860.3521180556,2009-02-16,08:27:03
39.923416,116.367144,0,148,39860.3521296296,2009-02-16,08:27:04
39.923482,116.367143,0,148,39860.3521412037,2009-02-16,08:27:05
39.923541,116.367139,0,148,39860.3521527778,2009-02-16,08:27:06
39.923598,116.367132,0,148,39860.3521643518,2009-02-16,08:27:07
39.923647,116.367125,0,149,39860.3521759259,2009-02-16,08:27:08
39.923735,116.367111,0,147,39860.3521990741,2009-02-16,08:27:10
39.923818,116.367099,0,148,39860.3522222222,2009-02-16,08:27:12
39.923908,116.367077,0,144,39860.3522453704,2009-02-16,08:27:14
39.923966,116.367066,0,144,39860.3522569444,2009-02-16,08:27:15
39.924036,116.367065,0,145,39860.3522685185,2009-02-16,08:27:16
39.924115,116.367063,0,145,39860.3522800926,2009-02-16,08:27:17
39.924199,116.367049,0,147,39860.3522916667,2009-02-16,08:27:18
39.924287,116.367041,0,146,39860.3523032407,2009-02-16,08:27:19
39.924371,116.367039,0,146,39860.3523148148,2009-02-16,08:27:20
39.924452,116.367038,0,143,39860.3523263889,2009-02-16,08:27:21
39.924546,116.367044,0,145,39860.352337963,2009-02-16,08:27:22
39.924614,116.367046,0,145,39860.352349537,2009-02-16,08:27:23
39.924668,116.367049,0,145,39860.3523611111,2009-02-16,08:27:24
39.924713,116.367047,0,145,39860.3523726852,2009-02-16,08:27:25
39.924788,116.367034,0,145,39860.3523958333,2009-02-16,08:27:27
39.924852,116.367032,0,144,39860.3524189815,2009-02-16,08:27:29
39.924927,116.367018,0,142,39860.3524421296,2009-02-16,08:27:31
39.924976,116.367014,0,146,39860.3524537037,2009-02-16,08:27:32
39.925042,116.367016,0,146,39860.3524652778,2009-02-16,08:27:33
39.92512,116.367026,0,145,39860.3524768518,2009-02-16,08:27:34
39.925195,116.367028,0,146,39860.3524884259,2009-02-16,08:27:35
39.925277,116.367026,0,144,39860.3525,2009-02-16,08:27:36
39.925361,116.367021,0,145,39860.3525115741,2009-02-16,08:27:37
39.925446,116.367021,0,150,39860.3525231481,2009-02-16,08:27:38
39.92554,116.367025,0,151,39860.3525347222,2009-02-16,08:27:39
39.925623,116.367026,0,157,39860.3525462963,2009-02-16,08:27:40
39.925709,116.36702,0,155,39860.3525578704,2009-02-16,08:27:41
39.925779,116.36702,0,156,39860.3525694444,2009-02-16,08:27:42
39.925836,116.367015,0,158,39860.3525810185,2009-02-16,08:27:43
39.925887,116.367008,0,157,39860.3525925926,2009-02-16,08:27:44
39.925937,116.367002,0,157,39860.3526041667,2009-02-16,08:27:45
39.925986,116.367007,0,153,39860.3526157407,2009-02-16,08:27:46
39.926047,116.367004,0,148,39860.3526273148,2009-02-16,08:27:47
39.926109,116.367003,0,148,39860.3526388889,2009-02-16,08:27:48
39.926178,116.366999,0,147,39860.352650463,2009-02-16,08:27:49
39.926254,116.366997,0,146,39860.352662037,2009-02-16,08:27:50
39.926325,116.366992,0,147,39860.3526736111,2009-02-16,08:27:51
39.926398,116.366991,0,148,39860.3526851852,2009-02-16,08:27:52
39.92647,116.366989,0,149,39860.3526967593,2009-02-16,08:27:53
39.926539,116.36699,0,150,39860.3527083333,2009-02-16,08:27:54
39.926613,116.366984,0,151,39860.3527199074,2009-02-16,08:27:55
39.926688,116.366975,0,151,39860.3527314815,2009-02-16,08:27:56
39.92677,116.366969,0,151,39860.3527430556,2009-02-16,08:27:57
39.926858,116.366965,0,151,39860.3527546296,2009-02-16,08:27:58
39.926948,116.36696,0,151,39860.3527662037,2009-02-16,08:27:59
39.927048,116.366955,0,148,39860.3527777778,2009-02-16,08:28:00
39.927143,116.366952,0,145,39860.3527893518,2009-02-16,08:28:01
39.927239,116.366946,0,145,39860.3528009259,2009-02-16,08:28:02
39.927337,116.366944,0,143,39860.3528125,2009-02-16,08:28:03
39.927441,116.366944,0,143,39860.3528240741,2009-02-16,08:28:04
39.927539,116.366946,0,145,39860.3528356481,2009-02-16,08:28:05
39.927634,116.36694,0,143,39860.3528472222,2009-02-16,08:28:06
39.927731,116.366936,0,143,39860.3528587963,2009-02-16,08:28:07
39.927834,116.366927,0,141,39860.3528703704,2009-02-16,08:28:08
39.927933,116.366922,0,139,39860.3528819444,2009-02-16,08:28:09
39.928026,116.36692,0,137,39860.3528935185,2009-02-16,08:28:10
39.928116,116.366914,0,136,39860.3529050926,2009-02-16,08:28:11
39.928206,116.366911,0,136,39860.3529166667,2009-02-16,08:28:12
39.92829,116.366911,0,137,39860.3529282407,2009-02-16,08:28:13
39.928371,116.366902,0,133,39860.3529398148,2009-02-16,08:28:14
39.92845,116.366898,0,133,39860.3529513889,2009-02-16,08:28:15
39.928527,116.366894,0,133,39860.352962963,2009-02-16,08:28:16
39.928602,116.366888,0,133,39860.352974537,2009-02-16,08:28:17
39.928675,116.366884,0,133,39860.3529861111,2009-02-16,08:28:18
39.928749,116.366878,0,133,39860.3529976852,2009-02-16,08:28:19
39.928818,116.366873,0,131,39860.3530092593,2009-02-16,08:28:20
39.92888,116.36687,0,133,39860.3530208333,2009-02-16,08:28:21
39.928949,116.366867,0,132,39860.3530324074,2009-02-16,08:28:22
39.92901,116.366864,0,132,39860.3530439815,2009-02-16,08:28:23
39.929076,116.366862,0,132,39860.3530555556,2009-02-16,08:28:24
39.929142,116.36686,0,133,39860.3530671296,2009-02-16,08:28:25
39.929199,116.366858,0,132,39860.3530787037,2009-02-16,08:28:26
39.92926,116.366855,0,132,39860.3530902778,2009-02-16,08:28:27
39.929319,116.366856,0,131,39860.3531018518,2009-02-16,08:28:28
39.929376,116.366852,0,132,39860.3531134259,2009-02-16,08:28:29
39.929435,116.366847,0,132,39860.353125,2009-02-16,08:28:30
39.929496,116.366841,0,130,39860.3531365741,2009-02-16,08:28:31
39.929549,116.366833,0,128,39860.3531481481,2009-02-16,08:28:32
39.929601,116.366824,0,128,39860.3531597222,2009-02-16,08:28:33
39.929647,116.366815,0,127,39860.3531712963,2009-02-16,08:28:34
39.929697,116.366812,0,124,39860.3531828704,2009-02-16,08:28:35
39.929744,116.366799,0,127,39860.3531944444,2009-02-16,08:28:36
39.929791,116.366795,0,125,39860.3532060185,2009-02-16,08:28:37
39.929877,116.366787,0,129,39860.3532291667,2009-02-16,08:28:39
39.92997,116.366793,0,128,39860.3532523148,2009-02-16,08:28:41
39.93002,116.366798,0,130,39860.3532638889,2009-02-16,08:28:42
39.930079,116.366804,0,129,39860.353275463,2009-02-16,08:28:43
39.930136,116.36681,0,129,39860.353287037,2009-02-16,08:28:44
39.930187,116.366803,0,134,39860.3532986111,2009-02-16,08:28:45
39.93023,116.3668,0,140,39860.3533101852,2009-02-16,08:28:46
39.930312,116.366794,0,142,39860.3533333333,2009-02-16,08:28:48
39.930366,116.366791,0,141,39860.3533564815,2009-02-16,08:28:50
39.930381,116.366801,0,139,39860.3534143518,2009-02-16,08:28:55
39.93038,116.366801,0,140,39860.3534722222,2009-02-16,08:29:00
39.93038,116.366801,0,141,39860.3535300926,2009-02-16,08:29:05
39.930378,116.366802,0,141,39860.353587963,2009-02-16,08:29:10
39.930379,116.366801,0,142,39860.3536458333,2009-02-16,08:29:15
39.930378,116.366801,0,142,39860.3537037037,2009-02-16,08:29:20
39.930378,116.366801,0,143,39860.3537615741,2009-02-16,08:29:25
39.930378,116.366801,0,143,39860.3537962963,2009-02-16,08:29:28
39.930384,116.366801,0,143,39860.3538194444,2009-02-16,08:29:30
39.930435,116.366795,0,145,39860.3538425926,2009-02-16,08:29:32
39.930518,116.366787,0,144,39860.3538657407,2009-02-16,08:29:34
39.930603,116.366788,0,143,39860.3538888889,2009-02-16,08:29:36
39.930678,116.366784,0,146,39860.353912037,2009-02-16,08:29:38
39.930762,116.366781,0,145,39860.3539351852,2009-02-16,08:29:40
39.930808,116.366779,0,144,39860.3539467593,2009-02-16,08:29:41
39.930854,116.366776,0,144,39860.3539583333,2009-02-16,08:29:42
39.9309,116.366774,0,145,39860.3539699074,2009-02-16,08:29:43
39.930968,116.366774,0,146,39860.3539930556,2009-02-16,08:29:45
39.931031,116.366775,0,145,39860.3540162037,2009-02-16,08:29:47
39.93109,116.366778,0,141,39860.3540393518,2009-02-16,08:29:49
39.931159,116.366772,0,136,39860.3540740741,2009-02-16,08:29:52
39.931205,116.366762,0,135,39860.3540972222,2009-02-16,08:29:54
39.931256,116.366754,0,136,39860.3541203704,2009-02-16,08:29:56
39.931321,116.366748,0,136,39860.3541550926,2009-02-16,08:29:59
39.931385,116.366742,0,137,39860.3541898148,2009-02-16,08:30:02
39.931446,116.366742,0,136,39860.354212963,2009-02-16,08:30:04
39.931505,116.366743,0,136,39860.3542361111,2009-02-16,08:30:06
39.931563,116.366743,0,137,39860.3542592593,2009-02-16,08:30:08
39.93166,116.366741,0,136,39860.3542824074,2009-02-16,08:30:10
39.931716,116.36674,0,139,39860.3542939815,2009-02-16,08:30:11
39.931778,116.366737,0,137,39860.3543055556,2009-02-16,08:30:12
39.931831,116.366739,0,139,39860.3543171296,2009-02-16,08:30:13
39.931892,116.366741,0,137,39860.3543287037,2009-02-16,08:30:14
39.931941,116.366741,0,138,39860.3543402778,2009-02-16,08:30:15
39.931994,116.366743,0,136,39860.3543518518,2009-02-16,08:30:16
39.93204,116.366748,0,136,39860.3543634259,2009-02-16,08:30:17
39.9321,116.366747,0,137,39860.3543865741,2009-02-16,08:30:19
39.93213,116.366746,0,139,39860.3544444444,2009-02-16,08:30:24
39.93213,116.366746,0,139,39860.3545023148,2009-02-16,08:30:29
39.93213,116.366746,0,139,39860.354537037,2009-02-16,08:30:32
39.932133,116.366745,0,139,39860.3545601852,2009-02-16,08:30:34
39.93218,116.366741,0,140,39860.3546064815,2009-02-16,08:30:38
39.932236,116.366728,0,138,39860.3546296296,2009-02-16,08:30:40
39.932264,116.366708,0,134,39860.3546875,2009-02-16,08:30:45
39.932277,116.366707,0,134,39860.3547453704,2009-02-16,08:30:50
39.932326,116.366704,0,132,39860.3547685185,2009-02-16,08:30:52
39.932408,116.366694,0,132,39860.3547916667,2009-02-16,08:30:54
39.932456,116.366683,0,133,39860.3548032407,2009-02-16,08:30:55
39.932513,116.366675,0,133,39860.3548148148,2009-02-16,08:30:56
39.932578,116.366669,0,134,39860.3548263889,2009-02-16,08:30:57
39.932649,116.366661,0,134,39860.354837963,2009-02-16,08:30:58
39.932724,116.366658,0,134,39860.354849537,2009-02-16,08:30:59
39.932806,116.366649,0,134,39860.3548611111,2009-02-16,08:31:00
39.932886,116.366644,0,134,39860.3548726852,2009-02-16,08:31:01
39.932971,116.366631,0,133,39860.3548842593,2009-02-16,08:31:02
39.933049,116.366632,0,131,39860.3548958333,2009-02-16,08:31:03
39.933127,116.366631,0,130,39860.3549074074,2009-02-16,08:31:04
39.933202,116.366628,0,128,39860.3549189815,2009-02-16,08:31:05
39.933272,116.366625,0,127,39860.3549305556,2009-02-16,08:31:06
39.933334,116.366624,0,126,39860.3549421296,2009-02-16,08:31:07
39.933397,116.366613,0,130,39860.3549537037,2009-02-16,08:31:08
39.933453,116.36661,0,130,39860.3549652778,2009-02-16,08:31:09
39.933504,116.366612,0,131,39860.3549768519,2009-02-16,08:31:10
39.933584,116.36661,0,136,39860.355,2009-02-16,08:31:12
39.933662,116.366611,0,138,39860.3550231481,2009-02-16,08:31:14
39.933715,116.366607,0,143,39860.3550462963,2009-02-16,08:31:16
39.933764,116.366605,0,146,39860.3550694444,2009-02-16,08:31:18
39.933807,116.366581,0,152,39860.3551041667,2009-02-16,08:31:21
39.933863,116.36659,0,161,39860.355150463,2009-02-16,08:31:25
39.9339,116.366591,0,167,39860.3552083333,2009-02-16,08:31:30
39.933934,116.366589,0,172,39860.3552662037,2009-02-16,08:31:35
39.933949,116.366585,0,178,39860.3553240741,2009-02-16,08:31:40
39.933999,116.366581,0,182,39860.3553819444,2009-02-16,08:31:45
39.934047,116.366583,0,185,39860.3554050926,2009-02-16,08:31:47
39.934109,116.366586,0,185,39860.3554282407,2009-02-16,08:31:49
39.934177,116.366594,0,190,39860.3554513889,2009-02-16,08:31:51
39.934241,116.366602,0,195,39860.355474537,2009-02-16,08:31:53
39.934289,116.366599,0,193,39860.3554861111,2009-02-16,08:31:54
39.934362,116.36659,0,193,39860.3555092593,2009-02-16,08:31:56
39.934427,116.366575,0,195,39860.3555324074,2009-02-16,08:31:58
39.934479,116.366571,0,195,39860.3555555556,2009-02-16,08:32:00
39.934526,116.366573,0,194,39860.3556018519,2009-02-16,08:32:04
39.934534,116.366573,0,194,39860.3556597222,2009-02-16,08:32:09
39.934536,116.366573,0,194,39860.3557175926,2009-02-16,08:32:14
39.934536,116.366574,0,193,39860.355775463,2009-02-16,08:32:19
39.934539,116.366573,0,193,39860.3558333333,2009-02-16,08:32:24
39.934539,116.366573,0,193,39860.3558680556,2009-02-16,08:32:27
39.934545,116.366573,0,193,39860.3558912037,2009-02-16,08:32:29
39.934589,116.366566,0,195,39860.3559490741,2009-02-16,08:32:34
39.934625,116.366548,0,183,39860.3559953704,2009-02-16,08:32:38
39.934656,116.36654,0,179,39860.3560532407,2009-02-16,08:32:43
39.934656,116.36654,0,179,39860.356087963,2009-02-16,08:32:46
39.934663,116.366544,0,174,39860.3561111111,2009-02-16,08:32:48
39.934716,116.366551,0,175,39860.3561574074,2009-02-16,08:32:52
39.934767,116.36655,0,175,39860.3561805556,2009-02-16,08:32:54
39.934821,116.366555,0,174,39860.3562037037,2009-02-16,08:32:56
39.934889,116.366544,0,176,39860.3562268519,2009-02-16,08:32:58
39.934946,116.366546,0,177,39860.35625,2009-02-16,08:33:00
39.935005,116.366547,0,178,39860.3562731481,2009-02-16,08:33:02
39.935057,116.366552,0,176,39860.3562962963,2009-02-16,08:33:04
39.935111,116.366556,0,173,39860.3563194444,2009-02-16,08:33:06
39.935163,116.366557,0,173,39860.3563425926,2009-02-16,08:33:08
39.935214,116.366561,0,167,39860.3563773148,2009-02-16,08:33:11
39.935271,116.366563,0,166,39860.356412037,2009-02-16,08:33:14
39.935332,116.366563,0,166,39860.3564467593,2009-02-16,08:33:17
39.935377,116.366556,0,167,39860.3564930556,2009-02-16,08:33:21
39.935448,116.366555,0,168,39860.3565277778,2009-02-16,08:33:24
39.935517,116.366555,0,165,39860.3565509259,2009-02-16,08:33:26
39.935591,116.366557,0,162,39860.3565740741,2009-02-16,08:33:28
39.935663,116.366555,0,159,39860.3565972222,2009-02-16,08:33:30
39.935732,116.366547,0,159,39860.3566203704,2009-02-16,08:33:32
39.935804,116.366548,0,159,39860.3566435185,2009-02-16,08:33:34
39.935876,116.36655,0,157,39860.3566666667,2009-02-16,08:33:36
39.935923,116.366551,0,156,39860.3566782407,2009-02-16,08:33:37
39.935969,116.366551,0,156,39860.3566898148,2009-02-16,08:33:38
39.936017,116.36655,0,154,39860.3567013889,2009-02-16,08:33:39
39.936064,116.366547,0,154,39860.356712963,2009-02-16,08:33:40
39.93611,116.366543,0,154,39860.356724537,2009-02-16,08:33:41
39.936189,116.366538,0,154,39860.3567476852,2009-02-16,08:33:43
39.936261,116.366544,0,148,39860.3567708333,2009-02-16,08:33:45
39.936326,116.366546,0,145,39860.3567939815,2009-02-16,08:33:47
39.936386,116.366541,0,142,39860.3568171296,2009-02-16,08:33:49
39.936449,116.366545,0,145,39860.3568518519,2009-02-16,08:33:52
39.936495,116.366544,0,146,39860.3568865741,2009-02-16,08:33:55
39.936554,116.366537,0,147,39860.3569328704,2009-02-16,08:33:59
39.936592,116.366517,0,155,39860.3569791667,2009-02-16,08:34:03
39.936662,116.366514,0,162,39860.357025463,2009-02-16,08:34:07
39.936718,116.366511,0,156,39860.3570601852,2009-02-16,08:34:10
39.93678,116.366507,0,156,39860.3570949074,2009-02-16,08:34:13
39.93684,116.366522,0,157,39860.3571296296,2009-02-16,08:34:16
39.936888,116.366497,0,164,39860.3571643519,2009-02-16,08:34:19
39.936937,116.366478,0,160,39860.3571990741,2009-02-16,08:34:22
39.936964,116.366511,0,170,39860.3572453704,2009-02-16,08:34:26
39.936977,116.366525,0,174,39860.3573032407,2009-02-16,08:34:31
39.937019,116.366486,0,169,39860.357337963,2009-02-16,08:34:34
39.93707,116.366488,0,170,39860.3573611111,2009-02-16,08:34:36
39.93712,116.366513,0,172,39860.3573842593,2009-02-16,08:34:38
39.937082,116.366522,0,164,39860.3574421296,2009-02-16,08:34:43
39.937082,116.366522,0,164,39860.3574768519,2009-02-16,08:34:46
39.937077,116.366522,0,163,39860.3575,2009-02-16,08:34:48
39.937139,116.366517,0,165,39860.3575347222,2009-02-16,08:34:51
39.937221,116.366524,0,170,39860.3575578704,2009-02-16,08:34:53
39.937291,116.366514,0,170,39860.3575810185,2009-02-16,08:34:55
39.937353,116.366499,0,172,39860.3576041667,2009-02-16,08:34:57
39.937418,116.366521,0,171,39860.3576273148,2009-02-16,08:34:59
39.937479,116.366539,0,167,39860.357650463,2009-02-16,08:35:01
39.937525,116.366545,0,167,39860.3576851852,2009-02-16,08:35:04
39.937576,116.366552,0,174,39860.3577083333,2009-02-16,08:35:06
39.937576,116.366552,0,174,39860.3577430556,2009-02-16,08:35:09
39.93758,116.366553,0,173,39860.3577662037,2009-02-16,08:35:11
39.937632,116.366548,0,168,39860.3578009259,2009-02-16,08:35:14
39.937724,116.366546,0,160,39860.3578240741,2009-02-16,08:35:16
39.937777,116.366535,0,161,39860.3578356481,2009-02-16,08:35:17
39.937826,116.366531,0,163,39860.3578472222,2009-02-16,08:35:18
39.937881,116.366527,0,162,39860.3578587963,2009-02-16,08:35:19
39.937934,116.366524,0,159,39860.3578703704,2009-02-16,08:35:20
39.93802,116.366512,0,158,39860.3578935185,2009-02-16,08:35:22
39.938067,116.366507,0,162,39860.3579050926,2009-02-16,08:35:23
39.938147,116.366498,0,162,39860.3579282407,2009-02-16,08:35:25
39.938226,116.36649,0,163,39860.3579513889,2009-02-16,08:35:27
39.938307,116.366487,0,165,39860.357974537,2009-02-16,08:35:29
39.938357,116.366483,0,168,39860.3579861111,2009-02-16,08:35:30
39.938408,116.36648,0,168,39860.3579976852,2009-02-16,08:35:31
39.938462,116.366466,0,172,39860.3580092593,2009-02-16,08:35:32
39.938518,116.366463,0,171,39860.3580208333,2009-02-16,08:35:33
39.938575,116.366458,0,170,39860.3580324074,2009-02-16,08:35:34
39.938624,116.36645,0,172,39860.3580439815,2009-02-16,08:35:35
39.938675,116.366441,0,178,39860.3580555556,2009-02-16,08:35:36
39.938748,116.36644,0,187,39860.3580787037,2009-02-16,08:35:38
39.938803,116.366427,0,195,39860.3581018519,2009-02-16,08:35:40
39.938842,116.366427,0,205,39860.3581365741,2009-02-16,08:35:43
39.938866,116.366427,0,220,39860.3581944444,2009-02-16,08:35:48
39.938865,116.366428,0,225,39860.3582523148,2009-02-16,08:35:53
39.938863,116.366428,0,226,39860.3583101852,2009-02-16,08:35:58
39.938869,116.366428,0,227,39860.3583680556,2009-02-16,08:36:03
39.938865,116.366428,0,227,39860.3584259259,2009-02-16,08:36:08
39.938865,116.366428,0,227,39860.3584606481,2009-02-16,08:36:11
39.938867,116.366429,0,227,39860.3584837963,2009-02-16,08:36:13
39.938911,116.36644,0,231,39860.3585300926,2009-02-16,08:36:17
39.938963,116.366436,0,239,39860.3585763889,2009-02-16,08:36:21
39.939009,116.366441,0,243,39860.358599537,2009-02-16,08:36:23
39.939056,116.366445,0,246,39860.3586226852,2009-02-16,08:36:25
39.939118,116.366418,0,235,39860.3586458333,2009-02-16,08:36:27
39.939166,116.366383,0,228,39860.3586921296,2009-02-16,08:36:31
39.939211,116.366337,0,222,39860.3587268519,2009-02-16,08:36:34
39.939246,116.366277,0,222,39860.3587731481,2009-02-16,08:36:38
39.939275,116.366194,0,222,39860.3588078704,2009-02-16,08:36:41
39.939271,116.366102,0,221,39860.3588310185,2009-02-16,08:36:43
39.939265,116.366037,0,216,39860.3588425926,2009-02-16,08:36:44
39.93926,116.365925,0,214,39860.3588657407,2009-02-16,08:36:46
39.939261,116.365866,0,213,39860.3588773148,2009-02-16,08:36:47
39.939263,116.365801,0,213,39860.3588888889,2009-02-16,08:36:48
39.939261,116.365732,0,212,39860.358900463,2009-02-16,08:36:49
39.939251,116.365663,0,211,39860.358912037,2009-02-16,08:36:50
39.939247,116.365598,0,210,39860.3589236111,2009-02-16,08:36:51
39.939247,116.365531,0,209,39860.3589351852,2009-02-16,08:36:52
39.939249,116.365453,0,209,39860.3589467593,2009-02-16,08:36:53
39.939252,116.365378,0,209,39860.3589583333,2009-02-16,08:36:54
39.939255,116.365294,0,206,39860.3589699074,2009-02-16,08:36:55
39.939255,116.365224,0,205,39860.3589814815,2009-02-16,08:36:56
39.939257,116.365153,0,206,39860.3589930556,2009-02-16,08:36:57
39.939261,116.365088,0,207,39860.3590046296,2009-02-16,08:36:58
39.93926,116.365024,0,206,39860.3590162037,2009-02-16,08:36:59
39.939263,116.364952,0,206,39860.3590277778,2009-02-16,08:37:00
39.939266,116.364886,0,206,39860.3590393519,2009-02-16,08:37:01
39.939269,116.364815,0,206,39860.3590509259,2009-02-16,08:37:02
39.939267,116.364744,0,206,39860.3590625,2009-02-16,08:37:03
39.939261,116.364658,0,207,39860.3590740741,2009-02-16,08:37:04
39.93926,116.364573,0,207,39860.3590856481,2009-02-16,08:37:05
39.939251,116.3645,0,207,39860.3590972222,2009-02-16,08:37:06
39.939256,116.364416,0,207,39860.3591087963,2009-02-16,08:37:07
39.939247,116.364349,0,208,39860.3591203704,2009-02-16,08:37:08
39.939245,116.364265,0,207,39860.3591319444,2009-02-16,08:37:09
39.939246,116.364135,0,197,39860.3591435185,2009-02-16,08:37:10
39.939242,116.364046,0,196,39860.3591550926,2009-02-16,08:37:11
39.939233,116.363954,0,193,39860.3591666667,2009-02-16,08:37:12
39.939234,116.363863,0,191,39860.3591782407,2009-02-16,08:37:13
39.939235,116.363763,0,187,39860.3591898148,2009-02-16,08:37:14
39.939238,116.363676,0,187,39860.3592013889,2009-02-16,08:37:15
39.939243,116.363573,0,182,39860.359212963,2009-02-16,08:37:16
39.939242,116.363454,0,177,39860.359224537,2009-02-16,08:37:17
39.93924,116.363343,0,179,39860.3592361111,2009-02-16,08:37:18
39.93924,116.363241,0,177,39860.3592476852,2009-02-16,08:37:19
39.939242,116.363159,0,176,39860.3592592593,2009-02-16,08:37:20
39.939242,116.363078,0,176,39860.3592708333,2009-02-16,08:37:21
39.939239,116.36299,0,176,39860.3592824074,2009-02-16,08:37:22
39.939235,116.362904,0,176,39860.3592939815,2009-02-16,08:37:23
39.939226,116.36282,0,177,39860.3593055556,2009-02-16,08:37:24
39.939223,116.362736,0,178,39860.3593171296,2009-02-16,08:37:25
39.939222,116.362646,0,178,39860.3593287037,2009-02-16,08:37:26
39.939225,116.362556,0,177,39860.3593402778,2009-02-16,08:37:27
39.939226,116.362468,0,177,39860.3593518519,2009-02-16,08:37:28
39.939225,116.362369,0,179,39860.3593634259,2009-02-16,08:37:29
39.939226,116.362272,0,180,39860.359375,2009-02-16,08:37:30
39.939225,116.362175,0,181,39860.3593865741,2009-02-16,08:37:31
39.939226,116.362068,0,180,39860.3593981481,2009-02-16,08:37:32
39.939231,116.361971,0,182,39860.3594097222,2009-02-16,08:37:33
39.939243,116.36187,0,184,39860.3594212963,2009-02-16,08:37:34
39.939245,116.361783,0,187,39860.3594328704,2009-02-16,08:37:35
39.939246,116.361697,0,188,39860.3594444444,2009-02-16,08:37:36
39.939241,116.361605,0,191,39860.3594560185,2009-02-16,08:37:37
39.939232,116.361515,0,193,39860.3594675926,2009-02-16,08:37:38
39.939217,116.361427,0,198,39860.3594791667,2009-02-16,08:37:39
39.939217,116.361353,0,203,39860.3594907407,2009-02-16,08:37:40
39.939211,116.361249,0,205,39860.3595138889,2009-02-16,08:37:42
39.9392,116.361219,0,221,39860.3595601852,2009-02-16,08:37:46
39.939197,116.361163,0,228,39860.3596064815,2009-02-16,08:37:50
39.939196,116.361157,0,231,39860.3596643518,2009-02-16,08:37:55
39.939196,116.361157,0,231,39860.3596990741,2009-02-16,08:37:58
39.939196,116.36115,0,233,39860.3597222222,2009-02-16,08:38:00
39.939189,116.361075,0,235,39860.3597685185,2009-02-16,08:38:04
39.939199,116.361013,0,241,39860.3598263889,2009-02-16,08:38:09
39.939204,116.361017,0,242,39860.3598842593,2009-02-16,08:38:14
39.939204,116.361017,0,242,39860.3599189815,2009-02-16,08:38:17
39.939204,116.361017,0,244,39860.3599421296,2009-02-16,08:38:19
39.939213,116.360951,0,247,39860.3599652778,2009-02-16,08:38:21
39.939215,116.360883,0,249,39860.3599884259,2009-02-16,08:38:23
39.939215,116.36079,0,251,39860.3600115741,2009-02-16,08:38:25
39.939222,116.360682,0,250,39860.3600347222,2009-02-16,08:38:27
39.939222,116.360622,0,252,39860.3600578704,2009-02-16,08:38:29
39.93923,116.36055,0,253,39860.3600810185,2009-02-16,08:38:31
39.939214,116.360446,0,252,39860.3601041667,2009-02-16,08:38:33
39.939201,116.360348,0,250,39860.3601273148,2009-02-16,08:38:35
39.939185,116.360251,0,247,39860.360150463,2009-02-16,08:38:37
39.939181,116.360162,0,245,39860.3601736111,2009-02-16,08:38:39
39.939182,116.360094,0,246,39860.3601967593,2009-02-16,08:38:41
39.939178,116.360021,0,240,39860.3602314815,2009-02-16,08:38:44
39.939181,116.359968,0,235,39860.3602893518,2009-02-16,08:38:49
39.939182,116.359958,0,234,39860.3603472222,2009-02-16,08:38:54
39.93918,116.359897,0,235,39860.3603703704,2009-02-16,08:38:56
39.939181,116.359811,0,232,39860.3603935185,2009-02-16,08:38:58
39.939179,116.359713,0,231,39860.3604166667,2009-02-16,08:39:00
39.939182,116.359644,0,229,39860.3604282407,2009-02-16,08:39:01
39.939184,116.359575,0,228,39860.3604398148,2009-02-16,08:39:02
39.939187,116.359503,0,227,39860.3604513889,2009-02-16,08:39:03
39.939189,116.359426,0,227,39860.360462963,2009-02-16,08:39:04
39.93919,116.359345,0,226,39860.360474537,2009-02-16,08:39:05
39.93919,116.359271,0,225,39860.3604861111,2009-02-16,08:39:06
39.939191,116.359194,0,225,39860.3604976852,2009-02-16,08:39:07
39.939189,116.359103,0,224,39860.3605092593,2009-02-16,08:39:08
39.939187,116.35902,0,223,39860.3605208333,2009-02-16,08:39:09
39.939186,116.358935,0,223,39860.3605324074,2009-02-16,08:39:10
39.939183,116.358854,0,223,39860.3605439815,2009-02-16,08:39:11
39.939181,116.358784,0,223,39860.3605555556,2009-02-16,08:39:12
39.93918,116.358713,0,223,39860.3605671296,2009-02-16,08:39:13
39.939175,116.358639,0,222,39860.3605787037,2009-02-16,08:39:14
39.939173,116.35857,0,221,39860.3605902778,2009-02-16,08:39:15
39.93919,116.35848,0,223,39860.3606018518,2009-02-16,08:39:16
39.939187,116.358413,0,222,39860.3606134259,2009-02-16,08:39:17
39.93918,116.358329,0,222,39860.3606365741,2009-02-16,08:39:19
39.939168,116.358262,0,223,39860.3606712963,2009-02-16,08:39:22
39.939163,116.358186,0,224,39860.3606944444,2009-02-16,08:39:24
39.939161,116.358106,0,225,39860.3607060185,2009-02-16,08:39:25
39.939165,116.358026,0,225,39860.3607175926,2009-02-16,08:39:26
39.939162,116.357951,0,225,39860.3607291667,2009-02-16,08:39:27
39.93916,116.357861,0,224,39860.3607407407,2009-02-16,08:39:28
39.939158,116.357767,0,224,39860.3607523148,2009-02-16,08:39:29
39.939156,116.357665,0,223,39860.3607638889,2009-02-16,08:39:30
39.939156,116.357556,0,224,39860.360775463,2009-02-16,08:39:31
39.939154,116.357454,0,223,39860.360787037,2009-02-16,08:39:32
39.939153,116.357345,0,222,39860.3607986111,2009-02-16,08:39:33
39.939152,116.357228,0,223,39860.3608101852,2009-02-16,08:39:34
39.939149,116.357111,0,223,39860.3608217593,2009-02-16,08:39:35
39.939146,116.356988,0,223,39860.3608333333,2009-02-16,08:39:36
39.93914,116.35687,0,224,39860.3608449074,2009-02-16,08:39:37
39.939132,116.356756,0,224,39860.3608564815,2009-02-16,08:39:38
39.939133,116.356649,0,224,39860.3608680556,2009-02-16,08:39:39
39.939132,116.35655,0,225,39860.3608796296,2009-02-16,08:39:40
39.939135,116.356451,0,225,39860.3608912037,2009-02-16,08:39:41
39.939143,116.35635,0,226,39860.3609027778,2009-02-16,08:39:42
39.939141,116.356258,0,226,39860.3609143518,2009-02-16,08:39:43
39.939151,116.356144,0,225,39860.3609259259,2009-02-16,08:39:44
39.939149,116.356053,0,226,39860.3609375,2009-02-16,08:39:45
39.939149,116.355933,0,225,39860.3609490741,2009-02-16,08:39:46
39.93914,116.355821,0,225,39860.3609606481,2009-02-16,08:39:47
39.93914,116.355703,0,224,39860.3609722222,2009-02-16,08:39:48
39.939131,116.355591,0,224,39860.3609837963,2009-02-16,08:39:49
39.939128,116.355472,0,223,39860.3609953704,2009-02-16,08:39:50
39.939127,116.355359,0,223,39860.3610069444,2009-02-16,08:39:51
39.939129,116.355246,0,223,39860.3610185185,2009-02-16,08:39:52
39.939135,116.355135,0,223,39860.3610300926,2009-02-16,08:39:53
39.939138,116.355017,0,221,39860.3610416667,2009-02-16,08:39:54
39.939131,116.354905,0,221,39860.3610532407,2009-02-16,08:39:55
39.939136,116.354796,0,220,39860.3610648148,2009-02-16,08:39:56
39.939137,116.354696,0,220,39860.3610763889,2009-02-16,08:39:57
39.939141,116.354603,0,220,39860.361087963,2009-02-16,08:39:58
39.939145,116.35451,0,219,39860.361099537,2009-02-16,08:39:59
39.939147,116.354421,0,219,39860.3611111111,2009-02-16,08:40:00
39.939145,116.354333,0,218,39860.3611226852,2009-02-16,08:40:01
39.939123,116.354223,0,218,39860.3611342593,2009-02-16,08:40:02
39.939119,116.354135,0,218,39860.3611458333,2009-02-16,08:40:03
39.93912,116.354069,0,218,39860.3611574074,2009-02-16,08:40:04
39.939124,116.354006,0,218,39860.3611689815,2009-02-16,08:40:05
39.939134,116.353909,0,219,39860.3611921296,2009-02-16,08:40:07
39.939124,116.353832,0,221,39860.3612152778,2009-02-16,08:40:09
39.939129,116.353771,0,226,39860.3612615741,2009-02-16,08:40:13
39.939129,116.353771,0,226,39860.3612962963,2009-02-16,08:40:16
39.939133,116.353775,0,230,39860.3613194444,2009-02-16,08:40:18
39.939133,116.353762,0,230,39860.3613773148,2009-02-16,08:40:23
39.939135,116.353702,0,230,39860.361400463,2009-02-16,08:40:25
39.939127,116.353582,0,230,39860.3614236111,2009-02-16,08:40:27
39.939125,116.353496,0,229,39860.3614467593,2009-02-16,08:40:29
39.939098,116.353408,0,228,39860.3614699074,2009-02-16,08:40:31
39.939134,116.353309,0,219,39860.3614814815,2009-02-16,08:40:32
39.93914,116.353245,0,217,39860.3615046296,2009-02-16,08:40:34
39.93915,116.353139,0,209,39860.3615277778,2009-02-16,08:40:36
39.939158,116.353046,0,208,39860.3615509259,2009-02-16,08:40:38
39.939166,116.352946,0,208,39860.3615740741,2009-02-16,08:40:40
39.939161,116.352881,0,207,39860.3615856481,2009-02-16,08:40:41
39.939162,116.352821,0,207,39860.3615972222,2009-02-16,08:40:42
39.939159,116.352757,0,207,39860.3616087963,2009-02-16,08:40:43
39.939154,116.35269,0,206,39860.3616203704,2009-02-16,08:40:44
39.939136,116.352601,0,205,39860.3616319444,2009-02-16,08:40:45
39.939132,116.35252,0,204,39860.3616435185,2009-02-16,08:40:46
39.939128,116.352436,0,203,39860.3616550926,2009-02-16,08:40:47
39.939133,116.352347,0,203,39860.3616666667,2009-02-16,08:40:48
39.939132,116.352258,0,202,39860.3616782407,2009-02-16,08:40:49
39.939125,116.352156,0,201,39860.3616898148,2009-02-16,08:40:50
39.939128,116.35204,0,200,39860.3617013889,2009-02-16,08:40:51
39.939134,116.351915,0,197,39860.361712963,2009-02-16,08:40:52
39.939139,116.351822,0,196,39860.361724537,2009-02-16,08:40:53
39.93914,116.351747,0,195,39860.3617361111,2009-02-16,08:40:54
39.939143,116.351678,0,195,39860.3617476852,2009-02-16,08:40:55
39.939144,116.351607,0,194,39860.3617592593,2009-02-16,08:40:56
39.939144,116.351535,0,194,39860.3617708333,2009-02-16,08:40:57
39.93914,116.35146,0,193,39860.3617824074,2009-02-16,08:40:58
39.939141,116.351382,0,192,39860.3617939815,2009-02-16,08:40:59
39.93915,116.351291,0,190,39860.3618055556,2009-02-16,08:41:00
39.939167,116.351184,0,187,39860.3618171296,2009-02-16,08:41:01
39.939182,116.351069,0,185,39860.3618287037,2009-02-16,08:41:02
39.939191,116.350931,0,182,39860.3618402778,2009-02-16,08:41:03
39.93919,116.350814,0,181,39860.3618518518,2009-02-16,08:41:04
39.939187,116.350688,0,181,39860.3618634259,2009-02-16,08:41:05
39.939184,116.350568,0,180,39860.361875,2009-02-16,08:41:06
39.939181,116.350444,0,180,39860.3618865741,2009-02-16,08:41:07
39.93918,116.350313,0,180,39860.3618981481,2009-02-16,08:41:08
39.939171,116.350179,0,180,39860.3619097222,2009-02-16,08:41:09
39.93917,116.350044,0,181,39860.3619212963,2009-02-16,08:41:10
39.939177,116.349895,0,176,39860.3619328704,2009-02-16,08:41:11
39.939182,116.349758,0,177,39860.3619444444,2009-02-16,08:41:12
39.939184,116.349616,0,177,39860.3619560185,2009-02-16,08:41:13
39.939184,116.349474,0,178,39860.3619675926,2009-02-16,08:41:14
39.939187,116.349323,0,177,39860.3619791667,2009-02-16,08:41:15
39.939185,116.349185,0,175,39860.3619907407,2009-02-16,08:41:16
39.939182,116.349047,0,175,39860.3620023148,2009-02-16,08:41:17
39.939182,116.348889,0,169,39860.3620138889,2009-02-16,08:41:18
39.939177,116.348747,0,167,39860.362025463,2009-02-16,08:41:19
39.93917,116.348611,0,166,39860.362037037,2009-02-16,08:41:20
39.939163,116.348473,0,166,39860.3620486111,2009-02-16,08:41:21
39.939154,116.348337,0,166,39860.3620601852,2009-02-16,08:41:22
39.939145,116.348199,0,165,39860.3620717593,2009-02-16,08:41:23
39.939137,116.348057,0,165,39860.3620833333,2009-02-16,08:41:24
39.939129,116.347913,0,165,39860.3620949074,2009-02-16,08:41:25
39.93912,116.347759,0,164,39860.3621064815,2009-02-16,08:41:26
39.939116,116.347605,0,164,39860.3621180556,2009-02-16,08:41:27
39.93911,116.347446,0,163,39860.3621296296,2009-02-16,08:41:28
39.939104,116.347288,0,162,39860.3621412037,2009-02-16,08:41:29
39.939095,116.34714,0,165,39860.3621527778,2009-02-16,08:41:30
39.93908,116.346983,0,160,39860.3621643518,2009-02-16,08:41:31
39.939067,116.346818,0,161,39860.3621759259,2009-02-16,08:41:32
39.939054,116.346663,0,158,39860.3621875,2009-02-16,08:41:33
39.939036,116.346508,0,156,39860.3621990741,2009-02-16,08:41:34
39.939023,116.346363,0,156,39860.3622106481,2009-02-16,08:41:35
39.939005,116.346211,0,152,39860.3622222222,2009-02-16,08:41:36
39.938986,116.346063,0,150,39860.3622337963,2009-02-16,08:41:37
39.938966,116.345912,0,147,39860.3622453704,2009-02-16,08:41:38
39.938947,116.345762,0,145,39860.3622569444,2009-02-16,08:41:39
39.938927,116.345617,0,143,39860.3622685185,2009-02-16,08:41:40
39.938908,116.345467,0,140,39860.3622800926,2009-02-16,08:41:41
39.938891,116.345319,0,140,39860.3622916667,2009-02-16,08:41:42
39.938873,116.34517,0,138,39860.3623032407,2009-02-16,08:41:43
39.938853,116.345023,0,136,39860.3623148148,2009-02-16,08:41:44
39.938833,116.34488,0,136,39860.3623263889,2009-02-16,08:41:45
39.938813,116.344731,0,133,39860.362337963,2009-02-16,08:41:46
39.938794,116.344582,0,131,39860.362349537,2009-02-16,08:41:47
39.938769,116.344433,0,131,39860.3623611111,2009-02-16,08:41:48
39.938748,116.344288,0,130,39860.3623726852,2009-02-16,08:41:49
39.938727,116.344135,0,128,39860.3623842593,2009-02-16,08:41:50
39.938706,116.34399,0,126,39860.3623958333,2009-02-16,08:41:51
39.938687,116.343839,0,123,39860.3624074074,2009-02-16,08:41:52
39.938668,116.34369,0,121,39860.3624189815,2009-02-16,08:41:53
39.938653,116.343541,0,120,39860.3624305556,2009-02-16,08:41:54
39.93864,116.343392,0,117,39860.3624421296,2009-02-16,08:41:55
39.938631,116.343243,0,117,39860.3624537037,2009-02-16,08:41:56
39.938617,116.343105,0,115,39860.3624652778,2009-02-16,08:41:57
39.938598,116.342968,0,116,39860.3624768518,2009-02-16,08:41:58
39.938578,116.342839,0,114,39860.3624884259,2009-02-16,08:41:59
39.938553,116.342712,0,114,39860.3625,2009-02-16,08:42:00
39.938531,116.342582,0,114,39860.3625115741,2009-02-16,08:42:01
39.938512,116.342456,0,114,39860.3625231481,2009-02-16,08:42:02
39.938495,116.34234,0,114,39860.3625347222,2009-02-16,08:42:03
39.938483,116.342232,0,113,39860.3625462963,2009-02-16,08:42:04
39.938474,116.342137,0,113,39860.3625578704,2009-02-16,08:42:05
39.938466,116.342048,0,112,39860.3625694444,2009-02-16,08:42:06
39.938459,116.34197,0,112,39860.3625810185,2009-02-16,08:42:07
39.938451,116.341904,0,111,39860.3626041667,2009-02-16,08:42:09
39.938456,116.341904,0,111,39860.362662037,2009-02-16,08:42:14
39.938456,116.341904,0,111,39860.3626967593,2009-02-16,08:42:17
39.938457,116.341905,0,111,39860.3627199074,2009-02-16,08:42:19
39.938454,116.341871,0,111,39860.3627777778,2009-02-16,08:42:24
39.938413,116.341789,0,111,39860.3628356481,2009-02-16,08:42:29
39.938358,116.341725,0,113,39860.3628587963,2009-02-16,08:42:31
39.938325,116.341685,0,114,39860.3628703704,2009-02-16,08:42:32
39.938294,116.341633,0,114,39860.3628819444,2009-02-16,08:42:33
39.938261,116.341569,0,114,39860.3628935185,2009-02-16,08:42:34
39.938234,116.341502,0,114,39860.3629050926,2009-02-16,08:42:35
39.938203,116.341418,0,114,39860.3629166667,2009-02-16,08:42:36
39.938168,116.341316,0,114,39860.3629282407,2009-02-16,08:42:37
39.938131,116.34121,0,114,39860.3629398148,2009-02-16,08:42:38
39.938089,116.341095,0,113,39860.3629513889,2009-02-16,08:42:39
39.938042,116.34097,0,113,39860.362962963,2009-02-16,08:42:40
39.938,116.340832,0,112,39860.362974537,2009-02-16,08:42:41
39.937953,116.340704,0,112,39860.3629861111,2009-02-16,08:42:42
39.937905,116.340565,0,111,39860.3629976852,2009-02-16,08:42:43
39.937856,116.340416,0,109,39860.3630092593,2009-02-16,08:42:44
39.937808,116.340266,0,107,39860.3630208333,2009-02-16,08:42:45
39.93776,116.340118,0,106,39860.3630324074,2009-02-16,08:42:46
39.937713,116.339967,0,102,39860.3630439815,2009-02-16,08:42:47
39.937668,116.339817,0,102,39860.3630555556,2009-02-16,08:42:48
39.937627,116.339668,0,101,39860.3630671296,2009-02-16,08:42:49
39.937593,116.33951,0,99,39860.3630787037,2009-02-16,08:42:50
39.937569,116.33935,0,97,39860.3630902778,2009-02-16,08:42:51
39.937545,116.339193,0,96,39860.3631018519,2009-02-16,08:42:52
39.937521,116.339035,0,94,39860.3631134259,2009-02-16,08:42:53
39.937495,116.338877,0,93,39860.363125,2009-02-16,08:42:54
39.93747,116.33871,0,89,39860.3631365741,2009-02-16,08:42:55
39.937447,116.338551,0,89,39860.3631481482,2009-02-16,08:42:56
39.937426,116.338421,0,86,39860.3631597222,2009-02-16,08:42:57
39.937414,116.338267,0,85,39860.3631712963,2009-02-16,08:42:58
39.937402,116.338113,0,85,39860.3631828704,2009-02-16,08:42:59
39.937388,116.337962,0,84,39860.3631944444,2009-02-16,08:43:00
39.937375,116.33781,0,83,39860.3632060185,2009-02-16,08:43:01
39.937365,116.337656,0,82,39860.3632175926,2009-02-16,08:43:02
39.937398,116.337518,0,83,39860.3632291667,2009-02-16,08:43:03
39.937386,116.337349,0,82,39860.3632407407,2009-02-16,08:43:04
39.937381,116.337172,0,83,39860.3632523148,2009-02-16,08:43:05
39.937377,116.337017,0,84,39860.3632638889,2009-02-16,08:43:06
39.937367,116.336853,0,85,39860.363275463,2009-02-16,08:43:07
39.937344,116.336703,0,88,39860.363287037,2009-02-16,08:43:08
39.937331,116.336547,0,89,39860.3632986111,2009-02-16,08:43:09
39.937325,116.336387,0,90,39860.3633101852,2009-02-16,08:43:10
39.937319,116.336226,0,91,39860.3633217593,2009-02-16,08:43:11
39.937307,116.336071,0,92,39860.3633333333,2009-02-16,08:43:12
39.937294,116.335925,0,92,39860.3633449074,2009-02-16,08:43:13
39.937279,116.335775,0,93,39860.3633564815,2009-02-16,08:43:14
39.937268,116.335616,0,95,39860.3633680556,2009-02-16,08:43:15
39.937258,116.335459,0,96,39860.3633796296,2009-02-16,08:43:16
39.937254,116.335309,0,97,39860.3633912037,2009-02-16,08:43:17
39.937246,116.335158,0,99,39860.3634027778,2009-02-16,08:43:18
39.937235,116.335012,0,101,39860.3634143519,2009-02-16,08:43:19
39.937225,116.334861,0,103,39860.3634259259,2009-02-16,08:43:20
39.937213,116.334719,0,105,39860.3634375,2009-02-16,08:43:21
39.937208,116.334576,0,106,39860.3634490741,2009-02-16,08:43:22
39.937199,116.334441,0,107,39860.3634606482,2009-02-16,08:43:23
39.937195,116.334303,0,107,39860.3634722222,2009-02-16,08:43:24
39.937193,116.33418,0,108,39860.3634837963,2009-02-16,08:43:25
39.937192,116.334058,0,107,39860.3634953704,2009-02-16,08:43:26
39.937198,116.333937,0,107,39860.3635069444,2009-02-16,08:43:27
39.937206,116.333833,0,107,39860.3635185185,2009-02-16,08:43:28
39.937218,116.333747,0,106,39860.3635300926,2009-02-16,08:43:29
39.937224,116.333657,0,105,39860.3635532407,2009-02-16,08:43:31
39.937221,116.333598,0,100,39860.3636111111,2009-02-16,08:43:36
39.937222,116.333532,0,99,39860.3636342593,2009-02-16,08:43:38
39.937222,116.333466,0,100,39860.3636574074,2009-02-16,08:43:40
39.937222,116.333384,0,102,39860.3636805556,2009-02-16,08:43:42
39.937217,116.333291,0,105,39860.3637037037,2009-02-16,08:43:44
39.937218,116.333188,0,107,39860.3637268519,2009-02-16,08:43:46
39.937224,116.333097,0,108,39860.36375,2009-02-16,08:43:48
39.937229,116.333037,0,107,39860.3637615741,2009-02-16,08:43:49
39.937233,116.332972,0,108,39860.3637731481,2009-02-16,08:43:50
39.937231,116.332854,0,109,39860.3637962963,2009-02-16,08:43:52
39.937231,116.332759,0,111,39860.3638194444,2009-02-16,08:43:54
39.937225,116.332648,0,114,39860.3638425926,2009-02-16,08:43:56
39.937219,116.332583,0,117,39860.3638541667,2009-02-16,08:43:57
39.937217,116.332516,0,119,39860.3638657407,2009-02-16,08:43:58
39.937223,116.332415,0,118,39860.3638773148,2009-02-16,08:43:59
39.937222,116.332332,0,119,39860.3638888889,2009-02-16,08:44:00
39.937215,116.332244,0,121,39860.363900463,2009-02-16,08:44:01
39.937203,116.332143,0,123,39860.363912037,2009-02-16,08:44:02
39.937188,116.332041,0,124,39860.3639236111,2009-02-16,08:44:03
39.937172,116.331936,0,126,39860.3639351852,2009-02-16,08:44:04
39.937153,116.331829,0,127,39860.3639467593,2009-02-16,08:44:05
39.937136,116.331716,0,128,39860.3639583333,2009-02-16,08:44:06
39.937122,116.331608,0,129,39860.3639699074,2009-02-16,08:44:07
39.937114,116.331502,0,132,39860.3639814815,2009-02-16,08:44:08
39.937106,116.331402,0,134,39860.3639930556,2009-02-16,08:44:09
39.9371,116.331317,0,136,39860.3640046296,2009-02-16,08:44:10
39.937095,116.33124,0,142,39860.3640162037,2009-02-16,08:44:11
39.937091,116.331166,0,144,39860.3640277778,2009-02-16,08:44:12
39.937087,116.331082,0,143,39860.3640393519,2009-02-16,08:44:13
39.937078,116.330994,0,141,39860.3640509259,2009-02-16,08:44:14
39.937069,116.330907,0,138,39860.3640625,2009-02-16,08:44:15
39.937061,116.330816,0,137,39860.3640740741,2009-02-16,08:44:16
39.937058,116.33073,0,138,39860.3640856481,2009-02-16,08:44:17
39.937054,116.33064,0,138,39860.3640972222,2009-02-16,08:44:18
39.937052,116.330557,0,139,39860.3641087963,2009-02-16,08:44:19
39.937046,116.330471,0,138,39860.3641203704,2009-02-16,08:44:20
39.937042,116.330399,0,136,39860.3641319444,2009-02-16,08:44:21
39.937038,116.33034,0,137,39860.3641435185,2009-02-16,08:44:22
39.937034,116.330255,0,137,39860.3641666667,2009-02-16,08:44:24
39.937033,116.330185,0,136,39860.3641898148,2009-02-16,08:44:26
39.937034,116.330086,0,134,39860.364212963,2009-02-16,08:44:28
39.937035,116.330023,0,135,39860.364224537,2009-02-16,08:44:29
39.937033,116.329959,0,133,39860.3642361111,2009-02-16,08:44:30
39.937034,116.329863,0,132,39860.3642592593,2009-02-16,08:44:32
39.937036,116.3298,0,131,39860.3642939815,2009-02-16,08:44:35
39.937033,116.329796,0,130,39860.3643518519,2009-02-16,08:44:40
39.937033,116.329796,0,130,39860.3643865741,2009-02-16,08:44:43
39.937033,116.329797,0,130,39860.3644097222,2009-02-16,08:44:45
39.937035,116.329712,0,132,39860.3644560185,2009-02-16,08:44:49
39.937036,116.329638,0,135,39860.3644791667,2009-02-16,08:44:51
39.937034,116.329548,0,133,39860.3645023148,2009-02-16,08:44:53
39.937027,116.329423,0,131,39860.364525463,2009-02-16,08:44:55
39.937023,116.329348,0,131,39860.364537037,2009-02-16,08:44:56
39.93702,116.329263,0,130,39860.3645486111,2009-02-16,08:44:57
39.937018,116.32917,0,131,39860.3645601852,2009-02-16,08:44:58
39.937016,116.329068,0,129,39860.3645717593,2009-02-16,08:44:59
39.937016,116.328962,0,129,39860.3645833333,2009-02-16,08:45:00
39.937015,116.328854,0,127,39860.3645949074,2009-02-16,08:45:01
39.937016,116.328753,0,127,39860.3646064815,2009-02-16,08:45:02
39.937016,116.328667,0,125,39860.3646180556,2009-02-16,08:45:03
39.937015,116.328585,0,124,39860.3646296296,2009-02-16,08:45:04
39.937013,116.328502,0,125,39860.3646412037,2009-02-16,08:45:05
39.93701,116.328423,0,124,39860.3646527778,2009-02-16,08:45:06
39.937009,116.328336,0,126,39860.3646643519,2009-02-16,08:45:07
39.93701,116.328246,0,128,39860.3646759259,2009-02-16,08:45:08
39.937014,116.328148,0,128,39860.3646875,2009-02-16,08:45:09
39.937018,116.328041,0,130,39860.3646990741,2009-02-16,08:45:10
39.937023,116.327924,0,129,39860.3647106481,2009-02-16,08:45:11
39.93703,116.327799,0,129,39860.3647222222,2009-02-16,08:45:12
39.937039,116.327675,0,129,39860.3647337963,2009-02-16,08:45:13
39.937049,116.327544,0,130,39860.3647453704,2009-02-16,08:45:14
39.937059,116.327403,0,131,39860.3647569444,2009-02-16,08:45:15
39.937068,116.327269,0,130,39860.3647685185,2009-02-16,08:45:16
39.937077,116.327124,0,130,39860.3647800926,2009-02-16,08:45:17
39.937087,116.326983,0,130,39860.3647916667,2009-02-16,08:45:18
39.937097,116.326845,0,131,39860.3648032407,2009-02-16,08:45:19
39.937107,116.32671,0,132,39860.3648148148,2009-02-16,08:45:20
39.937118,116.326574,0,133,39860.3648263889,2009-02-16,08:45:21
39.93713,116.326436,0,134,39860.364837963,2009-02-16,08:45:22
39.937139,116.326299,0,135,39860.364849537,2009-02-16,08:45:23
39.937148,116.326171,0,136,39860.3648611111,2009-02-16,08:45:24
39.937158,116.326064,0,145,39860.3648726852,2009-02-16,08:45:25
39.937165,116.325934,0,142,39860.3648842593,2009-02-16,08:45:26
39.937175,116.32581,0,141,39860.3648958333,2009-02-16,08:45:27
39.937183,116.325688,0,139,39860.3649074074,2009-02-16,08:45:28
39.93719,116.325567,0,139,39860.3649189815,2009-02-16,08:45:29
39.937201,116.325455,0,137,39860.3649305556,2009-02-16,08:45:30
39.93721,116.325345,0,136,39860.3649421296,2009-02-16,08:45:31
39.937216,116.32525,0,136,39860.3649537037,2009-02-16,08:45:32
39.937223,116.325164,0,136,39860.3649652778,2009-02-16,08:45:33
39.937227,116.325087,0,135,39860.3649768519,2009-02-16,08:45:34
39.937239,116.324995,0,143,39860.365,2009-02-16,08:45:36
39.937245,116.324924,0,149,39860.3650231481,2009-02-16,08:45:38
39.937249,116.324844,0,146,39860.3650462963,2009-02-16,08:45:40
39.937255,116.32478,0,148,39860.3650694444,2009-02-16,08:45:42
39.937257,116.324704,0,147,39860.3651041667,2009-02-16,08:45:45
39.937262,116.324633,0,142,39860.365150463,2009-02-16,08:45:49
39.937266,116.32456,0,141,39860.3651851852,2009-02-16,08:45:52
39.937272,116.32446,0,141,39860.3652083333,2009-02-16,08:45:54
39.937275,116.324389,0,140,39860.3652199074,2009-02-16,08:45:55
39.937279,116.324312,0,138,39860.3652314815,2009-02-16,08:45:56
39.937286,116.324221,0,136,39860.3652430556,2009-02-16,08:45:57
39.937296,116.324113,0,135,39860.3652546296,2009-02-16,08:45:58
39.937304,116.324015,0,135,39860.3652662037,2009-02-16,08:45:59
39.937316,116.323908,0,135,39860.3652777778,2009-02-16,08:46:00
39.937326,116.323791,0,137,39860.3652893519,2009-02-16,08:46:01
39.937336,116.323678,0,137,39860.3653009259,2009-02-16,08:46:02
39.937346,116.323568,0,138,39860.3653125,2009-02-16,08:46:03
39.937357,116.323452,0,139,39860.3653240741,2009-02-16,08:46:04
39.937368,116.323355,0,145,39860.3653356481,2009-02-16,08:46:05
39.937378,116.323241,0,145,39860.3653472222,2009-02-16,08:46:06
39.937388,116.323123,0,146,39860.3653587963,2009-02-16,08:46:07
39.937399,116.323009,0,146,39860.3653703704,2009-02-16,08:46:08
39.937414,116.322887,0,145,39860.3653819444,2009-02-16,08:46:09
39.937429,116.322764,0,145,39860.3653935185,2009-02-16,08:46:10
39.93744,116.322643,0,145,39860.3654050926,2009-02-16,08:46:11
39.937451,116.322531,0,145,39860.3654166667,2009-02-16,08:46:12
39.937461,116.32243,0,145,39860.3654282407,2009-02-16,08:46:13
39.93747,116.322346,0,147,39860.3654398148,2009-02-16,08:46:14
39.937487,116.322246,0,146,39860.3654513889,2009-02-16,08:46:15
39.937496,116.322181,0,146,39860.365462963,2009-02-16,08:46:16
39.937512,116.322108,0,146,39860.365474537,2009-02-16,08:46:17
39.937528,116.322045,0,145,39860.3654861111,2009-02-16,08:46:18
39.937541,116.321977,0,145,39860.3654976852,2009-02-16,08:46:19
39.937549,116.321917,0,144,39860.3655092593,2009-02-16,08:46:20
39.937554,116.321853,0,143,39860.3655208333,2009-02-16,08:46:21
39.937565,116.321782,0,142,39860.3655439815,2009-02-16,08:46:23
39.937557,116.321814,0,138,39860.3656018519,2009-02-16,08:46:28
39.937557,116.321814,0,138,39860.3656365741,2009-02-16,08:46:31
39.937557,116.321822,0,138,39860.3656597222,2009-02-16,08:46:33
39.937567,116.321742,0,137,39860.3657175926,2009-02-16,08:46:38
39.93757,116.321616,0,139,39860.3657407407,2009-02-16,08:46:40
39.937573,116.321534,0,140,39860.3657523148,2009-02-16,08:46:41
39.937579,116.321446,0,141,39860.3657638889,2009-02-16,08:46:42
39.937588,116.321345,0,142,39860.365775463,2009-02-16,08:46:43
39.937599,116.321231,0,144,39860.365787037,2009-02-16,08:46:44
39.937607,116.321123,0,146,39860.3657986111,2009-02-16,08:46:45
39.937614,116.321014,0,146,39860.3658101852,2009-02-16,08:46:46
39.937625,116.320895,0,147,39860.3658217593,2009-02-16,08:46:47
39.937634,116.320773,0,148,39860.3658333333,2009-02-16,08:46:48
39.937639,116.320664,0,149,39860.3658449074,2009-02-16,08:46:49
39.937643,116.320559,0,150,39860.3658564815,2009-02-16,08:46:50
39.937652,116.320448,0,151,39860.3658680556,2009-02-16,08:46:51
39.937656,116.320338,0,152,39860.3658796296,2009-02-16,08:46:52
39.937666,116.320233,0,153,39860.3658912037,2009-02-16,08:46:53
39.937676,116.320123,0,155,39860.3659027778,2009-02-16,08:46:54
39.937685,116.320025,0,156,39860.3659143519,2009-02-16,08:46:55
39.937696,116.319935,0,156,39860.3659259259,2009-02-16,08:46:56
39.937728,116.319833,0,158,39860.3659375,2009-02-16,08:46:57
39.937756,116.319762,0,160,39860.3659490741,2009-02-16,08:46:58
39.93782,116.319666,0,156,39860.3659606481,2009-02-16,08:46:59
39.937887,116.319604,0,156,39860.3659722222,2009-02-16,08:47:00
39.937964,116.319568,0,156,39860.3659837963,2009-02-16,08:47:01
39.938051,116.319548,0,156,39860.3659953704,2009-02-16,08:47:02
39.938145,116.319534,0,156,39860.3660069444,2009-02-16,08:47:03
39.938244,116.319522,0,157,39860.3660185185,2009-02-16,08:47:04
39.938346,116.319506,0,157,39860.3660300926,2009-02-16,08:47:05
39.93846,116.319491,0,155,39860.3660416667,2009-02-16,08:47:06
39.938576,116.319477,0,154,39860.3660532407,2009-02-16,08:47:07
39.938694,116.319463,0,154,39860.3660648148,2009-02-16,08:47:08
39.938816,116.319454,0,154,39860.3660763889,2009-02-16,08:47:09
39.938935,116.319448,0,153,39860.366087963,2009-02-16,08:47:10
39.939057,116.319442,0,153,39860.366099537,2009-02-16,08:47:11
39.939177,116.319434,0,154,39860.3661111111,2009-02-16,08:47:12
39.939296,116.319423,0,155,39860.3661226852,2009-02-16,08:47:13
39.939414,116.319408,0,155,39860.3661342593,2009-02-16,08:47:14
39.939536,116.319396,0,155,39860.3661458333,2009-02-16,08:47:15
39.939648,116.31938,0,154,39860.3661574074,2009-02-16,08:47:16
39.939763,116.319365,0,152,39860.3661689815,2009-02-16,08:47:17
39.939877,116.319359,0,149,39860.3661805556,2009-02-16,08:47:18
39.940003,116.31935,0,150,39860.3661921296,2009-02-16,08:47:19
39.940123,116.31934,0,149,39860.3662037037,2009-02-16,08:47:20
39.940243,116.319323,0,149,39860.3662152778,2009-02-16,08:47:21
39.940359,116.319312,0,151,39860.3662268519,2009-02-16,08:47:22
39.940476,116.319295,0,151,39860.3662384259,2009-02-16,08:47:23
39.940594,116.319277,0,150,39860.36625,2009-02-16,08:47:24
39.940707,116.319259,0,147,39860.3662615741,2009-02-16,08:47:25
39.940824,116.319243,0,147,39860.3662731481,2009-02-16,08:47:26
39.940943,116.319228,0,147,39860.3662847222,2009-02-16,08:47:27
39.94106,116.319214,0,145,39860.3662962963,2009-02-16,08:47:28
39.941175,116.3192,0,142,39860.3663078704,2009-02-16,08:47:29
39.941289,116.319183,0,140,39860.3663194444,2009-02-16,08:47:30
39.941402,116.319168,0,140,39860.3663310185,2009-02-16,08:47:31
39.941507,116.319154,0,140,39860.3663425926,2009-02-16,08:47:32
39.941605,116.319143,0,142,39860.3663541667,2009-02-16,08:47:33
39.941708,116.319128,0,144,39860.3663657407,2009-02-16,08:47:34
39.941797,116.319119,0,145,39860.3663773148,2009-02-16,08:47:35
39.941885,116.31911,0,144,39860.3663888889,2009-02-16,08:47:36
39.94198,116.319094,0,140,39860.366400463,2009-02-16,08:47:37
39.94206,116.319091,0,140,39860.366412037,2009-02-16,08:47:38
39.94215,116.319082,0,140,39860.3664236111,2009-02-16,08:47:39
39.942241,116.31907,0,138,39860.3664351852,2009-02-16,08:47:40
39.942338,116.319053,0,136,39860.3664467593,2009-02-16,08:47:41
39.942437,116.319035,0,133,39860.3664583333,2009-02-16,08:47:42
39.942538,116.319021,0,132,39860.3664699074,2009-02-16,08:47:43
39.94264,116.319005,0,130,39860.3664814815,2009-02-16,08:47:44
39.942742,116.318991,0,130,39860.3664930556,2009-02-16,08:47:45
39.942844,116.318976,0,132,39860.3665046296,2009-02-16,08:47:46
39.942945,116.318968,0,132,39860.3665162037,2009-02-16,08:47:47
39.943044,116.318958,0,133,39860.3665277778,2009-02-16,08:47:48
39.943139,116.318951,0,133,39860.3665393519,2009-02-16,08:47:49
39.943227,116.318948,0,134,39860.3665509259,2009-02-16,08:47:50
39.943307,116.318938,0,134,39860.3665625,2009-02-16,08:47:51
39.94338,116.318938,0,135,39860.3665740741,2009-02-16,08:47:52
39.943445,116.318936,0,135,39860.3665856481,2009-02-16,08:47:53
39.943503,116.318933,0,139,39860.3665972222,2009-02-16,08:47:54
39.94355,116.318932,0,140,39860.3666087963,2009-02-16,08:47:55
39.943618,116.318926,0,144,39860.3666319444,2009-02-16,08:47:57
39.943638,116.318932,0,145,39860.3666898148,2009-02-16,08:48:02
39.943638,116.318932,0,146,39860.3667476852,2009-02-16,08:48:07
39.943637,116.318932,0,147,39860.3668055556,2009-02-16,08:48:12
39.943637,116.318932,0,147,39860.3668634259,2009-02-16,08:48:17
39.943638,116.318932,0,147,39860.3669212963,2009-02-16,08:48:22
39.943638,116.318932,0,147,39860.3669560185,2009-02-16,08:48:25
39.943639,116.318932,0,147,39860.3669791667,2009-02-16,08:48:27
39.943689,116.318927,0,148,39860.3670023148,2009-02-16,08:48:29
39.943744,116.318923,0,151,39860.367037037,2009-02-16,08:48:32
39.943809,116.318883,0,151,39860.3670601852,2009-02-16,08:48:34
39.943889,116.318836,0,151,39860.3670833333,2009-02-16,08:48:36
39.943931,116.318787,0,154,39860.3670949074,2009-02-16,08:48:37
39.943983,116.318765,0,155,39860.3671064815,2009-02-16,08:48:38
39.944046,116.318748,0,156,39860.3671180556,2009-02-16,08:48:39
39.944105,116.318733,0,158,39860.3671296296,2009-02-16,08:48:40
39.944184,116.318742,0,160,39860.3671412037,2009-02-16,08:48:41
39.944258,116.318738,0,161,39860.3671527778,2009-02-16,08:48:42
39.944327,116.318729,0,161,39860.3671643519,2009-02-16,08:48:43
39.944398,116.318719,0,160,39860.3671759259,2009-02-16,08:48:44
39.944469,116.318705,0,160,39860.3671875,2009-02-16,08:48:45
39.944527,116.318663,0,159,39860.3671990741,2009-02-16,08:48:46
39.944599,116.318652,0,157,39860.3672106481,2009-02-16,08:48:47
39.944683,116.318656,0,154,39860.3672222222,2009-02-16,08:48:48
39.944763,116.318656,0,151,39860.3672337963,2009-02-16,08:48:49
39.944844,116.31865,0,150,39860.3672453704,2009-02-16,08:48:50
39.944924,116.318639,0,149,39860.3672569444,2009-02-16,08:48:51
39.945003,116.318631,0,148,39860.3672685185,2009-02-16,08:48:52
39.945078,116.318622,0,147,39860.3672800926,2009-02-16,08:48:53
39.945153,116.318614,0,147,39860.3672916667,2009-02-16,08:48:54
39.945231,116.318605,0,146,39860.3673032407,2009-02-16,08:48:55
39.945308,116.318594,0,145,39860.3673148148,2009-02-16,08:48:56
39.945385,116.318583,0,144,39860.3673263889,2009-02-16,08:48:57
39.945464,116.318571,0,142,39860.367337963,2009-02-16,08:48:58
39.94554,116.318565,0,143,39860.367349537,2009-02-16,08:48:59
39.945621,116.318551,0,142,39860.3673611111,2009-02-16,08:49:00
39.945703,116.318543,0,143,39860.3673726852,2009-02-16,08:49:01
39.945785,116.318527,0,142,39860.3673842593,2009-02-16,08:49:02
39.945869,116.318512,0,140,39860.3673958333,2009-02-16,08:49:03
39.945944,116.318517,0,150,39860.3674074074,2009-02-16,08:49:04
39.946024,116.318511,0,154,39860.3674189815,2009-02-16,08:49:05
39.946106,116.318505,0,156,39860.3674305556,2009-02-16,08:49:06
39.946186,116.318497,0,155,39860.3674421296,2009-02-16,08:49:07
39.946263,116.318486,0,152,39860.3674537037,2009-02-16,08:49:08
39.946336,116.318474,0,152,39860.3674652778,2009-02-16,08:49:09
39.946405,116.31846,0,153,39860.3674768518,2009-02-16,08:49:10
39.946471,116.318449,0,153,39860.3674884259,2009-02-16,08:49:11
39.946538,116.318443,0,153,39860.3675,2009-02-16,08:49:12
39.946602,116.318432,0,154,39860.3675115741,2009-02-16,08:49:13
39.946663,116.318421,0,155,39860.3675231481,2009-02-16,08:49:14
39.94672,116.318411,0,155,39860.3675347222,2009-02-16,08:49:15
39.946767,116.318401,0,156,39860.3675462963,2009-02-16,08:49:16
39.946832,116.318384,0,159,39860.3675694444,2009-02-16,08:49:18
39.946857,116.318394,0,152,39860.3676273148,2009-02-16,08:49:23
39.946857,116.318394,0,152,39860.367662037,2009-02-16,08:49:26
39.946859,116.318395,0,152,39860.3676851852,2009-02-16,08:49:28
39.946884,116.31839,0,151,39860.3677430556,2009-02-16,08:49:33
39.946955,116.318378,0,159,39860.3677662037,2009-02-16,08:49:35
39.947015,116.318369,0,159,39860.3677777778,2009-02-16,08:49:36
39.947079,116.31836,0,161,39860.3677893518,2009-02-16,08:49:37
39.947146,116.318348,0,160,39860.3678009259,2009-02-16,08:49:38
39.947225,116.318341,0,161,39860.3678125,2009-02-16,08:49:39
39.947311,116.318333,0,162,39860.3678240741,2009-02-16,08:49:40
39.9474,116.318327,0,164,39860.3678356481,2009-02-16,08:49:41
39.947492,116.318318,0,164,39860.3678472222,2009-02-16,08:49:42
39.947586,116.318305,0,165,39860.3678587963,2009-02-16,08:49:43
39.94768,116.31829,0,165,39860.3678703704,2009-02-16,08:49:44
39.947773,116.318272,0,165,39860.3678819444,2009-02-16,08:49:45
39.947867,116.318258,0,169,39860.3678935185,2009-02-16,08:49:46
39.947969,116.318253,0,170,39860.3679050926,2009-02-16,08:49:47
39.948068,116.31824,0,170,39860.3679166667,2009-02-16,08:49:48
39.948162,116.318227,0,172,39860.3679282407,2009-02-16,08:49:49
39.948257,116.318214,0,171,39860.3679398148,2009-02-16,08:49:50
39.948346,116.318193,0,176,39860.3679513889,2009-02-16,08:49:51
39.948435,116.318184,0,176,39860.367962963,2009-02-16,08:49:52
39.948523,116.318174,0,176,39860.367974537,2009-02-16,08:49:53
39.948606,116.318166,0,177,39860.3679861111,2009-02-16,08:49:54
39.948689,116.318159,0,180,39860.3679976852,2009-02-16,08:49:55
39.948773,116.318149,0,181,39860.3680092593,2009-02-16,08:49:56
39.948857,116.318141,0,183,39860.3680208333,2009-02-16,08:49:57
39.948942,116.31813,0,184,39860.3680324074,2009-02-16,08:49:58
39.949024,116.318125,0,187,39860.3680439815,2009-02-16,08:49:59
39.949105,116.318116,0,188,39860.3680555556,2009-02-16,08:50:00
39.949189,116.318106,0,192,39860.3680671296,2009-02-16,08:50:01
39.949274,116.318093,0,194,39860.3680787037,2009-02-16,08:50:02
39.949362,116.318084,0,195,39860.3680902778,2009-02-16,08:50:03
39.94945,116.318075,0,195,39860.3681018518,2009-02-16,08:50:04
39.949534,116.318062,0,195,39860.3681134259,2009-02-16,08:50:05
39.94962,116.318047,0,191,39860.368125,2009-02-16,08:50:06
39.949701,116.318036,0,191,39860.3681365741,2009-02-16,08:50:07
39.94978,116.318029,0,193,39860.3681481481,2009-02-16,08:50:08
39.949855,116.318025,0,196,39860.3681597222,2009-02-16,08:50:09
39.949924,116.318017,0,196,39860.3681712963,2009-02-16,08:50:10
39.949991,116.318007,0,197,39860.3681828704,2009-02-16,08:50:11
39.950055,116.317995,0,197,39860.3681944444,2009-02-16,08:50:12
39.950117,116.317986,0,196,39860.3682060185,2009-02-16,08:50:13
39.950175,116.317978,0,194,39860.3682175926,2009-02-16,08:50:14
39.950231,116.317975,0,199,39860.3682291667,2009-02-16,08:50:15
39.950288,116.317969,0,202,39860.3682407407,2009-02-16,08:50:16
39.950344,116.317965,0,203,39860.3682523148,2009-02-16,08:50:17
39.9504,116.317962,0,203,39860.3682638889,2009-02-16,08:50:18
39.950458,116.317956,0,203,39860.368275463,2009-02-16,08:50:19
39.950511,116.317949,0,202,39860.368287037,2009-02-16,08:50:20
39.950556,116.317942,0,196,39860.3682986111,2009-02-16,08:50:21
39.950602,116.317927,0,185,39860.3683101852,2009-02-16,08:50:22
39.950641,116.317916,0,177,39860.3683217593,2009-02-16,08:50:23
39.950715,116.317903,0,170,39860.3683449074,2009-02-16,08:50:25
39.950778,116.317902,0,172,39860.3683796296,2009-02-16,08:50:28
39.950828,116.317892,0,170,39860.3684259259,2009-02-16,08:50:32
39.950892,116.317885,0,166,39860.3684606481,2009-02-16,08:50:35
39.950954,116.317881,0,165,39860.3684837963,2009-02-16,08:50:37
39.951023,116.317876,0,163,39860.3685069444,2009-02-16,08:50:39
39.951068,116.317874,0,162,39860.3685185185,2009-02-16,08:50:40
39.95113,116.317867,0,162,39860.3685416667,2009-02-16,08:50:42
39.951135,116.317875,0,168,39860.368599537,2009-02-16,08:50:47
39.951135,116.317875,0,168,39860.3686342593,2009-02-16,08:50:50
39.951136,116.317875,0,167,39860.3686574074,2009-02-16,08:50:52
39.95117,116.317871,0,164,39860.3687152778,2009-02-16,08:50:57
39.951256,116.317848,0,161,39860.3687384259,2009-02-16,08:50:59
39.951313,116.317831,0,161,39860.36875,2009-02-16,08:51:00
39.951377,116.317809,0,160,39860.3687615741,2009-02-16,08:51:01
39.951445,116.317787,0,158,39860.3687731481,2009-02-16,08:51:02
39.95152,116.317768,0,157,39860.3687847222,2009-02-16,08:51:03
39.951594,116.317751,0,155,39860.3687962963,2009-02-16,08:51:04
39.951676,116.31774,0,153,39860.3688078704,2009-02-16,08:51:05
39.951766,116.31773,0,153,39860.3688194444,2009-02-16,08:51:06
39.95187,116.31772,0,150,39860.3688310185,2009-02-16,08:51:07
39.951966,116.317719,0,150,39860.3688425926,2009-02-16,08:51:08
39.952062,116.317722,0,151,39860.3688541667,2009-02-16,08:51:09
39.952161,116.317728,0,152,39860.3688657407,2009-02-16,08:51:10
39.952267,116.317725,0,152,39860.3688773148,2009-02-16,08:51:11
39.952378,116.317718,0,154,39860.3688888889,2009-02-16,08:51:12
39.952485,116.317706,0,155,39860.368900463,2009-02-16,08:51:13
39.9526,116.317691,0,155,39860.368912037,2009-02-16,08:51:14
39.952716,116.317672,0,154,39860.3689236111,2009-02-16,08:51:15
39.952839,116.31765,0,155,39860.3689351852,2009-02-16,08:51:16
39.952952,116.317635,0,155,39860.3689467593,2009-02-16,08:51:17
39.953065,116.317617,0,156,39860.3689583333,2009-02-16,08:51:18
39.953176,116.3176,0,157,39860.3689699074,2009-02-16,08:51:19
39.953286,116.317581,0,158,39860.3689814815,2009-02-16,08:51:20
39.953393,116.317561,0,159,39860.3689930556,2009-02-16,08:51:21
39.953497,116.317544,0,160,39860.3690046296,2009-02-16,08:51:22
39.953603,116.31753,0,162,39860.3690162037,2009-02-16,08:51:23
39.953708,116.317509,0,163,39860.3690277778,2009-02-16,08:51:24
39.953813,116.317491,0,162,39860.3690393518,2009-02-16,08:51:25
39.953921,116.317476,0,164,39860.3690509259,2009-02-16,08:51:26
39.954031,116.317464,0,165,39860.3690625,2009-02-16,08:51:27
39.954136,116.317455,0,165,39860.3690740741,2009-02-16,08:51:28
39.954242,116.317438,0,169,39860.3690856481,2009-02-16,08:51:29
39.95434,116.317424,0,171,39860.3690972222,2009-02-16,08:51:30
39.954431,116.317412,0,171,39860.3691087963,2009-02-16,08:51:31
39.954511,116.3174,0,171,39860.3691203704,2009-02-16,08:51:32
39.954579,116.317389,0,171,39860.3691319444,2009-02-16,08:51:33
39.954637,116.31737,0,172,39860.3691435185,2009-02-16,08:51:34
39.954698,116.317357,0,172,39860.3691550926,2009-02-16,08:51:35
39.954754,116.317353,0,175,39860.3691666667,2009-02-16,08:51:36
39.9548,116.317346,0,178,39860.3691782407,2009-02-16,08:51:37
39.954862,116.317337,0,180,39860.3692013889,2009-02-16,08:51:39
39.954914,116.317335,0,182,39860.3692361111,2009-02-16,08:51:42
39.954895,116.317311,0,179,39860.3692939815,2009-02-16,08:51:47
39.954895,116.317311,0,179,39860.3693518518,2009-02-16,08:51:52
39.954894,116.317311,0,179,39860.3694097222,2009-02-16,08:51:57
39.954894,116.317311,0,179,39860.3694675926,2009-02-16,08:52:02
39.954895,116.317311,0,178,39860.369525463,2009-02-16,08:52:07
39.954896,116.317311,0,177,39860.3695833333,2009-02-16,08:52:12
39.954899,116.31731,0,175,39860.3696412037,2009-02-16,08:52:17
39.954899,116.317309,0,173,39860.3696990741,2009-02-16,08:52:22
39.9549,116.317309,0,171,39860.3697569444,2009-02-16,08:52:27
39.954902,116.317305,0,169,39860.3698148148,2009-02-16,08:52:32
39.954901,116.3173,0,166,39860.3698726852,2009-02-16,08:52:37
39.954901,116.3173,0,166,39860.3699074074,2009-02-16,08:52:40
39.954905,116.317295,0,164,39860.3699305556,2009-02-16,08:52:42
39.954953,116.31728,0,161,39860.3699537037,2009-02-16,08:52:44
39.955046,116.317261,0,158,39860.3699768518,2009-02-16,08:52:46
39.9551,116.317251,0,154,39860.3699884259,2009-02-16,08:52:47
39.955159,116.317242,0,152,39860.37,2009-02-16,08:52:48
39.955221,116.317231,0,151,39860.3700115741,2009-02-16,08:52:49
39.955293,116.317221,0,149,39860.3700231481,2009-02-16,08:52:50
39.955371,116.317211,0,148,39860.3700347222,2009-02-16,08:52:51
39.955448,116.317206,0,147,39860.3700462963,2009-02-16,08:52:52
39.955525,116.317203,0,148,39860.3700578704,2009-02-16,08:52:53
39.955606,116.317199,0,149,39860.3700694444,2009-02-16,08:52:54
39.955687,116.317195,0,149,39860.3700810185,2009-02-16,08:52:55
39.955776,116.317183,0,150,39860.3700925926,2009-02-16,08:52:56
39.95587,116.31717,0,150,39860.3701041667,2009-02-16,08:52:57
39.955971,116.317158,0,151,39860.3701157407,2009-02-16,08:52:58
39.956074,116.317145,0,151,39860.3701273148,2009-02-16,08:52:59
39.956179,116.317135,0,150,39860.3701388889,2009-02-16,08:53:00
39.956281,116.317123,0,151,39860.370150463,2009-02-16,08:53:01
39.956391,116.317112,0,152,39860.370162037,2009-02-16,08:53:02
39.956508,116.317107,0,174,39860.3701736111,2009-02-16,08:53:03
39.956622,116.31709,0,169,39860.3701851852,2009-02-16,08:53:04
39.956745,116.317071,0,163,39860.3701967593,2009-02-16,08:53:05
39.956873,116.317055,0,164,39860.3702083333,2009-02-16,08:53:06
39.957003,116.317038,0,166,39860.3702199074,2009-02-16,08:53:07
39.957133,116.317021,0,168,39860.3702314815,2009-02-16,08:53:08
39.957259,116.317001,0,170,39860.3702430556,2009-02-16,08:53:09
39.957391,116.316977,0,172,39860.3702546296,2009-02-16,08:53:10
39.957523,116.316951,0,173,39860.3702662037,2009-02-16,08:53:11
39.957649,116.316916,0,167,39860.3702777778,2009-02-16,08:53:12
39.957765,116.316885,0,158,39860.3702893518,2009-02-16,08:53:13
39.957891,116.316851,0,160,39860.3703009259,2009-02-16,08:53:14
39.958015,116.316823,0,157,39860.3703125,2009-02-16,08:53:15
39.958134,116.316801,0,153,39860.3703240741,2009-02-16,08:53:16
39.958247,116.31678,0,151,39860.3703356481,2009-02-16,08:53:17
39.95836,116.316765,0,149,39860.3703472222,2009-02-16,08:53:18
39.958465,116.31675,0,148,39860.3703587963,2009-02-16,08:53:19
39.958566,116.316732,0,147,39860.3703703704,2009-02-16,08:53:20
39.958666,116.316719,0,145,39860.3703819444,2009-02-16,08:53:21
39.95876,116.316706,0,147,39860.3703935185,2009-02-16,08:53:22
39.958846,116.3167,0,147,39860.3704050926,2009-02-16,08:53:23
39.958929,116.316691,0,148,39860.3704166667,2009-02-16,08:53:24
39.958994,116.316692,0,147,39860.3704282407,2009-02-16,08:53:25
39.959055,116.316691,0,146,39860.3704398148,2009-02-16,08:53:26
39.95911,116.316687,0,145,39860.3704513889,2009-02-16,08:53:27
39.959159,116.316676,0,145,39860.370462963,2009-02-16,08:53:28
39.959211,116.31667,0,145,39860.370474537,2009-02-16,08:53:29
39.959291,116.316665,0,141,39860.3704976852,2009-02-16,08:53:31
39.959341,116.316668,0,141,39860.3705092593,2009-02-16,08:53:32
39.959408,116.31667,0,143,39860.3705324074,2009-02-16,08:53:34
39.959466,116.31668,0,145,39860.3705671296,2009-02-16,08:53:37
39.959485,116.316695,0,140,39860.370625,2009-02-16,08:53:42
39.959515,116.316693,0,147,39860.3706828704,2009-02-16,08:53:47
39.959606,116.316683,0,155,39860.3707060185,2009-02-16,08:53:49
39.959655,116.316674,0,160,39860.3707175926,2009-02-16,08:53:50
39.959721,116.316675,0,165,39860.3707291667,2009-02-16,08:53:51
39.959796,116.316666,0,158,39860.3707407407,2009-02-16,08:53:52
39.959867,116.316651,0,145,39860.3707523148,2009-02-16,08:53:53
39.959946,116.316645,0,147,39860.3707638889,2009-02-16,08:53:54
39.960028,116.316643,0,150,39860.370775463,2009-02-16,08:53:55
39.960111,116.31663,0,152,39860.370787037,2009-02-16,08:53:56
39.960195,116.316613,0,156,39860.3707986111,2009-02-16,08:53:57
39.960282,116.3166,0,159,39860.3708101852,2009-02-16,08:53:58
39.960364,116.316586,0,164,39860.3708217593,2009-02-16,08:53:59
39.960452,116.316563,0,175,39860.3708333333,2009-02-16,08:54:00
39.960535,116.316552,0,182,39860.3708449074,2009-02-16,08:54:01
39.960624,116.316546,0,187,39860.3708564815,2009-02-16,08:54:02
39.96071,116.316535,0,189,39860.3708680556,2009-02-16,08:54:03
39.960798,116.31653,0,192,39860.3708796296,2009-02-16,08:54:04
39.960892,116.316519,0,194,39860.3708912037,2009-02-16,08:54:05
39.960992,116.316508,0,198,39860.3709027778,2009-02-16,08:54:06
39.961097,116.316497,0,202,39860.3709143519,2009-02-16,08:54:07
39.961206,116.316483,0,205,39860.3709259259,2009-02-16,08:54:08
39.961315,116.316467,0,207,39860.3709375,2009-02-16,08:54:09
39.961428,116.316455,0,208,39860.3709490741,2009-02-16,08:54:10
39.96153,116.316446,0,208,39860.3709606482,2009-02-16,08:54:11
39.961642,116.316432,0,211,39860.3709722222,2009-02-16,08:54:12
39.961758,116.316418,0,212,39860.3709837963,2009-02-16,08:54:13
39.961878,116.316406,0,221,39860.3709953704,2009-02-16,08:54:14
39.961999,116.316391,0,226,39860.3710069444,2009-02-16,08:54:15
39.962119,116.316375,0,226,39860.3710185185,2009-02-16,08:54:16
39.962234,116.316362,0,227,39860.3710300926,2009-02-16,08:54:17
39.962346,116.316347,0,230,39860.3710416667,2009-02-16,08:54:18
39.962461,116.316335,0,233,39860.3710532407,2009-02-16,08:54:19
39.962573,116.316316,0,236,39860.3710648148,2009-02-16,08:54:20
39.962684,116.316291,0,235,39860.3710763889,2009-02-16,08:54:21
39.962798,116.316268,0,239,39860.371087963,2009-02-16,08:54:22
39.962911,116.316242,0,241,39860.371099537,2009-02-16,08:54:23
39.963016,116.316217,0,238,39860.3711111111,2009-02-16,08:54:24
39.963128,116.31619,0,233,39860.3711226852,2009-02-16,08:54:25
39.963247,116.316156,0,229,39860.3711342593,2009-02-16,08:54:26
39.963361,116.316118,0,223,39860.3711458333,2009-02-16,08:54:27
39.963465,116.316079,0,215,39860.3711574074,2009-02-16,08:54:28
39.963573,116.316033,0,209,39860.3711689815,2009-02-16,08:54:29
39.963684,116.315991,0,207,39860.3711805556,2009-02-16,08:54:30
39.963799,116.315951,0,206,39860.3711921296,2009-02-16,08:54:31
39.963907,116.31591,0,204,39860.3712037037,2009-02-16,08:54:32
39.964011,116.31587,0,203,39860.3712152778,2009-02-16,08:54:33
39.964113,116.315834,0,202,39860.3712268519,2009-02-16,08:54:34
39.96421,116.315803,0,201,39860.3712384259,2009-02-16,08:54:35
39.964306,116.315778,0,200,39860.37125,2009-02-16,08:54:36
39.964397,116.31576,0,199,39860.3712615741,2009-02-16,08:54:37
39.96448,116.315739,0,199,39860.3712731482,2009-02-16,08:54:38
39.964552,116.315712,0,197,39860.3712847222,2009-02-16,08:54:39
39.964609,116.315688,0,195,39860.3712962963,2009-02-16,08:54:40
39.964678,116.315653,0,188,39860.3713194444,2009-02-16,08:54:42
39.964724,116.315641,0,186,39860.3713541667,2009-02-16,08:54:45
39.964724,116.315641,0,186,39860.3713888889,2009-02-16,08:54:48
39.964727,116.315641,0,187,39860.371412037,2009-02-16,08:54:50
39.964718,116.315645,0,186,39860.3714699074,2009-02-16,08:54:55
39.964714,116.315646,0,185,39860.3715277778,2009-02-16,08:55:00
39.964715,116.315646,0,185,39860.3715856481,2009-02-16,08:55:05
39.964718,116.315645,0,186,39860.3716435185,2009-02-16,08:55:10
39.964721,116.315644,0,187,39860.3717013889,2009-02-16,08:55:15
39.964721,116.315644,0,187,39860.3717592593,2009-02-16,08:55:20
39.964722,116.315643,0,187,39860.3718171296,2009-02-16,08:55:25
39.964722,116.315643,0,187,39860.371875,2009-02-16,08:55:30
39.964722,116.315643,0,187,39860.3719328704,2009-02-16,08:55:35
39.964722,116.315643,0,187,39860.3719907407,2009-02-16,08:55:40
39.964722,116.315643,0,187,39860.372025463,2009-02-16,08:55:43
39.964722,116.315643,0,187,39860.3720486111,2009-02-16,08:55:45
39.964774,116.315619,0,185,39860.3720949074,2009-02-16,08:55:49
39.964865,116.315575,0,180,39860.3721180556,2009-02-16,08:55:51
39.964926,116.315541,0,174,39860.3721296296,2009-02-16,08:55:52
39.964991,116.315511,0,170,39860.3721412037,2009-02-16,08:55:53
39.965054,116.315479,0,165,39860.3721527778,2009-02-16,08:55:54
39.965116,116.315452,0,160,39860.3721643519,2009-02-16,08:55:55
39.965181,116.315423,0,155,39860.3721759259,2009-02-16,08:55:56
39.965247,116.315395,0,153,39860.3721875,2009-02-16,08:55:57
39.96531,116.315371,0,150,39860.3721990741,2009-02-16,08:55:58
39.965375,116.315344,0,147,39860.3722106481,2009-02-16,08:55:59
39.965443,116.315319,0,146,39860.3722222222,2009-02-16,08:56:00
39.965511,116.315295,0,145,39860.3722337963,2009-02-16,08:56:01
39.965578,116.31527,0,145,39860.3722453704,2009-02-16,08:56:02
39.965641,116.315246,0,144,39860.3722569444,2009-02-16,08:56:03
39.965701,116.315221,0,143,39860.3722685185,2009-02-16,08:56:04
39.965761,116.315193,0,142,39860.3722800926,2009-02-16,08:56:05
39.965819,116.315165,0,140,39860.3722916667,2009-02-16,08:56:06
39.965873,116.315137,0,139,39860.3723032407,2009-02-16,08:56:07
39.965941,116.315112,0,138,39860.3723148148,2009-02-16,08:56:08
39.966005,116.315102,0,139,39860.3723263889,2009-02-16,08:56:09
39.966059,116.315074,0,137,39860.372337963,2009-02-16,08:56:10
39.96612,116.315061,0,136,39860.372349537,2009-02-16,08:56:11
39.966187,116.315043,0,135,39860.3723611111,2009-02-16,08:56:12
39.966259,116.315013,0,134,39860.3723726852,2009-02-16,08:56:13
39.966335,116.314983,0,134,39860.3723842593,2009-02-16,08:56:14
39.966413,116.314949,0,135,39860.3723958333,2009-02-16,08:56:15
39.966496,116.314919,0,135,39860.3724074074,2009-02-16,08:56:16
39.966576,116.314889,0,135,39860.3724189815,2009-02-16,08:56:17
39.966652,116.314852,0,137,39860.3724305556,2009-02-16,08:56:18
39.966733,116.31482,0,137,39860.3724421296,2009-02-16,08:56:19
39.966813,116.314788,0,135,39860.3724537037,2009-02-16,08:56:20
39.966886,116.31475,0,134,39860.3724652778,2009-02-16,08:56:21
39.966949,116.314719,0,131,39860.3724768519,2009-02-16,08:56:22
39.967002,116.314692,0,129,39860.3724884259,2009-02-16,08:56:23
39.967061,116.314667,0,127,39860.3725,2009-02-16,08:56:24
39.967126,116.314644,0,126,39860.3725115741,2009-02-16,08:56:25
39.967192,116.314626,0,132,39860.3725231481,2009-02-16,08:56:26
39.967247,116.314611,0,133,39860.3725347222,2009-02-16,08:56:27
39.967318,116.3146,0,139,39860.3725578704,2009-02-16,08:56:29
39.967331,116.314574,0,145,39860.3726157407,2009-02-16,08:56:34
39.967331,116.314574,0,145,39860.372650463,2009-02-16,08:56:37
39.967331,116.314569,0,145,39860.3726736111,2009-02-16,08:56:39
39.967375,116.314571,0,150,39860.3727083333,2009-02-16,08:56:42
39.967422,116.314595,0,156,39860.3727430556,2009-02-16,08:56:45
39.96747,116.314602,0,156,39860.3727777778,2009-02-16,08:56:48
39.967512,116.314614,0,167,39860.3728125,2009-02-16,08:56:51
39.967537,116.314637,0,171,39860.3728703704,2009-02-16,08:56:56
39.96757,116.314639,0,165,39860.3729282407,2009-02-16,08:57:01
39.967576,116.314648,0,168,39860.3729861111,2009-02-16,08:57:06
39.967603,116.31464,0,161,39860.3730439815,2009-02-16,08:57:11
39.967653,116.314624,0,155,39860.3731018519,2009-02-16,08:57:16
39.967688,116.314618,0,154,39860.3731597222,2009-02-16,08:57:21
39.967723,116.314571,0,151,39860.3732175926,2009-02-16,08:57:26
39.967765,116.314552,0,150,39860.373275463,2009-02-16,08:57:31
39.967799,116.314529,0,147,39860.3733333333,2009-02-16,08:57:36
39.967821,116.314523,0,149,39860.3733912037,2009-02-16,08:57:41
39.967835,116.314509,0,153,39860.3734490741,2009-02-16,08:57:46
39.967867,116.314505,0,160,39860.3735069444,2009-02-16,08:57:51
39.967892,116.314493,0,165,39860.3735648148,2009-02-16,08:57:56
39.967926,116.314487,0,170,39860.3736226852,2009-02-16,08:58:01
39.967965,116.314456,0,170,39860.3736574074,2009-02-16,08:58:04
39.967964,116.31441,0,175,39860.3737152778,2009-02-16,08:58:09
39.967965,116.314339,0,175,39860.3737731481,2009-02-16,08:58:14
39.967952,116.314309,0,182,39860.3738310185,2009-02-16,08:58:19
39.96794,116.31424,0,183,39860.3738773148,2009-02-16,08:58:23
39.967928,116.314177,0,185,39860.373912037,2009-02-16,08:58:26
39.967925,116.314117,0,181,39860.3739467593,2009-02-16,08:58:29
39.967923,116.314057,0,178,39860.3739814815,2009-02-16,08:58:32
39.967909,116.31399,0,174,39860.3740277778,2009-02-16,08:58:36
39.967894,116.313934,0,175,39860.3740856481,2009-02-16,08:58:41
39.967891,116.313889,0,177,39860.3741435185,2009-02-16,08:58:46
39.967917,116.313858,0,178,39860.3742013889,2009-02-16,08:58:51
39.967951,116.313861,0,177,39860.3742592593,2009-02-16,08:58:56
39.967979,116.313847,0,177,39860.3743171296,2009-02-16,08:59:01
39.968013,116.313797,0,171,39860.3743634259,2009-02-16,08:59:05
39.968046,116.313795,0,167,39860.3744212963,2009-02-16,08:59:10
39.968097,116.313811,0,172,39860.3744675926,2009-02-16,08:59:14
39.968142,116.313832,0,174,39860.374525463,2009-02-16,08:59:19
39.968193,116.313818,0,177,39860.3745717593,2009-02-16,08:59:23
39.968243,116.313804,0,181,39860.3746296296,2009-02-16,08:59:28
39.968288,116.313801,0,186,39860.3746875,2009-02-16,08:59:33
39.968324,116.313771,0,192,39860.3747453704,2009-02-16,08:59:38
39.96836,116.313743,0,199,39860.3748032407,2009-02-16,08:59:43
39.968396,116.313711,0,205,39860.3748611111,2009-02-16,08:59:48
39.968409,116.313657,0,211,39860.3749189815,2009-02-16,08:59:53
39.968405,116.313597,0,221,39860.3749768519,2009-02-16,08:59:58
39.9684,116.313555,0,225,39860.3750347222,2009-02-16,09:00:03
39.968387,116.313498,0,231,39860.3750925926,2009-02-16,09:00:08
39.968384,116.313412,0,231,39860.3751388889,2009-02-16,09:00:12
39.968407,116.313342,0,222,39860.3751736111,2009-02-16,09:00:15
39.96843,116.313273,0,221,39860.3752199074,2009-02-16,09:00:19
39.968457,116.313221,0,226,39860.3752777778,2009-02-16,09:00:24
39.968488,116.313169,0,227,39860.3753356481,2009-02-16,09:00:29
39.968512,116.313138,0,230,39860.3753935185,2009-02-16,09:00:34
39.968546,116.313098,0,226,39860.3754282407,2009-02-16,09:00:37
39.968576,116.313027,0,217,39860.375462963,2009-02-16,09:00:40
39.968609,116.312973,0,215,39860.3755208333,2009-02-16,09:00:45
39.96864,116.312904,0,210,39860.3755555556,2009-02-16,09:00:48
39.968667,116.312843,0,205,39860.3755902778,2009-02-16,09:00:51
39.968681,116.31279,0,202,39860.3756481481,2009-02-16,09:00:56
39.96869,116.312703,0,196,39860.3757060185,2009-02-16,09:01:01
39.968695,116.312642,0,192,39860.3757407407,2009-02-16,09:01:04
39.968738,116.312591,0,191,39860.3757523148,2009-02-16,09:01:05
39.968749,116.312526,0,181,39860.375787037,2009-02-16,09:01:08
39.96874,116.312443,0,174,39860.3758217593,2009-02-16,09:01:11
39.96873,116.312387,0,168,39860.3758680556,2009-02-16,09:01:15
39.968698,116.312401,0,175,39860.3759259259,2009-02-16,09:01:20
39.968667,116.312379,0,181,39860.3759837963,2009-02-16,09:01:25
39.96869,116.312349,0,197,39860.3760185185,2009-02-16,09:01:28
39.968705,116.312301,0,206,39860.3760416667,2009-02-16,09:01:30
39.968716,116.312234,0,215,39860.3760763889,2009-02-16,09:01:33
39.968717,116.312164,0,221,39860.3761226852,2009-02-16,09:01:37
39.968732,116.312097,0,225,39860.3761689815,2009-02-16,09:01:41
39.968724,116.312026,0,230,39860.3762152778,2009-02-16,09:01:45
39.96871,116.311966,0,233,39860.3762615741,2009-02-16,09:01:49
39.968688,116.311911,0,234,39860.3762962963,2009-02-16,09:01:52
39.968676,116.311845,0,237,39860.3763425926,2009-02-16,09:01:56
39.968667,116.311787,0,236,39860.3763888889,2009-02-16,09:02:00
39.968674,116.311718,0,235,39860.3764351852,2009-02-16,09:02:04
39.968659,116.311658,0,233,39860.3764814815,2009-02-16,09:02:08
39.968633,116.311606,0,230,39860.3765162037,2009-02-16,09:02:11
39.968633,116.311542,0,227,39860.3765509259,2009-02-16,09:02:14
39.968632,116.311486,0,223,39860.3765856481,2009-02-16,09:02:17
39.968611,116.311432,0,219,39860.3766203704,2009-02-16,09:02:20
39.968628,116.311368,0,206,39860.3766550926,2009-02-16,09:02:23
39.968639,116.311291,0,198,39860.3767013889,2009-02-16,09:02:27
39.968673,116.311233,0,194,39860.3767476852,2009-02-16,09:02:31
39.968724,116.311222,0,190,39860.3767939815,2009-02-16,09:02:35
39.968773,116.311206,0,189,39860.3768402778,2009-02-16,09:02:39
39.968826,116.311208,0,194,39860.3768865741,2009-02-16,09:02:43
39.968874,116.311196,0,197,39860.3769212963,2009-02-16,09:02:46
39.968927,116.311186,0,202,39860.3769791667,2009-02-16,09:02:51
39.968969,116.311212,0,214,39860.377025463,2009-02-16,09:02:55
39.969011,116.311186,0,226,39860.3770717593,2009-02-16,09:02:59
39.96906,116.311154,0,231,39860.3771180556,2009-02-16,09:03:03
39.969109,116.311141,0,235,39860.3771527778,2009-02-16,09:03:06
39.969161,116.31115,0,234,39860.3771875,2009-02-16,09:03:09
39.969218,116.311118,0,230,39860.3772222222,2009-02-16,09:03:12
39.969261,116.311102,0,223,39860.3772569444,2009-02-16,09:03:15
39.969287,116.311067,0,194,39860.3772800926,2009-02-16,09:03:17
39.969307,116.311017,0,181,39860.3773032407,2009-02-16,09:03:19
39.969326,116.310972,0,170,39860.377337963,2009-02-16,09:03:22
39.969327,116.310933,0,170,39860.3773958333,2009-02-16,09:03:27
39.969326,116.310879,0,160,39860.3774305556,2009-02-16,09:03:30
39.969358,116.310824,0,151,39860.3774768518,2009-02-16,09:03:34
39.969375,116.310762,0,146,39860.3775347222,2009-02-16,09:03:39
39.969374,116.310707,0,137,39860.3775810185,2009-02-16,09:03:43
39.969368,116.310643,0,136,39860.3776273148,2009-02-16,09:03:47
39.969371,116.310579,0,134,39860.3776736111,2009-02-16,09:03:51
39.969367,116.310503,0,133,39860.3777199074,2009-02-16,09:03:55
39.969366,116.310433,0,133,39860.3777662037,2009-02-16,09:03:59
39.969355,116.310366,0,132,39860.3778125,2009-02-16,09:04:03
39.969347,116.310307,0,134,39860.3778472222,2009-02-16,09:04:06
39.969337,116.310229,0,132,39860.3778935185,2009-02-16,09:04:10
39.969327,116.31017,0,131,39860.3779282407,2009-02-16,09:04:13
39.969326,116.310107,0,128,39860.377974537,2009-02-16,09:04:17
39.969304,116.310036,0,128,39860.3780324074,2009-02-16,09:04:22
39.969298,116.309967,0,125,39860.3780902778,2009-02-16,09:04:27
39.969295,116.309907,0,127,39860.3781365741,2009-02-16,09:04:31
39.969302,116.309845,0,122,39860.3781828704,2009-02-16,09:04:35
39.969312,116.309774,0,121,39860.3782291667,2009-02-16,09:04:39
39.969335,116.309703,0,122,39860.378275463,2009-02-16,09:04:43
39.969376,116.309645,0,122,39860.3783101852,2009-02-16,09:04:46
39.969408,116.309586,0,123,39860.3783449074,2009-02-16,09:04:49
39.969446,116.309533,0,126,39860.3783796296,2009-02-16,09:04:52
39.969461,116.309478,0,129,39860.3784143519,2009-02-16,09:04:55
39.96947,116.309407,0,134,39860.3784606481,2009-02-16,09:04:59
39.969468,116.309339,0,132,39860.3785069444,2009-02-16,09:05:03
39.969456,116.309276,0,135,39860.3785532407,2009-02-16,09:05:07
39.96945,116.309208,0,141,39860.3786111111,2009-02-16,09:05:12
39.96942,116.309159,0,142,39860.3786574074,2009-02-16,09:05:16
39.969376,116.309118,0,144,39860.3787037037,2009-02-16,09:05:20
39.969341,116.309081,0,147,39860.37875,2009-02-16,09:05:24
39.969322,116.309031,0,151,39860.3788078704,2009-02-16,09:05:29
39.96931,116.308968,0,153,39860.3788657407,2009-02-16,09:05:34
39.969292,116.308919,0,158,39860.3789236111,2009-02-16,09:05:39
39.969282,116.308875,0,163,39860.3789814815,2009-02-16,09:05:44
39.969297,116.308819,0,165,39860.3790046296,2009-02-16,09:05:46
39.969297,116.308761,0,168,39860.3790509259,2009-02-16,09:05:50
39.969301,116.308687,0,171,39860.3790740741,2009-02-16,09:05:52
39.969296,116.308622,0,174,39860.3791203704,2009-02-16,09:05:56
39.969284,116.308561,0,177,39860.3791666667,2009-02-16,09:06:00
39.969259,116.30851,0,179,39860.3792013889,2009-02-16,09:06:03
39.96926,116.308448,0,181,39860.3792592593,2009-02-16,09:06:08
39.969283,116.308378,0,179,39860.3792939815,2009-02-16,09:06:11
39.969256,116.308269,0,183,39860.3793287037,2009-02-16,09:06:14
39.969258,116.308197,0,186,39860.379375,2009-02-16,09:06:18
39.969258,116.308148,0,186,39860.3794328704,2009-02-16,09:06:23
39.969301,116.308072,0,181,39860.3794675926,2009-02-16,09:06:26
39.969293,116.308005,0,175,39860.3795023148,2009-02-16,09:06:29
39.969303,116.307945,0,167,39860.379537037,2009-02-16,09:06:32
39.969336,116.307887,0,159,39860.3795949074,2009-02-16,09:06:37
39.969379,116.307845,0,155,39860.3796412037,2009-02-16,09:06:41
39.969425,116.307823,0,155,39860.3796875,2009-02-16,09:06:45
39.969474,116.307787,0,151,39860.3797337963,2009-02-16,09:06:49
39.969462,116.307726,0,155,39860.3797800926,2009-02-16,09:06:53
39.969428,116.307675,0,163,39860.3798263889,2009-02-16,09:06:57
39.969443,116.307603,0,169,39860.3798726852,2009-02-16,09:07:01
39.969439,116.307541,0,168,39860.3799189815,2009-02-16,09:07:05
39.969434,116.30748,0,172,39860.3799652778,2009-02-16,09:07:09
39.969444,116.307413,0,177,39860.3800115741,2009-02-16,09:07:13
39.969444,116.307349,0,186,39860.3800694444,2009-02-16,09:07:18
39.969434,116.307292,0,189,39860.3801157407,2009-02-16,09:07:22
39.969424,116.307229,0,186,39860.380162037,2009-02-16,09:07:26
39.96942,116.307167,0,175,39860.3801851852,2009-02-16,09:07:28
39.969411,116.3071,0,165,39860.3802314815,2009-02-16,09:07:32
39.969414,116.307035,0,167,39860.3802777778,2009-02-16,09:07:36
39.9694,116.306967,0,168,39860.3803240741,2009-02-16,09:07:40
39.969407,116.306902,0,170,39860.3803703704,2009-02-16,09:07:44
39.969406,116.306828,0,174,39860.3804166667,2009-02-16,09:07:48
39.969391,116.306767,0,172,39860.380462963,2009-02-16,09:07:52
39.969385,116.3067,0,158,39860.3804976852,2009-02-16,09:07:55
39.969387,116.306647,0,148,39860.3805324074,2009-02-16,09:07:58
39.969426,116.306584,0,144,39860.3805787037,2009-02-16,09:08:02
39.969475,116.306568,0,144,39860.380625,2009-02-16,09:08:06
39.969532,116.306568,0,143,39860.3806828704,2009-02-16,09:08:11
39.969585,116.306594,0,143,39860.3807291667,2009-02-16,09:08:15
39.969634,116.306623,0,145,39860.380775463,2009-02-16,09:08:19
39.969694,116.306617,0,148,39860.3808217593,2009-02-16,09:08:23
39.969859,116.306482,0,177,39860.4086342593,2009-02-16,09:48:26
39.969907,116.306396,0,174,39860.4086805556,2009-02-16,09:48:30
39.969935,116.306338,0,170,39860.4087268518,2009-02-16,09:48:34
39.969977,116.306273,0,170,39860.4087847222,2009-02-16,09:48:39
39.970008,116.306215,0,172,39860.4088425926,2009-02-16,09:48:44
39.970004,116.306176,0,177,39860.408900463,2009-02-16,09:48:49
39.969993,116.306145,0,179,39860.4089583333,2009-02-16,09:48:54
39.969981,116.306137,0,178,39860.4090162037,2009-02-16,09:48:59
39.969962,116.306136,0,178,39860.4090740741,2009-02-16,09:49:04
39.969958,116.306123,0,179,39860.4091319444,2009-02-16,09:49:09
39.969954,116.306078,0,180,39860.4091898148,2009-02-16,09:49:14
39.969936,116.30602,0,182,39860.4092476852,2009-02-16,09:49:19
39.96992,116.30596,0,183,39860.4093055556,2009-02-16,09:49:24
39.969902,116.305873,0,186,39860.4093634259,2009-02-16,09:49:29
39.969899,116.305804,0,189,39860.4093981481,2009-02-16,09:49:32
39.9699,116.30574,0,191,39860.4094212963,2009-02-16,09:49:34
39.969885,116.305674,0,193,39860.4094675926,2009-02-16,09:49:38
39.969868,116.305611,0,197,39860.4095138889,2009-02-16,09:49:42
39.969942,116.305469,0,192,39860.4095486111,2009-02-16,09:49:45
39.969964,116.305408,0,190,39860.4095601852,2009-02-16,09:49:46
39.969991,116.305354,0,190,39860.4095949074,2009-02-16,09:49:49
39.97003,116.30532,0,188,39860.4096412037,2009-02-16,09:49:53
39.970078,116.305297,0,188,39860.4096875,2009-02-16,09:49:57
39.970134,116.30531,0,189,39860.4097453704,2009-02-16,09:50:02
39.970181,116.305289,0,195,39860.4098032407,2009-02-16,09:50:07
39.970208,116.305273,0,200,39860.4098611111,2009-02-16,09:50:12
39.970246,116.305233,0,201,39860.4099074074,2009-02-16,09:50:16
39.970292,116.305193,0,201,39860.4099421296,2009-02-16,09:50:19
39.970333,116.305237,0,198,39860.4099537037,2009-02-16,09:50:20
39.970375,116.305274,0,196,39860.4099768519,2009-02-16,09:50:22
39.970422,116.305282,0,197,39860.4100115741,2009-02-16,09:50:25
39.970474,116.305279,0,200,39860.4100578704,2009-02-16,09:50:29
39.970522,116.305268,0,205,39860.4101041667,2009-02-16,09:50:33
39.970562,116.305237,0,208,39860.410150463,2009-02-16,09:50:37
39.970606,116.305188,0,208,39860.4101967593,2009-02-16,09:50:41
39.970665,116.305227,0,207,39860.4102430556,2009-02-16,09:50:45
39.970697,116.305267,0,202,39860.4102662037,2009-02-16,09:50:47
39.970739,116.305309,0,204,39860.4103240741,2009-02-16,09:50:52
39.970789,116.305338,0,206,39860.4103703704,2009-02-16,09:50:56
39.970832,116.305347,0,213,39860.4104166667,2009-02-16,09:51:00
39.970867,116.305344,0,222,39860.410474537,2009-02-16,09:51:05
39.970911,116.305381,0,227,39860.4105208333,2009-02-16,09:51:09
39.970958,116.305438,0,228,39860.4105555556,2009-02-16,09:51:12
39.971005,116.30545,0,229,39860.4106018519,2009-02-16,09:51:16
39.971048,116.305418,0,237,39860.4106481481,2009-02-16,09:51:20
39.971098,116.305397,0,244,39860.4106944444,2009-02-16,09:51:24
39.971136,116.305368,0,253,39860.4107407407,2009-02-16,09:51:28
39.971182,116.305346,0,259,39860.410787037,2009-02-16,09:51:32
39.971207,116.305401,0,255,39860.4107986111,2009-02-16,09:51:33
39.971254,116.305425,0,248,39860.4108333333,2009-02-16,09:51:36
39.971286,116.305372,0,237,39860.4108912037,2009-02-16,09:51:41
39.971323,116.305311,0,240,39860.4109375,2009-02-16,09:51:45
39.971346,116.305244,0,241,39860.4109722222,2009-02-16,09:51:48
39.971357,116.305186,0,246,39860.4110185185,2009-02-16,09:51:52
39.971357,116.305119,0,250,39860.4110532407,2009-02-16,09:51:55
39.971388,116.305061,0,252,39860.411087963,2009-02-16,09:51:58
39.971381,116.305049,0,254,39860.4111458333,2009-02-16,09:52:03
39.971381,116.305049,0,254,39860.4111805556,2009-02-16,09:52:06
39.971381,116.305047,0,255,39860.4112037037,2009-02-16,09:52:08
39.97137,116.305104,0,255,39860.41125,2009-02-16,09:52:12
39.971374,116.305163,0,255,39860.4112847222,2009-02-16,09:52:15
