# Supplementary material for: Research on differential privacy protection method based on user tendency
Source: PLoS One. 2023 Oct 26;18(10):e0288823. doi: 10.1371/journal.pone.0288823 (PMC10602288; doi:10.1371/journal.pone.0288823)
Supplement: S2 Data — (ZIP) [file pone.0288823.s002.zip › Data 5-2/022/Trajectory/20090217084403.plt]

Geolife trajectory
WGS 84
Altitude is in Feet
Reserved 3
0,2,255,My Track,0,0,2,8421376
0
39.969849,116.301324,0,83,39861.3639236111,2009-02-17,08:44:03
39.969682,116.301283,0,64,39861.3639467593,2009-02-17,08:44:05
39.969592,116.300973,0,136,39861.3670486111,2009-02-17,08:48:33
39.969545,116.300974,0,140,39861.3670833333,2009-02-17,08:48:36
39.969507,116.300945,0,145,39861.3671296296,2009-02-17,08:48:40
39.969484,116.300922,0,148,39861.3671875,2009-02-17,08:48:45
39.969453,116.300981,0,142,39861.3672453704,2009-02-17,08:48:50
39.969454,116.301037,0,141,39861.3673032407,2009-02-17,08:48:55
39.969491,116.30101,0,137,39861.3673611111,2009-02-17,08:49:00
39.969544,116.301006,0,135,39861.3674074074,2009-02-17,08:49:04
39.96958,116.300998,0,136,39861.3674652778,2009-02-17,08:49:09
39.9696,116.300969,0,136,39861.3675231481,2009-02-17,08:49:14
39.969628,116.300913,0,135,39861.3675694444,2009-02-17,08:49:18
39.969662,116.300874,0,138,39861.3676273148,2009-02-17,08:49:23
39.969685,116.300858,0,140,39861.3676851852,2009-02-17,08:49:28
39.969685,116.300858,0,140,39861.3677199074,2009-02-17,08:49:31
39.96969,116.30085,0,141,39861.3677430556,2009-02-17,08:49:33
39.969703,116.300843,0,142,39861.3678009259,2009-02-17,08:49:38
39.969734,116.300823,0,150,39861.3678587963,2009-02-17,08:49:43
39.969766,116.300823,0,156,39861.3679166667,2009-02-17,08:49:48
39.969781,116.300836,0,163,39861.367974537,2009-02-17,08:49:53
39.969829,116.300816,0,168,39861.3680324074,2009-02-17,08:49:58
39.969872,116.300815,0,175,39861.3680671296,2009-02-17,08:50:01
39.969906,116.300794,0,185,39861.368125,2009-02-17,08:50:06
39.969943,116.300803,0,194,39861.3681712963,2009-02-17,08:50:10
39.969983,116.300741,0,201,39861.3682175926,2009-02-17,08:50:14
39.970025,116.300711,0,207,39861.3682638889,2009-02-17,08:50:18
39.970067,116.300717,0,214,39861.3682986111,2009-02-17,08:50:21
39.970109,116.300718,0,222,39861.3683564815,2009-02-17,08:50:26
39.970151,116.300726,0,232,39861.3684027778,2009-02-17,08:50:30
39.970189,116.300702,0,239,39861.3684606481,2009-02-17,08:50:35
39.970221,116.300659,0,254,39861.3685069444,2009-02-17,08:50:39
39.970231,116.300615,0,264,39861.3685300926,2009-02-17,08:50:41
39.970288,116.300612,0,273,39861.3685648148,2009-02-17,08:50:44
39.970351,116.300561,0,279,39861.368599537,2009-02-17,08:50:47
39.970387,116.300528,0,284,39861.3686226852,2009-02-17,08:50:49
39.970431,116.300493,0,290,39861.3686458333,2009-02-17,08:50:51
39.970459,116.300432,0,296,39861.3686689815,2009-02-17,08:50:53
39.970504,116.300404,0,305,39861.3687037037,2009-02-17,08:50:56
39.970546,116.300361,0,312,39861.3687384259,2009-02-17,08:50:59
39.9706,116.300349,0,323,39861.3687731481,2009-02-17,08:51:02
39.970642,116.300347,0,329,39861.3688078704,2009-02-17,08:51:05
39.970686,116.300373,0,334,39861.3688425926,2009-02-17,08:51:08
39.970728,116.300412,0,336,39861.3688657407,2009-02-17,08:51:10
39.970798,116.300478,0,341,39861.3688888889,2009-02-17,08:51:12
39.970848,116.300511,0,345,39861.368912037,2009-02-17,08:51:14
39.970911,116.30053,0,351,39861.3689583333,2009-02-17,08:51:18
39.970959,116.300554,0,357,39861.3689930556,2009-02-17,08:51:21
39.970999,116.300555,0,372,39861.3690277778,2009-02-17,08:51:24
39.971056,116.300562,0,376,39861.3690856481,2009-02-17,08:51:29
39.971085,116.300563,0,382,39861.3691435185,2009-02-17,08:51:34
39.971098,116.300554,0,379,39861.3692013889,2009-02-17,08:51:39
39.971131,116.300532,0,368,39861.3692592593,2009-02-17,08:51:44
39.971174,116.300576,0,363,39861.3692939815,2009-02-17,08:51:47
39.971228,116.300617,0,363,39861.3693171296,2009-02-17,08:51:49
39.97127,116.30062,0,357,39861.369375,2009-02-17,08:51:54
39.971331,116.300658,0,353,39861.3694212963,2009-02-17,08:51:58
39.971368,116.3007,0,358,39861.3694675926,2009-02-17,08:52:02
39.971413,116.300756,0,354,39861.3695138889,2009-02-17,08:52:06
39.971443,116.300802,0,349,39861.369537037,2009-02-17,08:52:08
39.971493,116.300865,0,343,39861.3695717593,2009-02-17,08:52:11
39.971542,116.300901,0,342,39861.3696064815,2009-02-17,08:52:14
39.97157,116.300891,0,349,39861.3696643518,2009-02-17,08:52:19
39.971588,116.300888,0,355,39861.3697222222,2009-02-17,08:52:24
39.971574,116.300896,0,362,39861.3697800926,2009-02-17,08:52:29
39.971574,116.300896,0,362,39861.3698148148,2009-02-17,08:52:32
39.971579,116.300889,0,363,39861.369837963,2009-02-17,08:52:34
39.971587,116.300842,0,369,39861.3698958333,2009-02-17,08:52:39
39.971597,116.300776,0,373,39861.3699537037,2009-02-17,08:52:44
39.971624,116.300735,0,376,39861.3700115741,2009-02-17,08:52:49
39.971672,116.300709,0,379,39861.3700462963,2009-02-17,08:52:52
39.971708,116.300646,0,381,39861.3700810185,2009-02-17,08:52:55
39.971747,116.300582,0,382,39861.3701157407,2009-02-17,08:52:58
39.971793,116.300523,0,383,39861.370150463,2009-02-17,08:53:01
39.971823,116.300472,0,385,39861.3702083333,2009-02-17,08:53:06
39.971872,116.300443,0,388,39861.3702430556,2009-02-17,08:53:09
39.971931,116.300408,0,389,39861.3702777778,2009-02-17,08:53:12
39.971978,116.300373,0,390,39861.3703125,2009-02-17,08:53:15
39.972002,116.300305,0,389,39861.3703356481,2009-02-17,08:53:17
39.972115,116.300228,0,394,39861.3703587963,2009-02-17,08:53:19
39.972128,116.300169,0,395,39861.3704050926,2009-02-17,08:53:23
39.972167,116.300125,0,397,39861.370462963,2009-02-17,08:53:28
39.97222,116.300102,0,396,39861.3704976852,2009-02-17,08:53:31
39.972265,116.300105,0,395,39861.3705208333,2009-02-17,08:53:33
39.972304,116.300174,0,395,39861.3705439815,2009-02-17,08:53:35
39.972338,116.300216,0,395,39861.3705555556,2009-02-17,08:53:36
39.972376,116.300261,0,394,39861.3705787037,2009-02-17,08:53:38
39.972428,116.300342,0,393,39861.3705902778,2009-02-17,08:53:39
39.972465,116.300391,0,393,39861.3706134259,2009-02-17,08:53:41
39.972545,116.300461,0,389,39861.3706365741,2009-02-17,08:53:43
39.972604,116.300536,0,389,39861.3706597222,2009-02-17,08:53:45
39.972648,116.300595,0,387,39861.3706828704,2009-02-17,08:53:47
39.972664,116.30066,0,381,39861.3707060185,2009-02-17,08:53:49
39.972657,116.300693,0,375,39861.3707638889,2009-02-17,08:53:54
39.972677,116.300677,0,374,39861.3708217593,2009-02-17,08:53:59
39.972719,116.30066,0,372,39861.3708796296,2009-02-17,08:54:04
39.972777,116.30057,0,375,39861.3709143519,2009-02-17,08:54:07
39.972812,116.300521,0,377,39861.3709259259,2009-02-17,08:54:08
39.972848,116.300468,0,379,39861.3709490741,2009-02-17,08:54:10
39.972874,116.300419,0,383,39861.3709837963,2009-02-17,08:54:13
39.972896,116.300357,0,385,39861.3710185185,2009-02-17,08:54:16
39.972921,116.3003,0,386,39861.3710648148,2009-02-17,08:54:20
39.972952,116.300242,0,387,39861.3711111111,2009-02-17,08:54:24
39.972975,116.300198,0,387,39861.3711689815,2009-02-17,08:54:29
39.972984,116.300139,0,388,39861.3712037037,2009-02-17,08:54:32
39.973021,116.300088,0,391,39861.37125,2009-02-17,08:54:36
39.973033,116.300033,0,395,39861.3712962963,2009-02-17,08:54:40
39.973065,116.299988,0,399,39861.3713541667,2009-02-17,08:54:45
39.973128,116.299992,0,403,39861.371412037,2009-02-17,08:54:50
39.973174,116.299988,0,404,39861.3714467593,2009-02-17,08:54:53
39.973198,116.299955,0,407,39861.3715046296,2009-02-17,08:54:58
39.973226,116.299909,0,410,39861.3715625,2009-02-17,08:55:03
39.973262,116.299882,0,414,39861.3716203704,2009-02-17,08:55:08
39.973289,116.299792,0,422,39861.3716782407,2009-02-17,08:55:13
39.973339,116.299786,0,423,39861.371712963,2009-02-17,08:55:16
39.973412,116.299824,0,427,39861.3717592593,2009-02-17,08:55:20
39.97345,116.299862,0,430,39861.3718055556,2009-02-17,08:55:24
39.973496,116.29988,0,433,39861.3718402778,2009-02-17,08:55:27
39.973545,116.299869,0,432,39861.3718865741,2009-02-17,08:55:31
39.973562,116.299838,0,408,39861.3719328704,2009-02-17,08:55:35
39.973561,116.299787,0,383,39861.3719560185,2009-02-17,08:55:37
39.973567,116.299746,0,365,39861.3720023148,2009-02-17,08:55:41
39.973585,116.299726,0,357,39861.3720601852,2009-02-17,08:55:46
39.973613,116.299735,0,357,39861.3721180556,2009-02-17,08:55:51
39.973643,116.299765,0,357,39861.3721759259,2009-02-17,08:55:56
39.973672,116.299798,0,357,39861.3722337963,2009-02-17,08:56:01
39.973707,116.299836,0,357,39861.3722916667,2009-02-17,08:56:06
39.973741,116.299867,0,357,39861.372349537,2009-02-17,08:56:11
39.973762,116.299874,0,358,39861.3724074074,2009-02-17,08:56:16
39.973762,116.299884,0,358,39861.3724652778,2009-02-17,08:56:21
39.973752,116.299922,0,358,39861.3725231481,2009-02-17,08:56:26
39.973737,116.29996,0,358,39861.3725810185,2009-02-17,08:56:31
39.973725,116.300007,0,359,39861.3726388889,2009-02-17,08:56:36
39.97372,116.30004,0,359,39861.3726967593,2009-02-17,08:56:41
39.975082,116.333599,0,104,39861.3818981481,2009-02-17,09:09:56
39.975013,116.333615,0,112,39861.3819097222,2009-02-17,09:09:57
39.974968,116.333599,0,117,39861.3819212963,2009-02-17,09:09:58
39.974918,116.333578,0,118,39861.3819328704,2009-02-17,09:09:59
39.974875,116.333604,0,124,39861.3819675926,2009-02-17,09:10:02
39.974851,116.333661,0,142,39861.3820023148,2009-02-17,09:10:05
39.974838,116.333676,0,150,39861.3820601852,2009-02-17,09:10:10
39.974824,116.333686,0,164,39861.3821180556,2009-02-17,09:10:15
39.974826,116.333676,0,169,39861.3821759259,2009-02-17,09:10:20
39.974842,116.333615,0,175,39861.3822337963,2009-02-17,09:10:25
39.974836,116.333555,0,181,39861.3822800926,2009-02-17,09:10:29
39.974823,116.333499,0,182,39861.382337963,2009-02-17,09:10:34
39.974843,116.333447,0,183,39861.3823958333,2009-02-17,09:10:39
39.974846,116.333388,0,191,39861.3824421296,2009-02-17,09:10:43
39.974814,116.333345,0,195,39861.3824884259,2009-02-17,09:10:47
39.974816,116.333269,0,194,39861.3825347222,2009-02-17,09:10:51
39.974822,116.333198,0,196,39861.3825925926,2009-02-17,09:10:56
39.974824,116.33313,0,195,39861.3826157407,2009-02-17,09:10:58
39.974818,116.333073,0,191,39861.382650463,2009-02-17,09:11:01
39.974833,116.333013,0,189,39861.3826851852,2009-02-17,09:11:04
39.974832,116.33295,0,186,39861.3827314815,2009-02-17,09:11:08
39.974833,116.332887,0,189,39861.3827777778,2009-02-17,09:11:12
39.974836,116.33281,0,186,39861.3828240741,2009-02-17,09:11:16
39.974824,116.332757,0,189,39861.3828819444,2009-02-17,09:11:21
39.974839,116.332689,0,185,39861.3829050926,2009-02-17,09:11:23
39.974845,116.332634,0,183,39861.382962963,2009-02-17,09:11:28
39.974843,116.332571,0,186,39861.3830208333,2009-02-17,09:11:33
39.974847,116.332505,0,189,39861.3830671296,2009-02-17,09:11:37
39.974846,116.332441,0,191,39861.3831134259,2009-02-17,09:11:41
39.974851,116.332368,0,196,39861.3831597222,2009-02-17,09:11:45
39.974864,116.332311,0,196,39861.3831828704,2009-02-17,09:11:47
39.974889,116.332232,0,201,39861.3832060185,2009-02-17,09:11:49
39.974905,116.332169,0,199,39861.3832407407,2009-02-17,09:11:52
39.974917,116.332107,0,197,39861.383287037,2009-02-17,09:11:56
39.974912,116.332043,0,197,39861.3833333333,2009-02-17,09:12:00
39.974919,116.331981,0,193,39861.3833796296,2009-02-17,09:12:04
39.974907,116.331926,0,201,39861.3834375,2009-02-17,09:12:09
39.974856,116.331903,0,199,39861.3834953704,2009-02-17,09:12:14
39.974805,116.331922,0,206,39861.3835532407,2009-02-17,09:12:19
39.974763,116.331938,0,211,39861.3836111111,2009-02-17,09:12:24
39.97473,116.331929,0,222,39861.3836689815,2009-02-17,09:12:29
39.974685,116.331949,0,234,39861.3837152778,2009-02-17,09:12:33
39.974631,116.331985,0,239,39861.3837615741,2009-02-17,09:12:37
39.974585,116.332006,0,243,39861.3838078704,2009-02-17,09:12:41
39.974512,116.332034,0,243,39861.3838541667,2009-02-17,09:12:45
39.974456,116.332039,0,242,39861.3838888889,2009-02-17,09:12:48
39.974411,116.332051,0,242,39861.3839351852,2009-02-17,09:12:52
39.97438,116.332018,0,231,39861.3839814815,2009-02-17,09:12:56
39.974348,116.331996,0,218,39861.3840277778,2009-02-17,09:13:00
39.974306,116.331989,0,210,39861.3840625,2009-02-17,09:13:03
39.974269,116.331991,0,201,39861.3840972222,2009-02-17,09:13:06
39.974218,116.332,0,193,39861.3841435185,2009-02-17,09:13:10
39.974169,116.332018,0,190,39861.3841782407,2009-02-17,09:13:13
39.97412,116.332054,0,184,39861.3842013889,2009-02-17,09:13:15
39.974075,116.332093,0,177,39861.3842361111,2009-02-17,09:13:18
39.974036,116.33212,0,169,39861.3842824074,2009-02-17,09:13:22
39.973994,116.332147,0,163,39861.3843055556,2009-02-17,09:13:24
39.973958,116.332166,0,154,39861.3843402778,2009-02-17,09:13:27
39.973943,116.332125,0,144,39861.3843981481,2009-02-17,09:13:32
39.973932,116.332101,0,138,39861.3844560185,2009-02-17,09:13:37
39.973924,116.332034,0,131,39861.3845138889,2009-02-17,09:13:42
39.973893,116.331998,0,125,39861.3845717593,2009-02-17,09:13:47
39.973856,116.33194,0,122,39861.3846064815,2009-02-17,09:13:50
39.973808,116.331876,0,119,39861.3846296296,2009-02-17,09:13:52
39.973762,116.331843,0,117,39861.3846527778,2009-02-17,09:13:54
39.97372,116.331824,0,114,39861.3846759259,2009-02-17,09:13:56
39.973651,116.33182,0,111,39861.3847106481,2009-02-17,09:13:59
39.973593,116.331825,0,107,39861.3847453704,2009-02-17,09:14:02
39.97355,116.331801,0,106,39861.3847569444,2009-02-17,09:14:03
39.973504,116.331782,0,105,39861.3847800926,2009-02-17,09:14:05
39.973462,116.331774,0,106,39861.384837963,2009-02-17,09:14:10
39.973465,116.331828,0,112,39861.3848726852,2009-02-17,09:14:13
39.973449,116.331888,0,121,39861.3848958333,2009-02-17,09:14:15
39.973408,116.331961,0,132,39861.3849421296,2009-02-17,09:14:19
39.973367,116.331931,0,137,39861.3849652778,2009-02-17,09:14:21
39.973338,116.331928,0,142,39861.3850231481,2009-02-17,09:14:26
39.973327,116.3319,0,145,39861.3850810185,2009-02-17,09:14:31
39.973316,116.331902,0,148,39861.3851388889,2009-02-17,09:14:36
39.973322,116.331883,0,148,39861.3851967593,2009-02-17,09:14:41
39.973328,116.331864,0,148,39861.3852546296,2009-02-17,09:14:46
39.973333,116.331844,0,149,39861.3853125,2009-02-17,09:14:51
39.975092,116.337036,0,112,39861.3876273148,2009-02-17,09:18:11
39.973507,116.333556,0,40,39861.387650463,2009-02-17,09:18:13
39.973476,116.333582,0,81,39861.387662037,2009-02-17,09:18:14
39.973395,116.333592,0,112,39861.3876851852,2009-02-17,09:18:16
39.97337,116.333597,0,131,39861.3876967593,2009-02-17,09:18:17
39.973335,116.333593,0,142,39861.3877199074,2009-02-17,09:18:19
39.973273,116.333582,0,150,39861.3877546296,2009-02-17,09:18:22
39.973221,116.333565,0,156,39861.3877893519,2009-02-17,09:18:25
39.973187,116.333572,0,167,39861.3878472222,2009-02-17,09:18:30
39.973196,116.33362,0,183,39861.3879050926,2009-02-17,09:18:35
39.973212,116.333665,0,192,39861.3879398148,2009-02-17,09:18:38
39.97323,116.333714,0,200,39861.3879861111,2009-02-17,09:18:42
39.973244,116.333769,0,205,39861.3880208333,2009-02-17,09:18:45
39.973277,116.33382,0,205,39861.3880787037,2009-02-17,09:18:50
39.973301,116.33386,0,215,39861.388125,2009-02-17,09:18:54
39.973317,116.333879,0,228,39861.3881828704,2009-02-17,09:18:59
39.973304,116.333918,0,242,39861.3882291667,2009-02-17,09:19:03
39.973312,116.333973,0,255,39861.3882638889,2009-02-17,09:19:06
39.973319,116.333633,0,217,39861.3908101852,2009-02-17,09:22:46
39.97334,116.333586,0,208,39861.3908680556,2009-02-17,09:22:51
39.97336,116.333595,0,204,39861.3909259259,2009-02-17,09:22:56
39.973343,116.333648,0,201,39861.3909837963,2009-02-17,09:23:01
39.97331,116.333705,0,199,39861.3910416667,2009-02-17,09:23:06
39.973288,116.333738,0,199,39861.391099537,2009-02-17,09:23:11
39.973307,116.33379,0,201,39861.3911574074,2009-02-17,09:23:16
39.973335,116.333844,0,203,39861.3911921296,2009-02-17,09:23:19
39.973377,116.333875,0,203,39861.3912268518,2009-02-17,09:23:22
39.97341,116.333891,0,203,39861.3912847222,2009-02-17,09:23:27
39.973464,116.333928,0,203,39861.3913194444,2009-02-17,09:23:30
39.973501,116.333954,0,201,39861.3913773148,2009-02-17,09:23:35
39.97355,116.333942,0,197,39861.3914236111,2009-02-17,09:23:39
39.973586,116.333958,0,194,39861.3914814815,2009-02-17,09:23:44
39.97363,116.334002,0,192,39861.3915277778,2009-02-17,09:23:48
39.97368,116.334028,0,190,39861.3915740741,2009-02-17,09:23:52
39.973725,116.334043,0,187,39861.3916087963,2009-02-17,09:23:55
39.973778,116.334056,0,183,39861.3916550926,2009-02-17,09:23:59
39.973825,116.334085,0,181,39861.391712963,2009-02-17,09:24:04
39.973869,116.33407,0,176,39861.3917592593,2009-02-17,09:24:08
39.973908,116.334028,0,175,39861.3918171296,2009-02-17,09:24:13
39.973944,116.333972,0,173,39861.3918634259,2009-02-17,09:24:17
39.973957,116.333903,0,170,39861.3919212963,2009-02-17,09:24:22
39.973965,116.333858,0,167,39861.3919791667,2009-02-17,09:24:27
39.973942,116.333925,0,167,39861.3920138889,2009-02-17,09:24:30
39.973935,116.333999,0,169,39861.392037037,2009-02-17,09:24:32
39.973924,116.334059,0,169,39861.3920486111,2009-02-17,09:24:33
39.973822,116.334357,0,166,39861.3922106481,2009-02-17,09:24:47
39.973777,116.334456,0,166,39861.3922337963,2009-02-17,09:24:49
39.973701,116.334658,0,160,39861.392337963,2009-02-17,09:24:58
39.973668,116.334739,0,160,39861.392349537,2009-02-17,09:24:59
39.973633,116.3348,0,158,39861.3931597222,2009-02-17,09:26:09
39.973589,116.334879,0,158,39861.3931828704,2009-02-17,09:26:11
39.973546,116.33475,0,158,39861.3931944444,2009-02-17,09:26:12
39.973326,116.334205,0,159,39861.3932175926,2009-02-17,09:26:14
39.973301,116.33412,0,158,39861.3932407407,2009-02-17,09:26:16
39.973362,116.334063,0,158,39861.3932638889,2009-02-17,09:26:18
39.973427,116.334024,0,158,39861.393287037,2009-02-17,09:26:20
39.973472,116.333998,0,157,39861.3933217593,2009-02-17,09:26:23
39.973524,116.333981,0,156,39861.3933796296,2009-02-17,09:26:28
39.973585,116.33396,0,155,39861.3934027778,2009-02-17,09:26:30
39.973638,116.333942,0,154,39861.3934375,2009-02-17,09:26:33
39.973638,116.333942,0,154,39861.3934722222,2009-02-17,09:26:36
39.973638,116.333944,0,152,39861.3934953704,2009-02-17,09:26:38
39.973595,116.333977,0,152,39861.3935300926,2009-02-17,09:26:41
39.973548,116.334015,0,152,39861.3935648148,2009-02-17,09:26:44
39.973525,116.334064,0,151,39861.3936226852,2009-02-17,09:26:49
39.973489,116.334114,0,150,39861.3936458333,2009-02-17,09:26:51
39.97353,116.334088,0,150,39861.3936805556,2009-02-17,09:26:54
39.9737,116.333943,0,148,39861.3937268518,2009-02-17,09:26:58
39.973754,116.333894,0,148,39861.3937384259,2009-02-17,09:26:59
39.973666,116.333857,0,149,39861.3940277778,2009-02-17,09:27:24
39.973665,116.33381,0,149,39861.3943171296,2009-02-17,09:27:49
39.973713,116.333825,0,149,39861.3943518519,2009-02-17,09:27:52
39.973705,116.333884,0,149,39861.3943634259,2009-02-17,09:27:53
39.973705,116.33396,0,148,39861.3944097222,2009-02-17,09:27:57
39.973611,116.333971,0,147,39861.3944444444,2009-02-17,09:28:00
39.973544,116.333972,0,147,39861.3944560185,2009-02-17,09:28:01
39.973484,116.333975,0,147,39861.3944675926,2009-02-17,09:28:02
39.973424,116.333974,0,147,39861.3944791667,2009-02-17,09:28:03
39.973374,116.333971,0,146,39861.3944907407,2009-02-17,09:28:04
39.973315,116.333973,0,146,39861.3945023148,2009-02-17,09:28:05
39.973263,116.333976,0,146,39861.3945138889,2009-02-17,09:28:06
39.973213,116.333992,0,145,39861.394537037,2009-02-17,09:28:08
39.973165,116.333962,0,144,39861.3945717593,2009-02-17,09:28:11
39.973112,116.333967,0,143,39861.3945833333,2009-02-17,09:28:12
39.97306,116.333978,0,143,39861.3945949074,2009-02-17,09:28:13
39.973011,116.333987,0,141,39861.3946296296,2009-02-17,09:28:16
39.973352,116.3339,0,145,39861.3946527778,2009-02-17,09:28:18
39.973564,116.33386,0,146,39861.3946643519,2009-02-17,09:28:19
39.973575,116.333797,0,147,39861.3946759259,2009-02-17,09:28:20
39.973672,116.333779,0,148,39861.3946875,2009-02-17,09:28:21
39.973723,116.333771,0,148,39861.3946990741,2009-02-17,09:28:22
39.973782,116.333764,0,147,39861.3947222222,2009-02-17,09:28:24
39.973803,116.333743,0,144,39861.3947800926,2009-02-17,09:28:29
39.973751,116.333725,0,143,39861.3948263889,2009-02-17,09:28:33
39.97373,116.333724,0,144,39861.3948842593,2009-02-17,09:28:38
39.973712,116.33367,0,145,39861.3949305556,2009-02-17,09:28:42
39.973698,116.333607,0,144,39861.3949537037,2009-02-17,09:28:44
39.973654,116.333575,0,142,39861.3949884259,2009-02-17,09:28:47
39.973592,116.333548,0,141,39861.3950231481,2009-02-17,09:28:50
39.97363,116.333484,0,138,39861.3950694444,2009-02-17,09:28:54
39.973661,116.333437,0,137,39861.3950925926,2009-02-17,09:28:56
39.97368,116.333395,0,133,39861.395150463,2009-02-17,09:29:01
39.973701,116.333329,0,131,39861.3951967593,2009-02-17,09:29:05
39.973689,116.333403,0,128,39861.3952546296,2009-02-17,09:29:10
39.973723,116.333457,0,126,39861.3952893519,2009-02-17,09:29:13
39.973722,116.333527,0,126,39861.3953240741,2009-02-17,09:29:16
39.973721,116.333591,0,124,39861.3953587963,2009-02-17,09:29:19
39.973741,116.333647,0,124,39861.3954166667,2009-02-17,09:29:24
39.973726,116.333635,0,123,39861.395474537,2009-02-17,09:29:29
39.973709,116.333623,0,124,39861.3955324074,2009-02-17,09:29:34
39.973682,116.333599,0,125,39861.3955902778,2009-02-17,09:29:39
39.973652,116.333567,0,126,39861.3956481481,2009-02-17,09:29:44
39.973602,116.333591,0,127,39861.3956828704,2009-02-17,09:29:47
39.973562,116.333631,0,127,39861.3957060185,2009-02-17,09:29:49
39.973523,116.333688,0,127,39861.3957291667,2009-02-17,09:29:51
39.973479,116.33372,0,129,39861.3957638889,2009-02-17,09:29:54
39.973421,116.333753,0,132,39861.3958101852,2009-02-17,09:29:58
39.973364,116.333792,0,134,39861.3958449074,2009-02-17,09:30:01
39.973324,116.333827,0,135,39861.3958680556,2009-02-17,09:30:03
39.973285,116.333859,0,137,39861.3958912037,2009-02-17,09:30:05
39.973241,116.333887,0,139,39861.3959143519,2009-02-17,09:30:07
39.973195,116.333906,0,141,39861.3959490741,2009-02-17,09:30:10
39.973135,116.33394,0,142,39861.3959953704,2009-02-17,09:30:14
39.973133,116.333896,0,145,39861.3960532407,2009-02-17,09:30:19
39.973168,116.333855,0,148,39861.396087963,2009-02-17,09:30:22
39.973208,116.333844,0,152,39861.3961458333,2009-02-17,09:30:27
39.973218,116.333878,0,152,39861.3962037037,2009-02-17,09:30:32
39.97321,116.333844,0,151,39861.3962615741,2009-02-17,09:30:37
39.973192,116.333847,0,149,39861.3963194444,2009-02-17,09:30:42
39.973167,116.333836,0,144,39861.3963773148,2009-02-17,09:30:47
39.973154,116.333819,0,141,39861.3964351852,2009-02-17,09:30:52
39.973093,116.333836,0,142,39861.3964699074,2009-02-17,09:30:55
39.973049,116.333856,0,143,39861.3964930556,2009-02-17,09:30:57
39.973012,116.333857,0,141,39861.3965509259,2009-02-17,09:31:02
39.973046,116.333805,0,139,39861.3965856481,2009-02-17,09:31:05
39.973091,116.333781,0,136,39861.3966203704,2009-02-17,09:31:08
39.97306,116.333801,0,133,39861.3966782407,2009-02-17,09:31:13
39.972998,116.33383,0,133,39861.3967013889,2009-02-17,09:31:15
39.97294,116.333854,0,131,39861.396724537,2009-02-17,09:31:17
39.972883,116.333867,0,131,39861.3967476852,2009-02-17,09:31:19
39.972837,116.333872,0,130,39861.3967708333,2009-02-17,09:31:21
39.972789,116.33389,0,129,39861.3967939815,2009-02-17,09:31:23
39.972722,116.333944,0,128,39861.3968171296,2009-02-17,09:31:25
39.972671,116.333989,0,127,39861.3968402778,2009-02-17,09:31:27
39.972713,116.333961,0,125,39861.3968634259,2009-02-17,09:31:29
39.97276,116.333932,0,124,39861.396875,2009-02-17,09:31:30
39.972812,116.3339,0,123,39861.3968865741,2009-02-17,09:31:31
39.972803,116.333903,0,118,39861.3969444444,2009-02-17,09:31:36
39.97288,116.333855,0,113,39861.3969907407,2009-02-17,09:31:40
39.972923,116.333826,0,111,39861.3970023148,2009-02-17,09:31:41
39.972979,116.333776,0,109,39861.397025463,2009-02-17,09:31:43
39.973022,116.333745,0,108,39861.397037037,2009-02-17,09:31:44
39.973088,116.333693,0,106,39861.3970601852,2009-02-17,09:31:46
39.973142,116.333656,0,104,39861.3970717593,2009-02-17,09:31:47
39.973206,116.333613,0,104,39861.3970833333,2009-02-17,09:31:48
39.973262,116.333573,0,103,39861.3970949074,2009-02-17,09:31:49
39.973307,116.333549,0,101,39861.3971180556,2009-02-17,09:31:51
39.973365,116.333558,0,99,39861.3971527778,2009-02-17,09:31:54
39.973409,116.33357,0,97,39861.3971759259,2009-02-17,09:31:56
39.973464,116.33358,0,95,39861.3972106481,2009-02-17,09:31:59
39.97346,116.333618,0,95,39861.3972685185,2009-02-17,09:32:04
39.973421,116.333647,0,96,39861.3973032407,2009-02-17,09:32:07
39.973392,116.333698,0,98,39861.3973263889,2009-02-17,09:32:09
39.973363,116.333758,0,100,39861.397349537,2009-02-17,09:32:11
39.973316,116.333806,0,102,39861.3973726852,2009-02-17,09:32:13
39.973262,116.333823,0,103,39861.3973842593,2009-02-17,09:32:14
39.973194,116.333849,0,106,39861.3974074074,2009-02-17,09:32:16
39.973118,116.333877,0,109,39861.3974421296,2009-02-17,09:32:19
39.973067,116.333896,0,112,39861.3974652778,2009-02-17,09:32:21
39.97302,116.333913,0,113,39861.3974884259,2009-02-17,09:32:23
39.972991,116.333945,0,117,39861.3975462963,2009-02-17,09:32:28
39.972939,116.333966,0,117,39861.3975925926,2009-02-17,09:32:32
39.972879,116.334004,0,118,39861.3976157407,2009-02-17,09:32:34
39.972819,116.334047,0,118,39861.3976388889,2009-02-17,09:32:36
39.972774,116.334091,0,119,39861.3976736111,2009-02-17,09:32:39
39.972788,116.334117,0,119,39861.3977314815,2009-02-17,09:32:44
39.972856,116.334102,0,120,39861.3977777778,2009-02-17,09:32:48
39.972926,116.33408,0,120,39861.3978009259,2009-02-17,09:32:50
39.972982,116.334052,0,116,39861.3978356481,2009-02-17,09:32:53
39.973072,116.334032,0,116,39861.3978472222,2009-02-17,09:32:54
39.973162,116.334001,0,116,39861.3978703704,2009-02-17,09:32:56
39.973251,116.333979,0,116,39861.3978935185,2009-02-17,09:32:58
39.973303,116.333971,0,116,39861.3979050926,2009-02-17,09:32:59
39.973352,116.333953,0,117,39861.3979282407,2009-02-17,09:33:01
39.973401,116.333915,0,119,39861.397962963,2009-02-17,09:33:04
39.973448,116.333874,0,122,39861.3979976852,2009-02-17,09:33:07
39.973445,116.333806,0,125,39861.3980439815,2009-02-17,09:33:11
39.9734,116.333778,0,130,39861.3981018519,2009-02-17,09:33:16
39.973357,116.333757,0,135,39861.3981597222,2009-02-17,09:33:21
39.973307,116.333753,0,138,39861.3981944444,2009-02-17,09:33:24
39.973253,116.333757,0,143,39861.3982291667,2009-02-17,09:33:27
39.973206,116.333783,0,147,39861.3982638889,2009-02-17,09:33:30
39.973161,116.33381,0,150,39861.398287037,2009-02-17,09:33:32
39.973116,116.333835,0,154,39861.3983101852,2009-02-17,09:33:34
39.973066,116.333847,0,158,39861.3983333333,2009-02-17,09:33:36
39.973021,116.333854,0,161,39861.3983564815,2009-02-17,09:33:38
39.972972,116.333869,0,164,39861.3983912037,2009-02-17,09:33:41
39.972944,116.333851,0,168,39861.3984490741,2009-02-17,09:33:46
39.972966,116.333802,0,170,39861.3985069444,2009-02-17,09:33:51
39.972999,116.333786,0,171,39861.3985648148,2009-02-17,09:33:56
39.972969,116.33382,0,172,39861.3986226852,2009-02-17,09:34:01
39.972934,116.333872,0,172,39861.3986689815,2009-02-17,09:34:05
39.972876,116.333875,0,173,39861.3987152778,2009-02-17,09:34:09
39.972846,116.333839,0,173,39861.3987731481,2009-02-17,09:34:14
39.972812,116.333801,0,173,39861.3988310185,2009-02-17,09:34:19
39.972706,116.333829,0,174,39861.3988773148,2009-02-17,09:34:23
39.97271,116.333817,0,176,39861.3989351852,2009-02-17,09:34:28
39.97266,116.333823,0,177,39861.3989814815,2009-02-17,09:34:32
39.972614,116.333806,0,178,39861.3990277778,2009-02-17,09:34:36
39.972644,116.33374,0,178,39861.3990856481,2009-02-17,09:34:41
39.972594,116.333696,0,177,39861.3991435185,2009-02-17,09:34:46
39.972564,116.333661,0,175,39861.3992013889,2009-02-17,09:34:51
39.972605,116.333602,0,171,39861.3992592593,2009-02-17,09:34:56
39.972651,116.333579,0,169,39861.3992824074,2009-02-17,09:34:58
39.972703,116.333581,0,166,39861.3993171296,2009-02-17,09:35:01
39.972741,116.333622,0,162,39861.3993634259,2009-02-17,09:35:05
39.972777,116.333644,0,157,39861.3994212963,2009-02-17,09:35:10
39.972845,116.333612,0,156,39861.3994328704,2009-02-17,09:35:11
39.972905,116.333605,0,154,39861.3994560185,2009-02-17,09:35:13
39.972926,116.333665,0,151,39861.3995138889,2009-02-17,09:35:18
39.972899,116.333698,0,149,39861.3995717593,2009-02-17,09:35:23
39.972926,116.333721,0,148,39861.3996296296,2009-02-17,09:35:28
39.972946,116.333721,0,147,39861.3996875,2009-02-17,09:35:33
39.972941,116.333735,0,147,39861.3997453704,2009-02-17,09:35:38
39.972924,116.333762,0,148,39861.3998032407,2009-02-17,09:35:43
39.972935,116.333793,0,149,39861.3998611111,2009-02-17,09:35:48
39.972892,116.333854,0,149,39861.3998958333,2009-02-17,09:35:51
39.972854,116.333892,0,149,39861.3999189815,2009-02-17,09:35:53
39.972858,116.333933,0,148,39861.3999768518,2009-02-17,09:35:58
39.972801,116.333948,0,145,39861.4000347222,2009-02-17,09:36:03
39.972758,116.333971,0,145,39861.4000694444,2009-02-17,09:36:06
39.972701,116.333993,0,146,39861.4001041667,2009-02-17,09:36:09
39.972686,116.333979,0,143,39861.400162037,2009-02-17,09:36:14
39.972732,116.33395,0,142,39861.4001851852,2009-02-17,09:36:16
39.972755,116.333922,0,140,39861.4002430556,2009-02-17,09:36:21
39.97271,116.333933,0,139,39861.4002777778,2009-02-17,09:36:24
39.972788,116.333883,0,139,39861.4003356481,2009-02-17,09:36:29
39.97283,116.333853,0,139,39861.4003472222,2009-02-17,09:36:30
39.972879,116.333821,0,140,39861.4003587963,2009-02-17,09:36:31
39.97298,116.333785,0,140,39861.4003703704,2009-02-17,09:36:32
39.973065,116.333757,0,141,39861.4003819444,2009-02-17,09:36:33
39.973173,116.333733,0,141,39861.4003935185,2009-02-17,09:36:34
39.973253,116.33372,0,142,39861.4004050926,2009-02-17,09:36:35
39.973324,116.333712,0,142,39861.4004166667,2009-02-17,09:36:36
39.973405,116.333752,0,145,39861.400462963,2009-02-17,09:36:40
39.973453,116.333768,0,147,39861.400474537,2009-02-17,09:36:41
39.973521,116.333804,0,149,39861.4004976852,2009-02-17,09:36:43
39.973578,116.333818,0,150,39861.4005208333,2009-02-17,09:36:45
39.973637,116.333806,0,152,39861.4005439815,2009-02-17,09:36:47
39.973675,116.333771,0,151,39861.4005671296,2009-02-17,09:36:49
39.973705,116.333716,0,152,39861.4006134259,2009-02-17,09:36:53
39.973731,116.33373,0,155,39861.4006712963,2009-02-17,09:36:58
39.973738,116.333765,0,154,39861.4007291667,2009-02-17,09:37:03
39.973764,116.333769,0,156,39861.400787037,2009-02-17,09:37:08
39.973813,116.333725,0,160,39861.4008217593,2009-02-17,09:37:11
39.973819,116.333682,0,167,39861.4008796296,2009-02-17,09:37:16
39.973785,116.333679,0,169,39861.4009375,2009-02-17,09:37:21
39.973776,116.333671,0,173,39861.4009953704,2009-02-17,09:37:26
39.973794,116.333583,0,182,39861.4010416667,2009-02-17,09:37:30
39.973808,116.33349,0,186,39861.4010648148,2009-02-17,09:37:32
39.973816,116.333427,0,188,39861.4011226852,2009-02-17,09:37:37
39.973795,116.333522,0,185,39861.4011689815,2009-02-17,09:37:41
39.973791,116.3336,0,186,39861.4012037037,2009-02-17,09:37:44
39.973769,116.333655,0,191,39861.4012384259,2009-02-17,09:37:47
39.973738,116.333691,0,200,39861.4012847222,2009-02-17,09:37:51
39.973713,116.333752,0,200,39861.4013310185,2009-02-17,09:37:55
39.973709,116.333819,0,202,39861.4013773148,2009-02-17,09:37:59
39.973717,116.333861,0,206,39861.4014351852,2009-02-17,09:38:04
39.973708,116.333879,0,209,39861.4014930556,2009-02-17,09:38:09
39.973659,116.333912,0,212,39861.4015393518,2009-02-17,09:38:13
39.973663,116.333963,0,216,39861.4015972222,2009-02-17,09:38:18
39.973672,116.334004,0,214,39861.4016550926,2009-02-17,09:38:23
39.973721,116.333994,0,209,39861.401712963,2009-02-17,09:38:28
39.973755,116.333983,0,204,39861.4017708333,2009-02-17,09:38:33
39.973816,116.333941,0,207,39861.4018055556,2009-02-17,09:38:36
39.97386,116.333923,0,208,39861.4018287037,2009-02-17,09:38:38
39.973788,116.333932,0,204,39861.401875,2009-02-17,09:38:42
39.973724,116.33394,0,202,39861.4018865741,2009-02-17,09:38:43
39.973632,116.333948,0,196,39861.4019097222,2009-02-17,09:38:45
39.973644,116.33391,0,187,39861.4019675926,2009-02-17,09:38:50
39.973644,116.33385,0,188,39861.4020023148,2009-02-17,09:38:53
39.973588,116.33383,0,188,39861.402025463,2009-02-17,09:38:55
39.973539,116.333805,0,186,39861.4020601852,2009-02-17,09:38:58
39.973488,116.333775,0,182,39861.4021064815,2009-02-17,09:39:02
39.973428,116.333759,0,178,39861.4021296296,2009-02-17,09:39:04
39.973383,116.333749,0,176,39861.4021412037,2009-02-17,09:39:05
39.973343,116.333713,0,176,39861.4021643519,2009-02-17,09:39:07
39.973294,116.333682,0,177,39861.4021875,2009-02-17,09:39:09
39.97324,116.333671,0,176,39861.4022106482,2009-02-17,09:39:11
39.973267,116.333687,0,174,39861.4022685185,2009-02-17,09:39:16
39.973313,116.333704,0,174,39861.4023032407,2009-02-17,09:39:19
39.973359,116.333703,0,175,39861.4023148148,2009-02-17,09:39:20
39.9734,116.33369,0,175,39861.4023726852,2009-02-17,09:39:25
39.973406,116.333735,0,173,39861.4024305556,2009-02-17,09:39:30
39.97341,116.333788,0,175,39861.4024884259,2009-02-17,09:39:35
39.97341,116.333788,0,175,39861.4025231482,2009-02-17,09:39:38
39.973418,116.333788,0,176,39861.4025462963,2009-02-17,09:39:40
39.973396,116.333801,0,174,39861.4026041667,2009-02-17,09:39:45
39.97336,116.333843,0,174,39861.4026388889,2009-02-17,09:39:48
39.973319,116.333875,0,173,39861.4026851852,2009-02-17,09:39:52
39.973279,116.333895,0,177,39861.4027430556,2009-02-17,09:39:57
39.973233,116.333868,0,183,39861.4027893519,2009-02-17,09:40:01
39.973173,116.333853,0,189,39861.4028240741,2009-02-17,09:40:04
39.973115,116.33386,0,192,39861.4028587963,2009-02-17,09:40:07
39.973067,116.333871,0,193,39861.4028819444,2009-02-17,09:40:09
39.973007,116.333886,0,193,39861.4029050926,2009-02-17,09:40:11
39.972947,116.333884,0,193,39861.4029282407,2009-02-17,09:40:13
39.972894,116.333893,0,193,39861.4029513889,2009-02-17,09:40:15
39.972843,116.333908,0,195,39861.402974537,2009-02-17,09:40:17
39.972789,116.333924,0,197,39861.4029976852,2009-02-17,09:40:19
39.972736,116.333937,0,199,39861.4030324074,2009-02-17,09:40:22
39.972763,116.333851,0,203,39861.4030671296,2009-02-17,09:40:25
39.9728,116.333798,0,203,39861.4030787037,2009-02-17,09:40:26
39.972836,116.333713,0,205,39861.4031018519,2009-02-17,09:40:28
39.972854,116.333643,0,205,39861.403125,2009-02-17,09:40:30
39.972881,116.333555,0,205,39861.4031481481,2009-02-17,09:40:32
39.972904,116.333501,0,205,39861.4031597222,2009-02-17,09:40:33
39.972936,116.333441,0,206,39861.4031712963,2009-02-17,09:40:34
39.97297,116.333381,0,207,39861.4031828704,2009-02-17,09:40:35
39.972994,116.333332,0,209,39861.4031944444,2009-02-17,09:40:36
39.973024,116.333277,0,212,39861.4032060185,2009-02-17,09:40:37
39.973077,116.333238,0,215,39861.4032175926,2009-02-17,09:40:38
39.973127,116.333205,0,221,39861.4032407407,2009-02-17,09:40:40
39.973176,116.333255,0,226,39861.403287037,2009-02-17,09:40:44
39.973196,116.333362,0,230,39861.4033101852,2009-02-17,09:40:46
39.973257,116.333372,0,233,39861.4033333333,2009-02-17,09:40:48
39.973256,116.333436,0,234,39861.4033912037,2009-02-17,09:40:53
39.973248,116.333465,0,237,39861.4034490741,2009-02-17,09:40:58
39.973246,116.333482,0,239,39861.4035069444,2009-02-17,09:41:03
39.973263,116.333485,0,240,39861.4035648148,2009-02-17,09:41:08
39.973273,116.333506,0,243,39861.4036226852,2009-02-17,09:41:13
39.973313,116.333559,0,241,39861.4036574074,2009-02-17,09:41:16
39.973344,116.333627,0,232,39861.4036921296,2009-02-17,09:41:19
39.973379,116.333668,0,227,39861.4037152778,2009-02-17,09:41:21
39.973421,116.333689,0,222,39861.4037615741,2009-02-17,09:41:25
39.973492,116.333712,0,218,39861.4037962963,2009-02-17,09:41:28
39.973537,116.333722,0,216,39861.4038194444,2009-02-17,09:41:30
39.973591,116.333742,0,216,39861.4038657407,2009-02-17,09:41:34
39.97364,116.333783,0,216,39861.403912037,2009-02-17,09:41:38
39.973632,116.333838,0,212,39861.4039699074,2009-02-17,09:41:43
39.973646,116.333857,0,204,39861.4040277778,2009-02-17,09:41:48
39.973692,116.333851,0,198,39861.4040740741,2009-02-17,09:41:52
39.973746,116.333845,0,194,39861.4041203704,2009-02-17,09:41:56
39.973788,116.333869,0,192,39861.4041550926,2009-02-17,09:41:59
39.973798,116.333915,0,191,39861.404212963,2009-02-17,09:42:04
39.973839,116.333943,0,191,39861.4042592593,2009-02-17,09:42:08
39.973887,116.333933,0,191,39861.4042824074,2009-02-17,09:42:10
39.973934,116.333934,0,193,39861.4043055556,2009-02-17,09:42:12
39.973927,116.333944,0,198,39861.4043634259,2009-02-17,09:42:17
39.973923,116.333925,0,203,39861.4044212963,2009-02-17,09:42:22
39.973959,116.333888,0,210,39861.4044791667,2009-02-17,09:42:27
39.974007,116.333866,0,216,39861.4044907407,2009-02-17,09:42:28
39.973952,116.333878,0,221,39861.4045486111,2009-02-17,09:42:33
39.973903,116.33391,0,223,39861.4045833333,2009-02-17,09:42:36
39.973914,116.333908,0,225,39861.4046412037,2009-02-17,09:42:41
39.973978,116.333875,0,233,39861.4046759259,2009-02-17,09:42:44
39.974043,116.333849,0,243,39861.4046990741,2009-02-17,09:42:46
39.974103,116.333844,0,248,39861.4047222222,2009-02-17,09:42:48
39.974161,116.333837,0,253,39861.4047453704,2009-02-17,09:42:50
39.974178,116.333826,0,263,39861.4048032407,2009-02-17,09:42:55
39.974152,116.3338,0,267,39861.4048611111,2009-02-17,09:43:00
39.974123,116.333803,0,274,39861.4049189815,2009-02-17,09:43:05
39.974067,116.333828,0,279,39861.4049768519,2009-02-17,09:43:10
39.974016,116.333854,0,279,39861.405,2009-02-17,09:43:12
39.97397,116.333863,0,277,39861.4050347222,2009-02-17,09:43:15
39.973908,116.333861,0,274,39861.4050694444,2009-02-17,09:43:18
39.973858,116.333858,0,271,39861.4050925926,2009-02-17,09:43:20
39.973813,116.333846,0,268,39861.4051157407,2009-02-17,09:43:22
39.973793,116.333801,0,263,39861.4051736111,2009-02-17,09:43:27
39.973741,116.333807,0,262,39861.4051967593,2009-02-17,09:43:29
39.973665,116.333816,0,259,39861.4052199074,2009-02-17,09:43:31
39.973618,116.333828,0,257,39861.4052314815,2009-02-17,09:43:32
39.973571,116.333831,0,255,39861.4052430556,2009-02-17,09:43:33
39.973493,116.333826,0,252,39861.4052662037,2009-02-17,09:43:35
39.973439,116.33382,0,249,39861.4053009259,2009-02-17,09:43:38
39.973383,116.333825,0,250,39861.4053356481,2009-02-17,09:43:41
39.97333,116.33385,0,250,39861.4053587963,2009-02-17,09:43:43
39.973291,116.333894,0,246,39861.4053935185,2009-02-17,09:43:46
39.973244,116.333921,0,244,39861.4054166667,2009-02-17,09:43:48
39.973181,116.333955,0,239,39861.4054513889,2009-02-17,09:43:51
39.973131,116.333962,0,235,39861.405474537,2009-02-17,09:43:53
39.973069,116.333971,0,228,39861.4055208333,2009-02-17,09:43:57
39.973011,116.333971,0,226,39861.4055439815,2009-02-17,09:43:59
39.972964,116.33398,0,223,39861.4055671296,2009-02-17,09:44:01
39.972899,116.333985,0,220,39861.4055902778,2009-02-17,09:44:03
39.97285,116.333986,0,218,39861.4056134259,2009-02-17,09:44:05
39.972808,116.333973,0,212,39861.4056597222,2009-02-17,09:44:09
39.972751,116.333957,0,204,39861.4057060185,2009-02-17,09:44:13
39.972705,116.333963,0,197,39861.4057291667,2009-02-17,09:44:15
39.972702,116.333926,0,200,39861.405787037,2009-02-17,09:44:20
39.972667,116.333889,0,204,39861.4058217593,2009-02-17,09:44:23
39.972602,116.333892,0,202,39861.4058564815,2009-02-17,09:44:26
39.972559,116.33391,0,196,39861.4058796296,2009-02-17,09:44:28
39.972525,116.333936,0,188,39861.4059027778,2009-02-17,09:44:30
39.972492,116.333963,0,178,39861.4059490741,2009-02-17,09:44:34
39.972519,116.333982,0,168,39861.4060069444,2009-02-17,09:44:39
39.972599,116.333974,0,168,39861.4060300926,2009-02-17,09:44:41
39.97255,116.333954,0,155,39861.4060763889,2009-02-17,09:44:45
39.972513,116.333961,0,142,39861.4061111111,2009-02-17,09:44:48
39.9725,116.333957,0,130,39861.4061689815,2009-02-17,09:44:53
39.972461,116.333979,0,122,39861.4062152778,2009-02-17,09:44:57
39.972466,116.33399,0,111,39861.4062731481,2009-02-17,09:45:02
39.972511,116.334004,0,105,39861.4063194444,2009-02-17,09:45:06
39.972565,116.333981,0,103,39861.4063541667,2009-02-17,09:45:09
39.972616,116.333951,0,102,39861.4063888889,2009-02-17,09:45:12
39.972656,116.333925,0,100,39861.4064236111,2009-02-17,09:45:15
39.972706,116.333896,0,96,39861.4064699074,2009-02-17,09:45:19
39.972741,116.333859,0,91,39861.4065277778,2009-02-17,09:45:24
39.972779,116.333834,0,97,39861.4065509259,2009-02-17,09:45:26
39.972838,116.333811,0,104,39861.4065740741,2009-02-17,09:45:28
39.972887,116.333809,0,109,39861.4066203704,2009-02-17,09:45:32
39.972936,116.333818,0,109,39861.4066666667,2009-02-17,09:45:36
39.972987,116.333763,0,107,39861.406724537,2009-02-17,09:45:41
39.973047,116.333754,0,109,39861.4067476852,2009-02-17,09:45:43
39.973106,116.333751,0,111,39861.4067708333,2009-02-17,09:45:45
39.973166,116.333771,0,114,39861.4068055556,2009-02-17,09:45:48
39.973192,116.333818,0,117,39861.4068518518,2009-02-17,09:45:52
39.973197,116.33385,0,122,39861.4069097222,2009-02-17,09:45:57
39.973268,116.333845,0,127,39861.4069328704,2009-02-17,09:45:59
39.973332,116.333846,0,131,39861.4069444444,2009-02-17,09:46:00
39.973377,116.333818,0,137,39861.4069675926,2009-02-17,09:46:02
39.973482,116.3338,0,141,39861.4069791667,2009-02-17,09:46:03
39.973583,116.333783,0,145,39861.4069907407,2009-02-17,09:46:04
39.973672,116.333778,0,147,39861.4070023148,2009-02-17,09:46:05
39.973754,116.333783,0,150,39861.4070138889,2009-02-17,09:46:06
39.973836,116.333785,0,152,39861.407025463,2009-02-17,09:46:07
39.973903,116.333794,0,156,39861.407037037,2009-02-17,09:46:08
39.973913,116.33381,0,167,39861.4070949074,2009-02-17,09:46:13
39.973952,116.333797,0,173,39861.4071527778,2009-02-17,09:46:18
39.97394,116.333816,0,180,39861.4072106481,2009-02-17,09:46:23
39.973869,116.333844,0,183,39861.4072453704,2009-02-17,09:46:26
39.973809,116.333854,0,187,39861.4072685185,2009-02-17,09:46:28
39.973753,116.333869,0,190,39861.4073032407,2009-02-17,09:46:31
39.973781,116.333938,0,199,39861.4073611111,2009-02-17,09:46:36
39.973745,116.333977,0,204,39861.4073842593,2009-02-17,09:46:38
39.973688,116.334018,0,208,39861.4074074074,2009-02-17,09:46:40
39.973653,116.33407,0,212,39861.4074305556,2009-02-17,09:46:42
39.973582,116.334131,0,207,39861.4074652778,2009-02-17,09:46:45
39.973525,116.334148,0,209,39861.4074884259,2009-02-17,09:46:47
39.973474,116.334164,0,210,39861.4075115741,2009-02-17,09:46:49
39.973423,116.334169,0,211,39861.4075231481,2009-02-17,09:46:50
39.973411,116.334154,0,215,39861.4075810185,2009-02-17,09:46:55
39.973454,116.334094,0,221,39861.4075925926,2009-02-17,09:46:56
39.973489,116.334039,0,227,39861.4076041667,2009-02-17,09:46:57
39.973439,116.333997,0,233,39861.407650463,2009-02-17,09:47:01
39.973379,116.334001,0,234,39861.4076736111,2009-02-17,09:47:03
39.973316,116.334009,0,234,39861.4076967593,2009-02-17,09:47:05
39.973259,116.334034,0,234,39861.4077199074,2009-02-17,09:47:07
39.973188,116.334006,0,236,39861.4077546296,2009-02-17,09:47:10
39.973143,116.333974,0,237,39861.4077777778,2009-02-17,09:47:12
39.973124,116.333881,0,239,39861.4078009259,2009-02-17,09:47:14
39.973082,116.33385,0,239,39861.4078240741,2009-02-17,09:47:16
39.973015,116.33387,0,239,39861.4078472222,2009-02-17,09:47:18
39.972945,116.333858,0,239,39861.4078703704,2009-02-17,09:47:20
39.972873,116.333917,0,238,39861.4078935185,2009-02-17,09:47:22
39.972839,116.333964,0,237,39861.4079050926,2009-02-17,09:47:23
39.972774,116.333985,0,236,39861.4079398148,2009-02-17,09:47:26
39.972765,116.333963,0,233,39861.4079976852,2009-02-17,09:47:31
39.972709,116.333985,0,230,39861.4080439815,2009-02-17,09:47:35
39.972673,116.334032,0,229,39861.4080555556,2009-02-17,09:47:36
39.972639,116.334084,0,228,39861.4080671296,2009-02-17,09:47:37
39.972608,116.33414,0,227,39861.4080787037,2009-02-17,09:47:38
39.972598,116.334238,0,226,39861.4080902778,2009-02-17,09:47:39
39.972577,116.334332,0,224,39861.4081018518,2009-02-17,09:47:40
39.972547,116.334396,0,223,39861.4081134259,2009-02-17,09:47:41
39.972487,116.33447,0,222,39861.4081365741,2009-02-17,09:47:43
39.972532,116.334457,0,220,39861.4081828704,2009-02-17,09:47:47
39.972595,116.33442,0,219,39861.4082060185,2009-02-17,09:47:49
39.972658,116.334397,0,217,39861.4082407407,2009-02-17,09:47:52
39.972747,116.334394,0,214,39861.408275463,2009-02-17,09:47:55
39.972792,116.334427,0,213,39861.4082986111,2009-02-17,09:47:57
39.972864,116.334436,0,212,39861.4083333333,2009-02-17,09:48:00
39.972914,116.334336,0,212,39861.4083564815,2009-02-17,09:48:02
39.972932,116.334272,0,212,39861.4083680556,2009-02-17,09:48:03
39.972932,116.334198,0,212,39861.4083796296,2009-02-17,09:48:04
39.972929,116.334095,0,212,39861.4083912037,2009-02-17,09:48:05
39.972931,116.334002,0,211,39861.4084027778,2009-02-17,09:48:06
39.972969,116.333914,0,211,39861.4084259259,2009-02-17,09:48:08
39.973014,116.333886,0,211,39861.4084490741,2009-02-17,09:48:10
39.973061,116.333955,0,210,39861.4084722222,2009-02-17,09:48:12
39.973126,116.333947,0,209,39861.4085185185,2009-02-17,09:48:16
39.973181,116.333933,0,209,39861.4085532407,2009-02-17,09:48:19
39.973206,116.333871,0,208,39861.4085648148,2009-02-17,09:48:20
39.97323,116.333798,0,208,39861.4085763889,2009-02-17,09:48:21
39.973264,116.333714,0,208,39861.408587963,2009-02-17,09:48:22
39.973311,116.333608,0,208,39861.408599537,2009-02-17,09:48:23
39.973347,116.333465,0,208,39861.4086111111,2009-02-17,09:48:24
39.973381,116.333335,0,208,39861.4086226852,2009-02-17,09:48:25
39.973417,116.333204,0,208,39861.4086342593,2009-02-17,09:48:26
39.973467,116.333105,0,207,39861.4086458333,2009-02-17,09:48:27
39.97351,116.333016,0,207,39861.4086574074,2009-02-17,09:48:28
39.973562,116.33295,0,207,39861.4086689815,2009-02-17,09:48:29
39.973628,116.332892,0,207,39861.4086805556,2009-02-17,09:48:30
39.973703,116.332859,0,206,39861.4086921296,2009-02-17,09:48:31
39.973758,116.332819,0,206,39861.4087037037,2009-02-17,09:48:32
39.973818,116.332805,0,206,39861.4087152778,2009-02-17,09:48:33
39.973866,116.332805,0,206,39861.4087268518,2009-02-17,09:48:34
39.973932,116.332837,0,205,39861.4087384259,2009-02-17,09:48:35
39.973978,116.332865,0,205,39861.40875,2009-02-17,09:48:36
39.974041,116.332927,0,204,39861.4087615741,2009-02-17,09:48:37
39.974104,116.332929,0,203,39861.4087847222,2009-02-17,09:48:39
39.974107,116.332871,0,210,39861.4088194444,2009-02-17,09:48:42
39.974117,116.332795,0,209,39861.4088310185,2009-02-17,09:48:43
39.974116,116.332716,0,209,39861.4088425926,2009-02-17,09:48:44
39.974112,116.332647,0,208,39861.4088541667,2009-02-17,09:48:45
39.974096,116.332564,0,208,39861.4088773148,2009-02-17,09:48:47
39.973188,116.333558,0,215,39861.4099537037,2009-02-17,09:50:20
39.973205,116.333554,0,206,39861.4100115741,2009-02-17,09:50:25
39.973326,116.333667,0,231,39861.4100694444,2009-02-17,09:50:30
39.973419,116.333768,0,254,39861.4100810185,2009-02-17,09:50:31
39.973491,116.333849,0,266,39861.4100925926,2009-02-17,09:50:32
39.973509,116.333909,0,265,39861.4101041667,2009-02-17,09:50:33
39.973562,116.333948,0,270,39861.4101157407,2009-02-17,09:50:34
39.973597,116.33401,0,268,39861.4101388889,2009-02-17,09:50:36
39.973612,116.334062,0,261,39861.410162037,2009-02-17,09:50:38
39.973569,116.334089,0,257,39861.4101736111,2009-02-17,09:50:39
39.973442,116.334109,0,248,39861.4102083333,2009-02-17,09:50:42
39.973367,116.33412,0,241,39861.4102199074,2009-02-17,09:50:43
39.973277,116.334117,0,223,39861.4102314815,2009-02-17,09:50:44
39.973184,116.334113,0,206,39861.4102430556,2009-02-17,09:50:45
39.973124,116.334107,0,194,39861.4102546296,2009-02-17,09:50:46
39.973184,116.334103,0,208,39861.4103009259,2009-02-17,09:50:50
39.973256,116.3341,0,219,39861.4103125,2009-02-17,09:50:51
39.973203,116.334096,0,203,39861.4103472222,2009-02-17,09:50:54
39.973159,116.334087,0,187,39861.4103587963,2009-02-17,09:50:55
39.973094,116.334077,0,165,39861.4103703704,2009-02-17,09:50:56
39.973026,116.334073,0,141,39861.4103819444,2009-02-17,09:50:57
39.972956,116.334069,0,121,39861.4103935185,2009-02-17,09:50:58
39.972894,116.334067,0,105,39861.4104050926,2009-02-17,09:50:59
39.972811,116.334061,0,83,39861.4104166667,2009-02-17,09:51:00
39.97276,116.334056,0,67,39861.4104282407,2009-02-17,09:51:01
39.972826,116.334014,0,66,39861.410462963,2009-02-17,09:51:04
39.972935,116.333985,0,84,39861.410474537,2009-02-17,09:51:05
39.973018,116.333958,0,95,39861.4104861111,2009-02-17,09:51:06
39.973057,116.333928,0,89,39861.4105208333,2009-02-17,09:51:09
39.973134,116.333883,0,88,39861.4105555556,2009-02-17,09:51:12
39.973179,116.333866,0,90,39861.4105671296,2009-02-17,09:51:13
39.973203,116.333827,0,80,39861.4106134259,2009-02-17,09:51:17
39.973179,116.333837,0,73,39861.4106712963,2009-02-17,09:51:22
39.973198,116.333825,0,71,39861.4107291667,2009-02-17,09:51:27
39.973263,116.333789,0,78,39861.4107523148,2009-02-17,09:51:29
39.973347,116.33375,0,83,39861.410787037,2009-02-17,09:51:32
39.973413,116.333728,0,86,39861.4108101852,2009-02-17,09:51:34
39.973474,116.333701,0,92,39861.4108333333,2009-02-17,09:51:36
39.973228,116.333593,0,43,39861.4133449074,2009-02-17,09:55:13
39.973201,116.333599,0,39,39861.4134027778,2009-02-17,09:55:18
39.973169,116.333638,0,32,39861.4134606481,2009-02-17,09:55:23
39.973128,116.333661,0,27,39861.4135069444,2009-02-17,09:55:27
39.973168,116.33364,0,24,39861.4135648148,2009-02-17,09:55:32
39.973213,116.333602,0,27,39861.413599537,2009-02-17,09:55:35
39.973228,116.333582,0,28,39861.4136574074,2009-02-17,09:55:40
39.973228,116.333582,0,28,39861.4136921296,2009-02-17,09:55:43
39.97322,116.333583,0,22,39861.4137152778,2009-02-17,09:55:45
39.973267,116.333561,0,23,39861.4137384259,2009-02-17,09:55:47
39.97333,116.333536,0,26,39861.4137731481,2009-02-17,09:55:50
39.97338,116.333525,0,27,39861.4137962963,2009-02-17,09:55:52
39.973427,116.333513,0,29,39861.4138310185,2009-02-17,09:55:55
39.973473,116.333475,0,31,39861.4138888889,2009-02-17,09:56:00
39.973518,116.333433,0,37,39861.4139351852,2009-02-17,09:56:04
39.973574,116.333391,0,44,39861.4139583333,2009-02-17,09:56:06
39.973648,116.333335,0,49,39861.4139814815,2009-02-17,09:56:08
39.973685,116.333313,0,58,39861.4140046296,2009-02-17,09:56:10
39.973726,116.333331,0,67,39861.4140393519,2009-02-17,09:56:13
39.973739,116.333363,0,72,39861.4140972222,2009-02-17,09:56:18
39.973743,116.333391,0,78,39861.4141550926,2009-02-17,09:56:23
39.973741,116.333414,0,81,39861.414212963,2009-02-17,09:56:28
39.973715,116.333473,0,86,39861.4142476852,2009-02-17,09:56:31
39.973696,116.333546,0,90,39861.4142939815,2009-02-17,09:56:35
39.9737,116.333601,0,97,39861.4143402778,2009-02-17,09:56:39
39.973711,116.333635,0,111,39861.4143981481,2009-02-17,09:56:44
39.973757,116.333652,0,120,39861.4144444444,2009-02-17,09:56:48
39.973805,116.333649,0,124,39861.4144675926,2009-02-17,09:56:50
39.973859,116.333642,0,126,39861.4145023148,2009-02-17,09:56:53
39.973931,116.333606,0,129,39861.414525463,2009-02-17,09:56:55
39.973993,116.333566,0,133,39861.4145486111,2009-02-17,09:56:57
39.974009,116.333593,0,145,39861.4146064815,2009-02-17,09:57:02
39.974073,116.333584,0,152,39861.4146527778,2009-02-17,09:57:06
39.974095,116.333582,0,166,39861.4147106481,2009-02-17,09:57:11
39.974149,116.333557,0,168,39861.4147453704,2009-02-17,09:57:14
39.974103,116.333588,0,173,39861.4147800926,2009-02-17,09:57:17
39.974065,116.33364,0,180,39861.414837963,2009-02-17,09:57:22
39.9741,116.333642,0,187,39861.4148958333,2009-02-17,09:57:27
39.974111,116.333629,0,191,39861.4149537037,2009-02-17,09:57:32
39.974106,116.333589,0,194,39861.4150115741,2009-02-17,09:57:37
39.974123,116.33353,0,198,39861.4150462963,2009-02-17,09:57:40
39.974111,116.333481,0,206,39861.4150925926,2009-02-17,09:57:44
39.97414,116.333434,0,209,39861.4151157407,2009-02-17,09:57:46
39.974162,116.333377,0,212,39861.4151388889,2009-02-17,09:57:48
39.974151,116.333324,0,218,39861.4151736111,2009-02-17,09:57:51
39.974152,116.333258,0,224,39861.4152083333,2009-02-17,09:57:54
39.974174,116.333193,0,226,39861.4152314815,2009-02-17,09:57:56
39.974185,116.333135,0,228,39861.4152546296,2009-02-17,09:57:58
39.97419,116.333076,0,231,39861.4152777778,2009-02-17,09:58:00
39.974211,116.333018,0,232,39861.4153009259,2009-02-17,09:58:02
39.974237,116.332959,0,233,39861.4153240741,2009-02-17,09:58:04
39.974265,116.332898,0,234,39861.4153472222,2009-02-17,09:58:06
39.974293,116.33284,0,235,39861.4153703704,2009-02-17,09:58:08
39.974323,116.332766,0,236,39861.4154050926,2009-02-17,09:58:11
39.974358,116.332677,0,238,39861.4154398148,2009-02-17,09:58:14
39.974399,116.332572,0,239,39861.415462963,2009-02-17,09:58:16
39.974422,116.332501,0,239,39861.415474537,2009-02-17,09:58:17
39.974409,116.332444,0,240,39861.4154976852,2009-02-17,09:58:19
39.974339,116.332448,0,242,39861.4155208333,2009-02-17,09:58:21
39.974289,116.332451,0,242,39861.4155555556,2009-02-17,09:58:24
39.974226,116.332472,0,243,39861.4155787037,2009-02-17,09:58:26
39.974205,116.332531,0,242,39861.4156018518,2009-02-17,09:58:28
39.974165,116.33256,0,241,39861.415625,2009-02-17,09:58:30
39.974139,116.332616,0,242,39861.4156365741,2009-02-17,09:58:31
39.974093,116.332775,0,245,39861.4156597222,2009-02-17,09:58:33
39.974099,116.332879,0,246,39861.4156712963,2009-02-17,09:58:34
39.974116,116.332986,0,247,39861.4156828704,2009-02-17,09:58:35
39.974072,116.33303,0,248,39861.4157060185,2009-02-17,09:58:37
39.974033,116.333074,0,247,39861.4157407407,2009-02-17,09:58:40
39.973998,116.333118,0,248,39861.4157638889,2009-02-17,09:58:42
39.973966,116.333181,0,247,39861.4157986111,2009-02-17,09:58:45
39.973945,116.333234,0,247,39861.4158333333,2009-02-17,09:58:48
39.973913,116.333191,0,247,39861.4158912037,2009-02-17,09:58:53
39.973903,116.333128,0,247,39861.4159143518,2009-02-17,09:58:55
39.973887,116.333066,0,248,39861.4159375,2009-02-17,09:58:57
39.973867,116.333007,0,249,39861.4159606481,2009-02-17,09:58:59
39.973862,116.333049,0,249,39861.4160185185,2009-02-17,09:59:04
39.973879,116.333145,0,247,39861.4160532407,2009-02-17,09:59:07
39.973893,116.333255,0,245,39861.4160763889,2009-02-17,09:59:09
39.973896,116.333323,0,243,39861.416099537,2009-02-17,09:59:11
39.973888,116.333391,0,238,39861.4161458333,2009-02-17,09:59:15
39.973899,116.333468,0,238,39861.4161689815,2009-02-17,09:59:17
39.97392,116.333571,0,238,39861.4161921296,2009-02-17,09:59:19
39.973932,116.333627,0,238,39861.4162152778,2009-02-17,09:59:21
39.973936,116.333691,0,238,39861.4162384259,2009-02-17,09:59:23
39.973942,116.333764,0,236,39861.4162615741,2009-02-17,09:59:25
39.973959,116.33384,0,235,39861.4162847222,2009-02-17,09:59:27
39.973972,116.333909,0,235,39861.4163078704,2009-02-17,09:59:29
39.973979,116.33398,0,234,39861.4163194444,2009-02-17,09:59:30
39.973986,116.334067,0,234,39861.4163425926,2009-02-17,09:59:32
39.973992,116.334197,0,233,39861.4163773148,2009-02-17,09:59:35
39.973958,116.334138,0,232,39861.416412037,2009-02-17,09:59:38
39.973953,116.334073,0,233,39861.4164467593,2009-02-17,09:59:41
39.973971,116.334017,0,236,39861.4164699074,2009-02-17,09:59:43
39.974002,116.333966,0,241,39861.4165162037,2009-02-17,09:59:47
39.974009,116.334024,0,242,39861.4165740741,2009-02-17,09:59:52
39.974018,116.33406,0,240,39861.4166319444,2009-02-17,09:59:57
39.974018,116.33406,0,240,39861.4166666667,2009-02-17,10:00:00
39.974015,116.334058,0,240,39861.4166898148,2009-02-17,10:00:02
39.974037,116.333962,0,243,39861.4167361111,2009-02-17,10:00:06
39.974047,116.333899,0,245,39861.4167592593,2009-02-17,10:00:08
39.974037,116.333906,0,245,39861.4168171296,2009-02-17,10:00:13
39.974025,116.333917,0,244,39861.416875,2009-02-17,10:00:18
39.974009,116.333978,0,240,39861.4169097222,2009-02-17,10:00:21
39.973994,116.334001,0,237,39861.4169675926,2009-02-17,10:00:26
39.973984,116.333934,0,237,39861.4170138889,2009-02-17,10:00:30
39.973973,116.333976,0,238,39861.4170717593,2009-02-17,10:00:35
39.973961,116.334009,0,240,39861.4171296296,2009-02-17,10:00:40
39.973941,116.334027,0,238,39861.4171875,2009-02-17,10:00:45
39.973945,116.334009,0,240,39861.4172453704,2009-02-17,10:00:50
39.973945,116.334009,0,240,39861.4172800926,2009-02-17,10:00:53
39.973938,116.334002,0,244,39861.4173032407,2009-02-17,10:00:55
39.973918,116.334036,0,244,39861.4173611111,2009-02-17,10:01:00
39.973903,116.334063,0,244,39861.4174189815,2009-02-17,10:01:05
39.973875,116.33411,0,242,39861.4174652778,2009-02-17,10:01:09
39.973838,116.334167,0,241,39861.4175115741,2009-02-17,10:01:13
39.973799,116.334229,0,242,39861.4175578704,2009-02-17,10:01:17
39.973771,116.334286,0,243,39861.4176041667,2009-02-17,10:01:21
39.973751,116.334319,0,243,39861.417662037,2009-02-17,10:01:26
39.973745,116.334374,0,244,39861.4177199074,2009-02-17,10:01:31
39.973733,116.334422,0,244,39861.4177777778,2009-02-17,10:01:36
39.973719,116.334426,0,245,39861.4178356482,2009-02-17,10:01:41
39.973714,116.334393,0,249,39861.4178935185,2009-02-17,10:01:46
39.973714,116.334393,0,249,39861.4181018519,2009-02-17,10:02:04
39.973713,116.334401,0,249,39861.418125,2009-02-17,10:02:06
39.973706,116.334299,0,250,39861.4181828704,2009-02-17,10:02:11
39.973706,116.334233,0,251,39861.4182060185,2009-02-17,10:02:13
39.973755,116.334288,0,253,39861.4182638889,2009-02-17,10:02:18
39.973774,116.334338,0,252,39861.4183217593,2009-02-17,10:02:23
39.973783,116.334356,0,253,39861.4183796296,2009-02-17,10:02:28
39.973796,116.33433,0,254,39861.4184375,2009-02-17,10:02:33
39.973809,116.334341,0,256,39861.4184953704,2009-02-17,10:02:38
39.973809,116.334341,0,256,39861.4185300926,2009-02-17,10:02:41
39.97381,116.334334,0,255,39861.4185532407,2009-02-17,10:02:43
39.973822,116.334276,0,257,39861.418587963,2009-02-17,10:02:46
39.974697,116.333321,0,268,39861.4187384259,2009-02-17,10:02:59
39.974277,116.333556,0,270,39861.41875,2009-02-17,10:03:00
39.974194,116.333578,0,272,39861.4187615741,2009-02-17,10:03:01
39.974109,116.333633,0,273,39861.4187731481,2009-02-17,10:03:02
39.974053,116.333651,0,274,39861.4187847222,2009-02-17,10:03:03
39.974,116.333665,0,276,39861.4188078704,2009-02-17,10:03:05
39.973981,116.333721,0,277,39861.4188310185,2009-02-17,10:03:07
39.973949,116.333757,0,281,39861.4188888889,2009-02-17,10:03:12
39.973922,116.333742,0,283,39861.4189467593,2009-02-17,10:03:17
39.973757,116.33372,0,286,39861.4189699074,2009-02-17,10:03:19
39.973552,116.333677,0,290,39861.4190046296,2009-02-17,10:03:22
39.973423,116.333661,0,292,39861.4190162037,2009-02-17,10:03:23
39.973381,116.333623,0,296,39861.4190509259,2009-02-17,10:03:26
39.973316,116.333601,0,298,39861.4190740741,2009-02-17,10:03:28
39.973243,116.333594,0,299,39861.4190972222,2009-02-17,10:03:30
39.973181,116.333603,0,301,39861.4191319444,2009-02-17,10:03:33
39.97312,116.333602,0,301,39861.4191550926,2009-02-17,10:03:35
39.973062,116.333603,0,301,39861.4191782407,2009-02-17,10:03:37
39.973011,116.333613,0,304,39861.419212963,2009-02-17,10:03:40
39.972965,116.333624,0,306,39861.4192476852,2009-02-17,10:03:43
39.972945,116.333631,0,307,39861.4193055556,2009-02-17,10:03:48
39.972942,116.33363,0,307,39861.4193634259,2009-02-17,10:03:53
39.972938,116.333636,0,307,39861.4194212963,2009-02-17,10:03:58
39.972938,116.333636,0,307,39861.4194560185,2009-02-17,10:04:01
39.972937,116.33363,0,307,39861.4194791667,2009-02-17,10:04:03
39.972918,116.333669,0,307,39861.419537037,2009-02-17,10:04:08
39.972909,116.3337,0,306,39861.4195949074,2009-02-17,10:04:13
39.972897,116.333706,0,305,39861.4196527778,2009-02-17,10:04:18
39.972882,116.333727,0,303,39861.4197106481,2009-02-17,10:04:23
39.97289,116.333781,0,301,39861.4197685185,2009-02-17,10:04:28
39.972841,116.33378,0,300,39861.4198148148,2009-02-17,10:04:32
39.972797,116.333809,0,302,39861.4198726852,2009-02-17,10:04:37
39.972744,116.333826,0,300,39861.4199305556,2009-02-17,10:04:42
39.972704,116.333856,0,300,39861.4199652778,2009-02-17,10:04:45
39.972661,116.333883,0,301,39861.4200115741,2009-02-17,10:04:49
39.972642,116.333866,0,306,39861.4200694444,2009-02-17,10:04:54
39.972644,116.333854,0,308,39861.4201273148,2009-02-17,10:04:59
39.972615,116.333857,0,305,39861.4201851852,2009-02-17,10:05:04
39.972567,116.333834,0,301,39861.4202314815,2009-02-17,10:05:08
39.972541,116.333777,0,302,39861.4202777778,2009-02-17,10:05:12
39.972522,116.333709,0,307,39861.4203240741,2009-02-17,10:05:16
39.972466,116.333662,0,308,39861.4203703704,2009-02-17,10:05:20
39.97242,116.333658,0,306,39861.4203935185,2009-02-17,10:05:22
39.972361,116.333662,0,305,39861.4204166667,2009-02-17,10:05:24
39.972311,116.333662,0,304,39861.4204398148,2009-02-17,10:05:26
39.972249,116.333665,0,304,39861.420474537,2009-02-17,10:05:29
39.972202,116.333676,0,301,39861.4205092593,2009-02-17,10:05:32
39.972159,116.333669,0,304,39861.4205671296,2009-02-17,10:05:37
39.972111,116.333694,0,309,39861.4206134259,2009-02-17,10:05:41
39.972095,116.333743,0,308,39861.4206712963,2009-02-17,10:05:46
39.972105,116.333757,0,300,39861.4207291667,2009-02-17,10:05:51
39.972109,116.333786,0,296,39861.420787037,2009-02-17,10:05:56
39.972109,116.333786,0,296,39861.4208217593,2009-02-17,10:05:59
39.972114,116.333788,0,296,39861.4208449074,2009-02-17,10:06:01
39.972124,116.333789,0,296,39861.4209027778,2009-02-17,10:06:06
39.972121,116.333808,0,294,39861.4209606481,2009-02-17,10:06:11
39.972101,116.333824,0,287,39861.4210185185,2009-02-17,10:06:16
39.97213,116.333814,0,288,39861.4210763889,2009-02-17,10:06:21
39.972234,116.333779,0,298,39861.4211342593,2009-02-17,10:06:26
39.972326,116.333786,0,299,39861.4211458333,2009-02-17,10:06:27
39.972407,116.333794,0,301,39861.4211574074,2009-02-17,10:06:28
39.972455,116.333779,0,297,39861.4211921296,2009-02-17,10:06:31
39.972518,116.333792,0,298,39861.4212152778,2009-02-17,10:06:33
39.972583,116.333812,0,299,39861.4212268519,2009-02-17,10:06:34
39.972638,116.333826,0,299,39861.4212384259,2009-02-17,10:06:35
39.972696,116.333845,0,299,39861.42125,2009-02-17,10:06:36
39.972756,116.333864,0,300,39861.4212615741,2009-02-17,10:06:37
39.972998,116.333765,0,255,39861.4239814815,2009-02-17,10:10:32
39.973033,116.33381,0,253,39861.4240277778,2009-02-17,10:10:36
39.97303,116.333849,0,250,39861.4240856481,2009-02-17,10:10:41
39.97303,116.333849,0,250,39861.4241203704,2009-02-17,10:10:44
39.973028,116.333847,0,252,39861.4241435185,2009-02-17,10:10:46
39.973026,116.333838,0,252,39861.4242013889,2009-02-17,10:10:51
39.973028,116.333857,0,250,39861.4242592593,2009-02-17,10:10:56
39.973035,116.333847,0,250,39861.4243171296,2009-02-17,10:11:01
39.973038,116.333816,0,251,39861.424375,2009-02-17,10:11:06
39.973051,116.333835,0,254,39861.4244328704,2009-02-17,10:11:11
39.97305,116.333849,0,257,39861.4244907407,2009-02-17,10:11:16
39.97305,116.333849,0,257,39861.424525463,2009-02-17,10:11:19
39.973046,116.333846,0,256,39861.4245486111,2009-02-17,10:11:21
39.973054,116.333913,0,258,39861.4245833333,2009-02-17,10:11:24
39.973075,116.333995,0,259,39861.4246180556,2009-02-17,10:11:27
39.9731,116.33405,0,260,39861.4246643518,2009-02-17,10:11:31
39.973117,116.334065,0,263,39861.4247222222,2009-02-17,10:11:36
39.973104,116.334047,0,273,39861.4247800926,2009-02-17,10:11:41
39.973107,116.334075,0,274,39861.424837963,2009-02-17,10:11:46
39.973112,116.334149,0,272,39861.4248842593,2009-02-17,10:11:50
39.973162,116.334189,0,271,39861.4249421296,2009-02-17,10:11:55
39.973215,116.334183,0,270,39861.4249768518,2009-02-17,10:11:58
39.973261,116.334176,0,268,39861.4250115741,2009-02-17,10:12:01
39.973296,116.334155,0,273,39861.4250694444,2009-02-17,10:12:06
39.973356,116.33414,0,274,39861.4250810185,2009-02-17,10:12:07
39.973404,116.33415,0,274,39861.4251157407,2009-02-17,10:12:10
39.973492,116.334127,0,274,39861.4251388889,2009-02-17,10:12:12
39.97354,116.334136,0,273,39861.425162037,2009-02-17,10:12:14
39.973631,116.33412,0,272,39861.4251851852,2009-02-17,10:12:16
39.973691,116.334121,0,271,39861.4252199074,2009-02-17,10:12:19
39.973744,116.334135,0,271,39861.4252430556,2009-02-17,10:12:21
39.973805,116.334151,0,270,39861.4252777778,2009-02-17,10:12:24
39.97389,116.334111,0,266,39861.4253009259,2009-02-17,10:12:26
39.973965,116.334082,0,264,39861.4253125,2009-02-17,10:12:27
39.974036,116.334053,0,263,39861.4253240741,2009-02-17,10:12:28
39.97413,116.334009,0,261,39861.4253356481,2009-02-17,10:12:29
39.974217,116.333963,0,260,39861.4253472222,2009-02-17,10:12:30
39.974264,116.333942,0,259,39861.4253703704,2009-02-17,10:12:32
39.974365,116.333911,0,259,39861.4253935185,2009-02-17,10:12:34
39.974438,116.33389,0,259,39861.4254050926,2009-02-17,10:12:35
39.974488,116.33388,0,259,39861.4254166667,2009-02-17,10:12:36
39.974534,116.333871,0,258,39861.4254282407,2009-02-17,10:12:37
39.974596,116.333866,0,258,39861.4254513889,2009-02-17,10:12:39
39.974645,116.333862,0,257,39861.425474537,2009-02-17,10:12:41
39.974902,116.333873,0,252,39861.4256597222,2009-02-17,10:12:57
39.974945,116.333857,0,251,39861.4256828704,2009-02-17,10:12:59
39.974996,116.333847,0,249,39861.4256944444,2009-02-17,10:13:00
39.975052,116.333838,0,247,39861.4257175926,2009-02-17,10:13:02
39.9751,116.333832,0,245,39861.4257291667,2009-02-17,10:13:03
39.975158,116.333894,0,241,39861.4258449074,2009-02-17,10:13:13
39.975232,116.333906,0,240,39861.4258564815,2009-02-17,10:13:14
39.975304,116.333915,0,240,39861.4258680556,2009-02-17,10:13:15
39.975326,116.333918,0,238,39861.4259259259,2009-02-17,10:13:20
39.975359,116.333922,0,238,39861.4259837963,2009-02-17,10:13:25
39.975288,116.33393,0,237,39861.4260300926,2009-02-17,10:13:29
39.975363,116.333956,0,237,39861.4260648148,2009-02-17,10:13:32
39.975233,116.33395,0,236,39861.4260763889,2009-02-17,10:13:33
39.975141,116.333947,0,236,39861.426087963,2009-02-17,10:13:34
39.975085,116.333946,0,235,39861.426099537,2009-02-17,10:13:35
39.975021,116.33394,0,235,39861.4261111111,2009-02-17,10:13:36
39.974961,116.333939,0,235,39861.4261342593,2009-02-17,10:13:38
39.974904,116.333951,0,237,39861.4261689815,2009-02-17,10:13:41
39.97486,116.333962,0,238,39861.4262037037,2009-02-17,10:13:44
39.974821,116.333932,0,237,39861.4262384259,2009-02-17,10:13:47
39.974773,116.333914,0,237,39861.4262615741,2009-02-17,10:13:49
39.975015,116.333896,0,229,39861.4284837963,2009-02-17,10:17:01
39.975071,116.333864,0,228,39861.4285069444,2009-02-17,10:17:03
39.975109,116.333832,0,226,39861.4285300926,2009-02-17,10:17:05
39.975157,116.333811,0,226,39861.4285532407,2009-02-17,10:17:07
39.975197,116.333772,0,225,39861.4285763889,2009-02-17,10:17:09
39.975254,116.333742,0,225,39861.4286111111,2009-02-17,10:17:12
39.975302,116.333726,0,224,39861.4286574074,2009-02-17,10:17:16
39.975357,116.333733,0,221,39861.4287152778,2009-02-17,10:17:21
39.975377,116.33376,0,221,39861.4287731481,2009-02-17,10:17:26
39.975395,116.333816,0,221,39861.4288194444,2009-02-17,10:17:30
39.975413,116.333876,0,219,39861.4288541667,2009-02-17,10:17:33
39.975406,116.333942,0,216,39861.428900463,2009-02-17,10:17:37
39.975377,116.334004,0,214,39861.4289467593,2009-02-17,10:17:41
39.975352,116.334067,0,213,39861.4289814815,2009-02-17,10:17:44
39.975318,116.334112,0,216,39861.4290162037,2009-02-17,10:17:47
39.975264,116.334112,0,220,39861.4290509259,2009-02-17,10:17:50
39.975233,116.334117,0,220,39861.4291087963,2009-02-17,10:17:55
39.975218,116.334122,0,221,39861.4291666667,2009-02-17,10:18:00
39.975197,116.33407,0,218,39861.429212963,2009-02-17,10:18:04
39.97518,116.334081,0,221,39861.4292708333,2009-02-17,10:18:09
39.975134,116.334115,0,221,39861.4293171296,2009-02-17,10:18:13
39.975086,116.334123,0,221,39861.4293634259,2009-02-17,10:18:17
39.975055,116.334138,0,221,39861.4294212963,2009-02-17,10:18:22
39.975056,116.334169,0,223,39861.4294791667,2009-02-17,10:18:27
39.975031,116.334173,0,222,39861.429537037,2009-02-17,10:18:32
39.974998,116.334164,0,217,39861.4295949074,2009-02-17,10:18:37
39.975016,116.334178,0,221,39861.4296527778,2009-02-17,10:18:42
39.974956,116.334152,0,224,39861.4296875,2009-02-17,10:18:45
39.974951,116.334138,0,224,39861.4297453704,2009-02-17,10:18:50
39.974742,116.334055,0,225,39861.4297800926,2009-02-17,10:18:53
39.974638,116.334012,0,226,39861.4297916667,2009-02-17,10:18:54
39.974567,116.33397,0,227,39861.4298032407,2009-02-17,10:18:55
39.974488,116.333946,0,228,39861.4298148148,2009-02-17,10:18:56
39.974434,116.33393,0,229,39861.4298263889,2009-02-17,10:18:57
39.974361,116.333907,0,231,39861.429849537,2009-02-17,10:18:59
39.974308,116.333893,0,233,39861.4298726852,2009-02-17,10:19:01
39.974261,116.333872,0,236,39861.4298958333,2009-02-17,10:19:03
39.974208,116.333854,0,240,39861.4299305556,2009-02-17,10:19:06
39.974156,116.333874,0,245,39861.4299652778,2009-02-17,10:19:09
39.974072,116.333919,0,252,39861.43,2009-02-17,10:19:12
39.974013,116.333963,0,258,39861.4300231481,2009-02-17,10:19:14
39.973943,116.334024,0,266,39861.4300462963,2009-02-17,10:19:16
39.973878,116.334078,0,273,39861.4300694444,2009-02-17,10:19:18
39.973825,116.334109,0,281,39861.4300925926,2009-02-17,10:19:20
39.973771,116.334132,0,291,39861.4301273148,2009-02-17,10:19:23
39.973734,116.334148,0,299,39861.4301851852,2009-02-17,10:19:28
39.973731,116.334132,0,304,39861.4302430556,2009-02-17,10:19:33
39.973719,116.334081,0,314,39861.4303009259,2009-02-17,10:19:38
39.973716,116.334031,0,323,39861.4303587963,2009-02-17,10:19:43
39.973737,116.333996,0,325,39861.4304166667,2009-02-17,10:19:48
39.973766,116.333955,0,327,39861.430474537,2009-02-17,10:19:53
39.973765,116.333919,0,328,39861.4305324074,2009-02-17,10:19:58
39.973744,116.333885,0,332,39861.4305902778,2009-02-17,10:20:03
39.973734,116.33386,0,335,39861.4306481481,2009-02-17,10:20:08
39.973777,116.333849,0,338,39861.4307060185,2009-02-17,10:20:13
39.973805,116.333839,0,339,39861.4307638889,2009-02-17,10:20:18
39.973819,116.333858,0,338,39861.4308217593,2009-02-17,10:20:23
39.973815,116.333869,0,339,39861.4308796296,2009-02-17,10:20:28
39.973849,116.333922,0,335,39861.4309375,2009-02-17,10:20:33
39.97385,116.333903,0,334,39861.4309953704,2009-02-17,10:20:38
39.973814,116.333918,0,335,39861.4310532407,2009-02-17,10:20:43
39.97376,116.333934,0,337,39861.4311111111,2009-02-17,10:20:48
39.973708,116.333926,0,338,39861.4311689815,2009-02-17,10:20:53
39.973679,116.333922,0,340,39861.4312268518,2009-02-17,10:20:58
39.973633,116.333925,0,343,39861.4312847222,2009-02-17,10:21:03
39.973603,116.33398,0,347,39861.4313425926,2009-02-17,10:21:08
39.973568,116.334025,0,350,39861.4313773148,2009-02-17,10:21:11
39.973516,116.334054,0,352,39861.431400463,2009-02-17,10:21:13
39.973458,116.334095,0,354,39861.4314236111,2009-02-17,10:21:15
39.973383,116.334125,0,357,39861.4314467593,2009-02-17,10:21:17
39.973308,116.334161,0,363,39861.4314699074,2009-02-17,10:21:19
39.973219,116.334193,0,368,39861.4314930556,2009-02-17,10:21:21
39.973171,116.334204,0,371,39861.4315046296,2009-02-17,10:21:22
39.973121,116.334216,0,373,39861.4315162037,2009-02-17,10:21:23
39.973066,116.334227,0,375,39861.4315277778,2009-02-17,10:21:24
39.973011,116.334236,0,377,39861.4315393518,2009-02-17,10:21:25
39.972955,116.334248,0,380,39861.4315509259,2009-02-17,10:21:26
39.972896,116.33426,0,383,39861.4315625,2009-02-17,10:21:27
39.972829,116.33427,0,386,39861.4315740741,2009-02-17,10:21:28
39.972755,116.334277,0,390,39861.4315856481,2009-02-17,10:21:29
39.972685,116.334281,0,393,39861.4315972222,2009-02-17,10:21:30
39.97261,116.334281,0,397,39861.4316087963,2009-02-17,10:21:31
39.972536,116.334283,0,401,39861.4316203704,2009-02-17,10:21:32
39.972459,116.334285,0,404,39861.4316319444,2009-02-17,10:21:33
39.972386,116.334294,0,407,39861.4316435185,2009-02-17,10:21:34
39.972308,116.334291,0,409,39861.4316550926,2009-02-17,10:21:35
39.972224,116.334285,0,413,39861.4316666667,2009-02-17,10:21:36
39.972128,116.334275,0,416,39861.4316782407,2009-02-17,10:21:37
39.972065,116.334271,0,419,39861.4316898148,2009-02-17,10:21:38
39.972005,116.334268,0,421,39861.4317013889,2009-02-17,10:21:39
39.971936,116.334269,0,418,39861.431724537,2009-02-17,10:21:41
39.971879,116.334296,0,426,39861.4317592593,2009-02-17,10:21:44
39.971808,116.334321,0,430,39861.4317824074,2009-02-17,10:21:46
39.971747,116.334354,0,432,39861.4318055556,2009-02-17,10:21:48
39.971689,116.334367,0,430,39861.4318171296,2009-02-17,10:21:49
39.971641,116.33438,0,429,39861.4318287037,2009-02-17,10:21:50
39.971617,116.334415,0,416,39861.431875,2009-02-17,10:21:54
39.971756,116.334426,0,412,39861.4318865741,2009-02-17,10:21:55
39.971765,116.334385,0,409,39861.4319444444,2009-02-17,10:22:00
39.971735,116.33434,0,402,39861.4319907407,2009-02-17,10:22:04
39.971687,116.334309,0,397,39861.432025463,2009-02-17,10:22:07
39.971758,116.334315,0,395,39861.4320486111,2009-02-17,10:22:09
39.971713,116.334316,0,389,39861.4320949074,2009-02-17,10:22:13
39.97174,116.334259,0,386,39861.4321527778,2009-02-17,10:22:18
39.971759,116.334213,0,377,39861.4321990741,2009-02-17,10:22:22
39.971777,116.334183,0,367,39861.4322569444,2009-02-17,10:22:27
39.971814,116.334151,0,365,39861.4323148148,2009-02-17,10:22:32
39.972663,116.334227,0,365,39861.432349537,2009-02-17,10:22:35
39.972592,116.334229,0,363,39861.4323842593,2009-02-17,10:22:38
39.972636,116.334257,0,361,39861.4324074074,2009-02-17,10:22:40
39.972699,116.334264,0,360,39861.4324189815,2009-02-17,10:22:41
39.972772,116.334267,0,359,39861.4324305556,2009-02-17,10:22:42
39.972861,116.334267,0,359,39861.4324421296,2009-02-17,10:22:43
39.972929,116.334275,0,358,39861.4324537037,2009-02-17,10:22:44
39.973007,116.334282,0,359,39861.4324652778,2009-02-17,10:22:45
39.973085,116.334279,0,358,39861.4325,2009-02-17,10:22:48
39.973166,116.334293,0,359,39861.4325347222,2009-02-17,10:22:51
39.973238,116.334297,0,356,39861.4325694444,2009-02-17,10:22:54
39.973284,116.334295,0,355,39861.4325925926,2009-02-17,10:22:56
39.973353,116.334308,0,352,39861.4326273148,2009-02-17,10:22:59
39.973405,116.334319,0,350,39861.432650463,2009-02-17,10:23:01
39.973459,116.334325,0,350,39861.4326736111,2009-02-17,10:23:03
39.973524,116.334336,0,348,39861.4326967593,2009-02-17,10:23:05
39.973594,116.334345,0,349,39861.4327199074,2009-02-17,10:23:07
39.973644,116.334353,0,351,39861.4327430556,2009-02-17,10:23:09
39.973689,116.334353,0,352,39861.4327662037,2009-02-17,10:23:11
39.97374,116.334371,0,356,39861.4328009259,2009-02-17,10:23:14
39.973819,116.334369,0,360,39861.4328472222,2009-02-17,10:23:18
39.97383,116.334404,0,366,39861.4329050926,2009-02-17,10:23:23
39.973785,116.334431,0,367,39861.4329166667,2009-02-17,10:23:24
39.973728,116.334461,0,368,39861.4329282407,2009-02-17,10:23:25
39.973658,116.334545,0,374,39861.4329861111,2009-02-17,10:23:30
39.97361,116.334583,0,375,39861.4329976852,2009-02-17,10:23:31
39.973569,116.334612,0,376,39861.4330092593,2009-02-17,10:23:32
39.973627,116.334591,0,378,39861.4330208333,2009-02-17,10:23:33
39.97357,116.334607,0,380,39861.4330439815,2009-02-17,10:23:35
39.973498,116.334635,0,382,39861.4330555556,2009-02-17,10:23:36
39.973399,116.334658,0,385,39861.4330787037,2009-02-17,10:23:38
39.973331,116.334687,0,386,39861.4330902778,2009-02-17,10:23:39
39.973216,116.334732,0,389,39861.4331134259,2009-02-17,10:23:41
39.973165,116.334755,0,391,39861.433125,2009-02-17,10:23:42
39.973048,116.334817,0,391,39861.4331365741,2009-02-17,10:23:43
39.973002,116.334847,0,393,39861.4331481481,2009-02-17,10:23:44
39.972873,116.334885,0,398,39861.4331944444,2009-02-17,10:23:48
39.972822,116.334915,0,399,39861.4332060185,2009-02-17,10:23:49
39.97266,116.335015,0,405,39861.4332638889,2009-02-17,10:23:54
39.972555,116.335106,0,407,39861.433287037,2009-02-17,10:23:56
39.972424,116.335183,0,408,39861.4332986111,2009-02-17,10:23:57
39.972384,116.335218,0,408,39861.4333101852,2009-02-17,10:23:58
39.972264,116.335294,0,409,39861.4333217593,2009-02-17,10:23:59
39.972389,116.335273,0,412,39861.4333564815,2009-02-17,10:24:02
39.97246,116.335241,0,413,39861.4333680556,2009-02-17,10:24:03
39.972541,116.335208,0,414,39861.4333796296,2009-02-17,10:24:04
39.972688,116.335139,0,415,39861.4333912037,2009-02-17,10:24:05
39.972817,116.33508,0,416,39861.4334027778,2009-02-17,10:24:06
39.972997,116.335006,0,417,39861.4334143519,2009-02-17,10:24:07
39.973084,116.334996,0,417,39861.4334490741,2009-02-17,10:24:10
39.973664,116.334853,0,428,39861.4335763889,2009-02-17,10:24:21
39.973937,116.334703,0,432,39861.433599537,2009-02-17,10:24:23
39.974062,116.334635,0,433,39861.4336111111,2009-02-17,10:24:24
39.976729,116.334443,0,782,39861.4357060185,2009-02-17,10:27:25
39.976645,116.334429,0,787,39861.4357175926,2009-02-17,10:27:26
39.976692,116.334474,0,820,39861.4357291667,2009-02-17,10:27:27
39.976779,116.334516,0,854,39861.4357407407,2009-02-17,10:27:28
39.976875,116.334558,0,887,39861.4357523148,2009-02-17,10:27:29
39.976897,116.334739,0,641,39861.4424305556,2009-02-17,10:37:06
39.976946,116.334663,0,620,39861.4424421296,2009-02-17,10:37:07
39.976995,116.334622,0,623,39861.4424652778,2009-02-17,10:37:09
39.977013,116.334642,0,637,39861.4425,2009-02-17,10:37:12
39.977043,116.33464,0,652,39861.4425462963,2009-02-17,10:37:16
39.977038,116.334661,0,665,39861.4426041667,2009-02-17,10:37:21
39.977008,116.334698,0,677,39861.4426388889,2009-02-17,10:37:24
39.976975,116.33474,0,671,39861.4426967593,2009-02-17,10:37:29
39.976975,116.334756,0,652,39861.4427314815,2009-02-17,10:37:32
39.976962,116.33476,0,647,39861.4427893519,2009-02-17,10:37:37
39.976987,116.334738,0,644,39861.4428472222,2009-02-17,10:37:42
39.977007,116.334746,0,647,39861.4429050926,2009-02-17,10:37:47
39.977024,116.334757,0,649,39861.442962963,2009-02-17,10:37:52
39.977006,116.33479,0,651,39861.4430208333,2009-02-17,10:37:57
39.976999,116.334842,0,651,39861.4430787037,2009-02-17,10:38:02
39.977076,116.334856,0,646,39861.443125,2009-02-17,10:38:06
39.977182,116.33487,0,639,39861.4431481481,2009-02-17,10:38:08
39.977237,116.334873,0,636,39861.4431597222,2009-02-17,10:38:09
39.977287,116.334869,0,634,39861.4431712963,2009-02-17,10:38:10
39.977296,116.334851,0,632,39861.4432175926,2009-02-17,10:38:14
39.97734,116.334821,0,628,39861.4432638889,2009-02-17,10:38:18
39.977433,116.334829,0,627,39861.4433217593,2009-02-17,10:38:23
39.977504,116.334824,0,626,39861.4433564815,2009-02-17,10:38:26
39.977489,116.334742,0,626,39861.4433912037,2009-02-17,10:38:29
39.977532,116.334695,0,628,39861.4434375,2009-02-17,10:38:33
39.977571,116.334654,0,629,39861.4434837963,2009-02-17,10:38:37
39.97762,116.334643,0,628,39861.4435069444,2009-02-17,10:38:39
39.977673,116.334643,0,630,39861.4435648148,2009-02-17,10:38:44
39.977724,116.334637,0,632,39861.4436111111,2009-02-17,10:38:48
39.977779,116.334631,0,631,39861.4436342593,2009-02-17,10:38:50
39.977841,116.334633,0,629,39861.4436574074,2009-02-17,10:38:52
39.97789,116.334636,0,629,39861.4436805556,2009-02-17,10:38:54
39.97793,116.334636,0,627,39861.4437384259,2009-02-17,10:38:59
39.977954,116.334624,0,626,39861.4437962963,2009-02-17,10:39:04
39.978003,116.334645,0,625,39861.4438310185,2009-02-17,10:39:07
39.978065,116.334664,0,624,39861.4438657407,2009-02-17,10:39:10
39.978105,116.334674,0,622,39861.4439236111,2009-02-17,10:39:15
39.978153,116.334709,0,622,39861.4439814815,2009-02-17,10:39:20
39.978202,116.334722,0,623,39861.4440277778,2009-02-17,10:39:24
39.978257,116.334716,0,627,39861.4440856481,2009-02-17,10:39:29
39.978373,116.334771,0,626,39861.4441782407,2009-02-17,10:39:37
39.978417,116.334787,0,624,39861.444224537,2009-02-17,10:39:41
39.978461,116.334801,0,622,39861.4442592593,2009-02-17,10:39:44
39.978512,116.334822,0,619,39861.4442939815,2009-02-17,10:39:47
39.978572,116.33484,0,617,39861.4443171296,2009-02-17,10:39:49
39.978643,116.334886,0,615,39861.444375,2009-02-17,10:39:54
39.978686,116.334921,0,614,39861.4443865741,2009-02-17,10:39:55
39.978732,116.33496,0,614,39861.4444097222,2009-02-17,10:39:57
39.978774,116.335015,0,614,39861.4444328704,2009-02-17,10:39:59
39.978817,116.335064,0,615,39861.4444675926,2009-02-17,10:40:02
39.978856,116.335094,0,617,39861.4445023148,2009-02-17,10:40:05
39.978908,116.335073,0,621,39861.4445601852,2009-02-17,10:40:10
39.978934,116.335071,0,622,39861.4446180556,2009-02-17,10:40:15
39.978934,116.335071,0,622,39861.4446527778,2009-02-17,10:40:18
39.978939,116.335063,0,622,39861.4446759259,2009-02-17,10:40:20
39.978958,116.33502,0,622,39861.4447337963,2009-02-17,10:40:25
39.979002,116.334984,0,621,39861.4447800926,2009-02-17,10:40:29
39.979065,116.33496,0,618,39861.4448148148,2009-02-17,10:40:32
39.97914,116.334986,0,615,39861.444849537,2009-02-17,10:40:35
39.979188,116.334998,0,615,39861.4448958333,2009-02-17,10:40:39
39.979197,116.334967,0,614,39861.4449537037,2009-02-17,10:40:44
39.979213,116.334964,0,613,39861.4450115741,2009-02-17,10:40:49
39.979262,116.334985,0,611,39861.4450694444,2009-02-17,10:40:54
39.979268,116.33499,0,612,39861.4451273148,2009-02-17,10:40:59
39.97926,116.334992,0,612,39861.4451851852,2009-02-17,10:41:04
39.97926,116.334992,0,612,39861.4452199074,2009-02-17,10:41:07
39.979254,116.334985,0,612,39861.4452430556,2009-02-17,10:41:09
39.979281,116.334957,0,612,39861.4453009259,2009-02-17,10:41:14
39.979294,116.33491,0,611,39861.4453587963,2009-02-17,10:41:19
39.979339,116.33487,0,610,39861.4454166667,2009-02-17,10:41:24
39.979395,116.334871,0,609,39861.4454513889,2009-02-17,10:41:27
39.979435,116.334881,0,607,39861.4455092593,2009-02-17,10:41:32
39.979413,116.334902,0,607,39861.4455671296,2009-02-17,10:41:37
39.979451,116.334944,0,608,39861.445625,2009-02-17,10:41:42
39.979454,116.334931,0,607,39861.4456828704,2009-02-17,10:41:47
39.979454,116.334931,0,607,39861.4457175926,2009-02-17,10:41:50
39.979462,116.334926,0,606,39861.4457407407,2009-02-17,10:41:52
39.979471,116.334937,0,606,39861.4457986111,2009-02-17,10:41:57
39.979472,116.334931,0,607,39861.4458564815,2009-02-17,10:42:02
39.979472,116.334931,0,607,39861.4458912037,2009-02-17,10:42:05
39.979476,116.334928,0,608,39861.4459143518,2009-02-17,10:42:07
39.979478,116.33494,0,608,39861.4459722222,2009-02-17,10:42:12
39.979511,116.335003,0,608,39861.4460300926,2009-02-17,10:42:17
39.979548,116.335051,0,607,39861.4460763889,2009-02-17,10:42:21
39.979577,116.335074,0,606,39861.4461342593,2009-02-17,10:42:26
39.979599,116.335097,0,606,39861.4461921296,2009-02-17,10:42:31
39.979599,116.335097,0,606,39861.4462268518,2009-02-17,10:42:34
39.979604,116.335093,0,606,39861.44625,2009-02-17,10:42:36
39.979648,116.33511,0,603,39861.4463078704,2009-02-17,10:42:41
39.979695,116.335136,0,601,39861.4463541667,2009-02-17,10:42:45
39.979732,116.335154,0,599,39861.446412037,2009-02-17,10:42:50
39.979733,116.335154,0,599,39861.4464699074,2009-02-17,10:42:55
39.979732,116.335159,0,599,39861.4465277778,2009-02-17,10:43:00
39.979732,116.335159,0,599,39861.4465625,2009-02-17,10:43:03
39.979738,116.335162,0,599,39861.4465856481,2009-02-17,10:43:05
39.979727,116.335103,0,598,39861.4466435185,2009-02-17,10:43:10
39.979729,116.335063,0,595,39861.4467013889,2009-02-17,10:43:15
39.979747,116.335048,0,593,39861.4467592593,2009-02-17,10:43:20
39.979794,116.335017,0,592,39861.4468171296,2009-02-17,10:43:25
39.979816,116.334952,0,592,39861.4468634259,2009-02-17,10:43:29
39.979854,116.334906,0,590,39861.4469212963,2009-02-17,10:43:34
39.979898,116.334947,0,588,39861.4469675926,2009-02-17,10:43:38
39.979936,116.334991,0,586,39861.4470023148,2009-02-17,10:43:41
39.97998,116.335021,0,583,39861.4470486111,2009-02-17,10:43:45
39.980013,116.335021,0,580,39861.4471064815,2009-02-17,10:43:50
39.980054,116.335033,0,580,39861.4471643518,2009-02-17,10:43:55
39.980102,116.335046,0,579,39861.4471990741,2009-02-17,10:43:58
39.980137,116.335022,0,581,39861.4472569444,2009-02-17,10:44:03
39.980164,116.335037,0,580,39861.4473148148,2009-02-17,10:44:08
39.9802,116.335056,0,579,39861.4473726852,2009-02-17,10:44:13
39.980232,116.335083,0,579,39861.4474305556,2009-02-17,10:44:18
39.980281,116.335109,0,581,39861.4474884259,2009-02-17,10:44:23
39.980294,116.33511,0,582,39861.4475462963,2009-02-17,10:44:28
39.980338,116.335073,0,584,39861.4476041667,2009-02-17,10:44:33
39.980379,116.335083,0,586,39861.447662037,2009-02-17,10:44:38
39.980394,116.335108,0,587,39861.4477199074,2009-02-17,10:44:43
39.980393,116.335111,0,587,39861.4477777778,2009-02-17,10:44:48
39.980393,116.335111,0,587,39861.4478125,2009-02-17,10:44:51
39.980401,116.335109,0,587,39861.4478356481,2009-02-17,10:44:53
39.980405,116.3351,0,588,39861.4478935185,2009-02-17,10:44:58
39.980415,116.335107,0,588,39861.4479513889,2009-02-17,10:45:03
39.980424,116.335105,0,588,39861.4480092593,2009-02-17,10:45:08
39.980455,116.335133,0,588,39861.4480671296,2009-02-17,10:45:13
39.980514,116.335168,0,589,39861.4480902778,2009-02-17,10:45:15
39.980591,116.335237,0,589,39861.4481134259,2009-02-17,10:45:17
39.980654,116.335289,0,589,39861.4481365741,2009-02-17,10:45:19
39.980704,116.335304,0,590,39861.4481828704,2009-02-17,10:45:23
39.980696,116.335285,0,589,39861.4482407407,2009-02-17,10:45:28
39.980696,116.335285,0,589,39861.448275463,2009-02-17,10:45:31
39.980696,116.335287,0,589,39861.4482986111,2009-02-17,10:45:33
39.980709,116.335272,0,590,39861.4483564815,2009-02-17,10:45:38
39.980733,116.335247,0,591,39861.4484143518,2009-02-17,10:45:43
39.980741,116.33517,0,592,39861.4484722222,2009-02-17,10:45:48
39.98076,116.335118,0,593,39861.4485300926,2009-02-17,10:45:53
39.980776,116.335086,0,595,39861.448587963,2009-02-17,10:45:58
39.980809,116.335109,0,597,39861.4486458333,2009-02-17,10:46:03
39.980826,116.335139,0,598,39861.4489351852,2009-02-17,10:46:28
39.980866,116.335283,0,599,39861.4489699074,2009-02-17,10:46:31
39.980875,116.335366,0,600,39861.4489814815,2009-02-17,10:46:32
39.980909,116.335413,0,598,39861.4490277778,2009-02-17,10:46:36
39.980905,116.335477,0,599,39861.4490509259,2009-02-17,10:46:38
39.9809,116.335549,0,599,39861.4490856482,2009-02-17,10:46:41
39.980927,116.335603,0,599,39861.4491319444,2009-02-17,10:46:45
39.98097,116.335585,0,598,39861.4491550926,2009-02-17,10:46:47
39.981024,116.335565,0,596,39861.4491898148,2009-02-17,10:46:50
39.981044,116.335569,0,594,39861.4492476852,2009-02-17,10:46:55
39.981048,116.335578,0,595,39861.4493055556,2009-02-17,10:47:00
39.981048,116.335578,0,595,39861.4493402778,2009-02-17,10:47:03
39.981048,116.335582,0,595,39861.4493634259,2009-02-17,10:47:05
39.981052,116.335573,0,595,39861.4494212963,2009-02-17,10:47:10
39.981029,116.335571,0,595,39861.4494791667,2009-02-17,10:47:15
39.981056,116.335545,0,594,39861.449537037,2009-02-17,10:47:20
39.98112,116.335572,0,592,39861.4495601852,2009-02-17,10:47:22
39.981133,116.335575,0,592,39861.4496180556,2009-02-17,10:47:27
39.981192,116.335579,0,591,39861.4496643519,2009-02-17,10:47:31
39.98125,116.335611,0,591,39861.4496990741,2009-02-17,10:47:34
39.981274,116.335581,0,592,39861.4497569444,2009-02-17,10:47:39
39.981298,116.335512,0,592,39861.4497916667,2009-02-17,10:47:42
39.981295,116.335453,0,593,39861.449837963,2009-02-17,10:47:46
39.981333,116.335507,0,593,39861.4498726852,2009-02-17,10:47:49
39.981368,116.335551,0,595,39861.4499074074,2009-02-17,10:47:52
39.981422,116.335616,0,596,39861.4499305556,2009-02-17,10:47:54
39.98147,116.335606,0,595,39861.4499421296,2009-02-17,10:47:55
39.981551,116.335578,0,594,39861.4499652778,2009-02-17,10:47:57
39.9816,116.335577,0,594,39861.4499884259,2009-02-17,10:47:59
39.981691,116.335583,0,592,39861.4500231481,2009-02-17,10:48:02
39.981739,116.335591,0,592,39861.4500694444,2009-02-17,10:48:06
39.98174,116.335561,0,593,39861.4501273148,2009-02-17,10:48:11
39.981781,116.335487,0,593,39861.450162037,2009-02-17,10:48:14
39.981814,116.335429,0,593,39861.4501851852,2009-02-17,10:48:16
39.981848,116.335387,0,593,39861.4502199074,2009-02-17,10:48:19
39.981892,116.335362,0,593,39861.4502546296,2009-02-17,10:48:22
39.981955,116.335356,0,593,39861.4503009259,2009-02-17,10:48:26
39.982024,116.335374,0,593,39861.4503356481,2009-02-17,10:48:29
39.982075,116.33539,0,593,39861.4503587963,2009-02-17,10:48:31
39.982136,116.33542,0,593,39861.4503935185,2009-02-17,10:48:34
39.982174,116.335457,0,592,39861.4504282407,2009-02-17,10:48:37
39.982174,116.335457,0,592,39861.450462963,2009-02-17,10:48:40
39.982172,116.335458,0,592,39861.4504861111,2009-02-17,10:48:42
39.982224,116.33549,0,592,39861.4505439815,2009-02-17,10:48:47
39.982236,116.335503,0,592,39861.4506018519,2009-02-17,10:48:52
39.982247,116.335506,0,591,39861.4506597222,2009-02-17,10:48:57
39.982196,116.335471,0,592,39861.4507060185,2009-02-17,10:49:01
39.982161,116.33544,0,593,39861.4507638889,2009-02-17,10:49:06
39.982129,116.3354,0,594,39861.4508217593,2009-02-17,10:49:11
39.982104,116.335411,0,595,39861.4508796296,2009-02-17,10:49:16
39.982101,116.3354,0,595,39861.4509375,2009-02-17,10:49:21
39.98211,116.335384,0,596,39861.4509953704,2009-02-17,10:49:26
39.982129,116.335394,0,596,39861.4510532407,2009-02-17,10:49:31
39.982129,116.335394,0,596,39861.451087963,2009-02-17,10:49:34
39.982136,116.335402,0,597,39861.4511111111,2009-02-17,10:49:36
39.982093,116.335377,0,596,39861.4511689815,2009-02-17,10:49:41
39.982042,116.335372,0,594,39861.4512268519,2009-02-17,10:49:46
39.982003,116.335369,0,594,39861.4512847222,2009-02-17,10:49:51
39.982058,116.335354,0,596,39861.4513425926,2009-02-17,10:49:56
39.973223,116.335229,0,652,39861.4517824074,2009-02-17,10:50:34
39.973211,116.33529,0,653,39861.4518055556,2009-02-17,10:50:36
39.973179,116.33539,0,653,39861.4518171296,2009-02-17,10:50:37
39.973129,116.335504,0,653,39861.4518287037,2009-02-17,10:50:38
39.97309,116.335591,0,654,39861.4518402778,2009-02-17,10:50:39
39.972198,116.334763,0,1399,39861.456087963,2009-02-17,10:56:46
39.972375,116.334563,0,1029,39861.456099537,2009-02-17,10:56:47
39.972543,116.334526,0,842,39861.4561111111,2009-02-17,10:56:48
39.972598,116.334512,0,750,39861.4561226852,2009-02-17,10:56:49
39.972655,116.334491,0,706,39861.4561342593,2009-02-17,10:56:50
39.9727,116.334461,0,683,39861.4561458333,2009-02-17,10:56:51
39.972683,116.334388,0,667,39861.4561689815,2009-02-17,10:56:53
39.972758,116.334444,0,663,39861.4561921296,2009-02-17,10:56:55
39.97282,116.334503,0,659,39861.4562268518,2009-02-17,10:56:58
39.97286,116.33455,0,655,39861.4562384259,2009-02-17,10:56:59
39.972908,116.334624,0,647,39861.4562615741,2009-02-17,10:57:01
39.972947,116.334655,0,642,39861.4562731481,2009-02-17,10:57:02
39.973011,116.334707,0,635,39861.4562962963,2009-02-17,10:57:04
39.973056,116.334728,0,634,39861.4563194444,2009-02-17,10:57:06
39.973115,116.334794,0,632,39861.4563541667,2009-02-17,10:57:09
39.973153,116.334867,0,634,39861.4563888889,2009-02-17,10:57:12
39.973181,116.334932,0,636,39861.456412037,2009-02-17,10:57:14
39.973216,116.335009,0,638,39861.4564351852,2009-02-17,10:57:16
39.973253,116.335078,0,633,39861.4564583333,2009-02-17,10:57:18
39.97326,116.335139,0,631,39861.4564814815,2009-02-17,10:57:20
39.973279,116.335219,0,633,39861.4565046296,2009-02-17,10:57:22
39.973286,116.335307,0,635,39861.4565277778,2009-02-17,10:57:24
39.973282,116.335398,0,641,39861.4565509259,2009-02-17,10:57:26
39.973292,116.335466,0,653,39861.4565856481,2009-02-17,10:57:29
39.973325,116.335556,0,660,39861.4566319444,2009-02-17,10:57:33
39.973345,116.335609,0,663,39861.4566782407,2009-02-17,10:57:37
39.973331,116.335596,0,672,39861.4567361111,2009-02-17,10:57:42
39.973277,116.335597,0,680,39861.4567824074,2009-02-17,10:57:46
39.973513,116.333465,0,158,39861.466712963,2009-02-17,11:12:04
39.97439,116.333478,0,93,39861.4667939815,2009-02-17,11:12:11
39.974437,116.333489,0,89,39861.4668055556,2009-02-17,11:12:12
39.974387,116.333521,0,103,39861.4668287037,2009-02-17,11:12:14
39.974435,116.333539,0,106,39861.466875,2009-02-17,11:12:18
39.974388,116.333584,0,113,39861.4669328704,2009-02-17,11:12:23
39.974343,116.333623,0,119,39861.4669560185,2009-02-17,11:12:25
39.97438,116.333684,0,121,39861.4669907407,2009-02-17,11:12:28
39.97442,116.333717,0,122,39861.467037037,2009-02-17,11:12:32
39.974435,116.333676,0,122,39861.4670949074,2009-02-17,11:12:37
39.974438,116.333654,0,126,39861.4671527778,2009-02-17,11:12:42
39.974411,116.333642,0,129,39861.4672106481,2009-02-17,11:12:47
39.974405,116.333608,0,131,39861.4672685185,2009-02-17,11:12:52
39.97436,116.333564,0,132,39861.4673148148,2009-02-17,11:12:56
39.974348,116.333542,0,131,39861.4673726852,2009-02-17,11:13:01
39.974348,116.333542,0,131,39861.4674074074,2009-02-17,11:13:04
39.974351,116.333545,0,131,39861.4674305556,2009-02-17,11:13:06
39.974384,116.333501,0,131,39861.4674652778,2009-02-17,11:13:09
39.974378,116.333499,0,131,39861.4675231481,2009-02-17,11:13:14
39.974378,116.333499,0,131,39861.4675578704,2009-02-17,11:13:17
39.974371,116.333507,0,131,39861.4675810185,2009-02-17,11:13:19
39.974343,116.333497,0,131,39861.4676388889,2009-02-17,11:13:24
39.974328,116.333457,0,132,39861.4676967593,2009-02-17,11:13:29
39.974313,116.333446,0,137,39861.4677546296,2009-02-17,11:13:34
39.97423,116.333336,0,145,39861.4677777778,2009-02-17,11:13:36
39.97425,116.333338,0,154,39861.4678356481,2009-02-17,11:13:41
39.974219,116.333305,0,163,39861.4678819444,2009-02-17,11:13:45
39.974217,116.333287,0,165,39861.4679398148,2009-02-17,11:13:50
39.974209,116.333275,0,167,39861.4679976852,2009-02-17,11:13:55
39.974198,116.333255,0,168,39861.4680555556,2009-02-17,11:14:00
39.974214,116.33327,0,168,39861.4681134259,2009-02-17,11:14:05
39.974252,116.333294,0,176,39861.4681481481,2009-02-17,11:14:08
39.97432,116.333291,0,179,39861.4681828704,2009-02-17,11:14:11
39.974335,116.33327,0,180,39861.4682407407,2009-02-17,11:14:16
39.974353,116.333224,0,183,39861.4682986111,2009-02-17,11:14:21
39.974469,116.333234,0,183,39861.4683101852,2009-02-17,11:14:22
39.97462,116.333263,0,202,39861.4683449074,2009-02-17,11:14:25
39.97469,116.333279,0,208,39861.4683680556,2009-02-17,11:14:27
39.974741,116.333327,0,220,39861.4683912037,2009-02-17,11:14:29
39.974824,116.333371,0,231,39861.4684143519,2009-02-17,11:14:31
39.9749,116.33337,0,233,39861.4684259259,2009-02-17,11:14:32
39.974941,116.333385,0,241,39861.4684490741,2009-02-17,11:14:34
39.975012,116.333423,0,248,39861.4684722222,2009-02-17,11:14:36
39.975069,116.333457,0,253,39861.4685069444,2009-02-17,11:14:39
39.97511,116.333504,0,253,39861.4685532407,2009-02-17,11:14:43
39.975176,116.333567,0,249,39861.4685763889,2009-02-17,11:14:45
39.975226,116.333623,0,248,39861.4686111111,2009-02-17,11:14:48
39.975269,116.333668,0,246,39861.4686458333,2009-02-17,11:14:51
39.975269,116.333668,0,246,39861.4686805556,2009-02-17,11:14:54
39.975273,116.333676,0,249,39861.4687037037,2009-02-17,11:14:56
39.975242,116.333681,0,250,39861.4687615741,2009-02-17,11:15:01
39.974311,116.333916,0,252,39861.4698726852,2009-02-17,11:16:37
39.974436,116.333958,0,252,39861.4698842593,2009-02-17,11:16:38
39.974486,116.33396,0,254,39861.4699074074,2009-02-17,11:16:40
39.974459,116.33396,0,244,39861.4699652778,2009-02-17,11:16:45
39.974481,116.333978,0,227,39861.47,2009-02-17,11:16:48
39.974462,116.334005,0,217,39861.4700578704,2009-02-17,11:16:53
39.974403,116.334006,0,219,39861.4701041667,2009-02-17,11:16:57
39.97481,116.31118,0,564,39861.4771875,2009-02-17,11:27:09
39.974913,116.311522,0,444,39861.4772222222,2009-02-17,11:27:12
39.974888,116.311103,0,362,39861.4773032407,2009-02-17,11:27:19
39.974888,116.311103,0,362,39861.477337963,2009-02-17,11:27:22
39.974887,116.311104,0,361,39861.4773611111,2009-02-17,11:27:24
39.974985,116.311066,0,352,39861.4774074074,2009-02-17,11:27:28
39.975063,116.31103,0,342,39861.4774305556,2009-02-17,11:27:30
39.975128,116.311008,0,327,39861.4774537037,2009-02-17,11:27:32
39.97515,116.311045,0,312,39861.4775,2009-02-17,11:27:36
39.975116,116.311066,0,299,39861.4775347222,2009-02-17,11:27:39
39.975083,116.311105,0,286,39861.4775694444,2009-02-17,11:27:42
39.975056,116.31111,0,271,39861.4776041667,2009-02-17,11:27:45
39.975018,116.311102,0,261,39861.4776273148,2009-02-17,11:27:47
39.974986,116.311118,0,256,39861.4776851852,2009-02-17,11:27:52
39.974875,116.311091,0,238,39861.4777083333,2009-02-17,11:27:54
39.974828,116.311082,0,229,39861.4777199074,2009-02-17,11:27:55
39.974755,116.311089,0,215,39861.4777546296,2009-02-17,11:27:58
39.974707,116.311119,0,204,39861.4778009259,2009-02-17,11:28:02
39.974665,116.311141,0,199,39861.4778356481,2009-02-17,11:28:05
39.974615,116.31115,0,197,39861.4778935185,2009-02-17,11:28:10
39.974582,116.311188,0,193,39861.4779398148,2009-02-17,11:28:14
39.974541,116.311209,0,187,39861.4779861111,2009-02-17,11:28:18
39.974489,116.311225,0,184,39861.4780439815,2009-02-17,11:28:23
39.974443,116.31122,0,182,39861.4780902778,2009-02-17,11:28:27
39.974394,116.311223,0,179,39861.4781365741,2009-02-17,11:28:31
39.974348,116.311248,0,177,39861.4781944444,2009-02-17,11:28:36
39.974311,116.311259,0,183,39861.4782523148,2009-02-17,11:28:41
39.974281,116.311244,0,187,39861.4783101852,2009-02-17,11:28:46
39.974239,116.311237,0,192,39861.4783680556,2009-02-17,11:28:51
39.974199,116.311233,0,197,39861.4784259259,2009-02-17,11:28:56
39.974162,116.311218,0,204,39861.4784837963,2009-02-17,11:29:01
39.974115,116.311216,0,210,39861.4785416667,2009-02-17,11:29:06
39.974069,116.311211,0,216,39861.478599537,2009-02-17,11:29:11
39.974043,116.311199,0,223,39861.4786574074,2009-02-17,11:29:16
39.974001,116.311216,0,228,39861.4787037037,2009-02-17,11:29:20
39.973949,116.311254,0,232,39861.47875,2009-02-17,11:29:24
39.97384,116.311347,0,229,39861.4787962963,2009-02-17,11:29:28
39.973787,116.311388,0,228,39861.4788194444,2009-02-17,11:29:30
39.973737,116.311433,0,230,39861.4788541667,2009-02-17,11:29:33
39.973691,116.311472,0,232,39861.4788888889,2009-02-17,11:29:36
39.973659,116.311514,0,236,39861.4789236111,2009-02-17,11:29:39
39.973635,116.311566,0,238,39861.4789583333,2009-02-17,11:29:42
39.973585,116.311612,0,240,39861.4790046296,2009-02-17,11:29:46
39.973541,116.311639,0,244,39861.4790393518,2009-02-17,11:29:49
39.973503,116.311672,0,248,39861.4790740741,2009-02-17,11:29:52
39.973465,116.311726,0,247,39861.4791087963,2009-02-17,11:29:55
39.973425,116.311774,0,242,39861.4791435185,2009-02-17,11:29:58
39.973385,116.311806,0,246,39861.4791898148,2009-02-17,11:30:02
39.973346,116.311857,0,249,39861.4792361111,2009-02-17,11:30:06
39.973301,116.31189,0,255,39861.4792824074,2009-02-17,11:30:10
39.973261,116.311864,0,258,39861.4793402778,2009-02-17,11:30:15
39.973217,116.311892,0,254,39861.4793865741,2009-02-17,11:30:19
39.973177,116.311899,0,258,39861.4794444444,2009-02-17,11:30:24
39.973119,116.311912,0,260,39861.4795023148,2009-02-17,11:30:29
39.973074,116.311919,0,260,39861.479537037,2009-02-17,11:30:32
39.973019,116.311961,0,265,39861.4795833333,2009-02-17,11:30:36
39.972974,116.312003,0,270,39861.4796296296,2009-02-17,11:30:40
39.972933,116.31205,0,277,39861.4796759259,2009-02-17,11:30:44
39.972882,116.312088,0,282,39861.4797222222,2009-02-17,11:30:48
39.972837,116.312125,0,282,39861.4797685185,2009-02-17,11:30:52
39.972786,116.312114,0,288,39861.4798263889,2009-02-17,11:30:57
39.97275,116.312155,0,293,39861.4798726852,2009-02-17,11:31:01
39.972725,116.312221,0,299,39861.4799074074,2009-02-17,11:31:04
39.972721,116.312275,0,289,39861.4799189815,2009-02-17,11:31:05
39.972692,116.312338,0,285,39861.4799421296,2009-02-17,11:31:07
39.972648,116.312361,0,287,39861.4799768519,2009-02-17,11:31:10
39.972602,116.312392,0,294,39861.4800231481,2009-02-17,11:31:14
39.972553,116.312391,0,303,39861.4800810185,2009-02-17,11:31:19
39.972509,116.312365,0,300,39861.4801273148,2009-02-17,11:31:23
39.972468,116.312361,0,305,39861.4801851852,2009-02-17,11:31:28
39.972434,116.312343,0,312,39861.4802430556,2009-02-17,11:31:33
39.972383,116.312343,0,315,39861.4802777778,2009-02-17,11:31:36
39.972359,116.312234,0,305,39861.4803240741,2009-02-17,11:31:40
39.972305,116.312263,0,309,39861.4803587963,2009-02-17,11:31:43
39.972255,116.312265,0,314,39861.4804166667,2009-02-17,11:31:48
39.972217,116.312259,0,319,39861.480474537,2009-02-17,11:31:53
39.972162,116.312297,0,315,39861.4805208333,2009-02-17,11:31:57
39.972112,116.312327,0,315,39861.4805671296,2009-02-17,11:32:01
39.972084,116.312373,0,318,39861.4806134259,2009-02-17,11:32:05
39.972045,116.31242,0,317,39861.4806481482,2009-02-17,11:32:08
39.972021,116.312502,0,301,39861.4806712963,2009-02-17,11:32:10
39.971979,116.312551,0,299,39861.4807060185,2009-02-17,11:32:13
39.971939,116.312596,0,299,39861.4807523148,2009-02-17,11:32:17
39.971904,116.312633,0,299,39861.4807986111,2009-02-17,11:32:21
39.971849,116.312617,0,303,39861.4808449074,2009-02-17,11:32:25
39.971801,116.312624,0,307,39861.4808796296,2009-02-17,11:32:28
39.971767,116.312659,0,312,39861.4809259259,2009-02-17,11:32:32
39.971725,116.312617,0,316,39861.4809837963,2009-02-17,11:32:37
39.971685,116.312579,0,318,39861.4810416667,2009-02-17,11:32:42
39.971634,116.312587,0,304,39861.481087963,2009-02-17,11:32:46
39.971587,116.312551,0,301,39861.4811342593,2009-02-17,11:32:50
39.971596,116.31243,0,288,39861.4811574074,2009-02-17,11:32:52
39.971571,116.312453,0,273,39861.4812152778,2009-02-17,11:32:57
39.971529,116.312473,0,270,39861.4812731481,2009-02-17,11:33:02
39.971488,116.312511,0,255,39861.4813194444,2009-02-17,11:33:06
39.971434,116.312521,0,257,39861.4813773148,2009-02-17,11:33:11
39.971401,116.312563,0,257,39861.481412037,2009-02-17,11:33:14
39.971346,116.312591,0,255,39861.4814699074,2009-02-17,11:33:19
39.9713,116.312639,0,249,39861.4815162037,2009-02-17,11:33:23
39.971264,116.312695,0,246,39861.4815625,2009-02-17,11:33:27
39.971218,116.312724,0,247,39861.4816087963,2009-02-17,11:33:31
39.971165,116.312742,0,244,39861.4816666667,2009-02-17,11:33:36
39.971109,116.31276,0,246,39861.481724537,2009-02-17,11:33:41
39.971061,116.312773,0,250,39861.4817708333,2009-02-17,11:33:45
39.971023,116.312759,0,250,39861.4818287037,2009-02-17,11:33:50
39.970982,116.312784,0,251,39861.4818634259,2009-02-17,11:33:53
39.970936,116.312805,0,255,39861.4819097222,2009-02-17,11:33:57
39.970898,116.312844,0,252,39861.4819444444,2009-02-17,11:34:00
39.970865,116.312882,0,244,39861.4819791667,2009-02-17,11:34:03
39.970813,116.312903,0,239,39861.482037037,2009-02-17,11:34:08
39.97077,116.31294,0,230,39861.4820833333,2009-02-17,11:34:12
39.97074,116.312948,0,234,39861.4821412037,2009-02-17,11:34:17
39.970704,116.312982,0,239,39861.4821990741,2009-02-17,11:34:22
39.970667,116.313009,0,247,39861.4822453704,2009-02-17,11:34:26
39.970621,116.313036,0,251,39861.4822685185,2009-02-17,11:34:28
39.970581,116.31305,0,259,39861.4823148148,2009-02-17,11:34:32
39.970537,116.313055,0,263,39861.482337963,2009-02-17,11:34:34
39.97049,116.313057,0,269,39861.4823726852,2009-02-17,11:34:37
39.970443,116.313074,0,276,39861.4824189815,2009-02-17,11:34:41
39.970395,116.313082,0,284,39861.4824652778,2009-02-17,11:34:45
39.970361,116.313088,0,294,39861.4825231481,2009-02-17,11:34:50
39.970317,116.313115,0,299,39861.4825694444,2009-02-17,11:34:54
39.970265,116.31311,0,306,39861.4826273148,2009-02-17,11:34:59
39.97022,116.313115,0,311,39861.4826851852,2009-02-17,11:35:04
39.970171,116.313129,0,320,39861.4827314815,2009-02-17,11:35:08
39.970125,116.313157,0,327,39861.4827777778,2009-02-17,11:35:12
39.970083,116.313181,0,333,39861.4828240741,2009-02-17,11:35:16
39.970043,116.313214,0,338,39861.4828587963,2009-02-17,11:35:19
39.970027,116.313114,0,340,39861.4828935185,2009-02-17,11:35:22
39.970024,116.313128,0,311,39861.4829050926,2009-02-17,11:35:23
39.969989,116.313054,0,297,39861.4829513889,2009-02-17,11:35:27
39.96997,116.313003,0,288,39861.4829861111,2009-02-17,11:35:30
39.969928,116.313019,0,288,39861.4830439815,2009-02-17,11:35:35
39.969906,116.313064,0,293,39861.4831018519,2009-02-17,11:35:40
39.969865,116.31311,0,295,39861.4831481481,2009-02-17,11:35:44
39.969825,116.313159,0,298,39861.4832060185,2009-02-17,11:35:49
39.969771,116.313198,0,299,39861.4832407407,2009-02-17,11:35:52
39.969738,116.31325,0,302,39861.483275463,2009-02-17,11:35:55
39.969703,116.313301,0,306,39861.4833217593,2009-02-17,11:35:59
39.969694,116.313375,0,310,39861.4833680556,2009-02-17,11:36:03
39.96962,116.313378,0,314,39861.4834259259,2009-02-17,11:36:08
39.969569,116.313405,0,316,39861.4834606481,2009-02-17,11:36:11
39.969519,116.313429,0,318,39861.4834953704,2009-02-17,11:36:14
39.969477,116.313457,0,322,39861.4835416667,2009-02-17,11:36:18
39.969457,116.313476,0,326,39861.483599537,2009-02-17,11:36:23
39.969445,116.313494,0,331,39861.4836574074,2009-02-17,11:36:28
39.969403,116.313524,0,335,39861.4837037037,2009-02-17,11:36:32
39.969355,116.313545,0,336,39861.4837268519,2009-02-17,11:36:34
39.969315,116.313536,0,342,39861.4837847222,2009-02-17,11:36:39
39.969274,116.313565,0,346,39861.4838310185,2009-02-17,11:36:43
39.969248,116.313543,0,344,39861.4838888889,2009-02-17,11:36:48
39.969269,116.313465,0,332,39861.483900463,2009-02-17,11:36:49
39.969233,116.313453,0,323,39861.4839351852,2009-02-17,11:36:52
39.969168,116.313457,0,319,39861.4839814815,2009-02-17,11:36:56
39.969126,116.313466,0,318,39861.4840393519,2009-02-17,11:37:01
39.969083,116.313465,0,311,39861.4840972222,2009-02-17,11:37:06
39.969056,116.313471,0,308,39861.4841550926,2009-02-17,11:37:11
39.969023,116.313479,0,310,39861.484212963,2009-02-17,11:37:16
39.968975,116.31349,0,310,39861.4842592593,2009-02-17,11:37:20
39.968932,116.313516,0,311,39861.4843171296,2009-02-17,11:37:25
39.968887,116.313542,0,310,39861.4843402778,2009-02-17,11:37:27
39.968857,116.313553,0,313,39861.4843981481,2009-02-17,11:37:32
39.968809,116.313593,0,314,39861.4844444444,2009-02-17,11:37:36
39.968746,116.313608,0,314,39861.4844907407,2009-02-17,11:37:40
39.968702,116.31363,0,306,39861.484525463,2009-02-17,11:37:43
39.968671,116.313655,0,306,39861.4845833333,2009-02-17,11:37:48
39.968626,116.313669,0,307,39861.4846412037,2009-02-17,11:37:53
39.968579,116.31369,0,307,39861.4846875,2009-02-17,11:37:57
39.968509,116.31371,0,305,39861.4847106481,2009-02-17,11:37:59
39.968465,116.313698,0,303,39861.4847337963,2009-02-17,11:38:01
39.96842,116.313659,0,301,39861.4847916667,2009-02-17,11:38:06
39.968398,116.313604,0,309,39861.484849537,2009-02-17,11:38:11
39.968366,116.313566,0,310,39861.4849074074,2009-02-17,11:38:16
39.968345,116.313535,0,310,39861.4849652778,2009-02-17,11:38:21
39.968345,116.313502,0,312,39861.4850231481,2009-02-17,11:38:26
39.968335,116.31342,0,316,39861.4850694444,2009-02-17,11:38:30
39.968359,116.313339,0,319,39861.4850925926,2009-02-17,11:38:32
39.968339,116.313277,0,314,39861.4851157407,2009-02-17,11:38:34
39.968322,116.313218,0,317,39861.485162037,2009-02-17,11:38:38
39.968295,116.313171,0,321,39861.4852199074,2009-02-17,11:38:43
39.968292,116.31311,0,325,39861.4852546296,2009-02-17,11:38:46
39.968274,116.313069,0,329,39861.4853125,2009-02-17,11:38:51
39.968249,116.31303,0,329,39861.4853703704,2009-02-17,11:38:56
39.968213,116.312958,0,332,39861.4854282407,2009-02-17,11:39:01
39.968191,116.312909,0,336,39861.4854861111,2009-02-17,11:39:06
39.968173,116.312851,0,331,39861.4855439815,2009-02-17,11:39:11
39.968136,116.312804,0,335,39861.4856018518,2009-02-17,11:39:16
39.968092,116.312776,0,339,39861.4856597222,2009-02-17,11:39:21
39.968061,116.312715,0,339,39861.4857175926,2009-02-17,11:39:26
39.96804,116.31268,0,338,39861.485775463,2009-02-17,11:39:31
39.968035,116.3126,0,329,39861.4858333333,2009-02-17,11:39:36
39.96803,116.312544,0,319,39861.4858680556,2009-02-17,11:39:39
39.968014,116.312519,0,317,39861.4859259259,2009-02-17,11:39:44
39.967964,116.3125,0,317,39861.4859606481,2009-02-17,11:39:47
39.967932,116.312454,0,315,39861.4860185185,2009-02-17,11:39:52
39.967918,116.31242,0,315,39861.4860763889,2009-02-17,11:39:57
39.967917,116.312344,0,315,39861.4861111111,2009-02-17,11:40:00
39.967918,116.312277,0,316,39861.4861689815,2009-02-17,11:40:05
39.967892,116.312208,0,317,39861.4862152778,2009-02-17,11:40:09
39.96788,116.312158,0,316,39861.4862731481,2009-02-17,11:40:14
39.96789,116.312137,0,314,39861.4863310185,2009-02-17,11:40:19
39.967883,116.312078,0,309,39861.4863657407,2009-02-17,11:40:22
39.967872,116.31202,0,312,39861.4864236111,2009-02-17,11:40:27
39.967869,116.311968,0,314,39861.4864814815,2009-02-17,11:40:32
39.967865,116.311901,0,316,39861.4865277778,2009-02-17,11:40:36
39.967857,116.311862,0,319,39861.4865856481,2009-02-17,11:40:41
39.967839,116.311804,0,322,39861.4866319444,2009-02-17,11:40:45
39.967842,116.311735,0,324,39861.4866666667,2009-02-17,11:40:48
39.967841,116.31167,0,324,39861.4866782407,2009-02-17,11:40:49
39.967827,116.311587,0,326,39861.4867361111,2009-02-17,11:40:54
39.967822,116.311549,0,328,39861.4867939815,2009-02-17,11:40:59
39.967801,116.311511,0,329,39861.4868518518,2009-02-17,11:41:04
39.967794,116.311456,0,330,39861.4869097222,2009-02-17,11:41:09
39.967798,116.31139,0,329,39861.4869675926,2009-02-17,11:41:14
39.967839,116.311352,0,323,39861.487025463,2009-02-17,11:41:19
39.967837,116.311255,0,318,39861.4870717593,2009-02-17,11:41:23
39.967849,116.311196,0,317,39861.4871064815,2009-02-17,11:41:26
39.967868,116.311136,0,312,39861.4871643518,2009-02-17,11:41:31
39.9679,116.3111,0,309,39861.4872222222,2009-02-17,11:41:36
39.967945,116.311091,0,307,39861.4872685185,2009-02-17,11:41:40
39.967983,116.311073,0,306,39861.4873263889,2009-02-17,11:41:45
39.968039,116.311052,0,302,39861.4873726852,2009-02-17,11:41:49
39.968078,116.311031,0,296,39861.4874074074,2009-02-17,11:41:52
39.968114,116.311037,0,284,39861.4874537037,2009-02-17,11:41:56
39.968154,116.311018,0,274,39861.4875115741,2009-02-17,11:42:01
39.968189,116.311041,0,263,39861.4875462963,2009-02-17,11:42:04
39.968224,116.311063,0,253,39861.4875925926,2009-02-17,11:42:08
39.968266,116.311019,0,249,39861.487650463,2009-02-17,11:42:13
39.968292,116.310976,0,244,39861.4876736111,2009-02-17,11:42:15
39.968341,116.310965,0,238,39861.4877199074,2009-02-17,11:42:19
39.968389,116.310977,0,233,39861.4877430556,2009-02-17,11:42:21
39.968436,116.310947,0,225,39861.4877777778,2009-02-17,11:42:24
39.968459,116.310888,0,219,39861.4878125,2009-02-17,11:42:27
39.968468,116.310842,0,206,39861.4878587963,2009-02-17,11:42:31
39.968472,116.310775,0,203,39861.4879166667,2009-02-17,11:42:36
39.968487,116.310708,0,199,39861.487974537,2009-02-17,11:42:41
39.968508,116.310644,0,198,39861.4880324074,2009-02-17,11:42:46
39.96853,116.310584,0,197,39861.4880671296,2009-02-17,11:42:49
39.968548,116.310528,0,198,39861.4881134259,2009-02-17,11:42:53
39.968566,116.31047,0,199,39861.4881712963,2009-02-17,11:42:58
39.968565,116.310417,0,202,39861.4882291667,2009-02-17,11:43:03
39.968558,116.310362,0,207,39861.488287037,2009-02-17,11:43:08
39.968569,116.310293,0,211,39861.4883333333,2009-02-17,11:43:12
39.968584,116.310231,0,215,39861.4883796296,2009-02-17,11:43:16
39.968588,116.310164,0,212,39861.4884375,2009-02-17,11:43:21
39.968599,116.310099,0,215,39861.4884837963,2009-02-17,11:43:25
39.968599,116.310041,0,223,39861.4885416667,2009-02-17,11:43:30
39.968595,116.309985,0,228,39861.488587963,2009-02-17,11:43:34
39.968598,116.309927,0,234,39861.4886458333,2009-02-17,11:43:39
39.968586,116.309863,0,237,39861.4887037037,2009-02-17,11:43:44
39.968594,116.309807,0,240,39861.4887615741,2009-02-17,11:43:49
39.968607,116.309749,0,247,39861.4888194444,2009-02-17,11:43:54
39.968618,116.309703,0,249,39861.4888773148,2009-02-17,11:43:59
39.96862,116.309659,0,247,39861.4889351852,2009-02-17,11:44:04
39.968595,116.309602,0,246,39861.4889930556,2009-02-17,11:44:09
39.968626,116.309558,0,252,39861.4890393519,2009-02-17,11:44:13
39.968658,116.309515,0,258,39861.4890972222,2009-02-17,11:44:18
39.968694,116.309475,0,260,39861.4891319444,2009-02-17,11:44:21
39.968715,116.309431,0,267,39861.4891898148,2009-02-17,11:44:26
39.96876,116.309406,0,279,39861.489224537,2009-02-17,11:44:29
39.968744,116.309367,0,281,39861.4892824074,2009-02-17,11:44:34
39.968739,116.309316,0,285,39861.4893402778,2009-02-17,11:44:39
39.96876,116.309285,0,285,39861.4893981481,2009-02-17,11:44:44
39.968769,116.309262,0,285,39861.4894560185,2009-02-17,11:44:49
39.968809,116.309214,0,285,39861.4895138889,2009-02-17,11:44:54
39.968872,116.309233,0,280,39861.4895601852,2009-02-17,11:44:58
39.968914,116.309219,0,278,39861.4896180556,2009-02-17,11:45:03
39.969036,116.309239,0,267,39861.4896527778,2009-02-17,11:45:06
39.969098,116.309255,0,265,39861.4896875,2009-02-17,11:45:09
39.96915,116.309264,0,263,39861.4897222222,2009-02-17,11:45:12
39.969206,116.309283,0,261,39861.4897569444,2009-02-17,11:45:15
39.969194,116.309318,0,256,39861.4898148148,2009-02-17,11:45:20
39.969211,116.309323,0,255,39861.4898726852,2009-02-17,11:45:25
39.969199,116.309311,0,255,39861.4899305556,2009-02-17,11:45:30
39.9692,116.30929,0,248,39861.4899884259,2009-02-17,11:45:35
39.969202,116.309247,0,245,39861.4900462963,2009-02-17,11:45:40
39.969205,116.309231,0,245,39861.4901041667,2009-02-17,11:45:45
39.96922,116.309179,0,235,39861.490150463,2009-02-17,11:45:49
39.969216,116.309094,0,236,39861.4901736111,2009-02-17,11:45:51
39.969222,116.309029,0,234,39861.4901851852,2009-02-17,11:45:52
39.969222,116.308954,0,231,39861.4901967593,2009-02-17,11:45:53
39.969216,116.308885,0,229,39861.4902314815,2009-02-17,11:45:56
39.969209,116.308795,0,228,39861.4902662037,2009-02-17,11:45:59
39.969158,116.308723,0,224,39861.4903125,2009-02-17,11:46:03
39.969163,116.308664,0,227,39861.4903587963,2009-02-17,11:46:07
39.96915,116.308606,0,229,39861.4904050926,2009-02-17,11:46:11
39.969125,116.308532,0,233,39861.490462963,2009-02-17,11:46:16
39.969116,116.308461,0,233,39861.4904976852,2009-02-17,11:46:19
39.969117,116.308381,0,233,39861.4905208333,2009-02-17,11:46:21
39.969166,116.308286,0,229,39861.4905324074,2009-02-17,11:46:22
39.96919,116.308237,0,225,39861.4905439815,2009-02-17,11:46:23
39.969213,116.308184,0,218,39861.4905555556,2009-02-17,11:46:24
39.969221,116.308138,0,219,39861.4906134259,2009-02-17,11:46:29
39.969226,116.308108,0,220,39861.4906712963,2009-02-17,11:46:34
39.969205,116.308051,0,219,39861.4907175926,2009-02-17,11:46:38
39.969248,116.308018,0,222,39861.4907638889,2009-02-17,11:46:42
39.969287,116.307967,0,224,39861.4908101852,2009-02-17,11:46:46
39.969306,116.307927,0,236,39861.4908564815,2009-02-17,11:46:50
39.969343,116.307924,0,239,39861.4909143519,2009-02-17,11:46:55
39.96937,116.307909,0,243,39861.4909722222,2009-02-17,11:47:00
39.969381,116.307854,0,244,39861.4910300926,2009-02-17,11:47:05
39.969414,116.307805,0,244,39861.4910532407,2009-02-17,11:47:07
39.96944,116.307766,0,247,39861.4911111111,2009-02-17,11:47:12
39.969466,116.30773,0,250,39861.4911689815,2009-02-17,11:47:17
39.969501,116.307698,0,253,39861.4912268519,2009-02-17,11:47:22
39.969535,116.307676,0,255,39861.4912847222,2009-02-17,11:47:27
39.969616,116.307714,0,256,39861.4913425926,2009-02-17,11:47:32
39.9697,116.307736,0,256,39861.4913773148,2009-02-17,11:47:35
39.969746,116.307729,0,255,39861.491400463,2009-02-17,11:47:37
39.969765,116.307676,0,250,39861.4914467593,2009-02-17,11:47:41
39.969788,116.307656,0,250,39861.4915046296,2009-02-17,11:47:46
39.969828,116.307627,0,252,39861.4915625,2009-02-17,11:47:51
39.96995,116.307664,0,252,39861.4916203704,2009-02-17,11:47:56
39.970001,116.307663,0,253,39861.4916550926,2009-02-17,11:47:59
39.970014,116.307633,0,253,39861.491712963,2009-02-17,11:48:04
39.970037,116.307556,0,255,39861.4917592593,2009-02-17,11:48:08
39.970054,116.3075,0,255,39861.4917824074,2009-02-17,11:48:10
39.970076,116.307446,0,257,39861.4918171296,2009-02-17,11:48:13
39.970091,116.307397,0,259,39861.491875,2009-02-17,11:48:18
39.97008,116.307362,0,259,39861.4919328704,2009-02-17,11:48:23
39.970064,116.307316,0,257,39861.4919907407,2009-02-17,11:48:28
39.970064,116.307223,0,257,39861.4920486111,2009-02-17,11:48:33
39.970059,116.307158,0,257,39861.4920833333,2009-02-17,11:48:36
39.970163,116.307149,0,256,39861.4921296296,2009-02-17,11:48:40
39.97022,116.307153,0,257,39861.4921759259,2009-02-17,11:48:44
39.970268,116.307158,0,257,39861.4922222222,2009-02-17,11:48:48
39.97031,116.307144,0,252,39861.4922800926,2009-02-17,11:48:53
39.970347,116.307102,0,252,39861.492337963,2009-02-17,11:48:58
39.97036,116.307101,0,252,39861.4923958333,2009-02-17,11:49:03
39.970437,116.3071,0,248,39861.4924421296,2009-02-17,11:49:07
39.970503,116.307104,0,248,39861.4924768518,2009-02-17,11:49:10
39.97056,116.307086,0,246,39861.4925115741,2009-02-17,11:49:13
39.970583,116.307087,0,240,39861.4925694444,2009-02-17,11:49:18
39.97062,116.307054,0,231,39861.4926157407,2009-02-17,11:49:22
39.970656,116.307021,0,230,39861.4926736111,2009-02-17,11:49:27
39.970675,116.306996,0,229,39861.4927314815,2009-02-17,11:49:32
39.970773,116.30701,0,224,39861.4927893518,2009-02-17,11:49:37
39.970821,116.307021,0,221,39861.4928125,2009-02-17,11:49:39
39.970869,116.307035,0,218,39861.4928703704,2009-02-17,11:49:44
39.970905,116.307037,0,210,39861.4929282407,2009-02-17,11:49:49
39.970951,116.307022,0,209,39861.492974537,2009-02-17,11:49:53
39.970981,116.307009,0,209,39861.4930324074,2009-02-17,11:49:58
39.970985,116.306993,0,203,39861.4930902778,2009-02-17,11:50:03
39.971035,116.306994,0,204,39861.4931365741,2009-02-17,11:50:07
39.971085,116.307008,0,202,39861.4931481481,2009-02-17,11:50:08
39.971146,116.307022,0,197,39861.4931828704,2009-02-17,11:50:11
39.971201,116.307025,0,195,39861.4932175926,2009-02-17,11:50:14
39.971249,116.307012,0,193,39861.493275463,2009-02-17,11:50:19
39.97128,116.306982,0,190,39861.4933333333,2009-02-17,11:50:24
39.971304,116.306969,0,191,39861.4933912037,2009-02-17,11:50:29
39.971327,116.306965,0,190,39861.4934490741,2009-02-17,11:50:34
39.971412,116.306988,0,184,39861.4934953704,2009-02-17,11:50:38
39.971459,116.307003,0,181,39861.4935185185,2009-02-17,11:50:40
39.971502,116.306989,0,181,39861.4935763889,2009-02-17,11:50:45
39.971531,116.306984,0,180,39861.4936342593,2009-02-17,11:50:50
39.971554,116.306955,0,180,39861.4936921296,2009-02-17,11:50:55
39.971552,116.306996,0,179,39861.49375,2009-02-17,11:51:00
39.971575,116.307022,0,178,39861.4938078704,2009-02-17,11:51:05
39.971601,116.30703,0,178,39861.4938657407,2009-02-17,11:51:10
39.971611,116.307041,0,179,39861.4939236111,2009-02-17,11:51:15
39.971615,116.307042,0,179,39861.4939814815,2009-02-17,11:51:20
39.97162,116.307037,0,179,39861.4940393518,2009-02-17,11:51:25
39.97162,116.307037,0,179,39861.4940740741,2009-02-17,11:51:28
39.971624,116.307034,0,179,39861.4940972222,2009-02-17,11:51:30
39.971637,116.307046,0,179,39861.4941550926,2009-02-17,11:51:35
39.971637,116.307046,0,179,39861.4941898148,2009-02-17,11:51:38
39.97164,116.30705,0,179,39861.494212963,2009-02-17,11:51:40
39.971639,116.30706,0,179,39861.4942708333,2009-02-17,11:51:45
39.971638,116.307073,0,179,39861.4943287037,2009-02-17,11:51:50
39.971639,116.307085,0,179,39861.4943865741,2009-02-17,11:51:55
39.97164,116.307099,0,179,39861.4944444444,2009-02-17,11:52:00
39.97164,116.307099,0,179,39861.4944791667,2009-02-17,11:52:03
39.971642,116.307104,0,180,39861.4945023148,2009-02-17,11:52:05
39.971639,116.307068,0,180,39861.4945601852,2009-02-17,11:52:10
39.971626,116.307012,0,180,39861.4945949074,2009-02-17,11:52:13
39.971647,116.30696,0,179,39861.4946412037,2009-02-17,11:52:17
39.97162,116.306921,0,173,39861.4946990741,2009-02-17,11:52:22
39.971635,116.306866,0,179,39861.4947337963,2009-02-17,11:52:25
39.971635,116.306813,0,184,39861.4947916667,2009-02-17,11:52:30
39.971614,116.306743,0,187,39861.494837963,2009-02-17,11:52:34
39.971616,116.306695,0,189,39861.4948958333,2009-02-17,11:52:39
39.971597,116.30664,0,193,39861.4949537037,2009-02-17,11:52:44
39.971577,116.306583,0,196,39861.495,2009-02-17,11:52:48
39.971569,116.306518,0,200,39861.4950462963,2009-02-17,11:52:52
39.971558,116.306448,0,202,39861.4951041667,2009-02-17,11:52:57
39.971561,116.306373,0,201,39861.495162037,2009-02-17,11:53:02
39.971552,116.306307,0,205,39861.4952199074,2009-02-17,11:53:07
39.971537,116.306237,0,208,39861.4952777778,2009-02-17,11:53:12
39.971572,116.306186,0,210,39861.4953125,2009-02-17,11:53:15
39.971587,116.306123,0,212,39861.4953472222,2009-02-17,11:53:18
39.971568,116.306064,0,215,39861.4953935185,2009-02-17,11:53:22
39.971533,116.306016,0,217,39861.4954282407,2009-02-17,11:53:25
39.971498,116.305959,0,215,39861.4954861111,2009-02-17,11:53:30
39.971485,116.305885,0,212,39861.4955324074,2009-02-17,11:53:34
39.971506,116.305836,0,219,39861.4955902778,2009-02-17,11:53:39
39.971501,116.305783,0,226,39861.495625,2009-02-17,11:53:42
39.971493,116.305723,0,232,39861.4956597222,2009-02-17,11:53:45
39.971509,116.305673,0,243,39861.4957060185,2009-02-17,11:53:49
39.9715,116.305625,0,253,39861.4957407407,2009-02-17,11:53:52
39.971513,116.305565,0,261,39861.495775463,2009-02-17,11:53:55
39.971538,116.305502,0,269,39861.4958217593,2009-02-17,11:53:59
39.971544,116.305442,0,272,39861.4958680556,2009-02-17,11:54:03
39.971546,116.305377,0,276,39861.4959259259,2009-02-17,11:54:08
39.971562,116.305325,0,282,39861.4959837963,2009-02-17,11:54:13
39.971519,116.305305,0,286,39861.4960300926,2009-02-17,11:54:17
39.971518,116.305258,0,289,39861.496087963,2009-02-17,11:54:22
39.971457,116.305224,0,276,39861.4961111111,2009-02-17,11:54:24
39.97144,116.305162,0,270,39861.4961458333,2009-02-17,11:54:27
39.971449,116.305105,0,270,39861.4962037037,2009-02-17,11:54:32
39.971458,116.305058,0,273,39861.4962615741,2009-02-17,11:54:37
39.97144,116.305052,0,277,39861.4963194444,2009-02-17,11:54:42
39.971444,116.305061,0,278,39861.4963773148,2009-02-17,11:54:47
39.971414,116.305073,0,282,39861.4964351852,2009-02-17,11:54:52
39.971369,116.305068,0,285,39861.4964930556,2009-02-17,11:54:57
39.971328,116.30506,0,288,39861.4965509259,2009-02-17,11:55:02
