# Supplementary material for: Research on differential privacy protection method based on user tendency
Source: PLoS One. 2023 Oct 26;18(10):e0288823. doi: 10.1371/journal.pone.0288823 (PMC10602288; doi:10.1371/journal.pone.0288823)
Supplement: S2 Data — (ZIP) [file pone.0288823.s002.zip › Data 5-2/022/Trajectory/20090219110435.plt]

Geolife trajectory
WGS 84
Altitude is in Feet
Reserved 3
0,2,255,My Track,0,0,2,8421376
0
39.968611,116.301697,0,192,39863.4615162037,2009-02-19,11:04:35
39.969227,116.301837,0,-185,39863.4615393518,2009-02-19,11:04:37
39.969238,116.301884,0,-186,39863.4615972222,2009-02-19,11:04:42
39.968907,116.301897,0,-49,39863.4616203704,2009-02-19,11:04:44
39.968862,116.301896,0,2,39863.4616319444,2009-02-19,11:04:45
39.968828,116.301927,0,30,39863.4616550926,2009-02-19,11:04:47
39.968833,116.30192,0,55,39863.4616782407,2009-02-19,11:04:49
39.968842,116.301921,0,78,39863.461712963,2009-02-19,11:04:52
39.968838,116.301976,0,90,39863.4617476852,2009-02-19,11:04:55
39.968814,116.302004,0,102,39863.4617708333,2009-02-19,11:04:57
39.968784,116.302055,0,96,39863.4617939815,2009-02-19,11:04:59
39.968767,116.302075,0,114,39863.4618287037,2009-02-19,11:05:02
39.968724,116.302144,0,121,39863.4618518518,2009-02-19,11:05:04
39.968703,116.3022,0,130,39863.461875,2009-02-19,11:05:06
39.968693,116.302251,0,130,39863.4619328704,2009-02-19,11:05:11
39.968702,116.302289,0,130,39863.4619907407,2009-02-19,11:05:16
39.968749,116.30231,0,128,39863.462025463,2009-02-19,11:05:19
39.968774,116.30234,0,139,39863.4620833333,2009-02-19,11:05:24
39.968774,116.302281,0,134,39863.4621296296,2009-02-19,11:05:28
39.96879,116.302226,0,132,39863.4621875,2009-02-19,11:05:33
39.968809,116.302194,0,130,39863.4622453704,2009-02-19,11:05:38
39.968821,116.302163,0,137,39863.4623032407,2009-02-19,11:05:43
39.968858,116.302123,0,134,39863.462337963,2009-02-19,11:05:46
39.968877,116.30214,0,135,39863.4623958333,2009-02-19,11:05:51
39.968905,116.302119,0,134,39863.4624537037,2009-02-19,11:05:56
39.968926,116.302109,0,137,39863.4625115741,2009-02-19,11:06:01
39.968984,116.302113,0,138,39863.4625694444,2009-02-19,11:06:06
39.969029,116.302107,0,133,39863.4626157407,2009-02-19,11:06:10
39.969074,116.302085,0,129,39863.4626736111,2009-02-19,11:06:15
39.969096,116.302086,0,124,39863.4627314815,2009-02-19,11:06:20
39.969111,116.302092,0,124,39863.4627893518,2009-02-19,11:06:25
39.969143,116.302113,0,123,39863.4628472222,2009-02-19,11:06:30
39.969152,116.302114,0,125,39863.4629050926,2009-02-19,11:06:35
39.969163,116.302139,0,123,39863.462962963,2009-02-19,11:06:40
39.969192,116.302155,0,125,39863.4630208333,2009-02-19,11:06:45
39.969192,116.302155,0,125,39863.4630555556,2009-02-19,11:06:48
39.969199,116.302155,0,125,39863.4630787037,2009-02-19,11:06:50
39.96922,116.302156,0,126,39863.4631365741,2009-02-19,11:06:55
39.969231,116.302158,0,126,39863.4631944444,2009-02-19,11:07:00
39.96927,116.302185,0,128,39863.4632523148,2009-02-19,11:07:05
39.969322,116.302205,0,132,39863.463287037,2009-02-19,11:07:08
39.96937,116.302212,0,130,39863.4633449074,2009-02-19,11:07:13
39.969437,116.30223,0,133,39863.4633912037,2009-02-19,11:07:17
39.969489,116.302242,0,139,39863.4634259259,2009-02-19,11:07:20
39.969525,116.30228,0,132,39863.4634722222,2009-02-19,11:07:24
39.969577,116.302286,0,129,39863.4635069444,2009-02-19,11:07:27
39.969627,116.302293,0,126,39863.4635532407,2009-02-19,11:07:31
39.969674,116.30232,0,128,39863.463599537,2009-02-19,11:07:35
39.969697,116.302331,0,132,39863.4636574074,2009-02-19,11:07:40
39.96974,116.302334,0,129,39863.4637152778,2009-02-19,11:07:45
39.969767,116.302369,0,129,39863.4637731481,2009-02-19,11:07:50
39.969777,116.302362,0,129,39863.4638310185,2009-02-19,11:07:55
39.9698,116.302359,0,131,39863.4638888889,2009-02-19,11:08:00
39.969837,116.302335,0,131,39863.4639467593,2009-02-19,11:08:05
39.969847,116.302296,0,133,39863.4640046296,2009-02-19,11:08:10
39.969841,116.302271,0,132,39863.4640625,2009-02-19,11:08:15
39.969931,116.302268,0,133,39863.4640972222,2009-02-19,11:08:18
39.969924,116.302254,0,133,39863.4641550926,2009-02-19,11:08:23
39.969972,116.30227,0,135,39863.464212963,2009-02-19,11:08:28
39.97004,116.302245,0,141,39863.4642361111,2009-02-19,11:08:30
39.97007,116.302287,0,144,39863.4642939815,2009-02-19,11:08:35
39.970095,116.302272,0,146,39863.4643518519,2009-02-19,11:08:40
39.970095,116.302272,0,146,39863.4643865741,2009-02-19,11:08:43
39.970089,116.302264,0,147,39863.4644097222,2009-02-19,11:08:45
39.970101,116.302254,0,148,39863.4644675926,2009-02-19,11:08:50
39.970101,116.302254,0,148,39863.4645023148,2009-02-19,11:08:53
39.970108,116.302262,0,148,39863.464525463,2009-02-19,11:08:55
39.970134,116.302235,0,149,39863.4645833333,2009-02-19,11:09:00
39.970166,116.3022,0,149,39863.4646412037,2009-02-19,11:09:05
39.970225,116.302175,0,149,39863.4646875,2009-02-19,11:09:09
39.970278,116.302191,0,149,39863.4646990741,2009-02-19,11:09:10
39.970318,116.302166,0,150,39863.4647569444,2009-02-19,11:09:15
39.970354,116.302193,0,149,39863.4648148148,2009-02-19,11:09:20
39.970381,116.302258,0,148,39863.4648611111,2009-02-19,11:09:24
39.970414,116.302298,0,147,39863.4648842593,2009-02-19,11:09:26
39.970486,116.302401,0,142,39863.4649074074,2009-02-19,11:09:28
39.970513,116.302495,0,138,39863.4649305556,2009-02-19,11:09:30
39.970527,116.302561,0,135,39863.4649537037,2009-02-19,11:09:32
39.970533,116.302619,0,133,39863.4649884259,2009-02-19,11:09:35
39.97055,116.302673,0,131,39863.4650462963,2009-02-19,11:09:40
39.970594,116.302715,0,128,39863.4651041667,2009-02-19,11:09:45
39.970607,116.302773,0,126,39863.465162037,2009-02-19,11:09:50
39.970565,116.302842,0,127,39863.4651851852,2009-02-19,11:09:52
39.970485,116.302928,0,127,39863.4652083333,2009-02-19,11:09:54
39.970446,116.302996,0,126,39863.4652430556,2009-02-19,11:09:57
39.970482,116.302955,0,126,39863.4652662037,2009-02-19,11:09:59
39.970491,116.302969,0,128,39863.4653240741,2009-02-19,11:10:04
39.970502,116.303028,0,128,39863.4653587963,2009-02-19,11:10:07
39.970498,116.30308,0,130,39863.4654166667,2009-02-19,11:10:12
39.970492,116.303157,0,130,39863.4654513889,2009-02-19,11:10:15
39.970534,116.303164,0,128,39863.4655092593,2009-02-19,11:10:20
39.970581,116.303122,0,125,39863.4655439815,2009-02-19,11:10:23
39.970629,116.303092,0,126,39863.4655671296,2009-02-19,11:10:25
39.970694,116.303042,0,117,39863.4655902778,2009-02-19,11:10:27
39.970746,116.303028,0,116,39863.4656365741,2009-02-19,11:10:31
39.9708,116.303026,0,114,39863.4656944444,2009-02-19,11:10:36
39.970854,116.303023,0,107,39863.4657407407,2009-02-19,11:10:40
39.970863,116.303027,0,106,39863.4657986111,2009-02-19,11:10:45
39.970853,116.303046,0,108,39863.4658564815,2009-02-19,11:10:50
39.970857,116.303091,0,112,39863.4659143519,2009-02-19,11:10:55
39.970852,116.30317,0,120,39863.4659375,2009-02-19,11:10:57
39.970849,116.303207,0,128,39863.4659953704,2009-02-19,11:11:02
39.97084,116.303271,0,135,39863.4660416667,2009-02-19,11:11:06
39.970855,116.303337,0,142,39863.4660763889,2009-02-19,11:11:09
39.970854,116.303394,0,149,39863.4661342593,2009-02-19,11:11:14
39.970871,116.30345,0,155,39863.4661805556,2009-02-19,11:11:18
39.970891,116.303469,0,161,39863.4662384259,2009-02-19,11:11:23
39.9709,116.303448,0,166,39863.4662962963,2009-02-19,11:11:28
39.970897,116.303477,0,169,39863.4663541667,2009-02-19,11:11:33
39.970945,116.303482,0,173,39863.466412037,2009-02-19,11:11:38
39.970988,116.303498,0,176,39863.4664467593,2009-02-19,11:11:41
39.97105,116.303539,0,178,39863.4664814815,2009-02-19,11:11:44
39.971093,116.303574,0,181,39863.4665277778,2009-02-19,11:11:48
39.971142,116.303602,0,183,39863.4665625,2009-02-19,11:11:51
39.97117,116.303652,0,190,39863.4666203704,2009-02-19,11:11:56
39.97121,116.303643,0,198,39863.4666782407,2009-02-19,11:12:01
39.971224,116.303706,0,201,39863.466724537,2009-02-19,11:12:05
39.971279,116.303721,0,198,39863.4667476852,2009-02-19,11:12:07
39.9713,116.303752,0,202,39863.4668055556,2009-02-19,11:12:12
39.971308,116.303795,0,207,39863.4668634259,2009-02-19,11:12:17
39.971318,116.303827,0,212,39863.4669212963,2009-02-19,11:12:22
39.971322,116.303876,0,217,39863.4669791667,2009-02-19,11:12:27
39.971965,116.306626,0,2001,39863.486412037,2009-02-19,11:40:26
39.97148,116.304649,0,324,39863.4864351852,2009-02-19,11:40:28
39.971491,116.304603,0,282,39863.4864467593,2009-02-19,11:40:29
39.971457,116.304538,0,237,39863.4864583333,2009-02-19,11:40:30
39.971426,116.30458,0,244,39863.4864814815,2009-02-19,11:40:32
39.971473,116.304638,0,248,39863.4865162037,2009-02-19,11:40:35
39.971474,116.30468,0,262,39863.4865509259,2009-02-19,11:40:38
39.971466,116.304711,0,274,39863.4866087963,2009-02-19,11:40:43
39.971472,116.30477,0,285,39863.4866435185,2009-02-19,11:40:46
39.971457,116.304829,0,296,39863.4866898148,2009-02-19,11:40:50
39.971514,116.304819,0,276,39863.4867361111,2009-02-19,11:40:54
39.9715,116.304851,0,286,39863.4867939815,2009-02-19,11:40:59
39.971482,116.304898,0,292,39863.4868518518,2009-02-19,11:41:04
39.971455,116.304936,0,297,39863.4869097222,2009-02-19,11:41:09
39.971462,116.304956,0,302,39863.4869675926,2009-02-19,11:41:14
39.971457,116.304966,0,302,39863.487025463,2009-02-19,11:41:19
39.971471,116.304981,0,302,39863.4870833333,2009-02-19,11:41:24
39.971481,116.305001,0,302,39863.4871412037,2009-02-19,11:41:29
39.97148,116.305012,0,302,39863.4871990741,2009-02-19,11:41:34
39.971476,116.305028,0,301,39863.4872569444,2009-02-19,11:41:39
39.97148,116.30507,0,300,39863.4873148148,2009-02-19,11:41:44
39.971459,116.305092,0,298,39863.4873726852,2009-02-19,11:41:49
39.971442,116.30511,0,297,39863.4874305556,2009-02-19,11:41:54
39.971458,116.305124,0,296,39863.4874884259,2009-02-19,11:41:59
39.97149,116.305167,0,295,39863.4875462963,2009-02-19,11:42:04
39.971529,116.305218,0,294,39863.4876041667,2009-02-19,11:42:09
39.971569,116.305275,0,293,39863.487650463,2009-02-19,11:42:13
39.971604,116.305319,0,293,39863.4876851852,2009-02-19,11:42:16
39.971647,116.305358,0,292,39863.4877314815,2009-02-19,11:42:20
39.971605,116.305388,0,292,39863.4877893519,2009-02-19,11:42:25
39.971582,116.305426,0,291,39863.4878472222,2009-02-19,11:42:30
39.971579,116.305472,0,291,39863.4879050926,2009-02-19,11:42:35
39.971555,116.305518,0,290,39863.487962963,2009-02-19,11:42:40
39.971541,116.305576,0,290,39863.4880208333,2009-02-19,11:42:45
39.971543,116.305616,0,290,39863.4880787037,2009-02-19,11:42:50
39.97153,116.305648,0,289,39863.4881365741,2009-02-19,11:42:55
39.97151,116.305692,0,289,39863.4881944444,2009-02-19,11:43:00
39.971511,116.305726,0,289,39863.4882523148,2009-02-19,11:43:05
39.971528,116.305751,0,288,39863.4883101852,2009-02-19,11:43:10
39.971537,116.305811,0,288,39863.4883680556,2009-02-19,11:43:15
39.971529,116.305875,0,288,39863.4884143519,2009-02-19,11:43:19
39.971511,116.30595,0,288,39863.4884606482,2009-02-19,11:43:23
39.971489,116.306019,0,288,39863.4884953704,2009-02-19,11:43:26
39.971462,116.30609,0,288,39863.4885300926,2009-02-19,11:43:29
39.971433,116.306158,0,288,39863.4885648148,2009-02-19,11:43:32
39.971406,116.306215,0,288,39863.488599537,2009-02-19,11:43:35
39.971408,116.30628,0,288,39863.4886458333,2009-02-19,11:43:39
39.9714,116.306355,0,288,39863.4886921296,2009-02-19,11:43:43
39.971386,116.306412,0,288,39863.4887268519,2009-02-19,11:43:46
39.971363,116.306479,0,287,39863.4887615741,2009-02-19,11:43:49
39.971326,116.306549,0,287,39863.4887962963,2009-02-19,11:43:52
39.971267,116.304161,0,294,39863.4890625,2009-02-19,11:44:15
39.971268,116.304342,0,294,39863.4890856481,2009-02-19,11:44:17
39.971276,116.304459,0,294,39863.4890972222,2009-02-19,11:44:18
39.971284,116.304558,0,294,39863.4891087963,2009-02-19,11:44:19
39.971288,116.30462,0,293,39863.4891203704,2009-02-19,11:44:20
39.971294,116.304687,0,293,39863.4891319444,2009-02-19,11:44:21
39.971295,116.304756,0,293,39863.4891435185,2009-02-19,11:44:22
39.971296,116.30482,0,292,39863.4891550926,2009-02-19,11:44:23
39.971296,116.304882,0,292,39863.4891666667,2009-02-19,11:44:24
39.971291,116.304963,0,292,39863.4891782407,2009-02-19,11:44:25
39.971269,116.305074,0,292,39863.4892013889,2009-02-19,11:44:27
39.971251,116.305175,0,292,39863.489224537,2009-02-19,11:44:29
39.971242,116.305269,0,293,39863.4892476852,2009-02-19,11:44:31
39.971239,116.305371,0,293,39863.4892708333,2009-02-19,11:44:33
39.971239,116.305489,0,293,39863.4892939815,2009-02-19,11:44:35
39.971239,116.305555,0,293,39863.4893055556,2009-02-19,11:44:36
39.971244,116.305622,0,293,39863.4893171296,2009-02-19,11:44:37
39.971251,116.305693,0,293,39863.4893287037,2009-02-19,11:44:38
39.971268,116.305459,0,307,39863.4893402778,2009-02-19,11:44:39
39.971284,116.304851,0,312,39863.4893634259,2009-02-19,11:44:41
39.971279,116.304843,0,286,39863.489375,2009-02-19,11:44:42
39.971285,116.304841,0,264,39863.4893981481,2009-02-19,11:44:44
39.971311,116.30485,0,253,39863.4894560185,2009-02-19,11:44:49
39.971327,116.304919,0,254,39863.4895138889,2009-02-19,11:44:54
39.971334,116.304962,0,255,39863.4895717593,2009-02-19,11:44:59
39.971334,116.304962,0,255,39863.4896064815,2009-02-19,11:45:02
39.971328,116.304968,0,257,39863.4896296296,2009-02-19,11:45:04
39.971302,116.30497,0,257,39863.4896875,2009-02-19,11:45:09
39.971256,116.305,0,258,39863.4897453704,2009-02-19,11:45:14
39.971212,116.305033,0,258,39863.4897800926,2009-02-19,11:45:17
39.971167,116.305067,0,259,39863.4898263889,2009-02-19,11:45:21
