# Supplementary material for: Research on differential privacy protection method based on user tendency
Source: PLoS One. 2023 Oct 26;18(10):e0288823. doi: 10.1371/journal.pone.0288823 (PMC10602288; doi:10.1371/journal.pone.0288823)
Supplement: S2 Data — (ZIP) [file pone.0288823.s002.zip › Data 5-2/022/Trajectory/20090220034329.plt]

Geolife trajectory
WGS 84
Altitude is in Feet
Reserved 3
0,2,255,My Track,0,0,2,8421376
0
39.969011,116.305452,0,492,39864.1551967593,2009-02-20,03:43:29
39.968876,116.305486,0,492,39864.1552199074,2009-02-20,03:43:31
39.96884,116.305533,0,492,39864.1552430556,2009-02-20,03:43:33
39.970236,116.30562,0,100,39864.1553009259,2009-02-20,03:43:38
39.970197,116.305676,0,102,39864.1553356481,2009-02-20,03:43:41
39.970151,116.305745,0,107,39864.1553819444,2009-02-20,03:43:45
39.970134,116.305807,0,108,39864.1554282407,2009-02-20,03:43:49
39.970119,116.305862,0,109,39864.155474537,2009-02-20,03:43:53
39.970143,116.305914,0,106,39864.1555092593,2009-02-20,03:43:56
39.970129,116.305984,0,109,39864.1555555556,2009-02-20,03:44:00
39.970125,116.306061,0,110,39864.1556018519,2009-02-20,03:44:04
39.970096,116.306128,0,120,39864.1556365741,2009-02-20,03:44:07
39.970096,116.3062,0,126,39864.1556828704,2009-02-20,03:44:11
39.970104,116.306271,0,131,39864.1557291667,2009-02-20,03:44:15
39.970085,116.306334,0,130,39864.155775463,2009-02-20,03:44:19
39.97008,116.306396,0,129,39864.1558217593,2009-02-20,03:44:23
39.970091,116.306466,0,130,39864.1558680556,2009-02-20,03:44:27
39.970069,116.306531,0,129,39864.1559259259,2009-02-20,03:44:32
39.970043,116.306543,0,127,39864.1559837963,2009-02-20,03:44:37
39.970009,116.306579,0,126,39864.1560416667,2009-02-20,03:44:42
39.969966,116.306597,0,127,39864.156087963,2009-02-20,03:44:46
39.969909,116.306609,0,129,39864.1561458333,2009-02-20,03:44:51
39.969863,116.306613,0,128,39864.1561921296,2009-02-20,03:44:55
39.969817,116.306611,0,125,39864.1562384259,2009-02-20,03:44:59
39.96978,116.306592,0,121,39864.1562962963,2009-02-20,03:45:04
39.969735,116.306607,0,119,39864.1563541667,2009-02-20,03:45:09
39.969675,116.306626,0,119,39864.156400463,2009-02-20,03:45:13
39.969627,116.306613,0,120,39864.1564467593,2009-02-20,03:45:17
39.96956,116.306587,0,116,39864.1564930556,2009-02-20,03:45:21
39.969504,116.306559,0,110,39864.1565277778,2009-02-20,03:45:24
39.969455,116.306567,0,108,39864.1565856481,2009-02-20,03:45:29
39.969407,116.306566,0,110,39864.1566087963,2009-02-20,03:45:31
39.969362,116.306558,0,112,39864.1566319444,2009-02-20,03:45:33
39.969311,116.306549,0,110,39864.1566666667,2009-02-20,03:45:36
39.969268,116.306513,0,110,39864.156712963,2009-02-20,03:45:40
39.969216,116.306514,0,112,39864.1567592593,2009-02-20,03:45:44
39.969163,116.30653,0,115,39864.1568171296,2009-02-20,03:45:49
39.969137,116.306528,0,114,39864.156875,2009-02-20,03:45:54
39.9691,116.306508,0,113,39864.1569328704,2009-02-20,03:45:59
39.969021,116.30658,0,115,39864.1569791667,2009-02-20,03:46:03
39.968953,116.306608,0,118,39864.157025463,2009-02-20,03:46:07
39.9689,116.306611,0,118,39864.1570717593,2009-02-20,03:46:11
39.968885,116.306635,0,119,39864.1571296296,2009-02-20,03:46:16
39.968828,116.306687,0,122,39864.1571527778,2009-02-20,03:46:18
39.96883,116.306702,0,122,39864.1572106481,2009-02-20,03:46:23
39.968796,116.306723,0,123,39864.1572685185,2009-02-20,03:46:28
39.968752,116.306737,0,122,39864.1573263889,2009-02-20,03:46:33
39.968647,116.306714,0,126,39864.1573611111,2009-02-20,03:46:36
39.968563,116.306685,0,125,39864.1573726852,2009-02-20,03:46:37
39.968503,116.306699,0,128,39864.1574189815,2009-02-20,03:46:41
39.968449,116.3067,0,126,39864.1574537037,2009-02-20,03:46:44
39.968399,116.306747,0,125,39864.1574884259,2009-02-20,03:46:47
39.968402,116.306805,0,127,39864.1575231481,2009-02-20,03:46:50
39.968373,116.306852,0,129,39864.1575578704,2009-02-20,03:46:53
39.96835,116.306911,0,129,39864.1575925926,2009-02-20,03:46:56
39.96832,116.306945,0,131,39864.157650463,2009-02-20,03:47:01
39.968294,116.306968,0,132,39864.1577083333,2009-02-20,03:47:06
39.968246,116.306969,0,134,39864.1577546296,2009-02-20,03:47:10
39.968175,116.306988,0,135,39864.1577893518,2009-02-20,03:47:13
39.968129,116.307003,0,137,39864.1578125,2009-02-20,03:47:15
39.968075,116.306982,0,135,39864.1578587963,2009-02-20,03:47:19
39.968011,116.30698,0,135,39864.1578935185,2009-02-20,03:47:22
39.967936,116.306976,0,135,39864.1579166667,2009-02-20,03:47:24
39.967883,116.306978,0,135,39864.1579398148,2009-02-20,03:47:26
39.967837,116.306969,0,135,39864.157962963,2009-02-20,03:47:28
39.967781,116.306988,0,134,39864.1580092593,2009-02-20,03:47:32
39.967731,116.307008,0,133,39864.1580555556,2009-02-20,03:47:36
39.967684,116.307026,0,133,39864.1581018518,2009-02-20,03:47:40
39.96763,116.30702,0,132,39864.1581597222,2009-02-20,03:47:45
39.967588,116.30707,0,130,39864.1582175926,2009-02-20,03:47:50
39.967573,116.307132,0,128,39864.1582638889,2009-02-20,03:47:54
39.967596,116.307197,0,130,39864.1583217593,2009-02-20,03:47:59
39.967592,116.307264,0,136,39864.1583796296,2009-02-20,03:48:04
39.96759,116.307339,0,141,39864.1584143518,2009-02-20,03:48:07
39.967581,116.307404,0,146,39864.1584606481,2009-02-20,03:48:11
39.967603,116.307461,0,147,39864.1585069444,2009-02-20,03:48:15
39.967605,116.307523,0,149,39864.1585416667,2009-02-20,03:48:18
39.967601,116.307593,0,151,39864.158587963,2009-02-20,03:48:22
39.967592,116.307657,0,153,39864.1586342593,2009-02-20,03:48:26
39.96761,116.307717,0,155,39864.1586805556,2009-02-20,03:48:30
39.967597,116.307775,0,155,39864.1587268518,2009-02-20,03:48:34
39.967574,116.307827,0,156,39864.1587615741,2009-02-20,03:48:37
39.967586,116.307893,0,159,39864.1588194444,2009-02-20,03:48:42
39.967533,116.307937,0,158,39864.1588657407,2009-02-20,03:48:46
39.967487,116.307966,0,159,39864.158900463,2009-02-20,03:48:49
39.967437,116.307994,0,157,39864.1589467593,2009-02-20,03:48:53
39.967382,116.308012,0,156,39864.1589930556,2009-02-20,03:48:57
39.96732,116.308012,0,154,39864.1590393518,2009-02-20,03:49:01
39.967261,116.307997,0,153,39864.1590856481,2009-02-20,03:49:05
39.967224,116.308036,0,152,39864.1591203704,2009-02-20,03:49:08
39.96718,116.308067,0,151,39864.1591782407,2009-02-20,03:49:13
39.967145,116.308116,0,151,39864.1592361111,2009-02-20,03:49:18
39.967129,116.308181,0,150,39864.1592824074,2009-02-20,03:49:22
39.967122,116.308249,0,150,39864.1593287037,2009-02-20,03:49:26
39.967136,116.308315,0,151,39864.159375,2009-02-20,03:49:30
39.967139,116.308381,0,151,39864.1594212963,2009-02-20,03:49:34
39.967128,116.308447,0,147,39864.1594675926,2009-02-20,03:49:38
39.967131,116.308511,0,148,39864.159525463,2009-02-20,03:49:43
39.967132,116.308577,0,153,39864.1595833333,2009-02-20,03:49:48
39.967129,116.308647,0,153,39864.1596296296,2009-02-20,03:49:52
39.967129,116.308647,0,153,39864.1596643519,2009-02-20,03:49:55
39.967125,116.308655,0,153,39864.1596875,2009-02-20,03:49:57
39.967114,116.308662,0,155,39864.1597453704,2009-02-20,03:50:02
39.96711,116.308665,0,156,39864.1598032407,2009-02-20,03:50:07
39.967109,116.308664,0,156,39864.1598611111,2009-02-20,03:50:12
39.967107,116.308664,0,155,39864.1599189815,2009-02-20,03:50:17
39.967103,116.308668,0,155,39864.1599768519,2009-02-20,03:50:22
39.967099,116.30867,0,155,39864.1600347222,2009-02-20,03:50:27
39.967099,116.308671,0,155,39864.1600925926,2009-02-20,03:50:32
39.967098,116.308674,0,154,39864.160150463,2009-02-20,03:50:37
39.967097,116.308675,0,154,39864.1602083333,2009-02-20,03:50:42
39.967097,116.308675,0,154,39864.1602430556,2009-02-20,03:50:45
39.967103,116.308675,0,153,39864.1602662037,2009-02-20,03:50:47
39.967134,116.3087,0,156,39864.1603240741,2009-02-20,03:50:52
39.967133,116.308762,0,158,39864.1603819444,2009-02-20,03:50:57
39.967132,116.308827,0,160,39864.1604282407,2009-02-20,03:51:01
39.967137,116.308895,0,158,39864.160474537,2009-02-20,03:51:05
39.967136,116.308968,0,156,39864.1605324074,2009-02-20,03:51:10
39.967126,116.309024,0,152,39864.1605787037,2009-02-20,03:51:14
39.967123,116.30909,0,151,39864.160625,2009-02-20,03:51:18
39.967109,116.309136,0,150,39864.1606828704,2009-02-20,03:51:23
39.967064,116.309147,0,148,39864.1607291667,2009-02-20,03:51:27
39.967039,116.309159,0,146,39864.160787037,2009-02-20,03:51:32
39.967038,116.30916,0,145,39864.1608449074,2009-02-20,03:51:37
39.967035,116.309165,0,144,39864.1609027778,2009-02-20,03:51:42
39.967035,116.309165,0,144,39864.1609375,2009-02-20,03:51:45
39.967037,116.309165,0,144,39864.1609606481,2009-02-20,03:51:47
39.967059,116.309165,0,144,39864.1610185185,2009-02-20,03:51:52
39.967073,116.309152,0,144,39864.1610763889,2009-02-20,03:51:57
39.967085,116.309145,0,144,39864.1611342593,2009-02-20,03:52:02
39.967113,116.30911,0,145,39864.1611921296,2009-02-20,03:52:07
39.967143,116.309082,0,145,39864.16125,2009-02-20,03:52:12
39.967126,116.309096,0,145,39864.1613078704,2009-02-20,03:52:17
39.967105,116.30911,0,145,39864.1613657407,2009-02-20,03:52:22
39.967103,116.309093,0,145,39864.1614236111,2009-02-20,03:52:27
39.967109,116.309081,0,145,39864.1614814815,2009-02-20,03:52:32
39.967118,116.309076,0,145,39864.1615393519,2009-02-20,03:52:37
39.967093,116.30909,0,145,39864.1615972222,2009-02-20,03:52:42
39.967083,116.30913,0,145,39864.1616550926,2009-02-20,03:52:47
39.967049,116.309171,0,145,39864.161712963,2009-02-20,03:52:52
39.967033,116.309171,0,145,39864.1617708333,2009-02-20,03:52:57
39.967034,116.309159,0,145,39864.1618287037,2009-02-20,03:53:02
39.967219,116.309175,0,162,39864.1696990741,2009-02-20,04:04:22
39.967266,116.309199,0,155,39864.1697337963,2009-02-20,04:04:25
39.967318,116.309218,0,152,39864.1697569444,2009-02-20,04:04:27
39.967268,116.309203,0,149,39864.1697685185,2009-02-20,04:04:28
39.967224,116.309191,0,148,39864.1697800926,2009-02-20,04:04:29
39.967222,116.309229,0,145,39864.169837963,2009-02-20,04:04:34
39.967231,116.309235,0,146,39864.1698958333,2009-02-20,04:04:39
39.967288,116.309247,0,149,39864.1699537037,2009-02-20,04:04:44
39.96733,116.309265,0,144,39864.17,2009-02-20,04:04:48
39.967381,116.309261,0,147,39864.1700578704,2009-02-20,04:04:53
39.967431,116.309237,0,153,39864.1701041667,2009-02-20,04:04:57
39.967452,116.309184,0,159,39864.170150463,2009-02-20,04:05:01
39.967436,116.309114,0,164,39864.1702083333,2009-02-20,04:05:06
39.967434,116.309049,0,164,39864.1702546296,2009-02-20,04:05:10
39.967414,116.308995,0,165,39864.1702893519,2009-02-20,04:05:13
39.967444,116.308962,0,162,39864.1703472222,2009-02-20,04:05:18
39.967478,116.308963,0,155,39864.1704050926,2009-02-20,04:05:23
39.967478,116.308963,0,155,39864.1704398148,2009-02-20,04:05:26
39.967471,116.308964,0,149,39864.170462963,2009-02-20,04:05:28
39.967423,116.308975,0,149,39864.1704976852,2009-02-20,04:05:31
39.967436,116.308932,0,141,39864.1705555556,2009-02-20,04:05:36
39.967469,116.308878,0,140,39864.1706018519,2009-02-20,04:05:40
39.967492,116.308857,0,139,39864.1706597222,2009-02-20,04:05:45
39.967494,116.308867,0,141,39864.1707175926,2009-02-20,04:05:50
39.967451,116.308889,0,145,39864.1707638889,2009-02-20,04:05:54
39.967403,116.308905,0,152,39864.1708101852,2009-02-20,04:05:58
39.967403,116.308905,0,152,39864.1708449074,2009-02-20,04:06:01
39.967398,116.308909,0,159,39864.1708680556,2009-02-20,04:06:03
39.967365,116.308932,0,163,39864.1709259259,2009-02-20,04:06:08
39.967324,116.308955,0,162,39864.1709837963,2009-02-20,04:06:13
39.967279,116.308983,0,162,39864.1710416667,2009-02-20,04:06:18
39.967256,116.309024,0,153,39864.171099537,2009-02-20,04:06:23
39.967182,116.309098,0,157,39864.1711458333,2009-02-20,04:06:27
39.967132,116.309111,0,156,39864.1711689815,2009-02-20,04:06:29
39.967084,116.309138,0,153,39864.1712268519,2009-02-20,04:06:34
39.967075,116.309165,0,151,39864.1712847222,2009-02-20,04:06:39
39.967075,116.309165,0,151,39864.1713194444,2009-02-20,04:06:42
39.967079,116.309163,0,151,39864.1713425926,2009-02-20,04:06:44
39.967077,116.309142,0,149,39864.171400463,2009-02-20,04:06:49
39.967087,116.309144,0,149,39864.1714583333,2009-02-20,04:06:54
39.96711,116.309159,0,148,39864.1715162037,2009-02-20,04:06:59
39.967144,116.309202,0,146,39864.1715740741,2009-02-20,04:07:04
39.96715,116.309249,0,144,39864.1716319444,2009-02-20,04:07:09
39.967166,116.309304,0,140,39864.1716898148,2009-02-20,04:07:14
39.967156,116.309361,0,142,39864.1717361111,2009-02-20,04:07:18
39.967168,116.309393,0,141,39864.1717939815,2009-02-20,04:07:23
39.967169,116.309423,0,143,39864.1718518519,2009-02-20,04:07:28
39.9672,116.309442,0,142,39864.1719097222,2009-02-20,04:07:33
39.967158,116.309455,0,143,39864.1719675926,2009-02-20,04:07:38
39.967161,116.30949,0,140,39864.172025463,2009-02-20,04:07:43
39.967161,116.30949,0,140,39864.1720601852,2009-02-20,04:07:46
39.967164,116.309485,0,140,39864.1720833333,2009-02-20,04:07:48
39.967152,116.309501,0,140,39864.1721412037,2009-02-20,04:07:53
39.967152,116.309501,0,140,39864.1721759259,2009-02-20,04:07:56
39.967157,116.309502,0,140,39864.1721990741,2009-02-20,04:07:58
39.967169,116.309504,0,140,39864.1722569444,2009-02-20,04:08:03
39.967199,116.309485,0,141,39864.1723148148,2009-02-20,04:08:08
39.967207,116.30946,0,142,39864.1723726852,2009-02-20,04:08:13
39.967179,116.309441,0,143,39864.1724305556,2009-02-20,04:08:18
39.967179,116.309441,0,143,39864.1724652778,2009-02-20,04:08:21
39.967171,116.309437,0,144,39864.1724884259,2009-02-20,04:08:23
39.967162,116.309434,0,144,39864.1725462963,2009-02-20,04:08:28
39.967153,116.309437,0,144,39864.1726041667,2009-02-20,04:08:33
39.967153,116.309437,0,144,39864.1726388889,2009-02-20,04:08:36
39.967147,116.309437,0,144,39864.172662037,2009-02-20,04:08:38
39.967153,116.309421,0,144,39864.1727199074,2009-02-20,04:08:43
39.967141,116.309416,0,144,39864.1727777778,2009-02-20,04:08:48
39.967159,116.309428,0,144,39864.1728356481,2009-02-20,04:08:53
39.96717,116.309447,0,145,39864.1728935185,2009-02-20,04:08:58
39.967187,116.309465,0,145,39864.1729513889,2009-02-20,04:09:03
39.967191,116.309464,0,146,39864.1730092593,2009-02-20,04:09:08
39.967191,116.309464,0,146,39864.1730439815,2009-02-20,04:09:11
39.967191,116.309458,0,146,39864.1730671296,2009-02-20,04:09:13
39.96725,116.309448,0,145,39864.173125,2009-02-20,04:09:18
39.967199,116.309496,0,149,39864.1731712963,2009-02-20,04:09:22
39.96715,116.309511,0,149,39864.1732060185,2009-02-20,04:09:25
39.967117,116.309505,0,150,39864.1732638889,2009-02-20,04:09:30
39.967148,116.309477,0,154,39864.1733217593,2009-02-20,04:09:35
39.967161,116.309413,0,149,39864.1733796296,2009-02-20,04:09:40
39.967182,116.309341,0,152,39864.1734259259,2009-02-20,04:09:44
39.96717,116.309284,0,152,39864.1734837963,2009-02-20,04:09:49
39.967161,116.309231,0,157,39864.1735416667,2009-02-20,04:09:54
39.96716,116.309165,0,159,39864.173599537,2009-02-20,04:09:59
39.967179,116.309108,0,161,39864.1736458333,2009-02-20,04:10:03
39.967137,116.309071,0,161,39864.1736921296,2009-02-20,04:10:07
39.967112,116.309004,0,163,39864.17375,2009-02-20,04:10:12
39.967123,116.308936,0,164,39864.1737962963,2009-02-20,04:10:16
39.967141,116.308875,0,165,39864.1738310185,2009-02-20,04:10:19
39.967149,116.308813,0,168,39864.1738888889,2009-02-20,04:10:24
39.967138,116.308754,0,171,39864.1739351852,2009-02-20,04:10:28
39.967155,116.308684,0,170,39864.1739930556,2009-02-20,04:10:33
39.967182,116.308643,0,164,39864.1740277778,2009-02-20,04:10:36
39.967167,116.308579,0,161,39864.1740740741,2009-02-20,04:10:40
39.967156,116.308518,0,155,39864.1741203704,2009-02-20,04:10:44
39.967163,116.308466,0,150,39864.1741782407,2009-02-20,04:10:49
39.967168,116.308398,0,152,39864.174224537,2009-02-20,04:10:53
39.967144,116.308331,0,153,39864.1742824074,2009-02-20,04:10:58
39.967128,116.30827,0,155,39864.1743287037,2009-02-20,04:11:02
39.967109,116.308214,0,152,39864.1743865741,2009-02-20,04:11:07
39.967095,116.308155,0,152,39864.1744444444,2009-02-20,04:11:12
39.967097,116.308092,0,152,39864.1745023148,2009-02-20,04:11:17
39.967114,116.308082,0,153,39864.1745601852,2009-02-20,04:11:22
39.967114,116.308082,0,153,39864.1745949074,2009-02-20,04:11:25
39.967116,116.308088,0,158,39864.1746180556,2009-02-20,04:11:27
39.967153,116.308082,0,162,39864.1746759259,2009-02-20,04:11:32
39.967225,116.308061,0,165,39864.1747337963,2009-02-20,04:11:37
39.967276,116.308031,0,164,39864.1747453704,2009-02-20,04:11:38
39.967323,116.308009,0,165,39864.1747685185,2009-02-20,04:11:40
39.967379,116.308015,0,164,39864.1748148148,2009-02-20,04:11:44
39.967435,116.307986,0,165,39864.1748611111,2009-02-20,04:11:48
39.967483,116.307968,0,167,39864.1749189815,2009-02-20,04:11:53
39.96753,116.307944,0,168,39864.1749652778,2009-02-20,04:11:57
39.967554,116.307904,0,156,39864.1750231481,2009-02-20,04:12:02
39.967583,116.307841,0,146,39864.1750694444,2009-02-20,04:12:06
39.967574,116.307787,0,140,39864.1751273148,2009-02-20,04:12:11
39.967574,116.307724,0,135,39864.1751851852,2009-02-20,04:12:16
39.967576,116.307664,0,133,39864.1752314815,2009-02-20,04:12:20
39.967563,116.307595,0,135,39864.1752893519,2009-02-20,04:12:25
39.967545,116.307539,0,130,39864.1753356481,2009-02-20,04:12:29
39.967542,116.307473,0,132,39864.1753819444,2009-02-20,04:12:33
39.967532,116.307406,0,133,39864.1754398148,2009-02-20,04:12:38
39.967479,116.307362,0,135,39864.1754861111,2009-02-20,04:12:42
39.96741,116.307351,0,138,39864.1755208333,2009-02-20,04:12:45
39.967421,116.307309,0,150,39864.1755555556,2009-02-20,04:12:48
39.967444,116.307247,0,158,39864.1755902778,2009-02-20,04:12:51
39.967435,116.307184,0,163,39864.1756365741,2009-02-20,04:12:55
39.967433,116.307117,0,168,39864.1756944444,2009-02-20,04:13:00
39.967441,116.307053,0,173,39864.1757407407,2009-02-20,04:13:04
39.967467,116.307007,0,169,39864.1757638889,2009-02-20,04:13:06
39.967484,116.30695,0,169,39864.1757986111,2009-02-20,04:13:09
39.967471,116.306888,0,168,39864.1758564815,2009-02-20,04:13:14
39.96747,116.30682,0,169,39864.1759143519,2009-02-20,04:13:19
39.967473,116.306753,0,167,39864.1759722222,2009-02-20,04:13:24
39.967428,116.306729,0,168,39864.1760069444,2009-02-20,04:13:27
39.967425,116.306661,0,166,39864.1760648148,2009-02-20,04:13:32
39.9674,116.306617,0,162,39864.1761226852,2009-02-20,04:13:37
39.967355,116.30658,0,160,39864.1761689815,2009-02-20,04:13:41
39.967314,116.306549,0,159,39864.1762152778,2009-02-20,04:13:45
39.96732,116.306476,0,160,39864.1762731481,2009-02-20,04:13:50
39.967314,116.306415,0,157,39864.1763310185,2009-02-20,04:13:55
39.967283,116.306373,0,163,39864.1763773148,2009-02-20,04:13:59
39.967295,116.306314,0,169,39864.1764236111,2009-02-20,04:14:03
39.967319,116.306272,0,184,39864.1764699074,2009-02-20,04:14:07
39.967337,116.306213,0,179,39864.1765162037,2009-02-20,04:14:11
39.967351,116.306147,0,180,39864.1765740741,2009-02-20,04:14:16
39.967341,116.306087,0,181,39864.1766203704,2009-02-20,04:14:20
39.967345,116.306015,0,181,39864.1766782407,2009-02-20,04:14:25
39.967364,116.305956,0,180,39864.176724537,2009-02-20,04:14:29
39.967384,116.3059,0,185,39864.1767708333,2009-02-20,04:14:33
39.967404,116.305844,0,189,39864.1768171296,2009-02-20,04:14:37
39.967434,116.305793,0,192,39864.1768634259,2009-02-20,04:14:41
39.967443,116.305733,0,192,39864.1769097222,2009-02-20,04:14:45
39.967447,116.305668,0,195,39864.1769560185,2009-02-20,04:14:49
39.967447,116.305598,0,204,39864.1770138889,2009-02-20,04:14:54
39.967447,116.305541,0,208,39864.1770601852,2009-02-20,04:14:58
39.967451,116.305459,0,200,39864.1771180556,2009-02-20,04:15:03
39.967484,116.305419,0,192,39864.1771643519,2009-02-20,04:15:07
39.967476,116.305397,0,187,39864.1772222222,2009-02-20,04:15:12
39.967515,116.305368,0,187,39864.1772800926,2009-02-20,04:15:17
39.967487,116.305347,0,185,39864.177337963,2009-02-20,04:15:22
39.967496,116.305335,0,182,39864.1773958333,2009-02-20,04:15:27
39.967498,116.305331,0,183,39864.1774537037,2009-02-20,04:15:32
39.967498,116.305331,0,183,39864.1774884259,2009-02-20,04:15:35
39.967499,116.305326,0,183,39864.1775115741,2009-02-20,04:15:37
39.967495,116.305304,0,181,39864.1775694444,2009-02-20,04:15:42
39.967477,116.305297,0,175,39864.1776273148,2009-02-20,04:15:47
39.96746,116.305246,0,169,39864.1776736111,2009-02-20,04:15:51
39.967457,116.305187,0,165,39864.1777314815,2009-02-20,04:15:56
39.967409,116.305177,0,158,39864.1777777778,2009-02-20,04:16:00
39.967381,116.305133,0,152,39864.1778240741,2009-02-20,04:16:04
39.967358,116.305076,0,149,39864.1778703704,2009-02-20,04:16:08
39.967334,116.305023,0,143,39864.1779166667,2009-02-20,04:16:12
39.967337,116.304962,0,134,39864.177974537,2009-02-20,04:16:17
39.967312,116.304902,0,131,39864.1780324074,2009-02-20,04:16:22
39.967325,116.304849,0,134,39864.1780902778,2009-02-20,04:16:27
39.967321,116.304789,0,133,39864.1781481481,2009-02-20,04:16:32
39.96736,116.30475,0,137,39864.1782060185,2009-02-20,04:16:37
39.96736,116.304772,0,141,39864.1782638889,2009-02-20,04:16:42
39.96732,116.304801,0,143,39864.178275463,2009-02-20,04:16:43
39.967322,116.304841,0,146,39864.1783333333,2009-02-20,04:16:48
39.96738,116.304795,0,149,39864.1783680556,2009-02-20,04:16:51
39.967448,116.304747,0,151,39864.1783912037,2009-02-20,04:16:53
39.967487,116.304712,0,156,39864.1784375,2009-02-20,04:16:57
39.967537,116.30468,0,158,39864.1784606481,2009-02-20,04:16:59
39.967586,116.304638,0,160,39864.1784837963,2009-02-20,04:17:01
39.967646,116.304598,0,162,39864.1785069444,2009-02-20,04:17:03
39.96768,116.30456,0,163,39864.1785300926,2009-02-20,04:17:05
39.967719,116.304493,0,168,39864.1785648148,2009-02-20,04:17:08
39.96776,116.304434,0,174,39864.178599537,2009-02-20,04:17:11
39.967795,116.304389,0,181,39864.1786342593,2009-02-20,04:17:14
39.96784,116.304399,0,184,39864.1786574074,2009-02-20,04:17:16
39.96788,116.304424,0,188,39864.1786805556,2009-02-20,04:17:18
39.967929,116.304441,0,196,39864.1787152778,2009-02-20,04:17:21
39.967981,116.30443,0,201,39864.1787615741,2009-02-20,04:17:25
39.968023,116.304439,0,206,39864.1788194444,2009-02-20,04:17:30
39.968075,116.304437,0,205,39864.1788541667,2009-02-20,04:17:33
39.968089,116.304485,0,203,39864.178912037,2009-02-20,04:17:38
39.968103,116.304563,0,212,39864.1789583333,2009-02-20,04:17:42
39.968162,116.304575,0,217,39864.1790046296,2009-02-20,04:17:46
39.968229,116.304527,0,222,39864.1790277778,2009-02-20,04:17:48
39.968289,116.304493,0,227,39864.1790509259,2009-02-20,04:17:50
39.968333,116.304453,0,230,39864.1790740741,2009-02-20,04:17:52
39.968373,116.304419,0,234,39864.1791087963,2009-02-20,04:17:55
39.968429,116.304382,0,240,39864.1791435185,2009-02-20,04:17:58
39.968439,116.304355,0,235,39864.1792013889,2009-02-20,04:18:03
39.968475,116.304316,0,235,39864.179224537,2009-02-20,04:18:05
39.968518,116.304293,0,238,39864.1792592593,2009-02-20,04:18:08
39.968581,116.304257,0,244,39864.1793055556,2009-02-20,04:18:12
39.968618,116.304262,0,254,39864.1793402778,2009-02-20,04:18:15
39.968666,116.304255,0,256,39864.1793981481,2009-02-20,04:18:20
39.968702,116.304276,0,247,39864.1794444444,2009-02-20,04:18:24
39.96873,116.304304,0,244,39864.1795023148,2009-02-20,04:18:29
39.968771,116.304368,0,227,39864.1795486111,2009-02-20,04:18:33
39.968813,116.304367,0,217,39864.1795833333,2009-02-20,04:18:36
39.968824,116.304391,0,201,39864.1796296296,2009-02-20,04:18:40
39.968856,116.304345,0,192,39864.1796759259,2009-02-20,04:18:44
39.96887,116.304282,0,188,39864.1797337963,2009-02-20,04:18:49
39.968866,116.304226,0,181,39864.1797916667,2009-02-20,04:18:54
39.968878,116.30417,0,176,39864.179849537,2009-02-20,04:18:59
39.968882,116.304104,0,169,39864.1799074074,2009-02-20,04:19:04
39.968868,116.304048,0,161,39864.1799652778,2009-02-20,04:19:09
39.96885,116.303985,0,159,39864.1800231481,2009-02-20,04:19:14
39.96883,116.303934,0,154,39864.1800810185,2009-02-20,04:19:19
39.968825,116.303884,0,154,39864.1801388889,2009-02-20,04:19:24
39.968812,116.303841,0,155,39864.1801967593,2009-02-20,04:19:29
39.968803,116.303775,0,156,39864.1802430556,2009-02-20,04:19:33
39.968789,116.303719,0,157,39864.1802893518,2009-02-20,04:19:37
39.968783,116.303654,0,154,39864.1803356481,2009-02-20,04:19:41
39.968758,116.303605,0,151,39864.1803703704,2009-02-20,04:19:44
39.96874,116.303548,0,150,39864.1804050926,2009-02-20,04:19:47
39.968726,116.303492,0,142,39864.180462963,2009-02-20,04:19:52
39.968701,116.303433,0,136,39864.1805208333,2009-02-20,04:19:57
39.96868,116.303378,0,133,39864.1805787037,2009-02-20,04:20:02
39.968671,116.30335,0,137,39864.1806365741,2009-02-20,04:20:07
39.968622,116.303358,0,138,39864.1806712963,2009-02-20,04:20:10
39.968579,116.303359,0,142,39864.1807060185,2009-02-20,04:20:13
39.9686,116.303305,0,145,39864.1807523148,2009-02-20,04:20:17
39.968593,116.303249,0,150,39864.1808101852,2009-02-20,04:20:22
39.968583,116.303185,0,151,39864.1808564815,2009-02-20,04:20:26
39.968582,116.303117,0,152,39864.1809143518,2009-02-20,04:20:31
39.968568,116.303057,0,154,39864.1809722222,2009-02-20,04:20:36
39.968581,116.303024,0,155,39864.1810300926,2009-02-20,04:20:41
39.968595,116.302961,0,155,39864.1810763889,2009-02-20,04:20:45
39.9686,116.302893,0,155,39864.1811342593,2009-02-20,04:20:50
39.968612,116.30283,0,150,39864.1811921296,2009-02-20,04:20:55
39.968602,116.302772,0,147,39864.18125,2009-02-20,04:21:00
39.968613,116.302714,0,145,39864.1812962963,2009-02-20,04:21:04
39.968622,116.302658,0,140,39864.1813425926,2009-02-20,04:21:08
39.968617,116.302607,0,132,39864.181400463,2009-02-20,04:21:13
39.968598,116.302547,0,129,39864.1814583333,2009-02-20,04:21:18
39.968565,116.302496,0,124,39864.1815162037,2009-02-20,04:21:23
39.968575,116.302455,0,122,39864.1815740741,2009-02-20,04:21:28
39.968563,116.302459,0,124,39864.1816319444,2009-02-20,04:21:33
39.96851,116.302468,0,124,39864.1816898148,2009-02-20,04:21:38
39.968458,116.302465,0,123,39864.181724537,2009-02-20,04:21:41
39.96839,116.302472,0,123,39864.1817592593,2009-02-20,04:21:44
39.968328,116.302464,0,124,39864.1817939815,2009-02-20,04:21:47
39.96831,116.302404,0,126,39864.1818402778,2009-02-20,04:21:51
39.968285,116.302349,0,126,39864.1818865741,2009-02-20,04:21:55
39.968291,116.302301,0,124,39864.1819444444,2009-02-20,04:22:00
39.968243,116.302294,0,128,39864.1819675926,2009-02-20,04:22:02
39.968241,116.30223,0,127,39864.182025463,2009-02-20,04:22:07
39.968205,116.302184,0,129,39864.1820833333,2009-02-20,04:22:12
39.968158,116.302155,0,134,39864.1821296296,2009-02-20,04:22:16
39.968138,116.302108,0,139,39864.1821875,2009-02-20,04:22:21
39.968105,116.302079,0,147,39864.1822453704,2009-02-20,04:22:26
39.968077,116.302041,0,154,39864.1823032407,2009-02-20,04:22:31
39.968045,116.301999,0,159,39864.1823611111,2009-02-20,04:22:36
39.967998,116.301997,0,161,39864.1823958333,2009-02-20,04:22:39
39.967946,116.301976,0,164,39864.1824421296,2009-02-20,04:22:43
39.967903,116.301954,0,174,39864.1824884259,2009-02-20,04:22:47
39.967879,116.30193,0,177,39864.1825462963,2009-02-20,04:22:52
39.967836,116.301919,0,183,39864.1826041667,2009-02-20,04:22:57
39.967796,116.30193,0,183,39864.182662037,2009-02-20,04:23:02
39.967767,116.301934,0,186,39864.1827199074,2009-02-20,04:23:07
39.967736,116.301962,0,188,39864.1827777778,2009-02-20,04:23:12
39.967702,116.301947,0,190,39864.1828356481,2009-02-20,04:23:17
39.967667,116.301895,0,189,39864.1828587963,2009-02-20,04:23:19
39.967604,116.30186,0,192,39864.1828819444,2009-02-20,04:23:21
39.967571,116.301812,0,194,39864.1829050926,2009-02-20,04:23:23
39.967523,116.301776,0,197,39864.1829398148,2009-02-20,04:23:26
39.967501,116.301726,0,203,39864.1829861111,2009-02-20,04:23:30
39.967451,116.301685,0,209,39864.1830324074,2009-02-20,04:23:34
39.96742,116.301664,0,218,39864.1830902778,2009-02-20,04:23:39
39.967414,116.301607,0,224,39864.1831481481,2009-02-20,04:23:44
39.967392,116.301529,0,221,39864.1831944444,2009-02-20,04:23:48
39.967397,116.301479,0,212,39864.1832175926,2009-02-20,04:23:50
39.967405,116.30142,0,208,39864.183275463,2009-02-20,04:23:55
39.967409,116.301364,0,201,39864.1833333333,2009-02-20,04:24:00
39.967435,116.301312,0,203,39864.1833912037,2009-02-20,04:24:05
39.967414,116.301307,0,202,39864.1834490741,2009-02-20,04:24:10
39.967394,116.301287,0,200,39864.1835069444,2009-02-20,04:24:15
39.967376,116.301269,0,201,39864.1835648148,2009-02-20,04:24:20
39.967353,116.301262,0,197,39864.1836226852,2009-02-20,04:24:25
39.967329,116.301243,0,197,39864.1836805556,2009-02-20,04:24:30
39.967293,116.301236,0,198,39864.1837384259,2009-02-20,04:24:35
39.967252,116.301233,0,197,39864.1837962963,2009-02-20,04:24:40
39.967206,116.301256,0,196,39864.1838310185,2009-02-20,04:24:43
39.967158,116.301275,0,196,39864.1838657407,2009-02-20,04:24:46
39.967095,116.301289,0,193,39864.183900463,2009-02-20,04:24:49
39.967042,116.301288,0,189,39864.1839583333,2009-02-20,04:24:54
39.966992,116.301297,0,191,39864.1839814815,2009-02-20,04:24:56
39.966987,116.301285,0,183,39864.1840393519,2009-02-20,04:25:01
39.966966,116.301297,0,173,39864.1840972222,2009-02-20,04:25:06
39.966948,116.301289,0,171,39864.1841550926,2009-02-20,04:25:11
39.96691,116.301294,0,163,39864.184212963,2009-02-20,04:25:16
39.966864,116.301315,0,157,39864.1842708333,2009-02-20,04:25:21
39.966813,116.301327,0,158,39864.1843171296,2009-02-20,04:25:25
39.966773,116.301362,0,154,39864.184375,2009-02-20,04:25:30
39.966741,116.301388,0,149,39864.1844328704,2009-02-20,04:25:35
39.966732,116.301402,0,147,39864.1844907407,2009-02-20,04:25:40
39.966703,116.301411,0,147,39864.1845486111,2009-02-20,04:25:45
39.966656,116.301427,0,145,39864.1846064815,2009-02-20,04:25:50
39.966617,116.301456,0,143,39864.1846643519,2009-02-20,04:25:55
39.966557,116.301465,0,140,39864.1847222222,2009-02-20,04:26:00
39.966494,116.301473,0,136,39864.1847569444,2009-02-20,04:26:03
39.966443,116.301475,0,131,39864.1847916667,2009-02-20,04:26:06
39.96638,116.301479,0,131,39864.1848263889,2009-02-20,04:26:09
39.966334,116.301473,0,132,39864.1848726852,2009-02-20,04:26:13
39.966297,116.301487,0,130,39864.1849305556,2009-02-20,04:26:18
39.966251,116.301489,0,128,39864.1849884259,2009-02-20,04:26:23
39.966225,116.301472,0,128,39864.1850462963,2009-02-20,04:26:28
39.966202,116.301482,0,129,39864.1851041667,2009-02-20,04:26:33
39.966166,116.301506,0,128,39864.185162037,2009-02-20,04:26:38
39.966076,116.301542,0,131,39864.1852083333,2009-02-20,04:26:42
39.966021,116.301576,0,131,39864.1852546296,2009-02-20,04:26:46
39.965983,116.301622,0,127,39864.1853009259,2009-02-20,04:26:50
39.965934,116.301608,0,126,39864.1853240741,2009-02-20,04:26:52
39.965887,116.301638,0,126,39864.1853472222,2009-02-20,04:26:54
39.965827,116.30166,0,126,39864.1853703704,2009-02-20,04:26:56
39.965768,116.301671,0,126,39864.1854166667,2009-02-20,04:27:00
39.965718,116.301664,0,126,39864.1854513889,2009-02-20,04:27:03
39.965669,116.301653,0,126,39864.1854861111,2009-02-20,04:27:06
39.965678,116.301595,0,130,39864.1855324074,2009-02-20,04:27:10
39.965678,116.301595,0,130,39864.1855671296,2009-02-20,04:27:13
39.965676,116.301588,0,134,39864.1855902778,2009-02-20,04:27:15
39.96571,116.301624,0,135,39864.1856481481,2009-02-20,04:27:20
39.965743,116.301651,0,132,39864.1857060185,2009-02-20,04:27:25
39.965765,116.301703,0,135,39864.1857638889,2009-02-20,04:27:30
39.965775,116.301722,0,133,39864.1858217593,2009-02-20,04:27:35
39.965804,116.301734,0,130,39864.1858796296,2009-02-20,04:27:40
39.965809,116.301742,0,130,39864.1859375,2009-02-20,04:27:45
39.965813,116.301741,0,130,39864.1859953704,2009-02-20,04:27:50
39.965819,116.301738,0,130,39864.1860532407,2009-02-20,04:27:55
39.965822,116.301734,0,130,39864.1861111111,2009-02-20,04:28:00
39.965828,116.301734,0,130,39864.1861689815,2009-02-20,04:28:05
39.965828,116.301734,0,130,39864.1862037037,2009-02-20,04:28:08
39.965827,116.301741,0,130,39864.1862268519,2009-02-20,04:28:10
39.965787,116.301775,0,130,39864.1862847222,2009-02-20,04:28:15
39.965742,116.301806,0,130,39864.1863078704,2009-02-20,04:28:17
39.965692,116.301835,0,130,39864.1863310185,2009-02-20,04:28:19
39.965636,116.301866,0,130,39864.1863541667,2009-02-20,04:28:21
39.965583,116.301894,0,130,39864.1863773148,2009-02-20,04:28:23
39.965531,116.301914,0,130,39864.186400463,2009-02-20,04:28:25
39.965484,116.301879,0,130,39864.1864467593,2009-02-20,04:28:29
39.965453,116.301832,0,130,39864.1864930556,2009-02-20,04:28:33
39.965429,116.301774,0,130,39864.1865509259,2009-02-20,04:28:38
39.965373,116.301811,0,130,39864.1865972222,2009-02-20,04:28:42
39.965367,116.30178,0,130,39864.1866550926,2009-02-20,04:28:47
39.965342,116.301802,0,131,39864.186712963,2009-02-20,04:28:52
39.96532,116.301857,0,131,39864.1867592593,2009-02-20,04:28:56
39.965306,116.301884,0,131,39864.1868171296,2009-02-20,04:29:01
39.965336,116.301858,0,132,39864.186875,2009-02-20,04:29:06
39.96538,116.301821,0,132,39864.1869097222,2009-02-20,04:29:09
39.965421,116.301793,0,132,39864.1869328704,2009-02-20,04:29:11
39.965466,116.30176,0,132,39864.1869560185,2009-02-20,04:29:13
39.965521,116.301715,0,132,39864.1869791667,2009-02-20,04:29:15
39.965586,116.301664,0,132,39864.1870023148,2009-02-20,04:29:17
39.965721,116.301628,0,132,39864.187025463,2009-02-20,04:29:19
39.965805,116.301614,0,132,39864.187037037,2009-02-20,04:29:20
39.965907,116.301603,0,132,39864.1870486111,2009-02-20,04:29:21
39.966,116.301588,0,132,39864.1870601852,2009-02-20,04:29:22
39.966084,116.30157,0,132,39864.1870717593,2009-02-20,04:29:23
39.966176,116.301554,0,132,39864.1870833333,2009-02-20,04:29:24
39.96626,116.301536,0,132,39864.1870949074,2009-02-20,04:29:25
39.966359,116.301521,0,132,39864.1871064815,2009-02-20,04:29:26
39.966452,116.301502,0,132,39864.1871180556,2009-02-20,04:29:27
39.96654,116.30148,0,132,39864.1871296296,2009-02-20,04:29:28
39.966622,116.301458,0,132,39864.1871412037,2009-02-20,04:29:29
39.966702,116.301434,0,132,39864.1871527778,2009-02-20,04:29:30
39.966776,116.301408,0,132,39864.1871643519,2009-02-20,04:29:31
39.966831,116.301392,0,132,39864.1871759259,2009-02-20,04:29:32
39.966882,116.301376,0,132,39864.1871875,2009-02-20,04:29:33
39.966945,116.301364,0,132,39864.1871990741,2009-02-20,04:29:34
39.967004,116.301354,0,132,39864.1872106481,2009-02-20,04:29:35
39.967056,116.301343,0,132,39864.1872222222,2009-02-20,04:29:36
39.967109,116.301333,0,132,39864.1872337963,2009-02-20,04:29:37
39.967158,116.301325,0,132,39864.1872453704,2009-02-20,04:29:38
39.967207,116.30132,0,132,39864.1872569444,2009-02-20,04:29:39
39.967254,116.301316,0,132,39864.1872685185,2009-02-20,04:29:40
39.967336,116.301311,0,131,39864.1872916667,2009-02-20,04:29:42
39.96741,116.301312,0,131,39864.1873148148,2009-02-20,04:29:44
39.967467,116.301318,0,131,39864.187337963,2009-02-20,04:29:46
39.96752,116.301327,0,131,39864.1873726852,2009-02-20,04:29:49
39.967541,116.301362,0,130,39864.1874305556,2009-02-20,04:29:54
39.967593,116.301361,0,130,39864.1874537037,2009-02-20,04:29:56
39.967654,116.301355,0,130,39864.1874768519,2009-02-20,04:29:58
39.967601,116.301378,0,129,39864.1875231481,2009-02-20,04:30:02
39.967654,116.301392,0,129,39864.1875694444,2009-02-20,04:30:06
39.967596,116.301417,0,127,39864.1876041667,2009-02-20,04:30:09
39.967608,116.301536,0,127,39864.1877777778,2009-02-20,04:30:24
39.967474,116.301544,0,126,39864.1878240741,2009-02-20,04:30:28
39.967374,116.301553,0,126,39864.1878356481,2009-02-20,04:30:29
39.967279,116.301563,0,126,39864.1878472222,2009-02-20,04:30:30
39.9672,116.301575,0,126,39864.1878587963,2009-02-20,04:30:31
39.967123,116.301587,0,126,39864.1878703704,2009-02-20,04:30:32
39.967059,116.301601,0,126,39864.1878819444,2009-02-20,04:30:33
39.966991,116.301616,0,126,39864.1878935185,2009-02-20,04:30:34
39.966927,116.30163,0,126,39864.1879050926,2009-02-20,04:30:35
39.966867,116.301645,0,125,39864.1879166667,2009-02-20,04:30:36
39.966809,116.30166,0,125,39864.1879282407,2009-02-20,04:30:37
39.966754,116.301674,0,125,39864.1879513889,2009-02-20,04:30:39
39.96671,116.301713,0,125,39864.1879976852,2009-02-20,04:30:43
39.966661,116.301732,0,126,39864.1880324074,2009-02-20,04:30:46
39.966608,116.301758,0,126,39864.1880671296,2009-02-20,04:30:49
39.966556,116.301795,0,126,39864.1881018518,2009-02-20,04:30:52
39.966515,116.301843,0,127,39864.1881597222,2009-02-20,04:30:57
39.96647,116.301881,0,128,39864.1882175926,2009-02-20,04:31:02
39.966415,116.301901,0,128,39864.1882638889,2009-02-20,04:31:06
39.966361,116.301893,0,128,39864.1883101852,2009-02-20,04:31:10
39.966307,116.301894,0,129,39864.1883449074,2009-02-20,04:31:13
39.966262,116.301897,0,129,39864.1883680556,2009-02-20,04:31:15
39.966207,116.301898,0,129,39864.1883912037,2009-02-20,04:31:17
39.96615,116.301897,0,129,39864.1884143518,2009-02-20,04:31:19
39.966103,116.301895,0,129,39864.1884375,2009-02-20,04:31:21
39.966051,116.301882,0,129,39864.1884837963,2009-02-20,04:31:25
39.966003,116.30187,0,129,39864.1885300926,2009-02-20,04:31:29
39.965954,116.301857,0,130,39864.1885648148,2009-02-20,04:31:32
39.965903,116.301848,0,130,39864.188599537,2009-02-20,04:31:35
39.965692,116.302407,0,206,39864.1890740741,2009-02-20,04:32:16
39.965703,116.302369,0,227,39864.1890856481,2009-02-20,04:32:17
39.965892,116.302298,0,191,39864.1890972222,2009-02-20,04:32:18
39.966019,116.302245,0,168,39864.1891087963,2009-02-20,04:32:19
39.966112,116.302195,0,155,39864.1891203704,2009-02-20,04:32:20
39.966164,116.302155,0,147,39864.1891319444,2009-02-20,04:32:21
39.966202,116.302122,0,143,39864.1891435185,2009-02-20,04:32:22
39.966255,116.302078,0,139,39864.1891550926,2009-02-20,04:32:23
39.966303,116.302002,0,136,39864.1891782407,2009-02-20,04:32:25
39.966316,116.301939,0,134,39864.1892013889,2009-02-20,04:32:27
39.96631,116.301867,0,133,39864.1892361111,2009-02-20,04:32:30
39.966282,116.301818,0,132,39864.1892708333,2009-02-20,04:32:33
39.966243,116.301772,0,132,39864.1893055556,2009-02-20,04:32:36
39.966198,116.301714,0,131,39864.1893402778,2009-02-20,04:32:39
39.966167,116.301666,0,131,39864.1893634259,2009-02-20,04:32:41
39.966129,116.301623,0,131,39864.1893865741,2009-02-20,04:32:43
39.966078,116.301592,0,131,39864.1894097222,2009-02-20,04:32:45
39.96602,116.301574,0,131,39864.1894328704,2009-02-20,04:32:47
39.965964,116.301567,0,131,39864.1894560185,2009-02-20,04:32:49
39.965897,116.301563,0,131,39864.1894791667,2009-02-20,04:32:51
39.966009,116.301616,0,131,39864.1894907407,2009-02-20,04:32:52
39.966077,116.301653,0,132,39864.1895023148,2009-02-20,04:32:53
39.965982,116.301715,0,133,39864.189525463,2009-02-20,04:32:55
39.9659,116.30174,0,134,39864.189537037,2009-02-20,04:32:56
39.965825,116.301765,0,134,39864.1895486111,2009-02-20,04:32:57
39.965774,116.301764,0,135,39864.1895717593,2009-02-20,04:32:59
39.965817,116.301784,0,135,39864.1895833333,2009-02-20,04:33:00
39.965756,116.301836,0,136,39864.1896064815,2009-02-20,04:33:02
39.965716,116.301876,0,137,39864.1896296296,2009-02-20,04:33:04
39.96568,116.301914,0,137,39864.1896759259,2009-02-20,04:33:08
39.96569,116.301938,0,138,39864.1897337963,2009-02-20,04:33:13
39.965735,116.301986,0,138,39864.1897685185,2009-02-20,04:33:16
39.965772,116.302022,0,138,39864.1898032407,2009-02-20,04:33:19
39.965824,116.302046,0,138,39864.189837963,2009-02-20,04:33:22
39.965879,116.302064,0,138,39864.1898726852,2009-02-20,04:33:25
39.965932,116.302076,0,139,39864.1899074074,2009-02-20,04:33:28
39.965985,116.302076,0,139,39864.1899305556,2009-02-20,04:33:30
39.96604,116.302076,0,139,39864.1899537037,2009-02-20,04:33:32
39.966095,116.30208,0,139,39864.1899768518,2009-02-20,04:33:34
39.96615,116.302089,0,139,39864.19,2009-02-20,04:33:36
39.966212,116.302106,0,139,39864.1900347222,2009-02-20,04:33:39
39.966275,116.302119,0,139,39864.1900694444,2009-02-20,04:33:42
39.96633,116.302127,0,139,39864.1900810185,2009-02-20,04:33:43
39.966387,116.302135,0,139,39864.1900925926,2009-02-20,04:33:44
39.966447,116.302144,0,139,39864.1901041667,2009-02-20,04:33:45
39.966508,116.302152,0,139,39864.1901157407,2009-02-20,04:33:46
39.96657,116.302163,0,139,39864.1901273148,2009-02-20,04:33:47
39.966679,116.302177,0,140,39864.190150463,2009-02-20,04:33:49
39.966756,116.302188,0,140,39864.190162037,2009-02-20,04:33:50
39.96686,116.302201,0,140,39864.1901851852,2009-02-20,04:33:52
39.966931,116.302202,0,140,39864.1901967593,2009-02-20,04:33:53
39.967005,116.302205,0,140,39864.1902083333,2009-02-20,04:33:54
39.967082,116.302205,0,140,39864.1902199074,2009-02-20,04:33:55
39.967153,116.302209,0,140,39864.1902314815,2009-02-20,04:33:56
39.967227,116.302218,0,140,39864.1902430556,2009-02-20,04:33:57
39.96729,116.302238,0,140,39864.1902662037,2009-02-20,04:33:59
39.96734,116.302248,0,140,39864.1902893518,2009-02-20,04:34:01
39.967408,116.302252,0,141,39864.1903009259,2009-02-20,04:34:02
39.967478,116.302256,0,141,39864.1903125,2009-02-20,04:34:03
39.967545,116.30226,0,141,39864.1903240741,2009-02-20,04:34:04
39.967612,116.30226,0,141,39864.1903356481,2009-02-20,04:34:05
39.967655,116.302241,0,141,39864.1903587963,2009-02-20,04:34:07
39.967726,116.302235,0,141,39864.1903703704,2009-02-20,04:34:08
39.967797,116.302228,0,141,39864.1903819444,2009-02-20,04:34:09
39.967685,116.302167,0,141,39864.1903935185,2009-02-20,04:34:10
39.967562,116.302118,0,141,39864.1904050926,2009-02-20,04:34:11
39.967514,116.302083,0,141,39864.1904166667,2009-02-20,04:34:12
39.96745,116.302043,0,141,39864.1904282407,2009-02-20,04:34:13
39.967358,116.302011,0,142,39864.1904398148,2009-02-20,04:34:14
39.9673,116.301964,0,142,39864.190462963,2009-02-20,04:34:16
39.967282,116.301926,0,141,39864.1905208333,2009-02-20,04:34:21
39.967282,116.301926,0,141,39864.1905555556,2009-02-20,04:34:24
39.967281,116.301918,0,142,39864.1905787037,2009-02-20,04:34:26
39.96726,116.301917,0,142,39864.1906365741,2009-02-20,04:34:31
39.967229,116.301913,0,142,39864.1906944444,2009-02-20,04:34:36
39.967197,116.301904,0,142,39864.1907523148,2009-02-20,04:34:41
39.96714,116.301884,0,143,39864.1908101852,2009-02-20,04:34:46
39.967097,116.301861,0,143,39864.1908333333,2009-02-20,04:34:48
39.967048,116.301833,0,143,39864.1908680556,2009-02-20,04:34:51
39.966999,116.301803,0,143,39864.1909027778,2009-02-20,04:34:54
39.966946,116.301773,0,144,39864.1909490741,2009-02-20,04:34:58
39.966898,116.301741,0,144,39864.1909953704,2009-02-20,04:35:02
39.966855,116.301717,0,145,39864.1910300926,2009-02-20,04:35:05
39.96681,116.30169,0,145,39864.1910763889,2009-02-20,04:35:09
39.966765,116.301664,0,146,39864.1911111111,2009-02-20,04:35:12
39.966722,116.301639,0,146,39864.1911458333,2009-02-20,04:35:15
39.966677,116.301615,0,146,39864.1911805556,2009-02-20,04:35:18
39.966636,116.30159,0,147,39864.1912152778,2009-02-20,04:35:21
39.969728,116.302726,0,99,39864.2408217593,2009-02-20,05:46:47
39.969919,116.3028,0,55,39864.2408333333,2009-02-20,05:46:48
39.969653,116.302675,0,79,39864.2408449074,2009-02-20,05:46:49
39.969637,116.302702,0,101,39864.2408564815,2009-02-20,05:46:50
39.969671,116.302733,0,115,39864.2408680556,2009-02-20,05:46:51
39.969671,116.302816,0,107,39864.2409143519,2009-02-20,05:46:55
39.969662,116.302846,0,121,39864.2409375,2009-02-20,05:46:57
39.969622,116.302901,0,134,39864.2409953704,2009-02-20,05:47:02
39.969657,116.302962,0,128,39864.2410300926,2009-02-20,05:47:05
39.969644,116.303014,0,125,39864.241087963,2009-02-20,05:47:10
39.96966,116.303072,0,129,39864.2411458333,2009-02-20,05:47:15
39.969746,116.303134,0,127,39864.2411574074,2009-02-20,05:47:16
39.969691,116.3031,0,134,39864.2411689815,2009-02-20,05:47:17
39.969665,116.30311,0,149,39864.2412268519,2009-02-20,05:47:22
39.969665,116.30309,0,168,39864.2412847222,2009-02-20,05:47:27
39.969685,116.303104,0,177,39864.2413425926,2009-02-20,05:47:32
39.969702,116.303119,0,187,39864.241400463,2009-02-20,05:47:37
39.969751,116.303124,0,195,39864.2414583333,2009-02-20,05:47:42
39.969805,116.303125,0,200,39864.2415046296,2009-02-20,05:47:46
39.969855,116.303122,0,205,39864.2415509259,2009-02-20,05:47:50
39.969999,116.303248,0,197,39864.2415740741,2009-02-20,05:47:52
39.970049,116.303271,0,203,39864.2416203704,2009-02-20,05:47:56
39.9701,116.303285,0,206,39864.2416666667,2009-02-20,05:48:00
39.970152,116.303286,0,209,39864.241712963,2009-02-20,05:48:04
39.970188,116.303212,0,221,39864.2417476852,2009-02-20,05:48:07
39.970225,116.303114,0,236,39864.2417824074,2009-02-20,05:48:10
39.97025,116.303063,0,242,39864.2418055556,2009-02-20,05:48:12
39.970284,116.303023,0,248,39864.2418518519,2009-02-20,05:48:16
39.970331,116.303009,0,253,39864.2419097222,2009-02-20,05:48:21
39.970371,116.302982,0,256,39864.2419560185,2009-02-20,05:48:25
39.970404,116.302924,0,248,39864.2419907407,2009-02-20,05:48:28
39.970447,116.302891,0,255,39864.242037037,2009-02-20,05:48:32
39.970489,116.302888,0,261,39864.2420833333,2009-02-20,05:48:36
39.970547,116.302915,0,264,39864.2421180556,2009-02-20,05:48:39
39.970598,116.302929,0,268,39864.2421527778,2009-02-20,05:48:42
39.970636,116.302949,0,268,39864.2422106481,2009-02-20,05:48:47
39.970668,116.302948,0,274,39864.2422685185,2009-02-20,05:48:52
39.970699,116.302978,0,283,39864.2423032407,2009-02-20,05:48:55
39.970699,116.303115,0,313,39864.242337963,2009-02-20,05:48:58
39.970705,116.303167,0,321,39864.2423726852,2009-02-20,05:49:01
39.970745,116.303245,0,311,39864.2424074074,2009-02-20,05:49:04
39.97076,116.303186,0,295,39864.2424189815,2009-02-20,05:49:05
39.970789,116.303168,0,282,39864.2424768518,2009-02-20,05:49:10
39.97079,116.30318,0,289,39864.2425347222,2009-02-20,05:49:15
39.970803,116.30322,0,295,39864.2425925926,2009-02-20,05:49:20
39.970841,116.303197,0,309,39864.2426273148,2009-02-20,05:49:23
39.970859,116.303182,0,324,39864.2426851852,2009-02-20,05:49:28
39.970894,116.303263,0,336,39864.2427083333,2009-02-20,05:49:30
39.970896,116.303296,0,347,39864.2427662037,2009-02-20,05:49:35
39.970934,116.303305,0,355,39864.2428240741,2009-02-20,05:49:40
39.970983,116.303313,0,363,39864.2428819444,2009-02-20,05:49:45
39.971041,116.303325,0,369,39864.2429398148,2009-02-20,05:49:50
39.971081,116.303356,0,378,39864.2429976852,2009-02-20,05:49:55
39.971126,116.303387,0,382,39864.2430324074,2009-02-20,05:49:58
39.971138,116.303377,0,374,39864.2430902778,2009-02-20,05:50:03
39.971157,116.303435,0,375,39864.2431481481,2009-02-20,05:50:08
39.971247,116.303487,0,371,39864.2431944444,2009-02-20,05:50:12
39.971261,116.303573,0,370,39864.2432523148,2009-02-20,05:50:17
39.971266,116.303632,0,372,39864.243275463,2009-02-20,05:50:19
39.971286,116.303698,0,374,39864.2433217593,2009-02-20,05:50:23
39.971315,116.303751,0,382,39864.2433796296,2009-02-20,05:50:28
39.971343,116.303797,0,387,39864.2434375,2009-02-20,05:50:33
39.971351,116.30383,0,388,39864.2434953704,2009-02-20,05:50:38
39.971363,116.30389,0,386,39864.2435532407,2009-02-20,05:50:43
39.971383,116.303944,0,386,39864.2436111111,2009-02-20,05:50:48
39.971393,116.304004,0,387,39864.2436342593,2009-02-20,05:50:50
39.9714,116.304078,0,385,39864.2436689815,2009-02-20,05:50:53
39.971396,116.304167,0,381,39864.2436921296,2009-02-20,05:50:55
39.971413,116.30423,0,381,39864.2437268518,2009-02-20,05:50:58
39.971428,116.304264,0,380,39864.2437847222,2009-02-20,05:51:03
39.971428,116.304302,0,379,39864.2438425926,2009-02-20,05:51:08
39.971413,116.304367,0,378,39864.2438888889,2009-02-20,05:51:12
39.97132,116.304431,0,379,39864.243912037,2009-02-20,05:51:14
39.971259,116.304495,0,379,39864.2439236111,2009-02-20,05:51:15
39.971225,116.304535,0,379,39864.2439351852,2009-02-20,05:51:16
39.971184,116.304584,0,379,39864.2439467593,2009-02-20,05:51:17
39.971142,116.304634,0,380,39864.2439583333,2009-02-20,05:51:18
39.971106,116.30467,0,382,39864.2439814815,2009-02-20,05:51:20
39.9711,116.304692,0,383,39864.2440393518,2009-02-20,05:51:25
39.971123,116.304695,0,382,39864.2440972222,2009-02-20,05:51:30
39.971162,116.304715,0,381,39864.2441550926,2009-02-20,05:51:35
39.971161,116.304706,0,381,39864.244212963,2009-02-20,05:51:40
39.971431,116.305083,0,254,39864.2489699074,2009-02-20,05:58:31
39.971217,116.304828,0,182,39864.2489814815,2009-02-20,05:58:32
39.971218,116.304732,0,44,39864.2489930556,2009-02-20,05:58:33
39.971212,116.304705,0,158,39864.2490046296,2009-02-20,05:58:34
39.971184,116.304649,0,231,39864.2490162037,2009-02-20,05:58:35
39.971236,116.304652,0,220,39864.2490277778,2009-02-20,05:58:36
39.971279,116.304612,0,221,39864.2490625,2009-02-20,05:58:39
39.971301,116.30455,0,216,39864.2491203704,2009-02-20,05:58:44
39.971291,116.304476,0,214,39864.2491550926,2009-02-20,05:58:47
39.971324,116.304424,0,213,39864.2492013889,2009-02-20,05:58:51
39.97137,116.304378,0,212,39864.2492476852,2009-02-20,05:58:55
39.971393,116.304335,0,217,39864.2493055556,2009-02-20,05:59:00
39.971434,116.304302,0,225,39864.2493518519,2009-02-20,05:59:04
39.971451,116.304252,0,221,39864.2494097222,2009-02-20,05:59:09
39.971425,116.304202,0,225,39864.2494560185,2009-02-20,05:59:13
39.971394,116.304151,0,227,39864.2494791667,2009-02-20,05:59:15
39.971352,116.304117,0,233,39864.2494907407,2009-02-20,05:59:16
39.971346,116.304066,0,237,39864.2495486111,2009-02-20,05:59:21
39.97131,116.304026,0,243,39864.2495949074,2009-02-20,05:59:25
39.971308,116.304003,0,245,39864.2496527778,2009-02-20,05:59:30
39.971342,116.303959,0,247,39864.2496990741,2009-02-20,05:59:34
39.97138,116.303924,0,251,39864.2497569444,2009-02-20,05:59:39
39.9714,116.303879,0,254,39864.2498148148,2009-02-20,05:59:44
39.971412,116.303842,0,261,39864.2498726852,2009-02-20,05:59:49
39.97134,116.303832,0,273,39864.2499189815,2009-02-20,05:59:53
39.971295,116.303816,0,277,39864.2499421296,2009-02-20,05:59:55
39.971264,116.303783,0,282,39864.25,2009-02-20,06:00:00
39.971227,116.303746,0,283,39864.2500462963,2009-02-20,06:00:04
39.971173,116.303733,0,283,39864.2500810185,2009-02-20,06:00:07
39.971117,116.303695,0,285,39864.2501157407,2009-02-20,06:00:10
39.971071,116.303661,0,288,39864.250150463,2009-02-20,06:00:13
39.971021,116.303619,0,295,39864.2501967593,2009-02-20,06:00:17
39.970989,116.303674,0,300,39864.2502199074,2009-02-20,06:00:19
39.97095,116.303707,0,309,39864.2502546296,2009-02-20,06:00:22
39.970899,116.303703,0,319,39864.2502893518,2009-02-20,06:00:25
39.97086,116.303709,0,326,39864.2503240741,2009-02-20,06:00:28
39.970817,116.303683,0,340,39864.2503587963,2009-02-20,06:00:31
39.970842,116.303616,0,343,39864.2504050926,2009-02-20,06:00:35
39.970884,116.303524,0,337,39864.2504398148,2009-02-20,06:00:38
39.970893,116.303454,0,338,39864.2504976852,2009-02-20,06:00:43
39.970893,116.303394,0,343,39864.2505439815,2009-02-20,06:00:47
39.970889,116.303323,0,344,39864.2505902778,2009-02-20,06:00:51
39.970878,116.303263,0,344,39864.2506481481,2009-02-20,06:00:56
39.970822,116.303249,0,347,39864.2506944444,2009-02-20,06:01:00
39.9708,116.30322,0,351,39864.2507523148,2009-02-20,06:01:05
39.9708,116.30322,0,351,39864.250787037,2009-02-20,06:01:08
39.970798,116.303213,0,356,39864.2508101852,2009-02-20,06:01:10
39.970808,116.303217,0,360,39864.2508680556,2009-02-20,06:01:15
39.970845,116.303179,0,363,39864.2509143518,2009-02-20,06:01:19
39.970869,116.303115,0,365,39864.2509722222,2009-02-20,06:01:24
39.970912,116.302833,0,362,39864.2509953704,2009-02-20,06:01:26
39.970938,116.302782,0,362,39864.2510069444,2009-02-20,06:01:27
39.97096,116.302685,0,362,39864.2510416667,2009-02-20,06:01:30
39.97096,116.302611,0,361,39864.2510763889,2009-02-20,06:01:33
39.970931,116.302553,0,361,39864.2511111111,2009-02-20,06:01:36
39.970885,116.302512,0,359,39864.2511458333,2009-02-20,06:01:39
39.970848,116.302471,0,358,39864.2511805556,2009-02-20,06:01:42
39.970778,116.302418,0,356,39864.2512037037,2009-02-20,06:01:44
39.970477,116.302274,0,353,39864.2512268518,2009-02-20,06:01:46
39.970455,116.302216,0,352,39864.2512847222,2009-02-20,06:01:51
39.97045,116.302281,0,351,39864.2512962963,2009-02-20,06:01:52
39.970568,116.302228,0,351,39864.2513078704,2009-02-20,06:01:53
39.970646,116.302223,0,349,39864.2513425926,2009-02-20,06:01:56
39.970472,116.302117,0,347,39864.2513541667,2009-02-20,06:01:57
39.970502,116.302062,0,344,39864.2513888889,2009-02-20,06:02:00
39.970526,116.302017,0,340,39864.2514467593,2009-02-20,06:02:05
39.970415,116.302046,0,337,39864.2514930556,2009-02-20,06:02:09
39.970329,116.302127,0,335,39864.2515046296,2009-02-20,06:02:10
39.9703,116.302186,0,330,39864.2515509259,2009-02-20,06:02:14
39.970342,116.302241,0,326,39864.2515740741,2009-02-20,06:02:16
39.97032,116.302256,0,327,39864.2516319444,2009-02-20,06:02:21
39.970289,116.302248,0,327,39864.2516898148,2009-02-20,06:02:26
39.970273,116.302217,0,329,39864.2517476852,2009-02-20,06:02:31
39.970256,116.302183,0,329,39864.2518055556,2009-02-20,06:02:36
39.970216,116.302146,0,327,39864.2518518518,2009-02-20,06:02:40
39.970216,116.302091,0,325,39864.2519097222,2009-02-20,06:02:45
39.970241,116.302048,0,322,39864.2519675926,2009-02-20,06:02:50
39.970262,116.30204,0,321,39864.252025463,2009-02-20,06:02:55
39.970236,116.30204,0,321,39864.2520833333,2009-02-20,06:03:00
39.970191,116.302061,0,322,39864.2521180556,2009-02-20,06:03:03
39.970227,116.301991,0,320,39864.2521412037,2009-02-20,06:03:05
39.970251,116.301964,0,320,39864.2521990741,2009-02-20,06:03:10
39.970251,116.301964,0,320,39864.2522337963,2009-02-20,06:03:13
39.970253,116.301966,0,320,39864.2522569444,2009-02-20,06:03:15
39.970198,116.301954,0,320,39864.2522916667,2009-02-20,06:03:18
39.970151,116.301963,0,320,39864.2523263889,2009-02-20,06:03:21
39.970097,116.301959,0,320,39864.2523611111,2009-02-20,06:03:24
39.970064,116.301981,0,310,39864.2523842593,2009-02-20,06:03:26
39.970018,116.301969,0,312,39864.2524421296,2009-02-20,06:03:31
39.969944,116.301946,0,315,39864.2524768518,2009-02-20,06:03:34
39.96989,116.301926,0,315,39864.2525115741,2009-02-20,06:03:37
39.969828,116.301887,0,315,39864.2525347222,2009-02-20,06:03:39
39.969777,116.301855,0,316,39864.2525578704,2009-02-20,06:03:41
39.969728,116.30182,0,316,39864.2526041667,2009-02-20,06:03:45
39.969688,116.301783,0,316,39864.252650463,2009-02-20,06:03:49
39.96966,116.301728,0,313,39864.2526967593,2009-02-20,06:03:53
39.969641,116.301676,0,303,39864.2527546296,2009-02-20,06:03:58
39.969689,116.30167,0,290,39864.2527662037,2009-02-20,06:03:59
39.969733,116.301629,0,275,39864.2527893518,2009-02-20,06:04:01
39.969747,116.301581,0,264,39864.2528356481,2009-02-20,06:04:05
39.96972,116.30153,0,255,39864.2528819444,2009-02-20,06:04:09
39.96969,116.301472,0,254,39864.2529166667,2009-02-20,06:04:12
39.969662,116.301433,0,247,39864.2529513889,2009-02-20,06:04:15
39.969569,116.30143,0,218,39864.2529861111,2009-02-20,06:04:18
39.969567,116.301374,0,208,39864.2530208333,2009-02-20,06:04:21
39.969561,116.301307,0,199,39864.2530671296,2009-02-20,06:04:25
39.969554,116.30125,0,191,39864.2531018518,2009-02-20,06:04:28
39.969528,116.301188,0,183,39864.2531481481,2009-02-20,06:04:32
39.96954,116.301125,0,179,39864.2531944444,2009-02-20,06:04:36
39.969533,116.301059,0,172,39864.2532407407,2009-02-20,06:04:40
39.969538,116.301006,0,165,39864.253287037,2009-02-20,06:04:44
39.969586,116.300977,0,163,39864.2533449074,2009-02-20,06:04:49
39.96962,116.300964,0,164,39864.2534027778,2009-02-20,06:04:54
39.96967,116.300946,0,164,39864.2534375,2009-02-20,06:04:57
39.969719,116.300922,0,166,39864.2534837963,2009-02-20,06:05:01
39.969757,116.300897,0,166,39864.2535416667,2009-02-20,06:05:06
39.969804,116.300869,0,165,39864.253599537,2009-02-20,06:05:11
39.969853,116.300848,0,168,39864.2536574074,2009-02-20,06:05:16
39.969903,116.300822,0,170,39864.2536921296,2009-02-20,06:05:19
39.969938,116.300817,0,168,39864.25375,2009-02-20,06:05:24
39.969984,116.300819,0,166,39864.2538078704,2009-02-20,06:05:29
39.970034,116.300829,0,167,39864.2538541667,2009-02-20,06:05:33
39.970072,116.300849,0,165,39864.253912037,2009-02-20,06:05:38
39.97012,116.30086,0,159,39864.2539583333,2009-02-20,06:05:42
39.970372,116.300983,0,226,39864.2564351852,2009-02-20,06:09:16
39.970384,116.30098,0,233,39864.2564930556,2009-02-20,06:09:21
39.970384,116.30098,0,233,39864.2565277778,2009-02-20,06:09:24
39.970378,116.300983,0,233,39864.2565509259,2009-02-20,06:09:26
39.97036,116.300987,0,242,39864.2566087963,2009-02-20,06:09:31
39.970352,116.300996,0,243,39864.2566666667,2009-02-20,06:09:36
39.970352,116.300996,0,243,39864.2567013889,2009-02-20,06:09:39
39.970346,116.301003,0,243,39864.256724537,2009-02-20,06:09:41
39.970347,116.30102,0,249,39864.2567824074,2009-02-20,06:09:46
39.970356,116.301028,0,254,39864.2568402778,2009-02-20,06:09:51
39.970365,116.301026,0,254,39864.2568981481,2009-02-20,06:09:56
39.970369,116.301028,0,255,39864.2569560185,2009-02-20,06:10:01
39.970373,116.301031,0,255,39864.2570138889,2009-02-20,06:10:06
39.970373,116.301031,0,255,39864.2570486111,2009-02-20,06:10:09
39.970376,116.301034,0,255,39864.2570717593,2009-02-20,06:10:11
39.970367,116.301043,0,258,39864.2571296296,2009-02-20,06:10:16
39.970399,116.301016,0,260,39864.2571875,2009-02-20,06:10:21
39.970423,116.301027,0,268,39864.2572453704,2009-02-20,06:10:26
39.970448,116.301023,0,275,39864.2573032407,2009-02-20,06:10:31
39.970485,116.301023,0,284,39864.2573611111,2009-02-20,06:10:36
39.970519,116.301023,0,292,39864.2574189815,2009-02-20,06:10:41
39.970519,116.301023,0,292,39864.2574537037,2009-02-20,06:10:44
39.97052,116.301015,0,295,39864.2574768519,2009-02-20,06:10:46
39.970542,116.301001,0,297,39864.2575347222,2009-02-20,06:10:51
39.97054,116.300998,0,298,39864.2575925926,2009-02-20,06:10:56
39.970541,116.30099,0,299,39864.257650463,2009-02-20,06:11:01
39.970541,116.30099,0,299,39864.2576851852,2009-02-20,06:11:04
39.970534,116.30099,0,300,39864.2577083333,2009-02-20,06:11:06
39.970511,116.300979,0,307,39864.2577662037,2009-02-20,06:11:11
39.970465,116.300971,0,312,39864.2578240741,2009-02-20,06:11:16
39.970404,116.300974,0,314,39864.2578587963,2009-02-20,06:11:19
39.970369,116.300953,0,316,39864.2579166667,2009-02-20,06:11:24
39.970318,116.300922,0,319,39864.2579513889,2009-02-20,06:11:27
39.97028,116.300886,0,321,39864.2579861111,2009-02-20,06:11:30
39.970248,116.300814,0,328,39864.2580324074,2009-02-20,06:11:34
39.970202,116.300832,0,331,39864.2580902778,2009-02-20,06:11:39
39.970202,116.300832,0,331,39864.258125,2009-02-20,06:11:42
39.970202,116.300838,0,331,39864.2581481481,2009-02-20,06:11:44
39.970253,116.300861,0,325,39864.2582060185,2009-02-20,06:11:49
39.970268,116.300868,0,329,39864.2582638889,2009-02-20,06:11:54
39.970268,116.300868,0,329,39864.2582986111,2009-02-20,06:11:57
39.970266,116.300873,0,329,39864.2583217593,2009-02-20,06:11:59
39.970237,116.300906,0,328,39864.2583796296,2009-02-20,06:12:04
39.970189,116.300926,0,327,39864.2584375,2009-02-20,06:12:09
39.970171,116.30095,0,327,39864.2584953704,2009-02-20,06:12:14
39.970226,116.300936,0,328,39864.2585532407,2009-02-20,06:12:19
39.970269,116.300925,0,321,39864.258599537,2009-02-20,06:12:23
39.970289,116.300908,0,319,39864.2586574074,2009-02-20,06:12:28
39.970325,116.300915,0,316,39864.2587152778,2009-02-20,06:12:33
39.970379,116.300926,0,312,39864.2587731481,2009-02-20,06:12:38
39.970407,116.300918,0,311,39864.2588310185,2009-02-20,06:12:43
39.970407,116.300918,0,311,39864.2588657407,2009-02-20,06:12:46
39.970415,116.30091,0,311,39864.2588888889,2009-02-20,06:12:48
39.970441,116.300861,0,312,39864.2589236111,2009-02-20,06:12:51
39.970465,116.300822,0,316,39864.2589814815,2009-02-20,06:12:56
39.970444,116.300813,0,323,39864.2590393518,2009-02-20,06:13:01
39.970441,116.300807,0,324,39864.2590972222,2009-02-20,06:13:06
39.970441,116.300807,0,324,39864.2591319444,2009-02-20,06:13:09
39.970436,116.3008,0,324,39864.2591550926,2009-02-20,06:13:11
39.970437,116.300775,0,327,39864.259212963,2009-02-20,06:13:16
39.970421,116.300753,0,326,39864.2592708333,2009-02-20,06:13:21
39.9704,116.300697,0,328,39864.2593055556,2009-02-20,06:13:24
39.97037,116.300644,0,327,39864.2593634259,2009-02-20,06:13:29
39.970348,116.300647,0,329,39864.2594212963,2009-02-20,06:13:34
39.970338,116.300659,0,328,39864.2594791667,2009-02-20,06:13:39
39.970311,116.300707,0,328,39864.259537037,2009-02-20,06:13:44
39.970272,116.300672,0,329,39864.2595833333,2009-02-20,06:13:48
39.970264,116.300666,0,330,39864.2596412037,2009-02-20,06:13:53
39.970264,116.300666,0,330,39864.2596759259,2009-02-20,06:13:56
39.970263,116.300662,0,330,39864.2596990741,2009-02-20,06:13:58
39.970264,116.300653,0,331,39864.2597569444,2009-02-20,06:14:03
39.970267,116.300642,0,331,39864.2598148148,2009-02-20,06:14:08
39.970327,116.300651,0,331,39864.2598611111,2009-02-20,06:14:12
39.970373,116.300647,0,331,39864.2598842593,2009-02-20,06:14:14
39.970439,116.300658,0,331,39864.2599074074,2009-02-20,06:14:16
39.970507,116.300639,0,331,39864.2599305556,2009-02-20,06:14:18
39.970583,116.300617,0,332,39864.2599537037,2009-02-20,06:14:20
39.970624,116.300556,0,332,39864.2599652778,2009-02-20,06:14:21
39.970672,116.300545,0,332,39864.2599768518,2009-02-20,06:14:22
39.970721,116.300531,0,332,39864.2599884259,2009-02-20,06:14:23
39.970776,116.300518,0,332,39864.26,2009-02-20,06:14:24
39.970833,116.300513,0,332,39864.2600115741,2009-02-20,06:14:25
39.970893,116.30051,0,332,39864.2600231481,2009-02-20,06:14:26
39.970954,116.300504,0,331,39864.2600347222,2009-02-20,06:14:27
39.971005,116.300505,0,331,39864.2600462963,2009-02-20,06:14:28
39.971055,116.300506,0,331,39864.2600578704,2009-02-20,06:14:29
39.971106,116.300517,0,329,39864.2600694444,2009-02-20,06:14:30
39.971152,116.300515,0,328,39864.2600810185,2009-02-20,06:14:31
39.971225,116.300564,0,326,39864.2600925926,2009-02-20,06:14:32
39.97131,116.300567,0,325,39864.2601157407,2009-02-20,06:14:34
39.971372,116.300574,0,325,39864.2601388889,2009-02-20,06:14:36
39.971422,116.300573,0,326,39864.260162037,2009-02-20,06:14:38
39.971466,116.300591,0,329,39864.2602083333,2009-02-20,06:14:42
39.971583,116.300599,0,317,39864.2602662037,2009-02-20,06:14:47
39.971653,116.300585,0,316,39864.2602893518,2009-02-20,06:14:49
39.971729,116.300551,0,315,39864.2603125,2009-02-20,06:14:51
39.971777,116.300554,0,315,39864.2603240741,2009-02-20,06:14:52
39.971868,116.300548,0,314,39864.2603472222,2009-02-20,06:14:54
39.971917,116.300544,0,312,39864.2603587963,2009-02-20,06:14:55
39.971965,116.300539,0,310,39864.2603703704,2009-02-20,06:14:56
39.972061,116.300533,0,308,39864.2603935185,2009-02-20,06:14:58
39.97211,116.300533,0,308,39864.2604050926,2009-02-20,06:14:59
39.972155,116.300501,0,308,39864.2604166667,2009-02-20,06:15:00
39.972215,116.300487,0,308,39864.2604282407,2009-02-20,06:15:01
39.972279,116.300474,0,309,39864.2604398148,2009-02-20,06:15:02
39.97235,116.30046,0,309,39864.2604513889,2009-02-20,06:15:03
39.972417,116.30046,0,310,39864.260462963,2009-02-20,06:15:04
39.97248,116.300454,0,310,39864.260474537,2009-02-20,06:15:05
39.972562,116.300445,0,311,39864.2604861111,2009-02-20,06:15:06
39.972634,116.300428,0,311,39864.2604976852,2009-02-20,06:15:07
39.972704,116.300437,0,312,39864.2605092593,2009-02-20,06:15:08
39.972761,116.300431,0,313,39864.2605208333,2009-02-20,06:15:09
39.972813,116.300429,0,313,39864.2605324074,2009-02-20,06:15:10
39.972858,116.300429,0,314,39864.2605439815,2009-02-20,06:15:11
39.972913,116.300426,0,314,39864.2605671296,2009-02-20,06:15:13
39.972963,116.300437,0,315,39864.2606134259,2009-02-20,06:15:17
39.972988,116.300439,0,315,39864.2606712963,2009-02-20,06:15:22
39.972976,116.300414,0,316,39864.2607291667,2009-02-20,06:15:27
39.972961,116.300385,0,317,39864.260787037,2009-02-20,06:15:32
39.972948,116.300361,0,317,39864.2608449074,2009-02-20,06:15:37
39.972948,116.300361,0,317,39864.2608796296,2009-02-20,06:15:40
39.972956,116.300362,0,319,39864.2609027778,2009-02-20,06:15:42
39.972932,116.300355,0,318,39864.2609606481,2009-02-20,06:15:47
39.972942,116.300345,0,317,39864.2610185185,2009-02-20,06:15:52
39.972959,116.300342,0,317,39864.2610763889,2009-02-20,06:15:57
39.972959,116.300342,0,317,39864.2611111111,2009-02-20,06:16:00
39.972951,116.300348,0,317,39864.2611342593,2009-02-20,06:16:02
39.972941,116.300344,0,318,39864.2611921296,2009-02-20,06:16:07
39.972941,116.300344,0,318,39864.2612268519,2009-02-20,06:16:10
39.972944,116.300342,0,318,39864.26125,2009-02-20,06:16:12
39.972957,116.300342,0,318,39864.2613078704,2009-02-20,06:16:17
39.972969,116.300345,0,318,39864.2613657407,2009-02-20,06:16:22
39.972979,116.300341,0,318,39864.2614236111,2009-02-20,06:16:27
39.972978,116.300334,0,318,39864.2614814815,2009-02-20,06:16:32
39.972978,116.300334,0,318,39864.2615162037,2009-02-20,06:16:35
39.972981,116.300326,0,318,39864.2615393519,2009-02-20,06:16:37
39.973032,116.300308,0,317,39864.2615856482,2009-02-20,06:16:41
39.973126,116.300287,0,315,39864.2616087963,2009-02-20,06:16:43
39.973197,116.30029,0,314,39864.2616203704,2009-02-20,06:16:44
39.973293,116.300275,0,313,39864.2616435185,2009-02-20,06:16:46
39.973352,116.300262,0,313,39864.2616550926,2009-02-20,06:16:47
39.973412,116.300247,0,313,39864.2616666667,2009-02-20,06:16:48
39.973475,116.300235,0,313,39864.2616782407,2009-02-20,06:16:49
39.973541,116.300224,0,313,39864.2616898148,2009-02-20,06:16:50
39.973638,116.300215,0,313,39864.2617013889,2009-02-20,06:16:51
39.973727,116.300202,0,313,39864.261712963,2009-02-20,06:16:52
39.973816,116.300172,0,312,39864.261724537,2009-02-20,06:16:53
39.973894,116.30015,0,313,39864.2617361111,2009-02-20,06:16:54
39.973979,116.300131,0,313,39864.2617476852,2009-02-20,06:16:55
39.97409,116.300133,0,311,39864.2617592593,2009-02-20,06:16:56
39.974258,116.300165,0,302,39864.2617708333,2009-02-20,06:16:57
39.974367,116.300189,0,298,39864.2617824074,2009-02-20,06:16:58
39.974494,116.300216,0,292,39864.2617939815,2009-02-20,06:16:59
39.9746,116.300231,0,290,39864.2618055556,2009-02-20,06:17:00
39.974678,116.300227,0,290,39864.2618171296,2009-02-20,06:17:01
39.974758,116.30022,0,289,39864.2618287037,2009-02-20,06:17:02
39.974843,116.300213,0,289,39864.2618402778,2009-02-20,06:17:03
39.97492,116.300207,0,288,39864.2618518519,2009-02-20,06:17:04
39.974983,116.300207,0,287,39864.2618634259,2009-02-20,06:17:05
39.975038,116.300199,0,285,39864.261875,2009-02-20,06:17:06
39.975082,116.300182,0,286,39864.2618865741,2009-02-20,06:17:07
39.975087,116.300128,0,292,39864.2618981482,2009-02-20,06:17:08
39.975138,116.300128,0,293,39864.2619097222,2009-02-20,06:17:09
39.975213,116.300095,0,296,39864.2619328704,2009-02-20,06:17:11
39.97526,116.30008,0,297,39864.2619444444,2009-02-20,06:17:12
39.975318,116.300064,0,297,39864.2619560185,2009-02-20,06:17:13
39.975367,116.300055,0,297,39864.2619675926,2009-02-20,06:17:14
39.97543,116.300045,0,295,39864.2619791667,2009-02-20,06:17:15
39.975501,116.300031,0,296,39864.2620023148,2009-02-20,06:17:17
39.97555,116.300029,0,301,39864.2620138889,2009-02-20,06:17:18
39.975618,116.30005,0,306,39864.262037037,2009-02-20,06:17:20
39.975675,116.300048,0,310,39864.2620601852,2009-02-20,06:17:22
39.975722,116.300051,0,309,39864.2620717593,2009-02-20,06:17:23
39.97577,116.300044,0,311,39864.2620833333,2009-02-20,06:17:24
39.975815,116.300037,0,315,39864.2620949074,2009-02-20,06:17:25
39.975762,116.299958,0,339,39864.2621064815,2009-02-20,06:17:26
39.975808,116.299959,0,346,39864.2621180556,2009-02-20,06:17:27
39.975894,116.299971,0,355,39864.2621296296,2009-02-20,06:17:28
39.975956,116.299977,0,360,39864.2621412037,2009-02-20,06:17:29
39.976033,116.299986,0,367,39864.2621527778,2009-02-20,06:17:30
39.976125,116.299991,0,371,39864.2621643519,2009-02-20,06:17:31
39.976208,116.299994,0,375,39864.2621759259,2009-02-20,06:17:32
39.976278,116.299994,0,377,39864.2621875,2009-02-20,06:17:33
39.976345,116.29999,0,380,39864.2621990741,2009-02-20,06:17:34
39.976404,116.299978,0,379,39864.2622106481,2009-02-20,06:17:35
39.97645,116.299969,0,378,39864.2622222222,2009-02-20,06:17:36
39.976492,116.29993,0,371,39864.2622337963,2009-02-20,06:17:37
39.976545,116.299923,0,369,39864.2622453704,2009-02-20,06:17:38
39.976594,116.299908,0,368,39864.2622569444,2009-02-20,06:17:39
39.976683,116.299903,0,364,39864.2622800926,2009-02-20,06:17:41
39.976731,116.299929,0,366,39864.2622916667,2009-02-20,06:17:42
39.976798,116.299939,0,367,39864.2623032407,2009-02-20,06:17:43
39.976849,116.299949,0,363,39864.2623148148,2009-02-20,06:17:44
39.976939,116.299955,0,348,39864.262337963,2009-02-20,06:17:46
39.97698,116.299963,0,340,39864.262349537,2009-02-20,06:17:47
39.977032,116.299982,0,339,39864.2623611111,2009-02-20,06:17:48
39.977076,116.300019,0,341,39864.2623842593,2009-02-20,06:17:50
39.977118,116.300003,0,349,39864.2624189815,2009-02-20,06:17:53
39.977128,116.300062,0,349,39864.2624652778,2009-02-20,06:17:57
39.977187,116.30018,0,344,39864.2624884259,2009-02-20,06:17:59
39.97728,116.300216,0,344,39864.2625115741,2009-02-20,06:18:01
39.977331,116.300233,0,345,39864.2625231481,2009-02-20,06:18:02
39.977379,116.300292,0,341,39864.2625462963,2009-02-20,06:18:04
39.97742,116.300284,0,353,39864.2625810185,2009-02-20,06:18:07
39.977485,116.300259,0,363,39864.2625925926,2009-02-20,06:18:08
39.977539,116.300236,0,373,39864.2626041667,2009-02-20,06:18:09
39.977649,116.300201,0,396,39864.2626157407,2009-02-20,06:18:10
39.977707,116.300181,0,409,39864.2626273148,2009-02-20,06:18:11
39.977772,116.300148,0,387,39864.2626388889,2009-02-20,06:18:12
39.977832,116.30013,0,393,39864.262662037,2009-02-20,06:18:14
39.977888,116.300132,0,380,39864.2626736111,2009-02-20,06:18:15
39.977964,116.300123,0,356,39864.2626967593,2009-02-20,06:18:17
39.978002,116.300134,0,346,39864.2627083333,2009-02-20,06:18:18
39.978039,116.30014,0,331,39864.2627199074,2009-02-20,06:18:19
39.978082,116.300127,0,317,39864.2627430556,2009-02-20,06:18:21
39.978164,116.300127,0,298,39864.2627662037,2009-02-20,06:18:23
39.978226,116.300144,0,291,39864.2627893519,2009-02-20,06:18:25
39.978279,116.300158,0,289,39864.2628125,2009-02-20,06:18:27
39.978324,116.300164,0,284,39864.2628472222,2009-02-20,06:18:30
39.978372,116.300183,0,280,39864.2628703704,2009-02-20,06:18:32
39.978412,116.300208,0,270,39864.2628935185,2009-02-20,06:18:34
39.978459,116.300199,0,280,39864.2629050926,2009-02-20,06:18:35
39.9785,116.300182,0,286,39864.2629282407,2009-02-20,06:18:37
39.978541,116.300206,0,282,39864.262962963,2009-02-20,06:18:40
39.978562,116.300194,0,277,39864.2630208333,2009-02-20,06:18:45
39.978609,116.300172,0,274,39864.2630787037,2009-02-20,06:18:50
39.978658,116.300149,0,269,39864.2631018519,2009-02-20,06:18:52
39.978713,116.300142,0,267,39864.263125,2009-02-20,06:18:54
39.978791,116.300114,0,263,39864.2631365741,2009-02-20,06:18:55
39.978861,116.300093,0,264,39864.2631481481,2009-02-20,06:18:56
39.978986,116.300018,0,248,39864.2631597222,2009-02-20,06:18:57
39.97909,116.300068,0,246,39864.2631712963,2009-02-20,06:18:58
39.979166,116.300059,0,245,39864.2631828704,2009-02-20,06:18:59
39.97924,116.300055,0,245,39864.2631944444,2009-02-20,06:19:00
39.979315,116.300055,0,243,39864.2632060185,2009-02-20,06:19:01
39.979402,116.300083,0,243,39864.2632175926,2009-02-20,06:19:02
39.979473,116.300084,0,242,39864.2632291667,2009-02-20,06:19:03
39.979536,116.300072,0,241,39864.2632407407,2009-02-20,06:19:04
39.979595,116.300064,0,241,39864.2632523148,2009-02-20,06:19:05
39.97965,116.300059,0,240,39864.2632638889,2009-02-20,06:19:06
39.979699,116.30006,0,239,39864.263275463,2009-02-20,06:19:07
39.979743,116.300066,0,239,39864.263287037,2009-02-20,06:19:08
39.979822,116.300061,0,239,39864.2633101852,2009-02-20,06:19:10
39.979845,116.299987,0,241,39864.2633217593,2009-02-20,06:19:11
39.979903,116.299985,0,242,39864.2633449074,2009-02-20,06:19:13
39.97992,116.299932,0,238,39864.2633680556,2009-02-20,06:19:15
39.979956,116.299894,0,233,39864.2634143519,2009-02-20,06:19:19
39.979971,116.299873,0,229,39864.2634722222,2009-02-20,06:19:24
39.979987,116.299877,0,226,39864.2635300926,2009-02-20,06:19:29
39.979984,116.299891,0,224,39864.263587963,2009-02-20,06:19:34
39.979994,116.299898,0,224,39864.2636458333,2009-02-20,06:19:39
39.980006,116.299911,0,224,39864.2637037037,2009-02-20,06:19:44
39.980022,116.299909,0,224,39864.2637615741,2009-02-20,06:19:49
39.980033,116.299902,0,225,39864.2638194444,2009-02-20,06:19:54
39.980033,116.299902,0,225,39864.2638541667,2009-02-20,06:19:57
39.980041,116.299906,0,227,39864.2638773148,2009-02-20,06:19:59
39.980073,116.29992,0,228,39864.2639351852,2009-02-20,06:20:04
39.980096,116.299939,0,231,39864.2639930556,2009-02-20,06:20:09
39.980106,116.29994,0,233,39864.2640509259,2009-02-20,06:20:14
39.980093,116.299942,0,235,39864.2641087963,2009-02-20,06:20:19
39.980089,116.299933,0,236,39864.2641666667,2009-02-20,06:20:24
39.980079,116.299914,0,237,39864.264224537,2009-02-20,06:20:29
39.980081,116.299898,0,238,39864.2642824074,2009-02-20,06:20:34
39.980081,116.299898,0,238,39864.2643171296,2009-02-20,06:20:37
39.980074,116.2999,0,247,39864.2643402778,2009-02-20,06:20:39
39.980123,116.299861,0,249,39864.264375,2009-02-20,06:20:42
39.980188,116.299833,0,253,39864.2643981481,2009-02-20,06:20:44
39.980235,116.29982,0,255,39864.2644097222,2009-02-20,06:20:45
39.980284,116.299807,0,258,39864.2644212963,2009-02-20,06:20:46
39.980371,116.299778,0,266,39864.2644444444,2009-02-20,06:20:48
39.980419,116.299753,0,269,39864.2644560185,2009-02-20,06:20:49
39.980452,116.299713,0,273,39864.2644675926,2009-02-20,06:20:50
39.980524,116.29971,0,287,39864.2644907407,2009-02-20,06:20:52
39.980615,116.299793,0,290,39864.2645023148,2009-02-20,06:20:53
39.980679,116.299856,0,295,39864.2645138889,2009-02-20,06:20:54
39.980732,116.2999,0,308,39864.264537037,2009-02-20,06:20:56
39.980797,116.299996,0,311,39864.2645486111,2009-02-20,06:20:57
39.980851,116.300055,0,322,39864.2645717593,2009-02-20,06:20:59
39.980889,116.30008,0,330,39864.2645833333,2009-02-20,06:21:00
39.98094,116.300111,0,339,39864.2645949074,2009-02-20,06:21:01
39.980996,116.300149,0,354,39864.2646180556,2009-02-20,06:21:03
39.98103,116.300196,0,374,39864.2646412037,2009-02-20,06:21:05
39.981047,116.300229,0,393,39864.2646643519,2009-02-20,06:21:07
39.981077,116.30025,0,405,39864.2646990741,2009-02-20,06:21:10
39.981114,116.300263,0,424,39864.2647453704,2009-02-20,06:21:14
39.981179,116.300254,0,434,39864.2647685185,2009-02-20,06:21:16
39.981277,116.300236,0,438,39864.2647916667,2009-02-20,06:21:18
39.98134,116.300198,0,444,39864.2648032407,2009-02-20,06:21:19
39.98138,116.30016,0,446,39864.2648148148,2009-02-20,06:21:20
39.981418,116.300114,0,450,39864.2648263889,2009-02-20,06:21:21
39.981452,116.300061,0,453,39864.264837963,2009-02-20,06:21:22
39.981488,116.299965,0,460,39864.2648611111,2009-02-20,06:21:24
39.981523,116.299885,0,463,39864.2648842593,2009-02-20,06:21:26
39.981582,116.29984,0,473,39864.2649074074,2009-02-20,06:21:28
39.981647,116.299777,0,484,39864.2649305556,2009-02-20,06:21:30
39.981701,116.299736,0,490,39864.2649421296,2009-02-20,06:21:31
39.981742,116.299696,0,495,39864.2649537037,2009-02-20,06:21:32
39.981784,116.299657,0,500,39864.2649652778,2009-02-20,06:21:33
39.98185,116.299621,0,507,39864.2649768519,2009-02-20,06:21:34
39.981907,116.299594,0,511,39864.2649884259,2009-02-20,06:21:35
39.981958,116.299572,0,516,39864.265,2009-02-20,06:21:36
39.982009,116.299556,0,521,39864.2650115741,2009-02-20,06:21:37
39.982065,116.299545,0,527,39864.2650231481,2009-02-20,06:21:38
39.982143,116.299534,0,536,39864.2650347222,2009-02-20,06:21:39
39.982217,116.299505,0,536,39864.2650462963,2009-02-20,06:21:40
39.982295,116.299493,0,542,39864.2650578704,2009-02-20,06:21:41
39.982381,116.299489,0,548,39864.2650694444,2009-02-20,06:21:42
39.982487,116.299465,0,549,39864.2650810185,2009-02-20,06:21:43
39.982593,116.299437,0,548,39864.2650925926,2009-02-20,06:21:44
39.982684,116.299415,0,546,39864.2651041667,2009-02-20,06:21:45
39.982767,116.299405,0,545,39864.2651157407,2009-02-20,06:21:46
39.982875,116.299444,0,538,39864.2651273148,2009-02-20,06:21:47
39.982939,116.299436,0,536,39864.2651388889,2009-02-20,06:21:48
39.982989,116.299439,0,537,39864.265150463,2009-02-20,06:21:49
39.983033,116.299449,0,535,39864.265162037,2009-02-20,06:21:50
39.983121,116.299535,0,527,39864.2651736111,2009-02-20,06:21:51
39.983169,116.2996,0,524,39864.2651967593,2009-02-20,06:21:53
39.983221,116.299659,0,522,39864.2652199074,2009-02-20,06:21:55
39.983264,116.299705,0,520,39864.2652314815,2009-02-20,06:21:56
39.983304,116.299752,0,518,39864.2652546296,2009-02-20,06:21:58
39.983367,116.2998,0,515,39864.2652777778,2009-02-20,06:22:00
39.983433,116.299866,0,515,39864.2653009259,2009-02-20,06:22:02
39.9835,116.29985,0,496,39864.2653125,2009-02-20,06:22:03
39.983533,116.299902,0,492,39864.2653240741,2009-02-20,06:22:04
39.983562,116.299965,0,489,39864.2653356481,2009-02-20,06:22:05
39.983582,116.300034,0,490,39864.2653472222,2009-02-20,06:22:06
39.9836,116.300102,0,490,39864.2653587963,2009-02-20,06:22:07
39.983619,116.300173,0,491,39864.2653703704,2009-02-20,06:22:08
39.983646,116.300263,0,490,39864.2653819444,2009-02-20,06:22:09
39.983667,116.300348,0,489,39864.2653935185,2009-02-20,06:22:10
39.983683,116.300426,0,489,39864.2654050926,2009-02-20,06:22:11
39.983711,116.300511,0,482,39864.2654166667,2009-02-20,06:22:12
39.983732,116.300635,0,474,39864.2654282407,2009-02-20,06:22:13
39.983742,116.300741,0,469,39864.2654398148,2009-02-20,06:22:14
39.983747,116.300827,0,467,39864.2654513889,2009-02-20,06:22:15
39.983743,116.300911,0,464,39864.265462963,2009-02-20,06:22:16
39.983753,116.301002,0,460,39864.265474537,2009-02-20,06:22:17
39.98376,116.301102,0,456,39864.2654861111,2009-02-20,06:22:18
39.983737,116.301228,0,446,39864.2654976852,2009-02-20,06:22:19
39.983756,116.301361,0,439,39864.2655092593,2009-02-20,06:22:20
39.98377,116.301473,0,434,39864.2655208333,2009-02-20,06:22:21
39.983779,116.301574,0,430,39864.2655324074,2009-02-20,06:22:22
39.983788,116.301678,0,429,39864.2655439815,2009-02-20,06:22:23
39.98379,116.301781,0,426,39864.2655555556,2009-02-20,06:22:24
39.983839,116.302005,0,415,39864.2655671296,2009-02-20,06:22:25
39.983845,116.302161,0,415,39864.2655787037,2009-02-20,06:22:26
39.983847,116.302318,0,414,39864.2655902778,2009-02-20,06:22:27
39.983846,116.302446,0,412,39864.2656018519,2009-02-20,06:22:28
39.98384,116.302569,0,412,39864.2656134259,2009-02-20,06:22:29
39.983833,116.302686,0,412,39864.265625,2009-02-20,06:22:30
39.983813,116.302847,0,416,39864.2656365741,2009-02-20,06:22:31
39.983803,116.302963,0,416,39864.2656481481,2009-02-20,06:22:32
39.9838,116.303078,0,416,39864.2656597222,2009-02-20,06:22:33
39.983807,116.303186,0,417,39864.2656712963,2009-02-20,06:22:34
39.983811,116.303284,0,418,39864.2656828704,2009-02-20,06:22:35
39.983818,116.303371,0,417,39864.2656944444,2009-02-20,06:22:36
39.983817,116.303447,0,417,39864.2657060185,2009-02-20,06:22:37
39.983821,116.30352,0,417,39864.2657175926,2009-02-20,06:22:38
39.983826,116.303581,0,416,39864.2657291667,2009-02-20,06:22:39
39.983831,116.303652,0,414,39864.2657407407,2009-02-20,06:22:40
39.983837,116.303718,0,411,39864.2657523148,2009-02-20,06:22:41
39.983842,116.303787,0,407,39864.2657638889,2009-02-20,06:22:42
39.983844,116.303847,0,404,39864.265775463,2009-02-20,06:22:43
39.983843,116.303914,0,402,39864.265787037,2009-02-20,06:22:44
39.983845,116.303986,0,400,39864.2657986111,2009-02-20,06:22:45
39.983847,116.304058,0,398,39864.2658101852,2009-02-20,06:22:46
39.983847,116.304128,0,395,39864.2658217593,2009-02-20,06:22:47
39.983833,116.304237,0,387,39864.2658449074,2009-02-20,06:22:49
39.983846,116.304296,0,375,39864.2658796296,2009-02-20,06:22:52
39.983836,116.304314,0,374,39864.2659375,2009-02-20,06:22:57
39.983822,116.304331,0,377,39864.2659953704,2009-02-20,06:23:02
39.98382,116.304408,0,374,39864.2660185185,2009-02-20,06:23:04
39.98384,116.304505,0,373,39864.2660416667,2009-02-20,06:23:06
39.983883,116.304582,0,370,39864.2660648148,2009-02-20,06:23:08
39.983883,116.304582,0,370,39864.266099537,2009-02-20,06:23:11
39.983881,116.304587,0,366,39864.2661226852,2009-02-20,06:23:13
39.983881,116.304572,0,360,39864.2661805556,2009-02-20,06:23:18
39.983885,116.304564,0,360,39864.2662384259,2009-02-20,06:23:23
39.983882,116.304559,0,360,39864.2662962963,2009-02-20,06:23:28
39.983882,116.304559,0,360,39864.2663310185,2009-02-20,06:23:31
39.983884,116.30456,0,360,39864.2663541667,2009-02-20,06:23:33
39.983913,116.304584,0,353,39864.266412037,2009-02-20,06:23:38
39.983922,116.304662,0,351,39864.2664351852,2009-02-20,06:23:40
39.983938,116.30475,0,349,39864.2664583333,2009-02-20,06:23:42
39.983942,116.304858,0,349,39864.2664814815,2009-02-20,06:23:44
39.98395,116.304921,0,348,39864.2665046296,2009-02-20,06:23:46
39.983945,116.305003,0,349,39864.2665277778,2009-02-20,06:23:48
39.983927,116.305062,0,349,39864.2665509259,2009-02-20,06:23:50
39.983922,116.305117,0,347,39864.2666087963,2009-02-20,06:23:55
39.983918,116.30515,0,341,39864.2666666667,2009-02-20,06:24:00
39.98394,116.305199,0,336,39864.266712963,2009-02-20,06:24:04
39.983912,116.305247,0,329,39864.2667592593,2009-02-20,06:24:08
39.983921,116.30522,0,330,39864.2668171296,2009-02-20,06:24:13
39.983909,116.305206,0,328,39864.266875,2009-02-20,06:24:18
39.983898,116.305219,0,320,39864.2669328704,2009-02-20,06:24:23
39.983854,116.305205,0,312,39864.2669791667,2009-02-20,06:24:27
39.983831,116.305214,0,306,39864.267037037,2009-02-20,06:24:32
39.983831,116.305283,0,306,39864.2670833333,2009-02-20,06:24:36
39.983873,116.305306,0,307,39864.2671064815,2009-02-20,06:24:38
39.983883,116.305307,0,300,39864.2671643518,2009-02-20,06:24:43
39.983877,116.305303,0,299,39864.2672222222,2009-02-20,06:24:48
39.983877,116.305303,0,299,39864.2672569444,2009-02-20,06:24:51
39.983875,116.305296,0,299,39864.2672800926,2009-02-20,06:24:53
39.983921,116.305342,0,294,39864.267337963,2009-02-20,06:24:58
39.983944,116.30541,0,292,39864.2673726852,2009-02-20,06:25:01
39.983931,116.305496,0,290,39864.2674074074,2009-02-20,06:25:04
39.98392,116.305561,0,287,39864.2674305556,2009-02-20,06:25:06
39.983895,116.305636,0,284,39864.2674652778,2009-02-20,06:25:09
39.983854,116.305672,0,278,39864.2675,2009-02-20,06:25:12
39.983852,116.305737,0,274,39864.2675578704,2009-02-20,06:25:17
39.983869,116.305792,0,274,39864.2675810185,2009-02-20,06:25:19
39.983904,116.305856,0,275,39864.2676041667,2009-02-20,06:25:21
39.983862,116.305921,0,273,39864.2676388889,2009-02-20,06:25:24
39.983845,116.305981,0,270,39864.2676851852,2009-02-20,06:25:28
39.983832,116.306038,0,272,39864.2677083333,2009-02-20,06:25:30
39.983823,116.306097,0,272,39864.2677314815,2009-02-20,06:25:32
39.983807,116.306157,0,273,39864.2677662037,2009-02-20,06:25:35
39.983804,116.306235,0,272,39864.2678009259,2009-02-20,06:25:38
39.983844,116.306316,0,273,39864.2678240741,2009-02-20,06:25:40
39.98386,116.306417,0,275,39864.2678472222,2009-02-20,06:25:42
39.983841,116.30648,0,276,39864.2678703704,2009-02-20,06:25:44
39.983826,116.306554,0,275,39864.2679050926,2009-02-20,06:25:47
39.983864,116.306664,0,273,39864.2679282407,2009-02-20,06:25:49
39.983867,116.306791,0,274,39864.2679513889,2009-02-20,06:25:51
39.983857,116.306866,0,275,39864.267962963,2009-02-20,06:25:52
39.983858,116.306934,0,275,39864.267974537,2009-02-20,06:25:53
39.983862,116.307009,0,275,39864.2679861111,2009-02-20,06:25:54
39.983866,116.307085,0,275,39864.2679976852,2009-02-20,06:25:55
39.983879,116.307161,0,274,39864.2680092593,2009-02-20,06:25:56
39.983886,116.307232,0,272,39864.2680208333,2009-02-20,06:25:57
39.983892,116.307291,0,270,39864.2680324074,2009-02-20,06:25:58
39.983897,116.307375,0,267,39864.2680555556,2009-02-20,06:26:00
39.983903,116.307437,0,264,39864.2680787037,2009-02-20,06:26:02
39.983901,116.307475,0,253,39864.2681365741,2009-02-20,06:26:07
39.983918,116.307544,0,249,39864.2681944444,2009-02-20,06:26:12
39.983926,116.307647,0,245,39864.2682175926,2009-02-20,06:26:14
39.983923,116.307712,0,244,39864.2682291667,2009-02-20,06:26:15
39.983925,116.307772,0,243,39864.2682407407,2009-02-20,06:26:16
39.983938,116.307838,0,241,39864.2682523148,2009-02-20,06:26:17
39.983951,116.307894,0,241,39864.2682638889,2009-02-20,06:26:18
39.983962,116.307982,0,240,39864.268287037,2009-02-20,06:26:20
39.98395,116.30806,0,238,39864.2683101852,2009-02-20,06:26:22
39.983937,116.30814,0,236,39864.2683449074,2009-02-20,06:26:25
39.983929,116.3082,0,232,39864.2683796296,2009-02-20,06:26:28
39.983928,116.308264,0,228,39864.2684143518,2009-02-20,06:26:31
39.983923,116.308287,0,223,39864.2684722222,2009-02-20,06:26:36
39.983932,116.308285,0,220,39864.2685300926,2009-02-20,06:26:41
39.983932,116.308285,0,220,39864.2685648148,2009-02-20,06:26:44
39.983925,116.30828,0,219,39864.268587963,2009-02-20,06:26:46
39.983916,116.308282,0,219,39864.2686458333,2009-02-20,06:26:51
39.98392,116.308281,0,219,39864.2687037037,2009-02-20,06:26:56
39.98392,116.308281,0,219,39864.2687384259,2009-02-20,06:26:59
39.983925,116.308285,0,219,39864.2687615741,2009-02-20,06:27:01
39.983924,116.308296,0,218,39864.2688194444,2009-02-20,06:27:06
39.983936,116.308285,0,218,39864.2688773148,2009-02-20,06:27:11
39.983942,116.308278,0,217,39864.2689351852,2009-02-20,06:27:16
39.983942,116.308278,0,217,39864.2689699074,2009-02-20,06:27:19
39.983937,116.308277,0,217,39864.2689930556,2009-02-20,06:27:21
39.983945,116.308286,0,217,39864.2690509259,2009-02-20,06:27:26
39.983985,116.308304,0,218,39864.2691087963,2009-02-20,06:27:31
39.984015,116.308356,0,218,39864.2691550926,2009-02-20,06:27:35
39.984024,116.30837,0,219,39864.269212963,2009-02-20,06:27:40
39.984011,116.308372,0,214,39864.2692708333,2009-02-20,06:27:45
39.984055,116.308348,0,215,39864.2693171296,2009-02-20,06:27:49
39.984097,116.308326,0,217,39864.2693402778,2009-02-20,06:27:51
39.984152,116.308322,0,220,39864.2693865741,2009-02-20,06:27:55
39.984156,116.308298,0,223,39864.2694444444,2009-02-20,06:28:00
39.984156,116.308298,0,223,39864.2694791667,2009-02-20,06:28:03
39.984161,116.308292,0,223,39864.2695023148,2009-02-20,06:28:05
39.984162,116.30828,0,223,39864.2695601852,2009-02-20,06:28:10
39.984175,116.308274,0,223,39864.2696180556,2009-02-20,06:28:15
39.984204,116.308233,0,218,39864.2696759259,2009-02-20,06:28:20
39.98421,116.308221,0,212,39864.2697337963,2009-02-20,06:28:25
39.98421,116.308226,0,212,39864.2697916667,2009-02-20,06:28:30
39.984212,116.308218,0,211,39864.269849537,2009-02-20,06:28:35
39.984212,116.308218,0,211,39864.2698842593,2009-02-20,06:28:38
39.984215,116.308211,0,211,39864.2699074074,2009-02-20,06:28:40
39.984213,116.308301,0,210,39864.2699537037,2009-02-20,06:28:44
39.984208,116.308407,0,209,39864.2699768519,2009-02-20,06:28:46
39.98421,116.30847,0,207,39864.2699884259,2009-02-20,06:28:47
39.984218,116.308528,0,206,39864.27,2009-02-20,06:28:48
39.984216,116.308593,0,204,39864.2700115741,2009-02-20,06:28:49
39.984215,116.308655,0,203,39864.2700231481,2009-02-20,06:28:50
39.984206,116.308722,0,202,39864.2700347222,2009-02-20,06:28:51
39.984184,116.308796,0,201,39864.2700462963,2009-02-20,06:28:52
39.984168,116.308894,0,201,39864.2700578704,2009-02-20,06:28:53
39.98416,116.308964,0,200,39864.2700694444,2009-02-20,06:28:54
39.984141,116.309032,0,201,39864.2700810185,2009-02-20,06:28:55
39.984103,116.309138,0,205,39864.2701041667,2009-02-20,06:28:57
39.984094,116.309226,0,203,39864.2701273148,2009-02-20,06:28:59
39.984103,116.309284,0,202,39864.2701388889,2009-02-20,06:29:00
39.984109,116.309345,0,202,39864.270150463,2009-02-20,06:29:01
39.984122,116.309417,0,200,39864.270162037,2009-02-20,06:29:02
39.984126,116.309512,0,196,39864.2701736111,2009-02-20,06:29:03
39.984122,116.309609,0,193,39864.2701851852,2009-02-20,06:29:04
39.984123,116.309709,0,192,39864.2701967593,2009-02-20,06:29:05
39.984123,116.309805,0,190,39864.2702083333,2009-02-20,06:29:06
39.984111,116.309896,0,187,39864.2702199074,2009-02-20,06:29:07
39.984113,116.309964,0,184,39864.2702314815,2009-02-20,06:29:08
39.984131,116.31005,0,176,39864.2702546296,2009-02-20,06:29:10
39.984097,116.310084,0,154,39864.2702893519,2009-02-20,06:29:13
39.984071,116.310087,0,145,39864.2703472222,2009-02-20,06:29:18
39.98406,116.310069,0,141,39864.2704050926,2009-02-20,06:29:23
39.98406,116.310069,0,141,39864.2704398148,2009-02-20,06:29:26
39.984061,116.310076,0,138,39864.270462963,2009-02-20,06:29:28
39.984106,116.310088,0,135,39864.2704861111,2009-02-20,06:29:30
39.984178,116.310119,0,134,39864.2705092593,2009-02-20,06:29:32
39.984257,116.310156,0,130,39864.2705324074,2009-02-20,06:29:34
39.9843,116.310176,0,129,39864.2705439815,2009-02-20,06:29:35
39.984354,116.310206,0,127,39864.2705555556,2009-02-20,06:29:36
39.984402,116.310235,0,126,39864.2705671296,2009-02-20,06:29:37
39.984482,116.310243,0,125,39864.2705902778,2009-02-20,06:29:39
39.984559,116.310243,0,122,39864.2706134259,2009-02-20,06:29:41
39.984675,116.310229,0,127,39864.2706365741,2009-02-20,06:29:43
39.984726,116.31022,0,128,39864.2706481481,2009-02-20,06:29:44
39.984776,116.310214,0,129,39864.2706597222,2009-02-20,06:29:45
39.984831,116.310213,0,130,39864.2706712963,2009-02-20,06:29:46
39.984884,116.310207,0,132,39864.2706828704,2009-02-20,06:29:47
39.984938,116.310198,0,135,39864.2706944444,2009-02-20,06:29:48
39.984996,116.310194,0,139,39864.2707060185,2009-02-20,06:29:49
39.985063,116.310189,0,144,39864.2707175926,2009-02-20,06:29:50
39.985141,116.310182,0,150,39864.2707291667,2009-02-20,06:29:51
39.985228,116.310177,0,155,39864.2707407407,2009-02-20,06:29:52
39.985315,116.310169,0,159,39864.2707523148,2009-02-20,06:29:53
39.985403,116.310166,0,163,39864.2707638889,2009-02-20,06:29:54
39.985488,116.31016,0,167,39864.270775463,2009-02-20,06:29:55
39.985571,116.310156,0,170,39864.270787037,2009-02-20,06:29:56
39.985654,116.310151,0,173,39864.2707986111,2009-02-20,06:29:57
39.985737,116.310145,0,177,39864.2708101852,2009-02-20,06:29:58
39.985821,116.31013,0,178,39864.2708217593,2009-02-20,06:29:59
39.985902,116.310121,0,179,39864.2708333333,2009-02-20,06:30:00
39.985985,116.310106,0,175,39864.2708449074,2009-02-20,06:30:01
39.986051,116.310117,0,171,39864.2708564815,2009-02-20,06:30:02
39.986123,116.310138,0,172,39864.2708680556,2009-02-20,06:30:03
39.986177,116.310149,0,173,39864.2708796296,2009-02-20,06:30:04
39.986245,116.310158,0,177,39864.2709027778,2009-02-20,06:30:06
39.986299,116.310152,0,180,39864.2709259259,2009-02-20,06:30:08
39.986337,116.310118,0,182,39864.2709490741,2009-02-20,06:30:10
39.986363,116.310059,0,197,39864.2709837963,2009-02-20,06:30:13
39.986366,116.310013,0,208,39864.2710416667,2009-02-20,06:30:18
39.986371,116.310004,0,211,39864.271099537,2009-02-20,06:30:23
39.986375,116.309991,0,212,39864.2711574074,2009-02-20,06:30:28
39.986396,116.309967,0,213,39864.2712152778,2009-02-20,06:30:33
39.986462,116.309874,0,214,39864.2712268519,2009-02-20,06:30:34
39.986479,116.309808,0,216,39864.2712384259,2009-02-20,06:30:35
39.986537,116.309772,0,217,39864.2712615741,2009-02-20,06:30:37
39.986585,116.309767,0,218,39864.2712731481,2009-02-20,06:30:38
39.986652,116.309763,0,219,39864.2712847222,2009-02-20,06:30:39
39.986742,116.30976,0,223,39864.2712962963,2009-02-20,06:30:40
39.986848,116.309751,0,231,39864.2713078704,2009-02-20,06:30:41
39.986947,116.309739,0,234,39864.2713194444,2009-02-20,06:30:42
39.987034,116.309688,0,236,39864.2713310185,2009-02-20,06:30:43
39.98714,116.309684,0,239,39864.2713425926,2009-02-20,06:30:44
39.987247,116.309681,0,240,39864.2713541667,2009-02-20,06:30:45
39.987376,116.309673,0,246,39864.2713657407,2009-02-20,06:30:46
39.98749,116.309664,0,246,39864.2713773148,2009-02-20,06:30:47
39.987595,116.309657,0,247,39864.2713888889,2009-02-20,06:30:48
39.987713,116.309638,0,244,39864.271400463,2009-02-20,06:30:49
39.987811,116.309636,0,244,39864.271412037,2009-02-20,06:30:50
39.987899,116.309633,0,246,39864.2714236111,2009-02-20,06:30:51
39.987996,116.309636,0,249,39864.2714351852,2009-02-20,06:30:52
39.988091,116.309638,0,251,39864.2714467593,2009-02-20,06:30:53
39.988185,116.309639,0,255,39864.2714583333,2009-02-20,06:30:54
39.988275,116.309642,0,260,39864.2714699074,2009-02-20,06:30:55
39.988356,116.309643,0,261,39864.2714814815,2009-02-20,06:30:56
39.988417,116.309643,0,255,39864.2714930556,2009-02-20,06:30:57
39.988484,116.309649,0,252,39864.2715046296,2009-02-20,06:30:58
39.988555,116.309661,0,254,39864.2715162037,2009-02-20,06:30:59
39.988625,116.309675,0,255,39864.2715277778,2009-02-20,06:31:00
39.988685,116.30968,0,253,39864.2715393519,2009-02-20,06:31:01
39.98874,116.309687,0,254,39864.2715509259,2009-02-20,06:31:02
39.988785,116.309681,0,244,39864.2715740741,2009-02-20,06:31:04
39.988791,116.309712,0,242,39864.2716319444,2009-02-20,06:31:09
39.988771,116.309723,0,233,39864.2716898148,2009-02-20,06:31:14
39.988794,116.309741,0,223,39864.2717476852,2009-02-20,06:31:19
39.988788,116.309772,0,219,39864.2718055556,2009-02-20,06:31:24
39.988785,116.30982,0,208,39864.2718634259,2009-02-20,06:31:29
39.988795,116.309856,0,198,39864.2719212963,2009-02-20,06:31:34
39.988851,116.309826,0,194,39864.2719560185,2009-02-20,06:31:37
39.988926,116.309771,0,190,39864.2719791667,2009-02-20,06:31:39
39.989026,116.309762,0,186,39864.2720023148,2009-02-20,06:31:41
39.989081,116.309759,0,184,39864.2720138889,2009-02-20,06:31:42
39.989153,116.309765,0,182,39864.272025463,2009-02-20,06:31:43
39.989214,116.309766,0,179,39864.272037037,2009-02-20,06:31:44
39.989272,116.309766,0,174,39864.2720486111,2009-02-20,06:31:45
39.989332,116.30977,0,171,39864.2720601852,2009-02-20,06:31:46
39.989384,116.309767,0,162,39864.2720717593,2009-02-20,06:31:47
39.989454,116.309775,0,158,39864.2720833333,2009-02-20,06:31:48
39.989529,116.309788,0,155,39864.2720949074,2009-02-20,06:31:49
39.989612,116.309801,0,153,39864.2721064815,2009-02-20,06:31:50
39.989699,116.309814,0,150,39864.2721180556,2009-02-20,06:31:51
39.989781,116.309823,0,147,39864.2721296296,2009-02-20,06:31:52
39.989855,116.309835,0,146,39864.2721412037,2009-02-20,06:31:53
39.989933,116.309846,0,145,39864.2721527778,2009-02-20,06:31:54
39.989989,116.309854,0,140,39864.2721643519,2009-02-20,06:31:55
39.990055,116.309869,0,140,39864.2721759259,2009-02-20,06:31:56
39.990129,116.309886,0,137,39864.2721875,2009-02-20,06:31:57
39.990193,116.309891,0,131,39864.2721990741,2009-02-20,06:31:58
39.990258,116.309874,0,123,39864.2722222222,2009-02-20,06:32:00
39.990303,116.309885,0,118,39864.2722453704,2009-02-20,06:32:02
39.990343,116.309928,0,113,39864.2722800926,2009-02-20,06:32:05
39.990329,116.309968,0,100,39864.2723148148,2009-02-20,06:32:08
39.990306,116.309967,0,87,39864.2723726852,2009-02-20,06:32:13
39.990315,116.310039,0,90,39864.2724305556,2009-02-20,06:32:18
39.990361,116.310036,0,93,39864.2724768519,2009-02-20,06:32:22
39.990361,116.310036,0,93,39864.2725115741,2009-02-20,06:32:25
39.990365,116.310032,0,92,39864.2725347222,2009-02-20,06:32:27
39.990407,116.310016,0,99,39864.2725925926,2009-02-20,06:32:32
39.990412,116.310007,0,101,39864.272650463,2009-02-20,06:32:37
39.990377,116.310016,0,103,39864.2727083333,2009-02-20,06:32:42
39.990344,116.31002,0,101,39864.2727662037,2009-02-20,06:32:47
39.990311,116.310015,0,99,39864.2728240741,2009-02-20,06:32:52
39.99034,116.309963,0,99,39864.2728819444,2009-02-20,06:32:57
39.99035,116.309961,0,100,39864.2729398148,2009-02-20,06:33:02
39.990396,116.309945,0,104,39864.2729976852,2009-02-20,06:33:07
39.990454,116.30993,0,105,39864.2730208333,2009-02-20,06:33:09
39.990535,116.3099,0,108,39864.2730439815,2009-02-20,06:33:11
39.990603,116.309893,0,110,39864.2730671296,2009-02-20,06:33:13
39.990648,116.309955,0,110,39864.2730902778,2009-02-20,06:33:15
39.990692,116.310031,0,110,39864.2731134259,2009-02-20,06:33:17
39.990725,116.310135,0,111,39864.2731365741,2009-02-20,06:33:19
39.990724,116.3102,0,111,39864.2731481481,2009-02-20,06:33:20
39.990731,116.310275,0,110,39864.2731597222,2009-02-20,06:33:21
39.990726,116.310359,0,109,39864.2731712963,2009-02-20,06:33:22
39.990729,116.310444,0,110,39864.2731828704,2009-02-20,06:33:23
39.990719,116.310544,0,110,39864.2731944444,2009-02-20,06:33:24
39.990712,116.310644,0,111,39864.2732060185,2009-02-20,06:33:25
39.990705,116.310752,0,112,39864.2732175926,2009-02-20,06:33:26
39.990703,116.310867,0,113,39864.2732291667,2009-02-20,06:33:27
39.990708,116.310992,0,115,39864.2732407407,2009-02-20,06:33:28
39.990707,116.311124,0,116,39864.2732523148,2009-02-20,06:33:29
39.990711,116.31127,0,115,39864.2732638889,2009-02-20,06:33:30
39.990711,116.311403,0,116,39864.273275463,2009-02-20,06:33:31
39.990716,116.311542,0,116,39864.273287037,2009-02-20,06:33:32
39.990711,116.311686,0,115,39864.2732986111,2009-02-20,06:33:33
39.990719,116.311831,0,117,39864.2733101852,2009-02-20,06:33:34
39.99073,116.311979,0,118,39864.2733217593,2009-02-20,06:33:35
39.990746,116.312135,0,119,39864.2733333333,2009-02-20,06:33:36
39.99077,116.312289,0,120,39864.2733449074,2009-02-20,06:33:37
39.990795,116.312446,0,121,39864.2733564815,2009-02-20,06:33:38
39.990815,116.312592,0,123,39864.2733680556,2009-02-20,06:33:39
39.990843,116.312743,0,126,39864.2733796296,2009-02-20,06:33:40
39.990858,116.312881,0,127,39864.2733912037,2009-02-20,06:33:41
39.990865,116.313015,0,126,39864.2734027778,2009-02-20,06:33:42
39.99087,116.313147,0,125,39864.2734143519,2009-02-20,06:33:43
39.990878,116.31328,0,124,39864.2734259259,2009-02-20,06:33:44
39.990894,116.313414,0,124,39864.2734375,2009-02-20,06:33:45
39.990905,116.313543,0,125,39864.2734490741,2009-02-20,06:33:46
39.990913,116.313673,0,125,39864.2734606481,2009-02-20,06:33:47
39.990921,116.313799,0,124,39864.2734722222,2009-02-20,06:33:48
39.990921,116.313926,0,123,39864.2734837963,2009-02-20,06:33:49
39.99093,116.314041,0,123,39864.2734953704,2009-02-20,06:33:50
39.99093,116.314159,0,122,39864.2735069444,2009-02-20,06:33:51
39.990932,116.314275,0,123,39864.2735185185,2009-02-20,06:33:52
39.990938,116.314387,0,123,39864.2735300926,2009-02-20,06:33:53
39.990945,116.314501,0,125,39864.2735416667,2009-02-20,06:33:54
39.990951,116.314615,0,126,39864.2735532407,2009-02-20,06:33:55
39.990961,116.314728,0,129,39864.2735648148,2009-02-20,06:33:56
39.990969,116.314837,0,130,39864.2735763889,2009-02-20,06:33:57
39.990975,116.314942,0,131,39864.273587963,2009-02-20,06:33:58
39.990979,116.315045,0,131,39864.273599537,2009-02-20,06:33:59
39.990987,116.315146,0,131,39864.2736111111,2009-02-20,06:34:00
39.990988,116.315234,0,133,39864.2736226852,2009-02-20,06:34:01
39.990999,116.315318,0,132,39864.2736342593,2009-02-20,06:34:02
39.991001,116.315392,0,133,39864.2736458333,2009-02-20,06:34:03
39.991005,116.315487,0,132,39864.2736689815,2009-02-20,06:34:05
39.991009,116.315551,0,136,39864.2736921296,2009-02-20,06:34:07
39.991029,116.315559,0,147,39864.27375,2009-02-20,06:34:12
39.991032,116.315554,0,149,39864.2738078704,2009-02-20,06:34:17
39.991027,116.315555,0,150,39864.2738657407,2009-02-20,06:34:22
39.991027,116.315555,0,150,39864.273900463,2009-02-20,06:34:25
39.991028,116.315562,0,151,39864.2739236111,2009-02-20,06:34:27
39.991027,116.315571,0,151,39864.2739814815,2009-02-20,06:34:32
39.991027,116.315571,0,151,39864.2740162037,2009-02-20,06:34:35
39.991028,116.315566,0,151,39864.2740393518,2009-02-20,06:34:37
39.991027,116.315549,0,151,39864.2740972222,2009-02-20,06:34:42
39.991035,116.315529,0,150,39864.2741550926,2009-02-20,06:34:47
39.991049,116.315517,0,150,39864.274212963,2009-02-20,06:34:52
39.991063,116.315501,0,150,39864.2742708333,2009-02-20,06:34:57
39.991076,116.315489,0,149,39864.2743287037,2009-02-20,06:35:02
39.991076,116.315489,0,149,39864.2743634259,2009-02-20,06:35:05
39.991082,116.315483,0,149,39864.2743865741,2009-02-20,06:35:07
39.991097,116.315582,0,147,39864.2744328704,2009-02-20,06:35:11
39.991092,116.315707,0,145,39864.2744560185,2009-02-20,06:35:13
39.99109,116.315776,0,144,39864.2744675926,2009-02-20,06:35:14
39.991091,116.315846,0,143,39864.2744791667,2009-02-20,06:35:15
39.991094,116.315923,0,142,39864.2744907407,2009-02-20,06:35:16
39.991104,116.316003,0,141,39864.2745023148,2009-02-20,06:35:17
39.991089,116.316092,0,138,39864.2745138889,2009-02-20,06:35:18
39.991092,116.31618,0,137,39864.274525463,2009-02-20,06:35:19
39.9911,116.316272,0,137,39864.274537037,2009-02-20,06:35:20
39.991108,116.316367,0,137,39864.2745486111,2009-02-20,06:35:21
39.99111,116.316466,0,137,39864.2745601852,2009-02-20,06:35:22
39.991119,116.31655,0,136,39864.2745717593,2009-02-20,06:35:23
39.991135,116.316616,0,135,39864.2745833333,2009-02-20,06:35:24
39.991155,116.316668,0,132,39864.2745949074,2009-02-20,06:35:25
39.991177,116.316744,0,131,39864.2746180556,2009-02-20,06:35:27
39.991169,116.316832,0,129,39864.2746527778,2009-02-20,06:35:30
39.991167,116.316906,0,130,39864.2746759259,2009-02-20,06:35:32
39.991144,116.316969,0,131,39864.2746875,2009-02-20,06:35:33
39.991118,116.317047,0,133,39864.2746990741,2009-02-20,06:35:34
39.991097,116.317126,0,132,39864.2747106481,2009-02-20,06:35:35
39.991072,116.317221,0,131,39864.2747222222,2009-02-20,06:35:36
39.991046,116.317325,0,128,39864.2747337963,2009-02-20,06:35:37
39.991036,116.317433,0,126,39864.2747453704,2009-02-20,06:35:38
39.991037,116.31754,0,126,39864.2747569444,2009-02-20,06:35:39
39.991047,116.31764,0,127,39864.2747685185,2009-02-20,06:35:40
39.991049,116.317727,0,129,39864.2747800926,2009-02-20,06:35:41
39.99105,116.31781,0,130,39864.2747916667,2009-02-20,06:35:42
39.991062,116.317874,0,131,39864.2748032407,2009-02-20,06:35:43
39.991099,116.317918,0,135,39864.2748148148,2009-02-20,06:35:44
39.991142,116.317974,0,140,39864.274837963,2009-02-20,06:35:46
39.991187,116.317964,0,151,39864.2748842593,2009-02-20,06:35:50
39.991203,116.317965,0,155,39864.2749421296,2009-02-20,06:35:55
39.991218,116.317955,0,158,39864.275,2009-02-20,06:36:00
39.991218,116.317955,0,158,39864.2750347222,2009-02-20,06:36:03
39.991223,116.317949,0,162,39864.2750578704,2009-02-20,06:36:05
39.991211,116.317915,0,165,39864.2751157407,2009-02-20,06:36:10
39.991218,116.317968,0,168,39864.2751736111,2009-02-20,06:36:15
39.991213,116.318027,0,171,39864.2751851852,2009-02-20,06:36:16
39.991208,116.318092,0,174,39864.2751967593,2009-02-20,06:36:17
39.991206,116.318161,0,176,39864.2752083333,2009-02-20,06:36:18
39.991222,116.31825,0,177,39864.2752199074,2009-02-20,06:36:19
39.991243,116.318347,0,178,39864.2752314815,2009-02-20,06:36:20
39.991239,116.318438,0,182,39864.2752430556,2009-02-20,06:36:21
39.991249,116.318517,0,184,39864.2752546296,2009-02-20,06:36:22
39.991261,116.318609,0,185,39864.2752662037,2009-02-20,06:36:23
39.991266,116.318714,0,186,39864.2752777778,2009-02-20,06:36:24
39.991253,116.318835,0,186,39864.2752893518,2009-02-20,06:36:25
39.991238,116.31895,0,185,39864.2753009259,2009-02-20,06:36:26
39.991242,116.319071,0,184,39864.2753125,2009-02-20,06:36:27
39.991245,116.319196,0,183,39864.2753240741,2009-02-20,06:36:28
39.991231,116.319321,0,182,39864.2753356481,2009-02-20,06:36:29
39.991228,116.319443,0,183,39864.2753472222,2009-02-20,06:36:30
39.991234,116.319567,0,183,39864.2753587963,2009-02-20,06:36:31
39.991236,116.319697,0,183,39864.2753703704,2009-02-20,06:36:32
39.991249,116.319829,0,183,39864.2753819444,2009-02-20,06:36:33
39.99126,116.319971,0,183,39864.2753935185,2009-02-20,06:36:34
39.991264,116.32011,0,183,39864.2754050926,2009-02-20,06:36:35
39.991274,116.320241,0,183,39864.2754166667,2009-02-20,06:36:36
39.99128,116.320378,0,183,39864.2754282407,2009-02-20,06:36:37
39.991269,116.320517,0,182,39864.2754398148,2009-02-20,06:36:38
39.991238,116.32066,0,177,39864.2754513889,2009-02-20,06:36:39
39.991236,116.320796,0,175,39864.275462963,2009-02-20,06:36:40
39.991236,116.320938,0,170,39864.275474537,2009-02-20,06:36:41
39.991234,116.321076,0,166,39864.2754861111,2009-02-20,06:36:42
39.991234,116.321217,0,165,39864.2754976852,2009-02-20,06:36:43
39.99124,116.321355,0,163,39864.2755092593,2009-02-20,06:36:44
39.991243,116.321489,0,161,39864.2755208333,2009-02-20,06:36:45
39.991243,116.321618,0,160,39864.2755324074,2009-02-20,06:36:46
39.991259,116.321738,0,159,39864.2755439815,2009-02-20,06:36:47
39.991274,116.321849,0,159,39864.2755555556,2009-02-20,06:36:48
39.991286,116.321939,0,157,39864.2755671296,2009-02-20,06:36:49
39.991298,116.322005,0,154,39864.2755787037,2009-02-20,06:36:50
39.99131,116.322092,0,151,39864.2756018518,2009-02-20,06:36:52
39.991251,116.322104,0,146,39864.275625,2009-02-20,06:36:54
39.991199,116.322126,0,154,39864.2756481481,2009-02-20,06:36:56
39.991153,116.32211,0,158,39864.2756944444,2009-02-20,06:37:00
39.991153,116.32211,0,158,39864.2757291667,2009-02-20,06:37:03
39.991154,116.322102,0,157,39864.2757523148,2009-02-20,06:37:05
39.991139,116.322092,0,158,39864.2758101852,2009-02-20,06:37:10
39.991111,116.32209,0,159,39864.2758680556,2009-02-20,06:37:15
39.991063,116.322145,0,165,39864.2759143518,2009-02-20,06:37:19
39.991071,116.322225,0,172,39864.2759375,2009-02-20,06:37:21
39.991078,116.322283,0,173,39864.2759490741,2009-02-20,06:37:22
39.991043,116.322427,0,171,39864.2759722222,2009-02-20,06:37:24
39.991038,116.322512,0,169,39864.2759837963,2009-02-20,06:37:25
39.991037,116.32261,0,167,39864.2759953704,2009-02-20,06:37:26
39.991034,116.322711,0,167,39864.2760069444,2009-02-20,06:37:27
39.99105,116.322838,0,166,39864.2760185185,2009-02-20,06:37:28
39.991075,116.322987,0,165,39864.2760300926,2009-02-20,06:37:29
39.991095,116.32312,0,165,39864.2760416667,2009-02-20,06:37:30
39.991105,116.323263,0,163,39864.2760532407,2009-02-20,06:37:31
39.991112,116.323399,0,162,39864.2760648148,2009-02-20,06:37:32
39.99111,116.323536,0,160,39864.2760763889,2009-02-20,06:37:33
39.991118,116.323684,0,160,39864.276087963,2009-02-20,06:37:34
39.991126,116.323825,0,158,39864.276099537,2009-02-20,06:37:35
39.991133,116.323958,0,158,39864.2761111111,2009-02-20,06:37:36
39.991141,116.324092,0,157,39864.2761226852,2009-02-20,06:37:37
39.991156,116.32423,0,156,39864.2761342593,2009-02-20,06:37:38
39.991151,116.32437,0,155,39864.2761458333,2009-02-20,06:37:39
39.99117,116.324506,0,153,39864.2761574074,2009-02-20,06:37:40
39.991181,116.324631,0,152,39864.2761689815,2009-02-20,06:37:41
39.991204,116.324785,0,155,39864.2761805556,2009-02-20,06:37:42
39.99122,116.324913,0,154,39864.2761921296,2009-02-20,06:37:43
39.991227,116.325033,0,152,39864.2762037037,2009-02-20,06:37:44
39.991246,116.325159,0,148,39864.2762152778,2009-02-20,06:37:45
39.991243,116.325277,0,145,39864.2762268518,2009-02-20,06:37:46
39.991247,116.325397,0,144,39864.2762384259,2009-02-20,06:37:47
39.991247,116.325518,0,142,39864.27625,2009-02-20,06:37:48
39.991241,116.325632,0,141,39864.2762615741,2009-02-20,06:37:49
39.991239,116.325753,0,141,39864.2762731481,2009-02-20,06:37:50
39.991229,116.325854,0,141,39864.2762847222,2009-02-20,06:37:51
39.99123,116.325959,0,140,39864.2762962963,2009-02-20,06:37:52
39.991227,116.326049,0,139,39864.2763078704,2009-02-20,06:37:53
39.991238,116.326135,0,136,39864.2763194444,2009-02-20,06:37:54
39.991236,116.326199,0,136,39864.2763310185,2009-02-20,06:37:55
39.99125,116.326263,0,134,39864.2763425926,2009-02-20,06:37:56
39.991254,116.326344,0,130,39864.2763657407,2009-02-20,06:37:58
39.991207,116.326361,0,133,39864.2763773148,2009-02-20,06:37:59
39.991222,116.326342,0,129,39864.2764351852,2009-02-20,06:38:04
39.991216,116.326337,0,127,39864.2764930556,2009-02-20,06:38:09
39.991213,116.326336,0,126,39864.2765509259,2009-02-20,06:38:14
39.991211,116.326339,0,126,39864.2766087963,2009-02-20,06:38:19
39.991205,116.326344,0,126,39864.2766666667,2009-02-20,06:38:24
39.991205,116.326344,0,126,39864.2767013889,2009-02-20,06:38:27
39.991209,116.326339,0,126,39864.276724537,2009-02-20,06:38:29
39.991242,116.326309,0,124,39864.2767824074,2009-02-20,06:38:34
39.991227,116.326301,0,122,39864.2768402778,2009-02-20,06:38:39
39.991211,116.32628,0,124,39864.2768981481,2009-02-20,06:38:44
39.991149,116.326275,0,129,39864.2769444444,2009-02-20,06:38:48
39.991126,116.326334,0,131,39864.2769907407,2009-02-20,06:38:52
39.991102,116.326392,0,131,39864.2770138889,2009-02-20,06:38:54
39.991055,116.326476,0,133,39864.2770486111,2009-02-20,06:38:57
39.991023,116.326543,0,134,39864.2770833333,2009-02-20,06:39:00
39.991021,116.326586,0,137,39864.2771412037,2009-02-20,06:39:05
39.991004,116.326596,0,141,39864.2771990741,2009-02-20,06:39:10
39.990986,116.326597,0,145,39864.2772569444,2009-02-20,06:39:15
39.990977,116.326599,0,147,39864.2773148148,2009-02-20,06:39:20
39.990928,116.326593,0,149,39864.277349537,2009-02-20,06:39:23
39.990872,116.326625,0,152,39864.2773842593,2009-02-20,06:39:26
39.990831,116.326712,0,154,39864.2774421296,2009-02-20,06:39:31
39.990802,116.326816,0,156,39864.2774652778,2009-02-20,06:39:33
39.99072,116.326912,0,164,39864.2774768519,2009-02-20,06:39:34
39.990764,116.326971,0,169,39864.2775,2009-02-20,06:39:36
39.99087,116.327015,0,176,39864.2775231482,2009-02-20,06:39:38
39.990926,116.327027,0,177,39864.2775347222,2009-02-20,06:39:39
39.991031,116.327024,0,185,39864.2775462963,2009-02-20,06:39:40
39.991147,116.327016,0,194,39864.2775578704,2009-02-20,06:39:41
39.991257,116.327005,0,201,39864.2775694444,2009-02-20,06:39:42
39.991358,116.327,0,206,39864.2775810185,2009-02-20,06:39:43
39.99146,116.326993,0,211,39864.2775925926,2009-02-20,06:39:44
39.991559,116.326991,0,216,39864.2776041667,2009-02-20,06:39:45
39.991653,116.326985,0,221,39864.2776157407,2009-02-20,06:39:46
39.991795,116.326979,0,230,39864.2776273148,2009-02-20,06:39:47
39.991916,116.326973,0,238,39864.2776388889,2009-02-20,06:39:48
39.992127,116.327008,0,252,39864.277650463,2009-02-20,06:39:49
39.992288,116.327079,0,259,39864.277662037,2009-02-20,06:39:50
39.992419,116.32704,0,262,39864.2776736111,2009-02-20,06:39:51
39.992511,116.327034,0,269,39864.2776851852,2009-02-20,06:39:52
39.992603,116.327026,0,274,39864.2776967593,2009-02-20,06:39:53
39.992747,116.327036,0,277,39864.2777083333,2009-02-20,06:39:54
39.992864,116.327021,0,285,39864.2777199074,2009-02-20,06:39:55
39.992972,116.326993,0,288,39864.2777314815,2009-02-20,06:39:56
39.993083,116.326989,0,292,39864.2777430556,2009-02-20,06:39:57
39.993174,116.326977,0,296,39864.2777546296,2009-02-20,06:39:58
39.993267,116.326966,0,300,39864.2777662037,2009-02-20,06:39:59
39.993373,116.326975,0,302,39864.2777777778,2009-02-20,06:40:00
39.993508,116.327008,0,299,39864.2777893519,2009-02-20,06:40:01
39.993597,116.327024,0,298,39864.2778009259,2009-02-20,06:40:02
39.99365,116.327039,0,299,39864.2778125,2009-02-20,06:40:03
39.993709,116.327056,0,299,39864.2778240741,2009-02-20,06:40:04
39.993765,116.327088,0,299,39864.2778356481,2009-02-20,06:40:05
39.993811,116.327133,0,299,39864.2778472222,2009-02-20,06:40:06
39.993858,116.327192,0,299,39864.2778587963,2009-02-20,06:40:07
39.993918,116.327255,0,296,39864.2778703704,2009-02-20,06:40:08
39.993989,116.327315,0,292,39864.2778819444,2009-02-20,06:40:09
39.994053,116.327385,0,291,39864.2778935185,2009-02-20,06:40:10
39.99413,116.327464,0,292,39864.2779050926,2009-02-20,06:40:11
39.994234,116.327555,0,288,39864.2779166667,2009-02-20,06:40:12
39.994308,116.327633,0,286,39864.2779282407,2009-02-20,06:40:13
39.994386,116.32771,0,284,39864.2779398148,2009-02-20,06:40:14
39.994473,116.327787,0,281,39864.2779513889,2009-02-20,06:40:15
39.994559,116.327866,0,279,39864.277962963,2009-02-20,06:40:16
39.994637,116.327946,0,276,39864.277974537,2009-02-20,06:40:17
39.994711,116.328017,0,273,39864.2779861111,2009-02-20,06:40:18
39.994783,116.328075,0,271,39864.2779976852,2009-02-20,06:40:19
39.994847,116.328152,0,270,39864.2780092593,2009-02-20,06:40:20
39.994901,116.328208,0,268,39864.2780208333,2009-02-20,06:40:21
39.994944,116.328255,0,265,39864.2780324074,2009-02-20,06:40:22
39.994979,116.328301,0,264,39864.2780439815,2009-02-20,06:40:23
39.995035,116.32837,0,262,39864.2780671296,2009-02-20,06:40:25
39.995076,116.328423,0,259,39864.2781018519,2009-02-20,06:40:28
39.995115,116.328444,0,263,39864.2781597222,2009-02-20,06:40:33
39.995116,116.328444,0,263,39864.2782175926,2009-02-20,06:40:38
39.995116,116.328444,0,263,39864.2782523148,2009-02-20,06:40:41
39.995111,116.328441,0,263,39864.278275463,2009-02-20,06:40:43
39.9951,116.328436,0,263,39864.2783333333,2009-02-20,06:40:48
39.9951,116.328436,0,263,39864.2783680556,2009-02-20,06:40:51
39.995092,116.328433,0,263,39864.2783912037,2009-02-20,06:40:53
39.99512,116.328474,0,256,39864.2784259259,2009-02-20,06:40:56
39.995162,116.328511,0,255,39864.2784375,2009-02-20,06:40:57
39.995202,116.328549,0,254,39864.2784490741,2009-02-20,06:40:58
39.99527,116.328613,0,253,39864.2784722222,2009-02-20,06:41:00
39.995348,116.328687,0,252,39864.2784953704,2009-02-20,06:41:02
39.995392,116.328733,0,252,39864.2785069444,2009-02-20,06:41:03
39.995441,116.328781,0,252,39864.2785185185,2009-02-20,06:41:04
39.995479,116.328833,0,252,39864.2785300926,2009-02-20,06:41:05
39.995524,116.32889,0,253,39864.2785416667,2009-02-20,06:41:06
39.995568,116.328947,0,253,39864.2785532407,2009-02-20,06:41:07
39.995613,116.329005,0,253,39864.2785648148,2009-02-20,06:41:08
39.995658,116.329064,0,253,39864.2785763889,2009-02-20,06:41:09
39.995703,116.329121,0,253,39864.278587963,2009-02-20,06:41:10
39.995744,116.329171,0,253,39864.278599537,2009-02-20,06:41:11
39.995794,116.329216,0,252,39864.2786111111,2009-02-20,06:41:12
39.995845,116.329266,0,252,39864.2786226852,2009-02-20,06:41:13
39.995886,116.329323,0,252,39864.2786342593,2009-02-20,06:41:14
39.995933,116.329379,0,252,39864.2786458333,2009-02-20,06:41:15
39.995979,116.329434,0,252,39864.2786574074,2009-02-20,06:41:16
39.996027,116.32949,0,252,39864.2786689815,2009-02-20,06:41:17
39.996075,116.329553,0,252,39864.2786805556,2009-02-20,06:41:18
39.996126,116.329617,0,252,39864.2786921296,2009-02-20,06:41:19
39.996181,116.32968,0,251,39864.2787037037,2009-02-20,06:41:20
39.996235,116.329741,0,251,39864.2787152778,2009-02-20,06:41:21
39.996286,116.329805,0,250,39864.2787268519,2009-02-20,06:41:22
39.996335,116.329863,0,249,39864.2787384259,2009-02-20,06:41:23
39.996385,116.329919,0,249,39864.27875,2009-02-20,06:41:24
39.996437,116.329983,0,248,39864.2787615741,2009-02-20,06:41:25
39.996486,116.330041,0,247,39864.2787731481,2009-02-20,06:41:26
39.996537,116.330097,0,246,39864.2787847222,2009-02-20,06:41:27
39.996582,116.330148,0,246,39864.2787962963,2009-02-20,06:41:28
39.996625,116.330198,0,245,39864.2788078704,2009-02-20,06:41:29
39.996665,116.330244,0,244,39864.2788194444,2009-02-20,06:41:30
39.996702,116.330287,0,243,39864.2788310185,2009-02-20,06:41:31
39.996766,116.330351,0,243,39864.2788541667,2009-02-20,06:41:33
39.996827,116.330399,0,242,39864.2788773148,2009-02-20,06:41:35
39.996889,116.330431,0,242,39864.278900463,2009-02-20,06:41:37
39.996938,116.330448,0,242,39864.2789236111,2009-02-20,06:41:39
39.996993,116.33044,0,243,39864.2789583333,2009-02-20,06:41:42
39.996992,116.330403,0,244,39864.2790162037,2009-02-20,06:41:47
39.996995,116.330393,0,245,39864.2790740741,2009-02-20,06:41:52
39.997011,116.330394,0,246,39864.2791319444,2009-02-20,06:41:57
39.997052,116.330355,0,249,39864.2791898148,2009-02-20,06:42:02
39.997093,116.330282,0,247,39864.279212963,2009-02-20,06:42:04
39.997047,116.33027,0,247,39864.279224537,2009-02-20,06:42:05
39.996993,116.330268,0,240,39864.2792824074,2009-02-20,06:42:10
39.996981,116.330264,0,240,39864.2793402778,2009-02-20,06:42:15
39.996952,116.330282,0,237,39864.2793981481,2009-02-20,06:42:20
39.996906,116.330309,0,236,39864.2794212963,2009-02-20,06:42:22
39.996846,116.33033,0,229,39864.2794560185,2009-02-20,06:42:25
39.996838,116.330329,0,229,39864.2795138889,2009-02-20,06:42:30
39.996834,116.33033,0,229,39864.2795717593,2009-02-20,06:42:35
39.996834,116.33033,0,229,39864.2796064815,2009-02-20,06:42:38
39.996833,116.330332,0,229,39864.2796296296,2009-02-20,06:42:40
39.996815,116.330389,0,232,39864.2796527778,2009-02-20,06:42:42
39.996752,116.330424,0,228,39864.2796759259,2009-02-20,06:42:44
39.996728,116.330482,0,226,39864.2797106481,2009-02-20,06:42:47
39.996785,116.330569,0,227,39864.2797337963,2009-02-20,06:42:49
39.996821,116.330629,0,228,39864.2797453704,2009-02-20,06:42:50
39.996902,116.330712,0,227,39864.2797569444,2009-02-20,06:42:51
39.996979,116.330786,0,223,39864.2797685185,2009-02-20,06:42:52
39.997019,116.330837,0,219,39864.2797800926,2009-02-20,06:42:53
39.997077,116.330905,0,215,39864.2798032407,2009-02-20,06:42:55
39.997092,116.330963,0,208,39864.279849537,2009-02-20,06:42:59
39.997099,116.331024,0,213,39864.2799074074,2009-02-20,06:43:04
39.99711,116.33103,0,214,39864.2799652778,2009-02-20,06:43:09
39.997115,116.331035,0,215,39864.2800231481,2009-02-20,06:43:14
39.997113,116.331035,0,215,39864.2800810185,2009-02-20,06:43:19
39.997115,116.331036,0,215,39864.2801388889,2009-02-20,06:43:24
39.997114,116.331038,0,215,39864.2801967593,2009-02-20,06:43:29
39.997112,116.331038,0,215,39864.2802546296,2009-02-20,06:43:34
39.997112,116.331035,0,215,39864.2803125,2009-02-20,06:43:39
39.997116,116.331034,0,215,39864.2803703704,2009-02-20,06:43:44
39.997122,116.331035,0,214,39864.2804282407,2009-02-20,06:43:49
39.997125,116.331035,0,213,39864.2804861111,2009-02-20,06:43:54
39.997125,116.331035,0,213,39864.2805208333,2009-02-20,06:43:57
39.997131,116.331037,0,213,39864.2805439815,2009-02-20,06:43:59
39.997142,116.331041,0,212,39864.2806018519,2009-02-20,06:44:04
39.997146,116.331043,0,211,39864.2806597222,2009-02-20,06:44:09
39.997139,116.331041,0,211,39864.2807175926,2009-02-20,06:44:14
39.997132,116.331042,0,211,39864.280775463,2009-02-20,06:44:19
39.997132,116.331042,0,211,39864.2808101852,2009-02-20,06:44:22
39.997127,116.331042,0,211,39864.2808333333,2009-02-20,06:44:24
39.99712,116.331065,0,211,39864.2808912037,2009-02-20,06:44:29
39.997127,116.331102,0,212,39864.2809490741,2009-02-20,06:44:34
39.997169,116.331149,0,212,39864.2810069444,2009-02-20,06:44:39
39.997226,116.331192,0,213,39864.2810416667,2009-02-20,06:44:42
39.997274,116.33122,0,215,39864.2810763889,2009-02-20,06:44:45
39.997333,116.331211,0,216,39864.2811226852,2009-02-20,06:44:49
39.997378,116.331214,0,215,39864.2811458333,2009-02-20,06:44:51
39.997435,116.331211,0,215,39864.2811689815,2009-02-20,06:44:53
39.997497,116.331278,0,221,39864.2811921296,2009-02-20,06:44:55
39.99754,116.33131,0,225,39864.2812037037,2009-02-20,06:44:56
39.997583,116.331338,0,229,39864.2812152778,2009-02-20,06:44:57
39.99764,116.331363,0,231,39864.2812384259,2009-02-20,06:44:59
39.997689,116.331387,0,231,39864.2812615741,2009-02-20,06:45:01
39.997741,116.331414,0,230,39864.2812847222,2009-02-20,06:45:03
39.997789,116.331426,0,225,39864.2813078704,2009-02-20,06:45:05
39.997835,116.331416,0,221,39864.2813310185,2009-02-20,06:45:07
39.997932,116.33144,0,218,39864.2813541667,2009-02-20,06:45:09
39.997997,116.331478,0,218,39864.2813657407,2009-02-20,06:45:10
39.998109,116.331584,0,218,39864.2813773148,2009-02-20,06:45:11
39.998206,116.331658,0,217,39864.2813888889,2009-02-20,06:45:12
39.998244,116.331689,0,216,39864.281400463,2009-02-20,06:45:13
39.998302,116.33176,0,216,39864.281412037,2009-02-20,06:45:14
39.998362,116.331815,0,216,39864.2814351852,2009-02-20,06:45:16
39.998424,116.331881,0,218,39864.2814583333,2009-02-20,06:45:18
39.998458,116.331992,0,215,39864.2814814815,2009-02-20,06:45:20
39.998444,116.332124,0,221,39864.2815046296,2009-02-20,06:45:22
39.99847,116.332196,0,222,39864.2815277778,2009-02-20,06:45:24
39.998508,116.332286,0,217,39864.2815509259,2009-02-20,06:45:26
39.998533,116.332338,0,217,39864.2815740741,2009-02-20,06:45:28
39.998576,116.33238,0,220,39864.2815972222,2009-02-20,06:45:30
39.998604,116.332394,0,225,39864.2816550926,2009-02-20,06:45:35
39.998616,116.332396,0,225,39864.281712963,2009-02-20,06:45:40
39.998671,116.332349,0,225,39864.281724537,2009-02-20,06:45:41
39.998686,116.33235,0,225,39864.2817824074,2009-02-20,06:45:46
39.998706,116.332354,0,225,39864.2818402778,2009-02-20,06:45:51
39.998734,116.33237,0,226,39864.2818981481,2009-02-20,06:45:56
39.998786,116.332426,0,226,39864.2819328704,2009-02-20,06:45:59
39.998832,116.33251,0,222,39864.2819444444,2009-02-20,06:46:00
39.998853,116.332569,0,222,39864.2819560185,2009-02-20,06:46:01
39.998884,116.332637,0,222,39864.2819675926,2009-02-20,06:46:02
39.998919,116.332711,0,222,39864.2819791667,2009-02-20,06:46:03
39.998965,116.332798,0,223,39864.2819907407,2009-02-20,06:46:04
39.999018,116.332893,0,225,39864.2820023148,2009-02-20,06:46:05
39.999023,116.33301,0,222,39864.2820138889,2009-02-20,06:46:06
39.998994,116.333149,0,216,39864.282025463,2009-02-20,06:46:07
39.998989,116.333287,0,213,39864.282037037,2009-02-20,06:46:08
39.998994,116.333436,0,213,39864.2820486111,2009-02-20,06:46:09
39.999,116.333568,0,213,39864.2820601852,2009-02-20,06:46:10
39.999009,116.333704,0,213,39864.2820717593,2009-02-20,06:46:11
39.999017,116.333837,0,213,39864.2820833333,2009-02-20,06:46:12
39.999023,116.33397,0,213,39864.2820949074,2009-02-20,06:46:13
39.999036,116.334101,0,212,39864.2821064815,2009-02-20,06:46:14
39.999065,116.334258,0,212,39864.2821180556,2009-02-20,06:46:15
39.999076,116.334398,0,210,39864.2821296296,2009-02-20,06:46:16
39.99908,116.334546,0,209,39864.2821412037,2009-02-20,06:46:17
39.999096,116.334698,0,208,39864.2821527778,2009-02-20,06:46:18
39.999111,116.33485,0,207,39864.2821643518,2009-02-20,06:46:19
39.999122,116.334994,0,206,39864.2821759259,2009-02-20,06:46:20
39.999134,116.335138,0,205,39864.2821875,2009-02-20,06:46:21
39.99915,116.335281,0,204,39864.2821990741,2009-02-20,06:46:22
39.999171,116.335427,0,203,39864.2822106481,2009-02-20,06:46:23
39.999187,116.335568,0,202,39864.2822222222,2009-02-20,06:46:24
39.999203,116.335704,0,201,39864.2822337963,2009-02-20,06:46:25
39.999216,116.335835,0,200,39864.2822453704,2009-02-20,06:46:26
39.999231,116.33597,0,199,39864.2822569444,2009-02-20,06:46:27
39.999242,116.336102,0,198,39864.2822685185,2009-02-20,06:46:28
39.999249,116.336231,0,197,39864.2822800926,2009-02-20,06:46:29
39.99925,116.336361,0,196,39864.2822916667,2009-02-20,06:46:30
39.999252,116.336495,0,195,39864.2823032407,2009-02-20,06:46:31
39.999256,116.336625,0,194,39864.2823148148,2009-02-20,06:46:32
39.999258,116.336758,0,193,39864.2823263889,2009-02-20,06:46:33
39.999234,116.336894,0,191,39864.282337963,2009-02-20,06:46:34
39.999231,116.337024,0,190,39864.282349537,2009-02-20,06:46:35
39.999225,116.337154,0,188,39864.2823611111,2009-02-20,06:46:36
39.999217,116.337276,0,186,39864.2823726852,2009-02-20,06:46:37
39.999226,116.337384,0,184,39864.2823842593,2009-02-20,06:46:38
39.999236,116.337481,0,183,39864.2823958333,2009-02-20,06:46:39
39.99924,116.337558,0,182,39864.2824074074,2009-02-20,06:46:40
39.999245,116.337637,0,179,39864.2824305556,2009-02-20,06:46:42
39.999247,116.337587,0,152,39864.2824768518,2009-02-20,06:46:46
39.999242,116.337585,0,155,39864.2825347222,2009-02-20,06:46:51
39.999242,116.337585,0,155,39864.2825694444,2009-02-20,06:46:54
39.999245,116.337586,0,154,39864.2825925926,2009-02-20,06:46:56
39.999256,116.33759,0,152,39864.282650463,2009-02-20,06:47:01
39.999256,116.33759,0,152,39864.2826851852,2009-02-20,06:47:04
39.999254,116.33759,0,151,39864.2827083333,2009-02-20,06:47:06
39.999243,116.337632,0,151,39864.2827662037,2009-02-20,06:47:11
39.999218,116.337639,0,148,39864.2828240741,2009-02-20,06:47:16
39.999202,116.337676,0,146,39864.2828819444,2009-02-20,06:47:21
39.99921,116.337688,0,144,39864.2829398148,2009-02-20,06:47:26
39.99921,116.337688,0,144,39864.282974537,2009-02-20,06:47:29
39.999209,116.337687,0,144,39864.2829976852,2009-02-20,06:47:31
39.99921,116.337672,0,143,39864.2830555556,2009-02-20,06:47:36
39.999221,116.337663,0,143,39864.2831134259,2009-02-20,06:47:41
39.999194,116.337639,0,143,39864.2831712963,2009-02-20,06:47:46
39.999135,116.337634,0,141,39864.2832291667,2009-02-20,06:47:51
39.999117,116.337618,0,138,39864.283287037,2009-02-20,06:47:56
39.999113,116.337616,0,139,39864.2833449074,2009-02-20,06:48:01
39.999113,116.337616,0,139,39864.2833796296,2009-02-20,06:48:04
39.999105,116.337611,0,139,39864.2834027778,2009-02-20,06:48:06
39.999083,116.337564,0,136,39864.2834606481,2009-02-20,06:48:11
39.999046,116.337525,0,137,39864.2835185185,2009-02-20,06:48:16
39.999008,116.337488,0,136,39864.2835648148,2009-02-20,06:48:20
39.998983,116.337436,0,136,39864.2836111111,2009-02-20,06:48:24
39.99897,116.337373,0,134,39864.2836574074,2009-02-20,06:48:28
39.998967,116.337305,0,132,39864.2837152778,2009-02-20,06:48:33
39.998964,116.337282,0,134,39864.2837731481,2009-02-20,06:48:38
39.998955,116.337256,0,135,39864.2838310185,2009-02-20,06:48:43
39.998925,116.337256,0,134,39864.2838888889,2009-02-20,06:48:48
39.998918,116.337247,0,140,39864.2839467593,2009-02-20,06:48:53
39.998865,116.33724,0,142,39864.2840046296,2009-02-20,06:48:58
39.998815,116.337216,0,143,39864.2840509259,2009-02-20,06:49:02
39.998746,116.337203,0,141,39864.2840972222,2009-02-20,06:49:06
39.998702,116.337188,0,145,39864.2841319444,2009-02-20,06:49:09
39.998657,116.337171,0,149,39864.2841666667,2009-02-20,06:49:12
39.998606,116.337158,0,153,39864.284212963,2009-02-20,06:49:16
39.998564,116.337165,0,159,39864.2842708333,2009-02-20,06:49:21
39.998525,116.337149,0,163,39864.2843287037,2009-02-20,06:49:26
39.998484,116.337157,0,169,39864.2843865741,2009-02-20,06:49:31
39.99847,116.33715,0,172,39864.2844444444,2009-02-20,06:49:36
39.998478,116.337166,0,173,39864.2845023148,2009-02-20,06:49:41
39.998482,116.337168,0,174,39864.2845601852,2009-02-20,06:49:46
39.99849,116.337172,0,174,39864.2846180556,2009-02-20,06:49:51
39.998498,116.337176,0,174,39864.2846759259,2009-02-20,06:49:56
39.998504,116.337179,0,174,39864.2847337963,2009-02-20,06:50:01
39.998505,116.33718,0,174,39864.2847916667,2009-02-20,06:50:06
39.998503,116.337181,0,174,39864.284849537,2009-02-20,06:50:11
39.998501,116.337181,0,174,39864.2849074074,2009-02-20,06:50:16
39.998502,116.337183,0,174,39864.2849652778,2009-02-20,06:50:21
39.998504,116.337185,0,174,39864.2850231482,2009-02-20,06:50:26
39.998504,116.337185,0,174,39864.2850810185,2009-02-20,06:50:31
39.998508,116.337188,0,174,39864.2851388889,2009-02-20,06:50:36
39.998514,116.337192,0,174,39864.2851967593,2009-02-20,06:50:41
39.998516,116.337194,0,174,39864.2852546296,2009-02-20,06:50:46
39.998516,116.337194,0,174,39864.2852893519,2009-02-20,06:50:49
39.998519,116.337199,0,175,39864.2853125,2009-02-20,06:50:51
39.998524,116.337237,0,174,39864.2853703704,2009-02-20,06:50:56
39.998508,116.337247,0,174,39864.2854282407,2009-02-20,06:51:01
39.998498,116.33724,0,174,39864.2854861111,2009-02-20,06:51:06
39.998538,116.337101,0,172,39864.2855439815,2009-02-20,06:51:11
39.998551,116.337044,0,172,39864.2856018519,2009-02-20,06:51:16
39.998548,116.337013,0,171,39864.2856597222,2009-02-20,06:51:21
39.998406,116.336591,0,172,39864.2858449074,2009-02-20,06:51:37
39.998446,116.336625,0,172,39864.2858680556,2009-02-20,06:51:39
39.998482,116.336673,0,172,39864.2858912037,2009-02-20,06:51:41
39.998482,116.336673,0,172,39864.2859259259,2009-02-20,06:51:44
39.998481,116.336678,0,172,39864.2859490741,2009-02-20,06:51:46
39.998572,116.336938,0,208,39864.286087963,2009-02-20,06:51:58
39.998569,116.337175,0,289,39864.286099537,2009-02-20,06:51:59
39.998588,116.337116,0,281,39864.2861111111,2009-02-20,06:52:00
39.998582,116.337168,0,293,39864.2861226852,2009-02-20,06:52:01
39.998606,116.337168,0,272,39864.2861342593,2009-02-20,06:52:02
39.998603,116.337019,0,225,39864.2861458333,2009-02-20,06:52:03
39.998601,116.336945,0,203,39864.2861574074,2009-02-20,06:52:04
39.998599,116.336888,0,190,39864.2861689815,2009-02-20,06:52:05
39.998581,116.336828,0,181,39864.2861921296,2009-02-20,06:52:07
39.998567,116.336689,0,174,39864.2862384259,2009-02-20,06:52:11
39.998559,116.336631,0,173,39864.28625,2009-02-20,06:52:12
39.998567,116.33659,0,172,39864.2863078704,2009-02-20,06:52:17
39.998531,116.33658,0,172,39864.2864236111,2009-02-20,06:52:27
39.998515,116.336577,0,172,39864.2864814815,2009-02-20,06:52:32
39.99851,116.336643,0,173,39864.2865046296,2009-02-20,06:52:34
39.998521,116.336702,0,174,39864.2865509259,2009-02-20,06:52:38
39.998521,116.336702,0,174,39864.2865856481,2009-02-20,06:52:41
39.998515,116.336694,0,174,39864.2866087963,2009-02-20,06:52:43
39.998536,116.336735,0,174,39864.286712963,2009-02-20,06:52:52
39.99851,116.33681,0,173,39864.2867361111,2009-02-20,06:52:54
39.998517,116.336873,0,173,39864.2867476852,2009-02-20,06:52:55
39.998479,116.336975,0,173,39864.2867708333,2009-02-20,06:52:57
39.998496,116.33703,0,172,39864.2867824074,2009-02-20,06:52:58
39.998526,116.337088,0,173,39864.2867939815,2009-02-20,06:52:59
39.99853,116.337161,0,173,39864.2868287037,2009-02-20,06:53:02
39.998547,116.337221,0,177,39864.2868634259,2009-02-20,06:53:05
39.998593,116.337245,0,180,39864.2869097222,2009-02-20,06:53:09
39.998651,116.33724,0,182,39864.2869560185,2009-02-20,06:53:13
39.998711,116.337202,0,175,39864.2870138889,2009-02-20,06:53:18
39.998752,116.337178,0,166,39864.2870486111,2009-02-20,06:53:21
39.998798,116.337178,0,165,39864.2870949074,2009-02-20,06:53:25
39.998846,116.337165,0,165,39864.2871412037,2009-02-20,06:53:29
39.998898,116.337157,0,162,39864.2871759259,2009-02-20,06:53:32
39.998932,116.337187,0,164,39864.2872337963,2009-02-20,06:53:37
39.99898,116.337192,0,157,39864.2872916667,2009-02-20,06:53:42
39.999019,116.337203,0,153,39864.287349537,2009-02-20,06:53:47
39.999213,116.337415,0,130,39864.2895717593,2009-02-20,06:56:59
39.999217,116.337477,0,129,39864.2896180556,2009-02-20,06:57:03
39.999193,116.337546,0,129,39864.2896759259,2009-02-20,06:57:08
39.999171,116.337607,0,132,39864.2897222222,2009-02-20,06:57:12
39.999179,116.337675,0,131,39864.2897685185,2009-02-20,06:57:16
39.99918,116.337699,0,132,39864.2898263889,2009-02-20,06:57:21
39.999196,116.337705,0,134,39864.2898842593,2009-02-20,06:57:26
39.999191,116.337703,0,134,39864.2899421296,2009-02-20,06:57:31
39.999186,116.337701,0,134,39864.29,2009-02-20,06:57:36
39.999186,116.337701,0,134,39864.2900347222,2009-02-20,06:57:39
39.999189,116.337703,0,134,39864.2900578704,2009-02-20,06:57:41
39.999209,116.337744,0,141,39864.2901157407,2009-02-20,06:57:46
39.999214,116.337783,0,145,39864.2901736111,2009-02-20,06:57:51
39.999202,116.337822,0,141,39864.2902314815,2009-02-20,06:57:56
39.999178,116.337874,0,142,39864.2902893518,2009-02-20,06:58:01
39.999167,116.337895,0,144,39864.2903472222,2009-02-20,06:58:06
39.999198,116.337952,0,145,39864.2903935185,2009-02-20,06:58:10
39.999212,116.338009,0,145,39864.2904513889,2009-02-20,06:58:15
39.999253,116.338023,0,143,39864.2905092593,2009-02-20,06:58:20
39.999296,116.338024,0,142,39864.2905671296,2009-02-20,06:58:25
39.999332,116.33803,0,138,39864.290625,2009-02-20,06:58:30
39.99938,116.338036,0,136,39864.2906828704,2009-02-20,06:58:35
39.999428,116.338027,0,141,39864.2907407407,2009-02-20,06:58:40
39.99947,116.338025,0,141,39864.2907986111,2009-02-20,06:58:45
39.999466,116.338031,0,142,39864.2908564815,2009-02-20,06:58:50
39.999467,116.338032,0,143,39864.2909143518,2009-02-20,06:58:55
39.999466,116.338032,0,143,39864.2909722222,2009-02-20,06:59:00
39.999466,116.338032,0,143,39864.2910069444,2009-02-20,06:59:03
39.999469,116.338032,0,143,39864.2910300926,2009-02-20,06:59:05
39.999482,116.338034,0,141,39864.291087963,2009-02-20,06:59:10
39.999529,116.33804,0,139,39864.2911342593,2009-02-20,06:59:14
39.99956,116.338029,0,143,39864.2911921296,2009-02-20,06:59:19
39.999563,116.337991,0,142,39864.29125,2009-02-20,06:59:24
39.999579,116.337957,0,143,39864.2913078704,2009-02-20,06:59:29
39.999565,116.337915,0,142,39864.2913657407,2009-02-20,06:59:34
39.999551,116.337871,0,144,39864.2914236111,2009-02-20,06:59:39
39.999541,116.337821,0,147,39864.2914814815,2009-02-20,06:59:44
39.999528,116.337759,0,150,39864.2915393518,2009-02-20,06:59:49
39.999506,116.337697,0,155,39864.2915972222,2009-02-20,06:59:54
39.999512,116.337699,0,155,39864.2916550926,2009-02-20,06:59:59
39.999512,116.337699,0,155,39864.2916898148,2009-02-20,07:00:02
39.999507,116.337699,0,156,39864.291712963,2009-02-20,07:00:04
39.999488,116.337643,0,159,39864.2917708333,2009-02-20,07:00:09
39.999486,116.337575,0,162,39864.2918287037,2009-02-20,07:00:14
39.999481,116.337523,0,166,39864.2918865741,2009-02-20,07:00:19
39.999485,116.337494,0,171,39864.2919444444,2009-02-20,07:00:24
39.999479,116.337486,0,171,39864.2920023148,2009-02-20,07:00:29
39.999585,116.33724,0,181,39864.2963888889,2009-02-20,07:06:48
39.99958,116.337159,0,181,39864.296400463,2009-02-20,07:06:49
39.999566,116.337068,0,181,39864.296412037,2009-02-20,07:06:50
39.999547,116.336978,0,181,39864.2964236111,2009-02-20,07:06:51
39.999531,116.336868,0,181,39864.2964351852,2009-02-20,07:06:52
39.999521,116.336741,0,181,39864.2964467593,2009-02-20,07:06:53
39.999534,116.336615,0,182,39864.2964583333,2009-02-20,07:06:54
39.99954,116.336488,0,181,39864.2964699074,2009-02-20,07:06:55
39.999539,116.336364,0,181,39864.2964814815,2009-02-20,07:06:56
39.999535,116.336244,0,181,39864.2964930556,2009-02-20,07:06:57
39.999541,116.336127,0,181,39864.2965046296,2009-02-20,07:06:58
39.999553,116.336005,0,181,39864.2965162037,2009-02-20,07:06:59
39.999574,116.335876,0,181,39864.2965277778,2009-02-20,07:07:00
39.999579,116.335755,0,181,39864.2965393519,2009-02-20,07:07:01
39.999589,116.335628,0,180,39864.2965509259,2009-02-20,07:07:02
39.99959,116.335506,0,180,39864.2965625,2009-02-20,07:07:03
39.999583,116.33538,0,180,39864.2965740741,2009-02-20,07:07:04
39.999576,116.335261,0,180,39864.2965856481,2009-02-20,07:07:05
39.999569,116.335145,0,179,39864.2965972222,2009-02-20,07:07:06
39.999564,116.335039,0,179,39864.2966087963,2009-02-20,07:07:07
39.999544,116.334941,0,179,39864.2966203704,2009-02-20,07:07:08
39.999516,116.334863,0,178,39864.2966319444,2009-02-20,07:07:09
39.999507,116.334778,0,178,39864.2966435185,2009-02-20,07:07:10
39.999505,116.334684,0,178,39864.2966550926,2009-02-20,07:07:11
39.999503,116.334601,0,177,39864.2966666667,2009-02-20,07:07:12
39.999501,116.334533,0,176,39864.2966782407,2009-02-20,07:07:13
39.999496,116.334439,0,175,39864.2967013889,2009-02-20,07:07:15
39.999463,116.334388,0,177,39864.2967592593,2009-02-20,07:07:20
39.999459,116.334388,0,177,39864.2968171296,2009-02-20,07:07:25
39.999464,116.334387,0,177,39864.296875,2009-02-20,07:07:30
39.999464,116.334387,0,177,39864.2969097222,2009-02-20,07:07:33
39.999462,116.334387,0,177,39864.2969328704,2009-02-20,07:07:35
39.999455,116.334352,0,176,39864.2969907407,2009-02-20,07:07:40
39.999449,116.33426,0,177,39864.2970138889,2009-02-20,07:07:42
39.999447,116.334159,0,177,39864.297037037,2009-02-20,07:07:44
39.99945,116.334048,0,177,39864.2970601852,2009-02-20,07:07:46
39.999439,116.333982,0,176,39864.2970717593,2009-02-20,07:07:47
39.999436,116.333921,0,175,39864.2970833333,2009-02-20,07:07:48
39.99946,116.333857,0,176,39864.2970949074,2009-02-20,07:07:49
39.999472,116.333793,0,176,39864.2971064815,2009-02-20,07:07:50
39.99948,116.33369,0,175,39864.2971296296,2009-02-20,07:07:52
39.999495,116.333606,0,174,39864.2971527778,2009-02-20,07:07:54
39.999536,116.333534,0,175,39864.2971759259,2009-02-20,07:07:56
39.999509,116.333452,0,172,39864.2971990741,2009-02-20,07:07:58
39.999505,116.333353,0,169,39864.2972222222,2009-02-20,07:08:00
39.999504,116.333293,0,167,39864.2972337963,2009-02-20,07:08:01
39.9995,116.333225,0,165,39864.2972453704,2009-02-20,07:08:02
39.999495,116.33315,0,165,39864.2972569444,2009-02-20,07:08:03
39.999509,116.333054,0,167,39864.2972685185,2009-02-20,07:08:04
39.999485,116.332954,0,165,39864.2972800926,2009-02-20,07:08:05
39.999489,116.332853,0,165,39864.2972916667,2009-02-20,07:08:06
39.999498,116.332749,0,165,39864.2973032407,2009-02-20,07:08:07
39.999502,116.332634,0,163,39864.2973148148,2009-02-20,07:08:08
39.999498,116.33253,0,161,39864.2973263889,2009-02-20,07:08:09
39.999499,116.332444,0,160,39864.297337963,2009-02-20,07:08:10
39.999494,116.33236,0,159,39864.297349537,2009-02-20,07:08:11
39.999494,116.332293,0,159,39864.2973611111,2009-02-20,07:08:12
39.999482,116.332224,0,159,39864.2973726852,2009-02-20,07:08:13
39.999471,116.332134,0,159,39864.2973958333,2009-02-20,07:08:15
39.999449,116.33208,0,156,39864.2974305556,2009-02-20,07:08:18
39.999414,116.332055,0,156,39864.2974884259,2009-02-20,07:08:23
39.999414,116.332055,0,156,39864.2975231481,2009-02-20,07:08:26
39.999413,116.33205,0,154,39864.2975462963,2009-02-20,07:08:28
39.999413,116.332041,0,153,39864.2976041667,2009-02-20,07:08:33
39.999411,116.332043,0,153,39864.297662037,2009-02-20,07:08:38
39.99941,116.332042,0,152,39864.2977199074,2009-02-20,07:08:43
39.999409,116.332036,0,152,39864.2977777778,2009-02-20,07:08:48
39.999406,116.332035,0,153,39864.2978356481,2009-02-20,07:08:53
39.999406,116.332034,0,152,39864.2978935185,2009-02-20,07:08:58
39.999403,116.332026,0,153,39864.2979513889,2009-02-20,07:09:03
39.999401,116.332026,0,153,39864.2980092593,2009-02-20,07:09:08
39.999402,116.332023,0,153,39864.2980671296,2009-02-20,07:09:13
39.999403,116.332018,0,153,39864.298125,2009-02-20,07:09:18
39.999402,116.332012,0,152,39864.2981828704,2009-02-20,07:09:23
39.999401,116.332008,0,152,39864.2982407407,2009-02-20,07:09:28
39.9994,116.332008,0,152,39864.2982986111,2009-02-20,07:09:33
39.9994,116.332013,0,152,39864.2983564815,2009-02-20,07:09:38
39.9994,116.332011,0,152,39864.2984143518,2009-02-20,07:09:43
39.999398,116.332008,0,152,39864.2984722222,2009-02-20,07:09:48
39.999397,116.332013,0,152,39864.2985300926,2009-02-20,07:09:53
39.999397,116.332011,0,152,39864.298587963,2009-02-20,07:09:58
39.999396,116.332003,0,151,39864.2986458333,2009-02-20,07:10:03
39.999397,116.332,0,151,39864.2987037037,2009-02-20,07:10:08
39.999396,116.331997,0,151,39864.2987615741,2009-02-20,07:10:13
39.999396,116.331997,0,151,39864.2987962963,2009-02-20,07:10:16
39.999395,116.331993,0,151,39864.2988194444,2009-02-20,07:10:18
39.999369,116.331979,0,151,39864.2988773148,2009-02-20,07:10:23
39.999361,116.331978,0,151,39864.2989351852,2009-02-20,07:10:28
39.999361,116.331978,0,151,39864.2989699074,2009-02-20,07:10:31
39.999355,116.331977,0,151,39864.2989930556,2009-02-20,07:10:33
39.999324,116.33196,0,151,39864.2990509259,2009-02-20,07:10:38
39.999265,116.33193,0,150,39864.2990856481,2009-02-20,07:10:41
39.999218,116.331907,0,150,39864.2991087963,2009-02-20,07:10:43
39.999174,116.331884,0,149,39864.2991319444,2009-02-20,07:10:45
39.99913,116.331854,0,149,39864.2991550926,2009-02-20,07:10:47
39.999077,116.331818,0,144,39864.2991898148,2009-02-20,07:10:50
39.999009,116.331794,0,141,39864.299224537,2009-02-20,07:10:53
39.998961,116.331778,0,140,39864.2992476852,2009-02-20,07:10:55
39.998919,116.331756,0,141,39864.2992708333,2009-02-20,07:10:57
39.998868,116.331721,0,139,39864.2993055556,2009-02-20,07:11:00
39.99882,116.331707,0,135,39864.2993402778,2009-02-20,07:11:03
39.998807,116.331708,0,138,39864.2993981481,2009-02-20,07:11:08
39.998807,116.331709,0,138,39864.2994560185,2009-02-20,07:11:13
39.998799,116.331714,0,135,39864.2995138889,2009-02-20,07:11:18
39.998793,116.331715,0,133,39864.2995717593,2009-02-20,07:11:23
39.998793,116.331715,0,133,39864.2996064815,2009-02-20,07:11:26
39.998794,116.33171,0,133,39864.2996296296,2009-02-20,07:11:28
39.998739,116.331685,0,133,39864.2996875,2009-02-20,07:11:33
39.998692,116.331665,0,133,39864.2997106481,2009-02-20,07:11:35
39.998629,116.33164,0,133,39864.2997337963,2009-02-20,07:11:37
39.998564,116.331609,0,133,39864.2997569444,2009-02-20,07:11:39
39.99851,116.331578,0,134,39864.2997800926,2009-02-20,07:11:41
39.99845,116.331557,0,134,39864.2998032407,2009-02-20,07:11:43
39.998389,116.331536,0,135,39864.2998263889,2009-02-20,07:11:45
39.998344,116.331533,0,137,39864.299849537,2009-02-20,07:11:47
39.998294,116.331537,0,140,39864.2998726852,2009-02-20,07:11:49
39.998234,116.331538,0,141,39864.2998958333,2009-02-20,07:11:51
39.99818,116.331541,0,141,39864.2999074074,2009-02-20,07:11:52
39.998099,116.33153,0,141,39864.2999305556,2009-02-20,07:11:54
39.998046,116.331503,0,142,39864.2999421296,2009-02-20,07:11:55
39.997972,116.33146,0,145,39864.2999652778,2009-02-20,07:11:57
39.99789,116.331421,0,149,39864.2999884259,2009-02-20,07:11:59
39.99783,116.331374,0,152,39864.3000115741,2009-02-20,07:12:01
39.997794,116.331336,0,155,39864.3000347222,2009-02-20,07:12:03
39.997753,116.33131,0,158,39864.3000578704,2009-02-20,07:12:05
39.997714,116.331272,0,161,39864.3000810185,2009-02-20,07:12:07
39.997663,116.331188,0,164,39864.3001041667,2009-02-20,07:12:09
39.997622,116.331122,0,166,39864.3001157407,2009-02-20,07:12:10
39.997591,116.331074,0,167,39864.3001273148,2009-02-20,07:12:11
39.997548,116.331035,0,167,39864.3001388889,2009-02-20,07:12:12
39.997515,116.330993,0,168,39864.300150463,2009-02-20,07:12:13
39.997479,116.330906,0,172,39864.300162037,2009-02-20,07:12:14
39.997443,116.330849,0,174,39864.3001736111,2009-02-20,07:12:15
39.997394,116.330805,0,174,39864.3001851852,2009-02-20,07:12:16
39.997348,116.330754,0,175,39864.3001967593,2009-02-20,07:12:17
39.997304,116.330702,0,175,39864.3002083333,2009-02-20,07:12:18
39.997254,116.330637,0,175,39864.3002199074,2009-02-20,07:12:19
39.99721,116.330575,0,176,39864.3002314815,2009-02-20,07:12:20
39.997152,116.330495,0,176,39864.3002430556,2009-02-20,07:12:21
39.997101,116.33042,0,177,39864.3002546296,2009-02-20,07:12:22
39.997043,116.330338,0,178,39864.3002662037,2009-02-20,07:12:23
39.996979,116.330239,0,179,39864.3002777778,2009-02-20,07:12:24
39.996915,116.330134,0,180,39864.3002893519,2009-02-20,07:12:25
39.996884,116.330017,0,184,39864.3003009259,2009-02-20,07:12:26
39.996836,116.32994,0,186,39864.3003125,2009-02-20,07:12:27
39.996782,116.329874,0,187,39864.3003240741,2009-02-20,07:12:28
39.996723,116.329806,0,189,39864.3003356481,2009-02-20,07:12:29
39.996668,116.329739,0,190,39864.3003472222,2009-02-20,07:12:30
39.996606,116.329663,0,191,39864.3003587963,2009-02-20,07:12:31
39.996548,116.329573,0,191,39864.3003703704,2009-02-20,07:12:32
39.996487,116.329488,0,191,39864.3003819444,2009-02-20,07:12:33
39.996421,116.329408,0,191,39864.3003935185,2009-02-20,07:12:34
39.996362,116.329337,0,192,39864.3004050926,2009-02-20,07:12:35
39.996302,116.329272,0,194,39864.3004166667,2009-02-20,07:12:36
39.996239,116.329212,0,194,39864.3004282407,2009-02-20,07:12:37
39.996184,116.32915,0,196,39864.3004398148,2009-02-20,07:12:38
39.996153,116.329087,0,197,39864.3004513889,2009-02-20,07:12:39
39.996151,116.329016,0,202,39864.300462963,2009-02-20,07:12:40
39.996122,116.328942,0,205,39864.300474537,2009-02-20,07:12:41
39.996076,116.328864,0,208,39864.3004861111,2009-02-20,07:12:42
39.996009,116.328771,0,210,39864.3004976852,2009-02-20,07:12:43
39.995966,116.328706,0,212,39864.3005092593,2009-02-20,07:12:44
39.995933,116.328656,0,214,39864.3005208333,2009-02-20,07:12:45
39.995905,116.328606,0,216,39864.3005324074,2009-02-20,07:12:46
39.995864,116.328587,0,221,39864.3005902778,2009-02-20,07:12:51
39.995854,116.328585,0,224,39864.3006481482,2009-02-20,07:12:56
39.995854,116.328585,0,224,39864.3006828704,2009-02-20,07:12:59
39.995858,116.328584,0,225,39864.3007060185,2009-02-20,07:13:01
39.995844,116.328565,0,226,39864.3007638889,2009-02-20,07:13:06
39.995746,116.328549,0,221,39864.300787037,2009-02-20,07:13:08
39.995709,116.328486,0,223,39864.3008101852,2009-02-20,07:13:10
39.995679,116.328385,0,226,39864.3008333333,2009-02-20,07:13:12
39.995633,116.328319,0,228,39864.3008449074,2009-02-20,07:13:13
39.995566,116.32827,0,229,39864.3008564815,2009-02-20,07:13:14
39.995503,116.328219,0,230,39864.3008680556,2009-02-20,07:13:15
39.995444,116.328159,0,230,39864.3008796296,2009-02-20,07:13:16
39.995383,116.328096,0,230,39864.3008912037,2009-02-20,07:13:17
39.99532,116.327989,0,219,39864.3009027778,2009-02-20,07:13:18
39.995267,116.327922,0,217,39864.3009143519,2009-02-20,07:13:19
39.995215,116.327858,0,214,39864.3009259259,2009-02-20,07:13:20
39.995156,116.327784,0,215,39864.3009375,2009-02-20,07:13:21
39.995102,116.327704,0,209,39864.3009490741,2009-02-20,07:13:22
39.995041,116.327635,0,210,39864.3009606482,2009-02-20,07:13:23
39.994978,116.327573,0,210,39864.3009722222,2009-02-20,07:13:24
39.994919,116.327508,0,208,39864.3009837963,2009-02-20,07:13:25
39.994856,116.327441,0,209,39864.3009953704,2009-02-20,07:13:26
39.994791,116.327371,0,209,39864.3010069444,2009-02-20,07:13:27
39.99469,116.327324,0,203,39864.3010185185,2009-02-20,07:13:28
39.994605,116.327264,0,200,39864.3010300926,2009-02-20,07:13:29
39.99453,116.327194,0,198,39864.3010416667,2009-02-20,07:13:30
39.994458,116.327132,0,197,39864.3010532407,2009-02-20,07:13:31
39.994398,116.327075,0,195,39864.3010648148,2009-02-20,07:13:32
39.994337,116.327019,0,192,39864.3010763889,2009-02-20,07:13:33
39.994287,116.326971,0,190,39864.301087963,2009-02-20,07:13:34
39.99423,116.326937,0,185,39864.301099537,2009-02-20,07:13:35
39.994181,116.326881,0,185,39864.3011111111,2009-02-20,07:13:36
39.994139,116.326829,0,185,39864.3011226852,2009-02-20,07:13:37
39.994095,116.326787,0,183,39864.3011342593,2009-02-20,07:13:38
39.994048,116.326744,0,182,39864.3011458333,2009-02-20,07:13:39
39.993998,116.326697,0,181,39864.3011574074,2009-02-20,07:13:40
39.993943,116.326652,0,179,39864.3011689815,2009-02-20,07:13:41
39.993873,116.326583,0,177,39864.3011805556,2009-02-20,07:13:42
39.993819,116.326563,0,170,39864.3011921296,2009-02-20,07:13:43
39.993753,116.326546,0,166,39864.3012037037,2009-02-20,07:13:44
39.993687,116.326534,0,162,39864.3012152778,2009-02-20,07:13:45
39.993613,116.326529,0,160,39864.3012268519,2009-02-20,07:13:46
39.993534,116.326529,0,162,39864.3012384259,2009-02-20,07:13:47
39.993455,116.326533,0,160,39864.30125,2009-02-20,07:13:48
39.993373,116.326538,0,155,39864.3012615741,2009-02-20,07:13:49
39.993284,116.326533,0,152,39864.3012731481,2009-02-20,07:13:50
39.993204,116.32653,0,151,39864.3012847222,2009-02-20,07:13:51
39.993136,116.326532,0,151,39864.3012962963,2009-02-20,07:13:52
39.993069,116.326537,0,150,39864.3013078704,2009-02-20,07:13:53
39.993018,116.326535,0,152,39864.3013194444,2009-02-20,07:13:54
39.992956,116.326542,0,150,39864.3013310185,2009-02-20,07:13:55
39.992887,116.326543,0,145,39864.3013425926,2009-02-20,07:13:56
39.99283,116.326548,0,143,39864.3013541667,2009-02-20,07:13:57
39.992766,116.326553,0,144,39864.3013657407,2009-02-20,07:13:58
39.992691,116.326532,0,140,39864.3013773148,2009-02-20,07:13:59
39.992627,116.326536,0,139,39864.3013888889,2009-02-20,07:14:00
39.992512,116.326604,0,135,39864.301400463,2009-02-20,07:14:01
39.992451,116.326617,0,134,39864.301412037,2009-02-20,07:14:02
39.992294,116.326441,0,120,39864.3014236111,2009-02-20,07:14:03
39.992186,116.326351,0,123,39864.3014351852,2009-02-20,07:14:04
39.9921,116.326328,0,128,39864.3014467593,2009-02-20,07:14:05
39.992032,116.326329,0,129,39864.3014583333,2009-02-20,07:14:06
39.991973,116.326327,0,130,39864.3014699074,2009-02-20,07:14:07
39.991926,116.326321,0,131,39864.3014814815,2009-02-20,07:14:08
39.991882,116.326275,0,133,39864.3015046296,2009-02-20,07:14:10
39.991833,116.326242,0,134,39864.3015277778,2009-02-20,07:14:12
39.991836,116.326169,0,135,39864.3015740741,2009-02-20,07:14:16
39.991683,116.32621,0,133,39864.3016087963,2009-02-20,07:14:19
39.991633,116.326228,0,133,39864.3016203704,2009-02-20,07:14:20
39.991584,116.326222,0,134,39864.3016550926,2009-02-20,07:14:23
39.991552,116.326188,0,141,39864.3016898148,2009-02-20,07:14:26
39.991525,116.326142,0,150,39864.301712963,2009-02-20,07:14:28
39.991498,116.326102,0,156,39864.3017708333,2009-02-20,07:14:33
39.99149,116.326032,0,157,39864.3017939815,2009-02-20,07:14:35
39.991468,116.325908,0,158,39864.3018171296,2009-02-20,07:14:37
39.991458,116.325843,0,159,39864.3018287037,2009-02-20,07:14:38
39.991435,116.325773,0,162,39864.3018402778,2009-02-20,07:14:39
39.991416,116.325699,0,162,39864.3018518519,2009-02-20,07:14:40
39.991395,116.325618,0,162,39864.3018634259,2009-02-20,07:14:41
39.991387,116.325532,0,164,39864.301875,2009-02-20,07:14:42
39.99138,116.32543,0,166,39864.3018865741,2009-02-20,07:14:43
39.991359,116.325313,0,165,39864.3018981481,2009-02-20,07:14:44
39.991337,116.325196,0,164,39864.3019097222,2009-02-20,07:14:45
39.991333,116.325056,0,164,39864.3019212963,2009-02-20,07:14:46
39.991326,116.324931,0,165,39864.3019328704,2009-02-20,07:14:47
39.991347,116.324791,0,167,39864.3019444444,2009-02-20,07:14:48
39.991395,116.324619,0,167,39864.3019560185,2009-02-20,07:14:49
39.991437,116.324443,0,169,39864.3019675926,2009-02-20,07:14:50
39.991458,116.324285,0,170,39864.3019791667,2009-02-20,07:14:51
39.991443,116.324159,0,167,39864.3019907407,2009-02-20,07:14:52
39.991437,116.324027,0,166,39864.3020023148,2009-02-20,07:14:53
39.991445,116.32388,0,165,39864.3020138889,2009-02-20,07:14:54
39.991468,116.323737,0,168,39864.302025463,2009-02-20,07:14:55
39.991486,116.323599,0,170,39864.302037037,2009-02-20,07:14:56
39.991509,116.323451,0,170,39864.3020486111,2009-02-20,07:14:57
39.991516,116.323316,0,169,39864.3020601852,2009-02-20,07:14:58
39.99152,116.323194,0,169,39864.3020717593,2009-02-20,07:14:59
39.991516,116.323078,0,168,39864.3020833333,2009-02-20,07:15:00
39.991515,116.322964,0,167,39864.3020949074,2009-02-20,07:15:01
39.991513,116.32285,0,166,39864.3021064815,2009-02-20,07:15:02
39.991512,116.322734,0,165,39864.3021180556,2009-02-20,07:15:03
39.991512,116.322619,0,164,39864.3021296296,2009-02-20,07:15:04
39.991544,116.322493,0,165,39864.3021412037,2009-02-20,07:15:05
39.991551,116.322381,0,165,39864.3021527778,2009-02-20,07:15:06
39.991559,116.322264,0,164,39864.3021643519,2009-02-20,07:15:07
39.991579,116.322163,0,164,39864.3021759259,2009-02-20,07:15:08
39.991598,116.322041,0,164,39864.3021875,2009-02-20,07:15:09
39.991585,116.321956,0,163,39864.3021990741,2009-02-20,07:15:10
39.991576,116.321894,0,162,39864.3022106481,2009-02-20,07:15:11
39.991524,116.321878,0,160,39864.3022222222,2009-02-20,07:15:12
39.991572,116.321881,0,155,39864.3022800926,2009-02-20,07:15:17
39.991587,116.321866,0,152,39864.302337963,2009-02-20,07:15:22
39.991588,116.32187,0,151,39864.3023958333,2009-02-20,07:15:27
39.991588,116.32187,0,151,39864.3024305556,2009-02-20,07:15:30
39.991588,116.321874,0,151,39864.3024537037,2009-02-20,07:15:32
39.991607,116.32182,0,151,39864.3025115741,2009-02-20,07:15:37
39.991629,116.321768,0,154,39864.3025231481,2009-02-20,07:15:38
39.991641,116.321663,0,161,39864.3025462963,2009-02-20,07:15:40
39.991632,116.321574,0,165,39864.3025578704,2009-02-20,07:15:41
39.991651,116.321473,0,167,39864.3025694444,2009-02-20,07:15:42
39.991662,116.32139,0,169,39864.3025810185,2009-02-20,07:15:43
39.991669,116.32131,0,170,39864.3025925926,2009-02-20,07:15:44
39.991668,116.321194,0,174,39864.3026041667,2009-02-20,07:15:45
39.991668,116.321073,0,177,39864.3026157407,2009-02-20,07:15:46
39.991647,116.320958,0,181,39864.3026273148,2009-02-20,07:15:47
39.991623,116.320839,0,185,39864.3026388889,2009-02-20,07:15:48
39.99161,116.320732,0,190,39864.302650463,2009-02-20,07:15:49
39.991602,116.320636,0,196,39864.302662037,2009-02-20,07:15:50
39.991587,116.320548,0,199,39864.3026736111,2009-02-20,07:15:51
39.991597,116.32044,0,204,39864.3026851852,2009-02-20,07:15:52
39.991592,116.32034,0,208,39864.3026967593,2009-02-20,07:15:53
39.991576,116.320244,0,212,39864.3027083333,2009-02-20,07:15:54
39.991556,116.320142,0,217,39864.3027199074,2009-02-20,07:15:55
39.991538,116.320032,0,221,39864.3027314815,2009-02-20,07:15:56
39.991522,116.319922,0,225,39864.3027430556,2009-02-20,07:15:57
39.991512,116.319801,0,227,39864.3027546296,2009-02-20,07:15:58
39.991494,116.319676,0,230,39864.3027662037,2009-02-20,07:15:59
39.991482,116.319539,0,232,39864.3027777778,2009-02-20,07:16:00
39.991465,116.319405,0,233,39864.3027893519,2009-02-20,07:16:01
39.991451,116.319266,0,235,39864.3028009259,2009-02-20,07:16:02
39.991453,116.319123,0,235,39864.3028125,2009-02-20,07:16:03
39.991453,116.318979,0,236,39864.3028240741,2009-02-20,07:16:04
39.991446,116.318834,0,237,39864.3028356481,2009-02-20,07:16:05
39.991443,116.3187,0,237,39864.3028472222,2009-02-20,07:16:06
39.991421,116.318579,0,235,39864.3028587963,2009-02-20,07:16:07
39.991366,116.318485,0,230,39864.3028703704,2009-02-20,07:16:08
39.991359,116.318362,0,225,39864.3028819444,2009-02-20,07:16:09
39.991362,116.318235,0,221,39864.3028935185,2009-02-20,07:16:10
39.991362,116.318116,0,217,39864.3029050926,2009-02-20,07:16:11
39.991362,116.317994,0,216,39864.3029166667,2009-02-20,07:16:12
39.991354,116.317882,0,212,39864.3029282407,2009-02-20,07:16:13
39.991325,116.317782,0,203,39864.3029398148,2009-02-20,07:16:14
39.991336,116.317664,0,193,39864.3029513889,2009-02-20,07:16:15
39.991345,116.317553,0,189,39864.302962963,2009-02-20,07:16:16
39.991357,116.31746,0,186,39864.302974537,2009-02-20,07:16:17
39.991373,116.31737,0,184,39864.3029861111,2009-02-20,07:16:18
39.991386,116.317291,0,179,39864.3029976852,2009-02-20,07:16:19
39.991382,116.317232,0,178,39864.3030092593,2009-02-20,07:16:20
39.991371,116.317166,0,170,39864.3030324074,2009-02-20,07:16:22
39.991353,116.317135,0,175,39864.3030902778,2009-02-20,07:16:27
39.991353,116.317135,0,175,39864.303125,2009-02-20,07:16:30
39.99135,116.317138,0,175,39864.3031481481,2009-02-20,07:16:32
39.991343,116.317074,0,173,39864.3031944444,2009-02-20,07:16:36
39.991315,116.316989,0,171,39864.3032175926,2009-02-20,07:16:38
39.991311,116.316866,0,170,39864.3032407407,2009-02-20,07:16:40
39.991299,116.316797,0,169,39864.3032523148,2009-02-20,07:16:41
39.991303,116.316727,0,167,39864.3032638889,2009-02-20,07:16:42
39.991301,116.316663,0,166,39864.303275463,2009-02-20,07:16:43
39.99131,116.316587,0,170,39864.303287037,2009-02-20,07:16:44
39.99132,116.316517,0,172,39864.3032986111,2009-02-20,07:16:45
39.991332,116.31646,0,172,39864.3033101852,2009-02-20,07:16:46
39.991346,116.316357,0,171,39864.3033333333,2009-02-20,07:16:48
39.991361,116.316275,0,169,39864.3033564815,2009-02-20,07:16:50
39.991375,116.316196,0,168,39864.3033796296,2009-02-20,07:16:52
39.991373,116.316091,0,162,39864.3034027778,2009-02-20,07:16:54
39.991388,116.316016,0,160,39864.3034259259,2009-02-20,07:16:56
39.991391,116.315951,0,163,39864.3034490741,2009-02-20,07:16:58
39.991359,116.315904,0,177,39864.3034953704,2009-02-20,07:17:02
39.991354,116.315882,0,177,39864.3035532407,2009-02-20,07:17:07
39.991353,116.315873,0,178,39864.3036111111,2009-02-20,07:17:12
39.991353,116.315879,0,178,39864.3036689815,2009-02-20,07:17:17
39.991353,116.315885,0,178,39864.3037268519,2009-02-20,07:17:22
39.991352,116.315883,0,178,39864.3037847222,2009-02-20,07:17:27
39.991352,116.315883,0,178,39864.3038194444,2009-02-20,07:17:30
39.99135,116.315877,0,178,39864.3038425926,2009-02-20,07:17:32
39.991351,116.315865,0,178,39864.303900463,2009-02-20,07:17:37
39.991351,116.315764,0,178,39864.3039236111,2009-02-20,07:17:39
39.991352,116.315652,0,178,39864.3039467593,2009-02-20,07:17:41
39.991326,116.315557,0,183,39864.3039583333,2009-02-20,07:17:42
39.991322,116.315474,0,184,39864.3039699074,2009-02-20,07:17:43
39.991316,116.315389,0,182,39864.3039814815,2009-02-20,07:17:44
39.99129,116.3153,0,182,39864.3039930556,2009-02-20,07:17:45
39.991271,116.31521,0,182,39864.3040046296,2009-02-20,07:17:46
39.991253,116.315111,0,182,39864.3040162037,2009-02-20,07:17:47
39.991246,116.315013,0,182,39864.3040277778,2009-02-20,07:17:48
39.991238,116.314892,0,180,39864.3040393519,2009-02-20,07:17:49
39.991219,116.314777,0,177,39864.3040509259,2009-02-20,07:17:50
39.991208,116.314665,0,174,39864.3040625,2009-02-20,07:17:51
39.991201,116.31455,0,173,39864.3040740741,2009-02-20,07:17:52
39.991196,116.314436,0,173,39864.3040856481,2009-02-20,07:17:53
39.991191,116.314318,0,172,39864.3040972222,2009-02-20,07:17:54
39.99119,116.314199,0,172,39864.3041087963,2009-02-20,07:17:55
39.991174,116.31408,0,171,39864.3041203704,2009-02-20,07:17:56
39.991164,116.313961,0,170,39864.3041319444,2009-02-20,07:17:57
39.991152,116.313838,0,170,39864.3041435185,2009-02-20,07:17:58
39.991138,116.313713,0,168,39864.3041550926,2009-02-20,07:17:59
39.991131,116.313589,0,166,39864.3041666667,2009-02-20,07:18:00
39.991126,116.313464,0,165,39864.3041782407,2009-02-20,07:18:01
39.991117,116.313334,0,162,39864.3041898148,2009-02-20,07:18:02
39.991104,116.313204,0,158,39864.3042013889,2009-02-20,07:18:03
39.991088,116.313065,0,155,39864.304212963,2009-02-20,07:18:04
39.991084,116.31292,0,154,39864.304224537,2009-02-20,07:18:05
39.991082,116.312771,0,152,39864.3042361111,2009-02-20,07:18:06
39.991073,116.312619,0,150,39864.3042476852,2009-02-20,07:18:07
39.991068,116.312465,0,145,39864.3042592593,2009-02-20,07:18:08
39.991067,116.312313,0,143,39864.3042708333,2009-02-20,07:18:09
39.991064,116.312166,0,144,39864.3042824074,2009-02-20,07:18:10
39.99106,116.312024,0,141,39864.3042939815,2009-02-20,07:18:11
39.991047,116.311884,0,139,39864.3043055556,2009-02-20,07:18:12
39.991039,116.311745,0,136,39864.3043171296,2009-02-20,07:18:13
39.991029,116.311615,0,131,39864.3043287037,2009-02-20,07:18:14
39.991024,116.311489,0,126,39864.3043402778,2009-02-20,07:18:15
39.991026,116.311361,0,124,39864.3043518519,2009-02-20,07:18:16
39.991021,116.311227,0,118,39864.3043634259,2009-02-20,07:18:17
39.991018,116.311098,0,115,39864.304375,2009-02-20,07:18:18
39.991015,116.310971,0,112,39864.3043865741,2009-02-20,07:18:19
39.991002,116.310841,0,116,39864.3043981481,2009-02-20,07:18:20
39.990997,116.310719,0,117,39864.3044097222,2009-02-20,07:18:21
39.990988,116.310599,0,120,39864.3044212963,2009-02-20,07:18:22
39.990988,116.310485,0,120,39864.3044328704,2009-02-20,07:18:23
39.990999,116.310373,0,123,39864.3044444444,2009-02-20,07:18:24
39.990994,116.310275,0,125,39864.3044560185,2009-02-20,07:18:25
39.990989,116.310194,0,123,39864.3044675926,2009-02-20,07:18:26
39.990993,116.310132,0,121,39864.3044791667,2009-02-20,07:18:27
39.990985,116.310031,0,120,39864.3045023148,2009-02-20,07:18:29
39.990974,116.30997,0,126,39864.304525463,2009-02-20,07:18:31
39.990987,116.309961,0,120,39864.3045833333,2009-02-20,07:18:36
39.990987,116.309965,0,119,39864.3046412037,2009-02-20,07:18:41
39.990988,116.309966,0,119,39864.3046990741,2009-02-20,07:18:46
39.990991,116.309964,0,119,39864.3047569444,2009-02-20,07:18:51
39.990992,116.309967,0,119,39864.3048148148,2009-02-20,07:18:56
39.990993,116.309968,0,119,39864.3048726852,2009-02-20,07:19:01
39.990992,116.309972,0,119,39864.3049305556,2009-02-20,07:19:06
39.990993,116.309978,0,119,39864.3049884259,2009-02-20,07:19:11
39.990995,116.309983,0,119,39864.3050462963,2009-02-20,07:19:16
39.990996,116.309988,0,119,39864.3051041667,2009-02-20,07:19:21
39.990996,116.309986,0,120,39864.305162037,2009-02-20,07:19:26
39.990996,116.309986,0,120,39864.3052199074,2009-02-20,07:19:31
39.990996,116.309986,0,120,39864.3052546296,2009-02-20,07:19:34
39.990996,116.309988,0,120,39864.3052777778,2009-02-20,07:19:36
39.990994,116.309979,0,120,39864.3053356481,2009-02-20,07:19:41
39.990995,116.309974,0,119,39864.3053935185,2009-02-20,07:19:46
39.990995,116.309974,0,119,39864.3054282407,2009-02-20,07:19:49
39.990995,116.309975,0,119,39864.3054513889,2009-02-20,07:19:51
39.990995,116.309984,0,119,39864.3055092593,2009-02-20,07:19:56
39.990996,116.309988,0,119,39864.3055671296,2009-02-20,07:20:01
39.990996,116.309988,0,120,39864.305625,2009-02-20,07:20:06
39.990996,116.309988,0,120,39864.3056597222,2009-02-20,07:20:09
39.990996,116.309989,0,120,39864.3056828704,2009-02-20,07:20:11
39.990996,116.309973,0,120,39864.3057407407,2009-02-20,07:20:16
39.990982,116.309894,0,119,39864.305787037,2009-02-20,07:20:20
39.990958,116.309842,0,119,39864.3058333333,2009-02-20,07:20:24
39.990925,116.309783,0,119,39864.3058680556,2009-02-20,07:20:27
39.990872,116.309753,0,121,39864.3058912037,2009-02-20,07:20:29
39.990785,116.309717,0,124,39864.3059143518,2009-02-20,07:20:31
39.990741,116.309698,0,124,39864.3059259259,2009-02-20,07:20:32
39.990654,116.309678,0,123,39864.3059490741,2009-02-20,07:20:34
39.990582,116.309669,0,121,39864.3059722222,2009-02-20,07:20:36
39.990531,116.309657,0,123,39864.3059953704,2009-02-20,07:20:38
39.990474,116.309654,0,123,39864.3060185185,2009-02-20,07:20:40
39.990421,116.309667,0,122,39864.3060532407,2009-02-20,07:20:43
39.990399,116.309664,0,126,39864.3061111111,2009-02-20,07:20:48
39.990402,116.309663,0,126,39864.3061689815,2009-02-20,07:20:53
39.990402,116.309663,0,126,39864.3062037037,2009-02-20,07:20:56
39.990394,116.309657,0,126,39864.3062268518,2009-02-20,07:20:58
39.990348,116.309653,0,129,39864.3062731481,2009-02-20,07:21:02
39.990293,116.30964,0,132,39864.3063194444,2009-02-20,07:21:06
39.990241,116.309651,0,133,39864.3063425926,2009-02-20,07:21:08
39.990185,116.309658,0,134,39864.3063773148,2009-02-20,07:21:11
39.990136,116.309687,0,136,39864.3064236111,2009-02-20,07:21:15
39.99004,116.309744,0,141,39864.3064467593,2009-02-20,07:21:17
39.98999,116.30977,0,144,39864.3064583333,2009-02-20,07:21:18
39.989939,116.309777,0,144,39864.3064814815,2009-02-20,07:21:20
39.98987,116.309779,0,146,39864.3065162037,2009-02-20,07:21:23
39.989818,116.309788,0,147,39864.3065393518,2009-02-20,07:21:25
39.989766,116.309803,0,151,39864.3065625,2009-02-20,07:21:27
39.989714,116.309807,0,153,39864.3065972222,2009-02-20,07:21:30
39.989653,116.309816,0,155,39864.3066319444,2009-02-20,07:21:33
39.989545,116.30987,0,162,39864.3066550926,2009-02-20,07:21:35
39.9895,116.309847,0,166,39864.3066898148,2009-02-20,07:21:38
39.989456,116.309794,0,172,39864.3067361111,2009-02-20,07:21:42
39.989387,116.309734,0,176,39864.3067592593,2009-02-20,07:21:44
39.989309,116.309694,0,181,39864.3067939815,2009-02-20,07:21:47
39.989238,116.309658,0,184,39864.3068171296,2009-02-20,07:21:49
39.989184,116.309641,0,188,39864.3068402778,2009-02-20,07:21:51
39.989118,116.309641,0,192,39864.3068634259,2009-02-20,07:21:53
39.98907,116.309645,0,196,39864.3068865741,2009-02-20,07:21:55
39.989017,116.309681,0,195,39864.3069444444,2009-02-20,07:22:00
39.988963,116.309692,0,197,39864.3069791667,2009-02-20,07:22:03
39.98889,116.309737,0,204,39864.3070023148,2009-02-20,07:22:05
39.988842,116.309752,0,209,39864.307025463,2009-02-20,07:22:07
39.988812,116.309744,0,218,39864.3070833333,2009-02-20,07:22:12
39.988758,116.309727,0,221,39864.3071412037,2009-02-20,07:22:17
39.988709,116.309725,0,222,39864.3071643518,2009-02-20,07:22:19
39.988647,116.30975,0,237,39864.3071875,2009-02-20,07:22:21
39.988596,116.309747,0,245,39864.3072222222,2009-02-20,07:22:24
39.988599,116.30974,0,243,39864.3072800926,2009-02-20,07:22:29
39.988599,116.30974,0,243,39864.3073148148,2009-02-20,07:22:32
39.988596,116.30974,0,244,39864.307337963,2009-02-20,07:22:34
39.988565,116.309736,0,244,39864.3073958333,2009-02-20,07:22:39
39.988518,116.309758,0,249,39864.3074421296,2009-02-20,07:22:43
39.9885,116.309784,0,256,39864.3075,2009-02-20,07:22:48
39.988497,116.309788,0,258,39864.3075578704,2009-02-20,07:22:53
39.988496,116.309787,0,258,39864.3076157407,2009-02-20,07:22:58
39.988495,116.309787,0,258,39864.3076736111,2009-02-20,07:23:03
39.988491,116.309785,0,258,39864.3077314815,2009-02-20,07:23:08
39.988491,116.309785,0,258,39864.3077662037,2009-02-20,07:23:11
39.988485,116.309785,0,258,39864.3077893518,2009-02-20,07:23:13
39.988476,116.309786,0,258,39864.3078472222,2009-02-20,07:23:18
39.98847,116.309787,0,258,39864.3079050926,2009-02-20,07:23:23
39.988473,116.309788,0,259,39864.307962963,2009-02-20,07:23:28
39.98847,116.30979,0,259,39864.3080208333,2009-02-20,07:23:33
39.988469,116.309792,0,260,39864.3080787037,2009-02-20,07:23:38
39.988469,116.309793,0,261,39864.3081365741,2009-02-20,07:23:43
39.988462,116.309794,0,261,39864.3081944444,2009-02-20,07:23:48
39.988459,116.309796,0,261,39864.3082523148,2009-02-20,07:23:53
39.988459,116.309796,0,261,39864.308287037,2009-02-20,07:23:56
39.988454,116.309798,0,261,39864.3083101852,2009-02-20,07:23:58
39.988443,116.309801,0,261,39864.3083680556,2009-02-20,07:24:03
39.988438,116.309802,0,261,39864.3084259259,2009-02-20,07:24:08
39.988438,116.309802,0,261,39864.3084606482,2009-02-20,07:24:11
39.988441,116.309803,0,262,39864.3084837963,2009-02-20,07:24:13
39.988418,116.309808,0,264,39864.3085416667,2009-02-20,07:24:18
39.988441,116.309799,0,269,39864.308599537,2009-02-20,07:24:23
39.988437,116.309801,0,268,39864.3086574074,2009-02-20,07:24:28
39.988429,116.309802,0,268,39864.3087152778,2009-02-20,07:24:33
39.988428,116.309804,0,268,39864.3087731482,2009-02-20,07:24:38
39.988427,116.309806,0,269,39864.3088310185,2009-02-20,07:24:43
39.988428,116.309807,0,269,39864.3088888889,2009-02-20,07:24:48
39.988431,116.309809,0,269,39864.3089467593,2009-02-20,07:24:53
39.98843,116.30981,0,270,39864.3090046296,2009-02-20,07:24:58
39.98843,116.30981,0,270,39864.3090393519,2009-02-20,07:25:01
39.98843,116.30981,0,270,39864.3090625,2009-02-20,07:25:03
39.9884,116.309814,0,269,39864.3091203704,2009-02-20,07:25:08
39.988352,116.309827,0,270,39864.3091550926,2009-02-20,07:25:11
39.98833,116.309822,0,268,39864.309212963,2009-02-20,07:25:16
39.988319,116.309813,0,261,39864.3092708333,2009-02-20,07:25:21
39.98827,116.30981,0,254,39864.3093287037,2009-02-20,07:25:26
39.988243,116.309838,0,250,39864.3093865741,2009-02-20,07:25:31
39.988239,116.309839,0,249,39864.3094444444,2009-02-20,07:25:36
39.988239,116.309839,0,249,39864.3094791667,2009-02-20,07:25:39
39.988234,116.30984,0,249,39864.3095023148,2009-02-20,07:25:41
39.988173,116.309849,0,245,39864.3095601852,2009-02-20,07:25:46
39.988119,116.309849,0,244,39864.3095949074,2009-02-20,07:25:49
39.988067,116.30986,0,244,39864.3096412037,2009-02-20,07:25:53
39.98802,116.309873,0,239,39864.3096759259,2009-02-20,07:25:56
39.987957,116.309886,0,233,39864.3097222222,2009-02-20,07:26:00
39.987909,116.309888,0,229,39864.3097569444,2009-02-20,07:26:03
39.987888,116.3099,0,226,39864.3098148148,2009-02-20,07:26:08
39.987889,116.309937,0,226,39864.3098726852,2009-02-20,07:26:13
39.98786,116.309963,0,224,39864.3099305556,2009-02-20,07:26:18
39.987893,116.309972,0,231,39864.3099884259,2009-02-20,07:26:23
39.987925,116.30998,0,236,39864.3100462963,2009-02-20,07:26:28
39.987873,116.309983,0,229,39864.3100578704,2009-02-20,07:26:29
39.987824,116.309987,0,223,39864.3100694444,2009-02-20,07:26:30
39.987758,116.309978,0,216,39864.3101041667,2009-02-20,07:26:33
39.987714,116.309997,0,215,39864.3101388889,2009-02-20,07:26:36
39.987663,116.310023,0,220,39864.3101736111,2009-02-20,07:26:39
39.987647,116.310028,0,221,39864.3102314815,2009-02-20,07:26:44
39.987629,116.31003,0,222,39864.3102893519,2009-02-20,07:26:49
39.987632,116.310015,0,227,39864.3103472222,2009-02-20,07:26:54
39.987668,116.310032,0,235,39864.3104050926,2009-02-20,07:26:59
39.987684,116.310048,0,237,39864.310462963,2009-02-20,07:27:04
39.987684,116.310048,0,237,39864.3104976852,2009-02-20,07:27:07
39.987688,116.310048,0,238,39864.3105208333,2009-02-20,07:27:09
39.987718,116.310046,0,248,39864.3105787037,2009-02-20,07:27:14
39.987752,116.310049,0,256,39864.3106365741,2009-02-20,07:27:19
39.987767,116.310061,0,262,39864.3106944444,2009-02-20,07:27:24
39.987751,116.310053,0,261,39864.3107523148,2009-02-20,07:27:29
39.987751,116.310053,0,261,39864.310787037,2009-02-20,07:27:32
39.987746,116.310054,0,261,39864.3108101852,2009-02-20,07:27:34
39.987723,116.310077,0,259,39864.3108680556,2009-02-20,07:27:39
39.987726,116.310051,0,259,39864.3109259259,2009-02-20,07:27:44
39.987717,116.310045,0,260,39864.3109837963,2009-02-20,07:27:49
39.987647,116.310038,0,261,39864.3110300926,2009-02-20,07:27:53
39.987583,116.310033,0,263,39864.3110648148,2009-02-20,07:27:56
39.987519,116.310031,0,262,39864.311087963,2009-02-20,07:27:58
39.987474,116.310016,0,261,39864.3111111111,2009-02-20,07:28:00
39.987425,116.310007,0,260,39864.3111458333,2009-02-20,07:28:03
39.987379,116.31004,0,261,39864.3112037037,2009-02-20,07:28:08
39.98736,116.31004,0,262,39864.3112615741,2009-02-20,07:28:13
39.987355,116.31004,0,262,39864.3113194444,2009-02-20,07:28:18
39.98735,116.310038,0,262,39864.3113773148,2009-02-20,07:28:23
39.98735,116.310038,0,262,39864.311412037,2009-02-20,07:28:26
39.987343,116.310037,0,262,39864.3114351852,2009-02-20,07:28:28
39.987322,116.310024,0,263,39864.3114930556,2009-02-20,07:28:33
39.987275,116.310005,0,261,39864.3115393519,2009-02-20,07:28:37
39.987225,116.309989,0,257,39864.3115972222,2009-02-20,07:28:42
39.987178,116.309976,0,256,39864.3116550926,2009-02-20,07:28:47
39.987169,116.309956,0,253,39864.311712963,2009-02-20,07:28:52
39.987173,116.309943,0,253,39864.3117708333,2009-02-20,07:28:57
39.987167,116.309943,0,252,39864.3118287037,2009-02-20,07:29:02
39.987167,116.309943,0,252,39864.3118634259,2009-02-20,07:29:05
39.987166,116.309943,0,252,39864.3118865741,2009-02-20,07:29:07
39.987176,116.309943,0,252,39864.3119444444,2009-02-20,07:29:12
39.987181,116.309916,0,251,39864.3120023148,2009-02-20,07:29:17
39.987188,116.309902,0,247,39864.3120601852,2009-02-20,07:29:22
39.98723,116.309885,0,248,39864.3121180556,2009-02-20,07:29:27
39.987229,116.309885,0,247,39864.3121759259,2009-02-20,07:29:32
39.987233,116.309882,0,247,39864.3122337963,2009-02-20,07:29:37
39.987233,116.309881,0,247,39864.3122916667,2009-02-20,07:29:42
39.987233,116.309881,0,247,39864.312349537,2009-02-20,07:29:47
39.98723,116.309879,0,247,39864.3124074074,2009-02-20,07:29:52
39.98723,116.309879,0,247,39864.3124421296,2009-02-20,07:29:55
39.987229,116.309877,0,247,39864.3124652778,2009-02-20,07:29:57
39.98722,116.309875,0,247,39864.3125231481,2009-02-20,07:30:02
39.98722,116.309875,0,247,39864.3125578704,2009-02-20,07:30:05
39.987222,116.309875,0,247,39864.3125810185,2009-02-20,07:30:07
39.987231,116.309874,0,247,39864.3126388889,2009-02-20,07:30:12
39.987231,116.309874,0,247,39864.3126736111,2009-02-20,07:30:15
39.987231,116.309874,0,247,39864.3126967593,2009-02-20,07:30:17
39.987212,116.309898,0,241,39864.3127546296,2009-02-20,07:30:22
39.987213,116.309924,0,237,39864.3128125,2009-02-20,07:30:27
39.987215,116.309924,0,237,39864.3128703704,2009-02-20,07:30:32
39.987217,116.309924,0,236,39864.3129282407,2009-02-20,07:30:37
39.987217,116.309924,0,236,39864.312962963,2009-02-20,07:30:40
39.987217,116.309925,0,235,39864.3129861111,2009-02-20,07:30:42
39.987198,116.309993,0,229,39864.3130324074,2009-02-20,07:30:46
39.987146,116.310028,0,227,39864.3130671296,2009-02-20,07:30:49
39.987072,116.310047,0,227,39864.3130902778,2009-02-20,07:30:51
39.986991,116.310094,0,226,39864.3131134259,2009-02-20,07:30:53
39.986948,116.310102,0,223,39864.3131597222,2009-02-20,07:30:57
39.986899,116.31008,0,216,39864.3131944444,2009-02-20,07:31:00
39.986864,116.310038,0,210,39864.3132291667,2009-02-20,07:31:03
39.98682,116.310011,0,210,39864.313287037,2009-02-20,07:31:08
39.98677,116.309981,0,204,39864.3133217593,2009-02-20,07:31:11
39.986742,116.30993,0,198,39864.3133564815,2009-02-20,07:31:14
39.986709,116.309879,0,192,39864.3133912037,2009-02-20,07:31:17
39.986665,116.30986,0,189,39864.3134143518,2009-02-20,07:31:19
39.986616,116.309867,0,184,39864.3134606481,2009-02-20,07:31:23
39.986557,116.309875,0,180,39864.3135185185,2009-02-20,07:31:28
39.986517,116.309872,0,178,39864.3135763889,2009-02-20,07:31:33
39.98652,116.309874,0,179,39864.3136342593,2009-02-20,07:31:38
39.986517,116.309875,0,179,39864.3136921296,2009-02-20,07:31:43
39.986516,116.309873,0,179,39864.31375,2009-02-20,07:31:48
39.986516,116.309873,0,179,39864.3137847222,2009-02-20,07:31:51
39.986518,116.30987,0,179,39864.3138078704,2009-02-20,07:31:53
39.986506,116.309867,0,179,39864.3138657407,2009-02-20,07:31:58
39.986495,116.309867,0,179,39864.3139236111,2009-02-20,07:32:03
39.986492,116.309866,0,179,39864.3139814815,2009-02-20,07:32:08
39.986491,116.309867,0,180,39864.3140393518,2009-02-20,07:32:13
39.986491,116.309867,0,180,39864.3140972222,2009-02-20,07:32:18
39.986498,116.309867,0,181,39864.3141550926,2009-02-20,07:32:23
39.986501,116.309866,0,182,39864.314212963,2009-02-20,07:32:28
39.986506,116.309865,0,184,39864.3142708333,2009-02-20,07:32:33
39.98651,116.309865,0,186,39864.3143287037,2009-02-20,07:32:38
39.986514,116.309865,0,188,39864.3143865741,2009-02-20,07:32:43
39.986509,116.309865,0,189,39864.3144444444,2009-02-20,07:32:48
39.986504,116.309866,0,190,39864.3145023148,2009-02-20,07:32:53
39.9865,116.309867,0,190,39864.3145601852,2009-02-20,07:32:58
39.986505,116.309867,0,190,39864.3146180556,2009-02-20,07:33:03
39.986507,116.309869,0,189,39864.3146759259,2009-02-20,07:33:08
39.986507,116.309869,0,189,39864.3147106481,2009-02-20,07:33:11
39.986499,116.30987,0,189,39864.3147337963,2009-02-20,07:33:13
39.98649,116.30987,0,188,39864.3147916667,2009-02-20,07:33:18
39.986478,116.309871,0,188,39864.314849537,2009-02-20,07:33:23
39.986462,116.309867,0,188,39864.3149074074,2009-02-20,07:33:28
39.98644,116.309884,0,191,39864.3149652778,2009-02-20,07:33:33
39.986431,116.309882,0,191,39864.3150231481,2009-02-20,07:33:38
39.986406,116.309908,0,193,39864.3150810185,2009-02-20,07:33:43
39.986351,116.309922,0,195,39864.3151273148,2009-02-20,07:33:47
39.986318,116.30998,0,203,39864.315162037,2009-02-20,07:33:50
39.986282,116.310032,0,206,39864.3152199074,2009-02-20,07:33:55
39.986263,116.310057,0,210,39864.3152777778,2009-02-20,07:34:00
39.986227,116.310057,0,217,39864.3153356481,2009-02-20,07:34:05
39.986206,116.310064,0,223,39864.3153935185,2009-02-20,07:34:10
39.986201,116.310103,0,227,39864.3154513889,2009-02-20,07:34:15
39.986201,116.310117,0,229,39864.3155092593,2009-02-20,07:34:20
39.986206,116.310129,0,231,39864.3155671296,2009-02-20,07:34:25
39.986212,116.310137,0,233,39864.315625,2009-02-20,07:34:30
39.986212,116.310137,0,233,39864.3156597222,2009-02-20,07:34:33
39.986214,116.310136,0,236,39864.3156828704,2009-02-20,07:34:35
39.986237,116.310106,0,240,39864.3157407407,2009-02-20,07:34:40
39.986286,116.310062,0,245,39864.315775463,2009-02-20,07:34:43
39.986328,116.310032,0,249,39864.3158101852,2009-02-20,07:34:46
39.986369,116.309992,0,253,39864.3158564815,2009-02-20,07:34:50
39.986395,116.309967,0,261,39864.3159143519,2009-02-20,07:34:55
39.986402,116.309961,0,266,39864.3159722222,2009-02-20,07:35:00
39.986406,116.309956,0,270,39864.3160300926,2009-02-20,07:35:05
39.986412,116.309953,0,275,39864.316087963,2009-02-20,07:35:10
39.986411,116.309953,0,279,39864.3161458333,2009-02-20,07:35:15
39.986409,116.30995,0,284,39864.3162037037,2009-02-20,07:35:20
39.986409,116.30995,0,284,39864.3162384259,2009-02-20,07:35:23
39.986411,116.309944,0,289,39864.3162615741,2009-02-20,07:35:25
39.986394,116.309952,0,291,39864.3163194444,2009-02-20,07:35:30
39.986379,116.309973,0,289,39864.3163773148,2009-02-20,07:35:35
39.986367,116.309976,0,286,39864.3164351852,2009-02-20,07:35:40
39.986355,116.309985,0,287,39864.3164930556,2009-02-20,07:35:45
39.986346,116.309972,0,287,39864.3165509259,2009-02-20,07:35:50
39.986328,116.309979,0,289,39864.3166087963,2009-02-20,07:35:55
39.986269,116.310006,0,288,39864.3166319444,2009-02-20,07:35:57
39.986239,116.310051,0,284,39864.3166898148,2009-02-20,07:36:02
39.98625,116.310094,0,281,39864.3167476852,2009-02-20,07:36:07
39.986246,116.310095,0,281,39864.3168055556,2009-02-20,07:36:12
39.986238,116.310095,0,281,39864.3168634259,2009-02-20,07:36:17
39.986238,116.310095,0,281,39864.3168981481,2009-02-20,07:36:20
39.986237,116.310096,0,281,39864.3169212963,2009-02-20,07:36:22
39.986175,116.310104,0,279,39864.3169675926,2009-02-20,07:36:26
39.986121,116.310097,0,278,39864.3169907407,2009-02-20,07:36:28
39.986055,116.310082,0,275,39864.3170138889,2009-02-20,07:36:30
39.986011,116.310095,0,275,39864.317025463,2009-02-20,07:36:31
39.985938,116.310128,0,280,39864.3170486111,2009-02-20,07:36:33
39.985884,116.310158,0,284,39864.3170717593,2009-02-20,07:36:35
39.985841,116.310169,0,289,39864.3171064815,2009-02-20,07:36:38
39.985777,116.310149,0,292,39864.3171527778,2009-02-20,07:36:42
39.985727,116.310162,0,294,39864.3171759259,2009-02-20,07:36:44
39.985669,116.310154,0,293,39864.3171990741,2009-02-20,07:36:46
39.985609,116.310139,0,292,39864.3172222222,2009-02-20,07:36:48
39.985539,116.310157,0,294,39864.3172453704,2009-02-20,07:36:50
39.985475,116.310178,0,293,39864.3172685185,2009-02-20,07:36:52
39.985422,116.31018,0,292,39864.3172916667,2009-02-20,07:36:54
39.985375,116.310179,0,291,39864.3173148148,2009-02-20,07:36:56
39.985318,116.310182,0,292,39864.317337963,2009-02-20,07:36:58
39.985265,116.310184,0,292,39864.3173611111,2009-02-20,07:37:00
39.985196,116.310166,0,291,39864.3173958333,2009-02-20,07:37:03
39.985143,116.310151,0,280,39864.3174305556,2009-02-20,07:37:06
39.985139,116.310103,0,268,39864.3174884259,2009-02-20,07:37:11
39.985165,116.310067,0,256,39864.3175231481,2009-02-20,07:37:14
39.985183,116.310032,0,249,39864.3175810185,2009-02-20,07:37:19
39.985191,116.31003,0,242,39864.3176388889,2009-02-20,07:37:24
39.985191,116.31003,0,242,39864.3176736111,2009-02-20,07:37:27
39.985199,116.310028,0,233,39864.3176967593,2009-02-20,07:37:29
39.98521,116.310027,0,222,39864.3177546296,2009-02-20,07:37:34
39.98522,116.310025,0,209,39864.3178125,2009-02-20,07:37:39
39.98522,116.310025,0,209,39864.3178472222,2009-02-20,07:37:42
39.985228,116.310024,0,198,39864.3178703704,2009-02-20,07:37:44
39.985238,116.310023,0,188,39864.3179282407,2009-02-20,07:37:49
39.985243,116.310022,0,180,39864.3179861111,2009-02-20,07:37:54
39.98524,116.310023,0,176,39864.3180439815,2009-02-20,07:37:59
39.985236,116.310024,0,175,39864.3181018519,2009-02-20,07:38:04
39.985236,116.310025,0,175,39864.3181597222,2009-02-20,07:38:09
39.985242,116.310024,0,174,39864.3182175926,2009-02-20,07:38:14
39.985239,116.310025,0,174,39864.318275463,2009-02-20,07:38:19
39.985235,116.310026,0,174,39864.3183333333,2009-02-20,07:38:24
39.985237,116.310025,0,174,39864.3183912037,2009-02-20,07:38:29
39.985236,116.310026,0,173,39864.3184490741,2009-02-20,07:38:34
39.985236,116.310026,0,173,39864.3185069444,2009-02-20,07:38:39
39.985236,116.310026,0,173,39864.3185648148,2009-02-20,07:38:44
39.985236,116.310025,0,173,39864.3186226852,2009-02-20,07:38:49
39.985236,116.310026,0,173,39864.3186805556,2009-02-20,07:38:54
39.985237,116.310025,0,173,39864.3187384259,2009-02-20,07:38:59
39.985237,116.310025,0,173,39864.3187962963,2009-02-20,07:39:04
39.985236,116.310025,0,173,39864.3188541667,2009-02-20,07:39:09
39.985236,116.310026,0,173,39864.318912037,2009-02-20,07:39:14
39.985236,116.310026,0,173,39864.3189699074,2009-02-20,07:39:19
39.985236,116.310025,0,173,39864.3190277778,2009-02-20,07:39:24
39.985236,116.310025,0,173,39864.3190856481,2009-02-20,07:39:29
39.985236,116.310025,0,173,39864.3191203704,2009-02-20,07:39:32
39.985236,116.310025,0,173,39864.3191435185,2009-02-20,07:39:34
39.985218,116.310019,0,172,39864.3192013889,2009-02-20,07:39:39
39.985159,116.310005,0,165,39864.3192361111,2009-02-20,07:39:42
39.9851,116.310022,0,165,39864.3192592593,2009-02-20,07:39:44
39.985034,116.310017,0,165,39864.3192824074,2009-02-20,07:39:46
39.984989,116.310012,0,162,39864.3193055556,2009-02-20,07:39:48
39.984946,116.309999,0,156,39864.3193287037,2009-02-20,07:39:50
39.984897,116.30999,0,152,39864.3193634259,2009-02-20,07:39:53
39.984847,116.310005,0,154,39864.3193865741,2009-02-20,07:39:55
39.984791,116.310001,0,151,39864.3194212963,2009-02-20,07:39:58
39.984751,116.309985,0,147,39864.3194791667,2009-02-20,07:40:03
39.984705,116.309994,0,145,39864.3195023148,2009-02-20,07:40:05
39.984639,116.310003,0,141,39864.319525463,2009-02-20,07:40:07
39.984573,116.309999,0,139,39864.3195486111,2009-02-20,07:40:09
39.984517,116.309979,0,138,39864.3195717593,2009-02-20,07:40:11
39.984472,116.309952,0,137,39864.3195949074,2009-02-20,07:40:13
39.984439,116.309897,0,135,39864.3196180556,2009-02-20,07:40:15
39.984429,116.309827,0,133,39864.3196412037,2009-02-20,07:40:17
39.984425,116.309764,0,131,39864.3196643519,2009-02-20,07:40:19
39.984427,116.309673,0,128,39864.3196875,2009-02-20,07:40:21
39.984428,116.30961,0,127,39864.3196990741,2009-02-20,07:40:22
39.984422,116.30954,0,127,39864.3197106481,2009-02-20,07:40:23
39.984416,116.309461,0,126,39864.3197222222,2009-02-20,07:40:24
39.984413,116.309381,0,126,39864.3197337963,2009-02-20,07:40:25
39.984412,116.309296,0,126,39864.3197453704,2009-02-20,07:40:26
39.98441,116.309207,0,125,39864.3197569444,2009-02-20,07:40:27
39.984411,116.309107,0,124,39864.3197685185,2009-02-20,07:40:28
39.984425,116.308981,0,120,39864.3197800926,2009-02-20,07:40:29
39.98443,116.308873,0,118,39864.3197916667,2009-02-20,07:40:30
39.984444,116.308757,0,115,39864.3198032407,2009-02-20,07:40:31
39.984447,116.308664,0,112,39864.3198148148,2009-02-20,07:40:32
39.984453,116.308574,0,112,39864.3198263889,2009-02-20,07:40:33
39.984454,116.308491,0,110,39864.319837963,2009-02-20,07:40:34
39.984456,116.308406,0,108,39864.319849537,2009-02-20,07:40:35
39.984454,116.308326,0,106,39864.3198611111,2009-02-20,07:40:36
39.984455,116.308249,0,103,39864.3198726852,2009-02-20,07:40:37
39.984452,116.308167,0,101,39864.3198842593,2009-02-20,07:40:38
39.984452,116.30809,0,99,39864.3198958333,2009-02-20,07:40:39
39.984448,116.308012,0,98,39864.3199074074,2009-02-20,07:40:40
39.984448,116.307937,0,96,39864.3199189815,2009-02-20,07:40:41
39.984444,116.307855,0,95,39864.3199305556,2009-02-20,07:40:42
39.984443,116.307772,0,93,39864.3199421296,2009-02-20,07:40:43
39.984446,116.307691,0,89,39864.3199537037,2009-02-20,07:40:44
39.984445,116.307613,0,86,39864.3199652778,2009-02-20,07:40:45
39.984443,116.307543,0,84,39864.3199768519,2009-02-20,07:40:46
39.984434,116.307477,0,84,39864.3199884259,2009-02-20,07:40:47
39.984434,116.307411,0,80,39864.32,2009-02-20,07:40:48
39.984442,116.307338,0,80,39864.3200115741,2009-02-20,07:40:49
39.984444,116.307265,0,79,39864.3200231481,2009-02-20,07:40:50
39.984439,116.307193,0,78,39864.3200347222,2009-02-20,07:40:51
39.984433,116.307112,0,78,39864.3200462963,2009-02-20,07:40:52
39.984425,116.30704,0,77,39864.3200578704,2009-02-20,07:40:53
39.984424,116.306968,0,76,39864.3200694444,2009-02-20,07:40:54
39.984425,116.306909,0,76,39864.3200810185,2009-02-20,07:40:55
39.984444,116.30683,0,75,39864.3201041667,2009-02-20,07:40:57
39.984481,116.306785,0,71,39864.320150463,2009-02-20,07:41:01
39.984461,116.306817,0,64,39864.3202083333,2009-02-20,07:41:06
39.984466,116.306828,0,61,39864.3202662037,2009-02-20,07:41:11
39.984466,116.306828,0,61,39864.3203009259,2009-02-20,07:41:14
39.984461,116.306834,0,60,39864.3203240741,2009-02-20,07:41:16
39.984405,116.306853,0,62,39864.3203472222,2009-02-20,07:41:18
39.98433,116.306867,0,64,39864.3203703704,2009-02-20,07:41:20
39.984284,116.306825,0,67,39864.3203935185,2009-02-20,07:41:22
39.984247,116.306752,0,70,39864.3204166667,2009-02-20,07:41:24
39.984204,116.30665,0,70,39864.3204398148,2009-02-20,07:41:26
39.984199,116.306577,0,70,39864.3204513889,2009-02-20,07:41:27
39.984191,116.306513,0,71,39864.320462963,2009-02-20,07:41:28
39.984194,116.306429,0,73,39864.320474537,2009-02-20,07:41:29
39.984198,116.306343,0,75,39864.3204861111,2009-02-20,07:41:30
39.984199,116.306265,0,76,39864.3204976852,2009-02-20,07:41:31
39.984189,116.306189,0,77,39864.3205092593,2009-02-20,07:41:32
39.984162,116.306116,0,78,39864.3205208333,2009-02-20,07:41:33
39.984137,116.306042,0,80,39864.3205324074,2009-02-20,07:41:34
39.984111,116.305964,0,81,39864.3205439815,2009-02-20,07:41:35
39.984092,116.305873,0,82,39864.3205555556,2009-02-20,07:41:36
39.984079,116.30576,0,84,39864.3205671296,2009-02-20,07:41:37
39.984071,116.305652,0,84,39864.3205787037,2009-02-20,07:41:38
39.98407,116.305522,0,86,39864.3205902778,2009-02-20,07:41:39
39.984084,116.30536,0,88,39864.3206018518,2009-02-20,07:41:40
39.984077,116.305225,0,89,39864.3206134259,2009-02-20,07:41:41
39.984075,116.30509,0,89,39864.320625,2009-02-20,07:41:42
39.984219,116.304828,0,79,39864.3206365741,2009-02-20,07:41:43
39.984271,116.304644,0,76,39864.3206481481,2009-02-20,07:41:44
39.984292,116.304485,0,73,39864.3206597222,2009-02-20,07:41:45
39.984298,116.304336,0,74,39864.3206712963,2009-02-20,07:41:46
39.984296,116.304188,0,74,39864.3206828704,2009-02-20,07:41:47
39.984304,116.304048,0,73,39864.3206944444,2009-02-20,07:41:48
39.984307,116.303908,0,72,39864.3207060185,2009-02-20,07:41:49
39.984309,116.303768,0,71,39864.3207175926,2009-02-20,07:41:50
39.984309,116.303628,0,70,39864.3207291667,2009-02-20,07:41:51
39.984313,116.303486,0,69,39864.3207407407,2009-02-20,07:41:52
39.98431,116.303353,0,67,39864.3207523148,2009-02-20,07:41:53
39.984309,116.303219,0,67,39864.3207638889,2009-02-20,07:41:54
39.98431,116.303089,0,68,39864.320775463,2009-02-20,07:41:55
39.984306,116.302955,0,71,39864.320787037,2009-02-20,07:41:56
39.984299,116.30283,0,72,39864.3207986111,2009-02-20,07:41:57
39.984293,116.302715,0,73,39864.3208101852,2009-02-20,07:41:58
39.984283,116.302587,0,79,39864.3208217593,2009-02-20,07:41:59
39.984281,116.302483,0,83,39864.3208333333,2009-02-20,07:42:00
39.984282,116.302398,0,84,39864.3208449074,2009-02-20,07:42:01
39.98428,116.302317,0,85,39864.3208564815,2009-02-20,07:42:02
39.984278,116.302238,0,87,39864.3208680556,2009-02-20,07:42:03
39.984279,116.30217,0,87,39864.3208796296,2009-02-20,07:42:04
39.984283,116.302108,0,87,39864.3208912037,2009-02-20,07:42:05
39.984286,116.30204,0,88,39864.3209027778,2009-02-20,07:42:06
39.98429,116.301977,0,89,39864.3209143518,2009-02-20,07:42:07
39.984292,116.301912,0,88,39864.3209259259,2009-02-20,07:42:08
39.984295,116.301852,0,89,39864.3209375,2009-02-20,07:42:09
39.984291,116.30174,0,88,39864.3209606481,2009-02-20,07:42:11
39.984295,116.301641,0,89,39864.3209837963,2009-02-20,07:42:13
39.984297,116.301549,0,89,39864.3210069444,2009-02-20,07:42:15
39.984279,116.301494,0,98,39864.3210185185,2009-02-20,07:42:16
39.984275,116.301425,0,102,39864.3210416667,2009-02-20,07:42:18
39.984284,116.301374,0,103,39864.321099537,2009-02-20,07:42:23
39.984284,116.301374,0,103,39864.3211342593,2009-02-20,07:42:26
39.984284,116.301366,0,103,39864.3211574074,2009-02-20,07:42:28
39.984284,116.301356,0,103,39864.3212152778,2009-02-20,07:42:33
39.984289,116.3013,0,106,39864.3212731481,2009-02-20,07:42:38
39.984292,116.301243,0,106,39864.3213310185,2009-02-20,07:42:43
39.984305,116.301204,0,102,39864.3213888889,2009-02-20,07:42:48
39.984308,116.301158,0,106,39864.3214467593,2009-02-20,07:42:53
39.984312,116.301144,0,106,39864.3215046296,2009-02-20,07:42:58
39.984312,116.301144,0,106,39864.3215393518,2009-02-20,07:43:01
39.98431,116.301148,0,106,39864.3215625,2009-02-20,07:43:03
39.984314,116.301128,0,103,39864.3216203704,2009-02-20,07:43:08
39.984303,116.301048,0,106,39864.3216550926,2009-02-20,07:43:11
39.984304,116.300963,0,104,39864.3216782407,2009-02-20,07:43:13
39.9843,116.300853,0,102,39864.3217013889,2009-02-20,07:43:15
39.9843,116.300737,0,102,39864.321724537,2009-02-20,07:43:17
39.984303,116.300675,0,101,39864.3217361111,2009-02-20,07:43:18
39.984295,116.300614,0,100,39864.3217476852,2009-02-20,07:43:19
39.984298,116.300543,0,100,39864.3217592593,2009-02-20,07:43:20
39.984293,116.300474,0,99,39864.3217708333,2009-02-20,07:43:21
39.984289,116.300399,0,99,39864.3217824074,2009-02-20,07:43:22
39.984285,116.300331,0,100,39864.3217939815,2009-02-20,07:43:23
39.984278,116.300265,0,100,39864.3218055556,2009-02-20,07:43:24
39.984265,116.3002,0,102,39864.3218171296,2009-02-20,07:43:25
39.984245,116.300106,0,104,39864.3218402778,2009-02-20,07:43:27
39.984234,116.300037,0,105,39864.3218634259,2009-02-20,07:43:29
39.984227,116.300002,0,109,39864.3219212963,2009-02-20,07:43:34
39.984227,116.299976,0,109,39864.3219791667,2009-02-20,07:43:39
39.984227,116.299942,0,109,39864.322037037,2009-02-20,07:43:44
39.98421,116.299856,0,111,39864.3220717593,2009-02-20,07:43:47
39.98419,116.299788,0,112,39864.3220949074,2009-02-20,07:43:49
39.984202,116.299726,0,112,39864.3221180556,2009-02-20,07:43:51
39.984179,116.299652,0,111,39864.3221412037,2009-02-20,07:43:53
39.984149,116.299592,0,112,39864.3221643518,2009-02-20,07:43:55
39.984117,116.299547,0,108,39864.3221990741,2009-02-20,07:43:58
39.984065,116.299534,0,105,39864.3222337963,2009-02-20,07:44:01
39.984021,116.299544,0,102,39864.3222569444,2009-02-20,07:44:03
39.983965,116.299542,0,99,39864.3222916667,2009-02-20,07:44:06
39.983911,116.299545,0,96,39864.3223148148,2009-02-20,07:44:08
39.983857,116.299546,0,93,39864.322337963,2009-02-20,07:44:10
39.983807,116.299537,0,91,39864.3223611111,2009-02-20,07:44:12
39.983754,116.299492,0,89,39864.3223842593,2009-02-20,07:44:14
39.983702,116.299483,0,94,39864.3224305556,2009-02-20,07:44:18
39.983651,116.299455,0,100,39864.3224652778,2009-02-20,07:44:21
39.983609,116.299425,0,104,39864.3224884259,2009-02-20,07:44:23
39.983566,116.299429,0,110,39864.3225231481,2009-02-20,07:44:26
39.983519,116.29943,0,119,39864.3225462963,2009-02-20,07:44:28
39.983465,116.299434,0,119,39864.3225810185,2009-02-20,07:44:31
39.983405,116.29944,0,118,39864.3226273148,2009-02-20,07:44:35
39.983357,116.299457,0,113,39864.3226736111,2009-02-20,07:44:39
39.983314,116.299457,0,112,39864.3227314815,2009-02-20,07:44:44
39.983265,116.299464,0,113,39864.3227662037,2009-02-20,07:44:47
39.983221,116.299466,0,110,39864.3228125,2009-02-20,07:44:51
39.983166,116.299457,0,108,39864.3228472222,2009-02-20,07:44:54
39.983107,116.299458,0,107,39864.3228703704,2009-02-20,07:44:56
39.983036,116.299454,0,105,39864.3228935185,2009-02-20,07:44:58
39.982959,116.299468,0,104,39864.3229166667,2009-02-20,07:45:00
39.982889,116.299487,0,101,39864.3229398148,2009-02-20,07:45:02
39.982817,116.299504,0,99,39864.322962963,2009-02-20,07:45:04
39.982742,116.299531,0,95,39864.3229861111,2009-02-20,07:45:06
39.982687,116.299555,0,93,39864.3230092593,2009-02-20,07:45:08
39.982645,116.299569,0,105,39864.3230555556,2009-02-20,07:45:12
39.982592,116.299604,0,110,39864.3231134259,2009-02-20,07:45:17
39.982547,116.299642,0,116,39864.3231365741,2009-02-20,07:45:19
39.982505,116.29967,0,123,39864.3231712963,2009-02-20,07:45:22
39.982451,116.299703,0,132,39864.3232060185,2009-02-20,07:45:25
39.982413,116.299744,0,137,39864.3232175926,2009-02-20,07:45:26
39.982349,116.299747,0,150,39864.3232523148,2009-02-20,07:45:29
39.982301,116.299773,0,155,39864.323275463,2009-02-20,07:45:31
39.982238,116.299772,0,160,39864.3233101852,2009-02-20,07:45:34
39.98218,116.299784,0,161,39864.3233449074,2009-02-20,07:45:37
39.982141,116.2998,0,170,39864.3233912037,2009-02-20,07:45:41
39.982113,116.299824,0,184,39864.3234259259,2009-02-20,07:45:44
39.982109,116.299831,0,185,39864.3234837963,2009-02-20,07:45:49
39.982109,116.299831,0,185,39864.3235185185,2009-02-20,07:45:52
39.982107,116.299823,0,185,39864.3235416667,2009-02-20,07:45:54
39.982107,116.299811,0,185,39864.323599537,2009-02-20,07:45:59
39.982106,116.299812,0,185,39864.3236574074,2009-02-20,07:46:04
39.982106,116.299812,0,186,39864.3237152778,2009-02-20,07:46:09
39.982106,116.299805,0,186,39864.3237731481,2009-02-20,07:46:14
39.982106,116.299799,0,187,39864.3238310185,2009-02-20,07:46:19
39.982106,116.299798,0,187,39864.3238888889,2009-02-20,07:46:24
39.982106,116.299801,0,187,39864.3239467593,2009-02-20,07:46:29
39.982106,116.299801,0,187,39864.3239814815,2009-02-20,07:46:32
39.982105,116.2998,0,187,39864.3240046296,2009-02-20,07:46:34
39.982059,116.299804,0,190,39864.3240393519,2009-02-20,07:46:37
39.982007,116.299809,0,191,39864.3240625,2009-02-20,07:46:39
39.981928,116.299811,0,194,39864.3240856482,2009-02-20,07:46:41
39.981877,116.299822,0,196,39864.3240972222,2009-02-20,07:46:42
39.981828,116.299827,0,197,39864.3241087963,2009-02-20,07:46:43
39.981774,116.299825,0,201,39864.3241203704,2009-02-20,07:46:44
39.981713,116.299809,0,204,39864.3241319444,2009-02-20,07:46:45
39.98165,116.299779,0,206,39864.3241435185,2009-02-20,07:46:46
39.981589,116.299734,0,209,39864.3241550926,2009-02-20,07:46:47
39.981535,116.299703,0,210,39864.3241666667,2009-02-20,07:46:48
39.981477,116.299673,0,211,39864.3241782407,2009-02-20,07:46:49
39.981416,116.299625,0,216,39864.3241898148,2009-02-20,07:46:50
39.981368,116.29961,0,218,39864.3242013889,2009-02-20,07:46:51
39.981311,116.299591,0,224,39864.324212963,2009-02-20,07:46:52
39.981243,116.299567,0,226,39864.3242361111,2009-02-20,07:46:54
39.981197,116.299526,0,226,39864.3242824074,2009-02-20,07:46:58
39.981179,116.299506,0,224,39864.3243402778,2009-02-20,07:47:03
39.981168,116.299497,0,223,39864.3243981482,2009-02-20,07:47:08
39.981142,116.299501,0,221,39864.3244560185,2009-02-20,07:47:13
39.981116,116.299518,0,220,39864.3245138889,2009-02-20,07:47:18
39.981108,116.299533,0,219,39864.3245717593,2009-02-20,07:47:23
39.981054,116.299554,0,219,39864.3246296296,2009-02-20,07:47:28
39.980966,116.299592,0,220,39864.3246527778,2009-02-20,07:47:30
39.980917,116.29965,0,221,39864.3246643519,2009-02-20,07:47:31
39.980865,116.29972,0,226,39864.3246759259,2009-02-20,07:47:32
39.980793,116.299753,0,230,39864.3246990741,2009-02-20,07:47:34
39.980743,116.299765,0,233,39864.3247222222,2009-02-20,07:47:36
39.980681,116.299762,0,235,39864.3247453704,2009-02-20,07:47:38
39.98059,116.299773,0,236,39864.3247685185,2009-02-20,07:47:40
39.980541,116.299774,0,236,39864.3247800926,2009-02-20,07:47:41
39.980482,116.299783,0,236,39864.3247916667,2009-02-20,07:47:42
39.980411,116.299787,0,236,39864.3248032407,2009-02-20,07:47:43
39.980334,116.299785,0,236,39864.3248148148,2009-02-20,07:47:44
39.980269,116.299787,0,235,39864.3248263889,2009-02-20,07:47:45
39.980203,116.299799,0,233,39864.324837963,2009-02-20,07:47:46
39.980131,116.299817,0,231,39864.324849537,2009-02-20,07:47:47
39.980056,116.299841,0,230,39864.3248611111,2009-02-20,07:47:48
39.979974,116.299853,0,230,39864.3248726852,2009-02-20,07:47:49
39.979892,116.299843,0,228,39864.3248842593,2009-02-20,07:47:50
39.979814,116.299848,0,227,39864.3248958333,2009-02-20,07:47:51
39.979741,116.299852,0,227,39864.3249074074,2009-02-20,07:47:52
39.979667,116.299856,0,227,39864.3249189815,2009-02-20,07:47:53
39.979594,116.29986,0,226,39864.3249305556,2009-02-20,07:47:54
39.979518,116.299861,0,225,39864.3249421296,2009-02-20,07:47:55
39.97944,116.29987,0,224,39864.3249537037,2009-02-20,07:47:56
39.979358,116.299884,0,224,39864.3249652778,2009-02-20,07:47:57
39.979273,116.2999,0,223,39864.3249768519,2009-02-20,07:47:58
39.979202,116.299887,0,221,39864.3249884259,2009-02-20,07:47:59
39.979141,116.29986,0,218,39864.325,2009-02-20,07:48:00
39.979072,116.299854,0,217,39864.3250115741,2009-02-20,07:48:01
39.978998,116.29985,0,217,39864.3250231481,2009-02-20,07:48:02
39.978926,116.299845,0,217,39864.3250347222,2009-02-20,07:48:03
39.978851,116.299843,0,217,39864.3250462963,2009-02-20,07:48:04
39.97878,116.299843,0,217,39864.3250578704,2009-02-20,07:48:05
39.978716,116.299838,0,217,39864.3250694444,2009-02-20,07:48:06
39.978663,116.299834,0,217,39864.3250810185,2009-02-20,07:48:07
39.978596,116.299847,0,216,39864.3251041667,2009-02-20,07:48:09
39.978553,116.29988,0,216,39864.325150463,2009-02-20,07:48:13
39.978493,116.299907,0,212,39864.3251967593,2009-02-20,07:48:17
39.978447,116.299948,0,211,39864.3252199074,2009-02-20,07:48:19
39.978405,116.300008,0,208,39864.3252430556,2009-02-20,07:48:21
39.978367,116.300045,0,208,39864.3252893519,2009-02-20,07:48:25
39.978379,116.300036,0,210,39864.3253472222,2009-02-20,07:48:30
39.97838,116.300038,0,209,39864.3254050926,2009-02-20,07:48:35
39.978381,116.300042,0,209,39864.325462963,2009-02-20,07:48:40
39.978382,116.300041,0,209,39864.3255208333,2009-02-20,07:48:45
39.978382,116.300041,0,209,39864.3255555556,2009-02-20,07:48:48
39.978382,116.300044,0,209,39864.3255787037,2009-02-20,07:48:50
39.978327,116.300067,0,207,39864.3256365741,2009-02-20,07:48:55
39.978284,116.300108,0,212,39864.3256481481,2009-02-20,07:48:56
39.978255,116.300152,0,217,39864.3256597222,2009-02-20,07:48:57
39.978204,116.30019,0,224,39864.3256828704,2009-02-20,07:48:59
39.978162,116.300207,0,231,39864.3257060185,2009-02-20,07:49:01
39.97814,116.300217,0,233,39864.3257638889,2009-02-20,07:49:06
39.97814,116.300217,0,233,39864.3257986111,2009-02-20,07:49:09
39.97814,116.300219,0,233,39864.3258217593,2009-02-20,07:49:11
39.978112,116.300211,0,239,39864.3258796296,2009-02-20,07:49:16
39.978065,116.30024,0,241,39864.3259143519,2009-02-20,07:49:19
39.978025,116.300287,0,243,39864.3259375,2009-02-20,07:49:21
39.977953,116.300317,0,244,39864.3259606481,2009-02-20,07:49:23
39.977909,116.300354,0,244,39864.3259722222,2009-02-20,07:49:24
39.977863,116.300384,0,244,39864.3259837963,2009-02-20,07:49:25
39.977805,116.300413,0,245,39864.3259953704,2009-02-20,07:49:26
39.977731,116.300436,0,245,39864.3260069444,2009-02-20,07:49:27
39.977657,116.300444,0,246,39864.3260185185,2009-02-20,07:49:28
39.977572,116.300447,0,246,39864.3260300926,2009-02-20,07:49:29
39.977496,116.300442,0,245,39864.3260416667,2009-02-20,07:49:30
39.977408,116.30043,0,245,39864.3260532407,2009-02-20,07:49:31
39.977325,116.300422,0,245,39864.3260648148,2009-02-20,07:49:32
39.977235,116.300427,0,244,39864.3260763889,2009-02-20,07:49:33
39.977142,116.300445,0,243,39864.326087963,2009-02-20,07:49:34
39.977045,116.300455,0,242,39864.326099537,2009-02-20,07:49:35
39.976953,116.300444,0,240,39864.3261111111,2009-02-20,07:49:36
39.97686,116.300443,0,239,39864.3261226852,2009-02-20,07:49:37
39.97677,116.300435,0,237,39864.3261342593,2009-02-20,07:49:38
39.976683,116.30042,0,235,39864.3261458333,2009-02-20,07:49:39
39.9766,116.300419,0,232,39864.3261574074,2009-02-20,07:49:40
39.976514,116.300411,0,231,39864.3261689815,2009-02-20,07:49:41
39.97643,116.300399,0,228,39864.3261805556,2009-02-20,07:49:42
39.976347,116.300381,0,226,39864.3261921296,2009-02-20,07:49:43
39.976269,116.300367,0,225,39864.3262037037,2009-02-20,07:49:44
39.976186,116.300345,0,222,39864.3262152778,2009-02-20,07:49:45
39.976113,116.300345,0,220,39864.3262268519,2009-02-20,07:49:46
39.976043,116.300344,0,218,39864.3262384259,2009-02-20,07:49:47
39.975979,116.300354,0,217,39864.32625,2009-02-20,07:49:48
39.975909,116.300359,0,214,39864.3262615741,2009-02-20,07:49:49
39.975847,116.300365,0,210,39864.3262731481,2009-02-20,07:49:50
39.975788,116.300382,0,208,39864.3262847222,2009-02-20,07:49:51
39.975729,116.30039,0,207,39864.3262962963,2009-02-20,07:49:52
39.975678,116.300412,0,205,39864.3263078704,2009-02-20,07:49:53
39.975637,116.30046,0,202,39864.3263194444,2009-02-20,07:49:54
39.975568,116.300452,0,198,39864.3263425926,2009-02-20,07:49:56
39.975524,116.300477,0,195,39864.3263773148,2009-02-20,07:49:59
39.975512,116.300459,0,196,39864.3264351852,2009-02-20,07:50:04
39.975512,116.300459,0,196,39864.3264699074,2009-02-20,07:50:07
39.975511,116.300459,0,194,39864.3264930556,2009-02-20,07:50:09
39.975495,116.300463,0,193,39864.3265509259,2009-02-20,07:50:14
39.975408,116.300512,0,193,39864.3266087963,2009-02-20,07:50:19
39.975363,116.300564,0,194,39864.3266203704,2009-02-20,07:50:20
39.975316,116.300601,0,196,39864.3266319444,2009-02-20,07:50:21
39.975265,116.300618,0,198,39864.3266435185,2009-02-20,07:50:22
39.975212,116.300647,0,199,39864.3266550926,2009-02-20,07:50:23
39.975162,116.300659,0,201,39864.3266666667,2009-02-20,07:50:24
39.975116,116.300669,0,204,39864.3266782407,2009-02-20,07:50:25
39.975059,116.300714,0,210,39864.3266898148,2009-02-20,07:50:26
39.975017,116.300757,0,212,39864.3267013889,2009-02-20,07:50:27
39.974914,116.300733,0,215,39864.326724537,2009-02-20,07:50:29
39.974863,116.300728,0,216,39864.3267361111,2009-02-20,07:50:30
39.974814,116.300726,0,217,39864.3267476852,2009-02-20,07:50:31
39.974732,116.300723,0,221,39864.3267708333,2009-02-20,07:50:33
39.974669,116.300753,0,224,39864.3267939815,2009-02-20,07:50:35
39.974613,116.300715,0,232,39864.3268402778,2009-02-20,07:50:39
39.97456,116.300681,0,234,39864.3268634259,2009-02-20,07:50:41
39.974523,116.300625,0,235,39864.3268865741,2009-02-20,07:50:43
39.974507,116.30056,0,237,39864.3269212963,2009-02-20,07:50:46
39.974526,116.300544,0,236,39864.3269791667,2009-02-20,07:50:51
39.974555,116.300525,0,236,39864.327037037,2009-02-20,07:50:56
39.974555,116.300525,0,236,39864.3270717593,2009-02-20,07:50:59
39.974555,116.300522,0,235,39864.3270949074,2009-02-20,07:51:01
39.974577,116.300517,0,233,39864.3271527778,2009-02-20,07:51:06
39.974593,116.300507,0,227,39864.3272106481,2009-02-20,07:51:11
39.974608,116.300498,0,222,39864.3272685185,2009-02-20,07:51:16
39.974618,116.300493,0,221,39864.3273263889,2009-02-20,07:51:21
39.974625,116.300491,0,220,39864.3273842593,2009-02-20,07:51:26
39.974631,116.300488,0,219,39864.3274421296,2009-02-20,07:51:31
39.974636,116.300482,0,220,39864.3275,2009-02-20,07:51:36
39.974636,116.300478,0,221,39864.3275578704,2009-02-20,07:51:41
39.974636,116.300478,0,221,39864.3275925926,2009-02-20,07:51:44
39.974639,116.300474,0,222,39864.3276157407,2009-02-20,07:51:46
39.974659,116.300468,0,223,39864.3276736111,2009-02-20,07:51:51
39.974675,116.300462,0,224,39864.3277314815,2009-02-20,07:51:56
39.974694,116.300449,0,225,39864.3277893519,2009-02-20,07:52:01
39.974694,116.300446,0,227,39864.3278472222,2009-02-20,07:52:06
39.974695,116.300443,0,227,39864.3279050926,2009-02-20,07:52:11
39.974695,116.300443,0,227,39864.3279398148,2009-02-20,07:52:14
39.974703,116.30044,0,228,39864.327962963,2009-02-20,07:52:16
39.974718,116.300436,0,229,39864.3280208333,2009-02-20,07:52:21
39.974728,116.300433,0,232,39864.3280787037,2009-02-20,07:52:26
39.97478,116.300418,0,227,39864.3281365741,2009-02-20,07:52:31
39.974856,116.30028,0,210,39864.3281597222,2009-02-20,07:52:33
39.974862,116.300192,0,198,39864.3281712963,2009-02-20,07:52:34
39.974785,116.300161,0,185,39864.3281944444,2009-02-20,07:52:36
39.974738,116.300165,0,180,39864.3282060185,2009-02-20,07:52:37
39.974682,116.300177,0,176,39864.3282175926,2009-02-20,07:52:38
39.974619,116.300185,0,173,39864.3282291667,2009-02-20,07:52:39
39.974558,116.300186,0,167,39864.3282407407,2009-02-20,07:52:40
39.974476,116.300187,0,165,39864.3282523148,2009-02-20,07:52:41
39.974382,116.300186,0,161,39864.3282638889,2009-02-20,07:52:42
39.974294,116.300192,0,159,39864.328275463,2009-02-20,07:52:43
39.974205,116.300198,0,157,39864.328287037,2009-02-20,07:52:44
39.974102,116.300207,0,154,39864.3282986111,2009-02-20,07:52:45
39.973989,116.300217,0,152,39864.3283101852,2009-02-20,07:52:46
39.973866,116.300221,0,150,39864.3283217593,2009-02-20,07:52:47
39.973768,116.300228,0,149,39864.3283333333,2009-02-20,07:52:48
39.973625,116.300216,0,147,39864.3283449074,2009-02-20,07:52:49
39.973518,116.300214,0,147,39864.3283564815,2009-02-20,07:52:50
39.973413,116.30023,0,146,39864.3283680556,2009-02-20,07:52:51
39.973319,116.300231,0,147,39864.3283796296,2009-02-20,07:52:52
39.973228,116.300238,0,147,39864.3283912037,2009-02-20,07:52:53
39.973137,116.300246,0,146,39864.3284027778,2009-02-20,07:52:54
39.973055,116.300256,0,147,39864.3284143518,2009-02-20,07:52:55
39.972977,116.300269,0,148,39864.3284259259,2009-02-20,07:52:56
39.972917,116.300286,0,147,39864.3284375,2009-02-20,07:52:57
39.972855,116.300294,0,145,39864.3284490741,2009-02-20,07:52:58
39.972802,116.300304,0,145,39864.3284606481,2009-02-20,07:52:59
39.972753,116.300307,0,145,39864.3284722222,2009-02-20,07:53:00
39.9727,116.300321,0,144,39864.3284837963,2009-02-20,07:53:01
39.97265,116.300325,0,146,39864.3284953704,2009-02-20,07:53:02
39.972606,116.300333,0,148,39864.3285069444,2009-02-20,07:53:03
39.972553,116.300338,0,157,39864.3285300926,2009-02-20,07:53:05
39.972511,116.300339,0,169,39864.3285648148,2009-02-20,07:53:08
39.972494,116.300343,0,168,39864.3286226852,2009-02-20,07:53:13
39.972427,116.300371,0,169,39864.3286458333,2009-02-20,07:53:15
39.972377,116.300391,0,172,39864.3286574074,2009-02-20,07:53:16
39.972298,116.300414,0,176,39864.3286805556,2009-02-20,07:53:18
39.972238,116.300431,0,177,39864.3287037037,2009-02-20,07:53:20
39.972188,116.300477,0,177,39864.3287268518,2009-02-20,07:53:22
39.972123,116.300542,0,177,39864.32875,2009-02-20,07:53:24
39.972073,116.300561,0,177,39864.3287615741,2009-02-20,07:53:25
39.972017,116.300573,0,177,39864.3287731481,2009-02-20,07:53:26
39.971963,116.300585,0,177,39864.3287847222,2009-02-20,07:53:27
39.971908,116.30059,0,177,39864.3287962963,2009-02-20,07:53:28
39.971857,116.300598,0,177,39864.3288078704,2009-02-20,07:53:29
39.971803,116.3006,0,177,39864.3288194444,2009-02-20,07:53:30
39.971748,116.300611,0,177,39864.3288310185,2009-02-20,07:53:31
39.971683,116.300575,0,176,39864.3288425926,2009-02-20,07:53:32
39.971605,116.300556,0,175,39864.3288541667,2009-02-20,07:53:33
39.971526,116.300535,0,175,39864.3288657407,2009-02-20,07:53:34
39.971446,116.300509,0,173,39864.3288773148,2009-02-20,07:53:35
39.971356,116.300489,0,171,39864.3288888889,2009-02-20,07:53:36
39.971262,116.300482,0,169,39864.328900463,2009-02-20,07:53:37
39.971138,116.3004,0,171,39864.328912037,2009-02-20,07:53:38
39.97105,116.300404,0,168,39864.3289236111,2009-02-20,07:53:39
39.970977,116.300399,0,166,39864.3289351852,2009-02-20,07:53:40
39.970915,116.300402,0,165,39864.3289467593,2009-02-20,07:53:41
39.970852,116.300398,0,164,39864.3289583333,2009-02-20,07:53:42
39.970799,116.300397,0,163,39864.3289699074,2009-02-20,07:53:43
39.970716,116.300401,0,162,39864.3289930556,2009-02-20,07:53:45
39.970664,116.300373,0,157,39864.3290162037,2009-02-20,07:53:47
39.970602,116.300314,0,175,39864.3290393518,2009-02-20,07:53:49
39.970582,116.300334,0,188,39864.3290972222,2009-02-20,07:53:54
39.970549,116.300349,0,188,39864.3291550926,2009-02-20,07:53:59
39.970514,116.300445,0,192,39864.3291666667,2009-02-20,07:54:00
39.970458,116.300531,0,194,39864.3292013889,2009-02-20,07:54:03
39.970453,116.300605,0,206,39864.329212963,2009-02-20,07:54:04
39.970408,116.300733,0,214,39864.329224537,2009-02-20,07:54:05
39.970371,116.30081,0,218,39864.3292476852,2009-02-20,07:54:07
39.970333,116.30085,0,226,39864.3292708333,2009-02-20,07:54:09
39.970299,116.30089,0,230,39864.3292939815,2009-02-20,07:54:11
39.97025,116.300931,0,233,39864.3293287037,2009-02-20,07:54:14
39.970221,116.30098,0,237,39864.3293634259,2009-02-20,07:54:17
39.970184,116.301028,0,243,39864.3294097222,2009-02-20,07:54:21
39.97013,116.301048,0,246,39864.3294560185,2009-02-20,07:54:25
39.970078,116.301036,0,253,39864.3294907407,2009-02-20,07:54:28
39.970035,116.30104,0,259,39864.329525463,2009-02-20,07:54:31
39.969988,116.301059,0,264,39864.3295833333,2009-02-20,07:54:36
39.96993,116.301039,0,270,39864.3296296296,2009-02-20,07:54:40
39.969889,116.30103,0,276,39864.3296643518,2009-02-20,07:54:43
39.969854,116.301018,0,287,39864.3296990741,2009-02-20,07:54:46
39.969811,116.300994,0,293,39864.3297337963,2009-02-20,07:54:49
39.969765,116.300978,0,297,39864.3297685185,2009-02-20,07:54:52
39.969728,116.300937,0,300,39864.3298032407,2009-02-20,07:54:55
39.96968,116.300947,0,306,39864.329837963,2009-02-20,07:54:58
39.969642,116.300942,0,316,39864.3298842593,2009-02-20,07:55:02
39.969602,116.300935,0,321,39864.3299421296,2009-02-20,07:55:07
39.969556,116.300933,0,318,39864.33,2009-02-20,07:55:12
39.969518,116.300905,0,313,39864.3300578704,2009-02-20,07:55:17
39.969478,116.300892,0,310,39864.3301157407,2009-02-20,07:55:22
39.969425,116.300876,0,310,39864.3301736111,2009-02-20,07:55:27
39.969376,116.300875,0,310,39864.3302314815,2009-02-20,07:55:32
39.969362,116.300829,0,311,39864.3302893518,2009-02-20,07:55:37
39.969332,116.300821,0,312,39864.3303472222,2009-02-20,07:55:42
39.969304,116.300825,0,309,39864.3304050926,2009-02-20,07:55:47
39.969324,116.300884,0,302,39864.3304513889,2009-02-20,07:55:51
39.969357,116.30093,0,291,39864.3305092593,2009-02-20,07:55:56
39.969387,116.300947,0,276,39864.3305439815,2009-02-20,07:55:59
39.96942,116.300964,0,263,39864.3305787037,2009-02-20,07:56:02
39.969442,116.300985,0,250,39864.3306134259,2009-02-20,07:56:05
39.969469,116.301031,0,236,39864.3306597222,2009-02-20,07:56:09
39.969494,116.301085,0,227,39864.3307175926,2009-02-20,07:56:14
39.969522,116.301118,0,216,39864.330775463,2009-02-20,07:56:19
39.969533,116.301152,0,202,39864.3308101852,2009-02-20,07:56:22
39.969544,116.301194,0,191,39864.3308564815,2009-02-20,07:56:26
39.969567,116.301237,0,182,39864.3308912037,2009-02-20,07:56:29
39.96958,116.301285,0,171,39864.3309375,2009-02-20,07:56:33
39.96958,116.301344,0,160,39864.3309953704,2009-02-20,07:56:38
39.969565,116.301393,0,152,39864.3310416667,2009-02-20,07:56:42
39.969578,116.301451,0,148,39864.331087963,2009-02-20,07:56:46
39.969602,116.301499,0,141,39864.3311342593,2009-02-20,07:56:50
39.969626,116.301548,0,134,39864.3311805556,2009-02-20,07:56:54
39.96967,116.301587,0,129,39864.3312268518,2009-02-20,07:56:58
39.969705,116.301628,0,125,39864.3312731481,2009-02-20,07:57:02
39.96976,116.301627,0,125,39864.3313194444,2009-02-20,07:57:06
39.969814,116.301624,0,126,39864.3313541667,2009-02-20,07:57:09
39.969858,116.30163,0,122,39864.331400463,2009-02-20,07:57:13
39.969876,116.301663,0,120,39864.3314583333,2009-02-20,07:57:18
39.969834,116.301718,0,121,39864.3315046296,2009-02-20,07:57:22
39.969874,116.301751,0,123,39864.3315277778,2009-02-20,07:57:24
39.969935,116.301758,0,123,39864.3315625,2009-02-20,07:57:27
39.969977,116.301794,0,124,39864.3316087963,2009-02-20,07:57:31
39.969998,116.301858,0,127,39864.3316435185,2009-02-20,07:57:34
39.970035,116.301907,0,130,39864.3316898148,2009-02-20,07:57:38
39.970043,116.301969,0,141,39864.3317361111,2009-02-20,07:57:42
39.970089,116.301975,0,138,39864.3317592593,2009-02-20,07:57:44
39.970097,116.302046,0,142,39864.3317939815,2009-02-20,07:57:47
39.970099,116.30212,0,149,39864.3318287037,2009-02-20,07:57:50
39.970152,116.302135,0,152,39864.3318634259,2009-02-20,07:57:53
39.970145,116.302195,0,157,39864.3318981482,2009-02-20,07:57:56
39.970166,116.302242,0,165,39864.3319560185,2009-02-20,07:58:01
39.970193,116.30226,0,175,39864.3320138889,2009-02-20,07:58:06
39.970216,116.30227,0,185,39864.3320717593,2009-02-20,07:58:11
39.970197,116.302307,0,196,39864.3321296296,2009-02-20,07:58:16
39.970179,116.302351,0,207,39864.3321875,2009-02-20,07:58:21
39.970173,116.30238,0,213,39864.3322453704,2009-02-20,07:58:26
39.970162,116.302416,0,218,39864.3323032407,2009-02-20,07:58:31
39.970163,116.302445,0,222,39864.3323611111,2009-02-20,07:58:36
39.97016,116.302491,0,225,39864.3324189815,2009-02-20,07:58:41
39.970118,116.302586,0,226,39864.3324537037,2009-02-20,07:58:44
39.970174,116.302625,0,226,39864.3324768519,2009-02-20,07:58:46
39.970149,116.302692,0,226,39864.3324884259,2009-02-20,07:58:47
39.970158,116.302778,0,226,39864.3325,2009-02-20,07:58:48
39.970181,116.302849,0,227,39864.3325115741,2009-02-20,07:58:49
39.97021,116.30293,0,227,39864.3325231481,2009-02-20,07:58:50
39.97027,116.303048,0,227,39864.3325347222,2009-02-20,07:58:51
39.970331,116.303097,0,228,39864.3325462963,2009-02-20,07:58:52
39.970348,116.30315,0,228,39864.3326041667,2009-02-20,07:58:57
39.970388,116.303121,0,230,39864.332662037,2009-02-20,07:59:02
39.970441,116.303089,0,233,39864.3327199074,2009-02-20,07:59:07
39.970488,116.303038,0,232,39864.3327430556,2009-02-20,07:59:09
39.970521,116.302998,0,230,39864.3327662037,2009-02-20,07:59:11
39.970572,116.30296,0,229,39864.3328125,2009-02-20,07:59:15
39.970601,116.30288,0,227,39864.3328703704,2009-02-20,07:59:20
39.9706,116.302891,0,231,39864.3329282407,2009-02-20,07:59:25
39.970587,116.302903,0,235,39864.3329861111,2009-02-20,07:59:30
39.970587,116.302903,0,235,39864.3330208333,2009-02-20,07:59:33
39.970593,116.3029,0,235,39864.3330439815,2009-02-20,07:59:35
39.970661,116.302963,0,244,39864.3330787037,2009-02-20,07:59:38
39.970663,116.303023,0,247,39864.3331018519,2009-02-20,07:59:40
39.97069,116.303073,0,247,39864.3331365741,2009-02-20,07:59:43
39.970675,116.303135,0,252,39864.3331481481,2009-02-20,07:59:44
39.970682,116.303189,0,259,39864.3331712963,2009-02-20,07:59:46
39.970747,116.303228,0,266,39864.3331944444,2009-02-20,07:59:48
39.970798,116.303233,0,268,39864.3332060185,2009-02-20,07:59:49
39.970798,116.303233,0,268,39864.3332407407,2009-02-20,07:59:52
39.970799,116.303227,0,268,39864.3332638889,2009-02-20,07:59:54
39.970848,116.303277,0,273,39864.3332986111,2009-02-20,07:59:57
39.970888,116.303339,0,274,39864.3333217593,2009-02-20,07:59:59
39.970934,116.303379,0,277,39864.3333564815,2009-02-20,08:00:02
39.970988,116.303444,0,277,39864.3333912037,2009-02-20,08:00:05
39.971012,116.303505,0,275,39864.3334027778,2009-02-20,08:00:06
39.971029,116.303559,0,272,39864.3334259259,2009-02-20,08:00:08
39.971069,116.303599,0,274,39864.3334606481,2009-02-20,08:00:11
39.971111,116.303631,0,278,39864.3334953704,2009-02-20,08:00:14
39.971137,116.303633,0,277,39864.3335532407,2009-02-20,08:00:19
39.971185,116.303662,0,277,39864.3336111111,2009-02-20,08:00:24
39.971244,116.303697,0,277,39864.3336458333,2009-02-20,08:00:27
39.971268,116.303751,0,276,39864.3336921296,2009-02-20,08:00:31
39.971304,116.303821,0,276,39864.33375,2009-02-20,08:00:36
39.971345,116.30386,0,276,39864.3337847222,2009-02-20,08:00:39
39.971395,116.303853,0,276,39864.3338078704,2009-02-20,08:00:41
39.971398,116.303889,0,276,39864.3338657407,2009-02-20,08:00:46
39.971354,116.30393,0,277,39864.333900463,2009-02-20,08:00:49
39.971342,116.303993,0,276,39864.3339467593,2009-02-20,08:00:53
39.97135,116.304078,0,273,39864.3339930556,2009-02-20,08:00:57
39.971339,116.304154,0,274,39864.3340162037,2009-02-20,08:00:59
39.97135,116.30421,0,270,39864.3340509259,2009-02-20,08:01:02
39.971346,116.304299,0,272,39864.3340856481,2009-02-20,08:01:05
39.97135,116.30437,0,273,39864.3341087963,2009-02-20,08:01:07
39.971331,116.304427,0,278,39864.3341203704,2009-02-20,08:01:08
39.971342,116.304485,0,279,39864.3341550926,2009-02-20,08:01:11
39.971321,116.304523,0,280,39864.334212963,2009-02-20,08:01:16
39.97131,116.304588,0,278,39864.3342708333,2009-02-20,08:01:21
39.971302,116.304652,0,275,39864.3343287037,2009-02-20,08:01:26
39.971303,116.304717,0,272,39864.334375,2009-02-20,08:01:30
39.97136,116.304777,0,268,39864.3344097222,2009-02-20,08:01:33
39.971365,116.304835,0,265,39864.3344444444,2009-02-20,08:01:36
39.971371,116.304888,0,260,39864.3345023148,2009-02-20,08:01:41
39.97137,116.304908,0,257,39864.3345601852,2009-02-20,08:01:46
39.97137,116.304908,0,257,39864.3345949074,2009-02-20,08:01:49
39.971374,116.30491,0,257,39864.3346180556,2009-02-20,08:01:51
39.971373,116.3049,0,256,39864.3346759259,2009-02-20,08:01:56
39.971366,116.304872,0,255,39864.3347337963,2009-02-20,08:02:01
